# Supplementary material for: A direct effect of perception on action when grasping a cup
Source: Sci Rep. 2018 Jan 9;8:171. doi: 10.1038/s41598-017-18591-5 (PMC5760564; doi:10.1038/s41598-017-18591-5)
Supplement: Supplementary file 6 — Supplementary Information [file 41598_2017_18591_MOESM6_ESM.zip › SciRep_Data/S01instruct/S01_100instruct_Tr41.dat]

+1000000000000.00000000	+0.00000000	+0.00000000	+0.00000000	+0.00000000	+0.00000000	+0.00000000	+0	+0.00000000	+0.00000000	+0.00000000	+0.00000000	+0.00000000	+0.00000000	+0	+0.00000000	+0.00000000	+0.00000000	+0.00000000	+0.00000000	+0.00000000	+0
+1457970932.14249990	+8.47705078	-6.75878906	-0.80419922	+57.45849609	-3.95507813	-56.93115234	+1920	+8.28369141	-5.99853516	-0.58447266	+11.44775391	-11.53564453	+10.41503906	+1364	+6.61376953	-10.04589844	-0.83496094	+37.94677734	+5.75683594	-46.12060547	+1324
+1457970932.14669990	+8.47705078	-6.75878906	-0.80419922	+57.45849609	-3.95507813	-56.93115234	+1916	+8.28369141	-5.99853516	-0.58447266	+11.44775391	-11.53564453	+10.43701172	+1364	+6.61376953	-10.04589844	-0.83496094	+37.94677734	+5.75683594	-46.12060547	+1324
+1457970932.15089990	+8.47705078	-6.75878906	-0.80419922	+57.45849609	-3.95507813	-56.93115234	+1916	+8.28369141	-5.99853516	-0.58447266	+11.44775391	-11.53564453	+10.43701172	+1360	+6.61376953	-10.04589844	-0.83496094	+37.94677734	+5.75683594	-46.12060547	+1324
+1457970932.15500000	+8.47705078	-6.75878906	-0.80419922	+57.45849609	-3.95507813	-56.93115234	+1916	+8.28369141	-5.99853516	-0.58447266	+11.44775391	-11.53564453	+10.43701172	+1360	+6.61376953	-10.04150391	-0.83496094	+37.94677734	+5.75683594	-46.12060547	+1324
+1457970932.16330000	+8.47705078	-6.75878906	-0.80419922	+57.45849609	-3.95507813	-56.93115234	+1916	+8.28369141	-5.99853516	-0.58447266	+11.44775391	-11.53564453	+10.43701172	+1360	+6.61376953	-10.04150391	-0.83496094	+37.94677734	+5.77880859	-46.12060547	+1324
+1457970932.16750000	+8.47705078	-6.75878906	-0.80859375	+57.45849609	-3.95507813	-56.93115234	+1916	+8.28369141	-5.99853516	-0.58447266	+11.44775391	-11.53564453	+10.45898438	+1360	+6.61376953	-10.04150391	-0.83496094	+37.96875000	+5.77880859	-46.12060547	+1324
+1457970932.17170000	+8.47705078	-6.75878906	-0.80859375	+57.45849609	-3.95507813	-56.93115234	+1916	+8.28369141	-5.99853516	-0.58447266	+11.44775391	-11.53564453	+10.45898438	+1360	+6.61376953	-10.04150391	-0.83496094	+37.96875000	+5.77880859	-46.14257813	+1324
+1457970937.80670000	+8.48583984	-6.76757813	-0.82617188	+58.77685547	-4.48242188	-56.18408203	+1884	+8.28369141	-5.99853516	-0.59765625	+10.76660156	-12.39257813	+9.60205078	+1332	+6.64013672	-10.06787109	-0.81298828	+37.90283203	+5.58105469	-46.97753906	+1344
+1457970937.81090000	+8.48583984	-6.76757813	-0.82617188	+58.75488281	-4.48242188	-56.18408203	+1884	+8.28369141	-5.99414063	-0.59765625	+10.76660156	-12.37060547	+9.58007813	+1332	+6.64013672	-10.06787109	-0.81298828	+37.88085938	+5.58105469	-46.95556641	+1344
+1457970937.81510000	+8.48583984	-6.76757813	-0.83056641	+58.75488281	-4.48242188	-56.18408203	+1884	+8.28369141	-5.99414063	-0.59765625	+10.76660156	-12.37060547	+9.55810547	+1332	+6.63574219	-10.06787109	-0.81738281	+37.85888672	+5.58105469	-46.95556641	+1344
+1457970937.81920000	+8.48583984	-6.76318359	-0.83056641	+58.75488281	-4.48242188	-56.16210938	+1884	+8.28369141	-5.99414063	-0.59765625	+10.76660156	-12.37060547	+9.55810547	+1332	+6.63574219	-10.06787109	-0.81738281	+37.85888672	+5.58105469	-46.93359375	+1344
+1457970937.82340000	+8.48144531	-6.76318359	-0.83056641	+58.75488281	-4.46044922	-56.16210938	+1884	+8.28369141	-5.99414063	-0.59765625	+10.76660156	-12.37060547	+9.53613281	+1332	+6.63134766	-10.06787109	-0.81738281	+37.83691406	+5.58105469	-46.91162109	+1344
+1457970937.82760000	+8.48144531	-6.76318359	-0.83056641	+58.75488281	-4.46044922	-56.16210938	+1884	+8.28369141	-5.99414063	-0.59765625	+10.76660156	-12.34863281	+9.53613281	+1332	+6.62695313	-10.07226563	-0.82177734	+37.79296875	+5.58105469	-46.88964844	+1344
+1457970937.83170010	+8.48144531	-6.76318359	-0.83056641	+58.75488281	-4.46044922	-56.16210938	+1884	+8.28369141	-5.99414063	-0.59765625	+10.76660156	-12.34863281	+9.51416016	+1332	+6.62255859	-10.07226563	-0.82617188	+37.77099609	+5.58105469	-46.84570313	+1344
+1457970937.83590010	+8.48144531	-6.76318359	-0.83056641	+58.75488281	-4.46044922	-56.14013672	+1884	+8.27929688	-5.99414063	-0.59765625	+10.76660156	-12.34863281	+9.51416016	+1332	+6.61816406	-10.07226563	-0.83056641	+37.74902344	+5.58105469	-46.82373047	+1344
+1457970937.84419990	+8.48144531	-6.76318359	-0.83056641	+58.75488281	-4.43847656	-56.14013672	+1880	+8.27929688	-5.99414063	-0.59765625	+10.76660156	-12.32666016	+9.49218750	+1332	+6.60937500	-10.07666016	-0.83935547	+37.68310547	+5.60302734	-46.75781250	+1344
+1457970937.84840010	+8.48144531	-6.76318359	-0.83056641	+58.75488281	-4.43847656	-56.14013672	+1880	+8.27929688	-5.99414063	-0.59765625	+10.76660156	-12.32666016	+9.49218750	+1332	+6.60937500	-10.07666016	-0.83935547	+37.66113281	+5.60302734	-46.73583984	+1340
+1457970937.85260010	+8.48144531	-6.76318359	-0.83056641	+58.75488281	-4.43847656	-56.14013672	+1880	+8.27929688	-5.99414063	-0.59765625	+10.76660156	-12.32666016	+9.47021484	+1332	+6.60498047	-10.07666016	-0.84375000	+37.63916016	+5.60302734	-46.73583984	+1340
+1457970937.85669990	+8.48144531	-6.76318359	-0.83056641	+58.75488281	-4.43847656	-56.14013672	+1880	+8.27929688	-5.99414063	-0.59765625	+10.76660156	-12.32666016	+9.47021484	+1332	+6.60498047	-10.07666016	-0.84375000	+37.63916016	+5.60302734	-46.71386719	+1336
+1457970937.86089990	+8.48144531	-6.76318359	-0.83056641	+58.75488281	-4.43847656	-56.14013672	+1880	+8.27929688	-5.99414063	-0.59765625	+10.76660156	-12.32666016	+9.47021484	+1332	+6.60498047	-10.07666016	-0.83935547	+37.63916016	+5.60302734	-46.73583984	+1332
+1457970937.86509990	+8.48144531	-6.76318359	-0.83056641	+58.75488281	-4.43847656	-56.11816406	+1880	+8.27929688	-5.99414063	-0.59765625	+10.76660156	-12.32666016	+9.47021484	+1332	+6.60498047	-10.07666016	-0.83935547	+37.63916016	+5.60302734	-46.73583984	+1332
+1457970937.86920000	+8.48144531	-6.76318359	-0.83056641	+58.75488281	-4.43847656	-56.11816406	+1880	+8.27929688	-5.99414063	-0.59765625	+10.74462891	-12.32666016	+9.47021484	+1332	+6.60937500	-10.07666016	-0.83935547	+37.66113281	+5.60302734	-46.75781250	+1332
+1457970937.87340000	+8.48144531	-6.76318359	-0.83056641	+58.75488281	-4.43847656	-56.11816406	+1880	+8.27929688	-5.99414063	-0.59765625	+10.74462891	-12.32666016	+9.47021484	+1332	+6.60937500	-10.07666016	-0.83935547	+37.66113281	+5.60302734	-46.75781250	+1328
+1457970937.88170000	+8.48144531	-6.76318359	-0.83056641	+58.75488281	-4.43847656	-56.11816406	+1876	+8.27929688	-5.99414063	-0.59765625	+10.74462891	-12.32666016	+9.47021484	+1332	+6.60937500	-10.07666016	-0.83496094	+37.68310547	+5.60302734	-46.77978516	+1328
+1457970937.89000010	+8.48144531	-6.76318359	-0.83056641	+58.75488281	-4.43847656	-56.11816406	+1876	+8.27929688	-5.99414063	-0.59765625	+10.74462891	-12.32666016	+9.47021484	+1332	+6.61376953	-10.07226563	-0.83496094	+37.68310547	+5.60302734	-46.77978516	+1324
+1457970937.89420010	+8.48144531	-6.76318359	-0.83056641	+58.75488281	-4.43847656	-56.11816406	+1876	+8.27929688	-5.99414063	-0.59765625	+10.74462891	-12.34863281	+9.47021484	+1332	+6.61376953	-10.07226563	-0.83496094	+37.70507813	+5.60302734	-46.80175781	+1324
+1457970937.90249990	+8.48144531	-6.76318359	-0.83056641	+58.75488281	-4.43847656	-56.11816406	+1876	+8.27929688	-5.99414063	-0.59765625	+10.74462891	-12.34863281	+9.47021484	+1332	+6.61376953	-10.07226563	-0.83056641	+37.70507813	+5.60302734	-46.80175781	+1324
+1457970937.90669990	+8.48144531	-6.76318359	-0.83056641	+58.75488281	-4.43847656	-56.11816406	+1876	+8.27929688	-5.99414063	-0.59765625	+10.74462891	-12.34863281	+9.47021484	+1332	+6.61376953	-10.07226563	-0.83056641	+37.72705078	+5.60302734	-46.80175781	+1320
+1457970937.91090010	+8.48144531	-6.76318359	-0.83056641	+58.75488281	-4.43847656	-56.11816406	+1876	+8.27929688	-5.99414063	-0.59765625	+10.74462891	-12.34863281	+9.47021484	+1332	+6.61816406	-10.07226563	-0.83056641	+37.72705078	+5.60302734	-46.82373047	+1320
+1457970937.91919990	+8.48144531	-6.76318359	-0.83056641	+58.75488281	-4.43847656	-56.11816406	+1876	+8.27929688	-5.99414063	-0.59765625	+10.74462891	-12.34863281	+9.47021484	+1332	+6.61816406	-10.07226563	-0.83056641	+37.72705078	+5.60302734	-46.82373047	+1320
+1457970937.92339990	+8.48144531	-6.76318359	-0.83056641	+58.75488281	-4.43847656	-56.11816406	+1876	+8.27929688	-5.99414063	-0.59765625	+10.74462891	-12.34863281	+9.47021484	+1332	+6.61816406	-10.07226563	-0.83056641	+37.72705078	+5.60302734	-46.82373047	+1320
+1457970937.93170000	+8.48144531	-6.76318359	-0.83056641	+58.75488281	-4.43847656	-56.11816406	+1876	+8.27929688	-5.99414063	-0.59765625	+10.74462891	-12.34863281	+9.47021484	+1332	+6.61816406	-10.07226563	-0.83056641	+37.72705078	+5.60302734	-46.82373047	+1320
+1457970937.94000010	+8.48144531	-6.76318359	-0.83056641	+58.75488281	-4.43847656	-56.11816406	+1876	+8.27929688	-5.99414063	-0.59765625	+10.74462891	-12.34863281	+9.47021484	+1332	+6.61816406	-10.07226563	-0.83056641	+37.72705078	+5.60302734	-46.80175781	+1316
+1457970937.94420000	+8.48144531	-6.75878906	-0.83056641	+58.75488281	-4.43847656	-56.11816406	+1876	+8.27929688	-5.99414063	-0.59765625	+10.74462891	-12.34863281	+9.47021484	+1332	+6.61376953	-10.07226563	-0.83056641	+37.72705078	+5.60302734	-46.80175781	+1316
+1457970937.94840000	+8.48144531	-6.75878906	-0.83056641	+58.75488281	-4.43847656	-56.11816406	+1876	+8.27929688	-5.99414063	-0.59765625	+10.74462891	-12.34863281	+9.47021484	+1332	+6.61376953	-10.07226563	-0.83056641	+37.72705078	+5.60302734	-46.80175781	+1316
+1457970937.95250010	+8.48144531	-6.75878906	-0.83056641	+58.75488281	-4.43847656	-56.11816406	+1880	+8.27929688	-5.99414063	-0.59765625	+10.74462891	-12.34863281	+9.47021484	+1332	+6.61376953	-10.07226563	-0.83056641	+37.72705078	+5.60302734	-46.80175781	+1316
+1457970937.95670010	+8.48144531	-6.75878906	-0.83056641	+58.75488281	-4.43847656	-56.11816406	+1880	+8.27929688	-5.99414063	-0.59765625	+10.74462891	-12.34863281	+9.47021484	+1332	+6.61376953	-10.07226563	-0.83056641	+37.72705078	+5.60302734	-46.80175781	+1316
+1457970937.96079990	+8.48144531	-6.75878906	-0.83056641	+58.75488281	-4.43847656	-56.11816406	+1880	+8.27929688	-5.99414063	-0.59765625	+10.74462891	-12.34863281	+9.47021484	+1332	+6.61376953	-10.07226563	-0.83056641	+37.72705078	+5.60302734	-46.80175781	+1316
+1457970937.96499990	+8.48144531	-6.75878906	-0.83056641	+58.75488281	-4.43847656	-56.11816406	+1880	+8.27929688	-5.99414063	-0.59765625	+10.74462891	-12.34863281	+9.44824219	+1332	+6.61376953	-10.07226563	-0.83056641	+37.72705078	+5.60302734	-46.80175781	+1316
+1457970937.96919990	+8.48144531	-6.75878906	-0.83056641	+58.75488281	-4.43847656	-56.11816406	+1880	+8.27929688	-5.99414063	-0.59765625	+10.74462891	-12.34863281	+9.44824219	+1332	+6.61376953	-10.07226563	-0.83056641	+37.72705078	+5.60302734	-46.80175781	+1316
+1457970937.97330000	+8.48144531	-6.75878906	-0.83056641	+58.75488281	-4.43847656	-56.11816406	+1880	+8.27929688	-5.99414063	-0.59765625	+10.74462891	-12.34863281	+9.44824219	+1332	+6.61376953	-10.07226563	-0.83056641	+37.72705078	+5.60302734	-46.80175781	+1316
+1457970937.98169990	+8.48144531	-6.75878906	-0.83056641	+58.75488281	-4.43847656	-56.11816406	+1880	+8.27929688	-5.99414063	-0.59765625	+10.74462891	-12.34863281	+9.44824219	+1332	+6.61376953	-10.07226563	-0.83056641	+37.72705078	+5.60302734	-46.80175781	+1312
+1457970937.98580000	+8.48144531	-6.75878906	-0.83056641	+58.75488281	-4.43847656	-56.11816406	+1880	+8.27929688	-5.99414063	-0.59765625	+10.74462891	-12.34863281	+9.44824219	+1332	+6.61376953	-10.07226563	-0.83056641	+37.72705078	+5.60302734	-46.80175781	+1312
+1457970937.99000000	+8.48144531	-6.75878906	-0.83056641	+58.75488281	-4.43847656	-56.11816406	+1880	+8.27929688	-5.99414063	-0.59765625	+10.74462891	-12.34863281	+9.47021484	+1332	+6.61816406	-10.07226563	-0.83056641	+37.74902344	+5.60302734	-46.80175781	+1312
+1457970937.99420000	+8.48144531	-6.75878906	-0.83056641	+58.75488281	-4.43847656	-56.11816406	+1880	+8.27929688	-5.99414063	-0.59765625	+10.74462891	-12.34863281	+9.47021484	+1332	+6.61816406	-10.07226563	-0.83056641	+37.74902344	+5.60302734	-46.80175781	+1312
+1457970937.99830010	+8.48144531	-6.75878906	-0.83056641	+58.75488281	-4.43847656	-56.11816406	+1880	+8.27929688	-5.99414063	-0.59765625	+10.74462891	-12.34863281	+9.47021484	+1332	+6.61816406	-10.06787109	-0.83056641	+37.74902344	+5.60302734	-46.80175781	+1312
+1457970938.00250010	+8.48144531	-6.75878906	-0.83056641	+58.75488281	-4.43847656	-56.11816406	+1880	+8.27929688	-5.99414063	-0.59765625	+10.74462891	-12.34863281	+9.47021484	+1332	+6.61816406	-10.06787109	-0.83056641	+37.74902344	+5.58105469	-46.82373047	+1316
+1457970938.00670000	+8.48144531	-6.75878906	-0.83056641	+58.75488281	-4.46044922	-56.09619141	+1880	+8.27929688	-5.99414063	-0.59765625	+10.74462891	-12.34863281	+9.47021484	+1332	+6.61816406	-10.06787109	-0.82617188	+37.77099609	+5.58105469	-46.82373047	+1316
+1457970938.01079990	+8.48144531	-6.75878906	-0.83056641	+58.75488281	-4.46044922	-56.09619141	+1880	+8.27929688	-5.99414063	-0.59765625	+10.72265625	-12.34863281	+9.47021484	+1332	+6.61816406	-10.06787109	-0.82617188	+37.77099609	+5.58105469	-46.82373047	+1316
+1457970938.01500010	+8.48144531	-6.75878906	-0.83056641	+58.75488281	-4.46044922	-56.09619141	+1880	+8.27929688	-5.99414063	-0.59765625	+10.72265625	-12.34863281	+9.47021484	+1332	+6.62255859	-10.06787109	-0.82617188	+37.77099609	+5.58105469	-46.82373047	+1316
+1457970938.02329990	+8.48144531	-6.75878906	-0.83056641	+58.75488281	-4.46044922	-56.09619141	+1880	+8.27929688	-5.99414063	-0.59765625	+10.72265625	-12.34863281	+9.47021484	+1332	+6.62255859	-10.06787109	-0.82617188	+37.79296875	+5.58105469	-46.84570313	+1316
+1457970938.02749990	+8.48144531	-6.75878906	-0.83056641	+58.75488281	-4.46044922	-56.09619141	+1880	+8.27929688	-5.99414063	-0.59765625	+10.72265625	-12.34863281	+9.47021484	+1332	+6.62255859	-10.06787109	-0.82617188	+37.79296875	+5.58105469	-46.84570313	+1316
+1457970938.03169990	+8.48144531	-6.75878906	-0.83056641	+58.75488281	-4.46044922	-56.09619141	+1880	+8.27929688	-5.99414063	-0.59765625	+10.72265625	-12.34863281	+9.47021484	+1332	+6.62255859	-10.06787109	-0.82617188	+37.79296875	+5.58105469	-46.84570313	+1316
+1457970938.03580000	+8.48144531	-6.75878906	-0.83056641	+58.75488281	-4.46044922	-56.09619141	+1880	+8.27929688	-5.99414063	-0.59765625	+10.72265625	-12.34863281	+9.47021484	+1332	+6.62255859	-10.06787109	-0.82617188	+37.79296875	+5.58105469	-46.84570313	+1316
+1457970938.04000000	+8.48144531	-6.75878906	-0.83056641	+58.75488281	-4.46044922	-56.09619141	+1880	+8.27929688	-5.99414063	-0.59765625	+10.72265625	-12.34863281	+9.47021484	+1332	+6.62255859	-10.06787109	-0.82617188	+37.79296875	+5.58105469	-46.84570313	+1316
+1457970938.04830000	+8.48144531	-6.75878906	-0.83056641	+58.75488281	-4.46044922	-56.09619141	+1880	+8.27929688	-5.99414063	-0.59765625	+10.72265625	-12.34863281	+9.47021484	+1332	+6.62255859	-10.06787109	-0.82617188	+37.79296875	+5.58105469	-46.84570313	+1316
+1457970938.05660010	+8.48144531	-6.75878906	-0.83056641	+58.75488281	-4.46044922	-56.09619141	+1880	+8.27929688	-5.99414063	-0.59765625	+10.72265625	-12.34863281	+9.47021484	+1332	+6.62255859	-10.06787109	-0.82617188	+37.79296875	+5.55908203	-46.84570313	+1316
+1457970938.06080010	+8.48144531	-6.75878906	-0.83056641	+58.75488281	-4.46044922	-56.09619141	+1880	+8.27929688	-5.99414063	-0.59765625	+10.72265625	-12.34863281	+9.47021484	+1332	+6.62255859	-10.06787109	-0.82617188	+37.79296875	+5.55908203	-46.84570313	+1316
+1457970938.06500010	+8.48144531	-6.75878906	-0.83056641	+58.75488281	-4.46044922	-56.09619141	+1880	+8.27929688	-5.99414063	-0.59765625	+10.72265625	-12.34863281	+9.47021484	+1332	+6.62255859	-10.06787109	-0.82617188	+37.79296875	+5.55908203	-46.84570313	+1316
+1457970938.06909990	+8.48144531	-6.75878906	-0.83056641	+58.75488281	-4.46044922	-56.09619141	+1880	+8.27929688	-5.99414063	-0.59765625	+10.72265625	-12.34863281	+9.47021484	+1332	+6.62255859	-10.06787109	-0.82617188	+37.79296875	+5.55908203	-46.82373047	+1316
+1457970938.07329990	+8.48144531	-6.75878906	-0.83056641	+58.75488281	-4.46044922	-56.09619141	+1880	+8.27929688	-5.99414063	-0.59765625	+10.70068359	-12.34863281	+9.47021484	+1332	+6.62255859	-10.06787109	-0.82617188	+37.79296875	+5.55908203	-46.82373047	+1316
+1457970938.07750010	+8.48144531	-6.75878906	-0.83056641	+58.75488281	-4.46044922	-56.09619141	+1880	+8.27929688	-5.99414063	-0.59765625	+10.70068359	-12.34863281	+9.47021484	+1332	+6.62255859	-10.06787109	-0.82617188	+37.77099609	+5.55908203	-46.82373047	+1316
+1457970938.08160000	+8.48144531	-6.75878906	-0.83056641	+58.75488281	-4.46044922	-56.09619141	+1880	+8.27929688	-5.99414063	-0.59765625	+10.70068359	-12.34863281	+9.47021484	+1332	+6.62255859	-10.06787109	-0.82617188	+37.77099609	+5.55908203	-46.82373047	+1316
+1457970938.08579990	+8.48144531	-6.75878906	-0.83056641	+58.75488281	-4.46044922	-56.09619141	+1880	+8.27929688	-5.99414063	-0.59765625	+10.70068359	-12.34863281	+9.47021484	+1332	+6.62255859	-10.06787109	-0.82617188	+37.77099609	+5.55908203	-46.82373047	+1316
+1457970938.08999990	+8.48144531	-6.75878906	-0.83056641	+58.73291016	-4.46044922	-56.09619141	+1880	+8.27929688	-5.99414063	-0.59765625	+10.70068359	-12.34863281	+9.47021484	+1332	+6.62255859	-10.06787109	-0.82617188	+37.77099609	+5.55908203	-46.82373047	+1316
+1457970938.09410000	+8.48144531	-6.75878906	-0.83056641	+58.73291016	-4.48242188	-56.09619141	+1880	+8.27929688	-5.99414063	-0.59765625	+10.70068359	-12.34863281	+9.47021484	+1332	+6.62255859	-10.06787109	-0.82617188	+37.77099609	+5.55908203	-46.82373047	+1316
+1457970938.09830000	+8.48144531	-6.75878906	-0.83056641	+58.73291016	-4.48242188	-56.09619141	+1880	+8.27929688	-5.99414063	-0.59765625	+10.70068359	-12.34863281	+9.47021484	+1332	+6.62255859	-10.06787109	-0.82617188	+37.77099609	+5.55908203	-46.82373047	+1316
+1457970938.10250000	+8.48144531	-6.75878906	-0.83056641	+58.73291016	-4.48242188	-56.11816406	+1880	+8.27929688	-5.99414063	-0.59765625	+10.70068359	-12.34863281	+9.49218750	+1332	+6.62255859	-10.06787109	-0.82617188	+37.77099609	+5.55908203	-46.82373047	+1316
+1457970938.10660000	+8.48144531	-6.75878906	-0.83056641	+58.73291016	-4.48242188	-56.11816406	+1880	+8.27929688	-5.99414063	-0.59765625	+10.70068359	-12.34863281	+9.49218750	+1332	+6.62255859	-10.06787109	-0.82617188	+37.77099609	+5.55908203	-46.82373047	+1316
+1457970938.11080000	+8.48144531	-6.75878906	-0.82617188	+58.73291016	-4.48242188	-56.11816406	+1880	+8.27929688	-5.99414063	-0.59765625	+10.70068359	-12.34863281	+9.49218750	+1332	+6.62255859	-10.06787109	-0.82617188	+37.77099609	+5.55908203	-46.84570313	+1316
+1457970938.11910010	+8.48144531	-6.75878906	-0.82617188	+58.73291016	-4.48242188	-56.11816406	+1880	+8.27929688	-5.98974609	-0.59765625	+10.70068359	-12.34863281	+9.49218750	+1332	+6.62255859	-10.06347656	-0.82617188	+37.79296875	+5.53710938	-46.84570313	+1316
+1457970938.12330010	+8.48144531	-6.75878906	-0.82617188	+58.73291016	-4.48242188	-56.11816406	+1880	+8.27929688	-5.98974609	-0.59765625	+10.70068359	-12.34863281	+9.49218750	+1332	+6.62255859	-10.06347656	-0.82177734	+37.79296875	+5.53710938	-46.84570313	+1316
+1457970938.12739990	+8.48144531	-6.75878906	-0.82617188	+58.73291016	-4.50439453	-56.11816406	+1880	+8.27929688	-5.98974609	-0.59765625	+10.70068359	-12.34863281	+9.49218750	+1332	+6.62695313	-10.06347656	-0.82177734	+37.79296875	+5.53710938	-46.86767578	+1316
+1457970938.13159990	+8.48144531	-6.75878906	-0.82617188	+58.71093750	-4.50439453	-56.11816406	+1880	+8.27929688	-5.98974609	-0.59765625	+10.70068359	-12.34863281	+9.49218750	+1332	+6.62695313	-10.06347656	-0.82177734	+37.81494141	+5.53710938	-46.86767578	+1320
+1457970938.13579990	+8.48144531	-6.75878906	-0.82617188	+58.71093750	-4.50439453	-56.11816406	+1880	+8.27929688	-5.98974609	-0.59765625	+10.67871094	-12.34863281	+9.49218750	+1332	+6.62695313	-10.06347656	-0.82177734	+37.81494141	+5.53710938	-46.86767578	+1320
+1457970938.13990000	+8.48144531	-6.75878906	-0.82617188	+58.71093750	-4.50439453	-56.11816406	+1880	+8.27929688	-5.98974609	-0.59765625	+10.67871094	-12.34863281	+9.49218750	+1332	+6.62695313	-10.06347656	-0.82177734	+37.81494141	+5.53710938	-46.86767578	+1320
+1457970938.14410000	+8.48144531	-6.75878906	-0.82617188	+58.71093750	-4.52636719	-56.11816406	+1880	+8.27929688	-5.98974609	-0.59765625	+10.67871094	-12.34863281	+9.49218750	+1332	+6.62695313	-10.06347656	-0.81738281	+37.83691406	+5.53710938	-46.88964844	+1320
+1457970938.14829990	+8.48144531	-6.75878906	-0.82617188	+58.71093750	-4.52636719	-56.11816406	+1880	+8.27929688	-5.98974609	-0.59765625	+10.67871094	-12.34863281	+9.49218750	+1332	+6.63134766	-10.06347656	-0.81738281	+37.83691406	+5.53710938	-46.88964844	+1320
+1457970938.15240000	+8.48144531	-6.75878906	-0.82617188	+58.71093750	-4.52636719	-56.11816406	+1880	+8.27929688	-5.98974609	-0.59765625	+10.67871094	-12.34863281	+9.49218750	+1328	+6.63134766	-10.06347656	-0.81738281	+37.83691406	+5.53710938	-46.88964844	+1320
+1457970938.15660000	+8.48144531	-6.75878906	-0.82617188	+58.71093750	-4.52636719	-56.11816406	+1880	+8.27929688	-5.98974609	-0.59765625	+10.67871094	-12.34863281	+9.49218750	+1328	+6.63134766	-10.05908203	-0.81738281	+37.85888672	+5.51513672	-46.88964844	+1324
+1457970938.16080000	+8.48144531	-6.75878906	-0.82617188	+58.71093750	-4.52636719	-56.11816406	+1880	+8.27929688	-5.98974609	-0.59765625	+10.67871094	-12.34863281	+9.49218750	+1328	+6.63134766	-10.05908203	-0.81738281	+37.85888672	+5.51513672	-46.88964844	+1324
+1457970938.16490010	+8.48144531	-6.75878906	-0.82617188	+58.71093750	-4.52636719	-56.09619141	+1880	+8.27929688	-5.98974609	-0.59765625	+10.67871094	-12.34863281	+9.49218750	+1328	+6.63134766	-10.05908203	-0.81738281	+37.85888672	+5.51513672	-46.88964844	+1324
+1457970938.16910000	+8.48144531	-6.75439453	-0.82617188	+58.71093750	-4.52636719	-56.09619141	+1880	+8.27929688	-5.98974609	-0.59765625	+10.67871094	-12.34863281	+9.49218750	+1328	+6.63134766	-10.05908203	-0.81738281	+37.85888672	+5.51513672	-46.88964844	+1324
+1457970938.17330000	+8.48144531	-6.75439453	-0.82617188	+58.71093750	-4.52636719	-56.09619141	+1880	+8.27929688	-5.98974609	-0.59765625	+10.67871094	-12.34863281	+9.49218750	+1328	+6.63134766	-10.05908203	-0.81738281	+37.85888672	+5.51513672	-46.88964844	+1324
+1457970938.17740010	+8.48144531	-6.75439453	-0.82617188	+58.71093750	-4.52636719	-56.09619141	+1880	+8.27929688	-5.98974609	-0.59765625	+10.67871094	-12.34863281	+9.49218750	+1328	+6.63134766	-10.05908203	-0.81738281	+37.83691406	+5.51513672	-46.86767578	+1324
+1457970938.18160010	+8.48144531	-6.75439453	-0.82617188	+58.71093750	-4.52636719	-56.09619141	+1880	+8.27929688	-5.98974609	-0.59765625	+10.67871094	-12.34863281	+9.49218750	+1328	+6.63134766	-10.05908203	-0.82177734	+37.83691406	+5.51513672	-46.86767578	+1324
+1457970938.18580010	+8.48144531	-6.75439453	-0.82617188	+58.71093750	-4.52636719	-56.09619141	+1880	+8.27929688	-5.98974609	-0.59765625	+10.67871094	-12.34863281	+9.49218750	+1328	+6.63134766	-10.05908203	-0.82177734	+37.83691406	+5.51513672	-46.86767578	+1324
+1457970938.18989990	+8.48144531	-6.75439453	-0.82617188	+58.73291016	-4.52636719	-56.09619141	+1876	+8.27929688	-5.98974609	-0.59765625	+10.67871094	-12.34863281	+9.49218750	+1328	+6.62695313	-10.05908203	-0.82177734	+37.83691406	+5.51513672	-46.86767578	+1324
+1457970938.19409990	+8.48144531	-6.75439453	-0.82617188	+58.73291016	-4.52636719	-56.09619141	+1876	+8.27929688	-5.98974609	-0.59765625	+10.67871094	-12.34863281	+9.49218750	+1328	+6.62695313	-10.05908203	-0.82177734	+37.83691406	+5.51513672	-46.86767578	+1324
+1457970938.20240000	+8.48144531	-6.75439453	-0.82617188	+58.73291016	-4.52636719	-56.07421875	+1876	+8.27929688	-5.98974609	-0.59765625	+10.67871094	-12.34863281	+9.49218750	+1328	+6.62695313	-10.05908203	-0.82177734	+37.83691406	+5.51513672	-46.84570313	+1324
+1457970938.20660000	+8.48144531	-6.75439453	-0.82617188	+58.73291016	-4.52636719	-56.07421875	+1876	+8.27929688	-5.98974609	-0.59765625	+10.67871094	-12.34863281	+9.49218750	+1328	+6.62695313	-10.05908203	-0.82177734	+37.83691406	+5.51513672	-46.84570313	+1324
+1457970938.21070000	+8.48144531	-6.75439453	-0.82617188	+58.73291016	-4.52636719	-56.07421875	+1876	+8.27929688	-5.98974609	-0.59765625	+10.67871094	-12.34863281	+9.49218750	+1328	+6.62695313	-10.05908203	-0.82177734	+37.83691406	+5.51513672	-46.84570313	+1324
+1457970938.21490000	+8.48144531	-6.75439453	-0.82617188	+58.75488281	-4.52636719	-56.07421875	+1876	+8.27929688	-5.98974609	-0.59765625	+10.67871094	-12.34863281	+9.49218750	+1328	+6.62695313	-10.05908203	-0.82177734	+37.83691406	+5.51513672	-46.84570313	+1324
+1457970938.21910000	+8.48144531	-6.75439453	-0.82617188	+58.75488281	-4.50439453	-56.07421875	+1876	+8.27929688	-5.98974609	-0.59765625	+10.67871094	-12.34863281	+9.49218750	+1328	+6.62695313	-10.05908203	-0.82177734	+37.81494141	+5.51513672	-46.82373047	+1324
+1457970938.22740010	+8.48144531	-6.75439453	-0.82617188	+58.75488281	-4.50439453	-56.07421875	+1876	+8.27929688	-5.98974609	-0.59765625	+10.67871094	-12.32666016	+9.47021484	+1328	+6.62695313	-10.05908203	-0.82177734	+37.81494141	+5.51513672	-46.82373047	+1324
+1457970938.23569990	+8.48144531	-6.75439453	-0.82617188	+58.75488281	-4.48242188	-56.07421875	+1876	+8.27929688	-5.98974609	-0.59765625	+10.67871094	-12.32666016	+9.47021484	+1328	+6.62695313	-10.05908203	-0.82177734	+37.81494141	+5.51513672	-46.82373047	+1324
+1457970938.24410010	+8.48144531	-6.75439453	-0.82617188	+58.75488281	-4.48242188	-56.07421875	+1876	+8.27929688	-5.98974609	-0.60205078	+10.67871094	-12.30468750	+9.40429688	+1328	+6.62695313	-10.06347656	-0.82177734	+37.81494141	+5.53710938	-46.82373047	+1324
+1457970938.25239990	+8.48144531	-6.75878906	-0.83496094	+58.77685547	-4.37255859	-56.07421875	+1876	+8.28369141	-5.99853516	-0.61523438	+10.70068359	-12.21679688	+9.16259766	+1332	+6.63134766	-10.06347656	-0.82177734	+37.81494141	+5.58105469	-46.82373047	+1324
+1457970938.26070000	+8.48583984	-6.77197266	-0.84814453	+58.77685547	-4.17480469	-56.09619141	+1880	+8.28369141	-6.00732422	-0.63720703	+10.70068359	-12.06298828	+8.78906250	+1336	+6.63574219	-10.06787109	-0.81738281	+37.79296875	+5.66894531	-46.82373047	+1328
+1457970938.26490000	+8.48583984	-6.79394531	-0.87890625	+58.75488281	-3.75732422	-56.09619141	+1888	+8.28808594	-6.02490234	-0.67236328	+10.72265625	-11.84326172	+8.30566406	+1348	+6.64013672	-10.07226563	-0.81298828	+37.72705078	+5.80078125	-46.82373047	+1328
+1457970938.26900010	+8.49023438	-6.80712891	-0.89648438	+58.75488281	-3.47167969	-56.14013672	+1892	+8.28808594	-6.03369141	-0.69433594	+10.74462891	-11.71142578	+7.97607422	+1352	+6.64453125	-10.08105469	-0.81298828	+37.68310547	+5.95458984	-46.80175781	+1328
+1457970938.27320000	+8.49462891	-6.81591797	-0.91406250	+58.77685547	-3.27392578	-56.14013672	+1896	+8.28808594	-6.04248047	-0.71191406	+10.76660156	-11.60156250	+7.75634766	+1356	+6.64892578	-10.08544922	-0.81298828	+37.61718750	+6.08642578	-46.77978516	+1328
+1457970938.28150010	+8.49462891	-6.84228516	-0.94921875	+58.82080078	-2.85644531	-56.18408203	+1900	+8.29248047	-6.05566406	-0.74707031	+10.78857422	-11.40380859	+7.31689453	+1360	+6.65332031	-10.11181641	-0.81738281	+37.28759766	+6.59179688	-46.69189453	+1332
+1457970938.28570010	+8.49902344	-6.85107422	-0.96679688	+58.84277344	-2.74658203	-56.18408203	+1896	+8.29687500	-6.06445313	-0.76464844	+10.78857422	-11.33789063	+7.18505859	+1360	+6.64892578	-10.12500000	-0.82617188	+37.15576172	+6.76757813	-46.64794922	+1336
+1457970938.28990010	+8.49902344	-6.85986328	-0.98437500	+58.86474609	-2.63671875	-56.16210938	+1896	+8.29687500	-6.06884766	-0.78222656	+10.78857422	-11.27197266	+7.07519531	+1360	+6.64892578	-10.14257813	-0.83496094	+37.00195313	+6.98730469	-46.56005859	+1336
+1457970938.29399990	+8.49902344	-6.86425781	-0.99755859	+58.93066406	-2.54882813	-56.20605469	+1892	+8.29687500	-6.07763672	-0.79980469	+10.78857422	-11.22802734	+6.94335938	+1360	+6.64453125	-10.15136719	-0.84814453	+36.87011719	+7.14111328	-46.53808594	+1340
+1457970938.29819990	+8.50341797	-6.87304688	-1.01953125	+58.99658203	-2.48291016	-56.20605469	+1892	+8.30126953	-6.08203125	-0.81738281	+10.81054688	-11.20605469	+6.85546875	+1360	+6.64453125	-10.16455078	-0.86132813	+36.76025391	+7.25097656	-46.49414063	+1340
+1457970938.30240010	+8.50341797	-6.88623047	-1.03710938	+59.01855469	-2.41699219	-56.20605469	+1888	+8.30126953	-6.09082031	-0.83496094	+10.78857422	-11.18408203	+6.74560547	+1364	+6.64453125	-10.17773438	-0.87890625	+36.62841797	+7.36083984	-46.45019531	+1340
+1457970938.30650000	+8.50781250	-6.89501953	-1.05468750	+59.10644531	-2.37304688	-56.27197266	+1884	+8.30126953	-6.09960938	-0.85253906	+10.78857422	-11.20605469	+6.63574219	+1364	+6.64013672	-10.18652344	-0.89208984	+36.49658203	+7.44873047	-46.47216797	+1340
+1457970938.31069990	+8.51660156	-6.90380859	-1.07666016	+59.17236328	-2.35107422	-56.29394531	+1880	+8.30566406	-6.10400391	-0.87451172	+10.81054688	-11.20605469	+6.56982422	+1364	+6.64453125	-10.19970703	-0.91406250	+36.40869141	+7.51464844	-46.49414063	+1336
+1457970938.31489990	+8.51660156	-6.92138672	-1.10302734	+59.17236328	-2.30712891	-56.33789063	+1880	+8.30566406	-6.11718750	-0.90087891	+10.76660156	-11.22802734	+6.48193359	+1368	+6.64453125	-10.21289063	-0.93164063	+36.27685547	+7.60253906	-46.51611328	+1336
+1457970938.31900000	+8.52539063	-6.93017578	-1.12060547	+59.21630859	-2.30712891	-56.44775391	+1872	+8.31005859	-6.12597656	-0.92285156	+10.78857422	-11.31591797	+6.35009766	+1372	+6.64892578	-10.22607422	-0.94921875	+36.16699219	+7.66845703	-46.64794922	+1328
+1457970938.32320000	+8.53417969	-6.94335938	-1.15136719	+59.28222656	-2.32910156	-56.46972656	+1868	+8.31445313	-6.13916016	-0.95800781	+10.76660156	-11.33789063	+6.32812500	+1376	+6.65771484	-10.23925781	-0.97558594	+36.07910156	+7.71240234	-46.69189453	+1324
+1457970938.33150010	+8.54736328	-6.98291016	-1.20849609	+59.21630859	-2.28515625	-56.73339844	+1860	+8.32324219	-6.16552734	-1.01953125	+10.74462891	-11.51367188	+6.04248047	+1384	+6.67529297	-10.27001953	-1.03271484	+35.79345703	+7.84423828	-46.95556641	+1316
+1457970938.33570000	+8.56494141	-7.00048828	-1.24804688	+59.21630859	-2.32910156	-56.77734375	+1856	+8.32763672	-6.17871094	-1.06347656	+10.76660156	-11.53564453	+5.99853516	+1388	+6.68847656	-10.28320313	-1.06787109	+35.72753906	+7.86621094	-47.06542969	+1312
+1457970938.33990000	+8.56933594	-7.03564453	-1.28759766	+59.06250000	-2.26318359	-56.93115234	+1852	+8.33203125	-6.19628906	-1.10302734	+10.74462891	-11.62353516	+5.80078125	+1392	+6.70166016	-10.30517578	-1.10302734	+35.57373047	+7.95410156	-47.26318359	+1308
+1457970938.34400010	+8.58251953	-7.05322266	-1.32275391	+58.97460938	-2.24121094	-57.15087891	+1844	+8.33642578	-6.20947266	-1.14257813	+10.78857422	-11.75537109	+5.60302734	+1396	+6.71484375	-10.31835938	-1.12939453	+35.41992188	+8.02001953	-47.52685547	+1300
+1457970938.34820010	+8.60009766	-7.07958984	-1.37548828	+58.90869141	-2.24121094	-57.23876953	+1840	+8.34521484	-6.22705078	-1.20410156	+10.83251953	-11.77734375	+5.51513672	+1400	+6.72802734	-10.33593750	-1.17773438	+35.28808594	+8.06396484	-47.65869141	+1300
+1457970938.35229990	+8.60888672	-7.11474609	-1.42382813	+58.66699219	-2.15332031	-57.41455078	+1836	+8.34521484	-6.24462891	-1.25683594	+10.87646484	-11.82128906	+5.27343750	+1408	+6.74121094	-10.35791016	-1.22167969	+35.11230469	+8.19580078	-47.85644531	+1296
+1457970938.35649990	+8.62646484	-7.14111328	-1.47216797	+58.53515625	-2.10937500	-57.65625000	+1828	+8.34960938	-6.26220703	-1.30957031	+10.96435547	-11.95312500	+5.03173828	+1408	+6.75878906	-10.37548828	-1.25683594	+34.93652344	+8.28369141	-48.14208984	+1288
+1457970938.36069990	+8.64404297	-7.17187500	-1.53808594	+58.38134766	-2.06542969	-57.76611328	+1820	+8.35839844	-6.27978516	-1.37988281	+11.07421875	-11.93115234	+4.87792969	+1412	+6.77636719	-10.39306641	-1.31835938	+34.78271484	+8.37158203	-48.29589844	+1288
+1457970938.36480000	+8.65722656	-7.21142578	-1.60400391	+58.09570313	-1.93359375	-57.98583984	+1816	+8.35839844	-6.29736328	-1.44580078	+11.22802734	-11.97509766	+4.57031250	+1416	+6.78515625	-10.41503906	-1.37548828	+34.54101563	+8.50341797	-48.49365234	+1288
+1457970938.36900000	+8.67041016	-7.24218750	-1.66552734	+57.89794922	-1.82373047	-58.22753906	+1812	+8.36279297	-6.31494141	-1.51171875	+11.42578125	-12.06298828	+4.24072266	+1416	+6.79833984	-10.43261719	-1.43261719	+34.34326172	+8.63525391	-48.77929688	+1284
+1457970938.37319990	+8.69238281	-7.27734375	-1.74023438	+57.70019531	-1.71386719	-58.42529297	+1804	+8.36718750	-6.32812500	-1.59960938	+11.62353516	-12.01904297	+4.02099609	+1420	+6.81591797	-10.45019531	-1.49853516	+34.14550781	+8.74511719	-48.99902344	+1280
+1457970938.38150000	+8.72753906	-7.34765625	-1.89843750	+57.17285156	-1.38427734	-58.90869141	+1800	+8.36718750	-6.35888672	-1.75781250	+12.19482422	-12.08496094	+3.27392578	+1420	+6.83789063	-10.49414063	-1.63037109	+33.61816406	+9.09667969	-49.52636719	+1280
+1457970938.38570000	+8.74951172	-7.38281250	-1.98193359	+56.95312500	-1.20849609	-59.12841797	+1796	+8.37597656	-6.37207031	-1.85449219	+12.54638672	-12.01904297	+2.94433594	+1420	+6.84667969	-10.51611328	-1.71386719	+33.35449219	+9.25048828	-49.72412109	+1280
+1457970938.38980010	+8.76269531	-7.42236328	-2.06982422	+56.64550781	-1.01074219	-59.39208984	+1796	+8.37158203	-6.38525391	-1.94677734	+12.89794922	-11.97509766	+2.52685547	+1424	+6.85546875	-10.54248047	-1.80175781	+33.04687500	+9.42626953	-49.92187500	+1284
+1457970938.39400010	+8.78466797	-7.45312500	-2.15771484	+56.42578125	-0.81298828	-59.63378906	+1796	+8.37158203	-6.38964844	-2.03906250	+13.33740234	-11.97509766	+2.10937500	+1420	+6.86425781	-10.55566406	-1.88525391	+32.76123047	+9.58007813	-50.18554688	+1284
+1457970938.40229990	+8.82421875	-7.51904297	-2.34667969	+55.87646484	-0.41748047	-60.20507813	+1796	+8.37597656	-6.41162109	-2.24560547	+14.26025391	-11.86523438	+1.18652344	+1420	+6.87744141	-10.59521484	-2.06982422	+32.14599609	+9.86572266	-50.66894531	+1292
+1457970938.41070010	+8.87695313	-7.57177734	-2.54003906	+55.43701172	+0.00000000	-60.82031250	+1796	+8.38476563	-6.40283203	-2.45654297	+15.42480469	-11.77734375	+0.21972656	+1416	+6.89501953	-10.63037109	-2.25878906	+31.48681641	+10.15136719	-51.19628906	+1304
+1457970938.41899990	+8.92968750	-7.62890625	-2.74658203	+54.86572266	+0.41748047	-61.39160156	+1808	+8.38916016	-6.40283203	-2.68066406	+16.58935547	-11.60156250	-0.85693359	+1420	+6.91699219	-10.65673828	-2.46093750	+30.80566406	+10.39306641	-51.72363281	+1320
+1457970938.42730000	+8.99121094	-7.68164063	-2.93994141	+54.20654297	+0.79101563	-62.18261719	+1816	+8.40234375	-6.39404297	-2.90478516	+17.90771484	-11.44775391	-2.06542969	+1420	+6.93896484	-10.67871094	-2.66308594	+30.08056641	+10.52490234	-52.29492188	+1340
+1457970938.43150000	+9.02636719	-7.69482422	-3.05419922	+53.92089844	+0.96679688	-62.49023438	+1828	+8.40673828	-6.37207031	-3.02783203	+18.65478516	-11.31591797	-2.59277344	+1428	+6.95654297	-10.67871094	-2.77294922	+29.77294922	+10.56884766	-52.58056641	+1352
+1457970938.43560000	+9.07031250	-7.71679688	-3.14208984	+53.56933594	+1.09863281	-63.03955078	+1836	+8.42871094	-6.35449219	-3.13769531	+19.48974609	-11.31591797	-3.27392578	+1432	+6.97851563	-10.68310547	-2.86523438	+29.39941406	+10.56884766	-52.97607422	+1364
+1457970938.44400000	+9.15380859	-7.75195313	-3.34863281	+52.73437500	+1.34033203	-63.85253906	+1860	+8.44628906	-6.31494141	-3.38378906	+20.96191406	-11.07421875	-4.46044922	+1440	+7.03564453	-10.67871094	-3.06738281	+28.71826172	+10.48095703	-53.67919922	+1392
+1457970938.44810010	+9.20654297	-7.76513672	-3.42773438	+52.29492188	+1.42822266	-64.48974609	+1872	+8.47265625	-6.28857422	-3.48925781	+21.88476563	-11.07421875	-5.18554688	+1448	+7.06640625	-10.67871094	-3.15966797	+28.32275391	+10.37109375	-54.14062500	+1408
+1457970938.45230010	+9.25488281	-7.78710938	-3.52441406	+51.74560547	+1.47216797	-64.97314453	+1880	+8.48583984	-6.27099609	-3.60791016	+22.63183594	-10.96435547	-5.82275391	+1452	+7.10156250	-10.67431641	-3.25634766	+27.94921875	+10.21728516	-54.55810547	+1420
+1457970938.45650010	+9.31201172	-7.79589844	-3.62988281	+51.24023438	+1.51611328	-65.41259766	+1900	+8.50341797	-6.23144531	-3.74414063	+23.51074219	-10.78857422	-6.32812500	+1464	+7.14550781	-10.65673828	-3.35302734	+27.66357422	+10.04150391	-54.95361328	+1440
+1457970938.46479990	+9.43066406	-7.82226563	-3.79248047	+50.00976563	+1.42822266	-66.68701172	+1924	+8.56054688	-6.16992188	-3.96386719	+25.31250000	-10.72265625	-7.71240234	+1476	+7.23779297	-10.62597656	-3.53759766	+26.91650391	+9.49218750	-55.92041016	+1468
+1457970938.46900010	+9.49658203	-7.82226563	-3.88916016	+49.41650391	+1.38427734	-67.17041016	+1940	+8.58251953	-6.12158203	-4.09130859	+26.23535156	-10.56884766	-8.23974609	+1488	+7.29492188	-10.59960938	-3.63427734	+26.63085938	+9.16259766	-56.35986328	+1488
+1457970938.47309990	+9.56689453	-7.83105469	-3.95947266	+48.73535156	+1.29638672	-67.93945313	+1952	+8.61767578	-6.07763672	-4.19238281	+27.26806641	-10.56884766	-9.00878906	+1496	+7.35205078	-10.57763672	-3.71777344	+26.25732422	+8.76708984	-56.90917969	+1500
+1457970938.47729990	+9.63720703	-7.83544922	-4.03417969	+48.01025391	+1.09863281	-68.55468750	+1964	+8.64843750	-6.03808594	-4.30664063	+28.16894531	-10.50292969	-9.64599609	+1500	+7.40917969	-10.55126953	-3.80126953	+25.88378906	+8.32763672	-57.43652344	+1512
+1457970938.48149990	+9.71191406	-7.83544922	-4.12646484	+47.30712891	+0.96679688	-69.08203125	+1980	+8.67919922	-5.98095703	-4.43408203	+29.15771484	-10.32714844	-10.17333984	+1512	+7.47509766	-10.51611328	-3.89355469	+25.57617188	+7.88818359	-57.89794922	+1532
+1457970938.48980000	+9.87011719	-7.83105469	-4.25390625	+45.79101563	+0.48339844	-70.46630859	+2000	+8.75830078	-5.87548828	-4.64062500	+31.15722656	-10.23925781	-11.53564453	+1524	+7.59375000	-10.45019531	-4.06494141	+24.80712891	+6.87744141	-58.90869141	+1556
+1457970938.49400000	+9.94921875	-7.82666016	-4.33740234	+45.04394531	+0.24169922	-71.01562500	+2016	+8.79785156	-5.80957031	-4.76367188	+32.18994141	-10.08544922	-12.06298828	+1536	+7.66406250	-10.40625000	-4.15722656	+24.49951172	+6.35009766	-59.32617188	+1572
+1457970938.50230000	+10.11181641	-7.79589844	-4.44726563	+43.48388672	-0.41748047	-72.35595703	+2032	+8.88574219	-5.68212891	-4.95263672	+34.25537109	-9.99755859	-13.42529297	+1552	+7.79150391	-10.31396484	-4.32421875	+23.73046875	+5.14160156	-60.29296875	+1596
+1457970938.51060010	+10.28320313	-7.76074219	-4.56152344	+41.96777344	-1.09863281	-73.60839844	+2056	+8.98242188	-5.52832031	-5.14599609	+36.40869141	-9.82177734	-14.69970703	+1572	+7.91894531	-10.21289063	-4.49560547	+23.04931641	+3.95507813	-61.10595703	+1624
+1457970938.51480010	+10.37109375	-7.72558594	-4.60986328	+41.26464844	-1.53808594	-74.20166016	+2068	+9.03515625	-5.45361328	-5.24267578	+37.39746094	-9.75585938	-15.29296875	+1584	+7.98046875	-10.16015625	-4.57470703	+22.67578125	+3.31787109	-61.54541016	+1636
+1457970938.52309990	+10.54687500	-7.66845703	-4.70654297	+39.83642578	-2.35107422	-75.34423828	+2096	+9.14501953	-5.28222656	-5.41406250	+39.52880859	-9.62402344	-16.52343750	+1612	+8.10351563	-10.03710938	-4.75488281	+22.01660156	+2.13134766	-62.18261719	+1672
+1457970938.53140000	+10.72705078	-7.58056641	-4.79003906	+38.54003906	-3.29589844	-76.46484375	+2128	+9.25927734	-5.09765625	-5.58984375	+41.48437500	-9.49218750	-17.60009766	+1648	+8.22656250	-9.90087891	-4.92626953	+21.35742188	+0.90087891	-62.77587891	+1712
+1457970938.53559990	+10.81494141	-7.53662109	-4.81640625	+37.88085938	-3.77929688	-77.03613281	+2144	+9.32519531	-5.00537109	-5.65136719	+42.47314453	-9.55810547	-18.36914063	+1660	+8.29248047	-9.83056641	-4.99658203	+21.07177734	+0.26367188	-63.12744141	+1728
+1457970938.54390000	+10.99511719	-7.42236328	-4.88232422	+36.73828125	-4.85595703	-78.06884766	+2184	+9.45703125	-4.81201172	-5.80078125	+44.29687500	-9.53613281	-19.53369141	+1700	+8.42431641	-9.67675781	-5.15039063	+20.52246094	-1.01074219	-63.74267578	+1776
+1457970938.54810000	+11.08740234	-7.36523438	-4.89550781	+36.16699219	-5.40527344	-78.64013672	+2200	+9.53173828	-4.71093750	-5.85351563	+45.17578125	-9.64599609	-20.30273438	+1720	+8.49023438	-9.59765625	-5.21630859	+20.28076172	-1.66992188	-64.07226563	+1800
+1457970938.55230000	+11.17529297	-7.29492188	-4.91308594	+35.63964844	-6.02050781	-79.12353516	+2224	+9.60644531	-4.61425781	-5.91503906	+45.94482422	-9.68994141	-20.89599609	+1740	+8.56054688	-9.51416016	-5.27783203	+20.01708984	-2.32910156	-64.37988281	+1824
+1457970938.55640010	+11.26757813	-7.23339844	-4.93945313	+35.09033203	-6.59179688	-79.56298828	+2248	+9.68115234	-4.50878906	-5.98535156	+46.73583984	-9.75585938	-21.51123047	+1764	+8.63525391	-9.42187500	-5.35693359	+19.84130859	-2.98828125	-64.55566406	+1852
+1457970938.56480000	+11.44335938	-7.08837891	-4.95703125	+34.05761719	-7.86621094	-80.48583984	+2292	+9.83935547	-4.30224609	-6.07763672	+48.12011719	-10.04150391	-22.93945313	+1804	+8.79345703	-9.24169922	-5.46240234	+19.42382813	-4.43847656	-65.14892578	+1904
+1457970938.56890010	+11.53125000	-7.01806641	-4.97460938	+33.53027344	-8.50341797	-80.85937500	+2316	+9.91845703	-4.19238281	-6.13037109	+48.75732422	-10.17333984	-23.59863281	+1828	+8.87695313	-9.13623047	-5.51953125	+19.29199219	-5.16357422	-65.34667969	+1936
+1457970938.57310010	+11.62353516	-6.94775391	-4.97021484	+33.02490234	-9.18457031	-81.32080078	+2340	+10.00634766	-4.08691406	-6.16113281	+49.35058594	-10.41503906	-24.41162109	+1844	+8.96484375	-9.03955078	-5.55908203	+19.13818359	-5.97656250	-65.65429688	+1960
+1457970938.57730010	+11.71142578	-6.86865234	-4.97021484	+32.54150391	-9.90966797	-81.69433594	+2364	+10.08984375	-3.98144531	-6.20507813	+49.85595703	-10.63476563	-25.09277344	+1864	+9.05273438	-8.94287109	-5.59423828	+18.96240234	-6.81152344	-65.93994141	+1980
+1457970938.58139990	+11.79931641	-6.78955078	-4.97460938	+32.03613281	-10.61279297	-82.00195313	+2388	+10.17773438	-3.87158203	-6.24902344	+50.36132813	-10.83251953	-25.77392578	+1880	+9.14501953	-8.83300781	-5.64257813	+18.83056641	-7.58056641	-66.09375000	+2004
+1457970938.58970000	+11.97070313	-6.62695313	-4.96142578	+31.04736328	-12.08496094	-82.63916016	+2436	+10.35791016	-3.65185547	-6.30175781	+51.17431641	-11.40380859	-27.22412109	+1912	+9.32958984	-8.62207031	-5.69970703	+18.52294922	-9.29443359	-66.55517578	+2044
+1457970938.59390000	+12.05419922	-6.54345703	-4.96142578	+30.49804688	-12.81005859	-82.85888672	+2452	+10.45019531	-3.54638672	-6.33251953	+51.52587891	-11.68945313	-27.88330078	+1920	+9.43066406	-8.50341797	-5.73925781	+18.39111328	-10.12939453	-66.64306641	+2064
+1457970938.59809990	+12.13769531	-6.46435547	-4.94384766	+29.97070313	-13.57910156	-83.12255859	+2476	+10.54248047	-3.43652344	-6.33691406	+51.81152344	-12.04101563	-28.69628906	+1936	+9.52734375	-8.38916016	-5.75683594	+18.25927734	-11.03027344	-66.79687500	+2076
+1457970938.60220000	+12.22119141	-6.37646484	-4.92187500	+29.46533203	-14.39208984	-83.34228516	+2492	+10.63916016	-3.32226563	-6.35449219	+52.07519531	-12.41455078	-29.35546875	+1948	+9.61962891	-8.27929688	-5.77441406	+18.06152344	-11.93115234	-66.95068359	+2088
+1457970938.60640000	+12.30468750	-6.28417969	-4.91308594	+28.95996094	-15.16113281	-83.49609375	+2512	+10.73583984	-3.21679688	-6.37207031	+52.29492188	-12.76611328	-30.01464844	+1960	+9.71630859	-8.15625000	-5.80078125	+17.92968750	-12.76611328	-66.99462891	+2100
+1457970938.61470010	+12.46728516	-6.10400391	-4.85595703	+27.92724609	-16.78710938	-83.89160156	+2552	+10.93359375	-2.98828125	-6.36328125	+52.69042969	-13.64501953	-31.37695313	+1988	+9.90527344	-7.92333984	-5.81835938	+17.55615234	-14.56787109	-67.21435547	+2116
+1457970938.61890010	+12.55078125	-6.01171875	-4.83837891	+27.39990234	-17.55615234	-83.95751953	+2564	+11.03466797	-2.87841797	-6.36767578	+52.80029297	-14.06250000	-31.97021484	+2000	+10.00195313	-7.79589844	-5.84033203	+17.38037109	-15.40283203	-67.17041016	+2124
+1457970938.62310000	+12.62988281	-5.91943359	-4.79882813	+26.91650391	-18.36914063	-84.08935547	+2584	+11.14013672	-2.76416016	-6.34130859	+52.93212891	-14.54589844	-32.71728516	+2016	+10.09863281	-7.67285156	-5.84912109	+17.20458984	-16.25976563	-67.19238281	+2132
+1457970938.63140010	+12.77929688	-5.72607422	-4.72851563	+25.86181641	-19.95117188	-84.19921875	+2620	+11.35107422	-2.53125000	-6.30175781	+53.08593750	-15.55664063	-33.88183594	+2048	+10.27441406	-7.42675781	-5.87109375	+16.74316406	-17.86376953	-67.12646484	+2144
+1457970938.63560010	+12.85839844	-5.62939453	-4.68017578	+25.37841797	-20.78613281	-84.30908203	+2644	+11.45654297	-2.41699219	-6.26220703	+53.15185547	-16.10595703	-34.56298828	+2064	+10.36669922	-7.29931641	-5.87109375	+16.56738281	-18.69873047	-67.12646484	+2152
+1457970938.64389990	+13.01220703	-5.42724609	-4.58789063	+24.38964844	-22.43408203	-84.35302734	+2688	+11.67626953	-2.17529297	-6.18750000	+53.28369141	-17.27050781	-35.70556641	+2100	+10.53369141	-7.04882813	-5.87988281	+16.06201172	-20.19287109	-67.06054688	+2168
+1457970938.64809990	+13.09130859	-5.32177734	-4.52636719	+23.97216797	-23.26904297	-84.39697266	+2716	+11.78613281	-2.05224609	-6.13037109	+53.34960938	-17.86376953	-36.36474609	+2124	+10.62158203	-6.92578125	-5.87109375	+15.86425781	-20.98388672	-67.03857422	+2180
+1457970938.65640000	+13.23632813	-5.11523438	-4.41650391	+23.02734375	-24.87304688	-84.30908203	+2768	+12.00585938	-1.79736328	-6.02050781	+53.48144531	-19.13818359	-37.46337891	+2168	+10.78857422	-6.67529297	-5.87109375	+15.38085938	-22.41210938	-66.92871094	+2204
+1457970938.66470000	+13.37695313	-4.90429688	-4.28906250	+22.14843750	-26.52099609	-84.19921875	+2832	+12.21240234	-1.53369141	-5.88867188	+53.67919922	-20.47851563	-38.56201172	+2220	+10.95556641	-6.42480469	-5.84912109	+14.94140625	-23.86230469	-66.84082031	+2240
+1457970938.66890000	+13.44726563	-4.80322266	-4.22753906	+21.66503906	-27.31201172	-84.06738281	+2864	+12.31787109	-1.41943359	-5.81835938	+53.70117188	-21.13769531	-39.15527344	+2244	+11.03466797	-6.29296875	-5.84033203	+14.69970703	-24.52148438	-66.73095703	+2256
+1457970938.67720010	+13.58349609	-4.58789063	-4.08691406	+20.85205078	-28.98193359	-83.82568359	+2932	+12.51123047	-1.15576172	-5.67333984	+53.94287109	-22.52197266	-40.20996094	+2292	+11.20166016	-6.04248047	-5.80078125	+14.30419922	-26.03759766	-66.66503906	+2304
+1457970938.68140010	+13.64941406	-4.48681641	-4.02539063	+20.39062500	-29.77294922	-83.64990234	+2968	+12.60791016	-1.04150391	-5.59863281	+53.98681641	-23.20312500	-40.75927734	+2316	+11.28515625	-5.91503906	-5.78759766	+14.08447266	-26.74072266	-66.55517578	+2324
+1457970938.68549990	+13.71093750	-4.38574219	-3.95507813	+19.92919922	-30.56396484	-83.45214844	+3000	+12.70019531	-0.91845703	-5.52392578	+54.07470703	-23.84033203	-41.26464844	+2336	+11.37304688	-5.78759766	-5.76123047	+13.90869141	-27.50976563	-66.48925781	+2348
+1457970938.68969990	+13.77246094	-4.28027344	-3.88476563	+19.53369141	-31.37695313	-83.25439453	+3040	+12.78369141	-0.78222656	-5.44482422	+54.27246094	-24.58740234	-41.74804688	+2364	+11.45214844	-5.66015625	-5.73486328	+13.73291016	-28.27880859	-66.42333984	+2372
+1457970938.69390010	+13.82519531	-4.18359375	-3.81445313	+19.02832031	-32.18994141	-82.99072266	+3072	+12.87158203	-0.67236328	-5.36572266	+54.31640625	-25.26855469	-42.27539063	+2384	+11.53125000	-5.53271484	-5.70849609	+13.51318359	-29.02587891	-66.26953125	+2396
+1457970938.70219990	+13.93066406	-3.97705078	-3.67822266	+18.10546875	-33.79394531	-82.41943359	+3136	+13.02539063	-0.43505859	-5.22070313	+54.53613281	-26.60888672	-43.17626953	+2420	+11.68945313	-5.27783203	-5.64257813	+13.16162109	-30.67382813	-66.09375000	+2440
+1457970938.71050000	+14.02294922	-3.80126953	-3.54199219	+17.07275391	-35.37597656	-81.80419922	+3196	+13.17041016	-0.23291016	-5.07128906	+54.62402344	-27.92724609	-44.14306641	+2448	+11.84326172	-5.03173828	-5.56787109	+12.78808594	-32.34375000	-65.87402344	+2484
+1457970938.71890000	+14.11083984	-3.62109375	-3.40136719	+16.04003906	-36.97998047	-81.14501953	+3248	+13.30664063	-0.02636719	-4.91748047	+54.75585938	-29.26757813	-45.06591797	+2472	+11.98828125	-4.79003906	-5.48876953	+12.39257813	-34.07958984	-65.63232422	+2516
+1457970938.72300000	+14.14599609	-3.54199219	-3.33105469	+15.46875000	-37.72705078	-80.77148438	+3268	+13.36816406	+0.06591797	-4.84716797	+54.79980469	-29.88281250	-45.50537109	+2480	+12.06298828	-4.67138672	-5.44921875	+12.21679688	-34.93652344	-65.52246094	+2532
+1457970938.72720000	+14.18115234	-3.44970703	-3.26074219	+14.96337891	-38.51806641	-80.37597656	+3292	+13.42968750	+0.17138672	-4.76806641	+54.88769531	-30.58593750	-45.92285156	+2496	+12.12890625	-4.54833984	-5.40087891	+12.04101563	-35.81542969	-65.39062500	+2548
+1457970938.73140000	+14.21191406	-3.37500000	-3.19042969	+14.39208984	-39.28710938	-79.98046875	+3312	+13.49121094	+0.25488281	-4.68896484	+54.88769531	-31.24511719	-46.38427734	+2508	+12.19042969	-4.43847656	-5.36132813	+11.82128906	-36.67236328	-65.25878906	+2560
+1457970938.73550010	+14.24707031	-3.29589844	-3.12011719	+13.84277344	-40.03417969	-79.60693359	+3332	+13.54833984	+0.33837891	-4.60546875	+54.88769531	-31.90429688	-46.82373047	+2524	+12.26074219	-4.32861328	-5.31298828	+11.64550781	-37.55126953	-65.14892578	+2572
+1457970938.73970010	+14.27343750	-3.21240234	-3.04980469	+13.33740234	-40.80322266	-79.18945313	+3352	+13.60986328	+0.43505859	-4.52197266	+54.97558594	-32.62939453	-47.28515625	+2544	+12.31787109	-4.21435547	-5.26464844	+11.44775391	-38.40820313	-64.99511719	+2584
+1457970938.74379990	+14.30419922	-3.14208984	-2.97949219	+12.76611328	-41.52832031	-78.77197266	+3368	+13.66699219	+0.51416016	-4.43408203	+54.99755859	-33.35449219	-47.76855469	+2564	+12.37939453	-4.11328125	-5.22070313	+11.20605469	-39.19921875	-64.86328125	+2592
+1457970938.74799990	+14.33496094	-3.07177734	-2.90478516	+12.23876953	-42.27539063	-78.39843750	+3384	+13.71972656	+0.59326172	-4.34179688	+55.04150391	-34.05761719	-48.25195313	+2584	+12.44091797	-4.00781250	-5.16796875	+11.05224609	-40.01220703	-64.75341797	+2600
+1457970938.75630000	+14.38769531	-2.92675781	-2.75537109	+11.18408203	-43.65966797	-77.49755859	+3416	+13.82958984	+0.76464844	-4.14843750	+55.23925781	-35.57373047	-49.15283203	+2628	+12.55517578	-3.80566406	-5.08007813	+10.59082031	-41.50634766	-64.37988281	+2616
+1457970938.76050000	+14.41406250	-2.85644531	-2.68066406	+10.67871094	-44.34082031	-77.05810547	+3432	+13.87792969	+0.84375000	-4.05175781	+55.32714844	-36.29882813	-49.59228516	+2652	+12.60791016	-3.70898438	-5.02734375	+10.43701172	-42.25341797	-64.27001953	+2624
+1457970938.76469990	+14.43603516	-2.78173828	-2.60595703	+10.21728516	-45.00000000	-76.57470703	+3448	+13.92626953	+0.93603516	-3.94628906	+55.54687500	-37.15576172	-50.07568359	+2684	+12.65625000	-3.60791016	-4.98339844	+10.23925781	-42.91259766	-64.02832031	+2632
+1457970938.76880000	+14.45800781	-2.71582031	-2.53125000	+9.71191406	-45.63720703	-76.09130859	+3464	+13.97460938	+1.01074219	-3.83642578	+55.67871094	-37.99072266	-50.58105469	+2708	+12.70898438	-3.52441406	-4.93945313	+10.01953125	-43.54980469	-63.83056641	+2636
+1457970938.77300000	+14.48437500	-2.64990234	-2.45214844	+9.22851563	-46.31835938	-75.62988281	+3480	+14.01855469	+1.08544922	-3.72656250	+55.81054688	-38.78173828	-51.04248047	+2736	+12.75732422	-3.43652344	-4.88671875	+9.84375000	-44.20898438	-63.67675781	+2640
+1457970938.77720000	+14.51074219	-2.57958984	-2.37304688	+8.74511719	-46.95556641	-75.12451172	+3500	+14.06250000	+1.16894531	-3.61669922	+56.07421875	-39.66064453	-51.50390625	+2764	+12.80566406	-3.33984375	-4.83837891	+9.64599609	-44.82421875	-63.41308594	+2648
+1457970938.78130010	+14.53271484	-2.52246094	-2.29833984	+8.23974609	-47.57080078	-74.61914063	+3516	+14.10644531	+1.24365234	-3.50244141	+56.29394531	-40.51757813	-51.98730469	+2792	+12.85400391	-3.26513672	-4.79443359	+9.40429688	-45.37353516	-63.17138672	+2652
+1457970938.78550000	+14.55468750	-2.46533203	-2.22363281	+7.71240234	-48.16406250	-74.09179688	+3532	+14.14160156	+1.31396484	-3.39697266	+56.51367188	-41.30859375	-52.40478516	+2816	+12.90234375	-3.18603516	-4.74609375	+9.22851563	-45.96679688	-62.97363281	+2656
+1457970938.78970000	+14.57226563	-2.39941406	-2.14892578	+7.22900391	-48.75732422	-73.54248047	+3548	+14.17675781	+1.39746094	-3.28710938	+56.82128906	-42.16552734	-52.84423828	+2844	+12.94628906	-3.09814453	-4.69775391	+9.03076172	-46.49414063	-62.68798828	+2660
+1457970938.79800010	+14.60742188	-2.29833984	-2.01269531	+6.08642578	-49.85595703	-72.37792969	+3580	+14.23828125	+1.51611328	-3.08056641	+57.21679688	-43.79150391	-53.65722656	+2888	+13.02978516	-2.95312500	-4.60546875	+8.54736328	-47.52685547	-62.11669922	+2668
+1457970938.80220010	+14.62500000	-2.24121094	-1.94238281	+5.53710938	-50.42724609	-71.76269531	+3600	+14.26904297	+1.58642578	-2.97949219	+57.50244141	-44.60449219	-54.05273438	+2908	+13.06933594	-2.87841797	-4.56152344	+8.32763672	-48.05419922	-61.80908203	+2672
+1457970938.80629990	+14.63378906	-2.20605469	-1.87207031	+4.89990234	-50.97656250	-71.16943359	+3612	+14.29541016	+1.63037109	-2.87841797	+57.70019531	-45.41748047	-54.47021484	+2928	+13.10449219	-2.81689453	-4.51318359	+8.04199219	-48.55957031	-61.50146484	+2676
+1457970938.81049990	+14.65136719	-2.16650391	-1.81494141	+4.26269531	-51.45996094	-70.53222656	+3628	+14.32177734	+1.67871094	-2.79492188	+57.85400391	-46.14257813	-54.79980469	+2944	+13.14404297	-2.75537109	-4.46923828	+7.73437500	-49.06494141	-61.19384766	+2676
+1457970938.81460000	+14.66015625	-2.12695313	-1.75341797	+3.62548828	-51.96533203	-69.89501953	+3640	+14.34375000	+1.73144531	-2.71142578	+58.02978516	-46.86767578	-55.06347656	+2960	+13.17919922	-2.68945313	-4.42529297	+7.44873047	-49.59228516	-60.82031250	+2680
+1457970938.81880000	+14.67333984	-2.10058594	-1.69189453	+2.92236328	-52.47070313	-69.27978516	+3652	+14.36572266	+1.76660156	-2.63232422	+58.13964844	-47.57080078	-55.37109375	+2972	+13.21435547	-2.63671875	-4.38134766	+7.09716797	-50.09765625	-60.46875000	+2680
+1457970938.82710000	+14.68652344	-2.04345703	-1.59960938	+1.51611328	-53.28369141	-67.98339844	+3668	+14.40527344	+1.83691406	-2.49609375	+58.24951172	-48.88916016	-55.78857422	+2992	+13.28027344	-2.52685547	-4.30224609	+6.43798828	-51.02050781	-59.72167969	+2684
+1457970938.83130000	+14.69091797	-2.02587891	-1.55126953	+0.76904297	-53.70117188	-67.34619141	+3676	+14.42285156	+1.85009766	-2.43017578	+58.20556641	-49.54833984	-55.98632813	+3000	+13.30224609	-2.47851563	-4.26708984	+6.04248047	-51.48193359	-59.32617188	+2684
+1457970938.83550000	+14.69531250	-2.00830078	-1.51171875	+0.04394531	-54.05273438	-66.73095703	+3680	+14.44042969	+1.86328125	-2.37744141	+58.05175781	-50.16357422	-56.05224609	+3008	+13.33300781	-2.43457031	-4.22753906	+5.62500000	-51.92138672	-58.93066406	+2684
+1457970938.83960010	+14.70410156	-1.99072266	-1.47216797	-0.65917969	-54.42626953	-66.11572266	+3684	+14.45800781	+1.88525391	-2.32470703	+57.94189453	-50.80078125	-56.11816406	+3016	+13.35498047	-2.38623047	-4.19238281	+5.20751953	-52.33886719	-58.49121094	+2680
+1457970938.84380010	+14.70849609	-1.98193359	-1.43261719	-1.36230469	-54.75585938	-65.54443359	+3688	+14.47558594	+1.89404297	-2.27636719	+57.78808594	-51.43798828	-56.16210938	+3024	+13.38134766	-2.35107422	-4.16162109	+4.79003906	-52.75634766	-58.11767578	+2680
+1457970938.84800000	+14.71289063	-1.97314453	-1.40185547	-1.99951172	-55.06347656	-65.06103516	+3688	+14.49755859	+1.90283203	-2.22802734	+57.54638672	-52.07519531	-56.14013672	+3028	+13.40332031	-2.31591797	-4.12646484	+4.39453125	-53.15185547	-57.76611328	+2676
+1457970938.85209990	+14.71728516	-1.95556641	-1.37109375	-2.57080078	-55.34912109	-64.53369141	+3692	+14.51513672	+1.91601563	-2.17968750	+57.34863281	-52.71240234	-56.09619141	+3036	+13.42529297	-2.27636719	-4.09570313	+3.99902344	-53.48144531	-57.34863281	+2676
+1457970938.85630010	+14.72607422	-1.94677734	-1.34033203	-3.14208984	-55.65673828	-64.07226563	+3692	+14.53710938	+1.91601563	-2.13574219	+57.04101563	-53.37158203	-55.96435547	+3040	+13.44726563	-2.24121094	-4.06933594	+3.55957031	-53.76708984	-56.95312500	+2672
+1457970938.86459990	+14.73925781	-1.92041016	-1.28759766	-4.04296875	-56.20605469	-63.28125000	+3692	+14.57666016	+1.92041016	-2.04785156	+56.31591797	-54.82177734	-55.59082031	+3056	+13.48681641	-2.17529297	-4.01660156	+2.85644531	-54.27246094	-56.27197266	+2668
+1457970938.86879990	+14.74365234	-1.91162109	-1.25683594	-4.41650391	-56.49169922	-62.97363281	+3696	+14.59423828	+1.92041016	-1.99951172	+55.94238281	-55.63476563	-55.37109375	+3064	+13.50439453	-2.14892578	-3.99462891	+2.50488281	-54.49218750	-55.96435547	+2664
+1457970938.87299990	+14.75244141	-1.90283203	-1.23486328	-4.68017578	-56.71142578	-62.77587891	+3696	+14.61181641	+1.91601563	-1.95556641	+55.41503906	-56.44775391	-54.99755859	+3076	+13.52197266	-2.12255859	-3.96826172	+2.24121094	-54.73388672	-55.74462891	+2660
+1457970938.87710000	+14.76562500	-1.88085938	-1.20849609	-4.81201172	-57.06298828	-62.57812500	+3696	+14.63378906	+1.92041016	-1.90283203	+55.04150391	-57.34863281	-54.71191406	+3084	+13.53955078	-2.09619141	-3.94189453	+1.95556641	-54.93164063	-55.50292969	+2656
+1457970938.88130000	+14.77441406	-1.86767578	-1.17773438	-4.87792969	-57.41455078	-62.51220703	+3700	+14.65136719	+1.92480469	-1.85449219	+54.60205078	-58.27148438	-54.33837891	+3096	+13.56152344	-2.07421875	-3.91992188	+1.71386719	-55.10742188	-55.32714844	+2656
+1457970938.88550000	+14.78320313	-1.85009766	-1.15576172	-4.83398438	-57.70019531	-62.53417969	+3704	+14.67333984	+1.92480469	-1.80615234	+54.00878906	-59.21630859	-53.83300781	+3104	+13.58349609	-2.04785156	-3.90234375	+1.56005859	-55.23925781	-55.21728516	+2652
+1457970938.88960000	+14.79199219	-1.82812500	-1.12060547	-4.68017578	-58.13964844	-62.57812500	+3712	+14.69531250	+1.93359375	-1.74023438	+53.63525391	-60.29296875	-53.48144531	+3112	+13.60107422	-2.02587891	-3.88476563	+1.42822266	-55.37109375	-55.12939453	+2648
+1457970938.89380000	+14.80078125	-1.81054688	-1.08105469	-4.50439453	-58.62304688	-62.68798828	+3720	+14.71289063	+1.93359375	-1.67871094	+53.15185547	-61.41357422	-53.06396484	+3124	+13.62304688	-2.00830078	-3.86279297	+1.29638672	-55.50292969	-55.06347656	+2648
+1457970938.89790010	+14.80517578	-1.78857422	-1.06787109	-4.21875000	-58.93066406	-62.92968750	+3724	+14.72167969	+1.92919922	-1.63037109	+52.42675781	-62.46826172	-52.36083984	+3132	+13.64062500	-1.98632813	-3.84960938	+1.23046875	-55.59082031	-55.04150391	+2640
+1457970938.90210010	+14.81835938	-1.76660156	-1.03271484	-3.80126953	-59.47998047	-63.21533203	+3732	+14.73925781	+1.92919922	-1.56884766	+51.89941406	-63.65478516	-51.85546875	+3144	+13.65820313	-1.96875000	-3.83203125	+1.18652344	-55.78857422	-55.08544922	+2640
+1457970938.90630010	+14.82275391	-1.74462891	-0.99316406	-3.31787109	-60.02929688	-63.61083984	+3740	+14.75244141	+1.92919922	-1.50292969	+51.32812500	-64.86328125	-51.30615234	+3152	+13.67578125	-1.95556641	-3.81005859	+1.16455078	-55.96435547	-55.17333984	+2636
+1457970938.91039990	+14.82714844	-1.72265625	-0.97558594	-2.74658203	-60.46875000	-64.11621094	+3748	+14.76123047	+1.92480469	-1.45458984	+50.53710938	-65.98388672	-50.53710938	+3160	+13.69335938	-1.94238281	-3.79687500	+1.16455078	-56.09619141	-55.28320313	+2632
+1457970938.91459990	+14.83593750	-1.69628906	-0.94042969	-2.10937500	-61.06201172	-64.66552734	+3756	+14.77441406	+1.92041016	-1.40185547	+49.81201172	-67.17041016	-49.83398438	+3168	+13.71093750	-1.92480469	-3.77929688	+1.18652344	-56.29394531	-55.37109375	+2628
+1457970938.91880010	+14.84033203	-1.67871094	-0.90527344	-1.40625000	-61.67724609	-65.30273438	+3764	+14.78320313	+1.91601563	-1.34472656	+49.08691406	-68.35693359	-49.13085938	+3176	+13.72851563	-1.91601563	-3.76171875	+1.20849609	-56.49169922	-55.52490234	+2624
+1457970938.92709990	+14.84033203	-1.64355469	-0.86572266	+0.06591797	-62.70996094	-66.66503906	+3776	+14.78759766	+1.89404297	-1.25683594	+47.17529297	-70.53222656	-47.30712891	+3184	+13.75927734	-1.89404297	-3.74414063	+1.29638672	-56.77734375	-55.81054688	+2616
+1457970938.93129990	+14.84033203	-1.63037109	-0.83935547	+0.85693359	-63.28125000	-67.43408203	+3784	+14.79199219	+1.88085938	-1.21289063	+46.16455078	-71.63085938	-46.38427734	+3188	+13.76806641	-1.88525391	-3.73095703	+1.36230469	-56.99707031	-55.96435547	+2612
+1457970938.93540000	+14.84033203	-1.61279297	-0.82617188	+1.71386719	-63.78662109	-68.24707031	+3788	+14.79199219	+1.86328125	-1.18212891	+45.02197266	-72.59765625	-45.30761719	+3192	+13.78125000	-1.88085938	-3.72656250	+1.34033203	-57.15087891	-56.07421875	+2608
+1457970938.93960000	+14.83593750	-1.59082031	-0.81298828	+2.74658203	-64.40185547	-69.23583984	+3792	+14.78759766	+1.84570313	-1.15576172	+43.63769531	-73.49853516	-43.98925781	+3196	+13.79003906	-1.86767578	-3.71777344	+1.36230469	-57.34863281	-56.16210938	+2604
+1457970938.94380000	+14.83593750	-1.58642578	-0.79980469	+3.66943359	-64.92919922	-70.15869141	+3792	+14.78759766	+1.82812500	-1.13378906	+42.29736328	-74.37744141	-42.75878906	+3196	+13.79882813	-1.86767578	-3.70898438	+1.36230469	-57.56835938	-56.27197266	+2600
+1457970938.94790010	+14.83154297	-1.57763672	-0.78662109	+4.54833984	-65.43457031	-71.08154297	+3792	+14.78759766	+1.81054688	-1.11181641	+40.97900391	-75.19042969	-41.52832031	+3196	+13.80322266	-1.86328125	-3.70458984	+1.31835938	-57.74414063	-56.35986328	+2592
+1457970938.95210000	+14.82714844	-1.56884766	-0.78222656	+5.40527344	-65.83007813	-71.93847656	+3792	+14.78320313	+1.79296875	-1.10742188	+39.24316406	-75.84960938	-39.85839844	+3196	+13.81201172	-1.85449219	-3.70458984	+1.27441406	-57.87597656	-56.38183594	+2588
+1457970938.95630000	+14.82275391	-1.56445313	-0.78222656	+6.24023438	-66.22558594	-72.79541016	+3788	+14.77880859	+1.77099609	-1.10302734	+37.52929688	-76.48681641	-38.21044922	+3192	+13.81640625	-1.85009766	-3.70458984	+1.23046875	-58.00781250	-56.38183594	+2584
+1457970938.96040010	+14.81835938	-1.56005859	-0.78222656	+7.05322266	-66.62109375	-73.63037109	+3784	+14.77001953	+1.75341797	-1.08984375	+35.96923828	-77.10205078	-36.73828125	+3192	+13.82080078	-1.84570313	-3.70898438	+1.16455078	-58.11767578	-56.40380859	+2580
+1457970938.96460010	+14.81396484	-1.55566406	-0.78662109	+7.84423828	-66.92871094	-74.46533203	+3780	+14.76562500	+1.74023438	-1.09423828	+34.07958984	-77.56347656	-34.87060547	+3192	+13.82080078	-1.83691406	-3.70898438	+1.09863281	-58.22753906	-56.35986328	+2576
+1457970938.96869990	+14.80517578	-1.55566406	-0.79101563	+8.59130859	-67.23632813	-75.25634766	+3776	+14.75683594	+1.71826172	-1.09423828	+32.12402344	-78.02490234	-32.98095703	+3192	+13.82080078	-1.83251953	-3.70898438	+1.01074219	-58.33740234	-56.31591797	+2572
+1457970938.97289990	+14.80517578	-1.55566406	-0.78662109	+9.36035156	-67.60986328	-76.09130859	+3772	+14.75244141	+1.70068359	-1.09423828	+30.25634766	-78.46435547	-31.15722656	+3192	+13.82519531	-1.82812500	-3.70898438	+0.90087891	-58.46923828	-56.25000000	+2568
+1457970938.97709990	+14.80078125	-1.55566406	-0.79101563	+10.08544922	-67.87353516	-76.83837891	+3764	+14.74804688	+1.68750000	-1.10302734	+28.14697266	-78.79394531	-29.02587891	+3192	+13.82519531	-1.82373047	-3.71337891	+0.79101563	-58.53515625	-56.18408203	+2564
+1457970938.98120000	+14.79638672	-1.56005859	-0.79541016	+10.81054688	-68.11523438	-77.60742188	+3760	+14.74365234	+1.67871094	-1.11181641	+26.05957031	-79.10156250	-26.87255859	+3192	+13.82519531	-1.81933594	-3.71777344	+0.68115234	-58.60107422	-56.11816406	+2560
+1457970938.98959990	+14.78759766	-1.56445313	-0.79541016	+12.41455078	-68.66455078	-79.29931641	+3748	+14.73486328	+1.66113281	-1.12060547	+22.03857422	-79.67285156	-22.67578125	+3188	+13.82958984	-1.80615234	-3.72216797	+0.57128906	-58.71093750	-56.05224609	+2556
+1457970938.99370000	+14.78759766	-1.56005859	-0.79541016	+13.22753906	-68.88427734	-80.13427734	+3744	+14.73046875	+1.65673828	-1.12939453	+19.77539063	-79.91455078	-20.32470703	+3188	+13.82958984	-1.79736328	-3.72656250	+0.50537109	-58.75488281	-55.98632813	+2556
+1457970938.99790000	+14.78320313	-1.56005859	-0.79101563	+14.17236328	-69.14794922	-81.07910156	+3736	+14.72607422	+1.64355469	-1.12939453	+17.49023438	-80.15625000	-17.92968750	+3188	+13.82958984	-1.79296875	-3.72656250	+0.48339844	-58.79882813	-55.96435547	+2552
+1457970939.00210000	+14.77880859	-1.55566406	-0.78222656	+15.13916016	-69.43359375	-82.04589844	+3732	+14.72167969	+1.64355469	-1.12939453	+15.13916016	-80.41992188	-15.40283203	+3188	+13.82958984	-1.78857422	-3.72656250	+0.48339844	-58.86474609	-55.96435547	+2548
+1457970939.00620010	+14.77880859	-1.55566406	-0.77343750	+16.21582031	-69.67529297	-83.14453125	+3728	+14.71728516	+1.64355469	-1.12500000	+12.65625000	-80.68359375	-12.72216797	+3188	+13.83398438	-1.78417969	-3.72216797	+0.48339844	-58.93066406	-56.00830078	+2548
+1457970939.01040010	+14.77880859	-1.55126953	-0.76025391	+17.44628906	-69.93896484	-84.37500000	+3724	+14.71728516	+1.63916016	-1.12060547	+10.01953125	-80.92529297	-9.90966797	+3188	+13.83398438	-1.77978516	-3.71777344	+0.50537109	-59.01855469	-56.07421875	+2548
+1457970939.01460000	+14.77880859	-1.54687500	-0.74267578	+18.74267578	-70.20263672	-85.67138672	+3720	+14.71728516	+1.63916016	-1.11181641	+7.22900391	-81.18896484	-6.92138672	+3184	+13.83837891	-1.77978516	-3.71337891	+0.52734375	-59.08447266	-56.14013672	+2544
+1457970939.01869990	+14.78320313	-1.53369141	-0.72949219	+20.21484375	-70.42236328	-87.09960938	+3720	+14.71289063	+1.64355469	-1.10302734	+4.30664063	-81.40869141	-3.80126953	+3184	+13.84277344	-1.77539063	-3.70898438	+0.59326172	-59.15039063	-56.25000000	+2544
+1457970939.02290010	+14.78320313	-1.52490234	-0.71630859	+21.81884766	-70.62011719	-88.65966797	+3716	+14.71289063	+1.64794922	-1.09423828	+1.25244141	-81.65039063	-0.52734375	+3184	+13.84716797	-1.77099609	-3.70458984	+0.68115234	-59.21630859	-56.35986328	+2544
+1457970939.02710010	+14.78320313	-1.51171875	-0.69873047	+23.55468750	-70.83984375	-90.35156250	+3716	+14.70849609	+1.64794922	-1.08105469	-2.06542969	-81.89208984	+2.92236328	+3184	+13.85156250	-1.76660156	-3.70019531	+0.79101563	-59.28222656	-56.49169922	+2544
+1457970939.03119990	+14.78320313	-1.49853516	-0.67675781	+25.40039063	-71.03759766	-92.15332031	+3716	+14.70849609	+1.64794922	-1.06347656	-5.60302734	-82.13378906	+6.63574219	+3184	+13.85156250	-1.76220703	-3.69140625	+0.90087891	-59.37011719	-56.66748047	+2544
+1457970939.03539990	+14.78759766	-1.48535156	-0.66357422	+27.33398438	-71.16943359	-94.02099609	+3716	+14.70410156	+1.65234375	-1.05029297	-9.31640625	-82.30957031	+10.52490234	+3180	+13.85595703	-1.76220703	-3.68261719	+1.01074219	-59.47998047	-56.82128906	+2544
+1457970939.03959990	+14.79199219	-1.47656250	-0.64160156	+29.33349609	-71.32324219	-96.02050781	+3712	+14.70410156	+1.64794922	-1.03710938	-13.33740234	-82.48535156	+14.61181641	+3180	+13.86035156	-1.75781250	-3.66943359	+1.12060547	-59.58984375	-56.99707031	+2544
+1457970939.04370000	+14.79199219	-1.46337891	-0.62402344	+31.44287109	-71.43310547	-98.08593750	+3712	+14.69970703	+1.65234375	-1.01953125	-17.40234375	-82.63916016	+18.80859375	+3180	+13.86474609	-1.75781250	-3.66064453	+1.25244141	-59.72167969	-57.19482422	+2544
+1457970939.04790000	+14.79199219	-1.45019531	-0.61523438	+33.53027344	-71.45507813	-100.15136719	+3712	+14.69970703	+1.66113281	-1.01074219	-21.40136719	-82.74902344	+22.93945313	+3176	+13.86914063	-1.75781250	-3.64746094	+1.38427734	-59.85351563	-57.41455078	+2544
+1457970939.05200000	+14.79199219	-1.43701172	-0.60644531	+35.57373047	-71.43310547	-102.15087891	+3708	+14.69970703	+1.65673828	-0.99755859	-25.44433594	-82.79296875	+26.98242188	+3172	+13.87353516	-1.75341797	-3.63867188	+1.51611328	-59.98535156	-57.63427734	+2544
+1457970939.05620000	+14.79199219	-1.42382813	-0.59765625	+37.57324219	-71.41113281	-104.15039063	+3704	+14.69531250	+1.65673828	-0.98876953	-29.42138672	-82.83691406	+30.95947266	+3164	+13.87792969	-1.74902344	-3.62548828	+1.64794922	-60.09521484	-57.83203125	+2544
+1457970939.06040000	+14.79199219	-1.41064453	-0.58886719	+39.48486328	-71.36718750	-106.04003906	+3704	+14.69091797	+1.65673828	-0.98437500	-33.04687500	-82.83691406	+34.58496094	+3160	+13.87792969	-1.74902344	-3.61669922	+1.77978516	-60.22705078	-58.00781250	+2544
+1457970939.06450010	+14.78759766	-1.40185547	-0.58886719	+41.26464844	-71.27929688	-107.84179688	+3696	+14.68652344	+1.65234375	-0.97998047	-36.51855469	-82.79296875	+38.01269531	+3152	+13.88232422	-1.74462891	-3.60791016	+1.88964844	-60.35888672	-58.18359375	+2544
+1457970939.07290010	+14.78320313	-1.38867188	-0.58886719	+44.51660156	-71.10351563	-111.13769531	+3684	+14.67333984	+1.64355469	-0.97998047	-42.84667969	-82.68310547	+44.23095703	+3140	+13.87792969	-1.74023438	-3.59472656	+2.02148438	-60.62255859	-58.49121094	+2544
+1457970939.07699990	+14.77880859	-1.38427734	-0.59765625	+45.81298828	-70.97167969	-112.50000000	+3680	+14.66894531	+1.63916016	-0.98876953	-45.48339844	-82.55126953	+46.73583984	+3136	+13.87792969	-1.73583984	-3.58593750	+2.04345703	-60.75439453	-58.57910156	+2544
+1457970939.08119990	+14.77001953	-1.38867188	-0.60644531	+47.02148438	-70.83984375	-113.77441406	+3676	+14.66455078	+1.63037109	-0.99316406	-47.90039063	-82.46337891	+49.04296875	+3132	+13.87792969	-1.73583984	-3.58154297	+2.06542969	-60.88623047	-58.68896484	+2540
+1457970939.08540010	+14.76562500	-1.38867188	-0.61523438	+48.09814453	-70.75195313	-114.91699219	+3672	+14.65576172	+1.62597656	-1.00195313	-49.98779297	-82.37548828	+51.02050781	+3128	+13.87792969	-1.73144531	-3.58154297	+2.06542969	-60.99609375	-58.75488281	+2540
+1457970939.08950000	+14.75683594	-1.39306641	-0.63281250	+48.93310547	-70.59814453	-115.81787109	+3668	+14.65136719	+1.61718750	-1.01513672	-51.85546875	-82.28759766	+52.75634766	+3128	+13.87353516	-1.73144531	-3.58593750	+2.04345703	-61.08398438	-58.79882813	+2540
+1457970939.09369990	+14.75244141	-1.39746094	-0.65478516	+49.65820313	-70.48828125	-116.63085938	+3664	+14.64257813	+1.60839844	-1.02392578	-53.61328125	-82.19970703	+54.38232422	+3124	+13.86914063	-1.72705078	-3.59033203	+2.02148438	-61.19384766	-58.82080078	+2536
+1457970939.09789990	+14.74365234	-1.40185547	-0.66357422	+50.42724609	-70.44433594	-117.48779297	+3660	+14.63818359	+1.59521484	-1.03710938	-55.17333984	-82.11181641	+55.81054688	+3124	+13.86474609	-1.72265625	-3.59472656	+1.95556641	-61.28173828	-58.84277344	+2536
+1457970939.10200000	+14.73925781	-1.40625000	-0.67675781	+51.08642578	-70.37841797	-118.25683594	+3656	+14.62939453	+1.58642578	-1.05029297	-56.84326172	-82.04589844	+57.37060547	+3120	+13.85595703	-1.71826172	-3.59912109	+1.91162109	-61.36962891	-58.86474609	+2536
+1457970939.10620000	+14.73046875	-1.41503906	-0.68994141	+51.70166016	-70.33447266	-119.00390625	+3652	+14.62060547	+1.58203125	-1.05908203	-58.46923828	-82.00195313	+58.90869141	+3120	+13.85156250	-1.71826172	-3.60791016	+1.86767578	-61.47949219	-58.90869141	+2536
+1457970939.11040000	+14.72607422	-1.41943359	-0.70312500	+52.29492188	-70.31250000	-119.68505859	+3644	+14.61621094	+1.57763672	-1.07226563	-59.87548828	-81.93603516	+60.20507813	+3116	+13.84716797	-1.71386719	-3.61230469	+1.82373047	-61.56738281	-58.93066406	+2536
+1457970939.11450000	+14.72167969	-1.42822266	-0.71630859	+52.75634766	-70.26855469	-120.25634766	+3640	+14.60742188	+1.56884766	-1.08544922	-61.50146484	-81.89208984	+61.72119141	+3116	+13.84277344	-1.71386719	-3.62548828	+1.80175781	-61.65527344	-58.99658203	+2532
+1457970939.11870000	+14.72167969	-1.42382813	-0.73388672	+53.23974609	-70.20263672	-120.80566406	+3636	+14.60742188	+1.56884766	-1.09423828	-63.08349609	-81.84814453	+63.21533203	+3112	+13.84277344	-1.70947266	-3.63427734	+1.80175781	-61.74316406	-59.08447266	+2532
+1457970939.12280010	+14.71728516	-1.41943359	-0.74267578	+53.87695313	-70.20263672	-121.48681641	+3632	+14.60302734	+1.56884766	-1.10742188	-64.53369141	-81.80419922	+64.57763672	+3108	+13.83837891	-1.70507813	-3.64746094	+1.86767578	-61.80908203	-59.19433594	+2536
+1457970939.12700010	+14.71289063	-1.41943359	-0.74707031	+54.47021484	-70.18066406	-122.21191406	+3624	+14.59863281	+1.56884766	-1.11621094	-66.42333984	-81.78222656	+66.35742188	+3100	+13.83398438	-1.69628906	-3.66064453	+1.95556641	-61.89697266	-59.37011719	+2536
+1457970939.13529990	+14.70849609	-1.39746094	-0.75585938	+55.87646484	-70.13671875	-123.68408203	+3612	+14.58984375	+1.59082031	-1.12939453	-69.96093750	-81.67236328	+69.85107422	+3096	+13.82958984	-1.68310547	-3.68261719	+2.21923828	-62.02880859	-59.76562500	+2536
+1457970939.13949990	+14.71289063	-1.38867188	-0.75585938	+56.62353516	-70.11474609	-124.49707031	+3608	+14.58544922	+1.59960938	-1.13818359	-71.89453125	-81.62841797	+71.69677734	+3092	+13.82958984	-1.67871094	-3.69580078	+2.41699219	-62.11669922	-60.02929688	+2536
+1457970939.14369990	+14.71289063	-1.36669922	-0.76025391	+57.45849609	-70.07080078	-125.31005859	+3604	+14.58544922	+1.61718750	-1.14697266	-73.78417969	-81.56250000	+73.56445313	+3088	+13.82958984	-1.66992188	-3.70898438	+2.65869141	-62.18261719	-60.31494141	+2540
+1457970939.14780000	+14.71728516	-1.34472656	-0.76025391	+58.27148438	-70.02685547	-126.12304688	+3600	+14.58984375	+1.63476563	-1.15576172	-75.45410156	-81.47460938	+75.23437500	+3084	+13.83398438	-1.65673828	-3.71777344	+2.94433594	-62.27050781	-60.66650391	+2540
+1457970939.15200000	+14.71728516	-1.32275391	-0.76464844	+59.04052734	-69.93896484	-126.89208984	+3596	+14.58984375	+1.65234375	-1.16894531	-77.01416016	-81.40869141	+76.77246094	+3084	+13.83837891	-1.64794922	-3.73095703	+3.27392578	-62.33642578	-61.04003906	+2540
+1457970939.15619990	+14.72167969	-1.29638672	-0.76904297	+59.83154297	-69.85107422	-127.66113281	+3592	+14.58984375	+1.67431641	-1.18212891	-78.53027344	-81.32080078	+78.26660156	+3080	+13.84277344	-1.63476563	-3.74414063	+3.60351563	-62.40234375	-61.39160156	+2540
+1457970939.16030000	+14.72607422	-1.26562500	-0.77783203	+60.62255859	-69.76318359	-128.38623047	+3592	+14.58984375	+1.69628906	-1.19531250	-79.91455078	-81.23291016	+79.65087891	+3080	+13.84277344	-1.61718750	-3.76171875	+3.93310547	-62.42431641	-61.74316406	+2540
+1457970939.16450000	+14.72607422	-1.23925781	-0.78222656	+61.36962891	-69.65332031	-129.13330078	+3588	+14.58544922	+1.72265625	-1.21289063	-81.03515625	-81.14501953	+80.77148438	+3080	+13.84277344	-1.60400391	-3.77929688	+4.28466797	-62.44628906	-62.11669922	+2540
+1457970939.16870000	+14.73046875	-1.20849609	-0.78662109	+62.13867188	-69.54345703	-129.85839844	+3588	+14.58544922	+1.74902344	-1.23046875	-82.13378906	-81.07910156	+81.89208984	+3080	+13.84277344	-1.59082031	-3.79687500	+4.65820313	-62.46826172	-62.49023438	+2544
+1457970939.17280010	+14.73925781	-1.18212891	-0.80859375	+62.73193359	-69.38964844	-130.38574219	+3584	+14.58544922	+1.77099609	-1.25244141	-83.03466797	-81.01318359	+82.79296875	+3080	+13.84277344	-1.57324219	-3.81884766	+4.96582031	-62.46826172	-62.84179688	+2544
+1457970939.17700000	+14.73925781	-1.15136719	-0.83056641	+63.23730469	-69.23583984	-130.82519531	+3584	+14.58544922	+1.79736328	-1.28759766	-83.32031250	-80.94726563	+83.07861328	+3084	+13.84277344	-1.56005859	-3.84082031	+5.31738281	-62.46826172	-63.19335938	+2544
+1457970939.18120000	+14.74365234	-1.12500000	-0.85253906	+63.69873047	-69.06005859	-131.24267578	+3584	+14.58544922	+1.81933594	-1.31835938	-83.60595703	-80.92529297	+83.38623047	+3084	+13.84277344	-1.54248047	-3.86718750	+5.64697266	-62.44628906	-63.52294922	+2544
+1457970939.18530010	+14.74804688	-1.09863281	-0.88330078	+64.07226563	-68.88427734	-131.52832031	+3580	+14.58984375	+1.84570313	-1.35351563	-83.78173828	-80.92529297	+83.54003906	+3084	+13.84277344	-1.52490234	-3.89794922	+5.93261719	-62.40234375	-63.80859375	+2544
+1457970939.19370010	+14.75244141	-1.05029297	-0.95800781	+64.44580078	-68.46679688	-131.79199219	+3580	+14.58105469	+1.88964844	-1.44140625	-83.07861328	-80.94726563	+82.83691406	+3092	+13.83398438	-1.48535156	-3.96386719	+6.48193359	-62.27050781	-64.29199219	+2548
+1457970939.19779990	+14.75683594	-1.02832031	-1.00634766	+64.40185547	-68.22509766	-131.68212891	+3580	+14.57666016	+1.91162109	-1.48974609	-82.55126953	-81.01318359	+82.30957031	+3096	+13.82958984	-1.46777344	-4.00341797	+6.70166016	-62.16064453	-64.46777344	+2552
+1457970939.20199990	+14.75683594	-1.00634766	-1.05908203	+64.31396484	-67.98339844	-131.52832031	+3580	+14.57226563	+1.93359375	-1.55126953	-81.45263672	-81.07910156	+81.18896484	+3104	+13.82080078	-1.44580078	-4.04736328	+6.89941406	-62.02880859	-64.66552734	+2556
+1457970939.20610000	+14.75683594	-0.98876953	-1.11621094	+64.20410156	-67.74169922	-131.35253906	+3576	+14.56347656	+1.95117188	-1.60839844	-80.35400391	-81.16699219	+80.06835938	+3112	+13.81201172	-1.42822266	-4.09130859	+7.11914063	-61.89697266	-64.86328125	+2556
+1457970939.21030000	+14.76123047	-0.96679688	-1.17773438	+64.02832031	-67.50000000	-131.11083984	+3576	+14.56347656	+1.97314453	-1.66552734	-79.18945313	-81.27685547	+78.88183594	+3116	+13.80761719	-1.40625000	-4.13525391	+7.31689453	-61.76513672	-65.01708984	+2560
+1457970939.21450000	+14.76123047	-0.94921875	-1.23925781	+63.76464844	-67.23632813	-130.78125000	+3576	+14.55468750	+1.99072266	-1.73583984	-77.54150391	-81.36474609	+77.21191406	+3124	+13.79882813	-1.38427734	-4.18359375	+7.49267578	-61.63330078	-65.17089844	+2560
+1457970939.21860000	+14.76123047	-0.92724609	-1.30517578	+63.50097656	-66.97265625	-130.45166016	+3576	+14.55029297	+2.01708984	-1.80175781	-75.82763672	-81.49658203	+75.49804688	+3132	+13.79443359	-1.36230469	-4.23632813	+7.71240234	-61.50146484	-65.32470703	+2564
+1457970939.22280000	+14.76123047	-0.90527344	-1.37109375	+63.25927734	-66.70898438	-130.10009766	+3572	+14.54589844	+2.03906250	-1.86767578	-74.09179688	-81.62841797	+73.76220703	+3140	+13.79003906	-1.33593750	-4.28906250	+7.91015625	-61.30371094	-65.45654297	+2564
+1457970939.22700000	+14.76123047	-0.88330078	-1.43701172	+62.97363281	-66.42333984	-129.74853516	+3572	+14.53710938	+2.06542969	-1.93798828	-72.07031250	-81.73828125	+71.71875000	+3144	+13.78125000	-1.31396484	-4.34619141	+8.12988281	-61.12792969	-65.63232422	+2568
+1457970939.23110010	+14.76123047	-0.86132813	-1.50732422	+62.70996094	-66.18164063	-129.39697266	+3572	+14.52832031	+2.08740234	-2.00390625	-69.93896484	-81.87011719	+69.60937500	+3156	+13.77246094	-1.28759766	-4.40332031	+8.32763672	-60.95214844	-65.76416016	+2572
+1457970939.23530010	+14.76123047	-0.83496094	-1.57324219	+62.46826172	-65.93994141	-129.04541016	+3568	+14.52392578	+2.11376953	-2.07421875	-67.91748047	-81.97998047	+67.58789063	+3164	+13.76367188	-1.26123047	-4.45605469	+8.56933594	-60.75439453	-65.93994141	+2572
+1457970939.23950000	+14.76123047	-0.81298828	-1.63476563	+62.27050781	-65.69824219	-128.80371094	+3564	+14.51953125	+2.14013672	-2.14013672	-65.76416016	-82.08984375	+65.43457031	+3168	+13.75488281	-1.23925781	-4.51318359	+8.81103516	-60.60058594	-66.13769531	+2568
+1457970939.24359990	+14.76562500	-0.77343750	-1.69628906	+62.16064453	-65.45654297	-128.56201172	+3564	+14.51074219	+2.17529297	-2.21044922	-63.54492188	-82.17773438	+63.25927734	+3176	+13.75048828	-1.20849609	-4.56591797	+9.09667969	-60.44677734	-66.35742188	+2568
+1457970939.24780010	+14.76562500	-0.73388672	-1.75341797	+62.16064453	-65.25878906	-128.43017578	+3560	+14.50634766	+2.21044922	-2.27197266	-61.56738281	-82.28759766	+61.34765625	+3184	+13.74169922	-1.17773438	-4.62304688	+9.40429688	-60.31494141	-66.57714844	+2568
+1457970939.25200010	+14.77001953	-0.69873047	-1.80615234	+62.18261719	-65.08300781	-128.32031250	+3556	+14.50634766	+2.25000000	-2.33349609	-59.61181641	-82.37548828	+59.43603516	+3188	+13.73730469	-1.14697266	-4.67578125	+9.71191406	-60.16113281	-66.84082031	+2564
+1457970939.25609990	+14.77441406	-0.65478516	-1.85888672	+62.22656250	-64.88525391	-128.23242188	+3556	+14.50195313	+2.28955078	-2.39062500	-57.61230469	-82.46337891	+57.52441406	+3196	+13.73291016	-1.11621094	-4.72851563	+10.04150391	-60.00732422	-67.08251953	+2564
+1457970939.26029990	+14.77441406	-0.60644531	-1.90722656	+62.33642578	-64.73144531	-128.16650391	+3552	+14.49755859	+2.33349609	-2.44775391	-55.76660156	-82.55126953	+55.76660156	+3200	+13.72851563	-1.08105469	-4.78564453	+10.41503906	-59.87548828	-67.34619141	+2560
+1457970939.26449990	+14.77880859	-0.56689453	-1.95117188	+62.46826172	-64.57763672	-128.21044922	+3544	+14.49316406	+2.37304688	-2.50048828	-54.05273438	-82.66113281	+54.11865234	+3204	+13.72412109	-1.05029297	-4.83398438	+10.78857422	-59.74365234	-67.67578125	+2556
+1457970939.27280000	+14.78320313	-0.45703125	-2.03466797	+62.86376953	-64.33593750	-128.27636719	+3532	+14.48876953	+2.47412109	-2.60595703	-50.77880859	-82.81494141	+51.04248047	+3212	+13.71972656	-0.97558594	-4.93505859	+11.57958984	-59.54589844	-68.29101563	+2548
+1457970939.27690010	+14.78759766	-0.40429688	-2.07421875	+63.06152344	-64.24804688	-128.34228516	+3528	+14.48876953	+2.52246094	-2.65429688	-49.37255859	-82.92480469	+49.74609375	+3212	+13.71533203	-0.94042969	-4.98339844	+11.97509766	-59.43603516	-68.64257813	+2540
+1457970939.28110000	+14.79199219	-0.34716797	-2.11816406	+63.32519531	-64.13818359	-128.40820313	+3520	+14.48876953	+2.57519531	-2.70263672	-47.96630859	-83.03466797	+48.44970703	+3212	+13.71093750	-0.90087891	-5.03613281	+12.41455078	-59.34814453	-68.97216797	+2536
+1457970939.28530000	+14.79638672	-0.28564453	-2.15771484	+63.58886719	-64.02832031	-128.49609375	+3512	+14.48437500	+2.62792969	-2.74658203	-46.49414063	-83.12255859	+47.10937500	+3216	+13.71093750	-0.86132813	-5.08447266	+12.85400391	-59.26025391	-69.32373047	+2528
+1457970939.28940010	+14.80078125	-0.22851563	-2.19726563	+63.74267578	-63.89648438	-128.54003906	+3504	+14.48437500	+2.68066406	-2.79492188	-44.93408203	-83.23242188	+45.65917969	+3216	+13.70654297	-0.82177734	-5.13281250	+13.27148438	-59.17236328	-69.65332031	+2524
+1457970939.29360010	+14.80078125	-0.17578125	-2.24121094	+63.89648438	-63.78662109	-128.56201172	+3492	+14.47998047	+2.73339844	-2.84326172	-43.35205078	-83.32031250	+44.18701172	+3216	+13.70214844	-0.78222656	-5.18115234	+13.66699219	-59.06250000	-69.96093750	+2516
+1457970939.29780010	+14.80078125	-0.12304688	-2.28515625	+63.98437500	-63.65478516	-128.51806641	+3484	+14.47558594	+2.78613281	-2.89599609	-41.70410156	-83.38623047	+42.67089844	+3216	+13.70214844	-0.74267578	-5.22509766	+14.08447266	-58.97460938	-70.26855469	+2508
+1457970939.30189990	+14.80078125	-0.07031250	-2.33349609	+64.02832031	-63.52294922	-128.45214844	+3472	+14.46679688	+2.83886719	-2.94433594	-40.01220703	-83.47412109	+41.08886719	+3216	+13.69335938	-0.70312500	-5.27783203	+14.47998047	-58.86474609	-70.59814453	+2500
+1457970939.30609990	+14.80078125	-0.01757813	-2.38183594	+64.09423828	-63.39111328	-128.38623047	+3460	+14.46240234	+2.89160156	-2.99267578	-38.25439453	-83.54003906	+39.41894531	+3216	+13.68896484	-0.66357422	-5.32617188	+14.87548828	-58.77685547	-70.90576172	+2492
+1457970939.31030010	+14.80078125	+0.03515625	-2.43457031	+64.16015625	-63.25927734	-128.32031250	+3448	+14.45361328	+2.93994141	-3.04541016	-36.43066406	-83.62792969	+37.68310547	+3216	+13.68457031	-0.62402344	-5.37011719	+15.24902344	-58.71093750	-71.19140625	+2484
+1457970939.31440000	+14.79638672	+0.08789063	-2.48730469	+64.09423828	-63.08349609	-128.14453125	+3436	+14.44482422	+2.99267578	-3.10253906	-34.27734375	-83.64990234	+35.63964844	+3220	+13.68017578	-0.58007813	-5.41845703	+15.57861328	-58.60107422	-71.41113281	+2472
+1457970939.31859990	+14.79638672	+0.13183594	-2.54443359	+64.00634766	-62.90771484	-127.99072266	+3420	+14.43603516	+3.04101563	-3.15966797	-32.05810547	-83.69384766	+33.53027344	+3220	+13.67138672	-0.54052734	-5.46679688	+15.90820313	-58.49121094	-71.63085938	+2464
+1457970939.32279990	+14.79199219	+0.17138672	-2.59716797	+63.94042969	-62.73193359	-127.85888672	+3408	+14.42285156	+3.08496094	-3.21679688	-29.81689453	-83.71582031	+31.37695313	+3224	+13.66259766	-0.50097656	-5.51513672	+16.23779297	-58.38134766	-71.87255859	+2456
+1457970939.32690000	+14.78320313	+0.21533203	-2.65869141	+63.78662109	-62.53417969	-127.61718750	+3392	+14.40966797	+3.13769531	-3.27392578	-27.24609375	-83.69384766	+28.89404297	+3224	+13.65380859	-0.45703125	-5.56347656	+16.52343750	-58.24951172	-72.04833984	+2444
+1457970939.33110000	+14.77441406	+0.25488281	-2.71582031	+63.61083984	-62.33642578	-127.37548828	+3380	+14.39208984	+3.17724609	-3.33984375	-24.67529297	-83.64990234	+26.38916016	+3228	+13.64501953	-0.41748047	-5.61181641	+16.78710938	-58.11767578	-72.20214844	+2436
+1457970939.33530000	+14.77001953	+0.29443359	-2.76855469	+63.47900391	-62.13867188	-127.19970703	+3364	+14.37890625	+3.21679688	-3.39257813	-22.36816406	-83.64990234	+24.14794922	+3232	+13.63623047	-0.37792969	-5.65576172	+17.07275391	-58.02978516	-72.35595703	+2424
+1457970939.33940010	+14.76123047	+0.33398438	-2.82568359	+63.32519531	-61.94091797	-126.95800781	+3352	+14.36132813	+3.26074219	-3.45410156	-19.92919922	-83.58398438	+21.77490234	+3236	+13.62304688	-0.33398438	-5.69970703	+17.31445313	-57.94189453	-72.48779297	+2416
+1457970939.34780000	+14.74804688	+0.41308594	-2.93115234	+63.14941406	-61.58935547	-126.65039063	+3328	+14.33056641	+3.34863281	-3.55957031	-15.38085938	-83.49609375	+17.38037109	+3248	+13.60107422	-0.25048828	-5.78320313	+17.84179688	-57.76611328	-72.77343750	+2392
+1457970939.35190010	+14.73925781	+0.45263672	-2.97949219	+63.06152344	-61.39160156	-126.49658203	+3312	+14.31298828	+3.39257813	-3.61669922	-13.02978516	-83.40820313	+15.13916016	+3252	+13.59228516	-0.20654297	-5.82714844	+18.08349609	-57.65625000	-72.88330078	+2380
+1457970939.35610010	+14.73486328	+0.49658203	-3.02783203	+62.97363281	-61.21582031	-126.32080078	+3300	+14.29541016	+3.43652344	-3.66943359	-10.78857422	-83.29833984	+12.98583984	+3260	+13.58349609	-0.16259766	-5.87109375	+18.32519531	-57.54638672	-72.97119141	+2372
+1457970939.36019990	+14.72607422	+0.54052734	-3.06738281	+62.97363281	-61.06201172	-126.25488281	+3284	+14.28222656	+3.48046875	-3.71337891	-8.94287109	-83.25439453	+11.22802734	+3264	+13.57470703	-0.11865234	-5.90625000	+18.58886719	-57.48046875	-73.08105469	+2360
+1457970939.36439990	+14.72167969	+0.58447266	-3.10693359	+63.01757813	-60.90820313	-126.18896484	+3272	+14.26464844	+3.52441406	-3.75732422	-7.00927734	-83.18847656	+9.38232422	+3268	+13.56591797	-0.07470703	-5.93701172	+18.87451172	-57.39257813	-73.23486328	+2348
+1457970939.36859990	+14.71289063	+0.63720703	-3.14208984	+63.06152344	-60.77636719	-126.10107422	+3264	+14.25146484	+3.57275391	-3.79687500	-5.22949219	-83.10058594	+7.69042969	+3272	+13.55712891	-0.03076172	-5.97216797	+19.13818359	-57.32666016	-73.34472656	+2336
+1457970939.37270000	+14.70849609	+0.68554688	-3.16845703	+63.23730469	-60.71044922	-126.12304688	+3252	+14.23828125	+3.62109375	-3.82763672	-3.77929688	-83.10058594	+6.35009766	+3276	+13.54833984	+0.01318359	-5.99414063	+19.44580078	-57.32666016	-73.49853516	+2324
+1457970939.37690000	+14.70410156	+0.73828125	-3.19482422	+63.39111328	-60.62255859	-126.16699219	+3240	+14.22509766	+3.66503906	-3.85400391	-2.32910156	-83.07861328	+4.98779297	+3280	+13.54394531	+0.06152344	-6.02050781	+19.73144531	-57.30468750	-73.63037109	+2312
+1457970939.38109990	+14.70410156	+0.79101563	-3.21679688	+63.58886719	-60.55664063	-126.21093750	+3228	+14.21630859	+3.72216797	-3.88037109	-0.94482422	-83.05664063	+3.75732422	+3284	+13.53955078	+0.10107422	-6.04248047	+20.03906250	-57.26074219	-73.80615234	+2296
+1457970939.38520000	+14.69970703	+0.84814453	-3.22998047	+63.89648438	-60.51269531	-126.40869141	+3216	+14.20751953	+3.77490234	-3.89794922	+0.17578125	-83.10058594	+2.76855469	+3284	+13.53515625	+0.14941406	-6.06005859	+20.39062500	-57.28271484	-74.00390625	+2284
+1457970939.38940000	+14.69970703	+0.90527344	-3.23876953	+64.22607422	-60.49072266	-126.56250000	+3204	+14.19873047	+3.83203125	-3.91552734	+1.40625000	-83.12255859	+1.66992188	+3284	+13.53515625	+0.19335938	-6.07763672	+20.74218750	-57.26074219	-74.22363281	+2268
+1457970939.39360000	+14.69531250	+0.96679688	-3.24755859	+64.51171875	-60.49072266	-126.69433594	+3192	+14.18994141	+3.88476563	-3.93310547	+2.48291016	-83.12255859	+0.70312500	+3288	+13.53515625	+0.23730469	-6.09521484	+21.07177734	-57.26074219	-74.37744141	+2256
+1457970939.39770010	+14.69091797	+1.02392578	-3.25195313	+64.84130859	-60.49072266	-126.84814453	+3180	+14.18115234	+3.93750000	-3.93750000	+3.42773438	-83.16650391	-0.10986328	+3288	+13.53076172	+0.28564453	-6.10400391	+21.42333984	-57.26074219	-74.57519531	+2244
+1457970939.40610000	+14.68652344	+1.13818359	-3.25634766	+65.47851563	-60.51269531	-127.15576172	+3160	+14.16796875	+4.04296875	-3.95068359	+5.16357422	-83.29833984	-1.60400391	+3284	+13.52636719	+0.37792969	-6.11718750	+22.10449219	-57.30468750	-74.92675781	+2216
+1457970939.41020010	+14.68652344	+1.19091797	-3.25195313	+65.87402344	-60.57861328	-127.41943359	+3148	+14.16357422	+4.09570313	-3.95068359	+5.86669922	-83.36425781	-2.19726563	+3284	+13.52636719	+0.41748047	-6.12158203	+22.41210938	-57.37060547	-75.12451172	+2204
+1457970939.41440010	+14.68652344	+1.24804688	-3.25195313	+66.20361328	-60.60058594	-127.57324219	+3136	+14.15917969	+4.15283203	-3.95507813	+6.59179688	-83.43017578	-2.79052734	+3280	+13.52636719	+0.46142578	-6.13037109	+22.69775391	-57.39257813	-75.27832031	+2196
+1457970939.41860010	+14.68212891	+1.29638672	-3.25195313	+66.51123047	-60.62255859	-127.72705078	+3124	+14.15478516	+4.20117188	-3.95507813	+7.29492188	-83.47412109	-3.38378906	+3276	+13.53076172	+0.50537109	-6.13476563	+22.96142578	-57.41455078	-75.41015625	+2184
+1457970939.42269990	+14.67773438	+1.34472656	-3.24755859	+66.79687500	-60.64453125	-127.88085938	+3112	+14.14599609	+4.24511719	-3.95507813	+7.91015625	-83.54003906	-3.93310547	+3272	+13.52636719	+0.54492188	-6.13916016	+23.24707031	-57.43652344	-75.54199219	+2180
+1457970939.42689990	+14.67333984	+1.40185547	-3.25195313	+66.99462891	-60.64453125	-127.90283203	+3100	+14.13720703	+4.29785156	-3.95947266	+8.50341797	-83.58398438	-4.39453125	+3268	+13.52636719	+0.59326172	-6.14355469	+23.48876953	-57.41455078	-75.62988281	+2172
+1457970939.43100000	+14.66894531	+1.44140625	-3.26074219	+67.12646484	-60.64453125	-127.88085938	+3092	+14.12841797	+4.33740234	-3.95947266	+9.07470703	-83.60595703	-4.89990234	+3264	+13.52197266	+0.63281250	-6.14794922	+23.68652344	-57.41455078	-75.65185547	+2168
+1457970939.43520000	+14.66015625	+1.48095703	-3.26513672	+67.25830078	-60.64453125	-127.90283203	+3080	+14.11962891	+4.37695313	-3.96386719	+9.64599609	-83.60595703	-5.40527344	+3260	+13.51757813	+0.67236328	-6.15234375	+23.81835938	-57.43652344	-75.67382813	+2168
+1457970939.44350000	+14.65136719	+1.55566406	-3.28271484	+67.36816406	-60.60058594	-127.77099609	+3060	+14.10205078	+4.45166016	-3.97705078	+10.72265625	-83.60595703	-6.35009766	+3256	+13.50878906	+0.74707031	-6.16113281	+24.01611328	-57.41455078	-75.60791016	+2160
+1457970939.44770000	+14.64697266	+1.58642578	-3.29150391	+67.41210938	-60.60058594	-127.74902344	+3052	+14.08886719	+4.47802734	-3.98144531	+11.16210938	-83.60595703	-6.74560547	+3252	+13.50439453	+0.78222656	-6.16552734	+24.08203125	-57.43652344	-75.58593750	+2156
+1457970939.45190000	+14.63818359	+1.62158203	-3.30468750	+67.36816406	-60.53466797	-127.55126953	+3044	+14.08007813	+4.51757813	-3.99023438	+11.60156250	-83.56201172	-7.11914063	+3252	+13.50000000	+0.81738281	-6.17431641	+24.12597656	-57.41455078	-75.47607422	+2148
+1457970939.46020010	+14.62500000	+1.68310547	-3.33984375	+67.17041016	-60.40283203	-127.13378906	+3032	+14.04931641	+4.57470703	-4.00781250	+12.43652344	-83.40820313	-7.84423828	+3252	+13.48681641	+0.89208984	-6.18750000	+24.10400391	-57.34863281	-75.19042969	+2136
+1457970939.46440010	+14.61621094	+1.70947266	-3.35302734	+67.08251953	-60.35888672	-126.91406250	+3028	+14.03613281	+4.60546875	-4.01660156	+12.94189453	-83.32031250	-8.28369141	+3256	+13.48242188	+0.92724609	-6.19189453	+24.08203125	-57.30468750	-75.05859375	+2128
+1457970939.46849990	+14.60742188	+1.73583984	-3.37060547	+66.90673828	-60.29296875	-126.65039063	+3028	+14.02294922	+4.62744141	-4.02539063	+13.35937500	-83.21044922	-8.67919922	+3256	+13.47363281	+0.95800781	-6.19628906	+24.03808594	-57.26074219	-74.90478516	+2120
+1457970939.47270010	+14.60302734	+1.75781250	-3.37939453	+66.81884766	-60.24902344	-126.49658203	+3024	+14.01416016	+4.65380859	-4.02978516	+13.68896484	-83.16650391	-8.98681641	+3260	+13.46923828	+0.98876953	-6.19628906	+23.97216797	-57.23876953	-74.75097656	+2112
+1457970939.47690010	+14.59863281	+1.77978516	-3.38378906	+66.75292969	-60.22705078	-126.34277344	+3020	+14.00537109	+4.68017578	-4.03857422	+14.06250000	-83.03466797	-9.31640625	+3264	+13.46484375	+1.01513672	-6.19628906	+23.92822266	-57.21679688	-74.61914063	+2100
+1457970939.48099990	+14.59863281	+1.80615234	-3.39257813	+66.66503906	-60.18310547	-126.14501953	+3016	+13.99218750	+4.70654297	-4.04736328	+14.34814453	-82.92480469	-9.55810547	+3268	+13.46044922	+1.04589844	-6.20068359	+23.88427734	-57.21679688	-74.46533203	+2084
+1457970939.48519990	+14.59423828	+1.83691406	-3.39697266	+66.62109375	-60.16113281	-125.99121094	+3016	+13.98339844	+4.73730469	-4.04296875	+14.63378906	-82.88085938	-9.75585938	+3272	+13.45605469	+1.07666016	-6.19628906	+23.86230469	-57.19482422	-74.33349609	+2072
+1457970939.48939990	+14.58984375	+1.86328125	-3.40136719	+66.57714844	-60.13916016	-125.83740234	+3012	+13.97460938	+4.76367188	-4.03857422	+14.91943359	-82.79296875	-9.97558594	+3276	+13.45605469	+1.10302734	-6.19628906	+23.86230469	-57.15087891	-74.22363281	+2060
+1457970939.49350000	+14.58544922	+1.88964844	-3.40136719	+66.51123047	-60.11718750	-125.66162109	+3012	+13.96582031	+4.79443359	-4.03857422	+15.13916016	-82.68310547	-10.10742188	+3284	+13.45166016	+1.13378906	-6.20068359	+23.81835938	-57.10693359	-74.09179688	+2048
+1457970939.49770000	+14.58544922	+1.92480469	-3.40136719	+66.48925781	-60.11718750	-125.50781250	+3012	+13.96142578	+4.82519531	-4.02978516	+15.35888672	-82.63916016	-10.21728516	+3292	+13.44726563	+1.16894531	-6.19628906	+23.81835938	-57.08496094	-73.95996094	+2036
+1457970939.50190000	+14.58105469	+1.95117188	-3.39257813	+66.53320313	-60.13916016	-125.44189453	+3012	+13.95703125	+4.85156250	-4.02099609	+15.57861328	-82.59521484	-10.37109375	+3296	+13.44287109	+1.19531250	-6.18750000	+23.84033203	-57.06298828	-73.89404297	+2028
+1457970939.50600000	+14.58105469	+1.98193359	-3.37939453	+66.59912109	-60.18310547	-125.37597656	+3016	+13.95263672	+4.87792969	-4.00781250	+15.77636719	-82.55126953	-10.48095703	+3304	+13.44287109	+1.22607422	-6.17871094	+23.90625000	-57.08496094	-73.85009766	+2020
+1457970939.51020000	+14.58105469	+2.01269531	-3.36621094	+66.68701172	-60.24902344	-125.37597656	+3020	+13.95263672	+4.90869141	-3.99023438	+15.90820313	-82.55126953	-10.54687500	+3312	+13.44287109	+1.25683594	-6.16992188	+23.97216797	-57.08496094	-73.82812500	+2012
+1457970939.51850010	+14.58544922	+2.07861328	-3.33105469	+66.95068359	-60.35888672	-125.37597656	+3024	+13.95263672	+4.97460938	-3.94628906	+16.01806641	-82.57324219	-10.45898438	+3328	+13.44726563	+1.31835938	-6.14355469	+24.12597656	-57.12890625	-73.76220703	+2008
+1457970939.52270010	+14.58544922	+2.11376953	-3.30908203	+67.12646484	-60.44677734	-125.39794922	+3028	+13.95263672	+5.00976563	-3.92431641	+16.08398438	-82.61718750	-10.39306641	+3336	+13.44726563	+1.34912109	-6.13037109	+24.23583984	-57.15087891	-73.76220703	+2008
+1457970939.52679990	+14.58544922	+2.14892578	-3.28710938	+67.32421875	-60.53466797	-125.46386719	+3032	+13.95263672	+5.04492188	-3.89355469	+16.14990234	-82.66113281	-10.32714844	+3340	+13.44726563	+1.37988281	-6.11718750	+24.38964844	-57.15087891	-73.78417969	+2008
+1457970939.53099990	+14.58984375	+2.18408203	-3.26074219	+67.52197266	-60.62255859	-125.50781250	+3036	+13.95263672	+5.07568359	-3.86718750	+16.21582031	-82.70507813	-10.28320313	+3348	+13.45166016	+1.41064453	-6.10400391	+24.49951172	-57.17285156	-73.80615234	+2012
+1457970939.53520010	+14.58984375	+2.21484375	-3.23437500	+67.69775391	-60.73242188	-125.55175781	+3040	+13.95263672	+5.10205078	-3.84082031	+16.25976563	-82.74902344	-10.23925781	+3352	+13.45166016	+1.43701172	-6.08642578	+24.60937500	-57.21679688	-73.80615234	+2016
+1457970939.53930000	+14.58984375	+2.24560547	-3.21240234	+67.87353516	-60.82031250	-125.61767578	+3044	+13.95263672	+5.12841797	-3.81005859	+16.21582031	-82.81494141	-10.12939453	+3356	+13.45166016	+1.46777344	-6.06884766	+24.71923828	-57.26074219	-73.80615234	+2024
+1457970939.54349990	+14.58984375	+2.27636719	-3.18603516	+68.04931641	-60.93017578	-125.68359375	+3044	+13.95703125	+5.15917969	-3.77929688	+16.17187500	-82.90283203	-9.97558594	+3364	+13.45605469	+1.49853516	-6.04687500	+24.82910156	-57.32666016	-73.82812500	+2032
+1457970939.54769990	+14.59423828	+2.30273438	-3.15966797	+68.22509766	-61.01806641	-125.77148438	+3048	+13.95703125	+5.18554688	-3.75292969	+16.12792969	-82.96875000	-9.84375000	+3368	+13.45605469	+1.52490234	-6.02929688	+24.93896484	-57.37060547	-73.82812500	+2044
+1457970939.55180000	+14.59423828	+2.33349609	-3.13769531	+68.40087891	-61.10595703	-125.81542969	+3048	+13.95263672	+5.21191406	-3.72656250	+16.01806641	-83.01269531	-9.64599609	+3368	+13.46044922	+1.55126953	-6.01611328	+25.02685547	-57.41455078	-73.80615234	+2052
+1457970939.55600000	+14.59423828	+2.35986328	-3.11572266	+68.53271484	-61.17187500	-125.83740234	+3048	+13.95263672	+5.23388672	-3.70458984	+15.95214844	-83.07861328	-9.49218750	+3372	+13.46044922	+1.57763672	-6.00292969	+25.07080078	-57.43652344	-73.76220703	+2060
+1457970939.56020000	+14.59423828	+2.38183594	-3.09814453	+68.59863281	-61.23779297	-125.79345703	+3048	+13.94824219	+5.25585938	-3.68261719	+15.90820313	-83.10058594	-9.36035156	+3376	+13.46044922	+1.59960938	-5.98974609	+25.09277344	-57.45849609	-73.69628906	+2068
+1457970939.56430010	+14.58984375	+2.39941406	-3.08496094	+68.64257813	-61.30371094	-125.74951172	+3048	+13.94384766	+5.27783203	-3.66503906	+15.84228516	-83.14453125	-9.22851563	+3376	+13.45605469	+1.62158203	-5.97656250	+25.11474609	-57.48046875	-73.60839844	+2076
+1457970939.56850000	+14.58984375	+2.41699219	-3.07177734	+68.64257813	-61.34765625	-125.70556641	+3044	+13.93945313	+5.29101563	-3.64306641	+15.73242188	-83.16650391	-9.07470703	+3380	+13.45605469	+1.64355469	-5.96337891	+25.09277344	-57.50244141	-73.49853516	+2084
+1457970939.57680010	+14.58544922	+2.44335938	-3.05859375	+68.55468750	-61.41357422	-125.48583984	+3040	+13.92626953	+5.31298828	-3.62109375	+15.46875000	-83.12255859	-8.72314453	+3380	+13.44726563	+1.68310547	-5.94580078	+24.96093750	-57.54638672	-73.19091797	+2096
+1457970939.58100010	+14.58105469	+2.45214844	-3.05419922	+68.46679688	-61.43554688	-125.35400391	+3036	+13.91748047	+5.32617188	-3.61230469	+15.31494141	-83.10058594	-8.52539063	+3384	+13.44726563	+1.70068359	-5.93701172	+24.89501953	-57.54638672	-73.03710938	+2100
+1457970939.58509990	+14.57666016	+2.46533203	-3.04980469	+68.35693359	-61.43554688	-125.20019531	+3036	+13.90869141	+5.33935547	-3.60791016	+15.13916016	-83.05664063	-8.32763672	+3384	+13.44287109	+1.71826172	-5.92822266	+24.78515625	-57.56835938	-72.86132813	+2104
+1457970939.58929990	+14.57226563	+2.47412109	-3.04541016	+68.26904297	-61.45751953	-125.04638672	+3032	+13.89990234	+5.34814453	-3.60351563	+14.98535156	-83.01269531	-8.12988281	+3388	+13.43847656	+1.73583984	-5.92382813	+24.69726563	-57.56835938	-72.70751953	+2104
+1457970939.59349990	+14.57226563	+2.48291016	-3.04541016	+68.13720703	-61.45751953	-124.87060547	+3032	+13.89111328	+5.35693359	-3.59912109	+14.80957031	-82.94677734	-7.93212891	+3388	+13.43408203	+1.74902344	-5.91503906	+24.58740234	-57.54638672	-72.50976563	+2100
+1457970939.59760000	+14.56787109	+2.48730469	-3.04541016	+68.00537109	-61.47949219	-124.67285156	+3028	+13.88232422	+5.36572266	-3.59472656	+14.61181641	-82.88085938	-7.71240234	+3392	+13.42968750	+1.76660156	-5.91064453	+24.45556641	-57.54638672	-72.29003906	+2100
+1457970939.60180000	+14.56347656	+2.49609375	-3.04541016	+67.89550781	-61.50146484	-124.51904297	+3028	+13.87353516	+5.37011719	-3.59033203	+14.43603516	-82.83691406	-7.49267578	+3396	+13.42529297	+1.77978516	-5.90185547	+24.32373047	-57.54638672	-72.09228516	+2096
+1457970939.60599990	+14.55908203	+2.50048828	-3.04101563	+67.76367188	-61.52343750	-124.36523438	+3028	+13.86474609	+5.37890625	-3.58154297	+14.21630859	-82.77099609	-7.25097656	+3396	+13.42089844	+1.79296875	-5.89306641	+24.21386719	-57.56835938	-71.91650391	+2092
+1457970939.61010000	+14.55468750	+2.50927734	-3.03662109	+67.67578125	-61.54541016	-124.21142578	+3028	+13.85595703	+5.38330078	-3.57714844	+13.95263672	-82.72705078	-6.96533203	+3404	+13.41650391	+1.80615234	-5.88427734	+24.08203125	-57.56835938	-71.74072266	+2088
+1457970939.61430000	+14.55029297	+2.51367188	-3.03222656	+67.58789063	-61.58935547	-124.10156250	+3028	+13.84716797	+5.39208984	-3.56835938	+13.66699219	-82.68310547	-6.67968750	+3408	+13.41650391	+1.81933594	-5.87548828	+23.97216797	-57.59033203	-71.56494141	+2084
+1457970939.61850000	+14.55029297	+2.52246094	-3.02783203	+67.52197266	-61.63330078	-123.99169922	+3032	+13.84277344	+5.40087891	-3.56396484	+13.40332031	-82.63916016	-6.37207031	+3412	+13.41210938	+1.83251953	-5.86669922	+23.86230469	-57.61230469	-71.41113281	+2076
+1457970939.62260010	+14.54589844	+2.53564453	-3.01904297	+67.50000000	-61.69921875	-123.90380859	+3032	+13.83398438	+5.40966797	-3.55078125	+13.09570313	-82.61718750	-6.04248047	+3416	+13.41210938	+1.84570313	-5.85791016	+23.79638672	-57.65625000	-71.27929688	+2072
+1457970939.62680010	+14.54150391	+2.54443359	-3.00585938	+67.52197266	-61.76513672	-123.83789063	+3036	+13.82958984	+5.41845703	-3.53320313	+12.78808594	-82.61718750	-5.69091797	+3424	+13.41210938	+1.85449219	-5.84472656	+23.73046875	-57.70019531	-71.16943359	+2068
+1457970939.63509990	+14.53710938	+2.56640625	-2.97509766	+67.63183594	-61.96289063	-123.81591797	+3040	+13.82519531	+5.44042969	-3.49365234	+12.08496094	-82.68310547	-4.89990234	+3436	+13.40771484	+1.88085938	-5.81396484	+23.64257813	-57.81005859	-70.97167969	+2060
+1457970939.63930010	+14.53710938	+2.57958984	-2.95312500	+67.74169922	-62.09472656	-123.88183594	+3044	+13.82080078	+5.44921875	-3.46728516	+11.66748047	-82.74902344	-4.46044922	+3444	+13.40771484	+1.89404297	-5.79638672	+23.62060547	-57.89794922	-70.88378906	+2060
+1457970939.64350010	+14.53271484	+2.59716797	-2.92675781	+67.91748047	-62.24853516	-123.99169922	+3048	+13.82080078	+5.46240234	-3.44091797	+11.25000000	-82.83691406	-3.99902344	+3452	+13.40771484	+1.90722656	-5.77880859	+23.62060547	-57.98583984	-70.86181641	+2060
+1457970939.64759990	+14.53271484	+2.61035156	-2.89599609	+68.11523438	-62.38037109	-124.12353516	+3052	+13.82080078	+5.47558594	-3.41015625	+10.81054688	-82.94677734	-3.51562500	+3460	+13.41210938	+1.92041016	-5.76123047	+23.64257813	-58.07373047	-70.83984375	+2060
+1457970939.65179990	+14.53271484	+2.62792969	-2.86523438	+68.35693359	-62.55615234	-124.29931641	+3056	+13.82519531	+5.48876953	-3.37500000	+10.30517578	-83.07861328	-2.96630859	+3468	+13.41210938	+1.92919922	-5.73925781	+23.66455078	-58.18359375	-70.81787109	+2064
+1457970939.65599990	+14.52832031	+2.64111328	-2.83447266	+68.59863281	-62.70996094	-124.45312500	+3060	+13.82519531	+5.50634766	-3.33984375	+9.82177734	-83.21044922	-2.41699219	+3476	+13.41650391	+1.94238281	-5.72167969	+23.68652344	-58.27148438	-70.79589844	+2068
+1457970939.66010000	+14.52832031	+2.65869141	-2.80371094	+68.86230469	-62.86376953	-124.65087891	+3064	+13.82519531	+5.51953125	-3.30468750	+9.42626953	-83.34228516	-1.95556641	+3480	+13.41650391	+1.95556641	-5.70410156	+23.70849609	-58.38134766	-70.77392578	+2072
+1457970939.66430000	+14.52832031	+2.67626953	-2.76855469	+69.14794922	-63.03955078	-124.87060547	+3068	+13.82519531	+5.53271484	-3.26513672	+9.00878906	-83.49609375	-1.49414063	+3488	+13.41650391	+1.96875000	-5.68652344	+23.75244141	-58.46923828	-70.75195313	+2080
+1457970939.66840000	+14.52392578	+2.68505859	-2.73779297	+69.43359375	-63.21533203	-125.09033203	+3072	+13.82519531	+5.54589844	-3.22998047	+8.67919922	-83.62792969	-1.09863281	+3492	+13.42089844	+1.98193359	-5.66455078	+23.77441406	-58.55712891	-70.75195313	+2084
+1457970939.67260000	+14.52392578	+2.69824219	-2.70703125	+69.65332031	-63.34716797	-125.26611328	+3072	+13.82519531	+5.55468750	-3.19921875	+8.34960938	-83.75976563	-0.76904297	+3496	+13.42089844	+1.99072266	-5.64697266	+23.77441406	-58.64501953	-70.72998047	+2092
+1457970939.67680000	+14.51953125	+2.70703125	-2.68066406	+69.82910156	-63.47900391	-125.41992188	+3076	+13.82519531	+5.56787109	-3.17285156	+8.06396484	-83.84765625	-0.43945313	+3500	+13.42089844	+2.00390625	-5.63378906	+23.77441406	-58.73291016	-70.66406250	+2104
+1457970939.68090010	+14.51953125	+2.71582031	-2.65869141	+69.98291016	-63.58886719	-125.52978516	+3076	+13.82519531	+5.57666016	-3.14648438	+7.84423828	-83.95751953	-0.19775391	+3504	+13.42089844	+2.01269531	-5.61621094	+23.75244141	-58.82080078	-70.62011719	+2112
+1457970939.68930010	+14.51513672	+2.72460938	-2.62792969	+70.15869141	-63.74267578	-125.63964844	+3076	+13.82080078	+5.58984375	-3.10693359	+7.80029297	-84.06738281	-0.06591797	+3504	+13.42089844	+2.03027344	-5.58984375	+23.68652344	-58.95263672	-70.48828125	+2124
+1457970939.69339990	+14.51074219	+2.72900391	-2.61914063	+70.18066406	-63.80859375	-125.63964844	+3076	+13.81640625	+5.59423828	-3.08935547	+7.91015625	-84.11132813	-0.17578125	+3504	+13.42089844	+2.04345703	-5.58105469	+23.62060547	-58.99658203	-70.37841797	+2132
+1457970939.69759990	+14.50634766	+2.72900391	-2.61035156	+70.13671875	-63.83056641	-125.57373047	+3072	+13.80761719	+5.59423828	-3.07617188	+8.12988281	-84.11132813	-0.37353516	+3504	+13.41650391	+2.04785156	-5.57226563	+23.53271484	-59.01855469	-70.24658203	+2136
+1457970939.70180010	+14.50195313	+2.72900391	-2.60595703	+70.04882813	-63.87451172	-125.48583984	+3068	+13.80322266	+5.59863281	-3.07177734	+8.34960938	-84.11132813	-0.59326172	+3504	+13.41210938	+2.05664063	-5.56347656	+23.44482422	-59.04052734	-70.13671875	+2136
+1457970939.70590000	+14.49755859	+2.72900391	-2.60595703	+69.96093750	-63.89648438	-125.37597656	+3068	+13.79882813	+5.59863281	-3.06298828	+8.63525391	-84.08935547	-0.85693359	+3504	+13.40771484	+2.06542969	-5.55908203	+23.33496094	-59.06250000	-70.00488281	+2140
+1457970939.71009990	+14.49316406	+2.72460938	-2.60595703	+69.82910156	-63.89648438	-125.24414063	+3064	+13.79003906	+5.59423828	-3.05859375	+8.89892578	-84.04541016	-1.14257813	+3504	+13.40332031	+2.06982422	-5.55029297	+23.22509766	-59.08447266	-69.85107422	+2140
+1457970939.71429990	+14.48876953	+2.72460938	-2.60595703	+69.69726563	-63.91845703	-125.09033203	+3064	+13.78564453	+5.59423828	-3.05419922	+9.16259766	-84.00146484	-1.40625000	+3504	+13.40332031	+2.07421875	-5.54589844	+23.09326172	-59.08447266	-69.71923828	+2140
+1457970939.71840000	+14.48437500	+2.72021484	-2.61035156	+69.54345703	-63.89648438	-124.93652344	+3064	+13.77685547	+5.59423828	-3.05419922	+9.44824219	-83.95751953	-1.69189453	+3500	+13.39892578	+2.07861328	-5.54150391	+22.96142578	-59.10644531	-69.56542969	+2136
+1457970939.72260000	+14.47998047	+2.72021484	-2.61035156	+69.38964844	-63.89648438	-124.76074219	+3064	+13.77246094	+5.59423828	-3.04980469	+9.75585938	-83.89160156	-1.99951172	+3500	+13.39453125	+2.08300781	-5.53710938	+22.85156250	-59.08447266	-69.43359375	+2132
+1457970939.72680000	+14.47558594	+2.71582031	-2.61474609	+69.25781250	-63.89648438	-124.62890625	+3060	+13.76367188	+5.58984375	-3.04980469	+10.06347656	-83.82568359	-2.30712891	+3504	+13.39013672	+2.08740234	-5.53271484	+22.74169922	-59.08447266	-69.30175781	+2128
+1457970939.73090000	+14.47558594	+2.71582031	-2.61474609	+69.12597656	-63.89648438	-124.47509766	+3060	+13.75927734	+5.58984375	-3.04980469	+10.37109375	-83.78173828	-2.59277344	+3504	+13.38574219	+2.09179688	-5.52832031	+22.63183594	-59.06250000	-69.16992188	+2120
+1457970939.73510000	+14.47119141	+2.71582031	-2.61474609	+68.97216797	-63.89648438	-124.32128906	+3060	+13.75488281	+5.58984375	-3.04541016	+10.59082031	-83.71582031	-2.83447266	+3504	+13.38134766	+2.09619141	-5.52392578	+22.54394531	-59.06250000	-69.06005859	+2112
+1457970939.74340010	+14.46240234	+2.71142578	-2.61474609	+68.73046875	-63.89648438	-124.05761719	+3056	+13.74169922	+5.58984375	-3.03662109	+10.89843750	-83.62792969	-3.09814453	+3508	+13.37695313	+2.10498047	-5.50634766	+22.36816406	-59.06250000	-68.88427734	+2100
+1457970939.74760010	+14.46240234	+2.71582031	-2.61035156	+68.64257813	-63.89648438	-123.94775391	+3056	+13.73730469	+5.58984375	-3.02783203	+10.96435547	-83.60595703	-3.14208984	+3512	+13.37695313	+2.10937500	-5.49755859	+22.34619141	-59.06250000	-68.81835938	+2092
+1457970939.75169990	+14.45800781	+2.71582031	-2.60595703	+68.59863281	-63.91845703	-123.88183594	+3056	+13.73730469	+5.59423828	-3.01464844	+10.98632813	-83.58398438	-3.16406250	+3516	+13.37255859	+2.11376953	-5.48876953	+22.30224609	-59.06250000	-68.77441406	+2088
+1457970939.75589990	+14.45800781	+2.72021484	-2.59716797	+68.55468750	-63.94042969	-123.83789063	+3056	+13.73291016	+5.59863281	-3.00585938	+10.96435547	-83.56201172	-3.12011719	+3520	+13.37255859	+2.11816406	-5.47998047	+22.30224609	-59.08447266	-68.75244141	+2080
+1457970939.76009990	+14.45800781	+2.72900391	-2.58837891	+68.57666016	-63.96240234	-123.79394531	+3060	+13.73291016	+5.60302734	-2.99267578	+10.89843750	-83.56201172	-3.01025391	+3524	+13.37255859	+2.12255859	-5.47119141	+22.32421875	-59.08447266	-68.75244141	+2076
+1457970939.76420000	+14.45361328	+2.73339844	-2.57080078	+68.59863281	-64.00634766	-123.79394531	+3064	+13.73291016	+5.61181641	-2.97070313	+10.74462891	-83.58398438	-2.79052734	+3532	+13.37255859	+2.12695313	-5.46240234	+22.34619141	-59.08447266	-68.75244141	+2072
+1457970939.76840000	+14.45361328	+2.74218750	-2.55761719	+68.64257813	-64.05029297	-123.79394531	+3064	+13.73291016	+5.62060547	-2.94873047	+10.54687500	-83.60595703	-2.52685547	+3536	+13.37255859	+2.13134766	-5.44921875	+22.39013672	-59.10644531	-68.77441406	+2068
+1457970939.77259990	+14.45361328	+2.75537109	-2.54003906	+68.70849609	-64.09423828	-123.81591797	+3068	+13.73291016	+5.62939453	-2.92675781	+10.26123047	-83.62792969	-2.17529297	+3540	+13.37255859	+2.13574219	-5.43603516	+22.43408203	-59.10644531	-68.81835938	+2068
+1457970939.78090000	+14.45800781	+2.78173828	-2.50048828	+68.90625000	-64.18212891	-123.90380859	+3076	+13.73730469	+5.65136719	-2.88281250	+9.49218750	-83.67187500	-1.25244141	+3548	+13.37255859	+2.14892578	-5.41406250	+22.52197266	-59.12841797	-68.86230469	+2072
+1457970939.78510000	+14.45800781	+2.79492188	-2.48291016	+69.01611328	-64.22607422	-123.96972656	+3080	+13.73730469	+5.66015625	-2.86083984	+9.07470703	-83.69384766	-0.76904297	+3552	+13.37695313	+2.15332031	-5.40087891	+22.58789063	-59.12841797	-68.90625000	+2072
+1457970939.78920010	+14.45800781	+2.80810547	-2.46093750	+69.12597656	-64.24804688	-124.01367188	+3084	+13.74169922	+5.67773438	-2.83886719	+8.63525391	-83.69384766	-0.24169922	+3552	+13.37695313	+2.16210938	-5.39208984	+22.63183594	-59.10644531	-68.95019531	+2080
+1457970939.79340000	+14.46240234	+2.82128906	-2.44335938	+69.19189453	-64.29199219	-124.01367188	+3088	+13.74169922	+5.68652344	-2.82128906	+8.21777344	-83.69384766	+0.26367188	+3556	+13.37695313	+2.16650391	-5.37890625	+22.67578125	-59.08447266	-68.95019531	+2084
+1457970939.79760000	+14.46240234	+2.83447266	-2.43017578	+69.21386719	-64.29199219	-123.99169922	+3092	+13.74609375	+5.69531250	-2.80810547	+7.91015625	-83.67187500	+0.65917969	+3556	+13.37255859	+2.17089844	-5.37451172	+22.69775391	-59.04052734	-68.95019531	+2088
+1457970939.80170010	+14.46240234	+2.84326172	-2.41699219	+69.21386719	-64.29199219	-123.94775391	+3092	+13.74169922	+5.70410156	-2.79492188	+7.62451172	-83.62792969	+1.03271484	+3556	+13.37255859	+2.17529297	-5.36572266	+22.69775391	-58.97460938	-68.95019531	+2096
+1457970939.80590010	+14.46679688	+2.85205078	-2.40820313	+69.16992188	-64.29199219	-123.85986328	+3092	+13.74169922	+5.70849609	-2.78613281	+7.40478516	-83.56201172	+1.34033203	+3552	+13.36816406	+2.17968750	-5.36132813	+22.69775391	-58.93066406	-68.90625000	+2100
+1457970939.81010010	+14.46679688	+2.85644531	-2.40380859	+69.08203125	-64.29199219	-123.75000000	+3092	+13.74169922	+5.70849609	-2.77734375	+7.18505859	-83.47412109	+1.62597656	+3552	+13.36816406	+2.18408203	-5.35253906	+22.65380859	-58.86474609	-68.86230469	+2108
+1457970939.81419990	+14.46679688	+2.86083984	-2.39941406	+68.95019531	-64.27001953	-123.59619141	+3092	+13.74169922	+5.71289063	-2.77734375	+7.05322266	-83.38623047	+1.84570313	+3548	+13.36376953	+2.18847656	-5.35253906	+22.60986328	-58.79882813	-68.77441406	+2112
+1457970939.81839990	+14.47119141	+2.86083984	-2.39941406	+68.77441406	-64.22607422	-123.42041016	+3088	+13.74169922	+5.71289063	-2.77734375	+6.98730469	-83.25439453	+1.97753906	+3544	+13.36376953	+2.19287109	-5.35253906	+22.54394531	-58.73291016	-68.68652344	+2116
+1457970939.82250000	+14.47119141	+2.86083984	-2.40380859	+68.53271484	-64.18212891	-123.17871094	+3088	+13.74169922	+5.71289063	-2.77734375	+7.09716797	-83.14453125	+1.95556641	+3544	+13.35937500	+2.19287109	-5.35253906	+22.45605469	-58.62304688	-68.59863281	+2120
+1457970939.82670000	+14.47558594	+2.86083984	-2.40820313	+68.29101563	-64.16015625	-122.93701172	+3088	+13.73730469	+5.71289063	-2.78173828	+7.29492188	-82.99072266	+1.84570313	+3540	+13.35498047	+2.19287109	-5.35253906	+22.39013672	-58.53515625	-68.48876953	+2124
+1457970939.83500000	+14.47558594	+2.84765625	-2.42138672	+67.63183594	-64.07226563	-122.27783203	+3088	+13.72851563	+5.70849609	-2.79492188	+7.95410156	-82.66113281	+1.38427734	+3540	+13.34619141	+2.19726563	-5.36132813	+22.17041016	-58.33740234	-68.22509766	+2128
+1457970939.83920000	+14.47558594	+2.84326172	-2.43457031	+67.23632813	-64.02832031	-121.90429688	+3092	+13.72412109	+5.70410156	-2.80810547	+8.41552734	-82.46337891	+1.01074219	+3544	+13.34179688	+2.20166016	-5.36572266	+22.06054688	-58.24951172	-68.09326172	+2128
+1457970939.84340000	+14.47558594	+2.83447266	-2.44335938	+66.81884766	-63.98437500	-121.50878906	+3092	+13.71972656	+5.69970703	-2.81689453	+8.98681641	-82.28759766	+0.57128906	+3544	+13.33740234	+2.20166016	-5.37011719	+21.95068359	-58.18359375	-67.96142578	+2128
+1457970939.84750010	+14.47558594	+2.82568359	-2.45654297	+66.37939453	-63.96240234	-121.06933594	+3096	+13.71533203	+5.69531250	-2.82568359	+9.64599609	-82.11181641	+0.02197266	+3548	+13.33300781	+2.20166016	-5.37451172	+21.84082031	-58.09570313	-67.82958984	+2124
+1457970939.85170010	+14.47998047	+2.81689453	-2.46972656	+65.85205078	-63.94042969	-120.56396484	+3096	+13.71093750	+5.69531250	-2.83886719	+10.56884766	-81.91406250	-0.74707031	+3548	+13.33300781	+2.20166016	-5.37890625	+21.75292969	-58.02978516	-67.71972656	+2120
+1457970939.85590000	+14.47998047	+2.80810547	-2.48291016	+65.30273438	-63.94042969	-119.99267578	+3100	+13.70654297	+5.69091797	-2.84765625	+11.57958984	-81.71630859	-1.60400391	+3552	+13.32861328	+2.20166016	-5.38330078	+21.64306641	-57.96386719	-67.60986328	+2116
+1457970939.85999990	+14.47998047	+2.80371094	-2.49169922	+64.73144531	-63.94042969	-119.44335938	+3100	+13.70214844	+5.69091797	-2.85205078	+12.76611328	-81.56250000	-2.63671875	+3552	+13.32861328	+2.20605469	-5.38769531	+21.55517578	-57.87597656	-67.52197266	+2108
+1457970939.86420010	+14.48437500	+2.79492188	-2.50488281	+64.00634766	-63.98437500	-118.67431641	+3100	+13.70214844	+5.69091797	-2.86083984	+14.37011719	-81.34277344	-4.04296875	+3556	+13.32421875	+2.20605469	-5.39208984	+21.48925781	-57.83203125	-67.43408203	+2104
+1457970939.86840010	+14.48437500	+2.79052734	-2.51806641	+63.30322266	-64.02832031	-117.94921875	+3100	+13.69775391	+5.69531250	-2.86523438	+15.97412109	-81.16699219	-5.44921875	+3556	+13.32421875	+2.20605469	-5.39648438	+21.44531250	-57.78808594	-67.36816406	+2096
+1457970939.87249990	+14.48437500	+2.78613281	-2.52246094	+62.62207031	-64.09423828	-117.22412109	+3100	+13.69335938	+5.69970703	-2.86523438	+17.64404297	-81.03515625	-6.92138672	+3560	+13.31982422	+2.21044922	-5.40087891	+21.37939453	-57.74414063	-67.30224609	+2088
+1457970939.87669990	+14.48876953	+2.77734375	-2.52685547	+61.67724609	-64.22607422	-116.21337891	+3100	+13.69335938	+5.70849609	-2.86523438	+19.75341797	-80.83740234	-8.83300781	+3560	+13.31982422	+2.21044922	-5.40087891	+21.33544922	-57.70019531	-67.25830078	+2084
+1457970939.88500000	+14.49755859	+2.77734375	-2.52685547	+60.05126953	-64.48974609	-114.47753906	+3096	+13.69335938	+5.73046875	-2.85644531	+24.08203125	-80.52978516	-12.76611328	+3564	+13.31982422	+2.21044922	-5.40527344	+21.29150391	-57.65625000	-67.21435547	+2072
+1457970939.88920000	+14.50195313	+2.77734375	-2.52246094	+58.97460938	-64.66552734	-113.35693359	+3092	+13.69335938	+5.74365234	-2.85205078	+26.82861328	-80.26611328	-15.29296875	+3564	+13.31982422	+2.21484375	-5.40527344	+21.26953125	-57.63427734	-67.21435547	+2064
+1457970939.89330010	+14.50195313	+2.77734375	-2.51806641	+58.00781250	-64.81933594	-112.30224609	+3092	+13.69335938	+5.76123047	-2.85205078	+29.28955078	-80.02441406	-17.55615234	+3564	+13.31982422	+2.21484375	-5.40527344	+21.26953125	-57.63427734	-67.21435547	+2060
+1457970939.89750000	+14.50634766	+2.78173828	-2.51367188	+57.04101563	-64.99511719	-111.29150391	+3088	+13.69335938	+5.77441406	-2.84326172	+31.75048828	-79.80468750	-19.79736328	+3564	+13.31982422	+2.21484375	-5.40527344	+21.26953125	-57.61230469	-67.21435547	+2056
+1457970939.90170000	+14.51074219	+2.78173828	-2.50488281	+55.83251953	-65.14892578	-110.06103516	+3088	+13.69335938	+5.78759766	-2.83886719	+34.45312500	-79.49707031	-22.30224609	+3568	+13.31982422	+2.21923828	-5.40527344	+21.26953125	-57.59033203	-67.21435547	+2052
+1457970939.90580010	+14.51513672	+2.77734375	-2.50048828	+54.62402344	-65.28076172	-108.85253906	+3088	+13.69335938	+5.80078125	-2.83447266	+36.82617188	-79.21142578	-24.52148438	+3568	+13.31982422	+2.21923828	-5.40527344	+21.26953125	-57.59033203	-67.23632813	+2052
+1457970939.91000010	+14.51953125	+2.77294922	-2.49609375	+53.39355469	-65.43457031	-107.64404297	+3088	+13.69775391	+5.81396484	-2.83447266	+39.06738281	-78.88183594	-26.58691406	+3568	+13.31542969	+2.21923828	-5.40527344	+21.26953125	-57.56835938	-67.23632813	+2052
+1457970939.91420010	+14.52392578	+2.76855469	-2.50048828	+52.05322266	-65.52246094	-106.30371094	+3084	+13.69335938	+5.82714844	-2.83886719	+41.13281250	-78.50830078	-28.52050781	+3564	+13.31542969	+2.21923828	-5.40527344	+21.26953125	-57.54638672	-67.23632813	+2052
+1457970939.91829990	+14.53271484	+2.76416016	-2.50488281	+50.64697266	-65.58837891	-104.94140625	+3084	+13.69335938	+5.84033203	-2.83886719	+43.13232422	-78.11279297	-30.38818359	+3564	+13.31542969	+2.21923828	-5.40527344	+21.26953125	-57.54638672	-67.23632813	+2052
+1457970939.92249990	+14.53710938	+2.75537109	-2.50927734	+49.19677734	-65.63232422	-103.53515625	+3084	+13.69335938	+5.85351563	-2.85205078	+44.93408203	-77.65136719	-32.05810547	+3560	+13.31542969	+2.21923828	-5.40527344	+21.24755859	-57.52441406	-67.23632813	+2056
+1457970939.92670010	+14.53710938	+2.75097656	-2.51806641	+47.68066406	-65.63232422	-102.04101563	+3084	+13.68896484	+5.86230469	-2.86523438	+46.62597656	-77.21191406	-33.59619141	+3560	+13.31542969	+2.21923828	-5.40966797	+21.22558594	-57.48046875	-67.21435547	+2056
+1457970939.93080000	+14.54589844	+2.73339844	-2.53125000	+46.03271484	-65.58837891	-100.48095703	+3088	+13.68457031	+5.86669922	-2.87841797	+48.05419922	-76.75048828	-34.91455078	+3560	+13.31542969	+2.21923828	-5.41406250	+21.18164063	-57.45849609	-67.17041016	+2060
+1457970939.93919990	+14.55468750	+2.70263672	-2.58398438	+42.53906250	-65.36865234	-97.16308594	+3100	+13.67578125	+5.87988281	-2.92675781	+50.14160156	-75.71777344	-36.80419922	+3560	+13.31103516	+2.21923828	-5.42285156	+21.04980469	-57.34863281	-67.06054688	+2068
+1457970939.94330000	+14.55908203	+2.68066406	-2.61035156	+40.82519531	-65.21484375	-95.58105469	+3108	+13.67138672	+5.87988281	-2.94873047	+51.06445313	-75.23437500	-37.63916016	+3560	+13.30664063	+2.21484375	-5.43164063	+20.96191406	-57.28271484	-66.97265625	+2076
+1457970939.94750000	+14.56787109	+2.65869141	-2.64550781	+39.13330078	-64.99511719	-93.99902344	+3112	+13.66699219	+5.87548828	-2.98828125	+51.70166016	-74.68505859	-38.21044922	+3560	+13.30224609	+2.21484375	-5.44042969	+20.85205078	-57.21679688	-66.86279297	+2080
+1457970939.95170000	+14.57666016	+2.64111328	-2.68505859	+37.48535156	-64.75341797	-92.39501953	+3120	+13.65820313	+5.87988281	-3.02343750	+52.31689453	-74.15771484	-38.73779297	+3564	+13.29785156	+2.21044922	-5.44921875	+20.72021484	-57.12890625	-66.73095703	+2084
+1457970939.95580010	+14.58105469	+2.61474609	-2.72460938	+35.88134766	-64.46777344	-90.90087891	+3128	+13.65380859	+5.87988281	-3.06298828	+52.77832031	-73.63037109	-39.11132813	+3568	+13.29345703	+2.20605469	-5.46240234	+20.58837891	-57.04101563	-66.57714844	+2092
+1457970939.96000000	+14.58544922	+2.59277344	-2.76855469	+34.32128906	-64.11621094	-89.45068359	+3136	+13.64501953	+5.87548828	-3.10693359	+53.02001953	-73.08105469	-39.28710938	+3572	+13.28906250	+2.20166016	-5.47558594	+20.41259766	-56.93115234	-66.40136719	+2096
+1457970939.96420000	+14.58984375	+2.56640625	-2.81250000	+32.84912109	-63.78662109	-88.06640625	+3144	+13.63623047	+5.87548828	-3.14648438	+53.32763672	-72.61962891	-39.52880859	+3572	+13.28027344	+2.19726563	-5.50195313	+20.12695313	-56.71142578	-66.07177734	+2104
+1457970939.96830010	+14.59423828	+2.54003906	-2.85644531	+31.50878906	-63.45703125	-86.79199219	+3148	+13.62744141	+5.87109375	-3.18603516	+53.52539063	-72.13623047	-39.66064453	+3580	+13.27148438	+2.18847656	-5.53271484	+19.81933594	-56.51367188	-65.76416016	+2108
+1457970939.97250010	+14.59863281	+2.51806641	-2.90917969	+30.23437500	-63.03955078	-85.60546875	+3156	+13.62304688	+5.86230469	-3.23876953	+53.50341797	-71.60888672	-39.55078125	+3588	+13.25830078	+2.17968750	-5.56347656	+19.53369141	-56.29394531	-65.43457031	+2112
+1457970939.97659990	+14.60742188	+2.49609375	-2.95751953	+29.06982422	-62.68798828	-84.50683594	+3164	+13.61865234	+5.85791016	-3.28271484	+53.54736328	-71.19140625	-39.55078125	+3596	+13.23632813	+2.15771484	-5.62060547	+18.94042969	-55.83251953	-64.81933594	+2124
+1457970939.98079990	+14.61181641	+2.47412109	-3.00146484	+28.08105469	-62.33642578	-83.58398438	+3168	+13.60986328	+5.85351563	-3.32666016	+53.59130859	-70.75195313	-39.52880859	+3600	+13.21875000	+2.14453125	-5.67333984	+18.50097656	-55.45898438	-64.35791016	+2128
+1457970939.98910000	+14.62060547	+2.43896484	-3.09375000	+26.52099609	-61.61132813	-82.06787109	+3176	+13.60107422	+5.84912109	-3.41015625	+53.61328125	-70.04882813	-39.44091797	+3608	+13.18359375	+2.10937500	-5.77441406	+17.84179688	-54.71191406	-63.63281250	+2132
+1457970939.99330000	+14.62060547	+2.42578125	-3.12890625	+25.92773438	-61.30371094	-81.47460938	+3172	+13.59667969	+5.84912109	-3.44970703	+53.63525391	-69.71923828	-39.37500000	+3612	+13.17041016	+2.09619141	-5.81835938	+17.62207031	-54.40429688	-63.39111328	+2132
+1457970939.99749990	+14.62060547	+2.41259766	-3.17724609	+25.44433594	-60.90820313	-80.94726563	+3176	+13.59228516	+5.84472656	-3.49365234	+53.54736328	-69.34570313	-39.19921875	+3620	+13.15283203	+2.08300781	-5.85791016	+17.51220703	-54.09667969	-63.23730469	+2128
+1457970940.00160000	+14.62060547	+2.39941406	-3.21240234	+25.02685547	-60.62255859	-80.55175781	+3176	+13.59228516	+5.84033203	-3.52880859	+53.50341797	-69.10400391	-39.13330078	+3620	+13.13964844	+2.06542969	-5.89306641	+17.44628906	-53.83300781	-63.14941406	+2124
+1457970940.00580000	+14.62060547	+2.39062500	-3.24316406	+24.78515625	-60.38085938	-80.28808594	+3172	+13.58789063	+5.83593750	-3.56396484	+53.50341797	-68.84033203	-39.06738281	+3624	+13.13085938	+2.05224609	-5.92382813	+17.42431641	-53.59130859	-63.12744141	+2120
+1457970940.01000000	+14.62060547	+2.38623047	-3.28271484	+24.65332031	-60.09521484	-80.09033203	+3172	+13.58789063	+5.83154297	-3.60351563	+53.43750000	-68.55468750	-38.95751953	+3628	+13.11767578	+2.03466797	-5.95898438	+17.46826172	-53.32763672	-63.17138672	+2120
+1457970940.01410010	+14.62500000	+2.37744141	-3.31347656	+24.56542969	-59.85351563	-79.93652344	+3168	+13.58789063	+5.82714844	-3.63427734	+53.41552734	-68.37890625	-38.91357422	+3628	+13.10888672	+2.01708984	-5.98974609	+17.51220703	-53.12988281	-63.21533203	+2120
+1457970940.01830010	+14.62500000	+2.37304688	-3.34423828	+24.56542969	-59.65576172	-79.91455078	+3160	+13.58789063	+5.82275391	-3.66943359	+53.39355469	-68.15917969	-38.86962891	+3628	+13.10009766	+1.99951172	-6.02050781	+17.60009766	-52.88818359	-63.32519531	+2120
+1457970940.02250000	+14.62060547	+2.36865234	-3.37939453	+24.65332031	-59.37011719	-79.91455078	+3156	+13.58789063	+5.81835938	-3.70898438	+53.37158203	-67.93945313	-38.80371094	+3628	+13.09130859	+1.98193359	-6.05566406	+17.70996094	-52.64648438	-63.43505859	+2120
+1457970940.02659990	+14.62060547	+2.35986328	-3.40576172	+24.71923828	-59.19433594	-79.95849609	+3148	+13.58349609	+5.81396484	-3.73974609	+53.34960938	-67.76367188	-38.73779297	+3624	+13.07812500	+1.96435547	-6.09082031	+17.84179688	-52.40478516	-63.56689453	+2120
+1457970940.03500010	+14.61181641	+2.34667969	-3.47167969	+24.96093750	-58.73291016	-80.09033203	+3140	+13.58349609	+5.79638672	-3.81445313	+53.21777344	-67.30224609	-38.56201172	+3620	+13.05615234	+1.92041016	-6.16113281	+18.12744141	-51.89941406	-63.87451172	+2128
+1457970940.03909990	+14.61181641	+2.33789063	-3.49804688	+25.04882813	-58.55712891	-80.15625000	+3132	+13.58349609	+5.78759766	-3.85839844	+53.10791016	-67.08251953	-38.45214844	+3616	+13.03857422	+1.89843750	-6.20507813	+18.28125000	-51.56982422	-64.05029297	+2136
+1457970940.04329990	+14.60742188	+2.32910156	-3.52880859	+25.13671875	-58.33740234	-80.24414063	+3128	+13.58349609	+5.77441406	-3.90234375	+52.99804688	-66.81884766	-38.32031250	+3616	+13.02099609	+1.86767578	-6.24462891	+18.41308594	-51.28417969	-64.22607422	+2148
+1457970940.04740000	+14.60742188	+2.31591797	-3.56835938	+25.26855469	-58.09570313	-80.33203125	+3124	+13.58349609	+5.75683594	-3.95068359	+52.84423828	-66.55517578	-38.18847656	+3612	+13.00781250	+1.83691406	-6.28857422	+18.54492188	-50.95458984	-64.40185547	+2156
+1457970940.05160000	+14.60302734	+2.30712891	-3.60791016	+25.35644531	-57.83203125	-80.39794922	+3120	+13.57910156	+5.74365234	-4.00781250	+52.66845703	-66.22558594	-37.99072266	+3612	+12.98583984	+1.80615234	-6.34570313	+18.67675781	-50.53710938	-64.57763672	+2168
+1457970940.05580000	+14.60302734	+2.29394531	-3.65185547	+25.42236328	-57.52441406	-80.46386719	+3116	+13.57910156	+5.72167969	-4.07373047	+52.42675781	-65.85205078	-37.74902344	+3612	+12.96826172	+1.77099609	-6.39843750	+18.76464844	-50.14160156	-64.70947266	+2176
+1457970940.05990000	+14.59863281	+2.27636719	-3.70019531	+25.46630859	-57.17285156	-80.50781250	+3112	+13.57910156	+5.69970703	-4.13964844	+52.16308594	-65.45654297	-37.50732422	+3612	+12.94628906	+1.73583984	-6.45556641	+18.83056641	-49.72412109	-64.81933594	+2188
+1457970940.06830000	+14.58984375	+2.22363281	-3.84082031	+25.48828125	-56.16210938	-80.50781250	+3116	+13.56591797	+5.63818359	-4.32421875	+51.37207031	-64.31396484	-36.71630859	+3620	+12.88476563	+1.64794922	-6.59179688	+18.87451172	-48.60351563	-64.95117188	+2208
+1457970940.07240010	+14.58544922	+2.19287109	-3.91552734	+25.44433594	-55.63476563	-80.48583984	+3120	+13.55712891	+5.60302734	-4.41650391	+50.93261719	-63.74267578	-36.29882813	+3624	+12.85839844	+1.60400391	-6.64892578	+18.85253906	-48.09814453	-64.99511719	+2216
+1457970940.07660010	+14.57666016	+2.14892578	-4.03857422	+25.33447266	-54.71191406	-80.37597656	+3132	+13.54833984	+5.55468750	-4.54394531	+50.31738281	-62.92968750	-35.70556641	+3636	+12.82763672	+1.55566406	-6.72363281	+18.78662109	-47.43896484	-65.01708984	+2220
+1457970940.08080010	+14.57226563	+2.10498047	-4.14843750	+25.18066406	-53.89892578	-80.26611328	+3144	+13.53515625	+5.51074219	-4.66259766	+49.79003906	-62.18261719	-35.20019531	+3644	+12.79687500	+1.50292969	-6.79394531	+18.72070313	-46.84570313	-65.06103516	+2224
+1457970940.08489990	+14.56347656	+2.06103516	-4.24951172	+25.02685547	-53.17382813	-80.15625000	+3148	+13.52636719	+5.46679688	-4.77246094	+49.28466797	-61.47949219	-34.73876953	+3648	+12.76611328	+1.45458984	-6.85986328	+18.67675781	-46.23046875	-65.08300781	+2228
+1457970940.08909990	+14.55468750	+2.00390625	-4.39892578	+24.80712891	-51.98730469	-79.95849609	+3164	+13.51318359	+5.41406250	-4.91308594	+48.64746094	-60.53466797	-34.10156250	+3660	+12.73095703	+1.40185547	-6.94775391	+18.58886719	-45.43945313	-65.08300781	+2228
+1457970940.09330010	+14.54589844	+1.95996094	-4.51757813	+24.58740234	-51.08642578	-79.78271484	+3172	+13.50000000	+5.36132813	-5.04052734	+48.05419922	-59.67773438	-33.53027344	+3668	+12.69580078	+1.34033203	-7.02685547	+18.50097656	-44.71435547	-65.08300781	+2228
+1457970940.09740000	+14.54150391	+1.91162109	-4.62304688	+24.41162109	-50.25146484	-79.65087891	+3176	+13.48681641	+5.30859375	-5.16357422	+47.48291016	-58.86474609	-32.98095703	+3672	+12.66064453	+1.28759766	-7.09716797	+18.45703125	-43.98925781	-65.10498047	+2220
+1457970940.10579990	+14.52392578	+1.81494141	-4.85595703	+24.03808594	-48.36181641	-79.34326172	+3184	+13.45605469	+5.18994141	-5.43164063	+46.27441406	-57.06298828	-31.83837891	+3688	+12.59033203	+1.16455078	-7.24658203	+18.34716797	-42.47314453	-65.25878906	+2212
+1457970940.10990000	+14.51513672	+1.76660156	-4.96142578	+23.90625000	-47.50488281	-79.25537109	+3184	+13.44287109	+5.13281250	-5.55029297	+45.70312500	-56.25000000	-31.33300781	+3692	+12.55517578	+1.09863281	-7.32128906	+18.32519531	-41.70410156	-65.36865234	+2204
+1457970940.11410000	+14.51074219	+1.71826172	-5.07128906	+23.77441406	-46.56005859	-79.12353516	+3188	+13.43408203	+5.08007813	-5.67333984	+45.17578125	-55.45898438	-30.82763672	+3692	+12.52001953	+1.03271484	-7.39599609	+18.28125000	-40.86914063	-65.47851563	+2196
+1457970940.11830000	+14.50195313	+1.66992188	-5.18554688	+23.66455078	-45.59326172	-79.05761719	+3184	+13.42529297	+5.01855469	-5.79199219	+44.64843750	-54.64599609	-30.32226563	+3692	+12.48925781	+0.95800781	-7.47509766	+18.25927734	-40.03417969	-65.63232422	+2188
+1457970940.12240000	+14.49316406	+1.61718750	-5.29101563	+23.59863281	-44.69238281	-79.01367188	+3184	+13.41650391	+4.96142578	-5.90625000	+44.09912109	-53.87695313	-29.86083984	+3688	+12.45410156	+0.88769531	-7.54980469	+18.28125000	-39.19921875	-65.80810547	+2180
+1457970940.12660000	+14.48437500	+1.56884766	-5.40087891	+23.53271484	-43.74755859	-78.94775391	+3180	+13.40771484	+4.89990234	-6.01611328	+43.59375000	-53.15185547	-29.39941406	+3684	+12.41455078	+0.81738281	-7.62451172	+18.30322266	-38.29833984	-65.96191406	+2168
+1457970940.13070010	+14.47998047	+1.51171875	-5.50634766	+23.46679688	-42.80273438	-78.92578125	+3172	+13.39453125	+4.83837891	-6.13037109	+43.04443359	-52.40478516	-28.89404297	+3676	+12.37939453	+0.74267578	-7.69921875	+18.32519531	-37.39746094	-66.15966797	+2164
+1457970940.13490010	+14.47119141	+1.45898438	-5.61181641	+23.42285156	-41.85791016	-78.90380859	+3168	+13.38574219	+4.77246094	-6.24023438	+42.49511719	-51.65771484	-28.43261719	+3672	+12.34423828	+0.66357422	-7.76953125	+18.34716797	-36.51855469	-66.35742188	+2156
+1457970940.14319990	+14.45800781	+1.34033203	-5.81835938	+23.40087891	-40.03417969	-78.90380859	+3152	+13.37255859	+4.64062500	-6.44238281	+41.46240234	-50.36132813	-27.57568359	+3652	+12.26953125	+0.49658203	-7.91015625	+18.39111328	-34.71679688	-66.79687500	+2144
+1457970940.14739990	+14.44921875	+1.28320313	-5.91943359	+23.42285156	-39.11132813	-78.96972656	+3144	+13.36816406	+4.57031250	-6.54345703	+40.95703125	-49.70214844	-27.18017578	+3640	+12.23437500	+0.40869141	-7.97607422	+18.43505859	-33.81591797	-67.06054688	+2140
+1457970940.15159990	+14.44042969	+1.22607422	-6.02050781	+23.46679688	-38.21044922	-78.96972656	+3132	+13.35937500	+4.50000000	-6.64892578	+40.45166016	-49.04296875	-26.74072266	+3628	+12.19482422	+0.32519531	-8.04638672	+18.43505859	-32.84912109	-67.23632813	+2136
+1457970940.15570000	+14.43164063	+1.15576172	-6.12158203	+23.48876953	-37.26562500	-79.01367188	+3120	+13.35498047	+4.42529297	-6.75000000	+39.94628906	-48.38378906	-26.34521484	+3612	+12.15527344	+0.23291016	-8.12109375	+18.43505859	-31.88232422	-67.43408203	+2132
+1457970940.15990000	+14.41845703	+1.08984375	-6.23144531	+23.57666016	-36.27685547	-79.05761719	+3112	+13.33740234	+4.35058594	-6.85546875	+39.44091797	-47.70263672	-25.94970703	+3600	+12.11132813	+0.14062500	-8.18701172	+18.45703125	-30.91552734	-67.65380859	+2128
+1457970940.16409990	+14.40527344	+1.02392578	-6.33691406	+23.68652344	-35.35400391	-79.05761719	+3100	+13.32421875	+4.27148438	-6.95654297	+38.95751953	-47.04345703	-25.55419922	+3584	+12.06738281	+0.05273438	-8.25732422	+18.47900391	-29.94873047	-67.78564453	+2124
+1457970940.16820000	+14.38769531	+0.94482422	-6.43798828	+23.75244141	-34.43115234	-79.12353516	+3092	+13.31542969	+4.17919922	-7.05322266	+38.45214844	-46.38427734	-25.22460938	+3568	+12.01904297	-0.04833984	-8.32324219	+18.41308594	-28.98193359	-67.98339844	+2128
+1457970940.17240000	+14.37011719	+0.87011719	-6.55224609	+23.88427734	-33.44238281	-79.21142578	+3080	+13.29345703	+4.08691406	-7.17187500	+37.99072266	-45.61523438	-24.87304688	+3556	+11.97949219	-0.15820313	-8.38916016	+18.36914063	-28.01513672	-68.18115234	+2128
+1457970940.17660000	+14.35693359	+0.79980469	-6.65771484	+24.08203125	-32.56347656	-79.23339844	+3072	+13.27148438	+3.99462891	-7.28173828	+37.50732422	-44.89013672	-24.52148438	+3544	+11.93115234	-0.25927734	-8.45507813	+18.32519531	-27.09228516	-68.31298828	+2124
+1457970940.18490000	+14.31298828	+0.63281250	-6.88183594	+24.52148438	-30.62988281	-79.45312500	+3052	+13.22314453	+3.78369141	-7.51464844	+36.69433594	-43.35205078	-23.99414063	+3520	+11.83886719	-0.48339844	-8.59130859	+18.19335938	-25.18066406	-68.66455078	+2120
+1457970940.18910000	+14.28662109	+0.55371094	-6.99609375	+24.85107422	-29.72900391	-79.54101563	+3040	+13.18798828	+3.68261719	-7.63769531	+36.29882813	-42.53906250	-23.70849609	+3508	+11.78613281	-0.58886719	-8.65722656	+18.17138672	-24.25781250	-68.77441406	+2120
+1457970940.19320010	+14.25585938	+0.45703125	-7.11035156	+25.13671875	-28.78417969	-79.69482422	+3032	+13.15283203	+3.55957031	-7.75634766	+35.90332031	-41.70410156	-23.48876953	+3500	+11.73339844	-0.71191406	-8.72314453	+18.06152344	-23.31298828	-68.92822266	+2116
+1457970940.19740010	+14.22070313	+0.36914063	-7.23339844	+25.48828125	-27.75146484	-79.80468750	+3024	+13.10888672	+3.44091797	-7.88818359	+35.55175781	-40.78125000	-23.26904297	+3488	+11.68066406	-0.83056641	-8.78906250	+18.01757813	-22.39013672	-69.08203125	+2116
+1457970940.20160010	+14.18994141	+0.28125000	-7.33886719	+25.90576172	-26.91650391	-79.95849609	+3012	+13.06494141	+3.32226563	-8.00683594	+35.22216797	-39.92431641	-23.09326172	+3480	+11.62792969	-0.94482422	-8.85058594	+17.97363281	-21.53320313	-69.19189453	+2108
+1457970940.20569990	+14.15478516	+0.17578125	-7.44433594	+26.32324219	-26.08154297	-80.20019531	+3004	+13.02539063	+3.18603516	-8.12548828	+34.91455078	-39.06738281	-22.98339844	+3468	+11.57519531	-1.07226563	-8.90771484	+17.88574219	-20.65429688	-69.38964844	+2108
+1457970940.20989990	+14.11523438	+0.07910156	-7.55859375	+26.80664063	-25.15869141	-80.39794922	+2992	+12.97265625	+3.05419922	-8.25292969	+34.65087891	-38.16650391	-22.87353516	+3460	+11.52685547	-1.19970703	-8.96484375	+17.84179688	-19.84130859	-69.58740234	+2100
+1457970940.21400000	+14.08007813	-0.01318359	-7.65966797	+27.33398438	-24.36767578	-80.61767578	+2980	+12.92431641	+2.92675781	-8.37597656	+34.40917969	-37.28759766	-22.76367188	+3448	+11.47412109	-1.32714844	-9.01757813	+17.79785156	-19.07226563	-69.74121094	+2092
+1457970940.22240000	+13.99218750	-0.21093750	-7.86621094	+28.45458984	-22.65380859	-81.10107422	+2952	+12.81884766	+2.65869141	-8.60449219	+34.01367188	-35.57373047	-22.63183594	+3416	+11.36865234	-1.58203125	-9.11865234	+17.77587891	-17.46826172	-70.15869141	+2076
+1457970940.22650000	+13.94384766	-0.30761719	-7.95410156	+29.06982422	-21.90673828	-81.38671875	+2936	+12.77050781	+2.53125000	-8.70556641	+33.83789063	-34.78271484	-22.56591797	+3396	+11.31591797	-1.70507813	-9.16699219	+17.79785156	-16.72119141	-70.33447266	+2064
+1457970940.23070000	+13.89550781	-0.41308594	-8.04199219	+29.64111328	-21.13769531	-81.65039063	+2920	+12.71777344	+2.39062500	-8.80664063	+33.64013672	-33.96972656	-22.52197266	+3376	+11.25878906	-1.84130859	-9.21093750	+17.79785156	-15.95214844	-70.55419922	+2056
+1457970940.23490000	+13.84716797	-0.51855469	-8.12548828	+30.23437500	-20.39062500	-81.91406250	+2900	+12.66064453	+2.25439453	-8.90332031	+33.48632813	-33.17871094	-22.47802734	+3356	+11.20605469	-1.97314453	-9.25048828	+17.79785156	-15.20507813	-70.77392578	+2044
+1457970940.23900010	+13.79882813	-0.61523438	-8.19580078	+30.87158203	-19.73144531	-82.17773438	+2880	+12.61230469	+2.12255859	-8.98681641	+33.35449219	-32.47558594	-22.45605469	+3332	+11.15332031	-2.10498047	-9.28125000	+17.84179688	-14.52392578	-70.97167969	+2032
+1457970940.24320010	+13.74609375	-0.71630859	-8.27050781	+31.50878906	-19.07226563	-82.44140625	+2856	+12.56396484	+1.99072266	-9.06591797	+33.22265625	-31.81640625	-22.43408203	+3304	+11.10058594	-2.24121094	-9.31201172	+17.86376953	-13.82080078	-71.19140625	+2020
+1457970940.24740000	+13.69775391	-0.81738281	-8.33203125	+32.14599609	-18.41308594	-82.68310547	+2836	+12.51123047	+1.85888672	-9.13183594	+33.11279297	-31.17919922	-22.41210938	+3272	+11.04785156	-2.37304688	-9.33837891	+17.92968750	-13.11767578	-71.43310547	+2012
+1457970940.25149990	+13.64501953	-0.90966797	-8.39355469	+32.78320313	-17.77587891	-82.88085938	+2808	+12.46728516	+1.73583984	-9.19775391	+33.00292969	-30.58593750	-22.34619141	+3240	+10.99511719	-2.50488281	-9.36474609	+17.99560547	-12.41455078	-71.60888672	+2000
+1457970940.25990010	+13.53955078	-1.11181641	-8.50781250	+33.96972656	-16.52343750	-83.21044922	+2756	+12.37060547	+1.48535156	-9.30761719	+32.78320313	-29.42138672	-22.19238281	+3172	+10.88085938	-2.77294922	-9.40869141	+18.08349609	-10.96435547	-71.98242188	+1984
+1457970940.26399990	+13.48242188	-1.20849609	-8.55615234	+34.54101563	-15.93017578	-83.34228516	+2728	+12.32666016	+1.36669922	-9.34716797	+32.69531250	-28.93798828	-22.10449219	+3132	+10.82373047	-2.90478516	-9.42626953	+18.14941406	-10.26123047	-72.11425781	+1980
+1457970940.26819990	+13.42968750	-1.30957031	-8.60449219	+35.06835938	-15.35888672	-83.43017578	+2704	+12.28710938	+1.23925781	-9.38232422	+32.54150391	-28.43261719	-22.01660156	+3096	+10.76220703	-3.04101563	-9.44384766	+18.19335938	-9.53613281	-72.24609375	+1976
+1457970940.27239990	+13.37695313	-1.41503906	-8.63964844	+35.52978516	-14.80957031	-83.51806641	+2680	+12.23437500	+1.11181641	-9.41748047	+32.38769531	-27.90527344	-21.90673828	+3060	+10.70507813	-3.17724609	-9.45263672	+18.21533203	-8.83300781	-72.39990234	+1972
+1457970940.27650000	+13.32421875	-1.52050781	-8.67919922	+36.01318359	-14.26025391	-83.54003906	+2660	+12.19042969	+0.98876953	-9.44824219	+32.25585938	-27.46582031	-21.75292969	+3020	+10.64794922	-3.30908203	-9.45703125	+18.25927734	-8.17382813	-72.50976563	+1972
+1457970940.28070000	+13.26708984	-1.62158203	-8.71875000	+36.45263672	-13.71093750	-83.51806641	+2640	+12.14648438	+0.86132813	-9.47460938	+32.10205078	-27.00439453	-21.62109375	+2984	+10.58642578	-3.44531250	-9.47021484	+18.28125000	-7.44873047	-72.59765625	+1972
+1457970940.28480010	+13.21435547	-1.73144531	-8.75390625	+36.84814453	-13.18359375	-83.51806641	+2624	+12.09814453	+0.73828125	-9.50097656	+31.97021484	-26.52099609	-21.46728516	+2944	+10.52929688	-3.58154297	-9.47021484	+18.32519531	-6.76757813	-72.70751953	+1976
+1457970940.28900000	+13.15722656	-1.83691406	-8.78466797	+37.19970703	-12.61230469	-83.45214844	+2612	+12.04980469	+0.61962891	-9.52294922	+31.83837891	-26.05957031	-21.24755859	+2904	+10.46777344	-3.71337891	-9.47460938	+18.36914063	-6.08642578	-72.72949219	+1976
+1457970940.29730010	+13.04296875	-2.06982422	-8.85058594	+37.70507813	-11.53564453	-83.27636719	+2592	+11.93994141	+0.34716797	-9.56689453	+31.42089844	-25.00488281	-20.89599609	+2836	+10.34472656	-3.98583984	-9.47460938	+18.34716797	-4.76806641	-72.81738281	+1988
+1457970940.30150010	+12.98144531	-2.18847656	-8.87255859	+37.92480469	-11.00830078	-83.14453125	+2584	+11.88281250	+0.21972656	-9.58007813	+31.24511719	-24.54345703	-20.65429688	+2800	+10.28320313	-4.11767578	-9.46582031	+18.34716797	-4.17480469	-72.83935547	+1992
+1457970940.30570010	+12.91992188	-2.30712891	-8.89892578	+38.10058594	-10.45898438	-83.01269531	+2576	+11.82568359	+0.07470703	-9.59326172	+31.00341797	-24.03808594	-20.52246094	+2768	+10.21728516	-4.25390625	-9.45703125	+18.32519531	-3.55957031	-72.83935547	+1996
+1457970940.30979990	+12.86279297	-2.43017578	-8.92529297	+38.23242188	-9.95361328	-82.88085938	+2568	+11.75976563	-0.06591797	-9.61083984	+30.78369141	-23.51074219	-20.32470703	+2736	+10.16015625	-4.39013672	-9.43945313	+18.30322266	-3.03222656	-72.90527344	+2000
+1457970940.31399990	+12.80126953	-2.55322266	-8.94726563	+38.36425781	-9.42626953	-82.72705078	+2560	+11.69824219	-0.19775391	-9.62402344	+30.56396484	-23.00537109	-20.08300781	+2704	+10.10302734	-4.51757813	-9.42187500	+18.28125000	-2.52685547	-72.90527344	+2004
+1457970940.31820010	+12.74414063	-2.68066406	-8.96923828	+38.43017578	-8.89892578	-82.57324219	+2552	+11.63671875	-0.34277344	-9.63720703	+30.34423828	-22.47802734	-19.90722656	+2668	+10.04589844	-4.65380859	-9.40429688	+18.25927734	-1.99951172	-72.90527344	+2008
+1457970940.32230000	+12.67822266	-2.80810547	-8.98242188	+38.47412109	-8.37158203	-82.41943359	+2544	+11.56640625	-0.47900391	-9.65039063	+30.12451172	-21.90673828	-19.68750000	+2636	+9.98876953	-4.79003906	-9.38232422	+18.25927734	-1.51611328	-72.92724609	+2012
+1457970940.32649990	+12.61230469	-2.93554688	-8.99560547	+38.51806641	-7.84423828	-82.22167969	+2532	+11.50048828	-0.61083984	-9.65917969	+29.92675781	-21.40136719	-19.44580078	+2596	+9.93164063	-4.91748047	-9.35595703	+18.25927734	-1.05468750	-72.90527344	+2012
+1457970940.33480000	+12.48486328	-3.18603516	-9.01318359	+38.54003906	-6.83349609	-81.84814453	+2508	+11.35986328	-0.90527344	-9.65917969	+29.42138672	-20.34667969	-19.07226563	+2528	+9.82177734	-5.18115234	-9.29003906	+18.21533203	-0.21972656	-72.90527344	+2012
+1457970940.33900000	+12.42333984	-3.30908203	-9.00878906	+38.56201172	-6.39404297	-81.67236328	+2492	+11.29394531	-1.03710938	-9.65039063	+29.22363281	-19.90722656	-18.85253906	+2488	+9.76464844	-5.30419922	-9.24609375	+18.21533203	+0.15380859	-72.88330078	+2008
+1457970940.34320000	+12.36621094	-3.43212891	-9.00878906	+38.58398438	-5.93261719	-81.51855469	+2472	+11.23242188	-1.17773438	-9.63720703	+29.02587891	-19.46777344	-18.69873047	+2448	+9.71191406	-5.43603516	-9.21093750	+18.21533203	+0.54931641	-72.86132813	+2004
+1457970940.34730010	+12.30468750	-3.55517578	-8.99560547	+38.58398438	-5.49316406	-81.34277344	+2456	+11.16210938	-1.30957031	-9.61962891	+28.85009766	-19.02832031	-18.52294922	+2412	+9.65917969	-5.56347656	-9.16259766	+18.23730469	+0.92285156	-72.86132813	+2000
+1457970940.35150000	+12.24316406	-3.66943359	-8.98242188	+38.60595703	-5.09765625	-81.14501953	+2436	+11.10498047	-1.42822266	-9.59765625	+28.71826172	-18.65478516	-18.28125000	+2372	+9.60644531	-5.68212891	-9.11425781	+18.28125000	+1.27441406	-72.81738281	+1996
+1457970940.35570000	+12.18603516	-3.78369141	-8.96923828	+38.62792969	-4.65820313	-80.92529297	+2412	+11.04345703	-1.55566406	-9.57128906	+28.54248047	-18.25927734	-18.10546875	+2332	+9.55810547	-5.80957031	-9.06591797	+18.30322266	+1.62597656	-72.75146484	+1988
+1457970940.36400010	+12.06738281	-4.00341797	-8.91210938	+38.69384766	-3.86718750	-80.50781250	+2376	+10.92041016	-1.78417969	-9.49218750	+28.30078125	-17.55615234	-17.62207031	+2260	+9.44824219	-6.04248047	-8.95605469	+18.41308594	+2.37304688	-72.55371094	+1976
+1457970940.36809990	+12.01025391	-4.10888672	-8.88134766	+38.73779297	-3.49365234	-80.26611328	+2356	+10.86767578	-1.90722656	-9.44384766	+28.16894531	-17.27050781	-17.44628906	+2228	+9.39111328	-6.16113281	-8.90332031	+18.47900391	+2.79052734	-72.42187500	+1972
+1457970940.37229990	+11.95312500	-4.21435547	-8.83740234	+38.78173828	-3.16406250	-80.06835938	+2344	+10.80615234	-2.02148438	-9.38671875	+28.05908203	-16.94091797	-17.24853516	+2196	+9.33398438	-6.27539063	-8.84179688	+18.52294922	+3.16406250	-72.31201172	+1968
+1457970940.37649990	+11.90478516	-4.31103516	-8.79345703	+38.84765625	-2.85644531	-79.80468750	+2328	+10.75781250	-2.11816406	-9.32080078	+27.99316406	-16.76513672	-16.98486328	+2168	+9.28125000	-6.38525391	-8.77148438	+18.58886719	+3.49365234	-72.15820313	+1964
+1457970940.38060000	+11.85205078	-4.41210938	-8.74951172	+38.89160156	-2.52685547	-79.56298828	+2316	+10.70947266	-2.22363281	-9.25927734	+27.92724609	-16.54541016	-16.76513672	+2144	+9.22412109	-6.49511719	-8.71435547	+18.67675781	+3.91113281	-71.98242188	+1960
+1457970940.38480000	+11.79931641	-4.51318359	-8.69238281	+38.93554688	-2.19726563	-79.32128906	+2312	+10.65673828	-2.32031250	-9.18457031	+27.88330078	-16.28173828	-16.52343750	+2120	+9.16699219	-6.60498047	-8.64843750	+18.74267578	+4.30664063	-71.78466797	+1964
+1457970940.38899990	+11.74658203	-4.60107422	-8.63525391	+39.00146484	-1.88964844	-78.99169922	+2300	+10.60839844	-2.40380859	-9.11425781	+27.88330078	-16.10595703	-16.17187500	+2100	+9.10986328	-6.70605469	-8.57812500	+18.80859375	+4.70214844	-71.54296875	+1964
+1457970940.39310000	+11.69384766	-4.69775391	-8.58691406	+39.04541016	-1.58203125	-78.66210938	+2296	+10.56445313	-2.50927734	-9.03955078	+27.79541016	-15.90820313	-15.93017578	+2084	+9.05273438	-6.80712891	-8.52099609	+18.89648438	+5.09765625	-71.25732422	+1964
+1457970940.40150000	+11.58837891	-4.87353516	-8.45507813	+39.15527344	-1.05468750	-78.02490234	+2292	+10.46337891	-2.68505859	-8.86816406	+27.68554688	-15.53466797	-15.31494141	+2060	+8.93847656	-7.00927734	-8.36718750	+19.00634766	+5.84472656	-70.70800781	+1976
+1457970940.40560010	+11.54003906	-4.96142578	-8.39355469	+39.17724609	-0.76904297	-77.69531250	+2292	+10.41943359	-2.78173828	-8.78027344	+27.61962891	-15.38085938	-15.05126953	+2052	+8.87695313	-7.10595703	-8.30126953	+19.09423828	+6.21826172	-70.37841797	+1984
+1457970940.40980010	+11.48730469	-5.05371094	-8.31884766	+39.17724609	-0.52734375	-77.40966797	+2296	+10.37109375	-2.87402344	-8.68798828	+27.53173828	-15.20507813	-14.80957031	+2044	+8.82861328	-7.20263672	-8.21777344	+19.13818359	+6.52587891	-70.13671875	+1996
+1457970940.41400000	+11.43896484	-5.13720703	-8.24414063	+39.19921875	-0.32958984	-77.08007813	+2296	+10.32714844	-2.95312500	-8.60009766	+27.48779297	-15.09521484	-14.43603516	+2036	+8.77587891	-7.29931641	-8.13427734	+19.18212891	+6.81152344	-69.80712891	+2004
+1457970940.41810010	+11.39062500	-5.22509766	-8.17822266	+39.19921875	-0.06591797	-76.72851563	+2300	+10.28320313	-3.04541016	-8.51220703	+27.39990234	-14.91943359	-14.12841797	+2032	+8.72314453	-7.38720703	-8.06396484	+19.29199219	+7.09716797	-69.43359375	+2012
+1457970940.42230010	+11.33789063	-5.30859375	-8.09912109	+39.19921875	+0.15380859	-76.42089844	+2304	+10.23486328	-3.13330078	-8.41552734	+27.31201172	-14.76562500	-13.86474609	+2032	+8.67919922	-7.48388672	-7.97167969	+19.35791016	+7.33886719	-69.16992188	+2024
+1457970940.42650010	+11.29394531	-5.38769531	-8.02001953	+39.22119141	+0.35156250	-76.09130859	+2308	+10.18652344	-3.20800781	-8.32324219	+27.22412109	-14.63378906	-13.46923828	+2028	+8.63085938	-7.57177734	-7.88378906	+19.40185547	+7.55859375	-68.81835938	+2036
+1457970940.43479990	+11.19726563	-5.55029297	-7.85742188	+39.15527344	+0.72509766	-75.49804688	+2312	+10.09423828	-3.39257813	-8.12988281	+26.91650391	-14.37011719	-12.91992188	+2028	+8.55175781	-7.73876953	-7.70361328	+19.62158203	+7.82226563	-68.15917969	+2052
+1457970940.43890000	+11.15332031	-5.62500000	-7.77392578	+39.15527344	+0.85693359	-75.21240234	+2312	+10.05029297	-3.47167969	-8.02880859	+26.78466797	-14.30419922	-12.54638672	+2024	+8.51220703	-7.82666016	-7.60693359	+19.70947266	+7.91015625	-67.87353516	+2056
+1457970940.44310000	+11.10498047	-5.69970703	-7.69042969	+39.13330078	+1.03271484	-74.92675781	+2312	+10.00634766	-3.55517578	-7.93212891	+26.63085938	-14.17236328	-12.26074219	+2020	+8.47705078	-7.90136719	-7.51904297	+19.86328125	+7.97607422	-67.52197266	+2060
+1457970940.44730000	+11.06103516	-5.77880859	-7.59375000	+39.11132813	+1.18652344	-74.72900391	+2312	+9.96240234	-3.64306641	-7.82226563	+26.47705078	-14.12841797	-12.01904297	+2024	+8.45507813	-7.98486328	-7.40917969	+20.01708984	+7.99804688	-67.30224609	+2064
+1457970940.45140000	+11.02148438	-5.84912109	-7.50146484	+39.08935547	+1.31835938	-74.48730469	+2308	+9.92285156	-3.71777344	-7.72119141	+26.32324219	-14.06250000	-11.62353516	+2016	+8.41992188	-8.06396484	-7.30810547	+20.14892578	+7.99804688	-67.01660156	+2064
+1457970940.45560000	+10.97753906	-5.91503906	-7.41357422	+39.08935547	+1.49414063	-74.22363281	+2300	+9.87890625	-3.79687500	-7.62890625	+26.12548828	-13.97460938	-11.29394531	+2012	+8.39794922	-8.13427734	-7.21142578	+20.39062500	+8.02001953	-66.66503906	+2060
+1457970940.45980000	+10.93359375	-5.98535156	-7.31250000	+39.06738281	+1.64794922	-74.00390625	+2296	+9.83935547	-3.88037109	-7.51025391	+25.92773438	-13.95263672	-11.05224609	+2012	+8.37597656	-8.20898438	-7.10156250	+20.58837891	+7.95410156	-66.40136719	+2056
+1457970940.46390010	+10.89404297	-6.04248047	-7.21582031	+39.08935547	+1.75781250	-73.74023438	+2284	+9.80419922	-3.95068359	-7.40039063	+25.72998047	-13.93066406	-10.67871094	+2004	+8.34521484	-8.28369141	-6.99169922	+20.76416016	+7.93212891	-66.13769531	+2052
+1457970940.46810010	+10.85009766	-6.09960938	-7.12353516	+39.11132813	+1.93359375	-73.45458984	+2272	+9.76464844	-4.02539063	-7.29931641	+25.53222656	-13.88671875	-10.32714844	+2000	+8.32324219	-8.34521484	-6.89501953	+21.02783203	+7.91015625	-65.78613281	+2040
+1457970940.47639990	+10.77978516	-6.21386719	-6.90820313	+39.13330078	+2.15332031	-73.05908203	+2256	+9.70312500	-4.16601563	-7.05761719	+25.11474609	-13.95263672	-9.71191406	+1992	+8.27929688	-8.48144531	-6.66650391	+21.46728516	+7.80029297	-65.28076172	+2024
+1457970940.48060010	+10.74023438	-6.26660156	-6.81152344	+39.19921875	+2.32910156	-72.77343750	+2244	+9.67236328	-4.23193359	-6.95214844	+24.91699219	-13.93066406	-9.33837891	+1980	+8.25732422	-8.53857422	-6.56982422	+21.75292969	+7.82226563	-64.88525391	+2012
+1457970940.48480010	+10.70507813	-6.31494141	-6.69726563	+39.24316406	+2.48291016	-72.57568359	+2236	+9.64599609	-4.29785156	-6.81591797	+24.74121094	-14.04052734	-9.11865234	+1980	+8.23535156	-8.60009766	-6.45556641	+21.99462891	+7.80029297	-64.62158203	+2000
+1457970940.49309990	+10.63476563	-6.39843750	-6.49511719	+39.44091797	+2.79052734	-71.91650391	+2212	+9.59326172	-4.41650391	-6.58740234	+24.27978516	-14.06250000	-8.34960938	+1964	+8.18261719	-8.71435547	-6.24902344	+22.47802734	+7.82226563	-63.87451172	+1976
+1457970940.49729990	+10.59521484	-6.44238281	-6.37646484	+39.52880859	+2.94433594	-71.67480469	+2204	+9.58007813	-4.47802734	-6.45117188	+24.08203125	-14.21630859	-8.10791016	+1964	+8.16064453	-8.76708984	-6.13916016	+22.71972656	+7.82226563	-63.52294922	+1968
+1457970940.50140000	+10.56005859	-6.47314453	-6.26220703	+39.66064453	+3.05419922	-71.34521484	+2196	+9.55371094	-4.53955078	-6.32373047	+23.79638672	-14.26025391	-7.77832031	+1960	+8.12548828	-8.82421875	-6.03369141	+22.89550781	+7.84423828	-63.17138672	+1960
+1457970940.50560000	+10.52490234	-6.50390625	-6.16113281	+39.81445313	+3.20800781	-70.97167969	+2188	+9.53613281	-4.58789063	-6.20947266	+23.59863281	-14.28222656	-7.38281250	+1952	+8.09912109	-8.86816406	-5.93701172	+23.15917969	+7.91015625	-62.70996094	+1948
+1457970940.50980000	+10.49414063	-6.53906250	-6.04248047	+39.99023438	+3.36181641	-70.72998047	+2184	+9.52734375	-4.64062500	-6.06884766	+23.37890625	-14.50195313	-7.18505859	+1952	+8.07275391	-8.91650391	-5.83154297	+23.40087891	+7.93212891	-62.38037109	+1940
+1457970940.51390000	+10.45898438	-6.56103516	-5.92822266	+40.18798828	+3.44970703	-70.37841797	+2180	+9.51416016	-4.70214844	-5.94580078	+23.04931641	-14.54589844	-6.87744141	+1952	+8.04199219	-8.97363281	-5.73046875	+23.55468750	+7.95410156	-62.02880859	+1936
+1457970940.51810000	+10.42382813	-6.58740234	-5.82714844	+40.40771484	+3.58154297	-69.98291016	+2176	+9.49658203	-4.74169922	-5.83154297	+22.80761719	-14.56787109	-6.52587891	+1944	+8.01562500	-9.01318359	-5.63818359	+23.79638672	+8.02001953	-61.56738281	+1928
+1457970940.52220010	+10.39306641	-6.61376953	-5.70849609	+40.62744141	+3.71337891	-69.69726563	+2176	+9.49658203	-4.79443359	-5.69091797	+22.58789063	-14.78759766	-6.32812500	+1948	+7.99365234	-9.05712891	-5.53271484	+24.01611328	+8.04199219	-61.19384766	+1924
+1457970940.53060010	+10.31835938	-6.65332031	-5.50195313	+41.11083984	+3.91113281	-68.88427734	+2176	+9.47021484	-4.89111328	-5.45361328	+21.90673828	-14.87548828	-5.69091797	+1944	+7.94091797	-9.13623047	-5.34375000	+24.43359375	+8.10791016	-60.35888672	+1912
+1457970940.53469990	+10.28759766	-6.67529297	-5.38769531	+41.37451172	+3.97705078	-68.59863281	+2180	+9.47021484	-4.93945313	-5.32177734	+21.64306641	-15.07324219	-5.49316406	+1948	+7.92333984	-9.17578125	-5.24267578	+24.65332031	+8.06396484	-60.00732422	+1908
+1457970940.53889990	+10.25244141	-6.68847656	-5.27783203	+41.63818359	+4.02099609	-68.24707031	+2180	+9.45703125	-4.99658203	-5.19873047	+21.20361328	-15.13916016	-5.27343750	+1952	+7.89697266	-9.21972656	-5.14160156	+24.80712891	+8.08593750	-59.65576172	+1908
+1457970940.54310010	+10.21728516	-6.70605469	-5.17675781	+41.94580078	+4.08691406	-67.87353516	+2184	+9.44824219	-5.03613281	-5.08886719	+20.87402344	-15.16113281	-4.94384766	+1948	+7.87939453	-9.25048828	-5.05371094	+25.07080078	+8.08593750	-59.23828125	+1904
+1457970940.54720000	+10.19091797	-6.72363281	-5.06689453	+42.23144531	+4.13085938	-67.60986328	+2188	+9.45263672	-5.08007813	-4.96142578	+20.58837891	-15.33691406	-4.76806641	+1952	+7.86621094	-9.28564453	-4.95263672	+25.29052734	+8.04199219	-58.93066406	+1900
+1457970940.55139990	+10.15576172	-6.74121094	-4.96582031	+42.51708984	+4.13085938	-67.23632813	+2188	+9.44384766	-5.13281250	-4.84716797	+20.14892578	-15.38085938	-4.52636719	+1956	+7.84863281	-9.32958984	-4.85156250	+25.46630859	+7.99804688	-58.62304688	+1900
+1457970940.55559990	+10.12500000	-6.75439453	-4.87353516	+42.84667969	+4.15283203	-66.86279297	+2188	+9.43945313	-5.17236328	-4.74609375	+19.77539063	-15.40283203	-4.21875000	+1952	+7.83984375	-9.35156250	-4.75488281	+25.75195313	+7.95410156	-58.24951172	+1892
+1457970940.55970000	+10.09863281	-6.76757813	-4.76367188	+43.13232422	+4.15283203	-66.59912109	+2188	+9.43945313	-5.21630859	-4.62744141	+19.44580078	-15.53466797	-3.99902344	+1952	+7.83544922	-9.38232422	-4.65820313	+26.01562500	+7.88818359	-57.96386719	+1888
+1457970940.56390000	+10.06787109	-6.78076172	-4.66699219	+43.43994141	+4.13085938	-66.26953125	+2192	+9.43066406	-5.26464844	-4.51757813	+19.00634766	-15.55664063	-3.75732422	+1952	+7.82226563	-9.41748047	-4.55712891	+26.19140625	+7.82226563	-57.65625000	+1880
+1457970940.57220010	+10.01074219	-6.80712891	-4.46923828	+44.07714844	+3.99902344	-65.69824219	+2188	+9.42626953	-5.34375000	-4.30664063	+18.30322266	-15.68847656	-3.25195313	+1944	+7.81787109	-9.46142578	-4.36816406	+26.78466797	+7.62451172	-57.06298828	+1864
+1457970940.57640000	+9.97998047	-6.82031250	-4.37695313	+44.38476563	+3.91113281	-65.41259766	+2184	+9.41748047	-5.38769531	-4.20556641	+17.88574219	-15.73242188	-3.03222656	+1944	+7.81347656	-9.49218750	-4.27148438	+27.00439453	+7.53662109	-56.82128906	+1856
+1457970940.58060000	+9.95361328	-6.82910156	-4.28466797	+44.73632813	+3.82324219	-65.10498047	+2176	+9.41308594	-5.42285156	-4.10449219	+17.53417969	-15.75439453	-2.74658203	+1936	+7.80908203	-9.51416016	-4.17919922	+27.29003906	+7.44873047	-56.55761719	+1844
+1457970940.58470010	+9.93603516	-6.83789063	-4.18798828	+45.06591797	+3.69140625	-64.90722656	+2172	+9.41308594	-5.45800781	-4.00341797	+17.22656250	-15.84228516	-2.52685547	+1932	+7.80908203	-9.53613281	-4.08251953	+27.55371094	+7.31689453	-56.29394531	+1828
+1457970940.58890010	+9.90527344	-6.85107422	-4.09570313	+45.35156250	+3.55957031	-64.64355469	+2168	+9.40869141	-5.49755859	-3.90673828	+16.85302734	-15.86425781	-2.30712891	+1924	+7.80468750	-9.55810547	-3.99462891	+27.77343750	+7.22900391	-56.07421875	+1820
+1457970940.59299990	+9.88330078	-6.85546875	-4.00781250	+45.72509766	+3.38378906	-64.37988281	+2156	+9.40429688	-5.52832031	-3.81445313	+16.54541016	-15.90820313	-2.04345703	+1916	+7.80468750	-9.57568359	-3.90234375	+28.05908203	+7.09716797	-55.83251953	+1804
+1457970940.59719990	+9.86132813	-6.85986328	-3.91552734	+46.05468750	+3.16406250	-64.18212891	+2148	+9.40429688	-5.55908203	-3.71777344	+16.25976563	-15.97412109	-1.80175781	+1908	+7.80468750	-9.59326172	-3.81884766	+28.32275391	+6.94335938	-55.56884766	+1788
+1457970940.60139990	+9.83496094	-6.87304688	-3.82763672	+46.31835938	+2.98828125	-63.96240234	+2144	+9.39550781	-5.59423828	-3.62548828	+15.95214844	-16.04003906	-1.60400391	+1904	+7.80029297	-9.61523438	-3.73535156	+28.49853516	+6.83349609	-55.34912109	+1772
+1457970940.60550000	+9.81298828	-6.86865234	-3.74414063	+46.66992188	+2.76855469	-63.76464844	+2132	+9.39550781	-5.62060547	-3.53320313	+15.71044922	-16.12792969	-1.38427734	+1896	+7.79589844	-9.62841797	-3.65185547	+28.76220703	+6.70166016	-55.15136719	+1760
+1457970940.60970000	+9.79980469	-6.87304688	-3.65185547	+46.99951172	+2.48291016	-63.63281250	+2124	+9.39550781	-5.64257813	-3.44531250	+15.49072266	-16.21582031	-1.16455078	+1884	+7.79589844	-9.64160156	-3.57275391	+28.98193359	+6.54785156	-54.90966797	+1740
+1457970940.61800000	+9.76025391	-6.87744141	-3.48486328	+47.57080078	+1.97753906	-63.34716797	+2108	+9.38671875	-5.69091797	-3.26513672	+15.07324219	-16.39160156	-0.79101563	+1872	+7.77832031	-9.67675781	-3.41894531	+29.33349609	+6.28417969	-54.55810547	+1716
+1457970940.62220000	+9.75146484	-6.87744141	-3.39697266	+47.90039063	+1.66992188	-63.25927734	+2100	+9.38671875	-5.71289063	-3.18164063	+14.91943359	-16.47949219	-0.57128906	+1864	+7.77392578	-9.69433594	-3.35302734	+29.50927734	+6.13037109	-54.31640625	+1700
+1457970940.62640000	+9.72949219	-6.88623047	-3.31347656	+48.09814453	+1.40625000	-63.14941406	+2092	+9.38232422	-5.73486328	-3.09814453	+14.72167969	-16.54541016	-0.39550781	+1856	+7.76074219	-9.71191406	-3.28710938	+29.61914063	+6.02050781	-54.11865234	+1688
+1457970940.63050010	+9.71630859	-6.88183594	-3.23437500	+48.40576172	+1.09863281	-63.01757813	+2084	+9.38232422	-5.74804688	-3.01904297	+14.58984375	-16.65527344	-0.19775391	+1852	+7.75195313	-9.72509766	-3.21679688	+29.77294922	+5.86669922	-53.92089844	+1676
+1457970940.63470010	+9.70751953	-6.88183594	-3.15087891	+48.69140625	+0.76904297	-62.97363281	+2076	+9.38232422	-5.76123047	-2.93994141	+14.47998047	-16.74316406	+0.00000000	+1844	+7.74755859	-9.73828125	-3.15527344	+29.94873047	+5.69091797	-53.72314453	+1664
+1457970940.63890000	+9.69433594	-6.88623047	-3.07177734	+48.86718750	+0.50537109	-62.92968750	+2076	+9.37792969	-5.78320313	-2.86083984	+14.30419922	-16.83105469	+0.15380859	+1844	+7.73437500	-9.75146484	-3.09375000	+30.05859375	+5.58105469	-53.54736328	+1656
+1457970940.64299990	+9.68115234	-6.88183594	-2.99707031	+49.13085938	+0.19775391	-62.86376953	+2068	+9.37353516	-5.79199219	-2.78173828	+14.19433594	-16.91894531	+0.35156250	+1840	+7.72558594	-9.76464844	-3.03222656	+30.16845703	+5.42724609	-53.39355469	+1648
+1457970940.64720010	+9.67675781	-6.88183594	-2.91357422	+49.41650391	-0.10986328	-62.84179688	+2064	+9.37792969	-5.80517578	-2.70703125	+14.10644531	-17.00683594	+0.54931641	+1836	+7.71679688	-9.77783203	-2.97070313	+30.30029297	+5.29541016	-53.21777344	+1640
+1457970940.65140010	+9.66357422	-6.88623047	-2.83886719	+49.57031250	-0.37353516	-62.79785156	+2064	+9.37353516	-5.82275391	-2.63671875	+13.90869141	-17.05078125	+0.74707031	+1836	+7.70800781	-9.79541016	-2.91357422	+30.38818359	+5.16357422	-53.06396484	+1632
+1457970940.65969990	+9.65478516	-6.87744141	-2.69824219	+50.03173828	-0.94482422	-62.66601563	+2056	+9.37353516	-5.84033203	-2.49609375	+13.64501953	-17.16064453	+1.18652344	+1832	+7.69482422	-9.81298828	-2.79931641	+30.65185547	+4.87792969	-52.75634766	+1620
+1457970940.66389990	+9.64599609	-6.88183594	-2.62792969	+50.16357422	-1.20849609	-62.62207031	+2056	+9.36914063	-5.85791016	-2.43017578	+13.42529297	-17.18261719	+1.42822266	+1832	+7.68603516	-9.82617188	-2.74218750	+30.73974609	+4.74609375	-52.60253906	+1616
+1457970940.66800000	+9.63720703	-6.87744141	-2.55761719	+50.36132813	-1.45019531	-62.55615234	+2052	+9.36914063	-5.86230469	-2.36425781	+13.24951172	-17.22656250	+1.69189453	+1828	+7.68164063	-9.83056641	-2.68945313	+30.87158203	+4.61425781	-52.47070313	+1612
+1457970940.67220000	+9.63720703	-6.87304688	-2.49169922	+50.58105469	-1.71386719	-62.51220703	+2052	+9.36914063	-5.87109375	-2.29833984	+13.07373047	-17.29248047	+1.93359375	+1828	+7.68164063	-9.83496094	-2.62792969	+31.02539063	+4.46044922	-52.36083984	+1608
+1457970940.67630000	+9.63281250	-6.87744141	-2.42578125	+50.71289063	-1.93359375	-62.46826172	+2048	+9.36914063	-5.88427734	-2.23681641	+12.81005859	-17.33642578	+2.19726563	+1828	+7.68603516	-9.84375000	-2.57080078	+31.15722656	+4.30664063	-52.29492188	+1604
+1457970940.68050000	+9.62841797	-6.87304688	-2.35986328	+50.88867188	-2.15332031	-62.42431641	+2048	+9.36914063	-5.89306641	-2.17529297	+12.59033203	-17.35839844	+2.48291016	+1828	+7.68603516	-9.84814453	-2.50927734	+31.28906250	+4.15283203	-52.20703125	+1600
+1457970940.68470000	+9.62402344	-6.86425781	-2.29833984	+51.06445313	-2.39501953	-62.35839844	+2044	+9.36914063	-5.90185547	-2.11376953	+12.37060547	-17.40234375	+2.76855469	+1824	+7.69042969	-9.85253906	-2.45214844	+31.42089844	+3.99902344	-52.14111328	+1596
+1457970940.68880010	+9.62402344	-6.86865234	-2.24121094	+51.17431641	-2.57080078	-62.29248047	+2040	+9.36914063	-5.91064453	-2.05664063	+12.10693359	-17.42431641	+3.05419922	+1824	+7.69482422	-9.85693359	-2.39062500	+31.55273438	+3.84521484	-52.05322266	+1592
+1457970940.69720010	+9.61962891	-6.85546875	-2.12695313	+51.45996094	-2.98828125	-62.16064453	+2032	+9.37353516	-5.92382813	-1.93798828	+11.62353516	-17.53417969	+3.69140625	+1816	+7.70800781	-9.85693359	-2.27636719	+31.88232422	+3.49365234	-51.92138672	+1584
+1457970940.70129990	+9.61523438	-6.85546875	-2.06542969	+51.54785156	-3.14208984	-62.13867188	+2028	+9.36914063	-5.92822266	-1.88085938	+11.38183594	-17.60009766	+3.99902344	+1812	+7.71240234	-9.85693359	-2.21923828	+32.01416016	+3.31787109	-51.87744141	+1580
+1457970940.70549990	+9.61083984	-6.84667969	-2.00830078	+51.65771484	-3.31787109	-62.13867188	+2024	+9.36914063	-5.93261719	-1.82373047	+11.14013672	-17.68798828	+4.28466797	+1808	+7.72119141	-9.85693359	-2.15771484	+32.16796875	+3.12011719	-51.85546875	+1576
+1457970940.70970010	+9.61083984	-6.84228516	-1.95556641	+51.78955078	-3.47167969	-62.11669922	+2016	+9.37353516	-5.93701172	-1.77099609	+10.92041016	-17.73193359	+4.61425781	+1804	+7.72998047	-9.85693359	-2.10058594	+32.29980469	+2.92236328	-51.83349609	+1572
+1457970940.71380000	+9.61083984	-6.83789063	-1.90283203	+51.87744141	-3.60351563	-62.11669922	+2008	+9.37353516	-5.93701172	-1.71386719	+10.74462891	-17.81982422	+4.89990234	+1796	+7.73876953	-9.85693359	-2.04345703	+32.45361328	+2.74658203	-51.81152344	+1568
+1457970940.71799990	+9.60644531	-6.82910156	-1.84570313	+51.96533203	-3.73535156	-62.13867188	+2004	+9.37353516	-5.94140625	-1.65673828	+10.54687500	-17.90771484	+5.18554688	+1792	+7.74316406	-9.85253906	-1.98193359	+32.58544922	+2.54882813	-51.81152344	+1560
+1457970940.72219990	+9.60205078	-6.82470703	-1.79736328	+52.05322266	-3.86718750	-62.09472656	+1996	+9.36914063	-5.94140625	-1.60839844	+10.37109375	-17.95166016	+5.51513672	+1788	+7.74755859	-9.84814453	-1.93359375	+32.71728516	+2.37304688	-51.74560547	+1556
+1457970940.72630000	+9.59765625	-6.81591797	-1.74462891	+52.14111328	-3.97705078	-62.11669922	+1988	+9.36914063	-5.93701172	-1.55566406	+10.28320313	-18.01757813	+5.77880859	+1784	+7.75195313	-9.84814453	-1.88525391	+32.84912109	+2.17529297	-51.67968750	+1548
+1457970940.73050000	+9.59326172	-6.80712891	-1.69189453	+52.22900391	-4.06494141	-62.13867188	+1984	+9.36914063	-5.93261719	-1.50292969	+10.15136719	-18.10546875	+6.04248047	+1780	+7.75195313	-9.84375000	-1.83251953	+32.95898438	+1.99951172	-51.65771484	+1540
+1457970940.73880000	+9.58447266	-6.78515625	-1.59521484	+52.44873047	-4.24072266	-62.18261719	+1972	+9.36035156	-5.92382813	-1.40625000	+10.01953125	-18.19335938	+6.56982422	+1776	+7.75195313	-9.83496094	-1.74023438	+33.20068359	+1.66992188	-51.52587891	+1524
+1457970940.74300000	+9.57568359	-6.77636719	-1.54687500	+52.53662109	-4.28466797	-62.20458984	+1972	+9.35595703	-5.91943359	-1.35351563	+9.97558594	-18.23730469	+6.81152344	+1772	+7.74755859	-9.83496094	-1.69628906	+33.31054688	+1.53808594	-51.45996094	+1516
+1457970940.74710010	+9.56689453	-6.76757813	-1.50292969	+52.62451172	-4.32861328	-62.20458984	+1968	+9.34716797	-5.91503906	-1.30957031	+9.90966797	-18.23730469	+7.05322266	+1768	+7.73876953	-9.83496094	-1.65673828	+33.39843750	+1.40625000	-51.37207031	+1508
+1457970940.75130010	+9.56250000	-6.75000000	-1.45898438	+52.77832031	-4.39453125	-62.20458984	+1968	+9.34277344	-5.90185547	-1.26123047	+9.95361328	-18.25927734	+7.27294922	+1768	+7.73437500	-9.83056641	-1.61718750	+33.50830078	+1.29638672	-51.28417969	+1504
+1457970940.75550010	+9.54931641	-6.74121094	-1.41503906	+52.88818359	-4.43847656	-62.20458984	+1968	+9.33837891	-5.89306641	-1.21728516	+9.95361328	-18.25927734	+7.49267578	+1768	+7.72119141	-9.83056641	-1.57763672	+33.59619141	+1.18652344	-51.19628906	+1500
+1457970940.75959990	+9.53613281	-6.72802734	-1.37548828	+52.99804688	-4.46044922	-62.16064453	+1968	+9.32519531	-5.88867188	-1.17773438	+9.95361328	-18.21533203	+7.71240234	+1768	+7.71240234	-9.82617188	-1.54687500	+33.68408203	+1.09863281	-51.04248047	+1492
+1457970940.76379990	+9.52734375	-6.71484375	-1.33154297	+53.17382813	-4.50439453	-62.13867188	+1972	+9.31640625	-5.87548828	-1.13378906	+10.04150391	-18.19335938	+7.93212891	+1768	+7.69482422	-9.82177734	-1.51611328	+33.77197266	+1.03271484	-50.93261719	+1488
+1457970940.76799990	+9.51416016	-6.70166016	-1.29199219	+53.32763672	-4.54833984	-62.11669922	+1976	+9.30322266	-5.86669922	-1.08984375	+10.06347656	-18.17138672	+8.10791016	+1768	+7.68164063	-9.82177734	-1.48535156	+33.88183594	+0.94482422	-50.80078125	+1488
+1457970940.77210000	+9.50097656	-6.68847656	-1.25244141	+53.48144531	-4.57031250	-62.09472656	+1980	+9.29443359	-5.85791016	-1.05468750	+10.10742188	-18.10546875	+8.32763672	+1768	+7.66845703	-9.81738281	-1.45019531	+33.96972656	+0.87890625	-50.69091797	+1488
+1457970940.78049990	+9.47460938	-6.65771484	-1.18212891	+53.85498047	-4.65820313	-61.98486328	+1992	+9.26806641	-5.83593750	-0.97558594	+10.26123047	-18.01757813	+8.70117188	+1768	+7.63769531	-9.80859375	-1.38867188	+34.18945313	+0.76904297	-50.47119141	+1484
+1457970940.78460000	+9.45703125	-6.64453125	-1.14697266	+54.00878906	-4.68017578	-61.91894531	+1996	+9.25488281	-5.82714844	-0.94482422	+10.32714844	-17.95166016	+8.89892578	+1768	+7.62451172	-9.80859375	-1.35791016	+34.29931641	+0.74707031	-50.33935547	+1484
+1457970940.78880000	+9.44384766	-6.63134766	-1.11181641	+54.18457031	-4.72412109	-61.83105469	+2004	+9.24169922	-5.81396484	-0.90966797	+10.41503906	-17.88574219	+9.07470703	+1768	+7.60693359	-9.80419922	-1.32714844	+34.40917969	+0.68115234	-50.20751953	+1488
+1457970940.79300000	+9.42626953	-6.61816406	-1.08105469	+54.36035156	-4.79003906	-61.76513672	+2012	+9.22412109	-5.80517578	-0.87451172	+10.48095703	-17.81982422	+9.25048828	+1768	+7.59814453	-9.79541016	-1.29638672	+34.54101563	+0.63720703	-50.11962891	+1488
+1457970940.79710010	+9.41308594	-6.60498047	-1.05029297	+54.53613281	-4.83398438	-61.67724609	+2020	+9.21093750	-5.79638672	-0.84375000	+10.54687500	-17.75390625	+9.44824219	+1768	+7.58496094	-9.79101563	-1.26562500	+34.67285156	+0.57128906	-50.00976563	+1488
+1457970940.80130000	+9.39550781	-6.59179688	-1.01953125	+54.68994141	-4.87792969	-61.58935547	+2028	+9.19775391	-5.78759766	-0.81298828	+10.61279297	-17.68798828	+9.62402344	+1768	+7.57177734	-9.78222656	-1.23486328	+34.80468750	+0.52734375	-49.89990234	+1488
+1457970940.80550000	+9.38232422	-6.57861328	-0.99316406	+54.86572266	-4.94384766	-61.50146484	+2036	+9.18017578	-5.77441406	-0.78222656	+10.70068359	-17.64404297	+9.77783203	+1768	+7.56298828	-9.77343750	-1.20410156	+34.95849609	+0.48339844	-49.81201172	+1484
+1457970940.80960010	+9.36914063	-6.56542969	-0.96240234	+55.01953125	-4.98779297	-61.41357422	+2048	+9.16699219	-5.77001953	-0.75585938	+10.76660156	-17.57812500	+9.95361328	+1772	+7.55419922	-9.76904297	-1.17333984	+35.11230469	+0.43945313	-49.74609375	+1488
+1457970940.81380010	+9.35595703	-6.55664063	-0.93603516	+55.15136719	-5.03173828	-61.30371094	+2056	+9.15380859	-5.76123047	-0.72509766	+10.83251953	-17.53417969	+10.12939453	+1776	+7.54980469	-9.76025391	-1.13818359	+35.28808594	+0.39550781	-49.68017578	+1484
+1457970940.82209990	+9.32958984	-6.53466797	-0.89208984	+55.43701172	-5.11962891	-61.04003906	+2080	+9.12744141	-5.74365234	-0.67236328	+10.96435547	-17.38037109	+10.48095703	+1780	+7.53662109	-9.74267578	-1.07226563	+35.59570313	+0.32958984	-49.50439453	+1484
+1457970940.82629990	+9.31201172	-6.52587891	-0.87011719	+55.52490234	-5.16357422	-60.90820313	+2092	+9.11425781	-5.73925781	-0.65039063	+11.00830078	-17.29248047	+10.65673828	+1784	+7.53222656	-9.73828125	-1.04150391	+35.74951172	+0.30761719	-49.41650391	+1484
+1457970940.83040000	+9.30322266	-6.51708984	-0.84814453	+55.63476563	-5.20751953	-60.75439453	+2104	+9.10107422	-5.73046875	-0.62402344	+11.05224609	-17.20458984	+10.83251953	+1788	+7.52343750	-9.72509766	-1.01074219	+35.90332031	+0.28564453	-49.35058594	+1484
+1457970940.83460000	+9.29003906	-6.50830078	-0.83056641	+55.76660156	-5.22949219	-60.60058594	+2116	+9.08789063	-5.72607422	-0.60205078	+11.11816406	-17.11669922	+11.00830078	+1792	+7.51904297	-9.71630859	-0.98437500	+36.07910156	+0.28564453	-49.24072266	+1488
+1457970940.83880000	+9.27685547	-6.50390625	-0.80859375	+55.81054688	-5.25146484	-60.46875000	+2128	+9.07470703	-5.72167969	-0.58007813	+11.11816406	-17.00683594	+11.16210938	+1796	+7.51464844	-9.71191406	-0.95800781	+36.21093750	+0.30761719	-49.17480469	+1492
+1457970940.84290000	+9.26367188	-6.49511719	-0.79101563	+55.89843750	-5.27343750	-60.31494141	+2140	+9.06591797	-5.71728516	-0.55810547	+11.16210938	-16.89697266	+11.33789063	+1800	+7.50585938	-9.70312500	-0.92724609	+36.32080078	+0.30761719	-49.08691406	+1500
+1457970940.84710000	+9.25488281	-6.49072266	-0.77783203	+56.00830078	-5.27343750	-60.11718750	+2152	+9.05273438	-5.70849609	-0.54052734	+11.20605469	-16.76513672	+11.51367188	+1804	+7.50146484	-9.69433594	-0.90527344	+36.45263672	+0.35156250	-48.97705078	+1504
+1457970940.85130000	+9.24169922	-6.48632813	-0.76025391	+56.03027344	-5.25146484	-59.96337891	+2164	+9.04394531	-5.70849609	-0.52294922	+11.18408203	-16.63330078	+11.68945313	+1808	+7.49267578	-9.69433594	-0.88330078	+36.54052734	+0.39550781	-48.86718750	+1508
+1457970940.85960010	+9.22412109	-6.47314453	-0.74267578	+56.18408203	-5.25146484	-59.56787109	+2184	+9.02636719	-5.69970703	-0.49218750	+11.22802734	-16.32568359	+12.04101563	+1812	+7.47509766	-9.68554688	-0.84814453	+36.71630859	+0.50537109	-48.62548828	+1520
+1457970940.86380000	+9.21093750	-6.47314453	-0.72949219	+56.18408203	-5.20751953	-59.41406250	+2196	+9.01318359	-5.70410156	-0.47900391	+11.18408203	-16.17187500	+12.21679688	+1816	+7.45751953	-9.68554688	-0.83935547	+36.73828125	+0.57128906	-48.47167969	+1528
+1457970940.86789990	+9.20214844	-6.46875000	-0.71630859	+56.22802734	-5.18554688	-59.28222656	+2208	+9.00439453	-5.69970703	-0.46582031	+11.18408203	-16.01806641	+12.37060547	+1820	+7.44433594	-9.68115234	-0.82617188	+36.76025391	+0.63720703	-48.36181641	+1536
+1457970940.87210010	+9.19335938	-6.46875000	-0.71630859	+56.27197266	-5.14160156	-59.06250000	+2216	+9.00000000	-5.69531250	-0.46142578	+11.20605469	-15.82031250	+12.56835938	+1820	+7.43115234	-9.68115234	-0.82177734	+36.78222656	+0.72509766	-48.18603516	+1540
+1457970940.87630010	+9.18457031	-6.47314453	-0.70751953	+56.25000000	-5.07568359	-58.93066406	+2224	+8.99121094	-5.69970703	-0.45263672	+11.11816406	-15.64453125	+12.70019531	+1824	+7.41796875	-9.68554688	-0.81738281	+36.78222656	+0.83496094	-48.05419922	+1544
+1457970940.88039990	+9.17578125	-6.46875000	-0.70312500	+56.27197266	-5.00976563	-58.79882813	+2232	+8.98242188	-5.69970703	-0.43945313	+11.09619141	-15.49072266	+12.83203125	+1828	+7.40039063	-9.68994141	-0.80859375	+36.73828125	+0.92285156	-47.94433594	+1552
+1457970940.88459990	+9.17138672	-6.46875000	-0.70312500	+56.29394531	-4.94384766	-58.60107422	+2236	+8.97802734	-5.69970703	-0.43945313	+11.07421875	-15.27099609	+13.02978516	+1824	+7.38281250	-9.68994141	-0.81298828	+36.71630859	+1.03271484	-47.76855469	+1556
+1457970940.88879990	+9.15820313	-6.47314453	-0.70312500	+56.25000000	-4.85595703	-58.46923828	+2244	+8.96923828	-5.70410156	-0.43945313	+10.96435547	-15.07324219	+13.16162109	+1828	+7.36962891	-9.69873047	-0.81298828	+36.65039063	+1.14257813	-47.59277344	+1560
+1457970940.89290000	+9.15380859	-6.47314453	-0.70312500	+56.22802734	-4.79003906	-58.31542969	+2248	+8.96484375	-5.70410156	-0.43505859	+10.92041016	-14.91943359	+13.29345703	+1824	+7.35205078	-9.70312500	-0.81738281	+36.60644531	+1.25244141	-47.46093750	+1560
+1457970940.89710000	+9.14941406	-6.47314453	-0.70751953	+56.22802734	-4.70214844	-58.13964844	+2252	+8.96484375	-5.70849609	-0.43505859	+10.85449219	-14.69970703	+13.46923828	+1824	+7.33886719	-9.70312500	-0.82177734	+36.56250000	+1.36230469	-47.26318359	+1564
+1457970940.90540000	+9.13183594	-6.48193359	-0.71191406	+56.09619141	-4.48242188	-57.87597656	+2260	+8.95166016	-5.71289063	-0.43505859	+10.70068359	-14.32617188	+13.73291016	+1824	+7.30810547	-9.71191406	-0.83496094	+36.43066406	+1.60400391	-46.95556641	+1568
+1457970940.90960000	+9.12744141	-6.48632813	-0.71630859	+56.05224609	-4.39453125	-57.74414063	+2260	+8.95166016	-5.71728516	-0.43945313	+10.61279297	-14.12841797	+13.88671875	+1824	+7.29931641	-9.71630859	-0.83935547	+36.38671875	+1.71386719	-46.82373047	+1568
+1457970940.91370010	+9.12304688	-6.49072266	-0.72070313	+55.98632813	-4.28466797	-57.59033203	+2264	+8.94726563	-5.72167969	-0.44384766	+10.52490234	-13.95263672	+13.99658203	+1824	+7.28613281	-9.72070313	-0.84375000	+36.34277344	+1.84570313	-46.69189453	+1568
+1457970940.91790010	+9.11865234	-6.49511719	-0.72509766	+55.92041016	-4.17480469	-57.45849609	+2264	+8.94726563	-5.72607422	-0.44384766	+10.43701172	-13.77685547	+14.10644531	+1824	+7.27734375	-9.72509766	-0.84375000	+36.29882813	+1.95556641	-46.58203125	+1568
+1457970940.92210010	+9.11425781	-6.49951172	-0.72949219	+55.87646484	-4.08691406	-57.30468750	+2268	+8.94287109	-5.73046875	-0.44824219	+10.34912109	-13.57910156	+14.23828125	+1820	+7.27294922	-9.72509766	-0.84814453	+36.27685547	+2.06542969	-46.47216797	+1568
+1457970940.92619990	+9.10986328	-6.49951172	-0.73388672	+55.81054688	-3.97705078	-57.15087891	+2268	+8.93847656	-5.73486328	-0.45263672	+10.30517578	-13.42529297	+14.37011719	+1820	+7.26416016	-9.72509766	-0.84814453	+36.25488281	+2.15332031	-46.36230469	+1564
+1457970940.93039990	+9.10546875	-6.50390625	-0.73828125	+55.74462891	-3.88916016	-56.99707031	+2268	+8.93847656	-5.73925781	-0.45263672	+10.23925781	-13.27148438	+14.47998047	+1820	+7.25976563	-9.72509766	-0.85253906	+36.25488281	+2.26318359	-46.25244141	+1560
+1457970940.93460010	+9.10107422	-6.50830078	-0.74267578	+55.70068359	-3.82324219	-56.88720703	+2268	+8.93408203	-5.73925781	-0.45703125	+10.17333984	-13.11767578	+14.61181641	+1820	+7.25976563	-9.72509766	-0.84814453	+36.27685547	+2.35107422	-46.16455078	+1560
+1457970940.94289990	+9.09228516	-6.51269531	-0.74707031	+55.61279297	-3.69140625	-56.60156250	+2268	+8.92968750	-5.74365234	-0.46142578	+10.08544922	-12.89794922	+14.80957031	+1816	+7.25537109	-9.72070313	-0.84375000	+36.34277344	+2.50488281	-46.03271484	+1552
+1457970940.94709990	+9.08789063	-6.51708984	-0.74707031	+55.56884766	-3.62548828	-56.51367188	+2268	+8.92529297	-5.74804688	-0.46142578	+10.01953125	-12.76611328	+14.91943359	+1812	+7.25537109	-9.72070313	-0.83935547	+36.36474609	+2.59277344	-45.98876953	+1552
+1457970940.95120000	+9.08789063	-6.51708984	-0.74707031	+55.56884766	-3.58154297	-56.38183594	+2264	+8.92529297	-5.74804688	-0.46142578	+9.99755859	-12.67822266	+15.02929688	+1812	+7.25537109	-9.71630859	-0.83056641	+36.40869141	+2.65869141	-45.94482422	+1552
+1457970940.95540000	+9.08349609	-6.52148438	-0.75146484	+55.54687500	-3.55957031	-56.25000000	+2264	+8.92089844	-5.74804688	-0.46142578	+9.97558594	-12.56835938	+15.13916016	+1808	+7.25537109	-9.71630859	-0.82617188	+36.45263672	+2.72460938	-45.90087891	+1552
+1457970940.95960000	+9.07910156	-6.52148438	-0.75146484	+55.52490234	-3.53759766	-56.14013672	+2264	+8.91650391	-5.75244141	-0.46142578	+9.95361328	-12.45849609	+15.24902344	+1808	+7.25537109	-9.71191406	-0.82177734	+36.47460938	+2.76855469	-45.83496094	+1552
+1457970940.96370010	+9.07470703	-6.52148438	-0.75146484	+55.52490234	-3.51562500	-56.00830078	+2260	+8.91210938	-5.75244141	-0.46142578	+9.95361328	-12.37060547	+15.35888672	+1804	+7.25537109	-9.70751953	-0.81738281	+36.54052734	+2.83447266	-45.76904297	+1552
+1457970940.97210000	+9.06591797	-6.52148438	-0.75146484	+55.50292969	-3.51562500	-55.81054688	+2260	+8.90771484	-5.74804688	-0.45703125	+9.93164063	-12.21679688	+15.55664063	+1800	+7.25097656	-9.70312500	-0.80859375	+36.62841797	+2.94433594	-45.63720703	+1556
+1457970940.97620010	+9.06152344	-6.52148438	-0.75146484	+55.50292969	-3.51562500	-55.72265625	+2256	+8.90332031	-5.74804688	-0.45703125	+9.90966797	-12.12890625	+15.66650391	+1800	+7.25097656	-9.69873047	-0.80419922	+36.67236328	+2.98828125	-45.59326172	+1556
+1457970940.98040010	+9.06152344	-6.52148438	-0.74707031	+55.50292969	-3.51562500	-55.61279297	+2256	+8.89892578	-5.74804688	-0.45263672	+9.90966797	-12.06298828	+15.75439453	+1800	+7.24658203	-9.69873047	-0.79980469	+36.67236328	+3.03222656	-45.52734375	+1560
+1457970940.98449990	+9.05712891	-6.52148438	-0.74707031	+55.50292969	-3.53759766	-55.52490234	+2252	+8.89453125	-5.74804688	-0.45263672	+9.88769531	-11.99707031	+15.86425781	+1800	+7.24218750	-9.69433594	-0.79980469	+36.67236328	+3.07617188	-45.43945313	+1560
+1457970940.98869990	+9.05273438	-6.52148438	-0.74707031	+55.50292969	-3.53759766	-55.41503906	+2252	+8.89013672	-5.74804688	-0.45263672	+9.86572266	-11.93115234	+15.95214844	+1796	+7.23339844	-9.69433594	-0.79980469	+36.67236328	+3.12011719	-45.32958984	+1564
+1457970940.99289990	+9.04833984	-6.51708984	-0.74707031	+55.50292969	-3.55957031	-55.30517578	+2248	+8.89013672	-5.74804688	-0.44824219	+9.84375000	-11.86523438	+16.04003906	+1796	+7.22460938	-9.68994141	-0.79980469	+36.65039063	+3.16406250	-45.24169922	+1564
+1457970940.99700000	+9.04394531	-6.51708984	-0.74707031	+55.50292969	-3.60351563	-55.19531250	+2244	+8.88574219	-5.74365234	-0.44824219	+9.84375000	-11.79931641	+16.14990234	+1792	+7.21582031	-9.68994141	-0.80419922	+36.62841797	+3.20800781	-45.10986328	+1568
+1457970941.00539990	+9.03515625	-6.51269531	-0.74707031	+55.45898438	-3.64746094	-54.99755859	+2240	+8.87695313	-5.74365234	-0.44384766	+9.75585938	-11.66748047	+16.32568359	+1792	+7.19824219	-9.68554688	-0.81298828	+36.54052734	+3.27392578	-44.84619141	+1572
+1457970941.00950000	+9.03076172	-6.51269531	-0.74267578	+55.45898438	-3.66943359	-54.90966797	+2236	+8.87695313	-5.74365234	-0.44384766	+9.73388672	-11.60156250	+16.41357422	+1788	+7.18505859	-9.68554688	-0.81738281	+36.49658203	+3.29589844	-44.71435547	+1576
+1457970941.01370000	+9.02636719	-6.50830078	-0.74267578	+55.41503906	-3.71337891	-54.82177734	+2236	+8.87255859	-5.74365234	-0.43945313	+9.66796875	-11.55761719	+16.47949219	+1788	+7.17187500	-9.68554688	-0.82177734	+36.43066406	+3.33984375	-44.58251953	+1576
+1457970941.01790000	+9.02197266	-6.50830078	-0.74267578	+55.39306641	-3.73535156	-54.73388672	+2232	+8.86816406	-5.74365234	-0.43945313	+9.62402344	-11.49169922	+16.56738281	+1784	+7.16308594	-9.68554688	-0.83056641	+36.34277344	+3.36181641	-44.45068359	+1580
+1457970941.02200010	+9.02197266	-6.50830078	-0.73828125	+55.37109375	-3.75732422	-54.64599609	+2228	+8.86816406	-5.73925781	-0.43505859	+9.58007813	-11.42578125	+16.65527344	+1784	+7.14990234	-9.68554688	-0.83496094	+36.25488281	+3.38378906	-44.29687500	+1584
+1457970941.02620010	+9.01757813	-6.50830078	-0.73828125	+55.30517578	-3.77929688	-54.55810547	+2224	+8.86816406	-5.74365234	-0.43505859	+9.51416016	-11.38183594	+16.74316406	+1780	+7.13671875	-9.68115234	-0.84375000	+36.16699219	+3.42773438	-44.14306641	+1584
+1457970941.03040000	+9.01318359	-6.50830078	-0.73828125	+55.26123047	-3.82324219	-54.44824219	+2224	+8.86376953	-5.74365234	-0.43066406	+9.42626953	-11.31591797	+16.80908203	+1780	+7.12792969	-9.68115234	-0.84814453	+36.10107422	+3.44970703	-44.01123047	+1584
+1457970941.03870010	+9.00878906	-6.50390625	-0.73828125	+55.15136719	-3.86718750	-54.27246094	+2216	+8.86376953	-5.74365234	-0.42626953	+9.27246094	-11.20605469	+16.96289063	+1776	+7.11035156	-9.67675781	-0.86132813	+35.94726563	+3.51562500	-43.74755859	+1584
+1457970941.04290010	+9.00878906	-6.50830078	-0.73828125	+55.08544922	-3.88916016	-54.18457031	+2212	+8.86376953	-5.74365234	-0.42626953	+9.18457031	-11.14013672	+17.05078125	+1772	+7.10156250	-9.67675781	-0.86572266	+35.85937500	+3.53759766	-43.61572266	+1584
+1457970941.04699990	+9.00878906	-6.50830078	-0.73388672	+55.01953125	-3.91113281	-54.09667969	+2212	+8.86376953	-5.74365234	-0.42187500	+9.09667969	-11.09619141	+17.11669922	+1772	+7.09277344	-9.67675781	-0.86572266	+35.77148438	+3.55957031	-43.52783203	+1584
+1457970941.05119990	+9.00878906	-6.50830078	-0.73388672	+54.93164063	-3.93310547	-53.98681641	+2208	+8.86376953	-5.74365234	-0.42187500	+9.00878906	-11.03027344	+17.20458984	+1772	+7.08837891	-9.67236328	-0.87011719	+35.70556641	+3.60351563	-43.41796875	+1580
+1457970941.05530000	+9.00878906	-6.51269531	-0.73388672	+54.84375000	-3.95507813	-53.89892578	+2208	+8.86376953	-5.74804688	-0.42187500	+8.92089844	-10.98632813	+17.27050781	+1772	+7.08398438	-9.67236328	-0.86572266	+35.63964844	+3.64746094	-43.33007813	+1580
+1457970941.05950000	+9.00878906	-6.51269531	-0.73388672	+54.75585938	-3.99902344	-53.78906250	+2204	+8.86376953	-5.74804688	-0.41748047	+8.81103516	-10.92041016	+17.35839844	+1768	+7.08398438	-9.66796875	-0.86572266	+35.57373047	+3.66943359	-43.24218750	+1576
+1457970941.06780000	+9.00439453	-6.52148438	-0.73388672	+54.58007813	-4.04296875	-53.59130859	+2200	+8.86376953	-5.75244141	-0.41748047	+8.59130859	-10.81054688	+17.53417969	+1768	+7.07958984	-9.66357422	-0.86572266	+35.46386719	+3.73535156	-43.08837891	+1568
+1457970941.07200000	+9.00439453	-6.52587891	-0.73388672	+54.49218750	-4.08691406	-53.50341797	+2196	+8.86376953	-5.75244141	-0.41308594	+8.45947266	-10.74462891	+17.62207031	+1768	+7.07519531	-9.65917969	-0.86132813	+35.41992188	+3.77929688	-43.02246094	+1568
+1457970941.07620000	+9.00439453	-6.53027344	-0.73388672	+54.40429688	-4.13085938	-53.39355469	+2196	+8.86816406	-5.75683594	-0.41308594	+8.34960938	-10.70068359	+17.70996094	+1768	+7.07519531	-9.65478516	-0.85253906	+35.31005859	+3.84521484	-42.91259766	+1568
+1457970941.08030010	+9.00439453	-6.53466797	-0.73388672	+54.29443359	-4.17480469	-53.30566406	+2196	+8.86816406	-5.75683594	-0.41308594	+8.21777344	-10.65673828	+17.79785156	+1768	+7.07519531	-9.65478516	-0.84814453	+35.26611328	+3.88916016	-42.86865234	+1568
+1457970941.08450010	+9.00439453	-6.53906250	-0.73388672	+54.20654297	-4.19677734	-53.19580078	+2196	+8.86816406	-5.76123047	-0.41308594	+8.10791016	-10.61279297	+17.90771484	+1768	+7.07080078	-9.65039063	-0.84375000	+35.20019531	+3.93310547	-42.80273438	+1564
+1457970941.08870010	+9.00439453	-6.54345703	-0.73388672	+54.11865234	-4.24072266	-53.10791016	+2196	+8.86816406	-5.76562500	-0.40869141	+7.97607422	-10.54687500	+17.99560547	+1768	+7.07080078	-9.65039063	-0.83935547	+35.13427734	+3.95507813	-42.75878906	+1564
+1457970941.09279990	+9.00439453	-6.54785156	-0.73388672	+54.03076172	-4.30664063	-53.02001953	+2196	+8.86816406	-5.76562500	-0.40869141	+7.86621094	-10.52490234	+18.06152344	+1772	+7.06640625	-9.65039063	-0.83496094	+35.09033203	+3.99902344	-42.71484375	+1564
+1457970941.09699990	+9.00439453	-6.55224609	-0.73388672	+53.94287109	-4.35058594	-52.93212891	+2196	+8.86816406	-5.77001953	-0.40869141	+7.75634766	-10.45898438	+18.17138672	+1772	+7.06640625	-9.64599609	-0.83496094	+35.04638672	+4.02099609	-42.62695313	+1560
+1457970941.10529990	+8.99560547	-6.56103516	-0.73388672	+53.78906250	-4.43847656	-52.75634766	+2200	+8.86816406	-5.77441406	-0.40869141	+7.53662109	-10.39306641	+18.30322266	+1776	+7.04882813	-9.64599609	-0.83496094	+34.91455078	+4.08691406	-42.51708984	+1560
+1457970941.10949990	+8.99560547	-6.56542969	-0.73388672	+53.70117188	-4.48242188	-52.69042969	+2200	+8.86376953	-5.77880859	-0.40869141	+7.42675781	-10.37109375	+18.36914063	+1780	+7.04443359	-9.65039063	-0.83935547	+34.84863281	+4.10888672	-42.42919922	+1560
+1457970941.11369990	+8.99121094	-6.56542969	-0.73388672	+53.65722656	-4.52636719	-52.62451172	+2204	+8.86376953	-5.78320313	-0.40869141	+7.36083984	-10.34912109	+18.41308594	+1784	+7.03125000	-9.65039063	-0.83935547	+34.76074219	+4.15283203	-42.38525391	+1564
+1457970941.11780000	+8.98681641	-6.56982422	-0.73388672	+53.59130859	-4.57031250	-52.58056641	+2204	+8.86376953	-5.78759766	-0.40429688	+7.27294922	-10.32714844	+18.45703125	+1784	+7.02246094	-9.65478516	-0.83935547	+34.67285156	+4.17480469	-42.34130859	+1564
+1457970941.12200000	+8.98242188	-6.57421875	-0.73388672	+53.52539063	-4.61425781	-52.51464844	+2204	+8.85937500	-5.78759766	-0.40429688	+7.18505859	-10.30517578	+18.47900391	+1788	+7.00927734	-9.65917969	-0.84375000	+34.58496094	+4.21875000	-42.25341797	+1564
+1457970941.12620000	+8.97802734	-6.57861328	-0.73388672	+53.48144531	-4.63623047	-52.44873047	+2208	+8.85498047	-5.79199219	-0.40429688	+7.11914063	-10.28320313	+18.50097656	+1792	+6.99609375	-9.66357422	-0.84814453	+34.47509766	+4.26269531	-42.16552734	+1568
+1457970941.13450000	+8.96923828	-6.58300781	-0.73828125	+53.39355469	-4.70214844	-52.36083984	+2208	+8.85058594	-5.79638672	-0.40429688	+7.00927734	-10.21728516	+18.54492188	+1796	+6.96972656	-9.67236328	-0.86132813	+34.32128906	+4.35058594	-42.03369141	+1572
+1457970941.13860010	+8.96484375	-6.58740234	-0.73828125	+53.37158203	-4.70214844	-52.31689453	+2212	+8.84619141	-5.80078125	-0.40429688	+6.96533203	-10.19531250	+18.54492188	+1796	+6.95654297	-9.67675781	-0.86572266	+34.23339844	+4.39453125	-41.98974609	+1572
+1457970941.14280010	+8.96044922	-6.59179688	-0.73828125	+53.34960938	-4.72412109	-52.27294922	+2212	+8.84619141	-5.80517578	-0.40429688	+6.92138672	-10.19531250	+18.52294922	+1800	+6.94335938	-9.68554688	-0.87451172	+34.14550781	+4.43847656	-41.94580078	+1572
+1457970941.14700010	+8.95605469	-6.59179688	-0.73828125	+53.30566406	-4.74609375	-52.22900391	+2212	+8.84179688	-5.80517578	-0.40429688	+6.87744141	-10.15136719	+18.52294922	+1804	+6.93017578	-9.68994141	-0.87890625	+34.05761719	+4.48242188	-41.90185547	+1572
+1457970941.15109990	+8.95166016	-6.59619141	-0.73828125	+53.28369141	-4.74609375	-52.20703125	+2212	+8.83740234	-5.80957031	-0.40429688	+6.85546875	-10.15136719	+18.52294922	+1804	+6.92578125	-9.68994141	-0.87890625	+34.03564453	+4.50439453	-41.90185547	+1568
+1457970941.15529990	+8.94726563	-6.60058594	-0.73828125	+53.26171875	-4.76806641	-52.16308594	+2212	+8.83740234	-5.80957031	-0.40429688	+6.81152344	-10.12939453	+18.50097656	+1804	+6.92138672	-9.69433594	-0.87890625	+34.01367188	+4.50439453	-41.90185547	+1564
+1457970941.15949990	+8.94287109	-6.60058594	-0.73828125	+53.26171875	-4.76806641	-52.11914063	+2212	+8.83300781	-5.81396484	-0.40429688	+6.78955078	-10.10742188	+18.47900391	+1808	+6.91699219	-9.69433594	-0.87890625	+33.99169922	+4.52636719	-41.87988281	+1560
+1457970941.16779990	+8.93408203	-6.60498047	-0.74267578	+53.21777344	-4.76806641	-52.05322266	+2212	+8.82861328	-5.81835938	-0.40869141	+6.74560547	-10.06347656	+18.45703125	+1808	+6.90820313	-9.69873047	-0.88330078	+33.92578125	+4.57031250	-41.87988281	+1556
+1457970941.17199990	+8.92968750	-6.60937500	-0.74267578	+53.21777344	-4.79003906	-52.03125000	+2212	+8.82861328	-5.81835938	-0.40869141	+6.74560547	-10.06347656	+18.43505859	+1808	+6.90380859	-9.70312500	-0.88769531	+33.90380859	+4.59228516	-41.87988281	+1552
+1457970941.17610000	+8.92529297	-6.60937500	-0.74267578	+53.19580078	-4.79003906	-52.00927734	+2212	+8.82421875	-5.81835938	-0.40869141	+6.72363281	-10.04150391	+18.43505859	+1808	+6.89941406	-9.70312500	-0.88769531	+33.88183594	+4.63623047	-41.87988281	+1548
+1457970941.18030000	+8.92529297	-6.60937500	-0.74707031	+53.19580078	-4.79003906	-51.98730469	+2212	+8.82421875	-5.82275391	-0.40869141	+6.72363281	-10.04150391	+18.41308594	+1812	+6.89501953	-9.70751953	-0.88769531	+33.85986328	+4.65820313	-41.87988281	+1544
+1457970941.18450000	+8.92089844	-6.61376953	-0.74707031	+53.19580078	-4.79003906	-51.96533203	+2208	+8.82421875	-5.82275391	-0.40869141	+6.70166016	-10.01953125	+18.39111328	+1812	+6.89062500	-9.70751953	-0.88769531	+33.85986328	+4.68017578	-41.90185547	+1540
+1457970941.18860010	+8.92089844	-6.61376953	-0.74707031	+53.19580078	-4.81201172	-51.94335938	+2208	+8.81982422	-5.82275391	-0.40869141	+6.70166016	-10.01953125	+18.39111328	+1812	+6.89062500	-9.70751953	-0.88769531	+33.83789063	+4.70214844	-41.92382813	+1536
+1457970941.19280000	+8.92089844	-6.61376953	-0.74707031	+53.19580078	-4.81201172	-51.92138672	+2204	+8.81982422	-5.82275391	-0.40869141	+6.70166016	-10.01953125	+18.36914063	+1812	+6.88623047	-9.70751953	-0.88330078	+33.83789063	+4.72412109	-41.94580078	+1532
+1457970941.19700000	+8.92089844	-6.61376953	-0.74707031	+53.21777344	-4.83398438	-51.92138672	+2204	+8.81982422	-5.82275391	-0.40869141	+6.67968750	-10.01953125	+18.36914063	+1812	+6.88623047	-9.71191406	-0.88330078	+33.83789063	+4.74609375	-41.96777344	+1532
+1457970941.20530010	+8.92089844	-6.61816406	-0.74707031	+53.21777344	-4.85595703	-51.92138672	+2200	+8.81982422	-5.82714844	-0.40869141	+6.67968750	-10.01953125	+18.34716797	+1812	+6.88623047	-9.70751953	-0.87890625	+33.85986328	+4.76806641	-42.03369141	+1524
+1457970941.20939990	+8.92089844	-6.61816406	-0.74707031	+53.21777344	-4.87792969	-51.94335938	+2200	+8.81982422	-5.82714844	-0.40869141	+6.67968750	-10.01953125	+18.32519531	+1812	+6.89062500	-9.70751953	-0.87890625	+33.85986328	+4.76806641	-42.07763672	+1524
+1457970941.21359990	+8.92089844	-6.61816406	-0.74707031	+53.23974609	-4.89990234	-51.94335938	+2200	+8.81542969	-5.82714844	-0.40869141	+6.67968750	-10.01953125	+18.32519531	+1812	+6.89062500	-9.70751953	-0.87451172	+33.88183594	+4.76806641	-42.09960938	+1520
+1457970941.21779990	+8.92089844	-6.61816406	-0.74267578	+53.23974609	-4.89990234	-51.96533203	+2200	+8.81542969	-5.82714844	-0.40869141	+6.67968750	-10.01953125	+18.30322266	+1812	+6.89501953	-9.70751953	-0.87451172	+33.90380859	+4.76806641	-42.12158203	+1520
+1457970941.22190000	+8.92089844	-6.61816406	-0.74267578	+53.26171875	-4.92187500	-51.98730469	+2200	+8.81542969	-5.82714844	-0.40869141	+6.67968750	-10.01953125	+18.28125000	+1812	+6.89501953	-9.70751953	-0.87011719	+33.90380859	+4.76806641	-42.16552734	+1516
+1457970941.22610000	+8.92089844	-6.61816406	-0.74267578	+53.26171875	-4.92187500	-52.00927734	+2200	+8.81542969	-5.82714844	-0.40869141	+6.67968750	-10.04150391	+18.25927734	+1812	+6.89941406	-9.70751953	-0.87011719	+33.92578125	+4.74609375	-42.18750000	+1516
+1457970941.23029990	+8.92529297	-6.61816406	-0.74267578	+53.26171875	-4.94384766	-52.00927734	+2196	+8.81542969	-5.82714844	-0.40869141	+6.67968750	-10.06347656	+18.23730469	+1812	+6.89941406	-9.70751953	-0.86572266	+33.92578125	+4.74609375	-42.23144531	+1516
+1457970941.23440000	+8.92529297	-6.61376953	-0.74267578	+53.28369141	-4.94384766	-52.03125000	+2196	+8.81542969	-5.82714844	-0.40869141	+6.67968750	-10.06347656	+18.21533203	+1812	+6.90380859	-9.70751953	-0.86572266	+33.94775391	+4.74609375	-42.25341797	+1512
+1457970941.23860000	+8.92529297	-6.61376953	-0.74267578	+53.28369141	-4.96582031	-52.05322266	+2196	+8.81542969	-5.82714844	-0.40869141	+6.67968750	-10.10742188	+18.17138672	+1812	+6.90380859	-9.70751953	-0.86572266	+33.96972656	+4.72412109	-42.31933594	+1512
+1457970941.24690010	+8.92529297	-6.61376953	-0.73828125	+53.30566406	-4.96582031	-52.09716797	+2196	+8.81542969	-5.82714844	-0.40869141	+6.70166016	-10.17333984	+18.06152344	+1812	+6.91259766	-9.70751953	-0.86132813	+33.99169922	+4.68017578	-42.40722656	+1512
+1457970941.25110010	+8.92529297	-6.61376953	-0.73828125	+53.30566406	-4.98779297	-52.11914063	+2200	+8.81982422	-5.82714844	-0.40869141	+6.72363281	-10.26123047	+17.97363281	+1812	+6.92138672	-9.70751953	-0.85693359	+34.01367188	+4.63623047	-42.53906250	+1516
+1457970941.25530000	+8.92968750	-6.61376953	-0.73828125	+53.32763672	-5.00976563	-52.16308594	+2200	+8.81982422	-5.82714844	-0.40869141	+6.74560547	-10.32714844	+17.88574219	+1812	+6.92578125	-9.70751953	-0.85253906	+34.03564453	+4.59228516	-42.62695313	+1516
+1457970941.25939990	+8.92968750	-6.61376953	-0.73828125	+53.32763672	-5.00976563	-52.20703125	+2200	+8.81982422	-5.82714844	-0.40429688	+6.76757813	-10.39306641	+17.79785156	+1812	+6.93017578	-9.70751953	-0.85253906	+34.03564453	+4.54833984	-42.73681641	+1516
+1457970941.26360010	+8.93408203	-6.61376953	-0.73388672	+53.37158203	-5.05371094	-52.33886719	+2200	+8.82421875	-5.82714844	-0.40429688	+6.81152344	-10.48095703	+17.66601563	+1816	+6.93457031	-9.71191406	-0.84814453	+34.03564453	+4.46044922	-42.86865234	+1516
+1457970941.26780010	+8.93847656	-6.60937500	-0.72949219	+53.41552734	-5.07568359	-52.44873047	+2204	+8.82861328	-5.82714844	-0.40429688	+6.85546875	-10.56884766	+17.55615234	+1816	+6.93896484	-9.71630859	-0.84814453	+34.01367188	+4.41650391	-42.95654297	+1516
+1457970941.27189990	+8.94287109	-6.60937500	-0.72949219	+53.43750000	-5.09765625	-52.53662109	+2208	+8.82861328	-5.82714844	-0.40429688	+6.87744141	-10.63476563	+17.44628906	+1816	+6.94335938	-9.72070313	-0.84814453	+34.01367188	+4.37255859	-43.04443359	+1512
+1457970941.27609990	+8.94726563	-6.60937500	-0.72509766	+53.50341797	-5.11962891	-52.73437500	+2212	+8.83300781	-5.82714844	-0.40429688	+6.92138672	-10.72265625	+17.31445313	+1820	+6.94335938	-9.72070313	-0.85253906	+33.96972656	+4.32861328	-43.11035156	+1512
+1457970941.28029990	+8.95166016	-6.60937500	-0.72070313	+53.54736328	-5.11962891	-52.86621094	+2212	+8.83300781	-5.82714844	-0.40429688	+6.94335938	-10.78857422	+17.20458984	+1820	+6.94335938	-9.72509766	-0.85253906	+33.94775391	+4.30664063	-43.15429688	+1512
+1457970941.28860000	+8.95605469	-6.60937500	-0.72070313	+53.59130859	-5.09765625	-53.06396484	+2220	+8.83740234	-5.83154297	-0.40429688	+6.98730469	-10.85449219	+17.00683594	+1820	+6.94335938	-9.73388672	-0.85693359	+33.90380859	+4.30664063	-43.22021484	+1512
+1457970941.29270010	+8.95605469	-6.60937500	-0.72070313	+53.61328125	-5.07568359	-53.12988281	+2220	+8.84179688	-5.83154297	-0.40429688	+7.00927734	-10.89843750	+16.91894531	+1820	+6.94335938	-9.73828125	-0.85693359	+33.88183594	+4.30664063	-43.24218750	+1508
+1457970941.29690000	+8.96044922	-6.60937500	-0.72070313	+53.61328125	-5.05371094	-53.17382813	+2220	+8.84179688	-5.83154297	-0.40869141	+7.03125000	-10.89843750	+16.83105469	+1824	+6.94335938	-9.74267578	-0.85693359	+33.88183594	+4.32861328	-43.26416016	+1508
+1457970941.30110000	+8.96044922	-6.60937500	-0.72070313	+53.61328125	-5.00976563	-53.21777344	+2224	+8.84179688	-5.83154297	-0.40869141	+7.05322266	-10.92041016	+16.76513672	+1824	+6.94335938	-9.74267578	-0.85693359	+33.88183594	+4.32861328	-43.28613281	+1504
+1457970941.30520010	+8.96044922	-6.61376953	-0.72070313	+53.63525391	-4.98779297	-53.23974609	+2224	+8.84179688	-5.83154297	-0.41308594	+7.05322266	-10.92041016	+16.69921875	+1824	+6.94335938	-9.74267578	-0.85693359	+33.88183594	+4.35058594	-43.28613281	+1504
+1457970941.30940010	+8.96044922	-6.61376953	-0.72070313	+53.61328125	-4.94384766	-53.28369141	+2228	+8.84179688	-5.83593750	-0.41308594	+7.05322266	-10.92041016	+16.61132813	+1828	+6.94335938	-9.74267578	-0.85253906	+33.90380859	+4.37255859	-43.30810547	+1504
+1457970941.31360010	+8.96044922	-6.61816406	-0.72070313	+53.61328125	-4.92187500	-53.30566406	+2228	+8.84179688	-5.83593750	-0.41748047	+7.07519531	-10.92041016	+16.56738281	+1828	+6.94775391	-9.74267578	-0.85253906	+33.92578125	+4.39453125	-43.33007813	+1504
+1457970941.31769990	+8.96044922	-6.61816406	-0.72509766	+53.61328125	-4.87792969	-53.32763672	+2232	+8.84179688	-5.83593750	-0.41748047	+7.07519531	-10.92041016	+16.50146484	+1828	+6.94775391	-9.74267578	-0.84814453	+33.94775391	+4.41650391	-43.35205078	+1504
+1457970941.32610010	+8.96044922	-6.62255859	-0.72509766	+53.61328125	-4.79003906	-53.34960938	+2232	+8.84179688	-5.84033203	-0.42187500	+7.09716797	-10.92041016	+16.36962891	+1832	+6.95214844	-9.74267578	-0.84375000	+34.01367188	+4.46044922	-43.39599609	+1504
+1457970941.33020000	+8.96044922	-6.62255859	-0.72949219	+53.59130859	-4.76806641	-53.37158203	+2232	+8.84179688	-5.84033203	-0.42626953	+7.09716797	-10.89843750	+16.30371094	+1832	+6.95654297	-9.74267578	-0.83935547	+34.03564453	+4.48242188	-43.43994141	+1504
+1457970941.33439990	+8.96044922	-6.62255859	-0.72949219	+53.59130859	-4.72412109	-53.37158203	+2236	+8.84179688	-5.84033203	-0.43066406	+7.09716797	-10.89843750	+16.23779297	+1836	+6.96093750	-9.73828125	-0.83935547	+34.07958984	+4.50439453	-43.46191406	+1504
+1457970941.33859990	+8.96044922	-6.62695313	-0.72949219	+53.56933594	-4.70214844	-53.39355469	+2236	+8.84179688	-5.84033203	-0.43066406	+7.09716797	-10.89843750	+16.17187500	+1836	+6.96093750	-9.73828125	-0.83496094	+34.10156250	+4.52636719	-43.48388672	+1508
+1457970941.34270000	+8.96044922	-6.62695313	-0.72949219	+53.56933594	-4.65820313	-53.41552734	+2236	+8.84179688	-5.84472656	-0.43505859	+7.09716797	-10.87646484	+16.10595703	+1836	+6.96533203	-9.73828125	-0.83496094	+34.12353516	+4.52636719	-43.50585938	+1508
+1457970941.34690000	+8.96044922	-6.62695313	-0.73388672	+53.54736328	-4.63623047	-53.43750000	+2236	+8.84179688	-5.84472656	-0.43945313	+7.09716797	-10.87646484	+16.04003906	+1840	+6.96533203	-9.73828125	-0.83056641	+34.16748047	+4.54833984	-43.52783203	+1508
+1457970941.35110000	+8.96044922	-6.63134766	-0.73388672	+53.54736328	-4.59228516	-53.45947266	+2236	+8.84179688	-5.84472656	-0.43945313	+7.09716797	-10.87646484	+15.95214844	+1840	+6.96972656	-9.73828125	-0.83056641	+34.18945313	+4.54833984	-43.54980469	+1508
+1457970941.35520010	+8.96044922	-6.63134766	-0.73388672	+53.52539063	-4.57031250	-53.48144531	+2236	+8.84179688	-5.84472656	-0.44384766	+7.07519531	-10.87646484	+15.86425781	+1840	+6.96972656	-9.73388672	-0.83056641	+34.18945313	+4.57031250	-43.57177734	+1512
+1457970941.36350010	+8.96484375	-6.63574219	-0.73388672	+53.48144531	-4.50439453	-53.54736328	+2236	+8.84179688	-5.84912109	-0.44824219	+7.05322266	-10.89843750	+15.68847656	+1844	+6.97412109	-9.73388672	-0.82617188	+34.23339844	+4.59228516	-43.59375000	+1512
+1457970941.36770010	+8.96484375	-6.63574219	-0.73828125	+53.45947266	-4.46044922	-53.56933594	+2236	+8.84179688	-5.84912109	-0.44824219	+7.03125000	-10.89843750	+15.60058594	+1844	+6.97412109	-9.73388672	-0.82617188	+34.23339844	+4.59228516	-43.61572266	+1512
+1457970941.37190010	+8.96484375	-6.63574219	-0.73828125	+53.43750000	-4.43847656	-53.61328125	+2236	+8.84179688	-5.85351563	-0.45263672	+7.00927734	-10.92041016	+15.51269531	+1844	+6.97412109	-9.73388672	-0.82617188	+34.23339844	+4.59228516	-43.61572266	+1512
+1457970941.37599990	+8.96484375	-6.63574219	-0.73828125	+53.39355469	-4.41650391	-53.67919922	+2236	+8.84619141	-5.85351563	-0.45263672	+6.96533203	-10.96435547	+15.40283203	+1844	+6.97412109	-9.73388672	-0.82617188	+34.23339844	+4.59228516	-43.63769531	+1512
+1457970941.38019990	+8.96923828	-6.64013672	-0.73388672	+53.37158203	-4.39453125	-53.74511719	+2236	+8.84619141	-5.85351563	-0.45263672	+6.92138672	-11.00830078	+15.27099609	+1844	+6.97412109	-9.73388672	-0.82617188	+34.23339844	+4.59228516	-43.65966797	+1512
+1457970941.38439990	+8.96923828	-6.64013672	-0.73388672	+53.32763672	-4.37255859	-53.83300781	+2236	+8.85058594	-5.85791016	-0.45263672	+6.87744141	-11.05224609	+15.18310547	+1844	+6.97412109	-9.73388672	-0.82617188	+34.21142578	+4.59228516	-43.65966797	+1512
+1457970941.38850000	+8.97363281	-6.64013672	-0.73388672	+53.26171875	-4.35058594	-53.92089844	+2236	+8.85058594	-5.85791016	-0.45263672	+6.81152344	-11.09619141	+15.05126953	+1844	+6.96972656	-9.73388672	-0.82617188	+34.18945313	+4.57031250	-43.68164063	+1516
+1457970941.39270000	+8.97363281	-6.64453125	-0.73388672	+53.19580078	-4.32861328	-54.00878906	+2236	+8.85498047	-5.86230469	-0.45263672	+6.74560547	-11.16210938	+14.94140625	+1844	+6.96972656	-9.73388672	-0.82617188	+34.16748047	+4.57031250	-43.68164063	+1516
+1457970941.39689990	+8.97802734	-6.64453125	-0.72949219	+53.12988281	-4.32861328	-54.11865234	+2240	+8.85937500	-5.86230469	-0.45263672	+6.70166016	-11.22802734	+14.83154297	+1844	+6.96972656	-9.73828125	-0.83056641	+34.12353516	+4.54833984	-43.70361328	+1516
+1457970941.40520000	+8.98681641	-6.64892578	-0.72509766	+52.95410156	-4.30664063	-54.38232422	+2240	+8.86816406	-5.86669922	-0.44824219	+6.52587891	-11.40380859	+14.61181641	+1844	+6.96533203	-9.73828125	-0.83496094	+34.01367188	+4.50439453	-43.72558594	+1516
+1457970941.40940000	+8.99121094	-6.64892578	-0.72509766	+52.88818359	-4.30664063	-54.49218750	+2244	+8.87255859	-5.86669922	-0.44824219	+6.45996094	-11.49169922	+14.50195313	+1844	+6.96093750	-9.73828125	-0.83496094	+33.94775391	+4.48242188	-43.74755859	+1516
+1457970941.41350010	+8.99560547	-6.65332031	-0.72070313	+52.77832031	-4.32861328	-54.64599609	+2244	+8.87695313	-5.86669922	-0.44824219	+6.37207031	-11.57958984	+14.39208984	+1848	+6.96093750	-9.74267578	-0.83496094	+33.83789063	+4.43847656	-43.76953125	+1516
+1457970941.41770010	+9.00000000	-6.65332031	-0.72070313	+52.69042969	-4.32861328	-54.75585938	+2248	+8.88574219	-5.87109375	-0.44824219	+6.28417969	-11.68945313	+14.30419922	+1848	+6.95654297	-9.74267578	-0.83496094	+33.72802734	+4.39453125	-43.81347656	+1516
+1457970941.42190000	+9.00439453	-6.65771484	-0.71630859	+52.60253906	-4.35058594	-54.86572266	+2252	+8.89013672	-5.87109375	-0.44824219	+6.19628906	-11.77734375	+14.21630859	+1848	+6.95654297	-9.74707031	-0.83496094	+33.61816406	+4.32861328	-43.85742188	+1516
+1457970941.42600010	+9.00878906	-6.66210938	-0.71630859	+52.53662109	-4.35058594	-54.97558594	+2256	+8.89453125	-5.87548828	-0.44384766	+6.10839844	-11.86523438	+14.12841797	+1852	+6.95214844	-9.74707031	-0.83496094	+33.46435547	+4.26269531	-43.90136719	+1516
+1457970941.43020010	+9.01318359	-6.66210938	-0.71630859	+52.44873047	-4.37255859	-55.06347656	+2256	+8.89892578	-5.87548828	-0.44824219	+6.02050781	-11.93115234	+14.06250000	+1856	+6.95214844	-9.75146484	-0.83496094	+33.35449219	+4.19677734	-43.94531250	+1516
+1457970941.43440010	+9.01318359	-6.66650391	-0.71191406	+52.36083984	-4.39453125	-55.17333984	+2264	+8.90332031	-5.87548828	-0.44824219	+5.93261719	-12.01904297	+14.01855469	+1856	+6.95654297	-9.75146484	-0.83496094	+33.24462891	+4.15283203	-44.01123047	+1516
+1457970941.44269990	+9.02197266	-6.67089844	-0.71191406	+52.22900391	-4.41650391	-55.32714844	+2272	+8.91210938	-5.87988281	-0.44824219	+5.80078125	-12.17285156	+13.90869141	+1864	+6.96093750	-9.74707031	-0.82617188	+33.04687500	+4.02099609	-44.14306641	+1516
+1457970941.44680000	+9.02636719	-6.67529297	-0.70751953	+52.14111328	-4.41650391	-55.41503906	+2276	+8.91210938	-5.87988281	-0.44824219	+5.71289063	-12.21679688	+13.86474609	+1868	+6.96533203	-9.74707031	-0.81738281	+32.98095703	+3.97705078	-44.20898438	+1520
+1457970941.45100000	+9.02636719	-6.67529297	-0.70751953	+52.11914063	-4.41650391	-55.45898438	+2284	+8.91650391	-5.87988281	-0.44824219	+5.66894531	-12.28271484	+13.84277344	+1872	+6.96972656	-9.74267578	-0.81298828	+32.93701172	+3.93310547	-44.29687500	+1524
+1457970941.45520000	+9.03076172	-6.67968750	-0.70751953	+52.05322266	-4.43847656	-55.50292969	+2288	+8.92089844	-5.88427734	-0.44824219	+5.60302734	-12.30468750	+13.79882813	+1876	+6.97412109	-9.74267578	-0.80419922	+32.89306641	+3.91113281	-44.36279297	+1524
+1457970941.45930000	+9.03076172	-6.68408203	-0.70751953	+51.98730469	-4.43847656	-55.54687500	+2292	+8.92089844	-5.88427734	-0.44824219	+5.53710938	-12.34863281	+13.77685547	+1876	+6.97851563	-9.73828125	-0.79980469	+32.87109375	+3.88916016	-44.42871094	+1528
+1457970941.46350000	+9.03076172	-6.68408203	-0.70751953	+51.96533203	-4.43847656	-55.56884766	+2296	+8.92089844	-5.88427734	-0.45263672	+5.49316406	-12.37060547	+13.75488281	+1880	+6.98291016	-9.73828125	-0.79541016	+32.84912109	+3.88916016	-44.45068359	+1532
+1457970941.46770000	+9.03515625	-6.68408203	-0.70751953	+51.92138672	-4.43847656	-55.59082031	+2300	+8.92529297	-5.88427734	-0.45263672	+5.44921875	-12.39257813	+13.73291016	+1884	+6.98291016	-9.73388672	-0.79101563	+32.84912109	+3.86718750	-44.49462891	+1532
+1457970941.47600010	+9.03515625	-6.68847656	-0.70751953	+51.87744141	-4.41650391	-55.65673828	+2312	+8.92529297	-5.88867188	-0.45263672	+5.38330078	-12.43652344	+13.66699219	+1892	+6.98730469	-9.72949219	-0.78662109	+32.82714844	+3.84521484	-44.58251953	+1540
+1457970941.48020010	+9.03515625	-6.68847656	-0.70751953	+51.85546875	-4.41650391	-55.67871094	+2316	+8.92529297	-5.88867188	-0.45703125	+5.33935547	-12.43652344	+13.64501953	+1896	+6.98730469	-9.72949219	-0.78222656	+32.80517578	+3.84521484	-44.60449219	+1540
+1457970941.48429990	+9.03515625	-6.68847656	-0.70751953	+51.83349609	-4.39453125	-55.70068359	+2320	+8.92529297	-5.88867188	-0.45703125	+5.31738281	-12.45849609	+13.60107422	+1900	+6.98730469	-9.72949219	-0.78222656	+32.78320313	+3.84521484	-44.62646484	+1540
+1457970941.48850010	+9.03515625	-6.68847656	-0.70751953	+51.81152344	-4.39453125	-55.72265625	+2324	+8.92529297	-5.88867188	-0.45703125	+5.29541016	-12.45849609	+13.57910156	+1904	+6.98730469	-9.72949219	-0.78222656	+32.76123047	+3.86718750	-44.64843750	+1544
+1457970941.49270010	+9.03515625	-6.68847656	-0.70751953	+51.78955078	-4.39453125	-55.74462891	+2328	+8.92529297	-5.88867188	-0.45703125	+5.27343750	-12.48046875	+13.53515625	+1908	+6.98730469	-9.72949219	-0.78222656	+32.73925781	+3.86718750	-44.67041016	+1544
+1457970941.49679990	+9.03515625	-6.68847656	-0.70751953	+51.76757813	-4.37255859	-55.74462891	+2332	+8.92529297	-5.88867188	-0.45703125	+5.25146484	-12.48046875	+13.51318359	+1912	+6.98291016	-9.72949219	-0.78222656	+32.71728516	+3.86718750	-44.67041016	+1544
+1457970941.50099990	+9.03076172	-6.69287109	-0.70751953	+51.74560547	-4.37255859	-55.76660156	+2336	+8.92529297	-5.89306641	-0.46142578	+5.22949219	-12.50244141	+13.46923828	+1912	+6.98291016	-9.72949219	-0.78222656	+32.69531250	+3.86718750	-44.67041016	+1544
+1457970941.50519990	+9.03076172	-6.69287109	-0.70751953	+51.74560547	-4.37255859	-55.81054688	+2340	+8.92529297	-5.89306641	-0.46142578	+5.22949219	-12.52441406	+13.42529297	+1916	+6.97851563	-9.73388672	-0.78662109	+32.65136719	+3.84521484	-44.67041016	+1548
+1457970941.51350000	+9.03076172	-6.69287109	-0.70751953	+51.72363281	-4.37255859	-55.87646484	+2344	+8.92968750	-5.89306641	-0.46142578	+5.20751953	-12.59033203	+13.35937500	+1920	+6.97412109	-9.73388672	-0.79101563	+32.58544922	+3.84521484	-44.67041016	+1548
+1457970941.51760010	+9.03076172	-6.69287109	-0.70751953	+51.72363281	-4.39453125	-55.92041016	+2348	+8.92968750	-5.89306641	-0.46142578	+5.20751953	-12.63427734	+13.29345703	+1924	+6.96972656	-9.73828125	-0.79101563	+32.54150391	+3.84521484	-44.69238281	+1552
+1457970941.52180000	+9.03076172	-6.69287109	-0.70312500	+51.70166016	-4.39453125	-55.96435547	+2352	+8.92968750	-5.89306641	-0.46142578	+5.20751953	-12.67822266	+13.24951172	+1924	+6.96533203	-9.74267578	-0.79541016	+32.49755859	+3.82324219	-44.69238281	+1552
+1457970941.52600000	+9.03076172	-6.69287109	-0.70312500	+51.70166016	-4.41650391	-56.03027344	+2352	+8.93408203	-5.89306641	-0.45703125	+5.20751953	-12.72216797	+13.20556641	+1924	+6.96533203	-9.74267578	-0.79541016	+32.43164063	+3.82324219	-44.69238281	+1552
+1457970941.53430010	+9.03515625	-6.69287109	-0.69873047	+51.70166016	-4.46044922	-56.16210938	+2360	+8.93408203	-5.89306641	-0.45703125	+5.20751953	-12.85400391	+13.09570313	+1932	+6.95654297	-9.74707031	-0.79980469	+32.34375000	+3.77929688	-44.71435547	+1552
+1457970941.53850010	+9.03515625	-6.69287109	-0.69873047	+51.70166016	-4.48242188	-56.25000000	+2360	+8.93847656	-5.89306641	-0.45703125	+5.22949219	-12.94189453	+13.02978516	+1932	+6.95654297	-9.75146484	-0.80419922	+32.27783203	+3.73535156	-44.75830078	+1552
+1457970941.54259990	+9.03955078	-6.69287109	-0.69433594	+51.72363281	-4.52636719	-56.33789063	+2364	+8.93847656	-5.89746094	-0.45263672	+5.22949219	-13.02978516	+12.96386719	+1936	+6.95654297	-9.75585938	-0.80419922	+32.21191406	+3.69140625	-44.78027344	+1552
+1457970941.54679990	+9.04394531	-6.69287109	-0.68994141	+51.74560547	-4.57031250	-56.42578125	+2368	+8.94287109	-5.89746094	-0.45263672	+5.25146484	-13.13964844	+12.89794922	+1936	+6.95654297	-9.76025391	-0.80859375	+32.16796875	+3.66943359	-44.84619141	+1548
+1457970941.55100010	+9.04394531	-6.69287109	-0.68994141	+51.76757813	-4.63623047	-56.55761719	+2372	+8.94287109	-5.89746094	-0.44824219	+5.27343750	-13.24951172	+12.83203125	+1940	+6.95654297	-9.76464844	-0.80419922	+32.10205078	+3.60351563	-44.91210938	+1548
+1457970941.55510000	+9.04833984	-6.69726563	-0.68554688	+51.78955078	-4.68017578	-56.66748047	+2376	+8.94726563	-5.89746094	-0.44824219	+5.29541016	-13.38134766	+12.76611328	+1944	+6.95654297	-9.76904297	-0.80419922	+32.05810547	+3.53759766	-45.00000000	+1544
+1457970941.56349990	+9.05712891	-6.69726563	-0.68115234	+51.85546875	-4.81201172	-56.88720703	+2384	+8.95166016	-5.89746094	-0.44384766	+5.36132813	-13.62304688	+12.65625000	+1948	+6.96972656	-9.77343750	-0.79541016	+31.99218750	+3.40576172	-45.24169922	+1544
+1457970941.57180000	+9.06152344	-6.69726563	-0.67675781	+51.94335938	-4.92187500	-57.08496094	+2396	+8.95605469	-5.90185547	-0.43945313	+5.44921875	-13.86474609	+12.52441406	+1956	+6.98291016	-9.77783203	-0.78222656	+32.01416016	+3.27392578	-45.50537109	+1548
+1457970941.58010010	+9.07031250	-6.69726563	-0.66796875	+52.07519531	-5.00976563	-57.30468750	+2408	+8.95605469	-5.90185547	-0.43945313	+5.53710938	-14.10644531	+12.39257813	+1960	+7.00488281	-9.77783203	-0.76464844	+32.08007813	+3.14208984	-45.81298828	+1556
+1457970941.58850000	+9.07031250	-6.69726563	-0.66796875	+52.18505859	-5.07568359	-57.45849609	+2416	+8.95605469	-5.90185547	-0.43505859	+5.66894531	-14.32617188	+12.28271484	+1968	+7.02246094	-9.78222656	-0.75146484	+32.16796875	+3.07617188	-46.07666016	+1560
+1457970941.60089990	+9.07031250	-6.69287109	-0.66796875	+52.40478516	-5.16357422	-57.65625000	+2428	+8.95166016	-5.89746094	-0.43945313	+5.88867188	-14.56787109	+12.12890625	+1976	+7.04003906	-9.78222656	-0.73388672	+32.34375000	+2.96630859	-46.38427734	+1564
+1457970941.60929990	+9.06591797	-6.68847656	-0.66796875	+52.58056641	-5.18554688	-57.76611328	+2436	+8.94726563	-5.89746094	-0.43945313	+6.04248047	-14.67773438	+12.04101563	+1980	+7.04443359	-9.78662109	-0.73388672	+32.45361328	+2.94433594	-46.51611328	+1564
+1457970941.61760000	+9.06152344	-6.68408203	-0.66796875	+52.77832031	-5.20751953	-57.83203125	+2444	+8.93847656	-5.89306641	-0.43945313	+6.24023438	-14.76562500	+11.95312500	+1984	+7.04003906	-9.79101563	-0.73388672	+32.56347656	+2.94433594	-46.60400391	+1564
+1457970941.62590000	+9.04833984	-6.67968750	-0.66796875	+52.97607422	-5.18554688	-57.85400391	+2448	+8.92968750	-5.89306641	-0.43945313	+6.45996094	-14.78759766	+11.84326172	+1984	+7.03564453	-9.79541016	-0.73828125	+32.65136719	+2.96630859	-46.64794922	+1568
+1457970941.63430000	+9.03955078	-6.67529297	-0.67675781	+53.21777344	-5.16357422	-57.83203125	+2452	+8.91650391	-5.88867188	-0.44384766	+6.67968750	-14.78759766	+11.77734375	+1980	+7.02685547	-9.79980469	-0.74707031	+32.73925781	+3.01025391	-46.62597656	+1568
+1457970941.63840010	+9.03076172	-6.67089844	-0.67675781	+53.34960938	-5.14160156	-57.81005859	+2452	+8.90771484	-5.88427734	-0.44384766	+6.78955078	-14.74365234	+11.73339844	+1980	+7.02246094	-9.80419922	-0.75146484	+32.80517578	+3.03222656	-46.60400391	+1568
+1457970941.64260010	+9.02197266	-6.67089844	-0.68115234	+53.48144531	-5.09765625	-57.74414063	+2452	+8.89892578	-5.88427734	-0.44824219	+6.89941406	-14.69970703	+11.71142578	+1980	+7.01367188	-9.80419922	-0.75585938	+32.84912109	+3.07617188	-46.58203125	+1572
+1457970941.65089990	+9.00439453	-6.66650391	-0.68994141	+53.70117188	-5.03173828	-57.61230469	+2452	+8.88134766	-5.87988281	-0.44824219	+7.11914063	-14.58984375	+11.66748047	+1972	+7.00048828	-9.80859375	-0.76464844	+32.93701172	+3.18603516	-46.51611328	+1572
+1457970941.65930010	+8.99121094	-6.66210938	-0.69873047	+53.87695313	-4.94384766	-57.43652344	+2448	+8.86816406	-5.87988281	-0.45703125	+7.29492188	-14.43603516	+11.64550781	+1964	+6.98730469	-9.81738281	-0.77343750	+33.04687500	+3.29589844	-46.40625000	+1572
+1457970941.66759990	+8.97802734	-6.66210938	-0.71191406	+54.00878906	-4.85595703	-57.23876953	+2440	+8.85498047	-5.87988281	-0.46142578	+7.40478516	-14.23828125	+11.66748047	+1956	+6.97412109	-9.82177734	-0.78662109	+33.17871094	+3.44970703	-46.27441406	+1568
+1457970941.67170000	+8.97363281	-6.66210938	-0.71630859	+54.05273438	-4.81201172	-57.15087891	+2436	+8.85058594	-5.87548828	-0.46582031	+7.44873047	-14.15039063	+11.66748047	+1952	+6.96972656	-9.82177734	-0.79101563	+33.22265625	+3.53759766	-46.23046875	+1568
+1457970941.68010000	+8.96923828	-6.66210938	-0.72070313	+54.09667969	-4.74609375	-56.99707031	+2428	+8.84179688	-5.87988281	-0.47021484	+7.51464844	-14.01855469	+11.68945313	+1940	+6.96093750	-9.82177734	-0.79101563	+33.35449219	+3.69140625	-46.14257813	+1564
+1457970941.68420000	+8.96484375	-6.66650391	-0.72509766	+54.14062500	-4.70214844	-56.93115234	+2424	+8.83740234	-5.87988281	-0.47021484	+7.53662109	-13.95263672	+11.71142578	+1936	+6.96093750	-9.82177734	-0.79101563	+33.39843750	+3.75732422	-46.12060547	+1560
+1457970941.68840000	+8.96484375	-6.66650391	-0.72509766	+54.14062500	-4.68017578	-56.88720703	+2420	+8.83740234	-5.87988281	-0.47460938	+7.53662109	-13.88671875	+11.73339844	+1932	+6.96093750	-9.82177734	-0.79101563	+33.46435547	+3.80126953	-46.07666016	+1556
+1457970941.69260000	+8.96484375	-6.66650391	-0.72949219	+54.14062500	-4.65820313	-56.82128906	+2412	+8.83300781	-5.87988281	-0.47460938	+7.53662109	-13.84277344	+11.75537109	+1924	+6.96093750	-9.81738281	-0.78662109	+33.50830078	+3.86718750	-46.07666016	+1556
+1457970941.69670010	+8.96484375	-6.67089844	-0.72949219	+54.16259766	-4.63623047	-56.77734375	+2408	+8.83300781	-5.87988281	-0.47900391	+7.55859375	-13.77685547	+11.77734375	+1920	+6.96533203	-9.81738281	-0.78662109	+33.55224609	+3.91113281	-46.05468750	+1556
+1457970941.70510010	+8.96484375	-6.67089844	-0.73388672	+54.14062500	-4.63623047	-56.71142578	+2396	+8.83300781	-5.88427734	-0.47900391	+7.55859375	-13.73291016	+11.82128906	+1908	+6.96972656	-9.81298828	-0.78222656	+33.64013672	+3.97705078	-46.05468750	+1556
+1457970941.70919990	+8.96484375	-6.67089844	-0.73388672	+54.14062500	-4.63623047	-56.68945313	+2392	+8.82861328	-5.88427734	-0.48339844	+7.53662109	-13.71093750	+11.84326172	+1900	+6.97412109	-9.81298828	-0.77783203	+33.66210938	+3.99902344	-46.05468750	+1556
+1457970941.71339990	+8.96484375	-6.67089844	-0.73388672	+54.14062500	-4.63623047	-56.68945313	+2388	+8.82861328	-5.88427734	-0.48339844	+7.53662109	-13.68896484	+11.86523438	+1896	+6.97412109	-9.81298828	-0.77783203	+33.68408203	+3.99902344	-46.07666016	+1556
+1457970941.71760010	+8.96484375	-6.67529297	-0.73388672	+54.14062500	-4.63623047	-56.68945313	+2380	+8.83300781	-5.88427734	-0.48339844	+7.53662109	-13.68896484	+11.86523438	+1892	+6.97851563	-9.80859375	-0.77343750	+33.70605469	+4.02099609	-46.07666016	+1556
+1457970941.72170000	+8.96923828	-6.67529297	-0.73388672	+54.14062500	-4.63623047	-56.66748047	+2376	+8.83300781	-5.88427734	-0.48339844	+7.53662109	-13.68896484	+11.88720703	+1888	+6.98291016	-9.80859375	-0.77343750	+33.72802734	+4.02099609	-46.09863281	+1560
+1457970941.72589990	+8.96923828	-6.67529297	-0.73388672	+54.14062500	-4.63623047	-56.66748047	+2372	+8.83300781	-5.88427734	-0.48339844	+7.51464844	-13.66699219	+11.88720703	+1884	+6.98291016	-9.80859375	-0.77343750	+33.72802734	+4.02099609	-46.09863281	+1560
+1457970941.73420000	+8.96923828	-6.67529297	-0.73388672	+54.14062500	-4.65820313	-56.66748047	+2364	+8.83300781	-5.88427734	-0.48339844	+7.51464844	-13.66699219	+11.90917969	+1876	+6.98730469	-9.80859375	-0.76904297	+33.75000000	+4.02099609	-46.09863281	+1560
+1457970941.74260000	+8.97363281	-6.67529297	-0.73388672	+54.11865234	-4.65820313	-56.66748047	+2356	+8.83300781	-5.88427734	-0.48339844	+7.49267578	-13.68896484	+11.93115234	+1868	+6.98730469	-9.80859375	-0.76904297	+33.75000000	+4.02099609	-46.09863281	+1560
+1457970941.74670000	+8.97363281	-6.67529297	-0.73388672	+54.11865234	-4.68017578	-56.66748047	+2352	+8.83300781	-5.88427734	-0.48339844	+7.49267578	-13.68896484	+11.93115234	+1864	+6.98730469	-9.80859375	-0.76904297	+33.72802734	+4.02099609	-46.09863281	+1556
+1457970941.75090000	+8.97363281	-6.67529297	-0.73388672	+54.11865234	-4.68017578	-56.66748047	+2352	+8.83300781	-5.88427734	-0.48339844	+7.49267578	-13.68896484	+11.93115234	+1860	+6.98730469	-9.80859375	-0.76904297	+33.72802734	+4.02099609	-46.09863281	+1556
+1457970941.75500010	+8.97363281	-6.67529297	-0.73388672	+54.11865234	-4.68017578	-56.66748047	+2348	+8.83300781	-5.88427734	-0.47900391	+7.49267578	-13.68896484	+11.93115234	+1860	+6.98730469	-9.80859375	-0.76904297	+33.72802734	+4.02099609	-46.09863281	+1556
+1457970941.75920010	+8.97363281	-6.67529297	-0.72949219	+54.11865234	-4.68017578	-56.66748047	+2344	+8.83740234	-5.88427734	-0.47900391	+7.49267578	-13.68896484	+11.93115234	+1856	+6.98730469	-9.80859375	-0.76904297	+33.72802734	+4.02099609	-46.09863281	+1556
+1457970941.76749990	+8.97363281	-6.67529297	-0.72949219	+54.09667969	-4.70214844	-56.68945313	+2340	+8.83740234	-5.88427734	-0.47900391	+7.47070313	-13.71093750	+11.93115234	+1852	+6.98730469	-9.80859375	-0.76904297	+33.70605469	+3.99902344	-46.09863281	+1556
+1457970941.77169990	+8.97363281	-6.67529297	-0.72949219	+54.09667969	-4.70214844	-56.68945313	+2340	+8.83740234	-5.88427734	-0.47900391	+7.47070313	-13.71093750	+11.93115234	+1848	+6.98730469	-9.80859375	-0.77343750	+33.68408203	+3.99902344	-46.09863281	+1556
+1457970941.78000000	+8.97802734	-6.67529297	-0.72509766	+54.05273438	-4.76806641	-56.73339844	+2336	+8.83740234	-5.88427734	-0.47900391	+7.44873047	-13.73291016	+11.93115234	+1844	+6.98730469	-9.81298828	-0.77343750	+33.64013672	+3.97705078	-46.07666016	+1556
+1457970941.79250000	+8.99121094	-6.67529297	-0.71191406	+53.96484375	-4.92187500	-56.79931641	+2336	+8.84619141	-5.88427734	-0.47021484	+7.40478516	-13.79882813	+11.95312500	+1844	+6.98291016	-9.81738281	-0.77783203	+33.50830078	+3.91113281	-46.05468750	+1556
+1457970941.79670000	+8.99121094	-6.67529297	-0.70751953	+53.94287109	-4.96582031	-56.82128906	+2340	+8.84619141	-5.88867188	-0.47021484	+7.38281250	-13.82080078	+11.95312500	+1840	+6.98291016	-9.81738281	-0.77783203	+33.46435547	+3.88916016	-46.03271484	+1552
+1457970941.80090000	+8.99560547	-6.67529297	-0.70312500	+53.89892578	-5.00976563	-56.84326172	+2340	+8.85058594	-5.88867188	-0.46582031	+7.33886719	-13.86474609	+11.97509766	+1844	+6.98291016	-9.82177734	-0.78222656	+33.39843750	+3.84521484	-46.03271484	+1552
+1457970941.80920000	+9.00000000	-6.67529297	-0.69433594	+53.85498047	-5.09765625	-56.84326172	+2344	+8.85937500	-5.88867188	-0.45703125	+7.25097656	-13.95263672	+11.99707031	+1844	+6.98291016	-9.82177734	-0.78222656	+33.28857422	+3.77929688	-46.01074219	+1548
+1457970941.81340000	+9.00000000	-6.67529297	-0.69433594	+53.83300781	-5.14160156	-56.84326172	+2348	+8.86376953	-5.88867188	-0.45703125	+7.20703125	-13.99658203	+12.01904297	+1848	+6.98730469	-9.82177734	-0.77783203	+33.24462891	+3.73535156	-46.01074219	+1548
+1457970941.81750010	+9.00439453	-6.67529297	-0.68994141	+53.81103516	-5.16357422	-56.84326172	+2348	+8.86376953	-5.88867188	-0.45263672	+7.16308594	-14.01855469	+12.04101563	+1848	+6.99169922	-9.82177734	-0.77783203	+33.20068359	+3.71337891	-46.03271484	+1548
+1457970941.82170010	+9.00439453	-6.67529297	-0.68994141	+53.81103516	-5.18554688	-56.84326172	+2352	+8.86816406	-5.88867188	-0.44824219	+7.11914063	-14.04052734	+12.06298828	+1852	+6.99169922	-9.82177734	-0.77343750	+33.17871094	+3.66943359	-46.03271484	+1548
+1457970941.83419990	+9.00878906	-6.67529297	-0.68994141	+53.76708984	-5.25146484	-56.75537109	+2360	+8.87255859	-5.88867188	-0.44824219	+7.03125000	-14.06250000	+12.15087891	+1856	+7.00488281	-9.81738281	-0.76464844	+33.15673828	+3.60351563	-46.05468750	+1548
+1457970941.83830000	+9.00878906	-6.67529297	-0.68994141	+53.74511719	-5.27343750	-56.73339844	+2364	+8.87695313	-5.88427734	-0.44384766	+6.98730469	-14.08447266	+12.17285156	+1856	+7.00927734	-9.81738281	-0.76025391	+33.15673828	+3.58154297	-46.05468750	+1552
+1457970941.84250000	+9.00878906	-6.67529297	-0.68994141	+53.72314453	-5.29541016	-56.71142578	+2364	+8.87695313	-5.88427734	-0.44384766	+6.96533203	-14.08447266	+12.19482422	+1860	+7.01367188	-9.81298828	-0.75585938	+33.15673828	+3.58154297	-46.05468750	+1552
+1457970941.84670000	+9.00878906	-6.67529297	-0.68994141	+53.72314453	-5.31738281	-56.68945313	+2368	+8.87695313	-5.88427734	-0.44384766	+6.94335938	-14.08447266	+12.21679688	+1864	+7.01806641	-9.81298828	-0.75146484	+33.15673828	+3.55957031	-46.05468750	+1552
+1457970941.85080000	+9.00878906	-6.67529297	-0.68994141	+53.70117188	-5.31738281	-56.66748047	+2372	+8.87695313	-5.88427734	-0.44384766	+6.92138672	-14.08447266	+12.23876953	+1864	+7.01806641	-9.80859375	-0.75146484	+33.15673828	+3.55957031	-46.05468750	+1556
+1457970941.85920000	+9.01318359	-6.67968750	-0.68994141	+53.67919922	-5.33935547	-56.60156250	+2376	+8.88134766	-5.88427734	-0.43945313	+6.87744141	-14.06250000	+12.26074219	+1868	+7.01806641	-9.80859375	-0.74707031	+33.13476563	+3.55957031	-46.03271484	+1556
+1457970941.86330010	+9.00878906	-6.67968750	-0.68994141	+53.65722656	-5.33935547	-56.57958984	+2380	+8.88134766	-5.88427734	-0.43945313	+6.85546875	-14.04052734	+12.26074219	+1872	+7.01806641	-9.80859375	-0.74707031	+33.11279297	+3.55957031	-46.01074219	+1556
+1457970941.86750010	+9.00878906	-6.67968750	-0.68994141	+53.63525391	-5.36132813	-56.53564453	+2384	+8.88134766	-5.88427734	-0.43945313	+6.83349609	-14.04052734	+12.28271484	+1872	+7.01806641	-9.80859375	-0.74707031	+33.09082031	+3.55957031	-45.98876953	+1556
+1457970941.87170000	+9.00878906	-6.67968750	-0.68994141	+53.61328125	-5.36132813	-56.51367188	+2384	+8.88134766	-5.88427734	-0.43945313	+6.81152344	-14.01855469	+12.28271484	+1876	+7.01367188	-9.80859375	-0.75146484	+33.06884766	+3.58154297	-45.94482422	+1556
+1457970941.88000010	+9.00878906	-6.67968750	-0.68994141	+53.59130859	-5.38330078	-56.46972656	+2388	+8.88134766	-5.88427734	-0.43945313	+6.76757813	-14.01855469	+12.30468750	+1880	+7.00927734	-9.80859375	-0.75146484	+33.02490234	+3.58154297	-45.87890625	+1556
+1457970941.88420010	+9.00878906	-6.67968750	-0.68994141	+53.56933594	-5.38330078	-56.44775391	+2392	+8.88134766	-5.88427734	-0.43945313	+6.74560547	-13.99658203	+12.30468750	+1880	+7.00488281	-9.80859375	-0.75585938	+32.98095703	+3.60351563	-45.85693359	+1560
+1457970941.88829990	+9.00878906	-6.67968750	-0.68994141	+53.54736328	-5.38330078	-56.42578125	+2392	+8.88134766	-5.88427734	-0.43505859	+6.74560547	-13.99658203	+12.30468750	+1880	+7.00488281	-9.80859375	-0.75585938	+32.95898438	+3.60351563	-45.81298828	+1560
+1457970941.89249990	+9.00439453	-6.67529297	-0.68994141	+53.52539063	-5.38330078	-56.40380859	+2396	+8.88134766	-5.88427734	-0.43505859	+6.72363281	-13.97460938	+12.30468750	+1884	+7.00048828	-9.80859375	-0.76025391	+32.91503906	+3.60351563	-45.76904297	+1560
+1457970941.89669990	+9.00439453	-6.67529297	-0.68994141	+53.52539063	-5.40527344	-56.38183594	+2396	+8.88134766	-5.88427734	-0.43505859	+6.70166016	-13.97460938	+12.30468750	+1884	+6.99609375	-9.80859375	-0.76464844	+32.89306641	+3.60351563	-45.74707031	+1560
+1457970941.90500000	+9.00439453	-6.67529297	-0.68554688	+53.48144531	-5.40527344	-56.33789063	+2400	+8.88134766	-5.88427734	-0.43505859	+6.65771484	-13.95263672	+12.30468750	+1888	+6.98730469	-9.81298828	-0.76904297	+32.80517578	+3.62548828	-45.65917969	+1560
+1457970941.90910010	+9.00439453	-6.67529297	-0.68554688	+53.45947266	-5.42724609	-56.31591797	+2400	+8.88134766	-5.88427734	-0.43505859	+6.61376953	-13.95263672	+12.28271484	+1892	+6.98291016	-9.81298828	-0.77343750	+32.78320313	+3.62548828	-45.61523438	+1560
+1457970941.91330000	+9.00439453	-6.67529297	-0.68554688	+53.43750000	-5.42724609	-56.31591797	+2400	+8.88134766	-5.88427734	-0.43066406	+6.59179688	-13.93066406	+12.28271484	+1892	+6.97851563	-9.81298828	-0.77783203	+32.73925781	+3.62548828	-45.57128906	+1560
+1457970941.92160010	+9.00439453	-6.67529297	-0.68115234	+53.37158203	-5.44921875	-56.27197266	+2400	+8.88134766	-5.88427734	-0.43066406	+6.52587891	-13.93066406	+12.28271484	+1896	+6.97412109	-9.81298828	-0.78222656	+32.67333984	+3.62548828	-45.50537109	+1556
+1457970941.93000010	+9.00439453	-6.67529297	-0.68115234	+53.30566406	-5.49316406	-56.22802734	+2404	+8.88574219	-5.88427734	-0.43066406	+6.43798828	-13.90869141	+12.30468750	+1900	+6.96972656	-9.81298828	-0.78662109	+32.58544922	+3.62548828	-45.43945313	+1552
+1457970941.93409990	+9.00878906	-6.67529297	-0.68115234	+53.28369141	-5.51513672	-56.20605469	+2404	+8.88574219	-5.88427734	-0.42626953	+6.39404297	-13.90869141	+12.30468750	+1900	+6.96972656	-9.81298828	-0.78662109	+32.56347656	+3.60351563	-45.41748047	+1548
+1457970941.93829990	+9.00878906	-6.67529297	-0.68115234	+53.23974609	-5.55908203	-56.20605469	+2404	+8.88574219	-5.88427734	-0.42626953	+6.35009766	-13.93066406	+12.30468750	+1904	+6.96972656	-9.81298828	-0.78662109	+32.54150391	+3.60351563	-45.39550781	+1548
+1457970941.94250010	+9.01318359	-6.67529297	-0.67675781	+53.19580078	-5.58105469	-56.18408203	+2408	+8.89013672	-5.88427734	-0.42626953	+6.28417969	-13.93066406	+12.32666016	+1904	+6.96972656	-9.80859375	-0.78662109	+32.51953125	+3.58154297	-45.37353516	+1544
+1457970941.94660000	+9.01318359	-6.67529297	-0.67675781	+53.15185547	-5.60302734	-56.16210938	+2408	+8.89013672	-5.88427734	-0.42187500	+6.21826172	-13.93066406	+12.32666016	+1908	+6.96972656	-9.80859375	-0.78662109	+32.49755859	+3.55957031	-45.37353516	+1544
+1457970941.95079990	+9.01757813	-6.67529297	-0.67675781	+53.10791016	-5.64697266	-56.16210938	+2412	+8.89453125	-5.88427734	-0.42187500	+6.15234375	-13.95263672	+12.34863281	+1908	+6.97412109	-9.80419922	-0.78222656	+32.47558594	+3.53759766	-45.37353516	+1540
+1457970941.95910000	+9.02197266	-6.67968750	-0.67236328	+52.99804688	-5.71289063	-56.14013672	+2416	+8.89892578	-5.88867188	-0.41748047	+6.02050781	-13.97460938	+12.39257813	+1916	+6.97851563	-9.79980469	-0.77343750	+32.43164063	+3.49365234	-45.37353516	+1540
+1457970941.96330000	+9.02636719	-6.67968750	-0.66796875	+52.93212891	-5.75683594	-56.11816406	+2416	+8.90332031	-5.88867188	-0.41748047	+5.93261719	-13.99658203	+12.41455078	+1916	+6.98291016	-9.79980469	-0.77343750	+32.40966797	+3.47167969	-45.39550781	+1540
+1457970941.96750000	+9.02636719	-6.67968750	-0.66796875	+52.88818359	-5.80078125	-56.11816406	+2420	+8.90332031	-5.88867188	-0.41308594	+5.86669922	-14.01855469	+12.43652344	+1920	+6.98730469	-9.79541016	-0.76904297	+32.38769531	+3.44970703	-45.41748047	+1540
+1457970941.97160010	+9.03076172	-6.67968750	-0.66357422	+52.84423828	-5.82275391	-56.11816406	+2424	+8.90771484	-5.88867188	-0.41308594	+5.82275391	-14.04052734	+12.43652344	+1924	+6.99169922	-9.79541016	-0.76464844	+32.36572266	+3.42773438	-45.41748047	+1544
+1457970941.97580000	+9.03076172	-6.67968750	-0.66357422	+52.80029297	-5.86669922	-56.11816406	+2428	+8.90771484	-5.88867188	-0.41308594	+5.75683594	-14.06250000	+12.45849609	+1928	+6.99169922	-9.79101563	-0.76025391	+32.34375000	+3.38378906	-45.43945313	+1544
+1457970941.98000000	+9.03515625	-6.67968750	-0.65917969	+52.77832031	-5.88867188	-56.14013672	+2428	+8.91210938	-5.88867188	-0.40869141	+5.71289063	-14.10644531	+12.45849609	+1932	+6.99609375	-9.79101563	-0.75585938	+32.32177734	+3.36181641	-45.46142578	+1544
+1457970941.98830010	+9.03515625	-6.67968750	-0.65478516	+52.71240234	-5.93261719	-56.16210938	+2436	+8.91650391	-5.88867188	-0.40429688	+5.62500000	-14.15039063	+12.45849609	+1940	+6.99609375	-9.78662109	-0.75146484	+32.25585938	+3.31787109	-45.46142578	+1544
+1457970941.99239990	+9.03515625	-6.67968750	-0.65478516	+52.69042969	-5.95458984	-56.16210938	+2440	+8.91650391	-5.88867188	-0.40429688	+5.60302734	-14.17236328	+12.43652344	+1944	+6.99609375	-9.78662109	-0.75146484	+32.23388672	+3.29589844	-45.46142578	+1544
+1457970941.99659990	+9.03515625	-6.67968750	-0.65039063	+52.69042969	-5.97656250	-56.16210938	+2440	+8.91650391	-5.88867188	-0.39990234	+5.58105469	-14.19433594	+12.43652344	+1948	+6.99169922	-9.78662109	-0.75585938	+32.18994141	+3.27392578	-45.46142578	+1544
+1457970942.00079990	+9.03515625	-6.67968750	-0.65039063	+52.69042969	-5.97656250	-56.18408203	+2444	+8.91650391	-5.88867188	-0.39990234	+5.55908203	-14.21630859	+12.41455078	+1952	+6.99169922	-9.78662109	-0.75585938	+32.16796875	+3.25195313	-45.46142578	+1544
+1457970942.00490000	+9.03515625	-6.67968750	-0.65039063	+52.66845703	-5.99853516	-56.18408203	+2448	+8.91650391	-5.88867188	-0.39990234	+5.55908203	-14.21630859	+12.39257813	+1956	+6.98730469	-9.78662109	-0.75585938	+32.12402344	+3.25195313	-45.43945313	+1544
+1457970942.00910000	+9.03515625	-6.67529297	-0.64599609	+52.66845703	-5.99853516	-56.20605469	+2448	+8.91650391	-5.88867188	-0.39550781	+5.55908203	-14.23828125	+12.39257813	+1960	+6.98730469	-9.78662109	-0.76025391	+32.10205078	+3.22998047	-45.41748047	+1544
+1457970942.01329990	+9.03515625	-6.67529297	-0.64599609	+52.69042969	-6.02050781	-56.20605469	+2452	+8.91650391	-5.88427734	-0.39550781	+5.55908203	-14.26025391	+12.37060547	+1960	+6.98291016	-9.79101563	-0.76025391	+32.08007813	+3.22998047	-45.41748047	+1544
+1457970942.02160000	+9.03515625	-6.67529297	-0.64160156	+52.69042969	-6.02050781	-56.22802734	+2456	+8.91650391	-5.88427734	-0.39550781	+5.55908203	-14.28222656	+12.32666016	+1968	+6.97851563	-9.79101563	-0.76464844	+32.03613281	+3.20800781	-45.39550781	+1548
+1457970942.02580000	+9.03076172	-6.67529297	-0.64160156	+52.69042969	-6.02050781	-56.22802734	+2460	+8.91650391	-5.88427734	-0.39550781	+5.55908203	-14.28222656	+12.32666016	+1968	+6.97851563	-9.79101563	-0.76904297	+32.03613281	+3.20800781	-45.39550781	+1548
+1457970942.02990010	+9.03076172	-6.67089844	-0.64160156	+52.71240234	-6.02050781	-56.25000000	+2460	+8.91650391	-5.88427734	-0.39550781	+5.58105469	-14.28222656	+12.30468750	+1972	+6.97412109	-9.79101563	-0.76904297	+32.01416016	+3.20800781	-45.37353516	+1544
+1457970942.03410010	+9.03076172	-6.67089844	-0.64160156	+52.71240234	-6.02050781	-56.25000000	+2460	+8.91650391	-5.88427734	-0.39550781	+5.58105469	-14.28222656	+12.28271484	+1976	+6.97412109	-9.79101563	-0.77343750	+32.01416016	+3.18603516	-45.37353516	+1544
+1457970942.03830000	+9.03076172	-6.67089844	-0.64160156	+52.71240234	-6.02050781	-56.25000000	+2464	+8.91650391	-5.88427734	-0.39550781	+5.58105469	-14.28222656	+12.28271484	+1976	+6.97412109	-9.79101563	-0.77343750	+32.01416016	+3.18603516	-45.35156250	+1544
+1457970942.04239990	+9.03076172	-6.67089844	-0.64160156	+52.71240234	-6.02050781	-56.25000000	+2464	+8.91650391	-5.87988281	-0.39550781	+5.60302734	-14.30419922	+12.28271484	+1976	+6.96972656	-9.79101563	-0.77343750	+32.01416016	+3.18603516	-45.35156250	+1544
+1457970942.04660010	+9.03076172	-6.67089844	-0.64160156	+52.73437500	-6.02050781	-56.25000000	+2464	+8.91650391	-5.87988281	-0.39550781	+5.60302734	-14.30419922	+12.26074219	+1980	+6.96972656	-9.79541016	-0.77343750	+32.01416016	+3.18603516	-45.35156250	+1544
+1457970942.05489990	+9.03076172	-6.67089844	-0.64160156	+52.73437500	-6.02050781	-56.25000000	+2468	+8.91650391	-5.87988281	-0.39550781	+5.60302734	-14.30419922	+12.26074219	+1984	+6.96972656	-9.79541016	-0.77783203	+32.01416016	+3.18603516	-45.35156250	+1540
+1457970942.05909990	+9.03076172	-6.67089844	-0.64160156	+52.73437500	-6.02050781	-56.25000000	+2468	+8.91650391	-5.87988281	-0.39550781	+5.62500000	-14.30419922	+12.26074219	+1984	+6.96972656	-9.79541016	-0.77783203	+32.01416016	+3.18603516	-45.35156250	+1540
+1457970942.06320000	+9.03076172	-6.67089844	-0.64160156	+52.73437500	-6.02050781	-56.25000000	+2472	+8.91650391	-5.87988281	-0.39550781	+5.62500000	-14.30419922	+12.26074219	+1984	+6.96972656	-9.79541016	-0.77783203	+32.01416016	+3.18603516	-45.35156250	+1540
+1457970942.06740000	+9.03076172	-6.67089844	-0.64160156	+52.73437500	-6.02050781	-56.25000000	+2472	+8.91650391	-5.87988281	-0.39550781	+5.62500000	-14.30419922	+12.23876953	+1984	+6.96972656	-9.79541016	-0.77783203	+32.01416016	+3.18603516	-45.35156250	+1536
+1457970942.07160000	+9.03076172	-6.67089844	-0.64160156	+52.75634766	-6.02050781	-56.25000000	+2472	+8.91650391	-5.87988281	-0.39550781	+5.62500000	-14.30419922	+12.23876953	+1988	+6.96972656	-9.79101563	-0.77783203	+32.03613281	+3.18603516	-45.37353516	+1536
+1457970942.07570000	+9.03076172	-6.67089844	-0.64160156	+52.75634766	-6.02050781	-56.27197266	+2472	+8.91650391	-5.87988281	-0.39550781	+5.62500000	-14.30419922	+12.23876953	+1988	+6.96972656	-9.79101563	-0.77343750	+32.03613281	+3.18603516	-45.37353516	+1536
+1457970942.07990000	+9.03076172	-6.67089844	-0.64160156	+52.75634766	-6.02050781	-56.27197266	+2472	+8.91650391	-5.87988281	-0.39550781	+5.64697266	-14.28222656	+12.23876953	+1988	+6.96972656	-9.79101563	-0.77343750	+32.03613281	+3.18603516	-45.37353516	+1536
+1457970942.08820010	+9.03076172	-6.67089844	-0.64160156	+52.77832031	-6.02050781	-56.27197266	+2476	+8.91650391	-5.87988281	-0.39550781	+5.64697266	-14.28222656	+12.23876953	+1992	+6.97412109	-9.79101563	-0.77343750	+32.05810547	+3.18603516	-45.37353516	+1536
+1457970942.09240010	+9.03076172	-6.67089844	-0.64160156	+52.77832031	-6.02050781	-56.27197266	+2476	+8.91650391	-5.87988281	-0.39550781	+5.64697266	-14.28222656	+12.23876953	+1992	+6.97412109	-9.79101563	-0.77343750	+32.08007813	+3.18603516	-45.39550781	+1536
+1457970942.09660010	+9.03076172	-6.67089844	-0.64160156	+52.80029297	-6.02050781	-56.27197266	+2476	+8.91650391	-5.87988281	-0.39550781	+5.66894531	-14.28222656	+12.23876953	+1992	+6.97412109	-9.79101563	-0.77343750	+32.08007813	+3.18603516	-45.39550781	+1532
+1457970942.10069990	+9.02636719	-6.67089844	-0.64160156	+52.82226563	-6.02050781	-56.29394531	+2476	+8.91210938	-5.87988281	-0.39550781	+5.66894531	-14.28222656	+12.23876953	+1992	+6.97412109	-9.79101563	-0.77343750	+32.10205078	+3.16406250	-45.39550781	+1532
+1457970942.10489990	+9.02636719	-6.67089844	-0.64599609	+52.82226563	-5.99853516	-56.29394531	+2480	+8.91210938	-5.87988281	-0.39550781	+5.66894531	-14.28222656	+12.23876953	+1996	+6.97412109	-9.79101563	-0.77343750	+32.10205078	+3.16406250	-45.41748047	+1532
+1457970942.10910010	+9.02636719	-6.67089844	-0.64599609	+52.84423828	-5.99853516	-56.29394531	+2480	+8.91210938	-5.87988281	-0.39550781	+5.69091797	-14.28222656	+12.21679688	+1996	+6.97412109	-9.79101563	-0.76904297	+32.12402344	+3.16406250	-45.41748047	+1532
+1457970942.11739990	+9.02636719	-6.67089844	-0.64599609	+52.88818359	-5.97656250	-56.31591797	+2480	+8.91210938	-5.87988281	-0.39990234	+5.71289063	-14.28222656	+12.21679688	+1996	+6.97851563	-9.79101563	-0.76904297	+32.14599609	+3.16406250	-45.43945313	+1532
+1457970942.12159990	+9.02636719	-6.67089844	-0.64599609	+52.88818359	-5.97656250	-56.31591797	+2480	+8.91210938	-5.87988281	-0.39990234	+5.71289063	-14.28222656	+12.21679688	+1996	+6.97851563	-9.79101563	-0.76904297	+32.16796875	+3.16406250	-45.43945313	+1532
+1457970942.12570000	+9.02197266	-6.67089844	-0.64599609	+52.91015625	-5.95458984	-56.31591797	+2480	+8.91210938	-5.87988281	-0.39990234	+5.73486328	-14.28222656	+12.19482422	+1996	+6.97851563	-9.79101563	-0.76904297	+32.18994141	+3.18603516	-45.46142578	+1532
+1457970942.12990000	+9.02197266	-6.67089844	-0.64599609	+52.91015625	-5.95458984	-56.31591797	+2480	+8.91210938	-5.87988281	-0.39990234	+5.75683594	-14.26025391	+12.19482422	+1996	+6.97851563	-9.79101563	-0.76904297	+32.18994141	+3.18603516	-45.46142578	+1532
+1457970942.13410000	+9.02197266	-6.66650391	-0.64599609	+52.93212891	-5.93261719	-56.33789063	+2484	+8.90771484	-5.87988281	-0.39990234	+5.75683594	-14.26025391	+12.17285156	+1996	+6.97851563	-9.79101563	-0.76904297	+32.21191406	+3.18603516	-45.46142578	+1532
+1457970942.13820000	+9.02197266	-6.66650391	-0.64599609	+52.95410156	-5.93261719	-56.33789063	+2484	+8.90771484	-5.87988281	-0.39990234	+5.77880859	-14.26025391	+12.17285156	+1996	+6.97851563	-9.79101563	-0.76904297	+32.21191406	+3.18603516	-45.46142578	+1532
+1457970942.14650010	+9.01757813	-6.66650391	-0.65039063	+52.95410156	-5.91064453	-56.33789063	+2484	+8.90771484	-5.87548828	-0.40429688	+5.82275391	-14.26025391	+12.15087891	+1996	+6.97412109	-9.79101563	-0.77343750	+32.23388672	+3.18603516	-45.46142578	+1532
+1457970942.15070010	+9.01757813	-6.66650391	-0.65039063	+52.97607422	-5.88867188	-56.33789063	+2484	+8.90771484	-5.87548828	-0.40429688	+5.82275391	-14.23828125	+12.12890625	+1996	+6.97412109	-9.79101563	-0.77343750	+32.23388672	+3.18603516	-45.46142578	+1536
+1457970942.15490010	+9.01757813	-6.66650391	-0.65039063	+52.97607422	-5.88867188	-56.33789063	+2484	+8.90771484	-5.87548828	-0.40429688	+5.84472656	-14.23828125	+12.10693359	+1996	+6.96972656	-9.79541016	-0.77783203	+32.23388672	+3.20800781	-45.43945313	+1536
+1457970942.15899990	+9.01757813	-6.66650391	-0.65039063	+52.99804688	-5.86669922	-56.33789063	+2480	+8.90771484	-5.87548828	-0.40429688	+5.86669922	-14.23828125	+12.10693359	+1996	+6.96972656	-9.79541016	-0.77783203	+32.23388672	+3.20800781	-45.43945313	+1536
+1457970942.16319990	+9.01757813	-6.66650391	-0.65039063	+52.99804688	-5.86669922	-56.33789063	+2480	+8.90771484	-5.87548828	-0.40429688	+5.88867188	-14.23828125	+12.08496094	+1996	+6.96533203	-9.79541016	-0.78222656	+32.23388672	+3.20800781	-45.43945313	+1536
+1457970942.16739990	+9.01757813	-6.66650391	-0.65039063	+52.99804688	-5.86669922	-56.33789063	+2480	+8.90332031	-5.87548828	-0.40429688	+5.88867188	-14.23828125	+12.06298828	+1992	+6.96533203	-9.79541016	-0.78662109	+32.23388672	+3.20800781	-45.41748047	+1536
+1457970942.17569990	+9.01757813	-6.66650391	-0.65039063	+53.02001953	-5.84472656	-56.35986328	+2480	+8.90332031	-5.87548828	-0.40429688	+5.93261719	-14.21630859	+12.04101563	+1992	+6.96533203	-9.79980469	-0.78662109	+32.25585938	+3.22998047	-45.41748047	+1536
+1457970942.17989990	+9.01757813	-6.66650391	-0.65039063	+53.02001953	-5.84472656	-56.35986328	+2480	+8.90332031	-5.87548828	-0.40429688	+5.93261719	-14.21630859	+12.04101563	+1988	+6.96533203	-9.79980469	-0.78662109	+32.27783203	+3.22998047	-45.43945313	+1536
+1457970942.18400000	+9.01757813	-6.66650391	-0.65039063	+53.02001953	-5.84472656	-56.35986328	+2480	+8.90332031	-5.87548828	-0.40429688	+5.95458984	-14.21630859	+12.01904297	+1988	+6.96533203	-9.79980469	-0.78662109	+32.27783203	+3.22998047	-45.43945313	+1532
+1457970942.18820000	+9.01757813	-6.66650391	-0.65478516	+53.04199219	-5.82275391	-56.35986328	+2476	+8.90332031	-5.87548828	-0.40429688	+5.95458984	-14.21630859	+12.01904297	+1988	+6.96533203	-9.79980469	-0.78662109	+32.29980469	+3.22998047	-45.46142578	+1532
+1457970942.19240000	+9.01757813	-6.66650391	-0.65478516	+53.04199219	-5.82275391	-56.38183594	+2476	+8.90332031	-5.87548828	-0.40869141	+5.97656250	-14.21630859	+11.99707031	+1988	+6.96533203	-9.79980469	-0.78662109	+32.32177734	+3.22998047	-45.48339844	+1532
+1457970942.20070000	+9.01757813	-6.66650391	-0.65478516	+53.04199219	-5.82275391	-56.38183594	+2476	+8.90332031	-5.87548828	-0.40869141	+5.99853516	-14.21630859	+11.99707031	+1984	+6.96972656	-9.79541016	-0.78222656	+32.36572266	+3.22998047	-45.52734375	+1532
+1457970942.20490000	+9.01757813	-6.66650391	-0.65478516	+53.06396484	-5.82275391	-56.38183594	+2476	+8.90332031	-5.87109375	-0.40869141	+5.99853516	-14.21630859	+11.99707031	+1984	+6.96972656	-9.79541016	-0.78222656	+32.38769531	+3.22998047	-45.52734375	+1532
+1457970942.20900010	+9.01757813	-6.66650391	-0.65478516	+53.06396484	-5.82275391	-56.38183594	+2476	+8.89892578	-5.87109375	-0.40869141	+5.99853516	-14.21630859	+11.97509766	+1980	+6.97412109	-9.79541016	-0.77783203	+32.40966797	+3.22998047	-45.57128906	+1536
+1457970942.21320010	+9.01757813	-6.66650391	-0.65478516	+53.06396484	-5.82275391	-56.38183594	+2476	+8.89892578	-5.87109375	-0.40869141	+6.02050781	-14.21630859	+11.97509766	+1980	+6.97412109	-9.79541016	-0.77783203	+32.45361328	+3.25195313	-45.57128906	+1536
+1457970942.21729990	+9.01757813	-6.66650391	-0.65478516	+53.06396484	-5.82275391	-56.40380859	+2476	+8.89892578	-5.87109375	-0.40869141	+6.02050781	-14.21630859	+11.97509766	+1980	+6.97851563	-9.79541016	-0.77783203	+32.47558594	+3.25195313	-45.59326172	+1536
+1457970942.22149990	+9.01757813	-6.66650391	-0.65478516	+53.08593750	-5.82275391	-56.40380859	+2476	+8.89892578	-5.87109375	-0.40869141	+6.04248047	-14.21630859	+11.95312500	+1980	+6.97851563	-9.79541016	-0.77343750	+32.49755859	+3.25195313	-45.61523438	+1536
+1457970942.22980000	+9.01757813	-6.66650391	-0.65917969	+53.08593750	-5.80078125	-56.40380859	+2476	+8.89892578	-5.87109375	-0.41308594	+6.04248047	-14.21630859	+11.95312500	+1980	+6.98291016	-9.79101563	-0.77343750	+32.51953125	+3.25195313	-45.65917969	+1536
+1457970942.23400000	+9.01757813	-6.66650391	-0.65917969	+53.10791016	-5.80078125	-56.40380859	+2476	+8.89892578	-5.87109375	-0.41308594	+6.06445313	-14.21630859	+11.95312500	+1976	+6.98291016	-9.79101563	-0.76904297	+32.54150391	+3.25195313	-45.65917969	+1540
+1457970942.23819990	+9.01757813	-6.66650391	-0.65917969	+53.10791016	-5.80078125	-56.40380859	+2476	+8.89892578	-5.87109375	-0.41308594	+6.06445313	-14.21630859	+11.93115234	+1976	+6.98730469	-9.79101563	-0.76904297	+32.56347656	+3.25195313	-45.68115234	+1540
+1457970942.24230000	+9.01318359	-6.66650391	-0.65917969	+53.10791016	-5.80078125	-56.40380859	+2476	+8.89892578	-5.87109375	-0.41308594	+6.06445313	-14.21630859	+11.93115234	+1976	+6.98730469	-9.79101563	-0.76904297	+32.56347656	+3.25195313	-45.68115234	+1540
+1457970942.25070000	+9.01318359	-6.66650391	-0.66357422	+53.12988281	-5.77880859	-56.40380859	+2476	+8.89892578	-5.87109375	-0.41308594	+6.08642578	-14.19433594	+11.90917969	+1976	+6.98730469	-9.79101563	-0.76904297	+32.58544922	+3.27392578	-45.68115234	+1540
+1457970942.25480010	+9.01318359	-6.66650391	-0.66357422	+53.12988281	-5.75683594	-56.38183594	+2476	+8.89453125	-5.87109375	-0.41308594	+6.08642578	-14.19433594	+11.90917969	+1976	+6.98730469	-9.79101563	-0.76904297	+32.58544922	+3.27392578	-45.70312500	+1540
+1457970942.25900010	+9.01318359	-6.66650391	-0.66357422	+53.12988281	-5.75683594	-56.38183594	+2472	+8.89453125	-5.87548828	-0.41308594	+6.10839844	-14.19433594	+11.90917969	+1972	+6.98291016	-9.79101563	-0.76904297	+32.58544922	+3.27392578	-45.68115234	+1540
+1457970942.26320000	+9.01318359	-6.66650391	-0.66357422	+53.12988281	-5.73486328	-56.38183594	+2472	+8.89453125	-5.87548828	-0.41748047	+6.10839844	-14.17236328	+11.88720703	+1972	+6.98291016	-9.79541016	-0.76904297	+32.58544922	+3.29589844	-45.68115234	+1540
+1457970942.27150010	+9.01318359	-6.66650391	-0.66796875	+53.15185547	-5.71289063	-56.38183594	+2472	+8.89453125	-5.87548828	-0.41748047	+6.13037109	-14.17236328	+11.86523438	+1972	+6.97851563	-9.79541016	-0.77343750	+32.56347656	+3.29589844	-45.68115234	+1540
+1457970942.27570010	+9.00878906	-6.66650391	-0.66796875	+53.15185547	-5.71289063	-56.38183594	+2468	+8.89453125	-5.87548828	-0.41748047	+6.13037109	-14.15039063	+11.86523438	+1968	+6.97851563	-9.79541016	-0.77343750	+32.56347656	+3.31787109	-45.65917969	+1540
+1457970942.27979990	+9.00878906	-6.66650391	-0.66796875	+53.15185547	-5.69091797	-56.38183594	+2468	+8.89453125	-5.87548828	-0.41748047	+6.13037109	-14.15039063	+11.84326172	+1968	+6.97851563	-9.79541016	-0.77783203	+32.56347656	+3.31787109	-45.65917969	+1540
+1457970942.28399990	+9.00878906	-6.66650391	-0.66796875	+53.15185547	-5.66894531	-56.38183594	+2464	+8.89453125	-5.87548828	-0.41748047	+6.13037109	-14.15039063	+11.84326172	+1968	+6.97412109	-9.79980469	-0.77783203	+32.54150391	+3.33984375	-45.63720703	+1540
+1457970942.29230000	+9.00878906	-6.66650391	-0.66796875	+53.15185547	-5.66894531	-56.38183594	+2460	+8.89453125	-5.87548828	-0.41748047	+6.15234375	-14.15039063	+11.82128906	+1964	+6.96972656	-9.79980469	-0.78222656	+32.54150391	+3.36181641	-45.63720703	+1540
+1457970942.29650000	+9.00878906	-6.66650391	-0.66796875	+53.17382813	-5.64697266	-56.38183594	+2460	+8.89013672	-5.87548828	-0.41748047	+6.15234375	-14.12841797	+11.82128906	+1964	+6.96972656	-9.79980469	-0.78222656	+32.54150391	+3.36181641	-45.61523438	+1540
+1457970942.30060010	+9.00439453	-6.66650391	-0.66796875	+53.17382813	-5.64697266	-56.38183594	+2456	+8.89013672	-5.87548828	-0.41748047	+6.15234375	-14.12841797	+11.79931641	+1960	+6.96972656	-9.79980469	-0.78222656	+32.54150391	+3.36181641	-45.61523438	+1540
+1457970942.30480000	+9.00439453	-6.66650391	-0.66796875	+53.17382813	-5.64697266	-56.38183594	+2456	+8.89013672	-5.87548828	-0.41748047	+6.15234375	-14.12841797	+11.79931641	+1960	+6.96972656	-9.79980469	-0.78662109	+32.54150391	+3.38378906	-45.61523438	+1540
+1457970942.31310010	+9.00439453	-6.66650391	-0.66796875	+53.17382813	-5.62500000	-56.38183594	+2452	+8.89013672	-5.87548828	-0.41748047	+6.17431641	-14.12841797	+11.79931641	+1956	+6.96972656	-9.80419922	-0.78662109	+32.54150391	+3.38378906	-45.61523438	+1536
+1457970942.31730010	+9.00439453	-6.66650391	-0.67236328	+53.19580078	-5.62500000	-56.38183594	+2448	+8.89013672	-5.87548828	-0.41748047	+6.17431641	-14.12841797	+11.79931641	+1956	+6.96972656	-9.79980469	-0.78662109	+32.56347656	+3.38378906	-45.63720703	+1536
+1457970942.32150010	+9.00439453	-6.66650391	-0.67236328	+53.19580078	-5.62500000	-56.38183594	+2448	+8.89013672	-5.87548828	-0.41748047	+6.17431641	-14.12841797	+11.77734375	+1956	+6.96972656	-9.79980469	-0.78222656	+32.58544922	+3.40576172	-45.63720703	+1536
+1457970942.32559990	+9.00439453	-6.66650391	-0.67236328	+53.19580078	-5.62500000	-56.38183594	+2444	+8.89013672	-5.87548828	-0.42187500	+6.17431641	-14.12841797	+11.77734375	+1952	+6.96972656	-9.79980469	-0.78222656	+32.58544922	+3.40576172	-45.65917969	+1536
+1457970942.32979990	+9.00439453	-6.66650391	-0.67236328	+53.21777344	-5.62500000	-56.38183594	+2444	+8.89013672	-5.87548828	-0.42187500	+6.17431641	-14.12841797	+11.77734375	+1952	+6.97412109	-9.79980469	-0.78222656	+32.60742188	+3.40576172	-45.65917969	+1536
+1457970942.33810000	+9.00878906	-6.66650391	-0.67236328	+53.21777344	-5.62500000	-56.38183594	+2440	+8.89013672	-5.87548828	-0.42187500	+6.17431641	-14.12841797	+11.77734375	+1948	+6.97412109	-9.79980469	-0.77783203	+32.62939453	+3.40576172	-45.68115234	+1536
+1457970942.34229990	+9.00878906	-6.66650391	-0.67236328	+53.21777344	-5.62500000	-56.38183594	+2440	+8.89013672	-5.87548828	-0.42187500	+6.19628906	-14.12841797	+11.77734375	+1948	+6.97412109	-9.79980469	-0.77783203	+32.65136719	+3.40576172	-45.70312500	+1536
+1457970942.34649990	+9.00878906	-6.66650391	-0.67236328	+53.21777344	-5.62500000	-56.38183594	+2440	+8.89013672	-5.87548828	-0.42187500	+6.19628906	-14.12841797	+11.77734375	+1948	+6.97851563	-9.79980469	-0.77783203	+32.65136719	+3.40576172	-45.70312500	+1536
+1457970942.35060000	+9.00878906	-6.66650391	-0.67236328	+53.23974609	-5.62500000	-56.40380859	+2436	+8.89013672	-5.87548828	-0.42187500	+6.19628906	-14.12841797	+11.77734375	+1944	+6.97851563	-9.79980469	-0.77783203	+32.67333984	+3.40576172	-45.72509766	+1536
+1457970942.35480000	+9.00878906	-6.66650391	-0.67236328	+53.23974609	-5.62500000	-56.40380859	+2436	+8.89013672	-5.87548828	-0.42187500	+6.19628906	-14.12841797	+11.77734375	+1944	+6.97851563	-9.79541016	-0.77783203	+32.67333984	+3.40576172	-45.72509766	+1536
+1457970942.36310010	+9.00878906	-6.66650391	-0.67236328	+53.23974609	-5.62500000	-56.40380859	+2436	+8.89013672	-5.87548828	-0.42187500	+6.19628906	-14.12841797	+11.77734375	+1944	+6.97851563	-9.79541016	-0.77343750	+32.69531250	+3.40576172	-45.74707031	+1536
+1457970942.36730000	+9.00878906	-6.66650391	-0.67236328	+53.23974609	-5.62500000	-56.40380859	+2432	+8.89013672	-5.87988281	-0.42187500	+6.21826172	-14.12841797	+11.75537109	+1940	+6.97851563	-9.79541016	-0.77343750	+32.69531250	+3.40576172	-45.74707031	+1536
+1457970942.37140010	+9.00878906	-6.66650391	-0.67236328	+53.23974609	-5.62500000	-56.40380859	+2432	+8.89013672	-5.87988281	-0.42187500	+6.21826172	-14.12841797	+11.75537109	+1940	+6.97851563	-9.79541016	-0.77343750	+32.71728516	+3.40576172	-45.74707031	+1536
+1457970942.37560010	+9.00439453	-6.66650391	-0.67236328	+53.23974609	-5.62500000	-56.40380859	+2432	+8.88574219	-5.87988281	-0.42626953	+6.21826172	-14.12841797	+11.75537109	+1940	+6.97851563	-9.79541016	-0.77343750	+32.71728516	+3.40576172	-45.74707031	+1536
+1457970942.37980010	+9.00439453	-6.66650391	-0.67236328	+53.23974609	-5.60302734	-56.40380859	+2432	+8.88574219	-5.87988281	-0.42626953	+6.21826172	-14.12841797	+11.73339844	+1940	+6.97851563	-9.79541016	-0.77343750	+32.71728516	+3.40576172	-45.74707031	+1536
+1457970942.38809990	+9.00439453	-6.66650391	-0.67675781	+53.26171875	-5.60302734	-56.40380859	+2428	+8.88574219	-5.87988281	-0.42626953	+6.24023438	-14.12841797	+11.71142578	+1936	+6.97851563	-9.79980469	-0.77783203	+32.69531250	+3.40576172	-45.74707031	+1536
+1457970942.39229990	+9.00439453	-6.66650391	-0.67675781	+53.26171875	-5.60302734	-56.42578125	+2428	+8.88574219	-5.87988281	-0.42626953	+6.24023438	-14.12841797	+11.71142578	+1936	+6.97851563	-9.79980469	-0.77783203	+32.69531250	+3.42773438	-45.74707031	+1536
+1457970942.39640000	+9.00439453	-6.66650391	-0.67675781	+53.26171875	-5.58105469	-56.42578125	+2428	+8.88574219	-5.87988281	-0.42626953	+6.26220703	-14.12841797	+11.68945313	+1936	+6.97412109	-9.79980469	-0.77783203	+32.69531250	+3.42773438	-45.74707031	+1536
+1457970942.40060000	+9.00439453	-6.66650391	-0.67675781	+53.26171875	-5.58105469	-56.42578125	+2428	+8.88574219	-5.87988281	-0.42626953	+6.26220703	-14.12841797	+11.68945313	+1932	+6.97412109	-9.79980469	-0.78222656	+32.69531250	+3.42773438	-45.74707031	+1536
+1457970942.40479990	+9.00439453	-6.66650391	-0.67675781	+53.26171875	-5.55908203	-56.44775391	+2428	+8.88574219	-5.87988281	-0.42626953	+6.26220703	-14.12841797	+11.66748047	+1932	+6.97412109	-9.79980469	-0.78222656	+32.67333984	+3.42773438	-45.74707031	+1536
+1457970942.41310000	+9.00000000	-6.66650391	-0.67675781	+53.26171875	-5.55908203	-56.46972656	+2424	+8.88574219	-5.87988281	-0.42626953	+6.28417969	-14.12841797	+11.62353516	+1932	+6.96972656	-9.80419922	-0.78662109	+32.67333984	+3.42773438	-45.72509766	+1536
+1457970942.41730000	+9.00000000	-6.66650391	-0.67675781	+53.26171875	-5.53710938	-56.46972656	+2424	+8.88574219	-5.87988281	-0.42626953	+6.28417969	-14.12841797	+11.62353516	+1928	+6.96533203	-9.80419922	-0.78662109	+32.65136719	+3.42773438	-45.74707031	+1536
+1457970942.42140010	+9.00000000	-6.66650391	-0.67675781	+53.26171875	-5.53710938	-56.49169922	+2424	+8.88574219	-5.87988281	-0.43066406	+6.30615234	-14.12841797	+11.60156250	+1928	+6.96533203	-9.80419922	-0.78662109	+32.65136719	+3.42773438	-45.74707031	+1532
+1457970942.42560010	+9.00000000	-6.66650391	-0.67675781	+53.26171875	-5.53710938	-56.49169922	+2424	+8.88574219	-5.87988281	-0.43066406	+6.30615234	-14.10644531	+11.57958984	+1928	+6.96533203	-9.80859375	-0.78662109	+32.65136719	+3.42773438	-45.74707031	+1532
+1457970942.42980000	+9.00000000	-6.66650391	-0.67675781	+53.26171875	-5.51513672	-56.51367188	+2420	+8.88574219	-5.87988281	-0.43066406	+6.30615234	-14.12841797	+11.57958984	+1928	+6.96533203	-9.80859375	-0.78662109	+32.65136719	+3.42773438	-45.76904297	+1532
+1457970942.43810010	+9.00000000	-6.66650391	-0.67675781	+53.26171875	-5.51513672	-56.53564453	+2420	+8.88574219	-5.87988281	-0.43066406	+6.32812500	-14.12841797	+11.55761719	+1928	+6.96533203	-9.80859375	-0.78662109	+32.67333984	+3.42773438	-45.79101563	+1528
+1457970942.44230010	+9.00000000	-6.66650391	-0.67675781	+53.26171875	-5.51513672	-56.53564453	+2420	+8.88574219	-5.87988281	-0.43066406	+6.32812500	-14.12841797	+11.53564453	+1924	+6.96533203	-9.80859375	-0.78662109	+32.69531250	+3.42773438	-45.81298828	+1528
+1457970942.44639990	+9.00000000	-6.66650391	-0.67675781	+53.28369141	-5.51513672	-56.55761719	+2420	+8.88134766	-5.87988281	-0.43066406	+6.32812500	-14.12841797	+11.53564453	+1924	+6.96972656	-9.80859375	-0.78222656	+32.71728516	+3.42773438	-45.83496094	+1528
+1457970942.45059990	+9.00000000	-6.66650391	-0.67675781	+53.28369141	-5.49316406	-56.55761719	+2416	+8.88134766	-5.87988281	-0.43505859	+6.32812500	-14.12841797	+11.51367188	+1924	+6.96972656	-9.80419922	-0.78222656	+32.71728516	+3.42773438	-45.85693359	+1528
+1457970942.45470000	+9.00000000	-6.66650391	-0.67675781	+53.28369141	-5.49316406	-56.57958984	+2416	+8.88134766	-5.87988281	-0.43505859	+6.35009766	-14.12841797	+11.51367188	+1924	+6.97412109	-9.80419922	-0.78222656	+32.73925781	+3.42773438	-45.87890625	+1528
+1457970942.46310000	+9.00439453	-6.67089844	-0.67675781	+53.28369141	-5.49316406	-56.57958984	+2416	+8.88134766	-5.87988281	-0.43505859	+6.35009766	-14.12841797	+11.49169922	+1924	+6.97412109	-9.80419922	-0.77783203	+32.78320313	+3.40576172	-45.92285156	+1528
+1457970942.46720000	+9.00439453	-6.67089844	-0.67675781	+53.28369141	-5.49316406	-56.60156250	+2416	+8.88134766	-5.87988281	-0.43505859	+6.35009766	-14.15039063	+11.49169922	+1924	+6.97851563	-9.80419922	-0.77783203	+32.78320313	+3.40576172	-45.94482422	+1528
+1457970942.47140000	+9.00439453	-6.67089844	-0.68115234	+53.30566406	-5.49316406	-56.60156250	+2416	+8.88134766	-5.87988281	-0.43505859	+6.37207031	-14.15039063	+11.49169922	+1924	+6.97851563	-9.80419922	-0.77343750	+32.80517578	+3.40576172	-45.94482422	+1532
+1457970942.47560000	+9.00439453	-6.67089844	-0.68115234	+53.30566406	-5.49316406	-56.60156250	+2416	+8.88134766	-5.87988281	-0.43505859	+6.37207031	-14.15039063	+11.49169922	+1924	+6.97851563	-9.80419922	-0.77343750	+32.82714844	+3.40576172	-45.96679688	+1532
+1457970942.47970010	+9.00439453	-6.67089844	-0.68115234	+53.30566406	-5.49316406	-56.60156250	+2416	+8.88134766	-5.87988281	-0.43505859	+6.37207031	-14.15039063	+11.46972656	+1924	+6.98291016	-9.80419922	-0.77343750	+32.82714844	+3.42773438	-45.96679688	+1532
+1457970942.49219990	+9.00439453	-6.67089844	-0.68115234	+53.30566406	-5.47119141	-56.62353516	+2412	+8.88134766	-5.87988281	-0.43945313	+6.39404297	-14.15039063	+11.46972656	+1920	+6.98291016	-9.79980469	-0.77343750	+32.84912109	+3.42773438	-45.98876953	+1532
+1457970942.50060010	+9.00000000	-6.67089844	-0.68115234	+53.30566406	-5.47119141	-56.62353516	+2412	+8.88134766	-5.87988281	-0.43945313	+6.41601563	-14.15039063	+11.44775391	+1920	+6.98291016	-9.80419922	-0.77343750	+32.84912109	+3.42773438	-45.98876953	+1532
+1457970942.50889990	+9.00000000	-6.67089844	-0.68115234	+53.32763672	-5.44921875	-56.62353516	+2412	+8.88134766	-5.87988281	-0.43945313	+6.41601563	-14.15039063	+11.42578125	+1920	+6.97851563	-9.80419922	-0.77343750	+32.84912109	+3.44970703	-45.98876953	+1532
+1457970942.51309990	+9.00000000	-6.67089844	-0.68115234	+53.32763672	-5.44921875	-56.62353516	+2412	+8.88134766	-5.87988281	-0.43945313	+6.43798828	-14.12841797	+11.42578125	+1920	+6.97851563	-9.80419922	-0.77343750	+32.84912109	+3.44970703	-45.98876953	+1532
+1457970942.51720000	+9.00000000	-6.67089844	-0.68115234	+53.32763672	-5.42724609	-56.62353516	+2412	+8.87695313	-5.87988281	-0.43945313	+6.43798828	-14.12841797	+11.40380859	+1920	+6.97851563	-9.80419922	-0.77783203	+32.84912109	+3.44970703	-45.96679688	+1532
+1457970942.52550010	+9.00000000	-6.67089844	-0.68115234	+53.32763672	-5.40527344	-56.62353516	+2412	+8.87695313	-5.87988281	-0.43945313	+6.45996094	-14.12841797	+11.38183594	+1920	+6.97412109	-9.80419922	-0.77783203	+32.82714844	+3.47167969	-45.96679688	+1532
+1457970942.52970000	+8.99560547	-6.67089844	-0.68115234	+53.32763672	-5.40527344	-56.64550781	+2412	+8.87695313	-5.87988281	-0.43945313	+6.45996094	-14.12841797	+11.38183594	+1916	+6.97412109	-9.80859375	-0.78222656	+32.80517578	+3.47167969	-45.94482422	+1532
+1457970942.53390000	+8.99560547	-6.67089844	-0.68115234	+53.32763672	-5.38330078	-56.64550781	+2408	+8.87695313	-5.87988281	-0.43945313	+6.45996094	-14.12841797	+11.35986328	+1916	+6.96972656	-9.80859375	-0.78222656	+32.80517578	+3.49365234	-45.94482422	+1532
+1457970942.53800010	+8.99560547	-6.67089844	-0.68115234	+53.32763672	-5.38330078	-56.64550781	+2408	+8.87695313	-5.87988281	-0.43945313	+6.48193359	-14.10644531	+11.33789063	+1916	+6.96972656	-9.80859375	-0.78662109	+32.80517578	+3.49365234	-45.92285156	+1536
+1457970942.54640010	+8.99560547	-6.67089844	-0.68554688	+53.32763672	-5.36132813	-56.64550781	+2408	+8.87695313	-5.87988281	-0.44384766	+6.48193359	-14.10644531	+11.31591797	+1916	+6.96533203	-9.80859375	-0.78662109	+32.80517578	+3.51562500	-45.92285156	+1532
+1457970942.55469990	+8.99560547	-6.67089844	-0.68554688	+53.32763672	-5.36132813	-56.64550781	+2404	+8.87695313	-5.87988281	-0.44384766	+6.50390625	-14.10644531	+11.29394531	+1916	+6.96533203	-9.81298828	-0.79101563	+32.80517578	+3.53759766	-45.92285156	+1532
+1457970942.55890010	+8.99560547	-6.67089844	-0.68554688	+53.32763672	-5.33935547	-56.64550781	+2404	+8.87695313	-5.87988281	-0.44384766	+6.50390625	-14.10644531	+11.29394531	+1916	+6.96533203	-9.81298828	-0.79101563	+32.80517578	+3.53759766	-45.92285156	+1532
+1457970942.56719990	+8.99560547	-6.67089844	-0.68554688	+53.32763672	-5.33935547	-56.64550781	+2404	+8.87255859	-5.87988281	-0.44384766	+6.52587891	-14.10644531	+11.27197266	+1912	+6.96533203	-9.81298828	-0.78662109	+32.82714844	+3.53759766	-45.94482422	+1528
+1457970942.57139990	+8.99560547	-6.67089844	-0.68554688	+53.32763672	-5.33935547	-56.64550781	+2404	+8.87255859	-5.87988281	-0.44384766	+6.52587891	-14.10644531	+11.25000000	+1912	+6.96972656	-9.80859375	-0.78662109	+32.84912109	+3.53759766	-45.96679688	+1528
+1457970942.57550000	+8.99560547	-6.67089844	-0.68554688	+53.34960938	-5.33935547	-56.64550781	+2404	+8.87255859	-5.87988281	-0.44384766	+6.52587891	-14.10644531	+11.25000000	+1912	+6.96972656	-9.80859375	-0.78662109	+32.84912109	+3.53759766	-45.96679688	+1528
+1457970942.58390000	+8.99560547	-6.67089844	-0.68994141	+53.34960938	-5.33935547	-56.64550781	+2400	+8.87255859	-5.87988281	-0.44384766	+6.52587891	-14.12841797	+11.22802734	+1912	+6.97412109	-9.80859375	-0.78222656	+32.87109375	+3.53759766	-46.01074219	+1528
+1457970942.58800010	+8.99560547	-6.67089844	-0.68994141	+53.34960938	-5.33935547	-56.64550781	+2400	+8.87255859	-5.87988281	-0.44384766	+6.54785156	-14.12841797	+11.22802734	+1912	+6.97412109	-9.80859375	-0.78222656	+32.89306641	+3.55957031	-46.01074219	+1528
+1457970942.59220000	+8.99560547	-6.67089844	-0.68994141	+53.34960938	-5.31738281	-56.64550781	+2400	+8.87255859	-5.87988281	-0.44824219	+6.54785156	-14.12841797	+11.22802734	+1912	+6.97412109	-9.80859375	-0.78222656	+32.91503906	+3.55957031	-46.03271484	+1528
+1457970942.59640000	+8.99560547	-6.67089844	-0.68994141	+53.34960938	-5.31738281	-56.64550781	+2400	+8.87255859	-5.87988281	-0.44824219	+6.54785156	-14.12841797	+11.22802734	+1912	+6.97412109	-9.80859375	-0.78222656	+32.91503906	+3.55957031	-46.05468750	+1528
+1457970942.60050010	+8.99560547	-6.67089844	-0.68994141	+53.34960938	-5.31738281	-56.64550781	+2400	+8.87255859	-5.87988281	-0.44824219	+6.54785156	-14.12841797	+11.20605469	+1908	+6.97851563	-9.80859375	-0.77783203	+32.93701172	+3.55957031	-46.05468750	+1528
+1457970942.60879990	+8.99560547	-6.67089844	-0.68994141	+53.37158203	-5.31738281	-56.66748047	+2396	+8.87255859	-5.87988281	-0.44824219	+6.56982422	-14.12841797	+11.20605469	+1908	+6.97851563	-9.80859375	-0.77783203	+32.93701172	+3.55957031	-46.07666016	+1528
+1457970942.61299990	+8.99560547	-6.67089844	-0.68994141	+53.37158203	-5.31738281	-56.66748047	+2396	+8.87255859	-5.87988281	-0.44824219	+6.56982422	-14.12841797	+11.20605469	+1908	+6.97851563	-9.80859375	-0.77783203	+32.95898438	+3.55957031	-46.07666016	+1528
+1457970942.62130000	+8.99560547	-6.67089844	-0.68994141	+53.37158203	-5.31738281	-56.66748047	+2396	+8.87255859	-5.87988281	-0.44824219	+6.56982422	-14.12841797	+11.18408203	+1908	+6.97851563	-9.80859375	-0.77783203	+32.95898438	+3.55957031	-46.07666016	+1528
+1457970942.62550000	+8.99560547	-6.67089844	-0.68994141	+53.39355469	-5.29541016	-56.66748047	+2396	+8.87255859	-5.87988281	-0.44824219	+6.59179688	-14.12841797	+11.18408203	+1908	+6.97851563	-9.80859375	-0.77783203	+32.95898438	+3.58154297	-46.07666016	+1528
+1457970942.62969990	+8.99560547	-6.67089844	-0.68994141	+53.39355469	-5.29541016	-56.66748047	+2396	+8.87255859	-5.87988281	-0.44824219	+6.59179688	-14.12841797	+11.16210938	+1908	+6.97851563	-9.80859375	-0.77783203	+32.95898438	+3.58154297	-46.07666016	+1528
+1457970942.63800000	+8.99560547	-6.67089844	-0.68994141	+53.39355469	-5.29541016	-56.66748047	+2392	+8.87255859	-5.87988281	-0.44824219	+6.59179688	-14.12841797	+11.16210938	+1904	+6.97851563	-9.80859375	-0.78222656	+32.95898438	+3.58154297	-46.07666016	+1528
+1457970942.64220000	+8.99560547	-6.67089844	-0.68994141	+53.39355469	-5.29541016	-56.66748047	+2392	+8.87255859	-5.87988281	-0.44824219	+6.61376953	-14.12841797	+11.14013672	+1904	+6.97412109	-9.80859375	-0.78222656	+32.93701172	+3.60351563	-46.05468750	+1528
+1457970942.65050010	+8.99560547	-6.67089844	-0.69433594	+53.41552734	-5.27343750	-56.64550781	+2392	+8.87255859	-5.87988281	-0.44824219	+6.61376953	-14.10644531	+11.11816406	+1904	+6.97412109	-9.81298828	-0.78222656	+32.93701172	+3.60351563	-46.05468750	+1528
+1457970942.65470000	+8.99121094	-6.67089844	-0.69433594	+53.41552734	-5.27343750	-56.64550781	+2388	+8.87255859	-5.87988281	-0.44824219	+6.63574219	-14.10644531	+11.11816406	+1904	+6.96972656	-9.81298828	-0.78662109	+32.91503906	+3.62548828	-46.03271484	+1528
+1457970942.65879990	+8.99121094	-6.67089844	-0.69433594	+53.41552734	-5.25146484	-56.64550781	+2388	+8.87255859	-5.87988281	-0.44824219	+6.63574219	-14.10644531	+11.09619141	+1900	+6.96972656	-9.81298828	-0.78662109	+32.91503906	+3.62548828	-46.03271484	+1524
+1457970942.66300010	+8.99121094	-6.67089844	-0.69433594	+53.41552734	-5.25146484	-56.64550781	+2388	+8.87255859	-5.88427734	-0.45263672	+6.63574219	-14.08447266	+11.09619141	+1900	+6.96533203	-9.81298828	-0.79101563	+32.91503906	+3.64746094	-46.03271484	+1524
+1457970942.66720010	+8.99121094	-6.67089844	-0.69433594	+53.41552734	-5.22949219	-56.64550781	+2388	+8.87255859	-5.88427734	-0.45263672	+6.63574219	-14.08447266	+11.07421875	+1900	+6.96533203	-9.81738281	-0.79101563	+32.89306641	+3.64746094	-46.01074219	+1524
+1457970942.67129990	+8.99121094	-6.67089844	-0.69433594	+53.41552734	-5.22949219	-56.64550781	+2384	+8.87255859	-5.88427734	-0.45263672	+6.65771484	-14.08447266	+11.07421875	+1900	+6.96533203	-9.81738281	-0.79101563	+32.89306641	+3.64746094	-46.01074219	+1524
+1457970942.67960000	+8.99121094	-6.67089844	-0.69873047	+53.43750000	-5.20751953	-56.62353516	+2384	+8.86816406	-5.88427734	-0.45263672	+6.65771484	-14.08447266	+11.05224609	+1896	+6.96533203	-9.81738281	-0.79101563	+32.89306641	+3.66943359	-46.01074219	+1524
+1457970942.68380000	+8.99121094	-6.67089844	-0.69873047	+53.43750000	-5.20751953	-56.62353516	+2384	+8.86816406	-5.88427734	-0.45263672	+6.65771484	-14.08447266	+11.05224609	+1896	+6.96533203	-9.81738281	-0.79101563	+32.91503906	+3.69140625	-46.03271484	+1520
+1457970942.68800000	+8.98681641	-6.67529297	-0.69873047	+53.43750000	-5.20751953	-56.62353516	+2384	+8.86816406	-5.88427734	-0.45263672	+6.65771484	-14.06250000	+11.03027344	+1896	+6.96533203	-9.81738281	-0.79101563	+32.91503906	+3.69140625	-46.03271484	+1520
+1457970942.69210000	+8.98681641	-6.67529297	-0.69873047	+53.43750000	-5.20751953	-56.62353516	+2380	+8.86816406	-5.88427734	-0.45263672	+6.67968750	-14.06250000	+11.03027344	+1896	+6.96533203	-9.81738281	-0.79101563	+32.93701172	+3.69140625	-46.03271484	+1520
+1457970942.69630000	+8.98681641	-6.67529297	-0.69873047	+53.43750000	-5.20751953	-56.62353516	+2380	+8.86816406	-5.88427734	-0.45263672	+6.67968750	-14.06250000	+11.00830078	+1892	+6.96533203	-9.81738281	-0.79101563	+32.93701172	+3.71337891	-46.05468750	+1520
+1457970942.70050000	+8.98681641	-6.67529297	-0.69873047	+53.45947266	-5.18554688	-56.62353516	+2380	+8.86816406	-5.88427734	-0.45703125	+6.67968750	-14.06250000	+11.00830078	+1892	+6.96533203	-9.81738281	-0.79101563	+32.95898438	+3.71337891	-46.05468750	+1516
+1457970942.70880010	+8.98681641	-6.67529297	-0.70312500	+53.45947266	-5.18554688	-56.62353516	+2380	+8.86816406	-5.88427734	-0.45703125	+6.67968750	-14.06250000	+11.00830078	+1892	+6.96972656	-9.81738281	-0.78662109	+32.98095703	+3.71337891	-46.07666016	+1516
+1457970942.71300010	+8.98681641	-6.67529297	-0.70312500	+53.45947266	-5.18554688	-56.62353516	+2376	+8.86816406	-5.88427734	-0.45703125	+6.67968750	-14.06250000	+10.98632813	+1892	+6.96972656	-9.81298828	-0.78662109	+33.00292969	+3.71337891	-46.09863281	+1516
+1457970942.71709990	+8.98681641	-6.67529297	-0.70312500	+53.45947266	-5.18554688	-56.62353516	+2376	+8.86376953	-5.88427734	-0.45703125	+6.67968750	-14.06250000	+10.98632813	+1888	+6.97412109	-9.81298828	-0.78662109	+33.02490234	+3.73535156	-46.09863281	+1516
+1457970942.72129990	+8.98681641	-6.67529297	-0.70312500	+53.48144531	-5.18554688	-56.62353516	+2376	+8.86376953	-5.88427734	-0.45703125	+6.70166016	-14.04052734	+10.98632813	+1888	+6.97412109	-9.81298828	-0.78662109	+33.02490234	+3.73535156	-46.12060547	+1516
+1457970942.72550010	+8.98681641	-6.67529297	-0.70312500	+53.48144531	-5.18554688	-56.60156250	+2376	+8.86376953	-5.88427734	-0.45703125	+6.70166016	-14.04052734	+10.98632813	+1888	+6.97412109	-9.81298828	-0.78222656	+33.04687500	+3.73535156	-46.12060547	+1516
+1457970942.72960000	+8.98681641	-6.67529297	-0.70312500	+53.48144531	-5.18554688	-56.60156250	+2376	+8.86376953	-5.88427734	-0.46142578	+6.70166016	-14.04052734	+10.98632813	+1888	+6.97412109	-9.81298828	-0.78222656	+33.04687500	+3.73535156	-46.14257813	+1516
+1457970942.73799990	+8.98681641	-6.67529297	-0.70312500	+53.48144531	-5.16357422	-56.60156250	+2376	+8.86376953	-5.88427734	-0.46142578	+6.70166016	-14.04052734	+10.96435547	+1888	+6.97412109	-9.81298828	-0.78222656	+33.06884766	+3.73535156	-46.14257813	+1516
+1457970942.74210000	+8.98681641	-6.67529297	-0.70312500	+53.48144531	-5.16357422	-56.60156250	+2372	+8.86376953	-5.88427734	-0.46142578	+6.70166016	-14.01855469	+10.96435547	+1884	+6.97412109	-9.81298828	-0.78222656	+33.06884766	+3.75732422	-46.14257813	+1516
+1457970942.74630000	+8.98681641	-6.67529297	-0.70751953	+53.50341797	-5.16357422	-56.60156250	+2372	+8.86376953	-5.88867188	-0.46142578	+6.70166016	-14.01855469	+10.96435547	+1884	+6.97412109	-9.81298828	-0.78222656	+33.06884766	+3.75732422	-46.14257813	+1516
+1457970942.75050000	+8.98681641	-6.67529297	-0.70751953	+53.50341797	-5.14160156	-56.60156250	+2372	+8.86376953	-5.88867188	-0.46142578	+6.70166016	-14.01855469	+10.94238281	+1884	+6.97412109	-9.81298828	-0.78222656	+33.06884766	+3.75732422	-46.14257813	+1512
+1457970942.75460000	+8.98681641	-6.67529297	-0.70751953	+53.50341797	-5.14160156	-56.60156250	+2372	+8.86376953	-5.88867188	-0.46142578	+6.72363281	-14.01855469	+10.94238281	+1884	+6.97412109	-9.81298828	-0.78222656	+33.06884766	+3.75732422	-46.14257813	+1512
+1457970942.75880000	+8.98242188	-6.67529297	-0.70751953	+53.50341797	-5.14160156	-56.60156250	+2372	+8.86376953	-5.88867188	-0.46142578	+6.72363281	-13.99658203	+10.94238281	+1884	+6.97412109	-9.81298828	-0.78222656	+33.06884766	+3.77929688	-46.14257813	+1512
+1457970942.76710010	+8.98242188	-6.67529297	-0.70751953	+53.50341797	-5.11962891	-56.60156250	+2368	+8.85937500	-5.88867188	-0.46582031	+6.72363281	-13.99658203	+10.92041016	+1880	+6.96972656	-9.81738281	-0.78662109	+33.06884766	+3.77929688	-46.12060547	+1512
+1457970942.77130010	+8.98242188	-6.67529297	-0.70751953	+53.50341797	-5.11962891	-56.57958984	+2368	+8.85937500	-5.88867188	-0.46582031	+6.72363281	-13.97460938	+10.92041016	+1880	+6.96972656	-9.81738281	-0.78662109	+33.04687500	+3.80126953	-46.12060547	+1512
+1457970942.77539990	+8.98242188	-6.67968750	-0.70751953	+53.50341797	-5.09765625	-56.57958984	+2368	+8.85937500	-5.88867188	-0.46582031	+6.72363281	-13.97460938	+10.89843750	+1880	+6.96972656	-9.81738281	-0.79101563	+33.04687500	+3.80126953	-46.12060547	+1512
+1457970942.77959990	+8.98242188	-6.67968750	-0.70751953	+53.50341797	-5.09765625	-56.57958984	+2364	+8.85937500	-5.88867188	-0.46582031	+6.72363281	-13.97460938	+10.89843750	+1876	+6.96533203	-9.81738281	-0.79101563	+33.04687500	+3.82324219	-46.09863281	+1512
+1457970942.78379990	+8.98242188	-6.67968750	-0.71191406	+53.50341797	-5.07568359	-56.57958984	+2364	+8.85937500	-5.88867188	-0.46582031	+6.72363281	-13.95263672	+10.87646484	+1876	+6.96533203	-9.82177734	-0.79101563	+33.02490234	+3.82324219	-46.09863281	+1512
+1457970942.79210000	+8.97802734	-6.67968750	-0.71191406	+53.50341797	-5.07568359	-56.55761719	+2360	+8.85937500	-5.88867188	-0.46582031	+6.74560547	-13.95263672	+10.85449219	+1872	+6.96093750	-9.82177734	-0.79541016	+33.02490234	+3.84521484	-46.07666016	+1512
+1457970942.79629990	+8.97802734	-6.67968750	-0.71191406	+53.50341797	-5.05371094	-56.55761719	+2360	+8.85937500	-5.88867188	-0.46582031	+6.74560547	-13.93066406	+10.85449219	+1872	+6.96093750	-9.82177734	-0.79541016	+33.00292969	+3.86718750	-46.07666016	+1508
+1457970942.80040000	+8.97802734	-6.67968750	-0.71191406	+53.52539063	-5.05371094	-56.55761719	+2360	+8.85937500	-5.88867188	-0.47021484	+6.74560547	-13.93066406	+10.85449219	+1872	+6.96093750	-9.82177734	-0.79541016	+33.00292969	+3.86718750	-46.07666016	+1508
+1457970942.80460000	+8.97802734	-6.67968750	-0.71191406	+53.52539063	-5.05371094	-56.55761719	+2356	+8.85937500	-5.88867188	-0.47021484	+6.74560547	-13.90869141	+10.83251953	+1872	+6.96093750	-9.82177734	-0.79541016	+33.02490234	+3.88916016	-46.07666016	+1508
+1457970942.80880000	+8.97802734	-6.67968750	-0.71191406	+53.52539063	-5.05371094	-56.55761719	+2356	+8.85937500	-5.88867188	-0.47021484	+6.74560547	-13.90869141	+10.83251953	+1868	+6.96093750	-9.82177734	-0.79541016	+33.02490234	+3.88916016	-46.07666016	+1504
+1457970942.81710000	+8.97802734	-6.67968750	-0.71630859	+53.52539063	-5.03173828	-56.53564453	+2352	+8.85937500	-5.88867188	-0.47021484	+6.74560547	-13.90869141	+10.83251953	+1868	+6.96093750	-9.82177734	-0.79541016	+33.04687500	+3.91113281	-46.07666016	+1504
