# Supplementary material for: A direct effect of perception on action when grasping a cup
Source: Sci Rep. 2018 Jan 9;8:171. doi: 10.1038/s41598-017-18591-5 (PMC5760564; doi:10.1038/s41598-017-18591-5)
Supplement: Supplementary file 6 — Supplementary Information [file 41598_2017_18591_MOESM6_ESM.zip › SciRep_Data/S01instruct/S01_100instruct_Tr42.dat]

+1000000000000.00000000	+0.00000000	+0.00000000	+0.00000000	+0.00000000	+0.00000000	+0.00000000	+0	+0.00000000	+0.00000000	+0.00000000	+0.00000000	+0.00000000	+0.00000000	+0	+0.00000000	+0.00000000	+0.00000000	+0.00000000	+0.00000000	+0.00000000	+0
+1457970942.82130000	+8.97802734	-6.67968750	-0.71630859	+53.52539063	-5.03173828	-56.53564453	+2352	+8.85498047	-5.89306641	-0.47021484	+6.74560547	-13.88671875	+10.81054688	+1868	+6.96093750	-9.82177734	-0.79541016	+33.04687500	+3.91113281	-46.09863281	+1504
+1457970942.82540010	+8.97802734	-6.67968750	-0.71630859	+53.52539063	-5.03173828	-56.53564453	+2352	+8.85498047	-5.89306641	-0.47460938	+6.74560547	-13.88671875	+10.81054688	+1864	+6.96093750	-9.82177734	-0.79541016	+33.06884766	+3.93310547	-46.09863281	+1504
+1457970942.82960010	+8.97802734	-6.67968750	-0.71630859	+53.52539063	-5.03173828	-56.53564453	+2348	+8.85498047	-5.89306641	-0.47460938	+6.74560547	-13.88671875	+10.81054688	+1864	+6.96533203	-9.82177734	-0.79101563	+33.09082031	+3.93310547	-46.09863281	+1504
+1457970942.83369990	+8.97802734	-6.67968750	-0.71630859	+53.52539063	-5.03173828	-56.53564453	+2348	+8.85498047	-5.89306641	-0.47460938	+6.74560547	-13.88671875	+10.81054688	+1864	+6.96533203	-9.82177734	-0.79101563	+33.09082031	+3.93310547	-46.12060547	+1500
+1457970942.83789990	+8.97802734	-6.67968750	-0.71630859	+53.54736328	-5.03173828	-56.51367188	+2348	+8.85498047	-5.89306641	-0.47460938	+6.74560547	-13.88671875	+10.81054688	+1864	+6.96533203	-9.82177734	-0.79101563	+33.11279297	+3.93310547	-46.12060547	+1500
+1457970942.84620000	+8.97802734	-6.67968750	-0.71630859	+53.54736328	-5.03173828	-56.51367188	+2344	+8.85498047	-5.89306641	-0.47460938	+6.74560547	-13.86474609	+10.81054688	+1860	+6.96972656	-9.82177734	-0.79101563	+33.13476563	+3.95507813	-46.14257813	+1500
+1457970942.85040000	+8.97802734	-6.67968750	-0.72070313	+53.54736328	-5.03173828	-56.51367188	+2344	+8.85498047	-5.89306641	-0.47460938	+6.74560547	-13.86474609	+10.81054688	+1860	+6.96972656	-9.82177734	-0.79101563	+33.13476563	+3.95507813	-46.14257813	+1500
+1457970948.86859990	+8.77587891	-6.64013672	-0.83496094	+55.21728516	-4.57031250	-54.47021484	+1980	+8.63525391	-5.84912109	-0.57568359	+6.94335938	-13.40332031	+8.41552734	+1484	+6.76757813	-9.78662109	-0.87011719	+33.72802734	+5.00976563	-45.54931641	+1448
+1457970948.87280010	+8.77587891	-6.64013672	-0.83496094	+55.21728516	-4.57031250	-54.47021484	+1980	+8.63525391	-5.84912109	-0.57568359	+6.94335938	-13.40332031	+8.39355469	+1488	+6.76757813	-9.78662109	-0.87451172	+33.70605469	+5.03173828	-45.52734375	+1448
+1457970948.87700010	+8.77587891	-6.64013672	-0.83496094	+55.21728516	-4.57031250	-54.47021484	+1980	+8.63525391	-5.84912109	-0.57568359	+6.94335938	-13.40332031	+8.39355469	+1488	+6.76318359	-9.78662109	-0.87451172	+33.68408203	+5.03173828	-45.50537109	+1448
+1457970948.88529990	+8.77587891	-6.64013672	-0.83496094	+55.21728516	-4.57031250	-54.47021484	+1976	+8.63525391	-5.84912109	-0.57568359	+6.94335938	-13.40332031	+8.39355469	+1488	+6.75878906	-9.79101563	-0.87890625	+33.66210938	+5.03173828	-45.48339844	+1448
+1457970948.88949990	+8.77587891	-6.64013672	-0.83496094	+55.21728516	-4.57031250	-54.47021484	+1976	+8.63525391	-5.84912109	-0.57568359	+6.94335938	-13.40332031	+8.39355469	+1488	+6.75878906	-9.79101563	-0.88330078	+33.64013672	+5.03173828	-45.46142578	+1444
+1457970948.89360000	+8.77587891	-6.64013672	-0.83496094	+55.21728516	-4.57031250	-54.47021484	+1976	+8.63525391	-5.84912109	-0.57568359	+6.94335938	-13.40332031	+8.39355469	+1488	+6.75878906	-9.79101563	-0.88330078	+33.64013672	+5.03173828	-45.46142578	+1444
+1457970948.89780000	+8.77587891	-6.64013672	-0.83496094	+55.21728516	-4.57031250	-54.47021484	+1976	+8.63525391	-5.84912109	-0.57568359	+6.94335938	-13.40332031	+8.39355469	+1488	+6.75878906	-9.79101563	-0.88330078	+33.64013672	+5.03173828	-45.46142578	+1444
+1457970948.90200000	+8.77587891	-6.64013672	-0.83496094	+55.21728516	-4.57031250	-54.47021484	+1976	+8.63525391	-5.84912109	-0.57568359	+6.94335938	-13.40332031	+8.39355469	+1488	+6.75878906	-9.79101563	-0.88330078	+33.64013672	+5.03173828	-45.46142578	+1440
+1457970948.90610000	+8.77587891	-6.64013672	-0.83496094	+55.21728516	-4.57031250	-54.49218750	+1976	+8.63525391	-5.84912109	-0.57568359	+6.94335938	-13.40332031	+8.39355469	+1488	+6.75878906	-9.79101563	-0.88330078	+33.64013672	+5.03173828	-45.46142578	+1440
+1457970948.91030000	+8.77587891	-6.64013672	-0.83496094	+55.21728516	-4.57031250	-54.49218750	+1976	+8.63525391	-5.84912109	-0.57568359	+6.94335938	-13.40332031	+8.39355469	+1488	+6.75878906	-9.79101563	-0.88330078	+33.64013672	+5.03173828	-45.48339844	+1440
+1457970948.91450000	+8.77587891	-6.64013672	-0.83496094	+55.21728516	-4.57031250	-54.49218750	+1976	+8.63525391	-5.84912109	-0.57568359	+6.94335938	-13.40332031	+8.39355469	+1488	+6.75878906	-9.79101563	-0.87890625	+33.66210938	+5.03173828	-45.48339844	+1440
+1457970948.91860010	+8.78027344	-6.64013672	-0.83496094	+55.21728516	-4.57031250	-54.49218750	+1976	+8.63525391	-5.84912109	-0.57568359	+6.94335938	-13.40332031	+8.39355469	+1488	+6.75878906	-9.79101563	-0.87890625	+33.66210938	+5.03173828	-45.48339844	+1440
+1457970948.92280010	+8.78027344	-6.64013672	-0.83496094	+55.21728516	-4.57031250	-54.49218750	+1976	+8.63525391	-5.84912109	-0.57568359	+6.94335938	-13.40332031	+8.39355469	+1488	+6.76318359	-9.79101563	-0.87890625	+33.66210938	+5.00976563	-45.48339844	+1436
+1457970948.92700000	+8.78027344	-6.64013672	-0.83496094	+55.21728516	-4.59228516	-54.49218750	+1976	+8.63525391	-5.84912109	-0.57568359	+6.92138672	-13.40332031	+8.41552734	+1492	+6.76318359	-9.79101563	-0.87890625	+33.68408203	+5.00976563	-45.50537109	+1436
+1457970948.93109990	+8.78027344	-6.64013672	-0.83496094	+55.21728516	-4.59228516	-54.49218750	+1976	+8.63525391	-5.84912109	-0.57568359	+6.92138672	-13.40332031	+8.41552734	+1492	+6.76318359	-9.79101563	-0.87890625	+33.68408203	+5.00976563	-45.50537109	+1436
+1457970948.93530010	+8.78027344	-6.64013672	-0.83496094	+55.21728516	-4.59228516	-54.49218750	+1976	+8.63525391	-5.84912109	-0.57568359	+6.92138672	-13.40332031	+8.41552734	+1492	+6.76318359	-9.79101563	-0.87451172	+33.68408203	+5.00976563	-45.50537109	+1436
+1457970948.93950010	+8.78027344	-6.64013672	-0.83496094	+55.21728516	-4.59228516	-54.49218750	+1976	+8.63525391	-5.84912109	-0.57568359	+6.92138672	-13.40332031	+8.41552734	+1492	+6.76318359	-9.79101563	-0.87451172	+33.68408203	+5.00976563	-45.50537109	+1436
+1457970948.94359990	+8.78027344	-6.64013672	-0.83496094	+55.21728516	-4.59228516	-54.49218750	+1976	+8.63525391	-5.84912109	-0.57568359	+6.92138672	-13.40332031	+8.41552734	+1492	+6.76757813	-9.78662109	-0.87451172	+33.70605469	+5.00976563	-45.52734375	+1436
+1457970948.95190000	+8.78027344	-6.64013672	-0.83496094	+55.21728516	-4.59228516	-54.49218750	+1976	+8.63525391	-5.84912109	-0.57568359	+6.92138672	-13.40332031	+8.41552734	+1492	+6.76757813	-9.78662109	-0.87451172	+33.70605469	+5.00976563	-45.52734375	+1436
+1457970948.95610000	+8.78027344	-6.64013672	-0.83496094	+55.21728516	-4.59228516	-54.49218750	+1980	+8.63525391	-5.84912109	-0.57568359	+6.92138672	-13.40332031	+8.41552734	+1492	+6.76757813	-9.78662109	-0.87451172	+33.70605469	+5.00976563	-45.52734375	+1436
+1457970948.96030000	+8.78027344	-6.64013672	-0.83496094	+55.21728516	-4.59228516	-54.49218750	+1980	+8.63525391	-5.84912109	-0.57568359	+6.92138672	-13.42529297	+8.41552734	+1492	+6.76757813	-9.78662109	-0.87451172	+33.70605469	+5.00976563	-45.52734375	+1436
+1457970948.96440010	+8.78027344	-6.64013672	-0.83496094	+55.21728516	-4.59228516	-54.49218750	+1980	+8.63525391	-5.84912109	-0.57568359	+6.92138672	-13.42529297	+8.41552734	+1492	+6.76757813	-9.78662109	-0.87451172	+33.70605469	+5.00976563	-45.52734375	+1436
+1457970948.96860000	+8.78027344	-6.64013672	-0.83496094	+55.21728516	-4.59228516	-54.49218750	+1980	+8.63525391	-5.84912109	-0.57568359	+6.92138672	-13.42529297	+8.41552734	+1492	+6.76757813	-9.78662109	-0.87451172	+33.70605469	+5.00976563	-45.52734375	+1436
+1457970948.97280000	+8.78027344	-6.64013672	-0.83496094	+55.21728516	-4.59228516	-54.49218750	+1980	+8.63525391	-5.84912109	-0.57568359	+6.92138672	-13.42529297	+8.41552734	+1492	+6.76757813	-9.78662109	-0.87451172	+33.70605469	+5.00976563	-45.52734375	+1432
+1457970948.97690010	+8.78027344	-6.64013672	-0.83496094	+55.21728516	-4.59228516	-54.49218750	+1980	+8.63525391	-5.84912109	-0.57568359	+6.92138672	-13.42529297	+8.41552734	+1492	+6.76757813	-9.78662109	-0.87451172	+33.70605469	+5.00976563	-45.52734375	+1432
+1457970948.98110010	+8.78027344	-6.64013672	-0.83496094	+55.21728516	-4.59228516	-54.49218750	+1980	+8.63525391	-5.84912109	-0.57568359	+6.92138672	-13.42529297	+8.41552734	+1492	+6.76757813	-9.78662109	-0.87451172	+33.70605469	+5.00976563	-45.52734375	+1432
+1457970948.98530010	+8.78027344	-6.64013672	-0.83496094	+55.21728516	-4.59228516	-54.49218750	+1980	+8.63525391	-5.84912109	-0.57568359	+6.92138672	-13.42529297	+8.39355469	+1492	+6.76757813	-9.78662109	-0.87451172	+33.70605469	+5.00976563	-45.52734375	+1432
+1457970948.98939990	+8.78027344	-6.64013672	-0.83496094	+55.21728516	-4.59228516	-54.49218750	+1980	+8.63525391	-5.84912109	-0.57568359	+6.92138672	-13.42529297	+8.39355469	+1492	+6.76318359	-9.78662109	-0.87451172	+33.68408203	+5.00976563	-45.52734375	+1432
+1457970948.99359990	+8.78027344	-6.64013672	-0.83496094	+55.21728516	-4.59228516	-54.49218750	+1980	+8.63525391	-5.84912109	-0.57568359	+6.92138672	-13.42529297	+8.39355469	+1492	+6.76318359	-9.78662109	-0.87451172	+33.68408203	+5.00976563	-45.50537109	+1432
+1457970948.99780010	+8.78027344	-6.64013672	-0.83496094	+55.21728516	-4.59228516	-54.49218750	+1980	+8.63525391	-5.84912109	-0.57568359	+6.92138672	-13.42529297	+8.39355469	+1492	+6.76318359	-9.78662109	-0.87451172	+33.68408203	+5.00976563	-45.50537109	+1432
+1457970949.00190000	+8.78027344	-6.64013672	-0.83496094	+55.21728516	-4.59228516	-54.49218750	+1980	+8.63525391	-5.84912109	-0.57568359	+6.92138672	-13.42529297	+8.39355469	+1492	+6.76318359	-9.78662109	-0.87451172	+33.68408203	+5.00976563	-45.50537109	+1432
+1457970949.00609990	+8.78027344	-6.64013672	-0.83496094	+55.21728516	-4.59228516	-54.49218750	+1980	+8.63525391	-5.84912109	-0.57568359	+6.92138672	-13.42529297	+8.39355469	+1492	+6.76318359	-9.78662109	-0.87451172	+33.68408203	+5.00976563	-45.50537109	+1432
+1457970949.01029990	+8.78027344	-6.64013672	-0.83496094	+55.21728516	-4.59228516	-54.49218750	+1980	+8.63525391	-5.84912109	-0.57568359	+6.92138672	-13.42529297	+8.39355469	+1492	+6.76318359	-9.78662109	-0.87890625	+33.68408203	+5.00976563	-45.50537109	+1432
+1457970949.01440000	+8.78027344	-6.64013672	-0.83496094	+55.21728516	-4.59228516	-54.49218750	+1980	+8.63525391	-5.84912109	-0.57568359	+6.92138672	-13.42529297	+8.39355469	+1492	+6.76318359	-9.78662109	-0.87890625	+33.68408203	+5.00976563	-45.50537109	+1432
+1457970949.01860000	+8.78027344	-6.64013672	-0.83496094	+55.21728516	-4.59228516	-54.49218750	+1980	+8.63525391	-5.84912109	-0.57568359	+6.92138672	-13.42529297	+8.39355469	+1492	+6.76318359	-9.78662109	-0.87890625	+33.68408203	+5.00976563	-45.50537109	+1432
+1457970949.02270010	+8.78027344	-6.64013672	-0.83496094	+55.21728516	-4.59228516	-54.49218750	+1980	+8.63525391	-5.84912109	-0.57568359	+6.92138672	-13.42529297	+8.41552734	+1492	+6.76318359	-9.78662109	-0.87890625	+33.68408203	+5.00976563	-45.50537109	+1432
+1457970949.03110000	+8.78027344	-6.64013672	-0.83496094	+55.21728516	-4.59228516	-54.49218750	+1980	+8.63525391	-5.84912109	-0.57568359	+6.92138672	-13.42529297	+8.41552734	+1492	+6.76318359	-9.78662109	-0.87451172	+33.68408203	+5.00976563	-45.50537109	+1432
+1457970949.03520010	+8.78027344	-6.64013672	-0.83496094	+55.21728516	-4.59228516	-54.49218750	+1980	+8.63525391	-5.84912109	-0.57568359	+6.92138672	-13.42529297	+8.41552734	+1492	+6.76318359	-9.78662109	-0.87451172	+33.68408203	+5.00976563	-45.50537109	+1432
+1457970949.03940010	+8.78027344	-6.64013672	-0.83496094	+55.21728516	-4.59228516	-54.49218750	+1980	+8.63525391	-5.84912109	-0.57568359	+6.92138672	-13.42529297	+8.41552734	+1492	+6.76318359	-9.78662109	-0.87451172	+33.68408203	+5.00976563	-45.50537109	+1432
+1457970949.04360010	+8.78027344	-6.64013672	-0.83496094	+55.21728516	-4.59228516	-54.49218750	+1980	+8.63525391	-5.84912109	-0.57568359	+6.92138672	-13.42529297	+8.41552734	+1492	+6.76318359	-9.78662109	-0.87451172	+33.68408203	+5.00976563	-45.50537109	+1432
+1457970949.04769990	+8.78027344	-6.64013672	-0.83496094	+55.21728516	-4.59228516	-54.49218750	+1980	+8.63525391	-5.84912109	-0.57568359	+6.92138672	-13.42529297	+8.41552734	+1492	+6.76757813	-9.78662109	-0.87451172	+33.70605469	+5.00976563	-45.50537109	+1432
+1457970949.05189990	+8.78027344	-6.64013672	-0.83496094	+55.21728516	-4.59228516	-54.49218750	+1980	+8.63525391	-5.84912109	-0.57568359	+6.92138672	-13.42529297	+8.41552734	+1492	+6.76757813	-9.78662109	-0.87451172	+33.70605469	+5.00976563	-45.52734375	+1432
+1457970949.05609990	+8.78027344	-6.64013672	-0.83496094	+55.21728516	-4.59228516	-54.49218750	+1980	+8.63525391	-5.84912109	-0.57568359	+6.92138672	-13.42529297	+8.41552734	+1492	+6.76757813	-9.78662109	-0.87451172	+33.70605469	+5.00976563	-45.52734375	+1432
+1457970949.06020000	+8.78027344	-6.64013672	-0.83496094	+55.21728516	-4.59228516	-54.49218750	+1980	+8.63525391	-5.84912109	-0.57568359	+6.92138672	-13.42529297	+8.41552734	+1492	+6.76757813	-9.78662109	-0.87451172	+33.70605469	+5.00976563	-45.52734375	+1432
+1457970949.06440000	+8.78027344	-6.64013672	-0.83496094	+55.21728516	-4.61425781	-54.49218750	+1984	+8.63525391	-5.84912109	-0.57568359	+6.92138672	-13.42529297	+8.43750000	+1492	+6.76757813	-9.78662109	-0.87011719	+33.70605469	+5.00976563	-45.52734375	+1432
+1457970949.07270000	+8.78027344	-6.64013672	-0.83496094	+55.21728516	-4.61425781	-54.49218750	+1984	+8.63525391	-5.84912109	-0.57568359	+6.92138672	-13.42529297	+8.43750000	+1492	+6.76757813	-9.78662109	-0.87011719	+33.72802734	+5.00976563	-45.52734375	+1432
+1457970949.07690000	+8.78027344	-6.64013672	-0.83496094	+55.21728516	-4.61425781	-54.49218750	+1984	+8.63525391	-5.84912109	-0.57568359	+6.92138672	-13.42529297	+8.43750000	+1492	+6.76757813	-9.78662109	-0.87011719	+33.72802734	+5.00976563	-45.52734375	+1432
+1457970949.08110000	+8.78027344	-6.63574219	-0.83496094	+55.23925781	-4.61425781	-54.49218750	+1984	+8.63525391	-5.84912109	-0.57568359	+6.92138672	-13.42529297	+8.43750000	+1492	+6.76757813	-9.78662109	-0.87011719	+33.72802734	+5.00976563	-45.52734375	+1432
+1457970949.08940010	+8.78027344	-6.63574219	-0.83496094	+55.23925781	-4.61425781	-54.49218750	+1984	+8.63525391	-5.84912109	-0.57568359	+6.92138672	-13.42529297	+8.43750000	+1492	+6.76757813	-9.78662109	-0.87011719	+33.72802734	+5.00976563	-45.52734375	+1432
+1457970949.09360000	+8.78027344	-6.63574219	-0.83496094	+55.23925781	-4.61425781	-54.47021484	+1984	+8.63525391	-5.84912109	-0.57568359	+6.92138672	-13.42529297	+8.43750000	+1492	+6.76757813	-9.78662109	-0.87011719	+33.70605469	+5.00976563	-45.52734375	+1432
+1457970949.09770010	+8.78027344	-6.63574219	-0.83496094	+55.23925781	-4.61425781	-54.47021484	+1984	+8.63525391	-5.84912109	-0.57568359	+6.92138672	-13.42529297	+8.43750000	+1492	+6.76757813	-9.78662109	-0.87011719	+33.70605469	+5.00976563	-45.52734375	+1432
+1457970949.10190010	+8.78027344	-6.63574219	-0.83496094	+55.23925781	-4.61425781	-54.47021484	+1984	+8.63525391	-5.84912109	-0.57568359	+6.92138672	-13.42529297	+8.45947266	+1492	+6.76757813	-9.78662109	-0.87451172	+33.70605469	+5.00976563	-45.50537109	+1432
+1457970949.11019990	+8.78027344	-6.63574219	-0.83496094	+55.23925781	-4.61425781	-54.47021484	+1984	+8.63525391	-5.84912109	-0.57568359	+6.92138672	-13.42529297	+8.45947266	+1492	+6.76757813	-9.78662109	-0.87451172	+33.70605469	+5.00976563	-45.50537109	+1432
+1457970949.11439990	+8.78027344	-6.63574219	-0.83496094	+55.23925781	-4.61425781	-54.47021484	+1984	+8.63525391	-5.84912109	-0.57568359	+6.92138672	-13.42529297	+8.45947266	+1492	+6.76757813	-9.78662109	-0.87451172	+33.70605469	+5.00976563	-45.50537109	+1432
+1457970949.12270000	+8.78027344	-6.63574219	-0.83496094	+55.23925781	-4.61425781	-54.47021484	+1984	+8.63525391	-5.84912109	-0.57568359	+6.92138672	-13.42529297	+8.45947266	+1492	+6.76757813	-9.78662109	-0.87451172	+33.68408203	+5.00976563	-45.48339844	+1432
+1457970949.12690000	+8.78027344	-6.63574219	-0.83496094	+55.21728516	-4.61425781	-54.47021484	+1984	+8.63525391	-5.84912109	-0.57568359	+6.92138672	-13.42529297	+8.45947266	+1492	+6.76318359	-9.78662109	-0.87451172	+33.68408203	+5.00976563	-45.48339844	+1432
+1457970949.13100000	+8.78027344	-6.63574219	-0.83496094	+55.21728516	-4.61425781	-54.47021484	+1984	+8.63525391	-5.84912109	-0.57568359	+6.92138672	-13.42529297	+8.45947266	+1492	+6.76318359	-9.78662109	-0.87451172	+33.68408203	+5.00976563	-45.48339844	+1432
+1457970949.13520000	+8.78027344	-6.63574219	-0.83496094	+55.21728516	-4.61425781	-54.47021484	+1984	+8.63525391	-5.84912109	-0.57568359	+6.92138672	-13.42529297	+8.45947266	+1492	+6.76318359	-9.78662109	-0.87451172	+33.68408203	+5.00976563	-45.48339844	+1432
+1457970949.13940000	+8.78027344	-6.63574219	-0.83496094	+55.21728516	-4.61425781	-54.47021484	+1984	+8.63525391	-5.84912109	-0.57128906	+6.92138672	-13.42529297	+8.45947266	+1492	+6.76318359	-9.78662109	-0.87451172	+33.68408203	+5.00976563	-45.48339844	+1432
+1457970949.14350010	+8.78027344	-6.63574219	-0.83496094	+55.21728516	-4.61425781	-54.44824219	+1984	+8.63525391	-5.84912109	-0.57128906	+6.89941406	-13.42529297	+8.45947266	+1492	+6.76318359	-9.78662109	-0.87451172	+33.68408203	+5.00976563	-45.46142578	+1432
+1457970949.15190010	+8.78027344	-6.63574219	-0.83496094	+55.23925781	-4.63623047	-54.44824219	+1984	+8.63525391	-5.84912109	-0.57128906	+6.89941406	-13.42529297	+8.48144531	+1492	+6.76757813	-9.78662109	-0.87451172	+33.68408203	+5.00976563	-45.48339844	+1432
+1457970949.16020010	+8.78027344	-6.63574219	-0.83496094	+55.23925781	-4.63623047	-54.44824219	+1984	+8.63525391	-5.84912109	-0.57128906	+6.89941406	-13.42529297	+8.48144531	+1492	+6.76757813	-9.78662109	-0.87451172	+33.68408203	+5.00976563	-45.48339844	+1432
+1457970949.16849990	+8.78027344	-6.63574219	-0.83496094	+55.23925781	-4.63623047	-54.44824219	+1984	+8.63525391	-5.84912109	-0.57128906	+6.89941406	-13.44726563	+8.50341797	+1492	+6.76757813	-9.78222656	-0.87011719	+33.70605469	+5.00976563	-45.48339844	+1432
+1457970949.17269990	+8.78027344	-6.63574219	-0.83496094	+55.23925781	-4.65820313	-54.44824219	+1984	+8.63525391	-5.84912109	-0.57128906	+6.89941406	-13.44726563	+8.50341797	+1492	+6.77197266	-9.78222656	-0.87011719	+33.70605469	+5.00976563	-45.50537109	+1432
+1457970949.17680000	+8.78027344	-6.63574219	-0.83496094	+55.23925781	-4.65820313	-54.44824219	+1984	+8.63525391	-5.84912109	-0.57128906	+6.89941406	-13.44726563	+8.50341797	+1492	+6.77197266	-9.78222656	-0.87011719	+33.72802734	+5.00976563	-45.50537109	+1432
+1457970949.18100000	+8.78027344	-6.63574219	-0.83496094	+55.23925781	-4.65820313	-54.44824219	+1984	+8.63525391	-5.84912109	-0.57128906	+6.89941406	-13.44726563	+8.50341797	+1492	+6.77197266	-9.78222656	-0.86572266	+33.72802734	+5.00976563	-45.50537109	+1436
+1457970949.18520000	+8.78466797	-6.63574219	-0.83496094	+55.23925781	-4.65820313	-54.44824219	+1984	+8.63525391	-5.84912109	-0.57128906	+6.89941406	-13.44726563	+8.52539063	+1492	+6.77636719	-9.77783203	-0.86572266	+33.72802734	+5.00976563	-45.52734375	+1436
+1457970949.18930010	+8.78466797	-6.63574219	-0.83496094	+55.23925781	-4.65820313	-54.44824219	+1988	+8.63525391	-5.84912109	-0.57128906	+6.87744141	-13.44726563	+8.52539063	+1492	+6.77636719	-9.77783203	-0.86572266	+33.75000000	+5.00976563	-45.52734375	+1436
+1457970949.19770000	+8.78466797	-6.63574219	-0.83496094	+55.23925781	-4.68017578	-54.44824219	+1988	+8.63525391	-5.84912109	-0.57128906	+6.87744141	-13.44726563	+8.52539063	+1492	+6.77636719	-9.77783203	-0.86132813	+33.75000000	+4.98779297	-45.52734375	+1436
+1457970949.20180010	+8.78466797	-6.63574219	-0.83496094	+55.23925781	-4.68017578	-54.44824219	+1988	+8.63525391	-5.84912109	-0.57128906	+6.87744141	-13.44726563	+8.52539063	+1492	+6.77636719	-9.77783203	-0.86132813	+33.75000000	+4.98779297	-45.52734375	+1436
+1457970949.20600010	+8.78466797	-6.63574219	-0.83496094	+55.23925781	-4.68017578	-54.42626953	+1988	+8.63525391	-5.84912109	-0.57128906	+6.87744141	-13.44726563	+8.54736328	+1492	+6.77636719	-9.77783203	-0.86132813	+33.75000000	+4.98779297	-45.52734375	+1436
+1457970949.21020010	+8.78466797	-6.63574219	-0.83496094	+55.23925781	-4.68017578	-54.42626953	+1988	+8.63525391	-5.84912109	-0.57128906	+6.87744141	-13.44726563	+8.54736328	+1492	+6.77636719	-9.77783203	-0.86132813	+33.75000000	+4.98779297	-45.52734375	+1436
+1457970949.21429990	+8.78466797	-6.63574219	-0.83496094	+55.21728516	-4.68017578	-54.42626953	+1988	+8.63525391	-5.84912109	-0.57128906	+6.87744141	-13.44726563	+8.54736328	+1492	+6.77636719	-9.77783203	-0.86572266	+33.75000000	+4.98779297	-45.50537109	+1436
+1457970949.21849990	+8.78466797	-6.63574219	-0.83496094	+55.21728516	-4.68017578	-54.42626953	+1988	+8.63525391	-5.84912109	-0.57128906	+6.87744141	-13.44726563	+8.54736328	+1492	+6.77636719	-9.77783203	-0.86572266	+33.72802734	+4.98779297	-45.50537109	+1436
+1457970949.22270010	+8.78466797	-6.63574219	-0.83496094	+55.21728516	-4.68017578	-54.42626953	+1988	+8.63525391	-5.84912109	-0.57128906	+6.87744141	-13.44726563	+8.54736328	+1492	+6.77636719	-9.77783203	-0.86572266	+33.72802734	+4.98779297	-45.50537109	+1436
+1457970949.22680000	+8.78466797	-6.63574219	-0.83056641	+55.21728516	-4.68017578	-54.42626953	+1988	+8.63525391	-5.84472656	-0.57128906	+6.87744141	-13.42529297	+8.54736328	+1492	+6.77636719	-9.77783203	-0.86572266	+33.70605469	+4.98779297	-45.48339844	+1436
+1457970949.23099990	+8.78466797	-6.63574219	-0.83056641	+55.21728516	-4.68017578	-54.42626953	+1988	+8.63525391	-5.84472656	-0.57128906	+6.87744141	-13.42529297	+8.54736328	+1492	+6.77197266	-9.77783203	-0.86572266	+33.70605469	+4.98779297	-45.48339844	+1436
+1457970949.23519990	+8.78466797	-6.63574219	-0.83056641	+55.21728516	-4.68017578	-54.42626953	+1988	+8.63525391	-5.84472656	-0.57128906	+6.87744141	-13.42529297	+8.56933594	+1492	+6.77197266	-9.77783203	-0.86572266	+33.70605469	+5.00976563	-45.48339844	+1436
+1457970949.23930000	+8.78466797	-6.63574219	-0.83056641	+55.21728516	-4.68017578	-54.42626953	+1984	+8.63525391	-5.84472656	-0.57128906	+6.87744141	-13.42529297	+8.56933594	+1492	+6.77197266	-9.77783203	-0.86572266	+33.70605469	+5.00976563	-45.48339844	+1436
+1457970949.24350000	+8.78466797	-6.63574219	-0.83056641	+55.21728516	-4.68017578	-54.42626953	+1984	+8.63525391	-5.84472656	-0.57128906	+6.87744141	-13.42529297	+8.56933594	+1492	+6.77197266	-9.77783203	-0.86572266	+33.68408203	+5.00976563	-45.46142578	+1436
+1457970949.24770000	+8.78466797	-6.63574219	-0.83056641	+55.21728516	-4.68017578	-54.42626953	+1984	+8.63525391	-5.84472656	-0.57128906	+6.87744141	-13.42529297	+8.56933594	+1492	+6.77197266	-9.77783203	-0.86572266	+33.68408203	+5.00976563	-45.46142578	+1436
+1457970949.25600000	+8.78466797	-6.63574219	-0.83056641	+55.21728516	-4.68017578	-54.42626953	+1984	+8.63525391	-5.84472656	-0.57128906	+6.87744141	-13.42529297	+8.56933594	+1492	+6.77197266	-9.77783203	-0.87011719	+33.68408203	+5.00976563	-45.46142578	+1436
+1457970949.26009990	+8.78466797	-6.63574219	-0.83056641	+55.21728516	-4.68017578	-54.42626953	+1984	+8.63525391	-5.84472656	-0.57128906	+6.87744141	-13.42529297	+8.56933594	+1492	+6.77197266	-9.77783203	-0.87011719	+33.68408203	+5.00976563	-45.46142578	+1436
+1457970949.26430010	+8.78466797	-6.63574219	-0.83056641	+55.21728516	-4.68017578	-54.42626953	+1984	+8.63525391	-5.84472656	-0.57128906	+6.87744141	-13.42529297	+8.56933594	+1496	+6.77197266	-9.77783203	-0.87011719	+33.68408203	+5.00976563	-45.46142578	+1436
+1457970949.26850010	+8.78466797	-6.63574219	-0.83056641	+55.21728516	-4.68017578	-54.42626953	+1984	+8.63525391	-5.84472656	-0.57128906	+6.87744141	-13.42529297	+8.56933594	+1496	+6.77197266	-9.77783203	-0.87011719	+33.68408203	+5.00976563	-45.46142578	+1432
+1457970949.27259990	+8.78466797	-6.63574219	-0.83056641	+55.21728516	-4.68017578	-54.42626953	+1984	+8.63525391	-5.84472656	-0.57128906	+6.87744141	-13.42529297	+8.56933594	+1496	+6.77197266	-9.77783203	-0.87011719	+33.68408203	+5.00976563	-45.46142578	+1432
+1457970949.27679990	+8.78466797	-6.63574219	-0.83056641	+55.21728516	-4.68017578	-54.42626953	+1984	+8.63525391	-5.84472656	-0.57128906	+6.85546875	-13.42529297	+8.56933594	+1496	+6.77197266	-9.77783203	-0.86572266	+33.68408203	+5.00976563	-45.46142578	+1432
+1457970949.28099990	+8.78466797	-6.63574219	-0.83056641	+55.21728516	-4.68017578	-54.42626953	+1984	+8.63525391	-5.84472656	-0.57128906	+6.85546875	-13.42529297	+8.56933594	+1496	+6.77197266	-9.77783203	-0.86572266	+33.68408203	+4.98779297	-45.46142578	+1432
+1457970949.28510000	+8.78466797	-6.63574219	-0.83056641	+55.21728516	-4.68017578	-54.42626953	+1984	+8.63525391	-5.84472656	-0.57128906	+6.85546875	-13.42529297	+8.59130859	+1496	+6.77197266	-9.77783203	-0.86572266	+33.68408203	+4.98779297	-45.46142578	+1432
+1457970949.29349990	+8.78466797	-6.63574219	-0.83056641	+55.21728516	-4.68017578	-54.42626953	+1984	+8.63525391	-5.84472656	-0.57128906	+6.85546875	-13.42529297	+8.59130859	+1496	+6.77197266	-9.77783203	-0.86572266	+33.68408203	+4.98779297	-45.46142578	+1432
+1457970949.30180000	+8.78466797	-6.63574219	-0.83056641	+55.21728516	-4.68017578	-54.42626953	+1984	+8.63525391	-5.84472656	-0.57128906	+6.85546875	-13.42529297	+8.59130859	+1496	+6.77197266	-9.77783203	-0.86572266	+33.68408203	+4.98779297	-45.46142578	+1432
+1457970949.31010010	+8.78466797	-6.63574219	-0.83056641	+55.21728516	-4.68017578	-54.42626953	+1984	+8.63525391	-5.84472656	-0.57128906	+6.85546875	-13.42529297	+8.59130859	+1496	+6.77197266	-9.77783203	-0.86572266	+33.70605469	+4.98779297	-45.48339844	+1432
+1457970949.31430010	+8.78466797	-6.63134766	-0.83056641	+55.21728516	-4.68017578	-54.42626953	+1984	+8.63525391	-5.84472656	-0.57128906	+6.85546875	-13.42529297	+8.59130859	+1496	+6.77636719	-9.77783203	-0.86572266	+33.70605469	+4.98779297	-45.48339844	+1432
+1457970949.31850000	+8.78466797	-6.63134766	-0.83056641	+55.21728516	-4.68017578	-54.42626953	+1984	+8.63525391	-5.84472656	-0.57128906	+6.85546875	-13.42529297	+8.61328125	+1496	+6.77636719	-9.77783203	-0.86572266	+33.70605469	+4.98779297	-45.48339844	+1432
+1457970949.32680010	+8.78466797	-6.63134766	-0.83056641	+55.21728516	-4.70214844	-54.42626953	+1984	+8.63525391	-5.84472656	-0.57128906	+6.85546875	-13.42529297	+8.61328125	+1496	+6.77636719	-9.77783203	-0.86572266	+33.70605469	+4.98779297	-45.48339844	+1432
+1457970949.33509990	+8.78466797	-6.63134766	-0.83056641	+55.21728516	-4.70214844	-54.40429688	+1984	+8.63525391	-5.84472656	-0.57128906	+6.85546875	-13.42529297	+8.61328125	+1496	+6.77636719	-9.77783203	-0.86572266	+33.70605469	+4.98779297	-45.48339844	+1432
+1457970949.33929990	+8.78466797	-6.63134766	-0.83056641	+55.21728516	-4.70214844	-54.40429688	+1984	+8.63525391	-5.84472656	-0.57128906	+6.85546875	-13.42529297	+8.61328125	+1496	+6.77636719	-9.77783203	-0.86572266	+33.70605469	+4.98779297	-45.46142578	+1432
+1457970949.34760000	+8.78466797	-6.63134766	-0.83056641	+55.21728516	-4.70214844	-54.40429688	+1984	+8.63525391	-5.84472656	-0.57128906	+6.85546875	-13.42529297	+8.61328125	+1496	+6.77197266	-9.77783203	-0.86572266	+33.70605469	+4.98779297	-45.46142578	+1436
+1457970949.35590000	+8.78466797	-6.63134766	-0.83056641	+55.21728516	-4.68017578	-54.38232422	+1984	+8.63525391	-5.84472656	-0.56689453	+6.85546875	-13.42529297	+8.61328125	+1496	+6.77197266	-9.77783203	-0.86572266	+33.70605469	+4.98779297	-45.46142578	+1436
+1457970949.36430000	+8.78466797	-6.63134766	-0.83056641	+55.21728516	-4.68017578	-54.38232422	+1984	+8.63525391	-5.84472656	-0.56689453	+6.85546875	-13.42529297	+8.61328125	+1496	+6.77197266	-9.77783203	-0.86572266	+33.68408203	+4.98779297	-45.43945313	+1436
+1457970949.36840010	+8.78466797	-6.63134766	-0.83056641	+55.21728516	-4.68017578	-54.36035156	+1984	+8.63525391	-5.84472656	-0.56689453	+6.85546875	-13.42529297	+8.61328125	+1496	+6.77197266	-9.77783203	-0.86572266	+33.68408203	+4.98779297	-45.43945313	+1436
+1457970949.37260010	+8.78027344	-6.63134766	-0.83056641	+55.21728516	-4.68017578	-54.36035156	+1984	+8.63525391	-5.84472656	-0.56689453	+6.85546875	-13.42529297	+8.61328125	+1496	+6.77197266	-9.77783203	-0.86572266	+33.68408203	+4.98779297	-45.43945313	+1436
+1457970949.38089990	+8.78027344	-6.63134766	-0.83056641	+55.21728516	-4.68017578	-54.33837891	+1984	+8.63525391	-5.84472656	-0.56689453	+6.85546875	-13.42529297	+8.61328125	+1496	+6.77197266	-9.77783203	-0.86572266	+33.68408203	+4.98779297	-45.43945313	+1436
+1457970949.38509990	+8.78027344	-6.62695313	-0.83056641	+55.21728516	-4.68017578	-54.33837891	+1984	+8.63525391	-5.84472656	-0.56689453	+6.85546875	-13.42529297	+8.61328125	+1496	+6.77197266	-9.77783203	-0.86572266	+33.68408203	+4.98779297	-45.41748047	+1436
+1457970949.38930010	+8.78027344	-6.62695313	-0.83056641	+55.21728516	-4.68017578	-54.31640625	+1984	+8.63525391	-5.84033203	-0.56689453	+6.87744141	-13.42529297	+8.61328125	+1496	+6.76757813	-9.77783203	-0.86572266	+33.68408203	+4.98779297	-45.41748047	+1436
+1457970949.39759990	+8.78027344	-6.62695313	-0.83056641	+55.23925781	-4.70214844	-54.29443359	+1984	+8.63525391	-5.84033203	-0.56689453	+6.87744141	-13.42529297	+8.61328125	+1496	+6.76757813	-9.77783203	-0.86572266	+33.68408203	+4.98779297	-45.41748047	+1432
+1457970949.40179990	+8.78027344	-6.62695313	-0.83056641	+55.26123047	-4.70214844	-54.27246094	+1984	+8.63525391	-5.84033203	-0.56689453	+6.87744141	-13.42529297	+8.63525391	+1496	+6.77197266	-9.77783203	-0.86572266	+33.70605469	+4.98779297	-45.41748047	+1432
+1457970949.41010000	+8.78027344	-6.62255859	-0.83056641	+55.28320313	-4.70214844	-54.25048828	+1984	+8.63525391	-5.84033203	-0.56689453	+6.87744141	-13.40332031	+8.65722656	+1496	+6.77197266	-9.77343750	-0.86572266	+33.72802734	+4.96582031	-45.41748047	+1436
+1457970949.41840000	+8.77587891	-6.62255859	-0.83056641	+55.30517578	-4.72412109	-54.20654297	+1984	+8.63085938	-5.84033203	-0.56689453	+6.89941406	-13.40332031	+8.67919922	+1496	+6.77197266	-9.77343750	-0.86132813	+33.77197266	+4.96582031	-45.41748047	+1436
+1457970949.42260000	+8.77587891	-6.62255859	-0.83056641	+55.32714844	-4.72412109	-54.20654297	+1984	+8.63085938	-5.84033203	-0.56689453	+6.89941406	-13.40332031	+8.67919922	+1496	+6.77636719	-9.77343750	-0.86132813	+33.79394531	+4.96582031	-45.41748047	+1436
+1457970949.43090010	+8.77148438	-6.62255859	-0.83056641	+55.37109375	-4.72412109	-54.16259766	+1984	+8.62646484	-5.83593750	-0.56250000	+6.94335938	-13.38134766	+8.72314453	+1496	+6.77636719	-9.76904297	-0.85693359	+33.83789063	+4.96582031	-45.41748047	+1440
+1457970949.43919990	+8.77148438	-6.61816406	-0.83056641	+55.43701172	-4.72412109	-54.14062500	+1984	+8.62207031	-5.83593750	-0.56250000	+6.98730469	-13.35937500	+8.74511719	+1496	+6.77636719	-9.76904297	-0.85693359	+33.90380859	+4.96582031	-45.39550781	+1440
+1457970949.44339990	+8.76708984	-6.61816406	-0.83056641	+55.45898438	-4.72412109	-54.11865234	+1984	+8.62207031	-5.83154297	-0.56250000	+7.00927734	-13.35937500	+8.76708984	+1496	+6.78076172	-9.76904297	-0.85693359	+33.94775391	+4.96582031	-45.37353516	+1440
+1457970949.45170000	+8.76269531	-6.61816406	-0.83056641	+55.52490234	-4.70214844	-54.11865234	+1980	+8.61767578	-5.83154297	-0.56250000	+7.07519531	-13.33740234	+8.76708984	+1496	+6.77636719	-9.76904297	-0.85693359	+33.99169922	+4.96582031	-45.35156250	+1440
+1457970949.45590000	+8.76269531	-6.61376953	-0.83056641	+55.56884766	-4.68017578	-54.11865234	+1980	+8.61328125	-5.83154297	-0.56250000	+7.11914063	-13.31542969	+8.76708984	+1496	+6.77636719	-9.76904297	-0.85693359	+34.01367188	+4.96582031	-45.32958984	+1444
+1457970949.46420000	+8.75830078	-6.61376953	-0.83496094	+55.63476563	-4.65820313	-54.11865234	+1980	+8.60888672	-5.83154297	-0.56250000	+7.18505859	-13.31542969	+8.76708984	+1496	+6.77197266	-9.76904297	-0.85693359	+34.03564453	+4.98779297	-45.28564453	+1444
+1457970949.47260000	+8.75390625	-6.61376953	-0.83496094	+55.70068359	-4.61425781	-54.11865234	+1976	+8.60888672	-5.82714844	-0.56250000	+7.25097656	-13.29345703	+8.74511719	+1492	+6.76757813	-9.77343750	-0.86132813	+34.05761719	+4.98779297	-45.24169922	+1444
+1457970949.47670010	+8.75390625	-6.61376953	-0.83496094	+55.72265625	-4.59228516	-54.14062500	+1976	+8.60449219	-5.82714844	-0.56250000	+7.29492188	-13.29345703	+8.72314453	+1492	+6.76318359	-9.77343750	-0.86572266	+34.05761719	+4.98779297	-45.19775391	+1444
+1457970949.48499990	+8.74951172	-6.61376953	-0.83935547	+55.78857422	-4.57031250	-54.16259766	+1972	+8.60449219	-5.82714844	-0.56689453	+7.36083984	-13.29345703	+8.70117188	+1492	+6.75878906	-9.77783203	-0.87011719	+34.07958984	+5.00976563	-45.15380859	+1444
+1457970949.49340010	+8.74951172	-6.61376953	-0.83935547	+55.83251953	-4.54833984	-54.18457031	+1968	+8.60009766	-5.82714844	-0.56689453	+7.42675781	-13.29345703	+8.67919922	+1492	+6.75439453	-9.78222656	-0.87011719	+34.07958984	+5.00976563	-45.13183594	+1444
+1457970949.50169990	+8.74951172	-6.61376953	-0.83935547	+55.87646484	-4.52636719	-54.22851563	+1968	+8.60009766	-5.83154297	-0.56689453	+7.47070313	-13.29345703	+8.63525391	+1492	+6.75439453	-9.78222656	-0.87451172	+34.10156250	+5.00976563	-45.10986328	+1440
+1457970949.51000000	+8.74951172	-6.61376953	-0.83935547	+55.92041016	-4.52636719	-54.27246094	+1964	+8.60009766	-5.83154297	-0.57128906	+7.51464844	-13.31542969	+8.61328125	+1492	+6.75878906	-9.78662109	-0.87011719	+34.14550781	+5.00976563	-45.10986328	+1440
+1457970949.51840000	+8.74951172	-6.61816406	-0.83935547	+55.98632813	-4.52636719	-54.31640625	+1964	+8.60009766	-5.83154297	-0.57128906	+7.55859375	-13.35937500	+8.61328125	+1492	+6.76318359	-9.78662109	-0.87011719	+34.18945313	+5.00976563	-45.13183594	+1440
+1457970949.52670000	+8.74951172	-6.61816406	-0.83935547	+56.03027344	-4.54833984	-54.38232422	+1960	+8.60009766	-5.83154297	-0.57128906	+7.58056641	-13.38134766	+8.59130859	+1492	+6.76757813	-9.78662109	-0.86132813	+34.23339844	+5.00976563	-45.15380859	+1440
+1457970949.53500010	+8.75390625	-6.62255859	-0.83935547	+56.07421875	-4.54833984	-54.47021484	+1960	+8.60009766	-5.83593750	-0.57128906	+7.62451172	-13.42529297	+8.56933594	+1492	+6.77636719	-9.79101563	-0.85693359	+34.29931641	+4.98779297	-45.21972656	+1440
+1457970949.53920010	+8.75390625	-6.62255859	-0.83935547	+56.11816406	-4.54833984	-54.51416016	+1960	+8.60009766	-5.83593750	-0.57128906	+7.64648438	-13.44726563	+8.56933594	+1492	+6.78076172	-9.79101563	-0.85253906	+34.32128906	+4.98779297	-45.24169922	+1444
+1457970949.54340000	+8.75830078	-6.62255859	-0.83935547	+56.14013672	-4.57031250	-54.55810547	+1960	+8.60009766	-5.83593750	-0.57128906	+7.64648438	-13.46923828	+8.54736328	+1492	+6.78515625	-9.79101563	-0.84814453	+34.36523438	+4.96582031	-45.26367188	+1444
+1457970949.55170010	+8.75830078	-6.62695313	-0.83496094	+56.20605469	-4.57031250	-54.64599609	+1960	+8.60009766	-5.84033203	-0.57128906	+7.69042969	-13.51318359	+8.52539063	+1488	+6.79394531	-9.79101563	-0.84375000	+34.40917969	+4.94384766	-45.32958984	+1448
+1457970949.55590010	+8.76269531	-6.62695313	-0.83496094	+56.22802734	-4.57031250	-54.68994141	+1964	+8.60009766	-5.84033203	-0.57128906	+7.71240234	-13.55712891	+8.50341797	+1488	+6.79833984	-9.79541016	-0.83935547	+34.43115234	+4.92187500	-45.35156250	+1448
+1457970949.55999990	+8.76269531	-6.63134766	-0.83496094	+56.25000000	-4.59228516	-54.75585938	+1964	+8.60009766	-5.84033203	-0.57128906	+7.73437500	-13.57910156	+8.48144531	+1488	+6.80273438	-9.79541016	-0.83496094	+34.45312500	+4.92187500	-45.37353516	+1448
+1457970949.56419990	+8.76269531	-6.63134766	-0.83496094	+56.27197266	-4.57031250	-54.79980469	+1964	+8.60009766	-5.84472656	-0.57128906	+7.75634766	-13.62304688	+8.48144531	+1488	+6.80712891	-9.79980469	-0.83056641	+34.47509766	+4.89990234	-45.39550781	+1448
+1457970949.57250000	+8.76269531	-6.63134766	-0.83496094	+56.33789063	-4.57031250	-54.88769531	+1964	+8.60009766	-5.84472656	-0.57568359	+7.80029297	-13.66699219	+8.41552734	+1488	+6.80712891	-9.80419922	-0.83056641	+34.47509766	+4.87792969	-45.41748047	+1448
+1457970949.57670000	+8.76269531	-6.63134766	-0.83496094	+56.35986328	-4.54833984	-54.93164063	+1964	+8.60449219	-5.84472656	-0.57568359	+7.84423828	-13.71093750	+8.39355469	+1488	+6.80712891	-9.80419922	-0.83056641	+34.47509766	+4.87792969	-45.41748047	+1448
+1457970949.58080010	+8.76269531	-6.63574219	-0.83496094	+56.40380859	-4.54833984	-54.97558594	+1964	+8.60449219	-5.84912109	-0.57568359	+7.86621094	-13.73291016	+8.37158203	+1488	+6.80712891	-9.80859375	-0.83056641	+34.45312500	+4.85595703	-45.39550781	+1448
+1457970949.58500000	+8.76269531	-6.63574219	-0.83496094	+56.42578125	-4.52636719	-55.01953125	+1968	+8.60449219	-5.84912109	-0.57568359	+7.91015625	-13.75488281	+8.32763672	+1488	+6.80712891	-9.81298828	-0.83496094	+34.45312500	+4.85595703	-45.39550781	+1448
+1457970949.58920000	+8.76269531	-6.63574219	-0.83496094	+56.44775391	-4.48242188	-55.06347656	+1968	+8.60449219	-5.84912109	-0.57568359	+7.93212891	-13.77685547	+8.30566406	+1488	+6.80273438	-9.81738281	-0.83496094	+34.43115234	+4.85595703	-45.37353516	+1448
+1457970949.59750010	+8.75830078	-6.63574219	-0.83935547	+56.51367188	-4.41650391	-55.10742188	+1968	+8.60009766	-5.85351563	-0.58007813	+8.02001953	-13.79882813	+8.21777344	+1488	+6.79833984	-9.82177734	-0.83935547	+34.38720703	+4.85595703	-45.35156250	+1448
+1457970949.60170010	+8.75830078	-6.63574219	-0.84375000	+56.53564453	-4.37255859	-55.15136719	+1968	+8.60009766	-5.85351563	-0.58447266	+8.06396484	-13.82080078	+8.17382813	+1488	+6.79394531	-9.82617188	-0.84375000	+34.36523438	+4.87792969	-45.32958984	+1448
+1457970949.60579990	+8.75830078	-6.64013672	-0.84375000	+56.57958984	-4.32861328	-55.17333984	+1968	+8.60009766	-5.85351563	-0.58447266	+8.10791016	-13.82080078	+8.12988281	+1488	+6.79394531	-9.82617188	-0.84814453	+34.34326172	+4.87792969	-45.30761719	+1448
+1457970949.60999990	+8.75390625	-6.64013672	-0.84814453	+56.62353516	-4.26269531	-55.19531250	+1972	+8.60009766	-5.85351563	-0.58886719	+8.15185547	-13.79882813	+8.08593750	+1488	+6.78955078	-9.83056641	-0.84814453	+34.34326172	+4.89990234	-45.28564453	+1448
+1457970949.61420010	+8.75390625	-6.64013672	-0.85253906	+56.64550781	-4.19677734	-55.21728516	+1972	+8.59570313	-5.85791016	-0.59326172	+8.19580078	-13.79882813	+8.02001953	+1488	+6.78955078	-9.83496094	-0.85253906	+34.34326172	+4.92187500	-45.26367188	+1448
+1457970949.61830000	+8.75390625	-6.64453125	-0.85693359	+56.68945313	-4.13085938	-55.23925781	+1972	+8.59570313	-5.85791016	-0.59765625	+8.23974609	-13.77685547	+7.97607422	+1488	+6.78515625	-9.83496094	-0.85253906	+34.34326172	+4.94384766	-45.26367188	+1448
+1457970949.62249990	+8.74951172	-6.64453125	-0.86572266	+56.73339844	-4.04296875	-55.26123047	+1972	+8.59130859	-5.85791016	-0.60205078	+8.30566406	-13.73291016	+7.91015625	+1488	+6.78515625	-9.83935547	-0.85253906	+34.36523438	+4.98779297	-45.26367188	+1444
+1457970949.62669990	+8.74951172	-6.64892578	-0.87011719	+56.77734375	-3.93310547	-55.26123047	+1972	+8.59130859	-5.86230469	-0.61083984	+8.37158203	-13.68896484	+7.84423828	+1488	+6.78515625	-9.83935547	-0.85253906	+34.38720703	+5.03173828	-45.26367188	+1444
+1457970949.63080000	+8.74511719	-6.64892578	-0.87890625	+56.82128906	-3.82324219	-55.26123047	+1972	+8.58691406	-5.86230469	-0.61962891	+8.43750000	-13.62304688	+7.75634766	+1488	+6.78955078	-9.83935547	-0.85253906	+34.40917969	+5.07568359	-45.26367188	+1440
+1457970949.63500000	+8.74511719	-6.65332031	-0.88769531	+56.88720703	-3.69140625	-55.26123047	+1972	+8.58251953	-5.86669922	-0.62841797	+8.50341797	-13.51318359	+7.66845703	+1492	+6.78955078	-9.84375000	-0.85253906	+34.45312500	+5.11962891	-45.28564453	+1440
+1457970949.64330010	+8.74072266	-6.66210938	-0.90966797	+56.99707031	-3.40576172	-55.23925781	+1972	+8.57373047	-5.87109375	-0.65039063	+8.65722656	-13.29345703	+7.49267578	+1492	+6.79394531	-9.84375000	-0.84814453	+34.56298828	+5.25146484	-45.30761719	+1436
+1457970949.64750000	+8.73632813	-6.66650391	-0.92285156	+57.08496094	-3.22998047	-55.21728516	+1972	+8.56933594	-5.87109375	-0.66357422	+8.76708984	-13.13964844	+7.36083984	+1492	+6.79833984	-9.84375000	-0.84814453	+34.65087891	+5.36132813	-45.32958984	+1436
+1457970949.65159990	+8.73193359	-6.67089844	-0.93603516	+57.17285156	-3.05419922	-55.19531250	+1968	+8.56494141	-5.87548828	-0.68115234	+8.87695313	-12.98583984	+7.25097656	+1492	+6.80273438	-9.84375000	-0.84375000	+34.71679688	+5.47119141	-45.35156250	+1436
+1457970949.65580010	+8.72753906	-6.67529297	-0.94921875	+57.23876953	-2.90039063	-55.15136719	+1968	+8.55615234	-5.87988281	-0.69433594	+8.98681641	-12.81005859	+7.14111328	+1492	+6.80712891	-9.84814453	-0.84375000	+34.80468750	+5.58105469	-45.37353516	+1436
+1457970949.66000010	+8.72314453	-6.67529297	-0.97119141	+57.34863281	-2.68066406	-55.06347656	+1968	+8.54736328	-5.87988281	-0.71630859	+9.14062500	-12.54638672	+7.00927734	+1492	+6.81152344	-9.84814453	-0.84375000	+34.93652344	+5.75683594	-45.39550781	+1436
+1457970949.66409990	+8.71875000	-6.67968750	-0.98876953	+57.43652344	-2.50488281	-54.99755859	+1964	+8.53857422	-5.87988281	-0.73388672	+9.29443359	-12.32666016	+6.89941406	+1492	+6.81591797	-9.84814453	-0.84375000	+35.04638672	+5.91064453	-45.39550781	+1436
+1457970949.67249990	+8.70556641	-6.69287109	-1.02832031	+57.65625000	-2.13134766	-54.79980469	+1960	+8.51660156	-5.88427734	-0.77783203	+9.64599609	-11.77734375	+6.67968750	+1488	+6.82031250	-9.85253906	-0.85253906	+35.31005859	+6.32812500	-45.37353516	+1436
+1457970949.67660000	+8.70117188	-6.69287109	-1.05029297	+57.76611328	-1.97753906	-54.68994141	+1956	+8.50781250	-5.88427734	-0.79980469	+9.86572266	-11.51367188	+6.59179688	+1484	+6.82031250	-9.85693359	-0.85693359	+35.44189453	+6.54785156	-45.35156250	+1440
+1457970949.68499990	+8.68798828	-6.71044922	-1.09863281	+57.91992188	-1.60400391	-54.44824219	+1948	+8.48144531	-5.87988281	-0.85253906	+10.34912109	-10.92041016	+6.41601563	+1480	+6.81591797	-9.86572266	-0.88330078	+35.66162109	+7.05322266	-45.21972656	+1444
+1457970949.68910000	+8.68359375	-6.71044922	-1.12060547	+58.00781250	-1.42822266	-54.33837891	+1944	+8.47265625	-5.87988281	-0.87451172	+10.61279297	-10.65673828	+6.35009766	+1472	+6.81152344	-9.87011719	-0.89648438	+35.74951172	+7.29492188	-45.15380859	+1444
+1457970949.69330000	+8.68359375	-6.71923828	-1.15136719	+58.11767578	-1.27441406	-54.16259766	+1936	+8.45947266	-5.87988281	-0.90527344	+10.85449219	-10.34912109	+6.30615234	+1472	+6.80712891	-9.87890625	-0.91845703	+35.79345703	+7.51464844	-45.06591797	+1448
+1457970949.69750000	+8.67480469	-6.73242188	-1.18212891	+58.09570313	-1.07666016	-54.03076172	+1932	+8.44628906	-5.87548828	-0.93603516	+11.20605469	-10.01953125	+6.26220703	+1472	+6.80273438	-9.88769531	-0.94482422	+35.83740234	+7.77832031	-44.93408203	+1452
+1457970949.70580010	+8.67919922	-6.74121094	-1.24804688	+58.22753906	-0.74707031	-53.76708984	+1912	+8.42871094	-5.87109375	-1.00195313	+11.86523438	-9.49218750	+6.19628906	+1464	+6.79394531	-9.90527344	-0.99755859	+35.88134766	+8.19580078	-44.73632813	+1456
+1457970949.71000000	+8.67480469	-6.76757813	-1.28320313	+58.09570313	-0.52734375	-53.65722656	+1908	+8.41552734	-5.86669922	-1.03271484	+12.19482422	-9.22851563	+6.10839844	+1464	+6.78955078	-9.91845703	-1.02832031	+35.85937500	+8.43750000	-44.62646484	+1456
+1457970949.71409990	+8.67919922	-6.77197266	-1.31396484	+58.09570313	-0.32958984	-53.61328125	+1892	+8.41113281	-5.86230469	-1.05908203	+12.61230469	-9.05273438	+5.99853516	+1460	+6.78955078	-9.92724609	-1.05468750	+35.81542969	+8.65722656	-44.60449219	+1452
+1457970949.71830010	+8.69238281	-6.78076172	-1.35791016	+58.11767578	-0.15380859	-53.45947266	+1884	+8.40673828	-5.85791016	-1.10742188	+13.00781250	-8.76708984	+5.99853516	+1460	+6.78955078	-9.93603516	-1.08984375	+35.77148438	+8.87695313	-44.51660156	+1448
+1457970949.72240000	+8.69238281	-6.81152344	-1.40185547	+57.85400391	+0.13183594	-53.41552734	+1880	+8.39794922	-5.86230469	-1.14697266	+13.33740234	-8.50341797	+5.84472656	+1464	+6.78955078	-9.95361328	-1.13378906	+35.66162109	+9.14062500	-44.45068359	+1444
+1457970949.72659990	+8.70556641	-6.82031250	-1.44140625	+57.76611328	+0.37353516	-53.39355469	+1872	+8.39355469	-5.85351563	-1.18212891	+13.79882813	-8.34960938	+5.69091797	+1464	+6.79394531	-9.96240234	-1.16455078	+35.55175781	+9.36035156	-44.47265625	+1440
+1457970949.73079990	+8.72314453	-6.83349609	-1.49414063	+57.70019531	+0.59326172	-53.28369141	+1864	+8.39794922	-5.84472656	-1.23925781	+14.28222656	-8.06396484	+5.66894531	+1464	+6.80273438	-9.97119141	-1.20849609	+35.46386719	+9.55810547	-44.45068359	+1436
+1457970949.73490000	+8.73193359	-6.86865234	-1.54687500	+57.34863281	+0.92285156	-53.26171875	+1864	+8.38916016	-5.85351563	-1.28759766	+14.63378906	-7.84423828	+5.42724609	+1468	+6.81152344	-9.99316406	-1.25683594	+35.26611328	+9.82177734	-44.45068359	+1432
+1457970949.73910000	+8.74951172	-6.88183594	-1.59521484	+57.15087891	+1.23046875	-53.30566406	+1860	+8.39355469	-5.84033203	-1.33593750	+15.16113281	-7.71240234	+5.18554688	+1468	+6.82910156	-9.99755859	-1.29199219	+35.13427734	+10.04150391	-44.58251953	+1428
+1457970949.74330000	+8.77587891	-6.89941406	-1.65673828	+56.99707031	+1.51611328	-53.28369141	+1860	+8.40673828	-5.83593750	-1.40185547	+15.71044922	-7.44873047	+5.07568359	+1472	+6.84667969	-10.00634766	-1.34033203	+35.00244141	+10.21728516	-44.64843750	+1428
+1457970949.74740000	+8.79345703	-6.93896484	-1.71386719	+56.55761719	+1.88964844	-53.34960938	+1860	+8.40234375	-5.84472656	-1.45898438	+16.08398438	-7.22900391	+4.74609375	+1472	+6.86865234	-10.01953125	-1.38427734	+34.80468750	+10.45898438	-44.75830078	+1428
+1457970949.75580000	+8.85498047	-6.97851563	-1.84130859	+55.98632813	+2.61474609	-53.50341797	+1860	+8.43310547	-5.82275391	-1.59521484	+17.24853516	-6.85546875	+4.17480469	+1476	+6.91699219	-10.03271484	-1.47656250	+34.38720703	+10.85449219	-45.10986328	+1428
+1457970949.75990010	+8.87695313	-7.01806641	-1.91162109	+55.48095703	+3.05419922	-53.59130859	+1864	+8.43750000	-5.83154297	-1.66552734	+17.64404297	-6.61376953	+3.77929688	+1472	+6.94335938	-10.04589844	-1.52490234	+34.12353516	+11.07421875	-45.28564453	+1428
+1457970949.76410010	+8.91210938	-7.04003906	-1.98193359	+55.10742188	+3.47167969	-53.72314453	+1864	+8.45068359	-5.82275391	-1.74023438	+18.21533203	-6.41601563	+3.40576172	+1476	+6.97412109	-10.05029297	-1.57324219	+33.88183594	+11.27197266	-45.54931641	+1432
+1457970949.76830010	+8.95166016	-7.06201172	-2.05664063	+54.73388672	+3.88916016	-53.85498047	+1864	+8.47705078	-5.80957031	-1.82373047	+18.87451172	-6.19628906	+3.07617188	+1480	+7.00488281	-10.05468750	-1.63476563	+33.64013672	+11.42578125	-45.74707031	+1436
+1457970949.77239990	+8.98242188	-7.09716797	-2.13134766	+54.22851563	+4.35058594	-54.00878906	+1868	+8.48583984	-5.81396484	-1.90722656	+19.29199219	-5.95458984	+2.63671875	+1476	+7.03564453	-10.06347656	-1.69189453	+33.35449219	+11.64550781	-46.01074219	+1440
+1457970949.77659990	+9.02197266	-7.11914063	-2.21044922	+53.78906250	+4.81201172	-54.16259766	+1872	+8.50781250	-5.80078125	-1.99072266	+19.90722656	-5.71289063	+2.24121094	+1480	+7.07080078	-10.06347656	-1.74902344	+33.06884766	+11.84326172	-46.27441406	+1444
+1457970949.78080010	+9.06152344	-7.14111328	-2.28955078	+53.34960938	+5.27343750	-54.38232422	+1872	+8.53857422	-5.78759766	-2.07861328	+20.56640625	-5.51513672	+1.80175781	+1484	+7.11035156	-10.06347656	-1.81054688	+32.78320313	+12.01904297	-46.53808594	+1452
+1457970949.78490000	+9.10107422	-7.17187500	-2.36865234	+52.84423828	+5.75683594	-54.60205078	+1876	+8.55615234	-5.79199219	-2.17089844	+20.96191406	-5.25146484	+1.36230469	+1480	+7.14550781	-10.06787109	-1.87207031	+32.45361328	+12.19482422	-46.82373047	+1456
+1457970949.78909990	+9.14501953	-7.19384766	-2.45654297	+52.40478516	+6.26220703	-54.77783203	+1880	+8.58251953	-5.77441406	-2.26757813	+21.53320313	-4.94384766	+0.94482422	+1488	+7.18066406	-10.06787109	-1.93798828	+32.12402344	+12.39257813	-47.13134766	+1460
+1457970949.79320000	+9.18896484	-7.21142578	-2.53564453	+51.92138672	+6.74560547	-55.04150391	+1884	+8.61767578	-5.75683594	-2.35546875	+22.14843750	-4.76806641	+0.46142578	+1492	+7.21582031	-10.06787109	-2.00830078	+31.77246094	+12.54638672	-47.39501953	+1468
+1457970949.79740000	+9.23291016	-7.22900391	-2.62353516	+51.43798828	+7.20703125	-55.26123047	+1892	+8.64404297	-5.75683594	-2.45214844	+22.54394531	-4.50439453	+0.04394531	+1496	+7.25097656	-10.06787109	-2.07861328	+31.39892578	+12.72216797	-47.65869141	+1476
+1457970949.80160000	+9.28125000	-7.24218750	-2.71582031	+50.99853516	+7.69042969	-55.43701172	+1900	+8.67480469	-5.73046875	-2.55761719	+23.07128906	-4.19677734	-0.30761719	+1508	+7.29052734	-10.05908203	-2.15332031	+31.06933594	+12.89794922	-47.92236328	+1484
+1457970949.80570010	+9.32958984	-7.25976563	-2.79492188	+50.51513672	+8.15185547	-55.74462891	+1904	+8.71875000	-5.70849609	-2.64550781	+23.64257813	-4.04296875	-0.79101563	+1516	+7.32568359	-10.05029297	-2.22802734	+30.69580078	+13.05175781	-48.20800781	+1492
+1457970949.80990000	+9.37792969	-7.26855469	-2.88281250	+50.07568359	+8.59130859	-55.98632813	+1912	+8.74951172	-5.70410156	-2.74218750	+23.97216797	-3.77929688	-1.27441406	+1520	+7.36083984	-10.04150391	-2.30273438	+30.32226563	+13.18359375	-48.47167969	+1504
+1457970949.81410000	+9.43066406	-7.27294922	-2.97509766	+49.65820313	+9.05273438	-56.18408203	+1924	+8.78906250	-5.67773438	-2.84765625	+24.43359375	-3.49365234	-1.66992188	+1536	+7.40039063	-10.02832031	-2.38183594	+29.94873047	+13.35937500	-48.71337891	+1516
+1457970949.81820010	+9.48339844	-7.27734375	-3.05419922	+49.19677734	+9.51416016	-56.55761719	+1932	+8.83300781	-5.65136719	-2.93115234	+24.89501953	-3.40576172	-2.24121094	+1548	+7.43554688	-10.01513672	-2.45654297	+29.53125000	+13.49121094	-48.99902344	+1524
+1457970949.82660010	+9.59326172	-7.27294922	-3.22998047	+48.38378906	+10.34912109	-56.97509766	+1960	+8.92089844	-5.59863281	-3.13769531	+25.57617188	-2.92236328	-3.05419922	+1580	+7.51464844	-9.97998047	-2.61474609	+28.76220703	+13.73291016	-49.43847656	+1552
+1457970949.83069990	+9.64599609	-7.27294922	-3.30468750	+47.92236328	+10.74462891	-57.32666016	+1972	+8.97363281	-5.56787109	-3.21679688	+25.97167969	-2.85644531	-3.62548828	+1592	+7.55419922	-9.95800781	-2.69384766	+28.34472656	+13.82080078	-49.70214844	+1568
+1457970949.83489990	+9.70312500	-7.25976563	-3.38818359	+47.50488281	+11.09619141	-57.52441406	+1988	+9.02197266	-5.54150391	-3.30908203	+26.23535156	-2.68066406	-4.02099609	+1612	+7.59375000	-9.93603516	-2.76855469	+27.94921875	+13.86474609	-49.92187500	+1584
+1457970949.83909990	+9.76025391	-7.24658203	-3.47607422	+47.13134766	+11.49169922	-57.70019531	+2008	+9.07470703	-5.49755859	-3.41015625	+26.56494141	-2.48291016	-4.39453125	+1636	+7.63769531	-9.90087891	-2.85205078	+27.59765625	+13.97460938	-50.05371094	+1604
+1457970949.84320000	+9.82177734	-7.23339844	-3.54199219	+46.66992188	+11.84326172	-58.05175781	+2024	+9.13183594	-5.45800781	-3.48046875	+26.87255859	-2.46093750	-4.92187500	+1652	+7.68164063	-9.87011719	-2.92236328	+27.18017578	+14.01855469	-50.29541016	+1620
+1457970949.84740000	+9.88330078	-7.21142578	-3.62109375	+46.27441406	+12.15087891	-58.24951172	+2044	+9.18896484	-5.42285156	-3.56835938	+27.07031250	-2.37304688	-5.31738281	+1672	+7.73437500	-9.83496094	-2.99707031	+26.80664063	+14.06250000	-50.51513672	+1640
+1457970949.85159990	+9.94921875	-7.18945313	-3.70458984	+45.87890625	+12.52441406	-58.40332031	+2064	+9.25048828	-5.37451172	-3.66064453	+27.33398438	-2.19726563	-5.66894531	+1696	+7.78271484	-9.79101563	-3.07177734	+26.45507813	+14.10644531	-50.66894531	+1664
+1457970949.85570000	+10.01074219	-7.16308594	-3.77050781	+45.41748047	+12.85400391	-58.71093750	+2080	+9.31640625	-5.33056641	-3.72216797	+27.55371094	-2.24121094	-6.21826172	+1716	+7.83544922	-9.75146484	-3.13330078	+26.05957031	+14.10644531	-50.91064453	+1684
+1457970949.85990000	+10.07666016	-7.13232422	-3.84521484	+45.02197266	+13.13964844	-58.82080078	+2100	+9.38232422	-5.28222656	-3.80126953	+27.70751953	-2.19726563	-6.45996094	+1740	+7.89257813	-9.70312500	-3.19921875	+25.68603516	+14.06250000	-51.10839844	+1704
+1457970949.86410000	+10.14257813	-7.10595703	-3.92431641	+44.60449219	+13.49121094	-58.90869141	+2120	+9.44824219	-5.22949219	-3.89355469	+27.88330078	-2.08740234	-6.65771484	+1760	+7.95410156	-9.65039063	-3.27392578	+25.37841797	+14.06250000	-51.19628906	+1728
+1457970949.86820010	+10.20849609	-7.07080078	-3.98583984	+44.14306641	+13.77685547	-59.12841797	+2140	+9.51416016	-5.18115234	-3.94628906	+28.01513672	-2.15332031	-7.05322266	+1776	+8.01562500	-9.59326172	-3.33105469	+25.02685547	+14.04052734	-51.39404297	+1748
+1457970949.87240000	+10.27880859	-7.03125000	-4.05175781	+43.72558594	+14.04052734	-59.21630859	+2160	+9.58886719	-5.12841797	-4.01660156	+28.05908203	-2.15332031	-7.27294922	+1796	+8.08154297	-9.53613281	-3.38818359	+24.67529297	+13.97460938	-51.54785156	+1772
+1457970949.87649990	+10.34912109	-6.99169922	-4.12646484	+43.33007813	+14.34814453	-59.28222656	+2180	+9.66357422	-5.07128906	-4.09130859	+28.12500000	-2.10937500	-7.47070313	+1816	+8.14746094	-9.47021484	-3.45410156	+24.36767578	+13.93066406	-51.65771484	+1796
+1457970949.88070010	+10.41943359	-6.94775391	-4.17480469	+42.89062500	+14.61181641	-59.45800781	+2192	+9.74267578	-5.01855469	-4.13525391	+28.12500000	-2.26318359	-7.82226563	+1828	+8.21777344	-9.40429688	-3.49804688	+24.01611328	+13.82080078	-51.87744141	+1816
+1457970949.88490010	+10.49414063	-6.89941406	-4.23632813	+42.49511719	+14.85351563	-59.50195313	+2212	+9.82177734	-4.96142578	-4.19677734	+28.05908203	-2.35107422	-7.97607422	+1844	+8.28808594	-9.33837891	-3.54638672	+23.66455078	+13.71093750	-52.03125000	+1832
+1457970949.88899990	+10.56884766	-6.85546875	-4.30224609	+42.09960938	+15.13916016	-59.50195313	+2224	+9.90527344	-4.90429688	-4.26269531	+27.99316406	-2.39501953	-8.10791016	+1856	+8.36279297	-9.26806641	-3.60351563	+23.37890625	+13.62304688	-52.09716797	+1852
+1457970949.89319990	+10.64355469	-6.80273438	-4.35058594	+41.63818359	+15.38085938	-59.61181641	+2236	+9.98876953	-4.84277344	-4.30224609	+27.86132813	-2.57080078	-8.37158203	+1864	+8.43310547	-9.19335938	-3.64306641	+23.02734375	+13.51318359	-52.20703125	+1872
+1457970949.89739990	+10.71386719	-6.74560547	-4.40332031	+41.24267578	+15.60058594	-59.61181641	+2248	+10.07226563	-4.78125000	-4.34619141	+27.70751953	-2.74658203	-8.48144531	+1876	+8.50781250	-9.11865234	-3.69140625	+22.65380859	+13.38134766	-52.29492188	+1888
+1457970949.90570000	+10.86767578	-6.63134766	-4.49560547	+40.42968750	+15.97412109	-59.67773438	+2268	+10.24804688	-4.65380859	-4.42529297	+27.26806641	-3.18603516	-8.78906250	+1888	+8.66162109	-8.95166016	-3.77490234	+22.06054688	+13.09570313	-52.36083984	+1920
+1457970949.90990000	+10.94677734	-6.56103516	-4.53515625	+40.05615234	+16.12792969	-59.69970703	+2276	+10.34472656	-4.57910156	-4.45605469	+27.04833984	-3.47167969	-8.94287109	+1892	+8.73193359	-8.86816406	-3.81445313	+21.68701172	+12.91992188	-52.40478516	+1932
+1457970949.91400000	+11.02587891	-6.49511719	-4.57470703	+39.68261719	+16.28173828	-59.72167969	+2280	+10.43701172	-4.51318359	-4.48681641	+26.76269531	-3.75732422	-9.07470703	+1896	+8.80664063	-8.78466797	-3.85400391	+21.37939453	+12.76611328	-52.40478516	+1944
+1457970949.91820000	+11.10498047	-6.42919922	-4.60107422	+39.26513672	+16.39160156	-59.80957031	+2288	+10.52929688	-4.44287109	-4.50000000	+26.45507813	-4.10888672	-9.27246094	+1904	+8.88134766	-8.69677734	-3.88476563	+21.04980469	+12.54638672	-52.42675781	+1956
+1457970949.92240000	+11.18408203	-6.35009766	-4.62744141	+38.91357422	+16.47949219	-59.83154297	+2292	+10.62597656	-4.35937500	-4.51318359	+26.21337891	-4.50439453	-9.40429688	+1912	+8.95166016	-8.61328125	-3.91992188	+20.69824219	+12.34863281	-52.40478516	+1964
+1457970949.92650010	+11.26757813	-6.27978516	-4.65380859	+38.54003906	+16.56738281	-59.85351563	+2296	+10.72265625	-4.28466797	-4.53076172	+25.88378906	-4.89990234	-9.53613281	+1916	+9.02636719	-8.52099609	-3.95507813	+20.41259766	+12.12890625	-52.33886719	+1976
+1457970949.93070010	+11.34667969	-6.20068359	-4.66699219	+38.12255859	+16.58935547	-59.94140625	+2300	+10.81494141	-4.20556641	-4.53515625	+25.57617188	-5.29541016	-9.66796875	+1928	+9.09228516	-8.42871094	-3.99023438	+20.10498047	+11.88720703	-52.27294922	+1984
+1457970949.93490000	+11.42138672	-6.11279297	-4.67578125	+37.79296875	+16.58935547	-59.98535156	+2308	+10.91162109	-4.10888672	-4.53515625	+25.35644531	-5.77880859	-9.77783203	+1944	+9.15820313	-8.33203125	-4.02099609	+19.75341797	+11.68945313	-52.20703125	+1996
+1457970949.93899990	+11.50488281	-6.02929688	-4.68896484	+37.41943359	+16.54541016	-60.05126953	+2316	+11.00390625	-4.02539063	-4.53076172	+25.04882813	-6.24023438	-9.90966797	+1956	+9.22851563	-8.23535156	-4.05175781	+19.51171875	+11.40380859	-52.11914063	+2008
+1457970949.94320010	+11.58398438	-5.94140625	-4.68457031	+37.04589844	+16.47949219	-60.13916016	+2328	+11.09619141	-3.93750000	-4.52197266	+24.76318359	-6.72363281	-10.06347656	+1972	+9.29443359	-8.13867188	-4.07373047	+19.22607422	+11.07421875	-52.05322266	+2020
+1457970949.94740010	+11.65869141	-5.84472656	-4.68017578	+36.73828125	+16.36962891	-60.20507813	+2340	+11.18847656	-3.83203125	-4.50439453	+24.58740234	-7.27294922	-10.15136719	+1996	+9.36035156	-8.04199219	-4.09570313	+18.94042969	+10.76660156	-51.98730469	+2028
+1457970949.95149990	+11.73779297	-5.75244141	-4.67578125	+36.38671875	+16.23779297	-60.29296875	+2352	+11.28515625	-3.74414063	-4.49121094	+24.32373047	-7.77832031	-10.26123047	+2016	+9.42626953	-7.94091797	-4.12207031	+18.69873047	+10.45898438	-51.87744141	+2044
+1457970949.95569990	+11.81250000	-5.66015625	-4.66259766	+36.03515625	+16.10595703	-60.38085938	+2372	+11.36865234	-3.64746094	-4.46923828	+24.10400391	-8.26171875	-10.39306641	+2036	+9.49218750	-7.83984375	-4.13964844	+18.43505859	+10.12939453	-51.78955078	+2052
+1457970949.96400000	+11.96630859	-5.45361328	-4.63183594	+35.48583984	+15.71044922	-60.44677734	+2412	+11.54882813	-3.43652344	-4.41650391	+23.75244141	-9.27246094	-10.48095703	+2084	+9.61962891	-7.62890625	-4.17480469	+18.03955078	+9.42626953	-51.52587891	+2080
+1457970949.96820000	+12.04101563	-5.35253906	-4.60986328	+35.17822266	+15.46875000	-60.49072266	+2432	+11.62792969	-3.33544922	-4.38574219	+23.55468750	-9.75585938	-10.56884766	+2112	+9.68554688	-7.51904297	-4.18359375	+17.86376953	+9.03076172	-51.41601563	+2096
+1457970949.97230010	+12.11132813	-5.23828125	-4.58349609	+35.00244141	+15.20507813	-60.49072266	+2456	+11.71142578	-3.21679688	-4.35058594	+23.46679688	-10.28320313	-10.54687500	+2140	+9.75146484	-7.40478516	-4.19238281	+17.68798828	+8.63525391	-51.30615234	+2108
+1457970949.97650000	+12.18164063	-5.13281250	-4.56152344	+34.76074219	+14.91943359	-60.46875000	+2480	+11.79052734	-3.11572266	-4.31542969	+23.26904297	-10.76660156	-10.54687500	+2160	+9.81298828	-7.29052734	-4.20117188	+17.55615234	+8.26171875	-51.15234375	+2124
+1457970949.98070000	+12.25195313	-5.02734375	-4.52636719	+34.51904297	+14.63378906	-60.49072266	+2504	+11.86523438	-3.01464844	-4.27148438	+23.07128906	-11.25000000	-10.56884766	+2188	+9.87890625	-7.17626953	-4.19677734	+17.44628906	+7.82226563	-51.06445313	+2132
+1457970949.98480010	+12.32226563	-4.90429688	-4.49121094	+34.40917969	+14.30419922	-60.44677734	+2532	+11.94433594	-2.90039063	-4.23193359	+22.96142578	-11.73339844	-10.48095703	+2212	+9.94482422	-7.06201172	-4.19238281	+17.31445313	+7.38281250	-50.95458984	+2144
+1457970949.98900010	+12.38818359	-4.79882813	-4.45605469	+34.23339844	+13.95263672	-60.40283203	+2556	+12.01904297	-2.79931641	-4.19238281	+22.74169922	-12.15087891	-10.41503906	+2232	+10.01513672	-6.94335938	-4.18798828	+17.27050781	+6.94335938	-50.80078125	+2156
+1457970949.99320010	+12.45410156	-4.68896484	-4.41650391	+34.07958984	+13.62304688	-60.35888672	+2576	+12.08935547	-2.69824219	-4.14404297	+22.52197266	-12.63427734	-10.34912109	+2256	+10.08105469	-6.82031250	-4.17480469	+17.22656250	+6.48193359	-50.69091797	+2172
+1457970949.99729990	+12.52001953	-4.56591797	-4.37695313	+34.03564453	+13.27148438	-60.24902344	+2600	+12.15966797	-2.58398438	-4.10009766	+22.39013672	-13.05175781	-10.19531250	+2276	+10.14257813	-6.70166016	-4.15722656	+17.16064453	+6.04248047	-50.55908203	+2184
+1457970950.00570010	+12.64746094	-4.33740234	-4.29345703	+33.85986328	+12.50244141	-60.05126953	+2640	+12.29589844	-2.38183594	-3.99902344	+21.86279297	-13.90869141	-9.82177734	+2308	+10.27880859	-6.45117188	-4.12207031	+17.18261719	+5.07568359	-50.22949219	+2208
+1457970950.00980000	+12.70458984	-4.21875000	-4.24511719	+33.81591797	+12.08496094	-59.96337891	+2660	+12.36181641	-2.27636719	-3.94189453	+21.64306641	-14.37011719	-9.60205078	+2324	+10.34033203	-6.32812500	-4.09570313	+17.16064453	+4.57031250	-50.11962891	+2220
+1457970950.01399990	+12.76611328	-4.10888672	-4.19238281	+33.77197266	+11.64550781	-59.85351563	+2680	+12.42333984	-2.17968750	-3.88916016	+21.35742188	-14.80957031	-9.38232422	+2336	+10.40625000	-6.20507813	-4.07373047	+17.18261719	+4.06494141	-49.96582031	+2232
+1457970950.01819990	+12.82763672	-3.99462891	-4.13964844	+33.70605469	+11.20605469	-59.78759766	+2696	+12.48925781	-2.07861328	-3.82324219	+21.07177734	-15.29296875	-9.16259766	+2348	+10.47216797	-6.08203125	-4.03857422	+17.22656250	+3.51562500	-49.85595703	+2248
+1457970950.02230000	+12.88476563	-3.88037109	-4.08251953	+33.64013672	+10.76660156	-59.72167969	+2712	+12.55517578	-1.97314453	-3.76171875	+20.80810547	-15.77636719	-8.89892578	+2364	+10.53369141	-5.96337891	-4.00781250	+17.18261719	+2.98828125	-49.74609375	+2256
+1457970950.02650000	+12.94189453	-3.76611328	-4.02539063	+33.59619141	+10.30517578	-59.63378906	+2728	+12.61669922	-1.88085938	-3.70458984	+20.45654297	-16.21582031	-8.59130859	+2372	+10.59521484	-5.84033203	-3.97705078	+17.22656250	+2.46093750	-49.57031250	+2268
+1457970950.03060010	+12.99902344	-3.65625000	-3.95947266	+33.55224609	+9.84375000	-59.58984375	+2740	+12.67822266	-1.78417969	-3.62988281	+20.12695313	-16.72119141	-8.30566406	+2380	+10.65673828	-5.71289063	-3.94628906	+17.27050781	+1.88964844	-49.41650391	+2280
+1457970950.03480010	+13.04736328	-3.54638672	-3.89794922	+33.42041016	+9.38232422	-59.54589844	+2752	+12.73095703	-1.68310547	-3.55517578	+19.81933594	-17.24853516	-8.02001953	+2392	+10.70947266	-5.59863281	-3.91113281	+17.20458984	+1.36230469	-49.30664063	+2288
+1457970950.03900000	+13.10009766	-3.43652344	-3.83203125	+33.31054688	+8.89892578	-59.47998047	+2768	+12.78808594	-1.59521484	-3.47607422	+19.44580078	-17.79785156	-7.69042969	+2400	+10.76660156	-5.47998047	-3.88037109	+17.20458984	+0.81298828	-49.15283203	+2296
+1457970950.04310010	+13.15283203	-3.32666016	-3.75732422	+33.22265625	+8.37158203	-59.45800781	+2780	+12.84960938	-1.49853516	-3.39257813	+19.07226563	-18.36914063	-7.38281250	+2412	+10.82373047	-5.36132813	-3.84082031	+17.20458984	+0.19775391	-48.99902344	+2304
+1457970950.04730010	+13.20117188	-3.22558594	-3.67822266	+33.02490234	+7.84423828	-59.47998047	+2792	+12.90673828	-1.40625000	-3.30468750	+18.72070313	-18.98437500	-7.05322266	+2424	+10.87207031	-5.25585938	-3.80126953	+17.09472656	-0.37353516	-48.88916016	+2312
+1457970950.05559990	+13.29785156	-3.02783203	-3.52001953	+32.62939453	+6.81152344	-59.50195313	+2820	+13.02099609	-1.23486328	-3.12451172	+17.86376953	-20.21484375	-6.39404297	+2444	+10.97753906	-5.03613281	-3.73095703	+16.96289063	-1.51611328	-48.60351563	+2328
+1457970950.05979990	+13.34179688	-2.93554688	-3.44531250	+32.36572266	+6.35009766	-59.50195313	+2836	+13.07373047	-1.14257813	-3.02783203	+17.46826172	-20.83007813	-6.04248047	+2460	+11.01708984	-4.93505859	-3.69580078	+16.80908203	-2.04345703	-48.42773438	+2332
+1457970950.06399990	+13.38134766	-2.84326172	-3.36621094	+32.08007813	+5.88867188	-59.45800781	+2848	+13.13085938	-1.06347656	-2.93115234	+16.98486328	-21.42333984	-5.64697266	+2472	+11.06542969	-4.83398438	-3.66064453	+16.65527344	-2.57080078	-48.22998047	+2336
+1457970950.06810000	+13.42529297	-2.75097656	-3.28271484	+31.81640625	+5.38330078	-59.45800781	+2864	+13.18359375	-0.97998047	-2.83447266	+16.52343750	-22.06054688	-5.27343750	+2488	+11.10937500	-4.73291016	-3.62109375	+16.52343750	-3.16406250	-48.05419922	+2344
+1457970950.07230000	+13.46044922	-2.65869141	-3.19921875	+31.48681641	+4.92187500	-59.43603516	+2884	+13.23193359	-0.89648438	-2.72900391	+16.08398438	-22.69775391	-4.85595703	+2508	+11.14892578	-4.63623047	-3.58593750	+16.32568359	-3.66943359	-47.85644531	+2348
+1457970950.07649990	+13.50000000	-2.57958984	-3.12011719	+31.13525391	+4.46044922	-59.39208984	+2900	+13.28027344	-0.82617188	-2.62792969	+15.51269531	-23.33496094	-4.43847656	+2524	+11.18847656	-4.53955078	-3.55078125	+16.12792969	-4.15283203	-47.61474609	+2352
+1457970950.08060000	+13.53955078	-2.50048828	-3.03222656	+30.78369141	+3.97705078	-59.39208984	+2920	+13.33300781	-0.75585938	-2.52246094	+14.96337891	-23.95019531	-3.99902344	+2540	+11.22802734	-4.44726563	-3.50683594	+15.93017578	-4.70214844	-47.43896484	+2360
+1457970950.08480000	+13.57470703	-2.41699219	-2.95312500	+30.45410156	+3.55957031	-59.30419922	+2936	+13.38134766	-0.67675781	-2.42138672	+14.50195313	-24.52148438	-3.51562500	+2560	+11.26757813	-4.35937500	-3.46728516	+15.71044922	-5.16357422	-47.17529297	+2364
+1457970950.08900000	+13.60986328	-2.34667969	-2.87841797	+30.05859375	+3.18603516	-59.21630859	+2956	+13.42529297	-0.61523438	-2.32470703	+13.90869141	-25.07080078	-3.01025391	+2576	+11.30273438	-4.27148438	-3.43212891	+15.44677734	-5.60302734	-46.86767578	+2368
+1457970950.09310010	+13.64501953	-2.27636719	-2.79931641	+29.66308594	+2.79052734	-59.12841797	+2972	+13.46923828	-0.55371094	-2.22802734	+13.35937500	-25.55419922	-2.52685547	+2592	+11.33789063	-4.18798828	-3.38818359	+15.20507813	-6.06445313	-46.62597656	+2372
+1457970950.09730010	+13.67578125	-2.20166016	-2.72460938	+29.33349609	+2.46093750	-58.99658203	+2992	+13.50878906	-0.47900391	-2.13134766	+12.89794922	-26.05957031	-1.99951172	+2616	+11.37304688	-4.10009766	-3.34863281	+14.98535156	-6.45996094	-46.31835938	+2376
+1457970950.10150000	+13.70214844	-2.13574219	-2.65429688	+28.91601563	+2.13134766	-58.82080078	+3012	+13.54833984	-0.42626953	-2.03466797	+12.28271484	-26.52099609	-1.45019531	+2632	+11.40380859	-4.01660156	-3.31347656	+14.74365234	-6.83349609	-45.96679688	+2380
+1457970950.10980010	+13.76367188	-2.00390625	-2.50927734	+28.19091797	+1.51611328	-58.51318359	+3044	+13.62304688	-0.30322266	-1.86767578	+11.20605469	-27.26806641	-0.30761719	+2664	+11.46972656	-3.84960938	-3.22558594	+14.32617188	-7.64648438	-45.30761719	+2384
+1457970950.11389990	+13.79443359	-1.95117188	-2.44335938	+27.79541016	+1.23046875	-58.33740234	+3060	+13.65820313	-0.25927734	-1.77978516	+10.63476563	-27.61962891	+0.24169922	+2680	+11.49609375	-3.77050781	-3.18603516	+14.08447266	-7.95410156	-44.93408203	+2388
+1457970950.11809990	+13.82519531	-1.89404297	-2.37744141	+27.42187500	+0.96679688	-58.16162109	+3072	+13.68896484	-0.21093750	-1.70947266	+10.08544922	-27.83935547	+0.76904297	+2688	+11.52685547	-3.69580078	-3.13769531	+13.88671875	-8.32763672	-44.60449219	+2388
+1457970950.12229990	+13.85595703	-1.82812500	-2.31152344	+27.13623047	+0.72509766	-57.96386719	+3084	+13.72412109	-0.14941406	-1.63476563	+9.68994141	-28.08105469	+1.36230469	+2704	+11.55761719	-3.61230469	-3.09375000	+13.71093750	-8.65722656	-44.25292969	+2388
+1457970950.12640000	+13.88232422	-1.77978516	-2.25000000	+26.76269531	+0.50537109	-57.74414063	+3092	+13.75048828	-0.10546875	-1.56445313	+9.18457031	-28.30078125	+1.88964844	+2716	+11.58398438	-3.53759766	-3.04980469	+13.51318359	-8.96484375	-43.87939453	+2388
+1457970950.13060000	+13.90429688	-1.73144531	-2.19726563	+26.38916016	+0.35156250	-57.54638672	+3100	+13.77685547	-0.06152344	-1.50732422	+8.74511719	-28.38867188	+2.41699219	+2720	+11.61035156	-3.46289063	-3.01025391	+13.35937500	-9.25048828	-43.54980469	+2388
+1457970950.13480000	+13.93066406	-1.66992188	-2.14013672	+26.14746094	+0.17578125	-57.32666016	+3104	+13.80322266	-0.00878906	-1.44580078	+8.39355469	-28.52050781	+2.92236328	+2732	+11.63232422	-3.38818359	-2.96630859	+13.24951172	-9.53613281	-43.17626953	+2388
+1457970950.13890000	+13.95263672	-1.62597656	-2.08300781	+25.81787109	+0.00000000	-57.12890625	+3108	+13.82519531	+0.03076172	-1.38427734	+7.97607422	-28.65234375	+3.40576172	+2736	+11.65429688	-3.31787109	-2.92675781	+13.09570313	-9.77783203	-42.82470703	+2384
+1457970950.14310000	+13.97460938	-1.57763672	-2.03466797	+25.48828125	-0.13183594	-56.93115234	+3108	+13.84716797	+0.07031250	-1.33593750	+7.58056641	-28.65234375	+3.84521484	+2740	+11.67626953	-3.24755859	-2.88720703	+12.98583984	-10.01953125	-42.51708984	+2380
+1457970950.14730000	+13.99658203	-1.52050781	-1.98193359	+25.31250000	-0.28564453	-56.71142578	+3108	+13.86914063	+0.11425781	-1.28320313	+7.29492188	-28.74023438	+4.30664063	+2748	+11.69824219	-3.17285156	-2.84326172	+12.89794922	-10.26123047	-42.18750000	+2380
+1457970950.15140010	+14.01416016	-1.48095703	-1.92919922	+25.02685547	-0.43945313	-56.53564453	+3108	+13.89111328	+0.15380859	-1.23046875	+6.98730469	-28.80615234	+4.68017578	+2756	+11.71582031	-3.11572266	-2.80810547	+12.74414063	-10.48095703	-41.90185547	+2372
+1457970950.15560010	+14.03173828	-1.44140625	-1.88525391	+24.76318359	-0.48339844	-56.35986328	+3100	+13.90869141	+0.19335938	-1.18652344	+6.72363281	-28.78417969	+5.03173828	+2760	+11.73339844	-3.05419922	-2.77294922	+12.63427734	-10.63476563	-41.63818359	+2368
+1457970950.15980010	+14.04931641	-1.38867188	-1.84130859	+24.60937500	-0.54931641	-56.18408203	+3100	+13.93066406	+0.24169922	-1.14257813	+6.52587891	-28.80615234	+5.36132813	+2768	+11.75097656	-2.99267578	-2.73779297	+12.56835938	-10.78857422	-41.35253906	+2360
+1457970950.16389990	+14.06689453	-1.34912109	-1.79736328	+24.36767578	-0.63720703	-56.00830078	+3092	+13.94824219	+0.27685547	-1.09863281	+6.28417969	-28.80615234	+5.66894531	+2772	+11.76416016	-2.93994141	-2.70703125	+12.43652344	-10.89843750	-41.08886719	+2352
+1457970950.17230010	+14.08447266	-1.26562500	-1.72705078	+24.03808594	-0.63720703	-55.63476563	+3080	+13.97460938	+0.35595703	-1.01953125	+5.93261719	-28.76220703	+6.17431641	+2784	+11.79052734	-2.83007813	-2.64990234	+12.26074219	-11.03027344	-40.60546875	+2336
+1457970950.17639990	+14.09326172	-1.23046875	-1.69189453	+23.84033203	-0.65917969	-55.48095703	+3072	+13.98779297	+0.39111328	-0.97558594	+5.73486328	-28.78417969	+6.39404297	+2792	+11.79931641	-2.78613281	-2.62792969	+12.12890625	-11.07421875	-40.38574219	+2324
+1457970950.18059990	+14.10205078	-1.19531250	-1.66113281	+23.66455078	-0.63720703	-55.32714844	+3068	+14.00537109	+0.42626953	-0.93603516	+5.55908203	-28.76220703	+6.59179688	+2800	+11.80810547	-2.74218750	-2.60156250	+11.99707031	-11.09619141	-40.18798828	+2316
+1457970950.18470000	+14.11083984	-1.15576172	-1.63037109	+23.57666016	-0.61523438	-55.15136719	+3064	+14.02294922	+0.46582031	-0.89648438	+5.40527344	-28.78417969	+6.81152344	+2808	+11.81689453	-2.69824219	-2.58398438	+11.88720703	-11.07421875	-39.96826172	+2304
+1457970950.18890000	+14.11962891	-1.12939453	-1.59960938	+23.42285156	-0.57128906	-54.99755859	+3060	+14.04052734	+0.49658203	-0.85693359	+5.25146484	-28.80615234	+6.98730469	+2816	+11.82568359	-2.66748047	-2.56201172	+11.73339844	-11.05224609	-39.79248047	+2292
+1457970950.19310000	+14.12402344	-1.09863281	-1.57763672	+23.24707031	-0.46142578	-54.84375000	+3052	+14.05371094	+0.52734375	-0.82177734	+5.09765625	-28.76220703	+7.14111328	+2820	+11.83447266	-2.63232422	-2.54443359	+11.60156250	-10.98632813	-39.61669922	+2280
+1457970950.19720010	+14.12841797	-1.06787109	-1.56005859	+23.15917969	-0.35156250	-54.66796875	+3052	+14.06689453	+0.56250000	-0.78662109	+4.96582031	-28.74023438	+7.29492188	+2828	+11.83886719	-2.59716797	-2.53125000	+11.46972656	-10.87646484	-39.41894531	+2264
+1457970950.20140000	+14.13281250	-1.04150391	-1.54248047	+23.02734375	-0.24169922	-54.47021484	+3048	+14.07568359	+0.58886719	-0.75146484	+4.76806641	-28.69628906	+7.47070313	+2836	+11.84326172	-2.56640625	-2.51806641	+11.31591797	-10.74462891	-39.22119141	+2252
+1457970950.20560000	+14.13720703	-1.01513672	-1.52929688	+22.89550781	-0.08789063	-54.29443359	+3048	+14.08886719	+0.61523438	-0.72509766	+4.57031250	-28.63037109	+7.64648438	+2840	+11.85205078	-2.53564453	-2.50488281	+11.16210938	-10.63476563	-39.04541016	+2236
+1457970950.20970010	+14.14160156	-0.98437500	-1.51171875	+22.80761719	+0.02197266	-54.11865234	+3048	+14.10205078	+0.64160156	-0.69433594	+4.39453125	-28.60839844	+7.84423828	+2848	+11.85205078	-2.50488281	-2.49609375	+11.03027344	-10.50292969	-38.84765625	+2224
+1457970950.21390010	+14.14599609	-0.96679688	-1.49853516	+22.67578125	+0.13183594	-53.94287109	+3048	+14.11523438	+0.65917969	-0.65917969	+4.17480469	-28.58642578	+8.02001953	+2856	+11.85644531	-2.47851563	-2.48291016	+10.85449219	-10.37109375	-38.67187500	+2212
+1457970950.21810010	+14.15478516	-0.94921875	-1.48535156	+22.52197266	+0.28564453	-53.76708984	+3048	+14.13281250	+0.68115234	-0.63720703	+3.93310547	-28.49853516	+8.21777344	+2860	+11.86083984	-2.45214844	-2.46972656	+10.70068359	-10.21728516	-38.51806641	+2196
+1457970950.22639990	+14.16796875	-0.90527344	-1.46777344	+22.32421875	+0.59326172	-53.37158203	+3052	+14.15917969	+0.71630859	-0.59765625	+3.47167969	-28.30078125	+8.63525391	+2868	+11.86962891	-2.39941406	-2.44775391	+10.41503906	-9.95361328	-38.14453125	+2172
+1457970950.23060010	+14.17236328	-0.88769531	-1.46777344	+22.19238281	+0.81298828	-53.15185547	+3052	+14.17236328	+0.73388672	-0.58886719	+3.20800781	-28.10302734	+8.85498047	+2872	+11.87402344	-2.37304688	-2.43896484	+10.28320313	-9.77783203	-37.96875000	+2160
+1457970950.23470000	+14.18115234	-0.86572266	-1.46337891	+22.10449219	+0.98876953	-52.95410156	+3052	+14.18554688	+0.74707031	-0.57568359	+2.96630859	-27.99316406	+9.07470703	+2876	+11.87841797	-2.34667969	-2.43017578	+10.17333984	-9.64599609	-37.79296875	+2148
+1457970950.23889990	+14.18554688	-0.84814453	-1.45898438	+21.99462891	+1.14257813	-52.77832031	+3052	+14.19433594	+0.75585938	-0.56250000	+2.68066406	-27.88330078	+9.31640625	+2880	+11.87841797	-2.32031250	-2.41699219	+10.06347656	-9.53613281	-37.61718750	+2136
+1457970950.24309990	+14.19873047	-0.83496094	-1.45898438	+21.88476563	+1.31835938	-52.55859375	+3052	+14.20751953	+0.76904297	-0.55810547	+2.37304688	-27.66357422	+9.58007813	+2880	+11.88281250	-2.29394531	-2.40820313	+9.93164063	-9.40429688	-37.41943359	+2124
+1457970950.24720000	+14.21191406	-0.81738281	-1.45458984	+21.77490234	+1.40625000	-52.38281250	+3048	+14.22509766	+0.77783203	-0.55371094	+2.06542969	-27.53173828	+9.84375000	+2884	+11.88720703	-2.26757813	-2.39501953	+9.84375000	-9.33837891	-37.26562500	+2116
+1457970950.25140000	+14.22070313	-0.79980469	-1.44580078	+21.66503906	+1.51611328	-52.22900391	+3048	+14.23828125	+0.78222656	-0.54492188	+1.75781250	-27.39990234	+10.08544922	+2884	+11.88720703	-2.24121094	-2.38183594	+9.73388672	-9.27246094	-37.11181641	+2108
+1457970950.25560000	+14.22949219	-0.78662109	-1.45019531	+21.55517578	+1.69189453	-52.05322266	+3044	+14.25146484	+0.79101563	-0.54931641	+1.47216797	-27.18017578	+10.32714844	+2884	+11.89160156	-2.21923828	-2.37304688	+9.64599609	-9.18457031	-36.95800781	+2096
+1457970950.25970010	+14.23828125	-0.76904297	-1.44580078	+21.44531250	+1.77978516	-51.89941406	+3040	+14.26464844	+0.79541016	-0.54931641	+1.14257813	-27.02636719	+10.54687500	+2884	+11.89599609	-2.19287109	-2.35986328	+9.55810547	-9.14062500	-36.82617188	+2088
+1457970950.26390000	+14.24707031	-0.75585938	-1.44140625	+21.33544922	+1.86767578	-51.76757813	+3036	+14.27343750	+0.79980469	-0.54931641	+0.81298828	-26.89453125	+10.81054688	+2884	+11.90039063	-2.16650391	-2.34667969	+9.49218750	-9.11865234	-36.67236328	+2084
+1457970950.26799990	+14.25585938	-0.73828125	-1.44580078	+21.22558594	+2.02148438	-51.59179688	+3028	+14.28662109	+0.80859375	-0.55371094	+0.46142578	-26.67480469	+11.07421875	+2884	+11.90478516	-2.14013672	-2.34228516	+9.40429688	-9.05273438	-36.54052734	+2072
+1457970950.27220010	+14.26464844	-0.72509766	-1.44140625	+21.13769531	+2.04345703	-51.50390625	+3024	+14.29541016	+0.80419922	-0.54931641	+0.04394531	-26.60888672	+11.33789063	+2884	+11.90478516	-2.11376953	-2.33349609	+9.33837891	-9.05273438	-36.43066406	+2068
+1457970950.27640010	+14.26904297	-0.71191406	-1.43261719	+21.00585938	+2.04345703	-51.39404297	+3016	+14.30419922	+0.80859375	-0.54492188	-0.35156250	-26.54296875	+11.60156250	+2888	+11.90917969	-2.09179688	-2.32031250	+9.25048828	-9.07470703	-36.32080078	+2060
+1457970950.28469990	+14.28662109	-0.68554688	-1.41943359	+20.78613281	+2.02148438	-51.19628906	+3004	+14.32617188	+0.80859375	-0.53613281	-1.25244141	-26.43310547	+12.17285156	+2892	+11.91796875	-2.05224609	-2.30273438	+9.07470703	-9.09667969	-36.12304688	+2044
+1457970950.28889990	+14.29101563	-0.67675781	-1.40625000	+20.65429688	+1.97753906	-51.15234375	+2996	+14.33935547	+0.81298828	-0.52734375	-1.71386719	-26.41113281	+12.48046875	+2896	+11.92236328	-2.03466797	-2.29394531	+8.96484375	-9.14062500	-36.03515625	+2036
+1457970950.29300000	+14.29541016	-0.66796875	-1.40185547	+20.52246094	+1.97753906	-51.06445313	+2988	+14.34814453	+0.81738281	-0.51416016	-2.17529297	-26.38916016	+12.76611328	+2896	+11.92675781	-2.01708984	-2.28955078	+8.87695313	-9.14062500	-35.94726563	+2028
+1457970950.29720000	+14.29541016	-0.65478516	-1.38867188	+20.43457031	+1.91162109	-51.04248047	+2980	+14.35693359	+0.81298828	-0.50097656	-2.76855469	-26.43310547	+13.09570313	+2900	+11.93115234	-1.99951172	-2.28076172	+8.76708984	-9.16259766	-35.90332031	+2020
+1457970950.30139990	+14.29980469	-0.64599609	-1.37548828	+20.30273438	+1.80175781	-50.99853516	+2976	+14.36572266	+0.81298828	-0.48339844	-3.33984375	-26.47705078	+13.42529297	+2904	+11.93554688	-1.98193359	-2.27636719	+8.65722656	-9.18457031	-35.81542969	+2012
+1457970950.30550000	+14.29980469	-0.63720703	-1.36669922	+20.19287109	+1.73583984	-50.93261719	+2972	+14.37011719	+0.81738281	-0.46582031	-3.93310547	-26.52099609	+13.82080078	+2912	+11.93554688	-1.96435547	-2.27197266	+8.54736328	-9.20654297	-35.74951172	+2004
+1457970950.30970000	+14.29980469	-0.62841797	-1.34912109	+20.10498047	+1.56005859	-50.88867188	+2968	+14.37451172	+0.80859375	-0.43505859	-4.61425781	-26.65283203	+14.21630859	+2920	+11.93994141	-1.95117188	-2.26757813	+8.43750000	-9.22851563	-35.70556641	+1996
+1457970950.31390000	+14.29980469	-0.61962891	-1.33154297	+19.99511719	+1.40625000	-50.86669922	+2968	+14.38330078	+0.80859375	-0.40869141	-5.27343750	-26.78466797	+14.61181641	+2928	+11.93994141	-1.93798828	-2.25878906	+8.30566406	-9.27246094	-35.66162109	+1988
+1457970950.31800010	+14.30419922	-0.61083984	-1.30957031	+19.86328125	+1.25244141	-50.84472656	+2968	+14.39208984	+0.81298828	-0.38232422	-5.95458984	-26.91650391	+15.02929688	+2936	+11.94433594	-1.92919922	-2.25439453	+8.15185547	-9.31640625	-35.61767578	+1980
+1457970950.32220010	+14.30419922	-0.60205078	-1.29199219	+19.79736328	+1.07666016	-50.82275391	+2968	+14.39648438	+0.80859375	-0.35595703	-6.65771484	-27.02636719	+15.46875000	+2944	+11.94873047	-1.92041016	-2.24560547	+8.02001953	-9.33837891	-35.55175781	+1972
+1457970950.32640000	+14.30419922	-0.59765625	-1.27441406	+19.70947266	+0.90087891	-50.80078125	+2968	+14.40527344	+0.80859375	-0.32958984	-7.38281250	-27.13623047	+15.90820313	+2948	+11.95312500	-1.90722656	-2.24121094	+7.88818359	-9.38232422	-35.50781250	+1964
+1457970950.33049990	+14.30419922	-0.59326172	-1.25683594	+19.59960938	+0.76904297	-50.77880859	+2972	+14.40966797	+0.80419922	-0.30322266	-8.10791016	-27.22412109	+16.36962891	+2956	+11.95312500	-1.89843750	-2.23681641	+7.73437500	-9.40429688	-35.46386719	+1956
+1457970950.33470010	+14.30419922	-0.58447266	-1.23925781	+19.51171875	+0.61523438	-50.73486328	+2976	+14.41406250	+0.79980469	-0.27685547	-8.85498047	-27.31201172	+16.83105469	+2964	+11.95312500	-1.88525391	-2.23242188	+7.62451172	-9.40429688	-35.39794922	+1948
+1457970950.34299990	+14.30419922	-0.57128906	-1.20410156	+19.35791016	+0.24169922	-50.62500000	+2988	+14.42285156	+0.78662109	-0.22412109	-10.39306641	-27.46582031	+17.79785156	+2980	+11.95751953	-1.86328125	-2.21923828	+7.33886719	-9.49218750	-35.26611328	+1936
+1457970950.34719990	+14.30419922	-0.56250000	-1.18652344	+19.31396484	+0.06591797	-50.55908203	+2992	+14.42724609	+0.78222656	-0.20214844	-11.09619141	-27.50976563	+18.28125000	+2988	+11.95751953	-1.85009766	-2.21044922	+7.22900391	-9.53613281	-35.17822266	+1928
+1457970950.35130000	+14.30419922	-0.55810547	-1.16894531	+19.22607422	-0.10986328	-50.49316406	+3000	+14.43164063	+0.77343750	-0.18017578	-11.84326172	-27.53173828	+18.76464844	+2996	+11.96191406	-1.84130859	-2.20605469	+7.09716797	-9.58007813	-35.11230469	+1924
+1457970950.35550000	+14.30859375	-0.55371094	-1.15136719	+19.13818359	-0.28564453	-50.44921875	+3004	+14.43603516	+0.76025391	-0.16259766	-12.59033203	-27.53173828	+19.22607422	+3004	+11.96191406	-1.83251953	-2.19726563	+6.94335938	-9.62402344	-35.02441406	+1916
+1457970950.35970000	+14.30859375	-0.54931641	-1.14257813	+19.07226563	-0.37353516	-50.38330078	+3008	+14.44042969	+0.75585938	-0.14941406	-13.27148438	-27.46582031	+19.66552734	+3008	+11.96191406	-1.81933594	-2.18847656	+6.85546875	-9.66796875	-34.93652344	+1912
+1457970950.36380000	+14.31298828	-0.54052734	-1.13378906	+18.98437500	-0.48339844	-50.27343750	+3016	+14.44482422	+0.74267578	-0.14062500	-13.99658203	-27.39990234	+20.10498047	+3016	+11.96191406	-1.80175781	-2.17968750	+6.74560547	-9.71191406	-34.82666016	+1908
+1457970950.36800000	+14.31298828	-0.53613281	-1.12060547	+18.91845703	-0.61523438	-50.16357422	+3016	+14.44482422	+0.72509766	-0.13183594	-14.69970703	-27.29003906	+20.54443359	+3020	+11.96191406	-1.78857422	-2.17089844	+6.65771484	-9.75585938	-34.73876953	+1904
+1457970950.37220000	+14.31738281	-0.53173828	-1.11181641	+18.85253906	-0.72509766	-50.07568359	+3020	+14.44482422	+0.71630859	-0.12744141	-15.35888672	-27.20214844	+20.98388672	+3024	+11.96191406	-1.77539063	-2.16210938	+6.56982422	-9.79980469	-34.62890625	+1900
+1457970950.37630010	+14.31738281	-0.52294922	-1.10302734	+18.76464844	-0.83496094	-49.98779297	+3020	+14.44921875	+0.69873047	-0.11865234	-16.01806641	-27.09228516	+21.40136719	+3032	+11.96191406	-1.75781250	-2.15332031	+6.48193359	-9.84375000	-34.51904297	+1896
+1457970950.38050010	+14.32177734	-0.51855469	-1.08544922	+18.69873047	-0.98876953	-49.87792969	+3024	+14.44921875	+0.68554688	-0.10986328	-16.67724609	-26.98242188	+21.79687500	+3036	+11.96191406	-1.74462891	-2.14013672	+6.37207031	-9.90966797	-34.40917969	+1896
+1457970950.38470010	+14.32617188	-0.50976563	-1.07666016	+18.61083984	-1.09863281	-49.76806641	+3020	+14.45361328	+0.67236328	-0.10546875	-17.29248047	-26.87255859	+22.21435547	+3044	+11.96191406	-1.73144531	-2.12695313	+6.28417969	-9.99755859	-34.29931641	+1892
+1457970950.38879990	+14.33056641	-0.50976563	-1.06787109	+18.52294922	-1.18652344	-49.65820313	+3020	+14.45800781	+0.65478516	-0.10107422	-17.92968750	-26.74072266	+22.58789063	+3048	+11.96191406	-1.71826172	-2.11816406	+6.19628906	-10.06347656	-34.18945313	+1892
+1457970950.39299990	+14.33496094	-0.50537109	-1.05908203	+18.41308594	-1.27441406	-49.54833984	+3016	+14.46240234	+0.63720703	-0.09667969	-18.54492188	-26.63085938	+22.93945313	+3052	+11.96191406	-1.70507813	-2.10498047	+6.10839844	-10.12939453	-34.07958984	+1888
+1457970950.39720010	+14.33496094	-0.50097656	-1.05029297	+18.30322266	-1.34033203	-49.46044922	+3008	+14.46240234	+0.62402344	-0.09228516	-19.13818359	-26.49902344	+23.31298828	+3056	+11.96191406	-1.68750000	-2.09619141	+6.02050781	-10.17333984	-33.96972656	+1888
+1457970950.40549990	+14.33935547	-0.49218750	-1.02832031	+18.10546875	-1.51611328	-49.26269531	+3000	+14.46679688	+0.59765625	-0.07470703	-20.28076172	-26.27929688	+24.01611328	+3064	+11.96191406	-1.66113281	-2.07421875	+5.86669922	-10.28320313	-33.75000000	+1884
+1457970950.40969990	+14.33935547	-0.48339844	-1.01513672	+17.99560547	-1.60400391	-49.15283203	+3000	+14.46679688	+0.58007813	-0.06591797	-20.89599609	-26.21337891	+24.36767578	+3072	+11.96191406	-1.64794922	-2.06542969	+5.77880859	-10.34912109	-33.66210938	+1884
+1457970950.41380000	+14.34375000	-0.47900391	-1.00195313	+17.88574219	-1.64794922	-49.06494141	+2996	+14.46679688	+0.57128906	-0.05273438	-21.46728516	-26.14746094	+24.69726563	+3076	+11.96191406	-1.63916016	-2.05664063	+5.66894531	-10.41503906	-33.59619141	+1880
+1457970950.41800000	+14.34375000	-0.47900391	-0.98876953	+17.77587891	-1.73583984	-49.02099609	+2992	+14.47119141	+0.56689453	-0.03515625	-22.01660156	-26.12548828	+25.00488281	+3080	+11.96191406	-1.63037109	-2.04345703	+5.58105469	-10.48095703	-33.53027344	+1880
+1457970950.42210010	+14.34375000	-0.47460938	-0.97558594	+17.62207031	-1.77978516	-48.95507813	+2992	+14.47558594	+0.54931641	-0.01757813	-22.67578125	-26.05957031	+25.31250000	+3088	+11.96191406	-1.62158203	-2.03466797	+5.47119141	-10.50292969	-33.46435547	+1876
+1457970950.42630000	+14.34375000	-0.47460938	-0.96240234	+17.49023438	-1.77978516	-48.88916016	+2988	+14.47998047	+0.54052734	-0.00439453	-23.24707031	-25.99365234	+25.57617188	+3092	+11.96630859	-1.61279297	-2.03027344	+5.33935547	-10.54687500	-33.42041016	+1872
+1457970950.43050000	+14.34375000	-0.47021484	-0.94921875	+17.35839844	-1.80175781	-48.86718750	+2984	+14.48437500	+0.54052734	+0.01318359	-23.81835938	-25.97167969	+25.83984375	+3096	+11.96630859	-1.60400391	-2.02148438	+5.22949219	-10.54687500	-33.37646484	+1868
+1457970950.43460010	+14.33935547	-0.46582031	-0.93603516	+17.18261719	-1.75781250	-48.82324219	+2984	+14.47998047	+0.52294922	+0.03076172	-24.52148438	-25.90576172	+26.05957031	+3100	+11.96630859	-1.59960938	-2.01708984	+5.14160156	-10.54687500	-33.33251953	+1864
+1457970950.43880010	+14.33935547	-0.46142578	-0.92724609	+17.02880859	-1.71386719	-48.77929688	+2980	+14.48437500	+0.52294922	+0.04394531	-25.13671875	-25.81787109	+26.27929688	+3104	+11.96630859	-1.59082031	-2.00830078	+5.00976563	-10.54687500	-33.31054688	+1860
+1457970950.44300010	+14.33496094	-0.45703125	-0.90966797	+16.87500000	-1.69189453	-48.75732422	+2980	+14.48437500	+0.52294922	+0.06591797	-25.75195313	-25.79589844	+26.49902344	+3112	+11.96630859	-1.58642578	-2.00390625	+4.89990234	-10.54687500	-33.28857422	+1856
+1457970950.44709990	+14.33496094	-0.45263672	-0.89648438	+16.67724609	-1.62597656	-48.71337891	+2980	+14.48876953	+0.50537109	+0.07910156	-26.56494141	-25.68603516	+26.67480469	+3120	+11.96630859	-1.58203125	-1.99951172	+4.76806641	-10.52490234	-33.26660156	+1852
+1457970950.45129990	+14.33056641	-0.45263672	-0.88769531	+16.47949219	-1.51611328	-48.69140625	+2980	+14.48876953	+0.50097656	+0.09228516	-27.29003906	-25.57617188	+26.80664063	+3124	+11.96630859	-1.57763672	-1.99511719	+4.63623047	-10.52490234	-33.24462891	+1848
+1457970950.45549990	+14.33056641	-0.44824219	-0.87451172	+16.28173828	-1.40625000	-48.69140625	+2984	+14.49316406	+0.50097656	+0.10986328	-27.99316406	-25.48828125	+26.91650391	+3128	+11.96630859	-1.57324219	-1.98632813	+4.52636719	-10.50292969	-33.24462891	+1840
+1457970950.45960000	+14.32617188	-0.45263672	-0.87011719	+15.99609375	-1.18652344	-48.66943359	+2984	+14.49755859	+0.48339844	+0.11865234	-28.85009766	-25.31250000	+26.98242188	+3136	+11.97070313	-1.56884766	-1.98193359	+4.39453125	-10.45898438	-33.22265625	+1836
+1457970950.46799990	+14.32177734	-0.44384766	-0.86132813	+15.55664063	-0.83496094	-48.62548828	+2992	+14.50195313	+0.47900391	+0.12304688	-30.43212891	-24.89501953	+27.09228516	+3140	+11.97070313	-1.55566406	-1.97753906	+4.17480469	-10.34912109	-33.17871094	+1824
+1457970950.47210000	+14.31738281	-0.43945313	-0.85693359	+15.31494141	-0.61523438	-48.60351563	+2996	+14.49755859	+0.46142578	+0.12744141	-31.37695313	-24.67529297	+27.11425781	+3148	+11.96630859	-1.55126953	-1.97314453	+4.06494141	-10.30517578	-33.17871094	+1820
+1457970950.47630000	+14.31298828	-0.43505859	-0.85693359	+15.07324219	-0.39550781	-48.55957031	+3000	+14.50195313	+0.45263672	+0.12744141	-32.27783203	-24.43359375	+27.15820313	+3152	+11.96630859	-1.54248047	-1.96875000	+3.97705078	-10.28320313	-33.15673828	+1816
+1457970950.48050000	+14.31298828	-0.43505859	-0.85253906	+14.83154297	-0.19775391	-48.53759766	+3004	+14.50634766	+0.44384766	+0.11865234	-33.20068359	-24.12597656	+27.15820313	+3160	+11.96630859	-1.53369141	-1.96435547	+3.86718750	-10.23925781	-33.13476563	+1812
+1457970950.48460010	+14.31738281	-0.43066406	-0.85253906	+14.58984375	+0.02197266	-48.51562500	+3004	+14.51074219	+0.42626953	+0.11425781	-34.16748047	-23.84033203	+27.18017578	+3168	+11.96630859	-1.52490234	-1.95996094	+3.77929688	-10.21728516	-33.11279297	+1808
+1457970950.48880000	+14.31738281	-0.42626953	-0.84814453	+14.34814453	+0.24169922	-48.49365234	+3008	+14.51513672	+0.40869141	+0.10546875	-35.13427734	-23.55468750	+27.20214844	+3176	+11.96630859	-1.51611328	-1.95556641	+3.69140625	-10.19531250	-33.06884766	+1804
+1457970950.49289990	+14.31738281	-0.42626953	-0.84814453	+14.08447266	+0.50537109	-48.47167969	+3008	+14.51513672	+0.39111328	+0.09228516	-36.12304688	-23.18115234	+27.22412109	+3184	+11.96630859	-1.50732422	-1.95117188	+3.60351563	-10.17333984	-33.04687500	+1800
+1457970950.49710010	+14.31738281	-0.42187500	-0.85253906	+13.84277344	+0.74707031	-48.44970703	+3008	+14.51513672	+0.38232422	+0.07910156	-37.04589844	-22.85156250	+27.24609375	+3192	+11.96191406	-1.49414063	-1.94677734	+3.55957031	-10.15136719	-33.02490234	+1796
+1457970950.50130010	+14.31738281	-0.41748047	-0.85693359	+13.62304688	+1.01074219	-48.42773438	+3008	+14.51953125	+0.36035156	+0.06591797	-38.05664063	-22.47802734	+27.31201172	+3200	+11.96191406	-1.48095703	-1.94238281	+3.49365234	-10.15136719	-32.98095703	+1796
+1457970950.50539990	+14.32177734	-0.41308594	-0.85693359	+13.38134766	+1.25244141	-48.40576172	+3008	+14.52392578	+0.33837891	+0.04394531	-39.04541016	-22.03857422	+27.35595703	+3208	+11.96191406	-1.47216797	-1.93359375	+3.44970703	-10.12939453	-32.93701172	+1792
+1457970950.50959990	+14.32177734	-0.40869141	-0.85253906	+13.20556641	+1.45019531	-48.40576172	+3008	+14.52392578	+0.32519531	+0.03076172	-39.94628906	-21.66503906	+27.48779297	+3212	+11.96191406	-1.45898438	-1.92919922	+3.38378906	-10.12939453	-32.91503906	+1792
+1457970950.51379990	+14.32617188	-0.40429688	-0.85253906	+12.98583984	+1.66992188	-48.40576172	+3004	+14.52832031	+0.29882813	+0.01757813	-40.91308594	-21.29150391	+27.61962891	+3220	+11.96191406	-1.44580078	-1.92041016	+3.31787109	-10.12939453	-32.87109375	+1792
+1457970950.51790000	+14.32617188	-0.39990234	-0.84814453	+12.78808594	+1.86767578	-48.40576172	+3004	+14.53271484	+0.27246094	+0.00439453	-41.90185547	-20.87402344	+27.75146484	+3224	+11.96191406	-1.43701172	-1.91601563	+3.27392578	-10.12939453	-32.82714844	+1788
+1457970950.52210000	+14.33056641	-0.39990234	-0.84814453	+12.59033203	+2.10937500	-48.42773438	+3000	+14.53710938	+0.25927734	-0.00878906	-42.69287109	-20.50048828	+27.90527344	+3228	+11.96191406	-1.42382813	-1.91162109	+3.20800781	-10.12939453	-32.78320313	+1788
+1457970950.52630000	+14.33496094	-0.39550781	-0.84814453	+12.37060547	+2.32910156	-48.42773438	+2996	+14.53710938	+0.23730469	-0.02197266	-43.57177734	-20.10498047	+28.08105469	+3232	+11.96191406	-1.41503906	-1.90722656	+3.16406250	-10.12939453	-32.76123047	+1788
+1457970950.53040000	+14.33496094	-0.39550781	-0.84375000	+12.17285156	+2.54882813	-48.44970703	+2992	+14.54150391	+0.21093750	-0.03515625	-44.45068359	-19.68750000	+28.23486328	+3236	+11.96630859	-1.40185547	-1.89843750	+3.09814453	-10.12939453	-32.71728516	+1788
+1457970950.53880000	+14.33496094	-0.38671875	-0.83935547	+11.79931641	+2.98828125	-48.51562500	+2984	+14.54150391	+0.18017578	-0.04833984	-45.87890625	-18.98437500	+28.65234375	+3236	+11.96630859	-1.38427734	-1.89404297	+2.96630859	-10.06347656	-32.65136719	+1788
+1457970950.54290010	+14.33935547	-0.38232422	-0.83935547	+11.60156250	+3.20800781	-48.53759766	+2980	+14.54589844	+0.16259766	-0.05273438	-46.62597656	-18.63281250	+28.82812500	+3240	+11.96630859	-1.37548828	-1.88964844	+2.90039063	-10.04150391	-32.60742188	+1784
+1457970950.54710010	+14.33496094	-0.38232422	-0.83056641	+11.40380859	+3.40576172	-48.58154297	+2980	+14.54589844	+0.15380859	-0.05712891	-47.21923828	-18.30322266	+29.04785156	+3240	+11.97070313	-1.36669922	-1.88525391	+2.81250000	-10.01953125	-32.58544922	+1784
+1457970950.55130000	+14.33935547	-0.38232422	-0.82617188	+11.18408203	+3.62548828	-48.62548828	+2976	+14.55029297	+0.14062500	-0.06152344	-47.83447266	-17.99560547	+29.22363281	+3240	+11.97070313	-1.36230469	-1.88525391	+2.70263672	-9.97558594	-32.54150391	+1780
+1457970950.55539990	+14.33496094	-0.38671875	-0.82177734	+10.94238281	+3.82324219	-48.66943359	+2976	+14.55029297	+0.12304688	-0.05712891	-48.47167969	-17.73193359	+29.42138672	+3240	+11.97509766	-1.35791016	-1.88085938	+2.61474609	-9.93164063	-32.51953125	+1780
+1457970950.55960010	+14.33496094	-0.39111328	-0.81738281	+10.70068359	+4.06494141	-48.71337891	+2972	+14.55029297	+0.12304688	-0.05273438	-48.93310547	-17.46826172	+29.59716797	+3240	+11.97509766	-1.35351563	-1.88085938	+2.50488281	-9.88769531	-32.49755859	+1776
+1457970950.56380010	+14.33056641	-0.39111328	-0.81738281	+10.45898438	+4.30664063	-48.73535156	+2968	+14.55029297	+0.11425781	-0.05273438	-49.41650391	-17.20458984	+29.72900391	+3240	+11.97949219	-1.34912109	-1.88085938	+2.37304688	-9.82177734	-32.47558594	+1776
+1457970950.56789990	+14.32617188	-0.39111328	-0.81738281	+10.21728516	+4.54833984	-48.77929688	+2968	+14.55468750	+0.10546875	-0.04833984	-49.87792969	-16.98486328	+29.86083984	+3240	+11.97949219	-1.34472656	-1.88085938	+2.26318359	-9.75585938	-32.45361328	+1772
+1457970950.57209990	+14.32177734	-0.39111328	-0.81298828	+9.97558594	+4.76806641	-48.80126953	+2964	+14.55468750	+0.10986328	-0.04394531	-50.25146484	-16.78710938	+29.97070313	+3240	+11.97949219	-1.34033203	-1.88085938	+2.15332031	-9.68994141	-32.43164063	+1768
+1457970950.57620000	+14.31738281	-0.39550781	-0.80859375	+9.73388672	+4.96582031	-48.82324219	+2968	+14.55908203	+0.10107422	-0.03955078	-50.64697266	-16.58935547	+30.05859375	+3240	+11.98388672	-1.33593750	-1.88085938	+2.02148438	-9.62402344	-32.40966797	+1764
+1457970950.58040000	+14.31738281	-0.39550781	-0.80859375	+9.47021484	+5.18554688	-48.84521484	+2968	+14.55908203	+0.09667969	-0.03515625	-51.04248047	-16.41357422	+30.14648438	+3244	+11.98388672	-1.33154297	-1.88085938	+1.91162109	-9.55810547	-32.38769531	+1760
+1457970950.58460000	+14.31738281	-0.39990234	-0.80419922	+9.20654297	+5.38330078	-48.84521484	+2972	+14.56347656	+0.10107422	-0.03076172	-51.32812500	-16.23779297	+30.21240234	+3244	+11.98388672	-1.32714844	-1.88085938	+1.77978516	-9.47021484	-32.36572266	+1756
+1457970950.59290000	+14.31298828	-0.40869141	-0.80419922	+8.70117188	+5.77880859	-48.84521484	+2980	+14.56787109	+0.08789063	-0.03076172	-51.98730469	-15.90820313	+30.25634766	+3244	+11.98828125	-1.32275391	-1.87646484	+1.53808594	-9.33837891	-32.32177734	+1748
+1457970950.59710000	+14.31298828	-0.40869141	-0.80419922	+8.45947266	+5.95458984	-48.82324219	+2984	+14.56787109	+0.09228516	-0.03076172	-52.20703125	-15.75439453	+30.25634766	+3244	+11.98828125	-1.31835938	-1.87646484	+1.42822266	-9.25048828	-32.27783203	+1744
+1457970950.60120010	+14.30859375	-0.41308594	-0.80419922	+8.26171875	+6.13037109	-48.77929688	+2992	+14.57226563	+0.08349609	-0.03076172	-52.47070313	-15.60058594	+30.25634766	+3244	+11.98828125	-1.31396484	-1.87646484	+1.34033203	-9.14062500	-32.23388672	+1740
+1457970950.60540010	+14.31298828	-0.41308594	-0.81298828	+8.04199219	+6.35009766	-48.73535156	+2996	+14.57666016	+0.07910156	-0.03955078	-52.73437500	-15.42480469	+30.21240234	+3248	+11.98828125	-1.30517578	-1.87207031	+1.25244141	-9.05273438	-32.18994141	+1732
+1457970950.60960010	+14.31298828	-0.40869141	-0.80859375	+7.86621094	+6.45996094	-48.69140625	+3000	+14.57666016	+0.07910156	-0.04394531	-52.91015625	-15.27099609	+30.21240234	+3248	+11.98828125	-1.30078125	-1.87207031	+1.18652344	-8.98681641	-32.14599609	+1732
+1457970950.61369990	+14.31738281	-0.41308594	-0.80859375	+7.64648438	+6.56982422	-48.64746094	+3004	+14.57666016	+0.07031250	-0.04833984	-53.15185547	-15.13916016	+30.21240234	+3248	+11.98388672	-1.29638672	-1.86767578	+1.09863281	-8.89892578	-32.08007813	+1728
+1457970950.61789990	+14.31738281	-0.41748047	-0.80859375	+7.44873047	+6.70166016	-48.60351563	+3008	+14.58105469	+0.05712891	-0.05712891	-53.39355469	-14.96337891	+30.16845703	+3252	+11.98388672	-1.28759766	-1.86328125	+1.03271484	-8.83300781	-32.03613281	+1724
+1457970950.62210010	+14.32617188	-0.41308594	-0.81298828	+7.29492188	+6.81152344	-48.53759766	+3008	+14.58544922	+0.05273438	-0.06591797	-53.54736328	-14.80957031	+30.16845703	+3252	+11.98388672	-1.28320313	-1.85888672	+0.98876953	-8.76708984	-31.99218750	+1720
+1457970950.62620000	+14.32617188	-0.41308594	-0.81298828	+7.14111328	+6.92138672	-48.49365234	+3008	+14.58984375	+0.04394531	-0.07470703	-53.74511719	-14.65576172	+30.14648438	+3252	+11.98388672	-1.27441406	-1.85449219	+0.96679688	-8.67919922	-31.92626953	+1720
+1457970950.63039990	+14.33056641	-0.41308594	-0.81738281	+6.96533203	+7.07519531	-48.44970703	+3008	+14.59423828	+0.03515625	-0.09667969	-53.89892578	-14.45800781	+30.08056641	+3256	+11.97949219	-1.26562500	-1.85009766	+0.92285156	-8.59130859	-31.88232422	+1716
+1457970950.63459990	+14.33496094	-0.41308594	-0.82177734	+6.83349609	+7.18505859	-48.40576172	+3008	+14.59423828	+0.03076172	-0.10546875	-54.05273438	-14.32617188	+30.12451172	+3256	+11.97949219	-1.26123047	-1.85009766	+0.92285156	-8.52539063	-31.83837891	+1716
+1457970950.64290000	+14.33935547	-0.41308594	-0.83056641	+6.56982422	+7.40478516	-48.33984375	+3000	+14.59863281	+0.01318359	-0.13183594	-54.38232422	-14.01855469	+30.19042969	+3256	+11.97509766	-1.24804688	-1.84570313	+0.90087891	-8.34960938	-31.77246094	+1712
+1457970950.64700010	+14.34375000	-0.40869141	-0.83496094	+6.45996094	+7.49267578	-48.31787109	+2996	+14.59863281	+0.00439453	-0.14062500	-54.53613281	-13.88671875	+30.32226563	+3252	+11.97509766	-1.23925781	-1.84570313	+0.90087891	-8.30566406	-31.72851563	+1708
+1457970950.65120010	+14.34814453	-0.41308594	-0.83496094	+6.30615234	+7.55859375	-48.33984375	+2992	+14.59863281	+0.00000000	-0.14501953	-54.68994141	-13.79882813	+30.45410156	+3252	+11.97509766	-1.23486328	-1.84130859	+0.87890625	-8.23974609	-31.72851563	+1708
+1457970950.65540000	+14.34814453	-0.41308594	-0.83935547	+6.15234375	+7.66845703	-48.36181641	+2988	+14.60302734	-0.00439453	-0.16259766	-54.82177734	-13.64501953	+30.49804688	+3252	+11.97509766	-1.23046875	-1.84130859	+0.87890625	-8.15185547	-31.72851563	+1708
+1457970950.65949990	+14.35253906	-0.41308594	-0.84814453	+6.04248047	+7.77832031	-48.40576172	+2984	+14.60302734	-0.00878906	-0.17578125	-54.95361328	-13.55712891	+30.67382813	+3248	+11.97070313	-1.23046875	-1.84570313	+0.87890625	-8.10791016	-31.72851563	+1708
+1457970950.66370010	+14.35253906	-0.41748047	-0.85693359	+5.91064453	+7.91015625	-48.44970703	+2980	+14.60302734	-0.01318359	-0.18457031	-55.06347656	-13.44726563	+30.84960938	+3244	+11.97070313	-1.22607422	-1.84570313	+0.87890625	-8.04199219	-31.75048828	+1704
+1457970950.66790010	+14.35253906	-0.41748047	-0.87011719	+5.77880859	+8.06396484	-48.51562500	+2976	+14.60302734	-0.01318359	-0.19775391	-55.15136719	-13.33740234	+30.95947266	+3240	+11.97509766	-1.22607422	-1.85009766	+0.90087891	-7.97607422	-31.77246094	+1704
+1457970950.67199990	+14.35253906	-0.42187500	-0.87890625	+5.64697266	+8.15185547	-48.60351563	+2976	+14.60302734	-0.01318359	-0.20214844	-55.28320313	-13.29345703	+31.20117188	+3240	+11.97509766	-1.22607422	-1.85449219	+0.87890625	-7.91015625	-31.81640625	+1704
+1457970950.67619990	+14.34814453	-0.42626953	-0.88330078	+5.49316406	+8.26171875	-48.71337891	+2972	+14.59863281	-0.01318359	-0.20654297	-55.41503906	-13.24951172	+31.44287109	+3236	+11.97509766	-1.22607422	-1.85888672	+0.87890625	-7.86621094	-31.86035156	+1704
+1457970950.68039990	+14.34814453	-0.43066406	-0.89648438	+5.33935547	+8.37158203	-48.82324219	+2972	+14.59863281	-0.01757813	-0.21093750	-55.52490234	-13.22753906	+31.66259766	+3236	+11.97509766	-1.23046875	-1.86767578	+0.85693359	-7.80029297	-31.92626953	+1704
+1457970950.68450000	+14.34814453	-0.43505859	-0.90087891	+5.22949219	+8.43750000	-48.93310547	+2972	+14.59863281	-0.01757813	-0.21533203	-55.63476563	-13.20556641	+31.88232422	+3232	+11.97509766	-1.23046875	-1.87207031	+0.85693359	-7.75634766	-31.97021484	+1704
+1457970950.68870000	+14.34814453	-0.44384766	-0.90966797	+5.07568359	+8.52539063	-49.06494141	+2972	+14.59863281	-0.01757813	-0.21972656	-55.74462891	-13.20556641	+32.12402344	+3232	+11.97949219	-1.23486328	-1.87646484	+0.83496094	-7.73437500	-32.03613281	+1704
+1457970950.69289990	+14.34814453	-0.45263672	-0.92285156	+4.89990234	+8.65722656	-49.21875000	+2972	+14.59863281	-0.01757813	-0.22851563	-55.83251953	-13.20556641	+32.34375000	+3232	+11.97949219	-1.23925781	-1.88525391	+0.81298828	-7.66845703	-32.10205078	+1704
+1457970950.69700000	+14.34814453	-0.46142578	-0.93603516	+4.76806641	+8.74511719	-49.35058594	+2976	+14.59863281	-0.01757813	-0.23291016	-55.94238281	-13.22753906	+32.56347656	+3236	+11.98388672	-1.24365234	-1.89404297	+0.79101563	-7.64648438	-32.16796875	+1704
+1457970950.70540000	+14.34375000	-0.47900391	-0.96679688	+4.46044922	+8.96484375	-49.65820313	+2988	+14.59863281	-0.02197266	-0.24609375	-56.20605469	-13.24951172	+33.00292969	+3240	+11.98388672	-1.25683594	-1.90722656	+0.74707031	-7.55859375	-32.32177734	+1708
+1457970950.70950010	+14.34375000	-0.48779297	-0.97998047	+4.32861328	+9.05273438	-49.81201172	+2996	+14.59863281	-0.02636719	-0.25488281	-56.31591797	-13.29345703	+33.22265625	+3244	+11.98828125	-1.26123047	-1.92041016	+0.70312500	-7.53662109	-32.43164063	+1708
+1457970950.71370010	+14.34375000	-0.49658203	-0.98876953	+4.17480469	+9.11865234	-49.96582031	+3004	+14.59863281	-0.03076172	-0.26367188	-56.46972656	-13.33740234	+33.42041016	+3252	+11.98828125	-1.27001953	-1.92919922	+0.68115234	-7.49267578	-32.51953125	+1708
+1457970950.71790000	+14.34375000	-0.50976563	-1.00634766	+3.99902344	+9.20654297	-50.14160156	+3012	+14.60302734	-0.03955078	-0.27246094	-56.62353516	-13.38134766	+33.59619141	+3256	+11.99267578	-1.27880859	-1.94238281	+0.63720703	-7.47070313	-32.62939453	+1708
+1457970950.72199990	+14.34814453	-0.51855469	-1.01953125	+3.86718750	+9.27246094	-50.29541016	+3020	+14.60742188	-0.04833984	-0.29003906	-56.75537109	-13.40332031	+33.77197266	+3264	+11.99707031	-1.29199219	-1.95996094	+0.59326172	-7.40478516	-32.82714844	+1712
+1457970950.72620010	+14.35253906	-0.53173828	-1.03710938	+3.71337891	+9.33837891	-50.44921875	+3032	+14.61181641	-0.05712891	-0.30322266	-56.90917969	-13.44726563	+33.90380859	+3268	+12.00146484	-1.30957031	-1.98193359	+0.54931641	-7.38281250	-33.00292969	+1716
+1457970950.73029990	+14.35693359	-0.54492188	-1.05908203	+3.55957031	+9.47021484	-50.60302734	+3040	+14.61621094	-0.07031250	-0.32958984	-57.04101563	-13.46923828	+33.99169922	+3276	+12.00585938	-1.32275391	-1.99951172	+0.48339844	-7.33886719	-33.17871094	+1716
+1457970950.73449990	+14.36132813	-0.55810547	-1.08105469	+3.42773438	+9.55810547	-50.77880859	+3052	+14.61621094	-0.08349609	-0.35595703	-57.17285156	-13.46923828	+34.05761719	+3284	+12.01025391	-1.34472656	-2.03906250	+0.41748047	-7.27294922	-33.48632813	+1728
+1457970950.73869990	+14.36132813	-0.57128906	-1.10302734	+3.27392578	+9.66796875	-50.93261719	+3060	+14.62060547	-0.10107422	-0.38232422	-57.34863281	-13.46923828	+34.12353516	+3296	+12.01464844	-1.36669922	-2.06982422	+0.37353516	-7.20703125	-33.72802734	+1732
+1457970950.74280000	+14.36572266	-0.58447266	-1.12939453	+3.14208984	+9.77783203	-51.08642578	+3068	+14.62500000	-0.12304688	-0.41748047	-57.50244141	-13.46923828	+34.14550781	+3304	+12.01464844	-1.37988281	-2.09619141	+0.35156250	-7.16308594	-33.92578125	+1736
+1457970950.75120000	+14.37890625	-0.61083984	-1.18652344	+2.92236328	+9.97558594	-51.37207031	+3080	+14.62939453	-0.16259766	-0.49218750	-57.81005859	-13.49121094	+34.23339844	+3320	+12.01904297	-1.41943359	-2.15771484	+0.28564453	-7.11914063	-34.34326172	+1748
+1457970950.75530000	+14.38769531	-0.62841797	-1.21728516	+2.79052734	+10.08544922	-51.54785156	+3088	+14.63818359	-0.18457031	-0.53613281	-57.96386719	-13.46923828	+34.18945313	+3328	+12.02343750	-1.43701172	-2.18408203	+0.26367188	-7.07519531	-34.51904297	+1752
+1457970950.75950000	+14.39648438	-0.64599609	-1.25683594	+2.65869141	+10.21728516	-51.72363281	+3092	+14.63818359	-0.20654297	-0.58447266	-58.09570313	-13.46923828	+34.18945313	+3336	+12.02783203	-1.45458984	-2.21923828	+0.24169922	-7.00927734	-34.71679688	+1760
+1457970950.76370000	+14.40527344	-0.66357422	-1.29199219	+2.52685547	+10.34912109	-51.89941406	+3096	+14.64257813	-0.23291016	-0.62841797	-58.22753906	-13.46923828	+34.16748047	+3344	+12.02783203	-1.47216797	-2.25000000	+0.21972656	-6.94335938	-34.89257813	+1768
+1457970950.76780010	+14.40966797	-0.68115234	-1.33593750	+2.39501953	+10.50292969	-52.05322266	+3100	+14.64697266	-0.25927734	-0.68554688	-58.35937500	-13.44726563	+34.07958984	+3352	+12.02783203	-1.48974609	-2.28955078	+0.19775391	-6.85546875	-35.06835938	+1776
+1457970950.77200010	+14.41845703	-0.70312500	-1.38867188	+2.26318359	+10.67871094	-52.27294922	+3104	+14.65136719	-0.28125000	-0.73388672	-58.46923828	-13.44726563	+34.03564453	+3360	+12.02783203	-1.51171875	-2.32910156	+0.15380859	-6.76757813	-35.26611328	+1784
+1457970950.77620010	+14.42285156	-0.72509766	-1.43701172	+2.13134766	+10.81054688	-52.44873047	+3108	+14.65136719	-0.31201172	-0.78662109	-58.60107422	-13.46923828	+33.99169922	+3368	+12.03222656	-1.53808594	-2.36865234	+0.10986328	-6.67968750	-35.48583984	+1796
+1457970950.78029990	+14.43164063	-0.74707031	-1.48974609	+1.99951172	+10.98632813	-52.64648438	+3108	+14.66015625	-0.33837891	-0.84375000	-58.71093750	-13.51318359	+33.92578125	+3376	+12.03222656	-1.56005859	-2.40820313	+0.06591797	-6.56982422	-35.68359375	+1804
+1457970950.78449990	+14.44042969	-0.77783203	-1.55126953	+1.82373047	+11.14013672	-52.88818359	+3112	+14.66455078	-0.36474609	-0.89648438	-58.82080078	-13.55712891	+33.85986328	+3380	+12.03662109	-1.58642578	-2.45654297	+0.00000000	-6.45996094	-35.92529297	+1816
+1457970950.79279990	+14.45800781	-0.83935547	-1.66552734	+1.47216797	+11.40380859	-53.34960938	+3120	+14.67773438	-0.41748047	-1.00634766	-58.97460938	-13.71093750	+33.70605469	+3396	+12.04541016	-1.64794922	-2.55322266	-0.13183594	-6.17431641	-36.40869141	+1840
+1457970950.79699990	+14.46240234	-0.87890625	-1.73144531	+1.29638672	+11.55761719	-53.63525391	+3124	+14.68652344	-0.44384766	-1.06347656	-59.04052734	-13.79882813	+33.59619141	+3400	+12.04541016	-1.68310547	-2.60595703	-0.21972656	-6.02050781	-36.67236328	+1852
+1457970950.80110000	+14.46679688	-0.90966797	-1.78857422	+1.09863281	+11.66748047	-53.87695313	+3128	+14.69091797	-0.47460938	-1.12500000	-59.10644531	-13.88671875	+33.48632813	+3412	+12.04980469	-1.71826172	-2.65869141	-0.32958984	-5.84472656	-36.95800781	+1864
+1457970950.80530000	+14.47558594	-0.94482422	-1.85449219	+0.92285156	+11.84326172	-54.14062500	+3136	+14.70410156	-0.50097656	-1.18652344	-59.17236328	-14.01855469	+33.35449219	+3420	+12.05419922	-1.75341797	-2.72021484	-0.41748047	-5.64697266	-37.24365234	+1876
+1457970950.80950000	+14.47558594	-0.97998047	-1.91601563	+0.74707031	+11.95312500	-54.40429688	+3144	+14.70849609	-0.53173828	-1.24365234	-59.21630859	-14.15039063	+33.24462891	+3424	+12.05419922	-1.79296875	-2.77734375	-0.52734375	-5.47119141	-37.52929688	+1888
+1457970950.81360010	+14.47998047	-1.02392578	-1.98193359	+0.54931641	+12.04101563	-54.66796875	+3152	+14.71728516	-0.56250000	-1.30078125	-59.26025391	-14.30419922	+33.11279297	+3436	+12.05859375	-1.83251953	-2.83886719	-0.65917969	-5.29541016	-37.85888672	+1904
+1457970950.81780000	+14.48876953	-1.06347656	-2.04785156	+0.32958984	+12.17285156	-54.95361328	+3164	+14.73486328	-0.59326172	-1.36230469	-59.30419922	-14.45800781	+32.95898438	+3444	+12.06738281	-1.87646484	-2.90478516	-0.76904297	-5.11962891	-38.18847656	+1912
+1457970950.82200000	+14.49755859	-1.10742188	-2.11376953	+0.13183594	+12.26074219	-55.23925781	+3176	+14.74365234	-0.62402344	-1.42822266	-59.34814453	-14.61181641	+32.80517578	+3452	+12.07177734	-1.92041016	-2.97070313	-0.90087891	-4.89990234	-38.51806641	+1924
+1457970950.82610010	+14.50634766	-1.15136719	-2.17968750	-0.06591797	+12.37060547	-55.52490234	+3188	+14.75683594	-0.65917969	-1.49414063	-59.39208984	-14.76562500	+32.62939453	+3464	+12.07617188	-1.96875000	-3.04101563	-1.03271484	-4.68017578	-38.84765625	+1936
+1457970950.83030010	+14.51074219	-1.19970703	-2.25439453	-0.28564453	+12.50244141	-55.81054688	+3204	+14.77441406	-0.69433594	-1.56884766	-59.41406250	-14.91943359	+32.40966797	+3472	+12.08056641	-2.01708984	-3.11132813	-1.16455078	-4.46044922	-39.19921875	+1948
+1457970950.83450010	+14.51513672	-1.24804688	-2.33349609	-0.50537109	+12.65625000	-56.11816406	+3220	+14.78759766	-0.72949219	-1.63916016	-59.45800781	-15.07324219	+32.18994141	+3484	+12.08496094	-2.06542969	-3.18164063	-1.29638672	-4.21875000	-39.55078125	+1960
+1457970950.84279990	+14.53271484	-1.34472656	-2.49609375	-0.94482422	+12.94189453	-56.68945313	+3256	+14.81396484	-0.81738281	-1.79736328	-59.58984375	-15.33691406	+31.72851563	+3512	+12.09375000	-2.16210938	-3.33105469	-1.56005859	-3.77929688	-40.23193359	+1980
+1457970950.84699990	+14.54150391	-1.39746094	-2.57958984	-1.18652344	+13.09570313	-56.97509766	+3276	+14.82714844	-0.86132813	-1.88525391	-59.67773438	-15.46875000	+31.46484375	+3524	+12.09814453	-2.21923828	-3.40576172	-1.73583984	-3.55957031	-40.58349609	+1992
+1457970950.85110000	+14.55468750	-1.45458984	-2.66308594	-1.45019531	+13.22753906	-57.26074219	+3292	+14.84033203	-0.91406250	-1.96875000	-59.76562500	-15.62255859	+31.20117188	+3540	+12.10253906	-2.26757813	-3.48486328	-1.88964844	-3.31787109	-40.93505859	+2004
+1457970950.85529990	+14.56787109	-1.51171875	-2.74658203	-1.69189453	+13.35937500	-57.54638672	+3312	+14.86230469	-0.96240234	-2.06103516	-59.85351563	-15.73242188	+30.91552734	+3552	+12.11132813	-2.32470703	-3.55957031	-2.04345703	-3.14208984	-41.28662109	+2012
+1457970950.85949990	+14.58105469	-1.57324219	-2.83886719	-1.97753906	+13.51318359	-57.85400391	+3328	+14.87548828	-1.01953125	-2.16210938	-59.98535156	-15.86425781	+30.60791016	+3568	+12.11572266	-2.38183594	-3.64306641	-2.21923828	-2.90039063	-41.63818359	+2024
+1457970950.86360000	+14.59863281	-1.63476563	-2.93115234	-2.26318359	+13.68896484	-58.11767578	+3344	+14.88867188	-1.08105469	-2.26318359	-60.13916016	-15.97412109	+30.27832031	+3584	+12.12011719	-2.43457031	-3.72656250	-2.37304688	-2.68066406	-41.96777344	+2036
+1457970950.86780000	+14.61621094	-1.69628906	-3.02783203	-2.52685547	+13.86474609	-58.40332031	+3360	+14.90625000	-1.14697266	-2.36865234	-60.29296875	-16.08398438	+29.94873047	+3600	+12.13330078	-2.48730469	-3.80566406	-2.54882813	-2.50488281	-42.29736328	+2044
+1457970950.87200000	+14.62500000	-1.76220703	-3.12890625	-2.85644531	+14.04052734	-58.71093750	+3372	+14.91943359	-1.21289063	-2.47412109	-60.46875000	-16.19384766	+29.61914063	+3616	+12.13330078	-2.54882813	-3.88916016	-2.76855469	-2.28515625	-42.67089844	+2056
+1457970950.87610010	+14.64257813	-1.82812500	-3.22998047	-3.18603516	+14.21630859	-58.99658203	+3388	+14.92822266	-1.28320313	-2.58398438	-60.66650391	-16.32568359	+29.26757813	+3632	+12.13769531	-2.60595703	-3.97705078	-2.96630859	-2.08740234	-43.02246094	+2068
+1457970950.88030000	+14.66894531	-1.89843750	-3.32666016	-3.49365234	+14.30419922	-59.30419922	+3396	+14.95019531	-1.35791016	-2.69384766	-60.86425781	-16.47949219	+28.95996094	+3648	+12.15087891	-2.66308594	-4.06054688	-3.16406250	-1.95556641	-43.37402344	+2080
+1457970950.88439990	+14.69091797	-1.97314453	-3.42333984	-3.86718750	+14.41406250	-59.61181641	+3404	+14.96337891	-1.43701172	-2.80810547	-61.10595703	-16.61132813	+28.60839844	+3664	+12.15966797	-2.72900391	-4.14843750	-3.40576172	-1.80175781	-43.74755859	+2092
+1457970950.89280010	+14.73486328	-2.12255859	-3.62988281	-4.57031250	+14.63378906	-60.29296875	+3412	+15.00292969	-1.59521484	-3.03222656	-61.54541016	-16.98486328	+27.92724609	+3696	+12.18164063	-2.86083984	-4.32421875	-3.86718750	-1.49414063	-44.51660156	+2116
+1457970950.89689990	+14.75244141	-2.20605469	-3.73535156	-4.96582031	+14.78759766	-60.66650391	+3416	+15.01611328	-1.67871094	-3.14648438	-61.78710938	-17.18261719	+27.57568359	+3712	+12.19042969	-2.93115234	-4.41650391	-4.15283203	-1.34033203	-44.93408203	+2128
+1457970950.90109990	+14.77441406	-2.28515625	-3.84521484	-5.31738281	+14.91943359	-61.01806641	+3420	+15.03369141	-1.76660156	-3.26074219	-62.00683594	-17.38037109	+27.24609375	+3724	+12.19921875	-3.00146484	-4.51757813	-4.41650391	-1.16455078	-45.35156250	+2140
+1457970950.90529990	+14.80078125	-2.36425781	-3.94628906	-5.69091797	+14.98535156	-61.36962891	+3420	+15.05566406	-1.85449219	-3.36621094	-62.27050781	-17.62207031	+26.98242188	+3736	+12.21679688	-3.07177734	-4.60546875	-4.65820313	-1.07666016	-45.76904297	+2152
+1457970950.90940000	+14.81835938	-2.45214844	-4.05615234	-6.08642578	+15.07324219	-61.74316406	+3420	+15.07324219	-1.94238281	-3.47607422	-62.53417969	-17.86376953	+26.67480469	+3752	+12.22558594	-3.15087891	-4.70214844	-4.96582031	-0.92285156	-46.23046875	+2164
+1457970950.91360000	+14.84033203	-2.53564453	-4.16601563	-6.45996094	+15.18310547	-62.16064453	+3420	+15.09082031	-2.02587891	-3.59033203	-62.73193359	-18.10546875	+26.36718750	+3764	+12.23437500	-3.22998047	-4.80322266	-5.25146484	-0.74707031	-46.71386719	+2176
+1457970950.91779990	+14.86669922	-2.62792969	-4.26269531	-6.85546875	+15.18310547	-62.55615234	+3420	+15.12158203	-2.11376953	-3.68701172	-62.97363281	-18.41308594	+26.19140625	+3772	+12.25195313	-3.31347656	-4.89550781	-5.55908203	-0.68115234	-47.19726563	+2188
+1457970950.92190000	+14.88427734	-2.71582031	-4.37255859	-7.25097656	+15.27099609	-62.97363281	+3424	+15.14355469	-2.20166016	-3.78808594	-63.19335938	-18.69873047	+25.90576172	+3784	+12.26513672	-3.40136719	-4.99658203	-5.86669922	-0.50537109	-47.70263672	+2200
+1457970950.93030000	+14.92382813	-2.90039063	-4.58349609	-7.99804688	+15.38085938	-63.85253906	+3428	+15.20068359	-2.37304688	-3.99023438	-63.61083984	-19.27001953	+25.48828125	+3800	+12.29150391	-3.57275391	-5.19873047	-6.45996094	-0.21972656	-48.73535156	+2224
+1457970950.93440010	+14.94140625	-3.00146484	-4.69775391	-8.43750000	+15.49072266	-64.29199219	+3440	+15.22705078	-2.46533203	-4.09570313	-63.80859375	-19.55566406	+25.22460938	+3812	+12.30468750	-3.66943359	-5.30419922	-6.76757813	-0.02197266	-49.28466797	+2240
+1457970950.93860010	+14.95458984	-3.09814453	-4.81201172	-8.83300781	+15.60058594	-64.73144531	+3448	+15.25341797	-2.54882813	-4.20117188	-64.00634766	-19.81933594	+24.98291016	+3820	+12.31787109	-3.75732422	-5.41406250	-7.07519531	+0.17578125	-49.79003906	+2252
+1457970950.94280000	+14.97656250	-3.19482422	-4.91308594	-9.22851563	+15.57861328	-65.17089844	+3460	+15.28417969	-2.64111328	-4.29345703	-64.24804688	-20.12695313	+24.87304688	+3828	+12.33105469	-3.85400391	-5.51513672	-7.38281250	+0.26367188	-50.33935547	+2260
+1457970950.94689990	+14.99414063	-3.30029297	-5.02294922	-9.64599609	+15.64453125	-65.63232422	+3472	+15.31494141	-2.73779297	-4.39453125	-64.48974609	-20.41259766	+24.65332031	+3840	+12.34423828	-3.95068359	-5.62060547	-7.73437500	+0.43945313	-50.88867188	+2272
+1457970950.95110010	+15.01171875	-3.40136719	-5.13720703	-10.04150391	+15.68847656	-66.09375000	+3492	+15.34570313	-2.82568359	-4.50000000	-64.66552734	-20.69824219	+24.43359375	+3848	+12.35742188	-4.04736328	-5.73486328	-8.04199219	+0.63720703	-51.43798828	+2284
+1457970950.95520000	+15.02929688	-3.51123047	-5.23388672	-10.45898438	+15.64453125	-66.55517578	+3508	+15.38085938	-2.91796875	-4.59667969	-64.88525391	-21.02783203	+24.30175781	+3856	+12.37500000	-4.14843750	-5.83593750	-8.37158203	+0.72509766	-52.00927734	+2296
+1457970950.95939990	+15.04687500	-3.62548828	-5.34814453	-10.94238281	+15.71044922	-67.06054688	+3528	+15.41162109	-3.01464844	-4.70654297	-65.10498047	-21.31347656	+24.06005859	+3868	+12.39257813	-4.25390625	-5.94580078	-8.72314453	+0.87890625	-52.55859375	+2308
+1457970950.96359990	+15.06884766	-3.73095703	-5.46240234	-11.35986328	+15.75439453	-67.54394531	+3552	+15.44238281	-3.11572266	-4.82080078	-65.34667969	-21.59912109	+23.81835938	+3884	+12.41015625	-4.35058594	-6.06005859	-9.00878906	+1.03271484	-53.08593750	+2320
+1457970950.96770000	+15.09082031	-3.84082031	-5.57226563	-11.79931641	+15.71044922	-68.00537109	+3572	+15.47314453	-3.22119141	-4.92626953	-65.61035156	-21.90673828	+23.62060547	+3896	+12.42333984	-4.45605469	-6.16552734	-9.36035156	+1.12060547	-53.63525391	+2328
+1457970950.97610000	+15.13476563	-4.07373047	-5.80517578	-12.72216797	+15.79833984	-68.99414063	+3616	+15.53027344	-3.44531250	-5.16796875	-66.15966797	-22.50000000	+23.09326172	+3928	+12.45410156	-4.66259766	-6.38964844	-10.01953125	+1.34033203	-54.73388672	+2352
+1457970950.98020010	+15.16552734	-4.19238281	-5.91503906	-13.16162109	+15.68847656	-69.47753906	+3636	+15.56103516	-3.55957031	-5.28222656	-66.44531250	-22.85156250	+22.87353516	+3940	+12.47167969	-4.77246094	-6.49072266	-10.39306641	+1.34033203	-55.30517578	+2364
+1457970950.98440000	+15.19628906	-4.31542969	-6.02929688	-13.64501953	+15.64453125	-69.98291016	+3656	+15.59179688	-3.68261719	-5.40527344	-66.70898438	-23.18115234	+22.58789063	+3956	+12.49365234	-4.88232422	-6.60058594	-10.74462891	+1.36230469	-55.83251953	+2372
+1457970950.98860000	+15.22705078	-4.43847656	-6.15234375	-14.08447266	+15.64453125	-70.51025391	+3668	+15.61816406	-3.80566406	-5.54150391	-66.99462891	-23.51074219	+22.25830078	+3972	+12.51123047	-4.98779297	-6.71044922	-11.07421875	+1.38427734	-56.38183594	+2380
+1457970950.99270010	+15.26220703	-4.56152344	-6.25781250	-14.52392578	+15.49072266	-71.01562500	+3680	+15.64453125	-3.93750000	-5.66015625	-67.28027344	-23.88427734	+21.99462891	+3984	+12.52880859	-5.09765625	-6.81152344	-11.44775391	+1.36230469	-56.95312500	+2388
+1457970950.99690010	+15.29296875	-4.69775391	-6.38085938	-15.02929688	+15.51269531	-71.56494141	+3692	+15.66650391	-4.07373047	-5.79638672	-67.56591797	-24.23583984	+21.62109375	+4004	+12.55078125	-5.20751953	-6.92138672	-11.77734375	+1.38427734	-57.50244141	+2400
+1457970951.00110010	+15.32812500	-4.82080078	-6.50830078	-15.49072266	+15.49072266	-72.07031250	+3696	+15.68847656	-4.20556641	-5.93701172	-67.82958984	-24.56542969	+21.24755859	+4020	+12.56835938	-5.31738281	-7.03125000	-12.12890625	+1.38427734	-58.05175781	+2404
+1457970951.00519990	+15.36328125	-4.95263672	-6.62255859	-15.97412109	+15.40283203	-72.57568359	+3696	+15.70605469	-4.35058594	-6.06445313	-68.18115234	-24.96093750	+20.96191406	+4032	+12.58154297	-5.43603516	-7.13232422	-12.52441406	+1.31835938	-58.60107422	+2412
+1457970951.00939990	+15.39843750	-5.08886719	-6.74121094	-16.43554688	+15.31494141	-73.08105469	+3696	+15.72802734	-4.49560547	-6.19628906	-68.51074219	-25.33447266	+20.61035156	+4048	+12.60351563	-5.55029297	-7.23779297	-12.87597656	+1.27441406	-59.15039063	+2416
+1457970951.01360010	+15.43359375	-5.22070313	-6.86425781	-16.87500000	+15.24902344	-73.60839844	+3688	+15.75000000	-4.63623047	-6.33691406	-68.77441406	-25.68603516	+20.25878906	+4060	+12.62548828	-5.66894531	-7.34765625	-13.24951172	+1.23046875	-59.72167969	+2416
+1457970951.01770000	+15.47314453	-5.36132813	-6.96533203	-17.35839844	+15.02929688	-74.15771484	+3676	+15.77636719	-4.78125000	-6.45556641	-69.12597656	-26.14746094	+20.03906250	+4072	+12.63867188	-5.79199219	-7.44433594	-13.64501953	+1.14257813	-60.31494141	+2420
+1457970951.02609990	+15.55224609	-5.64697266	-7.18945313	-18.30322266	+14.78759766	-75.23437500	+3644	+15.82910156	-5.07568359	-6.71484375	-69.69726563	-26.98242188	+19.40185547	+4088	+12.69140625	-6.03369141	-7.65087891	-14.39208984	+1.03271484	-61.43554688	+2424
+1457970951.03020000	+15.57861328	-5.78759766	-7.29931641	-18.80859375	+14.65576172	-75.80566406	+3628	+15.85107422	-5.22949219	-6.82470703	-70.04882813	-27.44384766	+19.18212891	+4092	+12.70458984	-6.16113281	-7.75634766	-14.78759766	+1.01074219	-62.02880859	+2428
+1457970951.03440000	+15.60937500	-5.93261719	-7.40478516	-19.29199219	+14.52392578	-76.33300781	+3608	+15.87744141	-5.38330078	-6.93896484	-70.40039063	-27.90527344	+18.94042969	+4096	+12.72656250	-6.28417969	-7.86181641	-15.13916016	+0.96679688	-62.60009766	+2432
+1457970951.03850010	+15.63574219	-6.06884766	-7.51025391	-19.73144531	+14.37011719	-76.88232422	+3588	+15.90380859	-5.52392578	-7.05322266	-70.68603516	-28.34472656	+18.74267578	+4096	+12.74414063	-6.41162109	-7.96728516	-15.51269531	+0.92285156	-63.19335938	+2432
+1457970951.04270010	+15.65771484	-6.21826172	-7.61132813	-20.23681641	+14.15039063	-77.40966797	+3568	+15.93457031	-5.66894531	-7.14550781	-71.05957031	-28.87207031	+18.63281250	+4096	+12.75732422	-6.54345703	-8.07275391	-15.93017578	+0.87890625	-63.80859375	+2432
+1457970951.04690000	+15.68847656	-6.36328125	-7.69921875	-20.69824219	+13.88671875	-77.95898438	+3548	+15.97412109	-5.81835938	-7.23779297	-71.43310547	-29.39941406	+18.56689453	+4092	+12.77929688	-6.67529297	-8.17382813	-16.30371094	+0.76904297	-64.42382813	+2432
+1457970951.05100010	+15.71484375	-6.50390625	-7.79150391	-21.15966797	+13.60107422	-78.53027344	+3532	+16.00927734	-5.95458984	-7.33007813	-71.74072266	-29.94873047	+18.47900391	+4088	+12.80566406	-6.80712891	-8.27490234	-16.65527344	+0.65917969	-65.06103516	+2428
+1457970951.05520010	+15.72802734	-6.64892578	-7.87060547	-21.62109375	+13.31542969	-79.10156250	+3520	+16.04443359	-6.09521484	-7.40917969	-72.09228516	-30.54199219	+18.45703125	+4084	+12.81884766	-6.94335938	-8.38037109	-17.02880859	+0.59326172	-65.72021484	+2428
+1457970951.05940010	+15.75000000	-6.78955078	-7.95410156	-22.06054688	+13.05175781	-79.67285156	+3512	+16.09277344	-6.23144531	-7.48828125	-72.39990234	-31.11328125	+18.43505859	+4076	+12.84521484	-7.07519531	-8.48144531	-17.35839844	+0.50537109	-66.33544922	+2428
+1457970951.06349990	+15.77197266	-6.93457031	-8.03759766	-22.50000000	+12.74414063	-80.26611328	+3504	+16.13671875	-6.36328125	-7.56298828	-72.70751953	-31.68457031	+18.43505859	+4068	+12.86718750	-7.20703125	-8.58251953	-17.68798828	+0.37353516	-66.99462891	+2424
+1457970951.06769990	+15.77636719	-7.07958984	-8.12548828	-22.98339844	+12.52441406	-80.81542969	+3508	+16.16748047	-6.49511719	-7.63330078	-73.03710938	-32.25585938	+18.43505859	+4060	+12.87597656	-7.34326172	-8.69238281	-18.06152344	+0.32958984	-67.65380859	+2424
+1457970951.07600000	+15.80273438	-7.35205078	-8.28808594	-23.84033203	+11.93115234	-81.89208984	+3520	+16.25097656	-6.75439453	-7.77392578	-73.69628906	-33.42041016	+18.47900391	+4048	+12.91552734	-7.60253906	-8.88574219	-18.61083984	+0.02197266	-68.95019531	+2424
+1457970951.08020000	+15.82031250	-7.49707031	-8.34960938	-24.23583984	+11.51367188	-82.44140625	+3528	+16.29052734	-6.88623047	-7.83984375	-74.02587891	-34.05761719	+18.54492188	+4044	+12.92431641	-7.74316406	-8.97363281	-18.96240234	-0.17578125	-69.63134766	+2428
+1457970951.08439990	+15.85107422	-7.63330078	-8.41992188	-24.60937500	+11.14013672	-82.94677734	+3540	+16.33886719	-7.01367188	-7.91015625	-74.31152344	-34.65087891	+18.58886719	+4040	+12.95507813	-7.86621094	-9.06152344	-19.20410156	-0.39550781	-70.22460938	+2428
+1457970951.08850000	+15.87744141	-7.77832031	-8.49023438	-25.00488281	+10.78857422	-83.49609375	+3552	+16.38720703	-7.14111328	-7.98046875	-74.55322266	-35.26611328	+18.61083984	+4032	+12.98144531	-8.00244141	-9.14941406	-19.46777344	-0.63720703	-70.88378906	+2428
+1457970951.09270000	+15.88623047	-7.92333984	-8.56494141	-25.44433594	+10.45898438	-84.04541016	+3572	+16.41357422	-7.26855469	-8.05078125	-74.83886719	-35.83740234	+18.58886719	+4032	+12.99462891	-8.13427734	-9.23291016	-19.77539063	-0.83496094	-71.52099609	+2436
+1457970951.09690000	+15.90820313	-8.06396484	-8.65283203	-25.83984375	+10.26123047	-84.55078125	+3592	+16.44873047	-7.39599609	-8.13427734	-75.05859375	-36.34277344	+18.47900391	+4032	+13.02099609	-8.25292969	-9.32519531	-19.99511719	-0.98876953	-72.04833984	+2440
+1457970951.10100010	+15.93017578	-8.20898438	-8.73632813	-26.25732422	+9.97558594	-85.03417969	+3608	+16.47949219	-7.54101563	-8.21777344	-75.36621094	-36.87011719	+18.39111328	+4036	+13.03857422	-8.38476563	-9.40429688	-20.28076172	-1.23046875	-72.61962891	+2440
+1457970951.10520010	+15.95214844	-8.36279297	-8.81103516	-26.69677734	+9.66796875	-85.51757813	+3620	+16.49267578	-7.69042969	-8.30126953	-75.69580078	-37.39746094	+18.25927734	+4040	+13.03857422	-8.52099609	-9.47900391	-20.69824219	-1.45019531	-73.21289063	+2444
+1457970951.10929990	+15.98730469	-8.50781250	-8.89013672	-27.07031250	+9.38232422	-85.93505859	+3628	+16.51904297	-7.83544922	-8.39355469	-75.93750000	-37.85888672	+18.10546875	+4040	+13.06933594	-8.63525391	-9.54492188	-20.96191406	-1.71386719	-73.69628906	+2444
+1457970951.11350010	+16.01806641	-8.65722656	-8.96923828	-27.46582031	+9.07470703	-86.39648438	+3632	+16.54101563	-7.98486328	-8.48583984	-76.20117188	-38.36425781	+17.95166016	+4044	+13.08691406	-8.76708984	-9.60644531	-21.29150391	-2.02148438	-74.20166016	+2440
+1457970951.12179990	+16.09277344	-8.96923828	-9.11865234	-28.25683594	+8.43750000	-87.27539063	+3624	+16.57617188	-8.29687500	-8.67480469	-76.72851563	-39.28710938	+17.55615234	+4044	+13.13085938	-9.02636719	-9.73828125	-22.01660156	-2.57080078	-75.14648438	+2428
+1457970951.12599990	+16.13232422	-9.12744141	-9.20214844	-28.65234375	+8.17382813	-87.73681641	+3608	+16.58496094	-8.45947266	-8.77587891	-76.99218750	-39.74853516	+17.29248047	+4040	+13.14843750	-9.16259766	-9.79980469	-22.41210938	-2.85644531	-75.60791016	+2420
+1457970951.13019990	+16.14990234	-9.29003906	-9.28564453	-29.13574219	+7.99804688	-88.19824219	+3592	+16.58056641	-8.62646484	-8.87255859	-77.27783203	-40.16601563	+17.00683594	+4044	+13.14843750	-9.29443359	-9.86572266	-22.87353516	-3.03222656	-76.06933594	+2412
+1457970951.13430000	+16.18066406	-9.43945313	-9.37353516	-29.50927734	+7.80029297	-88.61572266	+3568	+16.58496094	-8.78466797	-8.96484375	-77.51953125	-40.56152344	+16.76513672	+4040	+13.16162109	-9.41308594	-9.92724609	-23.22509766	-3.22998047	-76.46484375	+2396
+1457970951.13850000	+16.21142578	-9.59326172	-9.44824219	-29.90478516	+7.51464844	-89.01123047	+3540	+16.58935547	-8.94726563	-9.05273438	-77.84912109	-41.00097656	+16.54541016	+4032	+13.17041016	-9.54492188	-9.97998047	-23.66455078	-3.49365234	-76.88232422	+2384
+1457970951.14270000	+16.23779297	-9.75146484	-9.51416016	-30.34423828	+7.22900391	-89.38476563	+3504	+16.58496094	-9.10986328	-9.13623047	-78.17871094	-41.41845703	+16.34765625	+4024	+13.16601563	-9.68115234	-10.03710938	-24.14794922	-3.71337891	-77.32177734	+2372
+1457970951.14680000	+16.28173828	-9.89648438	-9.57128906	-30.67382813	+6.85546875	-89.73632813	+3460	+16.59375000	-9.26367188	-9.21533203	-78.46435547	-41.85791016	+16.21582031	+4008	+13.18359375	-9.80419922	-10.08105469	-24.54345703	-4.04296875	-77.73925781	+2360
+1457970951.15100000	+16.31250000	-10.04150391	-9.62841797	-31.02539063	+6.54785156	-90.17578125	+3416	+16.60693359	-9.40869141	-9.29882813	-78.70605469	-42.27539063	+16.04003906	+3992	+13.20117188	-9.94042969	-10.12939453	-24.91699219	-4.32861328	-78.17871094	+2348
+1457970951.15520000	+16.32128906	-10.18652344	-9.68554688	-31.42089844	+6.28417969	-90.63720703	+3372	+16.60693359	-9.56250000	-9.36035156	-79.01367188	-42.71484375	+15.90820313	+3980	+13.20117188	-10.06787109	-10.18652344	-25.29052734	-4.50439453	-78.61816406	+2336
+1457970951.15930010	+16.34765625	-10.31835938	-9.73828125	-31.72851563	+6.02050781	-91.01074219	+3328	+16.62890625	-9.69873047	-9.42187500	-79.27734375	-43.13232422	+15.82031250	+3960	+13.21875000	-10.18652344	-10.23925781	-25.57617188	-4.70214844	-79.01367188	+2320
+1457970951.16770010	+16.36523438	-10.58642578	-9.83496094	-32.45361328	+5.55908203	-91.82373047	+3244	+16.65087891	-9.97119141	-9.51416016	-79.91455078	-43.98925781	+15.75439453	+3920	+13.22753906	-10.42382813	-10.34912109	-26.25732422	-4.98779297	-79.89257813	+2292
+1457970951.17179990	+16.37841797	-10.70068359	-9.86572266	-32.73925781	+5.27343750	-92.15332031	+3204	+16.67724609	-10.08984375	-9.53613281	-80.26611328	-44.42871094	+15.86425781	+3904	+13.23632813	-10.52929688	-10.38867188	-26.47705078	-5.18554688	-80.31005859	+2280
+1457970951.17600010	+16.38281250	-10.81494141	-9.89648438	-33.02490234	+4.98779297	-92.50488281	+3176	+16.70361328	-10.19970703	-9.55371094	-80.59570313	-44.84619141	+16.01806641	+3884	+13.24951172	-10.64355469	-10.42822266	-26.71875000	-5.36132813	-80.77148438	+2268
+1457970951.18020010	+16.38720703	-10.93359375	-9.90966797	-33.33251953	+4.68017578	-92.85644531	+3152	+16.73437500	-10.30957031	-9.56689453	-80.96923828	-45.30761719	+16.19384766	+3872	+13.25830078	-10.75781250	-10.47216797	-26.96044922	-5.51513672	-81.23291016	+2260
+1457970951.18429990	+16.40917969	-11.03906250	-9.92724609	-33.59619141	+4.37255859	-93.14208984	+3132	+16.78271484	-10.41503906	-9.58007813	-81.32080078	-45.70312500	+16.43554688	+3856	+13.28466797	-10.85449219	-10.50732422	-27.09228516	-5.71289063	-81.60644531	+2252
+1457970951.18849990	+16.41357422	-11.15332031	-9.94482422	-33.88183594	+4.13085938	-93.51562500	+3124	+16.82666016	-10.52050781	-9.59326172	-81.62841797	-46.09863281	+16.58935547	+3844	+13.31103516	-10.95996094	-10.54687500	-27.24609375	-5.84472656	-82.04589844	+2244
+1457970951.19260000	+16.40478516	-11.26318359	-9.96679688	-34.21142578	+3.93310547	-93.88916016	+3120	+16.86181641	-10.62597656	-9.58447266	-82.00195313	-46.53808594	+16.78710938	+3840	+13.31982422	-11.05664063	-10.59521484	-27.39990234	-5.88867188	-82.48535156	+2240
+1457970951.19680000	+16.40039063	-11.36425781	-9.99316406	-34.49707031	+3.82324219	-94.21875000	+3120	+16.90576172	-10.72265625	-9.58007813	-82.33154297	-46.88964844	+16.96289063	+3836	+13.34179688	-11.14453125	-10.64355469	-27.50976563	-5.91064453	-82.83691406	+2240
+1457970951.20100000	+16.40917969	-11.47412109	-10.01513672	-34.78271484	+3.62548828	-94.48242188	+3124	+16.94531250	-10.83251953	-9.57128906	-82.77099609	-47.26318359	+17.22656250	+3836	+13.35498047	-11.23681641	-10.67871094	-27.68554688	-5.99853516	-83.21044922	+2240
+1457970951.20510010	+16.40478516	-11.57958984	-10.03710938	-35.11230469	+3.44970703	-94.74609375	+3136	+16.97167969	-10.94238281	-9.57568359	-83.16650391	-47.59277344	+17.38037109	+3832	+13.35937500	-11.33349609	-10.71826172	-27.92724609	-6.02050781	-83.58398438	+2248
+1457970951.21350000	+16.41357422	-11.80371094	-10.06787109	-35.77148438	+3.05419922	-95.22949219	+3172	+17.05517578	-11.14013672	-9.57568359	-83.91357422	-48.25195313	+17.84179688	+3828	+13.39453125	-11.50927734	-10.77099609	-28.25683594	-6.28417969	-84.24316406	+2272
+1457970951.21760010	+16.43115234	-11.92675781	-10.08544922	-36.07910156	+2.79052734	-95.53710938	+3192	+17.09472656	-11.24560547	-9.58886719	-84.24316406	-48.55957031	+17.99560547	+3828	+13.41210938	-11.61474609	-10.79736328	-28.49853516	-6.45996094	-84.61669922	+2288
+1457970951.22180010	+16.45312500	-12.04980469	-10.11181641	-36.36474609	+2.61474609	-95.77880859	+3208	+17.12988281	-11.35546875	-9.61523438	-84.52880859	-48.80126953	+18.03955078	+3824	+13.44287109	-11.71142578	-10.84130859	-28.71826172	-6.54785156	-84.85839844	+2304
+1457970951.22600010	+16.47509766	-12.17724609	-10.13818359	-36.67236328	+2.39501953	-96.02050781	+3224	+17.14746094	-11.49169922	-9.64160156	-84.90234375	-49.08691406	+18.03955078	+3824	+13.45605469	-11.81689453	-10.86767578	-29.02587891	-6.70166016	-85.14404297	+2316
+1457970951.23009990	+16.48388672	-12.30468750	-10.18212891	-37.02392578	+2.30712891	-96.24023438	+3232	+17.13867188	-11.62792969	-9.69433594	-85.18798828	-49.30664063	+17.84179688	+3824	+13.45605469	-11.91796875	-10.90722656	-29.39941406	-6.76757813	-85.40771484	+2324
+1457970951.23429990	+16.49267578	-12.42773438	-10.22607422	-37.37548828	+2.21923828	-96.45996094	+3240	+17.13867188	-11.75537109	-9.73828125	-85.45166016	-49.52636719	+17.68798828	+3824	+13.46484375	-12.00585938	-10.94238281	-29.70703125	-6.85546875	-85.60546875	+2328
+1457970951.24260000	+16.52783203	-12.71337891	-10.29638672	-38.14453125	+1.77978516	-96.81152344	+3236	+17.12548828	-12.03222656	-9.83935547	-86.17675781	-49.98779297	+17.53417969	+3816	+13.45605469	-12.24316406	-10.97314453	-30.65185547	-7.36083984	-86.02294922	+2340
+1457970951.24679990	+16.56738281	-12.84521484	-10.31835938	-38.43017578	+1.47216797	-96.92138672	+3220	+17.12548828	-12.16406250	-9.88769531	-86.52832031	-50.22949219	+17.49023438	+3808	+13.46923828	-12.35742188	-10.98632813	-31.06933594	-7.69042969	-86.17675781	+2340
+1457970951.25099990	+16.59814453	-12.99023438	-10.33593750	-38.73779297	+1.18652344	-97.09716797	+3200	+17.11230469	-12.30908203	-9.94042969	-86.83593750	-50.49316406	+17.33642578	+3800	+13.47802734	-12.47167969	-10.99951172	-31.50878906	-7.97607422	-86.39648438	+2332
+1457970951.25510000	+16.61572266	-13.12207031	-10.36669922	-39.06738281	+0.94482422	-97.27294922	+3172	+17.09033203	-12.44970703	-9.99755859	-87.12158203	-50.73486328	+17.11669922	+3792	+13.47363281	-12.58593750	-11.02148438	-31.99218750	-8.21777344	-86.59423828	+2324
+1457970951.25930000	+16.64208984	-13.25830078	-10.40625000	-39.37500000	+0.76904297	-97.40478516	+3136	+17.06396484	-12.59912109	-10.06787109	-87.38525391	-50.95458984	+16.83105469	+3784	+13.46923828	-12.70019531	-11.04345703	-32.47558594	-8.41552734	-86.74804688	+2312
+1457970951.26340010	+16.66406250	-13.39013672	-10.43701172	-39.70458984	+0.54931641	-97.55859375	+3092	+17.03320313	-12.75292969	-10.12939453	-87.73681641	-51.17431641	+16.58935547	+3772	+13.46484375	-12.82324219	-11.06103516	-33.02490234	-8.70117188	-86.87988281	+2300
+1457970951.26760010	+16.66845703	-13.51757813	-10.46337891	-40.10009766	+0.39550781	-97.66845703	+3044	+16.98925781	-12.90673828	-10.17333984	-88.15429688	-51.39404297	+16.39160156	+3760	+13.44287109	-12.93310547	-11.07861328	-33.55224609	-8.87695313	-87.01171875	+2284
+1457970951.27180000	+16.68603516	-13.63183594	-10.47656250	-40.40771484	+0.15380859	-97.73437500	+2996	+16.97607422	-13.03417969	-10.19531250	-88.61572266	-51.65771484	+16.41357422	+3744	+13.44287109	-13.03417969	-11.07861328	-33.96972656	-9.18457031	-87.16552734	+2264
+1457970951.27589990	+16.69482422	-13.75048828	-10.48974609	-40.73730469	-0.06591797	-97.84423828	+2944	+16.97167969	-13.14843750	-10.21289063	-89.05517578	-51.89941406	+16.50146484	+3724	+13.44287109	-13.13085938	-11.07861328	-34.38720703	-9.47021484	-87.31933594	+2248
+1457970951.28010010	+16.70361328	-13.86914063	-10.49414063	-41.08886719	-0.30761719	-97.95410156	+2896	+16.96728516	-13.26708984	-10.22607422	-89.53857422	-52.14111328	+16.63330078	+3708	+13.43847656	-13.23193359	-11.08300781	-34.78271484	-9.73388672	-87.47314453	+2228
+1457970951.28839990	+16.74755859	-14.06689453	-10.48974609	-41.55029297	-0.85693359	-98.17382813	+2788	+16.98046875	-13.49121094	-10.26562500	-90.37353516	-52.53662109	+16.74316406	+3664	+13.46923828	-13.43408203	-11.09619141	-35.46386719	-10.21728516	-87.84667969	+2188
+1457970951.29259990	+16.73437500	-14.14160156	-10.48974609	-41.85791016	-0.94482422	-98.32763672	+2740	+16.97167969	-13.59667969	-10.26123047	-90.81298828	-52.77832031	+16.78710938	+3648	+13.46484375	-13.50878906	-11.11376953	-35.72753906	-10.28320313	-88.02246094	+2168
+1457970951.29679990	+16.72558594	-14.21630859	-10.48974609	-42.16552734	-1.03271484	-98.45947266	+2696	+16.99365234	-13.68896484	-10.24804688	-91.23046875	-52.97607422	+16.96289063	+3632	+13.48242188	-13.57031250	-11.11816406	-35.92529297	-10.39306641	-88.17626953	+2144
+1457970951.30090000	+16.72119141	-14.29101563	-10.49414063	-42.45117188	-1.12060547	-98.61328125	+2656	+17.02880859	-13.75927734	-10.22607422	-91.73583984	-53.12988281	+17.29248047	+3612	+13.50000000	-13.64062500	-11.11816406	-36.10107422	-10.54687500	-88.33007813	+2128
+1457970951.30510000	+16.70800781	-14.37011719	-10.49853516	-42.80273438	-1.16455078	-98.72314453	+2624	+17.06396484	-13.82958984	-10.20849609	-92.24121094	-53.28369141	+17.62207031	+3592	+13.51757813	-13.69775391	-11.12695313	-36.23291016	-10.61279297	-88.48388672	+2108
+1457970951.30929990	+16.71679688	-14.42724609	-10.47656250	-43.00048828	-1.38427734	-98.81103516	+2600	+17.11230469	-13.87792969	-10.16894531	-92.76855469	-53.43750000	+18.10546875	+3572	+13.55273438	-13.74609375	-11.11816406	-36.25488281	-10.81054688	-88.63769531	+2088
+1457970951.31340000	+16.71240234	-14.47998047	-10.45458984	-43.24218750	-1.56005859	-98.94287109	+2588	+17.15185547	-13.93945313	-10.13378906	-93.22998047	-53.63525391	+18.45703125	+3556	+13.58349609	-13.79882813	-11.10937500	-36.27685547	-10.94238281	-88.85742188	+2072
+1457970951.31760000	+16.70361328	-14.53271484	-10.44140625	-43.46191406	-1.69189453	-99.11865234	+2584	+17.19140625	-13.99658203	-10.11621094	-93.60351563	-53.83300781	+18.72070313	+3540	+13.60986328	-13.84716797	-11.11376953	-36.32080078	-11.05224609	-89.07714844	+2060
+1457970951.32590010	+16.71240234	-14.62939453	-10.41943359	-43.83544922	-1.91162109	-99.42626953	+2592	+17.28369141	-14.10644531	-10.08544922	-94.32861328	-54.14062500	+19.24804688	+3500	+13.65820313	-13.94824219	-11.12695313	-36.43066406	-11.16210938	-89.40673828	+2048
+1457970951.33010010	+16.69921875	-14.67773438	-10.41943359	-44.07714844	-1.95556641	-99.58007813	+2608	+17.31884766	-14.15478516	-10.06787109	-94.61425781	-54.27246094	+19.44580078	+3480	+13.67138672	-13.98779297	-11.14892578	-36.47460938	-11.11816406	-89.56054688	+2044
+1457970951.33430000	+16.69482422	-14.72167969	-10.42382813	-44.27490234	-1.99951172	-99.73388672	+2628	+17.35839844	-14.18554688	-10.03710938	-94.94384766	-54.42626953	+19.75341797	+3464	+13.69775391	-14.01416016	-11.15771484	-36.43066406	-11.11816406	-89.67041016	+2040
+1457970951.33839990	+16.69042969	-14.77880859	-10.41064453	-44.53857422	-2.15332031	-99.79980469	+2656	+17.38476563	-14.24267578	-9.99316406	-95.38330078	-54.62402344	+20.12695313	+3448	+13.70654297	-14.05371094	-11.14013672	-36.49658203	-11.25000000	-89.82421875	+2048
+1457970951.34260010	+16.69921875	-14.83593750	-10.41064453	-44.71435547	-2.28515625	-99.88769531	+2680	+17.40673828	-14.29541016	-9.99755859	-95.64697266	-54.75585938	+20.25878906	+3428	+13.71533203	-14.10644531	-11.14013672	-36.62841797	-11.40380859	-89.97802734	+2056
+1457970951.34670000	+16.72119141	-14.87109375	-10.39746094	-44.78027344	-2.48291016	-99.93164063	+2704	+17.42431641	-14.34375000	-9.99755859	-95.91064453	-54.90966797	+20.43457031	+3408	+13.72851563	-14.15039063	-11.14013672	-36.73828125	-11.53564453	-90.06591797	+2060
+1457970951.35089990	+16.73876953	-14.92822266	-10.37109375	-44.91210938	-2.76855469	-99.99755859	+2736	+17.42431641	-14.42724609	-9.99755859	-96.19628906	-55.15136719	+20.47851563	+3392	+13.72851563	-14.20751953	-11.13134766	-36.91406250	-11.71142578	-90.19775391	+2068
+1457970951.35509990	+16.75634766	-14.98535156	-10.35351563	-45.02197266	-3.01025391	-100.08544922	+2760	+17.41113281	-14.49755859	-10.00634766	-96.35009766	-55.34912109	+20.41259766	+3376	+13.71972656	-14.26464844	-11.14453125	-37.13378906	-11.79931641	-90.30761719	+2072
+1457970951.35920000	+16.76953125	-15.03808594	-10.37109375	-45.15380859	-3.07617188	-100.15136719	+2772	+17.40234375	-14.55468750	-10.02392578	-96.43798828	-55.50292969	+20.30273438	+3352	+13.71533203	-14.30419922	-11.17089844	-37.35351563	-11.79931641	-90.30761719	+2072
+1457970951.36760000	+16.79589844	-15.16552734	-10.41064453	-45.50537109	-3.20800781	-100.19531250	+2776	+17.36718750	-14.69531250	-10.06787109	-96.65771484	-55.72265625	+20.03906250	+3308	+13.67578125	-14.41406250	-11.18408203	-37.96875000	-11.99707031	-90.35156250	+2056
+1457970951.37170000	+16.80908203	-15.21386719	-10.41943359	-45.61523438	-3.27392578	-100.17333984	+2768	+17.33642578	-14.73925781	-10.08984375	-96.72363281	-55.76660156	+19.90722656	+3288	+13.66259766	-14.44921875	-11.17968750	-38.18847656	-12.12890625	-90.32958984	+2048
+1457970951.37590000	+16.82226563	-15.27099609	-10.41503906	-45.76904297	-3.42773438	-100.15136719	+2756	+17.29248047	-14.80517578	-10.11181641	-96.81152344	-55.87646484	+19.68750000	+3272	+13.64501953	-14.49755859	-11.16210938	-38.49609375	-12.32666016	-90.32958984	+2036
+1457970951.38010000	+16.83544922	-15.33691406	-10.41503906	-45.90087891	-3.60351563	-100.12939453	+2740	+17.24414063	-14.88427734	-10.14257813	-96.87744141	-55.98632813	+19.42382813	+3256	+13.61865234	-14.55029297	-11.16210938	-38.82568359	-12.48046875	-90.32958984	+2024
+1457970951.38420010	+16.85742188	-15.38964844	-10.41943359	-45.98876953	-3.73535156	-100.08544922	+2708	+17.22216797	-14.93261719	-10.16455078	-96.92138672	-56.07421875	+19.27001953	+3236	+13.60986328	-14.58984375	-11.16210938	-39.11132813	-12.61230469	-90.26367188	+2004
+1457970951.38840010	+16.87500000	-15.44238281	-10.42822266	-46.09863281	-3.82324219	-100.06347656	+2668	+17.20019531	-14.98974609	-10.19531250	-96.89941406	-56.14013672	+19.05029297	+3212	+13.59667969	-14.62939453	-11.17089844	-39.39697266	-12.67822266	-90.24169922	+1984
+1457970951.39260010	+16.88378906	-15.48632813	-10.44580078	-46.18652344	-3.82324219	-100.06347656	+2624	+17.16943359	-15.03808594	-10.22607422	-96.85546875	-56.18408203	+18.76464844	+3192	+13.57470703	-14.65136719	-11.18408203	-39.59472656	-12.65625000	-90.21972656	+1964
+1457970951.39669990	+16.88818359	-15.51708984	-10.46337891	-46.27441406	-3.77929688	-100.08544922	+2572	+17.14306641	-15.06884766	-10.24804688	-96.78955078	-56.18408203	+18.52294922	+3168	+13.56591797	-14.66015625	-11.18847656	-39.70458984	-12.63427734	-90.19775391	+1936
+1457970951.40510010	+16.88378906	-15.58300781	-10.49853516	-46.47216797	-3.66943359	-100.06347656	+2468	+17.09472656	-15.12158203	-10.30078125	-96.63574219	-56.11816406	+18.01757813	+3124	+13.54394531	-14.68652344	-11.18847656	-39.96826172	-12.59033203	-90.10986328	+1884
+1457970951.40920000	+16.88378906	-15.59179688	-10.49853516	-46.51611328	-3.66943359	-100.04150391	+2416	+17.08593750	-15.13037109	-10.30517578	-96.61376953	-56.11816406	+17.92968750	+3100	+13.53955078	-14.69091797	-11.17968750	-40.01220703	-12.63427734	-90.08789063	+1856
+1457970951.41339990	+16.88378906	-15.60058594	-10.49414063	-46.56005859	-3.66943359	-100.04150391	+2364	+17.08593750	-15.13476563	-10.30078125	-96.59179688	-56.11816406	+17.88574219	+3076	+13.53955078	-14.69531250	-11.16650391	-40.01220703	-12.63427734	-90.10986328	+1832
+1457970951.41759990	+16.87500000	-15.60498047	-10.48974609	-46.58203125	-3.64746094	-100.08544922	+2316	+17.08593750	-15.13916016	-10.29199219	-96.59179688	-56.14013672	+17.86376953	+3052	+13.54394531	-14.69091797	-11.16210938	-39.96826172	-12.61230469	-90.13183594	+1808
+1457970951.42170000	+16.87500000	-15.60498047	-10.48535156	-46.58203125	-3.60351563	-100.08544922	+2272	+17.09033203	-15.13476563	-10.28759766	-96.56982422	-56.14013672	+17.88574219	+3032	+13.54833984	-14.68652344	-11.16210938	-39.92431641	-12.59033203	-90.15380859	+1784
+1457970951.42590000	+16.86621094	-15.59619141	-10.48535156	-46.56005859	-3.55957031	-100.12939453	+2228	+17.10351563	-15.12597656	-10.27880859	-96.52587891	-56.14013672	+17.88574219	+3016	+13.55273438	-14.67773438	-11.16210938	-39.83642578	-12.54638672	-90.17578125	+1764
+1457970951.43000010	+16.85742188	-15.58300781	-10.48974609	-46.53808594	-3.44970703	-100.17333984	+2192	+17.11669922	-15.10839844	-10.26562500	-96.48193359	-56.11816406	+17.92968750	+3000	+13.56152344	-14.66015625	-11.16210938	-39.70458984	-12.45849609	-90.19775391	+1744
+1457970951.43420000	+16.84863281	-15.56982422	-10.48974609	-46.51611328	-3.40576172	-100.19531250	+2156	+17.12548828	-15.09521484	-10.25683594	-96.45996094	-56.11816406	+17.95166016	+2984	+13.56152344	-14.65136719	-11.16210938	-39.63867188	-12.43652344	-90.21972656	+1728
+1457970951.43840000	+16.83984375	-15.55664063	-10.48535156	-46.49414063	-3.36181641	-100.19531250	+2128	+17.13867188	-15.07763672	-10.24365234	-96.43798828	-56.09619141	+18.01757813	+2972	+13.56591797	-14.63818359	-11.15771484	-39.52880859	-12.37060547	-90.24169922	+1712
+1457970951.44250010	+16.83105469	-15.53906250	-10.47656250	-46.47216797	-3.29589844	-100.21728516	+2104	+17.15185547	-15.06005859	-10.22607422	-96.41601563	-56.09619141	+18.08349609	+2964	+13.57031250	-14.62500000	-11.15332031	-39.41894531	-12.32666016	-90.26367188	+1696
+1457970951.45090010	+16.82226563	-15.52587891	-10.47216797	-46.42822266	-3.27392578	-100.23925781	+2060	+17.16503906	-15.04248047	-10.21289063	-96.39404297	-56.09619141	+18.14941406	+2940	+13.58349609	-14.60302734	-11.14892578	-39.22119141	-12.26074219	-90.28564453	+1672
+1457970951.45499990	+16.81787109	-15.51269531	-10.46777344	-46.40625000	-3.25195313	-100.26123047	+2040	+17.17382813	-15.02929688	-10.20410156	-96.39404297	-56.09619141	+18.19335938	+2928	+13.58789063	-14.58544922	-11.14453125	-39.08935547	-12.21679688	-90.30761719	+1664
+1457970951.45919990	+16.80908203	-15.48632813	-10.45898438	-46.34033203	-3.18603516	-100.28320313	+2028	+17.18261719	-15.01171875	-10.19531250	-96.35009766	-56.07421875	+18.25927734	+2924	+13.60107422	-14.53271484	-11.14013672	-38.71582031	-12.06298828	-90.32958984	+1664
+1457970951.46339990	+16.79589844	-15.45556641	-10.45458984	-46.27441406	-3.09814453	-100.28320313	+2020	+17.19580078	-14.98974609	-10.18212891	-96.30615234	-56.05224609	+18.30322266	+2916	+13.61425781	-14.48437500	-11.13134766	-38.34228516	-11.88720703	-90.35156250	+1664
+1457970951.46750000	+16.78710938	-15.42480469	-10.44580078	-46.18652344	-3.03222656	-100.30517578	+2020	+17.20458984	-14.96337891	-10.16894531	-96.24023438	-56.03027344	+18.34716797	+2912	+13.62304688	-14.43164063	-11.12695313	-37.99072266	-11.71142578	-90.35156250	+1672
+1457970951.47170000	+16.74316406	-15.28857422	-10.41943359	-45.83496094	-2.70263672	-100.30517578	+2040	+17.25732422	-14.83593750	-10.12500000	-95.91064453	-55.85449219	+18.52294922	+2924	+13.63623047	-14.28222656	-11.11816406	-37.08984375	-11.20605469	-90.26367188	+1696
+1457970951.47589990	+16.71240234	-15.17431641	-10.39306641	-45.50537109	-2.43896484	-100.28320313	+2072	+17.29687500	-14.72167969	-10.08105469	-95.58105469	-55.70068359	+18.65478516	+2936	+13.63623047	-14.18115234	-11.10058594	-36.54052734	-10.89843750	-90.19775391	+1720
+1457970951.48000000	+16.69042969	-15.07324219	-10.37109375	-45.21972656	-2.19726563	-100.23925781	+2112	+17.32324219	-14.62060547	-10.05029297	-95.25146484	-55.54687500	+18.69873047	+2948	+13.62304688	-14.11083984	-11.09179688	-36.21093750	-10.65673828	-90.08789063	+1744
+1457970951.48420000	+16.67285156	-14.87988281	-10.34472656	-44.58251953	-1.77978516	-100.10742188	+2164	+17.36279297	-14.36132813	-10.01513672	-94.24072266	-55.01953125	+18.56689453	+2976	+13.61425781	-14.01855469	-11.09179688	-35.85937500	-10.37109375	-89.84619141	+1768
+1457970951.49250010	+16.67285156	-14.66455078	-10.33154297	-43.76953125	-1.20849609	-99.84375000	+2252	+17.33203125	-14.09326172	-10.04589844	-92.76855469	-54.25048828	+17.70996094	+3008	+13.57031250	-13.90869141	-11.09179688	-35.61767578	-9.93164063	-89.42871094	+1788
+1457970951.49670000	+16.68164063	-14.56787109	-10.34912109	-43.43994141	-0.85693359	-99.68994141	+2288	+17.27929688	-13.97021484	-10.09423828	-91.91162109	-53.74511719	+16.96289063	+3024	+13.54833984	-13.84716797	-11.10058594	-35.57373047	-9.64599609	-89.14306641	+1796
+1457970951.50079990	+16.69042969	-14.48876953	-10.36669922	-43.15429688	-0.54931641	-99.49218750	+2312	+17.22656250	-13.89111328	-10.13818359	-91.31835938	-53.34960938	+16.39160156	+3036	+13.51757813	-13.79882813	-11.09619141	-35.57373047	-9.44824219	-88.85742188	+1792
+1457970951.50500010	+16.69042969	-14.40966797	-10.38867188	-42.91259766	-0.21972656	-99.29443359	+2328	+17.17382813	-13.82080078	-10.17773438	-90.79101563	-52.95410156	+15.84228516	+3044	+13.48681641	-13.74609375	-11.09179688	-35.59570313	-9.22851563	-88.57177734	+1788
+1457970951.50920010	+16.70361328	-14.32177734	-10.39746094	-42.58300781	+0.04394531	-99.07470703	+2336	+17.12988281	-13.73730469	-10.20849609	-90.30761719	-52.58056641	+15.38085938	+3048	+13.46484375	-13.67578125	-11.07421875	-35.52978516	-9.07470703	-88.24218750	+1784
+1457970951.51329990	+16.71240234	-14.23828125	-10.40185547	-42.29736328	+0.30761719	-98.92089844	+2340	+17.08154297	-13.67138672	-10.23486328	-89.84619141	-52.27294922	+14.91943359	+3052	+13.44287109	-13.61865234	-11.05224609	-35.46386719	-8.92089844	-87.97851563	+1776
+1457970951.51749990	+16.71240234	-14.15917969	-10.41064453	-42.03369141	+0.54931641	-98.74511719	+2332	+17.03320313	-13.60986328	-10.25244141	-89.42871094	-51.98730469	+14.47998047	+3052	+13.42089844	-13.56152344	-11.03906250	-35.37597656	-8.74511719	-87.73681641	+1764
+1457970951.52169990	+16.72998047	-14.06250000	-10.41503906	-41.68212891	+0.81298828	-98.52539063	+2324	+16.99804688	-13.52636719	-10.27001953	-88.92333984	-51.61376953	+14.06250000	+3056	+13.40771484	-13.47363281	-11.01708984	-35.17822266	-8.54736328	-87.40722656	+1756
+1457970951.53000000	+16.72119141	-13.86914063	-10.42382813	-41.11083984	+1.49414063	-98.21777344	+2300	+16.95410156	-13.31103516	-10.28320313	-87.91259766	-50.88867188	+13.38134766	+3064	+13.39013672	-13.29345703	-10.99511719	-34.67285156	-7.97607422	-86.77001953	+1744
+1457970951.53420000	+16.70361328	-13.73291016	-10.42382813	-40.73730469	+1.91162109	-97.99804688	+2296	+16.95410156	-13.17041016	-10.25244141	-87.42919922	-50.51513672	+13.20556641	+3072	+13.39453125	-13.18359375	-10.96435547	-34.29931641	-7.75634766	-86.50634766	+1736
+1457970951.53830000	+16.68603516	-13.60986328	-10.40625000	-40.45166016	+2.24121094	-97.77832031	+2288	+16.95849609	-13.05175781	-10.21289063	-87.09960938	-50.20751953	+13.18359375	+3080	+13.39453125	-13.09130859	-10.93359375	-33.92578125	-7.53662109	-86.26464844	+1732
+1457970951.54250000	+16.65527344	-13.48681641	-10.39306641	-40.16601563	+2.59277344	-97.58056641	+2284	+16.96289063	-12.92871094	-10.17773438	-86.74804688	-49.92187500	+13.11767578	+3084	+13.38574219	-12.98583984	-10.91162109	-33.55224609	-7.22900391	-86.00097656	+1732
+1457970951.54670000	+16.65087891	-13.31542969	-10.34472656	-39.66064453	+2.81250000	-97.27294922	+2288	+16.99804688	-12.77490234	-10.12500000	-86.35253906	-49.59228516	+13.24951172	+3096	+13.40332031	-12.86279297	-10.87207031	-33.02490234	-7.05322266	-85.71533203	+1736
+1457970951.55080010	+16.63330078	-13.17919922	-10.30517578	-39.26513672	+3.07617188	-97.11914063	+2296	+17.03320313	-12.61230469	-10.08105469	-85.82519531	-49.28466797	+13.27148438	+3108	+13.42089844	-12.74414063	-10.83691406	-32.49755859	-6.81152344	-85.47363281	+1740
+1457970951.55500010	+16.60693359	-13.03857422	-10.26562500	-38.89160156	+3.36181641	-96.98730469	+2312	+17.04638672	-12.44531250	-10.01953125	-85.36376953	-48.95507813	+13.29345703	+3124	+13.42089844	-12.61230469	-10.81933594	-31.94824219	-6.43798828	-85.20996094	+1752
+1457970951.55920000	+16.59375000	-12.88916016	-10.23925781	-38.47412109	+3.71337891	-96.74560547	+2340	+17.07714844	-12.27392578	-9.96679688	-84.85839844	-48.55957031	+13.29345703	+3140	+13.43408203	-12.47167969	-10.80175781	-31.35498047	-6.06445313	-84.88037109	+1768
+1457970951.56329990	+16.57617188	-12.73535156	-10.20410156	-38.05664063	+4.04296875	-96.52587891	+2372	+17.10351563	-12.10693359	-9.91406250	-84.41894531	-48.18603516	+13.33740234	+3160	+13.44287109	-12.34423828	-10.77978516	-30.80566406	-5.71289063	-84.59472656	+1784
+1457970951.57170010	+16.50146484	-12.39257813	-10.13818359	-37.19970703	+4.92187500	-95.99853516	+2468	+17.14306641	-11.73339844	-9.80859375	-83.32031250	-47.28515625	+13.35937500	+3200	+13.44287109	-12.04541016	-10.71826172	-29.64111328	-4.89990234	-83.91357422	+1828
+1457970951.57579990	+16.47070313	-12.22119141	-10.08984375	-36.73828125	+5.27343750	-95.71289063	+2524	+17.16064453	-11.55761719	-9.74267578	-82.81494141	-46.91162109	+13.40332031	+3224	+13.44287109	-11.90917969	-10.66992188	-29.09179688	-4.61425781	-83.62792969	+1852
+1457970951.57999990	+16.44873047	-12.06298828	-10.04589844	-36.25488281	+5.58105469	-95.47119141	+2584	+17.16943359	-11.38183594	-9.68554688	-82.28759766	-46.49414063	+13.35937500	+3244	+13.42968750	-11.77734375	-10.63916016	-28.60839844	-4.26269531	-83.32031250	+1880
+1457970951.58410000	+16.45312500	-11.89160156	-10.00634766	-35.66162109	+5.91064453	-95.14160156	+2644	+17.17822266	-11.20605469	-9.64160156	-81.71630859	-46.01074219	+13.29345703	+3264	+13.43847656	-11.63232422	-10.60839844	-28.05908203	-3.91113281	-82.90283203	+1912
+1457970951.58830000	+16.44433594	-11.73339844	-9.96679688	-35.15625000	+6.26220703	-94.87792969	+2700	+17.17382813	-11.04345703	-9.60205078	-81.12304688	-45.57128906	+13.11767578	+3280	+13.43408203	-11.49609375	-10.57324219	-27.57568359	-3.58154297	-82.52929688	+1944
+1457970951.59250000	+16.41357422	-11.56640625	-9.94042969	-34.65087891	+6.72363281	-94.63623047	+2764	+17.14306641	-10.87207031	-9.58007813	-80.44189453	-45.04394531	+12.76611328	+3304	+13.41650391	-11.35986328	-10.53808594	-27.11425781	-3.18603516	-82.17773438	+1976
+1457970951.59660010	+16.40039063	-11.39062500	-9.93164063	-34.12353516	+7.29492188	-94.30664063	+2824	+17.12109375	-10.69628906	-9.56689453	-79.73876953	-44.45068359	+12.41455078	+3328	+13.42089844	-11.20605469	-10.50292969	-26.54296875	-2.81250000	-81.67236328	+2012
+1457970951.60080000	+16.38281250	-11.23242188	-9.90527344	-33.66210938	+7.77832031	-93.93310547	+2880	+17.09033203	-10.54687500	-9.54492188	-79.14550781	-43.92333984	+12.10693359	+3344	+13.40771484	-11.06982422	-10.45019531	-26.10351563	-2.52685547	-81.25488281	+2040
+1457970951.60910010	+16.36962891	-10.90283203	-9.85693359	-32.54150391	+8.61328125	-93.18603516	+2964	+17.02001953	-10.23925781	-9.50097656	-77.91503906	-42.84667969	+11.46972656	+3376	+13.38574219	-10.78857422	-10.35791016	-25.22460938	-1.93359375	-80.28808594	+2092
+1457970951.61330010	+16.36523438	-10.74902344	-9.81738281	-31.99218750	+8.98681641	-92.83447266	+2996	+16.98046875	-10.09423828	-9.47021484	-77.32177734	-42.34130859	+11.11816406	+3388	+13.36816406	-10.65673828	-10.29199219	-24.80712891	-1.73583984	-79.82666016	+2108
+1457970951.61750010	+16.35644531	-10.59960938	-9.78662109	-31.48681641	+9.36035156	-92.48291016	+3020	+16.92773438	-9.94921875	-9.45703125	-76.68457031	-41.81396484	+10.72265625	+3400	+13.34619141	-10.52929688	-10.23486328	-24.45556641	-1.49414063	-79.36523438	+2124
+1457970951.62159990	+16.36962891	-10.43701172	-9.76464844	-30.91552734	+9.77783203	-92.06542969	+3040	+16.88818359	-9.79541016	-9.45263672	-76.02539063	-41.19873047	+10.30517578	+3412	+13.34619141	-10.38867188	-10.18212891	-23.99414063	-1.27441406	-78.77197266	+2136
+1457970951.62579990	+16.36962891	-10.28759766	-9.73388672	-30.38818359	+10.17333984	-91.66992188	+3048	+16.84423828	-9.65039063	-9.44384766	-75.38818359	-40.60546875	+9.88769531	+3424	+13.33740234	-10.25683594	-10.12060547	-23.57666016	-1.03271484	-78.24462891	+2144
+1457970951.63000010	+16.34326172	-10.12939453	-9.70312500	-29.90478516	+10.65673828	-91.27441406	+3052	+16.78271484	-9.50097656	-9.42187500	-74.79492188	-40.03417969	+9.47021484	+3428	+13.31103516	-10.11621094	-10.06787109	-23.15917969	-0.70312500	-77.71728516	+2152
+1457970951.63410000	+16.33447266	-9.95800781	-9.66796875	-29.33349609	+11.11816406	-90.81298828	+3052	+16.74755859	-9.33837891	-9.38671875	-74.15771484	-39.41894531	+9.18457031	+3440	+13.30664063	-9.95361328	-10.00195313	-22.60986328	-0.43945313	-77.08007813	+2164
+1457970951.63829990	+16.32128906	-9.79101563	-9.62841797	-28.78417969	+11.53564453	-90.37353516	+3044	+16.70361328	-9.17578125	-9.35156250	-73.58642578	-38.84765625	+8.92089844	+3444	+13.28906250	-9.81738281	-9.92724609	-22.17041016	-0.24169922	-76.50878906	+2168
+1457970951.64249990	+16.29931641	-9.63281250	-9.57568359	-28.27880859	+11.93115234	-89.91210938	+3036	+16.65966797	-9.01757813	-9.29443359	-73.05908203	-38.32031250	+8.70117188	+3448	+13.25830078	-9.67675781	-9.85693359	-21.77490234	+0.02197266	-75.95947266	+2172
+1457970951.65080000	+16.29052734	-9.28564453	-9.43945313	-27.07031250	+12.48046875	-89.01123047	+3020	+16.61572266	-8.67041016	-9.17578125	-71.91650391	-37.22167969	+8.52539063	+3460	+13.24072266	-9.38671875	-9.71191406	-20.80810547	+0.46142578	-74.77294922	+2184
+1457970951.65490010	+16.25537109	-9.11425781	-9.37353516	-26.54296875	+12.83203125	-88.59375000	+3012	+16.58056641	-8.49023438	-9.10546875	-71.34521484	-36.67236328	+8.39355469	+3468	+13.20996094	-9.23730469	-9.64160156	-20.30273438	+0.79101563	-74.20166016	+2188
+1457970951.65910010	+16.23339844	-8.92968750	-9.31201172	-25.92773438	+13.27148438	-88.08837891	+3008	+16.56298828	-8.30126953	-9.03955078	-70.75195313	-36.05712891	+8.34960938	+3480	+13.20556641	-9.07470703	-9.57128906	-19.68750000	+1.07666016	-73.54248047	+2200
+1457970951.66330000	+16.20703125	-8.74951172	-9.24609375	-25.31250000	+13.68896484	-87.62695313	+3004	+16.54101563	-8.10791016	-8.97363281	-70.13671875	-35.44189453	+8.30566406	+3492	+13.19677734	-8.92529297	-9.49658203	-19.11621094	+1.34033203	-72.97119141	+2208
+1457970951.66739990	+16.15429688	-8.56494141	-9.17578125	-24.76318359	+14.15039063	-87.16552734	+3000	+16.50585938	-7.91894531	-8.87695313	-69.60937500	-34.91455078	+8.32763672	+3508	+13.16601563	-8.77148438	-9.42187500	-18.56689453	+1.71386719	-72.37792969	+2212
+1457970951.67160010	+16.11914063	-8.37158203	-9.09228516	-24.10400391	+14.52392578	-86.68212891	+3012	+16.49267578	-7.71679688	-8.77148438	-69.03808594	-34.36523438	+8.45947266	+3532	+13.15283203	-8.61328125	-9.34716797	-17.95166016	+2.02148438	-71.76269531	+2220
+1457970951.67580010	+16.08398438	-8.17822266	-9.00439453	-23.42285156	+14.87548828	-86.19873047	+3024	+16.47509766	-7.51904297	-8.66162109	-68.48876953	-33.83789063	+8.65722656	+3556	+13.13085938	-8.46386719	-9.26806641	-17.38037109	+2.32910156	-71.19140625	+2228
+1457970951.67989990	+16.04003906	-7.99365234	-8.91650391	-22.80761719	+15.20507813	-85.73730469	+3040	+16.45312500	-7.32568359	-8.56054688	-67.98339844	-33.31054688	+8.81103516	+3580	+13.10449219	-8.31884766	-9.19335938	-16.83105469	+2.65869141	-70.62011719	+2236
+1457970951.68829990	+15.97851563	-7.61572266	-8.74072266	-21.42333984	+15.88623047	-84.77050781	+3088	+16.43115234	-6.92138672	-8.35400391	-66.81884766	-32.23388672	+9.22851563	+3628	+13.07812500	-8.01562500	-9.03515625	-15.57861328	+3.20800781	-69.41162109	+2256
+1457970951.69240000	+15.92578125	-7.43554688	-8.64843750	-20.78613281	+16.23779297	-84.33105469	+3116	+16.40039063	-6.72802734	-8.23974609	-66.26953125	-31.75048828	+9.42626953	+3656	+13.04736328	-7.86621094	-8.95605469	-14.98535156	+3.53759766	-68.86230469	+2264
+1457970951.69660000	+15.88623047	-7.24658203	-8.56933594	-20.10498047	+16.69921875	-83.82568359	+3148	+16.37841797	-6.53027344	-8.13867188	-65.65429688	-31.15722656	+9.55810547	+3680	+13.03417969	-7.70800781	-8.88134766	-14.30419922	+3.86718750	-68.18115234	+2280
+1457970951.70079990	+15.84228516	-7.06201172	-8.49023438	-19.42382813	+17.11669922	-83.29833984	+3176	+16.34765625	-6.34570313	-8.03320313	-65.12695313	-30.60791016	+9.71191406	+3704	+13.01220703	-7.56298828	-8.79785156	-13.71093750	+4.13085938	-67.56591797	+2288
+1457970951.70490000	+15.79833984	-6.88623047	-8.39794922	-18.78662109	+17.49023438	-82.77099609	+3212	+16.31689453	-6.16552734	-7.92333984	-64.62158203	-30.08056641	+9.90966797	+3728	+12.98144531	-7.42675781	-8.70996094	-13.18359375	+4.39453125	-66.95068359	+2304
+1457970951.70910000	+15.76318359	-6.70605469	-8.30566406	-18.08349609	+17.81982422	-82.24365234	+3248	+16.29052734	-5.98535156	-7.81787109	-64.09423828	-29.53125000	+10.12939453	+3752	+12.96386719	-7.27734375	-8.62207031	-12.59033203	+4.63623047	-66.26953125	+2316
+1457970951.71330000	+15.72802734	-6.53466797	-8.21337891	-17.40234375	+18.10546875	-81.69433594	+3284	+16.25976563	-5.81835938	-7.70800781	-63.61083984	-29.02587891	+10.32714844	+3772	+12.94189453	-7.13671875	-8.52978516	-12.01904297	+4.85595703	-65.61035156	+2332
+1457970951.71740010	+15.69726563	-6.37207031	-8.10351563	-16.76513672	+18.28125000	-81.16699219	+3320	+16.22460938	-5.65576172	-7.58935547	-63.17138672	-28.58642578	+10.56884766	+3792	+12.91552734	-7.00048828	-8.43310547	-11.51367188	+5.00976563	-64.99511719	+2344
+1457970951.72580000	+15.64892578	-6.04248047	-7.92773438	-15.42480469	+18.94042969	-80.00244141	+3380	+16.15429688	-5.33935547	-7.41357422	-62.18261719	-27.37792969	+10.70068359	+3816	+12.88916016	-6.71484375	-8.24414063	-10.30517578	+5.31738281	-63.56689453	+2372
+1457970951.72989990	+15.61376953	-5.88867188	-7.82666016	-14.78759766	+19.22607422	-79.43115234	+3408	+16.10595703	-5.18994141	-7.31250000	-61.72119141	-26.85058594	+10.81054688	+3832	+12.86279297	-6.58300781	-8.13867188	-9.82177734	+5.42724609	-62.90771484	+2384
+1457970951.73410010	+15.58300781	-5.73486328	-7.73437500	-14.17236328	+19.53369141	-78.85986328	+3428	+16.06640625	-5.04052734	-7.22021484	-61.25976563	-26.25732422	+10.85449219	+3840	+12.84960938	-6.44238281	-8.03759766	-9.27246094	+5.55908203	-62.13867188	+2396
+1457970951.73819990	+15.55664063	-5.57666016	-7.63769531	-13.53515625	+19.79736328	-78.24462891	+3448	+16.02246094	-4.89990234	-7.12792969	-60.84228516	-25.66406250	+10.92041016	+3848	+12.83203125	-6.30615234	-7.93212891	-8.72314453	+5.64697266	-61.41357422	+2404
+1457970951.74239990	+15.53906250	-5.42724609	-7.52343750	-12.91992188	+19.90722656	-77.62939453	+3468	+15.97851563	-4.76806641	-7.02246094	-60.49072266	-25.15869141	+11.07421875	+3852	+12.81005859	-6.17431641	-7.81787109	-8.23974609	+5.66894531	-60.71044922	+2412
+1457970951.74659990	+15.52148438	-5.28222656	-7.41796875	-12.28271484	+20.06103516	-76.99218750	+3480	+15.93457031	-4.63623047	-6.93017578	-60.11718750	-24.58740234	+11.18408203	+3856	+12.80126953	-6.04248047	-7.70800781	-7.71240234	+5.66894531	-59.98535156	+2420
+1457970951.75070000	+15.49951172	-5.13281250	-7.31250000	-11.62353516	+20.21484375	-76.39892578	+3492	+15.89062500	-4.50000000	-6.83789063	-59.69970703	-24.03808594	+11.29394531	+3860	+12.78808594	-5.91064453	-7.59814453	-7.16308594	+5.66894531	-59.28222656	+2424
+1457970951.75490000	+15.47753906	-4.98779297	-7.19384766	-11.00830078	+20.28076172	-75.82763672	+3500	+15.85107422	-4.36376953	-6.72802734	-59.32617188	-23.57666016	+11.46972656	+3868	+12.77050781	-5.78320313	-7.47949219	-6.67968750	+5.60302734	-58.62304688	+2432
+1457970951.75910000	+15.45996094	-4.85156250	-7.08398438	-10.41503906	+20.45654297	-75.27832031	+3504	+15.81152344	-4.23193359	-6.62695313	-58.90869141	-23.04931641	+11.57958984	+3868	+12.76171875	-5.65576172	-7.36523438	-6.13037109	+5.58105469	-57.91992188	+2436
+1457970951.76740000	+15.41601563	-4.57031250	-6.85986328	-9.14062500	+20.67626953	-74.11376953	+3508	+15.73681641	-3.96826172	-6.41601563	-58.13964844	-22.08251953	+11.95312500	+3872	+12.73095703	-5.40527344	-7.13671875	-5.07568359	+5.44921875	-56.57958984	+2448
+1457970951.77160000	+15.38964844	-4.43408203	-6.74560547	-8.54736328	+20.76416016	-73.56445313	+3504	+15.69726563	-3.84082031	-6.30615234	-57.76611328	-21.64306641	+12.17285156	+3876	+12.71777344	-5.28662109	-7.02246094	-4.57031250	+5.38330078	-55.94238281	+2452
+1457970951.77570010	+15.36328125	-4.29345703	-6.63574219	-7.91015625	+20.83007813	-73.01513672	+3504	+15.66210938	-3.70458984	-6.19189453	-57.39257813	-21.20361328	+12.45849609	+3880	+12.70019531	-5.16796875	-6.91259766	-4.04296875	+5.29541016	-55.32714844	+2456
+1457970951.77990010	+15.33691406	-4.16601563	-6.50390625	-7.31689453	+20.76416016	-72.48779297	+3504	+15.63134766	-3.57714844	-6.06005859	-57.06298828	-20.85205078	+12.85400391	+3888	+12.68701172	-5.05371094	-6.79394531	-3.55957031	+5.14160156	-54.73388672	+2464
+1457970951.78410010	+15.31494141	-4.03417969	-6.38085938	-6.72363281	+20.76416016	-71.96044922	+3504	+15.60498047	-3.45410156	-5.93261719	-56.73339844	-20.50048828	+13.20556641	+3892	+12.67382813	-4.94384766	-6.68408203	-3.07617188	+5.05371094	-54.14062500	+2468
+1457970951.78819990	+15.28857422	-3.90673828	-6.26220703	-6.13037109	+20.78613281	-71.47705078	+3504	+15.57861328	-3.31787109	-5.81396484	-56.31591797	-20.10498047	+13.55712891	+3896	+12.66064453	-4.83837891	-6.57421875	-2.59277344	+4.94384766	-53.59130859	+2468
+1457970951.79239990	+15.26220703	-3.78369141	-6.13037109	-5.53710938	+20.74218750	-71.01562500	+3508	+15.55664063	-3.19042969	-5.66894531	-55.98632813	-19.86328125	+14.01855469	+3908	+12.64306641	-4.73730469	-6.45556641	-2.13134766	+4.79003906	-53.06396484	+2476
+1457970951.79660010	+15.22705078	-3.66503906	-6.01611328	-5.00976563	+20.78613281	-70.55419922	+3508	+15.53027344	-3.07177734	-5.53710938	-55.63476563	-19.53369141	+14.37011719	+3912	+12.62988281	-4.63623047	-6.35449219	-1.69189453	+4.74609375	-52.51464844	+2476
+1457970951.80489990	+15.16992188	-3.43212891	-5.77001953	-3.88916016	+20.74218750	-69.58740234	+3520	+15.48632813	-2.83007813	-5.26464844	-54.99755859	-18.96240234	+15.24902344	+3928	+12.59912109	-4.44287109	-6.13916016	-0.81298828	+4.52636719	-51.45996094	+2484
+1457970951.80900000	+15.13476563	-3.32226563	-5.64697266	-3.38378906	+20.72021484	-69.12597656	+3524	+15.45996094	-2.71582031	-5.12841797	-54.73388672	-18.65478516	+15.66650391	+3936	+12.58154297	-4.35498047	-6.03369141	-0.43945313	+4.46044922	-50.93261719	+2484
+1457970951.81320000	+15.10400391	-3.21240234	-5.53271484	-2.85644531	+20.72021484	-68.68652344	+3536	+15.43359375	-2.60156250	-5.00097656	-54.40429688	-18.34716797	+16.06201172	+3944	+12.56396484	-4.26269531	-5.93261719	-0.04394531	+4.41650391	-50.44921875	+2484
+1457970951.81740000	+15.07763672	-3.11132813	-5.40087891	-2.37304688	+20.54443359	-68.26904297	+3548	+15.42041016	-2.49169922	-4.85156250	-54.11865234	-18.17138672	+16.58935547	+3956	+12.55517578	-4.17919922	-5.81835938	+0.28564453	+4.21875000	-49.98779297	+2488
+1457970951.82150010	+15.05126953	-3.01904297	-5.28222656	-1.93359375	+20.52246094	-67.85156250	+3560	+15.39843750	-2.39062500	-4.72412109	-53.87695313	-17.88574219	+16.96289063	+3960	+12.53759766	-4.10449219	-5.71728516	+0.59326172	+4.15283203	-49.50439453	+2488
+1457970951.82570000	+15.02050781	-2.92236328	-5.16796875	-1.47216797	+20.50048828	-67.43408203	+3572	+15.37646484	-2.29394531	-4.59667969	-53.61328125	-17.60009766	+17.31445313	+3964	+12.52441406	-4.02099609	-5.62060547	+0.94482422	+4.08691406	-48.99902344	+2492
+1457970951.82990000	+15.00292969	-2.83007813	-5.04492188	-1.01074219	+20.39062500	-67.01660156	+3588	+15.35449219	-2.20166016	-4.46484375	-53.39355469	-17.38037109	+17.73193359	+3972	+12.51562500	-3.94189453	-5.51074219	+1.27441406	+3.93310547	-48.53759766	+2496
+1457970951.83400010	+14.97216797	-2.74658203	-4.93066406	-0.63720703	+20.36865234	-66.62109375	+3600	+15.32812500	-2.11816406	-4.34619141	-53.17382813	-17.11669922	+18.03955078	+3976	+12.50244141	-3.86718750	-5.41406250	+1.56005859	+3.84521484	-48.07617188	+2496
+1457970951.84240010	+14.92822266	-2.57519531	-4.70654297	+0.17578125	+20.21484375	-65.78613281	+3628	+15.28417969	-1.94677734	-4.11328125	-52.75634766	-16.61132813	+18.72070313	+3984	+12.48046875	-3.71337891	-5.20751953	+2.17529297	+3.53759766	-47.13134766	+2504
+1457970951.84649990	+14.90625000	-2.50048828	-4.59667969	+0.50537109	+20.12695313	-65.41259766	+3636	+15.25781250	-1.87207031	-3.99902344	-52.58056641	-16.36962891	+19.00634766	+3984	+12.46728516	-3.64306641	-5.10644531	+2.41699219	+3.36181641	-46.69189453	+2504
+1457970951.85069990	+14.88867188	-2.42578125	-4.49121094	+0.85693359	+20.03906250	-65.01708984	+3648	+15.23144531	-1.80175781	-3.89355469	-52.42675781	-16.12792969	+19.29199219	+3984	+12.45410156	-3.56835938	-5.00976563	+2.70263672	+3.20800781	-46.25244141	+2508
+1457970951.85489990	+14.87988281	-2.35107422	-4.37695313	+1.20849609	+19.86328125	-64.66552734	+3656	+15.21826172	-1.73583984	-3.78369141	-52.27294922	-15.93017578	+19.59960938	+3980	+12.44970703	-3.50244141	-4.90429688	+2.96630859	+2.92236328	-45.83496094	+2512
+1457970951.85900000	+14.86669922	-2.28515625	-4.27587891	+1.51611328	+19.79736328	-64.31396484	+3660	+15.19189453	-1.67871094	-3.69140625	-52.14111328	-15.68847656	+19.81933594	+3980	+12.44091797	-3.43652344	-4.80322266	+3.20800781	+2.72460938	-45.41748047	+2512
+1457970951.86319990	+14.85351563	-2.21484375	-4.17480469	+1.84570313	+19.73144531	-63.94042969	+3664	+15.16552734	-1.61718750	-3.59912109	-52.03125000	-15.42480469	+20.01708984	+3972	+12.43652344	-3.36621094	-4.71093750	+3.49365234	+2.50488281	-44.97802734	+2516
+1457970951.86739990	+14.84472656	-2.14453125	-4.07373047	+2.17529297	+19.59960938	-63.58886719	+3668	+15.14794922	-1.56005859	-3.50244141	-51.89941406	-15.22705078	+20.28076172	+3968	+12.43212891	-3.29589844	-4.60986328	+3.77929688	+2.21923828	-44.56054688	+2520
+1457970951.87570000	+14.81396484	-2.01708984	-3.88476563	+2.74658203	+19.40185547	-62.90771484	+3660	+15.09960938	-1.45898438	-3.31787109	-51.67968750	-14.85351563	+20.74218750	+3956	+12.41015625	-3.16845703	-4.42529297	+4.24072266	+1.73583984	-43.79150391	+2520
+1457970951.87990000	+14.80957031	-1.95556641	-3.78808594	+3.03222656	+19.24804688	-62.60009766	+3656	+15.08642578	-1.40625000	-3.22998047	-51.59179688	-14.67773438	+21.00585938	+3948	+12.41015625	-3.10693359	-4.32861328	+4.48242188	+1.42822266	-43.41796875	+2524
+1457970951.88400010	+14.80078125	-1.89404297	-3.69140625	+3.29589844	+19.11621094	-62.29248047	+3648	+15.06445313	-1.35791016	-3.14208984	-51.50390625	-14.50195313	+21.22558594	+3940	+12.40136719	-3.04980469	-4.24072266	+4.65820313	+1.18652344	-43.06640625	+2524
+1457970951.88820000	+14.79199219	-1.84130859	-3.59912109	+3.55957031	+18.98437500	-62.00683594	+3640	+15.04248047	-1.31396484	-3.05859375	-51.41601563	-14.32617188	+21.44531250	+3932	+12.39257813	-2.99267578	-4.15722656	+4.87792969	+0.94482422	-42.73681641	+2524
+1457970951.89229990	+14.78759766	-1.78417969	-3.51123047	+3.80126953	+18.85253906	-61.72119141	+3628	+15.02929688	-1.26562500	-2.97070313	-51.30615234	-14.19433594	+21.68701172	+3924	+12.38818359	-2.93554688	-4.06933594	+5.11962891	+0.68115234	-42.40722656	+2524
+1457970951.89650010	+14.77441406	-1.73144531	-3.42773438	+4.04296875	+18.76464844	-61.45751953	+3616	+15.01171875	-1.22167969	-2.88720703	-51.21826172	-14.06250000	+21.90673828	+3916	+12.37939453	-2.88720703	-3.99023438	+5.29541016	+0.48339844	-42.09960938	+2520
+1457970951.90070010	+14.76123047	-1.67871094	-3.34423828	+4.26269531	+18.67675781	-61.21582031	+3604	+14.99414063	-1.17773438	-2.80371094	-51.13037109	-13.93066406	+22.12646484	+3908	+12.37500000	-2.83447266	-3.91552734	+5.47119141	+0.30761719	-41.79199219	+2516
+1457970951.90479990	+14.75244141	-1.63037109	-3.26513672	+4.48242188	+18.61083984	-60.95214844	+3588	+14.98095703	-1.13378906	-2.72021484	-51.02050781	-13.82080078	+22.36816406	+3900	+12.36621094	-2.78613281	-3.84082031	+5.66894531	+0.10986328	-41.50634766	+2512
+1457970951.90899990	+14.73486328	-1.58203125	-3.18603516	+4.68017578	+18.47900391	-60.73242188	+3576	+14.96337891	-1.09423828	-2.63232422	-50.95458984	-13.75488281	+22.65380859	+3892	+12.35742188	-2.74218750	-3.77050781	+5.80078125	-0.04394531	-41.24267578	+2504
+1457970951.91730000	+14.70849609	-1.49414063	-3.02783203	+5.05371094	+18.19335938	-60.35888672	+3552	+14.94140625	-1.00195313	-2.46093750	-50.71289063	-13.62304688	+23.15917969	+3884	+12.34423828	-2.66308594	-3.63427734	+6.08642578	-0.35156250	-40.78125000	+2492
+1457970951.92150000	+14.69531250	-1.45458984	-2.94873047	+5.20751953	+18.08349609	-60.16113281	+3544	+14.92822266	-0.96240234	-2.37744141	-50.60302734	-13.57910156	+23.40087891	+3880	+12.33544922	-2.62353516	-3.57275391	+6.19628906	-0.48339844	-40.56152344	+2480
+1457970951.92569990	+14.68212891	-1.41943359	-2.87841797	+5.33935547	+17.97363281	-60.00732422	+3532	+14.91943359	-0.91845703	-2.29394531	-50.51513672	-13.55712891	+23.62060547	+3876	+12.32666016	-2.59277344	-3.51123047	+6.28417969	-0.59326172	-40.36376953	+2472
+1457970951.92980000	+14.66894531	-1.38427734	-2.81250000	+5.47119141	+17.90771484	-59.85351563	+3524	+14.91064453	-0.87890625	-2.21484375	-50.38330078	-13.53515625	+23.84033203	+3872	+12.32226563	-2.55761719	-3.45849609	+6.41601563	-0.68115234	-40.14404297	+2464
+1457970951.93400000	+14.65136719	-1.35351563	-2.74658203	+5.58105469	+17.81982422	-59.72167969	+3516	+14.89746094	-0.83935547	-2.13574219	-50.29541016	-13.51318359	+24.06005859	+3868	+12.31347656	-2.52685547	-3.40136719	+6.48193359	-0.79101563	-39.99023438	+2452
+1457970951.93820000	+14.63378906	-1.31835938	-2.68505859	+5.73486328	+17.73193359	-59.56787109	+3512	+14.88867188	-0.79980469	-2.05664063	-50.18554688	-13.49121094	+24.27978516	+3864	+12.30468750	-2.49609375	-3.34863281	+6.56982422	-0.87890625	-39.79248047	+2440
+1457970951.94650010	+14.60742188	-1.24804688	-2.56201172	+5.97656250	+17.53417969	-59.28222656	+3504	+14.86669922	-0.72070313	-1.91601563	-49.96582031	-13.42529297	+24.63134766	+3856	+12.29150391	-2.44335938	-3.25195313	+6.70166016	-1.07666016	-39.46289063	+2420
+1457970951.95070000	+14.59863281	-1.22167969	-2.50048828	+6.06445313	+17.42431641	-59.15039063	+3500	+14.85791016	-0.68994141	-1.85009766	-49.87792969	-13.42529297	+24.80712891	+3852	+12.28271484	-2.41699219	-3.20361328	+6.76757813	-1.18652344	-39.28710938	+2408
+1457970951.95479990	+14.58984375	-1.19531250	-2.44335938	+6.15234375	+17.33642578	-59.01855469	+3500	+14.85351563	-0.65478516	-1.78417969	-49.76806641	-13.40332031	+24.96093750	+3848	+12.28271484	-2.39062500	-3.15527344	+6.85546875	-1.27441406	-39.13330078	+2400
+1457970951.95900010	+14.57666016	-1.17333984	-2.39062500	+6.24023438	+17.27050781	-58.88671875	+3496	+14.84912109	-0.61962891	-1.72705078	-49.65820313	-13.35937500	+25.04882813	+3840	+12.27832031	-2.36425781	-3.11132813	+6.89941406	-1.38427734	-38.97949219	+2388
+1457970951.96310000	+14.56787109	-1.14697266	-2.34228516	+6.32812500	+17.20458984	-58.75488281	+3492	+14.84033203	-0.59326172	-1.67431641	-49.59228516	-13.31542969	+25.15869141	+3832	+12.26953125	-2.33789063	-3.06298828	+6.96533203	-1.49414063	-38.82568359	+2376
+1457970951.96729990	+14.56347656	-1.11621094	-2.29833984	+6.43798828	+17.20458984	-58.60107422	+3492	+14.83154297	-0.56689453	-1.62597656	-49.50439453	-13.22753906	+25.20263672	+3824	+12.26513672	-2.31152344	-3.02343750	+7.03125000	-1.58203125	-38.64990234	+2368
+1457970951.97149990	+14.55029297	-1.09423828	-2.25439453	+6.52587891	+17.13867188	-58.44726563	+3488	+14.82275391	-0.54052734	-1.58203125	-49.43847656	-13.13964844	+25.24658203	+3816	+12.26074219	-2.28955078	-2.98388672	+7.07519531	-1.69189453	-38.47412109	+2356
+1457970951.97560000	+14.54150391	-1.06787109	-2.21044922	+6.61376953	+17.07275391	-58.29345703	+3484	+14.81396484	-0.51855469	-1.53808594	-49.39453125	-13.05175781	+25.31250000	+3804	+12.25195313	-2.25878906	-2.94433594	+7.16308594	-1.80175781	-38.32031250	+2348
+1457970951.98400000	+14.53710938	-1.01513672	-2.12695313	+6.81152344	+16.96289063	-57.96386719	+3472	+14.80078125	-0.47900391	-1.46777344	-49.28466797	-12.83203125	+25.35644531	+3780	+12.24755859	-2.20605469	-2.86083984	+7.31689453	-2.06542969	-37.96875000	+2328
+1457970951.98810010	+14.53710938	-0.99755859	-2.08740234	+6.87744141	+16.89697266	-57.81005859	+3464	+14.79638672	-0.46582031	-1.43261719	-49.24072266	-12.74414063	+25.37841797	+3768	+12.24316406	-2.17968750	-2.82128906	+7.38281250	-2.19726563	-37.79296875	+2320
+1457970951.99230000	+14.53710938	-0.97558594	-2.05664063	+6.96533203	+16.87500000	-57.65625000	+3452	+14.79199219	-0.44824219	-1.40625000	-49.21875000	-12.61230469	+25.37841797	+3752	+12.23876953	-2.15332031	-2.78613281	+7.44873047	-2.30712891	-37.63916016	+2312
+1457970951.99650000	+14.53271484	-0.95361328	-2.02148438	+7.03125000	+16.83105469	-57.52441406	+3440	+14.78320313	-0.43505859	-1.37988281	-49.17480469	-12.48046875	+25.37841797	+3740	+12.23437500	-2.12695313	-2.75097656	+7.51464844	-2.43896484	-37.46337891	+2300
+1457970952.00060010	+14.52832031	-0.93164063	-1.98632813	+7.11914063	+16.78710938	-57.37060547	+3428	+14.77880859	-0.42626953	-1.34912109	-49.15283203	-12.34863281	+25.40039063	+3724	+12.22998047	-2.10058594	-2.71582031	+7.60253906	-2.57080078	-37.30957031	+2292
+1457970952.00480010	+14.52832031	-0.90966797	-1.95556641	+7.22900391	+16.76513672	-57.19482422	+3416	+14.77001953	-0.41308594	-1.32714844	-49.13085938	-12.19482422	+25.37841797	+3708	+12.22558594	-2.07421875	-2.68505859	+7.66845703	-2.65869141	-37.13378906	+2284
+1457970952.00900010	+14.52392578	-0.88769531	-1.92480469	+7.29492188	+16.69921875	-57.04101563	+3400	+14.76562500	-0.39990234	-1.30078125	-49.13085938	-12.10693359	+25.42236328	+3692	+12.22119141	-2.04785156	-2.65429688	+7.73437500	-2.79052734	-36.97998047	+2276
+1457970952.01309990	+14.52392578	-0.87011719	-1.89404297	+7.36083984	+16.63330078	-56.90917969	+3384	+14.76123047	-0.39111328	-1.27001953	-49.10888672	-12.04101563	+25.48828125	+3676	+12.21679688	-2.02587891	-2.62353516	+7.77832031	-2.92236328	-36.82617188	+2268
+1457970952.02150010	+14.51953125	-0.83496094	-1.82812500	+7.47070313	+16.47949219	-56.66748047	+3352	+14.75244141	-0.36914063	-1.20849609	-49.08691406	-11.84326172	+25.64208984	+3648	+12.21240234	-1.98632813	-2.56201172	+7.86621094	-3.18603516	-36.56250000	+2248
+1457970952.02560000	+14.51953125	-0.82177734	-1.79296875	+7.53662109	+16.36962891	-56.55761719	+3332	+14.75244141	-0.36035156	-1.17773438	-49.08691406	-11.75537109	+25.72998047	+3632	+12.21240234	-1.96875000	-2.53564453	+7.88818359	-3.29589844	-36.43066406	+2240
+1457970952.02979990	+14.51513672	-0.80859375	-1.76660156	+7.58056641	+16.34765625	-56.42578125	+3316	+14.74804688	-0.34716797	-1.14697266	-49.06494141	-11.68945313	+25.81787109	+3620	+12.20800781	-1.95117188	-2.50927734	+7.91015625	-3.38378906	-36.32080078	+2232
+1457970952.03399990	+14.50634766	-0.79101563	-1.73583984	+7.62451172	+16.28173828	-56.33789063	+3300	+14.74365234	-0.33837891	-1.11181641	-49.06494141	-11.64550781	+25.94970703	+3608	+12.20361328	-1.93798828	-2.48730469	+7.91015625	-3.44970703	-36.21093750	+2220
+1457970952.03810000	+14.49755859	-0.78222656	-1.70947266	+7.64648438	+16.21582031	-56.20605469	+3288	+14.73925781	-0.32080078	-1.07666016	-49.04296875	-11.57958984	+26.10351563	+3600	+12.19921875	-1.92041016	-2.46533203	+7.93212891	-3.51562500	-36.10107422	+2208
+1457970952.04230000	+14.49316406	-0.76904297	-1.67871094	+7.69042969	+16.14990234	-56.09619141	+3276	+14.73925781	-0.30761719	-1.04150391	-49.02099609	-11.51367188	+26.23535156	+3588	+12.19921875	-1.90722656	-2.43896484	+7.93212891	-3.60351563	-35.99121094	+2200
+1457970952.04640010	+14.48876953	-0.75585938	-1.64794922	+7.71240234	+16.06201172	-55.98632813	+3264	+14.73486328	-0.29003906	-1.00634766	-48.99902344	-11.49169922	+26.41113281	+3580	+12.19482422	-1.89843750	-2.41699219	+7.91015625	-3.66943359	-35.88134766	+2188
+1457970952.05060010	+14.47998047	-0.74707031	-1.61718750	+7.71240234	+15.95214844	-55.89843750	+3256	+14.73046875	-0.27685547	-0.96679688	-48.97705078	-11.46972656	+26.58691406	+3576	+12.19482422	-1.88964844	-2.39501953	+7.86621094	-3.73535156	-35.79345703	+2180
+1457970952.05890010	+14.46679688	-0.73388672	-1.56005859	+7.73437500	+15.79833984	-55.74462891	+3244	+14.73046875	-0.25048828	-0.89208984	-48.93310547	-11.38183594	+26.91650391	+3564	+12.19042969	-1.87646484	-2.35546875	+7.77832031	-3.84521484	-35.61767578	+2156
+1457970952.06310010	+14.45800781	-0.72509766	-1.53369141	+7.75634766	+15.73242188	-55.65673828	+3240	+14.72607422	-0.23730469	-0.85693359	-48.91113281	-11.31591797	+27.07031250	+3560	+12.19042969	-1.86767578	-2.33789063	+7.73437500	-3.86718750	-35.50781250	+2148
+1457970952.06730010	+14.44921875	-0.71630859	-1.51171875	+7.77832031	+15.71044922	-55.54687500	+3236	+14.72607422	-0.22851563	-0.82617188	-48.86718750	-11.25000000	+27.22412109	+3556	+12.19042969	-1.85888672	-2.32031250	+7.71240234	-3.88916016	-35.39794922	+2136
+1457970952.07139990	+14.44042969	-0.70751953	-1.48535156	+7.77832031	+15.66650391	-55.43701172	+3236	+14.72167969	-0.21093750	-0.79101563	-48.84521484	-11.22802734	+27.37792969	+3552	+12.18603516	-1.85009766	-2.30273438	+7.69042969	-3.93310547	-35.31005859	+2124
+1457970952.07979990	+14.42724609	-0.69433594	-1.44140625	+7.80029297	+15.55664063	-55.21728516	+3240	+14.71289063	-0.19335938	-0.72509766	-48.80126953	-11.11816406	+27.66357422	+3548	+12.18164063	-1.83251953	-2.26757813	+7.62451172	-3.99902344	-35.11230469	+2104
+1457970952.08390000	+14.42285156	-0.68554688	-1.41503906	+7.84423828	+15.46875000	-55.12939453	+3244	+14.71289063	-0.18457031	-0.69873047	-48.77929688	-11.03027344	+27.79541016	+3544	+12.18164063	-1.82373047	-2.25000000	+7.60253906	-4.04296875	-35.02441406	+2096
+1457970952.08810000	+14.42285156	-0.68115234	-1.38867188	+7.86621094	+15.40283203	-55.01953125	+3244	+14.70849609	-0.18017578	-0.67675781	-48.77929688	-10.96435547	+27.90527344	+3540	+12.18164063	-1.81933594	-2.23242188	+7.58056641	-4.10888672	-34.93652344	+2088
+1457970952.09229990	+14.41845703	-0.67236328	-1.36669922	+7.88818359	+15.35888672	-54.93164063	+3248	+14.70849609	-0.17578125	-0.65478516	-48.77929688	-10.87646484	+27.97119141	+3536	+12.18164063	-1.81054688	-2.21484375	+7.55859375	-4.15283203	-34.82666016	+2080
+1457970952.09640000	+14.41406250	-0.66796875	-1.34912109	+7.93212891	+15.35888672	-54.84375000	+3248	+14.70410156	-0.17138672	-0.63720703	-48.75732422	-10.78857422	+28.03710938	+3528	+12.18164063	-1.79736328	-2.20166016	+7.58056641	-4.19677734	-34.73876953	+2072
+1457970952.10060000	+14.41406250	-0.65917969	-1.33154297	+7.97607422	+15.33691406	-54.71191406	+3252	+14.69970703	-0.17138672	-0.61962891	-48.73535156	-10.70068359	+28.12500000	+3524	+12.17724609	-1.78857422	-2.18408203	+7.60253906	-4.24072266	-34.62890625	+2064
+1457970952.10480000	+14.41406250	-0.65039063	-1.31835938	+8.02001953	+15.31494141	-54.60205078	+3252	+14.69531250	-0.16699219	-0.60644531	-48.73535156	-10.59082031	+28.16894531	+3516	+12.17724609	-1.77539063	-2.16650391	+7.62451172	-4.30664063	-34.51904297	+2060
+1457970952.10890010	+14.41845703	-0.64160156	-1.30078125	+8.08593750	+15.29296875	-54.49218750	+3248	+14.69531250	-0.16699219	-0.59326172	-48.71337891	-10.48095703	+28.21289063	+3512	+12.17724609	-1.76220703	-2.14892578	+7.64648438	-4.37255859	-34.43115234	+2052
+1457970952.11719990	+14.42285156	-0.62841797	-1.26562500	+8.17382813	+15.22705078	-54.29443359	+3244	+14.69091797	-0.16699219	-0.57128906	-48.71337891	-10.28320313	+28.32275391	+3496	+12.17724609	-1.74023438	-2.10937500	+7.71240234	-4.54833984	-34.23339844	+2044
+1457970952.12140010	+14.42724609	-0.61962891	-1.24804688	+8.23974609	+15.20507813	-54.20654297	+3236	+14.68652344	-0.16699219	-0.55810547	-48.71337891	-10.12939453	+28.38867188	+3488	+12.17285156	-1.72705078	-2.09179688	+7.73437500	-4.63623047	-34.14550781	+2040
+1457970952.12560010	+14.43164063	-0.61523438	-1.23046875	+8.28369141	+15.16113281	-54.09667969	+3228	+14.68652344	-0.17138672	-0.54931641	-48.69140625	-10.01953125	+28.41064453	+3480	+12.17285156	-1.71826172	-2.07421875	+7.77832031	-4.70214844	-34.05761719	+2036
+1457970952.12969990	+14.43164063	-0.61083984	-1.21289063	+8.32763672	+15.16113281	-54.00878906	+3220	+14.68652344	-0.17138672	-0.54052734	-48.69140625	-9.88769531	+28.43261719	+3472	+12.17285156	-1.70947266	-2.05664063	+7.82226563	-4.79003906	-33.96972656	+2032
+1457970952.13389990	+14.43603516	-0.60205078	-1.19970703	+8.37158203	+15.16113281	-53.92089844	+3212	+14.68212891	-0.17138672	-0.53173828	-48.66943359	-9.77783203	+28.45458984	+3464	+12.17285156	-1.69628906	-2.03906250	+7.84423828	-4.85595703	-33.88183594	+2028
+1457970952.13809990	+14.43603516	-0.59765625	-1.18652344	+8.41552734	+15.16113281	-53.81103516	+3200	+14.67773438	-0.16699219	-0.52294922	-48.64746094	-9.66796875	+28.49853516	+3456	+12.17285156	-1.68750000	-2.02148438	+7.86621094	-4.92187500	-33.79394531	+2024
+1457970952.14220000	+14.43603516	-0.59326172	-1.17333984	+8.48144531	+15.16113281	-53.72314453	+3188	+14.67773438	-0.16699219	-0.50976563	-48.62548828	-9.55810547	+28.54248047	+3452	+12.16845703	-1.67871094	-2.00390625	+7.88818359	-4.96582031	-33.70605469	+2020
+1457970952.14640000	+14.44042969	-0.58447266	-1.16015625	+8.52539063	+15.13916016	-53.63525391	+3176	+14.67773438	-0.16699219	-0.49658203	-48.62548828	-9.47021484	+28.63037109	+3444	+12.16845703	-1.66992188	-1.99072266	+7.91015625	-5.03173828	-33.64013672	+2016
+1457970952.15470000	+14.44042969	-0.58007813	-1.12939453	+8.59130859	+15.07324219	-53.48144531	+3156	+14.67773438	-0.16259766	-0.46582031	-48.62548828	-9.36035156	+28.76220703	+3432	+12.16845703	-1.66113281	-1.95996094	+7.91015625	-5.11962891	-33.48632813	+2008
+1457970952.15890000	+14.44042969	-0.58007813	-1.11181641	+8.61328125	+15.05126953	-53.41552734	+3144	+14.67333984	-0.15820313	-0.44824219	-48.62548828	-9.29443359	+28.82812500	+3428	+12.16406250	-1.65673828	-1.94677734	+7.88818359	-5.14160156	-33.42041016	+2004
+1457970952.16310000	+14.43603516	-0.57568359	-1.09863281	+8.61328125	+15.02929688	-53.34960938	+3132	+14.67333984	-0.15380859	-0.43066406	-48.60351563	-9.25048828	+28.89404297	+3428	+12.16406250	-1.65234375	-1.93359375	+7.86621094	-5.16357422	-33.35449219	+2000
+1457970952.16720010	+14.43603516	-0.57568359	-1.08544922	+8.63525391	+15.02929688	-53.28369141	+3124	+14.66894531	-0.14501953	-0.41308594	-48.55957031	-9.20654297	+28.95996094	+3424	+12.16406250	-1.65234375	-1.92480469	+7.84423828	-5.16357422	-33.31054688	+1996
+1457970952.17140010	+14.42724609	-0.57568359	-1.07666016	+8.63525391	+15.02929688	-53.23974609	+3116	+14.66894531	-0.14062500	-0.39111328	-48.53759766	-9.20654297	+29.04785156	+3424	+12.16406250	-1.65234375	-1.91601563	+7.80029297	-5.16357422	-33.24462891	+1988
+1457970952.17560010	+14.42285156	-0.57568359	-1.06347656	+8.63525391	+15.00732422	-53.17382813	+3108	+14.66455078	-0.13623047	-0.36914063	-48.53759766	-9.20654297	+29.15771484	+3424	+12.15966797	-1.64794922	-1.90722656	+7.75634766	-5.16357422	-33.17871094	+1984
+1457970952.17969990	+14.41845703	-0.57568359	-1.05468750	+8.65722656	+14.98535156	-53.12988281	+3104	+14.66455078	-0.13183594	-0.34277344	-48.53759766	-9.20654297	+29.24560547	+3424	+12.15966797	-1.64794922	-1.89843750	+7.71240234	-5.16357422	-33.13476563	+1980
+1457970952.18810010	+14.40966797	-0.57128906	-1.02832031	+8.63525391	+14.87548828	-53.04199219	+3096	+14.66894531	-0.12304688	-0.29443359	-48.49365234	-9.27246094	+29.46533203	+3428	+12.15966797	-1.64794922	-1.88525391	+7.60253906	-5.16357422	-33.04687500	+1968
+1457970952.19219990	+14.40527344	-0.57568359	-1.01513672	+8.61328125	+14.85351563	-53.02001953	+3096	+14.66455078	-0.11865234	-0.27246094	-48.47167969	-9.29443359	+29.53125000	+3428	+12.15966797	-1.64794922	-1.87646484	+7.55859375	-5.16357422	-32.98095703	+1960
+1457970952.19639990	+14.40087891	-0.57568359	-1.00195313	+8.59130859	+14.80957031	-52.99804688	+3096	+14.66455078	-0.10986328	-0.25488281	-48.42773438	-9.31640625	+29.59716797	+3428	+12.15966797	-1.65234375	-1.87207031	+7.49267578	-5.16357422	-32.95898438	+1956
+1457970952.20050000	+14.40087891	-0.57568359	-0.99316406	+8.56933594	+14.78759766	-52.95410156	+3100	+14.66455078	-0.10986328	-0.23730469	-48.40576172	-9.33837891	+29.64111328	+3432	+12.15966797	-1.65234375	-1.86767578	+7.44873047	-5.18554688	-32.91503906	+1952
+1457970952.20470000	+14.39648438	-0.58007813	-0.98437500	+8.54736328	+14.74365234	-52.93212891	+3100	+14.66455078	-0.10546875	-0.21972656	-48.38378906	-9.36035156	+29.68505859	+3432	+12.15966797	-1.64794922	-1.85888672	+7.40478516	-5.18554688	-32.87109375	+1944
+1457970952.20890000	+14.39208984	-0.57568359	-0.97558594	+8.54736328	+14.72167969	-52.91015625	+3104	+14.66455078	-0.10107422	-0.20214844	-48.33984375	-9.40429688	+29.75097656	+3432	+12.15966797	-1.64794922	-1.85449219	+7.38281250	-5.20751953	-32.82714844	+1940
+1457970952.21300010	+14.39208984	-0.57568359	-0.96679688	+8.52539063	+14.67773438	-52.88818359	+3108	+14.66455078	-0.10107422	-0.18457031	-48.31787109	-9.47021484	+29.81689453	+3432	+12.15966797	-1.64794922	-1.84570313	+7.36083984	-5.22949219	-32.78320313	+1932
+1457970952.21720000	+14.38769531	-0.57568359	-0.95800781	+8.52539063	+14.63378906	-52.86621094	+3112	+14.66455078	-0.10107422	-0.17138672	-48.29589844	-9.49218750	+29.83886719	+3432	+12.15966797	-1.64794922	-1.83691406	+7.31689453	-5.27343750	-32.76123047	+1928
+1457970952.22140000	+14.38769531	-0.58007813	-0.94921875	+8.50341797	+14.58984375	-52.84423828	+3112	+14.66455078	-0.10107422	-0.16699219	-48.27392578	-9.49218750	+29.83886719	+3428	+12.15966797	-1.64355469	-1.83251953	+7.31689453	-5.33935547	-32.73925781	+1924
+1457970952.22970010	+14.39208984	-0.58007813	-0.92724609	+8.48144531	+14.50195313	-52.82226563	+3120	+14.66894531	-0.10546875	-0.16259766	-48.22998047	-9.49218750	+29.81689453	+3424	+12.15966797	-1.63916016	-1.81494141	+7.29492188	-5.44921875	-32.67333984	+1916
+1457970952.23390010	+14.39208984	-0.58007813	-0.91845703	+8.45947266	+14.45800781	-52.82226563	+3120	+14.66894531	-0.10546875	-0.16259766	-48.20800781	-9.49218750	+29.81689453	+3420	+12.15966797	-1.63476563	-1.80615234	+7.31689453	-5.51513672	-32.65136719	+1916
+1457970952.23799990	+14.39208984	-0.58007813	-0.91406250	+8.45947266	+14.43603516	-52.80029297	+3124	+14.66894531	-0.10546875	-0.15820313	-48.18603516	-9.49218750	+29.79492188	+3416	+12.15966797	-1.63037109	-1.79736328	+7.31689453	-5.55908203	-32.62939453	+1912
+1457970952.24219990	+14.39208984	-0.57568359	-0.90527344	+8.43750000	+14.41406250	-52.80029297	+3124	+14.66894531	-0.10986328	-0.15820313	-48.14208984	-9.49218750	+29.77294922	+3416	+12.15966797	-1.62597656	-1.78857422	+7.33886719	-5.62500000	-32.60742188	+1908
+1457970952.25050000	+14.39648438	-0.57128906	-0.88769531	+8.45947266	+14.34814453	-52.77832031	+3124	+14.66455078	-0.11425781	-0.15380859	-48.03222656	-9.47021484	+29.72900391	+3408	+12.15527344	-1.61718750	-1.77099609	+7.40478516	-5.77880859	-32.56347656	+1908
+1457970952.25889990	+14.40087891	-0.57128906	-0.87011719	+8.48144531	+14.28222656	-52.77832031	+3120	+14.66455078	-0.11865234	-0.14941406	-47.85644531	-9.40429688	+29.64111328	+3400	+12.15527344	-1.60839844	-1.75341797	+7.49267578	-5.91064453	-32.51953125	+1904
+1457970952.26300000	+14.40527344	-0.56689453	-0.86132813	+8.48144531	+14.26025391	-52.75634766	+3116	+14.66455078	-0.11865234	-0.15380859	-47.74658203	-9.38232422	+29.59716797	+3396	+12.15527344	-1.60400391	-1.74462891	+7.53662109	-5.95458984	-32.51953125	+1904
+1457970952.26720000	+14.40527344	-0.56689453	-0.85253906	+8.50341797	+14.26025391	-52.75634766	+3112	+14.66455078	-0.12304688	-0.15380859	-47.63671875	-9.33837891	+29.55322266	+3392	+12.15087891	-1.59960938	-1.73583984	+7.58056641	-6.02050781	-32.49755859	+1904
+1457970952.27130010	+14.40527344	-0.56250000	-0.84375000	+8.52539063	+14.23828125	-52.77832031	+3108	+14.66015625	-0.12304688	-0.15380859	-47.41699219	-9.29443359	+29.50927734	+3384	+12.15087891	-1.59521484	-1.72705078	+7.64648438	-6.06445313	-32.47558594	+1904
+1457970952.27550010	+14.40087891	-0.55810547	-0.83935547	+8.54736328	+14.23828125	-52.77832031	+3100	+14.65576172	-0.11865234	-0.15380859	-47.21923828	-9.25048828	+29.48730469	+3380	+12.15087891	-1.59082031	-1.72265625	+7.71240234	-6.10839844	-32.47558594	+1904
+1457970952.27970000	+14.40087891	-0.55371094	-0.83056641	+8.56933594	+14.26025391	-52.77832031	+3096	+14.65136719	-0.11865234	-0.14941406	-47.02148438	-9.22851563	+29.46533203	+3372	+12.14648438	-1.58642578	-1.71386719	+7.75634766	-6.15234375	-32.47558594	+1904
+1457970952.28379990	+14.40087891	-0.54931641	-0.82617188	+8.61328125	+14.23828125	-52.77832031	+3088	+14.64697266	-0.10986328	-0.14941406	-46.71386719	-9.20654297	+29.48730469	+3368	+12.14208984	-1.58203125	-1.70947266	+7.82226563	-6.19628906	-32.45361328	+1904
+1457970952.28800010	+14.39648438	-0.54492188	-0.81738281	+8.63525391	+14.23828125	-52.80029297	+3084	+14.64697266	-0.10546875	-0.14062500	-46.42822266	-9.20654297	+29.50927734	+3364	+12.14208984	-1.57763672	-1.70068359	+7.88818359	-6.24023438	-32.45361328	+1904
+1457970952.29220010	+14.39208984	-0.54052734	-0.81298828	+8.65722656	+14.26025391	-52.82226563	+3076	+14.64257813	-0.09667969	-0.13623047	-46.18652344	-9.20654297	+29.55322266	+3360	+12.13769531	-1.57324219	-1.69628906	+7.95410156	-6.26220703	-32.47558594	+1904
+1457970952.29629990	+14.38769531	-0.53613281	-0.80859375	+8.67919922	+14.26025391	-52.84423828	+3072	+14.63818359	-0.08349609	-0.12744141	-45.83496094	-9.25048828	+29.66308594	+3360	+12.13330078	-1.56884766	-1.69189453	+8.02001953	-6.28417969	-32.47558594	+1904
+1457970952.30049990	+14.38330078	-0.53173828	-0.80419922	+8.72314453	+14.28222656	-52.88818359	+3068	+14.63378906	-0.07031250	-0.11425781	-45.50537109	-9.29443359	+29.77294922	+3360	+12.12890625	-1.56884766	-1.68750000	+8.08593750	-6.30615234	-32.47558594	+1900
+1457970952.30469990	+14.37890625	-0.53173828	-0.79980469	+8.74511719	+14.30419922	-52.91015625	+3064	+14.62939453	-0.06152344	-0.10546875	-45.19775391	-9.31640625	+29.88281250	+3360	+12.12451172	-1.56884766	-1.68750000	+8.15185547	-6.30615234	-32.49755859	+1896
+1457970952.30880000	+14.37011719	-0.52734375	-0.79980469	+8.76708984	+14.30419922	-52.95410156	+3060	+14.62060547	-0.04394531	-0.09228516	-44.78027344	-9.38232422	+30.05859375	+3360	+12.12011719	-1.56445313	-1.68310547	+8.21777344	-6.32812500	-32.51953125	+1896
+1457970952.31300000	+14.36132813	-0.52294922	-0.79541016	+8.78906250	+14.32617188	-52.97607422	+3056	+14.61621094	-0.03076172	-0.07910156	-44.42871094	-9.44824219	+30.23437500	+3360	+12.11132813	-1.56445313	-1.68310547	+8.28369141	-6.35009766	-32.54150391	+1892
+1457970952.31719990	+14.35693359	-0.51855469	-0.79101563	+8.78906250	+14.32617188	-53.02001953	+3056	+14.61181641	-0.01757813	-0.07031250	-44.09912109	-9.49218750	+30.41015625	+3360	+12.10693359	-1.56445313	-1.68310547	+8.34960938	-6.35009766	-32.56347656	+1888
+1457970952.32130000	+14.34814453	-0.51855469	-0.78662109	+8.78906250	+14.30419922	-53.06396484	+3056	+14.60742188	+0.00000000	-0.05712891	-43.63769531	-9.55810547	+30.65185547	+3364	+12.10253906	-1.56445313	-1.68310547	+8.41552734	-6.39404297	-32.58544922	+1880
+1457970952.32550000	+14.34375000	-0.51416016	-0.78662109	+8.78906250	+14.30419922	-53.10791016	+3056	+14.60302734	+0.01318359	-0.03955078	-43.26416016	-9.62402344	+30.87158203	+3364	+12.09375000	-1.56445313	-1.67871094	+8.45947266	-6.41601563	-32.62939453	+1876
+1457970952.32970000	+14.33496094	-0.51416016	-0.78222656	+8.76708984	+14.30419922	-53.15185547	+3056	+14.59863281	+0.02197266	-0.03515625	-42.91259766	-9.64599609	+31.06933594	+3360	+12.08935547	-1.56445313	-1.68310547	+8.52539063	-6.45996094	-32.65136719	+1872
+1457970952.33380010	+14.32617188	-0.51416016	-0.78222656	+8.74511719	+14.32617188	-53.17382813	+3060	+14.59423828	+0.03955078	-0.02636719	-42.45117188	-9.71191406	+31.31103516	+3360	+12.08496094	-1.56005859	-1.68310547	+8.56933594	-6.50390625	-32.67333984	+1868
+1457970952.33800010	+14.31738281	-0.51416016	-0.78222656	+8.72314453	+14.32617188	-53.21777344	+3060	+14.58544922	+0.04833984	-0.01757813	-42.07763672	-9.75585938	+31.53076172	+3360	+12.07617188	-1.56005859	-1.68310547	+8.63525391	-6.54785156	-32.69531250	+1860
+1457970952.34220000	+14.31298828	-0.50976563	-0.77783203	+8.67919922	+14.32617188	-53.21777344	+3064	+14.58105469	+0.05712891	-0.01757813	-41.70410156	-9.77783203	+31.72851563	+3356	+12.06738281	-1.55566406	-1.68310547	+8.67919922	-6.61376953	-32.69531250	+1856
+1457970952.34629990	+14.30419922	-0.50976563	-0.77783203	+8.63525391	+14.32617188	-53.23974609	+3064	+14.57666016	+0.07470703	-0.01757813	-41.24267578	-9.79980469	+31.94824219	+3352	+12.06298828	-1.55126953	-1.67871094	+8.74511719	-6.70166016	-32.69531250	+1852
+1457970952.35050010	+14.29980469	-0.50976563	-0.77343750	+8.56933594	+14.34814453	-53.23974609	+3064	+14.56787109	+0.08349609	-0.01318359	-40.82519531	-9.86572266	+32.14599609	+3348	+12.05419922	-1.54687500	-1.67871094	+8.78906250	-6.81152344	-32.71728516	+1844
+1457970952.35460000	+14.29541016	-0.50537109	-0.76904297	+8.48144531	+14.32617188	-53.23974609	+3068	+14.56787109	+0.09228516	-0.01318359	-40.40771484	-9.93164063	+32.32177734	+3344	+12.04541016	-1.54248047	-1.67431641	+8.85498047	-6.89941406	-32.69531250	+1840
+1457970952.35879990	+14.29101563	-0.50537109	-0.76904297	+8.37158203	+14.34814453	-53.21777344	+3068	+14.56347656	+0.10986328	-0.01318359	-39.85839844	-9.99755859	+32.47558594	+3340	+12.04101563	-1.53808594	-1.67431641	+8.89892578	-7.03125000	-32.69531250	+1836
+1457970952.36299990	+14.28662109	-0.50537109	-0.76904297	+8.26171875	+14.39208984	-53.19580078	+3064	+14.55908203	+0.11865234	-0.01318359	-39.37500000	-10.06347656	+32.65136719	+3332	+12.03222656	-1.52929688	-1.66992188	+8.94287109	-7.14111328	-32.67333984	+1832
+1457970952.36710000	+14.28222656	-0.50537109	-0.76904297	+8.12988281	+14.43603516	-53.15185547	+3060	+14.55029297	+0.12744141	-0.01318359	-38.86962891	-10.15136719	+32.76123047	+3328	+12.02783203	-1.52050781	-1.66552734	+8.98681641	-7.27294922	-32.65136719	+1828
+1457970952.37130000	+14.27783203	-0.50537109	-0.76904297	+7.95410156	+14.50195313	-53.08593750	+3056	+14.54150391	+0.14501953	-0.01318359	-38.27636719	-10.26123047	+32.89306641	+3324	+12.01904297	-1.51611328	-1.66552734	+9.03076172	-7.38281250	-32.62939453	+1828
+1457970952.37550000	+14.27343750	-0.50537109	-0.77343750	+7.80029297	+14.58984375	-53.02001953	+3052	+14.53710938	+0.15380859	-0.01318359	-37.70507813	-10.39306641	+33.00292969	+3320	+12.01025391	-1.50732422	-1.66113281	+9.07470703	-7.51464844	-32.60742188	+1824
+1457970952.37960000	+14.27343750	-0.50537109	-0.76904297	+7.64648438	+14.65576172	-52.95410156	+3044	+14.52832031	+0.16699219	-0.01318359	-37.15576172	-10.54687500	+33.09082031	+3316	+12.00585938	-1.49853516	-1.66113281	+9.09667969	-7.64648438	-32.58544922	+1820
+1457970952.38380000	+14.26904297	-0.50537109	-0.76904297	+7.40478516	+14.76562500	-52.86621094	+3040	+14.52392578	+0.18457031	-0.00878906	-36.47460938	-10.74462891	+33.20068359	+3316	+11.99707031	-1.48974609	-1.65673828	+9.11865234	-7.77832031	-32.54150391	+1816
+1457970952.38800000	+14.26904297	-0.50976563	-0.77343750	+7.18505859	+14.87548828	-52.80029297	+3032	+14.51953125	+0.19775391	-0.00878906	-35.81542969	-10.92041016	+33.26660156	+3312	+11.99267578	-1.48095703	-1.65673828	+9.11865234	-7.91015625	-32.51953125	+1816
+1457970952.39210010	+14.26464844	-0.51416016	-0.77343750	+6.98730469	+14.98535156	-52.73437500	+3024	+14.51513672	+0.21533203	+0.00000000	-35.17822266	-11.16210938	+33.33251953	+3308	+11.98388672	-1.47656250	-1.65673828	+9.11865234	-8.02001953	-32.49755859	+1812
+1457970952.39630010	+14.26025391	-0.51855469	-0.78222656	+6.72363281	+15.18310547	-52.66845703	+3020	+14.51074219	+0.22851563	+0.00439453	-34.49707031	-11.38183594	+33.37646484	+3304	+11.97949219	-1.47216797	-1.65673828	+9.11865234	-8.10791016	-32.47558594	+1808
+1457970952.40050010	+14.25585938	-0.51855469	-0.79101563	+6.52587891	+15.38085938	-52.60253906	+3016	+14.50634766	+0.25048828	+0.00878906	-33.81591797	-11.57958984	+33.42041016	+3304	+11.97070313	-1.46777344	-1.65673828	+9.09667969	-8.19580078	-32.45361328	+1808
+1457970952.40459990	+14.24707031	-0.52294922	-0.79541016	+6.32812500	+15.55664063	-52.55859375	+3008	+14.50195313	+0.26806641	+0.01757813	-33.11279297	-11.84326172	+33.46435547	+3300	+11.96630859	-1.46337891	-1.66113281	+9.07470703	-8.28369141	-32.43164063	+1804
+1457970952.40879990	+14.24267578	-0.52734375	-0.80419922	+6.10839844	+15.75439453	-52.49267578	+3000	+14.49316406	+0.28125000	+0.02636719	-32.49755859	-12.10693359	+33.53027344	+3300	+11.95751953	-1.45898438	-1.66552734	+9.05273438	-8.32763672	-32.40966797	+1800
+1457970952.41300010	+14.23388672	-0.53173828	-0.80859375	+5.88867188	+15.93017578	-52.47070313	+2996	+14.48876953	+0.30322266	+0.03515625	-31.81640625	-12.37060547	+33.57421875	+3300	+11.95312500	-1.45898438	-1.66992188	+9.00878906	-8.39355469	-32.38769531	+1800
+1457970952.41710000	+14.22949219	-0.54052734	-0.81298828	+5.66894531	+16.10595703	-52.44873047	+2988	+14.48437500	+0.32519531	+0.05273438	-31.15722656	-12.63427734	+33.64013672	+3300	+11.94433594	-1.45898438	-1.67431641	+8.96484375	-8.43750000	-32.38769531	+1796
+1457970952.42129990	+14.22070313	-0.54492188	-0.82177734	+5.49316406	+16.32568359	-52.44873047	+2984	+14.47998047	+0.33398438	+0.06152344	-30.62988281	-12.89794922	+33.68408203	+3296	+11.93994141	-1.45898438	-1.67871094	+8.92089844	-8.48144531	-32.38769531	+1792
+1457970952.42540000	+14.21630859	-0.54931641	-0.82617188	+5.29541016	+16.52343750	-52.47070313	+2980	+14.47998047	+0.35595703	+0.07470703	-30.03662109	-13.13964844	+33.72802734	+3296	+11.93554688	-1.46337891	-1.68310547	+8.87695313	-8.50341797	-32.38769531	+1792
+1457970952.42960000	+14.20312500	-0.55810547	-0.83935547	+5.09765625	+16.76513672	-52.49267578	+2980	+14.47558594	+0.37353516	+0.08349609	-29.44335938	-13.38134766	+33.79394531	+3296	+11.92675781	-1.46337891	-1.69189453	+8.81103516	-8.52539063	-32.38769531	+1788
+1457970952.43380000	+14.19433594	-0.56250000	-0.85253906	+4.92187500	+17.00683594	-52.51464844	+2980	+14.46679688	+0.38232422	+0.09667969	-29.02587891	-13.62304688	+33.83789063	+3292	+11.92236328	-1.46777344	-1.69628906	+8.78906250	-8.52539063	-32.38769531	+1788
+1457970952.43790010	+14.18554688	-0.56689453	-0.86132813	+4.76806641	+17.24853516	-52.53662109	+2980	+14.46240234	+0.40429688	+0.10546875	-28.54248047	-13.82080078	+33.90380859	+3292	+11.91357422	-1.46777344	-1.70507813	+8.74511719	-8.52539063	-32.38769531	+1784
+1457970952.44210000	+14.17675781	-0.57128906	-0.87451172	+4.61425781	+17.49023438	-52.55859375	+2984	+14.45361328	+0.42626953	+0.11425781	-28.05908203	-14.01855469	+33.96972656	+3288	+11.90478516	-1.47216797	-1.71386719	+8.72314453	-8.52539063	-32.40966797	+1780
+1457970952.44630000	+14.16796875	-0.57128906	-0.88769531	+4.50439453	+17.70996094	-52.60253906	+2984	+14.44482422	+0.43066406	+0.11865234	-27.72949219	-14.19433594	+34.03564453	+3288	+11.90039063	-1.47216797	-1.72265625	+8.72314453	-8.52539063	-32.40966797	+1776
+1457970952.45040010	+14.15917969	-0.57568359	-0.89648438	+4.35058594	+17.90771484	-52.66845703	+2988	+14.43603516	+0.44824219	+0.12744141	-27.37792969	-14.37011719	+34.12353516	+3284	+11.89160156	-1.47216797	-1.72705078	+8.72314453	-8.54736328	-32.43164063	+1772
+1457970952.45460010	+14.15039063	-0.57568359	-0.90527344	+4.21875000	+18.12744141	-52.73437500	+2992	+14.42724609	+0.46582031	+0.13183594	-27.02636719	-14.52392578	+34.21142578	+3280	+11.88281250	-1.47656250	-1.73583984	+8.72314453	-8.54736328	-32.45361328	+1772
+1457970952.45880010	+14.14160156	-0.57568359	-0.92285156	+4.13085938	+18.39111328	-52.82226563	+2996	+14.42285156	+0.47021484	+0.13183594	-26.76269531	-14.63378906	+34.27734375	+3276	+11.87841797	-1.47216797	-1.74462891	+8.74511719	-8.54736328	-32.47558594	+1768
+1457970952.46289990	+14.13281250	-0.57128906	-0.93603516	+4.06494141	+18.63281250	-52.88818359	+3000	+14.40966797	+0.48779297	+0.12744141	-26.45507813	-14.72167969	+34.34326172	+3272	+11.86962891	-1.47216797	-1.75341797	+8.81103516	-8.56933594	-32.47558594	+1760
+1457970952.46709990	+14.12402344	-0.57128906	-0.95800781	+3.99902344	+18.91845703	-52.93212891	+3004	+14.40087891	+0.50537109	+0.11865234	-26.14746094	-14.76562500	+34.38720703	+3272	+11.86083984	-1.47216797	-1.76220703	+8.85498047	-8.54736328	-32.49755859	+1760
+1457970952.47129990	+14.11962891	-0.56250000	-0.97119141	+3.97705078	+19.16015625	-52.99804688	+3008	+14.38769531	+0.51416016	+0.10986328	-25.92773438	-14.83154297	+34.43115234	+3268	+11.85205078	-1.46777344	-1.77099609	+8.96484375	-8.56933594	-32.51953125	+1756
+1457970952.47540000	+14.11083984	-0.55810547	-0.98876953	+3.93310547	+19.37988281	-53.06396484	+3012	+14.37451172	+0.52734375	+0.10107422	-25.68603516	-14.87548828	+34.49707031	+3264	+11.83886719	-1.46337891	-1.77978516	+9.07470703	-8.56933594	-32.54150391	+1752
+1457970952.47960000	+14.10205078	-0.54931641	-1.00634766	+3.91113281	+19.64355469	-53.12988281	+3012	+14.35693359	+0.54052734	+0.08349609	-25.42236328	-14.89746094	+34.54101563	+3264	+11.83007813	-1.45458984	-1.78857422	+9.18457031	-8.56933594	-32.54150391	+1748
+1457970952.48379990	+14.09765625	-0.54052734	-1.02392578	+3.93310547	+19.84130859	-53.19580078	+3012	+14.34375000	+0.55371094	+0.07031250	-25.20263672	-14.94140625	+34.60693359	+3260	+11.81689453	-1.45019531	-1.79736328	+9.36035156	-8.61328125	-32.56347656	+1748
+1457970952.48790000	+14.08886719	-0.53173828	-1.03710938	+3.95507813	+20.03906250	-53.28369141	+3008	+14.33056641	+0.56250000	+0.06152344	-24.96093750	-15.00732422	+34.65087891	+3256	+11.80810547	-1.44140625	-1.80615234	+9.51416016	-8.65722656	-32.58544922	+1744
+1457970952.49210000	+14.08447266	-0.52294922	-1.06347656	+3.97705078	+20.32470703	-53.34960938	+3004	+14.31738281	+0.57568359	+0.03955078	-24.71923828	-15.00732422	+34.62890625	+3252	+11.79492188	-1.43701172	-1.81933594	+9.64599609	-8.65722656	-32.62939453	+1744
+1457970952.49630000	+14.07568359	-0.50976563	-1.08105469	+4.02099609	+20.54443359	-53.41552734	+3000	+14.29980469	+0.58886719	+0.01757813	-24.45556641	-15.05126953	+34.62890625	+3244	+11.78173828	-1.42822266	-1.83251953	+9.86572266	-8.67919922	-32.67333984	+1744
+1457970952.50040010	+14.06689453	-0.50097656	-1.10302734	+4.06494141	+20.74218750	-53.50341797	+2992	+14.28222656	+0.60644531	+0.00000000	-24.19189453	-15.09521484	+34.62890625	+3240	+11.77294922	-1.41943359	-1.84130859	+10.06347656	-8.70117188	-32.71728516	+1740
+1457970952.50460000	+14.05810547	-0.49218750	-1.13378906	+4.10888672	+21.02783203	-53.56933594	+2988	+14.26464844	+0.62402344	-0.02636719	-23.90625000	-15.09521484	+34.56298828	+3236	+11.75976563	-1.41503906	-1.86328125	+10.23925781	-8.67919922	-32.76123047	+1740
+1457970952.50869990	+14.04931641	-0.47900391	-1.15576172	+4.24072266	+21.20361328	-53.65722656	+2976	+14.24267578	+0.63720703	-0.04394531	-23.66455078	-15.20507813	+34.56298828	+3228	+11.74218750	-1.40625000	-1.88085938	+10.48095703	-8.70117188	-32.84912109	+1740
+1457970952.51290010	+14.03613281	-0.47021484	-1.17773438	+4.30664063	+21.37939453	-53.74511719	+2964	+14.22509766	+0.65039063	-0.06152344	-23.40087891	-15.31494141	+34.51904297	+3220	+11.72900391	-1.40625000	-1.89404297	+10.65673828	-8.74511719	-32.93701172	+1736
+1457970952.51710010	+14.02294922	-0.46582031	-1.20849609	+4.37255859	+21.62109375	-53.85498047	+2956	+14.20312500	+0.66357422	-0.08349609	-23.11523438	-15.42480469	+34.43115234	+3212	+11.71582031	-1.40625000	-1.92041016	+10.83251953	-8.70117188	-33.02490234	+1736
+1457970952.52119990	+14.01416016	-0.45263672	-1.23486328	+4.52636719	+21.79687500	-53.96484375	+2948	+14.18554688	+0.68115234	-0.10546875	-22.82958984	-15.55664063	+34.36523438	+3204	+11.69824219	-1.40185547	-1.94238281	+11.05224609	-8.70117188	-33.15673828	+1736
+1457970952.52539990	+14.00097656	-0.44824219	-1.26123047	+4.61425781	+21.95068359	-54.09667969	+2932	+14.16796875	+0.69873047	-0.12304688	-22.52197266	-15.71044922	+34.25537109	+3196	+11.68505859	-1.40625000	-1.95996094	+11.22802734	-8.70117188	-33.28857422	+1736
+1457970952.52959990	+13.97900391	-0.44384766	-1.29638672	+4.70214844	+22.21435547	-54.22851563	+2924	+14.14160156	+0.71630859	-0.14941406	-22.19238281	-15.82031250	+34.10156250	+3188	+11.66748047	-1.41064453	-1.99072266	+11.40380859	-8.61328125	-33.42041016	+1736
+1457970952.53370000	+13.96142578	-0.43505859	-1.33593750	+4.87792969	+22.41210938	-54.38232422	+2916	+14.11962891	+0.73388672	-0.17578125	-21.88476563	-15.97412109	+33.94775391	+3180	+11.64990234	-1.41503906	-2.02148438	+11.62353516	-8.54736328	-33.57421875	+1736
+1457970952.54210000	+13.91748047	-0.43066406	-1.41503906	+5.11962891	+22.82958984	-54.68994141	+2892	+14.06689453	+0.76904297	-0.23291016	-21.22558594	-16.21582031	+33.59619141	+3164	+11.61035156	-1.43261719	-2.08740234	+11.97509766	-8.34960938	-33.90380859	+1736
+1457970952.54620000	+13.89111328	-0.42187500	-1.45898438	+5.38330078	+23.00537109	-54.84375000	+2884	+14.04052734	+0.78662109	-0.25927734	-20.91796875	-16.36962891	+33.42041016	+3156	+11.59277344	-1.43701172	-2.12255859	+12.23876953	-8.23974609	-34.07958984	+1736
+1457970952.55040000	+13.86914063	-0.42187500	-1.49853516	+5.55908203	+23.15917969	-55.04150391	+2872	+14.01416016	+0.80419922	-0.29003906	-20.58837891	-16.52343750	+33.22265625	+3144	+11.57080078	-1.45458984	-2.15332031	+12.39257813	-8.12988281	-34.29931641	+1736
+1457970952.55460000	+13.83837891	-0.41748047	-1.55126953	+5.73486328	+23.42285156	-55.21728516	+2868	+13.98339844	+0.81738281	-0.32958984	-20.23681641	-16.61132813	+32.95898438	+3136	+11.54443359	-1.47216797	-2.19726563	+12.59033203	-7.93212891	-34.51904297	+1740
+1457970952.55870010	+13.81201172	-0.41308594	-1.59960938	+5.99853516	+23.59863281	-55.37109375	+2860	+13.95703125	+0.83496094	-0.37353516	-19.86328125	-16.65527344	+32.69531250	+3132	+11.52246094	-1.48095703	-2.23681641	+12.85400391	-7.73437500	-34.69482422	+1736
+1457970952.56290010	+13.78564453	-0.41308594	-1.64794922	+6.19628906	+23.77441406	-55.56884766	+2852	+13.92626953	+0.84814453	-0.41748047	-19.48974609	-16.69921875	+32.40966797	+3124	+11.49609375	-1.49853516	-2.28076172	+13.07373047	-7.53662109	-34.89257813	+1740
+1457970952.56710000	+13.75488281	-0.41748047	-1.71386719	+6.41601563	+24.10400391	-55.74462891	+2848	+13.89111328	+0.86132813	-0.47460938	-19.11621094	-16.65527344	+32.08007813	+3116	+11.46533203	-1.51611328	-2.32910156	+13.31542969	-7.25097656	-35.11230469	+1744
+1457970952.57119990	+13.72412109	-0.40869141	-1.77099609	+6.74560547	+24.25781250	-55.92041016	+2844	+13.86035156	+0.87890625	-0.52734375	-18.72070313	-16.63330078	+31.77246094	+3112	+11.43896484	-1.52929688	-2.37744141	+13.60107422	-6.98730469	-35.31005859	+1740
+1457970952.57540010	+13.69335938	-0.40869141	-1.82812500	+7.00927734	+24.43359375	-56.09619141	+2836	+13.82519531	+0.88330078	-0.58447266	-18.36914063	-16.61132813	+31.46484375	+3100	+11.40820313	-1.55126953	-2.42138672	+13.84277344	-6.72363281	-35.52978516	+1744
+1457970952.57950000	+13.66259766	-0.41308594	-1.90283203	+7.27294922	+24.71923828	-56.27197266	+2832	+13.79003906	+0.89208984	-0.65478516	-18.01757813	-16.47949219	+31.09130859	+3096	+11.37304688	-1.57324219	-2.47412109	+14.10644531	-6.39404297	-35.74951172	+1744
+1457970952.58369990	+13.63183594	-0.40429688	-1.96435547	+7.64648438	+24.85107422	-56.44775391	+2824	+13.75488281	+0.90087891	-0.72509766	-17.57812500	-16.34765625	+30.73974609	+3092	+11.34228516	-1.59082031	-2.52685547	+14.43603516	-6.10839844	-35.94726563	+1744
+1457970952.58789990	+13.59667969	-0.41308594	-2.02587891	+7.91015625	+24.96093750	-56.64550781	+2816	+13.71972656	+0.90087891	-0.79101563	-17.22656250	-16.23779297	+30.38818359	+3080	+11.30712891	-1.61718750	-2.57519531	+14.67773438	-5.80078125	-36.16699219	+1748
+1457970952.59200000	+13.56591797	-0.42187500	-2.10498047	+8.19580078	+25.24658203	-56.84326172	+2812	+13.68017578	+0.90087891	-0.87890625	-16.83105469	-16.01806641	+29.94873047	+3072	+11.27636719	-1.64355469	-2.63232422	+14.94140625	-5.42724609	-36.38671875	+1752
+1457970952.59620000	+13.53515625	-0.42187500	-2.17529297	+8.56933594	+25.35644531	-57.04101563	+2800	+13.64501953	+0.90527344	-0.96240234	-16.36962891	-15.79833984	+29.55322266	+3064	+11.24121094	-1.66552734	-2.68945313	+15.29296875	-5.09765625	-36.60644531	+1752
+1457970952.60040000	+13.50439453	-0.43505859	-2.24121094	+8.83300781	+25.44433594	-57.23876953	+2792	+13.60107422	+0.89648438	-1.04150391	-16.01806641	-15.60058594	+29.13574219	+3052	+11.20605469	-1.69628906	-2.74218750	+15.57861328	-4.76806641	-36.82617188	+1752
+1457970952.60450010	+13.47363281	-0.44824219	-2.33349609	+9.14062500	+25.66406250	-57.43652344	+2784	+13.56152344	+0.88769531	-1.14257813	-15.62255859	-15.27099609	+28.67431641	+3048	+11.17089844	-1.72705078	-2.80371094	+15.86425781	-4.37255859	-37.04589844	+1752
+1457970952.60870000	+13.43847656	-0.45703125	-2.40380859	+9.49218750	+25.70800781	-57.63427734	+2772	+13.52197266	+0.88330078	-1.23486328	-15.18310547	-15.05126953	+28.25683594	+3036	+11.13134766	-1.75341797	-2.86083984	+16.19384766	-4.04296875	-37.28759766	+1752
+1457970952.61290000	+13.40332031	-0.47900391	-2.47851563	+9.73388672	+25.72998047	-57.87597656	+2764	+13.47802734	+0.86132813	-1.32275391	-14.80957031	-14.85351563	+27.81738281	+3024	+11.09179688	-1.79296875	-2.91796875	+16.45751953	-3.71337891	-37.55126953	+1756
+1457970952.61700010	+13.37695313	-0.50097656	-2.56201172	+9.99755859	+25.86181641	-58.13964844	+2756	+13.43847656	+0.84375000	-1.42382813	-14.43603516	-14.56787109	+27.31201172	+3016	+11.05664063	-1.83251953	-2.97949219	+16.72119141	-3.33984375	-37.81494141	+1756
+1457970952.62120010	+13.34179688	-0.52294922	-2.64111328	+10.28320313	+25.88378906	-58.38134766	+2744	+13.39453125	+0.83496094	-1.52050781	-13.95263672	-14.34814453	+26.87255859	+3004	+11.01708984	-1.86767578	-3.04101563	+17.02880859	-3.01025391	-38.07861328	+1756
+1457970952.62540010	+13.30664063	-0.55810547	-2.72021484	+10.48095703	+25.90576172	-58.66699219	+2736	+13.35058594	+0.80859375	-1.61718750	-13.57910156	-14.12841797	+26.36718750	+2992	+10.97753906	-1.91601563	-3.09814453	+17.24853516	-2.68066406	-38.36425781	+1760
+1457970952.62949990	+13.27587891	-0.58886719	-2.80810547	+10.67871094	+26.01562500	-58.97460938	+2728	+13.30664063	+0.78222656	-1.72705078	-13.16162109	-13.82080078	+25.81787109	+2980	+10.94238281	-1.96435547	-3.16845703	+17.51220703	-2.28515625	-38.64990234	+1764
+1457970952.63369990	+13.23632813	-0.62402344	-2.89160156	+10.87646484	+26.08154297	-59.28222656	+2716	+13.26269531	+0.76025391	-1.82373047	-12.70019531	-13.64501953	+25.31250000	+2964	+10.90283203	-2.01269531	-3.22998047	+17.77587891	-1.93359375	-38.97949219	+1764
+1457970952.63790010	+13.19677734	-0.66796875	-2.97509766	+10.96435547	+26.12548828	-59.61181641	+2708	+13.21875000	+0.72509766	-1.92041016	-12.32666016	-13.46923828	+24.78515625	+2952	+10.85888672	-2.06982422	-3.29589844	+17.95166016	-1.58203125	-39.28710938	+1768
+1457970952.64200000	+13.16162109	-0.71191406	-3.06298828	+11.09619141	+26.23535156	-59.98535156	+2696	+13.17480469	+0.68994141	-2.03027344	-11.90917969	-13.18359375	+24.21386719	+2940	+10.81933594	-2.12255859	-3.36181641	+18.19335938	-1.20849609	-39.61669922	+1768
+1457970952.64619990	+13.12207031	-0.75585938	-3.15087891	+11.20605469	+26.30126953	-60.33691406	+2688	+13.12646484	+0.66357422	-2.13134766	-11.44775391	-13.02978516	+23.68652344	+2924	+10.77539063	-2.17968750	-3.42773438	+18.39111328	-0.85693359	-39.96826172	+1772
+1457970952.65039990	+13.07812500	-0.81298828	-3.23437500	+11.20605469	+26.41113281	-60.75439453	+2680	+13.07812500	+0.61962891	-2.22802734	-11.09619141	-12.87597656	+23.11523438	+2912	+10.72705078	-2.25000000	-3.49804688	+18.52294922	-0.48339844	-40.31982422	+1776
+1457970952.65450000	+13.03857422	-0.86572266	-3.32226563	+11.25000000	+26.54296875	-61.17187500	+2668	+13.03417969	+0.58007813	-2.33349609	-10.67871094	-12.67822266	+22.50000000	+2896	+10.68750000	-2.31591797	-3.56396484	+18.69873047	-0.08789063	-40.69335938	+1780
+1457970952.65870000	+12.99023438	-0.92285156	-3.41455078	+11.25000000	+26.69677734	-61.61132813	+2660	+12.98583984	+0.54052734	-2.43457031	-10.21728516	-12.52441406	+21.90673828	+2880	+10.63916016	-2.38183594	-3.63427734	+18.85253906	+0.30761719	-41.06689453	+1784
+1457970952.66280010	+12.94628906	-0.98876953	-3.50683594	+11.18408203	+26.87255859	-62.05078125	+2648	+12.94189453	+0.49218750	-2.53125000	-9.86572266	-12.37060547	+21.31347656	+2864	+10.59082031	-2.46093750	-3.70458984	+18.96240234	+0.72509766	-41.41845703	+1792
+1457970952.66700010	+12.90234375	-1.05468750	-3.59472656	+11.14013672	+27.04833984	-62.51220703	+2640	+12.89355469	+0.44384766	-2.64111328	-9.44824219	-12.12890625	+20.65429688	+2852	+10.54687500	-2.53564453	-3.77490234	+19.11621094	+1.14257813	-41.81396484	+1796
+1457970952.67120000	+12.84960938	-1.12060547	-3.68701172	+11.07421875	+27.24609375	-62.99560547	+2628	+12.84082031	+0.39550781	-2.74218750	-9.05273438	-12.01904297	+20.03906250	+2836	+10.49414063	-2.61035156	-3.84521484	+19.22607422	+1.56005859	-42.20947266	+1800
+1457970952.67529990	+12.79687500	-1.19970703	-3.77929688	+10.94238281	+27.44384766	-63.47900391	+2624	+12.78808594	+0.33398438	-2.83886719	-8.72314453	-11.88720703	+19.40185547	+2824	+10.44140625	-2.69384766	-3.91992188	+19.31396484	+1.99951172	-42.56103516	+1808
+1457970952.67950010	+12.75292969	-1.27001953	-3.86718750	+10.85449219	+27.61962891	-63.98437500	+2616	+12.73974609	+0.27685547	-2.94873047	-8.34960938	-11.66748047	+18.74267578	+2812	+10.39306641	-2.77734375	-3.98583984	+19.42382813	+2.39501953	-42.97851563	+1812
+1457970952.68370010	+12.70019531	-1.34033203	-3.95507813	+10.78857422	+27.77343750	-64.48974609	+2608	+12.69140625	+0.22412109	-3.04541016	-7.97607422	-11.55761719	+18.12744141	+2796	+10.34033203	-2.86083984	-4.05615234	+19.51171875	+2.81250000	-43.39599609	+1816
+1457970952.68779990	+12.64746094	-1.42382813	-4.04296875	+10.63476563	+27.94921875	-64.99511719	+2604	+12.63867188	+0.15380859	-3.14648438	-7.69042969	-11.42578125	+17.49023438	+2784	+10.28320313	-2.95312500	-4.12646484	+19.57763672	+3.22998047	-43.76953125	+1824
+1457970952.69199990	+12.59912109	-1.50732422	-4.13525391	+10.52490234	+28.12500000	-65.52246094	+2596	+12.58593750	+0.08789063	-3.25634766	-7.36083984	-11.22802734	+16.80908203	+2772	+10.23486328	-3.04101563	-4.19238281	+19.68750000	+3.58154297	-44.20898438	+1828
+1457970952.69619990	+12.54199219	-1.58203125	-4.21875000	+10.48095703	+28.23486328	-66.04980469	+2592	+12.53320313	+0.02197266	-3.35302734	-6.98730469	-11.14013672	+16.17187500	+2760	+10.17773438	-3.13330078	-4.25830078	+19.77539063	+3.99902344	-44.62646484	+1836
+1457970952.70030000	+12.48925781	-1.66992188	-4.30664063	+10.34912109	+28.36669922	-66.55517578	+2588	+12.47607422	-0.05273438	-3.45410156	-6.72363281	-11.03027344	+15.53466797	+2748	+10.12060547	-3.22119141	-4.32861328	+19.86328125	+4.37255859	-45.00000000	+1840
+1457970952.70450000	+12.43652344	-1.75781250	-4.39013672	+10.28320313	+28.47656250	-67.06054688	+2580	+12.41894531	-0.12744141	-3.56396484	-6.41601563	-10.83251953	+14.87548828	+2736	+10.07226563	-3.31347656	-4.39013672	+19.97314453	+4.68017578	-45.43945313	+1840
+1457970952.70869990	+12.37939453	-1.83251953	-4.46923828	+10.30517578	+28.47656250	-67.56591797	+2572	+12.36181641	-0.19775391	-3.66064453	-6.06445313	-10.78857422	+14.26025391	+2724	+10.01513672	-3.41015625	-4.45605469	+20.03906250	+5.03173828	-45.87890625	+1848
+1457970952.71280000	+12.32226563	-1.92480469	-4.54833984	+10.23925781	+28.49853516	-68.04931641	+2568	+12.30029297	-0.28564453	-3.75732422	-5.84472656	-10.70068359	+13.64501953	+2712	+9.95800781	-3.50683594	-4.52197266	+20.14892578	+5.33935547	-46.27441406	+1852
+1457970952.71700000	+12.27832031	-2.01708984	-4.62744141	+10.21728516	+28.47656250	-68.55468750	+2556	+12.24755859	-0.36914063	-3.86279297	-5.55908203	-10.59082031	+13.00781250	+2700	+9.90966797	-3.59912109	-4.57470703	+20.25878906	+5.55908203	-46.73583984	+1848
+1457970952.72120000	+12.22119141	-2.09619141	-4.70214844	+10.34912109	+28.36669922	-69.03808594	+2544	+12.18603516	-0.44384766	-3.95947266	-5.22949219	-10.54687500	+12.41455078	+2684	+9.85253906	-3.70019531	-4.63623047	+20.34667969	+5.84472656	-47.19726563	+1852
+1457970952.72530010	+12.16845703	-2.19287109	-4.77685547	+10.37109375	+28.27880859	-69.47753906	+2532	+12.12011719	-0.53613281	-4.05615234	-4.98779297	-10.48095703	+11.82128906	+2672	+9.79541016	-3.79687500	-4.69775391	+20.45654297	+6.08642578	-47.59277344	+1852
+1457970952.72950010	+12.11572266	-2.28515625	-4.84716797	+10.43701172	+28.16894531	-69.96093750	+2520	+12.06298828	-0.62841797	-4.15722656	-4.70214844	-10.39306641	+11.20605469	+2660	+9.74707031	-3.89794922	-4.75048828	+20.58837891	+6.26220703	-48.05419922	+1848
+1457970952.73359990	+12.05859375	-2.36865234	-4.91748047	+10.65673828	+28.01513672	-70.37841797	+2504	+11.99267578	-0.70751953	-4.24951172	-4.35058594	-10.37109375	+10.63476563	+2644	+9.68994141	-3.99902344	-4.80761719	+20.67626953	+6.50390625	-48.51562500	+1848
+1457970952.73779990	+11.99707031	-2.46093750	-4.99218750	+10.81054688	+27.83935547	-70.72998047	+2492	+11.92675781	-0.80419922	-4.34179688	-4.10888672	-10.32714844	+10.06347656	+2628	+9.63281250	-4.09570313	-4.86914063	+20.80810547	+6.72363281	-48.88916016	+1848
+1457970952.74200010	+11.94873047	-2.55322266	-5.05371094	+10.98632813	+27.59765625	-71.14746094	+2476	+11.86523438	-0.89648438	-4.43408203	-3.82324219	-10.30517578	+9.49218750	+2612	+9.58447266	-4.19677734	-4.91308594	+20.96191406	+6.81152344	-49.37255859	+1840
+1457970952.74609990	+11.88720703	-2.64111328	-5.11962891	+11.29394531	+27.35595703	-71.49902344	+2464	+11.79492188	-0.98437500	-4.52197266	-3.49365234	-10.32714844	+8.96484375	+2596	+9.52294922	-4.30664063	-4.96582031	+21.00585938	+7.03125000	-49.83398438	+1840
+1457970952.75029990	+11.83007813	-2.73779297	-5.18554688	+11.55761719	+27.09228516	-71.82861328	+2452	+11.72460938	-1.08105469	-4.60986328	-3.25195313	-10.30517578	+8.41552734	+2580	+9.46582031	-4.40771484	-5.02294922	+21.13769531	+7.20703125	-50.22949219	+1836
+1457970952.75449990	+11.77734375	-2.83007813	-5.24267578	+11.84326172	+26.76269531	-72.20214844	+2440	+11.65869141	-1.17773438	-4.69335938	-2.94433594	-10.32714844	+7.86621094	+2560	+9.41308594	-4.51318359	-5.06689453	+21.26953125	+7.27294922	-50.71289063	+1828
+1457970952.75860000	+11.71142578	-2.91796875	-5.30419922	+12.19482422	+26.49902344	-72.48779297	+2428	+11.58837891	-1.26562500	-4.77685547	-2.59277344	-10.34912109	+7.33886719	+2540	+9.35156250	-4.62304688	-5.11523438	+21.31347656	+7.49267578	-51.15234375	+1824
+1457970952.76280000	+11.64990234	-3.01464844	-5.37011719	+12.54638672	+26.21337891	-72.75146484	+2416	+11.51367188	-1.36230469	-4.86035156	-2.32910156	-10.34912109	+6.83349609	+2520	+9.29443359	-4.72851563	-5.17236328	+21.44531250	+7.64648438	-51.52587891	+1820
+1457970952.76700000	+11.59277344	-3.10693359	-5.41845703	+12.91992188	+25.86181641	-73.05908203	+2404	+11.44775391	-1.45458984	-4.93505859	-1.97753906	-10.37109375	+6.32812500	+2500	+9.24169922	-4.83398438	-5.21630859	+21.57714844	+7.73437500	-51.98730469	+1812
+1457970952.77110000	+11.52246094	-3.19921875	-5.47558594	+13.31542969	+25.59814453	-73.32275391	+2392	+11.36865234	-1.54687500	-5.00976563	-1.64794922	-10.41503906	+5.82275391	+2480	+9.17578125	-4.94824219	-5.26464844	+21.62109375	+7.95410156	-52.42675781	+1808
+1457970952.77530000	+11.45654297	-3.29150391	-5.53710938	+13.71093750	+25.29052734	-73.54248047	+2380	+11.29394531	-1.64794922	-5.08447266	-1.36230469	-10.45898438	+5.33935547	+2460	+9.10986328	-5.05371094	-5.31738281	+21.73095703	+8.10791016	-52.80029297	+1804
+1457970952.77950000	+11.39941406	-3.38378906	-5.57666016	+14.12841797	+24.89501953	-73.82812500	+2364	+11.22802734	-1.74023438	-5.15478516	-1.03271484	-10.54687500	+4.83398438	+2436	+9.05273438	-5.16357422	-5.35253906	+21.86279297	+8.17382813	-53.26171875	+1796
+1457970952.78360010	+11.32910156	-3.48046875	-5.62939453	+14.47998047	+24.60937500	-74.11376953	+2352	+11.15332031	-1.83251953	-5.22070313	-0.68115234	-10.63476563	+4.35058594	+2416	+8.98681641	-5.28222656	-5.40087891	+21.88476563	+8.37158203	-53.70117188	+1792
+1457970952.78780010	+11.25878906	-3.57275391	-5.68212891	+14.89746094	+24.32373047	-74.35546875	+2336	+11.07421875	-1.93359375	-5.29101563	-0.37353516	-10.70068359	+3.86718750	+2396	+8.92089844	-5.39208984	-5.44921875	+22.01660156	+8.52539063	-54.07470703	+1788
+1457970952.79200010	+11.19726563	-3.66064453	-5.72167969	+15.31494141	+23.95019531	-74.64111328	+2316	+11.00830078	-2.02587891	-5.35253906	+0.00000000	-10.81054688	+3.38378906	+2372	+8.86376953	-5.50195313	-5.48876953	+22.14843750	+8.61328125	-54.53613281	+1784
+1457970952.79609990	+11.12255859	-3.76171875	-5.76562500	+15.62255859	+23.73046875	-74.94873047	+2300	+10.92919922	-2.11376953	-5.41406250	+0.39550781	-10.89843750	+2.90039063	+2348	+8.78906250	-5.62060547	-5.53271484	+22.19238281	+8.81103516	-54.93164063	+1784
+1457970952.80029990	+11.05224609	-3.84960938	-5.81835938	+15.99609375	+23.51074219	-75.19042969	+2280	+10.85009766	-2.21484375	-5.47558594	+0.70312500	-10.98632813	+2.46093750	+2328	+8.72314453	-5.72607422	-5.58105469	+22.34619141	+8.94287109	-55.28320313	+1780
+1457970952.80450010	+10.99072266	-3.94189453	-5.84912109	+16.39160156	+23.15917969	-75.52001953	+2260	+10.77978516	-2.30712891	-5.52832031	+1.09863281	-11.14013672	+1.97753906	+2308	+8.66162109	-5.83593750	-5.61181641	+22.47802734	+9.00878906	-55.72265625	+1776
+1457970952.80859990	+10.91601563	-4.03857422	-5.88867188	+16.65527344	+22.96142578	-75.84960938	+2248	+10.70068359	-2.39941406	-5.58544922	+1.47216797	-11.25000000	+1.51611328	+2284	+8.58691406	-5.95458984	-5.65136719	+22.54394531	+9.16259766	-56.14013672	+1776
+1457970952.81279990	+10.84570313	-4.13085938	-5.93261719	+16.98486328	+22.74169922	-76.11328125	+2232	+10.62158203	-2.49609375	-5.63818359	+1.82373047	-11.38183594	+1.07666016	+2264	+8.52099609	-6.06005859	-5.69531250	+22.71972656	+9.27246094	-56.46972656	+1772
+1457970952.81690000	+10.78417969	-4.21875000	-5.95898438	+17.31445313	+22.43408203	-76.48681641	+2216	+10.55126953	-2.58837891	-5.68652344	+2.21923828	-11.55761719	+0.61523438	+2240	+8.45507813	-6.16992188	-5.72607422	+22.89550781	+9.29443359	-56.93115234	+1768
+1457970952.82110000	+10.71386719	-4.31982422	-5.99414063	+17.53417969	+22.28027344	-76.83837891	+2204	+10.47216797	-2.68066406	-5.73486328	+2.61474609	-11.68945313	+0.15380859	+2220	+8.38476563	-6.28857422	-5.76123047	+22.98339844	+9.40429688	-57.32666016	+1768
+1457970952.82530000	+10.64355469	-4.41210938	-6.03808594	+17.79785156	+22.10449219	-77.14599609	+2192	+10.38867188	-2.77734375	-5.78759766	+2.96630859	-11.79931641	-0.26367188	+2200	+8.31884766	-6.38964844	-5.79638672	+23.18115234	+9.44824219	-57.65625000	+1768
+1457970952.82940010	+10.57763672	-4.50000000	-6.06005859	+18.08349609	+21.84082031	-77.51953125	+2176	+10.31835938	-2.86962891	-5.82714844	+3.36181641	-11.99707031	-0.68115234	+2176	+8.25732422	-6.49511719	-5.82275391	+23.37890625	+9.44824219	-58.07373047	+1764
+1457970952.83360000	+10.50732422	-4.60107422	-6.09521484	+18.25927734	+21.73095703	-77.87109375	+2168	+10.23486328	-2.96191406	-5.87548828	+3.75732422	-12.08496094	-1.12060547	+2156	+8.18701172	-6.60937500	-5.85351563	+23.48876953	+9.51416016	-58.42529297	+1764
+1457970952.83780000	+10.43701172	-4.69335938	-6.13037109	+18.50097656	+21.55517578	-78.15673828	+2156	+10.15136719	-3.05859375	-5.91943359	+4.08691406	-12.19482422	-1.49414063	+2136	+8.12548828	-6.71044922	-5.88427734	+23.73046875	+9.51416016	-58.75488281	+1760
+1457970952.84190010	+10.37548828	-4.78125000	-6.14794922	+18.74267578	+21.29150391	-78.53027344	+2144	+10.07666016	-3.15087891	-5.95458984	+4.46044922	-12.39257813	-1.88964844	+2112	+8.06396484	-6.81591797	-5.90185547	+23.92822266	+9.44824219	-59.17236328	+1752
+1457970952.84610010	+10.30078125	-4.87792969	-6.17871094	+18.89648438	+21.18164063	-78.88183594	+2132	+9.99316406	-3.24755859	-5.99414063	+4.79003906	-12.50244141	-2.28515625	+2092	+8.00244141	-6.92578125	-5.92382813	+24.06005859	+9.44824219	-59.54589844	+1744
+1457970952.85030010	+10.23486328	-4.97021484	-6.20947266	+19.11621094	+21.02783203	-79.16748047	+2120	+9.91406250	-3.33984375	-6.03808594	+5.11962891	-12.59033203	-2.61474609	+2072	+7.94091797	-7.02246094	-5.94580078	+24.30175781	+9.40429688	-59.87548828	+1736
+1457970952.85439990	+10.16894531	-5.06250000	-6.22705078	+19.33593750	+20.78613281	-79.54101563	+2104	+9.83935547	-3.43212891	-6.06445313	+5.49316406	-12.76611328	-2.98828125	+2048	+7.87939453	-7.12792969	-5.95898438	+24.49951172	+9.33837891	-60.27099609	+1728
+1457970952.85859990	+10.09863281	-5.15917969	-6.24902344	+19.46777344	+20.67626953	-79.84863281	+2092	+9.75585938	-3.52441406	-6.09960938	+5.80078125	-12.83203125	-3.31787109	+2032	+7.82226563	-7.23339844	-5.97216797	+24.65332031	+9.29443359	-60.62255859	+1720
+1457970952.86279990	+10.03271484	-5.24707031	-6.27539063	+19.68750000	+20.52246094	-80.09033203	+2076	+9.67236328	-3.61669922	-6.13916016	+6.08642578	-12.87597656	-3.60351563	+2012	+7.76513672	-7.33007813	-5.99414063	+24.89501953	+9.25048828	-60.90820313	+1708
+1457970952.86690000	+9.96679688	-5.33496094	-6.28857422	+19.88525391	+20.30273438	-80.41992188	+2060	+9.59765625	-3.70458984	-6.16113281	+6.41601563	-13.02978516	-3.93310547	+1992	+7.70361328	-7.43115234	-5.99853516	+25.09277344	+9.16259766	-61.25976563	+1696
+1457970952.87109990	+9.89648438	-5.42724609	-6.30615234	+20.06103516	+20.19287109	-80.66162109	+2048	+9.51416016	-3.79687500	-6.18750000	+6.70166016	-13.07373047	-4.21875000	+1972	+7.64648438	-7.53662109	-6.00732422	+25.24658203	+9.11865234	-61.58935547	+1684
+1457970952.87529990	+9.83056641	-5.51513672	-6.32812500	+20.28076172	+20.03906250	-80.85937500	+2032	+9.43505859	-3.88476563	-6.21826172	+6.96533203	-13.11767578	-4.46044922	+1952	+7.58935547	-7.62890625	-6.02490234	+25.46630859	+9.09667969	-61.85302734	+1668
+1457970952.87940000	+9.76904297	-5.60302734	-6.33251953	+20.50048828	+19.84130859	-81.14501953	+2012	+9.36474609	-3.97265625	-6.23144531	+7.27294922	-13.24951172	-4.74609375	+1932	+7.52783203	-7.72558594	-6.02490234	+25.64208984	+9.03076172	-62.16064453	+1656
+1457970952.88360000	+9.69873047	-5.69091797	-6.34130859	+20.67626953	+19.73144531	-81.36474609	+1996	+9.28564453	-4.06054688	-6.25341797	+7.51464844	-13.29345703	-4.98779297	+1912	+7.47070313	-7.82666016	-6.02929688	+25.81787109	+8.98681641	-62.44628906	+1644
+1457970952.88770010	+9.63281250	-5.77441406	-6.35888672	+20.93994141	+19.59960938	-81.51855469	+1980	+9.21093750	-4.14843750	-6.27539063	+7.77832031	-13.31542969	-5.16357422	+1896	+7.41796875	-7.91894531	-6.03808594	+26.03759766	+8.98681641	-62.66601563	+1628
+1457970952.89190010	+9.57128906	-5.85791016	-6.35449219	+21.15966797	+19.44580078	-81.76025391	+1964	+9.13623047	-4.23193359	-6.28417969	+8.06396484	-13.40332031	-5.40527344	+1872	+7.35205078	-8.01123047	-6.03369141	+26.19140625	+8.96484375	-62.88574219	+1616
+1457970952.89610000	+9.50537109	-5.94140625	-6.35888672	+21.40136719	+19.31396484	-81.89208984	+1948	+9.06591797	-4.31103516	-6.29736328	+8.30566406	-13.40332031	-5.58105469	+1856	+7.29492188	-8.10791016	-6.03369141	+26.36718750	+8.96484375	-63.08349609	+1608
+1457970952.90019990	+9.43945313	-6.02050781	-6.36767578	+21.68701172	+19.22607422	-81.97998047	+1932	+8.99121094	-4.39453125	-6.31054688	+8.54736328	-13.42529297	-5.73486328	+1836	+7.23779297	-8.20019531	-6.03808594	+26.56494141	+9.00878906	-63.21533203	+1592
+1457970952.90440010	+9.37792969	-6.09521484	-6.35888672	+21.95068359	+19.07226563	-82.13378906	+1912	+8.92529297	-4.47363281	-6.30615234	+8.81103516	-13.51318359	-5.93261719	+1816	+7.17187500	-8.28808594	-6.03369141	+26.71875000	+9.03076172	-63.34716797	+1580
+1457970952.90860010	+9.31201172	-6.16992188	-6.35449219	+22.21435547	+18.96240234	-82.19970703	+1900	+8.85498047	-4.54833984	-6.30615234	+9.05273438	-13.53515625	-6.06445313	+1796	+7.11474609	-8.37597656	-6.02929688	+26.87255859	+9.03076172	-63.45703125	+1572
+1457970952.91269990	+9.25048828	-6.24023438	-6.35449219	+22.54394531	+18.87451172	-82.24365234	+1884	+8.78906250	-4.62304688	-6.31054688	+9.29443359	-13.55712891	-6.17431641	+1776	+7.05322266	-8.45947266	-6.02929688	+27.07031250	+9.09667969	-63.50097656	+1560
+1457970952.91689990	+9.19335938	-6.31494141	-6.33691406	+22.82958984	+18.74267578	-82.35351563	+1872	+8.72314453	-4.69775391	-6.29736328	+9.53613281	-13.62304688	-6.30615234	+1760	+6.98730469	-8.54296875	-6.02050781	+27.22412109	+9.16259766	-63.58886719	+1556
+1457970952.92109990	+9.13623047	-6.38525391	-6.31933594	+23.13720703	+18.63281250	-82.39746094	+1860	+8.65722656	-4.76806641	-6.28857422	+9.75585938	-13.64501953	-6.37207031	+1740	+6.93457031	-8.62646484	-6.00732422	+27.37792969	+9.16259766	-63.63281250	+1548
+1457970952.92520000	+9.07910156	-6.45117188	-6.31054688	+23.48876953	+18.56689453	-82.39746094	+1848	+8.59570313	-4.83837891	-6.28417969	+9.99755859	-13.66699219	-6.43798828	+1724	+6.87744141	-8.70996094	-6.00292969	+27.57568359	+9.25048828	-63.61083984	+1544
+1457970952.92940000	+9.02197266	-6.51269531	-6.28857422	+23.79638672	+18.45703125	-82.44140625	+1840	+8.53417969	-4.90869141	-6.26220703	+10.21728516	-13.71093750	-6.50390625	+1708	+6.81152344	-8.78906250	-5.98974609	+27.70751953	+9.29443359	-63.58886719	+1540
+1457970952.93359990	+8.96484375	-6.57861328	-6.26660156	+24.10400391	+18.36914063	-82.39746094	+1832	+8.47705078	-4.97460938	-6.24023438	+10.41503906	-13.75488281	-6.52587891	+1692	+6.75878906	-8.86376953	-5.97216797	+27.88330078	+9.31640625	-63.54492188	+1536
+1457970952.93770000	+8.91210938	-6.63574219	-6.24902344	+24.45556641	+18.30322266	-82.33154297	+1820	+8.41552734	-5.04052734	-6.22265625	+10.63476563	-13.75488281	-6.52587891	+1680	+6.70605469	-8.93408203	-5.95898438	+28.08105469	+9.36035156	-63.45703125	+1532
+1457970952.94190000	+8.85937500	-6.69726563	-6.21826172	+24.76318359	+18.21533203	-82.33154297	+1816	+8.35839844	-5.10644531	-6.19189453	+10.81054688	-13.82080078	-6.54785156	+1672	+6.64892578	-9.00878906	-5.93261719	+28.21289063	+9.38232422	-63.41308594	+1536
+1457970952.94610000	+8.81103516	-6.75439453	-6.18750000	+25.09277344	+18.10546875	-82.26562500	+1812	+8.30566406	-5.16357422	-6.16113281	+10.98632813	-13.86474609	-6.50390625	+1660	+6.60498047	-9.07910156	-5.90625000	+28.38867188	+9.36035156	-63.34716797	+1536
+1457970952.95020010	+8.76269531	-6.81152344	-6.16113281	+25.44433594	+18.06152344	-82.15576172	+1804	+8.25292969	-5.22509766	-6.13476563	+11.16210938	-13.86474609	-6.45996094	+1652	+6.55664063	-9.14501953	-5.88427734	+28.58642578	+9.38232422	-63.23730469	+1532
+1457970952.95440010	+8.71435547	-6.86425781	-6.12158203	+25.75195313	+17.97363281	-82.13378906	+1804	+8.20019531	-5.28662109	-6.09521484	+11.31591797	-13.90869141	-6.43798828	+1648	+6.50830078	-9.21533203	-5.84912109	+28.69628906	+9.38232422	-63.17138672	+1536
+1457970952.95860000	+8.67041016	-6.92138672	-6.08642578	+26.05957031	+17.88574219	-82.00195313	+1796	+8.15185547	-5.34375000	-6.06005859	+11.42578125	-13.95263672	-6.32812500	+1640	+6.47314453	-9.27685547	-5.81396484	+28.89404297	+9.31640625	-63.08349609	+1536
+1457970952.96269990	+8.62646484	-6.96972656	-6.05566406	+26.38916016	+17.86376953	-81.80419922	+1788	+8.10351563	-5.39648438	-6.02490234	+11.57958984	-13.93066406	-6.21826172	+1632	+6.43798828	-9.33837891	-5.78320313	+29.09179688	+9.29443359	-62.95166016	+1532
+1457970952.96690010	+8.58251953	-7.02246094	-6.00732422	+26.67480469	+17.77587891	-81.69433594	+1788	+8.05957031	-5.45361328	-5.97216797	+11.66748047	-13.99658203	-6.15234375	+1628	+6.39404297	-9.39990234	-5.73925781	+29.20166016	+9.25048828	-62.84179688	+1532
+1457970952.97100000	+8.54736328	-7.07080078	-5.96337891	+26.96044922	+17.68798828	-81.51855469	+1784	+8.01562500	-5.50634766	-5.92382813	+11.73339844	-14.01855469	-5.99853516	+1624	+6.37207031	-9.46142578	-5.69531250	+29.39941406	+9.16259766	-62.73193359	+1528
+1457970952.97519990	+8.50781250	-7.11474609	-5.92382813	+27.31201172	+17.64404297	-81.29882813	+1776	+7.97607422	-5.55468750	-5.87988281	+11.79931641	-13.99658203	-5.82275391	+1616	+6.34130859	-9.51416016	-5.65136719	+29.57519531	+9.09667969	-62.57812500	+1520
+1457970952.97939990	+8.47265625	-7.16308594	-5.86669922	+27.57568359	+17.55615234	-81.14501953	+1772	+7.93652344	-5.60742188	-5.81835938	+11.84326172	-14.06250000	-5.71289063	+1616	+6.31054688	-9.57128906	-5.59863281	+29.70703125	+9.03076172	-62.46826172	+1520
+1457970952.98350000	+8.44189453	-7.20703125	-5.81396484	+27.86132813	+17.44628906	-80.92529297	+1768	+7.90136719	-5.66015625	-5.76123047	+11.86523438	-14.10644531	-5.51513672	+1612	+6.29736328	-9.62402344	-5.54150391	+29.88281250	+8.89892578	-62.38037109	+1512
+1457970952.98770000	+8.41113281	-7.25097656	-5.77001953	+28.19091797	+17.40234375	-80.63964844	+1756	+7.86621094	-5.70410156	-5.71289063	+11.90917969	-14.06250000	-5.29541016	+1600	+6.27539063	-9.67675781	-5.48876953	+30.03662109	+8.83300781	-62.22656250	+1504
+1457970952.99190000	+8.38037109	-7.29052734	-5.70849609	+28.43261719	+17.31445313	-80.44189453	+1752	+7.83544922	-5.75244141	-5.64257813	+11.90917969	-14.12841797	-5.16357422	+1600	+6.24902344	-9.72509766	-5.43164063	+30.14648438	+8.74511719	-62.07275391	+1496
+1457970952.99600010	+8.35400391	-7.33007813	-5.64697266	+28.69628906	+17.20458984	-80.15625000	+1744	+7.80908203	-5.79638672	-5.57666016	+11.86523438	-14.17236328	-4.92187500	+1596	+6.24023438	-9.77343750	-5.37011719	+30.30029297	+8.59130859	-61.91894531	+1484
+1457970953.00020000	+8.32763672	-7.36523438	-5.59423828	+29.02587891	+17.11669922	-79.80468750	+1732	+7.78271484	-5.83593750	-5.51513672	+11.86523438	-14.15039063	-4.65820313	+1584	+6.22265625	-9.81738281	-5.31298828	+30.45410156	+8.50341797	-61.69921875	+1468
+1457970953.00440000	+8.30126953	-7.40478516	-5.52392578	+29.24560547	+16.98486328	-79.56298828	+1728	+7.76074219	-5.87548828	-5.43603516	+11.84326172	-14.23828125	-4.48242188	+1584	+6.20507813	-9.86132813	-5.24707031	+30.54199219	+8.39355469	-61.50146484	+1456
+1457970953.00850010	+8.28369141	-7.43994141	-5.45361328	+29.50927734	+16.83105469	-79.27734375	+1720	+7.73876953	-5.91503906	-5.36132813	+11.77734375	-14.30419922	-4.24072266	+1576	+6.19628906	-9.90527344	-5.18115234	+30.67382813	+8.23974609	-61.32568359	+1444
+1457970953.01270010	+8.26171875	-7.46630859	-5.39208984	+29.83886719	+16.72119141	-78.90380859	+1712	+7.72119141	-5.95019531	-5.29541016	+11.75537109	-14.28222656	-3.93310547	+1564	+6.18310547	-9.94042969	-5.11962891	+30.80566406	+8.15185547	-61.06201172	+1424
+1457970953.01690010	+8.24414063	-7.49707031	-5.31298828	+30.08056641	+16.54541016	-78.66210938	+1704	+7.70361328	-5.98535156	-5.20751953	+11.71142578	-14.39208984	-3.75732422	+1564	+6.16992188	-9.98437500	-5.04931641	+30.87158203	+8.02001953	-60.84228516	+1412
+1457970953.02099990	+8.23095703	-7.52783203	-5.23388672	+30.32226563	+16.34765625	-78.35449219	+1700	+7.69482422	-6.02490234	-5.12402344	+11.62353516	-14.45800781	-3.49365234	+1556	+6.16113281	-10.01953125	-4.97900391	+30.98144531	+7.86621094	-60.62255859	+1396
+1457970953.02519990	+8.21777344	-7.54980469	-5.16357422	+30.62988281	+16.21582031	-77.98095703	+1688	+7.68164063	-6.05126953	-5.04931641	+11.60156250	-14.47998047	-3.16406250	+1544	+6.14794922	-10.05468750	-4.91748047	+31.06933594	+7.77832031	-60.29296875	+1380
+1457970953.02940010	+8.20458984	-7.57617188	-5.07568359	+30.87158203	+15.99609375	-77.71728516	+1684	+7.67724609	-6.08203125	-4.95263672	+11.55761719	-14.58984375	-2.96630859	+1540	+6.13476563	-10.08984375	-4.84716797	+31.11328125	+7.66845703	-60.00732422	+1368
+1457970953.03350000	+8.19580078	-7.59814453	-4.99218750	+31.09130859	+15.79833984	-77.40966797	+1680	+7.66845703	-6.11279297	-4.86474609	+11.46972656	-14.67773438	-2.68066406	+1536	+6.12597656	-10.12060547	-4.77685547	+31.17919922	+7.51464844	-59.69970703	+1352
+1457970953.03769990	+8.18701172	-7.61572266	-4.91748047	+31.39892578	+15.60058594	-77.03613281	+1672	+7.66406250	-6.13476563	-4.78564453	+11.42578125	-14.69970703	-2.32910156	+1524	+6.11718750	-10.14697266	-4.71093750	+31.24511719	+7.38281250	-59.34814453	+1336
+1457970953.04189990	+8.18261719	-7.63330078	-4.82080078	+31.66259766	+15.33691406	-76.79443359	+1668	+7.66406250	-6.16113281	-4.68457031	+11.38183594	-14.85351563	-2.13134766	+1524	+6.10839844	-10.17773438	-4.63623047	+31.28906250	+7.22900391	-59.06250000	+1324
+1457970953.04600000	+8.17822266	-7.65087891	-4.73291016	+31.90429688	+15.09521484	-76.48681641	+1664	+7.65966797	-6.19189453	-4.59228516	+11.25000000	-14.96337891	-1.84570313	+1520	+6.09960938	-10.20410156	-4.56152344	+31.33300781	+7.07519531	-58.75488281	+1312
+1457970953.05020000	+8.17382813	-7.66406250	-4.64941406	+32.21191406	+14.87548828	-76.13525391	+1660	+7.65966797	-6.20947266	-4.50439453	+11.20605469	-15.00732422	-1.49414063	+1512	+6.09082031	-10.22607422	-4.49560547	+31.37695313	+6.96533203	-58.40332031	+1300
+1457970953.05430010	+8.17822266	-7.67724609	-4.55273438	+32.47558594	+14.61181641	-75.89355469	+1660	+7.66845703	-6.23144531	-4.40332031	+11.16210938	-15.18310547	-1.27441406	+1508	+6.08642578	-10.25244141	-4.41650391	+31.42089844	+6.81152344	-58.11767578	+1292
+1457970953.05850010	+8.17382813	-7.69482422	-4.46044922	+32.71728516	+14.34814453	-75.60791016	+1660	+7.66845703	-6.25781250	-4.30664063	+11.00830078	-15.27099609	-0.98876953	+1504	+6.08203125	-10.27880859	-4.34179688	+31.44287109	+6.65771484	-57.81005859	+1284
+1457970953.06680010	+8.17822266	-7.71240234	-4.27587891	+33.28857422	+13.84277344	-74.99267578	+1656	+7.68164063	-6.29296875	-4.11328125	+10.87646484	-15.51269531	-0.39550781	+1496	+6.08203125	-10.31835938	-4.19238281	+31.55273438	+6.32812500	-57.17285156	+1268
+1457970953.07100010	+8.17822266	-7.72558594	-4.18359375	+33.53027344	+13.57910156	-74.70703125	+1656	+7.68603516	-6.31933594	-4.01660156	+10.70068359	-15.62255859	-0.08789063	+1496	+6.08203125	-10.34033203	-4.11328125	+31.59667969	+6.15234375	-56.88720703	+1264
+1457970953.07520010	+8.18701172	-7.72558594	-4.09570313	+33.85986328	+13.31542969	-74.37744141	+1656	+7.69042969	-6.32812500	-3.92431641	+10.61279297	-15.68847656	+0.26367188	+1488	+6.08642578	-10.35351563	-4.03857422	+31.68457031	+5.95458984	-56.55761719	+1256
+1457970953.07929990	+8.19580078	-7.73437500	-3.99902344	+34.16748047	+13.00781250	-74.15771484	+1656	+7.70361328	-6.34570313	-3.82324219	+10.54687500	-15.86425781	+0.50537109	+1484	+6.09521484	-10.37109375	-3.95507813	+31.77246094	+5.77880859	-56.33789063	+1252
+1457970953.08349990	+8.20019531	-7.74755859	-3.90673828	+34.40917969	+12.74414063	-73.87207031	+1660	+7.71240234	-6.36767578	-3.72656250	+10.32714844	-15.97412109	+0.81298828	+1484	+6.10400391	-10.39306641	-3.86718750	+31.83837891	+5.58105469	-56.11816406	+1248
+1457970953.09180000	+8.21777344	-7.75195313	-3.72216797	+35.02441406	+12.19482422	-73.27880859	+1660	+7.73876953	-6.38964844	-3.53320313	+10.12939453	-16.21582031	+1.47216797	+1476	+6.13037109	-10.41943359	-3.70458984	+32.03613281	+5.20751953	-55.61279297	+1240
+1457970953.09600000	+8.22216797	-7.76513672	-3.63427734	+35.26611328	+11.93115234	-72.99316406	+1660	+7.74316406	-6.41601563	-3.44091797	+9.86572266	-16.30371094	+1.77978516	+1472	+6.14355469	-10.43701172	-3.62109375	+32.10205078	+5.00976563	-55.39306641	+1236
+1457970953.10019990	+8.23095703	-7.76513672	-3.55078125	+35.59570313	+11.66748047	-72.64160156	+1660	+7.75634766	-6.42041016	-3.35302734	+9.73388672	-16.36962891	+2.17529297	+1468	+6.16552734	-10.44140625	-3.54199219	+32.23388672	+4.81201172	-55.12939453	+1232
+1457970953.10430000	+8.24414063	-7.76513672	-3.45849609	+35.92529297	+11.35986328	-72.37792969	+1660	+7.77832031	-6.43359375	-3.25634766	+9.62402344	-16.52343750	+2.48291016	+1464	+6.18750000	-10.45458984	-3.45849609	+32.36572266	+4.59228516	-54.93164063	+1228
+1457970953.11270000	+8.26171875	-7.76953125	-3.28710938	+36.51855469	+10.81054688	-71.74072266	+1656	+7.80029297	-6.45996094	-3.07617188	+9.16259766	-16.65527344	+3.18603516	+1456	+6.22705078	-10.47656250	-3.29150391	+32.56347656	+4.24072266	-54.51416016	+1220
+1457970953.11680010	+8.27929688	-7.77392578	-3.19921875	+36.84814453	+10.52490234	-71.49902344	+1660	+7.82226563	-6.46875000	-2.98388672	+9.00878906	-16.78710938	+3.49365234	+1452	+6.24902344	-10.48535156	-3.20800781	+32.69531250	+4.08691406	-54.33837891	+1216
+1457970953.12100010	+8.28369141	-7.77832031	-3.11572266	+37.11181641	+10.23925781	-71.19140625	+1656	+7.83544922	-6.49511719	-2.89599609	+8.67919922	-16.83105469	+3.82324219	+1452	+6.27099609	-10.49853516	-3.12451172	+32.78320313	+3.93310547	-54.14062500	+1212
+1457970953.12930010	+8.31445313	-7.77392578	-2.95312500	+37.81494141	+9.66796875	-70.53222656	+1652	+7.87939453	-6.50390625	-2.72460938	+8.28369141	-16.94091797	+4.57031250	+1440	+6.31494141	-10.51171875	-2.96630859	+32.98095703	+3.66943359	-53.67919922	+1200
+1457970953.13350010	+8.32324219	-7.77832031	-2.87402344	+38.07861328	+9.40429688	-70.20263672	+1648	+7.89257813	-6.53027344	-2.64550781	+7.93212891	-16.94091797	+4.87792969	+1436	+6.33691406	-10.52050781	-2.89160156	+33.02490234	+3.55957031	-53.43750000	+1192
+1457970953.13759990	+8.33642578	-7.76953125	-2.79492188	+38.47412109	+9.11865234	-69.85107422	+1648	+7.91015625	-6.53466797	-2.56201172	+7.66845703	-16.96289063	+5.27343750	+1432	+6.35449219	-10.52490234	-2.81689453	+33.09082031	+3.44970703	-53.21777344	+1188
+1457970953.14179990	+8.35400391	-7.76513672	-2.71582031	+38.84765625	+8.81103516	-69.54345703	+1648	+7.94091797	-6.53906250	-2.48291016	+7.44873047	-16.98486328	+5.62500000	+1428	+6.37646484	-10.53369141	-2.74218750	+33.15673828	+3.36181641	-52.97607422	+1180
+1457970953.15010000	+8.37597656	-7.75634766	-2.56640625	+39.55078125	+8.23974609	-68.88427734	+1648	+7.98046875	-6.56542969	-2.32470703	+6.74560547	-16.98486328	+6.28417969	+1424	+6.40722656	-10.54687500	-2.59716797	+33.20068359	+3.22998047	-52.53662109	+1168
+1457970953.15430000	+8.39355469	-7.75195313	-2.49169922	+39.94628906	+7.93212891	-68.53271484	+1648	+8.00683594	-6.57421875	-2.25439453	+6.48193359	-16.96289063	+6.65771484	+1420	+6.42041016	-10.55126953	-2.53564453	+33.20068359	+3.16406250	-52.27294922	+1160
+1457970953.15850000	+8.40234375	-7.74755859	-2.42138672	+40.29785156	+7.62451172	-68.20312500	+1648	+8.02880859	-6.59179688	-2.18408203	+6.06445313	-16.91894531	+6.96533203	+1416	+6.43359375	-10.56005859	-2.46972656	+33.17871094	+3.14208984	-52.00927734	+1152
+1457970953.16260000	+8.41552734	-7.73876953	-2.35107422	+40.71533203	+7.31689453	-67.87353516	+1652	+8.05078125	-6.59619141	-2.10937500	+5.73486328	-16.94091797	+7.29492188	+1416	+6.44238281	-10.56884766	-2.40380859	+33.13476563	+3.09814453	-51.78955078	+1144
+1457970953.16680000	+8.43310547	-7.72558594	-2.28515625	+41.15478516	+6.98730469	-67.52197266	+1656	+8.08154297	-6.60498047	-2.04345703	+5.40527344	-16.89697266	+7.66845703	+1412	+6.45556641	-10.57324219	-2.35107422	+33.11279297	+3.03222656	-51.52587891	+1140
+1457970953.17510010	+8.45507813	-7.70800781	-2.14892578	+41.94580078	+6.35009766	-66.95068359	+1664	+8.12548828	-6.62255859	-1.90283203	+4.65820313	-16.89697266	+8.23974609	+1412	+6.46875000	-10.58203125	-2.22802734	+33.02490234	+2.92236328	-51.08642578	+1132
+1457970953.18350010	+8.48144531	-7.68603516	-2.02587891	+42.75878906	+5.66894531	-66.35742188	+1680	+8.17822266	-6.64013672	-1.77978516	+3.93310547	-16.85302734	+8.85498047	+1416	+6.49072266	-10.59521484	-2.12255859	+32.93701172	+2.81250000	-50.66894531	+1124
+1457970953.18759990	+8.49462891	-7.67285156	-1.95996094	+43.17626953	+5.33935547	-66.15966797	+1688	+8.20019531	-6.64453125	-1.71386719	+3.58154297	-16.94091797	+9.09667969	+1420	+6.49951172	-10.59960938	-2.06542969	+32.89306641	+2.74658203	-50.53710938	+1128
+1457970953.19600010	+8.52099609	-7.65087891	-1.84570313	+43.96728516	+4.68017578	-65.65429688	+1704	+8.24853516	-6.64892578	-1.60839844	+2.94433594	-16.87500000	+9.66796875	+1428	+6.52148438	-10.61279297	-1.96875000	+32.78320313	+2.57080078	-50.18554688	+1128
+1457970953.20009990	+8.53417969	-7.63769531	-1.78417969	+44.34082031	+4.32861328	-65.50048828	+1712	+8.27050781	-6.65332031	-1.54248047	+2.65869141	-16.98486328	+9.86572266	+1436	+6.53466797	-10.61279297	-1.91162109	+32.78320313	+2.46093750	-50.11962891	+1132
+1457970953.20840000	+8.56054688	-7.61572266	-1.67871094	+45.02197266	+3.69140625	-65.14892578	+1728	+8.31445313	-6.65332031	-1.45019531	+2.15332031	-16.98486328	+10.32714844	+1444	+6.56542969	-10.61718750	-1.81494141	+32.78320313	+2.26318359	-49.92187500	+1136
+1457970953.21260000	+8.57373047	-7.60253906	-1.62158203	+45.32958984	+3.38378906	-65.08300781	+1736	+8.33203125	-6.65771484	-1.38867188	+1.93359375	-17.11669922	+10.48095703	+1452	+6.58300781	-10.61718750	-1.75781250	+32.80517578	+2.13134766	-49.89990234	+1144
+1457970953.22090010	+8.60009766	-7.58496094	-1.52929688	+45.87890625	+2.81250000	-64.84130859	+1744	+8.37158203	-6.64892578	-1.30957031	+1.60400391	-17.13867188	+10.85449219	+1464	+6.62255859	-10.61718750	-1.66113281	+32.87109375	+1.91162109	-49.83398438	+1152
+1457970953.22510000	+8.61328125	-7.57177734	-1.47656250	+46.12060547	+2.54882813	-64.81933594	+1752	+8.38916016	-6.64892578	-1.26123047	+1.47216797	-17.24853516	+10.96435547	+1472	+6.64453125	-10.61718750	-1.60839844	+32.91503906	+1.80175781	-49.87792969	+1160
+1457970953.22930000	+8.62646484	-7.55859375	-1.43701172	+46.38427734	+2.28515625	-64.66552734	+1756	+8.40234375	-6.64892578	-1.22607422	+1.31835938	-17.22656250	+11.14013672	+1476	+6.66650391	-10.61718750	-1.56445313	+32.95898438	+1.66992188	-49.85595703	+1160
+1457970953.23340010	+8.63964844	-7.55859375	-1.39746094	+46.53808594	+2.08740234	-64.62158203	+1760	+8.41992188	-6.64013672	-1.19091797	+1.29638672	-17.24853516	+11.25000000	+1484	+6.68408203	-10.61718750	-1.52050781	+33.00292969	+1.58203125	-49.83398438	+1164
+1457970953.23760010	+8.65283203	-7.54541016	-1.35351563	+46.71386719	+1.86767578	-64.59960938	+1772	+8.43310547	-6.64013672	-1.14697266	+1.23046875	-17.33642578	+11.31591797	+1496	+6.70605469	-10.61279297	-1.46777344	+33.06884766	+1.49414063	-49.89990234	+1168
+1457970953.24180010	+8.66601563	-7.53662109	-1.31835938	+46.88964844	+1.66992188	-64.48974609	+1780	+8.44628906	-6.63574219	-1.12060547	+1.16455078	-17.31445313	+11.44775391	+1504	+6.72802734	-10.60839844	-1.43261719	+33.13476563	+1.40625000	-49.87792969	+1168
+1457970953.25009990	+8.68798828	-7.52783203	-1.24365234	+47.15332031	+1.36230469	-64.42382813	+1804	+8.47265625	-6.62695313	-1.05029297	+1.12060547	-17.35839844	+11.60156250	+1528	+6.76318359	-10.60400391	-1.34912109	+33.22265625	+1.27441406	-49.94384766	+1172
+1457970953.25430010	+8.70117188	-7.51904297	-1.21728516	+47.28515625	+1.23046875	-64.29199219	+1816	+8.48583984	-6.62255859	-1.02832031	+1.09863281	-17.31445313	+11.68945313	+1536	+6.78076172	-10.60400391	-1.31396484	+33.24462891	+1.23046875	-49.92187500	+1168
+1457970953.25840000	+8.71435547	-7.51464844	-1.19091797	+47.39501953	+1.12060547	-64.22607422	+1828	+8.49902344	-6.61376953	-1.00195313	+1.12060547	-17.29248047	+11.77734375	+1548	+6.79394531	-10.59960938	-1.27880859	+33.28857422	+1.23046875	-49.92187500	+1168
+1457970953.26259990	+8.72314453	-7.51025391	-1.16015625	+47.48291016	+1.03271484	-64.13818359	+1844	+8.51220703	-6.60937500	-0.97558594	+1.12060547	-17.22656250	+11.86523438	+1560	+6.80712891	-10.59960938	-1.24365234	+33.31054688	+1.20849609	-49.94384766	+1164
+1457970953.26679990	+8.73193359	-7.50146484	-1.13818359	+47.59277344	+0.94482422	-64.00634766	+1856	+8.52099609	-6.60498047	-0.95800781	+1.12060547	-17.16064453	+11.95312500	+1568	+6.81591797	-10.59960938	-1.21728516	+33.33251953	+1.18652344	-49.85595703	+1160
+1457970953.27090000	+8.74072266	-7.49267578	-1.11621094	+47.70263672	+0.90087891	-63.89648438	+1872	+8.52978516	-6.60058594	-0.93603516	+1.14257813	-17.07275391	+12.04101563	+1580	+6.82470703	-10.59521484	-1.19531250	+33.33251953	+1.20849609	-49.81201172	+1156
+1457970953.27920010	+8.75390625	-7.48388672	-1.07666016	+47.90039063	+0.81298828	-63.63281250	+1900	+8.55175781	-6.59179688	-0.89208984	+1.18652344	-16.89697266	+12.19482422	+1604	+6.83349609	-10.59521484	-1.15136719	+33.31054688	+1.27441406	-49.68017578	+1144
+1457970953.28340010	+8.76269531	-7.47509766	-1.05468750	+48.01025391	+0.76904297	-63.52294922	+1912	+8.56054688	-6.58300781	-0.87451172	+1.23046875	-16.78710938	+12.28271484	+1620	+6.83349609	-10.59521484	-1.12939453	+33.31054688	+1.31835938	-49.61425781	+1140
+1457970953.28760000	+8.76708984	-7.47070313	-1.03710938	+48.12011719	+0.76904297	-63.41308594	+1928	+8.56933594	-6.57861328	-0.85693359	+1.25244141	-16.67724609	+12.37060547	+1632	+6.83349609	-10.59960938	-1.11181641	+33.28857422	+1.38427734	-49.54833984	+1136
+1457970953.29169990	+8.77148438	-7.46191406	-1.02392578	+48.20800781	+0.74707031	-63.23730469	+1940	+8.57373047	-6.57421875	-0.83935547	+1.27441406	-16.54541016	+12.45849609	+1644	+6.82910156	-10.59960938	-1.09863281	+33.24462891	+1.42822266	-49.43847656	+1132
+1457970953.29590010	+8.77587891	-7.45312500	-1.00634766	+48.33984375	+0.74707031	-63.10546875	+1956	+8.58251953	-6.56542969	-0.82617188	+1.34033203	-16.41357422	+12.54638672	+1656	+6.82910156	-10.59960938	-1.08544922	+33.22265625	+1.49414063	-49.32861328	+1128
+1457970953.30419990	+8.78466797	-7.43994141	-0.97998047	+48.55957031	+0.72509766	-62.81982422	+1984	+8.59130859	-6.55664063	-0.79541016	+1.40625000	-16.14990234	+12.72216797	+1680	+6.82470703	-10.60400391	-1.05908203	+33.17871094	+1.58203125	-49.10888672	+1124
+1457970953.30839990	+8.78906250	-7.43115234	-0.96240234	+48.66943359	+0.72509766	-62.70996094	+2000	+8.60009766	-6.54785156	-0.78222656	+1.47216797	-16.04003906	+12.81005859	+1696	+6.82470703	-10.60400391	-1.04589844	+33.15673828	+1.62597656	-48.99902344	+1124
+1457970953.31259990	+8.79345703	-7.42236328	-0.94482422	+48.77929688	+0.70312500	-62.64404297	+2016	+8.60449219	-6.54345703	-0.76464844	+1.53808594	-15.95214844	+12.87597656	+1712	+6.82031250	-10.60400391	-1.03271484	+33.15673828	+1.64794922	-48.93310547	+1124
+1457970953.31670000	+8.79785156	-7.41796875	-0.93164063	+48.88916016	+0.70312500	-62.53417969	+2032	+8.60888672	-6.53906250	-0.75146484	+1.58203125	-15.84228516	+12.96386719	+1724	+6.81591797	-10.60839844	-1.01953125	+33.13476563	+1.66992188	-48.88916016	+1124
+1457970953.32090000	+8.80224609	-7.40917969	-0.91845703	+48.99902344	+0.68115234	-62.44628906	+2048	+8.61328125	-6.53027344	-0.73828125	+1.64794922	-15.75439453	+13.02978516	+1740	+6.82031250	-10.60839844	-1.00195313	+33.15673828	+1.69189453	-48.82324219	+1128
+1457970953.32920000	+8.80664063	-7.39599609	-0.88769531	+49.15283203	+0.65917969	-62.29248047	+2076	+8.62207031	-6.52148438	-0.70751953	+1.73583984	-15.57861328	+13.20556641	+1768	+6.82031250	-10.60400391	-0.97119141	+33.17871094	+1.69189453	-48.71337891	+1128
+1457970953.33340000	+8.81103516	-7.38720703	-0.87011719	+49.26269531	+0.63720703	-62.22656250	+2096	+8.62646484	-6.51269531	-0.69433594	+1.80175781	-15.49072266	+13.29345703	+1784	+6.82470703	-10.60400391	-0.95361328	+33.22265625	+1.66992188	-48.66943359	+1132
+1457970953.33760000	+8.81103516	-7.38281250	-0.85253906	+49.32861328	+0.61523438	-62.18261719	+2112	+8.62646484	-6.50830078	-0.68115234	+1.84570313	-15.42480469	+13.35937500	+1796	+6.82910156	-10.59960938	-0.93603516	+33.28857422	+1.64794922	-48.64746094	+1136
+1457970953.34170010	+8.81103516	-7.37841797	-0.83935547	+49.39453125	+0.59326172	-62.11669922	+2128	+8.62646484	-6.50390625	-0.66357422	+1.88964844	-15.35888672	+13.44726563	+1812	+6.83789063	-10.59521484	-0.91406250	+33.35449219	+1.62597656	-48.64746094	+1140
+1457970953.35010000	+8.81542969	-7.36523438	-0.80419922	+49.54833984	+0.57128906	-62.07275391	+2164	+8.63085938	-6.49511719	-0.63281250	+1.99951172	-15.27099609	+13.60107422	+1844	+6.85107422	-10.59082031	-0.86572266	+33.50830078	+1.60400391	-48.69140625	+1148
+1457970953.35419990	+8.81542969	-7.36083984	-0.79101563	+49.59228516	+0.57128906	-62.00683594	+2184	+8.63085938	-6.49072266	-0.61962891	+2.02148438	-15.18310547	+13.66699219	+1856	+6.85546875	-10.58642578	-0.84375000	+33.59619141	+1.60400391	-48.73535156	+1152
+1457970953.35840010	+8.81542969	-7.35644531	-0.77783203	+49.68017578	+0.57128906	-61.94091797	+2200	+8.63085938	-6.48193359	-0.60644531	+2.10937500	-15.11718750	+13.73291016	+1872	+6.85986328	-10.58203125	-0.82177734	+33.66210938	+1.60400391	-48.75732422	+1152
+1457970953.36250000	+8.81542969	-7.35205078	-0.76464844	+49.74609375	+0.57128906	-61.89697266	+2220	+8.63085938	-6.47753906	-0.59326172	+2.13134766	-15.05126953	+13.79882813	+1884	+6.86865234	-10.57763672	-0.79541016	+33.77197266	+1.58203125	-48.77929688	+1156
+1457970953.36669990	+8.81103516	-7.34765625	-0.75585938	+49.79003906	+0.59326172	-61.80908203	+2236	+8.63085938	-6.47314453	-0.58447266	+2.17529297	-14.94140625	+13.88671875	+1900	+6.87744141	-10.57324219	-0.77343750	+33.90380859	+1.58203125	-48.77929688	+1160
+1457970953.37500000	+8.80664063	-7.33886719	-0.72949219	+49.96582031	+0.65917969	-61.72119141	+2272	+8.62207031	-6.46435547	-0.55810547	+2.28515625	-14.78759766	+13.97460938	+1924	+6.88183594	-10.56005859	-0.72949219	+34.14550781	+1.62597656	-48.84521484	+1168
+1457970953.37920000	+8.80224609	-7.33447266	-0.72509766	+50.03173828	+0.70312500	-61.61132813	+2288	+8.61767578	-6.46435547	-0.55371094	+2.32910156	-14.67773438	+14.04052734	+1936	+6.88623047	-10.55566406	-0.71191406	+34.25537109	+1.66992188	-48.84521484	+1176
+1457970953.38340000	+8.79785156	-7.33007813	-0.71630859	+50.11962891	+0.76904297	-61.56738281	+2304	+8.61767578	-6.45996094	-0.54492188	+2.39501953	-14.58984375	+14.06250000	+1948	+6.88623047	-10.55566406	-0.68994141	+34.36523438	+1.73583984	-48.86718750	+1180
+1457970953.38750000	+8.79345703	-7.33007813	-0.70751953	+50.18554688	+0.83496094	-61.52343750	+2320	+8.60888672	-6.45556641	-0.53613281	+2.43896484	-14.50195313	+14.06250000	+1960	+6.88183594	-10.55566406	-0.67236328	+34.45312500	+1.80175781	-48.91113281	+1184
+1457970953.39590000	+8.78027344	-7.32128906	-0.70312500	+50.31738281	+1.01074219	-61.34765625	+2344	+8.60009766	-6.45117188	-0.53173828	+2.52685547	-14.23828125	+14.10644531	+1976	+6.87304688	-10.55126953	-0.65917969	+34.60693359	+1.95556641	-48.80126953	+1192
+1457970953.40000010	+8.77148438	-7.32128906	-0.70312500	+50.38330078	+1.12060547	-61.28173828	+2356	+8.59130859	-6.45117188	-0.52734375	+2.57080078	-14.12841797	+14.08447266	+1984	+6.86425781	-10.55566406	-0.65039063	+34.67285156	+2.04345703	-48.77929688	+1192
+1457970953.40420010	+8.76269531	-7.31689453	-0.70751953	+50.47119141	+1.23046875	-61.14990234	+2368	+8.58251953	-6.45117188	-0.53173828	+2.61474609	-13.95263672	+14.12841797	+1992	+6.85546875	-10.55566406	-0.65478516	+34.73876953	+2.13134766	-48.66943359	+1196
+1457970953.40840010	+8.75390625	-7.31689453	-0.70751953	+50.51513672	+1.36230469	-61.10595703	+2380	+8.57373047	-6.45117188	-0.53173828	+2.63671875	-13.82080078	+14.08447266	+2000	+6.84228516	-10.55566406	-0.65478516	+34.76074219	+2.24121094	-48.60351563	+1200
+1457970953.41249990	+8.74511719	-7.31689453	-0.70751953	+50.55908203	+1.49414063	-61.04003906	+2388	+8.56933594	-6.45117188	-0.53173828	+2.65869141	-13.68896484	+14.04052734	+2004	+6.82910156	-10.55566406	-0.65478516	+34.78271484	+2.35107422	-48.53759766	+1204
+1457970953.41669990	+8.73632813	-7.31689453	-0.71191406	+50.62500000	+1.62597656	-60.95214844	+2400	+8.56054688	-6.45117188	-0.53613281	+2.68066406	-13.53515625	+14.04052734	+2008	+6.81591797	-10.56005859	-0.65917969	+34.80468750	+2.48291016	-48.42773438	+1208
+1457970953.42500000	+8.71875000	-7.31689453	-0.72070313	+50.66894531	+1.88964844	-60.82031250	+2412	+8.55175781	-6.45556641	-0.53613281	+2.68066406	-13.42529297	+13.99658203	+2016	+6.78515625	-10.57324219	-0.66796875	+34.80468750	+2.74658203	-48.22998047	+1212
+1457970953.42919990	+8.70996094	-7.31689453	-0.72949219	+50.71289063	+2.04345703	-60.71044922	+2420	+8.54736328	-6.45556641	-0.54052734	+2.70263672	-13.31542969	+13.97460938	+2020	+6.77197266	-10.57324219	-0.67675781	+34.80468750	+2.87841797	-48.09814453	+1216
+1457970953.43330000	+8.70117188	-7.32128906	-0.73388672	+50.73486328	+2.17529297	-60.62255859	+2424	+8.53857422	-6.45996094	-0.54492188	+2.70263672	-13.20556641	+13.95263672	+2024	+6.75878906	-10.57763672	-0.68994141	+34.80468750	+3.01025391	-47.96630859	+1216
+1457970953.43750000	+8.69238281	-7.32128906	-0.73828125	+50.75683594	+2.32910156	-60.53466797	+2428	+8.53417969	-6.45996094	-0.54492188	+2.70263672	-13.09570313	+13.93066406	+2028	+6.74560547	-10.58203125	-0.69873047	+34.82666016	+3.12011719	-47.83447266	+1216
+1457970953.44170000	+8.68359375	-7.32128906	-0.74707031	+50.80078125	+2.46093750	-60.44677734	+2432	+8.52539063	-6.45996094	-0.54931641	+2.70263672	-12.96386719	+13.93066406	+2032	+6.73242188	-10.58203125	-0.69873047	+34.84863281	+3.25195313	-47.74658203	+1216
+1457970953.44580010	+8.67919922	-7.32128906	-0.75146484	+50.80078125	+2.59277344	-60.38085938	+2432	+8.52099609	-6.46435547	-0.55371094	+2.72460938	-12.83203125	+13.90869141	+2032	+6.72363281	-10.58642578	-0.70312500	+34.87060547	+3.38378906	-47.65869141	+1216
+1457970953.45420000	+8.66601563	-7.32568359	-0.76025391	+50.86669922	+2.83447266	-60.24902344	+2436	+8.50781250	-6.46875000	-0.56250000	+2.72460938	-12.59033203	+13.84277344	+2036	+6.71044922	-10.59082031	-0.70751953	+34.91455078	+3.62548828	-47.50488281	+1208
+1457970953.45830010	+8.65722656	-7.33007813	-0.76464844	+50.88867188	+2.94433594	-60.16113281	+2432	+8.49902344	-6.46875000	-0.56689453	+2.74658203	-12.48046875	+13.82080078	+2040	+6.70605469	-10.59082031	-0.70751953	+34.95849609	+3.71337891	-47.43896484	+1204
+1457970953.46250010	+8.65283203	-7.33007813	-0.76904297	+50.93261719	+3.03222656	-60.09521484	+2432	+8.49462891	-6.46875000	-0.57128906	+2.74658203	-12.34863281	+13.82080078	+2040	+6.71044922	-10.59082031	-0.70312500	+35.02441406	+3.82324219	-47.41699219	+1200
+1457970953.46670010	+8.64843750	-7.33007813	-0.77343750	+50.97656250	+3.12011719	-60.02929688	+2432	+8.49023438	-6.47314453	-0.57128906	+2.76855469	-12.23876953	+13.79882813	+2040	+6.71044922	-10.59082031	-0.69873047	+35.09033203	+3.88916016	-47.39501953	+1196
+1457970953.47079990	+8.64404297	-7.33007813	-0.77783203	+50.99853516	+3.18603516	-59.96337891	+2428	+8.48144531	-6.47314453	-0.57568359	+2.79052734	-12.15087891	+13.79882813	+2040	+6.71044922	-10.59082031	-0.69873047	+35.15625000	+3.95507813	-47.37304688	+1192
+1457970953.47499990	+8.63964844	-7.33007813	-0.77783203	+51.04248047	+3.25195313	-59.91943359	+2424	+8.47705078	-6.47314453	-0.58007813	+2.81250000	-12.04101563	+13.77685547	+2036	+6.71484375	-10.58642578	-0.68994141	+35.24414063	+4.02099609	-47.37304688	+1192
+1457970953.47919990	+8.63964844	-7.33007813	-0.78222656	+51.08642578	+3.29589844	-59.89746094	+2424	+8.47265625	-6.47314453	-0.58007813	+2.83447266	-11.97509766	+13.77685547	+2036	+6.71923828	-10.58203125	-0.68115234	+35.33203125	+4.06494141	-47.41699219	+1196
+1457970953.48750000	+8.63525391	-7.33007813	-0.78222656	+51.15234375	+3.38378906	-59.85351563	+2416	+8.46826172	-6.47753906	-0.58007813	+2.87841797	-11.86523438	+13.77685547	+2032	+6.73242188	-10.58203125	-0.65917969	+35.46386719	+4.15283203	-47.48291016	+1196
+1457970953.49169990	+8.63525391	-7.33007813	-0.77783203	+51.19628906	+3.40576172	-59.83154297	+2416	+8.46386719	-6.47753906	-0.58007813	+2.92236328	-11.82128906	+13.77685547	+2028	+6.74121094	-10.57763672	-0.65039063	+35.52978516	+4.19677734	-47.52685547	+1200
+1457970953.49580000	+8.63525391	-7.33007813	-0.77783203	+51.21826172	+3.42773438	-59.80957031	+2412	+8.46386719	-6.47753906	-0.58007813	+2.94433594	-11.77734375	+13.77685547	+2024	+6.74560547	-10.57763672	-0.64599609	+35.57373047	+4.21875000	-47.54882813	+1200
+1457970953.50000000	+8.63525391	-7.33007813	-0.77783203	+51.26220703	+3.42773438	-59.78759766	+2412	+8.46386719	-6.47753906	-0.58007813	+2.96630859	-11.75537109	+13.77685547	+2020	+6.75000000	-10.57324219	-0.63720703	+35.61767578	+4.24072266	-47.57080078	+1204
+1457970953.50420000	+8.63525391	-7.33007813	-0.77783203	+51.28417969	+3.44970703	-59.78759766	+2412	+8.46386719	-6.47753906	-0.58007813	+2.98828125	-11.73339844	+13.79882813	+2016	+6.75439453	-10.57324219	-0.62841797	+35.66162109	+4.24072266	-47.61474609	+1204
+1457970953.50830010	+8.63525391	-7.33007813	-0.77783203	+51.30615234	+3.44970703	-59.78759766	+2408	+8.45947266	-6.47753906	-0.58007813	+3.01025391	-11.71142578	+13.79882813	+2012	+6.75878906	-10.57324219	-0.62402344	+35.68359375	+4.26269531	-47.63671875	+1208
+1457970953.51250000	+8.63525391	-7.33007813	-0.77343750	+51.32812500	+3.44970703	-59.78759766	+2408	+8.45947266	-6.47753906	-0.58007813	+3.01025391	-11.68945313	+13.79882813	+2012	+6.76318359	-10.56884766	-0.61962891	+35.70556641	+4.26269531	-47.65869141	+1208
+1457970953.52080010	+8.63964844	-7.33007813	-0.77343750	+51.35009766	+3.47167969	-59.78759766	+2408	+8.46386719	-6.47753906	-0.57568359	+3.03222656	-11.66748047	+13.82080078	+2004	+6.76318359	-10.56884766	-0.61083984	+35.72753906	+4.28466797	-47.65869141	+1212
+1457970953.52500010	+8.63964844	-7.33007813	-0.76904297	+51.35009766	+3.47167969	-59.76562500	+2408	+8.46386719	-6.47753906	-0.57568359	+3.05419922	-11.64550781	+13.84277344	+2000	+6.76318359	-10.57324219	-0.61083984	+35.70556641	+4.28466797	-47.68066406	+1212
+1457970953.52909990	+8.63964844	-7.33007813	-0.76904297	+51.37207031	+3.49365234	-59.76562500	+2408	+8.46386719	-6.47753906	-0.57568359	+3.05419922	-11.62353516	+13.84277344	+2000	+6.76318359	-10.57324219	-0.61083984	+35.68359375	+4.30664063	-47.65869141	+1216
+1457970953.53329990	+8.63964844	-7.33007813	-0.76904297	+51.37207031	+3.49365234	-59.76562500	+2408	+8.46386719	-6.47753906	-0.57568359	+3.05419922	-11.60156250	+13.86474609	+1996	+6.75878906	-10.57324219	-0.61083984	+35.66162109	+4.30664063	-47.63671875	+1216
+1457970953.53749990	+8.63964844	-7.33007813	-0.76904297	+51.37207031	+3.51562500	-59.74365234	+2408	+8.46386719	-6.47753906	-0.57128906	+3.07617188	-11.57958984	+13.86474609	+1996	+6.75439453	-10.57324219	-0.61083984	+35.63964844	+4.32861328	-47.61474609	+1216
+1457970953.54160000	+8.63964844	-7.33007813	-0.76904297	+51.37207031	+3.51562500	-59.72167969	+2408	+8.46386719	-6.47753906	-0.57128906	+3.07617188	-11.55761719	+13.88671875	+1992	+6.75000000	-10.57763672	-0.61523438	+35.61767578	+4.35058594	-47.57080078	+1220
+1457970953.54580000	+8.63525391	-7.33007813	-0.76904297	+51.37207031	+3.53759766	-59.72167969	+2404	+8.46386719	-6.47753906	-0.57128906	+3.07617188	-11.51367188	+13.88671875	+1992	+6.74560547	-10.57763672	-0.61523438	+35.59570313	+4.35058594	-47.54882813	+1220
+1457970953.55410000	+8.63525391	-7.33007813	-0.76904297	+51.39404297	+3.60351563	-59.65576172	+2404	+8.46386719	-6.47753906	-0.57128906	+3.09814453	-11.42578125	+13.90869141	+1988	+6.73681641	-10.58203125	-0.62402344	+35.52978516	+4.41650391	-47.48291016	+1220
+1457970953.55830000	+8.63085938	-7.33007813	-0.76904297	+51.39404297	+3.64746094	-59.63378906	+2404	+8.45947266	-6.47753906	-0.57128906	+3.12011719	-11.35986328	+13.90869141	+1984	+6.72802734	-10.58642578	-0.62841797	+35.50781250	+4.48242188	-47.41699219	+1224
+1457970953.56250000	+8.63085938	-7.33007813	-0.76904297	+51.41601563	+3.71337891	-59.56787109	+2404	+8.45947266	-6.47753906	-0.57568359	+3.12011719	-11.29394531	+13.90869141	+1984	+6.71923828	-10.58642578	-0.63281250	+35.48583984	+4.52636719	-47.37304688	+1224
+1457970953.56660010	+8.62646484	-7.33007813	-0.77343750	+51.43798828	+3.77929688	-59.52392578	+2404	+8.45507813	-6.47753906	-0.57568359	+3.14208984	-11.20605469	+13.90869141	+1984	+6.71044922	-10.59082031	-0.63720703	+35.46386719	+4.59228516	-47.30712891	+1224
+1457970953.57080010	+8.61767578	-7.33007813	-0.77783203	+51.48193359	+3.88916016	-59.41406250	+2404	+8.45068359	-6.47753906	-0.58007813	+3.18603516	-11.07421875	+13.90869141	+1984	+6.69287109	-10.59521484	-0.64599609	+35.46386719	+4.72412109	-47.21923828	+1228
+1457970953.57500000	+8.61328125	-7.33007813	-0.78662109	+51.52587891	+4.02099609	-59.28222656	+2404	+8.44628906	-6.47753906	-0.58007813	+3.20800781	-10.92041016	+13.90869141	+1984	+6.68408203	-10.59521484	-0.65039063	+35.48583984	+4.85595703	-47.13134766	+1228
+1457970953.57909990	+8.60449219	-7.33007813	-0.79101563	+51.56982422	+4.15283203	-59.17236328	+2400	+8.44189453	-6.48193359	-0.58447266	+3.25195313	-10.78857422	+13.90869141	+1984	+6.67529297	-10.59521484	-0.65478516	+35.50781250	+4.98779297	-47.06542969	+1224
+1457970953.58740000	+8.57812500	-7.33007813	-0.81298828	+51.78955078	+4.57031250	-58.75488281	+2400	+8.41992188	-6.48193359	-0.59765625	+3.38378906	-10.30517578	+13.90869141	+1984	+6.64892578	-10.59960938	-0.65917969	+35.74951172	+5.44921875	-46.91162109	+1220
+1457970953.59159990	+8.56494141	-7.33447266	-0.82617188	+51.87744141	+4.74609375	-58.60107422	+2400	+8.40673828	-6.48632813	-0.60205078	+3.44970703	-10.08544922	+13.88671875	+1984	+6.64453125	-10.59960938	-0.65478516	+35.85937500	+5.64697266	-46.86767578	+1220
+1457970953.59579990	+8.54736328	-7.33447266	-0.83935547	+52.05322266	+4.96582031	-58.33740234	+2396	+8.38916016	-6.49072266	-0.61523438	+3.55957031	-9.75585938	+13.90869141	+1984	+6.63574219	-10.59521484	-0.65478516	+36.03515625	+5.91064453	-46.80175781	+1216
+1457970953.59990000	+8.53417969	-7.33447266	-0.85253906	+52.16308594	+5.11962891	-58.16162109	+2392	+8.37597656	-6.49072266	-0.62402344	+3.66943359	-9.49218750	+13.90869141	+1984	+6.63574219	-10.59521484	-0.65039063	+36.21093750	+6.08642578	-46.73583984	+1212
+1457970953.60410000	+8.52539063	-7.33886719	-0.86132813	+52.27294922	+5.25146484	-57.98583984	+2388	+8.36279297	-6.49511719	-0.62841797	+3.73535156	-9.25048828	+13.93066406	+1980	+6.63574219	-10.59082031	-0.65039063	+36.36474609	+6.26220703	-46.69189453	+1208
+1457970953.60830000	+8.51220703	-7.34326172	-0.87451172	+52.38281250	+5.40527344	-57.81005859	+2384	+8.34521484	-6.49951172	-0.64160156	+3.84521484	-8.98681641	+13.95263672	+1980	+6.63574219	-10.59082031	-0.64599609	+36.51855469	+6.43798828	-46.64794922	+1208
+1457970953.61660000	+8.49023438	-7.34326172	-0.89208984	+52.60253906	+5.64697266	-57.54638672	+2368	+8.31884766	-6.49951172	-0.65478516	+4.02099609	-8.56933594	+13.99658203	+1968	+6.62695313	-10.58642578	-0.63720703	+36.80419922	+6.78955078	-46.58203125	+1208
+1457970953.62080000	+8.48144531	-7.34765625	-0.90087891	+52.64648438	+5.77880859	-57.41455078	+2360	+8.30566406	-6.50390625	-0.65917969	+4.06494141	-8.37158203	+14.01855469	+1960	+6.62695313	-10.58642578	-0.63281250	+36.93603516	+6.96533203	-46.53808594	+1204
+1457970953.62490010	+8.47265625	-7.34765625	-0.90966797	+52.73437500	+5.88867188	-57.28271484	+2352	+8.29687500	-6.50830078	-0.66796875	+4.13085938	-8.19580078	+14.06250000	+1952	+6.62695313	-10.58642578	-0.62841797	+37.04589844	+7.14111328	-46.49414063	+1204
+1457970953.62910010	+8.46386719	-7.34765625	-0.91406250	+52.82226563	+5.97656250	-57.15087891	+2340	+8.28808594	-6.50830078	-0.67236328	+4.19677734	-8.02001953	+14.08447266	+1944	+6.62255859	-10.58642578	-0.62841797	+37.15576172	+7.27294922	-46.42822266	+1204
+1457970953.63330010	+8.45507813	-7.35644531	-0.92285156	+52.82226563	+6.06445313	-57.04101563	+2332	+8.27929688	-6.51269531	-0.67675781	+4.21875000	-7.86621094	+14.12841797	+1936	+6.61816406	-10.58642578	-0.63281250	+37.22167969	+7.42675781	-46.34033203	+1204
+1457970953.63739990	+8.44628906	-7.35205078	-0.92724609	+52.88818359	+6.15234375	-56.93115234	+2324	+8.27050781	-6.51269531	-0.68554688	+4.26269531	-7.71240234	+14.17236328	+1928	+6.61376953	-10.58642578	-0.63281250	+37.26562500	+7.53662109	-46.29638672	+1208
+1457970953.64159990	+8.44189453	-7.35205078	-0.93164063	+52.93212891	+6.21826172	-56.84326172	+2312	+8.26611328	-6.51269531	-0.68554688	+4.32861328	-7.60253906	+14.21630859	+1916	+6.60937500	-10.58642578	-0.63720703	+37.33154297	+7.64648438	-46.20849609	+1208
+1457970953.64990000	+8.43310547	-7.36083984	-0.93603516	+52.93212891	+6.35009766	-56.73339844	+2292	+8.25732422	-6.51708984	-0.69433594	+4.32861328	-7.38281250	+14.26025391	+1896	+6.59619141	-10.59082031	-0.64160156	+37.33154297	+7.84423828	-46.09863281	+1212
+1457970953.65409990	+8.42871094	-7.36083984	-0.93603516	+52.97607422	+6.41601563	-56.68945313	+2280	+8.25732422	-6.52148438	-0.69433594	+4.37255859	-7.29492188	+14.28222656	+1884	+6.58740234	-10.59521484	-0.64599609	+37.30957031	+7.93212891	-46.03271484	+1212
+1457970953.65829990	+8.42431641	-7.36083984	-0.94042969	+52.95410156	+6.45996094	-56.64550781	+2268	+8.25292969	-6.52148438	-0.69433594	+4.35058594	-7.22900391	+14.30419922	+1876	+6.58300781	-10.59521484	-0.65039063	+37.28759766	+7.97607422	-45.96679688	+1212
+1457970953.66240000	+8.42431641	-7.36523438	-0.94042969	+52.95410156	+6.48193359	-56.60156250	+2256	+8.25292969	-6.52587891	-0.69873047	+4.35058594	-7.16308594	+14.34814453	+1864	+6.57421875	-10.59960938	-0.65478516	+37.24365234	+8.04199219	-45.92285156	+1212
+1457970953.66660000	+8.42431641	-7.36523438	-0.94482422	+52.95410156	+6.52587891	-56.55761719	+2244	+8.25292969	-6.52587891	-0.69873047	+4.37255859	-7.09716797	+14.37011719	+1852	+6.56982422	-10.60400391	-0.65917969	+37.19970703	+8.06396484	-45.85693359	+1212
+1457970953.67070010	+8.41992188	-7.36523438	-0.94482422	+52.95410156	+6.54785156	-56.53564453	+2236	+8.25292969	-6.52587891	-0.69873047	+4.37255859	-7.05322266	+14.39208984	+1844	+6.56542969	-10.60400391	-0.66796875	+37.15576172	+8.08593750	-45.81298828	+1212
+1457970953.67910000	+8.41992188	-7.36523438	-0.94482422	+52.95410156	+6.56982422	-56.49169922	+2212	+8.25292969	-6.52587891	-0.69873047	+4.35058594	-6.96533203	+14.43603516	+1824	+6.55224609	-10.60839844	-0.67675781	+37.06787109	+8.12988281	-45.74707031	+1212
+1457970953.68319990	+8.41992188	-7.36523438	-0.94482422	+52.95410156	+6.56982422	-56.49169922	+2200	+8.25292969	-6.52587891	-0.69873047	+4.35058594	-6.94335938	+14.45800781	+1816	+6.55224609	-10.61279297	-0.68115234	+37.04589844	+8.12988281	-45.72509766	+1208
+1457970953.68740010	+8.42431641	-7.36523438	-0.94482422	+52.95410156	+6.59179688	-56.46972656	+2192	+8.25732422	-6.52587891	-0.69873047	+4.35058594	-6.92138672	+14.47998047	+1808	+6.54785156	-10.61279297	-0.68115234	+37.00195313	+8.15185547	-45.70312500	+1204
+1457970953.69160010	+8.42431641	-7.36523438	-0.94482422	+52.95410156	+6.59179688	-56.44775391	+2180	+8.25732422	-6.52587891	-0.69873047	+4.35058594	-6.89941406	+14.50195313	+1800	+6.54345703	-10.61279297	-0.68554688	+36.97998047	+8.15185547	-45.70312500	+1200
+1457970953.69569990	+8.42431641	-7.36083984	-0.94482422	+52.95410156	+6.59179688	-56.42578125	+2172	+8.25732422	-6.52587891	-0.69873047	+4.35058594	-6.87744141	+14.50195313	+1796	+6.54345703	-10.61718750	-0.68554688	+36.95800781	+8.15185547	-45.68115234	+1196
+1457970953.69989990	+8.42431641	-7.36083984	-0.94482422	+52.95410156	+6.59179688	-56.42578125	+2164	+8.26171875	-6.52587891	-0.69873047	+4.32861328	-6.85546875	+14.52392578	+1788	+6.54345703	-10.61718750	-0.68554688	+36.93603516	+8.17382813	-45.68115234	+1192
+1457970953.70820000	+8.42871094	-7.36083984	-0.94482422	+52.97607422	+6.59179688	-56.38183594	+2148	+8.26171875	-6.52587891	-0.69873047	+4.32861328	-6.81152344	+14.56787109	+1776	+6.54345703	-10.61718750	-0.68554688	+36.93603516	+8.17382813	-45.68115234	+1184
+1457970953.71240000	+8.42871094	-7.36083984	-0.94921875	+52.99804688	+6.59179688	-56.35986328	+2140	+8.26171875	-6.52587891	-0.69873047	+4.32861328	-6.78955078	+14.58984375	+1768	+6.54785156	-10.61279297	-0.68554688	+36.93603516	+8.17382813	-45.68115234	+1180
+1457970953.71659990	+8.42871094	-7.35644531	-0.94921875	+52.99804688	+6.59179688	-56.31591797	+2132	+8.26171875	-6.52148438	-0.69873047	+4.32861328	-6.76757813	+14.61181641	+1764	+6.54785156	-10.61279297	-0.68554688	+36.93603516	+8.19580078	-45.68115234	+1176
+1457970953.72070000	+8.42871094	-7.35644531	-0.94921875	+53.02001953	+6.59179688	-56.29394531	+2124	+8.26171875	-6.52148438	-0.69873047	+4.32861328	-6.72363281	+14.63378906	+1760	+6.54785156	-10.61279297	-0.68554688	+36.95800781	+8.19580078	-45.68115234	+1172
+1457970953.72490000	+8.42871094	-7.35644531	-0.94921875	+53.04199219	+6.59179688	-56.27197266	+2116	+8.26171875	-6.52148438	-0.69873047	+4.35058594	-6.70166016	+14.65576172	+1756	+6.55224609	-10.61279297	-0.68554688	+36.97998047	+8.21777344	-45.70312500	+1168
+1457970953.72910000	+8.42871094	-7.35205078	-0.95361328	+53.06396484	+6.59179688	-56.22802734	+2112	+8.26171875	-6.52148438	-0.69873047	+4.35058594	-6.65771484	+14.67773438	+1748	+6.55224609	-10.60839844	-0.68115234	+37.00195313	+8.23974609	-45.70312500	+1168
+1457970953.73740010	+8.42871094	-7.34765625	-0.95800781	+53.12988281	+6.61376953	-56.09619141	+2100	+8.26171875	-6.51708984	-0.70312500	+4.35058594	-6.54785156	+14.72167969	+1740	+6.56103516	-10.60400391	-0.68115234	+37.06787109	+8.28369141	-45.70312500	+1164
+1457970953.74149990	+8.42871094	-7.34765625	-0.96240234	+53.17382813	+6.61376953	-56.00830078	+2096	+8.26171875	-6.51269531	-0.70312500	+4.37255859	-6.48193359	+14.74365234	+1736	+6.56542969	-10.60400391	-0.67675781	+37.11181641	+8.30566406	-45.70312500	+1164
+1457970953.74569990	+8.42871094	-7.34326172	-0.96679688	+53.23974609	+6.63574219	-55.87646484	+2092	+8.26171875	-6.51269531	-0.70751953	+4.39453125	-6.39404297	+14.78759766	+1732	+6.56982422	-10.59521484	-0.67236328	+37.19970703	+8.37158203	-45.70312500	+1164
+1457970953.74990010	+8.42871094	-7.33886719	-0.97558594	+53.32763672	+6.67968750	-55.76660156	+2088	+8.25732422	-6.50830078	-0.70751953	+4.41650391	-6.30615234	+14.80957031	+1728	+6.57861328	-10.59082031	-0.67236328	+37.28759766	+8.43750000	-45.70312500	+1164
+1457970953.75819990	+8.42431641	-7.33007813	-0.98876953	+53.52539063	+6.78955078	-55.45898438	+2076	+8.25292969	-6.50390625	-0.71630859	+4.46044922	-6.06445313	+14.85351563	+1720	+6.59179688	-10.57763672	-0.66357422	+37.57324219	+8.65722656	-45.65917969	+1168
+1457970953.76650000	+8.41552734	-7.32128906	-1.00195313	+53.70117188	+6.92138672	-55.17333984	+2064	+8.24414063	-6.49511719	-0.72509766	+4.52636719	-5.82275391	+14.89746094	+1712	+6.60058594	-10.56005859	-0.66357422	+37.83691406	+8.87695313	-45.57128906	+1172
+1457970953.77070000	+8.40673828	-7.31689453	-1.01074219	+53.81103516	+7.00927734	-55.01953125	+2060	+8.23535156	-6.49072266	-0.72949219	+4.59228516	-5.66894531	+14.89746094	+1708	+6.60058594	-10.55566406	-0.66796875	+37.99072266	+9.00878906	-45.48339844	+1176
+1457970953.77490000	+8.40234375	-7.30810547	-1.01953125	+53.92089844	+7.07519531	-54.90966797	+2052	+8.23095703	-6.49072266	-0.73388672	+4.63623047	-5.51513672	+14.91943359	+1704	+6.59619141	-10.54687500	-0.67236328	+38.07861328	+9.11865234	-45.41748047	+1176
+1457970953.77900000	+8.39794922	-7.30371094	-1.02392578	+54.00878906	+7.14111328	-54.82177734	+2044	+8.22656250	-6.48632813	-0.73828125	+4.68017578	-5.38330078	+14.91943359	+1700	+6.59179688	-10.54248047	-0.68115234	+38.16650391	+9.20654297	-45.35156250	+1180
+1457970953.78320000	+8.39355469	-7.29931641	-1.02832031	+54.09667969	+7.18505859	-54.71191406	+2036	+8.21777344	-6.48193359	-0.74267578	+4.74609375	-5.22949219	+14.91943359	+1692	+6.58740234	-10.54248047	-0.68554688	+38.23242188	+9.29443359	-45.26367188	+1180
+1457970953.79150010	+8.38476563	-7.29052734	-1.03710938	+54.27246094	+7.29492188	-54.55810547	+2020	+8.20898438	-6.47314453	-0.75585938	+4.85595703	-4.96582031	+14.89746094	+1684	+6.57421875	-10.53808594	-0.70312500	+38.32031250	+9.44824219	-45.10986328	+1184
+1457970953.79570010	+8.37597656	-7.28613281	-1.04150391	+54.36035156	+7.36083984	-54.47021484	+2008	+8.20019531	-6.47314453	-0.76025391	+4.92187500	-4.85595703	+14.89746094	+1676	+6.56542969	-10.53808594	-0.71191406	+38.34228516	+9.51416016	-45.02197266	+1188
+1457970953.79990010	+8.37158203	-7.28173828	-1.04150391	+54.44824219	+7.40478516	-54.38232422	+2000	+8.19580078	-6.46875000	-0.76025391	+4.98779297	-4.72412109	+14.89746094	+1668	+6.55664063	-10.53369141	-0.72070313	+38.38623047	+9.55810547	-44.93408203	+1188
+1457970953.80399990	+8.37158203	-7.27734375	-1.04589844	+54.53613281	+7.42675781	-54.31640625	+1992	+8.19140625	-6.46435547	-0.76464844	+5.05371094	-4.63623047	+14.89746094	+1664	+6.55224609	-10.52929688	-0.72949219	+38.43017578	+9.62402344	-44.86816406	+1188
+1457970953.80819990	+8.36718750	-7.27294922	-1.05029297	+54.60205078	+7.44873047	-54.22851563	+1980	+8.18701172	-6.45996094	-0.76904297	+5.09765625	-4.52636719	+14.89746094	+1656	+6.54345703	-10.52929688	-0.73828125	+38.47412109	+9.66796875	-44.78027344	+1188
+1457970953.81649990	+8.35839844	-7.25976563	-1.05908203	+54.77783203	+7.51464844	-54.09667969	+1964	+8.18261719	-6.45556641	-0.77343750	+5.20751953	-4.35058594	+14.91943359	+1640	+6.53466797	-10.52490234	-0.75146484	+38.51806641	+9.75585938	-44.64843750	+1188
+1457970953.82069990	+8.35839844	-7.25537109	-1.05908203	+54.86572266	+7.51464844	-54.00878906	+1952	+8.17822266	-6.45117188	-0.77783203	+5.25146484	-4.28466797	+14.94140625	+1636	+6.53027344	-10.52490234	-0.75585938	+38.56201172	+9.79980469	-44.58251953	+1188
+1457970953.82480000	+8.35400391	-7.25537109	-1.06347656	+54.93164063	+7.53662109	-53.94287109	+1944	+8.17822266	-6.45117188	-0.77783203	+5.29541016	-4.21875000	+14.96337891	+1628	+6.53027344	-10.52050781	-0.76025391	+38.60595703	+9.84375000	-44.53857422	+1184
+1457970953.82900000	+8.35400391	-7.25097656	-1.06787109	+54.99755859	+7.55859375	-53.87695313	+1936	+8.17382813	-6.44677734	-0.78222656	+5.33935547	-4.13085938	+14.98535156	+1620	+6.52587891	-10.51611328	-0.76025391	+38.64990234	+9.88769531	-44.49462891	+1184
+1457970953.83320000	+8.34960938	-7.24658203	-1.07226563	+55.06347656	+7.55859375	-53.81103516	+1924	+8.16943359	-6.44238281	-0.78222656	+5.38330078	-4.06494141	+15.00732422	+1612	+6.52587891	-10.51611328	-0.76464844	+38.71582031	+9.93164063	-44.45068359	+1180
+1457970953.83730010	+8.34960938	-7.24218750	-1.07226563	+55.12939453	+7.55859375	-53.74511719	+1916	+8.16943359	-6.44238281	-0.78662109	+5.42724609	-4.02099609	+15.02929688	+1604	+6.53027344	-10.51171875	-0.76464844	+38.78173828	+9.95361328	-44.42871094	+1180
+1457970953.84570000	+8.34960938	-7.23339844	-1.07666016	+55.23925781	+7.55859375	-53.61328125	+1900	+8.16503906	-6.43359375	-0.78662109	+5.49316406	-3.91113281	+15.07324219	+1592	+6.53906250	-10.50292969	-0.76464844	+38.93554688	+10.01953125	-44.40673828	+1180
+1457970953.84980010	+8.34521484	-7.22900391	-1.08105469	+55.30517578	+7.55859375	-53.56933594	+1892	+8.16503906	-6.42919922	-0.79101563	+5.53710938	-3.86718750	+15.09521484	+1584	+6.54345703	-10.49853516	-0.76025391	+39.00146484	+10.04150391	-44.40673828	+1180
+1457970953.85400010	+8.34521484	-7.22900391	-1.08544922	+55.34912109	+7.58056641	-53.50341797	+1884	+8.16064453	-6.42919922	-0.79101563	+5.55908203	-3.82324219	+15.11718750	+1576	+6.55224609	-10.48974609	-0.76025391	+39.08935547	+10.08544922	-44.40673828	+1180
+1457970953.85820010	+8.34521484	-7.22460938	-1.08544922	+55.41503906	+7.58056641	-53.45947266	+1876	+8.16064453	-6.42480469	-0.79101563	+5.60302734	-3.77929688	+15.13916016	+1568	+6.55664063	-10.48535156	-0.75585938	+39.17724609	+10.12939453	-44.40673828	+1184
+1457970953.86229990	+8.34521484	-7.22021484	-1.08984375	+55.45898438	+7.60253906	-53.39355469	+1872	+8.16064453	-6.42041016	-0.79101563	+5.62500000	-3.71337891	+15.16113281	+1560	+6.56103516	-10.48095703	-0.75146484	+39.26513672	+10.15136719	-44.42871094	+1188
+1457970953.87069990	+8.34521484	-7.21582031	-1.09423828	+55.54687500	+7.62451172	-53.26171875	+1856	+8.15625000	-6.41601563	-0.79541016	+5.69091797	-3.62548828	+15.20507813	+1548	+6.56982422	-10.47656250	-0.74707031	+39.37500000	+10.19531250	-44.45068359	+1192
+1457970953.87480000	+8.34082031	-7.21142578	-1.09863281	+55.59082031	+7.64648438	-53.19580078	+1852	+8.15625000	-6.41162109	-0.79541016	+5.71289063	-3.55957031	+15.22705078	+1540	+6.57421875	-10.47216797	-0.74707031	+39.39697266	+10.21728516	-44.45068359	+1192
