# Supplementary material for: A direct effect of perception on action when grasping a cup
Source: Sci Rep. 2018 Jan 9;8:171. doi: 10.1038/s41598-017-18591-5 (PMC5760564; doi:10.1038/s41598-017-18591-5)
Supplement: Supplementary file 6 — Supplementary Information [file 41598_2017_18591_MOESM6_ESM.zip › SciRep_Data/S01instruct/S01_100instruct_Tr43.dat]

+1000000000000.00000000	+0.00000000	+0.00000000	+0.00000000	+0.00000000	+0.00000000	+0.00000000	+0	+0.00000000	+0.00000000	+0.00000000	+0.00000000	+0.00000000	+0.00000000	+0	+0.00000000	+0.00000000	+0.00000000	+0.00000000	+0.00000000	+0.00000000	+0
+1457970953.87899990	+8.34082031	-7.20703125	-1.09863281	+55.63476563	+7.66845703	-53.12988281	+1844	+8.15185547	-6.40722656	-0.79980469	+5.73486328	-3.49365234	+15.24902344	+1532	+6.57421875	-10.47216797	-0.74707031	+39.44091797	+10.23925781	-44.45068359	+1192
+1457970953.88319990	+8.33642578	-7.20263672	-1.10302734	+55.67871094	+7.69042969	-53.06396484	+1840	+8.15185547	-6.40722656	-0.79980469	+5.75683594	-3.44970703	+15.27099609	+1524	+6.57861328	-10.46777344	-0.74707031	+39.48486328	+10.26123047	-44.45068359	+1192
+1457970953.88730000	+8.33642578	-7.19824219	-1.10302734	+55.72265625	+7.73437500	-52.99804688	+1832	+8.15185547	-6.40283203	-0.79980469	+5.77880859	-3.36181641	+15.27099609	+1520	+6.57861328	-10.46337891	-0.74267578	+39.52880859	+10.28320313	-44.42871094	+1196
+1457970953.89560010	+8.33203125	-7.18945313	-1.11181641	+55.81054688	+7.82226563	-52.84423828	+1824	+8.14746094	-6.39404297	-0.80419922	+5.82275391	-3.20800781	+15.29296875	+1504	+6.58300781	-10.45458984	-0.74267578	+39.61669922	+10.37109375	-44.40673828	+1200
+1457970953.89980010	+8.32763672	-7.18505859	-1.11621094	+55.83251953	+7.86621094	-52.75634766	+1816	+8.14306641	-6.39404297	-0.80859375	+5.84472656	-3.12011719	+15.31494141	+1496	+6.58300781	-10.45019531	-0.74267578	+39.66064453	+10.41503906	-44.38476563	+1200
+1457970953.90400000	+8.32324219	-7.18066406	-1.12060547	+55.87646484	+7.93212891	-52.69042969	+1812	+8.14306641	-6.38964844	-0.80859375	+5.86669922	-3.03222656	+15.31494141	+1492	+6.58300781	-10.44580078	-0.74707031	+39.72656250	+10.45898438	-44.34082031	+1200
+1457970953.90809990	+8.32324219	-7.18066406	-1.12500000	+55.89843750	+7.97607422	-52.60253906	+1804	+8.13867188	-6.38525391	-0.81298828	+5.86669922	-2.92236328	+15.33691406	+1484	+6.58300781	-10.44140625	-0.74707031	+39.77050781	+10.54687500	-44.27490234	+1204
+1457970963.61649990	+8.40673828	-7.11914063	-1.04150391	+59.85351563	+1.34033203	-50.07568359	+1764	+8.18261719	-6.33251953	-0.68115234	+6.19628906	-3.99902344	+16.08398438	+1468	+6.64453125	-10.48535156	-0.65478516	+39.59472656	+10.34912109	-45.85693359	+1256
+1457970963.62480000	+8.40234375	-7.11914063	-1.04150391	+59.85351563	+1.36230469	-50.07568359	+1764	+8.18261719	-6.33691406	-0.68115234	+6.19628906	-3.99902344	+16.08398438	+1468	+6.64013672	-10.48974609	-0.65917969	+39.57275391	+10.34912109	-45.83496094	+1256
+1457970963.62899990	+8.40234375	-7.11914063	-1.04150391	+59.85351563	+1.36230469	-50.07568359	+1764	+8.18261719	-6.33691406	-0.68115234	+6.19628906	-3.99902344	+16.08398438	+1468	+6.64013672	-10.48974609	-0.65917969	+39.55078125	+10.34912109	-45.83496094	+1256
+1457970963.63310000	+8.40234375	-7.11914063	-1.04150391	+59.85351563	+1.38427734	-50.05371094	+1764	+8.18261719	-6.33691406	-0.68115234	+6.19628906	-3.97705078	+16.06201172	+1468	+6.63574219	-10.48974609	-0.66357422	+39.55078125	+10.34912109	-45.81298828	+1256
+1457970963.63730000	+8.40234375	-7.11914063	-1.04589844	+59.85351563	+1.38427734	-50.05371094	+1764	+8.18261719	-6.33691406	-0.68115234	+6.19628906	-3.97705078	+16.06201172	+1468	+6.63574219	-10.48974609	-0.66357422	+39.52880859	+10.34912109	-45.79101563	+1252
+1457970963.64140010	+8.39794922	-7.11914063	-1.04589844	+59.85351563	+1.40625000	-50.05371094	+1764	+8.18261719	-6.33691406	-0.68115234	+6.19628906	-3.97705078	+16.06201172	+1468	+6.62695313	-10.49414063	-0.67236328	+39.46289063	+10.34912109	-45.74707031	+1256
+1457970963.64560010	+8.39794922	-7.11914063	-1.04589844	+59.85351563	+1.40625000	-50.03173828	+1760	+8.17822266	-6.33691406	-0.68115234	+6.19628906	-3.95507813	+16.04003906	+1468	+6.61816406	-10.49853516	-0.67675781	+39.41894531	+10.34912109	-45.70312500	+1256
+1457970963.64980010	+8.39794922	-7.11914063	-1.04589844	+59.85351563	+1.42822266	-50.03173828	+1760	+8.17822266	-6.33691406	-0.68115234	+6.19628906	-3.95507813	+16.04003906	+1468	+6.60937500	-10.49853516	-0.68554688	+39.37500000	+10.34912109	-45.65917969	+1256
+1457970963.65389990	+8.39794922	-7.11914063	-1.04589844	+59.85351563	+1.42822266	-50.03173828	+1760	+8.17822266	-6.33691406	-0.68115234	+6.19628906	-3.95507813	+16.04003906	+1468	+6.59619141	-10.50292969	-0.69433594	+39.28710938	+10.34912109	-45.57128906	+1256
+1457970963.65809990	+8.39355469	-7.11914063	-1.04589844	+59.85351563	+1.45019531	-50.03173828	+1760	+8.17822266	-6.33691406	-0.68115234	+6.19628906	-3.93310547	+16.01806641	+1468	+6.58740234	-10.50732422	-0.70312500	+39.22119141	+10.34912109	-45.52734375	+1256
+1457970963.66230010	+8.39355469	-7.11914063	-1.04589844	+59.85351563	+1.45019531	-50.03173828	+1760	+8.17822266	-6.33691406	-0.68115234	+6.19628906	-3.93310547	+16.01806641	+1468	+6.57861328	-10.51171875	-0.70751953	+39.17724609	+10.34912109	-45.48339844	+1252
+1457970963.66640000	+8.39355469	-7.11914063	-1.05029297	+59.85351563	+1.47216797	-50.00976563	+1756	+8.17822266	-6.34130859	-0.68115234	+6.19628906	-3.93310547	+16.01806641	+1468	+6.57421875	-10.51171875	-0.71191406	+39.15527344	+10.37109375	-45.46142578	+1248
+1457970963.67059990	+8.39355469	-7.11914063	-1.05029297	+59.85351563	+1.47216797	-50.00976563	+1756	+8.17822266	-6.34130859	-0.68115234	+6.19628906	-3.93310547	+15.99609375	+1468	+6.57421875	-10.51611328	-0.71191406	+39.13330078	+10.37109375	-45.43945313	+1244
+1457970963.67479990	+8.39355469	-7.11914063	-1.05029297	+59.85351563	+1.47216797	-50.00976563	+1756	+8.17822266	-6.34130859	-0.68115234	+6.19628906	-3.91113281	+15.99609375	+1468	+6.57421875	-10.51611328	-0.71191406	+39.13330078	+10.37109375	-45.43945313	+1236
+1457970963.67890000	+8.39355469	-7.11914063	-1.05029297	+59.85351563	+1.47216797	-50.00976563	+1756	+8.17822266	-6.34130859	-0.68554688	+6.19628906	-3.91113281	+15.99609375	+1468	+6.57421875	-10.51611328	-0.71191406	+39.15527344	+10.37109375	-45.43945313	+1232
+1457970963.68310000	+8.39355469	-7.11914063	-1.05029297	+59.85351563	+1.47216797	-50.00976563	+1756	+8.17822266	-6.34130859	-0.68554688	+6.19628906	-3.91113281	+15.99609375	+1472	+6.57421875	-10.51171875	-0.71191406	+39.17724609	+10.37109375	-45.46142578	+1228
+1457970963.68730000	+8.39355469	-7.11914063	-1.05029297	+59.85351563	+1.47216797	-50.00976563	+1752	+8.17822266	-6.34130859	-0.68554688	+6.19628906	-3.91113281	+15.99609375	+1472	+6.57861328	-10.51171875	-0.70751953	+39.19921875	+10.39306641	-45.48339844	+1224
+1457970963.69140010	+8.39355469	-7.11914063	-1.05029297	+59.85351563	+1.47216797	-50.00976563	+1752	+8.17822266	-6.34130859	-0.68554688	+6.19628906	-3.91113281	+15.99609375	+1472	+6.57861328	-10.51171875	-0.70751953	+39.19921875	+10.39306641	-45.50537109	+1220
+1457970963.69980000	+8.39355469	-7.11914063	-1.05029297	+59.87548828	+1.47216797	-50.03173828	+1752	+8.17822266	-6.34130859	-0.68554688	+6.19628906	-3.91113281	+15.97412109	+1472	+6.58300781	-10.51171875	-0.70312500	+39.22119141	+10.39306641	-45.52734375	+1216
+1457970963.70810010	+8.39355469	-7.12353516	-1.05029297	+59.87548828	+1.47216797	-50.03173828	+1752	+8.17822266	-6.34130859	-0.68554688	+6.19628906	-3.91113281	+15.97412109	+1472	+6.59179688	-10.50732422	-0.69873047	+39.26513672	+10.39306641	-45.54931641	+1212
+1457970963.71230010	+8.39355469	-7.12353516	-1.05029297	+59.87548828	+1.49414063	-50.03173828	+1752	+8.17822266	-6.34130859	-0.68554688	+6.19628906	-3.91113281	+15.97412109	+1472	+6.59179688	-10.50732422	-0.69873047	+39.28710938	+10.39306641	-45.57128906	+1212
+1457970963.72059990	+8.39355469	-7.12353516	-1.05029297	+59.87548828	+1.49414063	-50.03173828	+1748	+8.17822266	-6.34130859	-0.68554688	+6.19628906	-3.91113281	+15.97412109	+1472	+6.59619141	-10.50732422	-0.69433594	+39.30908203	+10.41503906	-45.57128906	+1208
+1457970963.72890000	+8.39355469	-7.12353516	-1.05029297	+59.87548828	+1.49414063	-50.03173828	+1748	+8.17822266	-6.34130859	-0.68554688	+6.19628906	-3.91113281	+15.97412109	+1472	+6.59619141	-10.50732422	-0.69433594	+39.30908203	+10.41503906	-45.59326172	+1204
+1457970963.73720000	+8.39355469	-7.12353516	-1.05029297	+59.87548828	+1.49414063	-50.03173828	+1748	+8.17822266	-6.34130859	-0.68554688	+6.19628906	-3.91113281	+15.97412109	+1472	+6.59619141	-10.50732422	-0.69433594	+39.30908203	+10.41503906	-45.59326172	+1200
+1457970963.74140000	+8.39355469	-7.12353516	-1.05029297	+59.87548828	+1.49414063	-50.03173828	+1748	+8.17822266	-6.34130859	-0.68554688	+6.19628906	-3.91113281	+15.97412109	+1472	+6.59619141	-10.50732422	-0.69433594	+39.30908203	+10.41503906	-45.59326172	+1200
+1457970963.74970010	+8.39355469	-7.12353516	-1.05029297	+59.87548828	+1.49414063	-50.03173828	+1748	+8.17822266	-6.34130859	-0.68554688	+6.19628906	-3.91113281	+15.97412109	+1472	+6.59619141	-10.50732422	-0.69433594	+39.30908203	+10.41503906	-45.59326172	+1196
+1457970963.75390010	+8.39355469	-7.12353516	-1.05029297	+59.87548828	+1.49414063	-50.03173828	+1748	+8.17822266	-6.34130859	-0.68554688	+6.19628906	-3.88916016	+15.97412109	+1472	+6.59619141	-10.50732422	-0.69433594	+39.30908203	+10.41503906	-45.59326172	+1196
+1457970963.75810000	+8.39355469	-7.12353516	-1.05029297	+59.87548828	+1.49414063	-50.03173828	+1748	+8.17822266	-6.34570313	-0.68554688	+6.19628906	-3.88916016	+15.97412109	+1472	+6.59619141	-10.50732422	-0.69433594	+39.30908203	+10.41503906	-45.57128906	+1192
+1457970963.76640010	+8.39355469	-7.12353516	-1.05029297	+59.87548828	+1.51611328	-50.03173828	+1748	+8.17822266	-6.34570313	-0.68554688	+6.19628906	-3.88916016	+15.95214844	+1472	+6.59619141	-10.50732422	-0.69433594	+39.30908203	+10.41503906	-45.57128906	+1192
+1457970963.77469990	+8.39355469	-7.12353516	-1.05029297	+59.87548828	+1.51611328	-50.05371094	+1748	+8.17382813	-6.34570313	-0.68994141	+6.19628906	-3.88916016	+15.95214844	+1472	+6.59619141	-10.50732422	-0.69433594	+39.30908203	+10.43701172	-45.57128906	+1188
+1457970963.77889990	+8.39355469	-7.12353516	-1.05029297	+59.87548828	+1.51611328	-50.05371094	+1748	+8.17382813	-6.34570313	-0.68994141	+6.19628906	-3.88916016	+15.95214844	+1472	+6.59179688	-10.50732422	-0.69433594	+39.30908203	+10.43701172	-45.57128906	+1188
+1457970963.78309990	+8.39355469	-7.12353516	-1.05029297	+59.87548828	+1.53808594	-50.05371094	+1748	+8.17382813	-6.34570313	-0.68994141	+6.19628906	-3.88916016	+15.95214844	+1472	+6.59179688	-10.50732422	-0.69873047	+39.30908203	+10.43701172	-45.57128906	+1184
+1457970963.78720000	+8.39355469	-7.12792969	-1.05029297	+59.87548828	+1.53808594	-50.05371094	+1748	+8.17382813	-6.34570313	-0.68994141	+6.19628906	-3.88916016	+15.95214844	+1472	+6.59179688	-10.50732422	-0.69873047	+39.30908203	+10.43701172	-45.57128906	+1184
+1457970963.79140000	+8.39355469	-7.12792969	-1.05029297	+59.87548828	+1.53808594	-50.05371094	+1748	+8.17382813	-6.34570313	-0.68994141	+6.19628906	-3.88916016	+15.95214844	+1472	+6.59179688	-10.50732422	-0.69873047	+39.30908203	+10.43701172	-45.57128906	+1184
+1457970963.79970000	+8.39355469	-7.12792969	-1.05029297	+59.87548828	+1.53808594	-50.05371094	+1748	+8.17382813	-6.34570313	-0.68994141	+6.19628906	-3.86718750	+15.95214844	+1472	+6.59619141	-10.50732422	-0.69433594	+39.30908203	+10.43701172	-45.57128906	+1180
+1457970963.80390000	+8.39355469	-7.12792969	-1.05029297	+59.87548828	+1.53808594	-50.05371094	+1744	+8.17382813	-6.34570313	-0.68994141	+6.19628906	-3.86718750	+15.95214844	+1472	+6.59619141	-10.50732422	-0.69433594	+39.30908203	+10.43701172	-45.59326172	+1180
+1457970963.80800010	+8.39355469	-7.12792969	-1.05029297	+59.87548828	+1.53808594	-50.07568359	+1744	+8.17382813	-6.34570313	-0.68994141	+6.19628906	-3.86718750	+15.95214844	+1472	+6.59619141	-10.50732422	-0.69433594	+39.33105469	+10.43701172	-45.59326172	+1180
+1457970963.81640010	+8.39355469	-7.12792969	-1.05029297	+59.87548828	+1.53808594	-50.07568359	+1744	+8.17382813	-6.34570313	-0.68994141	+6.19628906	-3.86718750	+15.93017578	+1472	+6.60058594	-10.50732422	-0.68994141	+39.35302734	+10.43701172	-45.63720703	+1180
+1457970963.82049990	+8.39355469	-7.12792969	-1.05029297	+59.87548828	+1.53808594	-50.07568359	+1744	+8.17382813	-6.34570313	-0.68994141	+6.19628906	-3.86718750	+15.93017578	+1472	+6.60058594	-10.50732422	-0.68994141	+39.37500000	+10.45898438	-45.63720703	+1180
+1457970963.82470010	+8.39355469	-7.12792969	-1.05029297	+59.87548828	+1.56005859	-50.07568359	+1744	+8.17382813	-6.34570313	-0.68994141	+6.21826172	-3.86718750	+15.93017578	+1472	+6.60498047	-10.50732422	-0.68554688	+39.37500000	+10.45898438	-45.65917969	+1184
+1457970963.82890010	+8.39355469	-7.12792969	-1.05029297	+59.87548828	+1.56005859	-50.07568359	+1744	+8.17382813	-6.34570313	-0.68994141	+6.21826172	-3.86718750	+15.93017578	+1472	+6.60498047	-10.50732422	-0.68554688	+39.39697266	+10.45898438	-45.68115234	+1184
+1457970963.83719990	+8.39355469	-7.13232422	-1.05029297	+59.87548828	+1.56005859	-50.07568359	+1744	+8.17382813	-6.34570313	-0.68994141	+6.21826172	-3.86718750	+15.93017578	+1468	+6.61376953	-10.50292969	-0.68115234	+39.41894531	+10.48095703	-45.72509766	+1188
+1457970963.84550000	+8.39355469	-7.13232422	-1.05029297	+59.87548828	+1.56005859	-50.07568359	+1744	+8.17382813	-6.34570313	-0.68994141	+6.21826172	-3.86718750	+15.93017578	+1468	+6.61376953	-10.50292969	-0.67675781	+39.44091797	+10.48095703	-45.74707031	+1188
+1457970963.85390000	+8.39355469	-7.13232422	-1.05029297	+59.87548828	+1.56005859	-50.07568359	+1744	+8.17382813	-6.35009766	-0.68994141	+6.21826172	-3.86718750	+15.93017578	+1468	+6.61816406	-10.50292969	-0.67675781	+39.46289063	+10.50292969	-45.76904297	+1192
+1457970963.87050010	+8.39355469	-7.13232422	-1.05029297	+59.87548828	+1.58203125	-50.07568359	+1744	+8.17382813	-6.35009766	-0.68994141	+6.21826172	-3.86718750	+15.93017578	+1468	+6.61376953	-10.50732422	-0.67675781	+39.46289063	+10.50292969	-45.76904297	+1192
+1457970963.87470010	+8.39355469	-7.13232422	-1.05029297	+59.87548828	+1.58203125	-50.07568359	+1744	+8.17382813	-6.35009766	-0.68994141	+6.21826172	-3.86718750	+15.93017578	+1468	+6.61376953	-10.50732422	-0.67675781	+39.46289063	+10.50292969	-45.76904297	+1196
+1457970963.88299990	+8.39355469	-7.13232422	-1.05029297	+59.87548828	+1.58203125	-50.07568359	+1744	+8.17382813	-6.35009766	-0.68994141	+6.21826172	-3.86718750	+15.93017578	+1468	+6.61376953	-10.50732422	-0.67675781	+39.44091797	+10.50292969	-45.74707031	+1196
+1457970963.89130000	+8.39355469	-7.13232422	-1.05029297	+59.87548828	+1.60400391	-50.07568359	+1744	+8.17382813	-6.35009766	-0.68994141	+6.21826172	-3.86718750	+15.93017578	+1468	+6.61376953	-10.50732422	-0.67675781	+39.44091797	+10.50292969	-45.74707031	+1196
+1457970963.89969990	+8.39355469	-7.13232422	-1.05029297	+59.87548828	+1.60400391	-50.07568359	+1740	+8.17382813	-6.35009766	-0.69433594	+6.21826172	-3.84521484	+15.93017578	+1464	+6.60937500	-10.50732422	-0.68115234	+39.44091797	+10.50292969	-45.72509766	+1196
+1457970963.90800000	+8.39355469	-7.13232422	-1.05029297	+59.87548828	+1.60400391	-50.07568359	+1740	+8.17382813	-6.35009766	-0.69433594	+6.21826172	-3.84521484	+15.90820313	+1464	+6.60937500	-10.50732422	-0.68115234	+39.41894531	+10.50292969	-45.72509766	+1196
+1457970963.91220000	+8.39355469	-7.13232422	-1.05029297	+59.87548828	+1.60400391	-50.07568359	+1740	+8.17382813	-6.35009766	-0.69433594	+6.21826172	-3.84521484	+15.90820313	+1464	+6.60937500	-10.50732422	-0.68115234	+39.41894531	+10.50292969	-45.72509766	+1196
+1457970963.91630010	+8.39355469	-7.13232422	-1.05029297	+59.87548828	+1.62597656	-50.07568359	+1740	+8.17382813	-6.35009766	-0.69433594	+6.21826172	-3.84521484	+15.90820313	+1464	+6.60937500	-10.50732422	-0.68115234	+39.41894531	+10.50292969	-45.72509766	+1196
+1457970963.92470000	+8.39355469	-7.13232422	-1.05029297	+59.87548828	+1.62597656	-50.07568359	+1740	+8.17382813	-6.35009766	-0.69433594	+6.21826172	-3.84521484	+15.90820313	+1464	+6.60937500	-10.50732422	-0.68115234	+39.41894531	+10.50292969	-45.72509766	+1192
+1457970963.93300010	+8.39355469	-7.13232422	-1.05029297	+59.87548828	+1.62597656	-50.07568359	+1740	+8.17382813	-6.35009766	-0.69433594	+6.21826172	-3.84521484	+15.90820313	+1464	+6.60937500	-10.50732422	-0.68115234	+39.44091797	+10.50292969	-45.72509766	+1192
+1457970963.93720010	+8.39355469	-7.13232422	-1.05029297	+59.87548828	+1.62597656	-50.07568359	+1740	+8.17382813	-6.35009766	-0.69433594	+6.21826172	-3.84521484	+15.90820313	+1464	+6.60937500	-10.50732422	-0.68115234	+39.44091797	+10.50292969	-45.72509766	+1192
+1457970963.94129990	+8.39355469	-7.13232422	-1.05029297	+59.87548828	+1.62597656	-50.07568359	+1740	+8.17382813	-6.35009766	-0.69433594	+6.21826172	-3.84521484	+15.90820313	+1464	+6.61376953	-10.50732422	-0.68115234	+39.44091797	+10.52490234	-45.72509766	+1192
+1457970963.94960000	+8.39355469	-7.13232422	-1.05029297	+59.85351563	+1.62597656	-50.07568359	+1740	+8.17382813	-6.35009766	-0.69433594	+6.21826172	-3.84521484	+15.90820313	+1464	+6.61376953	-10.50732422	-0.68115234	+39.46289063	+10.52490234	-45.74707031	+1192
+1457970963.95380000	+8.39355469	-7.13232422	-1.05029297	+59.85351563	+1.62597656	-50.07568359	+1740	+8.17382813	-6.35009766	-0.69433594	+6.21826172	-3.84521484	+15.90820313	+1464	+6.61376953	-10.50732422	-0.68115234	+39.46289063	+10.52490234	-45.74707031	+1192
+1457970963.95799990	+8.39355469	-7.13671875	-1.05029297	+59.85351563	+1.62597656	-50.07568359	+1740	+8.17382813	-6.35009766	-0.69433594	+6.21826172	-3.84521484	+15.90820313	+1464	+6.61376953	-10.50732422	-0.67675781	+39.46289063	+10.52490234	-45.74707031	+1192
+1457970963.96210000	+8.39355469	-7.13671875	-1.05029297	+59.85351563	+1.62597656	-50.07568359	+1740	+8.17382813	-6.35009766	-0.69433594	+6.21826172	-3.84521484	+15.90820313	+1464	+6.61376953	-10.50732422	-0.67675781	+39.46289063	+10.52490234	-45.74707031	+1196
+1457970963.96630000	+8.39355469	-7.13671875	-1.05029297	+59.85351563	+1.62597656	-50.09765625	+1740	+8.17382813	-6.35009766	-0.69433594	+6.21826172	-3.84521484	+15.90820313	+1464	+6.61376953	-10.50732422	-0.67675781	+39.46289063	+10.52490234	-45.76904297	+1196
+1457970963.97050000	+8.39355469	-7.13671875	-1.05029297	+59.85351563	+1.62597656	-50.09765625	+1740	+8.17382813	-6.35009766	-0.69433594	+6.21826172	-3.84521484	+15.90820313	+1464	+6.61816406	-10.50732422	-0.67675781	+39.48486328	+10.52490234	-45.76904297	+1196
+1457970963.97880010	+8.39355469	-7.13671875	-1.05029297	+59.85351563	+1.62597656	-50.09765625	+1740	+8.17382813	-6.35009766	-0.69433594	+6.21826172	-3.84521484	+15.90820313	+1464	+6.61816406	-10.50732422	-0.67675781	+39.48486328	+10.52490234	-45.76904297	+1196
+1457970963.98300000	+8.39355469	-7.13671875	-1.05029297	+59.85351563	+1.62597656	-50.09765625	+1740	+8.17382813	-6.35009766	-0.69433594	+6.21826172	-3.84521484	+15.90820313	+1464	+6.61816406	-10.50732422	-0.67675781	+39.48486328	+10.52490234	-45.76904297	+1192
+1457970963.98709990	+8.39355469	-7.13671875	-1.05029297	+59.85351563	+1.62597656	-50.09765625	+1740	+8.17382813	-6.35009766	-0.69433594	+6.21826172	-3.84521484	+15.90820313	+1464	+6.61816406	-10.50732422	-0.67675781	+39.48486328	+10.52490234	-45.76904297	+1192
+1457970963.99130010	+8.39355469	-7.13671875	-1.05029297	+59.85351563	+1.62597656	-50.09765625	+1740	+8.17382813	-6.35009766	-0.69433594	+6.21826172	-3.84521484	+15.90820313	+1464	+6.61816406	-10.50732422	-0.67675781	+39.48486328	+10.52490234	-45.76904297	+1192
+1457970963.99550010	+8.39355469	-7.13671875	-1.05029297	+59.85351563	+1.62597656	-50.09765625	+1740	+8.17382813	-6.35009766	-0.69433594	+6.21826172	-3.84521484	+15.90820313	+1464	+6.61376953	-10.50732422	-0.67675781	+39.48486328	+10.52490234	-45.76904297	+1192
+1457970963.99959990	+8.39355469	-7.13671875	-1.05029297	+59.85351563	+1.62597656	-50.09765625	+1740	+8.17382813	-6.35009766	-0.69433594	+6.21826172	-3.84521484	+15.90820313	+1464	+6.61376953	-10.50732422	-0.67675781	+39.46289063	+10.52490234	-45.76904297	+1192
+1457970964.00379990	+8.39355469	-7.13671875	-1.05029297	+59.85351563	+1.64794922	-50.09765625	+1740	+8.17382813	-6.35009766	-0.69433594	+6.21826172	-3.84521484	+15.90820313	+1464	+6.61376953	-10.50732422	-0.67675781	+39.46289063	+10.52490234	-45.76904297	+1192
+1457970964.00799990	+8.39355469	-7.13671875	-1.05029297	+59.85351563	+1.64794922	-50.09765625	+1740	+8.17382813	-6.35009766	-0.69433594	+6.21826172	-3.84521484	+15.88623047	+1464	+6.61376953	-10.50732422	-0.68115234	+39.46289063	+10.52490234	-45.76904297	+1192
+1457970964.01210000	+8.39355469	-7.13671875	-1.05029297	+59.85351563	+1.64794922	-50.09765625	+1740	+8.17382813	-6.35009766	-0.69433594	+6.21826172	-3.84521484	+15.88623047	+1464	+6.61376953	-10.50732422	-0.68115234	+39.46289063	+10.52490234	-45.74707031	+1192
+1457970964.01630000	+8.39355469	-7.13671875	-1.05468750	+59.85351563	+1.64794922	-50.09765625	+1740	+8.17382813	-6.35009766	-0.69433594	+6.21826172	-3.84521484	+15.88623047	+1464	+6.61376953	-10.50732422	-0.68115234	+39.46289063	+10.52490234	-45.74707031	+1192
+1457970964.02049990	+8.39355469	-7.13671875	-1.05468750	+59.85351563	+1.64794922	-50.09765625	+1740	+8.17382813	-6.35009766	-0.69433594	+6.21826172	-3.84521484	+15.88623047	+1464	+6.61376953	-10.51171875	-0.68115234	+39.44091797	+10.52490234	-45.74707031	+1192
+1457970964.02460000	+8.39355469	-7.13671875	-1.05468750	+59.85351563	+1.64794922	-50.09765625	+1740	+8.17382813	-6.35449219	-0.69433594	+6.21826172	-3.84521484	+15.88623047	+1464	+6.61376953	-10.51171875	-0.68115234	+39.44091797	+10.52490234	-45.74707031	+1192
+1457970964.02880000	+8.39355469	-7.13671875	-1.05468750	+59.85351563	+1.64794922	-50.09765625	+1740	+8.17382813	-6.35449219	-0.69433594	+6.21826172	-3.84521484	+15.88623047	+1464	+6.60937500	-10.51171875	-0.68115234	+39.44091797	+10.52490234	-45.74707031	+1192
+1457970964.03290010	+8.39355469	-7.13671875	-1.05468750	+59.87548828	+1.64794922	-50.09765625	+1740	+8.17382813	-6.35449219	-0.69433594	+6.21826172	-3.84521484	+15.88623047	+1464	+6.60937500	-10.51171875	-0.68115234	+39.44091797	+10.52490234	-45.74707031	+1192
+1457970964.04130010	+8.39355469	-7.13671875	-1.05468750	+59.87548828	+1.64794922	-50.09765625	+1740	+8.17382813	-6.35449219	-0.69433594	+6.21826172	-3.84521484	+15.86425781	+1464	+6.60937500	-10.51171875	-0.68115234	+39.44091797	+10.52490234	-45.74707031	+1188
+1457970964.04539990	+8.39355469	-7.13671875	-1.05468750	+59.87548828	+1.64794922	-50.11962891	+1740	+8.17382813	-6.35449219	-0.69433594	+6.21826172	-3.84521484	+15.86425781	+1464	+6.60937500	-10.51171875	-0.68115234	+39.44091797	+10.52490234	-45.74707031	+1188
+1457970964.05380010	+8.39355469	-7.13671875	-1.05468750	+59.89746094	+1.66992188	-50.14160156	+1736	+8.17382813	-6.35449219	-0.69433594	+6.24023438	-3.86718750	+15.84228516	+1464	+6.61376953	-10.51171875	-0.68115234	+39.44091797	+10.52490234	-45.76904297	+1188
+1457970964.06209990	+8.39355469	-7.13671875	-1.05468750	+59.94140625	+1.69189453	-50.18554688	+1736	+8.16943359	-6.35449219	-0.69873047	+6.26220703	-3.88916016	+15.79833984	+1464	+6.61376953	-10.51171875	-0.68115234	+39.46289063	+10.54687500	-45.81298828	+1184
+1457970964.07040000	+8.39355469	-7.14111328	-1.05908203	+60.00732422	+1.73583984	-50.29541016	+1740	+8.16943359	-6.35888672	-0.69873047	+6.30615234	-3.95507813	+15.66650391	+1464	+6.63134766	-10.51611328	-0.66357422	+39.57275391	+10.61279297	-46.05468750	+1192
+1457970964.07460000	+8.39355469	-7.14111328	-1.05908203	+60.05126953	+1.77978516	-50.33935547	+1740	+8.16943359	-6.35888672	-0.70312500	+6.35009766	-3.99902344	+15.57861328	+1464	+6.64013672	-10.51611328	-0.65917969	+39.61669922	+10.65673828	-46.14257813	+1196
+1457970964.07880000	+8.39355469	-7.14990234	-1.06787109	+60.11718750	+1.86767578	-50.47119141	+1740	+8.16503906	-6.36328125	-0.71191406	+6.43798828	-4.08691406	+15.35888672	+1468	+6.64892578	-10.52050781	-0.65478516	+39.68261719	+10.70068359	-46.27441406	+1196
+1457970964.08290000	+8.39355469	-7.15429688	-1.07226563	+60.18310547	+1.97753906	-50.60302734	+1744	+8.16503906	-6.36767578	-0.71630859	+6.50390625	-4.17480469	+15.13916016	+1468	+6.65332031	-10.52490234	-0.65039063	+39.70458984	+10.76660156	-46.36230469	+1200
+1457970964.08710000	+8.39355469	-7.15869141	-1.07666016	+60.24902344	+2.06542969	-50.69091797	+1744	+8.16064453	-6.37207031	-0.72509766	+6.54785156	-4.21875000	+14.94140625	+1472	+6.65771484	-10.52929688	-0.65039063	+39.70458984	+10.83251953	-46.45019531	+1200
+1457970964.09130000	+8.39355469	-7.16748047	-1.08984375	+60.29296875	+2.28515625	-50.86669922	+1748	+8.16064453	-6.38085938	-0.74267578	+6.67968750	-4.30664063	+14.52392578	+1476	+6.65771484	-10.53808594	-0.64599609	+39.68261719	+10.94238281	-46.53808594	+1200
+1457970964.09540010	+8.39355469	-7.17626953	-1.09863281	+60.33691406	+2.43896484	-50.97656250	+1748	+8.15625000	-6.38964844	-0.75146484	+6.74560547	-4.37255859	+14.19433594	+1476	+6.65771484	-10.54687500	-0.65039063	+39.63867188	+11.03027344	-46.58203125	+1200
+1457970964.09960010	+8.39355469	-7.18066406	-1.10742188	+60.38085938	+2.59277344	-51.04248047	+1752	+8.15625000	-6.39404297	-0.76904297	+6.81152344	-4.37255859	+13.93066406	+1476	+6.65332031	-10.55566406	-0.65478516	+39.59472656	+11.14013672	-46.58203125	+1204
+1457970964.10369990	+8.38916016	-7.19384766	-1.12060547	+60.40283203	+2.83447266	-51.13037109	+1752	+8.15185547	-6.40283203	-0.78662109	+6.87744141	-4.37255859	+13.55712891	+1480	+6.64892578	-10.56445313	-0.65917969	+39.52880859	+11.27197266	-46.58203125	+1204
+1457970964.11209990	+8.38476563	-7.21142578	-1.14697266	+60.46875000	+3.22998047	-51.26220703	+1756	+8.14746094	-6.42041016	-0.81298828	+7.00927734	-4.35058594	+12.96386719	+1484	+6.64013672	-10.58642578	-0.67675781	+39.44091797	+11.53564453	-46.56005859	+1204
+1457970964.11620000	+8.38037109	-7.22021484	-1.16015625	+60.49072266	+3.42773438	-51.32812500	+1752	+8.14306641	-6.42919922	-0.83056641	+7.07519531	-4.30664063	+12.63427734	+1484	+6.63134766	-10.59960938	-0.68115234	+39.35302734	+11.71142578	-46.56005859	+1204
+1457970964.12459990	+8.37597656	-7.24218750	-1.18212891	+60.57861328	+3.86718750	-51.41601563	+1752	+8.13867188	-6.44677734	-0.86572266	+7.20703125	-4.24072266	+12.04101563	+1484	+6.61816406	-10.62158203	-0.68994141	+39.22119141	+12.06298828	-46.56005859	+1200
+1457970964.12870000	+8.37158203	-7.25097656	-1.19970703	+60.62255859	+4.06494141	-51.43798828	+1748	+8.13427734	-6.45556641	-0.87890625	+7.31689453	-4.19677734	+11.75537109	+1484	+6.61376953	-10.63916016	-0.69433594	+39.15527344	+12.26074219	-46.56005859	+1196
+1457970964.13290000	+8.36718750	-7.26416016	-1.21289063	+60.68847656	+4.26269531	-51.48193359	+1748	+8.12988281	-6.46435547	-0.89648438	+7.40478516	-4.19677734	+11.44775391	+1484	+6.61376953	-10.64794922	-0.69873047	+39.15527344	+12.43652344	-46.56005859	+1192
+1457970964.13710000	+8.36718750	-7.27734375	-1.22607422	+60.73242188	+4.46044922	-51.50390625	+1744	+8.12548828	-6.47314453	-0.91406250	+7.49267578	-4.17480469	+11.18408203	+1484	+6.61376953	-10.66113281	-0.70751953	+39.15527344	+12.61230469	-46.58203125	+1188
+1457970964.14120010	+8.36279297	-7.29052734	-1.24365234	+60.79833984	+4.63623047	-51.52587891	+1740	+8.11669922	-6.48193359	-0.93164063	+7.62451172	-4.13085938	+10.92041016	+1484	+6.60937500	-10.67431641	-0.71191406	+39.13330078	+12.76611328	-46.58203125	+1184
+1457970964.14540000	+8.35839844	-7.29931641	-1.25683594	+60.90820313	+4.76806641	-51.59179688	+1736	+8.11230469	-6.49072266	-0.94921875	+7.75634766	-4.17480469	+10.65673828	+1484	+6.61376953	-10.68310547	-0.71191406	+39.15527344	+12.91992188	-46.64794922	+1180
+1457970964.14960000	+8.35839844	-7.31250000	-1.27001953	+60.99609375	+4.89990234	-51.65771484	+1732	+8.10791016	-6.49951172	-0.96679688	+7.88818359	-4.19677734	+10.41503906	+1480	+6.61816406	-10.69189453	-0.71191406	+39.17724609	+13.05175781	-46.73583984	+1172
+1457970964.15370010	+8.35400391	-7.32568359	-1.28759766	+61.04003906	+5.00976563	-51.72363281	+1728	+8.10351563	-6.50390625	-0.98437500	+8.06396484	-4.26269531	+10.17333984	+1480	+6.62255859	-10.70947266	-0.71630859	+39.19921875	+13.18359375	-46.80175781	+1168
+1457970964.15790010	+8.35400391	-7.33886719	-1.29638672	+61.12792969	+5.09765625	-51.85546875	+1724	+8.09912109	-6.51269531	-0.99316406	+8.26171875	-4.39453125	+9.90966797	+1476	+6.63134766	-10.71826172	-0.71191406	+39.24316406	+13.29345703	-46.97753906	+1160
+1457970964.16210010	+8.35839844	-7.35205078	-1.31396484	+61.23779297	+5.14160156	-51.98730469	+1716	+8.09472656	-6.52587891	-1.01513672	+8.45947266	-4.48242188	+9.68994141	+1476	+6.64453125	-10.73144531	-0.72070313	+39.30908203	+13.33740234	-47.08740234	+1156
+1457970964.16619990	+8.35400391	-7.37402344	-1.33154297	+61.21582031	+5.20751953	-52.11914063	+1712	+8.08593750	-6.53027344	-1.03271484	+8.67919922	-4.61425781	+9.47021484	+1472	+6.65332031	-10.74462891	-0.72949219	+39.33105469	+13.38134766	-47.17529297	+1152
+1457970964.17039990	+8.36279297	-7.38281250	-1.34033203	+61.30371094	+5.20751953	-52.36083984	+1708	+8.08154297	-6.53906250	-1.04589844	+8.94287109	-4.85595703	+9.18457031	+1468	+6.66650391	-10.75341797	-0.72509766	+39.39697266	+13.38134766	-47.41699219	+1148
+1457970964.17870000	+8.37158203	-7.42236328	-1.37548828	+61.28173828	+5.18554688	-52.82226563	+1696	+8.07275391	-6.55664063	-1.08984375	+9.44824219	-5.29541016	+8.70117188	+1464	+6.69726563	-10.78857422	-0.75585938	+39.48486328	+13.24951172	-47.76855469	+1144
+1457970964.18290000	+8.38037109	-7.43554688	-1.38427734	+61.30371094	+5.16357422	-53.19580078	+1688	+8.07275391	-6.56542969	-1.10302734	+9.77783203	-5.66894531	+8.37158203	+1460	+6.71484375	-10.80175781	-0.75585938	+39.48486328	+13.16162109	-48.09814453	+1140
+1457970964.18700000	+8.39794922	-7.44873047	-1.40185547	+61.32568359	+5.07568359	-53.52539063	+1684	+8.07275391	-6.56982422	-1.13378906	+10.10742188	-5.93261719	+8.15185547	+1460	+6.73242188	-10.81494141	-0.77783203	+39.50683594	+13.00781250	-48.31787109	+1136
+1457970964.19120000	+8.40234375	-7.48388672	-1.41943359	+61.08398438	+5.07568359	-53.92089844	+1680	+8.06396484	-6.58740234	-1.16015625	+10.41503906	-6.24023438	+7.77832031	+1456	+6.75000000	-10.84130859	-0.79980469	+39.46289063	+12.85400391	-48.55957031	+1132
+1457970964.19540000	+8.41552734	-7.50146484	-1.43701172	+60.99609375	+5.05371094	-54.38232422	+1672	+8.06396484	-6.59179688	-1.17773438	+10.78857422	-6.67968750	+7.36083984	+1452	+6.76318359	-10.85888672	-0.81298828	+39.39697266	+12.70019531	-48.93310547	+1128
+1457970964.19950010	+8.43750000	-7.52343750	-1.46337891	+60.90820313	+4.96582031	-54.77783203	+1668	+8.06835938	-6.60498047	-1.22167969	+11.18408203	-6.96533203	+7.07519531	+1452	+6.78076172	-10.88085938	-0.84814453	+39.35302734	+12.45849609	-49.17480469	+1128
+1457970964.20370010	+8.44628906	-7.56298828	-1.48535156	+60.55664063	+4.98779297	-55.26123047	+1664	+8.05957031	-6.62255859	-1.25683594	+11.51367188	-7.31689453	+6.61376953	+1448	+6.78955078	-10.91162109	-0.88330078	+39.19921875	+12.26074219	-49.41650391	+1124
+1457970964.20790000	+8.46826172	-7.58496094	-1.51171875	+60.33691406	+4.96582031	-55.81054688	+1656	+8.05957031	-6.63134766	-1.28759766	+11.95312500	-7.75634766	+6.10839844	+1444	+6.80273438	-10.93359375	-0.91406250	+39.04541016	+12.04101563	-49.81201172	+1116
+1457970964.21620010	+8.50781250	-7.65966797	-1.57763672	+59.67773438	+5.00976563	-56.86523438	+1648	+8.05517578	-6.66210938	-1.38867188	+12.83203125	-8.39355469	+5.14160156	+1444	+6.82470703	-10.99072266	-1.00634766	+38.64990234	+11.62353516	-50.38330078	+1116
+1457970964.22040010	+8.52978516	-7.69482422	-1.61279297	+59.34814453	+5.05371094	-57.43652344	+1644	+8.05517578	-6.67089844	-1.43261719	+13.33740234	-8.76708984	+4.57031250	+1444	+6.82910156	-11.01708984	-1.05468750	+38.36425781	+11.42578125	-50.73486328	+1116
+1457970964.22449990	+8.56054688	-7.72998047	-1.66113281	+58.99658203	+5.09765625	-57.94189453	+1644	+8.05957031	-6.68408203	-1.49853516	+13.90869141	-9.03076172	+4.04296875	+1444	+6.83789063	-11.04785156	-1.11181641	+38.10058594	+11.22802734	-50.99853516	+1120
+1457970964.22869990	+8.57812500	-7.77832031	-1.70947266	+58.49121094	+5.20751953	-58.51318359	+1648	+8.05078125	-6.70166016	-1.56005859	+14.41406250	-9.29443359	+3.42773438	+1444	+6.84228516	-11.08300781	-1.17333984	+37.79296875	+11.07421875	-51.30615234	+1128
+1457970964.23289990	+8.60009766	-7.81787109	-1.75781250	+58.07373047	+5.31738281	-59.04052734	+1648	+8.04638672	-6.71484375	-1.61718750	+15.02929688	-9.60205078	+2.81250000	+1440	+6.85107422	-11.11376953	-1.23486328	+37.46337891	+10.89843750	-51.61376953	+1132
+1457970964.24120000	+8.65283203	-7.90576172	-1.88085938	+57.10693359	+5.58105469	-60.11718750	+1664	+8.04199219	-6.74121094	-1.77099609	+16.32568359	-9.95361328	+1.56005859	+1444	+6.85986328	-11.17529297	-1.37988281	+36.78222656	+10.63476563	-52.16308594	+1148
+1457970964.24540000	+8.67919922	-7.94970703	-1.94677734	+56.64550781	+5.73486328	-60.64453125	+1672	+8.03759766	-6.75000000	-1.85009766	+17.07275391	-10.17333984	+0.92285156	+1440	+6.86865234	-11.20166016	-1.45458984	+36.45263672	+10.52490234	-52.44873047	+1160
+1457970964.24950000	+8.71435547	-7.99365234	-2.01269531	+56.16210938	+5.91064453	-61.21582031	+1680	+8.04199219	-6.75878906	-1.93359375	+17.90771484	-10.30517578	+0.26367188	+1440	+6.87744141	-11.23242188	-1.53369141	+36.10107422	+10.43701172	-52.75634766	+1172
+1457970964.25370000	+8.74072266	-8.04199219	-2.08740234	+55.63476563	+6.08642578	-61.76513672	+1688	+8.02880859	-6.77197266	-2.02148438	+18.65478516	-10.41503906	-0.41748047	+1440	+6.88623047	-11.25878906	-1.61279297	+35.74951172	+10.32714844	-53.06396484	+1180
+1457970964.25780010	+8.76708984	-8.08593750	-2.16650391	+55.12939453	+6.26220703	-62.24853516	+1700	+8.02441406	-6.77636719	-2.10937500	+19.55566406	-10.52490234	-1.07666016	+1440	+6.89941406	-11.28515625	-1.69189453	+35.41992188	+10.23925781	-53.37158203	+1192
+1457970964.26200010	+8.80224609	-8.12988281	-2.24121094	+54.62402344	+6.45996094	-62.81982422	+1712	+8.02880859	-6.77636719	-2.20605469	+20.54443359	-10.59082031	-1.75781250	+1436	+6.91699219	-11.31152344	-1.77539063	+35.06835938	+10.15136719	-53.67919922	+1200
+1457970964.26620010	+8.83300781	-8.17822266	-2.32470703	+54.05273438	+6.63574219	-63.34716797	+1724	+8.01562500	-6.78955078	-2.30273438	+21.42333984	-10.61279297	-2.46093750	+1436	+6.93457031	-11.33349609	-1.86328125	+34.73876953	+10.04150391	-54.00878906	+1212
+1457970964.27029990	+8.86816406	-8.21337891	-2.41699219	+53.54736328	+6.78955078	-63.80859375	+1736	+8.01123047	-6.78515625	-2.40380859	+22.43408203	-10.63476563	-3.09814453	+1432	+6.96093750	-11.35107422	-1.94677734	+34.45312500	+9.90966797	-54.33837891	+1224
+1457970964.27449990	+8.90771484	-8.25732422	-2.49169922	+52.99804688	+6.96533203	-64.46777344	+1748	+8.01562500	-6.78076172	-2.50488281	+23.57666016	-10.65673828	-3.82324219	+1428	+6.98730469	-11.36865234	-2.03466797	+34.12353516	+9.77783203	-54.68994141	+1236
+1457970964.27870010	+8.94287109	-8.30126953	-2.57958984	+52.38281250	+7.07519531	-65.01708984	+1756	+8.00683594	-6.79394531	-2.61035156	+24.52148438	-10.61279297	-4.57031250	+1424	+7.01367188	-11.38623047	-2.12255859	+33.81591797	+9.60205078	-55.06347656	+1248
+1457970964.28280000	+8.98242188	-8.33203125	-2.67626953	+51.83349609	+7.20703125	-65.50048828	+1768	+7.99804688	-6.77636719	-2.72460938	+25.64208984	-10.56884766	-5.22949219	+1420	+7.04443359	-11.39501953	-2.21044922	+33.53027344	+9.44824219	-55.43701172	+1260
+1457970964.29119990	+9.07470703	-8.41113281	-2.83447266	+50.55908203	+7.33886719	-66.77490234	+1784	+8.00683594	-6.77197266	-2.93994141	+27.88330078	-10.43701172	-6.81152344	+1408	+7.11474609	-11.41699219	-2.38183594	+32.89306641	+8.98681641	-56.27197266	+1280
+1457970964.29530000	+9.11865234	-8.43750000	-2.93554688	+49.94384766	+7.40478516	-67.25830078	+1800	+8.00683594	-6.75000000	-3.06298828	+29.04785156	-10.30517578	-7.44873047	+1404	+7.15429688	-11.42138672	-2.47412109	+32.60742188	+8.74511719	-56.68945313	+1292
+1457970964.29950000	+9.17138672	-8.47265625	-3.01025391	+49.21875000	+7.44873047	-67.98339844	+1808	+8.02001953	-6.72802734	-3.16845703	+30.34423828	-10.26123047	-8.28369141	+1396	+7.18945313	-11.42578125	-2.56640625	+32.27783203	+8.43750000	-57.10693359	+1300
+1457970964.30370000	+9.21972656	-8.50781250	-3.09375000	+48.47167969	+7.38281250	-68.57666016	+1816	+8.02001953	-6.73242188	-3.28710938	+31.33300781	-10.08544922	-9.07470703	+1380	+7.22900391	-11.42578125	-2.65869141	+31.92626953	+8.12988281	-57.50244141	+1308
+1457970964.30780010	+9.27685547	-8.52978516	-3.19042969	+47.79052734	+7.36083984	-69.08203125	+1832	+8.02441406	-6.69726563	-3.41894531	+32.49755859	-9.90966797	-9.71191406	+1380	+7.27294922	-11.42138672	-2.75537109	+31.61865234	+7.77832031	-57.91992188	+1316
+1457970964.31200000	+9.33837891	-8.55615234	-3.25634766	+46.99951172	+7.27294922	-69.82910156	+1840	+8.04638672	-6.66210938	-3.52001953	+33.79394531	-9.86572266	-10.61279297	+1376	+7.31250000	-11.41699219	-2.84765625	+31.24511719	+7.40478516	-58.38134766	+1324
+1457970964.31620000	+9.39550781	-8.58251953	-3.33544922	+46.20849609	+7.09716797	-70.46630859	+1848	+8.05957031	-6.65771484	-3.63867188	+34.73876953	-9.66796875	-11.40380859	+1364	+7.35644531	-11.41259766	-2.93994141	+30.87158203	+7.00927734	-58.84277344	+1332
+1457970964.32030010	+9.46142578	-8.60009766	-3.42773438	+45.46142578	+6.98730469	-70.99365234	+1864	+8.07275391	-6.61376953	-3.77490234	+35.88134766	-9.44824219	-12.04101563	+1372	+7.40039063	-11.39941406	-3.03662109	+30.52001953	+6.61376953	-59.26025391	+1340
+1457970964.32450010	+9.52294922	-8.62207031	-3.48925781	+44.60449219	+6.81152344	-71.71875000	+1872	+8.10351563	-6.57421875	-3.87158203	+37.08984375	-9.40429688	-12.98583984	+1372	+7.43994141	-11.38623047	-3.13330078	+30.12451172	+6.17431641	-59.69970703	+1348
+1457970964.32870010	+9.58886719	-8.63525391	-3.56396484	+43.79150391	+6.54785156	-72.35595703	+1884	+8.12548828	-6.55224609	-3.99462891	+38.01269531	-9.22851563	-13.77685547	+1372	+7.47949219	-11.36865234	-3.22998047	+29.72900391	+5.71289063	-60.13916016	+1356
+1457970964.33279990	+9.66357422	-8.64404297	-3.64746094	+43.00048828	+6.30615234	-72.88330078	+1896	+8.14746094	-6.49951172	-4.12646484	+39.08935547	-9.00878906	-14.34814453	+1384	+7.52343750	-11.34667969	-3.33105469	+29.35546875	+5.25146484	-60.53466797	+1364
+1457970964.33699990	+9.72949219	-8.65722656	-3.70458984	+42.12158203	+5.99853516	-73.58642578	+1908	+8.18701172	-6.45117188	-4.22314453	+40.20996094	-8.94287109	-15.31494141	+1392	+7.56738281	-11.32470703	-3.42773438	+28.91601563	+4.74609375	-60.97412109	+1376
+1457970964.34110000	+9.80419922	-8.65283203	-3.76611328	+41.33056641	+5.62500000	-74.22363281	+1920	+8.22216797	-6.42041016	-4.33300781	+41.06689453	-8.81103516	-16.08398438	+1400	+7.60253906	-11.29833984	-3.52441406	+28.47656250	+4.24072266	-61.39160156	+1384
+1457970964.34530000	+9.87890625	-8.64843750	-3.84082031	+40.56152344	+5.25146484	-74.77294922	+1940	+8.25292969	-6.35888672	-4.46044922	+42.07763672	-8.63525391	-16.67724609	+1416	+7.64648438	-11.26318359	-3.62988281	+28.10302734	+3.71337891	-61.74316406	+1400
+1457970964.34949990	+9.95361328	-8.64843750	-3.89355469	+39.72656250	+4.83398438	-75.45410156	+1952	+8.30126953	-6.30175781	-4.54394531	+43.08837891	-8.61328125	-17.64404297	+1432	+7.69042969	-11.23242188	-3.72216797	+27.68554688	+3.16406250	-62.18261719	+1412
+1457970964.35360000	+10.03271484	-8.63085938	-3.94189453	+38.97949219	+4.35058594	-76.11328125	+1968	+8.34960938	-6.25341797	-4.64941406	+43.87939453	-8.54736328	-18.39111328	+1444	+7.73437500	-11.19726563	-3.81445313	+27.26806641	+2.61474609	-62.62207031	+1428
+1457970964.35780000	+10.11181641	-8.61767578	-4.00781250	+38.23242188	+3.88916016	-76.66259766	+1988	+8.39355469	-6.18750000	-4.76806641	+44.78027344	-8.41552734	-18.96240234	+1464	+7.77832031	-11.15332031	-3.91113281	+26.91650391	+2.04345703	-62.97363281	+1448
+1457970964.36200000	+10.18652344	-8.60449219	-4.04736328	+37.44140625	+3.36181641	-77.34375000	+2008	+8.45068359	-6.12158203	-4.84716797	+45.68115234	-8.41552734	-19.90722656	+1484	+7.82666016	-11.11376953	-3.99902344	+26.49902344	+1.47216797	-63.39111328	+1468
+1457970964.36610010	+10.27001953	-8.57373047	-4.09130859	+36.76025391	+2.76855469	-77.91503906	+2028	+8.50781250	-6.06445313	-4.94384766	+46.40625000	-8.41552734	-20.61035156	+1500	+7.87500000	-11.06542969	-4.08691406	+26.10351563	+0.85693359	-63.78662109	+1488
+1457970964.37030010	+10.34912109	-8.54736328	-4.14404297	+36.05712891	+2.17529297	-78.44238281	+2052	+8.56494141	-5.98535156	-5.04931641	+47.19726563	-8.37158203	-21.18164063	+1528	+7.92773438	-11.00830078	-4.18359375	+25.77392578	+0.24169922	-64.09423828	+1512
+1457970964.37450000	+10.42822266	-8.52099609	-4.17919922	+35.33203125	+1.56005859	-79.03564453	+2072	+8.62646484	-5.91503906	-5.11523438	+47.94433594	-8.43750000	-22.06054688	+1548	+7.98046875	-10.95556641	-4.26269531	+25.37841797	-0.39550781	-64.48974609	+1536
+1457970964.37859990	+10.51171875	-8.47705078	-4.20996094	+34.69482422	+0.85693359	-79.60693359	+2092	+8.69677734	-5.84472656	-5.19873047	+48.55957031	-8.54736328	-22.74169922	+1572	+8.03759766	-10.89843750	-4.34179688	+25.02685547	-1.05468750	-64.88525391	+1560
+1457970964.38280010	+10.59082031	-8.44189453	-4.24951172	+34.03564453	+0.19775391	-80.06835938	+2116	+8.76269531	-5.76562500	-5.29101563	+49.21875000	-8.56933594	-23.31298828	+1596	+8.09912109	-10.82812500	-4.42968750	+24.74121094	-1.71386719	-65.17089844	+1592
+1457970964.39109990	+10.75781250	-8.35839844	-4.29785156	+32.73925781	-1.29638672	-81.12304688	+2160	+8.91210938	-5.61181641	-5.41845703	+50.29541016	-8.89892578	-24.82910156	+1640	+8.23535156	-10.69628906	-4.56152344	+24.10400391	-3.14208984	-65.98388672	+1644
+1457970964.39529990	+10.84570313	-8.31445313	-4.33300781	+32.10205078	-1.99951172	-81.47460938	+2184	+8.98681641	-5.52832031	-5.49755859	+50.80078125	-9.03076172	-25.37841797	+1668	+8.31005859	-10.61718750	-4.63623047	+23.84033203	-3.84521484	-66.26953125	+1672
+1457970964.39949990	+10.92480469	-8.27050781	-4.34619141	+31.44287109	-2.76855469	-81.93603516	+2200	+9.06591797	-5.44482422	-5.53710938	+51.24023438	-9.27246094	-26.19140625	+1684	+8.38476563	-10.54687500	-4.69335938	+23.53271484	-4.61425781	-66.64306641	+1700
+1457970964.40360000	+11.00830078	-8.21337891	-4.36376953	+30.82763672	-3.58154297	-82.28759766	+2220	+9.14941406	-5.36132813	-5.59423828	+51.59179688	-9.55810547	-26.78466797	+1708	+8.45947266	-10.46777344	-4.74609375	+23.24707031	-5.38330078	-66.97265625	+1724
+1457970964.40780000	+11.09179688	-8.16064453	-4.39453125	+30.21240234	-4.35058594	-82.52929688	+2240	+9.23730469	-5.27343750	-5.65576172	+51.92138672	-9.79980469	-27.33398438	+1728	+8.54296875	-10.37548828	-4.81640625	+23.00537109	-6.17431641	-67.19238281	+1752
+1457970964.41199990	+11.17529297	-8.10791016	-4.39892578	+29.59716797	-5.16357422	-82.88085938	+2256	+9.32519531	-5.18994141	-5.68652344	+52.18505859	-10.12939453	-28.08105469	+1740	+8.63085938	-10.28759766	-4.86035156	+22.74169922	-7.00927734	-67.52197266	+1772
+1457970964.41610000	+11.26318359	-8.04638672	-4.40332031	+28.98193359	-6.04248047	-83.16650391	+2272	+9.41748047	-5.09765625	-5.72607422	+52.40478516	-10.52490234	-28.67431641	+1756	+8.71435547	-10.19970703	-4.90429688	+22.47802734	-7.84423828	-67.82958984	+1792
+1457970964.42030000	+11.34667969	-7.98925781	-4.42089844	+28.38867188	-6.83349609	-83.34228516	+2288	+9.50976563	-5.00537109	-5.77001953	+52.60253906	-10.89843750	-29.20166016	+1768	+8.80664063	-10.09863281	-4.95703125	+22.23632813	-8.65722656	-68.02734375	+1816
+1457970964.42440010	+11.43457031	-7.92773438	-4.41210938	+27.77343750	-7.69042969	-83.58398438	+2304	+9.60644531	-4.91748047	-5.78320313	+52.77832031	-11.33789063	-29.92675781	+1780	+8.89453125	-10.00634766	-4.99218750	+21.97265625	-9.51416016	-68.29101563	+1832
+1457970964.42860010	+11.52246094	-7.86181641	-4.40771484	+27.15820313	-8.56933594	-83.75976563	+2320	+9.70312500	-4.82080078	-5.80957031	+52.88818359	-11.82128906	-30.45410156	+1792	+8.98681641	-9.90966797	-5.02734375	+21.66503906	-10.39306641	-68.53271484	+1844
+1457970964.43280010	+11.61035156	-7.79150391	-4.41650391	+26.58691406	-9.40429688	-83.80371094	+2332	+9.80859375	-4.72412109	-5.83593750	+52.97607422	-12.30468750	-30.95947266	+1800	+9.07910156	-9.79980469	-5.07128906	+21.42333984	-11.22802734	-68.62060547	+1860
+1457970964.43689990	+11.69384766	-7.71679688	-4.39892578	+25.99365234	-10.30517578	-83.91357422	+2348	+9.90966797	-4.62304688	-5.83593750	+53.06396484	-12.83203125	-31.59667969	+1812	+9.17138672	-9.69433594	-5.10644531	+21.13769531	-12.10693359	-68.75244141	+1872
+1457970964.44109990	+11.77734375	-7.63769531	-4.38134766	+25.40039063	-11.20605469	-84.00146484	+2368	+10.01074219	-4.51757813	-5.84472656	+53.12988281	-13.40332031	-32.12402344	+1828	+9.25488281	-9.58447266	-5.13720703	+20.80810547	-12.96386719	-68.88427734	+1884
+1457970964.44530010	+11.86523438	-7.55859375	-4.37255859	+24.82910156	-12.08496094	-83.97949219	+2384	+10.11621094	-4.41650391	-5.85351563	+53.15185547	-13.97460938	-32.60742188	+1840	+9.34716797	-9.47021484	-5.17675781	+20.54443359	-13.79882813	-68.88427734	+1900
+1457970964.44939990	+11.95312500	-7.47509766	-4.34179688	+24.25781250	-13.02978516	-84.04541016	+2404	+10.22607422	-4.30664063	-5.84033203	+53.21777344	-14.56787109	-33.22265625	+1860	+9.43505859	-9.35156250	-5.19873047	+20.23681641	-14.67773438	-68.97216797	+1912
+1457970964.45359990	+12.04101563	-7.38720703	-4.30664063	+23.68652344	-13.97460938	-84.06738281	+2428	+10.33593750	-4.19677734	-5.82714844	+53.26171875	-15.18310547	-33.72802734	+1876	+9.51855469	-9.24169922	-5.22070313	+19.88525391	-15.51269531	-69.03808594	+1920
+1457970964.45779990	+12.12890625	-7.29931641	-4.28466797	+23.11523438	-14.87548828	-84.00146484	+2448	+10.44580078	-4.08251953	-5.81835938	+53.30566406	-15.77636719	-34.21142578	+1892	+9.60644531	-9.11865234	-5.25146484	+19.57763672	-16.30371094	-68.95019531	+1936
+1457970964.46190000	+12.21240234	-7.20263672	-4.24511719	+22.58789063	-15.79833984	-83.95751953	+2476	+10.56005859	-3.96386719	-5.79199219	+53.39355469	-16.39160156	-34.78271484	+1916	+9.68994141	-9.00000000	-5.27343750	+19.27001953	-17.11669922	-68.92822266	+1952
+1457970964.46610000	+12.29150391	-7.10595703	-4.20556641	+22.03857422	-16.72119141	-83.89160156	+2504	+10.66992188	-3.84082031	-5.77001953	+53.45947266	-17.02880859	-35.24414063	+1940	+9.76904297	-8.88134766	-5.29101563	+18.87451172	-17.88574219	-68.88427734	+1964
+1457970964.47440000	+12.45849609	-6.90380859	-4.12207031	+20.96191406	-18.54492188	-83.62792969	+2564	+10.89404297	-3.59912109	-5.71289063	+53.59130859	-18.23730469	-36.23291016	+1984	+9.93603516	-8.62646484	-5.33496094	+18.21533203	-19.42382813	-68.62060547	+2000
+1457970964.47860000	+12.53320313	-6.79833984	-4.07373047	+20.41259766	-19.48974609	-83.49609375	+2596	+11.00390625	-3.46728516	-5.67333984	+53.67919922	-18.87451172	-36.71630859	+2012	+10.01074219	-8.50341797	-5.34814453	+17.81982422	-20.14892578	-68.53271484	+2016
+1457970964.48280000	+12.60791016	-6.69287109	-4.02978516	+19.86328125	-20.36865234	-83.29833984	+2628	+11.11376953	-3.34863281	-5.63378906	+53.72314453	-19.46777344	-37.17773438	+2036	+10.09423828	-8.37158203	-5.37011719	+17.49023438	-20.83007813	-68.33496094	+2040
+1457970964.48690010	+12.68261719	-6.58740234	-3.97265625	+19.33593750	-21.29150391	-83.12255859	+2668	+11.22802734	-3.22119141	-5.58544922	+53.83300781	-20.06103516	-37.70507813	+2064	+10.17773438	-8.24414063	-5.37451172	+17.16064453	-21.59912109	-68.22509766	+2064
+1457970964.49110010	+12.75292969	-6.48193359	-3.91992188	+18.80859375	-22.17041016	-82.92480469	+2704	+11.33349609	-3.08496094	-5.53710938	+53.92089844	-20.67626953	-38.14453125	+2088	+10.25244141	-8.11669922	-5.37890625	+16.76513672	-22.32421875	-68.09326172	+2084
+1457970964.49519990	+12.82324219	-6.37646484	-3.87158203	+18.23730469	-23.02734375	-82.66113281	+2740	+11.44335938	-2.96630859	-5.49316406	+53.94287109	-21.24755859	-38.58398438	+2112	+10.33593750	-7.98486328	-5.38769531	+16.43554688	-23.00537109	-67.87353516	+2108
+1457970964.49939990	+12.89355469	-6.26660156	-3.81445313	+17.73193359	-23.86230469	-82.39746094	+2780	+11.54882813	-2.83886719	-5.43603516	+54.00878906	-21.84082031	-39.06738281	+2140	+10.42382813	-7.84863281	-5.38769531	+16.12792969	-23.75244141	-67.69775391	+2132
+1457970964.50359990	+12.95947266	-6.16113281	-3.76171875	+17.18261719	-24.69726563	-82.11181641	+2816	+11.64990234	-2.70263672	-5.37890625	+54.09667969	-22.45605469	-39.46289063	+2168	+10.49853516	-7.72558594	-5.38769531	+15.73242188	-24.43359375	-67.54394531	+2152
+1457970964.50770000	+13.02099609	-6.05566406	-3.70898438	+16.58935547	-25.51025391	-81.76025391	+2856	+11.75537109	-2.58398438	-5.32177734	+54.05273438	-23.04931641	-39.88037109	+2192	+10.57763672	-7.58496094	-5.38769531	+15.38085938	-25.11474609	-67.30224609	+2180
+1457970964.51189990	+13.08251953	-5.95019531	-3.65625000	+16.04003906	-26.32324219	-81.40869141	+2892	+11.85205078	-2.46533203	-5.26025391	+54.05273438	-23.64257813	-40.31982422	+2216	+10.66552734	-7.44873047	-5.37890625	+15.07324219	-25.90576172	-67.12646484	+2204
+1457970964.51609990	+13.13964844	-5.84472656	-3.59472656	+15.49072266	-27.13623047	-81.07910156	+2928	+11.95312500	-2.33349609	-5.19433594	+54.11865234	-24.30175781	-40.69335938	+2240	+10.74023438	-7.32128906	-5.36132813	+14.69970703	-26.65283203	-66.97265625	+2224
+1457970964.52020000	+13.19677734	-5.74365234	-3.54199219	+14.89746094	-27.92724609	-80.68359375	+2964	+12.04541016	-2.22363281	-5.13281250	+54.05273438	-24.91699219	-41.11083984	+2260	+10.82373047	-7.18066406	-5.35253906	+14.39208984	-27.37792969	-66.73095703	+2248
+1457970964.52440000	+13.25390625	-5.64257813	-3.48925781	+14.34814453	-28.67431641	-80.28808594	+2996	+12.13769531	-2.10498047	-5.06689453	+53.98681641	-25.51025391	-41.48437500	+2280	+10.91162109	-7.04882813	-5.33056641	+14.10644531	-28.19091797	-66.55517578	+2276
+1457970964.52860000	+13.30664063	-5.53710938	-3.43212891	+13.77685547	-29.46533203	-79.89257813	+3028	+12.22998047	-1.97753906	-5.00097656	+54.00878906	-26.19140625	-41.81396484	+2300	+10.98632813	-6.91699219	-5.31298828	+13.77685547	-28.95996094	-66.35742188	+2296
+1457970964.53690000	+13.41210938	-5.33496094	-3.32666016	+12.61230469	-30.93750000	-78.96972656	+3088	+12.39697266	-1.76220703	-4.87353516	+53.83300781	-27.44384766	-42.45117188	+2332	+11.15332031	-6.64013672	-5.27343750	+13.16162109	-30.52001953	-65.85205078	+2332
+1457970964.54110000	+13.46044922	-5.22949219	-3.26953125	+12.08496094	-31.70654297	-78.53027344	+3116	+12.48046875	-1.63916016	-4.79882813	+53.89892578	-28.14697266	-42.80273438	+2348	+11.22363281	-6.50830078	-5.24267578	+12.85400391	-31.31103516	-65.65429688	+2352
+1457970964.54520010	+13.50439453	-5.13281250	-3.21240234	+11.49169922	-32.45361328	-78.04687500	+3144	+12.55517578	-1.53808594	-4.72412109	+53.81103516	-28.82812500	-43.15429688	+2364	+11.29833984	-6.37207031	-5.22070313	+12.56835938	-32.10205078	-65.39062500	+2368
+1457970964.54940010	+13.54833984	-5.03613281	-3.15966797	+10.92041016	-33.15673828	-77.56347656	+3168	+12.62988281	-1.42822266	-4.66259766	+53.76708984	-29.44335938	-43.46191406	+2376	+11.38183594	-6.24023438	-5.18994141	+12.30468750	-32.93701172	-65.17089844	+2384
+1457970964.55360010	+13.58789063	-4.93066406	-3.09375000	+10.43701172	-33.96972656	-77.14599609	+3196	+12.70458984	-1.31396484	-4.58789063	+53.83300781	-30.16845703	-43.81347656	+2392	+11.45214844	-6.10839844	-5.15039063	+12.04101563	-33.77197266	-65.01708984	+2400
+1457970964.55769990	+13.63183594	-4.83398438	-3.03662109	+9.90966797	-34.69482422	-76.68457031	+3220	+12.77929688	-1.20849609	-4.50878906	+53.83300781	-30.84960938	-44.20898438	+2404	+11.52246094	-5.97656250	-5.12402344	+11.77734375	-34.54101563	-64.77539063	+2412
+1457970964.56189990	+13.67138672	-4.72851563	-2.97949219	+9.42626953	-35.39794922	-76.24511719	+3244	+12.84521484	-1.10302734	-4.44287109	+53.87695313	-31.44287109	-44.53857422	+2416	+11.59716797	-5.84472656	-5.08886719	+11.57958984	-35.33203125	-64.55566406	+2424
+1457970964.56609990	+13.70654297	-4.62304688	-2.91357422	+8.98681641	-36.14501953	-75.78369141	+3268	+12.91113281	-0.98437500	-4.36376953	+54.03076172	-32.12402344	-44.91210938	+2428	+11.65869141	-5.71728516	-5.05810547	+11.35986328	-36.10107422	-64.40185547	+2436
+1457970964.57020000	+13.74169922	-4.52636719	-2.85205078	+8.50341797	-36.87011719	-75.32226563	+3292	+12.97265625	-0.88330078	-4.28906250	+54.14062500	-32.76123047	-45.32958984	+2440	+11.72460938	-5.59423828	-5.02734375	+11.11816406	-36.84814453	-64.18212891	+2448
+1457970964.57439990	+13.77246094	-4.42529297	-2.79492188	+8.06396484	-37.52929688	-74.88281250	+3316	+13.03417969	-0.77343750	-4.21435547	+54.27246094	-33.35449219	-45.72509766	+2456	+11.79492188	-5.46679688	-4.99218750	+10.96435547	-37.59521484	-64.00634766	+2460
+1457970964.57850000	+13.80322266	-4.31982422	-2.72460938	+7.69042969	-38.29833984	-74.46533203	+3340	+13.09570313	-0.65917969	-4.13085938	+54.51416016	-34.03564453	-46.18652344	+2468	+11.85205078	-5.34814453	-4.95263672	+10.78857422	-38.36425781	-63.89648438	+2472
+1457970964.58270000	+13.83398438	-4.21875000	-2.65869141	+7.29492188	-39.00146484	-74.06982422	+3364	+13.15283203	-0.55371094	-4.04296875	+54.73388672	-34.67285156	-46.66992188	+2484	+11.90917969	-5.22949219	-4.91748047	+10.61279297	-39.06738281	-63.74267578	+2484
+1457970964.58690000	+13.86474609	-4.12207031	-2.58837891	+6.96533203	-39.72656250	-73.69628906	+3388	+13.20996094	-0.44824219	-3.95947266	+54.97558594	-35.26611328	-47.17529297	+2496	+11.97509766	-5.11523438	-4.87353516	+10.52490234	-39.79248047	-63.67675781	+2500
+1457970964.59100010	+13.89550781	-4.02099609	-2.51367188	+6.63574219	-40.45166016	-73.30078125	+3416	+13.26708984	-0.33398438	-3.87597656	+55.28320313	-35.88134766	-47.63671875	+2512	+12.03222656	-5.00097656	-4.83398438	+10.39306641	-40.49560547	-63.58886719	+2512
+1457970964.59940000	+13.94824219	-3.82763672	-2.37744141	+6.02050781	-41.77001953	-72.57568359	+3468	+13.37695313	-0.12744141	-3.70458984	+55.85449219	-37.06787109	-48.66943359	+2544	+12.14648438	-4.78125000	-4.75927734	+10.19531250	-41.79199219	-63.41308594	+2540
+1457970964.60349990	+13.97021484	-3.73095703	-2.30712891	+5.73486328	-42.40722656	-72.18017578	+3492	+13.42968750	-0.01318359	-3.61669922	+56.22802734	-37.63916016	-49.15283203	+2560	+12.19921875	-4.67138672	-4.71972656	+10.08544922	-42.40722656	-63.32519531	+2556
+1457970964.60770010	+13.99658203	-3.64306641	-2.24121094	+5.38330078	-43.04443359	-71.80664063	+3520	+13.47802734	+0.07910156	-3.52880859	+56.46972656	-38.21044922	-49.63623047	+2572	+12.24755859	-4.57031250	-4.68457031	+9.93164063	-43.00048828	-63.21533203	+2568
+1457970964.61190010	+14.02734375	-3.55957031	-2.17089844	+5.07568359	-43.68164063	-71.43310547	+3544	+13.52636719	+0.17138672	-3.44091797	+56.71142578	-38.78173828	-50.14160156	+2588	+12.30468750	-4.46923828	-4.63183594	+9.86572266	-43.63769531	-63.19335938	+2584
+1457970964.61599990	+14.04931641	-3.47167969	-2.10058594	+4.74609375	-44.29687500	-71.03759766	+3568	+13.57470703	+0.27685547	-3.35302734	+57.01904297	-39.35302734	-50.55908203	+2604	+12.35302734	-4.36816406	-4.59228516	+9.73388672	-44.23095703	-63.06152344	+2596
+1457970964.62019990	+14.07568359	-3.39257813	-2.03466797	+4.39453125	-44.89013672	-70.66406250	+3592	+13.62304688	+0.36035156	-3.26513672	+57.21679688	-39.92431641	-51.02050781	+2616	+12.40136719	-4.27148438	-4.55273438	+9.60205078	-44.75830078	-62.92968750	+2608
+1457970964.62439990	+14.10205078	-3.31787109	-1.96875000	+4.08691406	-45.46142578	-70.31250000	+3612	+13.66699219	+0.44384766	-3.18164063	+57.41455078	-40.47363281	-51.43798828	+2628	+12.45410156	-4.17919922	-4.50439453	+9.49218750	-45.35156250	-62.86376953	+2624
+1457970964.62850000	+14.12402344	-3.23876953	-1.91162109	+3.75732422	-45.94482422	-69.87304688	+3636	+13.71093750	+0.53613281	-3.09814453	+57.65625000	-41.02294922	-51.76757813	+2644	+12.49804688	-4.08251953	-4.46484375	+9.31640625	-45.83496094	-62.64404297	+2636
+1457970964.63270000	+14.15039063	-3.17285156	-1.85449219	+3.31787109	-46.42822266	-69.43359375	+3656	+13.75488281	+0.60644531	-3.01904297	+57.72216797	-41.57226563	-52.07519531	+2652	+12.54638672	-3.99462891	-4.42968750	+9.07470703	-46.29638672	-62.42431641	+2644
+1457970964.63689990	+14.17236328	-3.11132813	-1.80175781	+2.90039063	-46.88964844	-69.01611328	+3672	+13.79003906	+0.67675781	-2.94433594	+57.76611328	-42.07763672	-52.33886719	+2664	+12.59033203	-3.91113281	-4.38134766	+8.89892578	-46.80175781	-62.27050781	+2656
+1457970964.64100000	+14.19433594	-3.04541016	-1.74902344	+2.48291016	-47.30712891	-68.53271484	+3688	+13.82958984	+0.75585938	-2.87402344	+57.87597656	-42.60498047	-52.55859375	+2676	+12.63427734	-3.82324219	-4.34619141	+8.65722656	-47.24121094	-61.96289063	+2664
+1457970964.64520000	+14.21630859	-2.99267578	-1.70068359	+2.02148438	-47.72460938	-68.07128906	+3700	+13.86474609	+0.80859375	-2.79931641	+57.85400391	-43.13232422	-52.77832031	+2684	+12.66943359	-3.73974609	-4.30664063	+8.39355469	-47.65869141	-61.67724609	+2668
+1457970964.64930010	+14.24267578	-2.93994141	-1.65234375	+1.56005859	-48.09814453	-67.60986328	+3712	+13.89990234	+0.86132813	-2.73779297	+57.74414063	-43.59375000	-52.88818359	+2692	+12.71337891	-3.66503906	-4.26269531	+8.10791016	-48.12011719	-61.39160156	+2672
+1457970964.65350010	+14.26464844	-2.88281250	-1.60839844	+1.12060547	-48.44970703	-67.10449219	+3724	+13.93066406	+0.92285156	-2.67187500	+57.78808594	-44.14306641	-53.02001953	+2704	+12.75292969	-3.57714844	-4.22314453	+7.82226563	-48.53759766	-60.99609375	+2680
+1457970964.65770010	+14.28222656	-2.83886719	-1.56884766	+0.63720703	-48.77929688	-66.62109375	+3732	+13.96142578	+0.97119141	-2.60595703	+57.72216797	-44.64843750	-53.17382813	+2712	+12.78808594	-3.50683594	-4.18798828	+7.47070313	-48.93310547	-60.64453125	+2680
+1457970964.66179990	+14.30419922	-2.79492188	-1.53369141	+0.15380859	-49.06494141	-66.13769531	+3736	+13.99218750	+1.01513672	-2.55322266	+57.59033203	-45.08789063	-53.21777344	+2720	+12.82763672	-3.43652344	-4.14843750	+7.14111328	-49.30664063	-60.29296875	+2684
+1457970964.67020010	+14.33496094	-2.70703125	-1.45898438	-0.76904297	-49.65820313	-65.17089844	+3748	+14.04492188	+1.10302734	-2.43457031	+57.48046875	-46.07666016	-53.39355469	+2744	+12.89794922	-3.29589844	-4.07812500	+6.48193359	-50.03173828	-59.47998047	+2684
+1457970964.67430000	+14.35253906	-2.67187500	-1.42822266	-1.27441406	-49.89990234	-64.68750000	+3748	+14.06250000	+1.13818359	-2.39062500	+57.34863281	-46.47216797	-53.41552734	+2752	+12.92871094	-3.22998047	-4.04736328	+6.15234375	-50.36132813	-59.08447266	+2684
+1457970964.67849990	+14.36572266	-2.62792969	-1.38867188	-1.66992188	-50.22949219	-64.22607422	+3752	+14.08886719	+1.18212891	-2.33349609	+57.39257813	-46.97753906	-53.56933594	+2764	+12.95947266	-3.15966797	-4.01220703	+5.86669922	-50.73486328	-58.71093750	+2684
+1457970964.68269990	+14.37890625	-2.59277344	-1.35351563	-2.10937500	-50.55908203	-63.76464844	+3756	+14.11083984	+1.21289063	-2.27197266	+57.41455078	-47.46093750	-53.78906250	+2776	+12.99023438	-3.10253906	-3.97265625	+5.55908203	-51.08642578	-58.38134766	+2684
+1457970964.68680000	+14.39208984	-2.56201172	-1.31835938	-2.52685547	-50.84472656	-63.34716797	+3756	+14.12841797	+1.24804688	-2.22363281	+57.39257813	-47.90039063	-53.92089844	+2788	+13.02099609	-3.04541016	-3.94189453	+5.27343750	-51.43798828	-58.05175781	+2684
+1457970964.69100000	+14.40527344	-2.52246094	-1.27880859	-2.87841797	-51.21826172	-62.92968750	+3760	+14.15478516	+1.28320313	-2.16650391	+57.48046875	-48.38378906	-54.16259766	+2804	+13.04736328	-2.98828125	-3.90673828	+5.00976563	-51.81152344	-57.72216797	+2684
+1457970964.69520000	+14.41845703	-2.49169922	-1.23925781	-3.25195313	-51.56982422	-62.55615234	+3764	+14.17675781	+1.31835938	-2.10937500	+57.59033203	-48.86718750	-54.42626953	+2820	+13.07812500	-2.93994141	-3.87158203	+4.74609375	-52.16308594	-57.45849609	+2684
+1457970964.69930010	+14.42285156	-2.46093750	-1.20410156	-3.60351563	-51.89941406	-62.20458984	+3768	+14.19433594	+1.34912109	-2.05664063	+57.70019531	-49.30664063	-54.68994141	+2832	+13.10888672	-2.89160156	-3.84082031	+4.54833984	-52.47070313	-57.23876953	+2684
+1457970964.70350000	+14.43164063	-2.42138672	-1.16015625	-3.88916016	-52.33886719	-61.85302734	+3776	+14.21630859	+1.38427734	-1.99511719	+57.89794922	-49.81201172	-55.06347656	+2852	+13.13525391	-2.84326172	-3.81005859	+4.37255859	-52.84423828	-57.04101563	+2688
+1457970964.70770000	+14.44042969	-2.39062500	-1.11621094	-4.17480469	-52.77832031	-61.52343750	+3784	+14.23388672	+1.41503906	-1.92919922	+58.09570313	-50.31738281	-55.45898438	+2868	+13.16162109	-2.79931641	-3.77490234	+4.19677734	-53.19580078	-56.88720703	+2688
+1457970964.71180010	+14.44921875	-2.35986328	-1.07226563	-4.46044922	-53.17382813	-61.23779297	+3788	+14.25585938	+1.44580078	-1.86767578	+58.24951172	-50.82275391	-55.81054688	+2880	+13.18798828	-2.75537109	-3.74414063	+4.06494141	-53.52539063	-56.73339844	+2688
+1457970964.71600010	+14.45800781	-2.32470703	-1.02392578	-4.65820313	-53.65722656	-60.95214844	+3796	+14.27783203	+1.48095703	-1.80175781	+58.49121094	-51.37207031	-56.25000000	+2900	+13.21435547	-2.71582031	-3.71337891	+3.93310547	-53.87695313	-56.62353516	+2688
+1457970964.72020010	+14.46240234	-2.29394531	-0.97558594	-4.85595703	-54.14062500	-60.73242188	+3804	+14.29980469	+1.50732422	-1.73144531	+58.73291016	-51.92138672	-56.71142578	+2916	+13.24072266	-2.68505859	-3.68261719	+3.80126953	-54.20654297	-56.57958984	+2688
+1457970964.72429990	+14.47119141	-2.26318359	-0.93164063	-5.00976563	-54.58007813	-60.53466797	+3812	+14.32177734	+1.53808594	-1.66992188	+58.90869141	-52.49267578	-57.08496094	+2928	+13.26708984	-2.65429688	-3.65185547	+3.69140625	-54.53613281	-56.55761719	+2688
+1457970964.72849990	+14.47998047	-2.22802734	-0.88330078	-5.11962891	-55.06347656	-60.33691406	+3824	+14.34814453	+1.57324219	-1.60839844	+59.12841797	-53.06396484	-57.45849609	+2944	+13.29345703	-2.61914063	-3.62109375	+3.60351563	-54.86572266	-56.49169922	+2688
+1457970964.73260000	+14.48876953	-2.20166016	-0.83496094	-5.22949219	-55.52490234	-60.18310547	+3832	+14.37011719	+1.59521484	-1.54248047	+59.28222656	-53.65722656	-57.78808594	+2956	+13.31982422	-2.59277344	-3.59033203	+3.51562500	-55.15136719	-56.49169922	+2684
+1457970964.74099990	+14.50195313	-2.14013672	-0.75585938	-5.31738281	-56.38183594	-59.96337891	+3848	+14.40527344	+1.64794922	-1.42822266	+59.50195313	-54.88769531	-58.31542969	+2980	+13.36376953	-2.53564453	-3.54199219	+3.40576172	-55.67871094	-56.46972656	+2684
+1457970964.74510000	+14.51074219	-2.11816406	-0.71191406	-5.36132813	-56.82128906	-59.87548828	+3856	+14.42724609	+1.66552734	-1.36669922	+59.54589844	-55.54687500	-58.55712891	+2988	+13.38134766	-2.50927734	-3.51562500	+3.31787109	-55.92041016	-56.46972656	+2680
+1457970964.74930000	+14.51953125	-2.09179688	-0.67675781	-5.36132813	-57.21679688	-59.83154297	+3860	+14.44042969	+1.67871094	-1.32275391	+59.41406250	-56.18408203	-58.60107422	+2992	+13.39892578	-2.48730469	-3.48925781	+3.20800781	-56.18408203	-56.46972656	+2680
+1457970964.75350000	+14.52832031	-2.06542969	-0.64599609	-5.31738281	-57.61230469	-59.76562500	+3868	+14.45800781	+1.70068359	-1.27441406	+59.41406250	-56.84326172	-58.64501953	+3000	+13.42089844	-2.46093750	-3.46728516	+3.12011719	-56.40380859	-56.40380859	+2676
+1457970964.75760010	+14.53271484	-2.04785156	-0.61523438	-5.27343750	-57.98583984	-59.78759766	+3872	+14.47558594	+1.70947266	-1.23046875	+59.30419922	-57.52441406	-58.66699219	+3008	+13.43847656	-2.44335938	-3.44531250	+3.01025391	-56.60156250	-56.40380859	+2672
+1457970964.76180010	+14.54150391	-2.03027344	-0.59326172	-5.18554688	-58.27148438	-59.83154297	+3876	+14.48437500	+1.71386719	-1.19970703	+58.99658203	-58.16162109	-58.49121094	+3008	+13.45166016	-2.42578125	-3.42333984	+2.90039063	-56.79931641	-56.38183594	+2668
+1457970964.76600000	+14.54589844	-2.00390625	-0.57128906	-5.00976563	-58.60107422	-59.89746094	+3880	+14.49755859	+1.72705078	-1.16894531	+58.82080078	-58.84277344	-58.33740234	+3012	+13.46923828	-2.39941406	-3.40136719	+2.81250000	-56.97509766	-56.31591797	+2668
+1457970964.77010010	+14.55468750	-1.99511719	-0.54931641	-4.92187500	-58.93066406	-59.98535156	+3880	+14.50634766	+1.72265625	-1.13818359	+58.51318359	-59.52392578	-58.13964844	+3012	+13.48242188	-2.38183594	-3.38378906	+2.70263672	-57.15087891	-56.25000000	+2664
+1457970964.77430010	+14.55908203	-1.98632813	-0.54492188	-4.79003906	-59.17236328	-60.09521484	+3880	+14.51074219	+1.71826172	-1.12060547	+58.05175781	-60.16113281	-57.76611328	+3016	+13.49560547	-2.35986328	-3.37060547	+2.57080078	-57.26074219	-56.16210938	+2660
+1457970964.77850010	+14.56347656	-1.96875000	-0.53173828	-4.59228516	-59.47998047	-60.22705078	+3876	+14.51513672	+1.71386719	-1.09423828	+57.74414063	-60.86425781	-57.50244141	+3016	+13.50439453	-2.33789063	-3.35742188	+2.46093750	-57.41455078	-56.07421875	+2656
+1457970964.78679990	+14.56787109	-1.95117188	-0.51416016	-4.10888672	-60.02929688	-60.66650391	+3872	+14.52392578	+1.69628906	-1.05908203	+56.77734375	-62.24853516	-56.71142578	+3028	+13.52197266	-2.30712891	-3.33105469	+2.24121094	-57.67822266	-55.94238281	+2648
+1457970964.79099990	+14.57226563	-1.94238281	-0.50976563	-3.86718750	-60.27099609	-60.88623047	+3868	+14.52832031	+1.68750000	-1.04589844	+56.31591797	-62.95166016	-56.29394531	+3032	+13.53076172	-2.28515625	-3.31787109	+2.15332031	-57.83203125	-55.87646484	+2648
+1457970964.79510000	+14.57666016	-1.93798828	-0.50097656	-3.53759766	-60.57861328	-61.19384766	+3864	+14.52832031	+1.66992188	-1.03271484	+55.83251953	-63.67675781	-55.89843750	+3036	+13.53955078	-2.27636719	-3.30468750	+2.06542969	-57.98583984	-55.85449219	+2644
+1457970964.79930000	+14.57666016	-1.92919922	-0.49658203	-3.16406250	-60.84228516	-61.56738281	+3860	+14.52832031	+1.65673828	-1.01953125	+55.26123047	-64.37988281	-55.41503906	+3040	+13.54833984	-2.25878906	-3.30029297	+2.04345703	-58.09570313	-55.85449219	+2640
+1457970964.80340000	+14.58105469	-1.92480469	-0.49218750	-2.76855469	-61.10595703	-61.94091797	+3856	+14.52832031	+1.64355469	-1.00195313	+54.77783203	-65.10498047	-55.01953125	+3048	+13.55273438	-2.24560547	-3.29150391	+2.02148438	-58.20556641	-55.87646484	+2640
+1457970964.80760000	+14.58105469	-1.91601563	-0.48339844	-2.32910156	-61.41357422	-62.38037109	+3852	+14.52832031	+1.63037109	-0.98437500	+54.25048828	-65.85205078	-54.55810547	+3052	+13.56152344	-2.23242188	-3.28271484	+2.02148438	-58.31542969	-55.89843750	+2636
+1457970964.81180000	+14.58105469	-1.90722656	-0.47900391	-1.80175781	-61.72119141	-62.88574219	+3848	+14.52832031	+1.61718750	-0.96679688	+53.65722656	-66.59912109	-54.05273438	+3056	+13.56152344	-2.21923828	-3.27832031	+2.04345703	-58.40332031	-55.94238281	+2632
+1457970964.81590010	+14.58105469	-1.89404297	-0.46582031	-1.20849609	-62.11669922	-63.45703125	+3844	+14.52832031	+1.59960938	-0.94921875	+53.10791016	-67.36816406	-53.56933594	+3064	+13.57031250	-2.20605469	-3.26953125	+2.08740234	-58.53515625	-56.03027344	+2628
+1457970964.82010010	+14.58105469	-1.88085938	-0.45703125	-0.52734375	-62.46826172	-64.09423828	+3840	+14.52832031	+1.59082031	-0.92724609	+52.55859375	-68.13720703	-53.10791016	+3068	+13.57470703	-2.19726563	-3.26074219	+2.15332031	-58.64501953	-56.16210938	+2628
+1457970964.82430010	+14.58105469	-1.86328125	-0.43945313	+0.19775391	-62.86376953	-64.77539063	+3836	+14.53271484	+1.58203125	-0.90527344	+52.03125000	-68.92822266	-52.64648438	+3076	+13.58349609	-2.18847656	-3.25634766	+2.28515625	-58.75488281	-56.35986328	+2624
+1457970964.82839990	+14.58105469	-1.84570313	-0.42626953	+1.14257813	-63.28125000	-65.65429688	+3832	+14.53271484	+1.56884766	-0.88330078	+51.41601563	-69.69726563	-52.11914063	+3080	+13.58789063	-2.17968750	-3.24755859	+2.39501953	-58.84277344	-56.51367188	+2620
+1457970964.83260010	+14.58544922	-1.82373047	-0.40869141	+1.99951172	-63.63281250	-66.42333984	+3832	+14.53710938	+1.56445313	-0.86132813	+50.80078125	-70.44433594	-51.56982422	+3080	+13.59667969	-2.17089844	-3.24316406	+2.52685547	-58.90869141	-56.71142578	+2620
+1457970964.83680010	+14.58544922	-1.80615234	-0.39111328	+2.87841797	-64.02832031	-67.21435547	+3828	+14.53710938	+1.56445313	-0.83056641	+50.36132813	-71.21337891	-51.17431641	+3084	+13.60546875	-2.16210938	-3.23876953	+2.70263672	-58.97460938	-56.95312500	+2616
+1457970964.84089990	+14.58544922	-1.77978516	-0.37353516	+3.82324219	-64.37988281	-68.04931641	+3828	+14.53710938	+1.55566406	-0.80419922	+49.68017578	-71.91650391	-50.60302734	+3088	+13.60986328	-2.14892578	-3.22998047	+2.87841797	-59.01855469	-57.15087891	+2612
+1457970964.84509990	+14.58544922	-1.76220703	-0.35595703	+4.70214844	-64.68750000	-68.84033203	+3824	+14.53710938	+1.55566406	-0.77783203	+49.04296875	-72.61962891	-50.00976563	+3092	+13.61425781	-2.14013672	-3.22558594	+3.05419922	-59.04052734	-57.37060547	+2612
+1457970964.84929990	+14.58544922	-1.74023438	-0.33398438	+5.58105469	-65.03906250	-69.60937500	+3824	+14.54150391	+1.55566406	-0.74707031	+48.47167969	-73.32275391	-49.52636719	+3092	+13.61865234	-2.13574219	-3.21679688	+3.20800781	-59.10644531	-57.56835938	+2608
+1457970964.85760000	+14.59423828	-1.69628906	-0.30322266	+7.31689453	-65.56640625	-71.05957031	+3820	+14.54589844	+1.55126953	-0.70751953	+46.84570313	-74.53125000	-48.09814453	+3096	+13.63183594	-2.12255859	-3.21240234	+3.44970703	-59.08447266	-57.91992188	+2604
+1457970964.86180000	+14.59863281	-1.67431641	-0.28125000	+8.19580078	-65.85205078	-71.80664063	+3820	+14.55468750	+1.55566406	-0.67675781	+46.36230469	-75.12451172	-47.70263672	+3100	+13.64062500	-2.11816406	-3.20361328	+3.55957031	-59.10644531	-58.09570313	+2600
+1457970964.86590000	+14.60302734	-1.65234375	-0.27246094	+8.98681641	-66.02783203	-72.44384766	+3816	+14.55468750	+1.55566406	-0.65917969	+45.46142578	-75.58593750	-46.91162109	+3100	+13.64501953	-2.10937500	-3.19921875	+3.64746094	-59.06250000	-58.16162109	+2600
+1457970964.87010000	+14.60302734	-1.64355469	-0.26367188	+9.68994141	-66.18164063	-73.03710938	+3812	+14.55908203	+1.55566406	-0.64160156	+44.58251953	-76.02539063	-46.14257813	+3100	+13.64941406	-2.10498047	-3.19921875	+3.69140625	-59.01855469	-58.22753906	+2596
+1457970964.87430000	+14.60742188	-1.63037109	-0.25488281	+10.30517578	-66.37939453	-73.54248047	+3808	+14.56347656	+1.55566406	-0.62841797	+43.79150391	-76.44287109	-45.46142578	+3100	+13.65380859	-2.09619141	-3.19482422	+3.71337891	-58.97460938	-58.24951172	+2596
+1457970964.87840010	+14.60742188	-1.61718750	-0.24609375	+10.83251953	-66.48925781	-73.95996094	+3804	+14.56787109	+1.55566406	-0.61962891	+42.69287109	-76.77246094	-44.49462891	+3096	+13.65380859	-2.09179688	-3.19042969	+3.71337891	-58.93066406	-58.24951172	+2592
+1457970964.88260010	+14.61181641	-1.61279297	-0.24169922	+11.33789063	-66.62109375	-74.35546875	+3800	+14.57226563	+1.55126953	-0.61083984	+41.61621094	-77.05810547	-43.54980469	+3096	+13.65380859	-2.08740234	-3.19042969	+3.69140625	-58.86474609	-58.22753906	+2588
+1457970964.88669990	+14.61621094	-1.60400391	-0.24169922	+11.82128906	-66.73095703	-74.75097656	+3796	+14.58105469	+1.54248047	-0.60205078	+40.58349609	-77.36572266	-42.67089844	+3096	+13.65820313	-2.08300781	-3.18603516	+3.58154297	-58.79882813	-58.16162109	+2584
+1457970964.89089990	+14.62060547	-1.59960938	-0.24169922	+12.21679688	-66.79687500	-75.05859375	+3788	+14.58544922	+1.54687500	-0.60205078	+39.37500000	-77.56347656	-41.52832031	+3092	+13.65820313	-2.07861328	-3.18603516	+3.51562500	-58.75488281	-58.07373047	+2584
+1457970964.89510010	+14.62500000	-1.59960938	-0.24609375	+12.65625000	-66.86279297	-75.41015625	+3784	+14.58984375	+1.53808594	-0.60644531	+38.10058594	-77.76123047	-40.40771484	+3092	+13.65820313	-2.07861328	-3.18603516	+3.38378906	-58.68896484	-57.94189453	+2580
+1457970964.90339990	+14.62939453	-1.60400391	-0.25488281	+13.40332031	-66.97265625	-76.06933594	+3776	+14.59863281	+1.52490234	-0.61523438	+35.41992188	-78.06884766	-37.90283203	+3088	+13.66259766	-2.06982422	-3.18603516	+3.14208984	-58.55712891	-57.67822266	+2572
+1457970964.90759990	+14.62939453	-1.60839844	-0.25927734	+13.77685547	-67.03857422	-76.37695313	+3772	+14.60302734	+1.51171875	-0.62402344	+33.85986328	-78.17871094	-36.43066406	+3088	+13.65820313	-2.06542969	-3.18603516	+3.01025391	-58.49121094	-57.50244141	+2572
+1457970964.91170000	+14.62939453	-1.61718750	-0.26806641	+14.12841797	-67.06054688	-76.68457031	+3768	+14.60302734	+1.49414063	-0.63281250	+32.18994141	-78.28857422	-34.84863281	+3092	+13.65820313	-2.06103516	-3.18603516	+2.83447266	-58.42529297	-57.32666016	+2568
+1457970964.91590000	+14.63378906	-1.62158203	-0.27685547	+14.52392578	-67.14843750	-77.05810547	+3768	+14.60742188	+1.48974609	-0.64160156	+30.58593750	-78.39843750	-33.24462891	+3092	+13.65820313	-2.05664063	-3.18603516	+2.70263672	-58.35937500	-57.15087891	+2568
+1457970964.92010000	+14.63378906	-1.63037109	-0.28125000	+14.98535156	-67.23632813	-77.49755859	+3764	+14.60742188	+1.47656250	-0.64599609	+28.89404297	-78.50830078	-31.55273438	+3092	+13.65380859	-2.05224609	-3.19042969	+2.52685547	-58.31542969	-56.97509766	+2564
+1457970964.92420010	+14.63818359	-1.63476563	-0.29003906	+15.51269531	-67.30224609	-78.00292969	+3760	+14.60742188	+1.46337891	-0.65478516	+27.11425781	-78.61816406	-29.77294922	+3096	+13.65380859	-2.04785156	-3.19042969	+2.37304688	-58.27148438	-56.77734375	+2560
+1457970964.92840000	+14.63818359	-1.64794922	-0.29443359	+16.17187500	-67.43408203	-78.66210938	+3760	+14.60742188	+1.45898438	-0.66357422	+25.37841797	-78.72802734	-27.92724609	+3092	+13.65380859	-2.04785156	-3.19042969	+2.21923828	-58.22753906	-56.60156250	+2560
+1457970964.93260000	+14.64257813	-1.65234375	-0.29882813	+16.87500000	-67.54394531	-79.34326172	+3756	+14.60742188	+1.45019531	-0.66796875	+23.48876953	-78.81591797	-25.94970703	+3092	+13.65380859	-2.04345703	-3.19042969	+2.06542969	-58.20556641	-56.42578125	+2556
+1457970964.93670010	+14.63818359	-1.65234375	-0.30322266	+17.62207031	-67.63183594	-80.06835938	+3752	+14.60302734	+1.43701172	-0.67236328	+21.53320313	-78.94775391	-23.92822266	+3096	+13.65380859	-2.03466797	-3.19042969	+1.93359375	-58.16162109	-56.25000000	+2556
+1457970964.94090010	+14.63818359	-1.66113281	-0.30322266	+18.61083984	-67.80761719	-81.07910156	+3748	+14.60302734	+1.43261719	-0.67236328	+19.68750000	-79.10156250	-21.88476563	+3092	+13.64941406	-2.03027344	-3.18603516	+1.80175781	-58.13964844	-56.09619141	+2552
+1457970964.94510010	+14.63818359	-1.65673828	-0.29882813	+19.59960938	-67.98339844	-82.06787109	+3744	+14.59863281	+1.43261719	-0.66796875	+17.73193359	-79.25537109	-19.75341797	+3092	+13.64941406	-2.02587891	-3.18603516	+1.69189453	-58.11767578	-55.96435547	+2552
+1457970964.94919990	+14.63818359	-1.65673828	-0.29882813	+20.67626953	-68.13720703	-83.12255859	+3740	+14.59423828	+1.42822266	-0.66357422	+15.71044922	-79.40917969	-17.53417969	+3092	+13.64941406	-2.01708984	-3.18603516	+1.58203125	-58.11767578	-55.85449219	+2552
+1457970964.95339990	+14.63818359	-1.65673828	-0.28564453	+22.01660156	-68.35693359	-84.48486328	+3736	+14.59423828	+1.42822266	-0.65478516	+13.66699219	-79.60693359	-15.27099609	+3096	+13.64941406	-2.01269531	-3.18164063	+1.51611328	-58.13964844	-55.76660156	+2548
+1457970964.96170000	+14.64257813	-1.63476563	-0.26367188	+24.82910156	-68.70849609	-87.29736328	+3732	+14.58984375	+1.44140625	-0.62841797	+9.62402344	-79.98046875	-10.70068359	+3100	+13.65380859	-2.00390625	-3.17285156	+1.42822266	-58.18359375	-55.65673828	+2548
+1457970964.96589990	+14.63818359	-1.63037109	-0.24609375	+26.36718750	-68.90625000	-88.85742188	+3732	+14.58984375	+1.44140625	-0.61523438	+7.49267578	-80.22216797	-8.37158203	+3100	+13.65380859	-1.99951172	-3.16845703	+1.40625000	-58.22753906	-55.65673828	+2548
+1457970964.97000000	+14.63818359	-1.62158203	-0.22851563	+27.97119141	-69.08203125	-90.50537109	+3728	+14.58544922	+1.45019531	-0.59765625	+5.33935547	-80.44189453	-5.95458984	+3104	+13.65820313	-1.99511719	-3.16406250	+1.40625000	-58.27148438	-55.67871094	+2548
+1457970964.97840000	+14.63818359	-1.59082031	-0.19775391	+31.44287109	-69.34570313	-93.99902344	+3728	+14.58105469	+1.46337891	-0.56250000	+0.90087891	-80.88134766	-1.07666016	+3108	+13.66259766	-1.98632813	-3.15087891	+1.47216797	-58.38134766	-55.78857422	+2548
+1457970964.98250010	+14.63818359	-1.58203125	-0.17578125	+33.24462891	-69.45556641	-95.82275391	+3728	+14.58105469	+1.47216797	-0.54052734	-1.34033203	-81.12304688	+1.38427734	+3112	+13.66259766	-1.98193359	-3.14648438	+1.49414063	-58.44726563	-55.85449219	+2548
+1457970964.98670010	+14.63818359	-1.56884766	-0.15820313	+35.06835938	-69.54345703	-97.69042969	+3724	+14.58105469	+1.48535156	-0.52734375	-3.53759766	-81.29882813	+3.77929688	+3116	+13.66259766	-1.98193359	-3.13769531	+1.53808594	-58.51318359	-55.96435547	+2548
+1457970964.99090000	+14.63818359	-1.55566406	-0.14501953	+36.82617188	-69.58740234	-99.47021484	+3720	+14.58105469	+1.48095703	-0.51416016	-5.93261719	-81.47460938	+6.26220703	+3116	+13.66699219	-1.97753906	-3.12890625	+1.60400391	-58.62304688	-56.09619141	+2548
+1457970964.99499990	+14.63818359	-1.54687500	-0.12744141	+38.56201172	-69.60937500	-101.25000000	+3716	+14.58105469	+1.48974609	-0.50097656	-8.28369141	-81.65039063	+8.70117188	+3116	+13.67138672	-1.97314453	-3.11572266	+1.66992188	-58.71093750	-56.25000000	+2548
+1457970964.99920010	+14.63818359	-1.53808594	-0.11425781	+40.27587891	-69.60937500	-103.00781250	+3716	+14.58544922	+1.49853516	-0.49218750	-10.45898438	-81.78222656	+11.00830078	+3116	+13.67138672	-1.97314453	-3.10693359	+1.73583984	-58.82080078	-56.40380859	+2548
+1457970965.00340010	+14.63818359	-1.52929688	-0.10986328	+41.85791016	-69.56542969	-104.61181641	+3712	+14.58105469	+1.49414063	-0.48339844	-12.78808594	-81.91406250	+13.29345703	+3112	+13.67138672	-1.96875000	-3.09375000	+1.84570313	-58.95263672	-56.60156250	+2552
+1457970965.00749990	+14.63378906	-1.52490234	-0.10107422	+43.35205078	-69.49951172	-106.12792969	+3708	+14.58105469	+1.49414063	-0.47460938	-15.09521484	-82.02392578	+15.55664063	+3112	+13.67138672	-1.96435547	-3.08496094	+1.91162109	-59.04052734	-56.77734375	+2552
+1457970965.01169990	+14.63378906	-1.52050781	-0.09667969	+44.78027344	-69.45556641	-107.60009766	+3700	+14.58544922	+1.49414063	-0.47460938	-17.31445313	-82.08984375	+17.75390625	+3108	+13.67138672	-1.96435547	-3.07177734	+1.95556641	-59.15039063	-56.93115234	+2552
+1457970965.01589990	+14.63378906	-1.51611328	-0.09667969	+46.03271484	-69.34570313	-108.87451172	+3696	+14.58105469	+1.48535156	-0.47021484	-19.55566406	-82.13378906	+19.86328125	+3108	+13.66699219	-1.95996094	-3.06298828	+1.97753906	-59.26025391	-57.08496094	+2556
+1457970965.02420000	+14.62939453	-1.52929688	-0.10107422	+48.25195313	-69.19189453	-111.18164063	+3684	+14.58105469	+1.47216797	-0.47460938	-23.95019531	-82.17773438	+23.99414063	+3104	+13.65820313	-1.95996094	-3.04541016	+1.95556641	-59.43603516	-57.26074219	+2552
+1457970965.02839990	+14.62500000	-1.53369141	-0.10986328	+49.10888672	-69.06005859	-112.08251953	+3680	+14.58105469	+1.45898438	-0.48339844	-25.81787109	-82.13378906	+25.66406250	+3104	+13.65380859	-1.95556641	-3.04101563	+1.91162109	-59.47998047	-57.30468750	+2552
+1457970965.03250000	+14.62500000	-1.53808594	-0.11865234	+49.89990234	-68.92822266	-112.89550781	+3676	+14.58105469	+1.45019531	-0.49218750	-27.79541016	-82.08984375	+27.48779297	+3100	+13.64941406	-1.95117188	-3.03662109	+1.86767578	-59.52392578	-57.28271484	+2552
+1457970965.03670000	+14.62060547	-1.54248047	-0.12744141	+50.73486328	-68.84033203	-113.75244141	+3672	+14.57666016	+1.44140625	-0.50097656	-29.86083984	-82.02392578	+29.35546875	+3100	+13.64501953	-1.94677734	-3.03222656	+1.80175781	-59.54589844	-57.28271484	+2552
+1457970965.04080010	+14.62060547	-1.54687500	-0.13623047	+51.41601563	-68.73046875	-114.45556641	+3672	+14.57226563	+1.43261719	-0.50976563	-31.86035156	-81.95800781	+31.15722656	+3100	+13.64062500	-1.94238281	-3.03222656	+1.73583984	-59.56787109	-57.26074219	+2552
+1457970965.04500010	+14.61181641	-1.55566406	-0.14941406	+52.03125000	-68.66455078	-115.11474609	+3668	+14.57226563	+1.41943359	-0.51855469	-33.92578125	-81.87011719	+33.00292969	+3100	+13.63623047	-1.94238281	-3.03222656	+1.66992188	-59.58984375	-57.21679688	+2552
+1457970965.04920010	+14.60742188	-1.56445313	-0.15380859	+52.64648438	-68.62060547	-115.77392578	+3668	+14.56787109	+1.40625000	-0.52294922	-36.03515625	-81.76025391	+34.91455078	+3104	+13.62744141	-1.93798828	-3.02783203	+1.58203125	-59.61181641	-57.17285156	+2548
+1457970965.05329990	+14.60742188	-1.57324219	-0.16699219	+53.12988281	-68.55468750	-116.32324219	+3668	+14.56347656	+1.39306641	-0.53173828	-38.23242188	-81.65039063	+36.89208984	+3104	+13.62304688	-1.93359375	-3.02783203	+1.49414063	-59.63378906	-57.10693359	+2548
+1457970965.05749990	+14.60302734	-1.57763672	-0.17578125	+53.61328125	-68.48876953	-116.82861328	+3664	+14.55908203	+1.38867188	-0.54052734	-40.23193359	-81.51855469	+38.73779297	+3104	+13.61865234	-1.92919922	-3.02343750	+1.42822266	-59.67773438	-57.06298828	+2544
+1457970965.06170010	+14.60302734	-1.57763672	-0.17578125	+54.25048828	-68.48876953	-117.48779297	+3660	+14.55468750	+1.38427734	-0.54492188	-42.29736328	-81.38671875	+40.62744141	+3104	+13.61425781	-1.92480469	-3.02343750	+1.36230469	-59.69970703	-57.01904297	+2544
+1457970965.06580000	+14.59863281	-1.58642578	-0.18017578	+54.64599609	-68.46679688	-117.94921875	+3660	+14.55468750	+1.37988281	-0.54931641	-44.38476563	-81.23291016	+42.60498047	+3100	+13.60986328	-1.92041016	-3.02343750	+1.31835938	-59.69970703	-56.99707031	+2540
+1457970965.06999990	+14.59863281	-1.58203125	-0.18896484	+55.06347656	-68.44482422	-118.36669922	+3660	+14.55029297	+1.37548828	-0.55371094	-46.31835938	-81.07910156	+44.42871094	+3100	+13.60546875	-1.91601563	-3.01904297	+1.27441406	-59.72167969	-56.95312500	+2540
+1457970965.07830000	+14.58984375	-1.57763672	-0.18017578	+56.05224609	-68.48876953	-119.42138672	+3656	+14.54150391	+1.37988281	-0.54492188	-50.55908203	-80.81542969	+48.51562500	+3096	+13.60107422	-1.90722656	-3.01904297	+1.23046875	-59.76562500	-56.95312500	+2536
+1457970965.08250000	+14.58984375	-1.57324219	-0.17578125	+56.51367188	-68.53271484	-119.90478516	+3652	+14.54150391	+1.37988281	-0.53613281	-52.62451172	-80.68359375	+50.53710938	+3092	+13.59667969	-1.90283203	-3.01464844	+1.20849609	-59.80957031	-56.99707031	+2532
+1457970965.08670000	+14.58984375	-1.56884766	-0.16699219	+57.04101563	-68.59863281	-120.47607422	+3652	+14.53710938	+1.38427734	-0.52734375	-54.62402344	-80.52978516	+52.49267578	+3092	+13.59667969	-1.89843750	-3.01464844	+1.20849609	-59.83154297	-57.01904297	+2528
+1457970965.09080000	+14.59423828	-1.56445313	-0.16259766	+57.37060547	-68.64257813	-120.82763672	+3652	+14.53710938	+1.38867188	-0.51855469	-56.55761719	-80.37597656	+54.44824219	+3092	+13.59667969	-1.89404297	-3.01025391	+1.20849609	-59.87548828	-57.06298828	+2528
+1457970965.09500000	+14.59423828	-1.55566406	-0.15820313	+57.74414063	-68.66455078	-121.22314453	+3648	+14.53710938	+1.40185547	-0.50976563	-58.42529297	-80.24414063	+56.33789063	+3092	+13.59667969	-1.88964844	-3.01025391	+1.23046875	-59.91943359	-57.12890625	+2524
+1457970965.09920000	+14.59863281	-1.54248047	-0.14941406	+58.20556641	-68.73046875	-121.68457031	+3648	+14.53710938	+1.41064453	-0.50097656	-60.20507813	-80.11230469	+58.16162109	+3092	+13.59667969	-1.88964844	-3.01025391	+1.25244141	-59.96337891	-57.19482422	+2520
+1457970965.10330010	+14.59863281	-1.53369141	-0.14062500	+58.53515625	-68.77441406	-122.01416016	+3648	+14.53710938	+1.41943359	-0.48779297	-61.96289063	-79.98046875	+59.96337891	+3092	+13.59667969	-1.88525391	-3.01025391	+1.27441406	-59.98535156	-57.28271484	+2520
+1457970965.10750010	+14.59863281	-1.52490234	-0.13623047	+58.88671875	-68.81835938	-122.38769531	+3644	+14.53710938	+1.42822266	-0.47460938	-63.74267578	-79.84863281	+61.80908203	+3088	+13.59667969	-1.88085938	-3.01025391	+1.29638672	-60.02929688	-57.34863281	+2516
+1457970965.11159990	+14.60302734	-1.52050781	-0.13183594	+59.15039063	-68.86230469	-122.71728516	+3640	+14.53710938	+1.43261719	-0.46582031	-65.25878906	-79.71679688	+63.34716797	+3084	+13.59667969	-1.87646484	-3.01025391	+1.31835938	-60.05126953	-57.41455078	+2512
+1457970965.11579990	+14.60302734	-1.51611328	-0.12744141	+59.41406250	-68.90625000	-123.00292969	+3636	+14.53710938	+1.43701172	-0.45703125	-66.79687500	-79.58496094	+64.90722656	+3084	+13.59667969	-1.87207031	-3.01025391	+1.31835938	-60.07324219	-57.45849609	+2508
+1457970965.11999990	+14.60742188	-1.50732422	-0.12744141	+59.72167969	-68.92822266	-123.33251953	+3636	+14.53710938	+1.44580078	-0.44824219	-68.31298828	-79.45312500	+66.46728516	+3080	+13.59667969	-1.86767578	-3.01464844	+1.31835938	-60.09521484	-57.52441406	+2508
+1457970965.12830000	+14.61181641	-1.49414063	-0.13183594	+60.18310547	-68.97216797	-123.85986328	+3628	+14.53710938	+1.45898438	-0.45703125	-70.44433594	-79.21142578	+68.62060547	+3068	+13.59667969	-1.85888672	-3.02343750	+1.25244141	-60.11718750	-57.54638672	+2504
+1457970965.13249990	+14.61621094	-1.48974609	-0.13623047	+60.38085938	-68.97216797	-124.07958984	+3624	+14.53710938	+1.45898438	-0.46142578	-71.43310547	-79.10156250	+69.58740234	+3064	+13.59667969	-1.85449219	-3.03222656	+1.20849609	-60.11718750	-57.54638672	+2500
+1457970965.13660000	+14.61621094	-1.48974609	-0.14941406	+60.44677734	-68.95019531	-124.21142578	+3624	+14.53710938	+1.46337891	-0.47021484	-72.15820313	-78.99169922	+70.29052734	+3060	+13.59667969	-1.84570313	-3.04101563	+1.16455078	-60.07324219	-57.50244141	+2500
+1457970965.14080000	+14.62060547	-1.48974609	-0.16699219	+60.51269531	-68.92822266	-124.32128906	+3620	+14.53710938	+1.46337891	-0.48779297	-72.61962891	-78.90380859	+70.70800781	+3060	+13.59667969	-1.84130859	-3.05419922	+1.09863281	-60.02929688	-57.48046875	+2500
+1457970965.14500000	+14.62060547	-1.48974609	-0.18017578	+60.53466797	-68.90625000	-124.40917969	+3620	+14.53271484	+1.46337891	-0.50097656	-73.10302734	-78.81591797	+71.10351563	+3056	+13.59667969	-1.83251953	-3.06738281	+1.03271484	-59.98535156	-57.41455078	+2500
+1457970965.14910010	+14.62500000	-1.48974609	-0.20654297	+60.49072266	-68.84033203	-124.38720703	+3620	+14.53271484	+1.46337891	-0.52734375	-73.30078125	-78.77197266	+71.21337891	+3056	+13.59228516	-1.82373047	-3.08496094	+0.94482422	-59.91943359	-57.32666016	+2500
+1457970965.15330000	+14.62500000	-1.48974609	-0.23291016	+60.38085938	-68.77441406	-124.34326172	+3620	+14.53271484	+1.45898438	-0.55810547	-73.14697266	-78.72802734	+70.94970703	+3060	+13.59228516	-1.81054688	-3.10253906	+0.83496094	-59.85351563	-57.23876953	+2500
+1457970965.15750000	+14.62939453	-1.48974609	-0.26367188	+60.29296875	-68.70849609	-124.29931641	+3620	+14.52832031	+1.45898438	-0.58886719	-72.90527344	-78.70605469	+70.59814453	+3064	+13.59228516	-1.80175781	-3.12011719	+0.72509766	-59.78759766	-57.15087891	+2500
+1457970965.16160010	+14.63378906	-1.48974609	-0.29443359	+60.13916016	-68.59863281	-124.18945313	+3624	+14.53271484	+1.46337891	-0.61962891	-72.68554688	-78.70605469	+70.29052734	+3064	+13.59228516	-1.79296875	-3.14208984	+0.65917969	-59.69970703	-57.08496094	+2504
+1457970965.16580010	+14.63818359	-1.48974609	-0.33398438	+59.89746094	-68.48876953	-123.99169922	+3624	+14.53271484	+1.46337891	-0.65917969	-72.07031250	-78.72802734	+69.52148438	+3068	+13.58789063	-1.77978516	-3.16845703	+0.57128906	-59.56787109	-57.01904297	+2504
+1457970965.17409990	+14.64697266	-1.47656250	-0.41748047	+59.41406250	-68.20312500	-123.53027344	+3632	+14.53710938	+1.47216797	-0.73828125	-70.46630859	-78.83789063	+67.69775391	+3084	+13.58789063	-1.74902344	-3.22998047	+0.48339844	-59.30419922	-56.90917969	+2508
+1457970965.17829990	+14.65136719	-1.47216797	-0.46582031	+59.15039063	-68.04931641	-123.28857422	+3636	+14.53710938	+1.47656250	-0.78222656	-69.38964844	-78.88183594	+66.48925781	+3092	+13.58789063	-1.73583984	-3.26513672	+0.43945313	-59.12841797	-56.88720703	+2512
+1457970965.18249990	+14.66015625	-1.46337891	-0.50537109	+58.97460938	-67.87353516	-123.09082031	+3640	+14.54150391	+1.48535156	-0.82617188	-68.15917969	-78.96972656	+65.14892578	+3100	+13.58349609	-1.71826172	-3.30029297	+0.46142578	-58.97460938	-56.90917969	+2516
+1457970965.18660000	+14.66894531	-1.44580078	-0.54931641	+58.84277344	-67.69775391	-122.93701172	+3648	+14.55029297	+1.49853516	-0.87011719	-66.99462891	-79.07958984	+63.87451172	+3108	+13.58789063	-1.70068359	-3.33105469	+0.50537109	-58.79882813	-56.95312500	+2520
+1457970965.19490000	+14.69091797	-1.41064453	-0.64160156	+58.55712891	-67.30224609	-122.56347656	+3656	+14.56787109	+1.53369141	-0.96240234	-63.96240234	-79.29931641	+60.64453125	+3132	+13.59228516	-1.66113281	-3.41015625	+0.70312500	-58.44726563	-57.19482422	+2528
+1457970965.19910000	+14.70410156	-1.38427734	-0.68115234	+58.53515625	-67.10449219	-122.45361328	+3664	+14.57666016	+1.56005859	-1.00195313	-62.57812500	-79.40917969	+59.21630859	+3140	+13.60107422	-1.64355469	-3.44970703	+0.87890625	-58.27148438	-57.37060547	+2532
+1457970965.20330000	+14.71728516	-1.35351563	-0.72070313	+58.55712891	-66.88476563	-122.40966797	+3668	+14.58984375	+1.59082031	-1.04589844	-60.88623047	-79.54101563	+57.48046875	+3152	+13.60546875	-1.61718750	-3.49804688	+1.14257813	-58.05175781	-57.63427734	+2540
+1457970965.20740010	+14.73486328	-1.32275391	-0.76025391	+58.62304688	-66.68701172	-122.38769531	+3676	+14.60302734	+1.62158203	-1.08544922	-59.37011719	-79.65087891	+55.96435547	+3160	+13.60986328	-1.59521484	-3.54199219	+1.38427734	-57.85400391	-57.85400391	+2544
+1457970965.21160010	+14.74804688	-1.28759766	-0.79541016	+58.73291016	-66.48925781	-122.36572266	+3680	+14.61621094	+1.65673828	-1.12500000	-57.85400391	-79.73876953	+54.40429688	+3168	+13.61425781	-1.56884766	-3.58154297	+1.62597656	-57.67822266	-58.09570313	+2548
+1457970965.21580000	+14.76562500	-1.24804688	-0.83496094	+58.88671875	-66.29150391	-122.43164063	+3684	+14.63378906	+1.69189453	-1.16455078	-56.51367188	-79.84863281	+53.04199219	+3176	+13.62304688	-1.54687500	-3.62548828	+1.91162109	-57.52441406	-58.40332031	+2548
+1457970965.21989990	+14.78320313	-1.20410156	-0.86572266	+59.08447266	-66.09375000	-122.51953125	+3692	+14.64697266	+1.73583984	-1.19970703	-55.30517578	-79.93652344	+51.85546875	+3184	+13.62744141	-1.52050781	-3.66064453	+2.21923828	-57.39257813	-58.71093750	+2552
+1457970965.22410010	+14.80078125	-1.16015625	-0.90087891	+59.30419922	-65.91796875	-122.58544922	+3696	+14.66455078	+1.77539063	-1.23925781	-54.00878906	-79.98046875	+50.60302734	+3192	+13.64062500	-1.49414063	-3.70458984	+2.52685547	-57.23876953	-59.01855469	+2556
+1457970965.22830010	+14.82275391	-1.12060547	-0.93603516	+59.41406250	-65.74218750	-122.60742188	+3700	+14.67773438	+1.81933594	-1.27441406	-53.02001953	-80.02441406	+49.63623047	+3200	+13.64501953	-1.46777344	-3.74414063	+2.83447266	-57.10693359	-59.32617188	+2556
+1457970965.23659990	+14.85791016	-1.02832031	-1.01074219	+59.65576172	-65.39062500	-122.58544922	+3708	+14.70849609	+1.90722656	-1.35351563	-50.75683594	-80.06835938	+47.48291016	+3212	+13.66259766	-1.40625000	-3.83203125	+3.44970703	-56.79931641	-59.87548828	+2564
+1457970965.24490000	+14.88867188	-0.94482422	-1.08984375	+59.69970703	-65.06103516	-122.45361328	+3716	+14.73046875	+1.99511719	-1.43701172	-49.06494141	-80.09033203	+45.85693359	+3224	+13.67578125	-1.34472656	-3.92431641	+4.04296875	-56.51367188	-60.38085938	+2568
+1457970965.24910000	+14.91064453	-0.90087891	-1.13378906	+59.63378906	-64.92919922	-122.29980469	+3716	+14.74365234	+2.03466797	-1.48974609	-47.92236328	-80.04638672	+44.71435547	+3228	+13.68457031	-1.31396484	-3.96826172	+4.28466797	-56.38183594	-60.57861328	+2568
+1457970965.25330000	+14.92822266	-0.86572266	-1.18212891	+59.45800781	-64.77539063	-122.08007813	+3720	+14.75244141	+2.07861328	-1.54248047	-46.99951172	-80.00244141	+43.83544922	+3236	+13.69335938	-1.27880859	-4.01660156	+4.50439453	-56.25000000	-60.77636719	+2568
+1457970965.25740000	+14.94580078	-0.82177734	-1.23046875	+59.28222656	-64.59960938	-121.86035156	+3720	+14.76123047	+2.11376953	-1.59082031	-46.09863281	-79.98046875	+42.95654297	+3240	+13.69775391	-1.24365234	-4.06054688	+4.74609375	-56.11816406	-60.97412109	+2568
+1457970965.26160000	+14.96337891	-0.78222656	-1.28320313	+59.06250000	-64.44580078	-121.55273438	+3724	+14.77001953	+2.15332031	-1.65234375	-44.86816406	-79.91455078	+41.77001953	+3248	+13.70654297	-1.20849609	-4.10888672	+4.94384766	-55.98632813	-61.12792969	+2568
+1457970965.26570010	+14.97656250	-0.74267578	-1.34472656	+58.66699219	-64.22607422	-121.11328125	+3728	+14.77441406	+2.19726563	-1.71826172	-43.52783203	-79.80468750	+40.47363281	+3260	+13.71093750	-1.17333984	-4.16601563	+5.14160156	-55.78857422	-61.23779297	+2568
+1457970965.26990010	+14.99414063	-0.70751953	-1.41064453	+58.20556641	-64.05029297	-120.62988281	+3728	+14.77880859	+2.22802734	-1.78857422	-42.18750000	-79.73876953	+39.13330078	+3264	+13.71533203	-1.13378906	-4.21875000	+5.29541016	-55.59082031	-61.32568359	+2572
+1457970965.27410010	+15.00732422	-0.67675781	-1.47656250	+57.76611328	-63.85253906	-120.16845703	+3728	+14.77880859	+2.25878906	-1.85449219	-40.82519531	-79.67285156	+37.79296875	+3272	+13.71972656	-1.09423828	-4.27148438	+5.44921875	-55.41503906	-61.39160156	+2572
+1457970965.27819990	+15.01611328	-0.64599609	-1.54248047	+57.26074219	-63.63281250	-119.66308594	+3728	+14.78320313	+2.29394531	-1.92480469	-39.30908203	-79.56298828	+36.29882813	+3284	+13.72412109	-1.05908203	-4.32421875	+5.58105469	-55.21728516	-61.45751953	+2568
+1457970965.28660010	+15.04687500	-0.58007813	-1.67431641	+56.38183594	-63.19335938	-118.74023438	+3728	+14.78759766	+2.35546875	-2.06103516	-36.32080078	-79.40917969	+33.35449219	+3304	+13.72851563	-0.98437500	-4.42968750	+5.84472656	-54.84375000	-61.61132813	+2564
+1457970965.29070000	+15.06005859	-0.54492188	-1.74462891	+55.94238281	-62.95166016	-118.25683594	+3728	+14.79199219	+2.39501953	-2.13574219	-34.45312500	-79.27734375	+31.53076172	+3316	+13.73291016	-0.94921875	-4.48242188	+5.95458984	-54.64599609	-61.65527344	+2564
+1457970965.29489990	+15.07324219	-0.50976563	-1.81494141	+55.50292969	-62.68798828	-117.77343750	+3724	+14.79638672	+2.43017578	-2.21484375	-32.51953125	-79.14550781	+29.64111328	+3332	+13.73730469	-0.90966797	-4.53515625	+6.10839844	-54.42626953	-61.72119141	+2560
+1457970965.29909990	+15.08642578	-0.47460938	-1.87646484	+55.19531250	-62.42431641	-117.42187500	+3724	+14.80078125	+2.46972656	-2.27197266	-30.93750000	-79.10156250	+28.14697266	+3340	+13.74609375	-0.87011719	-4.58349609	+6.28417969	-54.22851563	-61.83105469	+2556
+1457970965.30320000	+15.09960938	-0.43066406	-1.93798828	+54.93164063	-62.18261719	-117.04833984	+3720	+14.80078125	+2.50488281	-2.33789063	-29.06982422	-79.01367188	+26.34521484	+3348	+13.75048828	-0.83056641	-4.63183594	+6.48193359	-54.03076172	-61.91894531	+2556
+1457970965.30740000	+15.10839844	-0.39550781	-2.00390625	+54.66796875	-61.91894531	-116.69677734	+3716	+14.80517578	+2.54882813	-2.40380859	-27.20214844	-78.90380859	+24.56542969	+3364	+13.75488281	-0.79101563	-4.68457031	+6.65771484	-53.81103516	-62.00683594	+2552
+1457970965.31160000	+15.12158203	-0.35595703	-2.05664063	+54.51416016	-61.67724609	-116.45507813	+3712	+14.80957031	+2.59716797	-2.45214844	-25.66406250	-78.85986328	+23.13720703	+3372	+13.75927734	-0.75146484	-4.72851563	+6.89941406	-53.65722656	-62.13867188	+2544
+1457970965.31570010	+15.13476563	-0.31201172	-2.10498047	+54.49218750	-61.47949219	-116.34521484	+3704	+14.81835938	+2.64111328	-2.50488281	-23.95019531	-78.79394531	+21.51123047	+3384	+13.76367188	-0.71191406	-4.76806641	+7.14111328	-53.52539063	-62.29248047	+2540
+1457970965.31990000	+15.15234375	-0.25927734	-2.14892578	+54.58007813	-61.28173828	-116.25732422	+3700	+14.82714844	+2.69384766	-2.55761719	-22.21435547	-78.70605469	+19.92919922	+3396	+13.77246094	-0.67236328	-4.80761719	+7.40478516	-53.39355469	-62.49023438	+2532
+1457970965.32410000	+15.16552734	-0.20654297	-2.18408203	+54.77783203	-61.08398438	-116.27929688	+3692	+14.83593750	+2.74658203	-2.59716797	-20.76416016	-78.68408203	+18.63281250	+3404	+13.78564453	-0.63281250	-4.84277344	+7.71240234	-53.28369141	-62.68798828	+2528
+1457970965.32820010	+15.17871094	-0.14941406	-2.21923828	+55.01953125	-60.93017578	-116.34521484	+3688	+14.84912109	+2.80371094	-2.63671875	-19.20410156	-78.64013672	+17.20458984	+3412	+13.79443359	-0.58886719	-4.87792969	+8.02001953	-53.19580078	-62.90771484	+2520
+1457970965.33660010	+15.20507813	-0.03515625	-2.27636719	+55.59082031	-60.64453125	-116.54296875	+3672	+14.86669922	+2.92675781	-2.70263672	-16.36962891	-78.59619141	+14.74365234	+3428	+13.81640625	-0.50537109	-4.94384766	+8.72314453	-53.02001953	-63.39111328	+2508
+1457970965.34069990	+15.21826172	+0.02636719	-2.28955078	+56.00830078	-60.55664063	-116.78466797	+3660	+14.87988281	+2.98828125	-2.72021484	-15.11718750	-78.64013672	+13.66699219	+3436	+13.82958984	-0.46142578	-4.97460938	+9.11865234	-52.97607422	-63.65478516	+2500
+1457970965.34489990	+15.23144531	+0.08789063	-2.30712891	+56.44775391	-60.49072266	-117.02636719	+3652	+14.88867188	+3.04980469	-2.74218750	-13.88671875	-78.66210938	+12.63427734	+3440	+13.83837891	-0.41748047	-5.00097656	+9.49218750	-52.95410156	-63.91845703	+2492
+1457970965.34900000	+15.24462891	+0.14941406	-2.32031250	+56.88720703	-60.42480469	-117.26806641	+3644	+14.89746094	+3.11132813	-2.76416016	-12.70019531	-78.66210938	+11.62353516	+3448	+13.85156250	-0.37353516	-5.02734375	+9.84375000	-52.93212891	-64.18212891	+2484
+1457970965.35320000	+15.25781250	+0.21093750	-2.33349609	+57.34863281	-60.38085938	-117.55371094	+3632	+14.91064453	+3.17724609	-2.78613281	-11.57958984	-78.68408203	+10.67871094	+3452	+13.86474609	-0.32958984	-5.04931641	+10.19531250	-52.95410156	-64.42382813	+2476
+1457970965.35739990	+15.26660156	+0.27685547	-2.34228516	+57.81005859	-60.33691406	-117.83935547	+3624	+14.91943359	+3.23876953	-2.80371094	-10.45898438	-78.70605469	+9.73388672	+3460	+13.87792969	-0.28564453	-5.07128906	+10.56884766	-52.97607422	-64.70947266	+2468
+1457970965.36150000	+15.27539063	+0.33837891	-2.35107422	+58.27148438	-60.29296875	-118.12500000	+3612	+14.92822266	+3.30029297	-2.82568359	-9.33837891	-78.72802734	+8.81103516	+3464	+13.89111328	-0.24169922	-5.09326172	+10.94238281	-52.97607422	-64.97314453	+2460
+1457970965.36570000	+15.28417969	+0.39550781	-2.36425781	+58.68896484	-60.24902344	-118.36669922	+3600	+14.93261719	+3.36181641	-2.83886719	-8.28369141	-78.77197266	+7.93212891	+3472	+13.90429688	-0.19335938	-5.11523438	+11.29394531	-52.97607422	-65.19287109	+2452
+1457970965.36990000	+15.29296875	+0.45263672	-2.37744141	+59.04052734	-60.20507813	-118.58642578	+3588	+14.93701172	+3.41455078	-2.85644531	-7.25097656	-78.79394531	+7.05322266	+3476	+13.91308594	-0.14501953	-5.13720703	+11.62353516	-52.97607422	-65.39062500	+2444
+1457970965.37400010	+15.29736328	+0.50537109	-2.39062500	+59.34814453	-60.16113281	-118.78417969	+3580	+14.93701172	+3.46728516	-2.87841797	-6.15234375	-78.79394531	+6.13037109	+3484	+13.91748047	-0.10107422	-5.15917969	+11.90917969	-52.97607422	-65.56640625	+2436
+1457970965.37820010	+15.30175781	+0.56250000	-2.40820313	+59.65576172	-60.11718750	-118.93798828	+3568	+14.93701172	+3.52441406	-2.89599609	-5.14160156	-78.79394531	+5.27343750	+3492	+13.92626953	-0.05273438	-5.18115234	+12.19482422	-52.97607422	-65.72021484	+2428
+1457970965.38649990	+15.31054688	+0.65478516	-2.44335938	+60.09521484	-60.00732422	-119.17968750	+3552	+14.93701172	+3.60791016	-2.94433594	-3.05419922	-78.77197266	+3.38378906	+3504	+13.93505859	+0.03076172	-5.21630859	+12.67822266	-53.02001953	-66.02783203	+2416
+1457970965.39070010	+15.31494141	+0.70312500	-2.47412109	+60.22705078	-59.91943359	-119.20166016	+3548	+14.93701172	+3.65185547	-2.97070313	-1.97753906	-78.72802734	+2.43896484	+3516	+13.94384766	+0.07910156	-5.23828125	+12.89794922	-53.02001953	-66.09375000	+2412
+1457970965.39490010	+15.31933594	+0.73828125	-2.50048828	+60.31494141	-59.80957031	-119.20166016	+3540	+14.93261719	+3.69140625	-3.00146484	-0.90087891	-78.66210938	+1.45019531	+3524	+13.95263672	+0.11865234	-5.26025391	+13.07373047	-53.02001953	-66.15966797	+2404
+1457970965.39899990	+15.31933594	+0.77783203	-2.52685547	+60.42480469	-59.72167969	-119.24560547	+3536	+14.92382813	+3.73095703	-3.02783203	+0.15380859	-78.61816406	+0.50537109	+3532	+13.95703125	+0.16259766	-5.27783203	+13.27148438	-53.02001953	-66.22558594	+2396
+1457970965.40319990	+15.31933594	+0.82177734	-2.55322266	+60.49072266	-59.61181641	-119.20166016	+3528	+14.91943359	+3.77050781	-3.05859375	+1.23046875	-78.55224609	-0.46142578	+3544	+13.96142578	+0.20654297	-5.29980469	+13.44726563	-52.99804688	-66.26953125	+2388
+1457970965.40739990	+15.32373047	+0.85693359	-2.58398438	+60.51269531	-59.47998047	-119.15771484	+3524	+14.91064453	+3.80126953	-3.08935547	+2.26318359	-78.46435547	-1.42822266	+3556	+13.96142578	+0.25048828	-5.32177734	+13.60107422	-52.95410156	-66.26953125	+2384
+1457970965.41150000	+15.32373047	+0.89208984	-2.61035156	+60.60058594	-59.39208984	-119.15771484	+3520	+14.90185547	+3.83203125	-3.11572266	+3.18603516	-78.37646484	-2.28515625	+3568	+13.96142578	+0.29443359	-5.33496094	+13.75488281	-52.95410156	-66.29150391	+2376
+1457970965.41980000	+15.32373047	+0.96679688	-2.65869141	+60.77636719	-59.19433594	-119.13574219	+3516	+14.88867188	+3.89794922	-3.16845703	+5.00976563	-78.22265625	-3.95507813	+3588	+13.96582031	+0.37353516	-5.36132813	+14.06250000	-52.99804688	-66.33544922	+2360
+1457970965.42400000	+15.32373047	+1.00634766	-2.67626953	+60.93017578	-59.10644531	-119.17968750	+3512	+14.88427734	+3.93310547	-3.18603516	+5.84472656	-78.20068359	-4.70214844	+3600	+13.97021484	+0.41308594	-5.37451172	+14.23828125	-53.02001953	-66.37939453	+2348
+1457970965.42820000	+15.32373047	+1.04589844	-2.69384766	+61.04003906	-59.01855469	-119.17968750	+3512	+14.87988281	+3.96826172	-3.20361328	+6.72363281	-78.13476563	-5.47119141	+3612	+13.97460938	+0.45703125	-5.38330078	+14.41406250	-53.04199219	-66.40136719	+2340
+1457970965.43230010	+15.32373047	+1.08544922	-2.71582031	+61.17187500	-58.93066406	-119.15771484	+3508	+14.87109375	+4.00781250	-3.22558594	+7.51464844	-78.04687500	-6.13037109	+3624	+13.98339844	+0.49658203	-5.39648438	+14.58984375	-53.06396484	-66.42333984	+2332
+1457970965.43650010	+15.32373047	+1.12939453	-2.72021484	+61.45751953	-58.88671875	-119.31152344	+3508	+14.86230469	+4.04736328	-3.23437500	+8.19580078	-78.04687500	-6.70166016	+3632	+13.98339844	+0.54052734	-5.40527344	+14.80957031	-53.08593750	-66.46728516	+2324
+1457970965.44070010	+15.32373047	+1.17333984	-2.72021484	+61.76513672	-58.86474609	-119.46533203	+3504	+14.86230469	+4.08691406	-3.23876953	+8.87695313	-78.04687500	-7.25097656	+3644	+13.98779297	+0.58007813	-5.40966797	+15.02929688	-53.12988281	-66.55517578	+2316
+1457970965.44479990	+15.32373047	+1.22167969	-2.72021484	+62.07275391	-58.86474609	-119.59716797	+3500	+14.85351563	+4.13085938	-3.24316406	+9.44824219	-78.02490234	-7.66845703	+3652	+13.99218750	+0.61962891	-5.40966797	+15.24902344	-53.17382813	-66.64306641	+2308
+1457970965.44899990	+15.31933594	+1.26562500	-2.71582031	+62.40234375	-58.88671875	-119.79492188	+3500	+14.84912109	+4.17480469	-3.23437500	+9.93164063	-78.06884766	-7.99804688	+3664	+13.99218750	+0.65478516	-5.41406250	+15.46875000	-53.23974609	-66.75292969	+2296
+1457970965.45729990	+15.32373047	+1.36230469	-2.70263672	+63.10546875	-58.95263672	-120.14648438	+3504	+14.84912109	+4.26708984	-3.21240234	+10.83251953	-78.24462891	-8.59130859	+3692	+14.00537109	+0.73388672	-5.40527344	+15.97412109	-53.43750000	-67.01660156	+2280
+1457970965.46149990	+15.32373047	+1.41503906	-2.68505859	+63.56689453	-59.01855469	-120.43212891	+3508	+14.84472656	+4.31542969	-3.19482422	+11.25000000	-78.33251953	-8.78906250	+3704	+14.01416016	+0.76904297	-5.40087891	+16.25976563	-53.54736328	-67.17041016	+2272
+1457970965.46569990	+15.32373047	+1.45898438	-2.66748047	+63.96240234	-59.06250000	-120.65185547	+3508	+14.84472656	+4.36376953	-3.18164063	+11.60156250	-78.42041016	-8.98681641	+3716	+14.02294922	+0.80419922	-5.39648438	+16.52343750	-53.63525391	-67.32421875	+2264
+1457970965.46980000	+15.32373047	+1.50732422	-2.64990234	+64.37988281	-59.12841797	-120.89355469	+3508	+14.84033203	+4.41210938	-3.16406250	+11.93115234	-78.48632813	-9.11865234	+3724	+14.02734375	+0.83935547	-5.39208984	+16.78710938	-53.70117188	-67.47802734	+2264
+1457970965.47400000	+15.32373047	+1.55566406	-2.62792969	+64.79736328	-59.21630859	-121.13525391	+3512	+14.83593750	+4.45605469	-3.14208984	+12.19482422	-78.59619141	-9.20654297	+3736	+14.02734375	+0.87451172	-5.38330078	+17.05078125	-53.78906250	-67.63183594	+2264
+1457970965.47820000	+15.32373047	+1.59960938	-2.61035156	+65.14892578	-59.28222656	-121.35498047	+3516	+14.83593750	+4.49121094	-3.12011719	+12.39257813	-78.70605469	-9.25048828	+3744	+14.03173828	+0.91406250	-5.37451172	+17.31445313	-53.89892578	-67.78564453	+2268
+1457970965.48650000	+15.32373047	+1.68750000	-2.57080078	+65.89599609	-59.45800781	-121.81640625	+3520	+14.83593750	+4.57031250	-3.07177734	+12.83203125	-78.96972656	-9.42626953	+3760	+14.04052734	+0.97558594	-5.34814453	+17.77587891	-54.14062500	-68.07128906	+2280
+1457970965.49070000	+15.32373047	+1.72705078	-2.55322266	+66.22558594	-59.52392578	-121.99218750	+3520	+14.83154297	+4.60546875	-3.05859375	+13.02978516	-79.05761719	-9.49218750	+3768	+14.04492188	+1.00634766	-5.33935547	+17.97363281	-54.22851563	-68.18115234	+2288
+1457970965.49480010	+15.32373047	+1.76220703	-2.53564453	+66.53320313	-59.58984375	-122.18994141	+3520	+14.83154297	+4.64062500	-3.04101563	+13.22753906	-79.14550781	-9.58007813	+3772	+14.04931641	+1.03710938	-5.33056641	+18.17138672	-54.33837891	-68.29101563	+2296
+1457970965.50309990	+15.32373047	+1.83251953	-2.50927734	+67.06054688	-59.69970703	-122.47558594	+3520	+14.81835938	+4.70214844	-3.01025391	+13.68896484	-79.29931641	-9.82177734	+3776	+14.05371094	+1.09863281	-5.31298828	+18.50097656	-54.49218750	-68.42285156	+2312
+1457970965.51149990	+15.31933594	+1.88085938	-2.49169922	+67.36816406	-59.80957031	-122.60742188	+3516	+14.80517578	+4.75048828	-2.98388672	+14.17236328	-79.38720703	-10.15136719	+3776	+14.05371094	+1.15576172	-5.29980469	+18.69873047	-54.62402344	-68.40087891	+2324
+1457970965.51560000	+15.31933594	+1.90283203	-2.48730469	+67.45605469	-59.83154297	-122.62939453	+3512	+14.80078125	+4.76806641	-2.97509766	+14.39208984	-79.43115234	-10.30517578	+3776	+14.05371094	+1.17773438	-5.29101563	+18.74267578	-54.68994141	-68.35693359	+2332
+1457970965.51979990	+15.31494141	+1.92041016	-2.47851563	+67.54394531	-59.87548828	-122.65136719	+3508	+14.79199219	+4.79003906	-2.96630859	+14.65576172	-79.47509766	-10.50292969	+3776	+14.04931641	+1.20410156	-5.28662109	+18.78662109	-54.75585938	-68.31298828	+2336
+1457970965.52399990	+15.31054688	+1.94238281	-2.47851563	+67.60986328	-59.89746094	-122.65136719	+3504	+14.78320313	+4.80761719	-2.96191406	+14.91943359	-79.49707031	-10.72265625	+3776	+14.04931641	+1.23046875	-5.27783203	+18.83056641	-54.84375000	-68.24707031	+2340
+1457970965.52810000	+15.30615234	+1.95556641	-2.47851563	+67.63183594	-59.89746094	-122.60742188	+3500	+14.77441406	+4.82080078	-2.96191406	+15.16113281	-79.49707031	-10.92041016	+3776	+14.04931641	+1.25244141	-5.27343750	+18.85253906	-54.88769531	-68.18115234	+2340
+1457970965.53230000	+15.30615234	+1.96875000	-2.47851563	+67.63183594	-59.89746094	-122.56347656	+3496	+14.76123047	+4.83837891	-2.96191406	+15.40283203	-79.47509766	-11.11816406	+3780	+14.04931641	+1.27441406	-5.26904297	+18.83056641	-54.93164063	-68.07128906	+2336
+1457970965.54060010	+15.29296875	+1.99511719	-2.48291016	+67.60986328	-59.91943359	-122.43164063	+3492	+14.73486328	+4.87353516	-2.95751953	+15.93017578	-79.43115234	-11.53564453	+3784	+14.04492188	+1.32275391	-5.26025391	+18.83056641	-54.99755859	-67.85156250	+2332
+1457970965.54480000	+15.28857422	+2.00830078	-2.48730469	+67.60986328	-59.91943359	-122.36572266	+3488	+14.72167969	+4.88671875	-2.95751953	+16.17187500	-79.43115234	-11.73339844	+3788	+14.04052734	+1.34472656	-5.25585938	+18.83056641	-55.01953125	-67.71972656	+2328
+1457970965.54900000	+15.28417969	+2.02148438	-2.48730469	+67.60986328	-59.94140625	-122.29980469	+3488	+14.70849609	+4.90429688	-2.95312500	+16.39160156	-79.40917969	-11.90917969	+3792	+14.03613281	+1.36669922	-5.24707031	+18.83056641	-55.06347656	-67.60986328	+2324
+1457970965.55310010	+15.27978516	+2.03027344	-2.48730469	+67.60986328	-59.94140625	-122.25585938	+3484	+14.69531250	+4.91748047	-2.95312500	+16.61132813	-79.38720703	-12.06298828	+3796	+14.03173828	+1.38427734	-5.24267578	+18.80859375	-55.08544922	-67.50000000	+2316
+1457970965.56150010	+15.26660156	+2.06103516	-2.48730469	+67.65380859	-59.98535156	-122.16796875	+3484	+14.67333984	+4.95703125	-2.94433594	+16.96289063	-79.36523438	-12.28271484	+3812	+14.02294922	+1.42822266	-5.22509766	+18.80859375	-55.17333984	-67.30224609	+2304
+1457970965.56559990	+15.26220703	+2.07421875	-2.48291016	+67.69775391	-60.00732422	-122.14599609	+3488	+14.66015625	+4.97460938	-2.93554688	+17.13867188	-79.36523438	-12.37060547	+3824	+14.01855469	+1.44580078	-5.21630859	+18.83056641	-55.19531250	-67.23632813	+2296
+1457970965.56979990	+15.25781250	+2.09179688	-2.47851563	+67.78564453	-60.02929688	-122.14599609	+3488	+14.65136719	+5.00097656	-2.92675781	+17.27050781	-79.36523438	-12.43652344	+3832	+14.01855469	+1.46777344	-5.20751953	+18.85253906	-55.21728516	-67.14843750	+2288
+1457970965.57810000	+15.24462891	+2.13134766	-2.45654297	+68.02734375	-60.11718750	-122.18994141	+3496	+14.62939453	+5.04931641	-2.89599609	+17.51220703	-79.43115234	-12.45849609	+3856	+14.00537109	+1.51171875	-5.18554688	+18.96240234	-55.28320313	-67.06054688	+2280
+1457970965.58640000	+15.23144531	+2.17968750	-2.42578125	+68.42285156	-60.22705078	-122.34375000	+3504	+14.61181641	+5.10205078	-2.85205078	+17.66601563	-79.56298828	-12.39257813	+3880	+13.99658203	+1.55566406	-5.15917969	+19.13818359	-55.37109375	-67.03857422	+2276
+1457970965.59060000	+15.22705078	+2.21044922	-2.40820313	+68.68652344	-60.31494141	-122.47558594	+3512	+14.60742188	+5.12841797	-2.82568359	+17.70996094	-79.65087891	-12.32666016	+3888	+13.99658203	+1.57763672	-5.14160156	+19.22607422	-55.41503906	-67.03857422	+2280
+1457970965.59480000	+15.22265625	+2.24121094	-2.38623047	+68.97216797	-60.38085938	-122.60742188	+3520	+14.60302734	+5.15917969	-2.79931641	+17.75390625	-79.73876953	-12.26074219	+3900	+13.99218750	+1.59960938	-5.12841797	+19.33593750	-55.48095703	-67.06054688	+2280
+1457970965.60310010	+15.20947266	+2.30712891	-2.32910156	+69.67529297	-60.57861328	-123.00292969	+3532	+14.58984375	+5.22070313	-2.73779297	+17.81982422	-79.95849609	-12.06298828	+3920	+13.98779297	+1.64794922	-5.09765625	+19.59960938	-55.56884766	-67.12646484	+2288
+1457970965.60730000	+15.20507813	+2.33789063	-2.29833984	+70.04882813	-60.68847656	-123.24462891	+3540	+14.58544922	+5.24707031	-2.70263672	+17.84179688	-80.06835938	-11.95312500	+3932	+13.98339844	+1.66552734	-5.08447266	+19.70947266	-55.61279297	-67.14843750	+2296
+1457970965.61560010	+15.19628906	+2.39501953	-2.23681641	+70.75195313	-60.90820313	-123.66210938	+3552	+14.57226563	+5.29541016	-2.64111328	+17.84179688	-80.26611328	-11.73339844	+3944	+13.97460938	+1.70507813	-5.05371094	+19.90722656	-55.70068359	-67.19238281	+2312
+1457970965.62389990	+15.18750000	+2.43896484	-2.17968750	+71.32324219	-61.10595703	-124.01367188	+3552	+14.56347656	+5.33496094	-2.58398438	+17.79785156	-80.46386719	-11.55761719	+3952	+13.97021484	+1.73583984	-5.02734375	+20.01708984	-55.81054688	-67.19238281	+2328
+1457970965.62809990	+15.18310547	+2.45654297	-2.15771484	+71.54296875	-61.17187500	-124.14550781	+3552	+14.55468750	+5.35253906	-2.56201172	+17.77587891	-80.50781250	-11.44775391	+3952	+13.97021484	+1.74902344	-5.01416016	+20.03906250	-55.85449219	-67.14843750	+2336
+1457970965.63229990	+15.17871094	+2.46972656	-2.14013672	+71.69677734	-61.23779297	-124.23339844	+3552	+14.55029297	+5.36572266	-2.54443359	+17.73193359	-80.55175781	-11.33789063	+3952	+13.96582031	+1.76220703	-5.00537109	+20.01708984	-55.87646484	-67.06054688	+2344
+1457970965.63640000	+15.17431641	+2.48291016	-2.12695313	+71.78466797	-61.30371094	-124.27734375	+3548	+14.54150391	+5.37451172	-2.52685547	+17.64404297	-80.55175781	-11.22802734	+3952	+13.96142578	+1.77539063	-4.99658203	+19.99511719	-55.89843750	-66.97265625	+2352
+1457970965.64479990	+15.16113281	+2.49609375	-2.10498047	+71.80664063	-61.39160156	-124.18945313	+3540	+14.52392578	+5.38330078	-2.50488281	+17.44628906	-80.52978516	-10.98632813	+3948	+13.95263672	+1.79736328	-4.97900391	+19.86328125	-55.94238281	-66.75292969	+2360
+1457970965.64890000	+15.15673828	+2.49609375	-2.10058594	+71.69677734	-61.43554688	-124.07958984	+3536	+14.51953125	+5.38330078	-2.50048828	+17.29248047	-80.48583984	-10.83251953	+3948	+13.94824219	+1.80615234	-4.97021484	+19.75341797	-55.96435547	-66.57714844	+2360
+1457970965.65720010	+15.14794922	+2.49609375	-2.10058594	+71.41113281	-61.50146484	-123.77197266	+3524	+14.50195313	+5.37890625	-2.49609375	+16.94091797	-80.37597656	-10.52490234	+3944	+13.93945313	+1.82373047	-4.95703125	+19.48974609	-55.98632813	-66.22558594	+2360
+1457970965.66560010	+15.13916016	+2.49169922	-2.10498047	+71.03759766	-61.54541016	-123.39843750	+3516	+14.48876953	+5.37451172	-2.49609375	+16.41357422	-80.24414063	-10.06347656	+3940	+13.92626953	+1.84130859	-4.94384766	+19.18212891	-55.96435547	-65.80810547	+2352
+1457970965.67389990	+15.13037109	+2.49169922	-2.11376953	+70.55419922	-61.56738281	-122.89306641	+3512	+14.47558594	+5.36572266	-2.50048828	+15.73242188	-80.06835938	-9.47021484	+3940	+13.91308594	+1.85888672	-4.93505859	+18.85253906	-55.92041016	-65.36865234	+2340
+1457970965.67810010	+15.12158203	+2.49169922	-2.11816406	+70.29052734	-61.58935547	-122.62939453	+3512	+14.46679688	+5.36132813	-2.50048828	+15.40283203	-79.98046875	-9.18457031	+3944	+13.90869141	+1.86328125	-4.93066406	+18.67675781	-55.87646484	-65.14892578	+2332
+1457970965.68639990	+15.11718750	+2.48730469	-2.12255859	+69.76318359	-61.61132813	-122.05810547	+3512	+14.45800781	+5.35253906	-2.49609375	+14.61181641	-79.82666016	-8.50341797	+3948	+13.89111328	+1.88085938	-4.91748047	+18.34716797	-55.81054688	-64.73144531	+2316
+1457970965.69059990	+15.11279297	+2.48730469	-2.12695313	+69.43359375	-61.63330078	-121.72851563	+3512	+14.45361328	+5.35253906	-2.49169922	+14.12841797	-79.73876953	-8.08593750	+3948	+13.88671875	+1.88964844	-4.91308594	+18.19335938	-55.74462891	-64.53369141	+2308
+1457970965.69890000	+15.10839844	+2.49609375	-2.12695313	+68.90625000	-61.67724609	-121.13525391	+3512	+14.44921875	+5.35693359	-2.47851563	+13.11767578	-79.58496094	-7.16308594	+3956	+13.87353516	+1.90283203	-4.89990234	+17.97363281	-55.65673828	-64.24804688	+2292
+1457970965.70720010	+15.10400391	+2.51367188	-2.11376953	+68.33496094	-61.74316406	-120.52001953	+3516	+14.44482422	+5.36572266	-2.45214844	+12.06298828	-79.40917969	-6.15234375	+3964	+13.86474609	+1.91601563	-4.88671875	+17.84179688	-55.50292969	-64.07226563	+2276
+1457970965.71140000	+15.10400391	+2.52246094	-2.10498047	+68.09326172	-61.76513672	-120.25634766	+3516	+14.44482422	+5.37011719	-2.43457031	+11.60156250	-79.36523438	-5.69091797	+3968	+13.86035156	+1.92480469	-4.87792969	+17.81982422	-55.43701172	-64.02832031	+2272
+1457970965.71970010	+15.10839844	+2.54003906	-2.07861328	+67.60986328	-61.85302734	-119.72900391	+3520	+14.44921875	+5.39648438	-2.38623047	+10.74462891	-79.16748047	-4.74609375	+3980	+13.85156250	+1.93359375	-4.85595703	+17.79785156	-55.30517578	-63.96240234	+2272
+1457970965.72390010	+15.11279297	+2.55322266	-2.06103516	+67.45605469	-61.87500000	-119.55322266	+3524	+14.45361328	+5.40527344	-2.36425781	+10.41503906	-79.10156250	-4.37255859	+3984	+13.85156250	+1.94238281	-4.84716797	+17.79785156	-55.23925781	-63.98437500	+2272
+1457970965.73219990	+15.11718750	+2.57519531	-2.03027344	+67.12646484	-61.91894531	-119.15771484	+3524	+14.46240234	+5.44042969	-2.31591797	+10.04150391	-78.81591797	-3.75732422	+3992	+13.84716797	+1.95117188	-4.82519531	+17.84179688	-55.08544922	-63.98437500	+2276
+1457970965.73639990	+15.11718750	+2.58398438	-2.01269531	+66.97265625	-61.91894531	-118.95996094	+3524	+14.46679688	+5.44921875	-2.29394531	+10.04150391	-78.68408203	-3.64746094	+3992	+13.84277344	+1.95996094	-4.81640625	+17.88574219	-54.99755859	-64.00634766	+2280
+1457970965.74470000	+15.12158203	+2.60156250	-1.98632813	+66.64306641	-61.94091797	-118.58642578	+3520	+14.46679688	+5.47119141	-2.25439453	+10.32714844	-78.31054688	-3.62548828	+3996	+13.83398438	+1.97314453	-4.79882813	+17.95166016	-54.84375000	-63.98437500	+2296
+1457970965.74889990	+15.12158203	+2.60156250	-1.97753906	+66.42333984	-61.91894531	-118.36669922	+3516	+14.47119141	+5.47558594	-2.24560547	+10.48095703	-78.06884766	-3.66943359	+3992	+13.82958984	+1.97753906	-4.79003906	+17.92968750	-54.75585938	-63.96240234	+2300
+1457970965.75720000	+15.12158203	+2.61035156	-1.96875000	+65.98388672	-61.87500000	-117.88330078	+3508	+14.46679688	+5.48876953	-2.23681641	+10.83251953	-77.51953125	-3.75732422	+3988	+13.82080078	+1.99072266	-4.77685547	+17.88574219	-54.62402344	-63.80859375	+2316
+1457970965.76140000	+15.11718750	+2.61035156	-1.96875000	+65.69824219	-61.83105469	-117.55371094	+3504	+14.46240234	+5.48876953	-2.24560547	+11.11816406	-77.21191406	-3.93310547	+3984	+13.81640625	+1.99072266	-4.77685547	+17.84179688	-54.53613281	-63.72070313	+2320
+1457970965.76550010	+15.11718750	+2.61035156	-1.97314453	+65.45654297	-61.78710938	-117.26806641	+3500	+14.45800781	+5.48876953	-2.25000000	+11.35986328	-76.92626953	-4.06494141	+3984	+13.81201172	+1.99951172	-4.77685547	+17.79785156	-54.44824219	-63.58886719	+2324
+1457970965.77390000	+15.10839844	+2.60595703	-1.99072266	+64.81933594	-61.67724609	-116.58691406	+3496	+14.44482422	+5.48437500	-2.27197266	+11.75537109	-76.26708984	-4.26269531	+3984	+13.79443359	+2.00830078	-4.78125000	+17.62207031	-54.25048828	-63.28125000	+2328
+1457970965.78220010	+15.09521484	+2.59716797	-2.01269531	+64.20410156	-61.58935547	-115.90576172	+3496	+14.42724609	+5.47119141	-2.29394531	+11.84326172	-75.69580078	-4.15283203	+3988	+13.78125000	+2.01708984	-4.78564453	+17.42431641	-54.09667969	-62.92968750	+2332
+1457970965.78640010	+15.08642578	+2.59277344	-2.02587891	+63.83056641	-61.52343750	-115.48828125	+3496	+14.41845703	+5.46240234	-2.31591797	+11.88720703	-75.34423828	-4.10888672	+3992	+13.76806641	+2.02148438	-4.79003906	+17.31445313	-54.00878906	-62.73193359	+2332
+1457970965.79469990	+15.07763672	+2.58398438	-2.05224609	+63.14941406	-61.45751953	-114.76318359	+3496	+14.40087891	+5.44921875	-2.34667969	+11.73339844	-74.83886719	-3.75732422	+4000	+13.75488281	+2.02148438	-4.79443359	+17.05078125	-53.87695313	-62.33642578	+2324
+1457970965.80300000	+15.06445313	+2.57958984	-2.07861328	+62.49023438	-61.41357422	-114.06005859	+3492	+14.38330078	+5.44042969	-2.36425781	+11.40380859	-74.42138672	-3.16406250	+4004	+13.74169922	+2.02587891	-4.80322266	+16.85302734	-53.76708984	-61.96289063	+2312
+1457970965.81130000	+15.05126953	+2.57519531	-2.09619141	+61.80908203	-61.41357422	-113.33496094	+3492	+14.36132813	+5.43164063	-2.36865234	+10.85449219	-74.13574219	-2.30712891	+4004	+13.72412109	+2.03027344	-4.81201172	+16.67724609	-53.65722656	-61.63330078	+2300
+1457970965.81970000	+15.03808594	+2.57080078	-2.10498047	+61.14990234	-61.50146484	-112.65380859	+3484	+14.34814453	+5.42285156	-2.35986328	+10.08544922	-73.98193359	-1.16455078	+4004	+13.71093750	+2.03466797	-4.81201172	+16.54541016	-53.63525391	-61.36962891	+2284
+1457970965.82800010	+15.02929688	+2.57080078	-2.09619141	+60.49072266	-61.65527344	-112.06054688	+3476	+14.33496094	+5.42724609	-2.32910156	+9.18457031	-73.95996094	+0.24169922	+4008	+13.69775391	+2.03466797	-4.80761719	+16.45751953	-53.65722656	-61.17187500	+2268
+1457970965.83629990	+15.02050781	+2.57958984	-2.07421875	+59.89746094	-61.87500000	-111.48925781	+3472	+14.31738281	+5.44042969	-2.28076172	+8.21777344	-74.04785156	+1.75781250	+4008	+13.68896484	+2.03466797	-4.79882813	+16.43554688	-53.70117188	-61.06201172	+2256
+1457970965.84470010	+15.00732422	+2.58837891	-2.03906250	+59.19433594	-62.16064453	-110.87402344	+3468	+14.29980469	+5.45361328	-2.22363281	+7.27294922	-74.17968750	+3.42773438	+4008	+13.68017578	+2.03906250	-4.79003906	+16.47949219	-53.74511719	-61.01806641	+2252
+1457970965.85299990	+15.00292969	+2.59277344	-1.99951172	+58.35937500	-62.49023438	-110.14892578	+3464	+14.28662109	+5.46679688	-2.17529297	+6.52587891	-74.22363281	+4.89990234	+4004	+13.67138672	+2.04345703	-4.78125000	+16.50146484	-53.81103516	-60.97412109	+2252
+1457970965.85719990	+14.99853516	+2.59277344	-1.97753906	+57.96386719	-62.64404297	-109.77539063	+3460	+14.28222656	+5.47558594	-2.15771484	+6.30615234	-74.22363281	+5.47119141	+4000	+13.66699219	+2.04345703	-4.77246094	+16.50146484	-53.83300781	-60.95214844	+2256
+1457970965.86130000	+14.99414063	+2.59716797	-1.96435547	+57.54638672	-62.77587891	-109.42382813	+3456	+14.27783203	+5.48437500	-2.13574219	+6.17431641	-74.26757813	+5.95458984	+3996	+13.66259766	+2.03906250	-4.76806641	+16.50146484	-53.85498047	-60.95214844	+2256
+1457970965.86970000	+14.98535156	+2.59716797	-1.94238281	+56.51367188	-62.95166016	-108.45703125	+3448	+14.26025391	+5.50195313	-2.10937500	+6.30615234	-74.17968750	+6.52587891	+3980	+13.65380859	+2.04345703	-4.76806641	+16.47949219	-53.83300781	-60.88623047	+2264
+1457970965.87380000	+14.97656250	+2.59277344	-1.93798828	+55.94238281	-63.01757813	-107.92968750	+3444	+14.25585938	+5.50634766	-2.09619141	+6.54785156	-74.15771484	+6.59179688	+3976	+13.64941406	+2.04345703	-4.76806641	+16.45751953	-53.81103516	-60.84228516	+2268
+1457970965.87800000	+14.97216797	+2.59277344	-1.93359375	+55.37109375	-63.06152344	-107.35839844	+3436	+14.24267578	+5.50634766	-2.09619141	+6.94335938	-74.02587891	+6.50390625	+3968	+13.64062500	+2.04345703	-4.76806641	+16.43554688	-53.78906250	-60.77636719	+2272
+1457970965.88630010	+14.96337891	+2.57519531	-1.94238281	+54.05273438	-63.12744141	-106.14990234	+3432	+14.23828125	+5.50634766	-2.09619141	+8.06396484	-73.82812500	+5.86669922	+3952	+13.62744141	+2.03906250	-4.76806641	+16.32568359	-53.72314453	-60.60058594	+2284
+1457970965.89459990	+14.95458984	+2.55322266	-1.96435547	+52.73437500	-63.08349609	-104.87548828	+3432	+14.22509766	+5.49755859	-2.12695313	+9.73388672	-73.43261719	+4.52636719	+3944	+13.61865234	+2.03466797	-4.77685547	+16.12792969	-53.61328125	-60.38085938	+2288
+1457970965.90300010	+14.94580078	+2.53564453	-1.99072266	+51.41601563	-62.99560547	-103.57910156	+3432	+14.21191406	+5.49316406	-2.14892578	+12.01904297	-73.12500000	+2.50488281	+3932	+13.60546875	+2.03466797	-4.78564453	+15.93017578	-53.52539063	-60.16113281	+2288
+1457970965.90710000	+14.94140625	+2.51806641	-2.00830078	+50.66894531	-62.92968750	-102.85400391	+3436	+14.20751953	+5.48876953	-2.16210938	+13.29345703	-72.94921875	+1.29638672	+3932	+13.60107422	+2.03027344	-4.79003906	+15.84228516	-53.45947266	-60.02929688	+2288
+1457970965.91129990	+14.94140625	+2.50488281	-2.02148438	+49.92187500	-62.90771484	-102.12890625	+3436	+14.20751953	+5.48437500	-2.17529297	+14.72167969	-72.75146484	-0.04394531	+3928	+13.59228516	+2.03027344	-4.79443359	+15.73242188	-53.41552734	-59.89746094	+2284
+1457970965.91549990	+14.93701172	+2.48730469	-2.03466797	+49.13085938	-62.86376953	-101.35986328	+3440	+14.20312500	+5.47119141	-2.19287109	+15.97412109	-72.53173828	-1.31835938	+3928	+13.58789063	+2.03027344	-4.79882813	+15.64453125	-53.37158203	-59.76562500	+2276
+1457970965.91960000	+14.93701172	+2.47412109	-2.05224609	+48.27392578	-62.79785156	-100.54687500	+3440	+14.19873047	+5.47119141	-2.21044922	+17.49023438	-72.29003906	-2.83447266	+3924	+13.58349609	+2.02587891	-4.80322266	+15.53466797	-53.32763672	-59.65576172	+2272
+1457970965.92380000	+14.94140625	+2.46093750	-2.05664063	+47.46093750	-62.81982422	-99.73388672	+3440	+14.19873047	+5.47119141	-2.21923828	+19.20410156	-72.11425781	-4.52636719	+3924	+13.57910156	+2.02148438	-4.80761719	+15.44677734	-53.28369141	-59.54589844	+2264
+1457970965.93210010	+14.95019531	+2.43017578	-2.08740234	+45.28564453	-62.70996094	-97.64648438	+3440	+14.19873047	+5.47998047	-2.25439453	+22.60986328	-71.56494141	-7.91015625	+3920	+13.57031250	+2.01708984	-4.81201172	+15.27099609	-53.21777344	-59.37011719	+2244
+1457970965.93630000	+14.95458984	+2.42138672	-2.08300781	+44.20898438	-62.77587891	-96.61376953	+3436	+14.19873047	+5.48437500	-2.25439453	+24.52148438	-71.32324219	-9.77783203	+3916	+13.57031250	+2.01708984	-4.81201172	+15.22705078	-53.19580078	-59.30419922	+2232
+1457970965.94050000	+14.95898438	+2.39941406	-2.08300781	+42.56103516	-62.75390625	-95.09765625	+3432	+14.19433594	+5.49316406	-2.25878906	+26.74072266	-70.99365234	-11.99707031	+3912	+13.56591797	+2.01708984	-4.81201172	+15.20507813	-53.15185547	-59.23828125	+2220
+1457970965.94880010	+14.98535156	+2.37304688	-2.07421875	+39.41894531	-62.84179688	-92.17529297	+3428	+14.19433594	+5.51513672	-2.25878906	+30.65185547	-70.37841797	-15.82031250	+3912	+13.56152344	+2.01269531	-4.81640625	+15.13916016	-53.10791016	-59.15039063	+2196
+1457970965.95709990	+15.00732422	+2.33789063	-2.06542969	+35.57373047	-62.66601563	-88.70361328	+3420	+14.19433594	+5.55029297	-2.26318359	+34.60693359	-69.58740234	-19.64355469	+3908	+13.56152344	+2.00390625	-4.81201172	+15.09521484	-53.04199219	-59.10644531	+2180
+1457970965.96129990	+15.02490234	+2.32910156	-2.04345703	+33.57421875	-62.73193359	-86.85791016	+3416	+14.19433594	+5.56787109	-2.25439453	+36.36474609	-69.25781250	-21.31347656	+3908	+13.56152344	+1.99951172	-4.81201172	+15.07324219	-53.02001953	-59.08447266	+2172
+1457970965.96540000	+15.03369141	+2.30712891	-2.03906250	+31.31103516	-62.53417969	-84.88037109	+3408	+14.19433594	+5.58544922	-2.24560547	+38.07861328	-68.92822266	-22.91748047	+3912	+13.56152344	+1.99951172	-4.81201172	+15.09521484	-52.97607422	-59.08447266	+2168
+1457970965.96960000	+15.04687500	+2.29394531	-2.04345703	+28.87207031	-62.24853516	-82.70507813	+3404	+14.18994141	+5.60302734	-2.23681641	+39.66064453	-68.55468750	-24.36767578	+3912	+13.56152344	+1.99511719	-4.81201172	+15.09521484	-52.93212891	-59.08447266	+2160
+1457970965.97379990	+15.06005859	+2.28076172	-2.03466797	+26.41113281	-62.05078125	-80.48583984	+3396	+14.18994141	+5.62060547	-2.24560547	+40.97900391	-68.11523438	-25.59814453	+3912	+13.56152344	+1.99072266	-4.81201172	+15.09521484	-52.86621094	-59.08447266	+2160
+1457970965.97790000	+15.06884766	+2.25439453	-2.03027344	+23.84033203	-61.67724609	-78.26660156	+3392	+14.18554688	+5.63378906	-2.24121094	+42.31933594	-67.78564453	-26.82861328	+3912	+13.56152344	+1.98632813	-4.81201172	+15.09521484	-52.80029297	-59.06250000	+2156
+1457970965.98210000	+15.07763672	+2.23242188	-2.03906250	+21.26953125	-61.21582031	-76.04736328	+3388	+14.18115234	+5.64697266	-2.23681641	+43.50585938	-67.43408203	-27.92724609	+3912	+13.56152344	+1.98193359	-4.81640625	+15.09521484	-52.71240234	-59.06250000	+2156
+1457970965.98630000	+15.09082031	+2.21923828	-2.04345703	+18.76464844	-60.68847656	-73.85009766	+3384	+14.17675781	+5.65576172	-2.25439453	+44.38476563	-66.99462891	-28.69628906	+3912	+13.56152344	+1.97314453	-4.82080078	+15.09521484	-52.62451172	-59.04052734	+2160
+1457970965.99460010	+15.10400391	+2.17968750	-2.07421875	+13.99658203	-59.39208984	-69.78515625	+3380	+14.17236328	+5.67333984	-2.27197266	+46.05468750	-66.35742188	-30.19042969	+3912	+13.55712891	+1.95117188	-4.82958984	+15.07324219	-52.36083984	-58.99658203	+2172
+1457970965.99880000	+15.10839844	+2.16210938	-2.10498047	+11.86523438	-58.55712891	-67.98339844	+3380	+14.17236328	+5.67773438	-2.30273438	+46.56005859	-65.93994141	-30.62988281	+3912	+13.55712891	+1.94238281	-4.83837891	+15.07324219	-52.20703125	-58.97460938	+2180
+1457970966.00289990	+15.10839844	+2.14892578	-2.13574219	+9.84375000	-57.74414063	-66.31347656	+3380	+14.16796875	+5.68212891	-2.32470703	+47.13134766	-65.63232422	-31.06933594	+3912	+13.55273438	+1.92919922	-4.85595703	+15.07324219	-52.00927734	-58.93066406	+2192
+1457970966.00710010	+15.10839844	+2.12255859	-2.16650391	+7.93212891	-56.88720703	-64.81933594	+3380	+14.16357422	+5.67773438	-2.35107422	+47.52685547	-65.32470703	-31.44287109	+3912	+13.54833984	+1.91601563	-4.87353516	+15.05126953	-51.78955078	-58.86474609	+2200
+1457970966.01130010	+15.11279297	+2.10058594	-2.21923828	+6.30615234	-55.85449219	-63.54492188	+3388	+14.15917969	+5.66894531	-2.39941406	+47.65869141	-64.88525391	-31.53076172	+3920	+13.54394531	+1.90283203	-4.89111328	+15.02929688	-51.56982422	-58.79882813	+2212
+1457970966.01959990	+15.11279297	+2.06103516	-2.29394531	+3.40576172	-54.18457031	-61.36962891	+3396	+14.15039063	+5.64697266	-2.47851563	+47.94433594	-64.24804688	-31.77246094	+3928	+13.52636719	+1.87207031	-4.93945313	+14.98535156	-51.06445313	-58.64501953	+2232
+1457970966.02790000	+15.11279297	+2.03027344	-2.39941406	+1.36230469	-52.40478516	-59.91943359	+3408	+14.14599609	+5.62060547	-2.57519531	+47.90039063	-63.61083984	-31.72851563	+3940	+13.51318359	+1.84570313	-4.99218750	+14.94140625	-50.58105469	-58.49121094	+2240
+1457970966.03210000	+15.11718750	+2.00390625	-2.44335938	+0.46142578	-51.61376953	-59.39208984	+3412	+14.14599609	+5.60742188	-2.62353516	+47.87841797	-63.30322266	-31.70654297	+3944	+13.50439453	+1.82812500	-5.01855469	+14.91943359	-50.33935547	-58.42529297	+2240
+1457970966.03629990	+15.11718750	+1.97753906	-2.50927734	-0.21972656	-50.71289063	-59.06250000	+3420	+14.14160156	+5.58984375	-2.68066406	+47.79052734	-62.95166016	-31.64062500	+3952	+13.49560547	+1.81494141	-5.04931641	+14.89746094	-50.09765625	-58.35937500	+2240
+1457970966.04040000	+15.11279297	+1.96435547	-2.55761719	-0.81298828	-50.03173828	-58.66699219	+3424	+14.14160156	+5.57666016	-2.72460938	+47.74658203	-62.68798828	-31.59667969	+3952	+13.48681641	+1.79736328	-5.08007813	+14.89746094	-49.81201172	-58.31542969	+2236
+1457970966.04870010	+15.12158203	+1.91162109	-2.65869141	-1.73583984	-48.66943359	-58.29345703	+3432	+14.13281250	+5.53710938	-2.83007813	+47.52685547	-62.05078125	-31.42089844	+3964	+13.46484375	+1.76220703	-5.14160156	+14.85351563	-49.28466797	-58.20556641	+2228
+1457970966.05290010	+15.12158203	+1.89843750	-2.70263672	-2.02148438	-48.09814453	-58.11767578	+3432	+14.13281250	+5.51953125	-2.87841797	+47.43896484	-61.78710938	-31.35498047	+3968	+13.45605469	+1.74023438	-5.17675781	+14.80957031	-48.99902344	-58.18359375	+2224
+1457970966.05710010	+15.12597656	+1.87207031	-2.74658203	-2.28515625	-47.57080078	-58.05175781	+3436	+14.13281250	+5.50195313	-2.92675781	+47.32910156	-61.50146484	-31.28906250	+3972	+13.44726563	+1.71826172	-5.20751953	+14.76562500	-48.73535156	-58.18359375	+2216
+1457970966.06119990	+15.13037109	+1.84570313	-2.79931641	-2.43896484	-47.02148438	-58.11767578	+3436	+14.13720703	+5.48437500	-2.97509766	+47.28515625	-61.19384766	-31.28906250	+3976	+13.44287109	+1.69628906	-5.24267578	+14.74365234	-48.44970703	-58.18359375	+2208
+1457970966.06539990	+15.13476563	+1.83691406	-2.84765625	-2.46093750	-46.47216797	-58.11767578	+3436	+14.14160156	+5.46679688	-3.02343750	+47.21923828	-60.90820313	-31.26708984	+3980	+13.43408203	+1.66992188	-5.27783203	+14.72167969	-48.12011719	-58.20556641	+2204
+1457970966.06960010	+15.14355469	+1.81054688	-2.90039063	-2.52685547	-45.92285156	-58.16162109	+3436	+14.14160156	+5.45361328	-3.07617188	+47.17529297	-60.60058594	-31.22314453	+3980	+13.42529297	+1.64355469	-5.31738281	+14.69970703	-47.76855469	-58.24951172	+2196
+1457970966.07370000	+15.15234375	+1.78857422	-2.94873047	-2.52685547	-45.41748047	-58.27148438	+3436	+14.14599609	+5.43603516	-3.12451172	+47.15332031	-60.29296875	-31.22314453	+3984	+13.41650391	+1.61718750	-5.35253906	+14.65576172	-47.39501953	-58.29345703	+2192
+1457970966.07789990	+15.15673828	+1.77539063	-2.99707031	-2.43896484	-44.89013672	-58.35937500	+3436	+14.15039063	+5.42285156	-3.17285156	+47.13134766	-59.98535156	-31.22314453	+3984	+13.40332031	+1.58203125	-5.39648438	+14.63378906	-46.97753906	-58.33740234	+2192
+1457970966.08209990	+15.16552734	+1.75341797	-3.04980469	-2.35107422	-44.36279297	-58.46923828	+3436	+14.15478516	+5.40527344	-3.21679688	+47.10937500	-59.67773438	-31.24511719	+3984	+13.39453125	+1.54687500	-5.44042969	+14.58984375	-46.53808594	-58.40332031	+2192
+1457970966.08620000	+15.17431641	+1.72705078	-3.09814453	-2.21923828	-43.85742188	-58.64501953	+3436	+14.16357422	+5.38330078	-3.26513672	+47.08740234	-59.37011719	-31.26708984	+3984	+13.38574219	+1.51171875	-5.47998047	+14.54589844	-46.12060547	-58.46923828	+2192
+1457970966.09460000	+15.20068359	+1.69189453	-3.22119141	-1.80175781	-42.64892578	-58.99658203	+3436	+14.18554688	+5.34375000	-3.36621094	+46.99951172	-58.66699219	-31.26708984	+3980	+13.36816406	+1.43261719	-5.57666016	+14.43603516	-45.04394531	-58.62304688	+2204
+1457970966.09870000	+15.21386719	+1.66552734	-3.28271484	-1.56005859	-42.05566406	-59.26025391	+3436	+14.19433594	+5.32617188	-3.42333984	+46.95556641	-58.31542969	-31.26708984	+3980	+13.35937500	+1.39306641	-5.62500000	+14.41406250	-44.49462891	-58.73291016	+2212
+1457970966.10290000	+15.22265625	+1.64794922	-3.35302734	-1.23046875	-41.35253906	-59.47998047	+3436	+14.20312500	+5.30419922	-3.48046875	+46.88964844	-57.91992188	-31.22314453	+3976	+13.34619141	+1.34472656	-5.69091797	+14.39208984	-43.76953125	-58.82080078	+2220
+1457970966.10710000	+15.23583984	+1.62158203	-3.42773438	-0.94482422	-40.62744141	-59.72167969	+3436	+14.21191406	+5.27783203	-3.54199219	+46.75781250	-57.52441406	-31.15722656	+3972	+13.33300781	+1.29638672	-5.74804688	+14.34814453	-43.11035156	-58.93066406	+2232
+1457970966.11120010	+15.24462891	+1.59521484	-3.50244141	-0.59326172	-39.92431641	-60.02929688	+3440	+14.22509766	+5.24707031	-3.61230469	+46.56005859	-57.08496094	-31.02539063	+3972	+13.31982422	+1.25244141	-5.80517578	+14.32617188	-42.47314453	-59.01855469	+2244
+1457970966.11540010	+15.25781250	+1.57324219	-3.57714844	-0.19775391	-39.22119141	-60.29296875	+3440	+14.23388672	+5.21630859	-3.69140625	+46.31835938	-56.62353516	-30.87158203	+3972	+13.30224609	+1.19970703	-5.87109375	+14.32617188	-41.72607422	-59.10644531	+2256
+1457970966.11949990	+15.26660156	+1.53808594	-3.65185547	+0.15380859	-38.51806641	-60.64453125	+3440	+14.24267578	+5.17675781	-3.76611328	+46.07666016	-56.16210938	-30.73974609	+3972	+13.28466797	+1.14257813	-5.92822266	+14.30419922	-41.06689453	-59.26025391	+2268
+1457970966.12369990	+15.27978516	+1.50732422	-3.74853516	+0.61523438	-37.72705078	-61.04003906	+3444	+14.25585938	+5.13720703	-3.85400391	+45.72509766	-55.65673828	-30.52001953	+3972	+13.27148438	+1.08984375	-5.98974609	+14.32617188	-40.40771484	-59.41406250	+2276
+1457970966.12789990	+15.29296875	+1.48095703	-3.83642578	+1.12060547	-37.00195313	-61.39160156	+3444	+14.26464844	+5.08886719	-3.96386719	+45.28564453	-55.06347656	-30.21240234	+3976	+13.25830078	+1.04150391	-6.05566406	+14.32617188	-39.70458984	-59.52392578	+2288
+1457970966.13620000	+15.31054688	+1.41503906	-4.03417969	+2.24121094	-35.41992188	-62.31445313	+3444	+14.27343750	+4.98779297	-4.18359375	+44.38476563	-53.89892578	-29.55322266	+3980	+13.21875000	+0.92724609	-6.19189453	+14.43603516	-38.27636719	-59.85351563	+2300
+1457970966.14039990	+15.31494141	+1.38867188	-4.12646484	+2.87841797	-34.76074219	-62.75390625	+3440	+14.27343750	+4.92626953	-4.31982422	+43.83544922	-53.19580078	-29.15771484	+3988	+13.20117188	+0.87011719	-6.25781250	+14.52392578	-37.61718750	-60.05126953	+2304
+1457970966.14450000	+15.31933594	+1.34912109	-4.21875000	+3.51562500	-34.10156250	-63.23730469	+3440	+14.26904297	+4.86035156	-4.43847656	+43.28613281	-52.60253906	-28.80615234	+3996	+13.17919922	+0.80419922	-6.32373047	+14.58984375	-36.93603516	-60.27099609	+2304
+1457970966.14870000	+15.32373047	+1.30957031	-4.32861328	+4.24072266	-33.31054688	-63.80859375	+3444	+14.26904297	+4.79003906	-4.57031250	+42.69287109	-51.94335938	-28.41064453	+4000	+13.15722656	+0.74267578	-6.39404297	+14.67773438	-36.23291016	-60.51269531	+2308
+1457970966.15290000	+15.32812500	+1.28320313	-4.42529297	+5.00976563	-32.73925781	-64.31396484	+3444	+14.26464844	+4.71093750	-4.71972656	+42.03369141	-51.21826172	-27.97119141	+4012	+13.13525391	+0.67675781	-6.46435547	+14.78759766	-35.59570313	-60.75439453	+2308
+1457970966.15700010	+15.33251953	+1.23925781	-4.51757813	+5.82275391	-32.18994141	-64.90722656	+3440	+14.26025391	+4.64062500	-4.85156250	+41.48437500	-50.60302734	-27.61962891	+4012	+13.11328125	+0.60644531	-6.53027344	+14.89746094	-34.93652344	-61.06201172	+2304
+1457970966.16120000	+15.32812500	+1.19970703	-4.63183594	+6.67968750	-31.48681641	-65.54443359	+3440	+14.25146484	+4.57031250	-4.98779297	+40.93505859	-49.94384766	-27.26806641	+4016	+13.09130859	+0.53613281	-6.60498047	+15.05126953	-34.25537109	-61.39160156	+2296
+1457970966.16540000	+15.32373047	+1.16894531	-4.72851563	+7.62451172	-30.95947266	-66.11572266	+3436	+14.24707031	+4.49560547	-5.12402344	+40.42968750	-49.30664063	-26.91650391	+4012	+13.06933594	+0.46582031	-6.67529297	+15.22705078	-33.59619141	-61.72119141	+2292
+1457970966.16950010	+15.31933594	+1.12939453	-4.82519531	+8.54736328	-30.41015625	-66.70898438	+3432	+14.23828125	+4.41650391	-5.25585938	+39.88037109	-48.66943359	-26.58691406	+4012	+13.04296875	+0.38671875	-6.75000000	+15.35888672	-32.91503906	-62.07275391	+2280
+1457970966.17370010	+15.31054688	+1.09423828	-4.93505859	+9.58007813	-29.77294922	-67.36816406	+3432	+14.22070313	+4.33740234	-5.38330078	+39.35302734	-48.05419922	-26.27929688	+4012	+13.01660156	+0.31201172	-6.82031250	+15.55664063	-32.21191406	-62.44628906	+2272
+1457970966.18199990	+15.27978516	+1.01953125	-5.12841797	+11.64550781	-28.71826172	-68.62060547	+3424	+14.20312500	+4.17041016	-5.62500000	+38.38623047	-46.88964844	-25.70800781	+4000	+12.95947266	+0.14941406	-6.96093750	+15.88623047	-30.84960938	-63.19335938	+2252
+1457970966.18619990	+15.26660156	+0.97558594	-5.22070313	+12.63427734	-28.21289063	-69.23583984	+3420	+14.18994141	+4.08691406	-5.73925781	+37.92480469	-46.34033203	-25.46630859	+3996	+12.93310547	+0.06152344	-7.02685547	+16.04003906	-30.16845703	-63.58886719	+2244
+1457970966.19039990	+15.25341797	+0.93164063	-5.31738281	+13.66699219	-27.68554688	-69.80712891	+3416	+14.18554688	+4.00781250	-5.85351563	+37.48535156	-45.79101563	-25.18066406	+3984	+12.90234375	-0.02197266	-7.09277344	+16.19384766	-29.46533203	-63.96240234	+2236
+1457970966.19450000	+15.23583984	+0.89208984	-5.41406250	+14.69970703	-27.11425781	-70.40039063	+3408	+14.17675781	+3.91992188	-5.96337891	+37.04589844	-45.24169922	-24.93896484	+3972	+12.87597656	-0.11425781	-7.16308594	+16.32568359	-28.71826172	-64.37988281	+2228
+1457970966.19870000	+15.21386719	+0.85253906	-5.50195313	+15.77636719	-26.54296875	-70.99365234	+3396	+14.16796875	+3.83642578	-6.06005859	+36.67236328	-44.75830078	-24.74121094	+3952	+12.84521484	-0.20654297	-7.22900391	+16.50146484	-27.97119141	-64.79736328	+2224
+1457970966.20280000	+15.18750000	+0.81298828	-5.59863281	+16.83105469	-25.90576172	-71.54296875	+3388	+14.15917969	+3.75732422	-6.15673828	+36.29882813	-44.25292969	-24.49951172	+3936	+12.81005859	-0.29882813	-7.29931641	+16.63330078	-27.15820313	-65.14892578	+2220
+1457970966.20700000	+15.16113281	+0.76464844	-5.70410156	+17.81982422	-25.20263672	-72.04833984	+3380	+14.15039063	+3.66503906	-6.25341797	+35.88134766	-43.72558594	-24.25781250	+3916	+12.77490234	-0.39990234	-7.36962891	+16.72119141	-26.34521484	-65.47851563	+2220
+1457970966.21120000	+15.14355469	+0.71191406	-5.79199219	+18.74267578	-24.60937500	-72.53173828	+3364	+14.13720703	+3.57275391	-6.33691406	+35.46386719	-43.22021484	-24.03808594	+3896	+12.73974609	-0.50537109	-7.42675781	+16.78710938	-25.53222656	-65.83007813	+2220
+1457970966.21530010	+15.11718750	+0.65478516	-5.88427734	+19.62158203	-23.88427734	-72.97119141	+3356	+14.12841797	+3.48486328	-6.42480469	+35.06835938	-42.71484375	-23.77441406	+3876	+12.70019531	-0.60644531	-7.49267578	+16.85302734	-24.69726563	-66.11572266	+2224
+1457970966.21950010	+15.09082031	+0.59765625	-5.98974609	+20.45654297	-23.11523438	-73.36669922	+3344	+14.11962891	+3.38818359	-6.51269531	+34.65087891	-42.18750000	-23.53271484	+3852	+12.66064453	-0.71630859	-7.55859375	+16.87500000	-23.81835938	-66.42333984	+2228
+1457970966.22779990	+15.03808594	+0.47021484	-6.17871094	+22.01660156	-21.55517578	-74.06982422	+3312	+14.09765625	+3.19482422	-6.67968750	+33.79394531	-41.11083984	-23.00537109	+3804	+12.58154297	-0.93603516	-7.68164063	+16.85302734	-22.03857422	-66.92871094	+2240
+1457970966.23200010	+15.01171875	+0.39990234	-6.29296875	+22.69775391	-20.63232422	-74.33349609	+3300	+14.08886719	+3.08935547	-6.76757813	+33.31054688	-40.53955078	-22.69775391	+3780	+12.53759766	-1.05029297	-7.75195313	+16.76513672	-21.09375000	-67.12646484	+2248
+1457970966.23620010	+14.98535156	+0.32519531	-6.39404297	+23.31298828	-19.77539063	-74.57519531	+3288	+14.06689453	+2.97949219	-6.85546875	+32.82714844	-39.90234375	-22.41210938	+3756	+12.48925781	-1.16894531	-7.80908203	+16.69921875	-20.14892578	-67.32421875	+2256
+1457970966.24029990	+14.94580078	+0.24169922	-6.50830078	+23.88427734	-18.74267578	-74.75097656	+3280	+14.04492188	+2.87402344	-6.94775391	+32.36572266	-39.26513672	-22.06054688	+3732	+12.44531250	-1.28320313	-7.87060547	+16.61132813	-19.16015625	-67.43408203	+2268
+1457970966.24449990	+14.91064453	+0.14941406	-6.63134766	+24.32373047	-17.68798828	-74.86083984	+3276	+14.01855469	+2.75097656	-7.03564453	+31.81640625	-38.58398438	-21.73095703	+3708	+12.39257813	-1.40185547	-7.93652344	+16.47949219	-18.14941406	-67.54394531	+2276
+1457970966.24869990	+14.87988281	+0.04833984	-6.73681641	+24.71923828	-16.72119141	-74.97070313	+3272	+13.99218750	+2.62792969	-7.13671875	+31.24511719	-37.85888672	-21.37939453	+3688	+12.33984375	-1.52490234	-7.98925781	+16.30371094	-17.20458984	-67.65380859	+2288
+1457970966.25280000	+14.84472656	-0.05273438	-6.85546875	+25.02685547	-15.64453125	-75.01464844	+3268	+13.96142578	+2.50927734	-7.23339844	+30.69580078	-37.15576172	-21.00585938	+3668	+12.29150391	-1.64794922	-8.04638672	+16.12792969	-16.23779297	-67.69775391	+2296
+1457970966.25700000	+14.80957031	-0.15820313	-6.97412109	+25.31250000	-14.56787109	-75.03662109	+3268	+13.93066406	+2.37304688	-7.33007813	+30.10253906	-36.43066406	-20.67626953	+3648	+12.23876953	-1.77539063	-8.10351563	+15.90820313	-15.24902344	-67.76367188	+2308
+1457970966.26120000	+14.77001953	-0.26806641	-7.09277344	+25.55419922	-13.46923828	-74.99267578	+3264	+13.89550781	+2.24121094	-7.43554688	+29.53125000	-35.63964844	-20.32470703	+3628	+12.18603516	-1.90283203	-8.15625000	+15.71044922	-14.28222656	-67.82958984	+2316
+1457970966.26530000	+14.73046875	-0.38232422	-7.22021484	+25.77392578	-12.30468750	-74.92675781	+3260	+13.85156250	+2.10937500	-7.54101563	+28.93798828	-34.82666016	-19.92919922	+3608	+12.13330078	-2.02587891	-8.20898438	+15.51269531	-13.29345703	-67.80761719	+2320
+1457970966.27360010	+14.64257813	-0.63281250	-7.47509766	+25.97167969	-9.97558594	-74.70703125	+3252	+13.75488281	+1.82373047	-7.75634766	+27.75146484	-33.13476563	-19.20410156	+3568	+12.02343750	-2.28515625	-8.31005859	+15.05126953	-11.33789063	-67.78564453	+2332
+1457970966.27780010	+14.59863281	-0.76464844	-7.58935547	+26.01562500	-8.89892578	-74.61914063	+3248	+13.70654297	+1.68750000	-7.85302734	+27.18017578	-32.36572266	-18.85253906	+3544	+11.96191406	-2.41259766	-8.35400391	+14.83154297	-10.41503906	-67.76367188	+2332
+1457970966.28200010	+14.55029297	-0.89208984	-7.69921875	+26.05957031	-7.82226563	-74.50927734	+3240	+13.65820313	+1.53808594	-7.94531250	+26.56494141	-31.59667969	-18.54492188	+3524	+11.90478516	-2.54443359	-8.39355469	+14.58984375	-9.47021484	-67.76367188	+2336
+1457970966.28609990	+14.49755859	-1.01953125	-7.80908203	+26.10351563	-6.72363281	-74.35546875	+3228	+13.60986328	+1.38867188	-8.04199219	+25.99365234	-30.82763672	-18.25927734	+3500	+11.84765625	-2.68066406	-8.43310547	+14.37011719	-8.59130859	-67.78564453	+2332
+1457970966.29029990	+14.44921875	-1.15136719	-7.91015625	+26.14746094	-5.73486328	-74.22363281	+3212	+13.56152344	+1.23925781	-8.12988281	+25.42236328	-30.10253906	-17.95166016	+3476	+11.79052734	-2.80810547	-8.46826172	+14.17236328	-7.75634766	-67.78564453	+2328
+1457970966.29450010	+14.40087891	-1.28320313	-8.01562500	+26.19140625	-4.72412109	-74.13574219	+3196	+13.50878906	+1.09423828	-8.21337891	+24.87304688	-29.39941406	-17.70996094	+3444	+11.73339844	-2.94873047	-8.50341797	+13.95263672	-6.87744141	-67.80761719	+2324
+1457970966.29860000	+14.34814453	-1.41503906	-8.11230469	+26.19140625	-3.69140625	-74.00390625	+3176	+13.45605469	+0.95361328	-8.29248047	+24.38964844	-28.69628906	-17.46826172	+3416	+11.67187500	-3.08056641	-8.53417969	+13.79882813	-6.02050781	-67.80761719	+2316
+1457970966.30279990	+14.29541016	-1.54687500	-8.19140625	+26.23535156	-2.79052734	-73.93798828	+3156	+13.40332031	+0.81298828	-8.35839844	+23.90625000	-28.05908203	-17.22656250	+3380	+11.61035156	-3.20800781	-8.56054688	+13.66699219	-5.22949219	-67.80761719	+2304
+1457970966.31110000	+14.17675781	-1.81054688	-8.34521484	+26.30126953	-0.96679688	-73.74023438	+3116	+13.29785156	+0.52734375	-8.47705078	+22.96142578	-26.85058594	-16.85302734	+3312	+11.48730469	-3.48046875	-8.60888672	+13.33740234	-3.60351563	-67.85156250	+2288
+1457970966.31530000	+14.11962891	-1.93798828	-8.40234375	+26.41113281	-0.24169922	-73.69628906	+3092	+13.25390625	+0.38671875	-8.51660156	+22.52197266	-26.36718750	-16.69921875	+3272	+11.42138672	-3.61230469	-8.62207031	+13.22753906	-2.90039063	-67.89550781	+2276
+1457970966.31950000	+14.06250000	-2.06542969	-8.45507813	+26.49902344	+0.50537109	-73.67431641	+3068	+13.20996094	+0.25048828	-8.55175781	+22.10449219	-25.90576172	-16.56738281	+3228	+11.35546875	-3.74853516	-8.63525391	+13.09570313	-2.17529297	-67.96142578	+2268
+1457970966.32360010	+14.00097656	-2.19287109	-8.50781250	+26.60888672	+1.25244141	-73.65234375	+3048	+13.16601563	+0.11425781	-8.57812500	+21.73095703	-25.48828125	-16.45751953	+3184	+11.29394531	-3.88476563	-8.64843750	+13.02978516	-1.47216797	-68.04931641	+2256
+1457970966.32780000	+13.94384766	-2.31152344	-8.54736328	+26.78466797	+1.88964844	-73.60839844	+3024	+13.12646484	-0.01318359	-8.60449219	+21.37939453	-25.09277344	-16.34765625	+3140	+11.22802734	-4.01660156	-8.65722656	+12.96386719	-0.81298828	-68.09326172	+2244
+1457970966.33200000	+13.88232422	-2.43457031	-8.58691406	+26.91650391	+2.54882813	-73.60839844	+3008	+13.08251953	-0.14501953	-8.62207031	+21.02783203	-24.71923828	-16.25976563	+3092	+11.16210938	-4.15283203	-8.66601563	+12.87597656	-0.13183594	-68.13720703	+2236
+1457970966.33610010	+13.81201172	-2.55761719	-8.62646484	+27.07031250	+3.25195313	-73.54248047	+2988	+13.03417969	-0.27246094	-8.63525391	+20.69824219	-24.32373047	-16.17187500	+3048	+11.09619141	-4.28466797	-8.67041016	+12.81005859	+0.52734375	-68.20312500	+2228
+1457970966.34030010	+13.74609375	-2.66748047	-8.64843750	+27.31201172	+3.80126953	-73.52050781	+2972	+12.99023438	-0.39550781	-8.64404297	+20.39062500	-24.01611328	-16.06201172	+3000	+11.02587891	-4.41650391	-8.67041016	+12.76611328	+1.16455078	-68.22509766	+2224
+1457970966.34859990	+13.61425781	-2.91357422	-8.69238281	+27.64160156	+4.89990234	-73.45458984	+2944	+12.90234375	-0.65917969	-8.65283203	+19.66552734	-23.40087891	-15.90820313	+2912	+10.88964844	-4.68017578	-8.66601563	+12.63427734	+2.32910156	-68.31298828	+2212
+1457970966.35279990	+13.54394531	-3.02343750	-8.70996094	+27.92724609	+5.33935547	-73.38867188	+2928	+12.86279297	-0.78662109	-8.64843750	+19.31396484	-23.13720703	-15.82031250	+2868	+10.81933594	-4.81201172	-8.65722656	+12.59033203	+2.85644531	-68.33496094	+2208
+1457970966.35690000	+13.47802734	-3.14208984	-8.72314453	+28.14697266	+5.77880859	-73.32275391	+2916	+12.81884766	-0.91845703	-8.64404297	+18.96240234	-22.89550781	-15.77636719	+2832	+10.74902344	-4.93945313	-8.64843750	+12.54638672	+3.38378906	-68.37890625	+2208
+1457970966.36110000	+13.41210938	-3.25634766	-8.73193359	+28.36669922	+6.24023438	-73.27880859	+2908	+12.77050781	-1.05029297	-8.63964844	+18.61083984	-22.58789063	-15.71044922	+2796	+10.68310547	-5.07128906	-8.63525391	+12.50244141	+3.88916016	-68.42285156	+2208
+1457970966.36529990	+13.34179688	-3.36181641	-8.74511719	+28.65234375	+6.65771484	-73.16894531	+2896	+12.71777344	-1.17333984	-8.64404297	+18.25927734	-22.28027344	-15.60058594	+2764	+10.61279297	-5.19873047	-8.62207031	+12.45849609	+4.37255859	-68.40087891	+2208
+1457970966.36940000	+13.27148438	-3.48486328	-8.75390625	+28.85009766	+7.07519531	-73.05908203	+2888	+12.66503906	-1.30957031	-8.63964844	+17.84179688	-21.95068359	-15.51269531	+2736	+10.54248047	-5.32177734	-8.60449219	+12.41455078	+4.85595703	-68.37890625	+2208
+1457970966.37360000	+13.20117188	-3.59912109	-8.76269531	+29.06982422	+7.51464844	-72.94921875	+2876	+12.60791016	-1.44580078	-8.63964844	+17.42431641	-21.59912109	-15.40283203	+2708	+10.48095703	-5.44921875	-8.58251953	+12.37060547	+5.27343750	-68.37890625	+2212
+1457970966.37780000	+13.12646484	-3.70898438	-8.76269531	+29.31152344	+7.86621094	-72.81738281	+2864	+12.55078125	-1.57763672	-8.63964844	+17.00683594	-21.29150391	-15.27099609	+2684	+10.41064453	-5.57226563	-8.55615234	+12.32666016	+5.69091797	-68.35693359	+2216
+1457970966.38610010	+12.98583984	-3.93750000	-8.75830078	+29.72900391	+8.54736328	-72.59765625	+2840	+12.43212891	-1.86328125	-8.63085938	+16.08398438	-20.65429688	-15.11718750	+2636	+10.28759766	-5.81396484	-8.49902344	+12.28271484	+6.39404297	-68.31298828	+2220
+1457970966.39030000	+12.91992188	-4.04736328	-8.75830078	+29.94873047	+8.85498047	-72.44384766	+2824	+12.37060547	-1.99951172	-8.62646484	+15.62255859	-20.32470703	-14.96337891	+2616	+10.22607422	-5.93261719	-8.46386719	+12.26074219	+6.70166016	-68.29101563	+2220
+1457970966.39439990	+12.84960938	-4.16162109	-8.75830078	+30.14648438	+9.20654297	-72.29003906	+2808	+12.30908203	-2.14013672	-8.62207031	+15.13916016	-19.97314453	-14.85351563	+2592	+10.16455078	-6.04687500	-8.43310547	+12.26074219	+7.05322266	-68.26904297	+2216
+1457970966.39860010	+12.77929688	-4.27148438	-8.74951172	+30.36621094	+9.53613281	-72.15820313	+2788	+12.24316406	-2.27636719	-8.60888672	+14.67773438	-19.62158203	-14.74365234	+2572	+10.10742188	-6.16552734	-8.39355469	+12.26074219	+7.36083984	-68.24707031	+2216
+1457970966.40280010	+12.70898438	-4.37695313	-8.73632813	+30.58593750	+9.84375000	-71.98242188	+2768	+12.17724609	-2.40380859	-8.60449219	+14.21630859	-19.27001953	-14.56787109	+2548	+10.04589844	-6.27539063	-8.34960938	+12.28271484	+7.64648438	-68.20312500	+2212
+1457970966.40689990	+12.63867188	-4.49121094	-8.72314453	+30.73974609	+10.10742188	-71.85058594	+2748	+12.11132813	-2.54443359	-8.59130859	+13.71093750	-18.91845703	-14.41406250	+2524	+9.98876953	-6.38525391	-8.31445313	+12.32666016	+7.93212891	-68.11523438	+2204
+1457970966.41109990	+12.56835938	-4.60546875	-8.70117188	+30.89355469	+10.39306641	-71.69677734	+2724	+12.04541016	-2.68066406	-8.56933594	+13.18359375	-18.58886719	-14.28222656	+2504	+9.93603516	-6.49511719	-8.26611328	+12.37060547	+8.17382813	-68.07128906	+2196
+1457970966.41529990	+12.49804688	-4.70214844	-8.67480469	+31.09130859	+10.59082031	-71.54296875	+2696	+11.98388672	-2.80810547	-8.54296875	+12.72216797	-18.34716797	-14.10644531	+2476	+9.87451172	-6.60498047	-8.21337891	+12.41455078	+8.41552734	-68.02734375	+2188
+1457970966.42360000	+12.36621094	-4.90429688	-8.61767578	+31.48681641	+10.98632813	-71.25732422	+2648	+11.86523438	-3.06298828	-8.47265625	+11.77734375	-17.88574219	-13.82080078	+2436	+9.76464844	-6.81591797	-8.11669922	+12.59033203	+8.89892578	-67.93945313	+2168
+1457970966.43190000	+12.24316406	-5.09765625	-8.54296875	+31.88232422	+11.25000000	-71.01562500	+2596	+11.75537109	-3.29150391	-8.39794922	+10.89843750	-17.42431641	-13.38134766	+2388	+9.65039063	-7.02246094	-8.01123047	+12.78808594	+9.38232422	-67.76367188	+2144
+1457970966.43610000	+12.17285156	-5.18994141	-8.49462891	+32.03613281	+11.38183594	-70.86181641	+2576	+11.69824219	-3.40576172	-8.34082031	+10.45898438	-17.24853516	-13.16162109	+2372	+9.59326172	-7.12353516	-7.95410156	+12.89794922	+9.62402344	-67.67578125	+2136
+1457970966.44020010	+12.10693359	-5.27343750	-8.44189453	+32.25585938	+11.44775391	-70.70800781	+2552	+11.64990234	-3.50683594	-8.28369141	+10.04150391	-17.09472656	-12.91992188	+2352	+9.52734375	-7.22021484	-7.89697266	+13.00781250	+9.86572266	-67.54394531	+2124
+1457970966.44440010	+12.04101563	-5.35693359	-8.38916016	+32.45361328	+11.49169922	-70.57617188	+2532	+11.60156250	-3.61669922	-8.22216797	+9.60205078	-16.96289063	-12.67822266	+2340	+9.46582031	-7.31689453	-7.84863281	+13.16162109	+10.12939453	-67.36816406	+2112
+1457970966.44860010	+11.97949219	-5.44042969	-8.32763672	+32.62939453	+11.49169922	-70.46630859	+2512	+11.55322266	-3.72216797	-8.14746094	+9.16259766	-16.89697266	-12.48046875	+2328	+9.40869141	-7.41357422	-7.78710938	+13.27148438	+10.34912109	-67.25830078	+2108
+1457970966.45269990	+11.92236328	-5.51074219	-8.26171875	+32.87109375	+11.46972656	-70.33447266	+2492	+11.51367188	-3.81884766	-8.07714844	+8.74511719	-16.80908203	-12.19482422	+2316	+9.34716797	-7.50585938	-7.72119141	+13.38134766	+10.54687500	-67.10449219	+2100
+1457970966.45689990	+11.86083984	-5.58984375	-8.20019531	+33.06884766	+11.44775391	-70.22460938	+2480	+11.46972656	-3.91113281	-8.00683594	+8.34960938	-16.69921875	-11.93115234	+2304	+9.28564453	-7.59814453	-7.66845703	+13.55712891	+10.81054688	-66.90673828	+2092
+1457970966.46110010	+11.79931641	-5.66455078	-8.12988281	+33.26660156	+11.44775391	-70.11474609	+2468	+11.42578125	-4.00781250	-7.92333984	+7.93212891	-16.65527344	-11.66748047	+2300	+9.22412109	-7.69482422	-7.60253906	+13.68896484	+11.05224609	-66.75292969	+2092
+1457970966.46519990	+11.74218750	-5.72607422	-8.05957031	+33.55224609	+11.40380859	-69.91699219	+2452	+11.38623047	-4.09130859	-7.84863281	+7.49267578	-16.52343750	-11.31591797	+2292	+9.15820313	-7.78271484	-7.54101563	+13.82080078	+11.29394531	-66.51123047	+2092
+1457970966.46939990	+11.68066406	-5.79638672	-7.98925781	+33.77197266	+11.33789063	-69.74121094	+2444	+11.34228516	-4.18359375	-7.77832031	+7.05322266	-16.41357422	-10.98632813	+2284	+9.10107422	-7.86621094	-7.48388672	+13.99658203	+11.51367188	-66.22558594	+2088
+1457970966.47770000	+11.56201172	-5.91943359	-7.83544922	+34.27734375	+11.16210938	-69.36767578	+2432	+11.25878906	-4.36376953	-7.60253906	+6.10839844	-16.28173828	-10.32714844	+2284	+8.98242188	-8.03759766	-7.34326172	+14.26025391	+11.90917969	-65.72021484	+2092
+1457970966.48190000	+11.50488281	-5.98974609	-7.76074219	+34.54101563	+11.07421875	-69.19189453	+2428	+11.21484375	-4.45605469	-7.51904297	+5.62500000	-16.19384766	-9.97558594	+2284	+8.92529297	-8.11230469	-7.28173828	+14.47998047	+12.10693359	-65.39062500	+2096
+1457970966.48610000	+11.44775391	-6.05126953	-7.67724609	+34.80468750	+10.98632813	-69.03808594	+2428	+11.17529297	-4.54394531	-7.42675781	+5.14160156	-16.14990234	-9.66796875	+2284	+8.87255859	-8.19580078	-7.20703125	+14.63378906	+12.23876953	-65.17089844	+2100
+1457970966.49020000	+11.39062500	-6.09960938	-7.59375000	+35.17822266	+10.81054688	-68.79638672	+2424	+11.13134766	-4.62304688	-7.34326172	+4.65820313	-16.06201172	-9.22851563	+2284	+8.81982422	-8.27050781	-7.13232422	+14.80957031	+12.34863281	-64.88525391	+2104
+1457970966.49440000	+11.33789063	-6.16552734	-7.51464844	+35.46386719	+10.65673828	-68.57666016	+2424	+11.08740234	-4.71533203	-7.26416016	+4.13085938	-15.95214844	-8.85498047	+2284	+8.77148438	-8.34521484	-7.06201172	+15.05126953	+12.48046875	-64.55566406	+2104
+1457970966.49860000	+11.28076172	-6.22265625	-7.43115234	+35.77148438	+10.52490234	-68.37890625	+2424	+11.04345703	-4.80322266	-7.17187500	+3.62548828	-15.90820313	-8.48144531	+2288	+8.73193359	-8.41992188	-6.97851563	+15.27099609	+12.50244141	-64.31396484	+2112
+1457970966.50270010	+11.22363281	-6.26660156	-7.34765625	+36.18896484	+10.30517578	-68.11523438	+2416	+10.99951172	-4.88232422	-7.08398438	+3.12011719	-15.79833984	-8.02001953	+2288	+8.68359375	-8.49462891	-6.89941406	+15.44677734	+12.56835938	-64.00634766	+2116
+1457970966.50690010	+11.17089844	-6.32373047	-7.26416016	+36.51855469	+10.06347656	-67.89550781	+2416	+10.95117188	-4.97021484	-7.00048828	+2.57080078	-15.71044922	-7.60253906	+2288	+8.64404297	-8.56054688	-6.82470703	+15.75439453	+12.56835938	-63.65478516	+2112
+1457970966.51099990	+11.11816406	-6.38085938	-7.17187500	+36.84814453	+9.82177734	-67.74169922	+2416	+10.90283203	-5.05371094	-6.90380859	+2.04345703	-15.68847656	-7.22900391	+2292	+8.61328125	-8.63085938	-6.73681641	+16.01806641	+12.50244141	-63.41308594	+2116
+1457970966.51939990	+11.01708984	-6.47753906	-6.98730469	+37.61718750	+9.20654297	-67.36816406	+2408	+10.81054688	-5.21191406	-6.72363281	+1.01074219	-15.60058594	-6.32812500	+2288	+8.54296875	-8.75830078	-6.56982422	+16.61132813	+12.37060547	-62.84179688	+2108
+1457970966.52350000	+10.96435547	-6.53027344	-6.88623047	+37.96875000	+8.89892578	-67.25830078	+2404	+10.76660156	-5.29101563	-6.62255859	+0.50537109	-15.64453125	-5.93261719	+2288	+8.52099609	-8.81982422	-6.47314453	+16.94091797	+12.21679688	-62.64404297	+2108
+1457970966.52769990	+10.91601563	-6.56982422	-6.78955078	+38.38623047	+8.54736328	-67.10449219	+2400	+10.72265625	-5.36132813	-6.53027344	+0.00000000	-15.64453125	-5.44921875	+2284	+8.49023438	-8.88574219	-6.38525391	+17.22656250	+12.08496094	-62.40234375	+2104
+1457970966.53189990	+10.86767578	-6.61376953	-6.69726563	+38.78173828	+8.19580078	-66.95068359	+2392	+10.67871094	-5.43603516	-6.44238281	-0.48339844	-15.57861328	-4.98779297	+2276	+8.46386719	-8.94726563	-6.29736328	+17.62207031	+11.93115234	-62.11669922	+2092
+1457970966.53600000	+10.81933594	-6.65771484	-6.58740234	+39.15527344	+7.84423828	-66.88476563	+2384	+10.63476563	-5.51074219	-6.33691406	-0.94482422	-15.64453125	-4.57031250	+2276	+8.44189453	-9.00439453	-6.20507813	+17.97363281	+11.75537109	-61.89697266	+2084
+1457970966.54020000	+10.77539063	-6.69287109	-6.48193359	+39.52880859	+7.44873047	-66.79687500	+2376	+10.59082031	-5.57666016	-6.23583984	-1.40625000	-15.64453125	-4.06494141	+2268	+8.41113281	-9.06591797	-6.11279297	+18.30322266	+11.60156250	-61.65527344	+2076
+1457970966.54440000	+10.72705078	-6.73242188	-6.38085938	+39.92431641	+7.11914063	-66.68701172	+2368	+10.54687500	-5.63818359	-6.14355469	-1.82373047	-15.60058594	-3.60351563	+2260	+8.38476563	-9.11425781	-6.02929688	+18.72070313	+11.44775391	-61.36962891	+2064
+1457970966.55270000	+10.63916016	-6.81152344	-6.15673828	+40.60546875	+6.41601563	-66.62109375	+2352	+10.46777344	-5.75683594	-5.92382813	-2.61474609	-15.73242188	-2.68066406	+2248	+8.33642578	-9.22851563	-5.84033203	+19.44580078	+11.07421875	-60.93017578	+2040
+1457970966.56100010	+10.55566406	-6.86865234	-5.94140625	+41.37451172	+5.86669922	-66.48925781	+2332	+10.39746094	-5.86230469	-5.71289063	-3.22998047	-15.71044922	-1.77978516	+2236	+8.28369141	-9.32958984	-5.66015625	+20.23681641	+10.85449219	-60.42480469	+2016
+1457970966.56520010	+10.51171875	-6.89941406	-5.83593750	+41.66015625	+5.62500000	-66.40136719	+2324	+10.36230469	-5.91064453	-5.60742188	-3.49365234	-15.66650391	-1.27441406	+2228	+8.25292969	-9.38671875	-5.56787109	+20.54443359	+10.74462891	-60.18310547	+2008
+1457970966.56940010	+10.47216797	-6.92138672	-5.73925781	+42.03369141	+5.44921875	-66.24755859	+2312	+10.32714844	-5.95458984	-5.51513672	-3.73535156	-15.53466797	-0.79101563	+2220	+8.22216797	-9.43066406	-5.48876953	+20.93994141	+10.70068359	-59.85351563	+1996
+1457970966.57349990	+10.43261719	-6.94775391	-5.62060547	+42.34130859	+5.25146484	-66.22558594	+2308	+10.29199219	-5.99853516	-5.39648438	-3.88916016	-15.55664063	-0.39550781	+2220	+8.19140625	-9.47900391	-5.40087891	+21.29150391	+10.61279297	-59.56787109	+1984
+1457970966.57769990	+10.38867188	-6.97851563	-5.51513672	+42.58300781	+5.09765625	-66.11572266	+2300	+10.25683594	-6.03808594	-5.29101563	-4.06494141	-15.46875000	+0.10986328	+2216	+8.15185547	-9.52734375	-5.31298828	+21.57714844	+10.56884766	-59.28222656	+1976
+1457970966.58180000	+10.34912109	-6.99609375	-5.42285156	+42.89062500	+5.00976563	-65.89599609	+2288	+10.22167969	-6.07324219	-5.19433594	-4.17480469	-15.29296875	+0.57128906	+2212	+8.12109375	-9.56689453	-5.23388672	+21.92871094	+10.56884766	-58.90869141	+1968
+1457970966.58600000	+10.31396484	-7.01806641	-5.31298828	+43.17626953	+4.87792969	-65.83007813	+2288	+10.19531250	-6.10839844	-5.08007813	-4.21875000	-15.24902344	+0.96679688	+2212	+8.08593750	-9.61083984	-5.14160156	+22.23632813	+10.52490234	-58.64501953	+1964
+1457970966.59430000	+10.24365234	-7.06640625	-5.12402344	+43.63769531	+4.76806641	-65.45654297	+2276	+10.13378906	-6.16992188	-4.87792969	-4.30664063	-14.89746094	+1.91162109	+2208	+8.02001953	-9.69873047	-4.97460938	+22.82958984	+10.50292969	-57.96386719	+1952
+1457970966.59850000	+10.21289063	-7.08837891	-5.01416016	+43.87939453	+4.70214844	-65.34667969	+2276	+10.10302734	-6.20068359	-4.76806641	-4.26269531	-14.78759766	+2.28515625	+2212	+7.98925781	-9.73828125	-4.88671875	+23.09326172	+10.48095703	-57.65625000	+1952
+1457970966.60270000	+10.17333984	-7.11035156	-4.91748047	+44.03320313	+4.63623047	-65.12695313	+2272	+10.07226563	-6.23144531	-4.66699219	-4.26269531	-14.58984375	+2.74658203	+2212	+7.95410156	-9.78222656	-4.80322266	+23.31298828	+10.45898438	-57.32666016	+1948
+1457970966.60680010	+10.14257813	-7.12792969	-4.82958984	+44.27490234	+4.59228516	-64.88525391	+2268	+10.03710938	-6.25781250	-4.57470703	-4.21875000	-14.34814453	+3.20800781	+2212	+7.92773438	-9.81738281	-4.72412109	+23.62060547	+10.43701172	-56.93115234	+1944
+1457970966.61100010	+10.11181641	-7.14990234	-4.72412109	+44.45068359	+4.50439453	-64.75341797	+2268	+10.01074219	-6.28417969	-4.46484375	-4.17480469	-14.23828125	+3.58154297	+2216	+7.90136719	-9.85253906	-4.63183594	+23.90625000	+10.37109375	-56.62353516	+1940
+1457970966.61520000	+10.08105469	-7.17626953	-4.62744141	+44.58251953	+4.43847656	-64.55566406	+2272	+9.97998047	-6.31054688	-4.36816406	-4.13085938	-14.08447266	+4.02099609	+2220	+7.87500000	-9.89208984	-4.54394531	+24.12597656	+10.30517578	-56.31591797	+1940
+1457970966.61929990	+10.05029297	-7.19384766	-4.53955078	+44.80224609	+4.37255859	-64.31396484	+2268	+9.94921875	-6.32812500	-4.27148438	-4.04296875	-13.86474609	+4.48242188	+2216	+7.85302734	-9.91845703	-4.46484375	+24.43359375	+10.23925781	-55.94238281	+1932
+1457970966.62350010	+10.02392578	-7.21582031	-4.43847656	+44.97802734	+4.26269531	-64.20410156	+2268	+9.92724609	-6.35449219	-4.17041016	-3.95507813	-13.77685547	+4.85595703	+2220	+7.83984375	-9.94921875	-4.36816406	+24.71923828	+10.10742188	-55.67871094	+1932
+1457970966.63179990	+9.97119141	-7.25537109	-4.25390625	+45.28564453	+4.06494141	-63.76464844	+2264	+9.86572266	-6.39843750	-3.98144531	-3.82324219	-13.42529297	+5.71289063	+2220	+7.80908203	-10.00634766	-4.19238281	+25.26855469	+9.88769531	-55.08544922	+1920
+1457970966.63599990	+9.94921875	-7.27294922	-4.15722656	+45.46142578	+3.91113281	-63.63281250	+2264	+9.84375000	-6.41601563	-3.88037109	-3.71337891	-13.33740234	+6.10839844	+2220	+7.80029297	-10.03271484	-4.09570313	+25.55419922	+9.71191406	-54.82177734	+1912
+1457970966.64019990	+9.92285156	-7.29492188	-4.06494141	+45.57128906	+3.77929688	-63.43505859	+2260	+9.81298828	-6.44238281	-3.78369141	-3.66943359	-13.20556641	+6.50390625	+2220	+7.79150391	-10.06347656	-4.00781250	+25.79589844	+9.58007813	-54.53613281	+1904
+1457970966.64430000	+9.89648438	-7.30810547	-3.97705078	+45.76904297	+3.64746094	-63.19335938	+2252	+9.78662109	-6.45117188	-3.69580078	-3.55957031	-13.05175781	+6.92138672	+2212	+7.78271484	-10.07666016	-3.91992188	+26.10351563	+9.42626953	-54.22851563	+1892
+1457970966.64850000	+9.87890625	-7.32568359	-3.88037109	+45.94482422	+3.49365234	-63.06152344	+2248	+9.76904297	-6.46875000	-3.59912109	-3.42773438	-13.00781250	+7.29492188	+2212	+7.77832031	-10.09863281	-3.82763672	+26.41113281	+9.22851563	-53.98681641	+1880
+1457970966.65269990	+9.85693359	-7.34765625	-3.78808594	+46.05468750	+3.33984375	-62.90771484	+2240	+9.74267578	-6.49072266	-3.50244141	-3.38378906	-12.91992188	+7.66845703	+2208	+7.77392578	-10.12500000	-3.73535156	+26.65283203	+9.07470703	-53.76708984	+1868
+1457970966.65680000	+9.83496094	-7.35644531	-3.70019531	+46.25244141	+3.18603516	-62.68798828	+2232	+9.72070313	-6.49951172	-3.41455078	-3.25195313	-12.78808594	+8.04199219	+2200	+7.76953125	-10.13818359	-3.64746094	+26.93847656	+8.94287109	-53.50341797	+1852
+1457970966.66100000	+9.81738281	-7.36523438	-3.60791016	+46.42822266	+3.03222656	-62.55615234	+2224	+9.70312500	-6.50830078	-3.32226563	-3.09814453	-12.74414063	+8.39355469	+2192	+7.76513672	-10.15576172	-3.55957031	+27.22412109	+8.78906250	-53.26171875	+1840
+1457970966.66510010	+9.79541016	-7.38281250	-3.52441406	+46.56005859	+2.90039063	-62.35839844	+2216	+9.68115234	-6.52587891	-3.23437500	-3.03222656	-12.63427734	+8.72314453	+2188	+7.76074219	-10.17773438	-3.47167969	+27.44384766	+8.65722656	-53.02001953	+1828
+1457970966.67350010	+9.76464844	-7.39599609	-3.35742188	+46.95556641	+2.59277344	-61.94091797	+2188	+9.64599609	-6.53906250	-3.06298828	-2.70263672	-12.43652344	+9.42626953	+2172	+7.74755859	-10.20410156	-3.30908203	+27.94921875	+8.39355469	-52.47070313	+1792
+1457970966.67759990	+9.74267578	-7.40917969	-3.27392578	+47.06542969	+2.46093750	-61.76513672	+2180	+9.61962891	-6.55224609	-2.97949219	-2.63671875	-12.37060547	+9.71191406	+2168	+7.73876953	-10.22167969	-3.22558594	+28.14697266	+8.30566406	-52.22900391	+1780
+1457970966.68179990	+9.72509766	-7.40917969	-3.19482422	+47.28515625	+2.32910156	-61.54541016	+2168	+9.60205078	-6.55664063	-2.89599609	-2.46093750	-12.26074219	+10.04150391	+2156	+7.72558594	-10.23046875	-3.15087891	+28.34472656	+8.23974609	-51.94335938	+1768
+1457970966.68600010	+9.71191406	-7.41357422	-3.11572266	+47.48291016	+2.17529297	-61.36962891	+2156	+9.59326172	-6.56103516	-2.81689453	-2.26318359	-12.19482422	+10.32714844	+2148	+7.71679688	-10.24365234	-3.07617188	+28.54248047	+8.15185547	-51.65771484	+1752
+1457970966.69010000	+9.69433594	-7.42236328	-3.03662109	+47.63671875	+2.06542969	-61.19384766	+2148	+9.57128906	-6.56982422	-2.73339844	-2.15332031	-12.10693359	+10.59082031	+2144	+7.70361328	-10.26562500	-3.00585938	+28.69628906	+8.10791016	-51.41601563	+1740
+1457970966.69429990	+9.68115234	-7.42236328	-2.96191406	+47.85644531	+1.93359375	-60.99609375	+2136	+9.55810547	-6.56982422	-2.65869141	-1.97753906	-12.01904297	+10.85449219	+2136	+7.68603516	-10.27880859	-2.93115234	+28.85009766	+8.06396484	-51.15234375	+1728
+1457970966.69849990	+9.66796875	-7.42675781	-2.89160156	+48.05419922	+1.80175781	-60.82031250	+2128	+9.54492188	-6.56982422	-2.58398438	-1.77978516	-11.93115234	+11.14013672	+2128	+7.67285156	-10.29199219	-2.86962891	+28.98193359	+8.02001953	-50.84472656	+1716
+1457970966.70680000	+9.63281250	-7.42675781	-2.75097656	+48.42773438	+1.56005859	-60.44677734	+2112	+9.50976563	-6.57421875	-2.43457031	-1.47216797	-11.75537109	+11.62353516	+2116	+7.63769531	-10.32275391	-2.74218750	+29.22363281	+7.95410156	-50.29541016	+1696
+1457970966.71100000	+9.62402344	-7.42675781	-2.68066406	+48.64746094	+1.42822266	-60.27099609	+2104	+9.50097656	-6.57421875	-2.36865234	-1.29638672	-11.68945313	+11.86523438	+2108	+7.62451172	-10.33154297	-2.68505859	+29.35546875	+7.88818359	-49.98779297	+1688
+1457970966.71510000	+9.60644531	-7.42675781	-2.61035156	+48.80126953	+1.31835938	-60.13916016	+2100	+9.48339844	-6.57861328	-2.29833984	-1.16455078	-11.62353516	+12.06298828	+2100	+7.60253906	-10.34912109	-2.62792969	+29.44335938	+7.86621094	-49.72412109	+1680
+1457970966.71930000	+9.59326172	-7.42236328	-2.54443359	+49.02099609	+1.20849609	-60.02929688	+2092	+9.47021484	-6.57421875	-2.22802734	-0.96679688	-11.57958984	+12.26074219	+2096	+7.58496094	-10.35791016	-2.56640625	+29.55322266	+7.82226563	-49.48242188	+1672
+1457970966.72350000	+9.58447266	-7.42236328	-2.47851563	+49.21875000	+1.07666016	-59.89746094	+2088	+9.46142578	-6.56982422	-2.16210938	-0.76904297	-11.53564453	+12.48046875	+2088	+7.57177734	-10.37109375	-2.50927734	+29.64111328	+7.75634766	-49.24072266	+1668
+1457970966.72760010	+9.57128906	-7.42236328	-2.41699219	+49.37255859	+0.96679688	-59.76562500	+2088	+9.44384766	-6.57421875	-2.09619141	-0.65917969	-11.49169922	+12.65625000	+2084	+7.55859375	-10.38427734	-2.45214844	+29.75097656	+7.71240234	-49.02099609	+1660
+1457970966.73180010	+9.55810547	-7.41796875	-2.35546875	+49.57031250	+0.85693359	-59.63378906	+2084	+9.43505859	-6.56982422	-2.03466797	-0.48339844	-11.42578125	+12.85400391	+2080	+7.54541016	-10.39306641	-2.39062500	+29.86083984	+7.64648438	-48.84521484	+1656
+1457970966.74009990	+9.53173828	-7.41357422	-2.23681641	+49.89990234	+0.63720703	-59.37011719	+2076	+9.40869141	-6.56542969	-1.91601563	-0.21972656	-11.31591797	+13.24951172	+2068	+7.52343750	-10.41064453	-2.28515625	+30.08056641	+7.51464844	-48.42773438	+1640
+1457970966.74429990	+9.52294922	-7.40478516	-2.17968750	+50.07568359	+0.52734375	-59.28222656	+2072	+9.39990234	-6.55664063	-1.85888672	-0.06591797	-11.27197266	+13.42529297	+2060	+7.51904297	-10.41503906	-2.22802734	+30.23437500	+7.42675781	-48.27392578	+1636
+1457970966.74840000	+9.51416016	-7.40039063	-2.12695313	+50.25146484	+0.39550781	-59.15039063	+2068	+9.39111328	-6.55224609	-1.80615234	+0.08789063	-11.20605469	+13.64501953	+2056	+7.51464844	-10.41943359	-2.17089844	+30.36621094	+7.33886719	-48.14208984	+1628
+1457970966.75260000	+9.50537109	-7.40039063	-2.06982422	+50.36132813	+0.30761719	-59.06250000	+2064	+9.37792969	-6.55224609	-1.74902344	+0.17578125	-11.14013672	+13.79882813	+2048	+7.51025391	-10.42382813	-2.11376953	+30.52001953	+7.27294922	-48.03222656	+1620
+1457970966.75679990	+9.49218750	-7.39599609	-2.01708984	+50.51513672	+0.21972656	-58.97460938	+2060	+9.36914063	-6.54785156	-1.69628906	+0.30761719	-11.09619141	+13.97460938	+2044	+7.51025391	-10.42382813	-2.05664063	+30.65185547	+7.18505859	-47.94433594	+1612
+1457970966.76090000	+9.48779297	-7.39160156	-1.97314453	+50.64697266	+0.13183594	-58.82080078	+2052	+9.36474609	-6.53906250	-1.65234375	+0.43945313	-11.00830078	+14.15039063	+2036	+7.50585938	-10.42382813	-2.00390625	+30.80566406	+7.11914063	-47.83447266	+1604
+1457970966.76510000	+9.47460938	-7.39160156	-1.92480469	+50.73486328	+0.06591797	-58.71093750	+2048	+9.35156250	-6.53906250	-1.60400391	+0.48339844	-10.92041016	+14.32617188	+2028	+7.50585938	-10.42822266	-1.94677734	+30.93750000	+7.07519531	-47.76855469	+1592
+1457970966.76930000	+9.47021484	-7.38281250	-1.87646484	+50.88867188	+0.00000000	-58.60107422	+2040	+9.34716797	-6.53466797	-1.55566406	+0.59326172	-10.85449219	+14.50195313	+2024	+7.51025391	-10.42382813	-1.88964844	+31.09130859	+6.98730469	-47.74658203	+1584
+1457970966.77760000	+9.45263672	-7.37841797	-1.79736328	+51.10839844	-0.13183594	-58.33740234	+2020	+9.32958984	-6.52587891	-1.47656250	+0.74707031	-10.65673828	+14.85351563	+2008	+7.51464844	-10.41943359	-1.79296875	+31.39892578	+6.89941406	-47.57080078	+1564
+1457970966.78180000	+9.44384766	-7.36962891	-1.75781250	+51.21826172	-0.19775391	-58.24951172	+2012	+9.32519531	-6.51708984	-1.43701172	+0.83496094	-10.59082031	+15.00732422	+2000	+7.51464844	-10.41503906	-1.74023438	+31.55273438	+6.83349609	-47.54882813	+1556
+1457970966.78590010	+9.43945313	-7.36523438	-1.72265625	+51.32812500	-0.24169922	-58.11767578	+2004	+9.31640625	-6.51269531	-1.40185547	+0.94482422	-10.48095703	+15.18310547	+1992	+7.51904297	-10.41064453	-1.69628906	+31.68457031	+6.76757813	-47.50488281	+1544
+1457970966.79010010	+9.43505859	-7.36083984	-1.68310547	+51.39404297	-0.28564453	-58.05175781	+1992	+9.31201172	-6.50830078	-1.36230469	+0.98876953	-10.41503906	+15.31494141	+1988	+7.51904297	-10.41064453	-1.65234375	+31.79443359	+6.74560547	-47.48291016	+1532
+1457970966.79430010	+9.43066406	-7.35644531	-1.64355469	+51.50390625	-0.32958984	-57.98583984	+1988	+9.30761719	-6.50390625	-1.32714844	+1.07666016	-10.37109375	+15.42480469	+1980	+7.51904297	-10.41064453	-1.59960938	+31.88232422	+6.70166016	-47.50488281	+1524
+1457970966.79839990	+9.42187500	-7.34765625	-1.61718750	+51.61376953	-0.37353516	-57.83203125	+1976	+9.30322266	-6.49511719	-1.29638672	+1.14257813	-10.26123047	+15.60058594	+1972	+7.51904297	-10.40625000	-1.56884766	+31.99218750	+6.65771484	-47.41699219	+1512
+1457970966.80259990	+9.41748047	-7.34765625	-1.58642578	+51.67968750	-0.39550781	-57.74414063	+1972	+9.29443359	-6.49072266	-1.26562500	+1.18652344	-10.19531250	+15.68847656	+1968	+7.51464844	-10.40625000	-1.53369141	+32.05810547	+6.61376953	-47.35107422	+1500
+1457970966.81090000	+9.40869141	-7.33447266	-1.52490234	+51.85546875	-0.48339844	-57.63427734	+1964	+9.28564453	-6.47753906	-1.20849609	+1.34033203	-10.08544922	+15.93017578	+1960	+7.51025391	-10.40625000	-1.46777344	+32.16796875	+6.52587891	-47.28515625	+1476
+1457970966.81510000	+9.39990234	-7.33007813	-1.49414063	+51.92138672	-0.50537109	-57.61230469	+1964	+9.28125000	-6.47314453	-1.17773438	+1.40625000	-10.06347656	+15.99609375	+1960	+7.50146484	-10.40625000	-1.43701172	+32.21191406	+6.48193359	-47.21923828	+1464
+1457970966.81920000	+9.39550781	-7.32568359	-1.46337891	+52.00927734	-0.54931641	-57.59033203	+1964	+9.27685547	-6.46875000	-1.14697266	+1.47216797	-10.04150391	+16.06201172	+1960	+7.49267578	-10.41064453	-1.41064453	+32.21191406	+6.43798828	-47.19726563	+1456
+1457970966.82340000	+9.39111328	-7.31689453	-1.43701172	+52.07519531	-0.57128906	-57.54638672	+1964	+9.27685547	-6.45996094	-1.12500000	+1.53808594	-9.99755859	+16.14990234	+1960	+7.48388672	-10.41064453	-1.38427734	+32.21191406	+6.41601563	-47.13134766	+1448
+1457970966.82760000	+9.38671875	-7.31250000	-1.41064453	+52.14111328	-0.57128906	-57.50244141	+1964	+9.27246094	-6.45556641	-1.09863281	+1.60400391	-9.95361328	+16.19384766	+1960	+7.47509766	-10.41503906	-1.36230469	+32.21191406	+6.39404297	-47.06542969	+1440
+1457970966.83170010	+9.38232422	-7.30810547	-1.38427734	+52.22900391	-0.59326172	-57.48046875	+1964	+9.26806641	-6.45117188	-1.07226563	+1.66992188	-9.93164063	+16.25976563	+1964	+7.46191406	-10.41943359	-1.33593750	+32.16796875	+6.37207031	-47.02148438	+1432
+1457970966.83590010	+9.37792969	-7.30371094	-1.36230469	+52.29492188	-0.61523438	-57.43652344	+1964	+9.26367188	-6.44677734	-1.05029297	+1.73583984	-9.86572266	+16.32568359	+1964	+7.44873047	-10.41943359	-1.32275391	+32.16796875	+6.35009766	-46.93359375	+1424
+1457970966.84419990	+9.36914063	-7.29052734	-1.31396484	+52.42675781	-0.61523438	-57.37060547	+1968	+9.25488281	-6.43359375	-1.01074219	+1.84570313	-9.77783203	+16.41357422	+1972	+7.42675781	-10.42382813	-1.28759766	+32.14599609	+6.35009766	-46.75781250	+1412
+1457970966.84840010	+9.36474609	-7.28613281	-1.29638672	+52.49267578	-0.61523438	-57.30468750	+1972	+9.25048828	-6.42919922	-0.99316406	+1.88964844	-9.68994141	+16.47949219	+1976	+7.41796875	-10.42382813	-1.27001953	+32.14599609	+6.35009766	-46.66992188	+1408
+1457970966.85260010	+9.36035156	-7.27734375	-1.27441406	+52.55859375	-0.59326172	-57.28271484	+1976	+9.25048828	-6.42480469	-0.97558594	+1.95556641	-9.64599609	+16.50146484	+1980	+7.40478516	-10.42382813	-1.24804688	+32.12402344	+6.37207031	-46.62597656	+1404
+1457970966.85669990	+9.35156250	-7.27294922	-1.25683594	+52.62451172	-0.57128906	-57.23876953	+1980	+9.24169922	-6.42041016	-0.95361328	+2.02148438	-9.58007813	+16.52343750	+1984	+7.39599609	-10.42382813	-1.23046875	+32.12402344	+6.39404297	-46.56005859	+1400
+1457970966.86089990	+9.34716797	-7.26855469	-1.23925781	+52.69042969	-0.54931641	-57.15087891	+1980	+9.23730469	-6.41601563	-0.94042969	+2.06542969	-9.49218750	+16.56738281	+1988	+7.38281250	-10.42822266	-1.21289063	+32.12402344	+6.43798828	-46.49414063	+1396
+1457970966.86509990	+9.34277344	-7.26416016	-1.22607422	+52.75634766	-0.52734375	-57.08496094	+1984	+9.23291016	-6.41162109	-0.92724609	+2.13134766	-9.40429688	+16.61132813	+1996	+7.37841797	-10.42382813	-1.19531250	+32.14599609	+6.48193359	-46.42822266	+1392
+1457970966.86920000	+9.33398438	-7.25976563	-1.20849609	+52.82226563	-0.50537109	-57.01904297	+1988	+9.22851563	-6.40722656	-0.90966797	+2.17529297	-9.33837891	+16.63330078	+2000	+7.37402344	-10.42382813	-1.17773438	+32.18994141	+6.52587891	-46.38427734	+1388
+1457970966.87760000	+9.32519531	-7.25097656	-1.18652344	+52.95410156	-0.46142578	-56.84326172	+1996	+9.21972656	-6.39843750	-0.89208984	+2.26318359	-9.14062500	+16.72119141	+2008	+7.36523438	-10.41503906	-1.14257813	+32.29980469	+6.61376953	-46.27441406	+1380
+1457970966.88170000	+9.31640625	-7.24658203	-1.17333984	+53.02001953	-0.43945313	-56.79931641	+2000	+9.21093750	-6.39404297	-0.87890625	+2.32910156	-9.07470703	+16.74316406	+2016	+7.36083984	-10.41064453	-1.12060547	+32.38769531	+6.65771484	-46.23046875	+1376
+1457970966.88590000	+9.31201172	-7.24218750	-1.16455078	+53.08593750	-0.41748047	-56.73339844	+2004	+9.20654297	-6.39404297	-0.87011719	+2.35107422	-9.00878906	+16.76513672	+2020	+7.36083984	-10.40625000	-1.09863281	+32.45361328	+6.70166016	-46.23046875	+1376
+1457970966.89000010	+9.30761719	-7.23779297	-1.15136719	+53.15185547	-0.39550781	-56.66748047	+2012	+9.20214844	-6.38964844	-0.85693359	+2.41699219	-8.94287109	+16.78710938	+2028	+7.36523438	-10.40185547	-1.07666016	+32.54150391	+6.74560547	-46.23046875	+1372
+1457970966.89420010	+9.30322266	-7.23779297	-1.14257813	+53.21777344	-0.37353516	-56.64550781	+2016	+9.19335938	-6.38525391	-0.84814453	+2.48291016	-8.89892578	+16.80908203	+2032	+7.36523438	-10.39746094	-1.05029297	+32.62939453	+6.78955078	-46.25244141	+1368
+1457970966.90249990	+9.29003906	-7.22900391	-1.12060547	+53.32763672	-0.32958984	-56.51367188	+2032	+9.18017578	-6.37646484	-0.83056641	+2.57080078	-8.76708984	+16.85302734	+2044	+7.36523438	-10.39306641	-1.01513672	+32.78320313	+6.85546875	-46.20849609	+1360
+1457970966.90669990	+9.28564453	-7.22460938	-1.11181641	+53.39355469	-0.32958984	-56.49169922	+2036	+9.17578125	-6.37207031	-0.82177734	+2.63671875	-8.74511719	+16.85302734	+2052	+7.36523438	-10.38427734	-0.99316406	+32.87109375	+6.85546875	-46.23046875	+1356
+1457970966.91090010	+9.27685547	-7.22021484	-1.10302734	+53.45947266	-0.32958984	-56.46972656	+2044	+9.17138672	-6.36767578	-0.81298828	+2.68066406	-8.72314453	+16.87500000	+2056	+7.36962891	-10.37988281	-0.97558594	+32.98095703	+6.87744141	-46.23046875	+1352
+1457970966.91500000	+9.27246094	-7.21582031	-1.08984375	+53.50341797	-0.32958984	-56.44775391	+2052	+9.16259766	-6.36328125	-0.80419922	+2.74658203	-8.70117188	+16.87500000	+2064	+7.36962891	-10.37548828	-0.95361328	+33.04687500	+6.87744141	-46.25244141	+1344
+1457970966.91919990	+9.26367188	-7.21582031	-1.08105469	+53.56933594	-0.32958984	-56.44775391	+2064	+9.15820313	-6.35888672	-0.79541016	+2.81250000	-8.70117188	+16.87500000	+2072	+7.36523438	-10.37548828	-0.93164063	+33.09082031	+6.89941406	-46.27441406	+1340
+1457970966.92339990	+9.25927734	-7.21142578	-1.06787109	+53.61328125	-0.32958984	-56.44775391	+2072	+9.14941406	-6.35449219	-0.78222656	+2.85644531	-8.67919922	+16.87500000	+2080	+7.36083984	-10.37109375	-0.91406250	+33.13476563	+6.92138672	-46.29638672	+1336
+1457970966.92750000	+9.25048828	-7.20703125	-1.05908203	+53.65722656	-0.30761719	-56.44775391	+2080	+9.14501953	-6.35009766	-0.77343750	+2.92236328	-8.67919922	+16.87500000	+2088	+7.35644531	-10.37109375	-0.89648438	+33.17871094	+6.92138672	-46.29638672	+1328
+1457970966.93170000	+9.24609375	-7.20703125	-1.04589844	+53.70117188	-0.30761719	-56.44775391	+2088	+9.13623047	-6.35009766	-0.76464844	+2.96630859	-8.65722656	+16.87500000	+2096	+7.35205078	-10.37548828	-0.87890625	+33.20068359	+6.94335938	-46.29638672	+1324
+1457970966.93590000	+9.23730469	-7.20263672	-1.03710938	+53.76708984	-0.30761719	-56.42578125	+2096	+9.13183594	-6.34570313	-0.75585938	+3.03222656	-8.65722656	+16.87500000	+2100	+7.34326172	-10.37548828	-0.87011719	+33.20068359	+6.94335938	-46.25244141	+1320
+1457970966.94420000	+9.21972656	-7.19384766	-1.01953125	+53.85498047	-0.30761719	-56.40380859	+2112	+9.11425781	-6.33691406	-0.73388672	+3.14208984	-8.63525391	+16.85302734	+2116	+7.31689453	-10.37548828	-0.85253906	+33.22265625	+6.94335938	-46.18652344	+1308
+1457970966.94840000	+9.21093750	-7.18945313	-1.00634766	+53.89892578	-0.30761719	-56.40380859	+2124	+9.10986328	-6.33251953	-0.72509766	+3.18603516	-8.63525391	+16.85302734	+2120	+7.30810547	-10.37548828	-0.84375000	+33.22265625	+6.96533203	-46.14257813	+1304
+1457970966.95250010	+9.20214844	-7.18505859	-0.99755859	+53.96484375	-0.28564453	-56.40380859	+2132	+9.10107422	-6.32812500	-0.71630859	+3.27392578	-8.61328125	+16.85302734	+2128	+7.29052734	-10.37548828	-0.83056641	+33.20068359	+6.96533203	-46.12060547	+1304
+1457970966.95670010	+9.19335938	-7.18066406	-0.98876953	+54.00878906	-0.28564453	-56.38183594	+2140	+9.09228516	-6.32373047	-0.70312500	+3.31787109	-8.61328125	+16.83105469	+2132	+7.27294922	-10.37988281	-0.82177734	+33.17871094	+6.98730469	-46.07666016	+1300
+1457970966.96090010	+9.18457031	-7.17626953	-0.97998047	+54.07470703	-0.26367188	-56.38183594	+2144	+9.08349609	-6.32373047	-0.69433594	+3.36181641	-8.59130859	+16.83105469	+2140	+7.25537109	-10.38427734	-0.81738281	+33.13476563	+7.00927734	-46.01074219	+1300
+1457970966.96499990	+9.17578125	-7.17187500	-0.97119141	+54.14062500	-0.26367188	-56.33789063	+2152	+9.07470703	-6.31933594	-0.68554688	+3.42773438	-8.56933594	+16.83105469	+2144	+7.23779297	-10.38867188	-0.81298828	+33.11279297	+7.00927734	-45.94482422	+1296
+1457970966.96919990	+9.16699219	-7.16748047	-0.96240234	+54.20654297	-0.26367188	-56.31591797	+2160	+9.06591797	-6.31494141	-0.67675781	+3.49365234	-8.54736328	+16.80908203	+2148	+7.22460938	-10.39306641	-0.80859375	+33.11279297	+7.03125000	-45.87890625	+1296
+1457970966.97330000	+9.15380859	-7.16308594	-0.95361328	+54.27246094	-0.26367188	-56.27197266	+2168	+9.05712891	-6.31494141	-0.66796875	+3.53759766	-8.52539063	+16.83105469	+2152	+7.21142578	-10.39306641	-0.80419922	+33.13476563	+7.03125000	-45.81298828	+1292
+1457970966.97750000	+9.14501953	-7.16308594	-0.94921875	+54.33837891	-0.26367188	-56.22802734	+2172	+9.04833984	-6.31054688	-0.65917969	+3.62548828	-8.50341797	+16.83105469	+2156	+7.19384766	-10.39306641	-0.79980469	+33.13476563	+7.05322266	-45.74707031	+1292
+1457970966.98580000	+9.12304688	-7.15429688	-0.93603516	+54.49218750	-0.26367188	-56.16210938	+2188	+9.02636719	-6.30615234	-0.64599609	+3.73535156	-8.45947266	+16.85302734	+2164	+7.16748047	-10.39746094	-0.78662109	+33.20068359	+7.09716797	-45.68115234	+1292
+1457970966.99000000	+9.11425781	-7.15429688	-0.92724609	+54.55810547	-0.26367188	-56.14013672	+2192	+9.01757813	-6.30615234	-0.64160156	+3.80126953	-8.43750000	+16.83105469	+2168	+7.15869141	-10.40185547	-0.77783203	+33.22265625	+7.11914063	-45.65917969	+1292
+1457970966.99420000	+9.10546875	-7.14990234	-0.92285156	+54.64599609	-0.26367188	-56.11816406	+2200	+9.00878906	-6.30615234	-0.63281250	+3.86718750	-8.43750000	+16.83105469	+2172	+7.14990234	-10.40185547	-0.76904297	+33.26660156	+7.14111328	-45.65917969	+1288
+1457970966.99830010	+9.09667969	-7.14990234	-0.91845703	+54.73388672	-0.26367188	-56.07421875	+2204	+9.00000000	-6.30615234	-0.63281250	+3.93310547	-8.41552734	+16.85302734	+2172	+7.14111328	-10.40185547	-0.76464844	+33.33251953	+7.16308594	-45.63720703	+1288
+1457970967.00250010	+9.08789063	-7.14990234	-0.91845703	+54.77783203	-0.26367188	-56.03027344	+2208	+8.99121094	-6.30615234	-0.62841797	+3.97705078	-8.37158203	+16.85302734	+2176	+7.13671875	-10.40185547	-0.75585938	+33.37646484	+7.20703125	-45.63720703	+1284
+1457970967.00670000	+9.07910156	-7.14990234	-0.91406250	+54.86572266	-0.28564453	-55.98632813	+2216	+8.98242188	-6.30615234	-0.62402344	+4.04296875	-8.39355469	+16.85302734	+2176	+7.13671875	-10.40185547	-0.74707031	+33.48632813	+7.22900391	-45.65917969	+1284
+1457970967.01079990	+9.07031250	-7.14990234	-0.91406250	+54.93164063	-0.28564453	-55.96435547	+2220	+8.97363281	-6.30615234	-0.62402344	+4.10888672	-8.34960938	+16.87500000	+2180	+7.13671875	-10.39746094	-0.73828125	+33.57421875	+7.25097656	-45.65917969	+1280
+1457970967.01500010	+9.06152344	-7.15429688	-0.91406250	+54.99755859	-0.28564453	-55.94238281	+2224	+8.96484375	-6.30615234	-0.62402344	+4.13085938	-8.34960938	+16.85302734	+2180	+7.13232422	-10.40185547	-0.72949219	+33.66210938	+7.29492188	-45.70312500	+1280
+1457970967.02329990	+9.05273438	-7.15429688	-0.90966797	+55.12939453	-0.30761719	-55.92041016	+2236	+8.95166016	-6.31054688	-0.61962891	+4.26269531	-8.34960938	+16.85302734	+2184	+7.13232422	-10.40185547	-0.70751953	+33.81591797	+7.38281250	-45.83496094	+1284
+1457970967.02749990	+9.04833984	-7.15869141	-0.90966797	+55.15136719	-0.30761719	-55.89843750	+2240	+8.94287109	-6.31494141	-0.61962891	+4.28466797	-8.34960938	+16.83105469	+2184	+7.13671875	-10.40625000	-0.69873047	+33.85986328	+7.42675781	-45.87890625	+1284
+1457970967.03169990	+9.04394531	-7.16308594	-0.90966797	+55.21728516	-0.30761719	-55.89843750	+2244	+8.93847656	-6.31494141	-0.61962891	+4.32861328	-8.37158203	+16.80908203	+2184	+7.13671875	-10.40625000	-0.68554688	+33.92578125	+7.47070313	-45.96679688	+1288
+1457970967.03580000	+9.03955078	-7.16308594	-0.90966797	+55.26123047	-0.30761719	-55.89843750	+2248	+8.93408203	-6.31494141	-0.61962891	+4.37255859	-8.37158203	+16.78710938	+2184	+7.14111328	-10.40625000	-0.68115234	+34.01367188	+7.51464844	-45.96679688	+1288
+1457970967.04000000	+9.03515625	-7.16748047	-0.90966797	+55.30517578	-0.30761719	-55.87646484	+2252	+8.92529297	-6.31933594	-0.61962891	+4.39453125	-8.37158203	+16.76513672	+2184	+7.14111328	-10.40625000	-0.67675781	+34.05761719	+7.53662109	-45.98876953	+1288
+1457970967.04410000	+9.03076172	-7.17187500	-0.90966797	+55.34912109	-0.32958984	-55.87646484	+2256	+8.92089844	-6.32373047	-0.62402344	+4.43847656	-8.39355469	+16.74316406	+2184	+7.14111328	-10.40625000	-0.67236328	+34.10156250	+7.58056641	-46.03271484	+1288
+1457970967.05250000	+9.02197266	-7.17626953	-0.90527344	+55.43701172	-0.35156250	-55.92041016	+2264	+8.91650391	-6.32812500	-0.61962891	+4.52636719	-8.43750000	+16.67724609	+2184	+7.14111328	-10.41503906	-0.65917969	+34.16748047	+7.62451172	-46.12060547	+1292
+1457970967.05660010	+9.02197266	-7.17626953	-0.90527344	+55.48095703	-0.35156250	-55.94238281	+2268	+8.91210938	-6.33251953	-0.61962891	+4.57031250	-8.48144531	+16.63330078	+2184	+7.13671875	-10.41943359	-0.65478516	+34.18945313	+7.64648438	-46.18652344	+1292
+1457970967.06080010	+9.01757813	-7.18066406	-0.90087891	+55.52490234	-0.37353516	-55.96435547	+2268	+8.90771484	-6.33251953	-0.61962891	+4.61425781	-8.50341797	+16.56738281	+2184	+7.13232422	-10.42382813	-0.65478516	+34.18945313	+7.66845703	-46.20849609	+1292
+1457970967.06500010	+9.01318359	-7.18505859	-0.90087891	+55.56884766	-0.37353516	-55.98632813	+2272	+8.90332031	-6.33691406	-0.61523438	+4.65820313	-8.54736328	+16.54541016	+2184	+7.12792969	-10.42822266	-0.65039063	+34.18945313	+7.69042969	-46.23046875	+1292
+1457970967.06909990	+9.01318359	-7.18505859	-0.90087891	+55.61279297	-0.39550781	-55.98632813	+2272	+8.90332031	-6.33691406	-0.61523438	+4.70214844	-8.56933594	+16.50146484	+2180	+7.12353516	-10.43261719	-0.65039063	+34.16748047	+7.69042969	-46.23046875	+1292
+1457970967.07329990	+9.00878906	-7.18505859	-0.89648438	+55.65673828	-0.41748047	-56.00830078	+2276	+8.89892578	-6.33691406	-0.61523438	+4.74609375	-8.61328125	+16.45751953	+2180	+7.11914063	-10.43701172	-0.65039063	+34.16748047	+7.71240234	-46.23046875	+1292
+1457970967.07750010	+9.00878906	-7.18945313	-0.89648438	+55.70068359	-0.43945313	-56.03027344	+2276	+8.89892578	-6.34130859	-0.61523438	+4.79003906	-8.65722656	+16.41357422	+2180	+7.11474609	-10.44580078	-0.65478516	+34.14550781	+7.71240234	-46.23046875	+1292
+1457970967.08160000	+9.00439453	-7.18945313	-0.89648438	+55.76660156	-0.46142578	-56.07421875	+2280	+8.89453125	-6.34130859	-0.61083984	+4.85595703	-8.67919922	+16.36962891	+2180	+7.11035156	-10.45019531	-0.65917969	+34.14550781	+7.71240234	-46.23046875	+1292
+1457970967.08999990	+9.00000000	-7.18945313	-0.88769531	+55.85449219	-0.50537109	-56.14013672	+2284	+8.89013672	-6.34570313	-0.61083984	+4.96582031	-8.78906250	+16.25976563	+2176	+7.09716797	-10.46337891	-0.65917969	+34.07958984	+7.71240234	-46.25244141	+1288
+1457970967.09410000	+9.00000000	-7.19384766	-0.88769531	+55.89843750	-0.50537109	-56.16210938	+2284	+8.89013672	-6.34570313	-0.60644531	+5.03173828	-8.83300781	+16.21582031	+2176	+7.09277344	-10.47216797	-0.65917969	+34.05761719	+7.73437500	-46.27441406	+1288
+1457970967.09830000	+9.00000000	-7.19384766	-0.88330078	+55.94238281	-0.52734375	-56.20605469	+2288	+8.89013672	-6.34570313	-0.60644531	+5.07568359	-8.87695313	+16.17187500	+2176	+7.08837891	-10.47656250	-0.66357422	+34.01367188	+7.73437500	-46.27441406	+1284
+1457970967.10250000	+8.99560547	-7.19384766	-0.88330078	+55.98632813	-0.54931641	-56.22802734	+2288	+8.89013672	-6.34570313	-0.60644531	+5.11962891	-8.92089844	+16.12792969	+2172	+7.07958984	-10.48535156	-0.66796875	+33.99169922	+7.73437500	-46.27441406	+1284
+1457970967.10660000	+8.99560547	-7.19384766	-0.88330078	+56.03027344	-0.57128906	-56.25000000	+2288	+8.88574219	-6.35009766	-0.60644531	+5.18554688	-8.96484375	+16.08398438	+2172	+7.07958984	-10.49414063	-0.66796875	+33.96972656	+7.71240234	-46.29638672	+1280
+1457970967.11080000	+8.99560547	-7.19384766	-0.87890625	+56.07421875	-0.59326172	-56.27197266	+2292	+8.88574219	-6.35009766	-0.60205078	+5.22949219	-9.03076172	+16.06201172	+2172	+7.07519531	-10.49853516	-0.66796875	+33.94775391	+7.71240234	-46.29638672	+1276
+1457970967.11500000	+8.99560547	-7.19824219	-0.87890625	+56.11816406	-0.63720703	-56.31591797	+2292	+8.88574219	-6.35009766	-0.60205078	+5.27343750	-9.07470703	+16.01806641	+2172	+7.07519531	-10.50292969	-0.67236328	+33.94775391	+7.71240234	-46.31835938	+1272
+1457970967.11910010	+8.99560547	-7.19824219	-0.87451172	+56.16210938	-0.65917969	-56.33789063	+2296	+8.88574219	-6.35009766	-0.60205078	+5.31738281	-9.11865234	+15.99609375	+2172	+7.07519531	-10.50732422	-0.66796875	+33.92578125	+7.69042969	-46.36230469	+1268
+1457970967.12739990	+8.99560547	-7.19824219	-0.87011719	+56.22802734	-0.70312500	-56.40380859	+2300	+8.89013672	-6.35009766	-0.59765625	+5.40527344	-9.25048828	+15.93017578	+2172	+7.07958984	-10.51171875	-0.66357422	+33.94775391	+7.66845703	-46.47216797	+1260
+1457970967.13159990	+9.00000000	-7.19824219	-0.87011719	+56.25000000	-0.74707031	-56.42578125	+2300	+8.89013672	-6.35009766	-0.59765625	+5.44921875	-9.29443359	+15.90820313	+2176	+7.08398438	-10.51611328	-0.65478516	+33.94775391	+7.64648438	-46.53808594	+1260
+1457970967.13579990	+9.00000000	-7.20263672	-0.86572266	+56.29394531	-0.76904297	-56.46972656	+2304	+8.89013672	-6.35009766	-0.59326172	+5.47119141	-9.36035156	+15.88623047	+2176	+7.08837891	-10.51611328	-0.65039063	+33.99169922	+7.64648438	-46.60400391	+1256
+1457970967.13990000	+9.00000000	-7.20263672	-0.86572266	+56.31591797	-0.81298828	-56.49169922	+2304	+8.89013672	-6.35009766	-0.59326172	+5.51513672	-9.42626953	+15.88623047	+2176	+7.09716797	-10.51611328	-0.64599609	+34.01367188	+7.62451172	-46.64794922	+1252
+1457970967.14410000	+9.00000000	-7.20263672	-0.86132813	+56.33789063	-0.83496094	-56.51367188	+2308	+8.89013672	-6.35009766	-0.59326172	+5.53710938	-9.47021484	+15.86425781	+2180	+7.10156250	-10.51611328	-0.64160156	+34.05761719	+7.58056641	-46.71386719	+1252
+1457970967.14829990	+9.00439453	-7.20263672	-0.86132813	+56.35986328	-0.87890625	-56.53564453	+2308	+8.89013672	-6.35009766	-0.58886719	+5.55908203	-9.53613281	+15.86425781	+2180	+7.11035156	-10.51611328	-0.63281250	+34.10156250	+7.55859375	-46.77978516	+1252
+1457970967.15240000	+9.00439453	-7.20263672	-0.85693359	+56.38183594	-0.92285156	-56.57958984	+2312	+8.89453125	-6.35009766	-0.58886719	+5.58105469	-9.60205078	+15.86425781	+2184	+7.11914063	-10.51171875	-0.62841797	+34.12353516	+7.53662109	-46.84570313	+1252
+1457970967.15660000	+9.00439453	-7.20263672	-0.85693359	+56.40380859	-0.96679688	-56.60156250	+2316	+8.89453125	-6.35009766	-0.58447266	+5.60302734	-9.66796875	+15.84228516	+2188	+7.12353516	-10.51171875	-0.61962891	+34.16748047	+7.51464844	-46.93359375	+1252
+1457970967.16490010	+9.00878906	-7.20263672	-0.84814453	+56.44775391	-1.05468750	-56.64550781	+2324	+8.89453125	-6.35009766	-0.58007813	+5.64697266	-9.77783203	+15.84228516	+2192	+7.13671875	-10.50732422	-0.60644531	+34.25537109	+7.44873047	-47.06542969	+1252
+1457970967.16910000	+9.00878906	-7.20263672	-0.84814453	+56.46972656	-1.09863281	-56.66748047	+2324	+8.89453125	-6.35009766	-0.57568359	+5.66894531	-9.84375000	+15.84228516	+2196	+7.14111328	-10.50732422	-0.60205078	+34.27734375	+7.42675781	-47.10937500	+1252
+1457970967.17330000	+9.01318359	-7.20263672	-0.84375000	+56.49169922	-1.14257813	-56.68945313	+2328	+8.89453125	-6.34570313	-0.57568359	+5.69091797	-9.88769531	+15.84228516	+2200	+7.14550781	-10.50292969	-0.59765625	+34.32128906	+7.38281250	-47.15332031	+1256
+1457970967.17740010	+9.01318359	-7.19824219	-0.84375000	+56.51367188	-1.16455078	-56.71142578	+2332	+8.89453125	-6.34570313	-0.57128906	+5.69091797	-9.93164063	+15.84228516	+2204	+7.14990234	-10.50292969	-0.59326172	+34.34326172	+7.36083984	-47.19726563	+1256
+1457970967.18160010	+9.01318359	-7.19824219	-0.83935547	+56.53564453	-1.20849609	-56.71142578	+2336	+8.89453125	-6.34570313	-0.57128906	+5.71289063	-9.97558594	+15.82031250	+2204	+7.15429688	-10.50292969	-0.59326172	+34.36523438	+7.33886719	-47.21923828	+1252
+1457970967.18580010	+9.01318359	-7.19824219	-0.83935547	+56.55761719	-1.25244141	-56.73339844	+2340	+8.89453125	-6.34570313	-0.56689453	+5.73486328	-10.01953125	+15.82031250	+2208	+7.15429688	-10.49853516	-0.58886719	+34.38720703	+7.31689453	-47.24121094	+1252
+1457970967.19409990	+9.01318359	-7.19384766	-0.83496094	+56.60156250	-1.29638672	-56.73339844	+2344	+8.89013672	-6.34130859	-0.56689453	+5.75683594	-10.08544922	+15.82031250	+2212	+7.14990234	-10.49853516	-0.58886719	+34.40917969	+7.27294922	-47.26318359	+1252
+1457970967.19820000	+9.01318359	-7.19384766	-0.83496094	+56.60156250	-1.34033203	-56.73339844	+2348	+8.89013672	-6.34130859	-0.56250000	+5.77880859	-10.10742188	+15.82031250	+2216	+7.14990234	-10.49853516	-0.58886719	+34.40917969	+7.27294922	-47.26318359	+1252
+1457970967.20240000	+9.01318359	-7.19384766	-0.83496094	+56.62353516	-1.36230469	-56.73339844	+2348	+8.89013672	-6.33691406	-0.56250000	+5.80078125	-10.12939453	+15.82031250	+2216	+7.14550781	-10.49853516	-0.58886719	+34.40917969	+7.27294922	-47.26318359	+1252
+1457970967.20660000	+9.00878906	-7.18945313	-0.83496094	+56.64550781	-1.36230469	-56.71142578	+2352	+8.88574219	-6.33691406	-0.56250000	+5.82275391	-10.12939453	+15.79833984	+2216	+7.14550781	-10.49853516	-0.58886719	+34.40917969	+7.25097656	-47.24121094	+1252
+1457970967.21070000	+9.00878906	-7.18945313	-0.83496094	+56.66748047	-1.38427734	-56.68945313	+2352	+8.88574219	-6.33691406	-0.56250000	+5.84472656	-10.12939453	+15.79833984	+2220	+7.14111328	-10.49853516	-0.59326172	+34.40917969	+7.25097656	-47.21923828	+1252
+1457970967.21490000	+9.00439453	-7.18505859	-0.83496094	+56.71142578	-1.40625000	-56.66748047	+2356	+8.88134766	-6.33691406	-0.56250000	+5.86669922	-10.12939453	+15.79833984	+2220	+7.13671875	-10.49853516	-0.59765625	+34.40917969	+7.27294922	-47.19726563	+1252
+1457970967.22320010	+9.00000000	-7.18066406	-0.83496094	+56.75537109	-1.42822266	-56.57958984	+2360	+8.87255859	-6.33251953	-0.56250000	+5.91064453	-10.08544922	+15.79833984	+2220	+7.12353516	-10.49853516	-0.60205078	+34.38720703	+7.29492188	-47.10937500	+1256
+1457970967.22740010	+8.99560547	-7.18066406	-0.83496094	+56.82128906	-1.42822266	-56.51367188	+2360	+8.86816406	-6.33251953	-0.56250000	+5.95458984	-10.04150391	+15.79833984	+2220	+7.10595703	-10.50292969	-0.61083984	+34.38720703	+7.33886719	-47.02148438	+1260
+1457970967.23160000	+8.98681641	-7.17626953	-0.83935547	+56.86523438	-1.42822266	-56.42578125	+2360	+8.85937500	-6.32812500	-0.56250000	+5.99853516	-9.99755859	+15.79833984	+2220	+7.09277344	-10.50292969	-0.61962891	+34.38720703	+7.38281250	-46.91162109	+1260
+1457970967.23569990	+8.98242188	-7.17187500	-0.83935547	+56.90917969	-1.42822266	-56.35986328	+2364	+8.85498047	-6.32812500	-0.56689453	+6.04248047	-9.95361328	+15.79833984	+2216	+7.08398438	-10.50292969	-0.62402344	+34.40917969	+7.42675781	-46.84570313	+1264
+1457970967.23990010	+8.97363281	-7.16748047	-0.84375000	+56.99707031	-1.42822266	-56.22802734	+2364	+8.84619141	-6.32812500	-0.56689453	+6.10839844	-9.88769531	+15.82031250	+2216	+7.06201172	-10.50732422	-0.63720703	+34.43115234	+7.53662109	-46.66992188	+1268
+1457970967.24410010	+8.96484375	-7.16748047	-0.84814453	+57.08496094	-1.42822266	-56.11816406	+2364	+8.83740234	-6.32373047	-0.56689453	+6.17431641	-9.84375000	+15.82031250	+2212	+7.04882813	-10.50292969	-0.64160156	+34.49707031	+7.60253906	-46.58203125	+1268
+1457970967.24819990	+8.96044922	-7.16308594	-0.84814453	+57.15087891	-1.45019531	-56.03027344	+2364	+8.83300781	-6.32373047	-0.57128906	+6.21826172	-9.82177734	+15.84228516	+2208	+7.04443359	-10.50292969	-0.64599609	+34.56298828	+7.66845703	-46.53808594	+1264
+1457970967.25659990	+8.94726563	-7.15429688	-0.85253906	+57.30468750	-1.49414063	-55.87646484	+2360	+8.81982422	-6.31933594	-0.57128906	+6.32812500	-9.79980469	+15.88623047	+2200	+7.04443359	-10.49414063	-0.64160156	+34.73876953	+7.75634766	-46.51611328	+1260
+1457970967.26070000	+8.94287109	-7.15429688	-0.85693359	+57.39257813	-1.51611328	-55.83251953	+2360	+8.81542969	-6.31933594	-0.56689453	+6.37207031	-9.79980469	+15.88623047	+2196	+7.04882813	-10.49414063	-0.63720703	+34.82666016	+7.77832031	-46.53808594	+1260
+1457970967.26490000	+8.94287109	-7.15429688	-0.85693359	+57.43652344	-1.53808594	-55.78857422	+2356	+8.81103516	-6.31933594	-0.56689453	+6.39404297	-9.79980469	+15.90820313	+2192	+7.04882813	-10.49414063	-0.63281250	+34.87060547	+7.80029297	-46.53808594	+1260
+1457970967.26910000	+8.93847656	-7.14990234	-0.85693359	+57.50244141	-1.58203125	-55.74462891	+2356	+8.81103516	-6.31494141	-0.56689453	+6.43798828	-9.82177734	+15.93017578	+2188	+7.05761719	-10.48974609	-0.62841797	+34.95849609	+7.82226563	-46.58203125	+1260
+1457970967.27320000	+8.93847656	-7.14550781	-0.85693359	+57.56835938	-1.62597656	-55.72265625	+2352	+8.81103516	-6.31054688	-0.56689453	+6.50390625	-9.84375000	+15.97412109	+2184	+7.06201172	-10.48535156	-0.61962891	+35.04638672	+7.80029297	-46.60400391	+1260
+1457970967.27740000	+8.93847656	-7.14550781	-0.85693359	+57.59033203	-1.66992188	-55.70068359	+2352	+8.80664063	-6.31494141	-0.56689453	+6.50390625	-9.88769531	+15.99609375	+2180	+7.06640625	-10.48095703	-0.61962891	+35.09033203	+7.80029297	-46.62597656	+1260
+1457970967.28150010	+8.93847656	-7.14550781	-0.85693359	+57.63427734	-1.71386719	-55.70068359	+2348	+8.80664063	-6.31054688	-0.56689453	+6.52587891	-9.90966797	+15.99609375	+2180	+7.07080078	-10.48095703	-0.61523438	+35.15625000	+7.80029297	-46.66992188	+1264
+1457970967.28990010	+8.94287109	-7.14111328	-0.85253906	+57.67822266	-1.80175781	-55.70068359	+2348	+8.80664063	-6.31054688	-0.55810547	+6.54785156	-9.99755859	+16.04003906	+2176	+7.08398438	-10.47656250	-0.60644531	+35.22216797	+7.75634766	-46.73583984	+1264
+1457970967.29399990	+8.94287109	-7.14111328	-0.85253906	+57.67822266	-1.84570313	-55.70068359	+2348	+8.80664063	-6.30615234	-0.55810547	+6.54785156	-10.01953125	+16.04003906	+2172	+7.08398438	-10.47656250	-0.60205078	+35.24414063	+7.75634766	-46.77978516	+1264
+1457970967.29819990	+8.94726563	-7.14111328	-0.84814453	+57.70019531	-1.88964844	-55.70068359	+2348	+8.81103516	-6.30615234	-0.55810547	+6.54785156	-10.06347656	+16.06201172	+2172	+7.08837891	-10.47216797	-0.59765625	+35.24414063	+7.73437500	-46.80175781	+1268
+1457970967.30650000	+8.94726563	-7.14111328	-0.84814453	+57.67822266	-1.93359375	-55.72265625	+2348	+8.81103516	-6.30615234	-0.55371094	+6.52587891	-10.10742188	+16.08398438	+2168	+7.09277344	-10.47216797	-0.59765625	+35.24414063	+7.69042969	-46.82373047	+1264
+1457970967.31069990	+8.95166016	-7.13671875	-0.84375000	+57.67822266	-1.97753906	-55.72265625	+2348	+8.81542969	-6.30615234	-0.55371094	+6.50390625	-10.12939453	+16.08398438	+2168	+7.09277344	-10.47216797	-0.59326172	+35.24414063	+7.69042969	-46.84570313	+1264
+1457970967.31489990	+8.95166016	-7.14111328	-0.84375000	+57.65625000	-1.99951172	-55.72265625	+2348	+8.81542969	-6.30615234	-0.55371094	+6.50390625	-10.12939453	+16.08398438	+2168	+7.09277344	-10.47216797	-0.59326172	+35.22216797	+7.66845703	-46.84570313	+1264
+1457970967.31900000	+8.95605469	-7.14111328	-0.83935547	+57.63427734	-2.02148438	-55.72265625	+2348	+8.81542969	-6.30615234	-0.54931641	+6.50390625	-10.15136719	+16.08398438	+2168	+7.09277344	-10.47216797	-0.59326172	+35.22216797	+7.66845703	-46.84570313	+1264
+1457970967.32320000	+8.95605469	-7.14111328	-0.83935547	+57.61230469	-2.04345703	-55.74462891	+2352	+8.81542969	-6.30615234	-0.54931641	+6.48193359	-10.15136719	+16.08398438	+2164	+7.09277344	-10.47216797	-0.59326172	+35.22216797	+7.66845703	-46.84570313	+1264
+1457970967.33150010	+8.96044922	-7.14111328	-0.83496094	+57.59033203	-2.06542969	-55.74462891	+2352	+8.81982422	-6.30615234	-0.54931641	+6.45996094	-10.17333984	+16.08398438	+2164	+7.09277344	-10.47656250	-0.59326172	+35.17822266	+7.64648438	-46.84570313	+1264
+1457970967.33570000	+8.96044922	-7.14111328	-0.83496094	+57.54638672	-2.08740234	-55.74462891	+2352	+8.81982422	-6.30615234	-0.54931641	+6.45996094	-10.17333984	+16.08398438	+2164	+7.09277344	-10.47656250	-0.59326172	+35.15625000	+7.62451172	-46.84570313	+1260
+1457970967.33990000	+8.96484375	-7.14111328	-0.83056641	+57.50244141	-2.10937500	-55.76660156	+2352	+8.82421875	-6.30615234	-0.54492188	+6.41601563	-10.21728516	+16.08398438	+2164	+7.09277344	-10.47656250	-0.59765625	+35.06835938	+7.58056641	-46.84570313	+1264
+1457970967.34400010	+8.96484375	-7.14111328	-0.82617188	+57.45849609	-2.15332031	-55.76660156	+2356	+8.82861328	-6.30615234	-0.54052734	+6.37207031	-10.23925781	+16.10595703	+2168	+7.08837891	-10.48095703	-0.60205078	+34.98046875	+7.53662109	-46.82373047	+1264
+1457970967.34820010	+8.96923828	-7.14111328	-0.82177734	+57.41455078	-2.17529297	-55.76660156	+2356	+8.83300781	-6.30615234	-0.53613281	+6.32812500	-10.28320313	+16.10595703	+2172	+7.08398438	-10.48095703	-0.60644531	+34.91455078	+7.49267578	-46.80175781	+1264
+1457970967.35229990	+8.97363281	-7.14550781	-0.81738281	+57.34863281	-2.24121094	-55.78857422	+2360	+8.84619141	-6.30615234	-0.52734375	+6.19628906	-10.39306641	+16.10595703	+2180	+7.07958984	-10.48974609	-0.61083984	+34.69482422	+7.38281250	-46.77978516	+1264
+1457970967.36069990	+8.97802734	-7.14550781	-0.80419922	+57.21679688	-2.35107422	-55.83251953	+2364	+8.85937500	-6.30615234	-0.50976563	+6.02050781	-10.54687500	+16.10595703	+2192	+7.06640625	-10.49853516	-0.61962891	+34.40917969	+7.22900391	-46.77978516	+1264
+1457970967.36480000	+8.98242188	-7.14550781	-0.79980469	+57.15087891	-2.41699219	-55.83251953	+2368	+8.86376953	-6.30615234	-0.50537109	+5.97656250	-10.59082031	+16.12792969	+2196	+7.06640625	-10.50292969	-0.62402344	+34.29931641	+7.16308594	-46.77978516	+1264
+1457970967.36900000	+8.98681641	-7.14550781	-0.79101563	+57.10693359	-2.48291016	-55.85449219	+2372	+8.86376953	-6.30615234	-0.50097656	+5.95458984	-10.61279297	+16.12792969	+2200	+7.06640625	-10.50292969	-0.62402344	+34.23339844	+7.09716797	-46.77978516	+1260
+1457970967.37319990	+8.98681641	-7.14550781	-0.79101563	+57.06298828	-2.52685547	-55.85449219	+2376	+8.86816406	-6.30615234	-0.49658203	+5.93261719	-10.65673828	+16.14990234	+2204	+7.06640625	-10.50292969	-0.62402344	+34.21142578	+7.05322266	-46.80175781	+1260
+1457970967.37730000	+8.98681641	-7.14550781	-0.78662109	+57.04101563	-2.57080078	-55.85449219	+2380	+8.86816406	-6.30175781	-0.49658203	+5.93261719	-10.67871094	+16.17187500	+2212	+7.07080078	-10.50292969	-0.61962891	+34.18945313	+7.00927734	-46.82373047	+1260
+1457970967.38150000	+8.99121094	-7.14550781	-0.78222656	+57.04101563	-2.61474609	-55.85449219	+2384	+8.87255859	-6.30175781	-0.49218750	+5.91064453	-10.70068359	+16.17187500	+2216	+7.07519531	-10.50292969	-0.61962891	+34.21142578	+6.98730469	-46.86767578	+1256
+1457970967.38570000	+8.99121094	-7.14550781	-0.78222656	+57.01904297	-2.65869141	-55.85449219	+2392	+8.87255859	-6.30175781	-0.49218750	+5.91064453	-10.74462891	+16.19384766	+2220	+7.07958984	-10.49853516	-0.61083984	+34.23339844	+6.94335938	-46.91162109	+1260
+1457970967.38980010	+8.99121094	-7.14550781	-0.77783203	+57.01904297	-2.70263672	-55.85449219	+2396	+8.87255859	-6.30175781	-0.48779297	+5.88867188	-10.76660156	+16.21582031	+2224	+7.08398438	-10.49853516	-0.60644531	+34.25537109	+6.92138672	-46.95556641	+1260
+1457970967.39820000	+8.99560547	-7.14550781	-0.77343750	+56.99707031	-2.79052734	-55.83251953	+2404	+8.87695313	-6.29736328	-0.48779297	+5.88867188	-10.78857422	+16.23779297	+2232	+7.09716797	-10.49414063	-0.59326172	+34.32128906	+6.87744141	-47.06542969	+1264
+1457970967.40229990	+8.99560547	-7.14550781	-0.77343750	+56.97509766	-2.81250000	-55.83251953	+2408	+8.87695313	-6.29736328	-0.48339844	+5.88867188	-10.81054688	+16.25976563	+2236	+7.10156250	-10.48974609	-0.58886719	+34.34326172	+6.87744141	-47.10937500	+1264
+1457970967.40650010	+8.99560547	-7.14550781	-0.77343750	+56.97509766	-2.83447266	-55.83251953	+2412	+8.87695313	-6.29736328	-0.48339844	+5.86669922	-10.81054688	+16.28173828	+2240	+7.11035156	-10.48535156	-0.58447266	+34.38720703	+6.85546875	-47.15332031	+1268
+1457970967.41070010	+9.00000000	-7.14550781	-0.77343750	+56.97509766	-2.87841797	-55.81054688	+2420	+8.88134766	-6.29736328	-0.48339844	+5.86669922	-10.83251953	+16.30371094	+2244	+7.11914063	-10.48535156	-0.58007813	+34.43115234	+6.83349609	-47.19726563	+1268
+1457970967.41479990	+9.00000000	-7.14550781	-0.76904297	+56.95312500	-2.90039063	-55.81054688	+2424	+8.88134766	-6.29736328	-0.48339844	+5.86669922	-10.85449219	+16.30371094	+2248	+7.12353516	-10.48095703	-0.57128906	+34.45312500	+6.81152344	-47.24121094	+1272
+1457970967.41899990	+9.00000000	-7.14550781	-0.76904297	+56.95312500	-2.94433594	-55.81054688	+2428	+8.88134766	-6.29736328	-0.48339844	+5.84472656	-10.85449219	+16.32568359	+2252	+7.13232422	-10.48095703	-0.56689453	+34.49707031	+6.78955078	-47.26318359	+1276
+1457970967.42319990	+9.00439453	-7.14550781	-0.76904297	+56.93115234	-2.96630859	-55.81054688	+2436	+8.88574219	-6.29736328	-0.48339844	+5.82275391	-10.87646484	+16.32568359	+2256	+7.13671875	-10.47656250	-0.56250000	+34.51904297	+6.76757813	-47.30712891	+1276
+1457970967.43150000	+9.00439453	-7.14550781	-0.76464844	+56.88720703	-3.01025391	-55.81054688	+2444	+8.89013672	-6.29736328	-0.47900391	+5.80078125	-10.89843750	+16.34765625	+2264	+7.14111328	-10.47216797	-0.55810547	+34.51904297	+6.74560547	-47.35107422	+1280
+1457970967.43560000	+9.00878906	-7.14550781	-0.76464844	+56.88720703	-3.01025391	-55.81054688	+2448	+8.89013672	-6.29736328	-0.47900391	+5.77880859	-10.92041016	+16.34765625	+2268	+7.14550781	-10.47216797	-0.55810547	+34.51904297	+6.72363281	-47.35107422	+1284
+1457970967.43980000	+9.00878906	-7.14550781	-0.76025391	+56.86523438	-3.03222656	-55.78857422	+2456	+8.89013672	-6.29736328	-0.47460938	+5.75683594	-10.92041016	+16.34765625	+2272	+7.14550781	-10.47216797	-0.55810547	+34.49707031	+6.70166016	-47.35107422	+1284
+1457970967.44400000	+9.00878906	-7.14550781	-0.76025391	+56.84326172	-3.05419922	-55.78857422	+2460	+8.89453125	-6.29736328	-0.47460938	+5.71289063	-10.94238281	+16.34765625	+2276	+7.14550781	-10.47216797	-0.55810547	+34.47509766	+6.70166016	-47.32910156	+1284
+1457970967.44810010	+9.01318359	-7.14550781	-0.76025391	+56.82128906	-3.07617188	-55.78857422	+2464	+8.89453125	-6.29296875	-0.47460938	+5.69091797	-10.94238281	+16.34765625	+2280	+7.14550781	-10.47656250	-0.56250000	+34.43115234	+6.67968750	-47.32910156	+1284
+1457970967.45230010	+9.01318359	-7.14550781	-0.75585938	+56.77734375	-3.09814453	-55.81054688	+2468	+8.89892578	-6.29736328	-0.47021484	+5.64697266	-10.96435547	+16.34765625	+2284	+7.14111328	-10.47656250	-0.56250000	+34.38720703	+6.65771484	-47.30712891	+1284
+1457970967.45650010	+9.01318359	-7.14550781	-0.75146484	+56.75537109	-3.12011719	-55.81054688	+2472	+8.89892578	-6.29736328	-0.47021484	+5.60302734	-10.98632813	+16.34765625	+2292	+7.13671875	-10.47656250	-0.56689453	+34.34326172	+6.63574219	-47.28515625	+1284
+1457970967.46059990	+9.01757813	-7.14550781	-0.75146484	+56.71142578	-3.12011719	-55.81054688	+2476	+8.90332031	-6.29736328	-0.46582031	+5.55908203	-10.98632813	+16.34765625	+2296	+7.13232422	-10.48095703	-0.57128906	+34.27734375	+6.63574219	-47.24121094	+1288
+1457970967.46900010	+9.02197266	-7.14550781	-0.74707031	+56.62353516	-3.16406250	-55.81054688	+2488	+8.90771484	-6.29736328	-0.46142578	+5.42724609	-11.00830078	+16.34765625	+2304	+7.12353516	-10.48535156	-0.58007813	+34.14550781	+6.59179688	-47.17529297	+1288
+1457970967.47309990	+9.02197266	-7.14550781	-0.74267578	+56.55761719	-3.18603516	-55.78857422	+2492	+8.91210938	-6.29736328	-0.46142578	+5.36132813	-11.00830078	+16.34765625	+2308	+7.11914063	-10.48535156	-0.58447266	+34.05761719	+6.56982422	-47.13134766	+1288
+1457970967.47729990	+9.02636719	-7.14990234	-0.74267578	+56.49169922	-3.20800781	-55.78857422	+2496	+8.91650391	-6.30175781	-0.45703125	+5.25146484	-11.00830078	+16.36962891	+2316	+7.11474609	-10.48974609	-0.58886719	+33.96972656	+6.54785156	-47.06542969	+1288
+1457970967.48149990	+9.03076172	-7.14990234	-0.73828125	+56.40380859	-3.22998047	-55.74462891	+2500	+8.92089844	-6.30175781	-0.45703125	+5.14160156	-11.00830078	+16.36962891	+2320	+7.10595703	-10.48974609	-0.59326172	+33.85986328	+6.52587891	-46.99951172	+1288
+1457970967.48560000	+9.03076172	-7.14990234	-0.73388672	+56.31591797	-3.25195313	-55.72265625	+2504	+8.92529297	-6.30175781	-0.45263672	+5.03173828	-11.00830078	+16.39160156	+2324	+7.10156250	-10.49414063	-0.59765625	+33.77197266	+6.52587891	-46.95556641	+1284
+1457970967.48980000	+9.03515625	-7.14990234	-0.73388672	+56.20605469	-3.29589844	-55.70068359	+2508	+8.92968750	-6.30615234	-0.45263672	+4.89990234	-11.00830078	+16.41357422	+2332	+7.09716797	-10.49414063	-0.60205078	+33.64013672	+6.50390625	-46.88964844	+1284
+1457970967.49810000	+9.03955078	-7.15869141	-0.72949219	+55.96435547	-3.33984375	-55.59082031	+2516	+8.93847656	-6.30615234	-0.44824219	+4.63623047	-10.96435547	+16.47949219	+2344	+7.08398438	-10.49414063	-0.60644531	+33.42041016	+6.48193359	-46.77978516	+1280
+1457970967.50230000	+9.04394531	-7.16308594	-0.72509766	+55.81054688	-3.38378906	-55.52490234	+2520	+8.94287109	-6.31054688	-0.44824219	+4.48242188	-10.92041016	+16.54541016	+2352	+7.07958984	-10.49414063	-0.60644531	+33.26660156	+6.45996094	-46.69189453	+1276
+1457970967.50640010	+9.04833984	-7.16748047	-0.72509766	+55.65673828	-3.40576172	-55.43701172	+2524	+8.94726563	-6.31494141	-0.44824219	+4.32861328	-10.87646484	+16.61132813	+2356	+7.07958984	-10.49414063	-0.60644531	+33.17871094	+6.43798828	-46.62597656	+1272
+1457970967.51060010	+9.04833984	-7.17187500	-0.72509766	+55.50292969	-3.44970703	-55.34912109	+2528	+8.94726563	-6.31494141	-0.44824219	+4.17480469	-10.83251953	+16.65527344	+2364	+7.07958984	-10.48974609	-0.60205078	+33.09082031	+6.43798828	-46.58203125	+1272
+1457970967.51480010	+9.05273438	-7.17626953	-0.72070313	+55.34912109	-3.47167969	-55.26123047	+2536	+8.95166016	-6.31933594	-0.44384766	+4.02099609	-10.78857422	+16.72119141	+2372	+7.07958984	-10.48535156	-0.59765625	+32.98095703	+6.43798828	-46.51611328	+1272
+1457970967.51889990	+9.05273438	-7.18066406	-0.72070313	+55.17333984	-3.49365234	-55.17333984	+2540	+8.95605469	-6.31933594	-0.44384766	+3.84521484	-10.72265625	+16.78710938	+2380	+7.07958984	-10.48095703	-0.59326172	+32.89306641	+6.45996094	-46.45019531	+1272
+1457970967.52309990	+9.05273438	-7.18505859	-0.72070313	+55.01953125	-3.51562500	-55.08544922	+2548	+8.95605469	-6.32373047	-0.44384766	+3.66943359	-10.67871094	+16.83105469	+2388	+7.07958984	-10.47656250	-0.58886719	+32.80517578	+6.48193359	-46.38427734	+1272
+1457970967.53140000	+9.05273438	-7.19384766	-0.71630859	+54.71191406	-3.55957031	-54.86572266	+2556	+8.96044922	-6.33251953	-0.43945313	+3.33984375	-10.56884766	+16.98486328	+2404	+7.07519531	-10.46337891	-0.57568359	+32.65136719	+6.54785156	-46.25244141	+1272
+1457970967.53559990	+9.05273438	-7.20263672	-0.71630859	+54.53613281	-3.58154297	-54.75585938	+2564	+8.96044922	-6.33251953	-0.43945313	+3.16406250	-10.50292969	+17.05078125	+2412	+7.07519531	-10.45898438	-0.57568359	+32.58544922	+6.56982422	-46.14257813	+1272
+1457970967.53979990	+9.05273438	-7.20263672	-0.71630859	+54.40429688	-3.60351563	-54.64599609	+2568	+8.96044922	-6.33251953	-0.43945313	+3.03222656	-10.43701172	+17.11669922	+2420	+7.07080078	-10.45458984	-0.57568359	+32.51953125	+6.59179688	-46.05468750	+1272
+1457970967.54390000	+9.04833984	-7.20703125	-0.71630859	+54.27246094	-3.62548828	-54.55810547	+2572	+8.96044922	-6.33691406	-0.43945313	+2.87841797	-10.37109375	+17.16064453	+2428	+7.06201172	-10.45019531	-0.57568359	+32.45361328	+6.63574219	-45.94482422	+1272
+1457970967.54810000	+9.04833984	-7.21142578	-0.71630859	+54.14062500	-3.64746094	-54.44824219	+2580	+8.96044922	-6.34130859	-0.43505859	+2.72460938	-10.32714844	+17.22656250	+2436	+7.05761719	-10.44580078	-0.58007813	+32.36572266	+6.65771484	-45.83496094	+1276
+1457970967.55230000	+9.04394531	-7.21142578	-0.71630859	+54.03076172	-3.66943359	-54.36035156	+2584	+8.95605469	-6.34130859	-0.43505859	+2.59277344	-10.28320313	+17.27050781	+2444	+7.04882813	-10.44140625	-0.58447266	+32.27783203	+6.70166016	-45.70312500	+1280
+1457970967.55640010	+9.03955078	-7.21582031	-0.71191406	+53.92089844	-3.66943359	-54.27246094	+2588	+8.95605469	-6.34570313	-0.43505859	+2.46093750	-10.21728516	+17.31445313	+2452	+7.03564453	-10.44140625	-0.58886719	+32.16796875	+6.74560547	-45.59326172	+1280
+1457970967.56480000	+9.03515625	-7.22021484	-0.71191406	+53.72314453	-3.69140625	-54.07470703	+2596	+8.95166016	-6.34570313	-0.43066406	+2.24121094	-10.10742188	+17.40234375	+2464	+7.00927734	-10.44140625	-0.60205078	+31.97021484	+6.83349609	-45.30761719	+1292
+1457970967.56890010	+9.03076172	-7.22021484	-0.71630859	+53.63525391	-3.71337891	-53.96484375	+2600	+8.95166016	-6.35009766	-0.43066406	+2.13134766	-10.06347656	+17.44628906	+2468	+6.99609375	-10.44140625	-0.61083984	+31.86035156	+6.87744141	-45.17578125	+1292
+1457970967.57310010	+9.02636719	-7.22021484	-0.71630859	+53.54736328	-3.73535156	-53.85498047	+2604	+8.94726563	-6.35009766	-0.43066406	+2.04345703	-10.01953125	+17.49023438	+2476	+6.98291016	-10.44140625	-0.61962891	+31.77246094	+6.89941406	-45.02197266	+1296
+1457970967.57730010	+9.02197266	-7.22021484	-0.71630859	+53.50341797	-3.75732422	-53.78906250	+2604	+8.94287109	-6.35009766	-0.43066406	+1.95556641	-9.97558594	+17.53417969	+2480	+6.96533203	-10.44140625	-0.63281250	+31.68457031	+6.92138672	-44.89013672	+1300
+1457970967.58139990	+9.01318359	-7.22021484	-0.71630859	+53.43750000	-3.77929688	-53.70117188	+2608	+8.94287109	-6.35009766	-0.42626953	+1.88964844	-9.95361328	+17.55615234	+2484	+6.94775391	-10.44140625	-0.64160156	+31.57470703	+6.94335938	-44.73632813	+1304
+1457970967.58559990	+9.00878906	-7.22021484	-0.71630859	+53.37158203	-3.77929688	-53.63525391	+2608	+8.93847656	-6.35009766	-0.42626953	+1.80175781	-9.90966797	+17.57812500	+2492	+6.93457031	-10.44140625	-0.65039063	+31.48681641	+6.98730469	-44.62646484	+1308
+1457970967.58970000	+9.00439453	-7.22021484	-0.71630859	+53.32763672	-3.80126953	-53.56933594	+2612	+8.93847656	-6.35009766	-0.42626953	+1.73583984	-9.88769531	+17.60009766	+2496	+6.92138672	-10.44580078	-0.65917969	+31.39892578	+7.00927734	-44.51660156	+1308
+1457970967.59809990	+9.00000000	-7.22021484	-0.71630859	+53.23974609	-3.82324219	-53.43750000	+2612	+8.93408203	-6.35009766	-0.42187500	+1.62597656	-9.82177734	+17.64404297	+2504	+6.89941406	-10.44580078	-0.66796875	+31.24511719	+7.05322266	-44.34082031	+1308
+1457970967.60220000	+8.99560547	-7.22021484	-0.72070313	+53.19580078	-3.84521484	-53.37158203	+2612	+8.92968750	-6.35009766	-0.42187500	+1.56005859	-9.79980469	+17.66601563	+2504	+6.89062500	-10.45019531	-0.67236328	+31.17919922	+7.07519531	-44.25292969	+1308
+1457970967.60640000	+8.99121094	-7.22021484	-0.72070313	+53.17382813	-3.84521484	-53.30566406	+2612	+8.92968750	-6.35009766	-0.42187500	+1.51611328	-9.79980469	+17.68798828	+2508	+6.88183594	-10.44580078	-0.67675781	+31.15722656	+7.07519531	-44.18701172	+1304
+1457970967.61060000	+8.98681641	-7.21582031	-0.72070313	+53.15185547	-3.86718750	-53.26171875	+2612	+8.92529297	-6.35009766	-0.42187500	+1.47216797	-9.77783203	+17.70996094	+2512	+6.87744141	-10.44580078	-0.68115234	+31.13525391	+7.09716797	-44.12109375	+1300
+1457970967.61470010	+8.98681641	-7.21582031	-0.72070313	+53.10791016	-3.88916016	-53.21777344	+2612	+8.92529297	-6.35009766	-0.42187500	+1.45019531	-9.75585938	+17.73193359	+2512	+6.87744141	-10.44140625	-0.68554688	+31.11328125	+7.09716797	-44.07714844	+1300
+1457970967.61890010	+8.98242188	-7.21582031	-0.72070313	+53.10791016	-3.88916016	-53.17382813	+2612	+8.92529297	-6.35009766	-0.42187500	+1.40625000	-9.75585938	+17.75390625	+2516	+6.87304688	-10.44140625	-0.68554688	+31.11328125	+7.11914063	-44.05517578	+1296
+1457970967.62310000	+8.98242188	-7.21582031	-0.72070313	+53.08593750	-3.91113281	-53.15185547	+2612	+8.92529297	-6.35009766	-0.42187500	+1.38427734	-9.75585938	+17.77587891	+2520	+6.87304688	-10.43701172	-0.68115234	+31.11328125	+7.11914063	-44.05517578	+1292
+1457970967.62719990	+8.98242188	-7.21582031	-0.72070313	+53.06396484	-3.93310547	-53.12988281	+2612	+8.92089844	-6.35009766	-0.42187500	+1.36230469	-9.73388672	+17.77587891	+2520	+6.87744141	-10.43701172	-0.67675781	+31.11328125	+7.11914063	-44.07714844	+1292
+1457970967.63560010	+8.98242188	-7.21142578	-0.72070313	+53.06396484	-3.95507813	-53.08593750	+2612	+8.92089844	-6.35009766	-0.41748047	+1.31835938	-9.75585938	+17.81982422	+2524	+6.88623047	-10.43261719	-0.66796875	+31.17919922	+7.11914063	-44.09912109	+1292
+1457970967.63969990	+8.98242188	-7.21142578	-0.72070313	+53.06396484	-3.97705078	-53.06396484	+2612	+8.92089844	-6.35009766	-0.41748047	+1.31835938	-9.75585938	+17.81982422	+2528	+6.89062500	-10.42822266	-0.66357422	+31.20117188	+7.11914063	-44.12109375	+1292
+1457970967.64389990	+8.98242188	-7.21142578	-0.72070313	+53.06396484	-3.97705078	-53.04199219	+2612	+8.92089844	-6.34570313	-0.41748047	+1.31835938	-9.75585938	+17.84179688	+2528	+6.89501953	-10.42382813	-0.65917969	+31.24511719	+7.11914063	-44.14306641	+1292
+1457970967.64809990	+8.98242188	-7.21142578	-0.72070313	+53.06396484	-3.99902344	-53.04199219	+2612	+8.92089844	-6.34570313	-0.41748047	+1.31835938	-9.77783203	+17.84179688	+2532	+6.90380859	-10.41943359	-0.65478516	+31.31103516	+7.09716797	-44.18701172	+1292
+1457970967.65220000	+8.98242188	-7.21142578	-0.72070313	+53.08593750	-4.02099609	-53.04199219	+2612	+8.92089844	-6.34570313	-0.41748047	+1.31835938	-9.77783203	+17.86376953	+2532	+6.90820313	-10.41943359	-0.65039063	+31.35498047	+7.09716797	-44.23095703	+1292
+1457970967.65640000	+8.98242188	-7.21142578	-0.71630859	+53.10791016	-4.02099609	-53.04199219	+2612	+8.92089844	-6.34570313	-0.41748047	+1.31835938	-9.79980469	+17.86376953	+2536	+6.91259766	-10.41503906	-0.64599609	+31.37695313	+7.09716797	-44.27490234	+1296
+1457970967.66470000	+8.98242188	-7.20703125	-0.71630859	+53.12988281	-4.04296875	-53.06396484	+2612	+8.92089844	-6.34130859	-0.41748047	+1.34033203	-9.84375000	+17.86376953	+2540	+6.92138672	-10.41064453	-0.63720703	+31.44287109	+7.07519531	-44.34082031	+1296
+1457970967.67300010	+8.98681641	-7.20703125	-0.71630859	+53.17382813	-4.08691406	-53.06396484	+2612	+8.92089844	-6.34130859	-0.41748047	+1.36230469	-9.86572266	+17.86376953	+2544	+6.92578125	-10.41064453	-0.63281250	+31.50878906	+7.05322266	-44.40673828	+1300
+1457970967.67720010	+8.98681641	-7.20703125	-0.71630859	+53.19580078	-4.08691406	-53.08593750	+2612	+8.92089844	-6.34130859	-0.41748047	+1.38427734	-9.86572266	+17.86376953	+2544	+6.93017578	-10.41064453	-0.63281250	+31.50878906	+7.05322266	-44.42871094	+1300
+1457970967.68140010	+8.98681641	-7.20703125	-0.71630859	+53.21777344	-4.08691406	-53.08593750	+2612	+8.92089844	-6.34130859	-0.41748047	+1.38427734	-9.88769531	+17.86376953	+2548	+6.93017578	-10.40625000	-0.63281250	+31.53076172	+7.03125000	-44.42871094	+1300
+1457970967.68549990	+8.98681641	-7.20703125	-0.71630859	+53.23974609	-4.10888672	-53.10791016	+2612	+8.92089844	-6.34130859	-0.41748047	+1.40625000	-9.90966797	+17.86376953	+2548	+6.93017578	-10.40625000	-0.63281250	+31.53076172	+7.03125000	-44.45068359	+1300
+1457970967.68969990	+8.98681641	-7.20703125	-0.71191406	+53.23974609	-4.10888672	-53.10791016	+2612	+8.92089844	-6.33691406	-0.41748047	+1.40625000	-9.90966797	+17.86376953	+2552	+6.93017578	-10.40625000	-0.62841797	+31.53076172	+7.03125000	-44.45068359	+1300
+1457970967.69390010	+8.98681641	-7.20263672	-0.71191406	+53.26171875	-4.10888672	-53.10791016	+2612	+8.92089844	-6.33691406	-0.41748047	+1.42822266	-9.93164063	+17.86376953	+2552	+6.93017578	-10.40625000	-0.62841797	+31.55273438	+7.03125000	-44.47265625	+1300
+1457970967.69800000	+8.98681641	-7.20263672	-0.71191406	+53.28369141	-4.13085938	-53.12988281	+2616	+8.92089844	-6.33691406	-0.41748047	+1.45019531	-9.93164063	+17.86376953	+2552	+6.93017578	-10.41064453	-0.62841797	+31.55273438	+7.03125000	-44.47265625	+1300
+1457970967.70639990	+8.98681641	-7.20263672	-0.71191406	+53.30566406	-4.13085938	-53.12988281	+2616	+8.92089844	-6.33691406	-0.41308594	+1.49414063	-9.97558594	+17.84179688	+2556	+6.93017578	-10.41064453	-0.63281250	+31.55273438	+7.00927734	-44.49462891	+1300
+1457970967.71050000	+8.98681641	-7.20263672	-0.71191406	+53.30566406	-4.13085938	-53.15185547	+2616	+8.92089844	-6.33691406	-0.41308594	+1.51611328	-9.99755859	+17.81982422	+2556	+6.93017578	-10.41064453	-0.63281250	+31.55273438	+7.00927734	-44.49462891	+1300
+1457970967.71470000	+8.98681641	-7.20263672	-0.71191406	+53.32763672	-4.13085938	-53.15185547	+2616	+8.92089844	-6.33251953	-0.41308594	+1.56005859	-10.04150391	+17.79785156	+2560	+6.93017578	-10.41503906	-0.63281250	+31.55273438	+6.98730469	-44.51660156	+1300
+1457970967.71890000	+8.98681641	-7.20263672	-0.71191406	+53.32763672	-4.13085938	-53.15185547	+2616	+8.92089844	-6.33251953	-0.41308594	+1.60400391	-10.06347656	+17.77587891	+2560	+6.93017578	-10.41503906	-0.63720703	+31.53076172	+6.96533203	-44.51660156	+1300
+1457970967.72300000	+8.98681641	-7.20263672	-0.71191406	+53.34960938	-4.13085938	-53.17382813	+2616	+8.92089844	-6.33251953	-0.41308594	+1.62597656	-10.08544922	+17.75390625	+2560	+6.92578125	-10.41943359	-0.64160156	+31.50878906	+6.96533203	-44.51660156	+1300
+1457970967.72720000	+8.98681641	-7.20263672	-0.71191406	+53.37158203	-4.13085938	-53.17382813	+2616	+8.92089844	-6.33251953	-0.41308594	+1.69189453	-10.12939453	+17.70996094	+2564	+6.92138672	-10.42822266	-0.64599609	+31.48681641	+6.94335938	-44.53857422	+1300
+1457970967.73140000	+8.98681641	-7.20263672	-0.71191406	+53.37158203	-4.13085938	-53.19580078	+2616	+8.92089844	-6.33251953	-0.41308594	+1.73583984	-10.15136719	+17.68798828	+2564	+6.91699219	-10.43261719	-0.65039063	+31.46484375	+6.94335938	-44.53857422	+1304
+1457970967.73970010	+8.98681641	-7.20263672	-0.71191406	+53.41552734	-4.13085938	-53.21777344	+2616	+8.92529297	-6.32812500	-0.41308594	+1.80175781	-10.17333984	+17.62207031	+2564	+6.91259766	-10.44140625	-0.65478516	+31.42089844	+6.94335938	-44.53857422	+1300
+1457970967.74379990	+8.98681641	-7.19824219	-0.71191406	+53.43750000	-4.13085938	-53.21777344	+2616	+8.92529297	-6.33251953	-0.41748047	+1.82373047	-10.19531250	+17.60009766	+2564	+6.91259766	-10.44580078	-0.65917969	+31.42089844	+6.96533203	-44.53857422	+1296
+1457970967.74799990	+8.98681641	-7.19824219	-0.71191406	+53.45947266	-4.13085938	-53.21777344	+2616	+8.92089844	-6.33251953	-0.41748047	+1.86767578	-10.19531250	+17.57812500	+2564	+6.91259766	-10.44580078	-0.65917969	+31.42089844	+6.98730469	-44.56054688	+1296
+1457970967.75219990	+8.98681641	-7.19824219	-0.71191406	+53.48144531	-4.13085938	-53.23974609	+2616	+8.92529297	-6.33251953	-0.41748047	+1.86767578	-10.19531250	+17.55615234	+2564	+6.91259766	-10.44580078	-0.65917969	+31.44287109	+6.98730469	-44.58251953	+1292
+1457970967.75630000	+8.98681641	-7.19824219	-0.71191406	+53.50341797	-4.10888672	-53.23974609	+2616	+8.92089844	-6.33251953	-0.41748047	+1.88964844	-10.19531250	+17.55615234	+2564	+6.91699219	-10.45019531	-0.65478516	+31.46484375	+7.00927734	-44.60449219	+1288
+1457970967.76050000	+8.98681641	-7.19824219	-0.71191406	+53.52539063	-4.10888672	-53.23974609	+2616	+8.92089844	-6.33251953	-0.41748047	+1.91162109	-10.19531250	+17.53417969	+2564	+6.92138672	-10.45019531	-0.65039063	+31.48681641	+7.03125000	-44.62646484	+1288
+1457970967.76469990	+8.98681641	-7.20263672	-0.71191406	+53.54736328	-4.08691406	-53.23974609	+2616	+8.92089844	-6.33251953	-0.41748047	+1.91162109	-10.17333984	+17.53417969	+2564	+6.92138672	-10.44580078	-0.64599609	+31.50878906	+7.05322266	-44.64843750	+1288
+1457970967.77300000	+8.99121094	-7.20263672	-0.71630859	+53.59130859	-4.06494141	-53.23974609	+2616	+8.92089844	-6.33691406	-0.42187500	+1.93359375	-10.15136719	+17.53417969	+2564	+6.93017578	-10.44580078	-0.64160156	+31.57470703	+7.07519531	-44.71435547	+1288
+1457970967.77720000	+8.99121094	-7.20263672	-0.71630859	+53.61328125	-4.06494141	-53.21777344	+2616	+8.92089844	-6.33691406	-0.42187500	+1.93359375	-10.15136719	+17.53417969	+2564	+6.93017578	-10.44580078	-0.63720703	+31.59667969	+7.09716797	-44.73632813	+1284
+1457970967.78130010	+8.99121094	-7.20263672	-0.71630859	+53.63525391	-4.04296875	-53.21777344	+2616	+8.92089844	-6.33691406	-0.42187500	+1.93359375	-10.12939453	+17.53417969	+2564	+6.93457031	-10.44140625	-0.63720703	+31.61865234	+7.11914063	-44.75830078	+1284
+1457970967.78550000	+8.99121094	-7.20263672	-0.72070313	+53.65722656	-4.04296875	-53.19580078	+2616	+8.92089844	-6.33691406	-0.42187500	+1.95556641	-10.12939453	+17.53417969	+2564	+6.93896484	-10.44140625	-0.63281250	+31.64062500	+7.11914063	-44.78027344	+1284
+1457970967.78970000	+8.99121094	-7.20263672	-0.72070313	+53.67919922	-4.02099609	-53.19580078	+2616	+8.92089844	-6.33691406	-0.42187500	+1.95556641	-10.10742188	+17.53417969	+2560	+6.93896484	-10.44140625	-0.62841797	+31.68457031	+7.14111328	-44.78027344	+1284
+1457970967.79380010	+8.99121094	-7.20263672	-0.72070313	+53.67919922	-3.99902344	-53.17382813	+2620	+8.92089844	-6.33691406	-0.42187500	+1.95556641	-10.10742188	+17.53417969	+2560	+6.94335938	-10.44140625	-0.62841797	+31.70654297	+7.14111328	-44.80224609	+1284
+1457970967.79800010	+8.99121094	-7.20703125	-0.72509766	+53.70117188	-3.99902344	-53.17382813	+2620	+8.91650391	-6.33691406	-0.42626953	+1.95556641	-10.08544922	+17.53417969	+2560	+6.94335938	-10.43701172	-0.62402344	+31.72851563	+7.16308594	-44.82421875	+1284
+1457970967.80629990	+8.98681641	-7.20703125	-0.72509766	+53.72314453	-3.95507813	-53.12988281	+2620	+8.91650391	-6.34130859	-0.42626953	+1.95556641	-10.06347656	+17.53417969	+2560	+6.94775391	-10.43701172	-0.62402344	+31.75048828	+7.20703125	-44.84619141	+1284
+1457970967.81049990	+8.98681641	-7.20703125	-0.72509766	+53.74511719	-3.95507813	-53.12988281	+2620	+8.91650391	-6.34130859	-0.42626953	+1.97753906	-10.04150391	+17.53417969	+2560	+6.94775391	-10.43701172	-0.61962891	+31.77246094	+7.20703125	-44.84619141	+1284
+1457970967.81469990	+8.98681641	-7.20703125	-0.72949219	+53.74511719	-3.93310547	-53.10791016	+2620	+8.91650391	-6.34130859	-0.42626953	+1.97753906	-10.04150391	+17.53417969	+2560	+6.94775391	-10.43701172	-0.61962891	+31.77246094	+7.22900391	-44.84619141	+1280
+1457970967.81880000	+8.98681641	-7.20703125	-0.72949219	+53.74511719	-3.91113281	-53.08593750	+2620	+8.91650391	-6.34130859	-0.42626953	+1.97753906	-10.01953125	+17.53417969	+2560	+6.94775391	-10.43701172	-0.61962891	+31.79443359	+7.25097656	-44.84619141	+1280
+1457970967.82300000	+8.98681641	-7.21142578	-0.72949219	+53.76708984	-3.88916016	-53.08593750	+2620	+8.91650391	-6.34130859	-0.42626953	+1.97753906	-9.99755859	+17.53417969	+2560	+6.94335938	-10.43701172	-0.62402344	+31.79443359	+7.27294922	-44.82421875	+1280
+1457970967.82710000	+8.98681641	-7.21142578	-0.72949219	+53.76708984	-3.88916016	-53.06396484	+2616	+8.91210938	-6.34130859	-0.43066406	+1.97753906	-9.97558594	+17.53417969	+2560	+6.94335938	-10.44140625	-0.62402344	+31.79443359	+7.29492188	-44.82421875	+1280
+1457970967.83130000	+8.98681641	-7.21142578	-0.72949219	+53.76708984	-3.86718750	-53.06396484	+2616	+8.91210938	-6.34130859	-0.43066406	+1.97753906	-9.95361328	+17.53417969	+2560	+6.93896484	-10.44140625	-0.62402344	+31.77246094	+7.31689453	-44.80224609	+1280
+1457970967.83960010	+8.98242188	-7.21142578	-0.73388672	+53.76708984	-3.82324219	-53.02001953	+2616	+8.91210938	-6.34570313	-0.43066406	+1.99951172	-9.93164063	+17.51220703	+2556	+6.93457031	-10.44580078	-0.63281250	+31.75048828	+7.36083984	-44.75830078	+1280
+1457970967.84380010	+8.98242188	-7.21142578	-0.73388672	+53.78906250	-3.82324219	-53.02001953	+2612	+8.91210938	-6.34570313	-0.43066406	+1.99951172	-9.90966797	+17.51220703	+2556	+6.93017578	-10.44580078	-0.63281250	+31.72851563	+7.38281250	-44.71435547	+1284
+1457970967.84800000	+8.98242188	-7.21142578	-0.73388672	+53.78906250	-3.80126953	-52.99804688	+2612	+8.91210938	-6.34570313	-0.43066406	+1.99951172	-9.88769531	+17.49023438	+2556	+6.92578125	-10.45019531	-0.63720703	+31.70654297	+7.40478516	-44.69238281	+1284
+1457970967.85209990	+8.98242188	-7.21142578	-0.73388672	+53.78906250	-3.77929688	-52.99804688	+2608	+8.91210938	-6.34570313	-0.43505859	+1.99951172	-9.86572266	+17.49023438	+2556	+6.92138672	-10.45458984	-0.64160156	+31.68457031	+7.44873047	-44.64843750	+1284
+1457970967.85630010	+8.97802734	-7.21142578	-0.73388672	+53.78906250	-3.75732422	-52.97607422	+2608	+8.91210938	-6.34570313	-0.43505859	+1.99951172	-9.84375000	+17.49023438	+2552	+6.91699219	-10.45458984	-0.64599609	+31.66259766	+7.47070313	-44.62646484	+1284
+1457970967.86050010	+8.97802734	-7.21142578	-0.73388672	+53.81103516	-3.75732422	-52.97607422	+2604	+8.90771484	-6.34570313	-0.43505859	+1.99951172	-9.82177734	+17.46826172	+2552	+6.91259766	-10.45898438	-0.65039063	+31.64062500	+7.51464844	-44.60449219	+1280
+1457970967.86459990	+8.97802734	-7.21142578	-0.73388672	+53.81103516	-3.73535156	-52.95410156	+2604	+8.90771484	-6.34570313	-0.43505859	+2.02148438	-9.79980469	+17.46826172	+2552	+6.90820313	-10.46337891	-0.65039063	+31.61865234	+7.53662109	-44.58251953	+1280
+1457970967.87299990	+8.97802734	-7.21142578	-0.73828125	+53.83300781	-3.71337891	-52.93212891	+2600	+8.90771484	-6.35009766	-0.43505859	+2.02148438	-9.77783203	+17.46826172	+2548	+6.90380859	-10.46337891	-0.65478516	+31.61865234	+7.58056641	-44.56054688	+1276
+1457970967.87710000	+8.97802734	-7.21142578	-0.73828125	+53.83300781	-3.71337891	-52.91015625	+2596	+8.90771484	-6.35009766	-0.43945313	+2.04345703	-9.75585938	+17.46826172	+2548	+6.90380859	-10.46337891	-0.65478516	+31.64062500	+7.60253906	-44.56054688	+1272
+1457970967.88130000	+8.97802734	-7.21142578	-0.73828125	+53.85498047	-3.71337891	-52.91015625	+2596	+8.90771484	-6.35009766	-0.43945313	+2.04345703	-9.75585938	+17.46826172	+2544	+6.90820313	-10.46337891	-0.65478516	+31.66259766	+7.62451172	-44.58251953	+1272
+1457970967.88550000	+8.97802734	-7.21142578	-0.73828125	+53.87695313	-3.69140625	-52.91015625	+2592	+8.90771484	-6.35009766	-0.43945313	+2.06542969	-9.75585938	+17.46826172	+2544	+6.90820313	-10.46337891	-0.65039063	+31.68457031	+7.62451172	-44.60449219	+1268
+1457970967.88960000	+8.97802734	-7.21142578	-0.73828125	+53.87695313	-3.69140625	-52.88818359	+2592	+8.90771484	-6.35009766	-0.43945313	+2.06542969	-9.73388672	+17.46826172	+2544	+6.91259766	-10.46337891	-0.65039063	+31.72851563	+7.62451172	-44.64843750	+1268
+1457970967.89380000	+8.97802734	-7.21142578	-0.73828125	+53.89892578	-3.69140625	-52.88818359	+2588	+8.90332031	-6.35009766	-0.43945313	+2.08740234	-9.73388672	+17.46826172	+2540	+6.91699219	-10.46337891	-0.64599609	+31.75048828	+7.64648438	-44.69238281	+1268
+1457970967.89790010	+8.97802734	-7.21142578	-0.73828125	+53.92089844	-3.69140625	-52.88818359	+2588	+8.90332031	-6.35009766	-0.43945313	+2.10937500	-9.73388672	+17.46826172	+2540	+6.92138672	-10.46337891	-0.64160156	+31.79443359	+7.64648438	-44.73632813	+1268
+1457970967.90630010	+8.97802734	-7.21142578	-0.74267578	+53.94287109	-3.69140625	-52.86621094	+2584	+8.90332031	-6.35009766	-0.44384766	+2.15332031	-9.73388672	+17.46826172	+2536	+6.93017578	-10.45898438	-0.63281250	+31.88232422	+7.64648438	-44.80224609	+1268
+1457970967.91039990	+8.97802734	-7.21142578	-0.74267578	+53.96484375	-3.69140625	-52.86621094	+2584	+8.90332031	-6.35009766	-0.44384766	+2.17529297	-9.73388672	+17.49023438	+2536	+6.93457031	-10.45898438	-0.62841797	+31.92626953	+7.64648438	-44.84619141	+1268
+1457970967.91459990	+8.97802734	-7.21142578	-0.74267578	+53.98681641	-3.69140625	-52.86621094	+2580	+8.90332031	-6.35009766	-0.44384766	+2.19726563	-9.73388672	+17.49023438	+2536	+6.93896484	-10.45458984	-0.62402344	+31.97021484	+7.64648438	-44.89013672	+1268
+1457970967.91880010	+8.97802734	-7.21142578	-0.74267578	+54.00878906	-3.71337891	-52.86621094	+2580	+8.90332031	-6.34570313	-0.44384766	+2.21923828	-9.75585938	+17.49023438	+2532	+6.94335938	-10.45458984	-0.61962891	+31.99218750	+7.64648438	-44.93408203	+1272
+1457970967.92290000	+8.97802734	-7.21142578	-0.74267578	+54.00878906	-3.71337891	-52.86621094	+2580	+8.90332031	-6.34570313	-0.44384766	+2.24121094	-9.75585938	+17.49023438	+2532	+6.94775391	-10.45458984	-0.61523438	+32.03613281	+7.64648438	-44.97802734	+1272
+1457970967.92709990	+8.97802734	-7.21142578	-0.74267578	+54.03076172	-3.71337891	-52.88818359	+2576	+8.90332031	-6.34570313	-0.44384766	+2.26318359	-9.75585938	+17.49023438	+2532	+6.95214844	-10.45458984	-0.61523438	+32.08007813	+7.64648438	-45.02197266	+1272
+1457970967.93129990	+8.97802734	-7.21142578	-0.74267578	+54.05273438	-3.71337891	-52.88818359	+2576	+8.90332031	-6.34570313	-0.44384766	+2.28515625	-9.77783203	+17.46826172	+2528	+6.95214844	-10.45458984	-0.61083984	+32.10205078	+7.64648438	-45.04394531	+1272
+1457970967.93960000	+8.97802734	-7.21142578	-0.74267578	+54.07470703	-3.71337891	-52.88818359	+2576	+8.90332031	-6.34570313	-0.44384766	+2.35107422	-9.79980469	+17.46826172	+2524	+6.95654297	-10.45458984	-0.60644531	+32.14599609	+7.64648438	-45.08789063	+1272
+1457970967.94380000	+8.97802734	-7.21142578	-0.74267578	+54.09667969	-3.71337891	-52.88818359	+2572	+8.89892578	-6.34570313	-0.44384766	+2.35107422	-9.79980469	+17.44628906	+2524	+6.95654297	-10.45458984	-0.61083984	+32.14599609	+7.64648438	-45.10986328	+1272
+1457970967.94790010	+8.97802734	-7.21142578	-0.74267578	+54.11865234	-3.71337891	-52.88818359	+2572	+8.89892578	-6.34570313	-0.44384766	+2.37304688	-9.82177734	+17.44628906	+2524	+6.95654297	-10.45458984	-0.61083984	+32.16796875	+7.64648438	-45.10986328	+1272
+1457970967.95210000	+8.97802734	-7.21142578	-0.74267578	+54.11865234	-3.71337891	-52.91015625	+2572	+8.89892578	-6.34570313	-0.44384766	+2.39501953	-9.82177734	+17.42431641	+2520	+6.95654297	-10.45458984	-0.61083984	+32.14599609	+7.64648438	-45.13183594	+1272
+1457970967.95630000	+8.97802734	-7.21142578	-0.74267578	+54.14062500	-3.71337891	-52.91015625	+2572	+8.89892578	-6.34570313	-0.44384766	+2.41699219	-9.82177734	+17.40234375	+2520	+6.95214844	-10.45898438	-0.61523438	+32.14599609	+7.64648438	-45.13183594	+1272
+1457970967.96040010	+8.97802734	-7.21142578	-0.74267578	+54.14062500	-3.71337891	-52.91015625	+2572	+8.89892578	-6.34570313	-0.44384766	+2.43896484	-9.84375000	+17.38037109	+2516	+6.94775391	-10.45898438	-0.61962891	+32.12402344	+7.64648438	-45.10986328	+1272
+1457970967.96460010	+8.97802734	-7.21142578	-0.74267578	+54.16259766	-3.71337891	-52.91015625	+2572	+8.89892578	-6.34570313	-0.44384766	+2.43896484	-9.84375000	+17.35839844	+2516	+6.94335938	-10.46337891	-0.61962891	+32.10205078	+7.64648438	-45.10986328	+1272
+1457970967.97289990	+8.97363281	-7.21142578	-0.74267578	+54.18457031	-3.71337891	-52.93212891	+2568	+8.90332031	-6.34570313	-0.44384766	+2.48291016	-9.84375000	+17.33642578	+2512	+6.93896484	-10.46777344	-0.62841797	+32.03613281	+7.64648438	-45.06591797	+1272
+1457970967.97709990	+8.97363281	-7.21142578	-0.74707031	+54.18457031	-3.71337891	-52.93212891	+2568	+8.90332031	-6.34570313	-0.44384766	+2.48291016	-9.86572266	+17.31445313	+2508	+6.93457031	-10.47216797	-0.63281250	+32.01416016	+7.64648438	-45.06591797	+1272
+1457970967.98120000	+8.97363281	-7.21142578	-0.74707031	+54.18457031	-3.71337891	-52.93212891	+2568	+8.90332031	-6.34570313	-0.44384766	+2.50488281	-9.86572266	+17.31445313	+2508	+6.93017578	-10.47656250	-0.63720703	+31.99218750	+7.64648438	-45.04394531	+1272
+1457970967.98540000	+8.97363281	-7.21142578	-0.74707031	+54.20654297	-3.71337891	-52.93212891	+2568	+8.90332031	-6.34570313	-0.44384766	+2.50488281	-9.86572266	+17.29248047	+2508	+6.92578125	-10.47656250	-0.64160156	+31.97021484	+7.64648438	-45.04394531	+1272
+1457970967.98959990	+8.97363281	-7.21142578	-0.74707031	+54.20654297	-3.71337891	-52.93212891	+2568	+8.90332031	-6.34570313	-0.44384766	+2.52685547	-9.86572266	+17.29248047	+2504	+6.92578125	-10.47656250	-0.64599609	+31.94824219	+7.64648438	-45.04394531	+1268
+1457970967.99370000	+8.97363281	-7.20703125	-0.74707031	+54.22851563	-3.71337891	-52.95410156	+2568	+8.90332031	-6.34570313	-0.44384766	+2.52685547	-9.86572266	+17.27050781	+2504	+6.92578125	-10.48095703	-0.64599609	+31.94824219	+7.64648438	-45.04394531	+1264
+1457970968.00210000	+8.97363281	-7.20703125	-0.74707031	+54.25048828	-3.71337891	-52.95410156	+2568	+8.90332031	-6.34570313	-0.44384766	+2.54882813	-9.88769531	+17.27050781	+2500	+6.92578125	-10.48095703	-0.64599609	+31.94824219	+7.64648438	-45.06591797	+1260
+1457970968.00620010	+8.97363281	-7.20703125	-0.74707031	+54.25048828	-3.73535156	-52.95410156	+2568	+8.90332031	-6.34130859	-0.44384766	+2.54882813	-9.88769531	+17.27050781	+2500	+6.92578125	-10.48095703	-0.64160156	+31.97021484	+7.62451172	-45.08789063	+1260
+1457970968.01040010	+8.97363281	-7.20703125	-0.74707031	+54.27246094	-3.73535156	-52.95410156	+2568	+8.90332031	-6.34130859	-0.44384766	+2.57080078	-9.90966797	+17.27050781	+2500	+6.93017578	-10.47656250	-0.64160156	+31.99218750	+7.62451172	-45.10986328	+1256
+1457970968.01460000	+8.97363281	-7.20703125	-0.74707031	+54.27246094	-3.73535156	-52.95410156	+2568	+8.90332031	-6.34130859	-0.44384766	+2.57080078	-9.90966797	+17.27050781	+2496	+6.93457031	-10.47656250	-0.63720703	+32.01416016	+7.60253906	-45.13183594	+1256
+1457970968.01869990	+8.97802734	-7.20703125	-0.74707031	+54.29443359	-3.73535156	-52.97607422	+2568	+8.90332031	-6.34130859	-0.44384766	+2.57080078	-9.90966797	+17.27050781	+2496	+6.93896484	-10.47656250	-0.63720703	+32.03613281	+7.60253906	-45.17578125	+1256
+1457970968.02290010	+8.97802734	-7.20703125	-0.74707031	+54.29443359	-3.75732422	-52.97607422	+2568	+8.90332031	-6.34130859	-0.44384766	+2.59277344	-9.93164063	+17.27050781	+2496	+6.94335938	-10.47216797	-0.63281250	+32.05810547	+7.60253906	-45.19775391	+1256
+1457970968.02710010	+8.97802734	-7.20703125	-0.74707031	+54.31640625	-3.75732422	-52.97607422	+2568	+8.90332031	-6.34130859	-0.44384766	+2.59277344	-9.93164063	+17.27050781	+2496	+6.94775391	-10.47216797	-0.62841797	+32.10205078	+7.58056641	-45.24169922	+1256
+1457970968.03539990	+8.97802734	-7.20703125	-0.74707031	+54.33837891	-3.75732422	-52.99804688	+2572	+8.90332031	-6.34130859	-0.44384766	+2.61474609	-9.95361328	+17.27050781	+2496	+6.95654297	-10.46777344	-0.61962891	+32.14599609	+7.58056641	-45.30761719	+1260
+1457970968.03959990	+8.97802734	-7.20703125	-0.74707031	+54.33837891	-3.77929688	-52.99804688	+2572	+8.90332031	-6.34130859	-0.44384766	+2.61474609	-9.95361328	+17.27050781	+2496	+6.96093750	-10.46777344	-0.61962891	+32.18994141	+7.55859375	-45.32958984	+1260
+1457970968.04370000	+8.97802734	-7.20703125	-0.74267578	+54.36035156	-3.77929688	-52.99804688	+2572	+8.90332031	-6.34130859	-0.44384766	+2.61474609	-9.97558594	+17.27050781	+2496	+6.96533203	-10.46777344	-0.61523438	+32.21191406	+7.55859375	-45.37353516	+1260
+1457970968.04790000	+8.97802734	-7.20703125	-0.74267578	+54.36035156	-3.77929688	-52.99804688	+2572	+8.90332031	-6.34130859	-0.44384766	+2.61474609	-9.97558594	+17.27050781	+2492	+6.96972656	-10.46337891	-0.61083984	+32.23388672	+7.55859375	-45.39550781	+1260
+1457970968.05200000	+8.98242188	-7.20703125	-0.74267578	+54.38232422	-3.80126953	-53.02001953	+2572	+8.90332031	-6.34130859	-0.44384766	+2.63671875	-9.99755859	+17.27050781	+2492	+6.96972656	-10.46337891	-0.61083984	+32.25585938	+7.53662109	-45.43945313	+1264
+1457970968.05620000	+8.98242188	-7.20703125	-0.74267578	+54.38232422	-3.80126953	-53.02001953	+2572	+8.90332031	-6.34130859	-0.44384766	+2.63671875	-9.99755859	+17.27050781	+2492	+6.97412109	-10.46337891	-0.60644531	+32.27783203	+7.53662109	-45.46142578	+1264
+1457970968.06450010	+8.98242188	-7.20703125	-0.74267578	+54.40429688	-3.82324219	-53.04199219	+2576	+8.90332031	-6.34130859	-0.44384766	+2.65869141	-10.01953125	+17.24853516	+2492	+6.97412109	-10.46337891	-0.60644531	+32.29980469	+7.53662109	-45.50537109	+1264
+1457970968.06870010	+8.98242188	-7.20703125	-0.74267578	+54.40429688	-3.82324219	-53.04199219	+2576	+8.90332031	-6.34130859	-0.44384766	+2.65869141	-10.04150391	+17.24853516	+2492	+6.97412109	-10.46337891	-0.60205078	+32.29980469	+7.53662109	-45.50537109	+1264
+1457970968.07290010	+8.98242188	-7.20703125	-0.74267578	+54.40429688	-3.82324219	-53.06396484	+2576	+8.90332031	-6.34130859	-0.44384766	+2.65869141	-10.04150391	+17.22656250	+2492	+6.97412109	-10.46337891	-0.60644531	+32.29980469	+7.53662109	-45.52734375	+1264
+1457970968.07699990	+8.98242188	-7.20703125	-0.74267578	+54.42626953	-3.82324219	-53.06396484	+2576	+8.90332031	-6.34130859	-0.44384766	+2.68066406	-10.04150391	+17.22656250	+2492	+6.97412109	-10.46777344	-0.60644531	+32.27783203	+7.53662109	-45.50537109	+1264
+1457970968.08119990	+8.98242188	-7.20703125	-0.74267578	+54.42626953	-3.82324219	-53.06396484	+2576	+8.90332031	-6.34130859	-0.44384766	+2.68066406	-10.06347656	+17.20458984	+2492	+6.96972656	-10.46777344	-0.60644531	+32.27783203	+7.53662109	-45.50537109	+1264
+1457970968.08540010	+8.98242188	-7.20703125	-0.74267578	+54.42626953	-3.82324219	-53.08593750	+2576	+8.90332031	-6.34130859	-0.44384766	+2.68066406	-10.06347656	+17.18261719	+2492	+6.96533203	-10.46777344	-0.61083984	+32.25585938	+7.53662109	-45.50537109	+1268
+1457970968.09369990	+8.97802734	-7.20703125	-0.74267578	+54.44824219	-3.82324219	-53.10791016	+2576	+8.90332031	-6.34130859	-0.44384766	+2.70263672	-10.06347656	+17.16064453	+2492	+6.96093750	-10.47216797	-0.61523438	+32.21191406	+7.53662109	-45.48339844	+1268
+1457970968.09789990	+8.97802734	-7.20703125	-0.74267578	+54.44824219	-3.82324219	-53.10791016	+2576	+8.90332031	-6.34130859	-0.44384766	+2.72460938	-10.06347656	+17.13867188	+2492	+6.95654297	-10.47216797	-0.61523438	+32.21191406	+7.53662109	-45.48339844	+1268
+1457970968.10200000	+8.97802734	-7.20703125	-0.74267578	+54.44824219	-3.82324219	-53.10791016	+2576	+8.90332031	-6.34130859	-0.44384766	+2.72460938	-10.08544922	+17.11669922	+2492	+6.95214844	-10.47656250	-0.61962891	+32.18994141	+7.53662109	-45.46142578	+1268
+1457970968.10620000	+8.97802734	-7.20703125	-0.74267578	+54.47021484	-3.82324219	-53.12988281	+2576	+8.90332031	-6.34130859	-0.44384766	+2.72460938	-10.08544922	+17.09472656	+2492	+6.94775391	-10.47656250	-0.62402344	+32.16796875	+7.53662109	-45.46142578	+1268
+1457970968.11040000	+8.97802734	-7.20703125	-0.74267578	+54.47021484	-3.82324219	-53.12988281	+2576	+8.89892578	-6.34130859	-0.44384766	+2.74658203	-10.08544922	+17.07275391	+2488	+6.94775391	-10.48095703	-0.62402344	+32.14599609	+7.53662109	-45.43945313	+1268
+1457970968.11450000	+8.97802734	-7.20703125	-0.74267578	+54.47021484	-3.82324219	-53.15185547	+2576	+8.89892578	-6.34130859	-0.44384766	+2.74658203	-10.08544922	+17.02880859	+2488	+6.94335938	-10.48095703	-0.62841797	+32.14599609	+7.53662109	-45.43945313	+1268
+1457970968.12290000	+8.97363281	-7.20703125	-0.74267578	+54.49218750	-3.80126953	-53.15185547	+2572	+8.89892578	-6.34130859	-0.44824219	+2.76855469	-10.08544922	+16.98486328	+2488	+6.93896484	-10.48095703	-0.62841797	+32.14599609	+7.53662109	-45.43945313	+1264
+1457970968.12700010	+8.97363281	-7.20703125	-0.74267578	+54.49218750	-3.80126953	-53.17382813	+2572	+8.89892578	-6.34130859	-0.44824219	+2.76855469	-10.10742188	+16.96289063	+2488	+6.93896484	-10.48535156	-0.62841797	+32.14599609	+7.53662109	-45.46142578	+1260
+1457970968.13120010	+8.97363281	-7.20703125	-0.73828125	+54.49218750	-3.80126953	-53.19580078	+2572	+8.89892578	-6.34130859	-0.44824219	+2.79052734	-10.10742188	+16.94091797	+2484	+6.93896484	-10.48095703	-0.62841797	+32.16796875	+7.53662109	-45.48339844	+1260
+1457970968.13529990	+8.97363281	-7.20703125	-0.73828125	+54.51416016	-3.80126953	-53.19580078	+2572	+8.89892578	-6.34130859	-0.44824219	+2.79052734	-10.12939453	+16.91894531	+2484	+6.94335938	-10.48095703	-0.62841797	+32.18994141	+7.53662109	-45.50537109	+1260
+1457970968.13949990	+8.97363281	-7.20703125	-0.73828125	+54.51416016	-3.80126953	-53.21777344	+2572	+8.89892578	-6.34130859	-0.44824219	+2.79052734	-10.12939453	+16.91894531	+2484	+6.94335938	-10.48095703	-0.62402344	+32.21191406	+7.53662109	-45.52734375	+1260
+1457970968.14369990	+8.97363281	-7.20703125	-0.73828125	+54.51416016	-3.80126953	-53.21777344	+2568	+8.89892578	-6.34130859	-0.44824219	+2.81250000	-10.15136719	+16.89697266	+2484	+6.94775391	-10.48095703	-0.62402344	+32.25585938	+7.51464844	-45.54931641	+1256
+1457970968.15200000	+8.97363281	-7.20703125	-0.73828125	+54.53613281	-3.80126953	-53.26171875	+2568	+8.89892578	-6.33691406	-0.44824219	+2.83447266	-10.17333984	+16.87500000	+2480	+6.95654297	-10.47656250	-0.61962891	+32.29980469	+7.51464844	-45.59326172	+1256
+1457970968.15619990	+8.97363281	-7.20703125	-0.73828125	+54.55810547	-3.80126953	-53.26171875	+2568	+8.89892578	-6.33691406	-0.44824219	+2.83447266	-10.19531250	+16.85302734	+2480	+6.95654297	-10.47656250	-0.61523438	+32.32177734	+7.51464844	-45.61523438	+1256
+1457970968.16030000	+8.97363281	-7.20703125	-0.73828125	+54.55810547	-3.80126953	-53.28369141	+2568	+8.89892578	-6.33691406	-0.44824219	+2.83447266	-10.19531250	+16.85302734	+2480	+6.96093750	-10.47656250	-0.61523438	+32.34375000	+7.51464844	-45.63720703	+1260
+1457970968.16450000	+8.97363281	-7.20263672	-0.73828125	+54.58007813	-3.82324219	-53.30566406	+2568	+8.89892578	-6.33691406	-0.44824219	+2.83447266	-10.21728516	+16.85302734	+2480	+6.96533203	-10.47656250	-0.61083984	+32.36572266	+7.51464844	-45.65917969	+1260
+1457970968.16870000	+8.97363281	-7.20263672	-0.73828125	+54.58007813	-3.82324219	-53.30566406	+2568	+8.89892578	-6.33691406	-0.44824219	+2.85644531	-10.23925781	+16.83105469	+2476	+6.96533203	-10.47216797	-0.61083984	+32.38769531	+7.51464844	-45.68115234	+1260
+1457970968.17280010	+8.97363281	-7.20263672	-0.73828125	+54.58007813	-3.82324219	-53.32763672	+2568	+8.89892578	-6.33691406	-0.44824219	+2.85644531	-10.26123047	+16.83105469	+2476	+6.96972656	-10.47216797	-0.60644531	+32.40966797	+7.51464844	-45.68115234	+1260
+1457970968.18120000	+8.97802734	-7.20263672	-0.73828125	+54.60205078	-3.82324219	-53.34960938	+2568	+8.89892578	-6.33691406	-0.44824219	+2.87841797	-10.28320313	+16.80908203	+2476	+6.97412109	-10.47216797	-0.60644531	+32.45361328	+7.49267578	-45.72509766	+1256
+1457970968.18530010	+8.97802734	-7.20263672	-0.73828125	+54.62402344	-3.82324219	-53.37158203	+2568	+8.89892578	-6.33691406	-0.44824219	+2.87841797	-10.28320313	+16.80908203	+2476	+6.97412109	-10.47216797	-0.60644531	+32.45361328	+7.49267578	-45.72509766	+1256
+1457970968.18950010	+8.97802734	-7.20263672	-0.73828125	+54.62402344	-3.84521484	-53.37158203	+2568	+8.89892578	-6.33691406	-0.44824219	+2.87841797	-10.30517578	+16.78710938	+2476	+6.97412109	-10.47216797	-0.60644531	+32.45361328	+7.49267578	-45.72509766	+1256
+1457970968.19370010	+8.97802734	-7.20263672	-0.73828125	+54.64599609	-3.84521484	-53.39355469	+2568	+8.89892578	-6.33691406	-0.44824219	+2.87841797	-10.32714844	+16.78710938	+2476	+6.97412109	-10.47216797	-0.60644531	+32.47558594	+7.49267578	-45.74707031	+1256
+1457970968.19779990	+8.97802734	-7.20263672	-0.73828125	+54.64599609	-3.84521484	-53.41552734	+2568	+8.89892578	-6.33691406	-0.44824219	+2.87841797	-10.32714844	+16.76513672	+2476	+6.97412109	-10.47216797	-0.60644531	+32.47558594	+7.47070313	-45.74707031	+1256
+1457970968.20199990	+8.97802734	-7.19824219	-0.73828125	+54.64599609	-3.84521484	-53.41552734	+2568	+8.89892578	-6.33691406	-0.44384766	+2.90039063	-10.32714844	+16.76513672	+2472	+6.97412109	-10.47216797	-0.60644531	+32.47558594	+7.47070313	-45.74707031	+1256
+1457970968.21030000	+8.97802734	-7.19824219	-0.73388672	+54.66796875	-3.86718750	-53.43750000	+2568	+8.89892578	-6.33691406	-0.44384766	+2.90039063	-10.34912109	+16.74316406	+2472	+6.97412109	-10.47216797	-0.61083984	+32.45361328	+7.44873047	-45.72509766	+1256
+1457970968.21450000	+8.97802734	-7.19824219	-0.73388672	+54.66796875	-3.86718750	-53.45947266	+2568	+8.89892578	-6.33691406	-0.44384766	+2.90039063	-10.37109375	+16.72119141	+2472	+6.96972656	-10.47216797	-0.61083984	+32.45361328	+7.44873047	-45.72509766	+1256
+1457970968.21860000	+8.97802734	-7.19824219	-0.73388672	+54.68994141	-3.86718750	-53.48144531	+2568	+8.89892578	-6.33691406	-0.44384766	+2.92236328	-10.37109375	+16.72119141	+2472	+6.96972656	-10.47216797	-0.61523438	+32.43164063	+7.44873047	-45.72509766	+1256
+1457970968.22280000	+8.97802734	-7.19824219	-0.73388672	+54.68994141	-3.86718750	-53.50341797	+2568	+8.89892578	-6.33691406	-0.44384766	+2.92236328	-10.39306641	+16.69921875	+2472	+6.96533203	-10.47656250	-0.61962891	+32.43164063	+7.42675781	-45.72509766	+1252
+1457970968.22700000	+8.97802734	-7.19824219	-0.73388672	+54.71191406	-3.88916016	-53.52539063	+2568	+8.89892578	-6.33691406	-0.44384766	+2.92236328	-10.41503906	+16.67724609	+2472	+6.96533203	-10.47656250	-0.61962891	+32.40966797	+7.40478516	-45.72509766	+1252
+1457970968.23110010	+8.97802734	-7.19384766	-0.73388672	+54.71191406	-3.88916016	-53.54736328	+2568	+8.89892578	-6.33691406	-0.44384766	+2.94433594	-10.41503906	+16.65527344	+2472	+6.96093750	-10.47656250	-0.62402344	+32.40966797	+7.40478516	-45.72509766	+1252
+1457970968.23950000	+8.97802734	-7.19384766	-0.73388672	+54.73388672	-3.91113281	-53.59130859	+2568	+8.89892578	-6.33691406	-0.44384766	+2.96630859	-10.45898438	+16.63330078	+2468	+6.96093750	-10.48095703	-0.62841797	+32.38769531	+7.36083984	-45.72509766	+1252
+1457970968.24359990	+8.97802734	-7.19384766	-0.73388672	+54.75585938	-3.91113281	-53.61328125	+2568	+8.89892578	-6.33691406	-0.44384766	+2.96630859	-10.45898438	+16.61132813	+2468	+6.95654297	-10.48095703	-0.62841797	+32.38769531	+7.33886719	-45.72509766	+1248
+1457970968.24780010	+8.97802734	-7.19384766	-0.73388672	+54.75585938	-3.93310547	-53.63525391	+2568	+8.89892578	-6.33691406	-0.44384766	+2.98828125	-10.48095703	+16.58935547	+2468	+6.95654297	-10.48095703	-0.62841797	+32.40966797	+7.31689453	-45.74707031	+1248
+1457970968.25200010	+8.97802734	-7.19384766	-0.73388672	+54.77783203	-3.93310547	-53.67919922	+2568	+8.89892578	-6.33691406	-0.44384766	+3.01025391	-10.50292969	+16.58935547	+2468	+6.96093750	-10.48095703	-0.62841797	+32.43164063	+7.31689453	-45.76904297	+1244
+1457970968.25609990	+8.97802734	-7.19384766	-0.73388672	+54.79980469	-3.95507813	-53.72314453	+2572	+8.89892578	-6.33691406	-0.43945313	+3.03222656	-10.52490234	+16.56738281	+2468	+6.96093750	-10.48095703	-0.62841797	+32.45361328	+7.29492188	-45.81298828	+1244
+1457970968.26029990	+8.97802734	-7.18945313	-0.72949219	+54.82177734	-3.97705078	-53.76708984	+2572	+8.89892578	-6.33691406	-0.43945313	+3.03222656	-10.54687500	+16.54541016	+2468	+6.96533203	-10.48095703	-0.62402344	+32.47558594	+7.27294922	-45.85693359	+1244
+1457970968.26860000	+8.97802734	-7.18945313	-0.72949219	+54.84375000	-3.99902344	-53.85498047	+2572	+8.89453125	-6.33691406	-0.43945313	+3.07617188	-10.59082031	+16.50146484	+2468	+6.97412109	-10.47656250	-0.61523438	+32.56347656	+7.25097656	-45.94482422	+1244
+1457970968.27280000	+8.97802734	-7.18945313	-0.72949219	+54.86572266	-4.02099609	-53.89892578	+2572	+8.89453125	-6.33691406	-0.43945313	+3.09814453	-10.61279297	+16.50146484	+2468	+6.97851563	-10.47656250	-0.61083984	+32.60742188	+7.22900391	-45.98876953	+1244
+1457970968.27700000	+8.97802734	-7.18945313	-0.72509766	+54.88769531	-4.04296875	-53.96484375	+2572	+8.89453125	-6.33691406	-0.43945313	+3.12011719	-10.63476563	+16.47949219	+2468	+6.98291016	-10.47216797	-0.61083984	+32.65136719	+7.20703125	-46.01074219	+1244
+1457970968.28530000	+8.97802734	-7.18945313	-0.72509766	+54.93164063	-4.08691406	-54.07470703	+2576	+8.89453125	-6.33691406	-0.43945313	+3.16406250	-10.70068359	+16.43554688	+2472	+6.99169922	-10.46777344	-0.60205078	+32.76123047	+7.18505859	-46.09863281	+1248
+1457970968.28940010	+8.97802734	-7.18945313	-0.72070313	+54.95361328	-4.10888672	-54.16259766	+2576	+8.89013672	-6.33251953	-0.43945313	+3.18603516	-10.72265625	+16.41357422	+2472	+6.99609375	-10.46777344	-0.60205078	+32.80517578	+7.16308594	-46.14257813	+1248
+1457970968.29780010	+8.97802734	-7.18945313	-0.71630859	+54.97558594	-4.17480469	-54.29443359	+2580	+8.89013672	-6.33251953	-0.43945313	+3.22998047	-10.76660156	+16.36962891	+2472	+7.00048828	-10.46337891	-0.59326172	+32.87109375	+7.14111328	-46.20849609	+1252
+1457970968.30189990	+8.97802734	-7.18945313	-0.71630859	+54.99755859	-4.19677734	-54.36035156	+2584	+8.89013672	-6.33251953	-0.43945313	+3.25195313	-10.78857422	+16.34765625	+2476	+7.00048828	-10.46337891	-0.59326172	+32.91503906	+7.14111328	-46.23046875	+1252
+1457970968.30609990	+8.97802734	-7.18945313	-0.71630859	+55.01953125	-4.24072266	-54.42626953	+2584	+8.89013672	-6.33251953	-0.43945313	+3.25195313	-10.81054688	+16.30371094	+2476	+7.00488281	-10.46337891	-0.59326172	+32.93701172	+7.11914063	-46.23046875	+1252
+1457970968.31030010	+8.97802734	-7.18945313	-0.71191406	+55.04150391	-4.26269531	-54.47021484	+2588	+8.88574219	-6.33251953	-0.43945313	+3.27392578	-10.83251953	+16.28173828	+2476	+7.00488281	-10.46337891	-0.59326172	+32.95898438	+7.09716797	-46.25244141	+1252
+1457970968.31440000	+8.97802734	-7.18945313	-0.71191406	+55.04150391	-4.28466797	-54.53613281	+2592	+8.88574219	-6.33251953	-0.43945313	+3.29589844	-10.85449219	+16.23779297	+2476	+7.00488281	-10.46337891	-0.59765625	+32.98095703	+7.09716797	-46.25244141	+1256
+1457970968.31859990	+8.97802734	-7.18945313	-0.71191406	+55.06347656	-4.32861328	-54.60205078	+2592	+8.88574219	-6.33251953	-0.43945313	+3.31787109	-10.87646484	+16.21582031	+2480	+7.00048828	-10.46337891	-0.59765625	+32.98095703	+7.07519531	-46.25244141	+1256
+1457970968.32690000	+8.97802734	-7.18505859	-0.70751953	+55.08544922	-4.37255859	-54.71191406	+2600	+8.88574219	-6.33251953	-0.43505859	+3.33984375	-10.92041016	+16.12792969	+2480	+6.99609375	-10.46777344	-0.60205078	+32.95898438	+7.05322266	-46.23046875	+1260
+1457970968.33110000	+8.97802734	-7.18505859	-0.70751953	+55.08544922	-4.41650391	-54.77783203	+2600	+8.88574219	-6.33251953	-0.43505859	+3.36181641	-10.94238281	+16.08398438	+2480	+6.99169922	-10.46777344	-0.60644531	+32.95898438	+7.03125000	-46.20849609	+1260
+1457970968.33530000	+8.97802734	-7.18505859	-0.70751953	+55.10742188	-4.43847656	-54.82177734	+2604	+8.88134766	-6.33251953	-0.43505859	+3.38378906	-10.94238281	+16.04003906	+2480	+6.98730469	-10.47216797	-0.61083984	+32.93701172	+7.00927734	-46.18652344	+1260
+1457970968.33940010	+8.97802734	-7.18505859	-0.70312500	+55.10742188	-4.46044922	-54.86572266	+2604	+8.88134766	-6.33251953	-0.43505859	+3.40576172	-10.96435547	+16.01806641	+2480	+6.98291016	-10.47216797	-0.61523438	+32.91503906	+7.00927734	-46.16455078	+1264
+1457970968.34360000	+8.97802734	-7.18066406	-0.70312500	+55.10742188	-4.50439453	-54.88769531	+2604	+8.88134766	-6.33251953	-0.43505859	+3.40576172	-10.96435547	+15.97412109	+2480	+6.97851563	-10.47656250	-0.62402344	+32.89306641	+6.98730469	-46.12060547	+1264
+1457970968.34780000	+8.97802734	-7.18066406	-0.70312500	+55.12939453	-4.52636719	-54.93164063	+2608	+8.88134766	-6.33251953	-0.43505859	+3.42773438	-10.98632813	+15.95214844	+2480	+6.97412109	-10.47656250	-0.62841797	+32.87109375	+6.96533203	-46.09863281	+1264
+1457970968.35610010	+8.97802734	-7.18066406	-0.70312500	+55.12939453	-4.57031250	-54.99755859	+2612	+8.88134766	-6.33251953	-0.43505859	+3.44970703	-11.00830078	+15.90820313	+2480	+6.96533203	-10.48095703	-0.63281250	+32.82714844	+6.94335938	-46.07666016	+1264
+1457970968.36019990	+8.97802734	-7.18066406	-0.69873047	+55.15136719	-4.61425781	-55.01953125	+2612	+8.88134766	-6.33251953	-0.43066406	+3.44970703	-11.03027344	+15.90820313	+2480	+6.96093750	-10.48535156	-0.63720703	+32.80517578	+6.94335938	-46.07666016	+1264
+1457970968.36439990	+8.97802734	-7.18066406	-0.69873047	+55.15136719	-4.63623047	-55.06347656	+2616	+8.88134766	-6.33251953	-0.43066406	+3.47167969	-11.03027344	+15.88623047	+2480	+6.96093750	-10.48535156	-0.63720703	+32.80517578	+6.92138672	-46.07666016	+1260
+1457970968.36859990	+8.97802734	-7.18066406	-0.69873047	+55.15136719	-4.65820313	-55.08544922	+2616	+8.88134766	-6.33251953	-0.43066406	+3.47167969	-11.03027344	+15.88623047	+2480	+6.96093750	-10.48535156	-0.63720703	+32.80517578	+6.92138672	-46.07666016	+1256
+1457970968.37690000	+8.97802734	-7.18066406	-0.69873047	+55.17333984	-4.72412109	-55.12939453	+2620	+8.88134766	-6.33251953	-0.43066406	+3.49365234	-11.05224609	+15.90820313	+2476	+6.96533203	-10.48535156	-0.63720703	+32.82714844	+6.89941406	-46.09863281	+1252
+1457970968.38109990	+8.97802734	-7.18066406	-0.69433594	+55.19531250	-4.74609375	-55.15136719	+2624	+8.88134766	-6.33251953	-0.43066406	+3.49365234	-11.05224609	+15.90820313	+2476	+6.96533203	-10.48535156	-0.63281250	+32.84912109	+6.87744141	-46.12060547	+1252
+1457970968.38940000	+8.97802734	-7.18066406	-0.69433594	+55.21728516	-4.79003906	-55.19531250	+2628	+8.88134766	-6.33251953	-0.43066406	+3.51562500	-11.05224609	+15.93017578	+2476	+6.96972656	-10.48095703	-0.62841797	+32.89306641	+6.85546875	-46.16455078	+1252
+1457970968.39770010	+8.97802734	-7.18066406	-0.69433594	+55.23925781	-4.85595703	-55.21728516	+2636	+8.88134766	-6.33251953	-0.43066406	+3.51562500	-11.07421875	+15.95214844	+2476	+6.97851563	-10.48095703	-0.62402344	+32.95898438	+6.83349609	-46.20849609	+1252
+1457970968.40190010	+8.98242188	-7.18066406	-0.68994141	+55.23925781	-4.87792969	-55.23925781	+2636	+8.88134766	-6.33251953	-0.43066406	+3.51562500	-11.07421875	+15.95214844	+2476	+6.98291016	-10.48095703	-0.61962891	+32.98095703	+6.83349609	-46.23046875	+1248
+1457970968.40610000	+8.98242188	-7.18066406	-0.68994141	+55.26123047	-4.89990234	-55.26123047	+2640	+8.88134766	-6.33251953	-0.43066406	+3.51562500	-11.07421875	+15.95214844	+2476	+6.98291016	-10.47656250	-0.61523438	+33.00292969	+6.83349609	-46.25244141	+1248
+1457970968.41020010	+8.98242188	-7.18066406	-0.68994141	+55.26123047	-4.92187500	-55.28320313	+2644	+8.88134766	-6.33251953	-0.43066406	+3.51562500	-11.07421875	+15.97412109	+2476	+6.98730469	-10.47656250	-0.61523438	+33.02490234	+6.81152344	-46.27441406	+1248
+1457970968.41440010	+8.98242188	-7.18066406	-0.68994141	+55.28320313	-4.94384766	-55.30517578	+2644	+8.88134766	-6.33251953	-0.43066406	+3.53759766	-11.07421875	+15.97412109	+2476	+6.99169922	-10.47656250	-0.61083984	+33.04687500	+6.81152344	-46.31835938	+1252
+1457970968.42269990	+8.98242188	-7.18066406	-0.68554688	+55.30517578	-4.98779297	-55.32714844	+2652	+8.88574219	-6.33251953	-0.43066406	+3.53759766	-11.07421875	+15.99609375	+2476	+6.99609375	-10.47216797	-0.60644531	+33.09082031	+6.78955078	-46.36230469	+1252
+1457970968.42689990	+8.98242188	-7.18066406	-0.68554688	+55.30517578	-4.98779297	-55.34912109	+2652	+8.88574219	-6.33251953	-0.42626953	+3.53759766	-11.07421875	+16.01806641	+2476	+7.00048828	-10.47216797	-0.60205078	+33.11279297	+6.76757813	-46.38427734	+1252
+1457970968.43520000	+8.98681641	-7.18066406	-0.68554688	+55.32714844	-5.00976563	-55.39306641	+2660	+8.88574219	-6.33251953	-0.42626953	+3.55957031	-11.07421875	+16.01806641	+2476	+7.00488281	-10.47216797	-0.60205078	+33.13476563	+6.76757813	-46.40625000	+1252
+1457970968.43940000	+8.98681641	-7.18066406	-0.68554688	+55.32714844	-5.03173828	-55.39306641	+2660	+8.88574219	-6.33251953	-0.42626953	+3.55957031	-11.07421875	+16.04003906	+2476	+7.00488281	-10.47216797	-0.60205078	+33.15673828	+6.74560547	-46.40625000	+1252
+1457970968.44350000	+8.98681641	-7.18066406	-0.68115234	+55.32714844	-5.03173828	-55.41503906	+2664	+8.88574219	-6.33251953	-0.42626953	+3.55957031	-11.07421875	+16.04003906	+2476	+7.00488281	-10.47216797	-0.60205078	+33.15673828	+6.74560547	-46.40625000	+1252
+1457970968.44770000	+8.98681641	-7.18066406	-0.68115234	+55.32714844	-5.05371094	-55.43701172	+2664	+8.88574219	-6.33251953	-0.42626953	+3.55957031	-11.07421875	+16.04003906	+2476	+7.00488281	-10.47216797	-0.60205078	+33.15673828	+6.72363281	-46.40625000	+1252
+1457970968.45600010	+8.98681641	-7.18066406	-0.68115234	+55.34912109	-5.07568359	-55.48095703	+2668	+8.88574219	-6.33251953	-0.42626953	+3.58154297	-11.09619141	+16.04003906	+2480	+7.00048828	-10.47216797	-0.60644531	+33.13476563	+6.72363281	-46.40625000	+1252
+1457970968.46020010	+8.98681641	-7.18066406	-0.68115234	+55.34912109	-5.07568359	-55.48095703	+2668	+8.88134766	-6.33251953	-0.42626953	+3.58154297	-11.09619141	+16.04003906	+2480	+7.00048828	-10.47216797	-0.60644531	+33.13476563	+6.70166016	-46.38427734	+1252
+1457970968.46440010	+8.98681641	-7.18066406	-0.68115234	+55.34912109	-5.07568359	-55.50292969	+2668	+8.88134766	-6.33251953	-0.42626953	+3.58154297	-11.09619141	+16.04003906	+2480	+6.99609375	-10.47216797	-0.61083984	+33.11279297	+6.70166016	-46.38427734	+1252
+1457970968.46849990	+8.98242188	-7.17626953	-0.67675781	+55.34912109	-5.09765625	-55.52490234	+2672	+8.88134766	-6.33251953	-0.42626953	+3.58154297	-11.09619141	+16.04003906	+2480	+6.99609375	-10.47656250	-0.61083984	+33.11279297	+6.70166016	-46.36230469	+1252
+1457970968.47690010	+8.98242188	-7.17626953	-0.67675781	+55.37109375	-5.11962891	-55.54687500	+2672	+8.88134766	-6.33251953	-0.42626953	+3.58154297	-11.09619141	+16.04003906	+2480	+6.98730469	-10.47656250	-0.61523438	+33.06884766	+6.67968750	-46.34033203	+1252
+1457970968.48099990	+8.98242188	-7.17626953	-0.67675781	+55.37109375	-5.11962891	-55.56884766	+2672	+8.88134766	-6.33251953	-0.42626953	+3.58154297	-11.09619141	+16.04003906	+2480	+6.98730469	-10.47656250	-0.61962891	+33.06884766	+6.67968750	-46.34033203	+1252
+1457970968.48519990	+8.98242188	-7.17626953	-0.67675781	+55.37109375	-5.14160156	-55.59082031	+2672	+8.88134766	-6.33251953	-0.42626953	+3.58154297	-11.09619141	+16.04003906	+2480	+6.98291016	-10.48095703	-0.61962891	+33.04687500	+6.65771484	-46.34033203	+1252
+1457970968.49350000	+8.98681641	-7.17626953	-0.67236328	+55.39306641	-5.16357422	-55.63476563	+2676	+8.88134766	-6.33251953	-0.42626953	+3.58154297	-11.09619141	+16.04003906	+2480	+6.98291016	-10.48095703	-0.61962891	+33.02490234	+6.63574219	-46.34033203	+1248
+1457970968.49770000	+8.98681641	-7.17626953	-0.67236328	+55.39306641	-5.18554688	-55.65673828	+2676	+8.88134766	-6.33251953	-0.42626953	+3.58154297	-11.09619141	+16.04003906	+2480	+6.98291016	-10.48095703	-0.61962891	+33.02490234	+6.61376953	-46.34033203	+1248
+1457970968.50190000	+8.98681641	-7.17626953	-0.67236328	+55.41503906	-5.20751953	-55.67871094	+2676	+8.88134766	-6.33251953	-0.42626953	+3.60351563	-11.09619141	+16.04003906	+2480	+6.98291016	-10.48095703	-0.61962891	+33.02490234	+6.61376953	-46.36230469	+1244
+1457970968.50600000	+8.98681641	-7.17626953	-0.67236328	+55.41503906	-5.22949219	-55.70068359	+2676	+8.88574219	-6.33251953	-0.42626953	+3.60351563	-11.09619141	+16.04003906	+2480	+6.98291016	-10.48095703	-0.61962891	+33.04687500	+6.59179688	-46.38427734	+1244
+1457970968.51430010	+8.98681641	-7.17626953	-0.66796875	+55.41503906	-5.27343750	-55.74462891	+2676	+8.88574219	-6.33251953	-0.42626953	+3.60351563	-11.09619141	+16.04003906	+2480	+6.98730469	-10.47656250	-0.61523438	+33.06884766	+6.54785156	-46.42822266	+1244
+1457970968.51850010	+8.99121094	-7.17626953	-0.66796875	+55.43701172	-5.31738281	-55.76660156	+2676	+8.88574219	-6.33251953	-0.42187500	+3.60351563	-11.11816406	+16.04003906	+2480	+6.99169922	-10.47656250	-0.61523438	+33.09082031	+6.52587891	-46.45019531	+1244
+1457970968.52270010	+8.99121094	-7.17626953	-0.66796875	+55.43701172	-5.33935547	-55.81054688	+2680	+8.88574219	-6.33251953	-0.42187500	+3.60351563	-11.11816406	+16.04003906	+2480	+6.99609375	-10.47656250	-0.61083984	+33.11279297	+6.52587891	-46.47216797	+1244
+1457970968.52679990	+8.99121094	-7.17626953	-0.66796875	+55.43701172	-5.38330078	-55.83251953	+2680	+8.88574219	-6.33251953	-0.42187500	+3.60351563	-11.11816406	+16.04003906	+2480	+7.00048828	-10.47656250	-0.60644531	+33.15673828	+6.50390625	-46.49414063	+1244
+1457970968.53099990	+8.99121094	-7.17626953	-0.66357422	+55.43701172	-5.40527344	-55.85449219	+2680	+8.88574219	-6.33251953	-0.42187500	+3.60351563	-11.11816406	+16.04003906	+2480	+7.00048828	-10.47216797	-0.60644531	+33.17871094	+6.48193359	-46.53808594	+1248
+1457970968.53930000	+8.99560547	-7.17626953	-0.66357422	+55.43701172	-5.47119141	-55.92041016	+2684	+8.88574219	-6.33251953	-0.42187500	+3.60351563	-11.11816406	+16.04003906	+2480	+7.00927734	-10.47216797	-0.59765625	+33.22265625	+6.43798828	-46.58203125	+1252
+1457970968.54349990	+8.99560547	-7.17626953	-0.66357422	+55.43701172	-5.49316406	-55.94238281	+2684	+8.88574219	-6.33251953	-0.42187500	+3.60351563	-11.11816406	+16.04003906	+2480	+7.01367188	-10.46777344	-0.59765625	+33.24462891	+6.41601563	-46.62597656	+1252
+1457970968.54769990	+8.99560547	-7.17626953	-0.66357422	+55.43701172	-5.53710938	-55.96435547	+2688	+8.88574219	-6.33251953	-0.42187500	+3.60351563	-11.14013672	+16.04003906	+2480	+7.01806641	-10.46777344	-0.59326172	+33.26660156	+6.39404297	-46.64794922	+1252
+1457970968.55180000	+8.99560547	-7.18066406	-0.65917969	+55.43701172	-5.55908203	-55.98632813	+2688	+8.88574219	-6.33251953	-0.42187500	+3.60351563	-11.14013672	+16.04003906	+2480	+7.01806641	-10.46777344	-0.59326172	+33.28857422	+6.39404297	-46.64794922	+1256
+1457970968.56020000	+8.99560547	-7.18066406	-0.65917969	+55.43701172	-5.60302734	-56.05224609	+2692	+8.88574219	-6.33251953	-0.42187500	+3.60351563	-11.14013672	+16.04003906	+2484	+7.02246094	-10.46777344	-0.58886719	+33.31054688	+6.35009766	-46.69189453	+1256
+1457970968.56430010	+8.99560547	-7.18066406	-0.65917969	+55.43701172	-5.60302734	-56.05224609	+2692	+8.88574219	-6.33251953	-0.42187500	+3.60351563	-11.14013672	+16.04003906	+2484	+7.02246094	-10.46777344	-0.59326172	+33.31054688	+6.35009766	-46.69189453	+1256
+1457970968.56850000	+8.99560547	-7.18066406	-0.65917969	+55.43701172	-5.62500000	-56.07421875	+2692	+8.88574219	-6.33251953	-0.42187500	+3.60351563	-11.14013672	+16.04003906	+2484	+7.01806641	-10.46777344	-0.59326172	+33.31054688	+6.32812500	-46.69189453	+1260
+1457970968.57680010	+8.99560547	-7.18066406	-0.65478516	+55.43701172	-5.64697266	-56.11816406	+2696	+8.88574219	-6.33251953	-0.42187500	+3.60351563	-11.14013672	+16.04003906	+2484	+7.01806641	-10.47216797	-0.59326172	+33.26660156	+6.30615234	-46.66992188	+1260
+1457970968.58100010	+8.99560547	-7.18066406	-0.65478516	+55.43701172	-5.66894531	-56.11816406	+2696	+8.88574219	-6.33251953	-0.42187500	+3.60351563	-11.14013672	+16.04003906	+2484	+7.01367188	-10.47216797	-0.59765625	+33.26660156	+6.30615234	-46.64794922	+1260
+1457970968.58520010	+8.99560547	-7.18066406	-0.65478516	+55.43701172	-5.66894531	-56.14013672	+2696	+8.88574219	-6.33251953	-0.42187500	+3.60351563	-11.14013672	+16.04003906	+2484	+7.00927734	-10.47216797	-0.59765625	+33.24462891	+6.30615234	-46.64794922	+1264
+1457970968.58929990	+8.99560547	-7.18066406	-0.65478516	+55.43701172	-5.66894531	-56.14013672	+2700	+8.88574219	-6.33251953	-0.42187500	+3.60351563	-11.14013672	+16.04003906	+2484	+7.00927734	-10.47656250	-0.60205078	+33.22265625	+6.28417969	-46.62597656	+1264
+1457970968.59760000	+8.99560547	-7.18066406	-0.65478516	+55.45898438	-5.69091797	-56.16210938	+2700	+8.88574219	-6.33251953	-0.42187500	+3.60351563	-11.14013672	+16.04003906	+2484	+7.00048828	-10.47656250	-0.60644531	+33.17871094	+6.28417969	-46.60400391	+1264
+1457970968.60180000	+8.99560547	-7.17626953	-0.65478516	+55.45898438	-5.69091797	-56.18408203	+2700	+8.88574219	-6.33251953	-0.42187500	+3.60351563	-11.14013672	+16.04003906	+2484	+7.00048828	-10.48095703	-0.60644531	+33.15673828	+6.26220703	-46.58203125	+1264
+1457970968.60599990	+8.99560547	-7.17626953	-0.65478516	+55.45898438	-5.71289063	-56.18408203	+2700	+8.88574219	-6.33251953	-0.42187500	+3.60351563	-11.14013672	+16.04003906	+2484	+6.99609375	-10.48095703	-0.61083984	+33.15673828	+6.26220703	-46.58203125	+1264
+1457970968.61430000	+8.99560547	-7.17626953	-0.65478516	+55.45898438	-5.73486328	-56.20605469	+2704	+8.88574219	-6.33251953	-0.42187500	+3.60351563	-11.14013672	+16.04003906	+2484	+6.99169922	-10.48095703	-0.61523438	+33.13476563	+6.24023438	-46.56005859	+1264
+1457970968.61850000	+8.99560547	-7.17626953	-0.65478516	+55.48095703	-5.73486328	-56.20605469	+2704	+8.88574219	-6.33251953	-0.42187500	+3.60351563	-11.14013672	+16.04003906	+2484	+6.99169922	-10.48095703	-0.61523438	+33.11279297	+6.24023438	-46.53808594	+1260
+1457970968.62260010	+8.99560547	-7.17626953	-0.65478516	+55.48095703	-5.75683594	-56.20605469	+2704	+8.88574219	-6.32812500	-0.42187500	+3.60351563	-11.14013672	+16.04003906	+2484	+6.99169922	-10.48095703	-0.61523438	+33.11279297	+6.24023438	-46.56005859	+1260
+1457970968.62680010	+8.99560547	-7.17626953	-0.65039063	+55.48095703	-5.75683594	-56.22802734	+2704	+8.88574219	-6.32812500	-0.42187500	+3.60351563	-11.14013672	+16.06201172	+2484	+6.99169922	-10.48095703	-0.61523438	+33.13476563	+6.21826172	-46.56005859	+1260
