# Supplementary material for: A direct effect of perception on action when grasping a cup
Source: Sci Rep. 2018 Jan 9;8:171. doi: 10.1038/s41598-017-18591-5 (PMC5760564; doi:10.1038/s41598-017-18591-5)
Supplement: Supplementary file 6 — Supplementary Information [file 41598_2017_18591_MOESM6_ESM.zip › SciRep_Data/S01instruct/S01_100instruct_Tr44.dat]

+1000000000000.00000000	+0.00000000	+0.00000000	+0.00000000	+0.00000000	+0.00000000	+0.00000000	+0	+0.00000000	+0.00000000	+0.00000000	+0.00000000	+0.00000000	+0.00000000	+0	+0.00000000	+0.00000000	+0.00000000	+0.00000000	+0.00000000	+0.00000000	+0
+1457970968.63509990	+8.99560547	-7.17626953	-0.65039063	+55.50292969	-5.80078125	-56.22802734	+2704	+8.88574219	-6.32812500	-0.41748047	+3.60351563	-11.14013672	+16.06201172	+2484	+6.99169922	-10.48095703	-0.61523438	+33.13476563	+6.21826172	-46.58203125	+1260
+1457970968.63930010	+8.99560547	-7.17626953	-0.65039063	+55.50292969	-5.80078125	-56.25000000	+2704	+8.88574219	-6.32812500	-0.41748047	+3.60351563	-11.14013672	+16.06201172	+2484	+6.99609375	-10.48095703	-0.61083984	+33.15673828	+6.19628906	-46.58203125	+1260
+1457970968.64350010	+8.99560547	-7.17626953	-0.65039063	+55.50292969	-5.82275391	-56.25000000	+2708	+8.88574219	-6.32812500	-0.41748047	+3.60351563	-11.14013672	+16.08398438	+2484	+6.99609375	-10.48095703	-0.61083984	+33.17871094	+6.19628906	-46.60400391	+1260
+1457970968.64759990	+8.99560547	-7.17626953	-0.65039063	+55.50292969	-5.84472656	-56.25000000	+2708	+8.88574219	-6.32812500	-0.41748047	+3.60351563	-11.14013672	+16.08398438	+2484	+7.00048828	-10.48095703	-0.61083984	+33.17871094	+6.19628906	-46.60400391	+1260
+1457970968.65179990	+8.99560547	-7.17626953	-0.65039063	+55.52490234	-5.86669922	-56.27197266	+2708	+8.88574219	-6.32812500	-0.41748047	+3.60351563	-11.14013672	+16.08398438	+2484	+7.00048828	-10.47656250	-0.60644531	+33.20068359	+6.17431641	-46.62597656	+1260
+1457970968.66010000	+9.00000000	-7.17626953	-0.65039063	+55.52490234	-5.91064453	-56.29394531	+2712	+8.88574219	-6.32812500	-0.41748047	+3.60351563	-11.16210938	+16.10595703	+2488	+7.00488281	-10.47656250	-0.60644531	+33.22265625	+6.17431641	-46.64794922	+1260
+1457970968.66430000	+9.00000000	-7.17626953	-0.65039063	+55.54687500	-5.93261719	-56.29394531	+2712	+8.88574219	-6.32812500	-0.41748047	+3.60351563	-11.16210938	+16.12792969	+2488	+7.00488281	-10.47656250	-0.60205078	+33.24462891	+6.17431641	-46.66992188	+1260
+1457970974.63669990	+8.63964844	-7.33447266	-0.80419922	+55.89843750	-7.29492188	-51.19628906	+2348	+8.53857422	-6.48193359	-0.53613281	+0.57128906	-7.66845703	+15.44677734	+2076	+6.54345703	-10.57324219	-0.64160156	+32.16796875	+9.40429688	-45.10986328	+1196
+1457970974.64089990	+8.63964844	-7.33447266	-0.80419922	+55.89843750	-7.29492188	-51.21826172	+2348	+8.53857422	-6.48193359	-0.53613281	+0.54931641	-7.66845703	+15.44677734	+2076	+6.56103516	-10.56884766	-0.62402344	+32.27783203	+9.38232422	-45.24169922	+1204
+1457970974.64500000	+8.63964844	-7.33447266	-0.80419922	+55.89843750	-7.29492188	-51.21826172	+2348	+8.53857422	-6.48193359	-0.53613281	+0.54931641	-7.66845703	+15.44677734	+2076	+6.56982422	-10.56445313	-0.61523438	+32.34375000	+9.36035156	-45.32958984	+1208
+1457970974.64920000	+8.64404297	-7.33447266	-0.80419922	+55.89843750	-7.29492188	-51.24023438	+2348	+8.53857422	-6.48193359	-0.53613281	+0.54931641	-7.69042969	+15.44677734	+2076	+6.57421875	-10.56005859	-0.61083984	+32.36572266	+9.33837891	-45.37353516	+1212
+1457970974.65750000	+8.64404297	-7.33447266	-0.79980469	+55.89843750	-7.29492188	-51.26220703	+2348	+8.53857422	-6.48193359	-0.53613281	+0.54931641	-7.69042969	+15.44677734	+2080	+6.56542969	-10.56445313	-0.61523438	+32.29980469	+9.33837891	-45.32958984	+1212
+1457970974.66170000	+8.64404297	-7.33447266	-0.79980469	+55.89843750	-7.29492188	-51.26220703	+2348	+8.53857422	-6.48193359	-0.53613281	+0.54931641	-7.69042969	+15.44677734	+2080	+6.56103516	-10.56445313	-0.61962891	+32.27783203	+9.33837891	-45.30761719	+1216
+1457970974.66590000	+8.64404297	-7.33447266	-0.79980469	+55.89843750	-7.29492188	-51.28417969	+2348	+8.53857422	-6.48193359	-0.53613281	+0.54931641	-7.69042969	+15.44677734	+2080	+6.55664063	-10.56884766	-0.61962891	+32.23388672	+9.33837891	-45.28564453	+1216
+1457970974.67000010	+8.64404297	-7.33447266	-0.79980469	+55.89843750	-7.29492188	-51.28417969	+2348	+8.53857422	-6.48193359	-0.53613281	+0.54931641	-7.69042969	+15.44677734	+2080	+6.54785156	-10.57324219	-0.62841797	+32.18994141	+9.33837891	-45.24169922	+1216
+1457970974.67420010	+8.64404297	-7.33447266	-0.79980469	+55.89843750	-7.29492188	-51.28417969	+2348	+8.53857422	-6.48193359	-0.53613281	+0.54931641	-7.69042969	+15.42480469	+2080	+6.54785156	-10.57324219	-0.62841797	+32.18994141	+9.33837891	-45.21972656	+1216
+1457970974.67840000	+8.64404297	-7.33447266	-0.79980469	+55.89843750	-7.29492188	-51.28417969	+2348	+8.53857422	-6.48193359	-0.53613281	+0.54931641	-7.69042969	+15.42480469	+2080	+6.54785156	-10.57324219	-0.62841797	+32.16796875	+9.33837891	-45.21972656	+1216
+1457970974.68249990	+8.64404297	-7.33447266	-0.79980469	+55.89843750	-7.27294922	-51.30615234	+2348	+8.53857422	-6.48193359	-0.53613281	+0.54931641	-7.69042969	+15.42480469	+2080	+6.54345703	-10.57324219	-0.63281250	+32.16796875	+9.33837891	-45.19775391	+1212
+1457970974.68670010	+8.64404297	-7.33447266	-0.79980469	+55.89843750	-7.27294922	-51.30615234	+2348	+8.53857422	-6.48193359	-0.53613281	+0.54931641	-7.69042969	+15.42480469	+2080	+6.54345703	-10.57324219	-0.63281250	+32.14599609	+9.33837891	-45.19775391	+1212
+1457970974.69090010	+8.63964844	-7.33447266	-0.79980469	+55.89843750	-7.27294922	-51.30615234	+2348	+8.53857422	-6.48193359	-0.53613281	+0.54931641	-7.69042969	+15.42480469	+2080	+6.53906250	-10.57324219	-0.63281250	+32.14599609	+9.33837891	-45.17578125	+1212
+1457970974.69499990	+8.63964844	-7.33447266	-0.79980469	+55.89843750	-7.27294922	-51.30615234	+2348	+8.53857422	-6.48193359	-0.53613281	+0.54931641	-7.69042969	+15.40283203	+2080	+6.53906250	-10.57763672	-0.63720703	+32.12402344	+9.33837891	-45.17578125	+1208
+1457970974.69919990	+8.63964844	-7.33447266	-0.80419922	+55.89843750	-7.27294922	-51.30615234	+2344	+8.53857422	-6.48193359	-0.53613281	+0.54931641	-7.69042969	+15.40283203	+2080	+6.53466797	-10.57763672	-0.64160156	+32.10205078	+9.36035156	-45.13183594	+1208
+1457970974.70330000	+8.63964844	-7.33447266	-0.80419922	+55.89843750	-7.27294922	-51.30615234	+2344	+8.53857422	-6.48193359	-0.53613281	+0.54931641	-7.69042969	+15.40283203	+2080	+6.53027344	-10.57763672	-0.64599609	+32.05810547	+9.36035156	-45.08789063	+1208
+1457970974.71170000	+8.63964844	-7.33447266	-0.80419922	+55.89843750	-7.25097656	-51.30615234	+2344	+8.53857422	-6.48193359	-0.53613281	+0.54931641	-7.69042969	+15.40283203	+2080	+6.52148438	-10.58203125	-0.65478516	+32.01416016	+9.36035156	-45.02197266	+1208
+1457970974.72000000	+8.63964844	-7.33007813	-0.80419922	+55.89843750	-7.25097656	-51.30615234	+2344	+8.53857422	-6.48193359	-0.53613281	+0.54931641	-7.69042969	+15.40283203	+2080	+6.51269531	-10.58642578	-0.66357422	+31.97021484	+9.38232422	-44.97802734	+1204
+1457970974.72830010	+8.63964844	-7.33007813	-0.80419922	+55.89843750	-7.25097656	-51.30615234	+2344	+8.53857422	-6.48193359	-0.53613281	+0.54931641	-7.69042969	+15.40283203	+2080	+6.51269531	-10.58203125	-0.66357422	+31.99218750	+9.38232422	-44.95605469	+1200
+1457970974.73670010	+8.63964844	-7.33007813	-0.80419922	+55.89843750	-7.25097656	-51.30615234	+2344	+8.53857422	-6.48193359	-0.53613281	+0.54931641	-7.69042969	+15.40283203	+2080	+6.51708984	-10.58203125	-0.65917969	+31.99218750	+9.38232422	-44.97802734	+1192
+1457970974.74499990	+8.63964844	-7.33007813	-0.80419922	+55.89843750	-7.25097656	-51.30615234	+2344	+8.53857422	-6.48193359	-0.53613281	+0.54931641	-7.69042969	+15.40283203	+2080	+6.52148438	-10.58203125	-0.65917969	+32.01416016	+9.38232422	-44.97802734	+1188
+1457970974.75330000	+8.63964844	-7.33007813	-0.80419922	+55.89843750	-7.27294922	-51.30615234	+2344	+8.53857422	-6.48193359	-0.53613281	+0.54931641	-7.69042969	+15.40283203	+2080	+6.52148438	-10.58203125	-0.65917969	+32.03613281	+9.38232422	-45.00000000	+1188
+1457970974.76169990	+8.63964844	-7.33007813	-0.80419922	+55.89843750	-7.27294922	-51.30615234	+2344	+8.53857422	-6.48193359	-0.53613281	+0.54931641	-7.69042969	+15.40283203	+2080	+6.52148438	-10.58203125	-0.65917969	+32.03613281	+9.38232422	-45.00000000	+1184
+1457970974.77000000	+8.63964844	-7.33007813	-0.80419922	+55.89843750	-7.27294922	-51.30615234	+2344	+8.53857422	-6.48193359	-0.53613281	+0.54931641	-7.69042969	+15.40283203	+2080	+6.52148438	-10.58203125	-0.65478516	+32.03613281	+9.38232422	-45.00000000	+1180
+1457970974.77830000	+8.63964844	-7.33447266	-0.80419922	+55.89843750	-7.27294922	-51.30615234	+2344	+8.53857422	-6.48193359	-0.53613281	+0.54931641	-7.69042969	+15.42480469	+2080	+6.52148438	-10.58203125	-0.65478516	+32.03613281	+9.38232422	-45.00000000	+1176
+1457970974.78660010	+8.63964844	-7.33447266	-0.80419922	+55.89843750	-7.27294922	-51.30615234	+2344	+8.53857422	-6.48193359	-0.53613281	+0.54931641	-7.69042969	+15.42480469	+2080	+6.52148438	-10.58203125	-0.65478516	+32.03613281	+9.38232422	-45.00000000	+1172
+1457970974.79500010	+8.63964844	-7.33007813	-0.80419922	+55.89843750	-7.27294922	-51.30615234	+2344	+8.53857422	-6.48193359	-0.53613281	+0.54931641	-7.69042969	+15.42480469	+2080	+6.52148438	-10.58203125	-0.65478516	+32.03613281	+9.38232422	-45.00000000	+1172
+1457970974.80329990	+8.63964844	-7.33007813	-0.80419922	+55.89843750	-7.27294922	-51.30615234	+2344	+8.53857422	-6.48193359	-0.53613281	+0.54931641	-7.69042969	+15.40283203	+2084	+6.52148438	-10.58203125	-0.65917969	+32.03613281	+9.38232422	-45.00000000	+1168
+1457970974.83250000	+8.63964844	-7.33007813	-0.80419922	+55.87646484	-7.25097656	-51.30615234	+2344	+8.53857422	-6.48193359	-0.53613281	+0.54931641	-7.69042969	+15.40283203	+2084	+6.51269531	-10.58642578	-0.66357422	+31.97021484	+9.40429688	-44.95605469	+1160
+1457970974.83660010	+8.63964844	-7.33007813	-0.80419922	+55.87646484	-7.25097656	-51.30615234	+2344	+8.53857422	-6.48193359	-0.53613281	+0.54931641	-7.69042969	+15.40283203	+2084	+6.51269531	-10.58642578	-0.66357422	+31.97021484	+9.40429688	-44.95605469	+1160
+1457970974.84500000	+8.63964844	-7.33007813	-0.80419922	+55.87646484	-7.25097656	-51.30615234	+2344	+8.53857422	-6.48193359	-0.53613281	+0.54931641	-7.69042969	+15.40283203	+2084	+6.51269531	-10.58642578	-0.66357422	+31.97021484	+9.40429688	-44.93408203	+1156
+1457970974.86159990	+8.63964844	-7.33007813	-0.80419922	+55.87646484	-7.25097656	-51.30615234	+2344	+8.53857422	-6.48193359	-0.53613281	+0.54931641	-7.69042969	+15.42480469	+2084	+6.51269531	-10.58642578	-0.66357422	+31.97021484	+9.40429688	-44.95605469	+1152
+1457970974.86579990	+8.63964844	-7.33007813	-0.80419922	+55.87646484	-7.25097656	-51.30615234	+2344	+8.53857422	-6.48193359	-0.53613281	+0.54931641	-7.69042969	+15.42480469	+2084	+6.51269531	-10.58642578	-0.66357422	+31.99218750	+9.40429688	-44.95605469	+1152
+1457970974.87410000	+8.63964844	-7.33447266	-0.80419922	+55.87646484	-7.25097656	-51.30615234	+2344	+8.53857422	-6.48193359	-0.53613281	+0.54931641	-7.69042969	+15.42480469	+2084	+6.51269531	-10.58203125	-0.66357422	+31.99218750	+9.40429688	-44.95605469	+1148
+1457970974.88240000	+8.63964844	-7.33447266	-0.80419922	+55.87646484	-7.25097656	-51.30615234	+2344	+8.53857422	-6.48193359	-0.53613281	+0.54931641	-7.69042969	+15.42480469	+2084	+6.51708984	-10.58203125	-0.65917969	+32.01416016	+9.40429688	-44.97802734	+1148
+1457970974.89080000	+8.63964844	-7.33447266	-0.80419922	+55.87646484	-7.25097656	-51.30615234	+2344	+8.53857422	-6.48193359	-0.53613281	+0.54931641	-7.69042969	+15.42480469	+2084	+6.51708984	-10.58203125	-0.65917969	+32.01416016	+9.40429688	-44.97802734	+1144
+1457970974.89490010	+8.63964844	-7.33447266	-0.80419922	+55.87646484	-7.25097656	-51.30615234	+2344	+8.53857422	-6.48193359	-0.53613281	+0.54931641	-7.69042969	+15.42480469	+2084	+6.51708984	-10.58203125	-0.65917969	+32.01416016	+9.40429688	-44.97802734	+1144
+1457970974.90330000	+8.63964844	-7.33447266	-0.80419922	+55.87646484	-7.25097656	-51.30615234	+2344	+8.53857422	-6.48193359	-0.53613281	+0.54931641	-7.69042969	+15.44677734	+2084	+6.51708984	-10.58203125	-0.65917969	+32.01416016	+9.40429688	-44.97802734	+1144
+1457970974.91160010	+8.63964844	-7.33447266	-0.80419922	+55.87646484	-7.25097656	-51.30615234	+2344	+8.53857422	-6.48193359	-0.53613281	+0.54931641	-7.69042969	+15.44677734	+2084	+6.51708984	-10.58203125	-0.65917969	+32.01416016	+9.40429688	-44.97802734	+1144
+1457970974.91989990	+8.63964844	-7.33447266	-0.80419922	+55.87646484	-7.25097656	-51.30615234	+2348	+8.53857422	-6.48193359	-0.53613281	+0.54931641	-7.66845703	+15.44677734	+2084	+6.51708984	-10.58203125	-0.65917969	+32.01416016	+9.40429688	-44.97802734	+1140
+1457970974.92829990	+8.63964844	-7.33447266	-0.80419922	+55.87646484	-7.25097656	-51.30615234	+2348	+8.53857422	-6.48193359	-0.53613281	+0.54931641	-7.66845703	+15.44677734	+2084	+6.51708984	-10.58203125	-0.65917969	+32.01416016	+9.42626953	-44.97802734	+1140
+1457970974.93660000	+8.63964844	-7.33007813	-0.80419922	+55.87646484	-7.25097656	-51.30615234	+2348	+8.53857422	-6.48193359	-0.53613281	+0.54931641	-7.66845703	+15.44677734	+2084	+6.51708984	-10.58203125	-0.65917969	+32.01416016	+9.42626953	-44.95605469	+1140
+1457970974.94490000	+8.63964844	-7.33007813	-0.80419922	+55.87646484	-7.25097656	-51.30615234	+2348	+8.53857422	-6.48193359	-0.53613281	+0.54931641	-7.66845703	+15.44677734	+2084	+6.51269531	-10.58203125	-0.66357422	+31.99218750	+9.42626953	-44.95605469	+1140
+1457970974.95320010	+8.63964844	-7.33007813	-0.80419922	+55.87646484	-7.25097656	-51.30615234	+2344	+8.53857422	-6.48193359	-0.53613281	+0.54931641	-7.66845703	+15.44677734	+2084	+6.51269531	-10.58203125	-0.66357422	+31.99218750	+9.42626953	-44.95605469	+1140
+1457970974.95740010	+8.63964844	-7.33007813	-0.80419922	+55.87646484	-7.25097656	-51.30615234	+2344	+8.53857422	-6.48193359	-0.53613281	+0.54931641	-7.66845703	+15.44677734	+2084	+6.51269531	-10.58203125	-0.66357422	+31.99218750	+9.42626953	-44.93408203	+1140
+1457970974.96569990	+8.63964844	-7.33007813	-0.80419922	+55.87646484	-7.25097656	-51.30615234	+2344	+8.53857422	-6.48193359	-0.53613281	+0.54931641	-7.66845703	+15.44677734	+2084	+6.51269531	-10.58203125	-0.66357422	+31.97021484	+9.42626953	-44.93408203	+1136
+1457970974.97410010	+8.63964844	-7.33007813	-0.80419922	+55.87646484	-7.25097656	-51.28417969	+2344	+8.53857422	-6.48193359	-0.53613281	+0.54931641	-7.66845703	+15.44677734	+2084	+6.51269531	-10.58203125	-0.66357422	+31.97021484	+9.42626953	-44.93408203	+1136
+1457970974.97820000	+8.63964844	-7.33007813	-0.80419922	+55.87646484	-7.25097656	-51.28417969	+2344	+8.53857422	-6.48193359	-0.53613281	+0.54931641	-7.66845703	+15.46875000	+2084	+6.51269531	-10.58203125	-0.66357422	+31.97021484	+9.42626953	-44.93408203	+1136
+1457970974.98659990	+8.63964844	-7.33007813	-0.80419922	+55.87646484	-7.25097656	-51.28417969	+2344	+8.53857422	-6.48193359	-0.53613281	+0.54931641	-7.66845703	+15.46875000	+2084	+6.51269531	-10.58203125	-0.66357422	+31.99218750	+9.42626953	-44.93408203	+1136
+1457970974.99490000	+8.63964844	-7.33007813	-0.80419922	+55.87646484	-7.25097656	-51.28417969	+2344	+8.53857422	-6.48193359	-0.53613281	+0.54931641	-7.66845703	+15.46875000	+2084	+6.51269531	-10.58203125	-0.66357422	+31.99218750	+9.42626953	-44.95605469	+1136
+1457970975.00320010	+8.63964844	-7.33007813	-0.80419922	+55.87646484	-7.25097656	-51.28417969	+2344	+8.53857422	-6.48193359	-0.53613281	+0.54931641	-7.66845703	+15.49072266	+2084	+6.51708984	-10.58203125	-0.65917969	+31.99218750	+9.42626953	-44.95605469	+1136
+1457970975.01149990	+8.63964844	-7.33007813	-0.80419922	+55.87646484	-7.25097656	-51.28417969	+2344	+8.53857422	-6.48193359	-0.53613281	+0.54931641	-7.66845703	+15.49072266	+2084	+6.51708984	-10.58203125	-0.65917969	+32.01416016	+9.42626953	-44.95605469	+1136
+1457970975.01570010	+8.63964844	-7.33007813	-0.80419922	+55.87646484	-7.25097656	-51.28417969	+2344	+8.53857422	-6.48193359	-0.53613281	+0.52734375	-7.66845703	+15.49072266	+2084	+6.51708984	-10.58203125	-0.65917969	+32.01416016	+9.42626953	-44.95605469	+1136
+1457970975.01990010	+8.63964844	-7.33007813	-0.80419922	+55.87646484	-7.25097656	-51.28417969	+2344	+8.53857422	-6.48193359	-0.53613281	+0.52734375	-7.66845703	+15.51269531	+2084	+6.51708984	-10.58203125	-0.65917969	+32.01416016	+9.42626953	-44.97802734	+1136
+1457970975.02399990	+8.63964844	-7.33007813	-0.80419922	+55.87646484	-7.25097656	-51.28417969	+2344	+8.53857422	-6.48193359	-0.53613281	+0.52734375	-7.66845703	+15.51269531	+2084	+6.52148438	-10.58203125	-0.65917969	+32.01416016	+9.42626953	-44.97802734	+1136
+1457970975.03239990	+8.63964844	-7.33007813	-0.80419922	+55.87646484	-7.25097656	-51.28417969	+2344	+8.53857422	-6.48193359	-0.53613281	+0.52734375	-7.66845703	+15.51269531	+2084	+6.52148438	-10.58203125	-0.65917969	+32.03613281	+9.42626953	-44.97802734	+1136
+1457970975.03650000	+8.63964844	-7.33007813	-0.80419922	+55.87646484	-7.25097656	-51.28417969	+2344	+8.53857422	-6.48193359	-0.53613281	+0.52734375	-7.66845703	+15.51269531	+2084	+6.52148438	-10.58203125	-0.65917969	+32.01416016	+9.42626953	-44.97802734	+1136
+1457970975.04070000	+8.63964844	-7.33007813	-0.80419922	+55.87646484	-7.25097656	-51.28417969	+2344	+8.53857422	-6.48193359	-0.53613281	+0.52734375	-7.66845703	+15.51269531	+2084	+6.52148438	-10.58203125	-0.65917969	+32.01416016	+9.42626953	-44.97802734	+1136
+1457970975.04489990	+8.63964844	-7.33007813	-0.80419922	+55.87646484	-7.25097656	-51.28417969	+2344	+8.53857422	-6.48193359	-0.53613281	+0.52734375	-7.66845703	+15.51269531	+2084	+6.51708984	-10.58203125	-0.65917969	+32.01416016	+9.42626953	-44.95605469	+1136
+1457970975.04900000	+8.63964844	-7.33007813	-0.80419922	+55.87646484	-7.25097656	-51.26220703	+2344	+8.53857422	-6.48193359	-0.53613281	+0.52734375	-7.64648438	+15.51269531	+2084	+6.51708984	-10.58203125	-0.65917969	+32.01416016	+9.42626953	-44.95605469	+1136
+1457970975.05320000	+8.63964844	-7.33007813	-0.80419922	+55.87646484	-7.25097656	-51.26220703	+2344	+8.53857422	-6.48193359	-0.53613281	+0.52734375	-7.64648438	+15.51269531	+2084	+6.51708984	-10.58203125	-0.65917969	+32.01416016	+9.42626953	-44.95605469	+1136
+1457970975.05740000	+8.63964844	-7.33007813	-0.80419922	+55.87646484	-7.25097656	-51.26220703	+2344	+8.53857422	-6.48193359	-0.53613281	+0.52734375	-7.64648438	+15.51269531	+2084	+6.51708984	-10.58203125	-0.65917969	+32.01416016	+9.42626953	-44.95605469	+1136
+1457970975.06570010	+8.63964844	-7.33007813	-0.80419922	+55.87646484	-7.25097656	-51.26220703	+2344	+8.53857422	-6.48193359	-0.53613281	+0.52734375	-7.64648438	+15.51269531	+2084	+6.51708984	-10.58203125	-0.66357422	+31.99218750	+9.44824219	-44.93408203	+1136
+1457970975.06990000	+8.63964844	-7.33007813	-0.80419922	+55.87646484	-7.25097656	-51.26220703	+2344	+8.53857422	-6.48193359	-0.53613281	+0.52734375	-7.64648438	+15.51269531	+2084	+6.51708984	-10.58203125	-0.66357422	+31.99218750	+9.44824219	-44.93408203	+1136
+1457970975.07399990	+8.63964844	-7.33007813	-0.80419922	+55.87646484	-7.25097656	-51.26220703	+2344	+8.53857422	-6.48193359	-0.53613281	+0.52734375	-7.64648438	+15.51269531	+2084	+6.51708984	-10.58203125	-0.66357422	+31.99218750	+9.44824219	-44.93408203	+1136
+1457970975.07820010	+8.63964844	-7.33007813	-0.80419922	+55.85449219	-7.25097656	-51.26220703	+2344	+8.53857422	-6.48193359	-0.53613281	+0.50537109	-7.62451172	+15.51269531	+2084	+6.51269531	-10.58203125	-0.66357422	+31.99218750	+9.44824219	-44.93408203	+1136
+1457970975.08649990	+8.63964844	-7.33007813	-0.80419922	+55.85449219	-7.25097656	-51.26220703	+2340	+8.53857422	-6.48193359	-0.53613281	+0.50537109	-7.62451172	+15.53466797	+2084	+6.51269531	-10.58203125	-0.66357422	+31.99218750	+9.44824219	-44.93408203	+1136
+1457970975.09069990	+8.63964844	-7.33007813	-0.80419922	+55.85449219	-7.25097656	-51.26220703	+2340	+8.53857422	-6.48193359	-0.53613281	+0.50537109	-7.62451172	+15.53466797	+2084	+6.51269531	-10.58203125	-0.66357422	+31.99218750	+9.44824219	-44.91210938	+1136
+1457970975.09480000	+8.63964844	-7.33007813	-0.80419922	+55.85449219	-7.25097656	-51.24023438	+2340	+8.53857422	-6.48193359	-0.53613281	+0.50537109	-7.62451172	+15.53466797	+2084	+6.51269531	-10.58203125	-0.66357422	+31.99218750	+9.44824219	-44.91210938	+1132
+1457970975.09900000	+8.63964844	-7.33007813	-0.80419922	+55.85449219	-7.25097656	-51.24023438	+2340	+8.53857422	-6.48193359	-0.53173828	+0.50537109	-7.62451172	+15.53466797	+2084	+6.51269531	-10.58203125	-0.66357422	+31.99218750	+9.44824219	-44.91210938	+1132
+1457970975.10730000	+8.63964844	-7.33007813	-0.80419922	+55.85449219	-7.25097656	-51.24023438	+2340	+8.53857422	-6.48193359	-0.53173828	+0.50537109	-7.62451172	+15.53466797	+2084	+6.51269531	-10.58203125	-0.66357422	+31.99218750	+9.44824219	-44.93408203	+1132
+1457970975.11150000	+8.63964844	-7.33007813	-0.80419922	+55.85449219	-7.25097656	-51.24023438	+2340	+8.53857422	-6.48193359	-0.53173828	+0.50537109	-7.62451172	+15.53466797	+2084	+6.51708984	-10.58203125	-0.66357422	+31.99218750	+9.44824219	-44.93408203	+1132
+1457970975.11570000	+8.63964844	-7.33007813	-0.80419922	+55.85449219	-7.25097656	-51.24023438	+2340	+8.53857422	-6.48193359	-0.53173828	+0.50537109	-7.62451172	+15.53466797	+2084	+6.51708984	-10.58203125	-0.66357422	+31.99218750	+9.44824219	-44.93408203	+1132
+1457970975.11980010	+8.63964844	-7.33007813	-0.80419922	+55.85449219	-7.25097656	-51.24023438	+2340	+8.53857422	-6.48193359	-0.53173828	+0.50537109	-7.62451172	+15.53466797	+2084	+6.51708984	-10.58203125	-0.66357422	+32.01416016	+9.44824219	-44.93408203	+1132
+1457970975.12400010	+8.63964844	-7.33007813	-0.80419922	+55.85449219	-7.25097656	-51.24023438	+2340	+8.53857422	-6.48193359	-0.53173828	+0.50537109	-7.62451172	+15.53466797	+2084	+6.51708984	-10.58203125	-0.66357422	+32.01416016	+9.44824219	-44.93408203	+1132
+1457970975.12820010	+8.63964844	-7.33007813	-0.80419922	+55.85449219	-7.25097656	-51.24023438	+2340	+8.53857422	-6.48193359	-0.53173828	+0.50537109	-7.62451172	+15.53466797	+2084	+6.51708984	-10.58203125	-0.65917969	+32.01416016	+9.44824219	-44.93408203	+1132
+1457970975.13229990	+8.63964844	-7.33007813	-0.80419922	+55.85449219	-7.25097656	-51.24023438	+2344	+8.53857422	-6.48193359	-0.53173828	+0.50537109	-7.62451172	+15.55664063	+2084	+6.51708984	-10.58203125	-0.65917969	+32.01416016	+9.44824219	-44.93408203	+1132
+1457970975.13649990	+8.63964844	-7.33007813	-0.79980469	+55.85449219	-7.25097656	-51.24023438	+2344	+8.53857422	-6.48193359	-0.53173828	+0.50537109	-7.62451172	+15.55664063	+2084	+6.52148438	-10.58203125	-0.65917969	+32.01416016	+9.44824219	-44.93408203	+1132
+1457970975.14479990	+8.63964844	-7.33007813	-0.79980469	+55.85449219	-7.25097656	-51.24023438	+2344	+8.53857422	-6.48193359	-0.53173828	+0.50537109	-7.64648438	+15.55664063	+2084	+6.52148438	-10.58203125	-0.65917969	+32.03613281	+9.44824219	-44.95605469	+1136
+1457970975.14899990	+8.63964844	-7.33007813	-0.79980469	+55.85449219	-7.25097656	-51.24023438	+2344	+8.53857422	-6.48193359	-0.53173828	+0.50537109	-7.64648438	+15.55664063	+2084	+6.52148438	-10.58203125	-0.65917969	+32.03613281	+9.42626953	-44.95605469	+1136
+1457970975.15319990	+8.63964844	-7.33007813	-0.79980469	+55.85449219	-7.25097656	-51.24023438	+2344	+8.53857422	-6.48193359	-0.53173828	+0.50537109	-7.64648438	+15.55664063	+2084	+6.52148438	-10.57763672	-0.65917969	+32.03613281	+9.42626953	-44.95605469	+1136
+1457970975.15730000	+8.63964844	-7.33007813	-0.79980469	+55.85449219	-7.27294922	-51.24023438	+2344	+8.53857422	-6.48193359	-0.53173828	+0.50537109	-7.64648438	+15.55664063	+2084	+6.52148438	-10.57763672	-0.65917969	+32.03613281	+9.42626953	-44.95605469	+1136
+1457970975.16560010	+8.63964844	-7.33007813	-0.80419922	+55.85449219	-7.25097656	-51.24023438	+2344	+8.53857422	-6.48193359	-0.53173828	+0.50537109	-7.64648438	+15.55664063	+2084	+6.52148438	-10.57763672	-0.65917969	+32.03613281	+9.42626953	-44.93408203	+1136
+1457970975.16980000	+8.63964844	-7.33007813	-0.80419922	+55.85449219	-7.25097656	-51.24023438	+2344	+8.53857422	-6.48193359	-0.53173828	+0.50537109	-7.64648438	+15.55664063	+2080	+6.52148438	-10.57763672	-0.65917969	+32.03613281	+9.42626953	-44.93408203	+1136
+1457970975.17400000	+8.63964844	-7.33007813	-0.80419922	+55.87646484	-7.25097656	-51.24023438	+2344	+8.53857422	-6.48193359	-0.53173828	+0.50537109	-7.64648438	+15.55664063	+2080	+6.52148438	-10.58203125	-0.65917969	+32.03613281	+9.44824219	-44.93408203	+1136
+1457970975.17810010	+8.63964844	-7.33007813	-0.80419922	+55.87646484	-7.25097656	-51.24023438	+2344	+8.53857422	-6.48193359	-0.53173828	+0.50537109	-7.64648438	+15.55664063	+2080	+6.51708984	-10.58203125	-0.65917969	+32.03613281	+9.44824219	-44.93408203	+1136
+1457970975.18230010	+8.63525391	-7.33007813	-0.80419922	+55.87646484	-7.25097656	-51.24023438	+2344	+8.53857422	-6.48193359	-0.53173828	+0.52734375	-7.64648438	+15.55664063	+2080	+6.51708984	-10.58203125	-0.65917969	+32.03613281	+9.44824219	-44.93408203	+1136
+1457970975.18650010	+8.63525391	-7.33007813	-0.80419922	+55.87646484	-7.25097656	-51.24023438	+2344	+8.53857422	-6.47753906	-0.53173828	+0.52734375	-7.64648438	+15.53466797	+2080	+6.51708984	-10.58203125	-0.66357422	+32.03613281	+9.44824219	-44.91210938	+1136
+1457970975.19059990	+8.63525391	-7.33007813	-0.80419922	+55.89843750	-7.25097656	-51.21826172	+2344	+8.53857422	-6.47753906	-0.53173828	+0.52734375	-7.64648438	+15.53466797	+2080	+6.51708984	-10.58203125	-0.66357422	+32.03613281	+9.44824219	-44.91210938	+1140
+1457970975.19479990	+8.63525391	-7.32568359	-0.80419922	+55.89843750	-7.22900391	-51.21826172	+2344	+8.53857422	-6.47753906	-0.53173828	+0.54931641	-7.64648438	+15.53466797	+2080	+6.51708984	-10.58203125	-0.66357422	+32.01416016	+9.44824219	-44.91210938	+1140
+1457970975.19899990	+8.63525391	-7.32568359	-0.80419922	+55.89843750	-7.22900391	-51.21826172	+2344	+8.53857422	-6.47753906	-0.53613281	+0.57128906	-7.64648438	+15.51269531	+2080	+6.51269531	-10.58203125	-0.66357422	+32.01416016	+9.44824219	-44.89013672	+1140
+1457970975.20310000	+8.63085938	-7.32568359	-0.80419922	+55.92041016	-7.20703125	-51.21826172	+2344	+8.53417969	-6.47753906	-0.53613281	+0.59326172	-7.64648438	+15.49072266	+2080	+6.51269531	-10.58203125	-0.66357422	+32.01416016	+9.47021484	-44.89013672	+1140
+1457970975.20729990	+8.63085938	-7.32568359	-0.80859375	+55.94238281	-7.20703125	-51.21826172	+2344	+8.53417969	-6.47753906	-0.53613281	+0.61523438	-7.62451172	+15.46875000	+2080	+6.51269531	-10.58203125	-0.66796875	+32.01416016	+9.47021484	-44.86816406	+1140
+1457970975.21149990	+8.63085938	-7.32568359	-0.80859375	+55.96435547	-7.16308594	-51.21826172	+2344	+8.53417969	-6.47753906	-0.54052734	+0.65917969	-7.62451172	+15.44677734	+2080	+6.50830078	-10.58203125	-0.66796875	+32.01416016	+9.49218750	-44.86816406	+1140
+1457970975.21560000	+8.62646484	-7.32568359	-0.80859375	+55.98632813	-7.14111328	-51.21826172	+2344	+8.52978516	-6.47753906	-0.54052734	+0.70312500	-7.62451172	+15.40283203	+2080	+6.50830078	-10.58203125	-0.66796875	+32.03613281	+9.51416016	-44.84619141	+1140
+1457970975.21980000	+8.62646484	-7.32568359	-0.81298828	+56.00830078	-7.11914063	-51.21826172	+2344	+8.52978516	-6.47753906	-0.54492188	+0.74707031	-7.60253906	+15.38085938	+2080	+6.50830078	-10.58203125	-0.66796875	+32.03613281	+9.51416016	-44.84619141	+1140
+1457970975.22400000	+8.62646484	-7.32568359	-0.81298828	+56.03027344	-7.07519531	-51.21826172	+2344	+8.52539063	-6.47753906	-0.54931641	+0.79101563	-7.60253906	+15.33691406	+2080	+6.50830078	-10.58203125	-0.66796875	+32.05810547	+9.55810547	-44.82421875	+1140
+1457970975.22810010	+8.62207031	-7.32568359	-0.81738281	+56.07421875	-7.03125000	-51.21826172	+2344	+8.52099609	-6.47753906	-0.55371094	+0.83496094	-7.58056641	+15.29296875	+2080	+6.50830078	-10.58203125	-0.66357422	+32.08007813	+9.58007813	-44.82421875	+1140
+1457970975.23230000	+8.62207031	-7.32568359	-0.82177734	+56.09619141	-6.98730469	-51.21826172	+2340	+8.52099609	-6.48193359	-0.55810547	+0.85693359	-7.55859375	+15.24902344	+2080	+6.51269531	-10.58203125	-0.66357422	+32.10205078	+9.62402344	-44.82421875	+1140
+1457970975.24060010	+8.61767578	-7.33007813	-0.82617188	+56.14013672	-6.87744141	-51.19628906	+2340	+8.51660156	-6.48632813	-0.56689453	+0.92285156	-7.51464844	+15.16113281	+2076	+6.51708984	-10.58203125	-0.65917969	+32.16796875	+9.73388672	-44.82421875	+1144
+1457970975.24480010	+8.61767578	-7.33447266	-0.83056641	+56.16210938	-6.81152344	-51.19628906	+2340	+8.51660156	-6.48632813	-0.57128906	+0.92285156	-7.47070313	+15.09521484	+2076	+6.51708984	-10.58203125	-0.65478516	+32.18994141	+9.79980469	-44.82421875	+1148
+1457970975.24889990	+8.61767578	-7.33447266	-0.83935547	+56.18408203	-6.72363281	-51.17431641	+2340	+8.51220703	-6.49072266	-0.58007813	+0.94482422	-7.42675781	+15.05126953	+2076	+6.52148438	-10.58203125	-0.65039063	+32.23388672	+9.88769531	-44.80224609	+1148
+1457970975.25309990	+8.61767578	-7.33886719	-0.84375000	+56.20605469	-6.63574219	-51.15234375	+2336	+8.51220703	-6.49511719	-0.58447266	+0.94482422	-7.38281250	+14.96337891	+2072	+6.52587891	-10.58203125	-0.65039063	+32.25585938	+9.97558594	-44.80224609	+1152
+1457970975.25729990	+8.61328125	-7.34326172	-0.85253906	+56.20605469	-6.52587891	-51.13037109	+2336	+8.50781250	-6.49951172	-0.58886719	+0.96679688	-7.31689453	+14.89746094	+2072	+6.52587891	-10.58642578	-0.65039063	+32.27783203	+10.06347656	-44.78027344	+1152
+1457970975.26140000	+8.61328125	-7.34765625	-0.85693359	+56.22802734	-6.39404297	-51.10839844	+2336	+8.50781250	-6.50390625	-0.59765625	+0.98876953	-7.25097656	+14.80957031	+2072	+6.52587891	-10.59082031	-0.64599609	+32.29980469	+10.19531250	-44.73632813	+1156
+1457970975.26560000	+8.61328125	-7.35205078	-0.86572266	+56.22802734	-6.24023438	-51.06445313	+2336	+8.50341797	-6.50830078	-0.60644531	+0.98876953	-7.16308594	+14.69970703	+2068	+6.52587891	-10.59082031	-0.64599609	+32.29980469	+10.32714844	-44.69238281	+1156
+1457970975.26979990	+8.60888672	-7.35644531	-0.87451172	+56.22802734	-6.08642578	-51.02050781	+2332	+8.49902344	-6.51269531	-0.61523438	+1.01074219	-7.05322266	+14.61181641	+2068	+6.52148438	-10.59521484	-0.65039063	+32.29980469	+10.45898438	-44.62646484	+1160
+1457970975.27390000	+8.60449219	-7.36083984	-0.89208984	+56.25000000	-5.86669922	-50.95458984	+2332	+8.49462891	-6.51708984	-0.62841797	+1.05468750	-6.92138672	+14.45800781	+2068	+6.51708984	-10.60400391	-0.65917969	+32.27783203	+10.63476563	-44.53857422	+1160
+1457970975.27810000	+8.60009766	-7.36962891	-0.90087891	+56.25000000	-5.64697266	-50.88867188	+2332	+8.49023438	-6.52148438	-0.63720703	+1.07666016	-6.78955078	+14.30419922	+2064	+6.50830078	-10.60839844	-0.66357422	+32.25585938	+10.78857422	-44.45068359	+1164
+1457970975.28230000	+8.59570313	-7.37402344	-0.91845703	+56.25000000	-5.42724609	-50.80078125	+2328	+8.48583984	-6.53027344	-0.65039063	+1.09863281	-6.63574219	+14.17236328	+2064	+6.50390625	-10.61279297	-0.67236328	+32.25585938	+10.94238281	-44.36279297	+1168
+1457970975.28640010	+8.59130859	-7.38281250	-0.93603516	+56.29394531	-5.09765625	-50.69091797	+2328	+8.47705078	-6.53466797	-0.67236328	+1.18652344	-6.41601563	+13.95263672	+2064	+6.49072266	-10.62158203	-0.68554688	+32.21191406	+11.11816406	-44.27490234	+1172
+1457970975.29060010	+8.58251953	-7.39160156	-0.95361328	+56.31591797	-4.81201172	-50.58105469	+2324	+8.47265625	-6.54345703	-0.68554688	+1.27441406	-6.24023438	+13.77685547	+2060	+6.48193359	-10.63037109	-0.68994141	+32.18994141	+11.29394531	-44.18701172	+1172
+1457970975.29480000	+8.57373047	-7.40039063	-0.97119141	+56.33789063	-4.50439453	-50.44921875	+2320	+8.46386719	-6.54785156	-0.70312500	+1.31835938	-6.04248047	+13.64501953	+2056	+6.47314453	-10.63916016	-0.70312500	+32.18994141	+11.46972656	-44.09912109	+1176
+1457970975.29889990	+8.56494141	-7.40917969	-0.99755859	+56.38183594	-4.10888672	-50.27343750	+2316	+8.45947266	-6.55224609	-0.72509766	+1.47216797	-5.80078125	+13.42529297	+2056	+6.45996094	-10.64794922	-0.71630859	+32.18994141	+11.71142578	-43.98925781	+1176
+1457970975.30310010	+8.55615234	-7.41796875	-1.01953125	+56.44775391	-3.77929688	-50.11962891	+2308	+8.45068359	-6.56103516	-0.74267578	+1.58203125	-5.64697266	+13.27148438	+2048	+6.45117188	-10.65673828	-0.72949219	+32.21191406	+11.88720703	-43.92333984	+1176
+1457970975.30730010	+8.55175781	-7.43115234	-1.04150391	+56.51367188	-3.47167969	-49.94384766	+2304	+8.44189453	-6.56542969	-0.76464844	+1.69189453	-5.42724609	+13.13964844	+2048	+6.44677734	-10.66113281	-0.74267578	+32.27783203	+12.08496094	-43.83544922	+1172
+1457970975.31559990	+8.52978516	-7.44873047	-1.09863281	+56.66748047	-2.70263672	-49.59228516	+2288	+8.43310547	-6.56982422	-0.78222656	+1.84570313	-5.27343750	+13.00781250	+2028	+6.43798828	-10.67871094	-0.77343750	+32.40966797	+12.50244141	-43.72558594	+1168
+1457970975.31970000	+8.52539063	-7.46191406	-1.12939453	+56.75537109	-2.35107422	-49.37255859	+2276	+8.42871094	-6.57421875	-0.79980469	+1.95556641	-5.14160156	+12.91992188	+2020	+6.43798828	-10.68310547	-0.78662109	+32.49755859	+12.70019531	-43.70361328	+1164
+1457970975.32390000	+8.51660156	-7.47949219	-1.15576172	+56.77734375	-1.95556641	-49.19677734	+2268	+8.41992188	-6.57861328	-0.82617188	+2.15332031	-4.94384766	+12.74414063	+2016	+6.43798828	-10.69628906	-0.79980469	+32.58544922	+12.96386719	-43.68164063	+1160
+1457970975.32810000	+8.51220703	-7.48828125	-1.18212891	+56.88720703	-1.58203125	-49.08691406	+2256	+8.41113281	-6.58740234	-0.84814453	+2.35107422	-4.81201172	+12.56835938	+2012	+6.44238281	-10.70507813	-0.80859375	+32.69531250	+13.16162109	-43.74755859	+1156
+1457970975.33220010	+8.51220703	-7.50146484	-1.22607422	+56.99707031	-1.20849609	-48.86718750	+2244	+8.40673828	-6.59179688	-0.87890625	+2.57080078	-4.63623047	+12.43652344	+2004	+6.45117188	-10.70947266	-0.83056641	+32.80517578	+13.33740234	-43.72558594	+1152
+1457970975.33640000	+8.50341797	-7.52783203	-1.26123047	+56.93115234	-0.76904297	-48.71337891	+2232	+8.39355469	-6.60498047	-0.92724609	+2.90039063	-4.37255859	+12.15087891	+2004	+6.45556641	-10.72705078	-0.85253906	+32.89306641	+13.55712891	-43.70361328	+1148
+1457970975.34060000	+8.49902344	-7.54101563	-1.29638672	+56.99707031	-0.37353516	-48.62548828	+2216	+8.38916016	-6.61376953	-0.95800781	+3.20800781	-4.30664063	+11.93115234	+1996	+6.46875000	-10.73144531	-0.86572266	+32.98095703	+13.73291016	-43.81347656	+1144
+1457970975.34470010	+8.50781250	-7.55859375	-1.34472656	+57.10693359	+0.02197266	-48.44970703	+2200	+8.38916016	-6.61816406	-1.00195313	+3.51562500	-4.17480469	+11.79931641	+1988	+6.48632813	-10.74023438	-0.89208984	+33.09082031	+13.88671875	-43.83544922	+1140
+1457970975.34890010	+8.49902344	-7.59375000	-1.38867188	+56.95312500	+0.50537109	-48.33984375	+2188	+8.38037109	-6.63574219	-1.05029297	+3.75732422	-4.06494141	+11.46972656	+1980	+6.49511719	-10.75781250	-0.91845703	+33.13476563	+14.10644531	-43.90136719	+1136
+1457970975.35310010	+8.50341797	-7.60693359	-1.42822266	+56.95312500	+0.96679688	-48.31787109	+2168	+8.38037109	-6.64453125	-1.08105469	+4.06494141	-4.10888672	+11.18408203	+1968	+6.51269531	-10.76660156	-0.93603516	+33.13476563	+14.28222656	-44.09912109	+1132
+1457970975.35719990	+8.51660156	-7.62890625	-1.48535156	+56.99707031	+1.40625000	-48.20800781	+2148	+8.38916016	-6.64892578	-1.13378906	+4.39453125	-4.02099609	+11.00830078	+1956	+6.53027344	-10.77978516	-0.97119141	+33.17871094	+14.43603516	-44.16503906	+1132
+1457970975.36560010	+8.52539063	-7.69921875	-1.59082031	+56.60156250	+2.48291016	-48.20800781	+2112	+8.38916016	-6.67968750	-1.22167969	+4.87792969	-4.06494141	+10.26123047	+1928	+6.56542969	-10.81933594	-1.03710938	+33.02490234	+14.80957031	-44.49462891	+1124
+1457970975.36970000	+8.54736328	-7.72119141	-1.65673828	+56.53564453	+2.96630859	-48.16406250	+2092	+8.40234375	-6.68847656	-1.28759766	+5.25146484	-3.99902344	+9.99755859	+1912	+6.58740234	-10.83251953	-1.08984375	+32.95898438	+14.94140625	-44.58251953	+1124
+1457970975.37389990	+8.55175781	-7.77392578	-1.72265625	+56.14013672	+3.55957031	-48.18603516	+2080	+8.40234375	-6.71484375	-1.34472656	+5.42724609	-3.97705078	+9.53613281	+1900	+6.60498047	-10.85888672	-1.14257813	+32.82714844	+15.13916016	-44.71435547	+1124
+1457970975.37809990	+8.56933594	-7.80029297	-1.78857422	+55.94238281	+4.13085938	-48.25195313	+2064	+8.41552734	-6.72363281	-1.40185547	+5.77880859	-4.04296875	+9.07470703	+1884	+6.62255859	-10.87646484	-1.18652344	+32.60742188	+15.31494141	-44.97802734	+1124
+1457970975.38220000	+8.60009766	-7.83105469	-1.86328125	+55.74462891	+4.65820313	-48.29589844	+2048	+8.43750000	-6.73242188	-1.47656250	+6.19628906	-3.99902344	+8.67919922	+1868	+6.64453125	-10.89404297	-1.24804688	+32.43164063	+15.49072266	-45.10986328	+1128
+1457970975.38640000	+8.61328125	-7.88378906	-1.93798828	+55.28320313	+5.29541016	-48.40576172	+2040	+8.44189453	-6.75878906	-1.54687500	+6.41601563	-3.97705078	+8.15185547	+1852	+6.66210938	-10.92041016	-1.30957031	+32.16796875	+15.68847656	-45.28564453	+1132
+1457970975.39060000	+8.63525391	-7.91894531	-2.01708984	+54.97558594	+5.93261719	-48.51562500	+2028	+8.45947266	-6.76757813	-1.62158203	+6.78955078	-3.97705078	+7.60253906	+1836	+6.67529297	-10.94238281	-1.37109375	+31.83837891	+15.90820313	-45.54931641	+1136
+1457970975.39470010	+8.66601563	-7.95410156	-2.09619141	+54.64599609	+6.54785156	-48.64746094	+2020	+8.48144531	-6.77636719	-1.70507813	+7.25097656	-3.93310547	+7.09716797	+1820	+6.69287109	-10.96435547	-1.44580078	+31.53076172	+16.10595703	-45.70312500	+1140
+1457970975.39890000	+8.69238281	-8.00244141	-2.18408203	+54.16259766	+7.20703125	-48.77929688	+2016	+8.49462891	-6.79833984	-1.78857422	+7.53662109	-3.86718750	+6.50390625	+1808	+6.71044922	-10.99511719	-1.52490234	+31.17919922	+16.34765625	-45.90087891	+1148
+1457970975.40300010	+8.71875000	-8.03759766	-2.28076172	+53.76708984	+7.86621094	-48.88916016	+2012	+8.51660156	-6.80712891	-1.87646484	+7.97607422	-3.80126953	+5.95458984	+1796	+6.73242188	-11.01269531	-1.59960938	+30.80566406	+16.56738281	-46.12060547	+1156
+1457970975.40720010	+8.75390625	-8.07275391	-2.36865234	+53.37158203	+8.48144531	-49.10888672	+2008	+8.54736328	-6.81152344	-1.96875000	+8.50341797	-3.75732422	+5.33935547	+1784	+6.75000000	-11.03466797	-1.68310547	+30.43212891	+16.78710938	-46.31835938	+1168
+1457970975.41140010	+8.78466797	-8.11669922	-2.46533203	+52.88818359	+9.14062500	-49.26269531	+2012	+8.56494141	-6.82910156	-2.06103516	+8.85498047	-3.66943359	+4.74609375	+1776	+6.77197266	-11.05664063	-1.76660156	+30.03662109	+17.02880859	-46.53808594	+1180
+1457970975.41549990	+8.81982422	-8.14746094	-2.56640625	+52.47070313	+9.79980469	-49.41650391	+2012	+8.58691406	-6.83349609	-2.16650391	+9.36035156	-3.53759766	+4.19677734	+1768	+6.79394531	-11.06982422	-1.85888672	+29.64111328	+17.29248047	-46.73583984	+1196
+1457970975.41969990	+8.85937500	-8.18701172	-2.65429688	+52.00927734	+10.43701172	-49.72412109	+2012	+8.62207031	-6.83349609	-2.25878906	+9.93164063	-3.51562500	+3.55957031	+1764	+6.81591797	-11.08740234	-1.94238281	+29.22363281	+17.53417969	-46.99951172	+1208
+1457970975.42389990	+8.89892578	-8.21777344	-2.75537109	+51.54785156	+11.05224609	-49.92187500	+2016	+8.64404297	-6.85107422	-2.35986328	+10.32714844	-3.40576172	+2.94433594	+1756	+6.84228516	-11.10498047	-2.03027344	+28.80615234	+17.77587891	-47.24121094	+1224
+1457970975.42800000	+8.93847656	-8.24853516	-2.86523438	+51.15234375	+11.68945313	-50.09765625	+2020	+8.67480469	-6.84667969	-2.47412109	+10.87646484	-3.22998047	+2.39501953	+1760	+6.86865234	-11.11816406	-2.12695313	+28.41064453	+18.03955078	-47.46093750	+1240
+1457970975.43639990	+9.02197266	-8.31005859	-3.06738281	+50.25146484	+12.87597656	-50.64697266	+2032	+8.74511719	-6.85107422	-2.67626953	+11.88720703	-3.09814453	+1.18652344	+1756	+6.93017578	-11.13574219	-2.30273438	+27.57568359	+18.47900391	-48.01025391	+1276
+1457970975.44050000	+9.06591797	-8.33203125	-3.17724609	+49.87792969	+13.46923828	-50.86669922	+2040	+8.77587891	-6.84228516	-2.79492188	+12.45849609	-2.94433594	+0.70312500	+1760	+6.96972656	-11.13574219	-2.39501953	+27.24609375	+18.67675781	-48.27392578	+1296
+1457970975.44470000	+9.11425781	-8.35839844	-3.27392578	+49.39453125	+14.04052734	-51.24023438	+2048	+8.81982422	-6.83349609	-2.89160156	+13.02978516	-2.94433594	+0.06591797	+1764	+7.01367188	-11.13574219	-2.47851563	+26.87255859	+18.85253906	-48.60351563	+1316
+1457970975.44890000	+9.16699219	-8.37597656	-3.37500000	+49.02099609	+14.52392578	-51.54785156	+2056	+8.85937500	-6.83349609	-3.00146484	+13.49121094	-2.87841797	-0.43945313	+1764	+7.06201172	-11.13574219	-2.56201172	+26.49902344	+18.98437500	-48.93310547	+1336
+1457970975.45300010	+9.21533203	-8.39355469	-3.48925781	+48.62548828	+15.07324219	-51.78955078	+2064	+8.89892578	-6.82031250	-3.12011719	+14.04052734	-2.72460938	-0.90087891	+1772	+7.10595703	-11.12695313	-2.65429688	+26.16943359	+19.16015625	-49.19677734	+1356
+1457970975.45720010	+9.26806641	-8.41113281	-3.58154297	+48.18603516	+15.60058594	-52.20703125	+2068	+8.94287109	-6.80712891	-3.21240234	+14.58984375	-2.74658203	-1.51611328	+1776	+7.15869141	-11.12255859	-2.73779297	+25.77392578	+19.27001953	-49.57031250	+1372
+1457970975.46550010	+9.38232422	-8.42871094	-3.79248047	+47.46093750	+16.54541016	-52.75634766	+2084	+9.03515625	-6.78515625	-3.44531250	+15.53466797	-2.54882813	-2.39501953	+1788	+7.26855469	-11.09179688	-2.90039063	+25.11474609	+19.44580078	-50.27343750	+1408
+1457970975.46970010	+9.43505859	-8.43750000	-3.88476563	+46.99951172	+17.00683594	-53.17382813	+2084	+9.08789063	-6.76757813	-3.54199219	+16.06201172	-2.57080078	-2.96630859	+1788	+7.33007813	-11.07421875	-2.97949219	+24.78515625	+19.48974609	-50.64697266	+1424
+1457970975.47379990	+9.49658203	-8.43310547	-3.98583984	+46.64794922	+17.40234375	-53.50341797	+2092	+9.13623047	-6.75439453	-3.65185547	+16.47949219	-2.52685547	-3.38378906	+1792	+7.39160156	-11.05224609	-3.05859375	+24.45556641	+19.48974609	-51.02050781	+1440
+1457970975.47799990	+9.55810547	-8.43310547	-4.09570313	+46.27441406	+17.86376953	-53.76708984	+2096	+9.18457031	-6.72802734	-3.77050781	+16.96289063	-2.37304688	-3.73535156	+1800	+7.45312500	-11.02587891	-3.14648438	+24.16992188	+19.53369141	-51.35009766	+1460
+1457970975.48219990	+9.61523438	-8.43310547	-4.17919922	+45.81298828	+18.28125000	-54.20654297	+2096	+9.24169922	-6.70166016	-3.86718750	+17.42431641	-2.39501953	-4.24072266	+1804	+7.51904297	-10.99951172	-3.22558594	+23.84033203	+19.51171875	-51.74560547	+1476
+1457970975.48630000	+9.68115234	-8.41992188	-4.27587891	+45.46142578	+18.61083984	-54.53613281	+2100	+9.29882813	-6.68408203	-3.97265625	+17.81982422	-2.35107422	-4.65820313	+1808	+7.58496094	-10.96435547	-3.30029297	+23.51074219	+19.46777344	-52.14111328	+1488
+1457970975.49050000	+9.74267578	-8.41113281	-4.37695313	+45.10986328	+19.02832031	-54.79980469	+2104	+9.35595703	-6.64892578	-4.08691406	+18.23730469	-2.19726563	-5.00976563	+1816	+7.64648438	-10.93359375	-3.38378906	+23.18115234	+19.46777344	-52.49267578	+1504
+1457970975.49470000	+9.80419922	-8.39794922	-4.46044922	+44.67041016	+19.42382813	-55.21728516	+2104	+9.41308594	-6.61816406	-4.17919922	+18.63281250	-2.21923828	-5.53710938	+1820	+7.70361328	-10.89843750	-3.46289063	+22.82958984	+19.44580078	-52.84423828	+1516
+1457970975.49880000	+9.87011719	-8.37158203	-4.54833984	+44.31884766	+19.73144531	-55.52490234	+2108	+9.47460938	-6.58300781	-4.28027344	+18.98437500	-2.17529297	-5.88867188	+1828	+7.76513672	-10.85888672	-3.54199219	+22.45605469	+19.40185547	-53.21777344	+1528
+1457970975.50300000	+9.93603516	-8.34960938	-4.64501953	+43.98925781	+20.08300781	-55.76660156	+2112	+9.53613281	-6.54345703	-4.39013672	+19.35791016	-1.99951172	-6.21826172	+1836	+7.82666016	-10.81933594	-3.62548828	+22.14843750	+19.35791016	-53.52539063	+1544
+1457970975.50720000	+9.99755859	-8.32763672	-4.72412109	+43.52783203	+20.41259766	-56.14013672	+2116	+9.59326172	-6.49951172	-4.47802734	+19.68750000	-1.97753906	-6.65771484	+1844	+7.88818359	-10.77099609	-3.70458984	+21.79687500	+19.29199219	-53.85498047	+1560
+1457970975.51130010	+10.06347656	-8.28808594	-4.80761719	+43.19824219	+20.65429688	-56.42578125	+2124	+9.66357422	-6.45556641	-4.57031250	+20.01708984	-1.95556641	-7.00927734	+1852	+7.94531250	-10.72265625	-3.78808594	+21.44531250	+19.22607422	-54.16259766	+1576
+1457970975.51550010	+10.13378906	-8.25292969	-4.89550781	+42.86865234	+20.93994141	-56.68945313	+2132	+9.72509766	-6.40283203	-4.67138672	+20.34667969	-1.82373047	-7.36083984	+1864	+8.00244141	-10.67431641	-3.87597656	+21.11572266	+19.22607422	-54.36035156	+1592
+1457970975.51970010	+10.19531250	-8.21337891	-4.96582031	+42.45117188	+21.20361328	-57.04101563	+2140	+9.79101563	-6.35009766	-4.74609375	+20.63232422	-1.84570313	-7.80029297	+1876	+8.05517578	-10.62158203	-3.95068359	+20.72021484	+19.18212891	-54.64599609	+1608
+1457970975.52800010	+10.33593750	-8.12109375	-5.11962891	+41.83593750	+21.62109375	-57.54638672	+2160	+9.93603516	-6.23144531	-4.92187500	+21.18164063	-1.75781250	-8.48144531	+1908	+8.16503906	-10.50732422	-4.10888672	+19.99511719	+19.11621094	-55.10742188	+1644
+1457970975.53220010	+10.40185547	-8.07275391	-5.18554688	+41.46240234	+21.81884766	-57.87597656	+2172	+10.00195313	-6.16992188	-4.98779297	+21.40136719	-1.75781250	-8.89892578	+1920	+8.21777344	-10.45019531	-4.17919922	+19.62158203	+19.09423828	-55.32714844	+1664
+1457970975.53629990	+10.47656250	-8.01123047	-5.25146484	+41.17675781	+21.92871094	-58.11767578	+2188	+10.07666016	-6.09960938	-5.06689453	+21.66503906	-1.77978516	-9.18457031	+1940	+8.27490234	-10.38427734	-4.25390625	+19.27001953	+19.00634766	-55.50292969	+1684
+1457970975.54049990	+10.54687500	-7.95410156	-5.32177734	+40.86914063	+22.08251953	-58.35937500	+2204	+10.15136719	-6.02929688	-5.14160156	+21.90673828	-1.75781250	-9.49218750	+1960	+8.33642578	-10.31396484	-4.33300781	+19.00634766	+18.98437500	-55.59082031	+1708
+1457970975.54469990	+10.61718750	-7.89697266	-5.37451172	+40.51757813	+22.19238281	-58.64501953	+2216	+10.22167969	-5.95898438	-5.19873047	+22.08251953	-1.80175781	-9.86572266	+1976	+8.39794922	-10.24365234	-4.39892578	+18.67675781	+18.87451172	-55.76660156	+1732
+1457970975.54880000	+10.69189453	-7.82226563	-5.43164063	+40.27587891	+22.23632813	-58.88671875	+2236	+10.29638672	-5.87548828	-5.26025391	+22.30224609	-1.91162109	-10.12939453	+2000	+8.45947266	-10.16894531	-4.46044922	+18.36914063	+18.76464844	-55.92041016	+1752
+1457970975.55300000	+10.76660156	-7.75634766	-5.49316406	+40.03417969	+22.28027344	-59.10644531	+2256	+10.37548828	-5.80078125	-5.32617188	+22.50000000	-1.95556641	-10.43701172	+2020	+8.52099609	-10.08984375	-4.53076172	+18.12744141	+18.69873047	-56.00830078	+1780
+1457970975.55710010	+10.84130859	-7.68603516	-5.53710938	+39.72656250	+22.30224609	-59.41406250	+2272	+10.44580078	-5.72167969	-5.37011719	+22.63183594	-2.08740234	-10.81054688	+2036	+8.58691406	-10.01074219	-4.58349609	+17.81982422	+18.54492188	-56.18408203	+1800
+1457970975.56130000	+10.92041016	-7.60693359	-5.58105469	+39.50683594	+22.28027344	-59.65576172	+2292	+10.52929688	-5.63378906	-5.42285156	+22.82958984	-2.21923828	-11.03027344	+2060	+8.65722656	-9.93164063	-4.63183594	+17.55615234	+18.36914063	-56.33789063	+1824
+1457970975.56550000	+10.99951172	-7.53222656	-5.62939453	+39.26513672	+22.23632813	-59.87548828	+2308	+10.60839844	-5.55029297	-5.47558594	+22.98339844	-2.32910156	-11.29394531	+2076	+8.73632813	-9.83935547	-4.68457031	+17.38037109	+18.17138672	-56.42578125	+1848
+1457970975.56960010	+11.07421875	-7.45751953	-5.66455078	+39.00146484	+22.19238281	-60.13916016	+2320	+10.67871094	-5.46679688	-5.51513672	+23.09326172	-2.50488281	-11.57958984	+2092	+8.81103516	-9.74707031	-4.73291016	+17.16064453	+17.92968750	-56.55761719	+1868
+1457970975.57380010	+11.15771484	-7.36962891	-5.70410156	+38.80371094	+22.08251953	-60.33691406	+2340	+10.76220703	-5.37011719	-5.55908203	+23.24707031	-2.68066406	-11.77734375	+2112	+8.88574219	-9.65039063	-4.77246094	+16.98486328	+17.66601563	-56.66748047	+1892
+1457970975.57800010	+11.23681641	-7.28173828	-5.73925781	+38.60595703	+21.95068359	-60.53466797	+2352	+10.83691406	-5.28222656	-5.60302734	+23.35693359	-2.87841797	-11.99707031	+2128	+8.96484375	-9.54492188	-4.81640625	+16.87500000	+17.35839844	-56.75537109	+1912
+1457970975.58209990	+11.31591797	-7.19384766	-5.76123047	+38.36425781	+21.79687500	-60.79833984	+2364	+10.91601563	-5.18994141	-5.62500000	+23.40087891	-3.16406250	-12.28271484	+2136	+9.04833984	-9.44384766	-4.84716797	+16.69921875	+16.98486328	-56.88720703	+1932
+1457970975.58629990	+11.40380859	-7.09716797	-5.78320313	+38.18847656	+21.57714844	-60.99609375	+2376	+10.99951172	-5.09326172	-5.65576172	+23.48876953	-3.44970703	-12.48046875	+2148	+9.13183594	-9.34277344	-4.87353516	+16.56738281	+16.61132813	-57.04101563	+1948
+1457970975.59460000	+11.57080078	-6.90820313	-5.81396484	+37.81494141	+21.13769531	-61.41357422	+2392	+11.16210938	-4.89990234	-5.69531250	+23.57666016	-4.04296875	-12.91992188	+2164	+9.29882813	-9.12304688	-4.92626953	+16.32568359	+15.77636719	-57.26074219	+1980
+1457970975.59879990	+11.65429688	-6.80273438	-5.82714844	+37.66113281	+20.87402344	-61.54541016	+2396	+11.24560547	-4.79882813	-5.71289063	+23.62060547	-4.37255859	-13.02978516	+2172	+9.38232422	-9.00878906	-4.94384766	+16.19384766	+15.33691406	-57.34863281	+1996
+1457970975.60299990	+11.74218750	-6.69726563	-5.84033203	+37.50732422	+20.61035156	-61.67724609	+2400	+11.32910156	-4.69335938	-5.73046875	+23.62060547	-4.68017578	-13.16162109	+2176	+9.47021484	-8.89013672	-4.96582031	+16.14990234	+14.85351563	-57.39257813	+2008
+1457970975.60710000	+11.82128906	-6.59179688	-5.84033203	+37.30957031	+20.30273438	-61.80908203	+2408	+11.41259766	-4.59228516	-5.72607422	+23.57666016	-5.09765625	-13.31542969	+2184	+9.55371094	-8.77148438	-4.97900391	+16.04003906	+14.34814453	-57.43652344	+2020
+1457970975.61130000	+11.90478516	-6.48193359	-5.83593750	+37.13378906	+19.97314453	-61.89697266	+2412	+11.49609375	-4.48242188	-5.72607422	+23.53271484	-5.49316406	-13.42529297	+2192	+9.63281250	-8.65283203	-4.99218750	+15.93017578	+13.84277344	-57.45849609	+2032
+1457970975.61550000	+11.98828125	-6.36328125	-5.84033203	+37.00195313	+19.64355469	-61.96289063	+2416	+11.58398438	-4.37255859	-5.72167969	+23.48876953	-5.91064453	-13.51318359	+2196	+9.71191406	-8.52539063	-5.00976563	+15.86425781	+13.35937500	-57.43652344	+2044
+1457970975.61960010	+12.06738281	-6.24902344	-5.81835938	+36.82617188	+19.27001953	-62.09472656	+2424	+11.67187500	-4.26269531	-5.69970703	+23.40087891	-6.43798828	-13.66699219	+2208	+9.79101563	-8.40673828	-5.01416016	+15.73242188	+12.83203125	-57.43652344	+2052
+1457970975.62380000	+12.15527344	-6.12597656	-5.80078125	+36.65039063	+18.89648438	-62.18261719	+2436	+11.75976563	-4.14843750	-5.67333984	+23.31298828	-6.94335938	-13.71093750	+2220	+9.86572266	-8.28369141	-5.01855469	+15.60058594	+12.28271484	-57.41455078	+2056
+1457970975.62800000	+12.23876953	-6.00732422	-5.78320313	+36.51855469	+18.52294922	-62.22656250	+2444	+11.84765625	-4.02978516	-5.65576172	+23.20312500	-7.42675781	-13.73291016	+2232	+9.94482422	-8.15625000	-5.02734375	+15.51269531	+11.79931641	-57.34863281	+2064
+1457970975.63210010	+12.31347656	-5.87988281	-5.75244141	+36.34277344	+18.12744141	-62.29248047	+2456	+11.93554688	-3.91113281	-5.61181641	+23.09326172	-7.99804688	-13.79882813	+2248	+10.01513672	-8.02880859	-5.02734375	+15.40283203	+11.27197266	-57.23876953	+2072
+1457970975.63630010	+12.38818359	-5.75683594	-5.72167969	+36.16699219	+17.73193359	-62.31445313	+2468	+12.02343750	-3.78808594	-5.57226563	+22.96142578	-8.56933594	-13.79882813	+2264	+10.08544922	-7.90576172	-5.03173828	+15.24902344	+10.76660156	-57.12890625	+2080
+1457970975.64039990	+12.46289063	-5.62500000	-5.69531250	+36.01318359	+17.33642578	-62.31445313	+2480	+12.11572266	-3.66943359	-5.52832031	+22.80761719	-9.11865234	-13.77685547	+2280	+10.15576172	-7.77392578	-5.03613281	+15.18310547	+10.28320313	-56.95312500	+2092
+1457970975.64459990	+12.54199219	-5.49755859	-5.65136719	+35.83740234	+16.87500000	-62.38037109	+2500	+12.20361328	-3.54638672	-5.46679688	+22.63183594	-9.79980469	-13.77685547	+2300	+10.22167969	-7.64208984	-5.03173828	+15.07324219	+9.75585938	-56.79931641	+2100
+1457970975.64879990	+12.61230469	-5.36572266	-5.59863281	+35.66162109	+16.41357422	-62.44628906	+2524	+12.29150391	-3.41894531	-5.40087891	+22.45605469	-10.48095703	-13.73291016	+2324	+10.28759766	-7.51464844	-5.02734375	+14.91943359	+9.25048828	-56.62353516	+2108
+1457970975.65290000	+12.68701172	-5.23388672	-5.55029297	+35.50781250	+15.93017578	-62.49023438	+2548	+12.37500000	-3.29150391	-5.33496094	+22.25830078	-11.14013672	-13.68896484	+2348	+10.35351563	-7.38281250	-5.02734375	+14.83154297	+8.74511719	-56.42578125	+2120
+1457970975.65710000	+12.76171875	-5.09765625	-5.48876953	+35.35400391	+15.42480469	-62.57812500	+2572	+12.46289063	-3.16845703	-5.25585938	+22.08251953	-11.88720703	-13.64501953	+2376	+10.41943359	-7.25097656	-5.01416016	+14.74365234	+8.17382813	-56.25000000	+2132
+1457970975.66129990	+12.83203125	-4.96582031	-5.43164063	+35.17822266	+14.91943359	-62.66601563	+2604	+12.55078125	-3.03222656	-5.17675781	+21.90673828	-12.59033203	-13.55712891	+2404	+10.48095703	-7.12353516	-4.99658203	+14.61181641	+7.64648438	-56.07421875	+2144
+1457970975.66540000	+12.90234375	-4.83398438	-5.37011719	+35.02441406	+14.41406250	-62.70996094	+2632	+12.63427734	-2.90917969	-5.09765625	+21.66503906	-13.31542969	-13.42529297	+2428	+10.54687500	-6.98730469	-4.98339844	+14.56787109	+7.09716797	-55.85449219	+2160
+1457970975.66960000	+12.97265625	-4.69775391	-5.29980469	+34.87060547	+13.86474609	-62.77587891	+2664	+12.71337891	-2.78613281	-5.00976563	+21.44531250	-14.06250000	-13.31542969	+2460	+10.61279297	-6.85546875	-4.96142578	+14.50195313	+6.50390625	-55.65673828	+2176
+1457970975.67790010	+13.10009766	-4.42968750	-5.15917969	+34.58496094	+12.74414063	-62.88574219	+2728	+12.86718750	-2.53564453	-4.82519531	+20.93994141	-15.55664063	-13.00781250	+2520	+10.73583984	-6.58300781	-4.91748047	+14.39208984	+5.38330078	-55.21728516	+2212
+1457970975.68210010	+13.17041016	-4.29785156	-5.08007813	+34.45312500	+12.12890625	-62.99560547	+2764	+12.94189453	-2.41699219	-4.72851563	+20.67626953	-16.32568359	-12.83203125	+2548	+10.80175781	-6.44677734	-4.87792969	+14.37011719	+4.70214844	-55.04150391	+2232
+1457970975.68630000	+13.23193359	-4.16601563	-4.99658203	+34.34326172	+11.51367188	-63.06152344	+2796	+13.01220703	-2.28955078	-4.63183594	+20.43457031	-17.07275391	-12.61230469	+2580	+10.86328125	-6.31494141	-4.84277344	+14.30419922	+4.04296875	-54.86572266	+2252
+1457970975.69039990	+13.29785156	-4.03417969	-4.91748047	+34.21142578	+10.89843750	-63.10546875	+2828	+13.08251953	-2.17529297	-4.53955078	+20.08300781	-17.79785156	-12.37060547	+2604	+10.92919922	-6.17871094	-4.80761719	+14.32617188	+3.40576172	-54.62402344	+2272
+1457970975.69460010	+13.35937500	-3.90673828	-4.82958984	+34.10156250	+10.26123047	-63.19335938	+2864	+13.14843750	-2.06103516	-4.43847656	+19.79736328	-18.52294922	-12.12890625	+2628	+10.99511719	-6.04687500	-4.75488281	+14.32617188	+2.70263672	-54.47021484	+2296
+1457970975.69880010	+13.41650391	-3.77490234	-4.74609375	+34.01367188	+9.66796875	-63.17138672	+2892	+13.21435547	-1.94238281	-4.34619141	+19.51171875	-19.18212891	-11.79931641	+2652	+11.05664063	-5.91503906	-4.71093750	+14.28222656	+2.04345703	-54.22851563	+2316
+1457970975.70289990	+13.47802734	-3.65185547	-4.66699219	+33.88183594	+9.07470703	-63.12744141	+2916	+13.27148438	-1.83691406	-4.25830078	+19.13818359	-19.79736328	-11.44775391	+2672	+11.11816406	-5.77880859	-4.66699219	+14.32617188	+1.38427734	-53.94287109	+2336
+1457970975.70709990	+13.53515625	-3.52880859	-4.57470703	+33.77197266	+8.41552734	-63.12744141	+2944	+13.33300781	-1.72705078	-4.15722656	+18.78662109	-20.43457031	-11.09619141	+2692	+11.18408203	-5.64257813	-4.60986328	+14.34814453	+0.65917969	-53.72314453	+2360
+1457970975.71120000	+13.58789063	-3.40576172	-4.48681641	+33.66210938	+7.82226563	-63.06152344	+2964	+13.38134766	-1.61279297	-4.06494141	+18.47900391	-21.02783203	-10.67871094	+2708	+11.24121094	-5.51074219	-4.55712891	+14.32617188	+0.00000000	-53.41552734	+2376
+1457970975.71540000	+13.64062500	-3.28710938	-4.40332031	+33.55224609	+7.22900391	-62.97363281	+2984	+13.43408203	-1.51171875	-3.97265625	+18.08349609	-21.55517578	-10.23925781	+2720	+11.30273438	-5.37451172	-4.50878906	+14.34814453	-0.61523438	-53.08593750	+2392
+1457970975.71960000	+13.69775391	-3.16845703	-4.30664063	+33.46435547	+6.56982422	-62.92968750	+3004	+13.49121094	-1.41503906	-3.87597656	+17.70996094	-22.14843750	-9.84375000	+2732	+11.36425781	-5.24267578	-4.44287109	+14.37011719	-1.31835938	-52.82226563	+2408
+1457970975.72370000	+13.74609375	-3.04980469	-4.21435547	+33.35449219	+5.99853516	-62.79785156	+3020	+13.53955078	-1.30517578	-3.78369141	+17.38037109	-22.65380859	-9.36035156	+2744	+11.41699219	-5.11523438	-4.38574219	+14.32617188	-1.95556641	-52.49267578	+2424
+1457970975.72790000	+13.79443359	-2.93994141	-4.13085938	+33.22265625	+5.47119141	-62.64404297	+3032	+13.58789063	-1.20849609	-3.69140625	+17.00683594	-23.13720703	-8.85498047	+2752	+11.47412109	-4.98779297	-4.32861328	+14.32617188	-2.52685547	-52.11914063	+2436
+1457970975.73210000	+13.84277344	-2.83007813	-4.03417969	+33.09082031	+4.87792969	-62.53417969	+3044	+13.63623047	-1.11181641	-3.59033203	+16.65527344	-23.62060547	-8.39355469	+2760	+11.52685547	-4.86474609	-4.26708984	+14.32617188	-3.14208984	-51.76757813	+2448
+1457970975.73620010	+13.88671875	-2.72021484	-3.94189453	+32.98095703	+4.35058594	-62.38037109	+3056	+13.68017578	-1.00634766	-3.49365234	+16.34765625	-24.08203125	-7.88818359	+2768	+11.57519531	-4.74169922	-4.20996094	+14.28222656	-3.66943359	-51.39404297	+2456
+1457970975.74460010	+13.96582031	-2.50488281	-3.76171875	+32.73925781	+3.29589844	-62.02880859	+3076	+13.76367188	-0.82617188	-3.30029297	+15.60058594	-24.93896484	-6.85546875	+2780	+11.67187500	-4.50000000	-4.10009766	+14.23828125	-4.70214844	-50.58105469	+2472
+1457970975.74869990	+14.00097656	-2.40380859	-3.66503906	+32.58544922	+2.76855469	-61.89697266	+3084	+13.79882813	-0.72949219	-3.19042969	+15.27099609	-25.44433594	-6.35009766	+2796	+11.70703125	-4.38574219	-4.04296875	+14.15039063	-5.18554688	-50.22949219	+2480
+1457970975.75289990	+14.03613281	-2.30712891	-3.56835938	+32.40966797	+2.26318359	-61.76513672	+3092	+13.83837891	-0.64599609	-3.08496094	+14.87548828	-25.92773438	-5.84472656	+2804	+11.74658203	-4.27587891	-3.99023438	+14.06250000	-5.62500000	-49.83398438	+2484
+1457970975.75710010	+14.07128906	-2.21044922	-3.47607422	+32.25585938	+1.77978516	-61.63330078	+3104	+13.88232422	-0.55810547	-2.97949219	+14.52392578	-26.38916016	-5.36132813	+2820	+11.78613281	-4.17041016	-3.93310547	+13.99658203	-6.08642578	-49.50439453	+2488
+1457970975.76539990	+14.12841797	-2.03027344	-3.28271484	+31.90429688	+0.76904297	-61.45751953	+3124	+13.95703125	-0.39111328	-2.75097656	+13.79882813	-27.42187500	-4.39453125	+2848	+11.85644531	-3.96826172	-3.82763672	+13.79882813	-6.94335938	-48.82324219	+2500
+1457970975.76959990	+14.15917969	-1.93798828	-3.19482422	+31.72851563	+0.32958984	-61.34765625	+3136	+13.99218750	-0.30761719	-2.64550781	+13.44726563	-27.86132813	-3.91113281	+2860	+11.89160156	-3.86718750	-3.77490234	+13.71093750	-7.33886719	-48.51562500	+2504
+1457970975.77790000	+14.20312500	-1.77539063	-3.00585938	+31.35498047	-0.63720703	-61.23779297	+3164	+14.04931641	-0.15380859	-2.41699219	+12.63427734	-28.93798828	-2.98828125	+2892	+11.94873047	-3.68701172	-3.67382813	+13.46923828	-8.08593750	-47.92236328	+2508
+1457970975.78620000	+14.24707031	-1.61718750	-2.82128906	+30.95947266	-1.56005859	-61.12792969	+3192	+14.11083984	-0.00878906	-2.19287109	+11.77734375	-29.92675781	-1.99951172	+2924	+12.00146484	-3.51562500	-3.56835938	+13.22753906	-8.85498047	-47.39501953	+2512
+1457970975.79040000	+14.26464844	-1.55126953	-2.72900391	+30.69580078	-1.99951172	-61.10595703	+3208	+14.13720703	+0.04833984	-2.07861328	+11.29394531	-30.45410156	-1.51611328	+2940	+12.02783203	-3.44091797	-3.52001953	+13.07373047	-9.20654297	-47.13134766	+2516
+1457970975.79450010	+14.28662109	-1.48535156	-2.64111328	+30.45410156	-2.43896484	-61.08398438	+3220	+14.16357422	+0.10986328	-1.98193359	+10.81054688	-30.87158203	-1.01074219	+2952	+12.05419922	-3.36621094	-3.46728516	+12.94189453	-9.58007813	-46.88964844	+2516
+1457970975.80290010	+14.32177734	-1.35791016	-2.47851563	+30.01464844	-3.18603516	-60.88623047	+3248	+14.21191406	+0.22412109	-1.78417969	+9.82177734	-31.66259766	+0.06591797	+2980	+12.09814453	-3.21679688	-3.37060547	+12.67822266	-10.21728516	-46.34033203	+2516
+1457970975.80699990	+14.33935547	-1.30078125	-2.40380859	+29.77294922	-3.51562500	-60.79833984	+3260	+14.23388672	+0.27246094	-1.70068359	+9.27246094	-31.97021484	+0.63720703	+2992	+12.12011719	-3.14648438	-3.31787109	+12.54638672	-10.54687500	-46.07666016	+2516
+1457970975.81119990	+14.34814453	-1.23925781	-2.33349609	+29.55322266	-3.82324219	-60.64453125	+3272	+14.24707031	+0.32519531	-1.61279297	+8.78906250	-32.27783203	+1.23046875	+3004	+12.13769531	-3.07617188	-3.26953125	+12.43652344	-10.81054688	-45.76904297	+2516
+1457970975.81539990	+14.36132813	-1.19091797	-2.26318359	+29.28955078	-4.10888672	-60.49072266	+3280	+14.26464844	+0.36035156	-1.52929688	+8.17382813	-32.56347656	+1.84570313	+3016	+12.15527344	-3.01025391	-3.22558594	+12.28271484	-11.05224609	-45.46142578	+2512
+1457970975.82370000	+14.39208984	-1.08984375	-2.13134766	+28.78417969	-4.63623047	-60.11718750	+3292	+14.30419922	+0.43945313	-1.39306641	+6.98730469	-32.89306641	+3.14208984	+3032	+12.19042969	-2.87841797	-3.12451172	+12.04101563	-11.60156250	-44.84619141	+2508
+1457970975.82789990	+14.40527344	-1.05029297	-2.06982422	+28.49853516	-4.81201172	-59.89746094	+3296	+14.32177734	+0.47021484	-1.32714844	+6.37207031	-33.02490234	+3.77929688	+3036	+12.20361328	-2.82128906	-3.08056641	+11.88720703	-11.82128906	-44.51660156	+2500
+1457970975.83200000	+14.41845703	-1.01074219	-2.01708984	+28.21289063	-4.96582031	-59.67773438	+3296	+14.33496094	+0.49658203	-1.27441406	+5.75683594	-33.06884766	+4.43847656	+3036	+12.21679688	-2.75976563	-3.03222656	+11.75537109	-12.01904297	-44.18701172	+2496
+1457970975.83620000	+14.42724609	-0.96679688	-1.96875000	+27.99316406	-5.05371094	-59.41406250	+3296	+14.34375000	+0.52734375	-1.21728516	+5.18554688	-33.11279297	+5.09765625	+3040	+12.22998047	-2.69824219	-2.99267578	+11.64550781	-12.17285156	-43.85742188	+2488
+1457970975.84040000	+14.43603516	-0.93164063	-1.92041016	+27.70751953	-5.14160156	-59.12841797	+3292	+14.35693359	+0.54931641	-1.16455078	+4.52636719	-33.13476563	+5.75683594	+3040	+12.23437500	-2.64550781	-2.94873047	+11.51367188	-12.32666016	-43.50585938	+2480
+1457970975.84450010	+14.44921875	-0.89648438	-1.87646484	+27.42187500	-5.18554688	-58.84277344	+3284	+14.36572266	+0.56689453	-1.12500000	+3.91113281	-33.04687500	+6.41601563	+3044	+12.24316406	-2.58837891	-2.90917969	+11.38183594	-12.45849609	-43.15429688	+2472
+1457970975.85290000	+14.46240234	-0.83056641	-1.78857422	+26.89453125	-5.31738281	-58.31542969	+3272	+14.38769531	+0.60644531	-1.03271484	+2.70263672	-33.04687500	+7.71240234	+3048	+12.25634766	-2.48291016	-2.83007813	+11.11816406	-12.72216797	-42.51708984	+2456
+1457970975.85700010	+14.47119141	-0.80419922	-1.74462891	+26.58691406	-5.33935547	-58.07373047	+3264	+14.39648438	+0.62402344	-0.99316406	+2.10937500	-32.98095703	+8.32763672	+3048	+12.26074219	-2.43896484	-2.79492188	+10.98632813	-12.81005859	-42.20947266	+2444
+1457970975.86120010	+14.47998047	-0.77343750	-1.70507813	+26.34521484	-5.36132813	-57.81005859	+3260	+14.40966797	+0.64160156	-0.94921875	+1.51611328	-32.95898438	+8.94287109	+3048	+12.26513672	-2.39062500	-2.75976563	+10.87646484	-12.91992188	-41.90185547	+2436
+1457970975.86529990	+14.48437500	-0.75146484	-1.66552734	+26.05957031	-5.36132813	-57.59033203	+3252	+14.41845703	+0.65478516	-0.90966797	+0.92285156	-32.91503906	+9.53613281	+3048	+12.26953125	-2.35107422	-2.72460938	+10.70068359	-13.00781250	-41.61621094	+2424
+1457970975.86949990	+14.48437500	-0.72949219	-1.63916016	+25.77392578	-5.27343750	-57.34863281	+3244	+14.42285156	+0.66796875	-0.87011719	+0.37353516	-32.82714844	+10.08544922	+3052	+12.26953125	-2.31152344	-2.70263672	+10.56884766	-13.02978516	-41.35253906	+2412
+1457970975.87369990	+14.48876953	-0.70312500	-1.60400391	+25.53222656	-5.25146484	-57.12890625	+3236	+14.42724609	+0.68115234	-0.82617188	-0.19775391	-32.82714844	+10.63476563	+3052	+12.26953125	-2.27197266	-2.67626953	+10.43701172	-13.05175781	-41.08886719	+2400
+1457970975.88200000	+14.48876953	-0.67236328	-1.53808594	+24.96093750	-5.18554688	-56.73339844	+3220	+14.43603516	+0.70751953	-0.74707031	-1.34033203	-32.78320313	+11.71142578	+3060	+12.26513672	-2.21044922	-2.62792969	+10.10742188	-13.05175781	-40.60546875	+2372
+1457970975.88620000	+14.48876953	-0.65039063	-1.50732422	+24.71923828	-5.16357422	-56.55761719	+3212	+14.44482422	+0.71630859	-0.70312500	-1.95556641	-32.80517578	+12.26074219	+3064	+12.26074219	-2.17968750	-2.60595703	+9.97558594	-13.05175781	-40.36376953	+2356
+1457970975.89450000	+14.48437500	-0.62841797	-1.45019531	+24.14794922	-5.05371094	-56.22802734	+3196	+14.45361328	+0.73828125	-0.61523438	-3.12011719	-32.80517578	+13.27148438	+3072	+12.25195313	-2.13574219	-2.56640625	+9.60205078	-12.98583984	-39.96826172	+2328
+1457970975.89870000	+14.47998047	-0.61523438	-1.42382813	+23.90625000	-4.96582031	-56.05224609	+3192	+14.45800781	+0.74707031	-0.57568359	-3.71337891	-32.78320313	+13.75488281	+3072	+12.24755859	-2.11376953	-2.54882813	+9.44824219	-12.87597656	-39.74853516	+2312
+1457970975.90700010	+14.47119141	-0.59765625	-1.38427734	+23.35693359	-4.72412109	-55.67871094	+3184	+14.46679688	+0.76025391	-0.50097656	-4.94384766	-32.65136719	+14.74365234	+3080	+12.23437500	-2.07421875	-2.52246094	+9.07470703	-12.65625000	-39.33105469	+2280
+1457970975.91529990	+14.45800781	-0.58007813	-1.35351563	+22.82958984	-4.48242188	-55.28320313	+3180	+14.47119141	+0.76464844	-0.43066406	-6.28417969	-32.51953125	+15.75439453	+3088	+12.21679688	-2.04345703	-2.50048828	+8.72314453	-12.37060547	-38.89160156	+2248
+1457970975.91950010	+14.45800781	-0.57568359	-1.33593750	+22.56591797	-4.35058594	-55.06347656	+3180	+14.47558594	+0.76464844	-0.39990234	-6.98730469	-32.40966797	+16.28173828	+3092	+12.21240234	-2.02587891	-2.48730469	+8.52539063	-12.23876953	-38.69384766	+2232
+1457970975.92779990	+14.45361328	-0.56250000	-1.31396484	+22.03857422	-4.04296875	-54.62402344	+3180	+14.47998047	+0.75585938	-0.34716797	-8.43750000	-32.10205078	+17.33642578	+3096	+12.19482422	-1.99511719	-2.46093750	+8.12988281	-11.90917969	-38.23242188	+2204
+1457970975.93199990	+14.44921875	-0.56250000	-1.30957031	+21.77490234	-3.84521484	-54.40429688	+3180	+14.48437500	+0.75146484	-0.32958984	-9.16259766	-31.86035156	+17.84179688	+3100	+12.18603516	-1.98193359	-2.45214844	+7.95410156	-11.75537109	-37.99072266	+2188
+1457970975.93619990	+14.44482422	-0.55810547	-1.30517578	+21.53320313	-3.64746094	-54.16259766	+3180	+14.48876953	+0.74267578	-0.31640625	-9.90966797	-31.61865234	+18.34716797	+3100	+12.17724609	-1.96875000	-2.43896484	+7.75634766	-11.55761719	-37.74902344	+2176
+1457970975.94030000	+14.44482422	-0.55810547	-1.29638672	+21.29150391	-3.47167969	-53.92089844	+3180	+14.49316406	+0.73388672	-0.30322266	-10.70068359	-31.33300781	+18.87451172	+3104	+12.16845703	-1.95117188	-2.43017578	+7.60253906	-11.38183594	-37.50732422	+2160
+1457970975.94450000	+14.44042969	-0.55371094	-1.29638672	+21.02783203	-3.25195313	-53.63525391	+3180	+14.49755859	+0.72070313	-0.29882813	-11.46972656	-31.00341797	+19.37988281	+3104	+12.15966797	-1.93359375	-2.42138672	+7.42675781	-11.20605469	-37.24365234	+2148
+1457970975.94860010	+14.44042969	-0.55371094	-1.29199219	+20.78613281	-3.09814453	-53.39355469	+3176	+14.49755859	+0.70751953	-0.29003906	-12.28271484	-30.71777344	+19.90722656	+3108	+12.15087891	-1.91601563	-2.40820313	+7.27294922	-11.07421875	-37.00195313	+2136
+1457970975.95280000	+14.44042969	-0.55371094	-1.28759766	+20.52246094	-2.96630859	-53.17382813	+3176	+14.49755859	+0.68994141	-0.28125000	-13.11767578	-30.43212891	+20.43457031	+3112	+12.14208984	-1.90283203	-2.39501953	+7.11914063	-10.94238281	-36.78222656	+2124
+1457970975.95700000	+14.44042969	-0.55371094	-1.28320313	+20.28076172	-2.79052734	-52.93212891	+3172	+14.50195313	+0.67675781	-0.27685547	-13.90869141	-30.08056641	+20.93994141	+3116	+12.13330078	-1.88525391	-2.38183594	+6.96533203	-10.81054688	-36.54052734	+2112
+1457970975.96530010	+14.44482422	-0.54931641	-1.27001953	+19.84130859	-2.57080078	-52.53662109	+3164	+14.51074219	+0.64160156	-0.27246094	-15.53466797	-29.39941406	+21.90673828	+3120	+12.12011719	-1.85449219	-2.35107422	+6.70166016	-10.63476563	-36.12304688	+2092
+1457970975.96950010	+14.44482422	-0.54931641	-1.27001953	+19.62158203	-2.39501953	-52.31689453	+3156	+14.51074219	+0.62841797	-0.27685547	-16.30371094	-29.00390625	+22.36816406	+3120	+12.11132813	-1.83691406	-2.34228516	+6.59179688	-10.48095703	-35.90332031	+2080
+1457970975.97359990	+14.44482422	-0.54931641	-1.26123047	+19.42382813	-2.35107422	-52.14111328	+3148	+14.51074219	+0.61083984	-0.27246094	-17.13867188	-28.69628906	+22.82958984	+3124	+12.10253906	-1.82373047	-2.32910156	+6.48193359	-10.41503906	-35.72753906	+2072
+1457970975.97779990	+14.44482422	-0.54492188	-1.25244141	+19.22607422	-2.30712891	-51.98730469	+3144	+14.51074219	+0.59326172	-0.27246094	-17.97363281	-28.34472656	+23.29101563	+3124	+12.09375000	-1.80615234	-2.31591797	+6.39404297	-10.34912109	-35.55175781	+2064
+1457970975.98200010	+14.44042969	-0.54492188	-1.24804688	+19.02832031	-2.21923828	-51.81152344	+3132	+14.51074219	+0.58007813	-0.27246094	-18.76464844	-28.01513672	+23.75244141	+3124	+12.08935547	-1.78857422	-2.30712891	+6.30615234	-10.28320313	-35.37597656	+2056
+1457970975.98610000	+14.44042969	-0.53613281	-1.23486328	+18.89648438	-2.28515625	-51.67968750	+3128	+14.51074219	+0.55810547	-0.26367188	-19.66552734	-27.72949219	+24.23583984	+3128	+12.08056641	-1.77539063	-2.29394531	+6.21826172	-10.26123047	-35.22216797	+2048
+1457970975.99029990	+14.44042969	-0.53613281	-1.21728516	+18.72070313	-2.32910156	-51.56982422	+3120	+14.51513672	+0.54492188	-0.25488281	-20.47851563	-27.44384766	+24.69726563	+3132	+12.07617188	-1.76220703	-2.28076172	+6.10839844	-10.21728516	-35.09033203	+2040
+1457970975.99449990	+14.44042969	-0.53613281	-1.21289063	+18.56689453	-2.30712891	-51.48193359	+3108	+14.51953125	+0.53613281	-0.25048828	-21.29150391	-27.15820313	+25.13671875	+3132	+12.07177734	-1.74902344	-2.27197266	+6.02050781	-10.17333984	-34.98046875	+2032
+1457970976.00280000	+14.43603516	-0.52294922	-1.17773438	+18.36914063	-2.54882813	-51.35009766	+3100	+14.51953125	+0.50976563	-0.23291016	-23.00537109	-26.58691406	+26.05957031	+3136	+12.06298828	-1.72705078	-2.25000000	+5.84472656	-10.10742188	-34.76074219	+2016
+1457970976.00700000	+14.43164063	-0.51855469	-1.16894531	+18.25927734	-2.61474609	-51.26220703	+3092	+14.51953125	+0.50097656	-0.21972656	-23.84033203	-26.30126953	+26.54296875	+3140	+12.05859375	-1.71826172	-2.24560547	+5.77880859	-10.04150391	-34.67285156	+2008
+1457970976.01110010	+14.42285156	-0.51416016	-1.15136719	+18.19335938	-2.76855469	-51.19628906	+3088	+14.51953125	+0.48339844	-0.20214844	-24.78515625	-26.08154297	+27.04833984	+3144	+12.05419922	-1.70507813	-2.23681641	+5.69091797	-9.99755859	-34.58496094	+2000
+1457970976.01530000	+14.41845703	-0.50537109	-1.13378906	+18.12744141	-2.94433594	-51.15234375	+3088	+14.51953125	+0.47460938	-0.18896484	-25.68603516	-25.83984375	+27.53173828	+3148	+12.04980469	-1.69628906	-2.23242188	+5.60302734	-9.97558594	-34.51904297	+1992
+1457970976.01939990	+14.41406250	-0.49658203	-1.12060547	+18.06152344	-3.09814453	-51.13037109	+3084	+14.52392578	+0.47021484	-0.17138672	-26.56494141	-25.57617188	+28.03710938	+3152	+12.04980469	-1.68750000	-2.22363281	+5.51513672	-9.95361328	-34.45312500	+1984
+1457970976.02360010	+14.40966797	-0.48779297	-1.09863281	+18.01757813	-3.29589844	-51.10839844	+3084	+14.52392578	+0.45703125	-0.15380859	-27.50976563	-25.33447266	+28.54248047	+3156	+12.04541016	-1.68310547	-2.21484375	+5.42724609	-9.93164063	-34.40917969	+1976
+1457970976.02780010	+14.40527344	-0.48339844	-1.08105469	+17.97363281	-3.49365234	-51.08642578	+3088	+14.52832031	+0.45263672	-0.13623047	-28.41064453	-25.04882813	+29.02587891	+3160	+12.04541016	-1.67431641	-2.20605469	+5.33935547	-9.90966797	-34.34326172	+1968
+1457970976.03609990	+14.39208984	-0.47021484	-1.04589844	+17.88574219	-3.82324219	-51.04248047	+3092	+14.52832031	+0.43945313	-0.10546875	-30.23437500	-24.49951172	+29.97070313	+3168	+12.04541016	-1.66113281	-2.19726563	+5.16357422	-9.86572266	-34.27734375	+1952
+1457970976.04029990	+14.38769531	-0.45703125	-1.03710938	+17.84179688	-3.95507813	-50.99853516	+3096	+14.52832031	+0.42626953	-0.09228516	-31.15722656	-24.19189453	+30.43212891	+3168	+12.04101563	-1.65234375	-2.18847656	+5.09765625	-9.84375000	-34.23339844	+1944
+1457970976.04440000	+14.38330078	-0.44824219	-1.01513672	+17.81982422	-4.13085938	-50.97656250	+3104	+14.52832031	+0.41748047	-0.08349609	-32.05810547	-23.88427734	+30.84960938	+3172	+12.04101563	-1.64355469	-2.18408203	+5.03173828	-9.82177734	-34.21142578	+1936
+1457970976.04860000	+14.37890625	-0.44384766	-1.00634766	+17.75390625	-4.19677734	-50.95458984	+3108	+14.52392578	+0.40869141	-0.07470703	-32.95898438	-23.55468750	+31.26708984	+3176	+12.04101563	-1.63916016	-2.17529297	+4.96582031	-9.82177734	-34.16748047	+1928
+1457970976.05279990	+14.37451172	-0.43505859	-0.99316406	+17.66601563	-4.26269531	-50.91064453	+3112	+14.52392578	+0.39990234	-0.06591797	-33.81591797	-23.24707031	+31.64062500	+3176	+12.04101563	-1.63037109	-2.16650391	+4.89990234	-9.82177734	-34.14550781	+1920
+1457970976.06110000	+14.37451172	-0.42626953	-0.96240234	+17.49023438	-4.39453125	-50.86669922	+3120	+14.52832031	+0.39111328	-0.05712891	-35.39794922	-22.56591797	+32.18994141	+3176	+12.04101563	-1.61279297	-2.14892578	+4.79003906	-9.84375000	-34.10156250	+1904
+1457970976.06530000	+14.37451172	-0.41748047	-0.95361328	+17.40234375	-4.39453125	-50.82275391	+3124	+14.52832031	+0.37792969	-0.06152344	-36.18896484	-22.21435547	+32.38769531	+3176	+12.04101563	-1.59960938	-2.14013672	+4.74609375	-9.86572266	-34.05761719	+1900
+1457970976.06940010	+14.37451172	-0.41308594	-0.94042969	+17.29248047	-4.39453125	-50.80078125	+3128	+14.52832031	+0.36474609	-0.06152344	-36.95800781	-21.88476563	+32.54150391	+3180	+12.04101563	-1.59082031	-2.13134766	+4.70214844	-9.86572266	-34.03564453	+1896
+1457970976.07360010	+14.37451172	-0.40869141	-0.93603516	+17.13867188	-4.28466797	-50.73486328	+3128	+14.52392578	+0.36035156	-0.07031250	-37.57324219	-21.53320313	+32.62939453	+3176	+12.04101563	-1.57763672	-2.12255859	+4.68017578	-9.86572266	-33.99169922	+1888
+1457970976.07780000	+14.37011719	-0.40429688	-0.93603516	+16.98486328	-4.15283203	-50.66894531	+3128	+14.52392578	+0.34716797	-0.07910156	-38.23242188	-21.18164063	+32.69531250	+3180	+12.04101563	-1.56445313	-2.11376953	+4.65820313	-9.86572266	-33.96972656	+1884
+1457970976.08189990	+14.37451172	-0.39550781	-0.92724609	+16.85302734	-4.04296875	-50.62500000	+3128	+14.52832031	+0.33398438	-0.08789063	-38.86962891	-20.87402344	+32.69531250	+3180	+12.04101563	-1.55126953	-2.10058594	+4.63623047	-9.86572266	-33.92578125	+1880
+1457970976.09030010	+14.37890625	-0.38232422	-0.91845703	+16.47949219	-3.69140625	-50.51513672	+3120	+14.53271484	+0.32519531	-0.10986328	-39.90234375	-20.25878906	+32.58544922	+3184	+12.04101563	-1.52490234	-2.08300781	+4.57031250	-9.86572266	-33.85986328	+1872
+1457970976.09439990	+14.38330078	-0.37792969	-0.91406250	+16.30371094	-3.51562500	-50.49316406	+3116	+14.53710938	+0.31201172	-0.12304688	-40.40771484	-19.99511719	+32.47558594	+3184	+12.03662109	-1.51611328	-2.06982422	+4.54833984	-9.86572266	-33.83789063	+1868
+1457970976.10270000	+14.38769531	-0.36474609	-0.91845703	+15.95214844	-2.96630859	-50.40527344	+3100	+14.54150391	+0.29882813	-0.14941406	-41.19873047	-19.46777344	+32.18994141	+3184	+12.03662109	-1.48974609	-2.05224609	+4.50439453	-9.82177734	-33.77197266	+1864
+1457970976.10690000	+14.39208984	-0.36035156	-0.91845703	+15.79833984	-2.70263672	-50.38330078	+3096	+14.54150391	+0.28564453	-0.16259766	-41.61621094	-19.22607422	+32.03613281	+3184	+12.03662109	-1.47216797	-2.04785156	+4.48242188	-9.79980469	-33.72802734	+1864
+1457970976.11110000	+14.39208984	-0.35156250	-0.91845703	+15.62255859	-2.43896484	-50.33935547	+3088	+14.54589844	+0.28564453	-0.16699219	-41.94580078	-19.02832031	+31.92626953	+3184	+12.03662109	-1.46337891	-2.03906250	+4.46044922	-9.75585938	-33.70605469	+1864
+1457970976.11520000	+14.39208984	-0.34716797	-0.91845703	+15.44677734	-2.17529297	-50.31738281	+3080	+14.55029297	+0.27685547	-0.17578125	-42.29736328	-18.83056641	+31.81640625	+3184	+12.03662109	-1.45019531	-2.03466797	+4.41650391	-9.71191406	-33.68408203	+1860
+1457970976.11940000	+14.39648438	-0.34277344	-0.91845703	+15.27099609	-1.95556641	-50.31738281	+3076	+14.55468750	+0.26367188	-0.18457031	-42.67089844	-18.61083984	+31.70654297	+3184	+12.03222656	-1.44140625	-2.02587891	+4.37255859	-9.66796875	-33.68408203	+1860
+1457970976.12770010	+14.40087891	-0.33398438	-0.91406250	+14.96337891	-1.45019531	-50.33935547	+3060	+14.56787109	+0.25488281	-0.18896484	-43.24218750	-18.25927734	+31.59667969	+3180	+12.03222656	-1.41943359	-2.01269531	+4.24072266	-9.60205078	-33.66210938	+1856
+1457970976.13190010	+14.40087891	-0.32958984	-0.90966797	+14.78759766	-1.18652344	-50.33935547	+3052	+14.57226563	+0.25048828	-0.18896484	-43.54980469	-18.06152344	+31.57470703	+3180	+12.03662109	-1.41503906	-2.00830078	+4.17480469	-9.55810547	-33.64013672	+1852
+1457970976.13610010	+14.39648438	-0.32519531	-0.90966797	+14.63378906	-0.90087891	-50.36132813	+3048	+14.57666016	+0.24609375	-0.18457031	-43.81347656	-17.92968750	+31.61865234	+3180	+12.03662109	-1.40625000	-2.00830078	+4.08691406	-9.51416016	-33.64013672	+1848
+1457970976.14019990	+14.39648438	-0.32080078	-0.90966797	+14.47998047	-0.63720703	-50.36132813	+3040	+14.58105469	+0.24169922	-0.17578125	-44.12109375	-17.77587891	+31.70654297	+3180	+12.03662109	-1.40185547	-2.00390625	+3.99902344	-9.44824219	-33.64013672	+1844
+1457970976.14439990	+14.39648438	-0.32080078	-0.90966797	+14.30419922	-0.37353516	-50.36132813	+3036	+14.58544922	+0.23730469	-0.17138672	-44.40673828	-17.57812500	+31.77246094	+3184	+12.03662109	-1.39306641	-1.99951172	+3.91113281	-9.38232422	-33.64013672	+1840
+1457970976.14860010	+14.39208984	-0.31201172	-0.90087891	+14.19433594	-0.15380859	-50.36132813	+3032	+14.58984375	+0.23291016	-0.16259766	-44.69238281	-17.42431641	+31.92626953	+3184	+12.03662109	-1.38867188	-1.99951172	+3.82324219	-9.31640625	-33.61816406	+1836
+1457970976.15269990	+14.39208984	-0.31640625	-0.89648438	+14.01855469	+0.04394531	-50.40527344	+3028	+14.59423828	+0.23291016	-0.15380859	-44.97802734	-17.27050781	+32.08007813	+3188	+12.04101563	-1.38427734	-1.99511719	+3.71337891	-9.27246094	-33.61816406	+1832
+1457970976.16109990	+14.39208984	-0.31201172	-0.88330078	+13.75488281	+0.46142578	-50.42724609	+3032	+14.60742188	+0.22851563	-0.13183594	-45.52734375	-16.91894531	+32.45361328	+3192	+12.04541016	-1.37988281	-1.98632813	+3.51562500	-9.18457031	-33.59619141	+1824
+1457970976.16520000	+14.39208984	-0.31201172	-0.87890625	+13.62304688	+0.65917969	-50.44921875	+3032	+14.61621094	+0.22851563	-0.12304688	-45.79101563	-16.72119141	+32.67333984	+3196	+12.04541016	-1.37548828	-1.98193359	+3.40576172	-9.14062500	-33.59619141	+1820
+1457970976.16940000	+14.39208984	-0.31640625	-0.87890625	+13.49121094	+0.90087891	-50.44921875	+3032	+14.62060547	+0.22851563	-0.11425781	-46.03271484	-16.52343750	+32.87109375	+3200	+12.04980469	-1.37548828	-1.97753906	+3.31787109	-9.07470703	-33.57421875	+1812
+1457970976.17350010	+14.39208984	-0.31201172	-0.87451172	+13.42529297	+1.07666016	-50.44921875	+3036	+14.62060547	+0.22851563	-0.10546875	-46.29638672	-16.34765625	+33.09082031	+3204	+12.05419922	-1.37109375	-1.97314453	+3.22998047	-9.03076172	-33.55224609	+1808
+1457970976.17770000	+14.38769531	-0.31201172	-0.86572266	+13.33740234	+1.23046875	-50.44921875	+3040	+14.62500000	+0.22851563	-0.09667969	-46.56005859	-16.14990234	+33.33251953	+3208	+12.05419922	-1.36669922	-1.96875000	+3.16406250	-8.96484375	-33.53027344	+1800
+1457970976.18190000	+14.39208984	-0.31201172	-0.86572266	+13.22753906	+1.40625000	-50.42724609	+3044	+14.62939453	+0.22851563	-0.09667969	-46.82373047	-15.88623047	+33.50830078	+3212	+12.05419922	-1.36669922	-1.96435547	+3.07617188	-8.92089844	-33.50830078	+1796
+1457970976.19020010	+14.39648438	-0.30761719	-0.85693359	+13.13964844	+1.66992188	-50.40527344	+3052	+14.63818359	+0.22412109	-0.09228516	-47.30712891	-15.46875000	+33.94775391	+3212	+12.05859375	-1.35791016	-1.95556641	+2.94433594	-8.83300781	-33.44238281	+1788
+1457970976.19440010	+14.40087891	-0.30761719	-0.85693359	+13.09570313	+1.84570313	-50.40527344	+3052	+14.64257813	+0.22412109	-0.09667969	-47.54882813	-15.22705078	+34.12353516	+3216	+12.06298828	-1.35351563	-1.94677734	+2.90039063	-8.81103516	-33.39843750	+1784
+1457970976.19849990	+14.40527344	-0.30322266	-0.85693359	+13.09570313	+1.95556641	-50.40527344	+3056	+14.64697266	+0.22412109	-0.10107422	-47.79052734	-14.98535156	+34.27734375	+3216	+12.06738281	-1.34912109	-1.94238281	+2.85644531	-8.78906250	-33.37646484	+1780
+1457970976.20269990	+14.40966797	-0.29882813	-0.85253906	+13.07373047	+2.04345703	-50.38330078	+3056	+14.65136719	+0.21972656	-0.10986328	-48.03222656	-14.74365234	+34.45312500	+3220	+12.06738281	-1.34472656	-1.93359375	+2.83447266	-8.74511719	-33.33251953	+1776
+1457970976.20689990	+14.40966797	-0.29443359	-0.86132813	+13.07373047	+2.19726563	-50.36132813	+3056	+14.65136719	+0.21972656	-0.11865234	-48.25195313	-14.47998047	+34.58496094	+3220	+12.06738281	-1.34033203	-1.92919922	+2.79052734	-8.70117188	-33.28857422	+1776
+1457970976.21100000	+14.41406250	-0.29443359	-0.86132813	+13.07373047	+2.32910156	-50.36132813	+3056	+14.65136719	+0.21533203	-0.12744141	-48.51562500	-14.26025391	+34.78271484	+3224	+12.07177734	-1.33154297	-1.92480469	+2.79052734	-8.67919922	-33.26660156	+1772
+1457970976.21519990	+14.41845703	-0.28564453	-0.86572266	+13.07373047	+2.41699219	-50.36132813	+3056	+14.65576172	+0.21093750	-0.13183594	-48.77929688	-14.04052734	+34.98046875	+3224	+12.07177734	-1.32714844	-1.92041016	+2.76855469	-8.65722656	-33.22265625	+1772
+1457970976.21939990	+14.41845703	-0.28125000	-0.86572266	+13.07373047	+2.54882813	-50.38330078	+3052	+14.65576172	+0.20654297	-0.14501953	-49.02099609	-13.77685547	+35.13427734	+3228	+12.07177734	-1.32275391	-1.91601563	+2.74658203	-8.63525391	-33.20068359	+1768
+1457970976.22350000	+14.42285156	-0.27685547	-0.87011719	+13.07373047	+2.63671875	-50.38330078	+3048	+14.66015625	+0.20214844	-0.15380859	-49.30664063	-13.55712891	+35.35400391	+3232	+12.07177734	-1.31835938	-1.90722656	+2.72460938	-8.61328125	-33.17871094	+1768
+1457970976.22770000	+14.43164063	-0.27246094	-0.87011719	+13.07373047	+2.72460938	-50.42724609	+3044	+14.66455078	+0.19775391	-0.15820313	-49.59228516	-13.31542969	+35.59570313	+3232	+12.07617188	-1.31396484	-1.90283203	+2.72460938	-8.61328125	-33.15673828	+1768
+1457970976.23190000	+14.43164063	-0.27246094	-0.87451172	+13.07373047	+2.85644531	-50.47119141	+3040	+14.66455078	+0.19775391	-0.16699219	-49.85595703	-13.07373047	+35.81542969	+3232	+12.07617188	-1.30957031	-1.89843750	+2.70263672	-8.61328125	-33.13476563	+1768
+1457970976.24020000	+14.44042969	-0.26806641	-0.87890625	+13.00781250	+3.07617188	-50.58105469	+3028	+14.66455078	+0.18896484	-0.17578125	-50.47119141	-12.59033203	+36.38671875	+3232	+12.08056641	-1.30078125	-1.88964844	+2.65869141	-8.56933594	-33.11279297	+1768
+1457970976.24440000	+14.44042969	-0.26367188	-0.87890625	+12.98583984	+3.18603516	-50.64697266	+3024	+14.66455078	+0.18457031	-0.18017578	-50.77880859	-12.30468750	+36.69433594	+3232	+12.08056641	-1.30078125	-1.88525391	+2.63671875	-8.54736328	-33.11279297	+1768
+1457970976.24850010	+14.44042969	-0.25927734	-0.88330078	+12.94189453	+3.31787109	-50.69091797	+3020	+14.66894531	+0.17578125	-0.17138672	-51.15234375	-12.08496094	+37.11181641	+3236	+12.08056641	-1.29638672	-1.88085938	+2.59277344	-8.54736328	-33.11279297	+1768
+1457970976.25270010	+14.44042969	-0.25927734	-0.88769531	+12.87597656	+3.47167969	-50.77880859	+3012	+14.66894531	+0.17578125	-0.16699219	-51.48193359	-11.86523438	+37.50732422	+3236	+12.08496094	-1.29638672	-1.88085938	+2.54882813	-8.52539063	-33.11279297	+1768
+1457970976.25679990	+14.44042969	-0.25927734	-0.88330078	+12.81005859	+3.58154297	-50.88867188	+3008	+14.66894531	+0.17138672	-0.15820313	-51.83349609	-11.57958984	+37.94677734	+3236	+12.08496094	-1.29638672	-1.87646484	+2.48291016	-8.52539063	-33.11279297	+1768
+1457970976.26099990	+14.44042969	-0.25927734	-0.88330078	+12.70019531	+3.73535156	-50.99853516	+3004	+14.67333984	+0.16699219	-0.15380859	-52.20703125	-11.31591797	+38.38623047	+3240	+12.08935547	-1.29638672	-1.87207031	+2.41699219	-8.50341797	-33.13476563	+1768
+1457970976.26519990	+14.44042969	-0.26367188	-0.88330078	+12.61230469	+3.88916016	-51.10839844	+3000	+14.67333984	+0.16259766	-0.14501953	-52.58056641	-11.00830078	+38.82568359	+3240	+12.08935547	-1.29638672	-1.87207031	+2.35107422	-8.48144531	-33.13476563	+1764
+1457970976.26930000	+14.44042969	-0.26367188	-0.87890625	+12.48046875	+4.02099609	-51.21826172	+3000	+14.67333984	+0.15820313	-0.13623047	-52.95410156	-10.72265625	+39.30908203	+3244	+12.09375000	-1.30078125	-1.86767578	+2.26318359	-8.43750000	-33.13476563	+1764
+1457970976.27769990	+14.43603516	-0.27246094	-0.87890625	+12.21679688	+4.41650391	-51.43798828	+3000	+14.67333984	+0.14501953	-0.10986328	-53.70117188	-10.10742188	+40.27587891	+3252	+12.09814453	-1.30517578	-1.86328125	+2.06542969	-8.34960938	-33.15673828	+1764
+1457970976.28180000	+14.43164063	-0.27685547	-0.87451172	+12.08496094	+4.57031250	-51.52587891	+3004	+14.67333984	+0.14062500	-0.10107422	-54.07470703	-9.77783203	+40.75927734	+3252	+12.09814453	-1.30957031	-1.86328125	+1.95556641	-8.30566406	-33.13476563	+1764
+1457970976.28600000	+14.43164063	-0.28125000	-0.87011719	+11.95312500	+4.76806641	-51.65771484	+3008	+14.67333984	+0.13623047	-0.09228516	-54.42626953	-9.44824219	+41.22070313	+3256	+12.10253906	-1.30957031	-1.86328125	+1.82373047	-8.23974609	-33.13476563	+1764
+1457970976.29020000	+14.42724609	-0.28564453	-0.86572266	+11.82128906	+4.96582031	-51.74560547	+3012	+14.67773438	+0.13183594	-0.07910156	-54.79980469	-9.09667969	+41.68212891	+3260	+12.10253906	-1.31396484	-1.85888672	+1.71386719	-8.17382813	-33.11279297	+1760
+1457970976.29430010	+14.42724609	-0.29443359	-0.86132813	+11.66748047	+5.11962891	-51.85546875	+3020	+14.67773438	+0.12304688	-0.07031250	-55.17333984	-8.76708984	+42.14355469	+3264	+12.10693359	-1.31835938	-1.85888672	+1.58203125	-8.10791016	-33.09082031	+1760
+1457970976.30270000	+14.42724609	-0.30761719	-0.85693359	+11.42578125	+5.53710938	-52.03125000	+3032	+14.67773438	+0.10986328	-0.06152344	-55.85449219	-8.02001953	+42.89062500	+3268	+12.11132813	-1.32275391	-1.85009766	+1.31835938	-7.95410156	-33.02490234	+1760
+1457970976.30679990	+14.42724609	-0.31201172	-0.85693359	+11.29394531	+5.75683594	-52.09716797	+3040	+14.67333984	+0.10107422	-0.06152344	-56.20605469	-7.66845703	+43.22021484	+3272	+12.11132813	-1.32714844	-1.85009766	+1.20849609	-7.86621094	-32.98095703	+1760
+1457970976.31520010	+14.42285156	-0.31640625	-0.85693359	+11.14013672	+6.17431641	-52.20703125	+3052	+14.67333984	+0.08789063	-0.06591797	-56.82128906	-6.94335938	+43.81347656	+3276	+12.11132813	-1.32714844	-1.84570313	+1.01074219	-7.71240234	-32.84912109	+1756
+1457970976.31929990	+14.42724609	-0.32080078	-0.86132813	+11.03027344	+6.39404297	-52.27294922	+3056	+14.67333984	+0.07910156	-0.06591797	-57.15087891	-6.63574219	+44.09912109	+3276	+12.11132813	-1.33154297	-1.84130859	+0.92285156	-7.62451172	-32.80517578	+1756
+1457970976.32349990	+14.43164063	-0.32080078	-0.86132813	+10.96435547	+6.56982422	-52.31689453	+3060	+14.67333984	+0.07470703	-0.07031250	-57.41455078	-6.28417969	+44.27490234	+3280	+12.11572266	-1.33154297	-1.83691406	+0.83496094	-7.55859375	-32.73925781	+1756
+1457970976.33180000	+14.44042969	-0.32958984	-0.86572266	+10.78857422	+6.96533203	-52.44873047	+3064	+14.67333984	+0.04833984	-0.09228516	-58.05175781	-5.71289063	+44.53857422	+3288	+12.11572266	-1.33154297	-1.82812500	+0.68115234	-7.42675781	-32.60742188	+1756
+1457970976.33600000	+14.44482422	-0.33398438	-0.87011719	+10.72265625	+7.14111328	-52.51464844	+3064	+14.67333984	+0.03955078	-0.10546875	-58.31542969	-5.42724609	+44.58251953	+3292	+12.11572266	-1.33154297	-1.82373047	+0.61523438	-7.36083984	-32.56347656	+1756
+1457970976.34010000	+14.44921875	-0.33837891	-0.87890625	+10.65673828	+7.31689453	-52.55859375	+3060	+14.66894531	+0.02636719	-0.12304688	-58.57910156	-5.16357422	+44.60449219	+3296	+12.11572266	-1.33154297	-1.81933594	+0.57128906	-7.27294922	-32.49755859	+1756
+1457970976.34430000	+14.45361328	-0.34277344	-0.88769531	+10.59082031	+7.55859375	-52.60253906	+3060	+14.66894531	+0.01757813	-0.13623047	-58.84277344	-4.96582031	+44.60449219	+3300	+12.11572266	-1.33154297	-1.81494141	+0.50537109	-7.20703125	-32.45361328	+1760
+1457970976.34850000	+14.45800781	-0.34277344	-0.89648438	+10.54687500	+7.69042969	-52.66845703	+3056	+14.67333984	+0.00878906	-0.14941406	-59.08447266	-4.74609375	+44.58251953	+3300	+12.11572266	-1.33154297	-1.81054688	+0.46142578	-7.11914063	-32.40966797	+1760
+1457970976.35680010	+14.46679688	-0.36035156	-0.90966797	+10.34912109	+7.99804688	-52.84423828	+3052	+14.67333984	-0.01757813	-0.17138672	-59.58984375	-4.48242188	+44.49462891	+3304	+12.11572266	-1.34033203	-1.80615234	+0.30761719	-6.94335938	-32.36572266	+1764
+1457970976.36509990	+14.47558594	-0.37353516	-0.92285156	+10.19531250	+8.23974609	-53.02001953	+3048	+14.67773438	-0.03955078	-0.21093750	-60.00732422	-4.17480469	+44.16503906	+3312	+12.11572266	-1.34912109	-1.80615234	+0.17578125	-6.74560547	-32.34375000	+1768
+1457970976.37350010	+14.47998047	-0.39111328	-0.94482422	+9.99755859	+8.54736328	-53.23974609	+3044	+14.68212891	-0.06152344	-0.24169922	-60.38085938	-3.99902344	+43.85742188	+3316	+12.11572266	-1.36230469	-1.81054688	+0.06591797	-6.48193359	-32.36572266	+1772
+1457970976.38179990	+14.47998047	-0.41308594	-0.97558594	+9.82177734	+8.87695313	-53.45947266	+3044	+14.68652344	-0.07910156	-0.26806641	-60.64453125	-3.86718750	+43.52783203	+3316	+12.11572266	-1.37988281	-1.82373047	-0.06591797	-6.13037109	-32.45361328	+1780
+1457970976.39010000	+14.47558594	-0.43505859	-0.99755859	+9.68994141	+9.11865234	-53.67919922	+3044	+14.69091797	-0.09228516	-0.29003906	-60.79833984	-3.77929688	+43.24218750	+3316	+12.11572266	-1.40185547	-1.84570313	-0.17578125	-5.75683594	-32.56347656	+1788
+1457970976.39850000	+14.47558594	-0.46142578	-1.03710938	+9.55810547	+9.42626953	-53.92089844	+3048	+14.69531250	-0.10546875	-0.32958984	-60.90820313	-3.64746094	+42.89062500	+3320	+12.11572266	-1.43261719	-1.87207031	-0.28564453	-5.29541016	-32.73925781	+1796
+1457970976.40680000	+14.47119141	-0.48779297	-1.08544922	+9.47021484	+9.79980469	-54.14062500	+3056	+14.70410156	-0.12304688	-0.37353516	-60.93017578	-3.51562500	+42.51708984	+3324	+12.11572266	-1.46337891	-1.91162109	-0.32958984	-4.74609375	-32.93701172	+1808
+1457970976.41090010	+14.46679688	-0.49658203	-1.11181641	+9.47021484	+9.99755859	-54.25048828	+3060	+14.70410156	-0.12304688	-0.39111328	-60.90820313	-3.47167969	+42.38525391	+3324	+12.11132813	-1.48095703	-1.93359375	-0.32958984	-4.46044922	-33.06884766	+1812
+1457970976.41510010	+14.46679688	-0.50976563	-1.13818359	+9.47021484	+10.17333984	-54.36035156	+3068	+14.70410156	-0.12744141	-0.40869141	-60.88623047	-3.42773438	+42.25341797	+3328	+12.11132813	-1.49853516	-1.95556641	-0.32958984	-4.15283203	-33.20068359	+1820
+1457970976.41930010	+14.46240234	-0.52734375	-1.17333984	+9.49218750	+10.39306641	-54.47021484	+3080	+14.70849609	-0.13623047	-0.43505859	-60.84228516	-3.36181641	+42.07763672	+3328	+12.11132813	-1.52050781	-1.98632813	-0.32958984	-3.82324219	-33.33251953	+1824
+1457970976.42759990	+14.46240234	-0.55371094	-1.25244141	+9.55810547	+10.83251953	-54.71191406	+3104	+14.71289063	-0.14062500	-0.47460938	-60.77636719	-3.27392578	+41.87988281	+3332	+12.10693359	-1.56445313	-2.04785156	-0.24169922	-3.20800781	-33.66210938	+1836
+1457970976.43179990	+14.46240234	-0.57128906	-1.29638672	+9.60205078	+11.09619141	-54.82177734	+3116	+14.71289063	-0.14941406	-0.50097656	-60.73242188	-3.20800781	+41.72607422	+3336	+12.10693359	-1.58642578	-2.08300781	-0.19775391	-2.85644531	-33.83789063	+1844
+1457970976.44010000	+14.46679688	-0.61083984	-1.42822266	+9.79980469	+11.77734375	-55.10742188	+3152	+14.71728516	-0.15820313	-0.54931641	-60.64453125	-3.12011719	+41.48437500	+3340	+12.10693359	-1.63476563	-2.16650391	-0.02197266	-2.19726563	-34.25537109	+1864
+1457970976.44429990	+14.47558594	-0.62841797	-1.49853516	+9.88769531	+12.10693359	-55.21728516	+3168	+14.72167969	-0.16699219	-0.58447266	-60.60058594	-3.05419922	+41.33056641	+3344	+12.10693359	-1.65673828	-2.21044922	+0.06591797	-1.86767578	-34.45312500	+1872
+1457970976.44840000	+14.47998047	-0.65478516	-1.59082031	+10.04150391	+12.50244141	-55.37109375	+3184	+14.72607422	-0.19335938	-0.68115234	-60.44677734	-2.85644531	+40.84716797	+3364	+12.10693359	-1.68750000	-2.26318359	+0.15380859	-1.49414063	-34.71679688	+1884
+1457970976.45680000	+14.49755859	-0.70312500	-1.73144531	+10.21728516	+13.02978516	-55.63476563	+3208	+14.73925781	-0.24609375	-0.86572266	-60.22705078	-2.54882813	+40.07812500	+3396	+12.11132813	-1.74462891	-2.36425781	+0.32958984	-0.92285156	-35.20019531	+1904
+1457970976.46090010	+14.51074219	-0.72949219	-1.81054688	+10.28320313	+13.31542969	-55.76660156	+3216	+14.75683594	-0.32519531	-1.08984375	-60.05126953	-2.17529297	+39.11132813	+3444	+12.11572266	-1.78417969	-2.43017578	+0.39550781	-0.61523438	-35.50781250	+1916
+1457970976.46930000	+14.53710938	-0.79101563	-1.96875000	+10.37109375	+13.88671875	-56.03027344	+3228	+14.77441406	-0.39550781	-1.29199219	-59.98535156	-2.02148438	+38.38623047	+3472	+12.12451172	-1.85009766	-2.54882813	+0.50537109	-0.06591797	-36.05712891	+1940
+1457970976.47760010	+14.55908203	-0.85693359	-2.13134766	+10.39306641	+14.32617188	-56.31591797	+3236	+14.79199219	-0.47021484	-1.47216797	-60.00732422	-1.95556641	+37.72705078	+3492	+12.12890625	-1.92919922	-2.68505859	+0.50537109	+0.46142578	-36.69433594	+1968
+1457970976.48589990	+14.58984375	-0.93603516	-2.30712891	+10.34912109	+14.78759766	-56.62353516	+3236	+14.81835938	-0.55371094	-1.66113281	-60.05126953	-1.97753906	+37.02392578	+3512	+12.14208984	-2.01269531	-2.82568359	+0.43945313	+0.96679688	-37.35351563	+1996
+1457970976.49420000	+14.62060547	-1.02832031	-2.49169922	+10.21728516	+15.22705078	-56.99707031	+3240	+14.85351563	-0.64599609	-1.85449219	-60.09521484	-2.10937500	+36.27685547	+3532	+12.16406250	-2.11376953	-2.97949219	+0.32958984	+1.45019531	-38.05664063	+2024
+1457970976.50260000	+14.65136719	-1.13818359	-2.68505859	+10.01953125	+15.62255859	-57.41455078	+3248	+14.88427734	-0.73828125	-2.05664063	-60.09521484	-2.30712891	+35.55175781	+3552	+12.18164063	-2.22363281	-3.15527344	+0.08789063	+2.02148438	-38.84765625	+2056
+1457970976.51090000	+14.67773438	-1.25244141	-2.90039063	+9.77783203	+16.04003906	-57.89794922	+3260	+14.92382813	-0.83935547	-2.26757813	-60.11718750	-2.57080078	+34.80468750	+3572	+12.20800781	-2.35107422	-3.34423828	-0.17578125	+2.57080078	-39.68261719	+2088
+1457970976.51510000	+14.69091797	-1.31835938	-3.00585938	+9.60205078	+16.21582031	-58.13964844	+3268	+14.94140625	-0.89648438	-2.36865234	-60.13916016	-2.74658203	+34.47509766	+3584	+12.21679688	-2.41259766	-3.44091797	-0.30761719	+2.83447266	-40.12207031	+2108
+1457970976.51920010	+14.71289063	-1.38427734	-3.11572266	+9.44824219	+16.36962891	-58.42529297	+3276	+14.97216797	-0.95361328	-2.47851563	-60.13916016	-2.94433594	+34.12353516	+3596	+12.23876953	-2.48291016	-3.54199219	-0.46142578	+3.05419922	-40.58349609	+2120
+1457970976.52760000	+14.74365234	-1.52929688	-3.33984375	+9.03076172	+16.65527344	-59.04052734	+3300	+15.01611328	-1.07666016	-2.68505859	-60.20507813	-3.40576172	+33.55224609	+3616	+12.26513672	-2.63671875	-3.75292969	-0.87890625	+3.55957031	-41.55029297	+2156
+1457970976.53590010	+14.78320313	-1.69189453	-3.57275391	+8.52539063	+16.91894531	-59.78759766	+3332	+15.07324219	-1.20849609	-2.90917969	-60.29296875	-3.86718750	+32.95898438	+3644	+12.30029297	-2.79931641	-3.97705078	-1.31835938	+3.99902344	-42.58300781	+2188
+1457970976.54419990	+14.82714844	-1.85888672	-3.81005859	+8.02001953	+17.09472656	-60.55664063	+3372	+15.12597656	-1.35791016	-3.14208984	-60.44677734	-4.35058594	+32.43164063	+3672	+12.33544922	-2.95751953	-4.20556641	-1.71386719	+4.35058594	-43.59375000	+2216
+1457970976.55259990	+14.86669922	-2.04345703	-4.05615234	+7.31689453	+17.29248047	-61.39160156	+3416	+15.17871094	-1.52929688	-3.37500000	-60.77636719	-4.94384766	+31.97021484	+3708	+12.36621094	-3.13769531	-4.44726563	-2.26318359	+4.65820313	-44.69238281	+2248
+1457970976.56090000	+14.92822266	-2.24560547	-4.28906250	+6.56982422	+17.29248047	-62.35839844	+3452	+15.24462891	-1.71386719	-3.62548828	-61.14990234	-5.53710938	+31.50878906	+3744	+12.40576172	-3.32666016	-4.67578125	-2.85644531	+4.76806641	-45.83496094	+2276
+1457970976.56920000	+14.99414063	-2.45654297	-4.53076172	+5.80078125	+17.27050781	-63.34716797	+3484	+15.30615234	-1.91601563	-3.88476563	-61.56738281	-6.10839844	+31.02539063	+3780	+12.44531250	-3.51123047	-4.90869141	-3.40576172	+4.81201172	-46.93359375	+2304
+1457970976.57750010	+15.05126953	-2.68066406	-4.79882813	+4.94384766	+17.42431641	-64.33593750	+3520	+15.35449219	-2.14453125	-4.16601563	-62.13867188	-6.67968750	+30.45410156	+3824	+12.48046875	-3.70898438	-5.15478516	-4.02099609	+4.92187500	-48.07617188	+2328
+1457970976.58170010	+15.09082031	-2.79492188	-4.91308594	+4.50439453	+17.31445313	-64.84130859	+3528	+15.38525391	-2.25878906	-4.29345703	-62.42431641	-7.03125000	+30.30029297	+3840	+12.50244141	-3.81005859	-5.26025391	-4.32861328	+4.79003906	-48.66943359	+2340
+1457970976.58999990	+15.16113281	-3.04101563	-5.17236328	+3.60351563	+17.27050781	-65.89599609	+3540	+15.43798828	-2.50927734	-4.57910156	-63.03955078	-7.64648438	+29.70703125	+3880	+12.54199219	-4.02539063	-5.50195313	-5.00976563	+4.74609375	-49.85595703	+2360
+1457970976.59840010	+15.24023438	-3.30029297	-5.41406250	+2.70263672	+17.09472656	-67.06054688	+3544	+15.49511719	-2.76416016	-4.85595703	-63.67675781	-8.34960938	+29.24560547	+3912	+12.58593750	-4.24951172	-5.72607422	-5.69091797	+4.57031250	-51.10839844	+2380
+1457970976.60250000	+15.27539063	-3.42773438	-5.55029297	+2.28515625	+17.07275391	-67.60986328	+3544	+15.52148438	-2.89160156	-5.00537109	-63.94042969	-8.67919922	+28.95996094	+3928	+12.60791016	-4.35937500	-5.85351563	-5.99853516	+4.54833984	-51.70166016	+2388
+1457970976.60669990	+15.30615234	-3.55517578	-5.66894531	+1.84570313	+16.96289063	-68.15917969	+3540	+15.54345703	-3.01904297	-5.13281250	-64.20410156	-9.09667969	+28.80615234	+3940	+12.62548828	-4.47363281	-5.96337891	-6.32812500	+4.41650391	-52.33886719	+2396
+1457970976.61089990	+15.33251953	-3.69140625	-5.80078125	+1.38427734	+16.91894531	-68.73046875	+3540	+15.56982422	-3.15087891	-5.26464844	-64.51171875	-9.49218750	+28.54248047	+3952	+12.64746094	-4.59228516	-6.08203125	-6.65771484	+4.39453125	-52.97607422	+2404
+1457970976.61920000	+15.38964844	-3.95507813	-6.04687500	+0.57128906	+16.69921875	-69.89501953	+3532	+15.62255859	-3.40136719	-5.51953125	-64.99511719	-10.34912109	+28.19091797	+3972	+12.68261719	-4.83398438	-6.31933594	-7.31689453	+4.21875000	-54.29443359	+2424
+1457970976.62340000	+15.42480469	-4.09570313	-6.16552734	+0.15380859	+16.58935547	-70.53222656	+3528	+15.65332031	-3.53759766	-5.64697266	-65.28076172	-10.78857422	+27.99316406	+3980	+12.70458984	-4.96142578	-6.43798828	-7.64648438	+4.17480469	-54.97558594	+2432
+1457970976.62750010	+15.45117188	-4.22753906	-6.28857422	-0.21972656	+16.47949219	-71.14746094	+3524	+15.68408203	-3.66064453	-5.77880859	-65.45654297	-11.22802734	+27.79541016	+3984	+12.72656250	-5.08886719	-6.56103516	-7.95410156	+4.13085938	-55.65673828	+2440
+1457970976.63579990	+15.49511719	-4.50878906	-6.51708984	-1.03271484	+16.23779297	-72.42187500	+3528	+15.74560547	-3.91552734	-5.98974609	-65.89599609	-12.30468750	+27.55371094	+3996	+12.75732422	-5.35253906	-6.80273438	-8.59130859	+4.06494141	-57.06298828	+2460
+1457970976.64000010	+15.51269531	-4.63623047	-6.64453125	-1.38427734	+16.19384766	-72.99316406	+3532	+15.77636719	-4.02978516	-6.10839844	-66.02783203	-12.78808594	+27.39990234	+4000	+12.77490234	-5.47998047	-6.93017578	-8.87695313	+4.06494141	-57.74414063	+2468
+1457970976.64829990	+15.54785156	-4.91308594	-6.85986328	-2.15332031	+15.90820313	-74.24560547	+3548	+15.85107422	-4.27587891	-6.30615234	-66.44531250	-13.86474609	+27.26806641	+4008	+12.80126953	-5.74365234	-7.16308594	-9.51416016	+3.97705078	-59.15039063	+2484
+1457970976.65669990	+15.58740234	-5.18554688	-7.06201172	-2.87841797	+15.53466797	-75.52001953	+3572	+15.92578125	-4.53076172	-6.49511719	-66.86279297	-15.02929688	+27.13623047	+4016	+12.82324219	-6.01611328	-7.39160156	-10.17333984	+3.84521484	-60.64453125	+2508
+1457970976.66080000	+15.61376953	-5.33056641	-7.17187500	-3.27392578	+15.42480469	-76.13525391	+3592	+15.96533203	-4.67138672	-6.59619141	-67.10449219	-15.60058594	+27.02636719	+4020	+12.84082031	-6.15234375	-7.51025391	-10.48095703	+3.82324219	-61.30371094	+2516
+1457970976.66500000	+15.63574219	-5.47119141	-7.28173828	-3.64746094	+15.31494141	-76.72851563	+3608	+16.00488281	-4.79443359	-6.69726563	-67.30224609	-16.12792969	+26.91650391	+4024	+12.85839844	-6.28857422	-7.62890625	-10.78857422	+3.80126953	-62.00683594	+2528
+1457970976.67330000	+15.67089844	-5.76123047	-7.48388672	-4.46044922	+15.02929688	-77.91503906	+3648	+16.07958984	-5.06250000	-6.88623047	-67.71972656	-17.27050781	+26.69677734	+4036	+12.88037109	-6.56103516	-7.84863281	-11.46972656	+3.71337891	-63.39111328	+2552
+1457970976.67750000	+15.68847656	-5.90185547	-7.59375000	-4.83398438	+14.94140625	-78.46435547	+3668	+16.11474609	-5.20312500	-6.98730469	-67.96142578	-17.81982422	+26.56494141	+4040	+12.89355469	-6.69287109	-7.95410156	-11.77734375	+3.62548828	-64.05029297	+2560
+1457970976.68580010	+15.75000000	-6.20507813	-7.78710938	-5.60302734	+14.54589844	-79.62890625	+3704	+16.17187500	-5.51074219	-7.19384766	-68.57666016	-18.91845703	+26.30126953	+4052	+12.92431641	-6.97412109	-8.14306641	-12.52441406	+3.31787109	-65.34667969	+2580
+1457970976.69000010	+15.78076172	-6.35449219	-7.88818359	-5.97656250	+14.34814453	-80.22216797	+3716	+16.19824219	-5.66455078	-7.30371094	-68.86230469	-19.46777344	+26.10351563	+4056	+12.93750000	-7.11035156	-8.23974609	-12.87597656	+3.18603516	-65.98388672	+2584
+1457970976.69420000	+15.81152344	-6.51269531	-7.98046875	-6.37207031	+14.08447266	-80.81542969	+3728	+16.21582031	-5.82275391	-7.40039063	-69.14794922	-20.06103516	+25.94970703	+4064	+12.94628906	-7.25976563	-8.33203125	-13.31542969	+3.01025391	-66.64306641	+2592
+1457970976.70250010	+15.87744141	-6.83349609	-8.20458984	-7.18505859	+13.84277344	-81.91406250	+3740	+16.25537109	-6.14794922	-7.63769531	-69.67529297	-21.07177734	+25.42236328	+4072	+12.99023438	-7.53662109	-8.51220703	-13.99658203	+2.65869141	-67.76367188	+2592
+1457970976.70670010	+15.89941406	-6.99169922	-8.31005859	-7.58056641	+13.71093750	-82.46337891	+3740	+16.25976563	-6.31494141	-7.75195313	-69.96093750	-21.57714844	+25.13671875	+4076	+12.99462891	-7.68164063	-8.59570313	-14.41406250	+2.48291016	-68.33496094	+2592
+1457970976.71499990	+15.95654297	-7.30371094	-8.51660156	-8.28369141	+13.38134766	-83.58398438	+3724	+16.27734375	-6.64453125	-7.98925781	-70.51025391	-22.56591797	+24.56542969	+4084	+13.03417969	-7.95410156	-8.75830078	-15.11718750	+2.04345703	-69.38964844	+2576
+1457970976.71910000	+15.98291016	-7.46630859	-8.60888672	-8.67919922	+13.13964844	-84.15527344	+3712	+16.27734375	-6.82031250	-8.09033203	-70.83984375	-23.11523438	+24.34570313	+4084	+13.03857422	-8.09472656	-8.83740234	-15.53466797	+1.80175781	-69.96093750	+2568
+1457970976.72330000	+16.02246094	-7.62890625	-8.70556641	-9.00878906	+12.91992188	-84.68261719	+3688	+16.28613281	-6.99169922	-8.19580078	-71.16943359	-23.62060547	+24.08203125	+4084	+13.06494141	-8.23535156	-8.91650391	-15.88623047	+1.56005859	-70.46630859	+2556
+1457970976.72750000	+16.05322266	-7.79150391	-8.80224609	-9.36035156	+12.72216797	-85.25390625	+3664	+16.29052734	-7.14990234	-8.31005859	-71.38916016	-24.10400391	+23.79638672	+4080	+13.08691406	-8.38037109	-8.99560547	-16.25976563	+1.31835938	-71.01562500	+2544
+1457970976.73580000	+16.09277344	-8.11230469	-8.98681641	-10.10742188	+12.37060547	-86.35253906	+3612	+16.30371094	-7.47070313	-8.51660156	-71.85058594	-25.09277344	+23.24707031	+4076	+13.10888672	-8.65283203	-9.15380859	-16.96289063	+0.98876953	-72.04833984	+2520
+1457970976.74000000	+16.11474609	-8.26171875	-9.07910156	-10.41503906	+12.23876953	-86.87988281	+3580	+16.31689453	-7.62011719	-8.62207031	-72.04833984	-25.53222656	+22.98339844	+4068	+13.12646484	-8.78906250	-9.23291016	-17.29248047	+0.76904297	-72.57568359	+2508
+1457970976.74410010	+16.12353516	-8.41113281	-9.15380859	-10.78857422	+12.06298828	-87.40722656	+3548	+16.32568359	-7.77832031	-8.70117188	-72.35595703	-26.05957031	+22.80761719	+4060	+13.12646484	-8.92089844	-9.31201172	-17.64404297	+0.65917969	-73.08105469	+2496
+1457970976.74830010	+16.14990234	-8.55175781	-9.21972656	-11.07421875	+11.82128906	-87.89062500	+3512	+16.34765625	-7.93212891	-8.77148438	-72.61962891	-26.56494141	+22.69775391	+4048	+13.14404297	-9.05273438	-9.38232422	-17.92968750	+0.46142578	-73.60839844	+2480
+1457970976.75250010	+16.16748047	-8.69677734	-9.28125000	-11.38183594	+11.55761719	-88.41796875	+3480	+16.37402344	-8.06396484	-8.84179688	-72.83935547	-27.09228516	+22.60986328	+4036	+13.15722656	-9.18896484	-9.45703125	-18.23730469	+0.28564453	-74.20166016	+2464
+1457970976.76079990	+16.20263672	-8.99121094	-9.39550781	-12.06298828	+11.00830078	-89.38476563	+3420	+16.44433594	-8.34082031	-8.95605469	-73.30078125	-28.14697266	+22.52197266	+4008	+13.17480469	-9.44824219	-9.60644531	-18.83056641	+0.02197266	-75.34423828	+2440
+1457970976.76500010	+16.22021484	-9.12744141	-9.45703125	-12.37060547	+10.83251953	-89.89013672	+3396	+16.48828125	-8.46826172	-9.01757813	-73.47656250	-28.65234375	+22.45605469	+3992	+13.19238281	-9.58886719	-9.68115234	-19.11621094	-0.13183594	-75.93750000	+2428
+1457970976.76910000	+16.21582031	-9.26367188	-9.50976563	-12.72216797	+10.67871094	-90.37353516	+3380	+16.51464844	-8.59570313	-9.07031250	-73.69628906	-29.15771484	+22.39013672	+3976	+13.18798828	-9.71630859	-9.75585938	-19.42382813	-0.15380859	-76.50878906	+2420
+1457970976.77329990	+16.22900391	-9.39111328	-9.55810547	-13.00781250	+10.50292969	-90.83496094	+3364	+16.55859375	-8.71875000	-9.11425781	-73.85009766	-29.64111328	+22.36816406	+3960	+13.20117188	-9.83496094	-9.82617188	-19.64355469	-0.24169922	-77.03613281	+2408
+1457970976.78160000	+16.24218750	-9.65478516	-9.64160156	-13.64501953	+10.01953125	-91.71386719	+3348	+16.63769531	-8.96923828	-9.18457031	-74.35546875	-30.67382813	+22.47802734	+3936	+13.20556641	-10.08544922	-9.95800781	-20.17089844	-0.41748047	-78.15673828	+2396
+1457970976.78580000	+16.26416016	-9.78222656	-9.67675781	-13.93066406	+9.71191406	-92.13134766	+3344	+16.69482422	-9.08349609	-9.21093750	-74.57519531	-31.22314453	+22.63183594	+3924	+13.22314453	-10.20410156	-10.01513672	-20.39062500	-0.57128906	-78.68408203	+2392
+1457970976.78990010	+16.27734375	-9.91845703	-9.71191406	-14.21630859	+9.42626953	-92.61474609	+3348	+16.74316406	-9.21093750	-9.22851563	-74.81689453	-31.81640625	+22.71972656	+3916	+13.22753906	-10.33593750	-10.07226563	-20.65429688	-0.74707031	-79.29931641	+2396
+1457970976.79410000	+16.28613281	-10.05468750	-9.74707031	-14.52392578	+9.18457031	-93.09814453	+3352	+16.76953125	-9.33398438	-9.26806641	-75.01464844	-32.34375000	+22.69775391	+3904	+13.22753906	-10.47216797	-10.12500000	-20.96191406	-0.87890625	-79.91455078	+2400
+1457970976.79830000	+16.30371094	-10.19091797	-9.79980469	-14.80957031	+9.00878906	-93.53759766	+3360	+16.80029297	-9.45703125	-9.31640625	-75.16845703	-32.78320313	+22.63183594	+3896	+13.24072266	-10.58642578	-10.18652344	-21.18164063	-1.01074219	-80.37597656	+2408
+1457970976.80240010	+16.32128906	-10.32714844	-9.84814453	-15.11718750	+8.78906250	-93.97705078	+3368	+16.82226563	-9.59765625	-9.36474609	-75.43212891	-33.26660156	+22.60986328	+3892	+13.24951172	-10.70947266	-10.23486328	-21.42333984	-1.18652344	-80.85937500	+2412
+1457970976.81080010	+16.34765625	-10.59082031	-9.94482422	-15.64453125	+8.39355469	-94.81201172	+3380	+16.85302734	-9.86572266	-9.45263672	-75.87158203	-34.21142578	+22.50000000	+3880	+13.25390625	-10.94238281	-10.34472656	-21.95068359	-1.47216797	-81.71630859	+2424
+1457970976.81489990	+16.36523438	-10.73583984	-9.97998047	-15.95214844	+8.10791016	-95.25146484	+3388	+16.86181641	-10.01513672	-9.47900391	-76.17919922	-34.78271484	+22.52197266	+3880	+13.24951172	-11.06542969	-10.37988281	-22.28027344	-1.71386719	-82.17773438	+2428
+1457970976.81909990	+16.38720703	-10.88964844	-10.02392578	-16.23779297	+7.80029297	-95.69091797	+3392	+16.85742188	-10.16455078	-9.53173828	-76.46484375	-35.24414063	+22.41210938	+3880	+13.24951172	-11.20605469	-10.41503906	-22.65380859	-2.02148438	-82.68310547	+2436
+1457970976.82329990	+16.42236328	-11.03906250	-10.07666016	-16.50146484	+7.51464844	-96.08642578	+3384	+16.85302734	-10.31396484	-9.60205078	-76.72851563	-35.66162109	+22.25830078	+3884	+13.27148438	-11.32910156	-10.45458984	-22.93945313	-2.35107422	-83.05664063	+2432
+1457970976.82740000	+16.45312500	-11.19287109	-10.12939453	-16.74316406	+7.25097656	-96.52587891	+3372	+16.83984375	-10.46777344	-9.67236328	-76.94824219	-36.10107422	+22.01660156	+3884	+13.28466797	-11.46533203	-10.48535156	-23.26904297	-2.68066406	-83.49609375	+2428
+1457970976.83160000	+16.46191406	-11.34228516	-10.17773438	-17.05078125	+7.05322266	-96.94335938	+3360	+16.81787109	-10.62597656	-9.74267578	-77.18994141	-36.51855469	+21.75292969	+3888	+13.28027344	-11.59277344	-10.52490234	-23.62060547	-2.92236328	-83.89160156	+2420
+1457970976.83579990	+16.48388672	-11.48730469	-10.24365234	-17.33642578	+6.94335938	-97.29492188	+3340	+16.80029297	-10.77978516	-9.81738281	-77.38769531	-36.87011719	+21.46728516	+3892	+13.28906250	-11.70263672	-10.56445313	-23.90625000	-3.16406250	-84.15527344	+2404
+1457970976.84410000	+16.50585938	-11.79931641	-10.35351563	-18.01757813	+6.56982422	-98.02001953	+3288	+16.74755859	-11.09619141	-9.94482422	-77.98095703	-37.66113281	+21.07177734	+3892	+13.28906250	-11.94433594	-10.63476563	-24.65332031	-3.73535156	-84.77050781	+2368
+1457970976.84830000	+16.54101563	-11.93554688	-10.39306641	-18.23730469	+6.30615234	-98.32763672	+3252	+16.73437500	-11.24121094	-10.00634766	-78.26660156	-38.03466797	+20.93994141	+3888	+13.30224609	-12.06738281	-10.65673828	-25.00488281	-4.10888672	-85.07812500	+2348
+1457970976.85240010	+16.56298828	-12.07617188	-10.42822266	-18.50097656	+6.04248047	-98.67919922	+3216	+16.72119141	-11.38623047	-10.06787109	-78.50830078	-38.40820313	+20.74218750	+3884	+13.31542969	-12.19921875	-10.67871094	-25.35644531	-4.46044922	-85.45166016	+2328
+1457970976.85660000	+16.57177734	-12.22119141	-10.45458984	-18.80859375	+5.77880859	-99.03076172	+3180	+16.70361328	-11.53125000	-10.12500000	-78.79394531	-38.80371094	+20.56640625	+3876	+13.31542969	-12.32666016	-10.69628906	-25.72998047	-4.76806641	-85.82519531	+2304
+1457970976.86080000	+16.59375000	-12.36181641	-10.48974609	-19.09423828	+5.55908203	-99.33837891	+3140	+16.69921875	-11.67187500	-10.18652344	-79.03564453	-39.11132813	+20.39062500	+3868	+13.33300781	-12.44091797	-10.71386719	-26.01562500	-5.11962891	-86.11083984	+2280
+1457970976.86490010	+16.60693359	-12.49365234	-10.53369141	-19.37988281	+5.42724609	-99.66796875	+3096	+16.69921875	-11.79931641	-10.25244141	-79.21142578	-39.41894531	+20.21484375	+3856	+13.35498047	-12.55517578	-10.74023438	-26.25732422	-5.38330078	-86.39648438	+2252
+1457970976.87319990	+16.60693359	-12.72216797	-10.58642578	-19.90722656	+5.18554688	-100.21728516	+3020	+16.71679688	-12.03222656	-10.30078125	-79.71679688	-40.14404297	+20.17089844	+3824	+13.36376953	-12.73535156	-10.80175781	-26.67480469	-5.64697266	-86.94580078	+2192
+1457970976.87739990	+16.62011719	-12.82324219	-10.59521484	-20.12695313	+4.94384766	-100.48095703	+2988	+16.74316406	-12.14208984	-10.30517578	-80.02441406	-40.51757813	+20.30273438	+3812	+13.37255859	-12.83642578	-10.81933594	-26.87255859	-5.86669922	-87.27539063	+2172
+1457970976.88159990	+16.62451172	-12.92871094	-10.59521484	-20.34667969	+4.72412109	-100.74462891	+2956	+16.76513672	-12.24755859	-10.31396484	-80.33203125	-40.89111328	+20.43457031	+3796	+13.37695313	-12.93750000	-10.83691406	-27.04833984	-6.04248047	-87.60498047	+2152
+1457970976.88990000	+16.65087891	-13.10449219	-10.56884766	-20.63232422	+4.15283203	-101.27197266	+2912	+16.84863281	-12.41455078	-10.31396484	-80.81542969	-41.59423828	+20.83007813	+3760	+13.41650391	-13.12207031	-10.84570313	-27.24609375	-6.52587891	-88.35205078	+2124
+1457970976.89410000	+16.64648438	-13.18798828	-10.56005859	-20.78613281	+3.95507813	-101.55761719	+2900	+16.89257813	-12.49804688	-10.30078125	-81.03515625	-41.96777344	+21.00585938	+3748	+13.42968750	-13.19677734	-10.86767578	-27.26806641	-6.61376953	-88.72558594	+2112
+1457970976.89820000	+16.65966797	-13.26708984	-10.56005859	-20.91796875	+3.77929688	-101.79931641	+2892	+16.95410156	-12.56835938	-10.28320313	-81.21093750	-42.34130859	+21.26953125	+3732	+13.45166016	-13.25830078	-10.88964844	-27.20214844	-6.70166016	-89.03320313	+2104
+1457970976.90240000	+16.66845703	-13.34619141	-10.55126953	-21.04980469	+3.58154297	-102.06298828	+2892	+17.01562500	-12.64306641	-10.25244141	-81.47460938	-42.73681641	+21.59912109	+3716	+13.46923828	-13.32861328	-10.89843750	-27.20214844	-6.83349609	-89.34082031	+2100
+1457970976.91070010	+16.67285156	-13.46923828	-10.54248047	-21.24755859	+3.27392578	-102.48046875	+2904	+17.10791016	-12.76611328	-10.19970703	-81.95800781	-43.39599609	+22.17041016	+3692	+13.49121094	-13.45605469	-10.93798828	-27.18017578	-7.00927734	-89.95605469	+2112
+1457970976.91490010	+16.67724609	-13.53955078	-10.51171875	-21.35742188	+2.96630859	-102.65625000	+2924	+17.15185547	-12.84521484	-10.16015625	-82.28759766	-43.76953125	+22.50000000	+3688	+13.50000000	-13.52197266	-10.93359375	-27.20214844	-7.20703125	-90.26367188	+2128
+1457970976.92319990	+16.70361328	-13.70654297	-10.48095703	-21.59912109	+2.39501953	-103.07373047	+2964	+17.23535156	-12.99023438	-10.14257813	-82.70507813	-44.40673828	+22.91748047	+3660	+13.53515625	-13.66699219	-10.94677734	-27.29003906	-7.64648438	-90.79101563	+2168
+1457970976.92740010	+16.71679688	-13.79003906	-10.48095703	-21.75292969	+2.19726563	-103.33740234	+2984	+17.27050781	-13.06933594	-10.13378906	-82.90283203	-44.73632813	+23.07128906	+3644	+13.54833984	-13.74169922	-10.94677734	-27.37792969	-7.86621094	-91.05468750	+2188
+1457970976.93160010	+16.72119141	-13.87792969	-10.49414063	-21.88476563	+2.08740234	-103.57910156	+3000	+17.28808594	-13.14404297	-10.13818359	-83.07861328	-45.00000000	+23.13720703	+3632	+13.55273438	-13.81640625	-10.96875000	-27.53173828	-7.99804688	-91.31835938	+2208
+1457970976.93569990	+16.72998047	-13.95703125	-10.52929688	-22.03857422	+2.06542969	-103.75488281	+3012	+17.30126953	-13.21875000	-10.16015625	-83.21044922	-45.17578125	+23.11523438	+3616	+13.56152344	-13.87792969	-11.00390625	-27.66357422	-8.08593750	-91.40625000	+2220
+1457970976.93989990	+16.74316406	-14.06250000	-10.53808594	-22.25830078	+1.84570313	-103.88671875	+3020	+17.29248047	-13.33300781	-10.16894531	-83.56201172	-45.43945313	+23.11523438	+3604	+13.55712891	-13.96142578	-11.00830078	-27.92724609	-8.32763672	-91.51611328	+2228
+1457970976.94400000	+16.74316406	-14.16357422	-10.55566406	-22.52197266	+1.69189453	-104.01855469	+3020	+17.26611328	-13.43847656	-10.20410156	-83.78173828	-45.61523438	+22.96142578	+3592	+13.54394531	-14.04931641	-11.01269531	-28.30078125	-8.59130859	-91.64794922	+2232
+1457970976.94820000	+16.74755859	-14.26464844	-10.56884766	-22.76367188	+1.47216797	-104.15039063	+3012	+17.24414063	-13.53955078	-10.23046875	-84.02343750	-45.83496094	+22.87353516	+3576	+13.54394531	-14.13281250	-11.01708984	-28.63037109	-8.89892578	-91.69189453	+2228
+1457970976.95240000	+16.75195313	-14.36572266	-10.58203125	-22.98339844	+1.31835938	-104.32617188	+3000	+17.22216797	-13.64062500	-10.26123047	-84.24316406	-46.03271484	+22.74169922	+3556	+13.53076172	-14.22070313	-11.01269531	-29.02587891	-9.16259766	-91.80175781	+2224
+1457970976.96070000	+16.79150391	-14.57666016	-10.63916016	-23.35693359	+1.05468750	-104.65576172	+2952	+17.17382813	-13.85595703	-10.33593750	-84.66064453	-46.40625000	+22.45605469	+3516	+13.51757813	-14.40087891	-11.03027344	-29.81689453	-9.71191406	-91.95556641	+2188
+1457970976.96490000	+16.80029297	-14.68212891	-10.66552734	-23.59863281	+0.94482422	-104.83154297	+2916	+17.13867188	-13.97021484	-10.38427734	-84.85839844	-46.58203125	+22.19238281	+3496	+13.50878906	-14.49755859	-11.03906250	-30.23437500	-9.95361328	-92.02148438	+2160
+1457970976.96900010	+16.78710938	-14.77441406	-10.70507813	-23.88427734	+0.94482422	-104.96337891	+2876	+17.08593750	-14.07568359	-10.42822266	-85.03417969	-46.71386719	+21.88476563	+3476	+13.47802734	-14.57666016	-11.04785156	-30.62988281	-10.12939453	-92.06542969	+2132
+1457970976.97320010	+16.78710938	-14.84912109	-10.73144531	-24.08203125	+0.87890625	-105.05126953	+2828	+17.05517578	-14.16357422	-10.46337891	-85.18798828	-46.84570313	+21.68701172	+3448	+13.46044922	-14.64697266	-11.05224609	-31.00341797	-10.30517578	-92.08740234	+2100
+1457970976.97740010	+16.78710938	-14.93701172	-10.75341797	-24.27978516	+0.76904297	-105.11718750	+2780	+17.01562500	-14.25585938	-10.48535156	-85.45166016	-46.99951172	+21.57714844	+3424	+13.44287109	-14.72167969	-11.05224609	-31.37695313	-10.50292969	-92.10937500	+2068
+1457970976.98149990	+16.78710938	-15.02050781	-10.76220703	-24.47753906	+0.65917969	-105.20507813	+2732	+16.98486328	-14.35253906	-10.48974609	-85.71533203	-47.21923828	+21.51123047	+3396	+13.42089844	-14.79199219	-11.04785156	-31.72851563	-10.67871094	-92.15332031	+2032
+1457970976.98569990	+16.80029297	-15.07763672	-10.74462891	-24.54345703	+0.41748047	-105.31494141	+2684	+16.96728516	-14.43603516	-10.47656250	-86.00097656	-47.48291016	+21.57714844	+3372	+13.41650391	-14.85351563	-11.01708984	-31.94824219	-11.03027344	-92.26318359	+1996
+1457970976.99400000	+16.80029297	-15.16992188	-10.73144531	-24.71923828	+0.21972656	-105.64453125	+2600	+16.96728516	-14.54150391	-10.46777344	-86.26464844	-47.90039063	+21.62109375	+3312	+13.42968750	-14.95458984	-11.01269531	-32.10205078	-11.25000000	-92.52685547	+1928
+1457970976.99819990	+16.80468750	-15.19189453	-10.72265625	-24.76318359	+0.15380859	-105.71044922	+2556	+16.98486328	-14.56787109	-10.45898438	-86.35253906	-48.01025391	+21.70898438	+3284	+13.43408203	-14.98535156	-11.01708984	-32.10205078	-11.31591797	-92.63671875	+1896
+1457970977.00239990	+16.80908203	-15.22265625	-10.71386719	-24.82910156	+0.06591797	-105.79833984	+2520	+17.00683594	-14.60302734	-10.44140625	-86.50634766	-48.14208984	+21.84082031	+3256	+13.44726563	-15.01611328	-11.02587891	-32.05810547	-11.35986328	-92.72460938	+1864
+1457970977.00650000	+16.79589844	-15.24462891	-10.69628906	-24.91699219	+0.00000000	-105.86425781	+2488	+17.02001953	-14.62939453	-10.40625000	-86.70410156	-48.29589844	+22.01660156	+3232	+13.44726563	-15.02929688	-11.02148438	-31.99218750	-11.33789063	-92.79052734	+1832
+1457970977.01070000	+16.79150391	-15.25781250	-10.66992188	-24.96093750	-0.08789063	-105.90820313	+2464	+17.04638672	-14.64257813	-10.36230469	-86.85791016	-48.42773438	+22.23632813	+3216	+13.46044922	-15.03808594	-11.00390625	-31.86035156	-11.38183594	-92.92236328	+1812
+1457970977.01490000	+16.78710938	-15.25781250	-10.63916016	-24.98291016	-0.21972656	-105.97412109	+2452	+17.08593750	-14.64257813	-10.30957031	-87.03369141	-48.60351563	+22.56591797	+3204	+13.47802734	-15.04687500	-10.98632813	-31.68457031	-11.40380859	-93.05419922	+1800
+1457970977.01900010	+16.78710938	-15.26220703	-10.59960938	-24.96093750	-0.37353516	-106.04003906	+2444	+17.12988281	-14.64697266	-10.26123047	-87.20947266	-48.77929688	+22.91748047	+3192	+13.50000000	-15.05126953	-10.98632813	-31.50878906	-11.38183594	-93.18603516	+1788
+1457970977.02320000	+16.79589844	-15.26220703	-10.56884766	-24.93896484	-0.50537109	-106.06201172	+2440	+17.17382813	-14.64257813	-10.22167969	-87.34130859	-48.88916016	+23.18115234	+3184	+13.52197266	-15.05126953	-10.98632813	-31.31103516	-11.40380859	-93.27392578	+1784
+1457970977.02729990	+16.79589844	-15.26220703	-10.53808594	-24.93896484	-0.63720703	-106.12792969	+2448	+17.22216797	-14.64257813	-10.18652344	-87.45117188	-48.97705078	+23.46679688	+3176	+13.54833984	-15.05566406	-10.98632813	-31.09130859	-11.35986328	-93.38378906	+1780
+1457970977.03150010	+16.79150391	-15.26220703	-10.50732422	-24.98291016	-0.74707031	-106.19384766	+2456	+17.27050781	-14.63378906	-10.15576172	-87.53906250	-49.06494141	+23.73046875	+3168	+13.56152344	-15.05126953	-10.99072266	-30.89355469	-11.27197266	-93.51562500	+1784
+1457970977.03570010	+16.78710938	-15.26220703	-10.48974609	-25.02685547	-0.76904297	-106.21582031	+2472	+17.31005859	-14.62500000	-10.13378906	-87.60498047	-49.08691406	+23.90625000	+3156	+13.57470703	-15.04248047	-11.00830078	-30.76171875	-11.14013672	-93.53759766	+1792
+1457970977.04399990	+16.78710938	-15.27539063	-10.45898438	-25.11474609	-0.90087891	-106.23779297	+2512	+17.37597656	-14.62500000	-10.08984375	-87.80273438	-49.13085938	+24.23583984	+3136	+13.58349609	-15.04687500	-11.02148438	-30.62988281	-10.98632813	-93.58154297	+1812
+1457970977.04819990	+16.78710938	-15.27978516	-10.44580078	-25.13671875	-0.94482422	-106.23779297	+2532	+17.39794922	-14.62500000	-10.07666016	-87.86865234	-49.15283203	+24.34570313	+3128	+13.58789063	-15.05126953	-11.02587891	-30.58593750	-10.96435547	-93.60351563	+1828
+1457970977.05230000	+16.78710938	-15.29296875	-10.43261719	-25.20263672	-1.01074219	-106.23779297	+2560	+17.41552734	-14.63378906	-10.05908203	-87.95654297	-49.17480469	+24.45556641	+3112	+13.59228516	-15.06005859	-11.02148438	-30.56396484	-10.96435547	-93.62548828	+1844
+1457970977.05650000	+16.78710938	-15.30615234	-10.42822266	-25.24658203	-1.07666016	-106.23779297	+2580	+17.43310547	-14.64697266	-10.05468750	-88.02246094	-49.19677734	+24.52148438	+3100	+13.59667969	-15.07324219	-11.01708984	-30.58593750	-11.00830078	-93.66943359	+1860
+1457970977.06069990	+16.79150391	-15.32373047	-10.42822266	-25.31250000	-1.09863281	-106.25976563	+2604	+17.44189453	-14.65576172	-10.06347656	-88.04443359	-49.19677734	+24.49951172	+3080	+13.60107422	-15.08642578	-11.02587891	-30.62988281	-11.03027344	-93.66943359	+1872
+1457970977.06480000	+16.79589844	-15.34570313	-10.43261719	-25.37841797	-1.12060547	-106.25976563	+2620	+17.44189453	-14.67773438	-10.07666016	-88.06640625	-49.17480469	+24.45556641	+3068	+13.59667969	-15.10400391	-11.03466797	-30.69580078	-11.03027344	-93.66943359	+1884
+1457970977.06900000	+16.80029297	-15.37207031	-10.44140625	-25.44433594	-1.12060547	-106.25976563	+2636	+17.43310547	-14.69531250	-10.09863281	-88.04443359	-49.13085938	+24.32373047	+3052	+13.59228516	-15.13037109	-11.03906250	-30.82763672	-11.07421875	-93.62548828	+1892
+1457970977.07320000	+16.80029297	-15.39843750	-10.45458984	-25.51025391	-1.09863281	-106.28173828	+2648	+17.41992188	-14.71289063	-10.12060547	-88.02246094	-49.08691406	+24.19189453	+3040	+13.58349609	-15.14794922	-11.04345703	-30.93750000	-11.09619141	-93.60351563	+1892
+1457970977.07730010	+16.80468750	-15.42919922	-10.46777344	-25.57617188	-1.09863281	-106.28173828	+2656	+17.39794922	-14.73925781	-10.14697266	-87.97851563	-49.06494141	+24.01611328	+3024	+13.57470703	-15.16992188	-11.04345703	-31.09130859	-11.14013672	-93.58154297	+1896
+1457970977.08150010	+16.80468750	-15.45996094	-10.48095703	-25.64208984	-1.09863281	-106.30371094	+2656	+17.37158203	-14.76562500	-10.17773438	-87.95654297	-49.02099609	+23.79638672	+3012	+13.56152344	-15.19628906	-11.03906250	-31.26708984	-11.22802734	-93.53759766	+1892
+1457970977.08979990	+16.81347656	-15.52587891	-10.51171875	-25.77392578	-1.09863281	-106.32568359	+2644	+17.31445313	-14.81835938	-10.23486328	-87.86865234	-48.99902344	+23.40087891	+2988	+13.53955078	-15.24023438	-11.03466797	-31.53076172	-11.38183594	-93.49365234	+1876
+1457970977.09400010	+16.81787109	-15.56103516	-10.52929688	-25.81787109	-1.09863281	-106.36962891	+2628	+17.27929688	-14.84472656	-10.26562500	-87.80273438	-48.95507813	+23.18115234	+2976	+13.53076172	-15.26220703	-11.03027344	-31.66259766	-11.49169922	-93.47167969	+1864
+1457970977.09809990	+16.82226563	-15.59179688	-10.54687500	-25.83984375	-1.07666016	-106.39160156	+2608	+17.24853516	-14.86669922	-10.29638672	-87.73681641	-48.93310547	+22.98339844	+2964	+13.52197266	-15.27978516	-11.02587891	-31.77246094	-11.55761719	-93.44970703	+1848
+1457970977.10229990	+16.82666016	-15.62255859	-10.56445313	-25.86181641	-1.05468750	-106.43554688	+2584	+17.21777344	-14.88427734	-10.32714844	-87.67089844	-48.86718750	+22.74169922	+2952	+13.50878906	-15.30175781	-11.02148438	-31.90429688	-11.62353516	-93.40576172	+1832
+1457970977.10649990	+16.82666016	-15.64892578	-10.58203125	-25.90576172	-1.03271484	-106.45751953	+2556	+17.17822266	-14.90185547	-10.35791016	-87.56103516	-48.82324219	+22.52197266	+2940	+13.50000000	-15.31933594	-11.02148438	-32.01416016	-11.66748047	-93.38378906	+1812
+1457970977.11060000	+16.82666016	-15.67089844	-10.59521484	-25.92773438	-1.01074219	-106.47949219	+2520	+17.14746094	-14.91064453	-10.38427734	-87.49511719	-48.77929688	+22.30224609	+2928	+13.48681641	-15.33251953	-11.01708984	-32.10205078	-11.71142578	-93.33984375	+1792
+1457970977.11480000	+16.82226563	-15.68847656	-10.59960938	-25.92773438	-1.01074219	-106.47949219	+2484	+17.12109375	-14.92382813	-10.40625000	-87.40722656	-48.73535156	+22.12646484	+2916	+13.47363281	-15.34130859	-11.01269531	-32.16796875	-11.75537109	-93.29589844	+1772
+1457970977.11900000	+16.81787109	-15.69726563	-10.60400391	-25.92773438	-0.98876953	-106.50146484	+2448	+17.09472656	-14.93261719	-10.42382813	-87.34130859	-48.71337891	+21.97265625	+2908	+13.46923828	-15.34570313	-11.00830078	-32.21191406	-11.77734375	-93.27392578	+1752
+1457970977.12310000	+16.81787109	-15.70166016	-10.60839844	-25.92773438	-0.98876953	-106.50146484	+2412	+17.07714844	-14.93701172	-10.43261719	-87.31933594	-48.69140625	+21.88476563	+2892	+13.46484375	-15.34570313	-10.99951172	-32.21191406	-11.79931641	-93.25195313	+1732
+1457970977.12730000	+16.81787109	-15.69726563	-10.60400391	-25.88378906	-0.98876953	-106.50146484	+2376	+17.06396484	-14.93261719	-10.44140625	-87.27539063	-48.66943359	+21.79687500	+2880	+13.46484375	-15.34130859	-10.99511719	-32.18994141	-11.79931641	-93.22998047	+1712
+1457970977.13150000	+16.81347656	-15.68847656	-10.60400391	-25.86181641	-0.96679688	-106.47949219	+2340	+17.05957031	-14.92382813	-10.44580078	-87.20947266	-48.62548828	+21.75292969	+2868	+13.46484375	-15.33251953	-10.99511719	-32.12402344	-11.77734375	-93.20800781	+1696
+1457970977.13980010	+16.80908203	-15.67529297	-10.59960938	-25.81787109	-0.94482422	-106.45751953	+2280	+17.05957031	-14.90625000	-10.44140625	-87.16552734	-48.58154297	+21.73095703	+2848	+13.46923828	-15.31494141	-10.99511719	-32.01416016	-11.68945313	-93.18603516	+1668
+1457970977.14400010	+16.80468750	-15.66210938	-10.59521484	-25.81787109	-0.92285156	-106.43554688	+2252	+17.06396484	-14.89746094	-10.43701172	-87.12158203	-48.55957031	+21.73095703	+2840	+13.46923828	-15.30175781	-10.99511719	-31.94824219	-11.64550781	-93.16406250	+1656
+1457970977.14809990	+16.80468750	-15.65771484	-10.59082031	-25.79589844	-0.92285156	-106.43554688	+2228	+17.06396484	-14.89306641	-10.43261719	-87.12158203	-48.55957031	+21.73095703	+2832	+13.47363281	-15.28857422	-10.99072266	-31.88232422	-11.60156250	-93.14208984	+1644
+1457970977.15229990	+16.80468750	-15.64892578	-10.59082031	-25.79589844	-0.90087891	-106.41357422	+2204	+17.06835938	-14.88427734	-10.42822266	-87.12158203	-48.55957031	+21.75292969	+2824	+13.47802734	-15.27539063	-10.99072266	-31.81640625	-11.55761719	-93.14208984	+1636
+1457970977.15650010	+16.80029297	-15.64013672	-10.58642578	-25.77392578	-0.90087891	-106.41357422	+2184	+17.07275391	-14.87548828	-10.42382813	-87.09960938	-48.53759766	+21.77490234	+2816	+13.48242188	-15.26220703	-10.99072266	-31.72851563	-11.51367188	-93.12011719	+1632
+1457970977.16059990	+16.80029297	-15.61376953	-10.58203125	-25.72998047	-0.87890625	-106.36962891	+2164	+17.09472656	-14.84472656	-10.40625000	-87.05566406	-48.51562500	+21.86279297	+2816	+13.49560547	-15.20507813	-10.98632813	-31.42089844	-11.33789063	-93.07617188	+1636
+1457970977.16479990	+16.79589844	-15.58740234	-10.57324219	-25.66406250	-0.83496094	-106.32568359	+2152	+17.12109375	-14.80957031	-10.38427734	-86.98974609	-48.47167969	+21.95068359	+2816	+13.50878906	-15.15234375	-10.98193359	-31.13525391	-11.14013672	-93.03222656	+1644
+1457970977.16899990	+16.79150391	-15.55664063	-10.56884766	-25.62011719	-0.79101563	-106.25976563	+2144	+17.14306641	-14.77001953	-10.36230469	-86.92382813	-48.44970703	+22.03857422	+2816	+13.51757813	-15.09960938	-10.98193359	-30.87158203	-10.94238281	-92.98828125	+1660
+1457970977.17310000	+16.77392578	-15.41601563	-10.54248047	-25.33447266	-0.57128906	-105.99609375	+2160	+17.23095703	-14.61181641	-10.27441406	-86.61621094	-48.29589844	+22.34619141	+2840	+13.53515625	-14.94140625	-10.99072266	-30.10253906	-10.30517578	-92.83447266	+1700
+1457970977.17730000	+16.75195313	-15.28857422	-10.51611328	-25.09277344	-0.39550781	-105.75439453	+2180	+17.30126953	-14.49316406	-10.19531250	-86.35253906	-48.20800781	+22.58789063	+2860	+13.53076172	-14.83593750	-10.98632813	-29.64111328	-9.90966797	-92.70263672	+1736
+1457970977.18140010	+16.74316406	-15.18310547	-10.50292969	-24.87304688	-0.21972656	-105.53466797	+2208	+17.34521484	-14.39208984	-10.13818359	-86.08886719	-48.12011719	+22.69775391	+2872	+13.52636719	-14.77001953	-10.98193359	-29.37744141	-9.66796875	-92.59277344	+1772
+1457970977.18980000	+16.72558594	-14.84472656	-10.47656250	-23.99414063	+0.28564453	-104.78759766	+2304	+17.41113281	-14.12841797	-10.04150391	-85.20996094	-47.76855469	+22.63183594	+2892	+13.50878906	-14.65576172	-10.95556641	-28.95996094	-9.38232422	-92.32910156	+1828
+1457970977.19390010	+16.72558594	-14.75683594	-10.48095703	-23.70849609	+0.46142578	-104.58984375	+2340	+17.40234375	-14.05810547	-10.04589844	-84.81445313	-47.61474609	+22.36816406	+2896	+13.49121094	-14.62060547	-10.95556641	-28.89404297	-9.27246094	-92.21923828	+1848
+1457970977.19810010	+16.72998047	-14.68652344	-10.50292969	-23.46679688	+0.68115234	-104.39208984	+2372	+17.37597656	-13.98339844	-10.06787109	-84.33105469	-47.41699219	+21.99462891	+2900	+13.48242188	-14.58105469	-10.96435547	-28.82812500	-9.14062500	-92.02148438	+1860
+1457970977.20230010	+16.73437500	-14.64257813	-10.52490234	-23.29101563	+0.83496094	-104.21630859	+2392	+17.32763672	-13.93945313	-10.08984375	-83.95751953	-47.26318359	+21.59912109	+2896	+13.46923828	-14.55029297	-10.96435547	-28.80615234	-9.05273438	-91.82373047	+1864
+1457970977.20639990	+16.72558594	-14.60302734	-10.54687500	-23.18115234	+1.01074219	-104.01855469	+2404	+17.25732422	-13.90429688	-10.11621094	-83.62792969	-47.08740234	+21.11572266	+2900	+13.44287109	-14.51513672	-10.96435547	-28.82812500	-8.96484375	-91.60400391	+1864
+1457970977.21059990	+16.72558594	-14.55468750	-10.55566406	-23.02734375	+1.12060547	-103.82080078	+2408	+17.19140625	-13.85595703	-10.13818359	-83.29833984	-46.86767578	+20.67626953	+2904	+13.42968750	-14.46679688	-10.95556641	-28.78417969	-8.92089844	-91.34033203	+1860
+1457970977.21479990	+16.72119141	-14.50195313	-10.56005859	-22.85156250	+1.23046875	-103.60107422	+2408	+17.13427734	-13.79882813	-10.16015625	-82.96875000	-46.64794922	+20.30273438	+2912	+13.42089844	-14.41845703	-10.93359375	-28.71826172	-8.92089844	-91.09863281	+1852
+1457970977.21890000	+16.72119141	-14.44482422	-10.56884766	-22.65380859	+1.31835938	-103.40332031	+2400	+17.07714844	-13.73730469	-10.19091797	-82.61718750	-46.38427734	+19.88525391	+2920	+13.40771484	-14.37011719	-10.91601563	-28.67431641	-8.89892578	-90.85693359	+1840
+1457970977.22309990	+16.72998047	-14.37890625	-10.57324219	-22.43408203	+1.40625000	-103.18359375	+2388	+17.03759766	-13.65820313	-10.22607422	-82.19970703	-46.07666016	+19.51171875	+2932	+13.40771484	-14.29980469	-10.89404297	-28.54248047	-8.92089844	-90.52734375	+1828
+1457970977.22729990	+16.73876953	-14.31738281	-10.57763672	-22.21435547	+1.51611328	-102.98583984	+2372	+16.98925781	-13.58349609	-10.25683594	-81.80419922	-45.79101563	+19.11621094	+2944	+13.41210938	-14.23828125	-10.88525391	-28.38867188	-8.85498047	-90.26367188	+1812
+1457970977.23560000	+16.72558594	-14.16796875	-10.57763672	-21.84082031	+1.84570313	-102.50244141	+2336	+16.90136719	-13.40771484	-10.26562500	-81.05712891	-45.19775391	+18.43505859	+2968	+13.40771484	-14.05810547	-10.87207031	-27.94921875	-8.45947266	-89.62646484	+1792
+1457970977.23980000	+16.71679688	-14.07128906	-10.57324219	-21.62109375	+2.02148438	-102.21679688	+2320	+16.87939453	-13.29345703	-10.26562500	-80.63964844	-44.89013672	+18.19335938	+2984	+13.41650391	-13.97460938	-10.85888672	-27.68554688	-8.32763672	-89.31884766	+1780
+1457970977.24390010	+16.69482422	-13.97021484	-10.56005859	-21.44531250	+2.21923828	-101.93115234	+2304	+16.85742188	-13.17480469	-10.25244141	-80.26611328	-44.56054688	+17.99560547	+3004	+13.40771484	-13.86914063	-10.85009766	-27.42187500	-8.06396484	-88.96728516	+1772
+1457970977.24810000	+16.69482422	-13.82519531	-10.51611328	-21.07177734	+2.32910156	-101.53564453	+2300	+16.86621094	-13.02539063	-10.22167969	-79.82666016	-44.20898438	+17.95166016	+3028	+13.42089844	-13.75048828	-10.81933594	-27.00439453	-7.93212891	-88.70361328	+1768
+1457970977.25230000	+16.69042969	-13.68896484	-10.47216797	-20.76416016	+2.41699219	-101.27197266	+2296	+16.87500000	-12.88476563	-10.18652344	-79.43115234	-43.92333984	+17.88574219	+3048	+13.42968750	-13.64501953	-10.79736328	-26.60888672	-7.71240234	-88.48388672	+1764
+1457970977.25640010	+16.67724609	-13.55712891	-10.43701172	-20.45654297	+2.59277344	-100.98632813	+2296	+16.89257813	-12.74853516	-10.14257813	-79.01367188	-43.70361328	+17.86376953	+3072	+13.43408203	-13.53515625	-10.77978516	-26.19140625	-7.44873047	-88.26416016	+1764
+1457970977.26060010	+16.67285156	-13.39013672	-10.40185547	-20.03906250	+2.76855469	-100.61279297	+2304	+16.92333984	-12.60351563	-10.09423828	-78.59619141	-43.43994141	+17.90771484	+3096	+13.45166016	-13.41650391	-10.76220703	-25.72998047	-7.20703125	-87.97851563	+1772
+1457970977.26469990	+16.66406250	-13.24511719	-10.37548828	-19.68750000	+3.01025391	-100.32714844	+2312	+16.95410156	-12.45410156	-10.04589844	-78.13476563	-43.17626953	+17.90771484	+3120	+13.46484375	-13.30224609	-10.74902344	-25.26855469	-6.89941406	-87.75878906	+1780
+1457970977.27309990	+16.61572266	-12.92871094	-10.30078125	-19.07226563	+3.49365234	-99.62402344	+2356	+16.99365234	-12.13330078	-9.93164063	-77.21191406	-42.56103516	+17.90771484	+3172	+13.45166016	-13.02539063	-10.73583984	-24.27978516	-6.02050781	-87.14355469	+1816
+1457970977.27720000	+16.59375000	-12.77050781	-10.25244141	-18.74267578	+3.69140625	-99.25048828	+2388	+17.01123047	-11.97070313	-9.86132813	-76.77246094	-42.29736328	+17.97363281	+3200	+13.44287109	-12.89794922	-10.70507813	-23.84033203	-5.69091797	-86.85791016	+1832
+1457970977.28140000	+16.57177734	-12.60791016	-10.21728516	-18.39111328	+3.93310547	-98.89892578	+2428	+17.02001953	-11.80810547	-9.80859375	-76.31103516	-41.96777344	+17.95166016	+3228	+13.42968750	-12.77929688	-10.68310547	-23.42285156	-5.38330078	-86.59423828	+1856
+1457970977.28559990	+16.56738281	-12.44091797	-10.16455078	-17.95166016	+4.08691406	-98.54736328	+2472	+17.04638672	-11.64111328	-9.75585938	-75.84960938	-41.66015625	+17.99560547	+3256	+13.43847656	-12.64746094	-10.65234375	-22.91748047	-5.14160156	-86.28662109	+1884
+1457970977.28970000	+16.55859375	-12.28271484	-10.11181641	-17.57812500	+4.21875000	-98.23974609	+2520	+17.05517578	-11.49609375	-9.69873047	-75.41015625	-41.39648438	+17.99560547	+3276	+13.42968750	-12.52880859	-10.61718750	-22.50000000	-4.87792969	-86.04492188	+1908
+1457970977.29390000	+16.53222656	-12.12451172	-10.07666016	-17.22656250	+4.43847656	-97.91015625	+2568	+17.04638672	-11.34667969	-9.66796875	-74.97070313	-41.02294922	+17.86376953	+3296	+13.40771484	-12.41455078	-10.59082031	-22.14843750	-4.54833984	-85.80322266	+1940
+1457970977.29810000	+16.51904297	-11.97070313	-10.06347656	-16.87500000	+4.79003906	-97.51464844	+2620	+17.04199219	-11.18847656	-9.64160156	-74.46533203	-40.60546875	+17.77587891	+3320	+13.40771484	-12.28271484	-10.57324219	-21.70898438	-4.21875000	-85.36376953	+1972
+1457970977.30220010	+16.50585938	-11.82128906	-10.05029297	-16.54541016	+5.09765625	-97.11914063	+2668	+17.02441406	-11.05224609	-9.60205078	-74.06982422	-40.23193359	+17.66601563	+3336	+13.39892578	-12.15966797	-10.53808594	-21.37939453	-3.97705078	-84.96826172	+2000
+1457970977.30640010	+16.47509766	-11.67187500	-10.02832031	-16.25976563	+5.42724609	-96.70166016	+2712	+16.98046875	-10.90722656	-9.58447266	-73.67431641	-39.74853516	+17.46826172	+3356	+13.37255859	-12.03662109	-10.51171875	-21.11572266	-3.69140625	-84.55078125	+2024
+1457970977.31469990	+16.44873047	-11.37304688	-9.94482422	-15.64453125	+5.82275391	-95.91064453	+2792	+16.90136719	-10.63037109	-9.53613281	-72.94921875	-38.82568359	+17.13867188	+3392	+13.35058594	-11.77294922	-10.42822266	-20.45654297	-3.31787109	-83.62792969	+2068
+1457970977.31890010	+16.43554688	-11.22802734	-9.91845703	-15.31494141	+6.02050781	-95.53710938	+2824	+16.84863281	-10.49853516	-9.53613281	-72.61962891	-38.29833984	+16.91894531	+3412	+13.33300781	-11.66308594	-10.37988281	-20.25878906	-3.20800781	-83.23242188	+2076
+1457970977.32310010	+16.43994141	-11.07861328	-9.89648438	-14.96337891	+6.26220703	-95.09765625	+2848	+16.81347656	-10.35791016	-9.53173828	-72.26806641	-37.77099609	+16.76513672	+3428	+13.34179688	-11.53125000	-10.33154297	-19.95117188	-3.16406250	-82.70507813	+2088
+1457970977.32719990	+16.43994141	-10.93359375	-9.87451172	-14.63378906	+6.50390625	-94.72412109	+2864	+16.77392578	-10.23046875	-9.52294922	-71.96044922	-37.30957031	+16.58935547	+3440	+13.34619141	-11.41259766	-10.27441406	-19.66552734	-3.09814453	-82.22167969	+2092
+1457970977.33139990	+16.41796875	-10.78857422	-9.84375000	-14.39208984	+6.78955078	-94.30664063	+2876	+16.70800781	-10.10742188	-9.50097656	-71.71875000	-36.80419922	+16.41357422	+3452	+13.32421875	-11.28076172	-10.23046875	-19.44580078	-2.92236328	-81.69433594	+2096
+1457970977.33970000	+16.39599609	-10.48974609	-9.78222656	-13.82080078	+7.33886719	-93.38378906	+2884	+16.62011719	-9.82617188	-9.44824219	-71.14746094	-35.72753906	+16.19384766	+3476	+13.31982422	-10.99951172	-10.13818359	-18.85253906	-2.63671875	-80.50781250	+2100
+1457970977.34390000	+16.36962891	-10.34033203	-9.74267578	-13.60107422	+7.62451172	-92.90039063	+2880	+16.57177734	-9.68554688	-9.41308594	-70.94970703	-35.20019531	+16.12792969	+3488	+13.29785156	-10.85888672	-10.08544922	-18.61083984	-2.46093750	-79.91455078	+2100
+1457970977.34800000	+16.36962891	-10.18212891	-9.68994141	-13.27148438	+7.80029297	-92.43896484	+2876	+16.54101563	-9.54052734	-9.36914063	-70.70800781	-34.71679688	+16.14990234	+3496	+13.30224609	-10.70068359	-10.01953125	-18.23730469	-2.39501953	-79.29931641	+2104
+1457970977.35220000	+16.35644531	-10.02392578	-9.63281250	-12.96386719	+8.02001953	-92.04345703	+2868	+16.51464844	-9.38671875	-9.32519531	-70.46630859	-34.21142578	+16.17187500	+3504	+13.30224609	-10.56445313	-9.95361328	-17.90771484	-2.28515625	-78.75000000	+2104
+1457970977.35640000	+16.33447266	-9.86572266	-9.56689453	-12.72216797	+8.21777344	-91.62597656	+2864	+16.48388672	-9.24169922	-9.25488281	-70.26855469	-33.79394531	+16.23779297	+3516	+13.28466797	-10.41943359	-9.89208984	-17.62207031	-2.10937500	-78.20068359	+2100
+1457970977.36050010	+16.32568359	-9.69873047	-9.50537109	-12.37060547	+8.43750000	-91.12060547	+2860	+16.47949219	-9.08349609	-9.18457031	-69.98291016	-33.33251953	+16.36962891	+3528	+13.28906250	-10.26123047	-9.83056641	-17.20458984	-1.97753906	-77.56347656	+2104
+1457970977.36470010	+16.31250000	-9.52294922	-9.44824219	-12.04101563	+8.72314453	-90.63720703	+2856	+16.47070313	-8.91210938	-9.11425781	-69.67529297	-32.89306641	+16.50146484	+3540	+13.29345703	-10.11621094	-9.76904297	-16.78710938	-1.80175781	-76.97021484	+2104
+1457970977.37299990	+16.24218750	-9.17578125	-9.30761719	-11.42578125	+9.31640625	-89.67041016	+2856	+16.44873047	-8.56933594	-8.92089844	-69.14794922	-32.03613281	+16.85302734	+3580	+13.25830078	-9.79101563	-9.64599609	-15.93017578	-1.25244141	-75.71777344	+2112
+1457970977.37719990	+16.21582031	-9.00000000	-9.22851563	-11.09619141	+9.55810547	-89.23095703	+2864	+16.44873047	-8.38037109	-8.82421875	-68.81835938	-31.61865234	+17.07275391	+3600	+13.24511719	-9.63720703	-9.58007813	-15.51269531	-1.01074219	-75.12451172	+2116
+1457970977.38140010	+16.17626953	-8.82421875	-9.14062500	-10.78857422	+9.77783203	-88.76953125	+2876	+16.43994141	-8.19140625	-8.71875000	-68.48876953	-31.20117188	+17.29248047	+3620	+13.21875000	-9.48339844	-9.50976563	-15.13916016	-0.72509766	-74.55322266	+2120
+1457970977.38550000	+16.15429688	-8.63525391	-9.04833984	-10.39306641	+9.95361328	-88.28613281	+2900	+16.44873047	-8.00244141	-8.60888672	-68.15917969	-30.82763672	+17.57812500	+3644	+13.21435547	-9.31640625	-9.43505859	-14.61181641	-0.54931641	-73.93798828	+2132
+1457970977.38969990	+16.12353516	-8.45068359	-8.95605469	-9.97558594	+10.15136719	-87.84667969	+2924	+16.45312500	-7.80908203	-8.49902344	-67.76367188	-30.45410156	+17.81982422	+3668	+13.20556641	-9.16699219	-9.35595703	-14.15039063	-0.39550781	-73.38867188	+2140
+1457970977.39389990	+16.08398438	-8.27050781	-8.85937500	-9.62402344	+10.34912109	-87.40722656	+2952	+16.44433594	-7.62011719	-8.38037109	-67.41210938	-30.10253906	+18.06152344	+3692	+13.18359375	-9.01757813	-9.28125000	-13.73291016	-0.17578125	-72.83935547	+2156
+1457970977.39800000	+16.05761719	-8.09033203	-8.76708984	-9.22851563	+10.54687500	-86.96777344	+2988	+16.44433594	-7.43554688	-8.27050781	-67.03857422	-29.72900391	+18.25927734	+3716	+13.17480469	-8.85937500	-9.20654297	-13.24951172	+0.04394531	-72.18017578	+2172
+1457970977.40220000	+16.03125000	-7.90576172	-8.67480469	-8.83300781	+10.72265625	-86.48437500	+3024	+16.43994141	-7.24218750	-8.16064453	-66.66503906	-29.35546875	+18.47900391	+3736	+13.15722656	-8.70996094	-9.13183594	-12.83203125	+0.21972656	-71.56494141	+2188
+1457970977.40640000	+15.99609375	-7.72558594	-8.57812500	-8.43750000	+10.89843750	-86.02294922	+3064	+16.41796875	-7.05322266	-8.05078125	-66.31347656	-28.95996094	+18.67675781	+3760	+13.13085938	-8.56054688	-9.05273438	-12.45849609	+0.43945313	-70.92773438	+2208
+1457970977.41050000	+15.96972656	-7.55419922	-8.48144531	-8.08593750	+11.07421875	-85.58349609	+3108	+16.40478516	-6.86425781	-7.94531250	-65.96191406	-28.54248047	+18.87451172	+3784	+13.11767578	-8.40234375	-8.97363281	-11.99707031	+0.59326172	-70.26855469	+2232
+1457970977.41880010	+15.91259766	-7.21582031	-8.27050781	-7.38281250	+11.22802734	-84.68261719	+3196	+16.35644531	-6.52148438	-7.72558594	-65.41259766	-27.79541016	+19.29199219	+3824	+13.07812500	-8.11230469	-8.78466797	-11.27197266	+0.70312500	-68.99414063	+2284
+1457970977.42300010	+15.89501953	-7.05322266	-8.17382813	-7.00927734	+11.33789063	-84.19921875	+3240	+16.33007813	-6.35449219	-7.63330078	-65.10498047	-27.33398438	+19.44580078	+3840	+13.07373047	-7.95849609	-8.69677734	-10.87646484	+0.74707031	-68.26904297	+2308
+1457970977.42720010	+15.88183594	-6.88623047	-8.07275391	-6.61376953	+11.42578125	-83.69384766	+3276	+16.30371094	-6.19628906	-7.53662109	-64.81933594	-26.89453125	+19.59960938	+3856	+13.06933594	-7.81787109	-8.60449219	-10.52490234	+0.74707031	-67.58789063	+2332
+1457970977.43129990	+15.85986328	-6.72802734	-7.96289063	-6.26220703	+11.44775391	-83.21044922	+3316	+16.26416016	-6.04687500	-7.43554688	-64.64355469	-26.47705078	+19.79736328	+3872	+13.04736328	-7.68164063	-8.50341797	-10.26123047	+0.76904297	-66.90673828	+2352
+1457970977.43549990	+15.84667969	-6.57861328	-7.87500000	-5.97656250	+11.62353516	-82.68310547	+3348	+16.22900391	-5.89746094	-7.35205078	-64.40185547	-25.92773438	+19.86328125	+3884	+13.04296875	-7.53222656	-8.41113281	-9.90966797	+0.81298828	-66.11572266	+2376
+1457970977.43969990	+15.82910156	-6.42919922	-7.78710938	-5.66894531	+11.77734375	-82.13378906	+3372	+16.18505859	-5.76123047	-7.26855469	-64.22607422	-25.40039063	+19.97314453	+3892	+13.02978516	-7.38720703	-8.31005859	-9.60205078	+0.81298828	-65.34667969	+2396
+1457970977.44380000	+15.80712891	-6.28417969	-7.68164063	-5.40527344	+11.86523438	-81.60644531	+3396	+16.14111328	-5.62939453	-7.17187500	-64.11621094	-24.91699219	+20.17089844	+3900	+13.01660156	-7.24658203	-8.20458984	-9.36035156	+0.79101563	-64.59960938	+2412
+1457970977.45219990	+15.77197266	-5.99414063	-7.48828125	-4.74609375	+12.10693359	-80.46386719	+3424	+16.05761719	-5.36572266	-7.00048828	-63.76464844	-23.81835938	+20.43457031	+3920	+13.00341797	-6.96533203	-7.99804688	-8.74511719	+0.68115234	-63.06152344	+2436
+1457970977.45630000	+15.75878906	-5.85351563	-7.36962891	-4.43847656	+12.08496094	-79.93652344	+3436	+16.02246094	-5.23828125	-6.89941406	-63.65478516	-23.33496094	+20.67626953	+3928	+12.99462891	-6.83349609	-7.87939453	-8.50341797	+0.57128906	-62.33642578	+2448
+1457970977.46050000	+15.74560547	-5.72167969	-7.26855469	-4.15283203	+12.19482422	-79.36523438	+3444	+15.98730469	-5.11523438	-6.80712891	-63.50097656	-22.80761719	+20.85205078	+3936	+12.99023438	-6.69726563	-7.77392578	-8.19580078	+0.50537109	-61.56738281	+2460
+1457970977.46470000	+15.73242188	-5.58105469	-7.17187500	-3.80126953	+12.30468750	-78.79394531	+3444	+15.95214844	-4.98339844	-6.71923828	-63.28125000	-22.28027344	+21.00585938	+3940	+12.98583984	-6.56103516	-7.66406250	-7.88818359	+0.46142578	-60.82031250	+2468
+1457970977.46880010	+15.70605469	-5.44042969	-7.06201172	-3.47167969	+12.37060547	-78.26660156	+3448	+15.91259766	-4.85595703	-6.60937500	-63.10546875	-21.81884766	+21.24755859	+3952	+12.97265625	-6.42919922	-7.55419922	-7.58056641	+0.41748047	-60.09521484	+2476
+1457970977.47300000	+15.68408203	-5.30859375	-6.95654297	-3.16406250	+12.45849609	-77.73925781	+3448	+15.88183594	-4.73291016	-6.50390625	-62.92968750	-21.37939453	+21.44531250	+3960	+12.96386719	-6.29736328	-7.44873047	-7.27294922	+0.35156250	-59.39208984	+2484
+1457970977.47720000	+15.65771484	-5.16796875	-6.85107422	-2.79052734	+12.54638672	-77.21191406	+3448	+15.84667969	-4.60107422	-6.40283203	-62.68798828	-20.89599609	+21.66503906	+3972	+12.95507813	-6.16552734	-7.34326172	-6.92138672	+0.28564453	-58.71093750	+2492
+1457970977.48130010	+15.63574219	-5.03613281	-6.73681641	-2.43896484	+12.54638672	-76.72851563	+3448	+15.82031250	-4.46923828	-6.28417969	-62.49023438	-20.54443359	+21.97265625	+3984	+12.94189453	-6.03808594	-7.22900391	-6.59179688	+0.15380859	-58.07373047	+2500
+1457970977.48959990	+15.58300781	-4.76806641	-6.49511719	-1.69189453	+12.45849609	-75.80566406	+3456	+15.77636719	-4.20556641	-6.03808594	-61.98486328	-19.92919922	+22.58789063	+4012	+12.92431641	-5.79199219	-7.00927734	-5.91064453	-0.06591797	-56.88720703	+2516
+1457970977.49379990	+15.56103516	-4.63623047	-6.36328125	-1.31835938	+12.32666016	-75.41015625	+3464	+15.75439453	-4.06933594	-5.89746094	-61.69921875	-19.70947266	+22.98339844	+4028	+12.91113281	-5.67773438	-6.89941406	-5.55908203	-0.19775391	-56.33789063	+2524
+1457970977.49799990	+15.53466797	-4.51318359	-6.24462891	-0.96679688	+12.28271484	-74.99267578	+3472	+15.73681641	-3.94189453	-5.77001953	-61.43554688	-19.44580078	+23.29101563	+4044	+12.90234375	-5.56347656	-6.79394531	-5.20751953	-0.28564453	-55.78857422	+2528
+1457970977.50210000	+15.50390625	-4.38134766	-6.12597656	-0.57128906	+12.26074219	-74.59716797	+3480	+15.71484375	-3.80566406	-5.65136719	-61.14990234	-19.18212891	+23.57666016	+4060	+12.89355469	-5.44921875	-6.69287109	-4.85595703	-0.39550781	-55.23925781	+2532
+1457970977.50630000	+15.47314453	-4.25390625	-5.99853516	-0.19775391	+12.15087891	-74.20166016	+3496	+15.69726563	-3.67822266	-5.50634766	-60.86425781	-19.00634766	+23.99414063	+4076	+12.88037109	-5.33496094	-6.58740234	-4.50439453	-0.50537109	-54.71191406	+2540
+1457970977.51050000	+15.44238281	-4.13525391	-5.87988281	+0.15380859	+12.10693359	-73.82812500	+3508	+15.67529297	-3.55517578	-5.37011719	-60.62255859	-18.78662109	+24.30175781	+4092	+12.86718750	-5.22509766	-6.48632813	-4.17480469	-0.57128906	-54.20654297	+2544
+1457970977.51460000	+15.41162109	-4.00781250	-5.76562500	+0.52734375	+12.04101563	-73.41064453	+3528	+15.65332031	-3.42773438	-5.24267578	-60.33691406	-18.56689453	+24.63134766	+4108	+12.84960938	-5.11962891	-6.38964844	-3.82324219	-0.63720703	-53.70117188	+2548
+1457970977.51880000	+15.38525391	-3.89355469	-5.62500000	+0.87890625	+11.82128906	-73.05908203	+3548	+15.64013672	-3.30468750	-5.09765625	-60.11718750	-18.41308594	+25.07080078	+4124	+12.83642578	-5.01855469	-6.27978516	-3.55957031	-0.81298828	-53.23974609	+2556
+1457970977.52300000	+15.35888672	-3.78369141	-5.50634766	+1.18652344	+11.77734375	-72.66357422	+3568	+15.62255859	-3.19042969	-4.97021484	-59.87548828	-18.17138672	+25.35644531	+4132	+12.82324219	-4.91748047	-6.17871094	-3.29589844	-0.90087891	-52.73437500	+2560
+1457970977.52710010	+15.32812500	-3.66943359	-5.39208984	+1.51611328	+11.73339844	-72.26806641	+3592	+15.60058594	-3.07177734	-4.85156250	-59.63378906	-17.90771484	+25.66406250	+4144	+12.81445313	-4.81640625	-6.08203125	-2.98828125	-0.94482422	-52.22900391	+2564
+1457970977.53550000	+15.27539063	-3.45849609	-5.15917969	+2.15332031	+11.62353516	-71.49902344	+3636	+15.55664063	-2.86083984	-4.60107422	-59.21630859	-17.42431641	+26.25732422	+4164	+12.78369141	-4.62744141	-5.87548828	-2.50488281	-1.07666016	-51.24023438	+2576
+1457970977.53959990	+15.24902344	-3.34863281	-5.05810547	+2.46093750	+11.66748047	-71.05957031	+3656	+15.53027344	-2.75537109	-4.49121094	-59.01855469	-17.09472656	+26.47705078	+4168	+12.77050781	-4.52636719	-5.78320313	-2.21923828	-1.05468750	-50.71289063	+2580
+1457970977.54380010	+15.22705078	-3.24755859	-4.94384766	+2.79052734	+11.57958984	-70.66406250	+3680	+15.51269531	-2.65869141	-4.37255859	-58.84277344	-16.80908203	+26.78466797	+4172	+12.75292969	-4.43408203	-5.67773438	-1.99951172	-1.16455078	-50.20751953	+2584
+1457970977.54800010	+15.20068359	-3.15087891	-4.84277344	+3.05419922	+11.60156250	-70.26855469	+3700	+15.48193359	-2.57080078	-4.26269531	-58.71093750	-16.50146484	+27.02636719	+4176	+12.73974609	-4.34179688	-5.58105469	-1.77978516	-1.20849609	-49.68017578	+2588
+1457970977.55209990	+15.16992188	-3.05859375	-4.74169922	+3.33984375	+11.62353516	-69.82910156	+3716	+15.45556641	-2.47851563	-4.15722656	-58.55712891	-16.19384766	+27.24609375	+4176	+12.72216797	-4.24951172	-5.48437500	-1.53808594	-1.23046875	-49.17480469	+2588
+1457970977.55629990	+15.15673828	-2.96630859	-4.63183594	+3.62548828	+11.53564453	-69.45556641	+3732	+15.43359375	-2.39501953	-4.05175781	-58.40332031	-15.90820313	+27.50976563	+4176	+12.70898438	-4.16162109	-5.37890625	-1.34033203	-1.38427734	-48.69140625	+2596
+1457970977.56049990	+15.13476563	-2.87841797	-4.53515625	+3.88916016	+11.53564453	-69.06005859	+3744	+15.40722656	-2.31591797	-3.95507813	-58.27148438	-15.60058594	+27.72949219	+4176	+12.69580078	-4.07812500	-5.28222656	-1.14257813	-1.47216797	-48.18603516	+2596
+1457970977.56460000	+15.11718750	-2.78613281	-4.43847656	+4.17480469	+11.53564453	-68.68652344	+3756	+15.37646484	-2.23681641	-3.85839844	-58.13964844	-15.27099609	+27.92724609	+4172	+12.67822266	-3.98583984	-5.18554688	-0.90087891	-1.56005859	-47.65869141	+2600
+1457970977.56880000	+15.09960938	-2.70263672	-4.34179688	+4.46044922	+11.51367188	-68.31298828	+3760	+15.35449219	-2.16210938	-3.76611328	-58.00781250	-14.98535156	+28.14697266	+4168	+12.66943359	-3.89794922	-5.08886719	-0.63720703	-1.69189453	-47.17529297	+2604
+1457970977.57710000	+15.05566406	-2.53564453	-4.16601563	+4.98779297	+11.53564453	-67.60986328	+3764	+15.29296875	-2.01708984	-3.58154297	-57.78808594	-14.43603516	+28.56445313	+4156	+12.63427734	-3.72656250	-4.90429688	-0.15380859	-1.88964844	-46.23046875	+2604
+1457970977.58130000	+15.04248047	-2.45654297	-4.07373047	+5.27343750	+11.44775391	-67.25830078	+3764	+15.27099609	-1.94677734	-3.48925781	-57.67822266	-14.17236328	+28.80615234	+4152	+12.62548828	-3.64306641	-4.80761719	+0.08789063	-2.08740234	-45.76904297	+2604
+1457970977.58540010	+15.02490234	-2.37744141	-3.97705078	+5.51513672	+11.35986328	-66.92871094	+3756	+15.24462891	-1.88085938	-3.40136719	-57.56835938	-13.95263672	+29.04785156	+4144	+12.60791016	-3.56835938	-4.71533203	+0.28564453	-2.26318359	-45.35156250	+2604
+1457970977.58960010	+15.00732422	-2.30273438	-3.88476563	+5.77880859	+11.27197266	-66.62109375	+3752	+15.21826172	-1.81494141	-3.30908203	-57.45849609	-13.71093750	+29.31152344	+4136	+12.59472656	-3.48925781	-4.62744141	+0.52734375	-2.41699219	-44.91210938	+2604
+1457970977.59380010	+14.99414063	-2.22802734	-3.79248047	+6.04248047	+11.14013672	-66.33544922	+3744	+15.20068359	-1.74902344	-3.21679688	-57.34863281	-13.51318359	+29.59716797	+4128	+12.58593750	-3.41455078	-4.53515625	+0.74707031	-2.63671875	-44.51660156	+2604
+1457970977.59789990	+14.97656250	-2.15771484	-3.70458984	+6.28417969	+11.09619141	-66.02783203	+3732	+15.17431641	-1.68750000	-3.13330078	-57.23876953	-13.29345703	+29.81689453	+4120	+12.57275391	-3.34863281	-4.45166016	+0.94482422	-2.79052734	-44.12109375	+2600
+1457970977.60209990	+14.96337891	-2.08740234	-3.62548828	+6.54785156	+11.05224609	-65.72021484	+3716	+15.15234375	-1.62158203	-3.04980469	-57.10693359	-13.05175781	+30.03662109	+4108	+12.55957031	-3.27392578	-4.36816406	+1.16455078	-2.92236328	-43.72558594	+2600
+1457970977.60630010	+14.94580078	-2.01708984	-3.54199219	+6.81152344	+10.96435547	-65.43457031	+3704	+15.13476563	-1.56005859	-2.96191406	-56.99707031	-12.83203125	+30.32226563	+4100	+12.55078125	-3.20361328	-4.28906250	+1.40625000	-3.07617188	-43.33007813	+2596
+1457970977.61040000	+14.92382813	-1.95117188	-3.45849609	+7.00927734	+10.89843750	-65.14892578	+3692	+15.11279297	-1.50292969	-2.87402344	-56.90917969	-12.63427734	+30.58593750	+4092	+12.53320313	-3.14208984	-4.21435547	+1.56005859	-3.16406250	-42.97851563	+2588
+1457970977.61459990	+14.90185547	-1.88964844	-3.37939453	+7.22900391	+10.83251953	-64.84130859	+3676	+15.09082031	-1.43701172	-2.79052734	-56.79931641	-12.41455078	+30.82763672	+4084	+12.52001953	-3.07617188	-4.14404297	+1.73583984	-3.22998047	-42.62695313	+2584
+1457970977.62290000	+14.86669922	-1.76660156	-3.21240234	+7.64648438	+10.61279297	-64.27001953	+3652	+15.06005859	-1.31396484	-2.61474609	-56.60156250	-12.04101563	+31.42089844	+4068	+12.49804688	-2.96630859	-3.99902344	+1.99951172	-3.44970703	-41.96777344	+2568
+1457970977.62710000	+14.84912109	-1.70947266	-3.13769531	+7.84423828	+10.56884766	-64.00634766	+3640	+15.04248047	-1.25683594	-2.53564453	-56.49169922	-11.84326172	+31.66259766	+4060	+12.48486328	-2.90917969	-3.93310547	+2.10937500	-3.49365234	-41.63818359	+2560
+1457970977.63130000	+14.83154297	-1.65234375	-3.06298828	+8.02001953	+10.50292969	-63.74267578	+3632	+15.03369141	-1.19970703	-2.44775391	-56.35986328	-11.66748047	+31.92626953	+4052	+12.47607422	-2.85644531	-3.86718750	+2.24121094	-3.58154297	-41.33056641	+2552
+1457970977.63540010	+14.80957031	-1.59960938	-2.99267578	+8.15185547	+10.48095703	-63.50097656	+3620	+15.01611328	-1.14697266	-2.36865234	-56.29394531	-11.49169922	+32.16796875	+4044	+12.46289063	-2.81250000	-3.80566406	+2.30712891	-3.58154297	-41.04492188	+2544
+1457970977.63960000	+14.78759766	-1.55126953	-2.92675781	+8.30566406	+10.48095703	-63.21533203	+3612	+15.00292969	-1.08984375	-2.28955078	-56.20605469	-11.29394531	+32.38769531	+4036	+12.44970703	-2.75976563	-3.74853516	+2.39501953	-3.58154297	-40.75927734	+2532
+1457970977.64369990	+14.77441406	-1.49853516	-2.86083984	+8.45947266	+10.43701172	-62.95166016	+3608	+14.99414063	-1.03710938	-2.21044922	-56.11816406	-11.11816406	+32.62939453	+4032	+12.44531250	-2.71142578	-3.69140625	+2.50488281	-3.60351563	-40.45166016	+2524
+1457970977.64790010	+14.75244141	-1.45458984	-2.79052734	+8.56933594	+10.37109375	-62.70996094	+3604	+14.98095703	-0.98876953	-2.13574219	-56.05224609	-10.94238281	+32.87109375	+4024	+12.43212891	-2.66748047	-3.63427734	+2.52685547	-3.62548828	-40.20996094	+2512
+1457970977.65210010	+14.73486328	-1.41064453	-2.72460938	+8.67919922	+10.32714844	-62.46826172	+3600	+14.96777344	-0.94482422	-2.05664063	-56.03027344	-10.81054688	+33.09082031	+4016	+12.41894531	-2.62792969	-3.58154297	+2.57080078	-3.64746094	-39.94628906	+2500
+1457970977.66039990	+14.71289063	-1.32714844	-2.60156250	+8.87695313	+10.21728516	-62.05078125	+3600	+14.95019531	-0.85693359	-1.92041016	-55.94238281	-10.48095703	+33.50830078	+4000	+12.40576172	-2.54882813	-3.47167969	+2.63671875	-3.77929688	-39.46289063	+2476
+1457970977.66459990	+14.69970703	-1.28759766	-2.54443359	+8.94287109	+10.17333984	-61.83105469	+3600	+14.94140625	-0.82177734	-1.85449219	-55.92041016	-10.34912109	+33.68408203	+3992	+12.39697266	-2.50488281	-3.41894531	+2.68066406	-3.82324219	-39.22119141	+2468
+1457970977.66870000	+14.68652344	-1.24804688	-2.49169922	+9.03076172	+10.17333984	-61.61132813	+3596	+14.93701172	-0.78222656	-1.79736328	-55.89843750	-10.19531250	+33.81591797	+3980	+12.39257813	-2.46533203	-3.37060547	+2.74658203	-3.86718750	-38.97949219	+2456
+1457970977.67290000	+14.67333984	-1.21289063	-2.43896484	+9.07470703	+10.15136719	-61.41357422	+3596	+14.92382813	-0.74707031	-1.74023438	-55.87646484	-10.04150391	+33.99169922	+3972	+12.38378906	-2.42578125	-3.32226563	+2.76855469	-3.93310547	-38.75976563	+2448
+1457970977.67709990	+14.66455078	-1.17773438	-2.38623047	+9.14062500	+10.10742188	-61.21582031	+3596	+14.91064453	-0.72070313	-1.68310547	-55.89843750	-9.90966797	+34.14550781	+3960	+12.37500000	-2.38623047	-3.27392578	+2.83447266	-3.99902344	-38.54003906	+2436
+1457970977.68120000	+14.66015625	-1.14697266	-2.33789063	+9.20654297	+10.06347656	-60.99609375	+3592	+14.90625000	-0.68994141	-1.63476563	-55.89843750	-9.71191406	+34.25537109	+3948	+12.37500000	-2.34667969	-3.22558594	+2.87841797	-4.08691406	-38.29833984	+2428
+1457970977.68540000	+14.65136719	-1.11181641	-2.28515625	+9.27246094	+9.99755859	-60.79833984	+3592	+14.89746094	-0.66357422	-1.59082031	-55.92041016	-9.55810547	+34.38720703	+3936	+12.36621094	-2.31152344	-3.18164063	+2.92236328	-4.19677734	-38.07861328	+2420
+1457970977.68960000	+14.64697266	-1.08105469	-2.23681641	+9.31640625	+9.90966797	-60.62255859	+3588	+14.88867188	-0.64160156	-1.54248047	-55.96435547	-9.40429688	+34.51904297	+3920	+12.36181641	-2.27197266	-3.13330078	+2.96630859	-4.30664063	-37.88085938	+2408
+1457970977.69370010	+14.64697266	-1.05029297	-2.19287109	+9.38232422	+9.88769531	-60.42480469	+3580	+14.88427734	-0.61962891	-1.50732422	-55.98632813	-9.22851563	+34.60693359	+3908	+12.35742188	-2.23681641	-3.08935547	+3.01025391	-4.39453125	-37.66113281	+2400
+1457970977.69790010	+14.64257813	-1.01953125	-2.14892578	+9.42626953	+9.86572266	-60.24902344	+3576	+14.87548828	-0.59326172	-1.46777344	-55.98632813	-9.07470703	+34.69482422	+3892	+12.35302734	-2.20166016	-3.04541016	+3.05419922	-4.50439453	-37.46337891	+2392
+1457970977.70619990	+14.63818359	-0.96679688	-2.07861328	+9.53613281	+9.84375000	-59.85351563	+3556	+14.86230469	-0.54931641	-1.40185547	-56.03027344	-8.72314453	+34.84863281	+3864	+12.34863281	-2.12695313	-2.96630859	+3.20800781	-4.65820313	-37.04589844	+2376
+1457970977.71040010	+14.63378906	-0.93603516	-2.03906250	+9.60205078	+9.79980469	-59.67773438	+3544	+14.85351563	-0.52734375	-1.37109375	-56.03027344	-8.56933594	+34.93652344	+3848	+12.34423828	-2.09179688	-2.93115234	+3.27392578	-4.74609375	-36.87011719	+2368
+1457970977.71460010	+14.62939453	-0.90966797	-1.99951172	+9.64599609	+9.73388672	-59.52392578	+3532	+14.84912109	-0.50976563	-1.34033203	-56.05224609	-8.41552734	+35.04638672	+3836	+12.33984375	-2.06103516	-2.89160156	+3.31787109	-4.83398438	-36.67236328	+2360
+1457970977.71869990	+14.62939453	-0.87890625	-1.96875000	+9.71191406	+9.68994141	-59.34814453	+3520	+14.84472656	-0.48779297	-1.31396484	-56.07421875	-8.23974609	+35.11230469	+3820	+12.33544922	-2.02587891	-2.86083984	+3.38378906	-4.92187500	-36.49658203	+2352
+1457970977.72289990	+14.62500000	-0.85253906	-1.93359375	+9.79980469	+9.62402344	-59.19433594	+3504	+14.84033203	-0.46582031	-1.27880859	-56.07421875	-8.10791016	+35.22216797	+3808	+12.33105469	-1.99511719	-2.82568359	+3.42773438	-5.03173828	-36.34277344	+2344
+1457970977.72700000	+14.62500000	-0.82617188	-1.89404297	+9.84375000	+9.55810547	-59.06250000	+3492	+14.83593750	-0.44384766	-1.24804688	-56.07421875	-8.02001953	+35.35400391	+3796	+12.33105469	-1.96875000	-2.79052734	+3.47167969	-5.11962891	-36.18896484	+2336
+1457970977.73120000	+14.62060547	-0.80419922	-1.86767578	+9.88769531	+9.55810547	-58.93066406	+3476	+14.83593750	-0.42187500	-1.21728516	-56.05224609	-7.91015625	+35.41992188	+3784	+12.33105469	-1.93798828	-2.76416016	+3.53759766	-5.18554688	-36.05712891	+2324
+1457970977.73540000	+14.61621094	-0.77783203	-1.83691406	+9.95361328	+9.47021484	-58.82080078	+3460	+14.83154297	-0.39990234	-1.18652344	-56.03027344	-7.84423828	+35.55175781	+3772	+12.32666016	-1.91162109	-2.73779297	+3.58154297	-5.25146484	-35.94726563	+2316
+1457970977.73950000	+14.61181641	-0.75146484	-1.80615234	+10.01953125	+9.40429688	-58.71093750	+3448	+14.82714844	-0.37353516	-1.15576172	-56.00830078	-7.75634766	+35.66162109	+3764	+12.32666016	-1.88525391	-2.71142578	+3.62548828	-5.33935547	-35.81542969	+2308
+1457970977.74790000	+14.60302734	-0.69873047	-1.74902344	+10.17333984	+9.25048828	-58.51318359	+3424	+14.81835938	-0.32519531	-1.08544922	-55.94238281	-7.62451172	+35.96923828	+3748	+12.32226563	-1.83251953	-2.66308594	+3.71337891	-5.47119141	-35.59570313	+2284
+1457970977.75200010	+14.59863281	-0.67675781	-1.71386719	+10.21728516	+9.14062500	-58.44726563	+3416	+14.81396484	-0.29882813	-1.04589844	-55.89843750	-7.62451172	+36.14501953	+3740	+12.32226563	-1.81494141	-2.64111328	+3.73535156	-5.55908203	-35.52978516	+2276
+1457970977.75620010	+14.59423828	-0.65478516	-1.68310547	+10.26123047	+9.03076172	-58.38134766	+3408	+14.81396484	-0.27685547	-1.01074219	-55.87646484	-7.60253906	+36.32080078	+3736	+12.32226563	-1.79296875	-2.61914063	+3.73535156	-5.62500000	-35.44189453	+2264
+1457970977.76040010	+14.58984375	-0.62841797	-1.65234375	+10.32714844	+8.94287109	-58.31542969	+3400	+14.81396484	-0.25048828	-0.97119141	-55.83251953	-7.60253906	+36.47460938	+3728	+12.32226563	-1.77539063	-2.59716797	+3.75732422	-5.69091797	-35.37597656	+2252
+1457970977.76449990	+14.58544922	-0.61083984	-1.62158203	+10.39306641	+8.83300781	-58.27148438	+3396	+14.81396484	-0.22412109	-0.93164063	-55.78857422	-7.58056641	+36.62841797	+3724	+12.32226563	-1.75341797	-2.57519531	+3.77929688	-5.77880859	-35.28808594	+2244
+1457970977.76869990	+14.58105469	-0.58886719	-1.59521484	+10.43701172	+8.76708984	-58.20556641	+3388	+14.81396484	-0.19775391	-0.90087891	-55.72265625	-7.55859375	+36.78222656	+3720	+12.32226563	-1.73583984	-2.55761719	+3.80126953	-5.82275391	-35.22216797	+2232
+1457970977.77290010	+14.57226563	-0.56689453	-1.56884766	+10.48095703	+8.70117188	-58.13964844	+3388	+14.80957031	-0.17138672	-0.86572266	-55.65673828	-7.53662109	+36.93603516	+3716	+12.32226563	-1.71826172	-2.54003906	+3.80126953	-5.86669922	-35.13427734	+2220
+1457970977.77700000	+14.56347656	-0.54492188	-1.54687500	+10.52490234	+8.61328125	-58.05175781	+3384	+14.80517578	-0.14501953	-0.83056641	-55.61279297	-7.51464844	+37.08984375	+3712	+12.32226563	-1.69628906	-2.52246094	+3.82324219	-5.91064453	-35.04638672	+2212
+1457970977.78539990	+14.55908203	-0.50537109	-1.49414063	+10.63476563	+8.45947266	-57.85400391	+3384	+14.80078125	-0.10107422	-0.76464844	-55.54687500	-7.40478516	+37.37548828	+3700	+12.31787109	-1.66113281	-2.48291016	+3.82324219	-6.04248047	-34.87060547	+2188
+1457970977.78950000	+14.55468750	-0.48779297	-1.46777344	+10.65673828	+8.37158203	-57.76611328	+3384	+14.80078125	-0.07910156	-0.72949219	-55.52490234	-7.36083984	+37.52929688	+3692	+12.31787109	-1.63916016	-2.46533203	+3.82324219	-6.08642578	-34.76074219	+2180
+1457970977.79370000	+14.55468750	-0.47021484	-1.44140625	+10.70068359	+8.30566406	-57.65625000	+3384	+14.80078125	-0.06152344	-0.70751953	-55.52490234	-7.29492188	+37.63916016	+3688	+12.31787109	-1.62158203	-2.44335938	+3.82324219	-6.15234375	-34.65087891	+2172
+1457970977.79780010	+14.55468750	-0.45263672	-1.41943359	+10.70068359	+8.26171875	-57.54638672	+3384	+14.79638672	-0.04394531	-0.68554688	-55.48095703	-7.18505859	+37.68310547	+3680	+12.31787109	-1.60400391	-2.42578125	+3.82324219	-6.19628906	-34.54101563	+2160
+1457970977.80200000	+14.55029297	-0.43505859	-1.39746094	+10.74462891	+8.23974609	-57.41455078	+3384	+14.79638672	-0.02636719	-0.66796875	-55.50292969	-7.07519531	+37.77099609	+3668	+12.31347656	-1.58203125	-2.40380859	+3.82324219	-6.24023438	-34.40917969	+2152
+1457970977.80620000	+14.55029297	-0.41748047	-1.37988281	+10.78857422	+8.21777344	-57.26074219	+3380	+14.79638672	-0.01318359	-0.65039063	-55.50292969	-6.92138672	+37.81494141	+3660	+12.31347656	-1.56005859	-2.38623047	+3.84521484	-6.26220703	-34.27734375	+2144
+1457970977.81030010	+14.55029297	-0.39990234	-1.36230469	+10.78857422	+8.21777344	-57.10693359	+3380	+14.79199219	+0.00000000	-0.63720703	-55.50292969	-6.78955078	+37.88085938	+3652	+12.31347656	-1.53808594	-2.36865234	+3.84521484	-6.30615234	-34.14550781	+2136
+1457970977.81870010	+14.55029297	-0.36914063	-1.33154297	+10.81054688	+8.17382813	-56.77734375	+3368	+14.78759766	+0.01318359	-0.60644531	-55.61279297	-6.48193359	+38.01269531	+3632	+12.30908203	-1.49414063	-2.32910156	+3.84521484	-6.41601563	-33.83789063	+2124
+1457970977.82279990	+14.55468750	-0.35156250	-1.30957031	+10.81054688	+8.10791016	-56.62353516	+3360	+14.78759766	+0.02197266	-0.59765625	-55.65673828	-6.35009766	+38.07861328	+3620	+12.30468750	-1.47216797	-2.31152344	+3.84521484	-6.50390625	-33.70605469	+2116
+1457970977.82699990	+14.55908203	-0.33837891	-1.28759766	+10.81054688	+8.06396484	-56.44775391	+3352	+14.78759766	+0.02636719	-0.58447266	-55.70068359	-6.19628906	+38.12255859	+3608	+12.30468750	-1.45019531	-2.28955078	+3.82324219	-6.56982422	-33.55224609	+2112
+1457970977.83119990	+14.55908203	-0.32519531	-1.27001953	+10.78857422	+8.04199219	-56.29394531	+3344	+14.78320313	+0.03515625	-0.57568359	-55.76660156	-6.04248047	+38.16650391	+3596	+12.30468750	-1.42822266	-2.27197266	+3.82324219	-6.63574219	-33.42041016	+2104
+1457970977.83530000	+14.55908203	-0.31201172	-1.25683594	+10.78857422	+8.02001953	-56.14013672	+3332	+14.78320313	+0.03955078	-0.56689453	-55.81054688	-5.91064453	+38.21044922	+3584	+12.30029297	-1.40625000	-2.25439453	+3.80126953	-6.70166016	-33.26660156	+2096
+1457970977.83950000	+14.56347656	-0.29882813	-1.24365234	+10.76660156	+8.02001953	-55.96435547	+3320	+14.77880859	+0.04394531	-0.55810547	-55.87646484	-5.75683594	+38.25439453	+3572	+12.30029297	-1.38867188	-2.23681641	+3.77929688	-6.76757813	-33.13476563	+2092
+1457970977.84369990	+14.56347656	-0.28564453	-1.23046875	+10.76660156	+8.02001953	-55.81054688	+3304	+14.77880859	+0.04833984	-0.54492188	-55.94238281	-5.60302734	+38.32031250	+3564	+12.29589844	-1.36669922	-2.22363281	+3.77929688	-6.81152344	-33.00292969	+2088
+1457970977.85200000	+14.56347656	-0.26806641	-1.19531250	+10.72265625	+7.91015625	-55.52490234	+3284	+14.77441406	+0.05712891	-0.51416016	-56.07421875	-5.40527344	+38.51806641	+3544	+12.29150391	-1.33154297	-2.18847656	+3.71337891	-6.94335938	-32.78320313	+2072
+1457970977.85620000	+14.56347656	-0.25927734	-1.17773438	+10.67871094	+7.82226563	-55.41503906	+3276	+14.77441406	+0.06591797	-0.49658203	-56.14013672	-5.29541016	+38.62792969	+3536	+12.29150391	-1.31835938	-2.17089844	+3.66943359	-7.00927734	-32.69531250	+2068
+1457970977.86030010	+14.56347656	-0.25048828	-1.15576172	+10.65673828	+7.75634766	-55.28320313	+3264	+14.77441406	+0.07031250	-0.48339844	-56.20605469	-5.22949219	+38.71582031	+3528	+12.29150391	-1.30517578	-2.15771484	+3.62548828	-7.05322266	-32.58544922	+2060
+1457970977.86450000	+14.56347656	-0.24169922	-1.13818359	+10.63476563	+7.69042969	-55.19531250	+3252	+14.77441406	+0.07910156	-0.46582031	-56.25000000	-5.14160156	+38.80371094	+3520	+12.29150391	-1.29199219	-2.14453125	+3.55957031	-7.09716797	-32.49755859	+2056
+1457970977.86870000	+14.55908203	-0.23291016	-1.12060547	+10.61279297	+7.66845703	-55.08544922	+3244	+14.77001953	+0.08789063	-0.44384766	-56.29394531	-5.05371094	+38.91357422	+3516	+12.29150391	-1.28320313	-2.13134766	+3.49365234	-7.14111328	-32.40966797	+2048
+1457970977.87280010	+14.55468750	-0.22412109	-1.10742188	+10.59082031	+7.62451172	-54.99755859	+3232	+14.77001953	+0.09228516	-0.42187500	-56.33789063	-5.00976563	+39.04541016	+3508	+12.28710938	-1.27001953	-2.12255859	+3.44970703	-7.14111328	-32.34375000	+2040
+1457970977.87700010	+14.55029297	-0.21972656	-1.09423828	+10.54687500	+7.60253906	-54.88769531	+3224	+14.77001953	+0.10107422	-0.39990234	-56.35986328	-4.94384766	+39.15527344	+3504	+12.28710938	-1.26123047	-2.10937500	+3.38378906	-7.16308594	-32.27783203	+2032
+1457970977.88109990	+14.54589844	-0.21533203	-1.07666016	+10.52490234	+7.53662109	-54.79980469	+3216	+14.76562500	+0.11425781	-0.37792969	-56.40380859	-4.87792969	+39.30908203	+3504	+12.28710938	-1.25244141	-2.09619141	+3.31787109	-7.16308594	-32.21191406	+2024
+1457970977.88949990	+14.54150391	-0.20214844	-1.03710938	+10.50292969	+7.38281250	-54.62402344	+3204	+14.76562500	+0.13183594	-0.32958984	-56.44775391	-4.76806641	+39.57275391	+3500	+12.28271484	-1.23925781	-2.07861328	+3.20800781	-7.18505859	-32.05810547	+2008
+1457970977.89360000	+14.53710938	-0.19775391	-1.01513672	+10.48095703	+7.31689453	-54.53613281	+3204	+14.76562500	+0.14062500	-0.30322266	-56.46972656	-4.72412109	+39.70458984	+3496	+12.28271484	-1.23486328	-2.06542969	+3.12011719	-7.18505859	-31.99218750	+2000
+1457970977.89780000	+14.53271484	-0.18896484	-1.00195313	+10.48095703	+7.29492188	-54.44824219	+3200	+14.76562500	+0.15380859	-0.28564453	-56.46972656	-4.63623047	+39.81445313	+3496	+12.28271484	-1.22607422	-2.05664063	+3.07617188	-7.16308594	-31.92626953	+1992
+1457970977.90200000	+14.52832031	-0.18457031	-0.98876953	+10.48095703	+7.29492188	-54.36035156	+3200	+14.76123047	+0.16259766	-0.26367188	-56.49169922	-4.54833984	+39.90234375	+3496	+12.28271484	-1.22167969	-2.04785156	+3.03222656	-7.14111328	-31.86035156	+1984
+1457970977.90610000	+14.52392578	-0.17578125	-0.97558594	+10.48095703	+7.29492188	-54.25048828	+3200	+14.76123047	+0.17138672	-0.24609375	-56.49169922	-4.43847656	+40.01220703	+3492	+12.28271484	-1.21289063	-2.03906250	+2.98828125	-7.09716797	-31.77246094	+1976
+1457970977.91030000	+14.51953125	-0.17138672	-0.96240234	+10.50292969	+7.31689453	-54.16259766	+3200	+14.76123047	+0.18017578	-0.22851563	-56.49169922	-4.35058594	+40.10009766	+3492	+12.28271484	-1.20410156	-2.03027344	+2.94433594	-7.07519531	-31.70654297	+1968
+1457970977.91450000	+14.51074219	-0.16259766	-0.95361328	+10.52490234	+7.31689453	-54.03076172	+3204	+14.75683594	+0.18896484	-0.21093750	-56.49169922	-4.21875000	+40.18798828	+3492	+12.27832031	-1.19970703	-2.02148438	+2.92236328	-7.05322266	-31.61865234	+1960
+1457970977.91860010	+14.51074219	-0.15820313	-0.94042969	+10.54687500	+7.31689453	-53.92089844	+3208	+14.75683594	+0.19775391	-0.20214844	-56.51367188	-4.08691406	+40.27587891	+3488	+12.27392578	-1.19091797	-2.01269531	+2.90039063	-7.00927734	-31.53076172	+1952
+1457970977.92700000	+14.50634766	-0.14062500	-0.91845703	+10.65673828	+7.38281250	-53.65722656	+3212	+14.75683594	+0.21093750	-0.18017578	-56.46972656	-3.77929688	+40.38574219	+3480	+12.27392578	-1.17333984	-1.99072266	+2.90039063	-6.94335938	-31.33300781	+1940
+1457970977.93109990	+14.50634766	-0.13183594	-0.91406250	+10.70068359	+7.44873047	-53.52539063	+3212	+14.75683594	+0.21093750	-0.18017578	-56.46972656	-3.60351563	+40.42968750	+3476	+12.26953125	-1.16455078	-1.98193359	+2.90039063	-6.89941406	-31.24511719	+1932
+1457970977.93530010	+14.50634766	-0.12304688	-0.90966797	+10.76660156	+7.53662109	-53.37158203	+3212	+14.75683594	+0.21972656	-0.17578125	-56.42578125	-3.42773438	+40.42968750	+3472	+12.26513672	-1.15136719	-1.97314453	+2.94433594	-6.85546875	-31.13525391	+1928
+1457970977.93950010	+14.50634766	-0.11425781	-0.90527344	+10.83251953	+7.64648438	-53.23974609	+3212	+14.75244141	+0.21972656	-0.17578125	-56.38183594	-3.25195313	+40.45166016	+3464	+12.26074219	-1.14257813	-1.96435547	+2.98828125	-6.83349609	-31.04736328	+1920
+1457970977.94359990	+14.50634766	-0.10546875	-0.90527344	+10.87646484	+7.75634766	-53.08593750	+3208	+14.75244141	+0.22412109	-0.18017578	-56.35986328	-3.07617188	+40.42968750	+3460	+12.25634766	-1.12939453	-1.95556641	+3.03222656	-6.76757813	-30.93750000	+1916
+1457970977.94779990	+14.50634766	-0.09667969	-0.90087891	+10.96435547	+7.84423828	-52.93212891	+3204	+14.75244141	+0.22851563	-0.18017578	-56.27197266	-2.92236328	+40.42968750	+3452	+12.25195313	-1.11621094	-1.94677734	+3.07617188	-6.74560547	-30.84960938	+1912
+1457970977.95190000	+14.50634766	-0.08789063	-0.90087891	+11.05224609	+7.91015625	-52.80029297	+3200	+14.75244141	+0.23291016	-0.18457031	-56.20605469	-2.76855469	+40.42968750	+3444	+12.24755859	-1.10742188	-1.93798828	+3.14208984	-6.70166016	-30.76171875	+1908
+1457970977.95610000	+14.50634766	-0.07910156	-0.90087891	+11.11816406	+8.02001953	-52.66845703	+3196	+14.74804688	+0.23291016	-0.18457031	-56.14013672	-2.61474609	+40.40771484	+3440	+12.24316406	-1.09423828	-1.93359375	+3.20800781	-6.65771484	-30.67382813	+1904
+1457970977.96440010	+14.51074219	-0.06591797	-0.89648438	+11.29394531	+8.12988281	-52.42675781	+3176	+14.74804688	+0.23730469	-0.19335938	-55.92041016	-2.41699219	+40.34179688	+3424	+12.23876953	-1.07666016	-1.91601563	+3.31787109	-6.59179688	-30.54199219	+1896
+1457970977.96860000	+14.51074219	-0.06152344	-0.90087891	+11.35986328	+8.23974609	-52.31689453	+3168	+14.74804688	+0.24169922	-0.19775391	-55.78857422	-2.32910156	+40.29785156	+3420	+12.23437500	-1.06787109	-1.91162109	+3.40576172	-6.54785156	-30.47607422	+1892
+1457970977.97280000	+14.51074219	-0.05712891	-0.90087891	+11.42578125	+8.28369141	-52.22900391	+3160	+14.74365234	+0.24609375	-0.19775391	-55.65673828	-2.26318359	+40.27587891	+3412	+12.22998047	-1.05908203	-1.90722656	+3.44970703	-6.52587891	-30.43212891	+1888
+1457970977.97690010	+14.51074219	-0.04833984	-0.90087891	+11.51367188	+8.32763672	-52.14111328	+3152	+14.74365234	+0.25048828	-0.19775391	-55.48095703	-2.24121094	+40.23193359	+3408	+12.22558594	-1.05029297	-1.90283203	+3.51562500	-6.50390625	-30.41015625	+1888
+1457970977.98110010	+14.50634766	-0.04394531	-0.90527344	+11.57958984	+8.37158203	-52.03125000	+3144	+14.73925781	+0.25488281	-0.20214844	-55.30517578	-2.21923828	+40.20996094	+3404	+12.22119141	-1.04589844	-1.90283203	+3.58154297	-6.48193359	-30.36621094	+1884
+1457970977.98530010	+14.50634766	-0.03955078	-0.90527344	+11.66748047	+8.39355469	-51.94335938	+3136	+14.73925781	+0.26367188	-0.19775391	-55.08544922	-2.21923828	+40.18798828	+3400	+12.21679688	-1.04150391	-1.89843750	+3.62548828	-6.45996094	-30.36621094	+1880
+1457970977.98939990	+14.50195313	-0.03515625	-0.90527344	+11.75537109	+8.39355469	-51.87744141	+3132	+14.73925781	+0.26806641	-0.19335938	-54.82177734	-2.26318359	+40.16601563	+3396	+12.21240234	-1.03710938	-1.89843750	+3.66943359	-6.45996094	-30.34423828	+1876
+1457970977.99780010	+14.49316406	-0.02636719	-0.90087891	+11.88720703	+8.37158203	-51.74560547	+3120	+14.73486328	+0.28125000	-0.18017578	-54.14062500	-2.46093750	+40.14404297	+3392	+12.20800781	-1.03271484	-1.89404297	+3.73535156	-6.43798828	-30.34423828	+1868
+1457970978.00190000	+14.48876953	-0.02197266	-0.90087891	+11.95312500	+8.34960938	-51.67968750	+3112	+14.73486328	+0.29443359	-0.17138672	-53.72314453	-2.61474609	+40.14404297	+3392	+12.20361328	-1.02832031	-1.89404297	+3.77929688	-6.43798828	-30.36621094	+1864
+1457970978.00609990	+14.48437500	-0.02197266	-0.90087891	+12.01904297	+8.32763672	-51.61376953	+3108	+14.73046875	+0.30322266	-0.16259766	-53.30566406	-2.76855469	+40.12207031	+3392	+12.20361328	-1.02832031	-1.89843750	+3.80126953	-6.41601563	-30.36621094	+1860
+1457970978.01029990	+14.47998047	-0.01757813	-0.90087891	+12.08496094	+8.32763672	-51.54785156	+3104	+14.73046875	+0.32958984	-0.14501953	-52.38281250	-3.12011719	+40.14404297	+3396	+12.19921875	-1.02832031	-1.89843750	+3.82324219	-6.41601563	-30.38818359	+1856
+1457970978.01440000	+14.47558594	-0.01318359	-0.90087891	+12.15087891	+8.32763672	-51.45996094	+3100	+14.72607422	+0.34277344	-0.12744141	-51.74560547	-3.40576172	+40.18798828	+3396	+12.19921875	-1.02832031	-1.89843750	+3.84521484	-6.41601563	-30.41015625	+1852
+1457970978.01860000	+14.46679688	-0.00878906	-0.90087891	+12.21679688	+8.30566406	-51.39404297	+3096	+14.72607422	+0.35156250	-0.11425781	-51.19628906	-3.66943359	+40.18798828	+3400	+12.19482422	-1.02392578	-1.90283203	+3.86718750	-6.41601563	-30.41015625	+1848
+1457970978.02690010	+14.45800781	-0.00439453	-0.90087891	+12.34863281	+8.26171875	-51.24023438	+3088	+14.72607422	+0.38671875	-0.07910156	-49.65820313	-4.37255859	+40.25390625	+3408	+12.19042969	-1.02392578	-1.90722656	+3.88916016	-6.43798828	-30.45410156	+1840
+1457970978.03110000	+14.44921875	+0.00000000	-0.90087891	+12.41455078	+8.23974609	-51.17431641	+3084	+14.72607422	+0.39990234	-0.07031250	-48.99902344	-4.68017578	+40.23193359	+3408	+12.18603516	-1.02392578	-1.90722656	+3.91113281	-6.43798828	-30.47607422	+1836
+1457970978.03520010	+14.44482422	+0.00000000	-0.90087891	+12.45849609	+8.23974609	-51.08642578	+3080	+14.72607422	+0.41748047	-0.06152344	-48.22998047	-4.98779297	+40.23193359	+3408	+12.18603516	-1.02392578	-1.91162109	+3.93310547	-6.45996094	-30.49804688	+1828
+1457970978.03940010	+14.44042969	+0.00439453	-0.90087891	+12.50244141	+8.26171875	-50.99853516	+3080	+14.72607422	+0.43505859	-0.05273438	-47.50488281	-5.31738281	+40.20996094	+3412	+12.18164063	-1.02392578	-1.91162109	+3.95507813	-6.45996094	-30.52001953	+1824
+1457970978.04360010	+14.43164063	+0.00878906	-0.90527344	+12.54638672	+8.28369141	-50.91064453	+3080	+14.72607422	+0.44824219	-0.04833984	-46.75781250	-5.62500000	+40.14404297	+3412	+12.17724609	-1.01953125	-1.91601563	+3.95507813	-6.48193359	-30.52001953	+1820
+1457970978.04769990	+14.42724609	+0.01318359	-0.90966797	+12.59033203	+8.32763672	-50.82275391	+3080	+14.72167969	+0.46582031	-0.04394531	-45.96679688	-5.93261719	+40.10009766	+3412	+12.17285156	-1.01953125	-1.91601563	+3.99902344	-6.50390625	-30.54199219	+1816
+1457970978.05189990	+14.42285156	+0.01757813	-0.91406250	+12.61230469	+8.39355469	-50.71289063	+3080	+14.72167969	+0.47900391	-0.03955078	-45.21972656	-6.26220703	+40.05615234	+3416	+12.16845703	-1.01513672	-1.92041016	+4.02099609	-6.54785156	-30.54199219	+1812
+1457970978.06020000	+14.41406250	+0.02197266	-0.91845703	+12.63427734	+8.52539063	-50.53710938	+3076	+14.72167969	+0.50537109	-0.03515625	-43.68164063	-6.89941406	+39.88037109	+3412	+12.15527344	-1.01074219	-1.92480469	+4.06494141	-6.63574219	-30.56396484	+1800
+1457970978.06440000	+14.40966797	+0.02197266	-0.92285156	+12.63427734	+8.61328125	-50.44921875	+3072	+14.72607422	+0.51855469	-0.03955078	-42.91259766	-7.18505859	+39.77050781	+3412	+12.14648438	-1.00195313	-1.92919922	+4.10888672	-6.67968750	-30.54199219	+1796
+1457970978.06859990	+14.40527344	+0.02636719	-0.92724609	+12.61230469	+8.72314453	-50.36132813	+3068	+14.72167969	+0.53173828	-0.04394531	-42.12158203	-7.47070313	+39.63867188	+3412	+12.13769531	-0.99755859	-1.92919922	+4.15283203	-6.72363281	-30.52001953	+1792
+1457970978.07270000	+14.40527344	+0.02636719	-0.93603516	+12.59033203	+8.87695313	-50.25146484	+3068	+14.72167969	+0.54492188	-0.04833984	-41.37451172	-7.75634766	+39.50683594	+3412	+12.12890625	-0.98876953	-1.93359375	+4.19677734	-6.76757813	-30.49804688	+1788
+1457970978.07690000	+14.40087891	+0.03076172	-0.94482422	+12.56835938	+9.05273438	-50.16357422	+3064	+14.71728516	+0.55810547	-0.05712891	-40.62744141	-8.02001953	+39.35302734	+3412	+12.12011719	-0.98437500	-1.93359375	+4.24072266	-6.81152344	-30.47607422	+1784
+1457970978.08110000	+14.39648438	+0.03515625	-0.95361328	+12.56835938	+9.20654297	-50.07568359	+3060	+14.71728516	+0.57128906	-0.06152344	-39.88037109	-8.28369141	+39.19921875	+3412	+12.11132813	-0.97558594	-1.93798828	+4.26269531	-6.83349609	-30.43212891	+1780
+1457970978.08520010	+14.39208984	+0.03955078	-0.96240234	+12.54638672	+9.40429688	-49.96582031	+3056	+14.71728516	+0.58007813	-0.06152344	-39.15527344	-8.59130859	+39.08935547	+3408	+12.10253906	-0.96679688	-1.93798828	+4.30664063	-6.87744141	-30.38818359	+1780
+1457970978.09360000	+14.38769531	+0.03955078	-0.97998047	+12.45849609	+9.75585938	-49.81201172	+3048	+14.71289063	+0.61523438	-0.07031250	-37.66113281	-9.18457031	+38.80371094	+3404	+12.08496094	-0.95800781	-1.94238281	+4.37255859	-6.92138672	-30.34423828	+1772
+1457970978.09770010	+14.38769531	+0.03955078	-0.98876953	+12.43652344	+9.93164063	-49.74609375	+3044	+14.70849609	+0.62402344	-0.07470703	-36.95800781	-9.47021484	+38.64990234	+3400	+12.07617188	-0.95361328	-1.94677734	+4.41650391	-6.96533203	-30.32226563	+1772
+1457970978.10190010	+14.38330078	+0.04394531	-0.99755859	+12.41455078	+10.10742188	-49.70214844	+3036	+14.70849609	+0.64599609	-0.07910156	-36.21093750	-9.75585938	+38.49609375	+3400	+12.06738281	-0.94921875	-1.95117188	+4.46044922	-6.98730469	-30.32226563	+1768
+1457970978.10599990	+14.37890625	+0.04394531	-1.01074219	+12.41455078	+10.30517578	-49.68017578	+3032	+14.69970703	+0.66796875	-0.08789063	-35.44189453	-10.06347656	+38.29833984	+3396	+12.06298828	-0.94482422	-1.95556641	+4.50439453	-6.98730469	-30.32226563	+1768
+1457970978.11019990	+14.37011719	+0.04833984	-1.01953125	+12.41455078	+10.48095703	-49.65820313	+3028	+14.69531250	+0.68115234	-0.08349609	-34.76074219	-10.43701172	+38.18847656	+3392	+12.05419922	-0.94042969	-1.96435547	+4.57031250	-7.00927734	-30.32226563	+1764
+1457970978.11439990	+14.36572266	+0.05273438	-1.03271484	+12.43652344	+10.61279297	-49.65820313	+3024	+14.69091797	+0.70312500	-0.07910156	-34.03564453	-10.78857422	+38.05664063	+3388	+12.04541016	-0.93603516	-1.97314453	+4.61425781	-7.03125000	-30.34423828	+1764
+1457970978.11850000	+14.35693359	+0.05273438	-1.04150391	+12.43652344	+10.76660156	-49.65820313	+3016	+14.68212891	+0.72509766	-0.07910156	-33.31054688	-11.14013672	+37.92480469	+3388	+12.03662109	-0.93603516	-1.98193359	+4.65820313	-7.03125000	-30.38818359	+1760
+1457970978.12690000	+14.34375000	+0.06152344	-1.05468750	+12.50244141	+10.92041016	-49.70214844	+3008	+14.67333984	+0.77343750	-0.07031250	-31.90429688	-11.90917969	+37.66113281	+3380	+12.02343750	-0.93603516	-1.99951172	+4.79003906	-7.11914063	-30.49804688	+1756
+1457970978.13100000	+14.33496094	+0.06591797	-1.06787109	+12.52441406	+11.03027344	-49.74609375	+3000	+14.66455078	+0.79980469	-0.07031250	-31.17919922	-12.28271484	+37.48535156	+3380	+12.01904297	-0.94042969	-2.00830078	+4.83398438	-7.14111328	-30.56396484	+1752
+1457970978.13520000	+14.32617188	+0.06591797	-1.07666016	+12.56835938	+11.09619141	-49.81201172	+2996	+14.65576172	+0.81738281	-0.06591797	-30.52001953	-12.67822266	+37.30957031	+3376	+12.01025391	-0.94042969	-2.02148438	+4.94384766	-7.16308594	-30.65185547	+1752
+1457970978.13940000	+14.31738281	+0.07031250	-1.08544922	+12.63427734	+11.16210938	-49.87792969	+2992	+14.64257813	+0.84375000	-0.06591797	-29.81689453	-13.05175781	+37.15576172	+3372	+12.00585938	-0.94482422	-2.03466797	+5.03173828	-7.20703125	-30.76171875	+1748
+1457970978.14350010	+14.30419922	+0.07470703	-1.10302734	+12.70019531	+11.27197266	-49.94384766	+2988	+14.63378906	+0.87011719	-0.06591797	-29.11376953	-13.40332031	+36.97998047	+3368	+11.99707031	-0.94482422	-2.05224609	+5.11962891	-7.22900391	-30.84960938	+1744
+1457970978.15190010	+14.27783203	+0.08349609	-1.12500000	+12.87597656	+11.38183594	-50.09765625	+2980	+14.61181641	+0.91406250	-0.06152344	-27.79541016	-14.19433594	+36.62841797	+3364	+11.97949219	-0.95361328	-2.08300781	+5.36132813	-7.29492188	-31.11328125	+1740
+1457970978.15599990	+14.26904297	+0.08789063	-1.13818359	+12.96386719	+11.44775391	-50.18554688	+2976	+14.59863281	+0.94042969	-0.06591797	-27.11425781	-14.52392578	+36.43066406	+3360	+11.97070313	-0.95800781	-2.10058594	+5.47119141	-7.31689453	-31.24511719	+1736
+1457970978.16020010	+14.25585938	+0.09667969	-1.15576172	+13.11767578	+11.51367188	-50.29541016	+2972	+14.58544922	+0.96240234	-0.07910156	-26.47705078	-14.83154297	+36.18896484	+3360	+11.96191406	-0.96240234	-2.12255859	+5.64697266	-7.36083984	-31.37695313	+1732
+1457970978.16440010	+14.24267578	+0.10107422	-1.17333984	+13.24951172	+11.57958984	-50.40527344	+2968	+14.57226563	+0.98437500	-0.09228516	-25.81787109	-15.11718750	+35.94726563	+3356	+11.95312500	-0.96679688	-2.13574219	+5.80078125	-7.38281250	-31.53076172	+1728
+1457970978.16849990	+14.22949219	+0.10546875	-1.19531250	+13.38134766	+11.66748047	-50.51513672	+2968	+14.55908203	+1.00634766	-0.10986328	-25.13671875	-15.38085938	+35.63964844	+3356	+11.93994141	-0.97119141	-2.15771484	+5.93261719	-7.38281250	-31.66259766	+1724
+1457970978.17269990	+14.21191406	+0.11425781	-1.22607422	+13.60107422	+11.84326172	-50.66894531	+2964	+14.54150391	+1.02392578	-0.13183594	-24.52148438	-15.62255859	+35.35400391	+3352	+11.92675781	-0.97558594	-2.17968750	+6.19628906	-7.36083984	-31.81640625	+1724
+1457970978.17689990	+14.19433594	+0.12304688	-1.25683594	+13.79882813	+11.97509766	-50.80078125	+2964	+14.52392578	+1.04589844	-0.15380859	-23.86230469	-15.86425781	+35.06835938	+3352	+11.91357422	-0.97998047	-2.20166016	+6.37207031	-7.36083984	-31.94824219	+1720
+1457970978.18520000	+14.16357422	+0.14501953	-1.32714844	+14.28222656	+12.34863281	-51.08642578	+2960	+14.48876953	+1.08544922	-0.21972656	-22.58789063	-16.17187500	+34.40917969	+3352	+11.88281250	-0.98437500	-2.24560547	+6.85546875	-7.29492188	-32.23388672	+1712
+1457970978.18930010	+14.15039063	+0.14941406	-1.35791016	+14.50195313	+12.50244141	-51.24023438	+2952	+14.46679688	+1.10742188	-0.25488281	-21.95068359	-16.32568359	+34.07958984	+3348	+11.86523438	-0.99316406	-2.26318359	+7.07519531	-7.27294922	-32.38769531	+1712
+1457970978.19350000	+14.13281250	+0.15820313	-1.39746094	+14.72167969	+12.74414063	-51.41601563	+2948	+14.44482422	+1.12939453	-0.29882813	-21.29150391	-16.41357422	+33.68408203	+3348	+11.84765625	-1.00195313	-2.28955078	+7.31689453	-7.18505859	-32.58544922	+1712
+1457970978.19770000	+14.11962891	+0.17138672	-1.43701172	+15.00732422	+12.96386719	-51.56982422	+2944	+14.42285156	+1.14697266	-0.34716797	-20.67626953	-16.50146484	+33.28857422	+3348	+11.83007813	-0.99755859	-2.31591797	+7.66845703	-7.11914063	-32.73925781	+1708
+1457970978.20180010	+14.10205078	+0.17578125	-1.47656250	+15.27099609	+13.20556641	-51.74560547	+2936	+14.39648438	+1.16894531	-0.39111328	-20.03906250	-16.56738281	+32.89306641	+3344	+11.81250000	-1.01074219	-2.33789063	+7.95410156	-7.03125000	-32.91503906	+1708
+1457970978.20600010	+14.08447266	+0.18457031	-1.52929688	+15.51269531	+13.53515625	-51.92138672	+2932	+14.36572266	+1.19531250	-0.44824219	-19.37988281	-16.58935547	+32.45361328	+3344	+11.79052734	-1.01953125	-2.36865234	+8.26171875	-6.87744141	-33.13476563	+1708
+1457970978.21020010	+14.06250000	+0.19335938	-1.57763672	+15.84228516	+13.79882813	-52.11914063	+2924	+14.33935547	+1.21289063	-0.50097656	-18.78662109	-16.63330078	+32.03613281	+3340	+11.76855469	-1.01953125	-2.39941406	+8.65722656	-6.76757813	-33.31054688	+1704
+1457970978.21849990	+14.01855469	+0.21093750	-1.67871094	+16.43554688	+14.43603516	-52.55859375	+2912	+14.27343750	+1.25683594	-0.61523438	-17.51220703	-16.65527344	+31.15722656	+3336	+11.72460938	-1.04589844	-2.46533203	+9.33837891	-6.43798828	-33.79394531	+1708
+1457970978.22270010	+13.99658203	+0.22412109	-1.73144531	+16.78710938	+14.72167969	-52.77832031	+2904	+14.23828125	+1.27441406	-0.67236328	-16.89697266	-16.67724609	+30.73974609	+3328	+11.69824219	-1.05029297	-2.50048828	+9.79980469	-6.26220703	-34.03564453	+1708
+1457970978.22680000	+13.97021484	+0.22851563	-1.78417969	+17.09472656	+15.00732422	-53.04199219	+2892	+14.20751953	+1.29638672	-0.72949219	-16.28173828	-16.72119141	+30.30029297	+3320	+11.67626953	-1.07226563	-2.53564453	+10.15136719	-6.08642578	-34.32128906	+1708
+1457970978.23099990	+13.93945313	+0.23291016	-1.85009766	+17.42431641	+15.42480469	-53.32763672	+2888	+14.16796875	+1.31835938	-0.79541016	-15.64453125	-16.65527344	+29.79492188	+3316	+11.64990234	-1.08984375	-2.57958984	+10.54687500	-5.82275391	-34.60693359	+1712
+1457970978.23519990	+13.91308594	+0.24169922	-1.91162109	+17.79785156	+15.75439453	-53.59130859	+2880	+14.12841797	+1.34033203	-0.86132813	-15.00732422	-16.65527344	+29.33349609	+3308	+11.61914063	-1.10302734	-2.62353516	+11.03027344	-5.58105469	-34.89257813	+1712
+1457970978.23930000	+13.88232422	+0.24169922	-1.97314453	+18.12744141	+16.08398438	-53.89892578	+2868	+14.08886719	+1.35791016	-0.92285156	-14.39208984	-16.67724609	+28.87207031	+3300	+11.59277344	-1.12939453	-2.66748047	+11.42578125	-5.33935547	-35.20019531	+1716
+1457970978.24350000	+13.84277344	+0.24169922	-2.05224609	+18.47900391	+16.56738281	-54.18457031	+2860	+14.04492188	+1.37988281	-0.99316406	-13.75488281	-16.58935547	+28.36669922	+3292	+11.56201172	-1.15136719	-2.72021484	+11.84326172	-4.98779297	-35.52978516	+1716
+1457970978.25180010	+13.76806641	+0.25048828	-2.17968750	+19.27001953	+17.18261719	-54.79980469	+2844	+13.96142578	+1.41064453	-1.12500000	-12.52441406	-16.61132813	+27.44384766	+3268	+11.49609375	-1.20410156	-2.81689453	+12.72216797	-4.39453125	-36.18896484	+1724
+1457970978.25600000	+13.72851563	+0.24609375	-2.25878906	+19.64355469	+17.60009766	-55.10742188	+2836	+13.91308594	+1.42382813	-1.19970703	-11.90917969	-16.50146484	+26.93847656	+3260	+11.46533203	-1.23486328	-2.86962891	+13.13964844	-4.02099609	-36.54052734	+1724
+1457970978.26009990	+13.68896484	+0.25048828	-2.33349609	+20.12695313	+17.90771484	-55.41503906	+2824	+13.86914063	+1.44140625	-1.27001953	-11.25000000	-16.45751953	+26.47705078	+3248	+11.43017578	-1.26123047	-2.92675781	+13.62304688	-3.69140625	-36.89208984	+1728
+1457970978.26430010	+13.64941406	+0.24169922	-2.39941406	+20.50048828	+18.21533203	-55.72265625	+2816	+13.82519531	+1.44580078	-1.34033203	-10.65673828	-16.41357422	+26.01562500	+3232	+11.39501953	-1.30078125	-2.97949219	+14.04052734	-3.33984375	-37.24365234	+1728
+1457970978.26850010	+13.60546875	+0.22851563	-2.48730469	+20.89599609	+18.65478516	-56.00830078	+2808	+13.77246094	+1.45458984	-1.42822266	-10.04150391	-16.23779297	+25.51025391	+3220	+11.35986328	-1.34033203	-3.03662109	+14.45800781	-2.92236328	-37.57324219	+1732
+1457970978.27259990	+13.55712891	+0.22851563	-2.56640625	+21.40136719	+18.96240234	-56.29394531	+2796	+13.72412109	+1.46337891	-1.50732422	-9.42626953	-16.10595703	+25.02685547	+3208	+11.32031250	-1.37109375	-3.09814453	+14.94140625	-2.52685547	-37.92480469	+1736
+1457970978.28099990	+13.46484375	+0.19775391	-2.73339844	+22.28027344	+19.66552734	-56.79931641	+2780	+13.62304688	+1.45458984	-1.67871094	-8.30566406	-15.75439453	+24.08203125	+3176	+11.24560547	-1.45458984	-3.21679688	+15.77636719	-1.69189453	-38.58398438	+1744
+1457970978.28510000	+13.41650391	+0.19335938	-2.81250000	+22.82958984	+19.92919922	-57.04101563	+2768	+13.57031250	+1.45458984	-1.76660156	-7.71240234	-15.57861328	+23.64257813	+3160	+11.20166016	-1.49414063	-3.27392578	+16.21582031	-1.31835938	-38.93554688	+1744
+1457970978.28930000	+13.36816406	+0.17138672	-2.88720703	+23.26904297	+20.17089844	-57.28271484	+2760	+13.51757813	+1.44140625	-1.85009766	-7.22900391	-15.42480469	+23.20312500	+3144	+11.16210938	-1.54248047	-3.33544922	+16.61132813	-0.90087891	-39.26513672	+1748
+1457970978.29349990	+13.31982422	+0.14941406	-2.97949219	+23.75244141	+20.52246094	-57.50244141	+2752	+13.46484375	+1.42822266	-1.95117188	-6.72363281	-15.11718750	+22.71972656	+3128	+11.12255859	-1.59082031	-3.39697266	+17.00683594	-0.48339844	-39.59472656	+1752
+1457970978.29760000	+13.27148438	+0.13623047	-3.06298828	+24.30175781	+20.80810547	-57.70019531	+2740	+13.41210938	+1.41503906	-2.04785156	-6.19628906	-14.85351563	+22.30224609	+3112	+11.07861328	-1.63476563	-3.45410156	+17.42431641	-0.08789063	-39.90234375	+1752
+1457970978.30180000	+13.22314453	+0.10546875	-3.14648438	+24.76318359	+21.09375000	-57.89794922	+2732	+13.35937500	+1.38867188	-2.14453125	-5.73486328	-14.58984375	+21.86279297	+3096	+11.03466797	-1.68750000	-3.51562500	+17.79785156	+0.30761719	-40.20996094	+1756
+1457970978.30600000	+13.17480469	+0.07470703	-3.23876953	+25.24658203	+21.44531250	-58.07373047	+2724	+13.30224609	+1.36669922	-2.25439453	-5.27343750	-14.21630859	+21.37939453	+3080	+10.99511719	-1.74023438	-3.57714844	+18.19335938	+0.72509766	-40.51757813	+1760
+1457970978.31430010	+13.07373047	+0.01318359	-3.41455078	+26.19140625	+21.97265625	-58.42529297	+2704	+13.18798828	+1.30517578	-2.45214844	-4.46044922	-13.66699219	+20.52246094	+3048	+10.90283203	-1.84570313	-3.69580078	+18.94042969	+1.51611328	-41.13281250	+1764
+1457970978.31850000	+13.02539063	-0.02197266	-3.50244141	+26.65283203	+22.25830078	-58.60107422	+2696	+13.13085938	+1.26562500	-2.56640625	-4.08691406	-13.29345703	+20.06103516	+3036	+10.86328125	-1.90283203	-3.75732422	+19.31396484	+1.88964844	-41.46240234	+1764
+1457970978.32259990	+12.97265625	-0.05273438	-3.59033203	+27.13623047	+22.50000000	-58.77685547	+2684	+13.07373047	+1.23486328	-2.66748047	-3.69140625	-13.02978516	+19.64355469	+3016	+10.81933594	-1.95996094	-3.81005859	+19.66552734	+2.21923828	-41.79199219	+1764
+1457970978.32680010	+12.92431641	-0.10546875	-3.67382813	+27.50976563	+22.78564453	-58.99658203	+2676	+13.01660156	+1.18652344	-2.76416016	-3.38378906	-12.76611328	+19.20410156	+3000	+10.77539063	-2.02587891	-3.87158203	+19.97314453	+2.59277344	-42.12158203	+1768
+1457970978.33100010	+12.87597656	-0.14941406	-3.76611328	+27.90527344	+23.09326172	-59.19433594	+2664	+12.95947266	+1.13818359	-2.87402344	-3.03222656	-12.41455078	+18.72070313	+2980	+10.73583984	-2.08740234	-3.92871094	+20.32470703	+2.94433594	-42.47314453	+1768
+1457970978.33509990	+12.82324219	-0.19335938	-3.85400391	+28.30078125	+23.37890625	-59.43603516	+2652	+12.90234375	+1.09863281	-2.97509766	-2.65869141	-12.19482422	+18.28125000	+2960	+10.68750000	-2.15332031	-3.98583984	+20.65429688	+3.29589844	-42.84667969	+1768
+1457970978.33929990	+12.77050781	-0.25488281	-3.94189453	+28.60839844	+23.66455078	-59.67773438	+2644	+12.84082031	+1.04150391	-3.07177734	-2.37304688	-11.97509766	+17.81982422	+2940	+10.63916016	-2.22802734	-4.04736328	+20.93994141	+3.64746094	-43.17626953	+1768
+1457970978.34760000	+12.66503906	-0.36035156	-4.11328125	+29.26757813	+24.21386719	-60.20507813	+2620	+12.71777344	+0.94042969	-3.27392578	-1.69189453	-11.53564453	+16.85302734	+2900	+10.55126953	-2.36865234	-4.16162109	+21.57714844	+4.30664063	-43.94531250	+1768
+1457970978.35180000	+12.60791016	-0.42626953	-4.19677734	+29.50927734	+24.49951172	-60.49072266	+2612	+12.65625000	+0.87451172	-3.36181641	-1.45019531	-11.40380859	+16.36962891	+2880	+10.50292969	-2.44775391	-4.22314453	+21.81884766	+4.63623047	-44.31884766	+1768
+1457970978.35590000	+12.55517578	-0.48779297	-4.28027344	+29.77294922	+24.76318359	-60.82031250	+2600	+12.59472656	+0.81298828	-3.45849609	-1.14257813	-11.18408203	+15.82031250	+2860	+10.46337891	-2.52685547	-4.27587891	+22.12646484	+4.94384766	-44.73632813	+1768
+1457970978.36010000	+12.49804688	-0.54931641	-4.35937500	+30.03662109	+25.02685547	-61.14990234	+2588	+12.53320313	+0.76025391	-3.54638672	-0.76904297	-11.11816406	+15.35888672	+2836	+10.41064453	-2.61035156	-4.33300781	+22.39013672	+5.29541016	-45.15380859	+1768
+1457970978.36430000	+12.44091797	-0.62402344	-4.43847656	+30.21240234	+25.29052734	-61.50146484	+2576	+12.47167969	+0.68994141	-3.62988281	-0.48339844	-11.03027344	+14.83154297	+2812	+10.36230469	-2.69824219	-4.39453125	+22.65380859	+5.62500000	-45.54931641	+1772
+1457970978.36840010	+12.38818359	-0.69433594	-4.51757813	+30.41015625	+25.57617188	-61.85302734	+2560	+12.40576172	+0.62402344	-3.72656250	-0.15380859	-10.87646484	+14.28222656	+2792	+10.31835938	-2.78173828	-4.45166016	+22.91748047	+5.93261719	-45.96679688	+1768
+1457970978.37260010	+12.32666016	-0.76464844	-4.59667969	+30.62988281	+25.81787109	-62.22656250	+2548	+12.33984375	+0.56689453	-3.80566406	+0.26367188	-10.81054688	+13.77685547	+2768	+10.26123047	-2.87402344	-4.50878906	+23.15917969	+6.28417969	-46.38427734	+1772
+1457970978.38089990	+12.20800781	-0.91845703	-4.74609375	+30.95947266	+26.30126953	-62.92968750	+2520	+12.21240234	+0.42187500	-3.97265625	+0.87890625	-10.65673828	+12.70019531	+2728	+10.16015625	-3.05419922	-4.61865234	+23.66455078	+6.89941406	-47.17529297	+1772
+1457970978.38509990	+12.14648438	-0.98876953	-4.81640625	+31.15722656	+26.49902344	-63.30322266	+2504	+12.14208984	+0.36035156	-4.05175781	+1.29638672	-10.63476563	+12.19482422	+2704	+10.10302734	-3.14648438	-4.67578125	+23.88427734	+7.25097656	-47.59277344	+1776
+1457970978.38930010	+12.08496094	-1.07226563	-4.88671875	+31.28906250	+26.71875000	-63.65478516	+2492	+12.07617188	+0.28125000	-4.12646484	+1.60400391	-10.59082031	+11.66748047	+2684	+10.05029297	-3.24316406	-4.73291016	+24.12597656	+7.58056641	-47.96630859	+1780
+1457970978.39340000	+12.02783203	-1.15576172	-4.95703125	+31.42089844	+26.89453125	-64.05029297	+2476	+12.01464844	+0.20654297	-4.20556641	+1.95556641	-10.52490234	+11.11816406	+2664	+10.00195313	-3.33544922	-4.77685547	+24.36767578	+7.82226563	-48.38378906	+1780
+1457970978.39759990	+11.96630859	-1.23046875	-5.02294922	+31.64062500	+27.07031250	-64.42382813	+2460	+11.94433594	+0.14062500	-4.28027344	+2.39501953	-10.45898438	+10.61279297	+2640	+9.94482422	-3.43652344	-4.82958984	+24.54345703	+8.17382813	-48.77929688	+1784
+1457970978.40179990	+11.90478516	-1.31835938	-5.08886719	+31.77246094	+27.24609375	-64.73144531	+2444	+11.87402344	+0.06152344	-4.35498047	+2.70263672	-10.37109375	+10.08544922	+2624	+9.88769531	-3.52880859	-4.88232422	+24.78515625	+8.48144531	-49.10888672	+1788
+1457970978.40590000	+11.84765625	-1.40185547	-5.15478516	+31.92626953	+27.37792969	-65.10498047	+2428	+11.80810547	-0.01757813	-4.42968750	+3.07617188	-10.28320313	+9.58007813	+2604	+9.83935547	-3.62548828	-4.92187500	+25.00488281	+8.70117188	-49.50439453	+1788
+1457970978.41420010	+11.72021484	-1.57324219	-5.27783203	+32.32177734	+27.59765625	-65.67626953	+2396	+11.66748047	-0.17578125	-4.57470703	+3.75732422	-10.10742188	+8.61328125	+2564	+9.72509766	-3.82324219	-5.01416016	+25.42236328	+9.27246094	-50.16357422	+1796
+1457970978.41840000	+11.66308594	-1.66113281	-5.33056641	+32.47558594	+27.61962891	-66.02783203	+2380	+11.60156250	-0.26367188	-4.64501953	+4.08691406	-10.04150391	+8.10791016	+2544	+9.67675781	-3.91992188	-5.04931641	+25.62011719	+9.42626953	-50.55908203	+1796
+1457970978.42260000	+11.60156250	-1.74462891	-5.38330078	+32.73925781	+27.64160156	-66.31347656	+2360	+11.53125000	-0.33837891	-4.71093750	+4.46044922	-9.95361328	+7.66845703	+2524	+9.61962891	-4.02099609	-5.08886719	+25.77392578	+9.68994141	-50.91064453	+1796
+1457970978.42670010	+11.54443359	-1.83691406	-5.44042969	+32.93701172	+27.64160156	-66.57714844	+2348	+11.46093750	-0.43066406	-4.78125000	+4.74609375	-9.82177734	+7.20703125	+2508	+9.56689453	-4.11328125	-5.12841797	+25.99365234	+9.88769531	-51.19628906	+1796
+1457970978.43090010	+11.48730469	-1.92919922	-5.48437500	+33.13476563	+27.59765625	-66.88476563	+2328	+11.39501953	-0.51855469	-4.84716797	+5.05371094	-9.73388672	+6.74560547	+2488	+9.51855469	-4.20996094	-5.15478516	+26.19140625	+10.01953125	-51.56982422	+1792
+1457970978.43510010	+11.42578125	-2.01269531	-5.53271484	+33.39843750	+27.55371094	-67.12646484	+2312	+11.32031250	-0.59765625	-4.91308594	+5.42724609	-9.60205078	+6.30615234	+2464	+9.46582031	-4.31542969	-5.18554688	+26.34521484	+10.21728516	-51.89941406	+1792
+1457970978.43919990	+11.36865234	-2.10498047	-5.58544922	+33.61816406	+27.48779297	-67.32421875	+2296	+11.25000000	-0.68994141	-4.97900391	+5.66894531	-9.47021484	+5.88867188	+2448	+9.41308594	-4.40771484	-5.22070313	+26.56494141	+10.39306641	-52.16308594	+1792
+1457970978.44759990	+11.25439453	-2.28515625	-5.66015625	+34.10156250	+27.18017578	-67.82958984	+2256	+11.11376953	-0.86572266	-5.09326172	+6.28417969	-9.27246094	+5.07568359	+2404	+9.31640625	-4.60986328	-5.26904297	+26.87255859	+10.61279297	-52.82226563	+1780
+1457970978.45170000	+11.19726563	-2.37744141	-5.70410156	+34.34326172	+27.00439453	-68.02734375	+2240	+11.04345703	-0.96240234	-5.15039063	+6.52587891	-9.16259766	+4.70214844	+2384	+9.26806641	-4.70214844	-5.29980469	+27.07031250	+10.74462891	-53.08593750	+1776
+1457970978.45590000	+11.14453125	-2.46972656	-5.72607422	+34.54101563	+26.74072266	-68.31298828	+2216	+10.97753906	-1.05468750	-5.19873047	+6.78955078	-9.11865234	+4.28466797	+2360	+9.21972656	-4.80322266	-5.31298828	+27.22412109	+10.76660156	-53.43750000	+1764
+1457970978.46009990	+11.08740234	-2.56201172	-5.76123047	+34.76074219	+26.54296875	-68.53271484	+2196	+10.91162109	-1.14257813	-5.24707031	+7.09716797	-9.00878906	+3.93310547	+2336	+9.16699219	-4.90869141	-5.33496094	+27.33398438	+10.89843750	-53.72314453	+1760
+1457970978.46420000	+11.03027344	-2.65429688	-5.79199219	+35.00244141	+26.30126953	-68.73046875	+2176	+10.84570313	-1.23925781	-5.29980469	+7.33886719	-8.89892578	+3.60351563	+2312	+9.11865234	-5.00537109	-5.36132813	+27.48779297	+10.98632813	-53.98681641	+1752
+1457970978.46840000	+10.98193359	-2.74218750	-5.80957031	+35.17822266	+25.99365234	-69.01611328	+2152	+10.77978516	-1.33154297	-5.33496094	+7.60253906	-8.87695313	+3.22998047	+2284	+9.07470703	-5.10205078	-5.37451172	+27.64160156	+11.03027344	-54.27246094	+1744
+1457970978.47260000	+10.92480469	-2.83886719	-5.83154297	+35.33203125	+25.77392578	-69.23583984	+2132	+10.71386719	-1.41943359	-5.37890625	+7.88818359	-8.78906250	+2.92236328	+2260	+9.01757813	-5.20751953	-5.39208984	+27.70751953	+11.14013672	-54.53613281	+1736
+1457970978.48090000	+10.81933594	-3.01904297	-5.85791016	+35.61767578	+25.15869141	-69.71923828	+2088	+10.59082031	-1.60400391	-5.44482422	+8.34960938	-8.70117188	+2.28515625	+2204	+8.92089844	-5.40527344	-5.41845703	+27.97119141	+11.25000000	-55.01953125	+1720
+1457970978.48510000	+10.76220703	-3.12011719	-5.87109375	+35.66162109	+24.93896484	-69.96093750	+2068	+10.52490234	-1.69189453	-5.47558594	+8.59130859	-8.63525391	+2.02148438	+2176	+8.86376953	-5.51074219	-5.43164063	+28.01513672	+11.33789063	-55.26123047	+1712
+1457970978.48920010	+10.70947266	-3.20800781	-5.88867188	+35.79345703	+24.67529297	-70.15869141	+2048	+10.46337891	-1.78417969	-5.50634766	+8.78906250	-8.54736328	+1.75781250	+2152	+8.81103516	-5.60742188	-5.44921875	+28.12500000	+11.42578125	-55.43701172	+1708
+1457970978.49340010	+10.66552734	-3.29589844	-5.88427734	+35.85937500	+24.34570313	-70.48828125	+2024	+10.41064453	-1.87646484	-5.52392578	+9.00878906	-8.59130859	+1.47216797	+2124	+8.75830078	-5.70849609	-5.45361328	+28.19091797	+11.46972656	-55.70068359	+1700
+1457970978.49749990	+10.61279297	-3.39697266	-5.88867188	+35.83740234	+24.16992188	-70.72998047	+2008	+10.34912109	-1.96435547	-5.54589844	+9.22851563	-8.52539063	+1.23046875	+2100	+8.70117188	-5.81396484	-5.46240234	+28.19091797	+11.57958984	-55.87646484	+1696
+1457970978.50169990	+10.56005859	-3.48486328	-5.90185547	+35.90332031	+23.95019531	-70.92773438	+1992	+10.29199219	-2.05664063	-5.57226563	+9.40429688	-8.48144531	+1.03271484	+2080	+8.64843750	-5.91064453	-5.47558594	+28.27880859	+11.66748047	-56.03027344	+1692
+1457970978.51000000	+10.45898438	-3.66943359	-5.89306641	+35.83740234	+23.51074219	-71.45507813	+1964	+10.17773438	-2.23242188	-5.59423828	+9.77783203	-8.45947266	+0.59326172	+2036	+8.53857422	-6.11279297	-5.47998047	+28.32275391	+11.79931641	-56.38183594	+1688
+1457970978.51420000	+10.41064453	-3.76171875	-5.89746094	+35.81542969	+23.33496094	-71.65283203	+1952	+10.12500000	-2.32470703	-5.60742188	+9.93164063	-8.43750000	+0.41748047	+2016	+8.48583984	-6.20507813	-5.48876953	+28.38867188	+11.86523438	-56.51367188	+1684
+1457970978.51840000	+10.36669922	-3.84960938	-5.88427734	+35.79345703	+23.11523438	-71.93847656	+1940	+10.07226563	-2.41259766	-5.61181641	+10.08544922	-8.45947266	+0.19775391	+1996	+8.43310547	-6.30175781	-5.48437500	+28.43261719	+11.88720703	-56.68945313	+1688
+1457970978.52250000	+10.31835938	-3.94189453	-5.87988281	+35.72753906	+22.96142578	-72.15820313	+1932	+10.01513672	-2.50048828	-5.61621094	+10.23925781	-8.45947266	+0.04394531	+1980	+8.38037109	-6.40283203	-5.47998047	+28.41064453	+11.95312500	-56.84326172	+1688
+1457970978.52670000	+10.27001953	-4.02978516	-5.87548828	+35.70556641	+22.80761719	-72.35595703	+1924	+9.96240234	-2.59277344	-5.62500000	+10.34912109	-8.45947266	-0.10986328	+1960	+8.32763672	-6.49511719	-5.47998047	+28.47656250	+11.99707031	-56.95312500	+1688
+1457970978.53090000	+10.22607422	-4.11767578	-5.86230469	+35.66162109	+22.63183594	-72.59765625	+1916	+9.90966797	-2.68066406	-5.62500000	+10.50292969	-8.48144531	-0.28564453	+1944	+8.27929688	-6.59179688	-5.47119141	+28.52050781	+12.01904297	-57.12890625	+1692
+1457970978.53500010	+10.17773438	-4.20996094	-5.85791016	+35.61767578	+22.52197266	-72.77343750	+1908	+9.85693359	-2.76416016	-5.62500000	+10.65673828	-8.48144531	-0.41748047	+1928	+8.22656250	-6.68847656	-5.46679688	+28.54248047	+12.06298828	-57.23876953	+1696
+1457970978.54340000	+10.08544922	-4.38574219	-5.83593750	+35.55175781	+22.21435547	-73.16894531	+1896	+9.75146484	-2.93994141	-5.62060547	+10.85449219	-8.50341797	-0.68115234	+1896	+8.13427734	-6.86865234	-5.44482422	+28.69628906	+12.01904297	-57.48046875	+1704
+1457970978.54749990	+10.04150391	-4.46923828	-5.82275391	+35.57373047	+22.06054688	-73.32275391	+1892	+9.69873047	-3.02343750	-5.61621094	+10.98632813	-8.52539063	-0.79101563	+1880	+8.09033203	-6.96093750	-5.43164063	+28.74023438	+11.99707031	-57.61230469	+1708
+1457970978.55170010	+9.99316406	-4.55712891	-5.80957031	+35.57373047	+21.92871094	-73.45458984	+1888	+9.64160156	-3.11132813	-5.61181641	+11.09619141	-8.54736328	-0.87890625	+1864	+8.04638672	-7.04443359	-5.42285156	+28.87207031	+11.95312500	-57.70019531	+1708
+1457970978.55590010	+9.94921875	-4.64062500	-5.78759766	+35.57373047	+21.75292969	-73.65234375	+1884	+9.59326172	-3.19921875	-5.59863281	+11.20605469	-8.59130859	-1.01074219	+1848	+8.00244141	-7.13232422	-5.40087891	+28.95996094	+11.88720703	-57.85400391	+1708
+1457970978.55999990	+9.90527344	-4.72412109	-5.77001953	+35.61767578	+21.59912109	-73.76220703	+1880	+9.54052734	-3.27832031	-5.58984375	+11.33789063	-8.61328125	-1.09863281	+1832	+7.96289063	-7.22021484	-5.37890625	+29.02587891	+11.82128906	-57.98583984	+1712
+1457970978.56419990	+9.86572266	-4.80761719	-5.75683594	+35.68359375	+21.44531250	-73.87207031	+1876	+9.48779297	-3.36181641	-5.58105469	+11.44775391	-8.63525391	-1.16455078	+1816	+7.92773438	-7.30371094	-5.36572266	+29.17968750	+11.75537109	-58.07373047	+1708
+1457970978.57250000	+9.77343750	-4.97021484	-5.70849609	+35.77148438	+21.11572266	-74.06982422	+1868	+9.38232422	-3.52001953	-5.54589844	+11.66748047	-8.70117188	-1.31835938	+1788	+7.84863281	-7.47070313	-5.31738281	+29.39941406	+11.57958984	-58.27148438	+1708
+1457970978.57670000	+9.73388672	-5.04492188	-5.69091797	+35.88134766	+20.96191406	-74.13574219	+1860	+9.33398438	-3.59912109	-5.53271484	+11.77734375	-8.70117188	-1.36230469	+1772	+7.81347656	-7.54980469	-5.29541016	+29.55322266	+11.51367188	-58.33740234	+1700
+1457970978.58080010	+9.68994141	-5.12402344	-5.66015625	+35.92529297	+20.78613281	-74.24560547	+1860	+9.28564453	-3.67822266	-5.50634766	+11.86523438	-8.78906250	-1.42822266	+1760	+7.77392578	-7.62890625	-5.26464844	+29.66308594	+11.40380859	-58.42529297	+1696
+1457970978.58500000	+9.64599609	-5.19873047	-5.63378906	+36.01318359	+20.61035156	-74.28955078	+1856	+9.23730469	-3.75292969	-5.48437500	+11.93115234	-8.81103516	-1.45019531	+1744	+7.73876953	-7.71240234	-5.23828125	+29.75097656	+11.29394531	-58.53515625	+1692
+1457970978.58920000	+9.60644531	-5.27343750	-5.60742188	+36.14501953	+20.45654297	-74.28955078	+1848	+9.18896484	-3.82763672	-5.46240234	+12.04101563	-8.81103516	-1.47216797	+1732	+7.70361328	-7.79150391	-5.21191406	+29.88281250	+11.25000000	-58.55712891	+1684
+1457970978.59330010	+9.56689453	-5.34375000	-5.56787109	+36.23291016	+20.25878906	-74.37744141	+1844	+9.14501953	-3.89794922	-5.43164063	+12.12890625	-8.87695313	-1.53808594	+1724	+7.66406250	-7.86621094	-5.17675781	+29.99267578	+11.16210938	-58.62304688	+1680
+1457970978.60170010	+9.48779297	-5.48876953	-5.51074219	+36.43066406	+19.99511719	-74.31152344	+1832	+9.05712891	-4.03857422	-5.37890625	+12.26074219	-8.85498047	-1.49414063	+1700	+7.58935547	-8.02001953	-5.11962891	+30.16845703	+11.07421875	-58.64501953	+1664
+1457970978.60579990	+9.44824219	-5.55468750	-5.47119141	+36.54052734	+19.81933594	-74.33349609	+1832	+9.01757813	-4.10888672	-5.33935547	+12.32666016	-8.92089844	-1.51611328	+1692	+7.54980469	-8.09472656	-5.08447266	+30.23437500	+11.03027344	-58.62304688	+1660
+1457970978.60999990	+9.40869141	-5.62500000	-5.43164063	+36.60644531	+19.66552734	-74.28955078	+1828	+8.97802734	-4.17919922	-5.30859375	+12.34863281	-8.89892578	-1.49414063	+1684	+7.51025391	-8.16943359	-5.05371094	+30.27832031	+10.98632813	-58.57910156	+1652
+1457970978.61420010	+9.37353516	-5.68652344	-5.40087891	+36.76025391	+19.53369141	-74.20166016	+1820	+8.93847656	-4.24072266	-5.27783203	+12.39257813	-8.87695313	-1.45019531	+1676	+7.47070313	-8.23974609	-5.02294922	+30.34423828	+10.98632813	-58.49121094	+1644
+1457970978.61830000	+9.33837891	-5.75244141	-5.35253906	+36.84814453	+19.37988281	-74.20166016	+1820	+8.90332031	-4.30664063	-5.23388672	+12.43652344	-8.94287109	-1.45019531	+1672	+7.42675781	-8.31005859	-4.98779297	+30.38818359	+10.96435547	-58.44726563	+1640
+1457970978.62249990	+9.29882813	-5.81396484	-5.30859375	+36.93603516	+19.24804688	-74.11376953	+1820	+8.86376953	-4.37255859	-5.19433594	+12.43652344	-8.92089844	-1.40625000	+1668	+7.39160156	-8.38037109	-4.94824219	+30.41015625	+10.94238281	-58.38134766	+1640
+1457970978.62669990	+9.26806641	-5.87548828	-5.27343750	+37.08984375	+19.13818359	-74.00390625	+1816	+8.83300781	-4.43408203	-5.15917969	+12.48046875	-8.89892578	-1.31835938	+1660	+7.35205078	-8.44628906	-4.91308594	+30.45410156	+10.96435547	-58.24951172	+1632
+1457970978.63500000	+9.20214844	-5.99414063	-5.17675781	+37.30957031	+18.87451172	-73.82812500	+1816	+8.76708984	-4.55273438	-5.06250000	+12.50244141	-8.92089844	-1.20849609	+1656	+7.27294922	-8.58251953	-4.83837891	+30.47607422	+10.98632813	-58.00781250	+1632
+1457970978.63920000	+9.17138672	-6.04687500	-5.13720703	+37.46337891	+18.76464844	-73.67431641	+1816	+8.73632813	-4.61425781	-5.01855469	+12.52441406	-8.89892578	-1.12060547	+1652	+7.23339844	-8.64404297	-4.80322266	+30.52001953	+10.98632813	-57.81005859	+1628
+1457970978.64330010	+9.14062500	-6.10400391	-5.08007813	+37.57324219	+18.61083984	-73.60839844	+1820	+8.70556641	-4.67138672	-4.96582031	+12.52441406	-8.92089844	-1.05468750	+1652	+7.19824219	-8.70556641	-4.75927734	+30.54199219	+10.96435547	-57.65625000	+1628
+1457970978.64750000	+9.10986328	-6.15673828	-5.03173828	+37.70507813	+18.45703125	-73.47656250	+1820	+8.67480469	-4.72412109	-4.91308594	+12.52441406	-8.94287109	-0.92285156	+1652	+7.16308594	-8.76708984	-4.71533203	+30.56396484	+10.94238281	-57.50244141	+1628
+1457970978.65159990	+9.07910156	-6.20947266	-4.97900391	+37.85888672	+18.32519531	-73.32275391	+1820	+8.64404297	-4.78125000	-4.86474609	+12.54638672	-8.94287109	-0.81298828	+1652	+7.12792969	-8.82421875	-4.67578125	+30.62988281	+10.92041016	-57.28271484	+1624
+1457970978.65580010	+9.05273438	-6.26220703	-4.92187500	+37.96875000	+18.17138672	-73.23486328	+1828	+8.61767578	-4.83398438	-4.80322266	+12.52441406	-8.98681641	-0.72509766	+1656	+7.09716797	-8.88134766	-4.62304688	+30.65185547	+10.87646484	-57.15087891	+1628
+1457970978.66000010	+9.02636719	-6.31054688	-4.86474609	+38.12255859	+18.01757813	-73.08105469	+1828	+8.59130859	-4.88671875	-4.74609375	+12.52441406	-9.03076172	-0.54931641	+1656	+7.07080078	-8.93847656	-4.57470703	+30.69580078	+10.78857422	-56.99707031	+1628
+1457970978.66829990	+8.97802734	-6.40722656	-4.74609375	+38.40820313	+17.66601563	-72.79541016	+1832	+8.53857422	-4.98779297	-4.62304688	+12.50244141	-9.14062500	-0.26367188	+1660	+7.02246094	-9.04394531	-4.46923828	+30.84960938	+10.59082031	-56.64550781	+1628
+1457970978.67249990	+8.95166016	-6.45117188	-4.68896484	+38.54003906	+17.46826172	-72.64160156	+1836	+8.51220703	-5.03613281	-4.56152344	+12.48046875	-9.22851563	-0.06591797	+1660	+7.00048828	-9.09667969	-4.41650391	+30.93750000	+10.45898438	-56.44775391	+1624
+1457970978.67660000	+8.92968750	-6.49072266	-4.62744141	+38.71582031	+17.24853516	-72.46582031	+1836	+8.49023438	-5.08007813	-4.50000000	+12.45849609	-9.27246094	+0.15380859	+1660	+6.98291016	-9.14062500	-4.36376953	+31.06933594	+10.28320313	-56.25000000	+1620
+1457970978.68080000	+8.90771484	-6.53466797	-4.55712891	+38.82568359	+17.00683594	-72.37792969	+1840	+8.46826172	-5.12402344	-4.42529297	+12.41455078	-9.44824219	+0.30761719	+1668	+6.96533203	-9.18896484	-4.30224609	+31.15722656	+10.08544922	-56.11816406	+1620
+1457970978.68499990	+8.89013672	-6.57861328	-4.48681641	+38.95751953	+16.76513672	-72.22412109	+1840	+8.44628906	-5.17236328	-4.35498047	+12.34863281	-9.55810547	+0.54931641	+1668	+6.95214844	-9.23291016	-4.24072266	+31.28906250	+9.86572266	-55.98632813	+1616
+1457970978.68910000	+8.87255859	-6.61376953	-4.42529297	+39.11132813	+16.52343750	-72.04833984	+1836	+8.42871094	-5.20751953	-4.28906250	+12.32666016	-9.64599609	+0.81298828	+1664	+6.94335938	-9.27246094	-4.17919922	+31.42089844	+9.66796875	-55.83251953	+1608
+1457970978.69750000	+8.83740234	-6.68847656	-4.27587891	+39.30908203	+15.97412109	-71.82861328	+1836	+8.39355469	-5.29541016	-4.13085938	+12.12890625	-10.01953125	+1.25244141	+1668	+6.92138672	-9.35595703	-4.04736328	+31.66259766	+9.14062500	-55.56884766	+1596
+1457970978.70160010	+8.82421875	-6.71923828	-4.20556641	+39.48486328	+15.71044922	-71.65283203	+1832	+8.37597656	-5.32617188	-4.06054688	+12.06298828	-10.12939453	+1.56005859	+1664	+6.91699219	-9.39111328	-3.98144531	+31.81640625	+8.89892578	-55.39306641	+1588
+1457970978.70580010	+8.81103516	-6.75000000	-4.12207031	+39.59472656	+15.38085938	-71.56494141	+1832	+8.36718750	-5.36572266	-3.96826172	+11.99707031	-10.39306641	+1.75781250	+1664	+6.90820313	-9.42626953	-3.91552734	+31.92626953	+8.59130859	-55.23925781	+1576
+1457970978.71000000	+8.79785156	-6.78076172	-4.04736328	+39.68261719	+15.07324219	-71.45507813	+1828	+8.34960938	-5.40527344	-3.88916016	+11.79931641	-10.56884766	+2.04345703	+1664	+6.90380859	-9.46582031	-3.84960938	+32.05810547	+8.30566406	-55.10742188	+1568
+1457970978.71409990	+8.78466797	-6.80712891	-3.97265625	+39.83642578	+14.80957031	-71.27929688	+1820	+8.34082031	-5.43603516	-3.81445313	+11.68945313	-10.72265625	+2.35107422	+1660	+6.89501953	-9.49658203	-3.78369141	+32.18994141	+8.04199219	-54.93164063	+1556
+1457970978.71830010	+8.77148438	-6.83349609	-3.88916016	+39.94628906	+14.47998047	-71.19140625	+1820	+8.33203125	-5.46679688	-3.72216797	+11.57958984	-11.00830078	+2.57080078	+1660	+6.89062500	-9.52734375	-3.71337891	+32.29980469	+7.75634766	-54.77783203	+1544
+1457970978.72240000	+8.76269531	-6.86425781	-3.81005859	+40.05615234	+14.17236328	-71.08154297	+1816	+8.32324219	-5.50634766	-3.63867188	+11.33789063	-11.20605469	+2.83447266	+1660	+6.88623047	-9.55810547	-3.64306641	+32.40966797	+7.47070313	-54.66796875	+1536
+1457970978.73079990	+8.74072266	-6.90380859	-3.64746094	+40.38574219	+13.60107422	-70.79589844	+1808	+8.31005859	-5.55908203	-3.46728516	+11.05224609	-11.64550781	+3.40576172	+1648	+6.86865234	-9.61523438	-3.51123047	+32.60742188	+6.96533203	-54.29443359	+1512
+1457970978.73490000	+8.73193359	-6.92578125	-3.56835938	+40.51757813	+13.29345703	-70.66406250	+1804	+8.30126953	-5.59423828	-3.37939453	+10.78857422	-11.84326172	+3.66943359	+1648	+6.85986328	-9.64599609	-3.44091797	+32.67333984	+6.70166016	-54.11865234	+1504
+1457970978.73910000	+8.71875000	-6.94335938	-3.48925781	+40.71533203	+13.02978516	-70.48828125	+1800	+8.29687500	-5.62060547	-3.30029297	+10.61279297	-11.99707031	+3.97705078	+1644	+6.84667969	-9.67236328	-3.37939453	+32.76123047	+6.45996094	-53.89892578	+1492
+1457970978.74330000	+8.71435547	-6.95654297	-3.40576172	+40.89111328	+12.72216797	-70.35644531	+1796	+8.29687500	-5.64697266	-3.20800781	+10.45898438	-12.26074219	+4.24072266	+1640	+6.83789063	-9.69433594	-3.31347656	+32.82714844	+6.21826172	-53.67919922	+1484
+1457970978.74740000	+8.70117188	-6.97412109	-3.32666016	+41.08886719	+12.43652344	-70.22460938	+1796	+8.28808594	-5.67333984	-3.12451172	+10.21728516	-12.45849609	+4.50439453	+1640	+6.82470703	-9.72509766	-3.24755859	+32.89306641	+5.97656250	-53.50341797	+1476
+1457970978.75580000	+8.68359375	-6.99609375	-3.16845703	+41.52832031	+11.90917969	-69.91699219	+1796	+8.28369141	-5.71728516	-2.95312500	+9.88769531	-12.83203125	+5.07568359	+1636	+6.79833984	-9.76904297	-3.12011719	+33.02490234	+5.55908203	-53.08593750	+1468
+1457970978.75990010	+8.67480469	-7.00927734	-3.08935547	+41.72607422	+11.64550781	-69.76318359	+1796	+8.27929688	-5.74365234	-2.86523438	+9.66796875	-13.02978516	+5.36132813	+1636	+6.78955078	-9.79541016	-3.05419922	+33.06884766	+5.33935547	-52.88818359	+1464
+1457970978.76410010	+8.66601563	-7.01806641	-3.01025391	+41.98974609	+11.38183594	-69.56542969	+1796	+8.27490234	-5.76562500	-2.78613281	+9.51416016	-13.16162109	+5.66894531	+1636	+6.77636719	-9.81738281	-2.99267578	+33.15673828	+5.14160156	-52.66845703	+1460
+1457970978.76830010	+8.65722656	-7.02685547	-2.93115234	+42.25341797	+11.11816406	-69.41162109	+1796	+8.27050781	-5.78320313	-2.69824219	+9.38232422	-13.35937500	+5.93261719	+1636	+6.76757813	-9.83496094	-2.93115234	+33.22265625	+4.92187500	-52.44873047	+1456
+1457970978.77239990	+8.64404297	-7.03125000	-2.85644531	+42.49511719	+10.87646484	-69.23583984	+1800	+8.26611328	-5.80517578	-2.61914063	+9.18457031	-13.51318359	+6.24023438	+1636	+6.75439453	-9.85693359	-2.86962891	+33.28857422	+4.70214844	-52.25097656	+1456
+1457970978.77659990	+8.63525391	-7.03564453	-2.78173828	+42.78076172	+10.61279297	-69.06005859	+1800	+8.25732422	-5.81835938	-2.54003906	+9.05273438	-13.62304688	+6.54785156	+1636	+6.74560547	-9.87451172	-2.80371094	+33.37646484	+4.48242188	-52.05322266	+1452
+1457970978.78080010	+8.62646484	-7.04443359	-2.70263672	+43.04443359	+10.34912109	-68.90625000	+1804	+8.25732422	-5.83593750	-2.45654297	+8.92089844	-13.79882813	+6.83349609	+1636	+6.74121094	-9.89208984	-2.74218750	+33.48632813	+4.26269531	-51.87744141	+1452
+1457970978.78909990	+8.60888672	-7.05322266	-2.55761719	+43.61572266	+9.82177734	-68.53271484	+1808	+8.24414063	-5.86669922	-2.30273438	+8.61328125	-14.01855469	+7.44873047	+1636	+6.72802734	-9.92285156	-2.61035156	+33.70605469	+3.84521484	-51.59179688	+1448
+1457970978.79329990	+8.60009766	-7.05322266	-2.48730469	+43.92333984	+9.53613281	-68.37890625	+1808	+8.23974609	-5.87988281	-2.22363281	+8.50341797	-14.15039063	+7.75634766	+1636	+6.72802734	-9.94042969	-2.54443359	+33.83789063	+3.64746094	-51.43798828	+1448
+1457970978.79740000	+8.59130859	-7.06201172	-2.41699219	+44.18701172	+9.27246094	-68.18115234	+1812	+8.23535156	-5.89746094	-2.14892578	+8.30566406	-14.23828125	+8.06396484	+1636	+6.72363281	-9.95361328	-2.47851563	+33.96972656	+3.42773438	-51.32812500	+1444
+1457970978.80160000	+8.58251953	-7.06201172	-2.34667969	+44.49462891	+9.00878906	-67.98339844	+1812	+8.22656250	-5.90625000	-2.07861328	+8.15185547	-14.30419922	+8.39355469	+1632	+6.72802734	-9.96679688	-2.41259766	+34.14550781	+3.22998047	-51.19628906	+1440
+1457970978.80570010	+8.57812500	-7.06201172	-2.28076172	+44.82421875	+8.72314453	-67.80761719	+1812	+8.22656250	-5.91503906	-2.00830078	+8.04199219	-14.39208984	+8.72314453	+1628	+6.72802734	-9.97558594	-2.35107422	+34.32128906	+3.03222656	-51.06445313	+1436
+1457970978.80990000	+8.56494141	-7.06640625	-2.21044922	+45.10986328	+8.45947266	-67.60986328	+1812	+8.21777344	-5.93261719	-1.93798828	+7.80029297	-14.43603516	+9.03076172	+1628	+6.73242188	-9.98876953	-2.28515625	+34.47509766	+2.83447266	-50.97656250	+1432
+1457970978.81410000	+8.56054688	-7.06201172	-2.14892578	+45.43945313	+8.17382813	-67.41210938	+1808	+8.21337891	-5.94140625	-1.87207031	+7.64648438	-14.47998047	+9.36035156	+1620	+6.73681641	-9.99316406	-2.22363281	+34.62890625	+2.65869141	-50.88867188	+1424
+1457970978.82240010	+8.54736328	-7.06640625	-2.02148438	+46.09863281	+7.60253906	-67.01660156	+1804	+8.20898438	-5.96777344	-1.74023438	+7.22900391	-14.56787109	+9.97558594	+1612	+6.74560547	-10.01074219	-2.09179688	+34.98046875	+2.30712891	-50.71289063	+1412
+1457970978.82660010	+8.53857422	-7.06201172	-1.95996094	+46.45019531	+7.31689453	-66.81884766	+1796	+8.20898438	-5.97216797	-1.67871094	+7.05322266	-14.58984375	+10.28320313	+1604	+6.75000000	-10.01953125	-2.03027344	+35.13427734	+2.17529297	-50.64697266	+1404
+1457970978.83069990	+8.53857422	-7.05761719	-1.90283203	+46.80175781	+7.03125000	-66.59912109	+1792	+8.20898438	-5.98095703	-1.62158203	+6.87744141	-14.61181641	+10.63476563	+1596	+6.75439453	-10.02392578	-1.97314453	+35.31005859	+2.02148438	-50.53710938	+1396
+1457970978.83489990	+8.52978516	-7.06201172	-1.84570313	+47.13134766	+6.74560547	-66.37939453	+1788	+8.20458984	-5.99414063	-1.56005859	+6.59179688	-14.61181641	+10.89843750	+1592	+6.75439453	-10.03271484	-1.91162109	+35.41992188	+1.88964844	-50.42724609	+1388
+1457970978.83909990	+8.52099609	-7.05322266	-1.79296875	+47.50488281	+6.43798828	-66.15966797	+1780	+8.20458984	-6.00292969	-1.50292969	+6.39404297	-14.65576172	+11.20605469	+1584	+6.75878906	-10.04150391	-1.85449219	+35.55175781	+1.75781250	-50.36132813	+1380
+1457970978.84320000	+8.52099609	-7.04882813	-1.73583984	+47.87841797	+6.13037109	-65.96191406	+1772	+8.20898438	-6.00732422	-1.45019531	+6.19628906	-14.63378906	+11.51367188	+1572	+6.76318359	-10.04589844	-1.80175781	+35.68359375	+1.60400391	-50.22949219	+1368
+1457970978.84740000	+8.51220703	-7.04882813	-1.68310547	+48.20800781	+5.82275391	-65.76416016	+1768	+8.20898438	-6.02050781	-1.39306641	+5.91064453	-14.65576172	+11.77734375	+1568	+6.76318359	-10.05468750	-1.74902344	+35.79345703	+1.49414063	-50.11962891	+1360
+1457970978.85570000	+8.50341797	-7.03564453	-1.58203125	+48.97705078	+5.20751953	-65.34667969	+1752	+8.21337891	-6.03369141	-1.29199219	+5.51513672	-14.69970703	+12.30468750	+1552	+6.75878906	-10.06347656	-1.64794922	+35.94726563	+1.27441406	-49.89990234	+1344
+1457970978.85990000	+8.49902344	-7.03125000	-1.53369141	+49.30664063	+4.92187500	-65.14892578	+1748	+8.21337891	-6.04248047	-1.23925781	+5.25146484	-14.69970703	+12.54638672	+1544	+6.75439453	-10.07226563	-1.60400391	+35.99121094	+1.18652344	-49.79003906	+1336
+1457970978.86410000	+8.49462891	-7.02685547	-1.48535156	+49.68017578	+4.59228516	-64.97314453	+1744	+8.21777344	-6.04687500	-1.19091797	+5.05371094	-14.74365234	+12.76611328	+1540	+6.75000000	-10.08105469	-1.55566406	+36.01318359	+1.07666016	-49.68017578	+1328
+1457970978.86820010	+8.49023438	-7.01806641	-1.44140625	+50.07568359	+4.28466797	-64.77539063	+1736	+8.22216797	-6.05126953	-1.14697266	+4.85595703	-14.72167969	+13.05175781	+1532	+6.74560547	-10.08984375	-1.52050781	+36.03515625	+0.96679688	-49.50439453	+1320
+1457970978.87240000	+8.48583984	-7.01367188	-1.39306641	+50.38330078	+3.97705078	-64.59960938	+1732	+8.22656250	-6.06005859	-1.10302734	+4.63623047	-14.74365234	+13.24951172	+1524	+6.74121094	-10.09863281	-1.48535156	+36.03515625	+0.87890625	-49.35058594	+1312
+1457970978.87660000	+8.48144531	-7.00048828	-1.34912109	+50.75683594	+3.66943359	-64.44580078	+1728	+8.22656250	-6.06445313	-1.05468750	+4.43847656	-14.78759766	+13.44726563	+1520	+6.73242188	-10.10302734	-1.44580078	+36.05712891	+0.79101563	-49.24072266	+1308
+1457970978.88070010	+8.48144531	-6.99169922	-1.30957031	+51.13037109	+3.33984375	-64.27001953	+1724	+8.23535156	-6.06884766	-1.01513672	+4.24072266	-14.76562500	+13.71093750	+1512	+6.72802734	-10.11181641	-1.41064453	+36.05712891	+0.68115234	-49.08691406	+1300
+1457970978.88899990	+8.47705078	-6.97851563	-1.22167969	+51.74560547	+2.76855469	-64.00634766	+1724	+8.24414063	-6.07324219	-0.92724609	+3.95507813	-14.83154297	+14.04052734	+1504	+6.71484375	-10.12500000	-1.33593750	+36.03515625	+0.50537109	-48.86718750	+1296
+1457970978.89319990	+8.47705078	-6.96533203	-1.18652344	+52.09716797	+2.48291016	-63.83056641	+1724	+8.24853516	-6.07763672	-0.89648438	+3.80126953	-14.80957031	+14.26025391	+1500	+6.71044922	-10.12939453	-1.30957031	+36.01318359	+0.41748047	-48.71337891	+1292
+1457970978.89739990	+8.47705078	-6.96533203	-1.14697266	+52.33886719	+2.21923828	-63.69873047	+1724	+8.25292969	-6.07763672	-0.85693359	+3.69140625	-14.80957031	+14.41406250	+1496	+6.70605469	-10.13818359	-1.27880859	+36.01318359	+0.35156250	-48.58154297	+1288
+1457970978.90150000	+8.47705078	-6.95214844	-1.11181641	+52.62451172	+1.95556641	-63.61083984	+1732	+8.25732422	-6.08203125	-0.81738281	+3.60351563	-14.85351563	+14.56787109	+1496	+6.70605469	-10.14257813	-1.24365234	+36.01318359	+0.26367188	-48.51562500	+1288
+1457970978.90570000	+8.47705078	-6.94335938	-1.08105469	+52.91015625	+1.69189453	-63.43505859	+1736	+8.26171875	-6.08203125	-0.79101563	+3.49365234	-14.80957031	+14.76562500	+1492	+6.70166016	-10.14257813	-1.21728516	+36.01318359	+0.19775391	-48.38378906	+1284
+1457970978.90990000	+8.47705078	-6.94335938	-1.04589844	+53.10791016	+1.47216797	-63.34716797	+1740	+8.26611328	-6.07763672	-0.76025391	+3.44970703	-14.83154297	+14.89746094	+1492	+6.70166016	-10.14697266	-1.18652344	+36.01318359	+0.13183594	-48.27392578	+1280
+1457970978.91400000	+8.48144531	-6.93017578	-1.01513672	+53.32763672	+1.23046875	-63.25927734	+1752	+8.27050781	-6.07763672	-0.72509766	+3.40576172	-14.87548828	+15.00732422	+1492	+6.70166016	-10.14697266	-1.15576172	+36.03515625	+0.04394531	-48.25195313	+1280
+1457970978.92240000	+8.48583984	-6.91699219	-0.95800781	+53.74511719	+0.81298828	-63.06152344	+1768	+8.27929688	-6.07324219	-0.67236328	+3.36181641	-14.85351563	+15.27099609	+1492	+6.71484375	-10.15136719	-1.09423828	+36.12304688	-0.08789063	-48.18603516	+1276
+1457970978.92650010	+8.49023438	-6.91259766	-0.92724609	+53.92089844	+0.61523438	-63.03955078	+1784	+8.28369141	-6.07324219	-0.64160156	+3.36181641	-14.89746094	+15.35888672	+1496	+6.71923828	-10.15136719	-1.05908203	+36.16699219	-0.17578125	-48.22998047	+1280
+1457970978.93070010	+8.49462891	-6.90380859	-0.90966797	+54.09667969	+0.43945313	-62.90771484	+1796	+8.29248047	-6.06884766	-0.61962891	+3.36181641	-14.87548828	+15.51269531	+1500	+6.72802734	-10.15136719	-1.03271484	+36.21093750	-0.24169922	-48.20800781	+1280
+1457970978.93490000	+8.49902344	-6.90380859	-0.88330078	+54.22851563	+0.28564453	-62.86376953	+1804	+8.29687500	-6.06884766	-0.59765625	+3.38378906	-14.87548828	+15.60058594	+1504	+6.73242188	-10.15136719	-1.00634766	+36.25488281	-0.30761719	-48.20800781	+1280
+1457970978.93899990	+8.50341797	-6.89501953	-0.86132813	+54.36035156	+0.10986328	-62.86376953	+1820	+8.30126953	-6.06445313	-0.57128906	+3.40576172	-14.94140625	+15.68847656	+1508	+6.74560547	-10.14697266	-0.97119141	+36.34277344	-0.39550781	-48.29589844	+1284
+1457970978.94320010	+8.50781250	-6.89062500	-0.84375000	+54.49218750	-0.04394531	-62.75390625	+1832	+8.30566406	-6.06005859	-0.55810547	+3.40576172	-14.91943359	+15.82031250	+1512	+6.75439453	-10.14697266	-0.94921875	+36.40869141	-0.48339844	-48.29589844	+1292
+1457970978.94740010	+8.51220703	-6.88623047	-0.82617188	+54.60205078	-0.15380859	-62.75390625	+1848	+8.31005859	-6.05566406	-0.53613281	+3.44970703	-14.94140625	+15.88623047	+1516	+6.76757813	-10.14257813	-0.92724609	+36.47460938	-0.54931641	-48.33984375	+1296
+1457970978.95569990	+8.52099609	-6.87744141	-0.79101563	+54.79980469	-0.41748047	-62.73193359	+1880	+8.31884766	-6.05126953	-0.50537109	+3.51562500	-14.98535156	+16.06201172	+1524	+6.78515625	-10.13818359	-0.87451172	+36.60644531	-0.70312500	-48.51562500	+1312
+1457970978.95980000	+8.52978516	-6.87304688	-0.77343750	+54.88769531	-0.50537109	-62.77587891	+1896	+8.32324219	-6.04687500	-0.48779297	+3.53759766	-15.02929688	+16.12792969	+1528	+6.79394531	-10.13818359	-0.85253906	+36.65039063	-0.76904297	-48.60351563	+1320
+1457970978.96400000	+8.53417969	-6.87304688	-0.75585938	+54.95361328	-0.59326172	-62.81982422	+1912	+8.32763672	-6.04687500	-0.47021484	+3.55957031	-15.07324219	+16.17187500	+1536	+6.80273438	-10.13818359	-0.83056641	+36.69433594	-0.83496094	-48.71337891	+1328
+1457970978.96820000	+8.53417969	-6.86865234	-0.74707031	+55.01953125	-0.68115234	-62.77587891	+1924	+8.33203125	-6.04248047	-0.46582031	+3.58154297	-15.05126953	+16.28173828	+1540	+6.80712891	-10.13818359	-0.81738281	+36.71630859	-0.90087891	-48.73535156	+1332
+1457970978.97230010	+8.53857422	-6.86425781	-0.73828125	+55.08544922	-0.74707031	-62.79785156	+1936	+8.33642578	-6.04248047	-0.45263672	+3.60351563	-15.07324219	+16.30371094	+1544	+6.81591797	-10.13818359	-0.80859375	+36.73828125	-0.94482422	-48.77929688	+1336
+1457970978.97650000	+8.54296875	-6.85986328	-0.72509766	+55.12939453	-0.81298828	-62.86376953	+1952	+8.34082031	-6.04248047	-0.43945313	+3.62548828	-15.11718750	+16.34765625	+1548	+6.82031250	-10.13818359	-0.79101563	+36.76025391	-0.98876953	-48.86718750	+1344
+1457970978.98070000	+8.54736328	-6.85986328	-0.71630859	+55.17333984	-0.87890625	-62.86376953	+1964	+8.34521484	-6.03808594	-0.43505859	+3.64746094	-15.11718750	+16.41357422	+1552	+6.82031250	-10.14257813	-0.78662109	+36.78222656	-1.05468750	-48.91113281	+1344
+1457970978.98900010	+8.55175781	-6.85546875	-0.69873047	+55.28320313	-0.92285156	-62.97363281	+1992	+8.34960938	-6.03808594	-0.42187500	+3.69140625	-15.16113281	+16.41357422	+1560	+6.82031250	-10.14257813	-0.77343750	+36.76025391	-1.07666016	-49.02099609	+1352
+1457970978.99320010	+8.55175781	-6.85107422	-0.69873047	+55.32714844	-0.94482422	-62.99560547	+2004	+8.34960938	-6.03808594	-0.41748047	+3.69140625	-15.13916016	+16.43554688	+1560	+6.81591797	-10.14697266	-0.76904297	+36.73828125	-1.07666016	-49.04296875	+1356
+1457970978.99729990	+8.55615234	-6.84667969	-0.69433594	+55.37109375	-0.94482422	-63.01757813	+2012	+8.35400391	-6.03808594	-0.41748047	+3.71337891	-15.11718750	+16.43554688	+1564	+6.81591797	-10.15136719	-0.76904297	+36.71630859	-1.07666016	-49.06494141	+1356
+1457970979.00149990	+8.55615234	-6.84667969	-0.68994141	+55.41503906	-0.94482422	-63.03955078	+2024	+8.35400391	-6.03808594	-0.41308594	+3.73535156	-15.11718750	+16.43554688	+1568	+6.81591797	-10.15136719	-0.76464844	+36.71630859	-1.05468750	-49.08691406	+1356
+1457970979.00570010	+8.55615234	-6.84667969	-0.68994141	+55.43701172	-0.92285156	-63.01757813	+2032	+8.35400391	-6.03808594	-0.41308594	+3.75732422	-15.05126953	+16.43554688	+1568	+6.81152344	-10.15576172	-0.76904297	+36.69433594	-1.03271484	-49.06494141	+1356
+1457970979.00980000	+8.55175781	-6.84228516	-0.68994141	+55.50292969	-0.90087891	-62.99560547	+2040	+8.35400391	-6.03808594	-0.41308594	+3.77929688	-15.02929688	+16.43554688	+1568	+6.80712891	-10.15576172	-0.76904297	+36.69433594	-1.01074219	-49.06494141	+1356
+1457970979.01399990	+8.55175781	-6.84228516	-0.68994141	+55.54687500	-0.85693359	-62.99560547	+2048	+8.35400391	-6.03808594	-0.41308594	+3.80126953	-14.96337891	+16.43554688	+1572	+6.80273438	-10.15576172	-0.77343750	+36.67236328	-0.98876953	-49.06494141	+1360
+1457970979.02230000	+8.54736328	-6.83789063	-0.69433594	+55.65673828	-0.76904297	-62.95166016	+2060	+8.34960938	-6.03808594	-0.41748047	+3.84521484	-14.85351563	+16.41357422	+1576	+6.79833984	-10.16015625	-0.77783203	+36.69433594	-0.90087891	-49.04296875	+1356
+1457970979.02650000	+8.54736328	-6.84228516	-0.69433594	+55.70068359	-0.72509766	-62.88574219	+2064	+8.34960938	-6.03808594	-0.41748047	+3.86718750	-14.76562500	+16.39160156	+1576	+6.79833984	-10.16015625	-0.77783203	+36.69433594	-0.85693359	-49.04296875	+1356
+1457970979.03070000	+8.54296875	-6.84228516	-0.69873047	+55.74462891	-0.63720703	-62.79785156	+2072	+8.34960938	-6.03808594	-0.41748047	+3.88916016	-14.67773438	+16.39160156	+1580	+6.79394531	-10.16455078	-0.77783203	+36.69433594	-0.79101563	-49.02099609	+1356
+1457970979.03480010	+8.54296875	-6.84228516	-0.70312500	+55.78857422	-0.59326172	-62.73193359	+2076	+8.34521484	-6.03808594	-0.42187500	+3.91113281	-14.58984375	+16.39160156	+1580	+6.79394531	-10.16455078	-0.78222656	+36.71630859	-0.74707031	-49.02099609	+1356
+1457970979.03900000	+8.53857422	-6.84228516	-0.70751953	+55.83251953	-0.54931641	-62.64404297	+2080	+8.34521484	-6.03808594	-0.42626953	+3.93310547	-14.47998047	+16.39160156	+1584	+6.78955078	-10.16455078	-0.78222656	+36.73828125	-0.68115234	-48.99902344	+1352
+1457970979.04310010	+8.53857422	-6.84228516	-0.71191406	+55.89843750	-0.48339844	-62.55615234	+2084	+8.34521484	-6.03808594	-0.42626953	+3.95507813	-14.37011719	+16.41357422	+1584	+6.78955078	-10.16455078	-0.78222656	+36.76025391	-0.61523438	-48.97705078	+1352
+1457970979.05150010	+8.53417969	-6.84228516	-0.71630859	+56.00830078	-0.39550781	-62.40234375	+2092	+8.34082031	-6.04248047	-0.43505859	+4.02099609	-14.15039063	+16.43554688	+1588	+6.78955078	-10.16455078	-0.78222656	+36.84814453	-0.48339844	-48.95507813	+1348
+1457970979.05559990	+8.52978516	-6.84228516	-0.72070313	+56.07421875	-0.35156250	-62.31445313	+2096	+8.33642578	-6.04248047	-0.43505859	+4.06494141	-14.04052734	+16.45751953	+1588	+6.78955078	-10.16455078	-0.78222656	+36.89208984	-0.39550781	-48.93310547	+1344
+1457970979.05979990	+8.52978516	-6.84228516	-0.72509766	+56.14013672	-0.30761719	-62.22656250	+2096	+8.33203125	-6.04248047	-0.43945313	+4.10888672	-13.90869141	+16.47949219	+1588	+6.79394531	-10.16455078	-0.78222656	+36.97998047	-0.28564453	-48.91113281	+1344
+1457970979.06399990	+8.52539063	-6.84228516	-0.72509766	+56.20605469	-0.26367188	-62.16064453	+2100	+8.33203125	-6.04248047	-0.44384766	+4.15283203	-13.77685547	+16.50146484	+1588	+6.79394531	-10.16455078	-0.77783203	+37.04589844	-0.17578125	-48.91113281	+1344
+1457970979.06810000	+8.52539063	-6.84228516	-0.72949219	+56.27197266	-0.24169922	-62.07275391	+2100	+8.32763672	-6.04248047	-0.44384766	+4.21875000	-13.66699219	+16.54541016	+1588	+6.79833984	-10.16015625	-0.77783203	+37.15576172	-0.08789063	-48.88916016	+1340
+1457970979.07230000	+8.52099609	-6.84228516	-0.72949219	+56.31591797	-0.21972656	-62.00683594	+2100	+8.32763672	-6.04248047	-0.44824219	+4.28466797	-13.55712891	+16.58935547	+1588	+6.80273438	-10.16015625	-0.77343750	+37.28759766	+0.04394531	-48.88916016	+1344
+1457970979.07649990	+8.52099609	-6.84228516	-0.72949219	+56.40380859	-0.19775391	-61.96289063	+2100	+8.32324219	-6.04248047	-0.44824219	+4.35058594	-13.46923828	+16.61132813	+1588	+6.81152344	-10.16015625	-0.76904297	+37.39746094	+0.15380859	-48.88916016	+1344
+1457970979.08060000	+8.52099609	-6.84228516	-0.73388672	+56.46972656	-0.19775391	-61.91894531	+2100	+8.32324219	-6.04248047	-0.44824219	+4.41650391	-13.38134766	+16.65527344	+1588	+6.81591797	-10.15576172	-0.76025391	+37.52929688	+0.21972656	-48.88916016	+1348
+1457970979.08900000	+8.52099609	-6.84228516	-0.72949219	+56.60156250	-0.17578125	-61.89697266	+2104	+8.31884766	-6.04248047	-0.44824219	+4.59228516	-13.29345703	+16.69921875	+1584	+6.82910156	-10.15576172	-0.74707031	+37.79296875	+0.37353516	-48.93310547	+1352
+1457970979.09310010	+8.52099609	-6.84228516	-0.72949219	+56.66748047	-0.17578125	-61.87500000	+2104	+8.31445313	-6.04248047	-0.44824219	+4.68017578	-13.27148438	+16.72119141	+1580	+6.83789063	-10.15136719	-0.74267578	+37.90283203	+0.41748047	-48.95507813	+1356
+1457970979.09730010	+8.52099609	-6.84228516	-0.72509766	+56.73339844	-0.17578125	-61.87500000	+2104	+8.31445313	-6.04248047	-0.44384766	+4.74609375	-13.24951172	+16.72119141	+1580	+6.84228516	-10.15136719	-0.73828125	+37.99072266	+0.46142578	-48.99902344	+1360
+1457970979.10150000	+8.52099609	-6.84228516	-0.72509766	+56.79931641	-0.17578125	-61.87500000	+2104	+8.31445313	-6.04248047	-0.44384766	+4.85595703	-13.24951172	+16.72119141	+1576	+6.84667969	-10.15136719	-0.73388672	+38.07861328	+0.48339844	-49.02099609	+1360
+1457970979.10560010	+8.51660156	-6.83789063	-0.72509766	+56.86523438	-0.17578125	-61.85302734	+2108	+8.31445313	-6.04248047	-0.44384766	+4.94384766	-13.24951172	+16.72119141	+1576	+6.85107422	-10.15576172	-0.72949219	+38.16650391	+0.50537109	-49.04296875	+1364
+1457970979.10980010	+8.51660156	-6.83789063	-0.72509766	+56.93115234	-0.17578125	-61.85302734	+2108	+8.31445313	-6.04248047	-0.43945313	+5.03173828	-13.22753906	+16.72119141	+1572	+6.85546875	-10.15576172	-0.72949219	+38.23242188	+0.52734375	-49.06494141	+1364
+1457970979.11809990	+8.51660156	-6.83349609	-0.72070313	+57.08496094	-0.13183594	-61.85302734	+2108	+8.31005859	-6.04248047	-0.43945313	+5.22949219	-13.20556641	+16.69921875	+1568	+6.85546875	-10.15576172	-0.72949219	+38.34228516	+0.57128906	-49.08691406	+1368
+1457970979.12229990	+8.51660156	-6.83349609	-0.72070313	+57.17285156	-0.10986328	-61.83105469	+2112	+8.31005859	-6.04248047	-0.43945313	+5.33935547	-13.20556641	+16.67724609	+1568	+6.85986328	-10.16015625	-0.72949219	+38.38623047	+0.59326172	-49.08691406	+1368
+1457970979.12640000	+8.51660156	-6.83349609	-0.72070313	+57.26074219	-0.08789063	-61.80908203	+2112	+8.31005859	-6.04248047	-0.43945313	+5.44921875	-13.16162109	+16.65527344	+1564	+6.85546875	-10.16455078	-0.72949219	+38.43017578	+0.63720703	-49.08691406	+1368
+1457970979.13060000	+8.51660156	-6.82910156	-0.72509766	+57.34863281	-0.04394531	-61.76513672	+2112	+8.30566406	-6.04248047	-0.43945313	+5.53710938	-13.11767578	+16.61132813	+1564	+6.85546875	-10.16455078	-0.72949219	+38.47412109	+0.68115234	-49.06494141	+1368
+1457970979.13480000	+8.51220703	-6.82910156	-0.72509766	+57.43652344	+0.02197266	-61.69921875	+2112	+8.30566406	-6.04248047	-0.43945313	+5.64697266	-13.05175781	+16.61132813	+1564	+6.85107422	-10.16894531	-0.73388672	+38.49609375	+0.72509766	-49.04296875	+1372
+1457970979.14310000	+8.51220703	-6.82910156	-0.73388672	+57.63427734	+0.15380859	-61.52343750	+2112	+8.30126953	-6.04248047	-0.44384766	+5.84472656	-12.83203125	+16.58935547	+1564	+6.84667969	-10.17773438	-0.74267578	+38.58398438	+0.87890625	-48.95507813	+1372
+1457970979.14730000	+8.50781250	-6.82470703	-0.73828125	+57.74414063	+0.26367188	-61.39160156	+2112	+8.29687500	-6.04687500	-0.44824219	+5.95458984	-12.70019531	+16.58935547	+1564	+6.84228516	-10.18212891	-0.74707031	+38.64990234	+0.98876953	-48.86718750	+1372
+1457970979.15140010	+8.50341797	-6.82470703	-0.74267578	+57.83203125	+0.37353516	-61.23779297	+2112	+8.29687500	-6.04687500	-0.45263672	+6.04248047	-12.52441406	+16.61132813	+1564	+6.83789063	-10.18212891	-0.75146484	+38.69384766	+1.09863281	-48.77929688	+1372
+1457970979.15560010	+8.50341797	-6.82910156	-0.74707031	+57.91992188	+0.48339844	-61.10595703	+2112	+8.29248047	-6.04687500	-0.45703125	+6.13037109	-12.34863281	+16.61132813	+1564	+6.83349609	-10.18652344	-0.75585938	+38.73779297	+1.23046875	-48.69140625	+1372
+1457970979.16389990	+8.49462891	-6.83349609	-0.76025391	+58.05175781	+0.74707031	-60.71044922	+2108	+8.28808594	-6.05126953	-0.46582031	+6.28417969	-11.88720703	+16.72119141	+1564	+6.82910156	-10.19531250	-0.76464844	+38.86962891	+1.58203125	-48.49365234	+1368
+1457970979.17230010	+8.49023438	-6.83789063	-0.77783203	+58.16162109	+1.01074219	-60.31494141	+2104	+8.27929688	-6.05566406	-0.47900391	+6.37207031	-11.38183594	+16.85302734	+1564	+6.82470703	-10.19970703	-0.76904297	+39.02343750	+1.93359375	-48.27392578	+1364
+1457970979.18059990	+8.48583984	-6.84228516	-0.79101563	+58.22753906	+1.25244141	-59.94140625	+2096	+8.27490234	-6.06445313	-0.48779297	+6.45996094	-10.89843750	+17.02880859	+1564	+6.82910156	-10.19970703	-0.76904297	+39.17724609	+2.28515625	-48.05419922	+1360
+1457970979.18890000	+8.47705078	-6.85107422	-0.79980469	+58.27148438	+1.47216797	-59.61181641	+2088	+8.27050781	-6.06884766	-0.49658203	+6.50390625	-10.41503906	+17.22656250	+1564	+6.83349609	-10.19531250	-0.76025391	+39.37500000	+2.61474609	-47.92236328	+1356
+1457970979.19720010	+8.47265625	-6.85546875	-0.81298828	+58.31542969	+1.64794922	-59.28222656	+2080	+8.26611328	-6.07324219	-0.50537109	+6.56982422	-9.99755859	+17.44628906	+1556	+6.84228516	-10.19531250	-0.75146484	+39.52880859	+2.92236328	-47.79052734	+1356
+1457970979.20140000	+8.46826172	-6.85986328	-0.81738281	+58.33740234	+1.73583984	-59.12841797	+2072	+8.26171875	-6.07763672	-0.50976563	+6.61376953	-9.79980469	+17.55615234	+1556	+6.84228516	-10.19531250	-0.74707031	+39.61669922	+3.05419922	-47.74658203	+1356
+1457970979.20560000	+8.46386719	-6.85986328	-0.82177734	+58.35937500	+1.80175781	-58.99658203	+2068	+8.25732422	-6.07763672	-0.50976563	+6.63574219	-9.60205078	+17.66601563	+1552	+6.84667969	-10.19531250	-0.74267578	+39.70458984	+3.18603516	-47.68066406	+1356
+1457970979.21390010	+8.45507813	-6.85986328	-0.83056641	+58.46923828	+1.95556641	-58.73291016	+2060	+8.24853516	-6.08203125	-0.51416016	+6.76757813	-9.25048828	+17.86376953	+1544	+6.84667969	-10.19091797	-0.73828125	+39.88037109	+3.40576172	-47.59277344	+1356
+1457970979.22219990	+8.44189453	-6.85986328	-0.83496094	+58.60107422	+2.06542969	-58.46923828	+2048	+8.23535156	-6.08203125	-0.51855469	+6.89941406	-8.92089844	+18.06152344	+1536	+6.84667969	-10.19091797	-0.73388672	+40.05615234	+3.62548828	-47.48291016	+1356
+1457970979.22639990	+8.43310547	-6.86425781	-0.83935547	+58.66699219	+2.13134766	-58.33740234	+2044	+8.22656250	-6.08203125	-0.51855469	+6.96533203	-8.76708984	+18.14941406	+1532	+6.84228516	-10.19091797	-0.73388672	+40.12207031	+3.73535156	-47.43896484	+1356
+1457970979.23060010	+8.42431641	-6.86425781	-0.84375000	+58.73291016	+2.19726563	-58.18359375	+2040	+8.21777344	-6.08203125	-0.52294922	+7.03125000	-8.59130859	+18.23730469	+1528	+6.83789063	-10.19091797	-0.73388672	+40.20996094	+3.84521484	-47.37304688	+1356
+1457970979.24309990	+8.39355469	-6.85546875	-0.86132813	+59.08447266	+2.41699219	-57.67822266	+2024	+8.18701172	-6.08203125	-0.53173828	+7.31689453	-7.99804688	+18.54492188	+1516	+6.81152344	-10.19531250	-0.75146484	+40.45166016	+4.19677734	-47.06542969	+1360
+1457970979.25140000	+8.36718750	-6.85107422	-0.87451172	+59.37011719	+2.57080078	-57.32666016	+2012	+8.16064453	-6.08203125	-0.53613281	+7.49267578	-7.53662109	+18.74267578	+1508	+6.78955078	-10.19970703	-0.76904297	+40.60546875	+4.46044922	-46.77978516	+1364
+1457970979.25970010	+8.34082031	-6.84667969	-0.88330078	+59.61181641	+2.74658203	-56.95312500	+1996	+8.13427734	-6.08203125	-0.54492188	+7.64648438	-7.05322266	+18.96240234	+1500	+6.75439453	-10.20410156	-0.78662109	+40.78125000	+4.76806641	-46.47216797	+1368
+1457970979.26390000	+8.32763672	-6.84667969	-0.89208984	+59.72167969	+2.83447266	-56.75537109	+1988	+8.12109375	-6.08203125	-0.54931641	+7.71240234	-6.76757813	+19.09423828	+1496	+6.74121094	-10.20410156	-0.79541016	+40.86914063	+4.92187500	-46.29638672	+1368
+1457970979.26799990	+8.31445313	-6.84667969	-0.89648438	+59.83154297	+2.92236328	-56.55761719	+1980	+8.10791016	-6.08203125	-0.55371094	+7.77832031	-6.52587891	+19.20410156	+1488	+6.72363281	-10.20849609	-0.80859375	+40.93505859	+5.05371094	-46.12060547	+1364
+1457970979.27220010	+8.29687500	-6.84667969	-0.90527344	+59.94140625	+3.01025391	-56.35986328	+1972	+8.09033203	-6.08642578	-0.55810547	+7.82226563	-6.24023438	+19.33593750	+1484	+6.70605469	-10.20849609	-0.81738281	+41.04492188	+5.22949219	-45.92285156	+1364
+1457970979.28049990	+8.27050781	-6.84228516	-0.91845703	+60.13916016	+3.18603516	-55.96435547	+1952	+8.06835938	-6.08642578	-0.56689453	+7.93212891	-5.71289063	+19.59960938	+1472	+6.67968750	-10.20849609	-0.83496094	+41.24267578	+5.53710938	-45.59326172	+1360
+1457970979.28469990	+8.25732422	-6.84667969	-0.92724609	+60.22705078	+3.27392578	-55.76660156	+1940	+8.05517578	-6.08642578	-0.57128906	+7.95410156	-5.44921875	+19.73144531	+1468	+6.66650391	-10.20849609	-0.83935547	+41.35253906	+5.69091797	-45.46142578	+1356
+1457970979.28889990	+8.24414063	-6.84667969	-0.93164063	+60.31494141	+3.38378906	-55.59082031	+1928	+8.04199219	-6.08642578	-0.57568359	+7.99804688	-5.18554688	+19.86328125	+1460	+6.65771484	-10.20849609	-0.84814453	+41.46240234	+5.84472656	-45.30761719	+1348
+1457970979.29300000	+8.23535156	-6.84667969	-0.93603516	+60.40283203	+3.47167969	-55.41503906	+1920	+8.02880859	-6.09082031	-0.58007813	+8.04199219	-4.94384766	+19.99511719	+1452	+6.64892578	-10.20849609	-0.84814453	+41.57226563	+5.99853516	-45.19775391	+1344
+1457970979.30139990	+8.20898438	-6.85107422	-0.94921875	+60.55664063	+3.64746094	-55.04150391	+1896	+8.00683594	-6.09521484	-0.58447266	+8.06396484	-4.43847656	+20.25878906	+1440	+6.63574219	-10.20410156	-0.84814453	+41.81396484	+6.28417969	-45.00000000	+1332
+1457970979.30970000	+8.18701172	-6.85546875	-0.96240234	+60.68847656	+3.82324219	-54.71191406	+1872	+7.98486328	-6.09960938	-0.59326172	+8.12988281	-3.97705078	+20.52246094	+1424	+6.62695313	-10.19970703	-0.84814453	+42.07763672	+6.54785156	-44.80224609	+1320
+1457970979.31800010	+8.16943359	-6.85546875	-0.97119141	+60.84228516	+3.95507813	-54.42626953	+1852	+7.96728516	-6.09960938	-0.60205078	+8.21777344	-3.55957031	+20.76416016	+1408	+6.62695313	-10.19531250	-0.84375000	+42.34130859	+6.78955078	-44.67041016	+1312
+1457970979.32640000	+8.14746094	-6.85986328	-0.97998047	+60.97412109	+4.08691406	-54.14062500	+1828	+7.94970703	-6.10400391	-0.60644531	+8.28369141	-3.18603516	+20.96191406	+1388	+6.62255859	-10.19091797	-0.83935547	+42.58300781	+7.00927734	-44.58251953	+1308
+1457970979.33049990	+8.14306641	-6.85986328	-0.98437500	+61.06201172	+4.15283203	-54.03076172	+1816	+7.94531250	-6.10400391	-0.61083984	+8.32763672	-2.98828125	+21.07177734	+1380	+6.62255859	-10.19091797	-0.83496094	+42.71484375	+7.09716797	-44.51660156	+1308
+1457970979.33470010	+8.13427734	-6.86425781	-0.98876953	+61.10595703	+4.21875000	-53.89892578	+1804	+7.93652344	-6.10839844	-0.61083984	+8.34960938	-2.81250000	+21.15966797	+1372	+6.62255859	-10.19091797	-0.83496094	+42.80273438	+7.18505859	-44.45068359	+1304
+1457970979.33890010	+8.12548828	-6.86425781	-0.99316406	+61.19384766	+4.26269531	-53.76708984	+1792	+7.92773438	-6.10839844	-0.61083984	+8.41552734	-2.68066406	+21.22558594	+1360	+6.61816406	-10.19091797	-0.83496094	+42.91259766	+7.27294922	-44.40673828	+1304
+1457970979.34719990	+8.11230469	-6.86865234	-0.99755859	+61.34765625	+4.32861328	-53.54736328	+1768	+7.91455078	-6.10839844	-0.61523438	+8.48144531	-2.37304688	+21.37939453	+1340	+6.61376953	-10.19091797	-0.83496094	+43.08837891	+7.40478516	-44.27490234	+1304
+1457970979.35130000	+8.10351563	-6.86865234	-1.00195313	+61.43554688	+4.37255859	-53.45947266	+1760	+7.91015625	-6.10839844	-0.61962891	+8.54736328	-2.24121094	+21.44531250	+1332	+6.60937500	-10.19091797	-0.83935547	+43.17626953	+7.47070313	-44.23095703	+1304
+1457970979.35550000	+8.09912109	-6.86865234	-1.00195313	+61.50146484	+4.41650391	-53.37158203	+1744	+7.90576172	-6.10839844	-0.61962891	+8.59130859	-2.10937500	+21.51123047	+1324	+6.60498047	-10.19091797	-0.83935547	+43.24218750	+7.53662109	-44.16503906	+1304
+1457970979.35970000	+8.09472656	-6.86865234	-1.00634766	+61.56738281	+4.46044922	-53.28369141	+1736	+7.89697266	-6.11279297	-0.61962891	+8.61328125	-1.99951172	+21.55517578	+1316	+6.60058594	-10.19531250	-0.84375000	+43.28613281	+7.58056641	-44.09912109	+1308
+1457970979.36800000	+8.08593750	-6.86865234	-1.00634766	+61.72119141	+4.52636719	-53.10791016	+1708	+7.88818359	-6.11279297	-0.62402344	+8.70117188	-1.75781250	+21.64306641	+1300	+6.58740234	-10.19970703	-0.84814453	+43.35205078	+7.69042969	-43.94531250	+1308
+1457970979.37220000	+8.07714844	-6.86865234	-1.01074219	+61.76513672	+4.54833984	-53.02001953	+1700	+7.88378906	-6.11718750	-0.62402344	+8.70117188	-1.64794922	+21.68701172	+1292	+6.58300781	-10.19970703	-0.85693359	+43.37402344	+7.73437500	-43.87939453	+1308
+1457970979.37630010	+8.07275391	-6.86865234	-1.01074219	+61.83105469	+4.59228516	-52.93212891	+1688	+7.87939453	-6.11718750	-0.62402344	+8.74511719	-1.56005859	+21.73095703	+1288	+6.57421875	-10.20410156	-0.86132813	+43.39599609	+7.75634766	-43.79150391	+1308
+1457970979.38050010	+8.07275391	-6.86425781	-1.01513672	+61.91894531	+4.61425781	-52.86621094	+1672	+7.87939453	-6.11718750	-0.62841797	+8.78906250	-1.45019531	+21.77490234	+1280	+6.56982422	-10.20410156	-0.86572266	+43.41796875	+7.80029297	-43.70361328	+1308
+1457970979.38470010	+8.06835938	-6.86865234	-1.01513672	+61.96289063	+4.63623047	-52.82226563	+1664	+7.87500000	-6.11718750	-0.62841797	+8.81103516	-1.36230469	+21.79687500	+1276	+6.56542969	-10.20849609	-0.87011719	+43.43994141	+7.82226563	-43.65966797	+1304
+1457970979.39299990	+8.06396484	-6.86425781	-1.01513672	+62.09472656	+4.72412109	-52.69042969	+1640	+7.87060547	-6.11718750	-0.62841797	+8.85498047	-1.18652344	+21.86279297	+1268	+6.55224609	-10.21289063	-0.87890625	+43.46191406	+7.88818359	-43.52783203	+1300
+1457970979.39720010	+8.06396484	-6.86425781	-1.01953125	+62.13867188	+4.74609375	-52.64648438	+1628	+7.87060547	-6.12158203	-0.62841797	+8.87695313	-1.09863281	+21.88476563	+1264	+6.54785156	-10.21289063	-0.88330078	+43.48388672	+7.93212891	-43.46191406	+1296
+1457970979.40130000	+8.06396484	-6.86425781	-1.01953125	+62.18261719	+4.76806641	-52.58056641	+1616	+7.87060547	-6.12158203	-0.63281250	+8.92089844	-1.03271484	+21.92871094	+1260	+6.54785156	-10.21728516	-0.88769531	+43.50585938	+7.95410156	-43.41796875	+1292
+1457970979.40549990	+8.06396484	-6.86425781	-1.01953125	+62.24853516	+4.79003906	-52.53662109	+1604	+7.87060547	-6.12158203	-0.63281250	+8.96484375	-0.94482422	+21.95068359	+1256	+6.54785156	-10.21728516	-0.89208984	+43.52783203	+7.99804688	-43.37402344	+1288
+1457970979.41380000	+8.05957031	-6.85986328	-1.02392578	+62.35839844	+4.85595703	-52.44873047	+1588	+7.87060547	-6.12158203	-0.63281250	+9.03076172	-0.79101563	+22.01660156	+1248	+6.54785156	-10.21728516	-0.89208984	+43.59375000	+8.04199219	-43.30810547	+1276
+1457970979.42210010	+8.06396484	-6.85986328	-1.02832031	+62.46826172	+4.89990234	-52.36083984	+1568	+7.87060547	-6.11718750	-0.63720703	+9.11865234	-0.68115234	+22.08251953	+1244	+6.55224609	-10.21728516	-0.89208984	+43.70361328	+8.10791016	-43.28613281	+1268
+1457970979.42630000	+8.06396484	-6.85986328	-1.02832031	+62.53417969	+4.89990234	-52.33886719	+1560	+7.87060547	-6.11718750	-0.63720703	+9.16259766	-0.61523438	+22.10449219	+1240	+6.55664063	-10.21728516	-0.88769531	+43.76953125	+8.12988281	-43.28613281	+1264
+1457970979.43050000	+8.06835938	-6.85986328	-1.02832031	+62.60009766	+4.92187500	-52.29492188	+1552	+7.87500000	-6.11718750	-0.63720703	+9.20654297	-0.54931641	+22.12646484	+1236	+6.56103516	-10.21728516	-0.88769531	+43.83544922	+8.17382813	-43.30810547	+1260
+1457970979.43880010	+8.06835938	-6.85546875	-1.03271484	+62.70996094	+4.96582031	-52.25097656	+1540	+7.87939453	-6.11718750	-0.63720703	+9.29443359	-0.46142578	+22.19238281	+1232	+6.57421875	-10.21728516	-0.88330078	+43.96728516	+8.21777344	-43.33007813	+1256
+1457970979.44300010	+8.07275391	-6.85546875	-1.03271484	+62.77587891	+4.96582031	-52.20703125	+1536	+7.87939453	-6.11279297	-0.63720703	+9.36035156	-0.41748047	+22.23632813	+1228	+6.58300781	-10.21289063	-0.87890625	+44.03320313	+8.23974609	-43.35205078	+1256
+1457970979.44709990	+8.07714844	-6.85546875	-1.03271484	+62.81982422	+4.96582031	-52.20703125	+1532	+7.88378906	-6.11279297	-0.63720703	+9.40429688	-0.37353516	+22.25830078	+1224	+6.59179688	-10.21289063	-0.87451172	+44.12109375	+8.26171875	-43.37402344	+1256
+1457970979.45129990	+8.07714844	-6.85546875	-1.03271484	+62.88574219	+4.98779297	-52.18505859	+1524	+7.88378906	-6.11279297	-0.63720703	+9.47021484	-0.35156250	+22.28027344	+1220	+6.60058594	-10.21289063	-0.87011719	+44.18701172	+8.26171875	-43.39599609	+1256
+1457970979.45960000	+8.08593750	-6.85107422	-1.03271484	+62.97363281	+5.00976563	-52.18505859	+1516	+7.89257813	-6.10839844	-0.63720703	+9.55810547	-0.28564453	+22.34619141	+1216	+6.61816406	-10.20849609	-0.86132813	+44.36279297	+8.30566406	-43.46191406	+1256
+1457970979.46380000	+8.08593750	-6.85107422	-1.03271484	+63.03955078	+5.00976563	-52.18505859	+1512	+7.89257813	-6.10839844	-0.63720703	+9.62402344	-0.26367188	+22.36816406	+1212	+6.63134766	-10.20849609	-0.86132813	+44.42871094	+8.30566406	-43.50585938	+1260
+1457970979.46799990	+8.09033203	-6.84667969	-1.03271484	+63.08349609	+5.03173828	-52.18505859	+1512	+7.89697266	-6.10400391	-0.63720703	+9.66796875	-0.24169922	+22.39013672	+1208	+6.64013672	-10.20849609	-0.85693359	+44.51660156	+8.30566406	-43.52783203	+1260
+1457970979.47210000	+8.09472656	-6.84667969	-1.03271484	+63.10546875	+5.03173828	-52.20703125	+1508	+7.90136719	-6.10400391	-0.63720703	+9.71191406	-0.24169922	+22.41210938	+1204	+6.64892578	-10.20410156	-0.85253906	+44.60449219	+8.30566406	-43.57177734	+1264
+1457970979.48050000	+8.10351563	-6.84667969	-1.03271484	+63.19335938	+5.07568359	-52.22900391	+1504	+7.91015625	-6.09960938	-0.63720703	+9.77783203	-0.19775391	+22.45605469	+1196	+6.67089844	-10.20410156	-0.84814453	+44.75830078	+8.28369141	-43.65966797	+1268
+1457970979.48880000	+8.10791016	-6.84228516	-1.03271484	+63.25927734	+5.11962891	-52.29492188	+1500	+7.91455078	-6.09960938	-0.63281250	+9.84375000	-0.19775391	+22.47802734	+1192	+6.69287109	-10.20410156	-0.84375000	+44.86816406	+8.26171875	-43.74755859	+1272
+1457970979.49300000	+8.11230469	-6.84228516	-1.03271484	+63.30322266	+5.14160156	-52.31689453	+1500	+7.91894531	-6.09960938	-0.63281250	+9.88769531	-0.17578125	+22.50000000	+1188	+6.69726563	-10.20410156	-0.84375000	+44.91210938	+8.23974609	-43.79150391	+1272
+1457970979.50130010	+8.12548828	-6.83789063	-1.02832031	+63.36914063	+5.22949219	-52.42675781	+1496	+7.92773438	-6.09960938	-0.63281250	+9.93164063	-0.17578125	+22.52197266	+1184	+6.71484375	-10.20849609	-0.84814453	+44.97802734	+8.17382813	-43.87939453	+1272
+1457970979.50959990	+8.14306641	-6.83349609	-1.02832031	+63.43505859	+5.36132813	-52.58056641	+1496	+7.94091797	-6.09521484	-0.63281250	+9.97558594	-0.15380859	+22.56591797	+1180	+6.72363281	-10.20849609	-0.85253906	+44.97802734	+8.10791016	-43.94531250	+1268
+1457970979.51379990	+8.15625000	-6.83349609	-1.02392578	+63.45703125	+5.42724609	-52.69042969	+1496	+7.94531250	-6.09521484	-0.63281250	+9.99755859	-0.15380859	+22.58789063	+1180	+6.72802734	-10.21289063	-0.85693359	+44.97802734	+8.06396484	-43.96728516	+1268
+1457970979.51790000	+8.16064453	-6.82910156	-1.02392578	+63.45703125	+5.49316406	-52.77832031	+1496	+7.94970703	-6.09521484	-0.63281250	+10.01953125	-0.15380859	+22.58789063	+1180	+6.73242188	-10.21289063	-0.85693359	+44.95605469	+8.04199219	-44.01123047	+1268
+1457970979.52630000	+8.18261719	-6.82910156	-1.01953125	+63.45703125	+5.62500000	-52.97607422	+1496	+7.96289063	-6.09521484	-0.63281250	+10.04150391	-0.17578125	+22.60986328	+1180	+6.73681641	-10.21728516	-0.86132813	+44.93408203	+7.97607422	-44.07714844	+1264
+1457970979.53040000	+8.18701172	-6.82910156	-1.01953125	+63.43505859	+5.69091797	-53.06396484	+1492	+7.97167969	-6.09521484	-0.63281250	+10.04150391	-0.17578125	+22.63183594	+1184	+6.74121094	-10.21728516	-0.86132813	+44.91210938	+7.93212891	-44.12109375	+1260
+1457970979.53460000	+8.19580078	-6.82910156	-1.01953125	+63.41308594	+5.73486328	-53.12988281	+1492	+7.98046875	-6.09082031	-0.63281250	+10.06347656	-0.17578125	+22.63183594	+1184	+6.74560547	-10.22167969	-0.86132813	+44.91210938	+7.91015625	-44.16503906	+1256
+1457970979.54290010	+8.20458984	-6.82910156	-1.01513672	+63.36914063	+5.80078125	-53.26171875	+1492	+7.99365234	-6.09082031	-0.63281250	+10.08544922	-0.21972656	+22.65380859	+1188	+6.75878906	-10.22167969	-0.86132813	+44.89013672	+7.84423828	-44.23095703	+1256
+1457970979.54710010	+8.20898438	-6.82910156	-1.01513672	+63.34716797	+5.82275391	-53.32763672	+1492	+7.99804688	-6.09082031	-0.63281250	+10.08544922	-0.24169922	+22.65380859	+1192	+6.76318359	-10.22167969	-0.85693359	+44.91210938	+7.82226563	-44.27490234	+1252
+1457970979.55539990	+8.21777344	-6.82910156	-1.01513672	+63.30322266	+5.88867188	-53.43750000	+1488	+8.00683594	-6.09082031	-0.63281250	+10.08544922	-0.28564453	+22.65380859	+1192	+6.78076172	-10.22167969	-0.85253906	+44.95605469	+7.77832031	-44.38476563	+1256
+1457970979.55960010	+8.21777344	-6.82910156	-1.01074219	+63.30322266	+5.91064453	-53.48144531	+1492	+8.01123047	-6.09082031	-0.63281250	+10.10742188	-0.30761719	+22.65380859	+1192	+6.78515625	-10.21728516	-0.84814453	+44.97802734	+7.75634766	-44.42871094	+1256
+1457970979.56380010	+8.22216797	-6.83349609	-1.01074219	+63.28125000	+5.93261719	-53.52539063	+1492	+8.01562500	-6.09082031	-0.63281250	+10.10742188	-0.32958984	+22.65380859	+1196	+6.79394531	-10.21728516	-0.84375000	+45.00000000	+7.75634766	-44.49462891	+1256
+1457970979.56789990	+8.22216797	-6.83349609	-1.01074219	+63.23730469	+5.95458984	-53.54736328	+1492	+8.01562500	-6.09082031	-0.63281250	+10.10742188	-0.32958984	+22.65380859	+1192	+6.80273438	-10.21728516	-0.83935547	+45.04394531	+7.75634766	-44.53857422	+1260
+1457970979.57209990	+8.22216797	-6.83349609	-1.01074219	+63.23730469	+5.99853516	-53.56933594	+1492	+8.01562500	-6.09082031	-0.63281250	+10.10742188	-0.32958984	+22.65380859	+1192	+6.80712891	-10.21289063	-0.83496094	+45.06591797	+7.75634766	-44.58251953	+1260
+1457970979.58040000	+8.22216797	-6.83349609	-1.01513672	+63.21533203	+6.04248047	-53.61328125	+1492	+8.02001953	-6.09082031	-0.63720703	+10.10742188	-0.32958984	+22.63183594	+1192	+6.81591797	-10.21289063	-0.83056641	+45.15380859	+7.75634766	-44.64843750	+1264
+1457970979.58460000	+8.22216797	-6.83349609	-1.01513672	+63.19335938	+6.08642578	-53.61328125	+1492	+8.02001953	-6.09082031	-0.63720703	+10.10742188	-0.32958984	+22.63183594	+1192	+6.82031250	-10.20849609	-0.82617188	+45.17578125	+7.75634766	-44.67041016	+1268
+1457970979.58870010	+8.22216797	-6.83349609	-1.01513672	+63.19335938	+6.10839844	-53.63525391	+1492	+8.02001953	-6.09082031	-0.63720703	+10.10742188	-0.32958984	+22.63183594	+1192	+6.82470703	-10.20849609	-0.82617188	+45.21972656	+7.77832031	-44.67041016	+1268
+1457970979.59290000	+8.22216797	-6.83349609	-1.01513672	+63.19335938	+6.15234375	-53.63525391	+1496	+8.01562500	-6.09082031	-0.63720703	+10.10742188	-0.30761719	+22.63183594	+1192	+6.82470703	-10.20849609	-0.82177734	+45.24169922	+7.80029297	-44.69238281	+1272
+1457970979.59710000	+8.21777344	-6.83349609	-1.01953125	+63.17138672	+6.19628906	-53.63525391	+1496	+8.01562500	-6.09082031	-0.63720703	+10.10742188	-0.30761719	+22.60986328	+1192	+6.82470703	-10.20849609	-0.82177734	+45.26367188	+7.80029297	-44.69238281	+1272
+1457970979.60120010	+8.21777344	-6.83789063	-1.01953125	+63.17138672	+6.21826172	-53.61328125	+1496	+8.01562500	-6.09082031	-0.63720703	+10.10742188	-0.30761719	+22.60986328	+1188	+6.82470703	-10.20849609	-0.82177734	+45.28564453	+7.82226563	-44.71435547	+1272
+1457970979.60960010	+8.21337891	-6.83789063	-1.01953125	+63.17138672	+6.30615234	-53.59130859	+1500	+8.01562500	-6.09082031	-0.63720703	+10.10742188	-0.28564453	+22.60986328	+1188	+6.82470703	-10.20849609	-0.82177734	+45.30761719	+7.84423828	-44.69238281	+1276
+1457970979.61369990	+8.20898438	-6.83789063	-1.02392578	+63.17138672	+6.35009766	-53.59130859	+1500	+8.01562500	-6.09082031	-0.63720703	+10.10742188	-0.26367188	+22.60986328	+1188	+6.82470703	-10.20849609	-0.82177734	+45.30761719	+7.84423828	-44.69238281	+1276
+1457970979.61789990	+8.20458984	-6.83789063	-1.02392578	+63.14941406	+6.39404297	-53.56933594	+1500	+8.01562500	-6.09082031	-0.63720703	+10.10742188	-0.26367188	+22.60986328	+1188	+6.82470703	-10.20849609	-0.82177734	+45.30761719	+7.86621094	-44.69238281	+1276
+1457970979.62210010	+8.20019531	-6.83789063	-1.02832031	+63.14941406	+6.43798828	-53.54736328	+1500	+8.01123047	-6.09082031	-0.63720703	+10.10742188	-0.24169922	+22.60986328	+1184	+6.82470703	-10.20849609	-0.82177734	+45.30761719	+7.86621094	-44.67041016	+1276
+1457970979.62620000	+8.19580078	-6.83789063	-1.02832031	+63.14941406	+6.50390625	-53.52539063	+1500	+8.01123047	-6.09082031	-0.63720703	+10.10742188	-0.24169922	+22.60986328	+1184	+6.82031250	-10.20849609	-0.82177734	+45.30761719	+7.86621094	-44.67041016	+1276
+1457970979.63039990	+8.19140625	-6.83789063	-1.02832031	+63.12744141	+6.56982422	-53.52539063	+1500	+8.01123047	-6.09082031	-0.63720703	+10.10742188	-0.21972656	+22.58789063	+1184	+6.82031250	-10.20849609	-0.82177734	+45.30761719	+7.88818359	-44.67041016	+1276
+1457970979.63870000	+8.17822266	-6.83789063	-1.03271484	+63.10546875	+6.72363281	-53.45947266	+1500	+8.00683594	-6.09082031	-0.64160156	+10.10742188	-0.15380859	+22.58789063	+1184	+6.81152344	-10.20849609	-0.82617188	+45.30761719	+7.93212891	-44.60449219	+1280
+1457970979.64290000	+8.17382813	-6.83789063	-1.03710938	+63.08349609	+6.78955078	-53.43750000	+1500	+8.00244141	-6.09082031	-0.64160156	+10.10742188	-0.10986328	+22.58789063	+1184	+6.80712891	-10.20849609	-0.83056641	+45.30761719	+7.95410156	-44.58251953	+1280
