# Supplementary material for: A direct effect of perception on action when grasping a cup
Source: Sci Rep. 2018 Jan 9;8:171. doi: 10.1038/s41598-017-18591-5 (PMC5760564; doi:10.1038/s41598-017-18591-5)
Supplement: Supplementary file 6 — Supplementary Information [file 41598_2017_18591_MOESM6_ESM.zip › SciRep_Data/S01instruct/S01_100instruct_Tr45.dat]

+1000000000000.00000000	+0.00000000	+0.00000000	+0.00000000	+0.00000000	+0.00000000	+0.00000000	+0	+0.00000000	+0.00000000	+0.00000000	+0.00000000	+0.00000000	+0.00000000	+0	+0.00000000	+0.00000000	+0.00000000	+0.00000000	+0.00000000	+0.00000000	+0
+1457970979.64710000	+8.16503906	-6.83789063	-1.03710938	+63.06152344	+6.85546875	-53.41552734	+1496	+7.99365234	-6.09521484	-0.64599609	+10.10742188	-0.02197266	+22.56591797	+1184	+6.79394531	-10.20849609	-0.83496094	+45.30761719	+7.99804688	-44.47265625	+1284
+1457970979.65120010	+8.16064453	-6.83789063	-1.04150391	+63.03955078	+6.92138672	-53.39355469	+1496	+7.98925781	-6.09521484	-0.64599609	+10.08544922	+0.06591797	+22.56591797	+1188	+6.78076172	-10.21289063	-0.84375000	+45.28564453	+8.06396484	-44.40673828	+1288
+1457970979.65540000	+8.15625000	-6.83789063	-1.04150391	+63.01757813	+6.96533203	-53.39355469	+1492	+7.98486328	-6.09521484	-0.65039063	+10.08544922	+0.13183594	+22.56591797	+1188	+6.77197266	-10.21289063	-0.84814453	+45.28564453	+8.10791016	-44.31884766	+1288
+1457970979.66370010	+8.15185547	-6.84228516	-1.04150391	+62.95166016	+7.00927734	-53.39355469	+1488	+7.96728516	-6.09960938	-0.65478516	+10.04150391	+0.28564453	+22.56591797	+1192	+6.74121094	-10.21289063	-0.86132813	+45.26367188	+8.21777344	-44.16503906	+1292
+1457970979.66790010	+8.14746094	-6.84228516	-1.04150391	+62.90771484	+7.03125000	-53.41552734	+1484	+7.96289063	-6.09960938	-0.65478516	+10.01953125	+0.32958984	+22.56591797	+1192	+6.73681641	-10.21289063	-0.86572266	+45.24169922	+8.23974609	-44.12109375	+1288
+1457970979.67199990	+8.14746094	-6.84228516	-1.04150391	+62.88574219	+7.03125000	-53.41552734	+1480	+7.96289063	-6.09960938	-0.65478516	+9.99755859	+0.35156250	+22.58789063	+1192	+6.72802734	-10.21289063	-0.86572266	+45.24169922	+8.23974609	-44.09912109	+1288
+1457970979.67619990	+8.14746094	-6.84228516	-1.04150391	+62.84179688	+7.03125000	-53.43750000	+1476	+7.95849609	-6.09960938	-0.65478516	+9.99755859	+0.35156250	+22.60986328	+1192	+6.72802734	-10.21289063	-0.86572266	+45.24169922	+8.23974609	-44.07714844	+1284
+1457970989.77189990	+8.41552734	-6.87744141	-0.86132813	+59.74365234	+2.06542969	-58.77685547	+1852	+8.23974609	-6.09521484	-0.56689453	+11.05224609	-6.87744141	+14.91943359	+1416	+6.80273438	-10.27001953	-0.77783203	+41.90185547	+5.29541016	-48.64746094	+1292
+1457970989.77600000	+8.41552734	-6.87744141	-0.86572266	+59.74365234	+2.04345703	-58.77685547	+1852	+8.23974609	-6.09521484	-0.56689453	+11.05224609	-6.87744141	+14.94140625	+1416	+6.80712891	-10.27001953	-0.77343750	+41.92382813	+5.31738281	-48.66943359	+1292
+1457970989.78020000	+8.41552734	-6.87744141	-0.86572266	+59.76562500	+2.04345703	-58.75488281	+1852	+8.23974609	-6.09521484	-0.56689453	+11.05224609	-6.89941406	+14.96337891	+1416	+6.81152344	-10.27001953	-0.77343750	+41.94580078	+5.31738281	-48.69140625	+1292
+1457970989.78430010	+8.41552734	-6.87744141	-0.86572266	+59.76562500	+2.04345703	-58.75488281	+1852	+8.23974609	-6.09521484	-0.56689453	+11.05224609	-6.89941406	+14.98535156	+1416	+6.81152344	-10.27001953	-0.76904297	+41.96777344	+5.31738281	-48.71337891	+1292
+1457970989.78850010	+8.41992188	-6.87744141	-0.86572266	+59.76562500	+2.02148438	-58.75488281	+1852	+8.23974609	-6.09521484	-0.56689453	+11.05224609	-6.89941406	+14.98535156	+1416	+6.81591797	-10.26562500	-0.76464844	+41.98974609	+5.31738281	-48.73535156	+1292
+1457970989.79270010	+8.41992188	-6.87744141	-0.86572266	+59.76562500	+2.02148438	-58.75488281	+1852	+8.23974609	-6.09521484	-0.56689453	+11.05224609	-6.92138672	+15.00732422	+1416	+6.82470703	-10.26562500	-0.76025391	+42.03369141	+5.31738281	-48.77929688	+1292
+1457970989.79679990	+8.41992188	-6.88183594	-0.86572266	+59.76562500	+1.99951172	-58.73291016	+1852	+8.23974609	-6.09521484	-0.56689453	+11.05224609	-6.92138672	+15.02929688	+1416	+6.82910156	-10.26123047	-0.75585938	+42.07763672	+5.33935547	-48.82324219	+1296
+1457970989.80100010	+8.41992188	-6.88183594	-0.86572266	+59.76562500	+1.99951172	-58.73291016	+1852	+8.23974609	-6.09082031	-0.56689453	+11.05224609	-6.92138672	+15.05126953	+1416	+6.83789063	-10.26123047	-0.75146484	+42.12158203	+5.33935547	-48.84521484	+1300
+1457970989.80520010	+8.41992188	-6.88183594	-0.86572266	+59.76562500	+1.97753906	-58.73291016	+1852	+8.24414063	-6.09082031	-0.56689453	+11.05224609	-6.94335938	+15.05126953	+1416	+6.84667969	-10.25683594	-0.74267578	+42.18750000	+5.33935547	-48.88916016	+1304
+1457970989.80929990	+8.41992188	-6.88183594	-0.86572266	+59.78759766	+1.97753906	-58.71093750	+1852	+8.24414063	-6.09082031	-0.56689453	+11.05224609	-6.94335938	+15.07324219	+1416	+6.85107422	-10.25683594	-0.73828125	+42.23144531	+5.36132813	-48.91113281	+1308
+1457970989.81349990	+8.41992188	-6.88183594	-0.86572266	+59.78759766	+1.97753906	-58.71093750	+1852	+8.24414063	-6.09082031	-0.56689453	+11.05224609	-6.94335938	+15.07324219	+1416	+6.85546875	-10.25244141	-0.73388672	+42.25341797	+5.36132813	-48.93310547	+1308
+1457970989.81769990	+8.41992188	-6.88183594	-0.86572266	+59.78759766	+1.97753906	-58.71093750	+1852	+8.24414063	-6.09082031	-0.56689453	+11.05224609	-6.94335938	+15.09521484	+1416	+6.85986328	-10.25244141	-0.73388672	+42.27539063	+5.36132813	-48.93310547	+1312
+1457970989.82180000	+8.41992188	-6.88183594	-0.86572266	+59.78759766	+1.95556641	-58.68896484	+1852	+8.24414063	-6.09082031	-0.56689453	+11.05224609	-6.92138672	+15.09521484	+1416	+6.85986328	-10.25244141	-0.73388672	+42.27539063	+5.36132813	-48.91113281	+1312
+1457970989.82600000	+8.41992188	-6.87744141	-0.86572266	+59.80957031	+1.95556641	-58.68896484	+1856	+8.24414063	-6.09082031	-0.56689453	+11.05224609	-6.92138672	+15.09521484	+1412	+6.85986328	-10.25244141	-0.73388672	+42.27539063	+5.36132813	-48.91113281	+1316
+1457970989.83020000	+8.41992188	-6.87744141	-0.86572266	+59.80957031	+1.95556641	-58.68896484	+1856	+8.24414063	-6.09082031	-0.56689453	+11.05224609	-6.92138672	+15.11718750	+1412	+6.85546875	-10.25244141	-0.73828125	+42.25341797	+5.36132813	-48.88916016	+1316
+1457970989.83430000	+8.41992188	-6.87744141	-0.86572266	+59.80957031	+1.95556641	-58.66699219	+1856	+8.24414063	-6.09082031	-0.56689453	+11.03027344	-6.92138672	+15.11718750	+1412	+6.85546875	-10.25244141	-0.73828125	+42.23144531	+5.36132813	-48.86718750	+1316
+1457970989.84270000	+8.41992188	-6.87744141	-0.86572266	+59.80957031	+1.95556641	-58.66699219	+1856	+8.24414063	-6.09082031	-0.56689453	+11.03027344	-6.89941406	+15.11718750	+1412	+6.85107422	-10.25683594	-0.74267578	+42.20947266	+5.36132813	-48.82324219	+1320
+1457970989.84680010	+8.41992188	-6.87744141	-0.86572266	+59.80957031	+1.95556641	-58.64501953	+1856	+8.23974609	-6.09082031	-0.56689453	+11.03027344	-6.89941406	+15.11718750	+1412	+6.84667969	-10.25683594	-0.74267578	+42.18750000	+5.36132813	-48.80126953	+1320
+1457970989.85100010	+8.41992188	-6.87744141	-0.86572266	+59.83154297	+1.95556641	-58.64501953	+1856	+8.23974609	-6.09082031	-0.56689453	+11.03027344	-6.89941406	+15.11718750	+1412	+6.84667969	-10.25683594	-0.74707031	+42.16552734	+5.36132813	-48.77929688	+1320
+1457970989.85520010	+8.41992188	-6.87744141	-0.86572266	+59.83154297	+1.95556641	-58.64501953	+1856	+8.23974609	-6.09082031	-0.56689453	+11.03027344	-6.89941406	+15.11718750	+1412	+6.84228516	-10.25683594	-0.74707031	+42.16552734	+5.36132813	-48.77929688	+1320
+1457970989.86350010	+8.41992188	-6.87304688	-0.86572266	+59.83154297	+1.95556641	-58.62304688	+1856	+8.23974609	-6.09082031	-0.56689453	+11.00830078	-6.87744141	+15.11718750	+1408	+6.84228516	-10.25683594	-0.74707031	+42.14355469	+5.33935547	-48.75732422	+1320
+1457970989.86760000	+8.41992188	-6.87304688	-0.86572266	+59.83154297	+1.95556641	-58.62304688	+1856	+8.23974609	-6.09082031	-0.56689453	+11.00830078	-6.87744141	+15.11718750	+1408	+6.84228516	-10.25683594	-0.75146484	+42.14355469	+5.33935547	-48.75732422	+1320
+1457970989.87599990	+8.41992188	-6.87304688	-0.86572266	+59.85351563	+1.95556641	-58.62304688	+1856	+8.23974609	-6.09082031	-0.56689453	+11.00830078	-6.87744141	+15.11718750	+1408	+6.83789063	-10.25683594	-0.75146484	+42.12158203	+5.33935547	-48.73535156	+1320
+1457970989.88430000	+8.41992188	-6.87304688	-0.86572266	+59.85351563	+1.95556641	-58.60107422	+1852	+8.23974609	-6.09082031	-0.56689453	+11.00830078	-6.85546875	+15.13916016	+1408	+6.83789063	-10.25683594	-0.75146484	+42.12158203	+5.33935547	-48.73535156	+1316
+1457970989.89260010	+8.41992188	-6.87304688	-0.86572266	+59.85351563	+1.95556641	-58.60107422	+1852	+8.23974609	-6.09082031	-0.56689453	+10.98632813	-6.85546875	+15.13916016	+1408	+6.83789063	-10.25683594	-0.75146484	+42.09960938	+5.33935547	-48.73535156	+1316
+1457970989.90100000	+8.41992188	-6.87304688	-0.86572266	+59.85351563	+1.95556641	-58.60107422	+1852	+8.23974609	-6.09082031	-0.56689453	+10.98632813	-6.85546875	+15.13916016	+1408	+6.83789063	-10.25683594	-0.75146484	+42.09960938	+5.33935547	-48.71337891	+1312
+1457970989.90510010	+8.41992188	-6.87304688	-0.86572266	+59.87548828	+1.95556641	-58.60107422	+1852	+8.23974609	-6.09082031	-0.56689453	+10.98632813	-6.85546875	+15.16113281	+1408	+6.83789063	-10.25683594	-0.75146484	+42.09960938	+5.33935547	-48.71337891	+1312
+1457970989.90930010	+8.41992188	-6.87304688	-0.86572266	+59.87548828	+1.95556641	-58.60107422	+1852	+8.23974609	-6.09082031	-0.56689453	+10.98632813	-6.85546875	+15.16113281	+1408	+6.83789063	-10.25683594	-0.75146484	+42.12158203	+5.33935547	-48.71337891	+1312
+1457970989.91350010	+8.41992188	-6.87304688	-0.86572266	+59.87548828	+1.93359375	-58.60107422	+1852	+8.23974609	-6.09082031	-0.56250000	+10.98632813	-6.85546875	+15.16113281	+1408	+6.83789063	-10.25683594	-0.75146484	+42.12158203	+5.33935547	-48.71337891	+1312
+1457970989.92179990	+8.41992188	-6.87304688	-0.86572266	+59.87548828	+1.93359375	-58.60107422	+1856	+8.23974609	-6.08642578	-0.56250000	+10.96435547	-6.85546875	+15.18310547	+1408	+6.83789063	-10.25683594	-0.75146484	+42.12158203	+5.31738281	-48.71337891	+1312
+1457970989.93010000	+8.41992188	-6.87304688	-0.86572266	+59.87548828	+1.93359375	-58.60107422	+1856	+8.23974609	-6.08642578	-0.56250000	+10.96435547	-6.85546875	+15.18310547	+1408	+6.84228516	-10.25683594	-0.75146484	+42.12158203	+5.31738281	-48.71337891	+1308
+1457970989.94260000	+8.41992188	-6.87304688	-0.86572266	+59.87548828	+1.93359375	-58.60107422	+1856	+8.24414063	-6.08642578	-0.56250000	+10.94238281	-6.85546875	+15.20507813	+1404	+6.84228516	-10.25683594	-0.75146484	+42.12158203	+5.31738281	-48.71337891	+1308
+1457970989.94680000	+8.41992188	-6.87304688	-0.86572266	+59.87548828	+1.93359375	-58.60107422	+1856	+8.24414063	-6.08642578	-0.56250000	+10.94238281	-6.85546875	+15.20507813	+1404	+6.83789063	-10.25683594	-0.75146484	+42.12158203	+5.31738281	-48.71337891	+1308
+1457970989.95510010	+8.41992188	-6.86865234	-0.86572266	+59.87548828	+1.93359375	-58.57910156	+1856	+8.24414063	-6.08642578	-0.56250000	+10.94238281	-6.85546875	+15.20507813	+1404	+6.83789063	-10.25683594	-0.75585938	+42.12158203	+5.31738281	-48.69140625	+1308
+1457970989.96339990	+8.41992188	-6.86865234	-0.86132813	+59.89746094	+1.93359375	-58.57910156	+1856	+8.24414063	-6.08642578	-0.56250000	+10.92041016	-6.85546875	+15.20507813	+1404	+6.83789063	-10.25683594	-0.75585938	+42.09960938	+5.31738281	-48.66943359	+1308
+1457970989.97589990	+8.41992188	-6.86865234	-0.86132813	+59.89746094	+1.93359375	-58.57910156	+1852	+8.23974609	-6.08642578	-0.56250000	+10.92041016	-6.83349609	+15.22705078	+1404	+6.83349609	-10.25683594	-0.76025391	+42.07763672	+5.29541016	-48.64746094	+1308
+1457970989.98009990	+8.41992188	-6.86865234	-0.86132813	+59.89746094	+1.93359375	-58.57910156	+1852	+8.23974609	-6.08642578	-0.56250000	+10.92041016	-6.83349609	+15.22705078	+1404	+6.83349609	-10.25683594	-0.76025391	+42.07763672	+5.29541016	-48.62548828	+1304
+1457970989.98840000	+8.41992188	-6.86865234	-0.86132813	+59.89746094	+1.93359375	-58.60107422	+1852	+8.23974609	-6.08642578	-0.56250000	+10.89843750	-6.83349609	+15.22705078	+1404	+6.82910156	-10.25683594	-0.76464844	+42.05566406	+5.29541016	-48.60351563	+1304
+1457970989.99679990	+8.41992188	-6.86865234	-0.86132813	+59.89746094	+1.93359375	-58.60107422	+1852	+8.24414063	-6.08642578	-0.56250000	+10.89843750	-6.83349609	+15.22705078	+1404	+6.82910156	-10.25683594	-0.76464844	+42.03369141	+5.27343750	-48.58154297	+1304
+1457970990.00930000	+8.41992188	-6.86865234	-0.86132813	+59.89746094	+1.93359375	-58.60107422	+1852	+8.24414063	-6.08642578	-0.56250000	+10.87646484	-6.83349609	+15.24902344	+1404	+6.82910156	-10.25683594	-0.76904297	+42.03369141	+5.27343750	-48.58154297	+1300
+1457970990.01760010	+8.41992188	-6.86865234	-0.86132813	+59.89746094	+1.93359375	-58.60107422	+1852	+8.24414063	-6.08642578	-0.56250000	+10.87646484	-6.83349609	+15.24902344	+1404	+6.82910156	-10.25244141	-0.76904297	+42.03369141	+5.25146484	-48.55957031	+1296
+1457970990.02169990	+8.41992188	-6.86865234	-0.86132813	+59.89746094	+1.93359375	-58.60107422	+1852	+8.24414063	-6.08642578	-0.56250000	+10.87646484	-6.83349609	+15.24902344	+1404	+6.82910156	-10.25244141	-0.76904297	+42.03369141	+5.25146484	-48.55957031	+1296
+1457970990.03010010	+8.41992188	-6.86865234	-0.86132813	+59.89746094	+1.93359375	-58.60107422	+1852	+8.24414063	-6.08203125	-0.55810547	+10.85449219	-6.85546875	+15.27099609	+1404	+6.82910156	-10.25244141	-0.76464844	+42.05566406	+5.25146484	-48.58154297	+1296
+1457970990.04259990	+8.41992188	-6.86865234	-0.86132813	+59.89746094	+1.93359375	-58.60107422	+1852	+8.24414063	-6.08203125	-0.55810547	+10.85449219	-6.85546875	+15.29296875	+1404	+6.83349609	-10.25244141	-0.76464844	+42.05566406	+5.25146484	-48.58154297	+1296
+1457970990.05090000	+8.41992188	-6.86865234	-0.86132813	+59.89746094	+1.93359375	-58.57910156	+1852	+8.24414063	-6.08203125	-0.55810547	+10.83251953	-6.85546875	+15.31494141	+1404	+6.83349609	-10.25244141	-0.76464844	+42.07763672	+5.25146484	-48.58154297	+1296
+1457970990.05510000	+8.41992188	-6.86865234	-0.86132813	+59.89746094	+1.93359375	-58.57910156	+1852	+8.24414063	-6.08203125	-0.55810547	+10.83251953	-6.85546875	+15.33691406	+1404	+6.83349609	-10.25244141	-0.76464844	+42.07763672	+5.25146484	-48.58154297	+1292
+1457970990.06340000	+8.41992188	-6.86865234	-0.86132813	+59.89746094	+1.93359375	-58.57910156	+1852	+8.24414063	-6.08203125	-0.55810547	+10.81054688	-6.85546875	+15.33691406	+1404	+6.83349609	-10.24804688	-0.76464844	+42.07763672	+5.25146484	-48.58154297	+1292
+1457970990.07170010	+8.41992188	-6.86865234	-0.86132813	+59.89746094	+1.93359375	-58.57910156	+1852	+8.24414063	-6.08203125	-0.55810547	+10.78857422	-6.83349609	+15.35888672	+1404	+6.83349609	-10.24804688	-0.76464844	+42.05566406	+5.25146484	-48.58154297	+1292
+1457970990.08010010	+8.41992188	-6.86865234	-0.86132813	+59.89746094	+1.93359375	-58.57910156	+1852	+8.24414063	-6.08203125	-0.55810547	+10.78857422	-6.83349609	+15.38085938	+1404	+6.83349609	-10.25244141	-0.76464844	+42.05566406	+5.22949219	-48.58154297	+1292
+1457970990.08839990	+8.41992188	-6.86865234	-0.86132813	+59.89746094	+1.93359375	-58.57910156	+1848	+8.24414063	-6.08203125	-0.55810547	+10.76660156	-6.81152344	+15.40283203	+1404	+6.83349609	-10.25244141	-0.76464844	+42.03369141	+5.22949219	-48.58154297	+1292
+1457970990.09670000	+8.41992188	-6.86425781	-0.86132813	+59.89746094	+1.93359375	-58.57910156	+1848	+8.24414063	-6.08203125	-0.55810547	+10.74462891	-6.78955078	+15.42480469	+1404	+6.82910156	-10.25244141	-0.76464844	+42.03369141	+5.22949219	-48.55957031	+1288
+1457970990.10089990	+8.41992188	-6.86425781	-0.86132813	+59.89746094	+1.93359375	-58.57910156	+1848	+8.24414063	-6.08203125	-0.55810547	+10.74462891	-6.78955078	+15.42480469	+1404	+6.82910156	-10.25244141	-0.76464844	+42.01171875	+5.22949219	-48.55957031	+1288
+1457970990.10920000	+8.41992188	-6.86425781	-0.86132813	+59.89746094	+1.93359375	-58.55712891	+1848	+8.24414063	-6.08203125	-0.55810547	+10.74462891	-6.76757813	+15.44677734	+1404	+6.82910156	-10.25244141	-0.76904297	+42.01171875	+5.22949219	-48.55957031	+1288
+1457970990.11750010	+8.41992188	-6.86425781	-0.86132813	+59.89746094	+1.93359375	-58.55712891	+1848	+8.24414063	-6.08203125	-0.55810547	+10.72265625	-6.74560547	+15.46875000	+1404	+6.82910156	-10.25244141	-0.76904297	+41.98974609	+5.25146484	-48.55957031	+1284
+1457970990.12170000	+8.41992188	-6.86425781	-0.86132813	+59.89746094	+1.93359375	-58.55712891	+1848	+8.24414063	-6.08203125	-0.55810547	+10.72265625	-6.72363281	+15.49072266	+1404	+6.82910156	-10.25244141	-0.76904297	+41.98974609	+5.25146484	-48.55957031	+1284
+1457970990.12590000	+8.41992188	-6.86425781	-0.86132813	+59.89746094	+1.93359375	-58.55712891	+1848	+8.24414063	-6.08203125	-0.55810547	+10.70068359	-6.72363281	+15.51269531	+1404	+6.82470703	-10.25244141	-0.76904297	+41.98974609	+5.25146484	-48.55957031	+1284
+1457970990.13000010	+8.41992188	-6.86425781	-0.86132813	+59.89746094	+1.93359375	-58.55712891	+1848	+8.24414063	-6.08203125	-0.55810547	+10.70068359	-6.72363281	+15.51269531	+1404	+6.82470703	-10.25244141	-0.76904297	+41.98974609	+5.25146484	-48.55957031	+1284
+1457970990.13420010	+8.41992188	-6.86425781	-0.86132813	+59.89746094	+1.93359375	-58.55712891	+1848	+8.24414063	-6.08203125	-0.55810547	+10.70068359	-6.72363281	+15.53466797	+1404	+6.82470703	-10.25244141	-0.76904297	+41.98974609	+5.25146484	-48.55957031	+1280
+1457970990.14249990	+8.41992188	-6.86425781	-0.86132813	+59.89746094	+1.93359375	-58.53515625	+1848	+8.24414063	-6.08203125	-0.55810547	+10.67871094	-6.70166016	+15.57861328	+1404	+6.82470703	-10.25244141	-0.76904297	+41.98974609	+5.25146484	-48.55957031	+1280
+1457970990.14669990	+8.41992188	-6.86425781	-0.86132813	+59.89746094	+1.93359375	-58.53515625	+1848	+8.24414063	-6.08203125	-0.55810547	+10.67871094	-6.70166016	+15.60058594	+1404	+6.82910156	-10.25244141	-0.76464844	+41.98974609	+5.25146484	-48.55957031	+1280
+1457970990.15089990	+8.41992188	-6.86425781	-0.86132813	+59.89746094	+1.93359375	-58.53515625	+1848	+8.24414063	-6.08203125	-0.55810547	+10.67871094	-6.70166016	+15.60058594	+1404	+6.82910156	-10.25244141	-0.76464844	+41.98974609	+5.25146484	-48.55957031	+1280
+1457970990.15500000	+8.41992188	-6.86425781	-0.86572266	+59.89746094	+1.93359375	-58.53515625	+1848	+8.24414063	-6.08203125	-0.55810547	+10.67871094	-6.67968750	+15.62255859	+1404	+6.82910156	-10.25244141	-0.76464844	+41.98974609	+5.25146484	-48.55957031	+1280
+1457970990.16339990	+8.41992188	-6.86425781	-0.86572266	+59.89746094	+1.93359375	-58.51318359	+1848	+8.24414063	-6.08203125	-0.55810547	+10.65673828	-6.67968750	+15.66650391	+1404	+6.82910156	-10.25244141	-0.76464844	+41.98974609	+5.25146484	-48.58154297	+1280
+1457970990.16750000	+8.41992188	-6.86425781	-0.86572266	+59.89746094	+1.93359375	-58.51318359	+1848	+8.24414063	-6.08203125	-0.55810547	+10.65673828	-6.67968750	+15.68847656	+1404	+6.82910156	-10.24804688	-0.76464844	+41.98974609	+5.25146484	-48.58154297	+1280
+1457970990.17580010	+8.41992188	-6.86425781	-0.86572266	+59.91943359	+1.93359375	-58.51318359	+1848	+8.24414063	-6.08203125	-0.55810547	+10.63476563	-6.67968750	+15.73242188	+1404	+6.82910156	-10.24804688	-0.76464844	+42.01171875	+5.25146484	-48.58154297	+1280
+1457970990.18000010	+8.41992188	-6.86425781	-0.86572266	+59.91943359	+1.93359375	-58.49121094	+1848	+8.24414063	-6.08203125	-0.55810547	+10.63476563	-6.65771484	+15.75439453	+1404	+6.82910156	-10.24804688	-0.76464844	+42.01171875	+5.27343750	-48.58154297	+1280
+1457970990.18420000	+8.41992188	-6.86425781	-0.86572266	+59.91943359	+1.93359375	-58.49121094	+1848	+8.24414063	-6.08203125	-0.55810547	+10.63476563	-6.65771484	+15.77636719	+1404	+6.82910156	-10.24804688	-0.76464844	+42.01171875	+5.27343750	-48.58154297	+1280
+1457970990.18829990	+8.41992188	-6.86425781	-0.86572266	+59.91943359	+1.93359375	-58.49121094	+1848	+8.24414063	-6.08203125	-0.55810547	+10.61279297	-6.65771484	+15.77636719	+1404	+6.82910156	-10.24804688	-0.76464844	+41.98974609	+5.27343750	-48.58154297	+1280
+1457970990.19670010	+8.41992188	-6.86425781	-0.86572266	+59.91943359	+1.93359375	-58.46923828	+1848	+8.24414063	-6.08203125	-0.55810547	+10.61279297	-6.63574219	+15.82031250	+1404	+6.82910156	-10.24804688	-0.76464844	+41.98974609	+5.27343750	-48.58154297	+1280
+1457970990.20079990	+8.41992188	-6.86425781	-0.86572266	+59.91943359	+1.93359375	-58.46923828	+1848	+8.24414063	-6.08203125	-0.55810547	+10.59082031	-6.63574219	+15.82031250	+1404	+6.82910156	-10.24804688	-0.76464844	+41.98974609	+5.27343750	-48.58154297	+1280
+1457970990.20499990	+8.41992188	-6.86425781	-0.86572266	+59.91943359	+1.93359375	-58.46923828	+1848	+8.24414063	-6.08203125	-0.55810547	+10.59082031	-6.63574219	+15.84228516	+1404	+6.82910156	-10.24804688	-0.76464844	+41.98974609	+5.27343750	-48.58154297	+1280
+1457970990.20919990	+8.41992188	-6.86425781	-0.86572266	+59.94140625	+1.93359375	-58.44726563	+1848	+8.24414063	-6.08203125	-0.55810547	+10.59082031	-6.61376953	+15.84228516	+1408	+6.82910156	-10.25244141	-0.76464844	+41.96777344	+5.27343750	-48.55957031	+1280
+1457970990.21750000	+8.41992188	-6.86425781	-0.86572266	+59.94140625	+1.93359375	-58.42529297	+1844	+8.24414063	-6.08642578	-0.55810547	+10.56884766	-6.59179688	+15.86425781	+1408	+6.82910156	-10.25244141	-0.76464844	+41.96777344	+5.27343750	-48.55957031	+1280
+1457970990.22580000	+8.41992188	-6.86425781	-0.86572266	+59.94140625	+1.93359375	-58.38134766	+1844	+8.24414063	-6.08642578	-0.55810547	+10.56884766	-6.56982422	+15.88623047	+1408	+6.82470703	-10.25244141	-0.76464844	+41.94580078	+5.27343750	-48.53759766	+1280
+1457970990.23420000	+8.41992188	-6.86425781	-0.86572266	+59.96337891	+1.93359375	-58.35937500	+1844	+8.24414063	-6.08642578	-0.55810547	+10.56884766	-6.56982422	+15.93017578	+1408	+6.82470703	-10.25244141	-0.76904297	+41.92382813	+5.29541016	-48.53759766	+1280
+1457970990.23830010	+8.41992188	-6.86425781	-0.86572266	+59.96337891	+1.91162109	-58.33740234	+1844	+8.24414063	-6.08642578	-0.55810547	+10.54687500	-6.54785156	+15.93017578	+1408	+6.82470703	-10.25244141	-0.76904297	+41.92382813	+5.29541016	-48.51562500	+1280
+1457970990.24250010	+8.41992188	-6.86425781	-0.87011719	+59.98535156	+1.91162109	-58.29345703	+1844	+8.23974609	-6.08642578	-0.55810547	+10.54687500	-6.54785156	+15.95214844	+1408	+6.82031250	-10.25244141	-0.76904297	+41.92382813	+5.29541016	-48.51562500	+1280
+1457970990.24670000	+8.41552734	-6.86425781	-0.87011719	+59.98535156	+1.91162109	-58.27148438	+1840	+8.23974609	-6.08642578	-0.55810547	+10.54687500	-6.54785156	+15.95214844	+1408	+6.82031250	-10.25244141	-0.76904297	+41.90185547	+5.29541016	-48.51562500	+1276
+1457970990.25079990	+8.41552734	-6.86425781	-0.87011719	+60.00732422	+1.91162109	-58.24951172	+1840	+8.23974609	-6.08642578	-0.55810547	+10.54687500	-6.52587891	+15.97412109	+1408	+6.82031250	-10.25244141	-0.76904297	+41.90185547	+5.29541016	-48.49365234	+1276
+1457970990.25500010	+8.41552734	-6.86425781	-0.87011719	+60.00732422	+1.91162109	-58.22753906	+1840	+8.23974609	-6.08642578	-0.55810547	+10.54687500	-6.52587891	+15.99609375	+1408	+6.82031250	-10.25244141	-0.76904297	+41.90185547	+5.29541016	-48.49365234	+1276
+1457970990.25910000	+8.41552734	-6.86425781	-0.87011719	+60.02929688	+1.88964844	-58.18359375	+1840	+8.23974609	-6.08642578	-0.55810547	+10.54687500	-6.52587891	+15.99609375	+1408	+6.82031250	-10.25244141	-0.76904297	+41.90185547	+5.31738281	-48.49365234	+1276
+1457970990.26329990	+8.41552734	-6.86425781	-0.87451172	+60.02929688	+1.88964844	-58.16162109	+1840	+8.23974609	-6.08642578	-0.55810547	+10.54687500	-6.52587891	+16.01806641	+1408	+6.82031250	-10.25244141	-0.76904297	+41.90185547	+5.31738281	-48.49365234	+1276
+1457970990.26749990	+8.41552734	-6.86865234	-0.87451172	+60.05126953	+1.88964844	-58.13964844	+1836	+8.23974609	-6.08642578	-0.55810547	+10.54687500	-6.52587891	+16.04003906	+1408	+6.82031250	-10.25244141	-0.76904297	+41.90185547	+5.31738281	-48.49365234	+1276
+1457970990.27580000	+8.41552734	-6.86865234	-0.87451172	+60.09521484	+1.86767578	-58.09570313	+1836	+8.23974609	-6.08642578	-0.55810547	+10.54687500	-6.50390625	+16.06201172	+1408	+6.82470703	-10.25244141	-0.76904297	+41.90185547	+5.33935547	-48.49365234	+1276
+1457970990.28000000	+8.41552734	-6.86865234	-0.87890625	+60.11718750	+1.86767578	-58.07373047	+1836	+8.23974609	-6.08642578	-0.55810547	+10.54687500	-6.50390625	+16.06201172	+1408	+6.82470703	-10.25244141	-0.76904297	+41.90185547	+5.36132813	-48.49365234	+1276
+1457970990.28830000	+8.41552734	-6.86865234	-0.87890625	+60.16113281	+1.84570313	-58.05175781	+1836	+8.23974609	-6.08642578	-0.56250000	+10.56884766	-6.50390625	+16.08398438	+1408	+6.82910156	-10.25244141	-0.76904297	+41.92382813	+5.38330078	-48.49365234	+1276
+1457970990.29250000	+8.41552734	-6.86865234	-0.87890625	+60.18310547	+1.84570313	-58.02978516	+1832	+8.23974609	-6.08642578	-0.56250000	+10.56884766	-6.50390625	+16.08398438	+1408	+6.82910156	-10.25244141	-0.76904297	+41.92382813	+5.38330078	-48.49365234	+1276
+1457970990.29660010	+8.41552734	-6.86865234	-0.88330078	+60.20507813	+1.84570313	-58.02978516	+1832	+8.23974609	-6.08642578	-0.56250000	+10.56884766	-6.50390625	+16.08398438	+1408	+6.82910156	-10.25244141	-0.76464844	+41.92382813	+5.40527344	-48.49365234	+1276
+1457970990.30080010	+8.41552734	-6.87304688	-0.88330078	+60.24902344	+1.84570313	-58.00781250	+1832	+8.23974609	-6.09082031	-0.56250000	+10.59082031	-6.50390625	+16.08398438	+1408	+6.83349609	-10.25244141	-0.76464844	+41.94580078	+5.42724609	-48.49365234	+1276
+1457970990.30909990	+8.41552734	-6.87304688	-0.88769531	+60.29296875	+1.86767578	-58.00781250	+1832	+8.23974609	-6.09082031	-0.56250000	+10.59082031	-6.50390625	+16.08398438	+1404	+6.83349609	-10.25683594	-0.76464844	+41.94580078	+5.49316406	-48.49365234	+1280
+1457970990.31329990	+8.41113281	-6.87304688	-0.88769531	+60.31494141	+1.86767578	-57.98583984	+1832	+8.23974609	-6.09082031	-0.56250000	+10.59082031	-6.50390625	+16.08398438	+1404	+6.83349609	-10.25683594	-0.76464844	+41.94580078	+5.53710938	-48.49365234	+1280
+1457970990.31750010	+8.41113281	-6.87304688	-0.88769531	+60.35888672	+1.86767578	-57.98583984	+1832	+8.23974609	-6.09082031	-0.56689453	+10.59082031	-6.50390625	+16.06201172	+1404	+6.83349609	-10.25683594	-0.76464844	+41.92382813	+5.55908203	-48.47167969	+1280
+1457970990.32579990	+8.41113281	-6.87304688	-0.89208984	+60.42480469	+1.88964844	-57.98583984	+1832	+8.23535156	-6.09082031	-0.56689453	+10.61279297	-6.48193359	+16.06201172	+1408	+6.82910156	-10.26123047	-0.76904297	+41.90185547	+5.64697266	-48.44970703	+1280
+1457970990.32990000	+8.40673828	-6.87744141	-0.89648438	+60.44677734	+1.88964844	-58.00781250	+1832	+8.23535156	-6.09082031	-0.56689453	+10.61279297	-6.48193359	+16.04003906	+1408	+6.82910156	-10.26562500	-0.77343750	+41.85791016	+5.71289063	-48.42773438	+1284
+1457970990.33410000	+8.40673828	-6.87744141	-0.89648438	+60.49072266	+1.88964844	-58.00781250	+1828	+8.23535156	-6.09521484	-0.57128906	+10.63476563	-6.48193359	+16.01806641	+1408	+6.82470703	-10.27001953	-0.77343750	+41.81396484	+5.75683594	-48.38378906	+1284
+1457970990.33830000	+8.40673828	-6.87744141	-0.90087891	+60.53466797	+1.88964844	-58.00781250	+1828	+8.23535156	-6.09521484	-0.57128906	+10.63476563	-6.48193359	+15.99609375	+1408	+6.82470703	-10.27441406	-0.77783203	+41.77001953	+5.80078125	-48.36181641	+1284
+1457970990.34240010	+8.40673828	-6.88183594	-0.90527344	+60.57861328	+1.88964844	-58.00781250	+1828	+8.23535156	-6.09521484	-0.57568359	+10.67871094	-6.50390625	+15.95214844	+1408	+6.82031250	-10.27880859	-0.78222656	+41.72607422	+5.86669922	-48.33984375	+1284
+1457970990.34660010	+8.40673828	-6.88183594	-0.90527344	+60.62255859	+1.88964844	-58.00781250	+1828	+8.23535156	-6.09960938	-0.58007813	+10.70068359	-6.50390625	+15.90820313	+1408	+6.81591797	-10.28320313	-0.78662109	+41.66015625	+5.91064453	-48.29589844	+1284
+1457970990.35080000	+8.40673828	-6.88183594	-0.90966797	+60.66650391	+1.86767578	-58.02978516	+1828	+8.23095703	-6.09960938	-0.58447266	+10.72265625	-6.50390625	+15.86425781	+1412	+6.81591797	-10.28759766	-0.78662109	+41.61621094	+5.95458984	-48.27392578	+1284
+1457970990.35910010	+8.41113281	-6.88623047	-0.91406250	+60.77636719	+1.80175781	-58.02978516	+1824	+8.23095703	-6.10839844	-0.59326172	+10.78857422	-6.56982422	+15.68847656	+1412	+6.81591797	-10.29638672	-0.79101563	+41.50634766	+6.06445313	-48.25195313	+1276
+1457970990.36739990	+8.41552734	-6.89062500	-0.91845703	+60.88623047	+1.71386719	-58.05175781	+1820	+8.23535156	-6.11279297	-0.60644531	+10.87646484	-6.67968750	+15.51269531	+1416	+6.82031250	-10.30517578	-0.79101563	+41.39648438	+6.15234375	-48.25195313	+1272
+1457970990.37159990	+8.41992188	-6.89062500	-0.92285156	+60.95214844	+1.64794922	-58.05175781	+1820	+8.23535156	-6.11279297	-0.61083984	+10.92041016	-6.74560547	+15.42480469	+1416	+6.82470703	-10.30957031	-0.78662109	+41.35253906	+6.17431641	-48.27392578	+1268
+1457970990.37579990	+8.41992188	-6.89062500	-0.92724609	+61.01806641	+1.56005859	-58.02978516	+1820	+8.23974609	-6.11718750	-0.61523438	+10.94238281	-6.81152344	+15.33691406	+1416	+6.83349609	-10.31396484	-0.78662109	+41.33056641	+6.21826172	-48.31787109	+1268
+1457970990.37990000	+8.42431641	-6.89501953	-0.93164063	+61.10595703	+1.45019531	-58.02978516	+1820	+8.24414063	-6.11718750	-0.61962891	+10.98632813	-6.87744141	+15.24902344	+1416	+6.83789063	-10.31396484	-0.78222656	+41.30859375	+6.24023438	-48.36181641	+1268
+1457970990.38410000	+8.43310547	-6.89501953	-0.93603516	+61.21582031	+1.34033203	-58.00781250	+1820	+8.24414063	-6.11718750	-0.62402344	+11.03027344	-6.98730469	+15.16113281	+1416	+6.85107422	-10.31396484	-0.77783203	+41.28662109	+6.28417969	-48.40576172	+1268
+1457970990.38829990	+8.43750000	-6.89501953	-0.94042969	+61.30371094	+1.23046875	-57.98583984	+1820	+8.24853516	-6.11718750	-0.62841797	+11.07421875	-7.05322266	+15.07324219	+1416	+6.85986328	-10.31396484	-0.77343750	+41.26464844	+6.30615234	-48.47167969	+1268
+1457970990.39660000	+8.45068359	-6.89941406	-0.94921875	+61.56738281	+0.94482422	-57.96386719	+1820	+8.25732422	-6.11279297	-0.63720703	+11.16210938	-7.27294922	+14.89746094	+1416	+6.88623047	-10.31835938	-0.76025391	+41.24267578	+6.35009766	-48.64746094	+1276
+1457970990.40080000	+8.45507813	-6.89941406	-0.95361328	+61.69921875	+0.79101563	-57.91992188	+1820	+8.25732422	-6.11279297	-0.64160156	+11.20605469	-7.38281250	+14.80957031	+1416	+6.89941406	-10.31835938	-0.76025391	+41.22070313	+6.35009766	-48.73535156	+1276
+1457970990.40490010	+8.46386719	-6.89941406	-0.96240234	+61.83105469	+0.61523438	-57.89794922	+1820	+8.26171875	-6.11279297	-0.65039063	+11.27197266	-7.49267578	+14.69970703	+1416	+6.91259766	-10.31835938	-0.75585938	+41.19873047	+6.35009766	-48.82324219	+1276
+1457970990.41319990	+8.47705078	-6.89501953	-0.97558594	+62.11669922	+0.28564453	-57.87597656	+1824	+8.27050781	-6.10839844	-0.66357422	+11.38183594	-7.75634766	+14.50195313	+1416	+6.93457031	-10.31835938	-0.75585938	+41.15478516	+6.35009766	-48.97705078	+1280
+1457970990.41739990	+8.48583984	-6.89941406	-0.98437500	+62.24853516	+0.10986328	-57.89794922	+1824	+8.27490234	-6.10400391	-0.67236328	+11.46972656	-7.91015625	+14.37011719	+1416	+6.94775391	-10.31835938	-0.76025391	+41.11083984	+6.32812500	-49.04296875	+1284
+1457970990.42160010	+8.49023438	-6.89501953	-0.99316406	+62.35839844	-0.04394531	-57.94189453	+1824	+8.27929688	-6.10400391	-0.67675781	+11.55761719	-8.08593750	+14.21630859	+1416	+6.95654297	-10.31835938	-0.76904297	+41.06689453	+6.30615234	-49.15283203	+1284
+1457970990.42569990	+8.50341797	-6.89501953	-1.00634766	+62.49023438	-0.19775391	-57.94189453	+1828	+8.27929688	-6.09960938	-0.68994141	+11.64550781	-8.23974609	+14.10644531	+1416	+6.96093750	-10.31835938	-0.77783203	+40.97900391	+6.26220703	-49.19677734	+1288
+1457970990.42989990	+8.51220703	-6.89941406	-1.01953125	+62.53417969	-0.32958984	-58.00781250	+1824	+8.28369141	-6.09960938	-0.70312500	+11.77734375	-8.41552734	+13.90869141	+1416	+6.96972656	-10.32275391	-0.79101563	+40.89111328	+6.21826172	-49.26269531	+1288
+1457970990.43409990	+8.52099609	-6.89941406	-1.02832031	+62.60009766	-0.43945313	-58.11767578	+1824	+8.29248047	-6.09521484	-0.71191406	+11.88720703	-8.63525391	+13.71093750	+1416	+6.97412109	-10.32275391	-0.80419922	+40.75927734	+6.19628906	-49.35058594	+1288
+1457970990.43820000	+8.53857422	-6.89501953	-1.05029297	+62.66601563	-0.57128906	-58.13964844	+1824	+8.29687500	-6.09082031	-0.73388672	+12.01904297	-8.76708984	+13.57910156	+1420	+6.97851563	-10.32714844	-0.82617188	+40.64941406	+6.13037109	-49.39453125	+1292
+1457970990.44240000	+8.54736328	-6.90820313	-1.07226563	+62.57812500	-0.65917969	-58.27148438	+1824	+8.30126953	-6.08642578	-0.75585938	+12.17285156	-8.96484375	+13.33740234	+1420	+6.98730469	-10.33154297	-0.86132813	+40.47363281	+6.08642578	-49.41650391	+1292
+1457970990.45070000	+8.58251953	-6.90820313	-1.12060547	+62.55615234	-0.79101563	-58.51318359	+1824	+8.31445313	-6.07763672	-0.80419922	+12.50244141	-9.31640625	+12.96386719	+1424	+6.99609375	-10.33593750	-0.92285156	+40.12207031	+5.99853516	-49.50439453	+1292
+1457970990.45490000	+8.59570313	-6.92578125	-1.14697266	+62.35839844	-0.74707031	-58.66699219	+1820	+8.31884766	-6.07763672	-0.82617188	+12.61230469	-9.47021484	+12.70019531	+1420	+7.00488281	-10.34033203	-0.96679688	+39.85839844	+5.99853516	-49.57031250	+1300
+1457970990.45910000	+8.61767578	-6.92578125	-1.16894531	+62.24853516	-0.74707031	-58.88671875	+1816	+8.32763672	-6.07324219	-0.84814453	+12.81005859	-9.71191406	+12.41455078	+1420	+7.01367188	-10.34472656	-0.99755859	+39.63867188	+5.99853516	-49.68017578	+1304
+1457970990.46320010	+8.63964844	-6.93017578	-1.21289063	+62.13867188	-0.72509766	-58.97460938	+1816	+8.34082031	-6.06884766	-0.89208984	+12.98583984	-9.82177734	+12.23876953	+1424	+7.01806641	-10.34472656	-1.04589844	+39.41894531	+5.99853516	-49.68017578	+1312
+1457970990.46740010	+8.65722656	-6.95214844	-1.24804688	+61.83105469	-0.61523438	-59.15039063	+1812	+8.34521484	-6.07324219	-0.93164063	+13.09570313	-9.95361328	+11.93115234	+1424	+7.03125000	-10.35351563	-1.08984375	+39.17724609	+6.04248047	-49.74609375	+1320
+1457970990.47160010	+8.67919922	-6.96093750	-1.28320313	+61.63330078	-0.52734375	-59.41406250	+1808	+8.35839844	-6.06445313	-0.96240234	+13.29345703	-10.17333984	+11.62353516	+1432	+7.04443359	-10.34912109	-1.12500000	+38.93554688	+6.08642578	-49.89990234	+1328
+1457970990.47569990	+8.70996094	-6.96533203	-1.33593750	+61.41357422	-0.46142578	-59.54589844	+1812	+8.37597656	-6.06005859	-1.01513672	+13.49121094	-10.28320313	+11.42578125	+1440	+7.06201172	-10.34912109	-1.17773438	+38.73779297	+6.13037109	-49.92187500	+1340
+1457970990.47989990	+8.73193359	-6.98730469	-1.38427734	+61.06201172	-0.30761719	-59.76562500	+1812	+8.38476563	-6.06445313	-1.06347656	+13.57910156	-10.41503906	+11.07421875	+1440	+7.07958984	-10.35351563	-1.23046875	+38.49609375	+6.21826172	-50.03173828	+1352
+1457970990.48400000	+8.75830078	-6.99609375	-1.43261719	+60.79833984	-0.17578125	-60.00732422	+1816	+8.39794922	-6.05566406	-1.11181641	+13.77685547	-10.63476563	+10.70068359	+1448	+7.10156250	-10.34912109	-1.27441406	+38.25439453	+6.30615234	-50.22949219	+1360
+1457970990.48819990	+8.79345703	-7.00488281	-1.49414063	+60.55664063	-0.04394531	-60.20507813	+1820	+8.41552734	-6.04687500	-1.17333984	+13.99658203	-10.76660156	+10.43701172	+1460	+7.12792969	-10.34472656	-1.32714844	+38.03466797	+6.37207031	-50.33935547	+1376
+1457970990.49239990	+8.81982422	-7.02685547	-1.55566406	+60.16113281	+0.15380859	-60.44677734	+1820	+8.42871094	-6.05126953	-1.23046875	+14.06250000	-10.89843750	+10.06347656	+1464	+7.15429688	-10.34912109	-1.37988281	+37.79296875	+6.50390625	-50.53710938	+1384
+1457970990.49650000	+8.85058594	-7.03564453	-1.61718750	+59.85351563	+0.32958984	-60.73242188	+1828	+8.44628906	-6.04248047	-1.28759766	+14.26025391	-11.09619141	+9.66796875	+1472	+7.18505859	-10.34033203	-1.42822266	+37.55126953	+6.61376953	-50.80078125	+1396
+1457970990.50070000	+8.89013672	-7.04882813	-1.68750000	+59.56787109	+0.50537109	-60.99609375	+1832	+8.47265625	-6.03369141	-1.36230469	+14.47998047	-11.22802734	+9.33837891	+1484	+7.21582031	-10.33593750	-1.48974609	+37.30957031	+6.70166016	-50.97656250	+1408
+1457970990.50490000	+8.92089844	-7.06640625	-1.75341797	+59.15039063	+0.72509766	-61.25976563	+1836	+8.49023438	-6.03808594	-1.42822266	+14.58984375	-11.38183594	+8.92089844	+1488	+7.24658203	-10.33154297	-1.55126953	+37.04589844	+6.81152344	-51.19628906	+1420
+1457970990.50900010	+8.95605469	-7.07080078	-1.82812500	+58.82080078	+0.92285156	-61.56738281	+1844	+8.51220703	-6.02490234	-1.49853516	+14.83154297	-11.55761719	+8.50341797	+1500	+7.28613281	-10.32275391	-1.60839844	+36.80419922	+6.92138672	-51.50390625	+1432
+1457970990.51320000	+9.00000000	-7.07958984	-1.89843750	+58.51318359	+1.07666016	-61.89697266	+1852	+8.54296875	-6.01171875	-1.57763672	+15.09521484	-11.71142578	+8.10791016	+1508	+7.32568359	-10.30957031	-1.67431641	+36.56250000	+6.96533203	-51.74560547	+1444
+1457970990.51740000	+9.03515625	-7.09716797	-1.97314453	+58.02978516	+1.29638672	-62.22656250	+1856	+8.56054688	-6.00732422	-1.65234375	+15.29296875	-11.88720703	+7.64648438	+1516	+7.36083984	-10.30517578	-1.74023438	+36.25488281	+7.05322266	-52.00927734	+1456
+1457970990.52570010	+9.13183594	-7.10156250	-2.12255859	+57.32666016	+1.66992188	-62.99560547	+1880	+8.62207031	-5.97216797	-1.81494141	+15.99609375	-12.21679688	+6.72363281	+1536	+7.43994141	-10.27441406	-1.87207031	+35.66162109	+7.14111328	-52.64648438	+1480
+1457970990.52990010	+9.17578125	-7.11914063	-2.20166016	+56.77734375	+1.84570313	-63.36914063	+1884	+8.64843750	-5.96337891	-1.89843750	+16.28173828	-12.37060547	+6.19628906	+1544	+7.47949219	-10.26562500	-1.93798828	+35.31005859	+7.16308594	-52.97607422	+1488
+1457970990.53399990	+9.22851563	-7.11474609	-2.28515625	+56.35986328	+2.04345703	-63.69873047	+1900	+8.67919922	-5.94140625	-1.98632813	+16.72119141	-12.50244141	+5.71289063	+1556	+7.52343750	-10.24804688	-2.00830078	+34.95849609	+7.18505859	-53.32763672	+1500
+1457970990.53819990	+9.29003906	-7.11474609	-2.35107422	+55.92041016	+2.17529297	-64.22607422	+1912	+8.71875000	-5.91503906	-2.06982422	+17.22656250	-12.67822266	+5.14160156	+1568	+7.56298828	-10.22607422	-2.08740234	+34.58496094	+7.11914063	-53.63525391	+1512
+1457970990.54239990	+9.33837891	-7.12792969	-2.43017578	+55.28320313	+2.32910156	-64.66552734	+1920	+8.74951172	-5.89746094	-2.15771484	+17.66601563	-12.83203125	+4.57031250	+1576	+7.60253906	-10.21289063	-2.16650391	+34.14550781	+7.09716797	-53.94287109	+1524
+1457970990.54650000	+9.39990234	-7.11914063	-2.51367188	+54.77783203	+2.48291016	-65.03906250	+1944	+8.78906250	-5.86230469	-2.25000000	+18.23730469	-12.94189453	+4.04296875	+1592	+7.64648438	-10.18652344	-2.24560547	+33.72802734	+7.03125000	-54.25048828	+1540
+1457970990.55069990	+9.47021484	-7.11035156	-2.57519531	+54.22851563	+2.57080078	-65.67626953	+1960	+8.83300781	-5.82714844	-2.33789063	+18.89648438	-13.11767578	+3.40576172	+1608	+7.68603516	-10.16015625	-2.32470703	+33.28857422	+6.89941406	-54.60205078	+1556
+1457970990.55489990	+9.53173828	-7.11914063	-2.64550781	+53.48144531	+2.65869141	-66.18164063	+1972	+8.87255859	-5.80517578	-2.42578125	+19.42382813	-13.24951172	+2.70263672	+1616	+7.72558594	-10.14257813	-2.40820313	+32.78320313	+6.78955078	-54.95361328	+1572
+1457970990.55900000	+9.60205078	-7.10595703	-2.72900391	+52.86621094	+2.76855469	-66.59912109	+2000	+8.91650391	-5.75683594	-2.52246094	+20.12695313	-13.33740234	+2.06542969	+1636	+7.76953125	-10.11181641	-2.49169922	+32.32177734	+6.65771484	-55.28320313	+1592
+1457970990.56320000	+9.68115234	-7.09716797	-2.78613281	+52.18505859	+2.79052734	-67.30224609	+2020	+8.96923828	-5.70849609	-2.60595703	+20.91796875	-13.55712891	+1.29638672	+1656	+7.81787109	-10.08105469	-2.57080078	+31.79443359	+6.45996094	-55.63476563	+1612
+1457970990.56730010	+9.75585938	-7.09277344	-2.85205078	+51.35009766	+2.81250000	-67.85156250	+2040	+9.01757813	-5.67333984	-2.69824219	+21.51123047	-13.68896484	+0.54931641	+1668	+7.85742188	-10.05468750	-2.65429688	+31.22314453	+6.28417969	-55.96435547	+1632
+1457970990.57150010	+9.83496094	-7.07958984	-2.93115234	+50.64697266	+2.81250000	-68.31298828	+2072	+9.06591797	-5.61621094	-2.79931641	+22.25830078	-13.75488281	-0.13183594	+1696	+7.91015625	-10.01513672	-2.74218750	+30.73974609	+6.04248047	-56.29394531	+1660
+1457970990.57570000	+9.92285156	-7.06640625	-2.97949219	+49.85595703	+2.74658203	-69.03808594	+2096	+9.13183594	-5.55908203	-2.87841797	+23.11523438	-13.99658203	-0.98876953	+1716	+7.96289063	-9.97558594	-2.82568359	+30.23437500	+5.75683594	-56.66748047	+1684
+1457970990.57979990	+10.00634766	-7.05322266	-3.03662109	+48.97705078	+2.63671875	-69.63134766	+2124	+9.18457031	-5.51074219	-2.97070313	+23.77441406	-14.12841797	-1.80175781	+1736	+8.00683594	-9.94042969	-2.90917969	+29.61914063	+5.44921875	-57.01904297	+1712
+1457970990.58400010	+10.09423828	-7.03564453	-3.11132813	+48.16406250	+2.54882813	-70.13671875	+2156	+9.24169922	-5.44482422	-3.07177734	+24.56542969	-14.21630859	-2.52685547	+1764	+8.06835938	-9.89208984	-2.99707031	+29.15771484	+5.14160156	-57.32666016	+1744
+1457970990.58820010	+10.19091797	-7.01806641	-3.15087891	+47.30712891	+2.37304688	-70.90576172	+2180	+9.31201172	-5.37451172	-3.14648438	+25.46630859	-14.50195313	-3.49365234	+1788	+8.12988281	-9.84814453	-3.06738281	+28.63037109	+4.72412109	-57.74414063	+1772
+1457970990.59229990	+10.27880859	-6.99609375	-3.19921875	+46.40625000	+2.15332031	-71.52099609	+2212	+9.37353516	-5.32177734	-3.23437500	+26.12548828	-14.65576172	-4.35058594	+1812	+8.18701172	-9.80419922	-3.14208984	+28.03710938	+4.32861328	-58.16162109	+1800
+1457970990.59649990	+10.37988281	-6.97851563	-3.26513672	+45.54931641	+1.93359375	-72.04833984	+2244	+9.43945313	-5.24707031	-3.33105469	+26.89453125	-14.74365234	-5.16357422	+1840	+8.26171875	-9.74267578	-3.22119141	+27.61962891	+3.88916016	-58.49121094	+1836
+1457970990.60069990	+10.48095703	-6.95654297	-3.30029297	+44.62646484	+1.64794922	-72.77343750	+2272	+9.51855469	-5.17236328	-3.40136719	+27.79541016	-15.05126953	-6.21826172	+1864	+8.33642578	-9.68994141	-3.28710938	+27.13623047	+3.38378906	-58.90869141	+1864
+1457970990.60900000	+10.67871094	-6.90380859	-3.40136719	+42.84667969	+0.96679688	-73.85009766	+2332	+9.65917969	-5.02734375	-3.59033203	+29.17968750	-15.27099609	-7.77832031	+1920	+8.48144531	-9.56689453	-3.43652344	+26.14746094	+2.30712891	-59.58984375	+1928
+1457970990.61319990	+10.77978516	-6.88183594	-3.42773438	+41.87988281	+0.54931641	-74.55322266	+2352	+9.73828125	-4.95263672	-3.65185547	+30.01464844	-15.55664063	-8.81103516	+1940	+8.56933594	-9.50537109	-3.49365234	+25.68603516	+1.66992188	-60.02929688	+1956
+1457970990.61730000	+10.88085938	-6.84667969	-3.46289063	+41.00097656	+0.06591797	-75.12451172	+2380	+9.81298828	-4.87792969	-3.73535156	+30.65185547	-15.73242188	-9.64599609	+1960	+8.64404297	-9.44384766	-3.54638672	+25.15869141	+1.03271484	-60.44677734	+1980
+1457970990.62150000	+10.98632813	-6.82470703	-3.51123047	+40.07812500	-0.37353516	-75.58593750	+2404	+9.89208984	-4.79882813	-3.82763672	+31.37695313	-15.77636719	-10.41503906	+1988	+8.73193359	-9.36914063	-3.61669922	+24.74121094	+0.39550781	-60.73242188	+2012
+1457970990.62570000	+11.09179688	-6.79833984	-3.52880859	+39.13330078	-0.87890625	-76.22314453	+2424	+9.97558594	-4.71533203	-3.88476563	+32.16796875	-16.04003906	-11.49169922	+2004	+8.82421875	-9.29443359	-3.66503906	+24.32373047	-0.30761719	-61.12792969	+2032
+1457970990.62980010	+11.19726563	-6.75439453	-3.55517578	+38.27636719	-1.47216797	-76.70654297	+2444	+10.05908203	-4.63183594	-3.96386719	+32.82714844	-16.19384766	-12.26074219	+2024	+8.90771484	-9.22851563	-3.71777344	+23.77441406	-1.01074219	-61.50146484	+2052
+1457970990.63400010	+11.30273438	-6.72802734	-3.59912109	+37.35351563	-1.97753906	-77.08007813	+2464	+10.13818359	-4.54833984	-4.05175781	+33.48632813	-16.21582031	-13.02978516	+2044	+9.00000000	-9.14941406	-3.77929688	+23.37890625	-1.69189453	-61.72119141	+2076
+1457970990.63809990	+11.40380859	-6.69726563	-3.61230469	+36.40869141	-2.54882813	-77.60742188	+2476	+10.22607422	-4.46484375	-4.10449219	+34.23339844	-16.43554688	-14.06250000	+2056	+9.09228516	-9.07031250	-3.82763672	+22.91748047	-2.43896484	-62.02880859	+2096
+1457970990.64229990	+11.50927734	-6.64892578	-3.62988281	+35.59570313	-3.18603516	-77.95898438	+2496	+10.31396484	-4.36816406	-4.17480469	+34.89257813	-16.56738281	-14.78759766	+2068	+9.17138672	-8.99560547	-3.88037109	+22.36816406	-3.16406250	-62.29248047	+2108
+1457970990.64650010	+11.61035156	-6.61376953	-3.66064453	+34.69482422	-3.77929688	-78.26660156	+2508	+10.39746094	-4.28027344	-4.24951172	+35.52978516	-16.58935547	-15.51269531	+2084	+9.26367188	-8.90771484	-3.94189453	+21.92871094	-3.86718750	-62.42431641	+2128
+1457970990.65060000	+11.71142578	-6.57861328	-3.66503906	+33.77197266	-4.39453125	-78.66210938	+2520	+10.48535156	-4.19238281	-4.28906250	+36.25488281	-16.80908203	-16.50146484	+2092	+9.35595703	-8.82421875	-3.98583984	+21.48925781	-4.63623047	-62.66601563	+2144
+1457970990.65479990	+11.81250000	-6.52148438	-3.67382813	+33.00292969	-5.09765625	-78.96972656	+2536	+10.57763672	-4.09130859	-4.35058594	+36.91406250	-16.94091797	-17.20458984	+2104	+9.43505859	-8.74072266	-4.02539063	+20.93994141	-5.36132813	-62.88574219	+2152
+1457970990.65899990	+11.91357422	-6.48193359	-3.69580078	+32.14599609	-5.71289063	-79.16748047	+2548	+10.66552734	-3.99462891	-4.41210938	+37.55126953	-17.00683594	-17.92968750	+2116	+9.52294922	-8.65283203	-4.08251953	+20.50048828	-6.04248047	-62.97363281	+2168
+1457970990.66310000	+12.01025391	-6.43798828	-3.69140625	+31.28906250	-6.35009766	-79.47509766	+2560	+10.75781250	-3.89794922	-4.43408203	+38.23242188	-17.22656250	-18.89648438	+2120	+9.61083984	-8.56494141	-4.12646484	+20.03906250	-6.76757813	-63.10546875	+2180
+1457970990.67150000	+12.20800781	-6.31933594	-3.70019531	+29.81689453	-7.71240234	-79.80468750	+2592	+10.94677734	-3.69140625	-4.52636719	+39.48486328	-17.49023438	-20.21484375	+2136	+9.76904297	-8.38476563	-4.23193359	+19.05029297	-8.08593750	-63.17138672	+2208
+1457970990.67560010	+12.29589844	-6.26220703	-3.69580078	+29.04785156	-8.37158203	-79.98046875	+2612	+11.03906250	-3.59033203	-4.53515625	+40.10009766	-17.75390625	-21.09375000	+2144	+9.85253906	-8.29248047	-4.27587891	+18.58886719	-8.74511719	-63.21533203	+2220
+1457970990.67980000	+12.38818359	-6.18310547	-3.68701172	+28.41064453	-9.09667969	-80.11230469	+2636	+11.13574219	-3.47607422	-4.56152344	+40.69335938	-17.99560547	-21.68701172	+2152	+9.92285156	-8.20019531	-4.31542969	+18.08349609	-9.40429688	-63.25927734	+2232
+1457970990.68400000	+12.48046875	-6.12597656	-3.67822266	+27.68554688	-9.77783203	-80.22216797	+2656	+11.22802734	-3.37060547	-4.58789063	+41.22070313	-18.17138672	-22.32421875	+2156	+10.00195313	-8.09912109	-4.36816406	+17.66601563	-10.01953125	-63.19335938	+2252
+1457970990.68810010	+12.56835938	-6.06445313	-3.66064453	+26.98242188	-10.48095703	-80.37597656	+2684	+11.32470703	-3.26513672	-4.58349609	+41.74804688	-18.50097656	-23.13720703	+2172	+10.08544922	-8.00244141	-4.40332031	+17.27050781	-10.70068359	-63.23730469	+2264
+1457970990.69230010	+12.65625000	-5.98095703	-3.64306641	+26.41113281	-11.25000000	-80.44189453	+2712	+11.42578125	-3.15087891	-4.59667969	+42.27539063	-18.78662109	-23.70849609	+2184	+10.16015625	-7.90576172	-4.43408203	+16.80908203	-11.35986328	-63.25927734	+2280
+1457970990.69650010	+12.74414063	-5.91503906	-3.62988281	+25.75195313	-11.95312500	-80.48583984	+2736	+11.52685547	-3.04541016	-4.60546875	+42.69287109	-19.05029297	-24.32373047	+2196	+10.23925781	-7.80468750	-4.47802734	+16.41357422	-11.97509766	-63.19335938	+2300
+1457970990.70059990	+12.82763672	-5.84033203	-3.60351563	+25.09277344	-12.65625000	-80.55175781	+2768	+11.62353516	-2.93994141	-4.59228516	+43.11035156	-19.42382813	-25.04882813	+2216	+10.31835938	-7.70361328	-4.50878906	+16.04003906	-12.61230469	-63.17138672	+2316
+1457970990.70479990	+12.90673828	-5.75244141	-3.57275391	+24.56542969	-13.40332031	-80.57373047	+2800	+11.72021484	-2.82128906	-4.58789063	+43.50585938	-19.75341797	-25.59814453	+2236	+10.38867188	-7.59814453	-4.53955078	+15.64453125	-13.24951172	-63.14941406	+2336
+1457970990.70900010	+12.98583984	-5.68212891	-3.55078125	+23.92822266	-14.15039063	-80.55175781	+2832	+11.81689453	-2.72021484	-4.58349609	+43.81347656	-20.10498047	-26.19140625	+2252	+10.46777344	-7.49267578	-4.57470703	+15.29296875	-13.88671875	-63.06152344	+2356
+1457970990.71310000	+13.06054688	-5.60742188	-3.52001953	+23.31298828	-14.85351563	-80.55175781	+2868	+11.90917969	-2.61474609	-4.56591797	+44.07714844	-20.50048828	-26.80664063	+2272	+10.55126953	-7.38281250	-4.59228516	+14.96337891	-14.56787109	-63.03955078	+2372
+1457970990.71729990	+13.13525391	-5.51513672	-3.48925781	+22.82958984	-15.64453125	-80.52978516	+2904	+12.00585938	-2.49609375	-4.55273438	+44.40673828	-20.91796875	-27.35595703	+2296	+10.62597656	-7.27294922	-4.60546875	+14.63378906	-15.24902344	-63.01757813	+2392
+1457970990.72140000	+13.20996094	-5.44482422	-3.45849609	+22.23632813	-16.39160156	-80.46386719	+2936	+12.10253906	-2.39941406	-4.53515625	+44.60449219	-21.31347656	-27.97119141	+2312	+10.70068359	-7.16308594	-4.62744141	+14.32617188	-15.93017578	-62.92968750	+2408
+1457970990.72980000	+13.35058594	-5.28222656	-3.37939453	+21.18164063	-17.92968750	-80.37597656	+3008	+12.28271484	-2.18408203	-4.49121094	+45.00000000	-22.19238281	-29.11376953	+2352	+10.86328125	-6.94775391	-4.63183594	+13.73291016	-17.42431641	-62.90771484	+2436
+1457970990.73390010	+13.41650391	-5.20751953	-3.33984375	+20.63232422	-18.69873047	-80.26611328	+3040	+12.37500000	-2.08740234	-4.46923828	+45.10986328	-22.63183594	-29.68505859	+2368	+10.94238281	-6.83349609	-4.64501953	+13.46923828	-18.14941406	-62.81982422	+2452
+1457970990.73810010	+13.47802734	-5.12841797	-3.30468750	+20.06103516	-19.40185547	-80.15625000	+3072	+12.45410156	-1.98632813	-4.44726563	+45.21972656	-23.04931641	-30.25634766	+2384	+11.02587891	-6.71923828	-4.64062500	+13.22753906	-18.91845703	-62.77587891	+2464
+1457970990.74230000	+13.53955078	-5.03613281	-3.26074219	+19.62158203	-20.21484375	-80.04638672	+3108	+12.53759766	-1.87207031	-4.41650391	+45.43945313	-23.53271484	-30.80566406	+2404	+11.10058594	-6.60498047	-4.63623047	+12.98583984	-19.70947266	-62.70996094	+2476
+1457970990.74640010	+13.60107422	-4.96142578	-3.22119141	+19.11621094	-21.00585938	-79.93652344	+3140	+12.62109375	-1.77978516	-4.38574219	+45.50537109	-24.01611328	-31.39892578	+2420	+11.17968750	-6.48632813	-4.63183594	+12.76611328	-20.50048828	-62.60009766	+2488
+1457970990.75060010	+13.65820313	-4.88232422	-3.17724609	+18.58886719	-21.79687500	-79.80468750	+3168	+12.69580078	-1.68750000	-4.35937500	+45.59326172	-24.43359375	-31.97021484	+2428	+11.26318359	-6.37207031	-4.61865234	+12.54638672	-21.35742188	-62.53417969	+2500
+1457970990.75480010	+13.71533203	-4.79003906	-3.12011719	+18.21533203	-22.67578125	-79.71679688	+3204	+12.77050781	-1.57324219	-4.32421875	+45.81298828	-24.96093750	-32.51953125	+2444	+11.33349609	-6.25781250	-4.60107422	+12.34863281	-22.23632813	-62.46826172	+2512
+1457970990.75889990	+13.76806641	-4.71533203	-3.07177734	+17.75390625	-23.51074219	-79.60693359	+3232	+12.84521484	-1.48535156	-4.28906250	+45.92285156	-25.44433594	-33.11279297	+2456	+11.40820313	-6.14794922	-4.58789063	+12.12890625	-23.07128906	-62.38037109	+2520
+1457970990.76309990	+13.81640625	-4.63183594	-3.01904297	+17.27050781	-24.32373047	-79.47509766	+3260	+12.91552734	-1.39306641	-4.24951172	+46.05468750	-25.90576172	-33.72802734	+2464	+11.48730469	-6.03369141	-4.57031250	+11.95312500	-23.92822266	-62.31445313	+2532
+1457970990.76729990	+13.86474609	-4.54394531	-2.95751953	+16.89697266	-25.22460938	-79.36523438	+3292	+12.98583984	-1.27880859	-4.20996094	+46.31835938	-26.43310547	-34.29931641	+2480	+11.55761719	-5.92382813	-4.54394531	+11.79931641	-24.82910156	-62.24853516	+2540
+1457970990.77140000	+13.91308594	-4.46484375	-2.90039063	+16.45751953	-26.08154297	-79.23339844	+3320	+13.05615234	-1.19091797	-4.16601563	+46.49414063	-26.93847656	-34.89257813	+2488	+11.62792969	-5.80957031	-4.52636719	+11.62353516	-25.70800781	-62.16064453	+2552
+1457970990.77560000	+13.95263672	-4.38134766	-2.84326172	+16.01806641	-26.93847656	-79.10156250	+3344	+13.11767578	-1.09423828	-4.11767578	+46.66992188	-27.44384766	-35.52978516	+2496	+11.70263672	-5.69531250	-4.50439453	+11.49169922	-26.58691406	-62.05078125	+2560
+1457970990.77979990	+13.99218750	-4.28906250	-2.77734375	+15.68847656	-27.86132813	-78.96972656	+3376	+13.17919922	-0.98437500	-4.06494141	+46.97753906	-28.01513672	-36.10107422	+2508	+11.76416016	-5.58544922	-4.47802734	+11.33789063	-27.48779297	-62.00683594	+2568
+1457970990.78390000	+14.03173828	-4.20996094	-2.71142578	+15.27099609	-28.76220703	-78.83789063	+3404	+13.24511719	-0.89648438	-4.00781250	+47.19726563	-28.56445313	-36.73828125	+2520	+11.82568359	-5.47998047	-4.45605469	+11.16210938	-28.32275391	-61.94091797	+2576
+1457970990.78810000	+14.07128906	-4.13085938	-2.63671875	+14.87548828	-29.68505859	-78.72802734	+3432	+13.30224609	-0.79980469	-3.94189453	+47.43896484	-29.15771484	-37.41943359	+2532	+11.89160156	-5.37011719	-4.42529297	+11.03027344	-29.22363281	-61.89697266	+2588
+1457970990.79640010	+14.13720703	-3.96826172	-2.49609375	+14.15039063	-31.48681641	-78.39843750	+3484	+13.42968750	-0.60205078	-3.81005859	+48.03222656	-30.34423828	-38.64990234	+2560	+12.01464844	-5.17236328	-4.37255859	+10.72265625	-30.91552734	-61.85302734	+2604
+1457970990.80060010	+14.16796875	-3.88916016	-2.42138672	+13.79882813	-32.38769531	-78.26660156	+3512	+13.48681641	-0.50537109	-3.73095703	+48.33984375	-30.95947266	-39.35302734	+2576	+12.07617188	-5.07128906	-4.34179688	+10.61279297	-31.75048828	-61.87500000	+2616
+1457970990.80469990	+14.19873047	-3.80566406	-2.34667969	+13.44726563	-33.24462891	-78.06884766	+3540	+13.54394531	-0.39990234	-3.65625000	+48.69140625	-31.59667969	-39.94628906	+2596	+12.12890625	-4.97021484	-4.31542969	+10.45898438	-32.51953125	-61.83105469	+2628
+1457970990.80890010	+14.22509766	-3.73095703	-2.28076172	+13.05175781	-34.07958984	-77.82714844	+3568	+13.60107422	-0.31201172	-3.57714844	+48.93310547	-32.23388672	-40.58349609	+2608	+12.18603516	-4.87792969	-4.29345703	+10.28320313	-33.22265625	-61.76513672	+2636
+1457970990.81310010	+14.25146484	-3.65625000	-2.20166016	+12.67822266	-34.93652344	-77.62939453	+3596	+13.65820313	-0.22412109	-3.49365234	+49.19677734	-32.89306641	-41.24267578	+2628	+12.23876953	-4.78564453	-4.25830078	+10.17333984	-33.99169922	-61.76513672	+2652
+1457970990.81719990	+14.27783203	-3.57714844	-2.13134766	+12.32666016	-35.77148438	-77.36572266	+3628	+13.71093750	-0.12304688	-3.41015625	+49.52636719	-33.55224609	-41.83593750	+2648	+12.29150391	-4.69335938	-4.23193359	+9.99755859	-34.73876953	-61.72119141	+2660
+1457970990.82139990	+14.29980469	-3.51123047	-2.06103516	+11.93115234	-36.56250000	-77.10205078	+3652	+13.76806641	-0.04394531	-3.32226563	+49.76806641	-34.21142578	-42.45117188	+2664	+12.33984375	-4.60546875	-4.20556641	+9.79980469	-35.39794922	-61.69921875	+2672
+1457970990.82559990	+14.33056641	-3.44970703	-1.98632813	+11.53564453	-37.35351563	-76.86035156	+3680	+13.81640625	+0.03955078	-3.23876953	+49.98779297	-34.89257813	-43.06640625	+2684	+12.39697266	-4.52197266	-4.16601563	+9.66796875	-36.12304688	-61.72119141	+2684
+1457970990.82970000	+14.35253906	-3.37939453	-1.92041016	+11.18408203	-38.10058594	-76.55273438	+3708	+13.86914063	+0.13183594	-3.15527344	+50.29541016	-35.55175781	-43.57177734	+2704	+12.44531250	-4.43408203	-4.13525391	+9.49218750	-36.76025391	-61.61132813	+2696
+1457970990.83390000	+14.37451172	-3.31787109	-1.85449219	+10.76660156	-38.80371094	-76.22314453	+3736	+13.91748047	+0.20214844	-3.07177734	+50.47119141	-36.18896484	-44.12109375	+2720	+12.49365234	-4.35498047	-4.11328125	+9.25048828	-37.35351563	-61.50146484	+2704
+1457970990.83810000	+14.39648438	-3.26074219	-1.79296875	+10.32714844	-39.48486328	-75.91552734	+3760	+13.96142578	+0.27685547	-2.99267578	+50.64697266	-36.80419922	-44.62646484	+2732	+12.54638672	-4.27587891	-4.07812500	+9.07470703	-37.99072266	-61.45751953	+2716
+1457970990.84220000	+14.41845703	-3.19921875	-1.73583984	+9.93164063	-40.14404297	-75.54199219	+3788	+14.00537109	+0.36035156	-2.91796875	+50.91064453	-37.41943359	-45.08789063	+2752	+12.59033203	-4.19238281	-4.04736328	+8.89892578	-38.60595703	-61.30371094	+2728
+1457970990.84640000	+14.43164063	-3.14648438	-1.67871094	+9.47021484	-40.78125000	-75.14648438	+3812	+14.04492188	+0.41748047	-2.83886719	+51.04248047	-38.03466797	-45.54931641	+2764	+12.62988281	-4.11767578	-4.02099609	+8.65722656	-39.17724609	-61.14990234	+2736
+1457970990.85060000	+14.45361328	-3.09814453	-1.62597656	+8.96484375	-41.39648438	-74.75097656	+3832	+14.08447266	+0.47460938	-2.77294922	+51.13037109	-38.58398438	-45.94482422	+2772	+12.67822266	-4.04296875	-3.98583984	+8.41552734	-39.81445313	-61.01806641	+2748
+1457970990.85890010	+14.49316406	-3.00585938	-1.51611328	+7.99804688	-42.67089844	-73.93798828	+3872	+14.15478516	+0.59326172	-2.64111328	+51.39404297	-39.74853516	-46.69189453	+2792	+12.76171875	-3.89794922	-3.91552734	+7.93212891	-41.02294922	-60.64453125	+2764
+1457970990.86310010	+14.51074219	-2.96630859	-1.46777344	+7.47070313	-43.24218750	-73.52050781	+3892	+14.18994141	+0.64160156	-2.58398438	+51.45996094	-40.23193359	-47.02148438	+2800	+12.80566406	-3.83203125	-3.88476563	+7.66845703	-41.63818359	-60.46875000	+2768
+1457970990.86719990	+14.52832031	-2.92236328	-1.42382813	+6.98730469	-43.79150391	-73.08105469	+3908	+14.22070313	+0.69873047	-2.53564453	+51.59179688	-40.71533203	-47.28515625	+2808	+12.84521484	-3.76171875	-3.85400391	+7.42675781	-42.23144531	-60.22705078	+2776
+1457970990.87140010	+14.54150391	-2.89160156	-1.37988281	+6.39404297	-44.34082031	-72.61962891	+3924	+14.24707031	+0.73828125	-2.48291016	+51.63574219	-41.19873047	-47.59277344	+2816	+12.88476563	-3.69580078	-3.82324219	+7.14111328	-42.80273438	-59.96337891	+2780
+1457970990.87550000	+14.55468750	-2.86083984	-1.34472656	+5.77880859	-44.82421875	-72.11425781	+3936	+14.27343750	+0.77343750	-2.43896484	+51.67968750	-41.61621094	-47.85644531	+2820	+12.92431641	-3.63427734	-3.79248047	+6.85546875	-43.39599609	-59.72167969	+2784
+1457970990.88389990	+14.58105469	-2.80371094	-1.26123047	+4.59228516	-45.92285156	-71.14746094	+3960	+14.32617188	+0.85253906	-2.34228516	+51.85546875	-42.53906250	-48.38378906	+2840	+12.99462891	-3.51562500	-3.73095703	+6.28417969	-44.58251953	-59.23828125	+2792
+1457970990.88800000	+14.59423828	-2.77734375	-1.22167969	+3.95507813	-46.45019531	-70.64208984	+3972	+14.34814453	+0.88769531	-2.29833984	+51.87744141	-42.97851563	-48.62548828	+2852	+13.02978516	-3.45849609	-3.70019531	+5.97656250	-45.17578125	-58.99658203	+2796
+1457970990.89220000	+14.60742188	-2.74658203	-1.17773438	+3.36181641	-46.97753906	-70.13671875	+3980	+14.37451172	+0.92285156	-2.25439453	+51.98730469	-43.43994141	-48.86718750	+2864	+13.06054688	-3.40136719	-3.66943359	+5.69091797	-45.74707031	-58.73291016	+2796
+1457970990.89640000	+14.62060547	-2.72900391	-1.14257813	+2.74658203	-47.46093750	-69.63134766	+3988	+14.40087891	+0.95800781	-2.21044922	+52.07519531	-43.87939453	-49.13085938	+2872	+13.09570313	-3.35302734	-3.64306641	+5.36132813	-46.27441406	-58.46923828	+2796
+1457970990.90050010	+14.62939453	-2.70703125	-1.10302734	+2.15332031	-47.92236328	-69.16992188	+3996	+14.41845703	+0.98876953	-2.15771484	+52.18505859	-44.31884766	-49.41650391	+2888	+13.12646484	-3.30468750	-3.61230469	+5.09765625	-46.80175781	-58.27148438	+2800
+1457970990.90890000	+14.65136719	-2.65869141	-1.03271484	+1.01074219	-48.80126953	-68.15917969	+4012	+14.46240234	+1.05908203	-2.05664063	+52.49267578	-45.21972656	-49.98779297	+2916	+13.18798828	-3.20800781	-3.56396484	+4.54833984	-47.74658203	-57.78808594	+2800
+1457970990.91300010	+14.66015625	-2.64111328	-0.99316406	+0.43945313	-49.24072266	-67.69775391	+4020	+14.48437500	+1.08544922	-2.00390625	+52.62451172	-45.70312500	-50.29541016	+2936	+13.21435547	-3.16406250	-3.53320313	+4.32861328	-48.20800781	-57.61230469	+2800
+1457970990.91720010	+14.66894531	-2.61474609	-0.94921875	-0.06591797	-49.74609375	-67.21435547	+4028	+14.50634766	+1.12060547	-1.94238281	+52.84423828	-46.23046875	-50.64697266	+2952	+13.24511719	-3.11572266	-3.50683594	+4.08691406	-48.62548828	-57.39257813	+2800
+1457970990.92549990	+14.69091797	-2.57080078	-0.86572266	-0.94482422	-50.66894531	-66.42333984	+4052	+14.55029297	+1.19091797	-1.81494141	+53.34960938	-47.30712891	-51.39404297	+2992	+13.30224609	-3.04980469	-3.45849609	+3.62548828	-49.43847656	-57.12890625	+2804
+1457970990.93390010	+14.71289063	-2.51806641	-0.78222656	-1.62597656	-51.56982422	-65.67626953	+4072	+14.59423828	+1.26123047	-1.68310547	+53.89892578	-48.42773438	-52.16308594	+3032	+13.35937500	-2.97509766	-3.41015625	+3.25195313	-50.14160156	-56.82128906	+2804
+1457970990.93800000	+14.72167969	-2.49609375	-0.74267578	-1.95556641	-51.98730469	-65.34667969	+4084	+14.61181641	+1.29199219	-1.62158203	+54.14062500	-48.97705078	-52.51464844	+3048	+13.38574219	-2.94433594	-3.38818359	+3.12011719	-50.44921875	-56.73339844	+2804
+1457970990.94219990	+14.73046875	-2.47412109	-0.69873047	-2.24121094	-52.47070313	-65.03906250	+4096	+14.62939453	+1.32714844	-1.55126953	+54.49218750	-49.57031250	-52.93212891	+3068	+13.41210938	-2.90478516	-3.36621094	+3.01025391	-50.75683594	-56.60156250	+2808
+1457970990.94630000	+14.73486328	-2.45214844	-0.65478516	-2.52685547	-52.95410156	-64.73144531	+4112	+14.64257813	+1.35791016	-1.48095703	+54.77783203	-50.18554688	-53.32763672	+3084	+13.43408203	-2.87841797	-3.34423828	+2.85644531	-51.06445313	-56.49169922	+2808
+1457970990.95470000	+14.74804688	-2.39941406	-0.57568359	-2.94433594	-53.89892578	-64.24804688	+4140	+14.67773438	+1.41503906	-1.36230469	+55.23925781	-51.39404297	-53.94287109	+3116	+13.48681641	-2.81689453	-3.30029297	+2.61474609	-51.70166016	-56.29394531	+2812
+1457970990.95880010	+14.75683594	-2.37744141	-0.53173828	-3.12011719	-54.40429688	-64.02832031	+4152	+14.69531250	+1.43261719	-1.30078125	+55.45898438	-52.05322266	-54.29443359	+3128	+13.50878906	-2.79052734	-3.27832031	+2.46093750	-52.03125000	-56.22802734	+2812
+1457970990.96300010	+14.75683594	-2.35986328	-0.50097656	-3.29589844	-54.82177734	-63.80859375	+4164	+14.70849609	+1.45458984	-1.25244141	+55.59082031	-52.64648438	-54.51416016	+3140	+13.53076172	-2.76855469	-3.26074219	+2.32910156	-52.29492188	-56.14013672	+2812
+1457970990.96720000	+14.76562500	-2.33789063	-0.46582031	-3.44970703	-55.28320313	-63.61083984	+4176	+14.72167969	+1.47656250	-1.20410156	+55.76660156	-53.28369141	-54.73388672	+3148	+13.55273438	-2.74218750	-3.24316406	+2.21923828	-52.60253906	-56.00830078	+2812
+1457970990.97550010	+14.76562500	-2.31591797	-0.41308594	-3.86718750	-56.11816406	-63.23730469	+4196	+14.74365234	+1.48974609	-1.12060547	+55.72265625	-54.51416016	-54.86572266	+3164	+13.59228516	-2.68945313	-3.21240234	+1.93359375	-53.17382813	-55.74462891	+2812
+1457970990.97970010	+14.76562500	-2.29833984	-0.38671875	-3.97705078	-56.55761719	-63.08349609	+4204	+14.75244141	+1.49853516	-1.08984375	+55.70068359	-55.17333984	-54.90966797	+3168	+13.60986328	-2.66308594	-3.19921875	+1.80175781	-53.50341797	-55.61279297	+2812
+1457970990.98799990	+14.76562500	-2.28076172	-0.34716797	-4.26269531	-57.39257813	-62.81982422	+4220	+14.77001953	+1.48974609	-1.02832031	+55.32714844	-56.46972656	-54.75585938	+3180	+13.64062500	-2.62353516	-3.16845703	+1.42822266	-54.11865234	-55.32714844	+2808
+1457970990.99630000	+14.77001953	-2.26318359	-0.32080078	-4.41650391	-58.16162109	-62.64404297	+4228	+14.78759766	+1.48095703	-0.98437500	+54.84375000	-57.83203125	-54.42626953	+3192	+13.67138672	-2.58398438	-3.14208984	+1.05468750	-54.71191406	-55.01953125	+2804
+1457970991.00050000	+14.77001953	-2.26318359	-0.31201172	-4.46044922	-58.49121094	-62.62207031	+4228	+14.79638672	+1.46777344	-0.96679688	+54.42626953	-58.49121094	-54.11865234	+3196	+13.68457031	-2.56640625	-3.13330078	+0.90087891	-54.97558594	-54.88769531	+2804
+1457970991.00469990	+14.77001953	-2.25878906	-0.30761719	-4.46044922	-58.84277344	-62.64404297	+4232	+14.80078125	+1.45898438	-0.95361328	+54.05273438	-59.17236328	-53.78906250	+3200	+13.69775391	-2.54443359	-3.12451172	+0.72509766	-55.21728516	-54.71191406	+2800
+1457970991.00880000	+14.77001953	-2.25439453	-0.29882813	-4.41650391	-59.17236328	-62.68798828	+4232	+14.80517578	+1.44580078	-0.93603516	+53.56933594	-59.87548828	-53.39355469	+3208	+13.71093750	-2.52685547	-3.12011719	+0.54931641	-55.43701172	-54.55810547	+2800
+1457970991.01300000	+14.77001953	-2.25439453	-0.29443359	-4.28466797	-59.50195313	-62.86376953	+4232	+14.80957031	+1.43261719	-0.92285156	+53.02001953	-60.57861328	-52.93212891	+3216	+13.71972656	-2.50927734	-3.10693359	+0.43945313	-55.67871094	-54.47021484	+2800
+1457970991.01720000	+14.77001953	-2.24121094	-0.28564453	-4.02099609	-59.89746094	-63.03955078	+4232	+14.81396484	+1.41503906	-0.90527344	+52.49267578	-61.34765625	-52.49267578	+3224	+13.72851563	-2.49169922	-3.09814453	+0.28564453	-55.89843750	-54.33837891	+2800
+1457970991.02550010	+14.77441406	-2.23242188	-0.26806641	-3.29589844	-60.62255859	-63.69873047	+4236	+14.82714844	+1.39306641	-0.86572266	+51.43798828	-62.86376953	-51.56982422	+3236	+13.75048828	-2.46972656	-3.07617188	+0.10986328	-56.29394531	-54.29443359	+2796
+1457970991.02959990	+14.77880859	-2.21923828	-0.25927734	-2.81250000	-61.01806641	-64.09423828	+4236	+14.83154297	+1.38427734	-0.84375000	+50.84472656	-63.63281250	-51.04248047	+3244	+13.76367188	-2.45654297	-3.06738281	+0.04394531	-56.44775391	-54.27246094	+2796
+1457970991.03379990	+14.78320313	-2.21044922	-0.25048828	-2.24121094	-61.39160156	-64.59960938	+4236	+14.83593750	+1.37988281	-0.82617188	+50.27343750	-64.37988281	-50.47119141	+3248	+13.77685547	-2.44335938	-3.06298828	+0.02197266	-56.57958984	-54.29443359	+2796
+1457970991.03800010	+14.78759766	-2.20166016	-0.23730469	-1.51611328	-61.76513672	-65.25878906	+4236	+14.84033203	+1.37548828	-0.79980469	+49.68017578	-65.17089844	-49.89990234	+3256	+13.78564453	-2.42578125	-3.05419922	+0.10986328	-56.71142578	-54.40429688	+2796
+1457970991.04210000	+14.79199219	-2.17968750	-0.22412109	-0.68115234	-62.18261719	-65.93994141	+4236	+14.84472656	+1.37109375	-0.77343750	+49.06494141	-65.96191406	-49.30664063	+3260	+13.79443359	-2.41259766	-3.04541016	+0.17578125	-56.79931641	-54.51416016	+2796
+1457970991.04629990	+14.79638672	-2.15771484	-0.20654297	+0.28564453	-62.62207031	-66.73095703	+4240	+14.84912109	+1.37109375	-0.74707031	+48.42773438	-66.73095703	-48.69140625	+3264	+13.80322266	-2.40820313	-3.03662109	+0.26367188	-56.88720703	-54.66796875	+2796
+1457970991.05460000	+14.80517578	-2.11376953	-0.16699219	+2.59277344	-63.54492188	-68.68652344	+4248	+14.85351563	+1.36669922	-0.68994141	+47.15332031	-68.29101563	-47.37304688	+3276	+13.82080078	-2.39062500	-3.02343750	+0.52734375	-57.06298828	-55.08544922	+2796
+1457970991.06300000	+14.81835938	-2.06103516	-0.13183594	+5.25146484	-64.40185547	-70.94970703	+4256	+14.86230469	+1.37988281	-0.63720703	+45.87890625	-69.76318359	-46.03271484	+3284	+13.84277344	-2.37744141	-3.00585938	+0.92285156	-57.23876953	-55.65673828	+2796
+1457970991.06710000	+14.82275391	-2.03027344	-0.11425781	+6.67968750	-64.79736328	-72.15820313	+4260	+14.86669922	+1.38867188	-0.61523438	+45.10986328	-70.42236328	-45.17578125	+3288	+13.85156250	-2.36865234	-2.99707031	+1.16455078	-57.28271484	-55.94238281	+2800
+1457970991.07130000	+14.82714844	-1.99951172	-0.10107422	+8.15185547	-65.17089844	-73.41064453	+4260	+14.86669922	+1.38867188	-0.59765625	+44.25292969	-71.08154297	-44.29687500	+3292	+13.86035156	-2.35986328	-2.99267578	+1.38427734	-57.34863281	-56.22802734	+2800
+1457970991.07550000	+14.83154297	-1.97314453	-0.08789063	+9.64599609	-65.50048828	-74.68505859	+4260	+14.86669922	+1.38867188	-0.57128906	+43.43994141	-71.71875000	-43.41796875	+3292	+13.86474609	-2.35107422	-2.99267578	+1.60400391	-57.34863281	-56.51367188	+2796
+1457970991.08380010	+14.83593750	-1.91601563	-0.06591797	+12.63427734	-66.15966797	-77.29980469	+4264	+14.86230469	+1.39306641	-0.53613281	+41.57226563	-72.88330078	-41.41845703	+3300	+13.87353516	-2.33349609	-2.98388672	+2.06542969	-57.45849609	-57.08496094	+2796
+1457970991.09209990	+14.84033203	-1.86767578	-0.05712891	+15.51269531	-66.64306641	-79.84863281	+4260	+14.86669922	+1.39746094	-0.52294922	+39.33105469	-73.85009766	-39.02343750	+3300	+13.88232422	-2.32031250	-2.97949219	+2.37304688	-57.54638672	-57.50244141	+2796
+1457970991.10040000	+14.84472656	-1.82812500	-0.05712891	+18.19335938	-67.01660156	-82.28759766	+4248	+14.86230469	+1.38427734	-0.51416016	+36.84814453	-74.68505859	-36.47460938	+3300	+13.88232422	-2.30712891	-2.97509766	+2.61474609	-57.61230469	-57.83203125	+2792
+1457970991.10879990	+14.84033203	-1.80615234	-0.07910156	+20.45654297	-67.19238281	-84.41894531	+4240	+14.85351563	+1.36669922	-0.52294922	+33.96972656	-75.34423828	-33.50830078	+3300	+13.88232422	-2.28955078	-2.98388672	+2.76855469	-57.61230469	-57.94189453	+2792
+1457970991.11710000	+14.84033203	-1.79296875	-0.09667969	+22.56591797	-67.36816406	-86.44042969	+4224	+14.84472656	+1.34472656	-0.53613281	+30.73974609	-75.91552734	-30.19042969	+3304	+13.87792969	-2.27636719	-2.98828125	+2.74658203	-57.59033203	-57.94189453	+2788
+1457970991.12130000	+14.83593750	-1.78857422	-0.10986328	+23.55468750	-67.43408203	-87.42919922	+4216	+14.84033203	+1.33593750	-0.54492188	+29.06982422	-76.15722656	-28.47656250	+3308	+13.87353516	-2.27197266	-2.99267578	+2.72460938	-57.59033203	-57.89794922	+2788
+1457970991.12540010	+14.83593750	-1.78417969	-0.12304688	+24.54345703	-67.50000000	-88.43994141	+4208	+14.84033203	+1.32275391	-0.55371094	+27.39990234	-76.37695313	-26.78466797	+3308	+13.87353516	-2.26318359	-2.99267578	+2.68066406	-57.59033203	-57.85400391	+2784
+1457970991.12960000	+14.83154297	-1.78417969	-0.13623047	+25.48828125	-67.52197266	-89.40673828	+4200	+14.83593750	+1.30957031	-0.56689453	+25.64208984	-76.57470703	-24.98291016	+3308	+13.86914063	-2.25878906	-2.99707031	+2.63671875	-57.59033203	-57.78808594	+2784
+1457970991.13380000	+14.83154297	-1.78857422	-0.14941406	+26.43310547	-67.54394531	-90.37353516	+4192	+14.83154297	+1.30078125	-0.57568359	+23.84033203	-76.77246094	-23.13720703	+3312	+13.86914063	-2.25439453	-3.00146484	+2.57080078	-57.59033203	-57.72216797	+2780
+1457970991.13790010	+14.83154297	-1.78857422	-0.15820313	+27.42187500	-67.56591797	-91.42822266	+4184	+14.82714844	+1.29199219	-0.58007813	+22.01660156	-76.97021484	-21.24755859	+3308	+13.86474609	-2.24560547	-3.00146484	+2.50488281	-57.56835938	-57.63427734	+2780
+1457970991.14630010	+14.82275391	-1.79296875	-0.16699219	+29.59716797	-67.67578125	-93.69140625	+4164	+14.81835938	+1.27441406	-0.58447266	+18.19335938	-77.40966797	-17.38037109	+3308	+13.86035156	-2.24121094	-3.00585938	+2.39501953	-57.54638672	-57.50244141	+2772
+1457970991.15039990	+14.82275391	-1.79296875	-0.17138672	+30.76171875	-67.71972656	-94.89990234	+4156	+14.81835938	+1.27441406	-0.58886719	+16.21582031	-77.60742188	-15.35888672	+3304	+13.85595703	-2.23681641	-3.00585938	+2.32910156	-57.52441406	-57.43652344	+2772
+1457970991.15459990	+14.82275391	-1.78857422	-0.16699219	+32.05810547	-67.80761719	-96.24023438	+4144	+14.81835938	+1.26123047	-0.58447266	+14.15039063	-77.87109375	-13.31542969	+3304	+13.85595703	-2.23242188	-3.00585938	+2.28515625	-57.52441406	-57.39257813	+2768
+1457970991.15879990	+14.81835938	-1.78857422	-0.16259766	+33.42041016	-67.87353516	-97.62451172	+4136	+14.81835938	+1.26562500	-0.58007813	+12.10693359	-78.11279297	-11.22802734	+3300	+13.85595703	-2.22802734	-3.00585938	+2.26318359	-57.54638672	-57.37060547	+2764
+1457970991.16290000	+14.81835938	-1.78417969	-0.14941406	+34.87060547	-67.93945313	-99.11865234	+4128	+14.81396484	+1.27441406	-0.57128906	+10.06347656	-78.35449219	-9.11865234	+3300	+13.85156250	-2.22363281	-3.00146484	+2.24121094	-57.56835938	-57.34863281	+2764
+1457970991.16710000	+14.81835938	-1.77978516	-0.13623047	+36.32080078	-68.00537109	-100.63476563	+4120	+14.81396484	+1.26562500	-0.55810547	+7.84423828	-78.64013672	-6.96533203	+3296	+13.85156250	-2.22363281	-3.00146484	+2.21923828	-57.59033203	-57.34863281	+2760
+1457970991.17540000	+14.81835938	-1.75781250	-0.10546875	+39.44091797	-68.13720703	-103.79882813	+4112	+14.81835938	+1.28759766	-0.53173828	+3.40576172	-79.14550781	-2.50488281	+3296	+13.85156250	-2.21484375	-2.99267578	+2.24121094	-57.63427734	-57.39257813	+2756
+1457970991.17960000	+14.81396484	-1.74023438	-0.08789063	+41.04492188	-68.18115234	-105.40283203	+4112	+14.81835938	+1.28759766	-0.50976563	+0.96679688	-79.43115234	-0.15380859	+3296	+13.85156250	-2.21044922	-2.98828125	+2.28515625	-57.70019531	-57.45849609	+2756
+1457970991.18370010	+14.80957031	-1.72705078	-0.07031250	+42.64892578	-68.20312500	-106.98486328	+4108	+14.81835938	+1.29638672	-0.49218750	-1.49414063	-79.69482422	+2.24121094	+3296	+13.85156250	-2.20605469	-2.98388672	+2.32910156	-57.74414063	-57.54638672	+2756
+1457970991.18790010	+14.81396484	-1.70947266	-0.04833984	+44.27490234	-68.26904297	-108.58886719	+4108	+14.82275391	+1.30517578	-0.47460938	-3.95507813	-79.93652344	+4.61425781	+3292	+13.85595703	-2.20166016	-2.97509766	+2.37304688	-57.81005859	-57.63427734	+2752
+1457970991.19210000	+14.81396484	-1.69628906	-0.03076172	+45.70312500	-68.26904297	-110.01708984	+4104	+14.82714844	+1.30957031	-0.45703125	-6.50390625	-80.13427734	+7.03125000	+3292	+13.85595703	-2.19287109	-2.96630859	+2.46093750	-57.89794922	-57.78808594	+2752
+1457970991.19619990	+14.81396484	-1.68750000	-0.01318359	+47.08740234	-68.26904297	-111.40136719	+4100	+14.82714844	+1.32275391	-0.44384766	-8.98681641	-80.31005859	+9.40429688	+3288	+13.86035156	-2.18847656	-2.95751953	+2.54882813	-57.98583984	-57.91992188	+2752
+1457970991.20040010	+14.81396484	-1.67431641	+0.00439453	+48.53759766	-68.31298828	-112.85156250	+4100	+14.83154297	+1.33154297	-0.43066406	-11.46972656	-80.48583984	+11.82128906	+3288	+13.86035156	-2.18408203	-2.94873047	+2.63671875	-58.07373047	-58.07373047	+2752
+1457970991.20869990	+14.80957031	-1.64794922	+0.02636719	+50.75683594	-68.24707031	-115.00488281	+4092	+14.83154297	+1.34033203	-0.40429688	-16.65527344	-80.70556641	+16.67724609	+3284	+13.86474609	-2.17089844	-2.92675781	+2.83447266	-58.27148438	-58.40332031	+2752
+1457970991.21289990	+14.80957031	-1.64355469	+0.03515625	+51.76757813	-68.26904297	-115.99365234	+4092	+14.83593750	+1.34033203	-0.39550781	-19.27001953	-80.77148438	+19.07226563	+3280	+13.86035156	-2.16650391	-2.91796875	+2.87841797	-58.35937500	-58.51318359	+2752
+1457970991.21709990	+14.80517578	-1.63476563	+0.03515625	+52.58056641	-68.22509766	-116.74072266	+4084	+14.84033203	+1.34472656	-0.39111328	-21.73095703	-80.79345703	+21.37939453	+3276	+13.86035156	-2.15771484	-2.90917969	+2.90039063	-58.40332031	-58.57910156	+2752
+1457970991.22120000	+14.80517578	-1.63476563	+0.03515625	+53.26171875	-68.18115234	-117.46582031	+4080	+14.84033203	+1.34033203	-0.38671875	-24.25781250	-80.77148438	+23.70849609	+3272	+13.86035156	-2.14892578	-2.90478516	+2.90039063	-58.44726563	-58.62304688	+2752
+1457970991.22540000	+14.80517578	-1.63916016	+0.03515625	+53.94287109	-68.20312500	-118.14697266	+4072	+14.84033203	+1.33154297	-0.38232422	-26.80664063	-80.70556641	+26.03759766	+3268	+13.85595703	-2.14453125	-2.90039063	+2.85644531	-58.51318359	-58.62304688	+2752
+1457970991.23370000	+14.80517578	-1.65234375	+0.01757813	+54.68994141	-68.11523438	-118.91601563	+4068	+14.84033203	+1.31835938	-0.39550781	-31.17919922	-80.39794922	+30.05859375	+3268	+13.85156250	-2.13574219	-2.89599609	+2.68066406	-58.51318359	-58.46923828	+2748
+1457970991.23790000	+14.80517578	-1.65673828	+0.00878906	+55.01953125	-68.11523438	-119.24560547	+4064	+14.84033203	+1.30957031	-0.39990234	-33.39843750	-80.24414063	+32.08007813	+3268	+13.84716797	-2.13134766	-2.89160156	+2.54882813	-58.49121094	-58.35937500	+2744
+1457970991.24210000	+14.80078125	-1.66552734	-0.00439453	+55.23925781	-68.07128906	-119.48730469	+4064	+14.84033203	+1.30078125	-0.40869141	-35.39794922	-80.04638672	+33.92578125	+3268	+13.83837891	-2.12695313	-2.89160156	+2.41699219	-58.46923828	-58.22753906	+2744
+1457970991.24620010	+14.79638672	-1.67871094	-0.02197266	+55.43701172	-68.07128906	-119.68505859	+4064	+14.83593750	+1.28320313	-0.41748047	-37.39746094	-79.80468750	+35.72753906	+3272	+13.83398438	-2.11816406	-2.89160156	+2.26318359	-58.42529297	-58.05175781	+2740
+1457970991.25449990	+14.79199219	-1.70507813	-0.05273438	+55.70068359	-68.04931641	-120.05859375	+4060	+14.83593750	+1.24804688	-0.43505859	-41.06689453	-79.25537109	+38.97949219	+3280	+13.82080078	-2.10498047	-2.89599609	+1.91162109	-58.38134766	-57.65625000	+2740
+1457970991.25869990	+14.78759766	-1.71386719	-0.06591797	+55.85449219	-68.04931641	-120.23437500	+4060	+14.83154297	+1.23925781	-0.44824219	-42.58300781	-78.96972656	+40.34179688	+3284	+13.81201172	-2.09619141	-2.89599609	+1.73583984	-58.33740234	-57.45849609	+2736
+1457970991.26290010	+14.78759766	-1.72265625	-0.07910156	+56.07421875	-68.04931641	-120.47607422	+4056	+14.82714844	+1.22607422	-0.45703125	-44.14306641	-78.70605469	+41.72607422	+3288	+13.80761719	-2.08740234	-2.89599609	+1.53808594	-58.31542969	-57.23876953	+2736
+1457970991.26700000	+14.78320313	-1.73144531	-0.08789063	+56.22802734	-68.07128906	-120.67382813	+4052	+14.82714844	+1.21289063	-0.46582031	-45.50537109	-78.42041016	+42.91259766	+3292	+13.79882813	-2.08300781	-2.89160156	+1.34033203	-58.27148438	-57.01904297	+2732
+1457970991.27119990	+14.78320313	-1.74023438	-0.09667969	+56.42578125	-68.07128906	-120.89355469	+4052	+14.82275391	+1.20849609	-0.47460938	-46.71386719	-78.13476563	+44.01123047	+3296	+13.79443359	-2.07421875	-2.89160156	+1.14257813	-58.24951172	-56.77734375	+2732
+1457970991.27539990	+14.77441406	-1.74462891	-0.10546875	+56.68945313	-68.07128906	-121.17919922	+4048	+14.81835938	+1.19970703	-0.47900391	-47.98828125	-77.91503906	+45.13183594	+3300	+13.78564453	-2.06542969	-2.89160156	+0.96679688	-58.20556641	-56.57958984	+2732
+1457970991.27950000	+14.77001953	-1.74902344	-0.10986328	+56.97509766	-68.09326172	-121.50878906	+4044	+14.81835938	+1.19091797	-0.47900391	-49.26269531	-77.67333984	+46.23046875	+3304	+13.78125000	-2.05664063	-2.89160156	+0.79101563	-58.18359375	-56.35986328	+2728
+1457970991.28370000	+14.77001953	-1.74902344	-0.10986328	+57.32666016	-68.11523438	-121.90429688	+4040	+14.81835938	+1.19531250	-0.47900391	-50.38330078	-77.47558594	+47.26318359	+3304	+13.77246094	-2.04785156	-2.89160156	+0.63720703	-58.16162109	-56.20605469	+2728
+1457970991.29200010	+14.76123047	-1.74462891	-0.10986328	+58.22753906	-68.20312500	-122.82714844	+4028	+14.81396484	+1.19531250	-0.47021484	-52.58056641	-77.10205078	+49.21875000	+3308	+13.76367188	-2.03027344	-2.88720703	+0.37353516	-58.16162109	-55.92041016	+2724
+1457970991.29620000	+14.76123047	-1.74023438	-0.10546875	+58.73291016	-68.24707031	-123.33251953	+4024	+14.81396484	+1.20849609	-0.46582031	-53.54736328	-76.97021484	+50.11962891	+3308	+13.76367188	-2.02587891	-2.88720703	+0.28564453	-58.16162109	-55.83251953	+2720
+1457970991.30040000	+14.76123047	-1.73144531	-0.09667969	+59.32617188	-68.26904297	-123.92578125	+4020	+14.81396484	+1.22167969	-0.46142578	-54.42626953	-76.86035156	+50.97656250	+3312	+13.75927734	-2.02148438	-2.88720703	+0.21972656	-58.16162109	-55.78857422	+2720
+1457970991.30450010	+14.76123047	-1.72265625	-0.09228516	+59.91943359	-68.29101563	-124.49707031	+4020	+14.81396484	+1.23046875	-0.45263672	-55.37109375	-76.75048828	+51.87744141	+3316	+13.75927734	-2.01269531	-2.88720703	+0.17578125	-58.16162109	-55.76660156	+2716
+1457970991.30870010	+14.76123047	-1.71386719	-0.08349609	+60.51269531	-68.31298828	-125.06835938	+4016	+14.81396484	+1.24365234	-0.44384766	-56.31591797	-76.66259766	+52.75634766	+3316	+13.75488281	-2.00830078	-2.88720703	+0.15380859	-58.16162109	-55.76660156	+2712
+1457970991.31290010	+14.75683594	-1.70068359	-0.07910156	+61.10595703	-68.33496094	-125.63964844	+4012	+14.81396484	+1.25683594	-0.43505859	-57.12890625	-76.57470703	+53.52539063	+3316	+13.75488281	-2.00390625	-2.89160156	+0.13183594	-58.13964844	-55.76660156	+2708
+1457970991.32119990	+14.75683594	-1.67871094	-0.06591797	+62.22656250	-68.35693359	-126.65039063	+4000	+14.81835938	+1.28320313	-0.41748047	-58.93066406	-76.46484375	+55.26123047	+3316	+13.75048828	-1.99072266	-2.90039063	+0.13183594	-58.09570313	-55.78857422	+2704
+1457970991.32540010	+14.76123047	-1.66552734	-0.06152344	+62.77587891	-68.37890625	-127.15576172	+3996	+14.81835938	+1.29638672	-0.41308594	-59.56787109	-76.39892578	+55.85449219	+3316	+13.75048828	-1.99072266	-2.90917969	+0.13183594	-58.07373047	-55.81054688	+2696
+1457970991.32950000	+14.76123047	-1.65234375	-0.06152344	+63.19335938	-68.37890625	-127.50732422	+3988	+14.81835938	+1.30957031	-0.41748047	-60.05126953	-76.33300781	+56.33789063	+3312	+13.75048828	-1.98632813	-2.91357422	+0.10986328	-58.02978516	-55.81054688	+2692
+1457970991.33369990	+14.76562500	-1.63916016	-0.06591797	+63.52294922	-68.35693359	-127.79296875	+3980	+14.81835938	+1.31835938	-0.42187500	-60.53466797	-76.26708984	+56.79931641	+3308	+13.74609375	-1.98193359	-2.92236328	+0.10986328	-57.98583984	-55.81054688	+2688
+1457970991.33780000	+14.77001953	-1.63037109	-0.07470703	+63.83056641	-68.31298828	-128.01269531	+3972	+14.81835938	+1.32714844	-0.42626953	-60.93017578	-76.22314453	+57.12890625	+3304	+13.74609375	-1.97753906	-2.93554688	+0.08789063	-57.91992188	-55.81054688	+2684
+1457970991.34200000	+14.77001953	-1.62158203	-0.08349609	+63.91845703	-68.26904297	-128.03466797	+3968	+14.81835938	+1.33593750	-0.43505859	-61.14990234	-76.17919922	+57.34863281	+3300	+13.74169922	-1.97314453	-2.94873047	+0.06591797	-57.81005859	-55.78857422	+2680
+1457970991.34620000	+14.77001953	-1.61718750	-0.10107422	+63.94042969	-68.22509766	-127.96875000	+3964	+14.81396484	+1.34033203	-0.44384766	-61.41357422	-76.13525391	+57.54638672	+3296	+13.73730469	-1.96435547	-2.96630859	+0.04394531	-57.70019531	-55.74462891	+2676
+1457970991.35030010	+14.77441406	-1.60839844	-0.12304688	+63.87451172	-68.18115234	-127.83691406	+3956	+14.81396484	+1.34033203	-0.46142578	-61.43554688	-76.09130859	+57.50244141	+3292	+13.73291016	-1.95996094	-2.98388672	+0.00000000	-57.56835938	-55.67871094	+2672
+1457970991.35450010	+14.77441406	-1.60839844	-0.14062500	+63.72070313	-68.13720703	-127.61718750	+3952	+14.81396484	+1.34472656	-0.48339844	-61.25976563	-76.04736328	+57.28271484	+3288	+13.72851563	-1.95556641	-3.00146484	-0.06591797	-57.43652344	-55.59082031	+2668
+1457970991.35870000	+14.77880859	-1.60400391	-0.16699219	+63.50097656	-68.07128906	-127.35351563	+3948	+14.80957031	+1.34472656	-0.50537109	-60.99609375	-76.00341797	+56.95312500	+3284	+13.71972656	-1.94677734	-3.02343750	-0.13183594	-57.30468750	-55.50292969	+2660
+1457970991.36279990	+14.78320313	-1.60400391	-0.19775391	+63.21533203	-68.00537109	-127.00195313	+3944	+14.80957031	+1.34472656	-0.53613281	-60.57861328	-75.98144531	+56.46972656	+3284	+13.71533203	-1.93798828	-3.04541016	-0.17578125	-57.12890625	-55.41503906	+2656
+1457970991.36700010	+14.78759766	-1.60400391	-0.22412109	+62.84179688	-67.93945313	-126.58447266	+3940	+14.80517578	+1.34472656	-0.56689453	-60.02929688	-75.95947266	+55.83251953	+3284	+13.71093750	-1.93359375	-3.06738281	-0.24169922	-56.95312500	-55.32714844	+2656
+1457970991.37529990	+14.79199219	-1.59960938	-0.29882813	+61.83105469	-67.74169922	-125.46386719	+3932	+14.79638672	+1.34912109	-0.63720703	-58.46923828	-75.93750000	+54.11865234	+3284	+13.69775391	-1.90722656	-3.12451172	-0.32958984	-56.57958984	-55.10742188	+2648
+1457970991.37949990	+14.79199219	-1.59960938	-0.33398438	+61.36962891	-67.65380859	-124.98046875	+3928	+14.79638672	+1.34912109	-0.67236328	-57.67822266	-75.91552734	+53.26171875	+3288	+13.68896484	-1.89843750	-3.15087891	-0.35156250	-56.35986328	-55.01953125	+2648
+1457970991.38369990	+14.79638672	-1.59521484	-0.36914063	+60.86425781	-67.54394531	-124.45312500	+3924	+14.79199219	+1.34912109	-0.71191406	-56.75537109	-75.89355469	+52.27294922	+3288	+13.68017578	-1.88525391	-3.18164063	-0.37353516	-56.16210938	-54.95361328	+2644
+1457970991.38780000	+14.79638672	-1.59082031	-0.41308594	+60.31494141	-67.41210938	-123.85986328	+3920	+14.78759766	+1.35351563	-0.75585938	-55.70068359	-75.89355469	+51.15234375	+3292	+13.67578125	-1.87207031	-3.21679688	-0.37353516	-55.94238281	-54.88769531	+2644
+1457970991.39200000	+14.80078125	-1.59082031	-0.45263672	+59.78759766	-67.30224609	-123.31054688	+3916	+14.78759766	+1.35791016	-0.79980469	-54.60205078	-75.84960938	+49.96582031	+3296	+13.66699219	-1.85888672	-3.24755859	-0.37353516	-55.72265625	-54.86572266	+2644
+1457970991.39619990	+14.80517578	-1.58203125	-0.49218750	+59.28222656	-67.17041016	-122.76123047	+3916	+14.78320313	+1.36669922	-0.84375000	-53.37158203	-75.82763672	+48.66943359	+3304	+13.66259766	-1.84130859	-3.28271484	-0.32958984	-55.52490234	-54.86572266	+2644
+1457970991.40030000	+14.80957031	-1.57324219	-0.53613281	+58.77685547	-67.03857422	-122.21191406	+3912	+14.78320313	+1.37988281	-0.89208984	-52.14111328	-75.78369141	+47.37304688	+3312	+13.65380859	-1.82812500	-3.32226563	-0.24169922	-55.30517578	-54.88769531	+2640
+1457970991.40450000	+14.81396484	-1.56005859	-0.58447266	+58.18359375	-66.84082031	-121.59667969	+3912	+14.78320313	+1.39306641	-0.94921875	-50.69091797	-75.76171875	+45.87890625	+3320	+13.64941406	-1.80615234	-3.36181641	-0.10986328	-55.08544922	-54.95361328	+2644
+1457970991.40860010	+14.82275391	-1.54687500	-0.63720703	+57.67822266	-66.66503906	-121.06933594	+3912	+14.78320313	+1.41503906	-0.99755859	-49.39453125	-75.71777344	+44.53857422	+3328	+13.64501953	-1.78857422	-3.40136719	+0.02197266	-54.86572266	-55.06347656	+2644
+1457970991.41280010	+14.82714844	-1.52929688	-0.68115234	+57.23876953	-66.46728516	-120.56396484	+3908	+14.78320313	+1.43701172	-1.04589844	-48.16406250	-75.65185547	+43.28613281	+3336	+13.64062500	-1.77099609	-3.44091797	+0.17578125	-54.66796875	-55.17333984	+2644
+1457970991.41700010	+14.83593750	-1.50292969	-0.73828125	+56.77734375	-66.22558594	-120.05859375	+3912	+14.78759766	+1.46777344	-1.10302734	-46.84570313	-75.60791016	+41.92382813	+3344	+13.63183594	-1.74902344	-3.48925781	+0.41748047	-54.44824219	-55.37109375	+2644
+1457970991.42109990	+14.84472656	-1.47216797	-0.78662109	+56.53564453	-66.04980469	-119.75097656	+3912	+14.79199219	+1.49853516	-1.14697266	-45.83496094	-75.56396484	+40.91308594	+3352	+13.62744141	-1.72705078	-3.53320313	+0.63720703	-54.25048828	-55.59082031	+2644
+1457970991.42529990	+14.85351563	-1.44140625	-0.83056641	+56.38183594	-65.85205078	-119.55322266	+3908	+14.79638672	+1.53369141	-1.19091797	-44.93408203	-75.52001953	+40.05615234	+3360	+13.62744141	-1.70947266	-3.57714844	+0.87890625	-54.09667969	-55.83251953	+2640
+1457970991.43359990	+14.87988281	-1.35351563	-0.91845703	+56.27197266	-65.43457031	-119.28955078	+3912	+14.81396484	+1.61718750	-1.27441406	-43.39599609	-75.47607422	+38.62792969	+3372	+13.62744141	-1.66113281	-3.66943359	+1.49414063	-53.74511719	-56.44775391	+2640
+1457970991.43779990	+14.89306641	-1.31396484	-0.95361328	+56.29394531	-65.28076172	-119.24560547	+3908	+14.81835938	+1.65673828	-1.31396484	-42.69287109	-75.43212891	+37.99072266	+3372	+13.63183594	-1.63916016	-3.71337891	+1.77978516	-53.61328125	-56.71142578	+2636
+1457970991.44199990	+14.90625000	-1.27001953	-0.99316406	+56.38183594	-65.08300781	-119.24560547	+3908	+14.82714844	+1.70068359	-1.35351563	-42.14355469	-75.43212891	+37.50732422	+3376	+13.63183594	-1.61279297	-3.76611328	+2.10937500	-53.41552734	-57.01904297	+2636
+1457970991.44610000	+14.91503906	-1.23046875	-1.02392578	+56.46972656	-64.92919922	-119.28955078	+3904	+14.83593750	+1.74023438	-1.38427734	-41.70410156	-75.43212891	+37.13378906	+3376	+13.62744141	-1.59082031	-3.81005859	+2.39501953	-53.23974609	-57.28271484	+2632
+1457970991.45030000	+14.92382813	-1.19091797	-1.05908203	+56.51367188	-64.79736328	-119.26757813	+3904	+14.84033203	+1.77539063	-1.42382813	-41.15478516	-75.41015625	+36.67236328	+3380	+13.63183594	-1.56445313	-3.84960938	+2.61474609	-53.10791016	-57.50244141	+2628
+1457970991.45450000	+14.93701172	-1.14697266	-1.09863281	+56.57958984	-64.62158203	-119.26757813	+3900	+14.84912109	+1.82373047	-1.46777344	-40.62744141	-75.38818359	+36.25488281	+3380	+13.63183594	-1.54248047	-3.89355469	+2.85644531	-52.97607422	-57.74414063	+2624
+1457970991.45860000	+14.95019531	-1.10742188	-1.13378906	+56.66748047	-64.46777344	-119.31152344	+3896	+14.85351563	+1.85888672	-1.50292969	-40.16601563	-75.41015625	+35.85937500	+3380	+13.63183594	-1.51611328	-3.93750000	+3.12011719	-52.82226563	-57.96386719	+2620
+1457970991.46280000	+14.96337891	-1.06787109	-1.17333984	+56.68945313	-64.29199219	-119.24560547	+3892	+14.86230469	+1.89404297	-1.55126953	-39.46289063	-75.38818359	+35.22216797	+3384	+13.63623047	-1.48974609	-3.97705078	+3.33984375	-52.69042969	-58.16162109	+2616
+1457970991.46700000	+14.97216797	-1.02832031	-1.21728516	+56.62353516	-64.09423828	-119.09179688	+3892	+14.86669922	+1.93359375	-1.60400391	-38.60595703	-75.34423828	+34.47509766	+3388	+13.63623047	-1.46337891	-4.02539063	+3.53759766	-52.49267578	-58.33740234	+2612
+1457970991.47110010	+14.98095703	-0.99755859	-1.26562500	+56.51367188	-63.89648438	-118.95996094	+3888	+14.86669922	+1.96875000	-1.65673828	-37.79296875	-75.32226563	+33.70605469	+3388	+13.63623047	-1.43261719	-4.07373047	+3.75732422	-52.31689453	-58.49121094	+2608
+1457970991.47530010	+14.98974609	-0.96679688	-1.31835938	+56.33789063	-63.65478516	-118.71826172	+3884	+14.87109375	+1.99951172	-1.71386719	-36.82617188	-75.27832031	+32.78320313	+3392	+13.63623047	-1.40185547	-4.11767578	+3.95507813	-52.14111328	-58.62304688	+2604
+1457970991.47950010	+14.99853516	-0.93164063	-1.37548828	+56.18408203	-63.43505859	-118.52050781	+3880	+14.87109375	+2.03466797	-1.77539063	-35.74951172	-75.23437500	+31.77246094	+3396	+13.63183594	-1.37109375	-4.16162109	+4.13085938	-51.96533203	-58.73291016	+2604
+1457970991.48779990	+15.01171875	-0.86572266	-1.48535156	+55.92041016	-62.95166016	-118.10302734	+3872	+14.87109375	+2.09619141	-1.89843750	-33.55224609	-75.12451172	+29.64111328	+3408	+13.62744141	-1.30517578	-4.25390625	+4.48242188	-51.63574219	-58.93066406	+2596
+1457970991.49190000	+15.02490234	-0.83056641	-1.54687500	+55.81054688	-62.70996094	-117.88330078	+3868	+14.86669922	+2.12255859	-1.96875000	-32.25585938	-75.03662109	+28.34472656	+3416	+13.62744141	-1.27001953	-4.29785156	+4.63623047	-51.48193359	-59.04052734	+2592
+1457970991.49609990	+15.03369141	-0.79980469	-1.60839844	+55.67871094	-62.44628906	-117.68554688	+3860	+14.86669922	+2.15771484	-2.03906250	-30.91552734	-74.92675781	+27.02636719	+3424	+13.62744141	-1.23486328	-4.34179688	+4.83398438	-51.32812500	-59.15039063	+2588
+1457970991.50029990	+15.03808594	-0.76904297	-1.66992188	+55.54687500	-62.18261719	-117.46582031	+3852	+14.86230469	+2.19287109	-2.10058594	-29.59716797	-74.86083984	+25.75195313	+3432	+13.62744141	-1.19970703	-4.38574219	+5.03173828	-51.17431641	-59.26025391	+2584
+1457970991.50440000	+15.04248047	-0.73388672	-1.73144531	+55.45898438	-61.89697266	-117.26806641	+3844	+14.85791016	+2.22363281	-2.17089844	-28.19091797	-74.75097656	+24.32373047	+3440	+13.62304688	-1.16015625	-4.42968750	+5.20751953	-51.04248047	-59.37011719	+2580
+1457970991.50860000	+15.04687500	-0.69873047	-1.79296875	+55.39306641	-61.65527344	-117.09228516	+3840	+14.85351563	+2.26318359	-2.24560547	-26.74072266	-74.61914063	+22.91748047	+3452	+13.62304688	-1.12060547	-4.47363281	+5.42724609	-50.91064453	-59.45800781	+2576
+1457970991.51280000	+15.05126953	-0.65917969	-1.84570313	+55.39306641	-61.39160156	-116.98242188	+3832	+14.84912109	+2.30273438	-2.30273438	-25.53222656	-74.53125000	+21.75292969	+3460	+13.62304688	-1.08105469	-4.51318359	+5.62500000	-50.77880859	-59.54589844	+2572
+1457970991.51690010	+15.05566406	-0.61962891	-1.89843750	+55.48095703	-61.19384766	-116.98242188	+3820	+14.84912109	+2.33789063	-2.35986328	-24.34570313	-74.46533203	+20.52246094	+3472	+13.62304688	-1.04150391	-4.55273438	+5.82275391	-50.71289063	-59.67773438	+2564
+1457970991.52110000	+15.06005859	-0.57568359	-1.94677734	+55.63476563	-60.97412109	-117.02636719	+3812	+14.84472656	+2.38183594	-2.42138672	-23.11523438	-74.37744141	+19.31396484	+3480	+13.62304688	-1.00195313	-4.58789063	+6.06445313	-50.62500000	-59.80957031	+2560
+1457970991.52530000	+15.06445313	-0.52734375	-1.98632813	+55.87646484	-60.79833984	-117.11425781	+3800	+14.84472656	+2.42578125	-2.46972656	-22.03857422	-74.33349609	+18.28125000	+3488	+13.62744141	-0.95800781	-4.61865234	+6.32812500	-50.60302734	-59.98535156	+2552
+1457970991.52940010	+15.07324219	-0.48339844	-2.02587891	+56.07421875	-60.62255859	-117.22412109	+3788	+14.84472656	+2.46972656	-2.51806641	-20.98388672	-74.28955078	+17.24853516	+3496	+13.63183594	-0.91845703	-4.65380859	+6.59179688	-50.55908203	-60.16113281	+2548
+1457970991.53780010	+15.08203125	-0.37353516	-2.09179688	+56.71142578	-60.31494141	-117.55371094	+3764	+14.84033203	+2.58837891	-2.59277344	-19.02832031	-74.26757813	+15.51269531	+3508	+13.64062500	-0.83056641	-4.71533203	+7.16308594	-50.47119141	-60.55664063	+2536
+1457970991.54189990	+15.08642578	-0.31640625	-2.11376953	+57.10693359	-60.18310547	-117.81738281	+3752	+14.84033203	+2.64550781	-2.61914063	-18.21533203	-74.35546875	+14.80957031	+3512	+13.64941406	-0.78662109	-4.74169922	+7.47070313	-50.44921875	-60.79833984	+2528
+1457970991.55029990	+15.09960938	-0.19775391	-2.14892578	+58.02978516	-60.02929688	-118.45458984	+3728	+14.84472656	+2.75976563	-2.65869141	-16.83105469	-74.48730469	+13.62304688	+3516	+13.65820313	-0.69433594	-4.79003906	+8.12988281	-50.49316406	-61.23779297	+2516
+1457970991.55440000	+15.10400391	-0.13623047	-2.16210938	+58.46923828	-59.94140625	-118.76220703	+3712	+14.84912109	+2.82128906	-2.67626953	-16.25976563	-74.59716797	+13.18359375	+3512	+13.66699219	-0.64599609	-4.81201172	+8.43750000	-50.51513672	-61.47949219	+2508
+1457970991.55859990	+15.11279297	-0.07031250	-2.17529297	+58.93066406	-59.87548828	-119.06982422	+3700	+14.85351563	+2.88720703	-2.68945313	-15.68847656	-74.70703125	+12.76611328	+3512	+13.67578125	-0.60205078	-4.82958984	+8.76708984	-50.53710938	-61.74316406	+2500
+1457970991.56270000	+15.11718750	-0.00878906	-2.17968750	+59.45800781	-59.85351563	-119.46533203	+3688	+14.85791016	+2.94873047	-2.69384766	-15.22705078	-74.86083984	+12.45849609	+3512	+13.68017578	-0.55371094	-4.84716797	+9.09667969	-50.58105469	-61.98486328	+2492
+1457970991.56690000	+15.12158203	+0.05712891	-2.18847656	+59.87548828	-59.78759766	-119.72900391	+3672	+14.85791016	+3.01904297	-2.69824219	-14.74365234	-74.97070313	+12.15087891	+3508	+13.68896484	-0.50537109	-4.86914063	+9.40429688	-50.58105469	-62.22656250	+2484
+1457970991.57110000	+15.13037109	+0.12304688	-2.20166016	+60.24902344	-59.74365234	-119.94873047	+3660	+14.86230469	+3.08056641	-2.70703125	-14.28222656	-75.10253906	+11.84326172	+3504	+13.69775391	-0.45703125	-4.89111328	+9.71191406	-50.60302734	-62.42431641	+2476
+1457970991.57520010	+15.13476563	+0.18457031	-2.20605469	+60.68847656	-59.72167969	-120.23437500	+3648	+14.86230469	+3.14208984	-2.71142578	-13.90869141	-75.21240234	+11.60156250	+3500	+13.70214844	-0.41308594	-4.90429688	+9.97558594	-50.62500000	-62.60009766	+2468
+1457970991.57940010	+15.13916016	+0.24609375	-2.21044922	+61.04003906	-59.67773438	-120.45410156	+3636	+14.86669922	+3.20361328	-2.71582031	-13.51318359	-75.34423828	+11.38183594	+3496	+13.70654297	-0.36035156	-4.92187500	+10.26123047	-50.62500000	-62.77587891	+2456
+1457970991.58360000	+15.14355469	+0.30322266	-2.21923828	+61.34765625	-59.63378906	-120.65185547	+3620	+14.86669922	+3.25634766	-2.72460938	-13.20556641	-75.43212891	+11.14013672	+3488	+13.71093750	-0.31201172	-4.93945313	+10.50292969	-50.62500000	-62.90771484	+2448
+1457970991.58769990	+15.14794922	+0.35595703	-2.22802734	+61.58935547	-59.63378906	-120.82763672	+3608	+14.87109375	+3.30468750	-2.73779297	-12.87597656	-75.49804688	+10.89843750	+3484	+13.71533203	-0.26806641	-4.95263672	+10.70068359	-50.66894531	-63.01757813	+2436
+1457970991.59190010	+15.15234375	+0.41308594	-2.24560547	+61.74316406	-59.56787109	-120.82763672	+3596	+14.86669922	+3.35742188	-2.75097656	-12.43652344	-75.52001953	+10.61279297	+3484	+13.71972656	-0.21972656	-4.96582031	+10.87646484	-50.66894531	-63.08349609	+2428
+1457970991.59610010	+15.15673828	+0.46142578	-2.26757813	+61.80908203	-59.50195313	-120.80566406	+3580	+14.87109375	+3.40576172	-2.77294922	-12.06298828	-75.52001953	+10.28320313	+3480	+13.72412109	-0.17138672	-4.98339844	+11.05224609	-50.64697266	-63.14941406	+2416
+1457970991.60439990	+15.16552734	+0.55810547	-2.30273438	+61.96289063	-59.39208984	-120.73974609	+3560	+14.86230469	+3.49804688	-2.81250000	-11.22802734	-75.49804688	+9.62402344	+3480	+13.72851563	-0.07910156	-5.01855469	+11.29394531	-50.60302734	-63.17138672	+2396
+1457970991.61270000	+15.16992188	+0.62841797	-2.35107422	+61.80908203	-59.26025391	-120.47607422	+3536	+14.85351563	+3.56396484	-2.86083984	-10.43701172	-75.34423828	+8.87695313	+3484	+13.72412109	+0.01318359	-5.04931641	+11.40380859	-50.51513672	-63.06152344	+2376
+1457970991.61690000	+15.16992188	+0.66796875	-2.37304688	+61.69921875	-59.19433594	-120.30029297	+3528	+14.84912109	+3.59912109	-2.89160156	-10.01953125	-75.23437500	+8.48144531	+3488	+13.72412109	+0.05712891	-5.06250000	+11.44775391	-50.47119141	-62.97363281	+2364
+1457970991.62109990	+15.16992188	+0.70312500	-2.39941406	+61.56738281	-59.10644531	-120.10253906	+3520	+14.84472656	+3.62988281	-2.91796875	-9.62402344	-75.12451172	+8.10791016	+3496	+13.72412109	+0.10107422	-5.07568359	+11.49169922	-50.44921875	-62.90771484	+2356
+1457970991.62520000	+15.17431641	+0.73388672	-2.42138672	+61.45751953	-59.06250000	-119.94873047	+3508	+14.84033203	+3.66064453	-2.94433594	-9.36035156	-75.03662109	+7.84423828	+3500	+13.72412109	+0.14062500	-5.08447266	+11.51367188	-50.42724609	-62.84179688	+2344
+1457970991.62940000	+15.17431641	+0.76904297	-2.44335938	+61.30371094	-58.97460938	-119.72900391	+3504	+14.83593750	+3.69580078	-2.97070313	-9.00878906	-74.90478516	+7.51464844	+3508	+13.72851563	+0.18896484	-5.09765625	+11.51367188	-50.40527344	-62.73193359	+2332
+1457970991.63360000	+15.17871094	+0.80419922	-2.46972656	+61.12792969	-58.90869141	-119.46533203	+3496	+14.83154297	+3.72656250	-3.00146484	-8.65722656	-74.75097656	+7.18505859	+3520	+13.72851563	+0.22851563	-5.11083984	+11.53564453	-50.33935547	-62.62207031	+2320
+1457970991.63770010	+15.17871094	+0.83496094	-2.48291016	+61.08398438	-58.86474609	-119.35546875	+3488	+14.82275391	+3.76171875	-3.01464844	-8.45947266	-74.70703125	+7.00927734	+3528	+13.72851563	+0.27246094	-5.11962891	+11.57958984	-50.31738281	-62.55615234	+2312
+1457970991.64190010	+15.17871094	+0.87011719	-2.49609375	+61.04003906	-58.84277344	-119.26757813	+3484	+14.81835938	+3.79248047	-3.02343750	-8.23974609	-74.64111328	+6.81152344	+3536	+13.72851563	+0.31640625	-5.12402344	+11.62353516	-50.29541016	-62.49023438	+2300
+1457970991.64599990	+15.17871094	+0.90527344	-2.50488281	+60.99609375	-58.79882813	-119.13574219	+3476	+14.81396484	+3.83203125	-3.03662109	-8.04199219	-74.55322266	+6.65771484	+3544	+13.73291016	+0.36035156	-5.12841797	+11.66748047	-50.27343750	-62.42431641	+2292
+1457970991.65019990	+15.17871094	+0.94482422	-2.50927734	+61.01806641	-58.82080078	-119.09179688	+3472	+14.80517578	+3.86718750	-3.04101563	-7.97607422	-74.50927734	+6.61376953	+3556	+13.73291016	+0.39990234	-5.13281250	+11.71142578	-50.27343750	-62.38037109	+2280
+1457970991.65850000	+15.18750000	+1.02392578	-2.50927734	+61.17187500	-58.84277344	-119.04785156	+3464	+14.80517578	+3.94628906	-3.03662109	-7.93212891	-74.53125000	+6.70166016	+3576	+13.74169922	+0.47900391	-5.12841797	+11.84326172	-50.31738281	-62.35839844	+2260
+1457970991.66269990	+15.18750000	+1.06787109	-2.50048828	+61.39160156	-58.88671875	-119.15771484	+3460	+14.80517578	+3.99462891	-3.01904297	-8.02001953	-74.61914063	+6.87744141	+3588	+13.74609375	+0.52294922	-5.12402344	+11.95312500	-50.36132813	-62.38037109	+2252
+1457970991.66689990	+15.19189453	+1.11181641	-2.48730469	+61.61132813	-58.93066406	-119.28955078	+3460	+14.80517578	+4.03857422	-3.00146484	-8.08593750	-74.68505859	+7.03125000	+3600	+13.75048828	+0.56250000	-5.11962891	+12.08496094	-50.40527344	-62.42431641	+2244
+1457970991.67100000	+15.19628906	+1.16015625	-2.47412109	+61.87500000	-58.99658203	-119.42138672	+3460	+14.80517578	+4.09130859	-2.98388672	-8.12988281	-74.77294922	+7.20703125	+3616	+13.75488281	+0.60644531	-5.11523438	+12.21679688	-50.44921875	-62.44628906	+2232
+1457970991.67520000	+15.20068359	+1.20849609	-2.45654297	+62.18261719	-59.06250000	-119.57519531	+3460	+14.80078125	+4.13964844	-2.95312500	-8.21777344	-74.90478516	+7.42675781	+3628	+13.75927734	+0.64599609	-5.11083984	+12.34863281	-50.47119141	-62.49023438	+2224
+1457970991.67940000	+15.20068359	+1.25683594	-2.43896484	+62.51220703	-59.15039063	-119.77294922	+3464	+14.80078125	+4.19238281	-2.92236328	-8.39355469	-75.05859375	+7.71240234	+3644	+13.76367188	+0.68554688	-5.10205078	+12.50244141	-50.51513672	-62.55615234	+2220
+1457970991.68350010	+15.20507813	+1.30517578	-2.41699219	+62.86376953	-59.23828125	-119.99267578	+3464	+14.80078125	+4.24072266	-2.88720703	-8.59130859	-75.21240234	+8.04199219	+3656	+13.76806641	+0.72509766	-5.09326172	+12.63427734	-50.58105469	-62.62207031	+2220
+1457970991.68770000	+15.20947266	+1.35351563	-2.39501953	+63.21533203	-59.32617188	-120.23437500	+3464	+14.80517578	+4.28906250	-2.86083984	-8.72314453	-75.34423828	+8.28369141	+3668	+13.77246094	+0.76464844	-5.08447266	+12.76611328	-50.62500000	-62.66601563	+2220
+1457970991.69190000	+15.21386719	+1.40185547	-2.37304688	+63.56689453	-59.39208984	-120.45410156	+3468	+14.80517578	+4.33740234	-2.83447266	-8.85498047	-75.47607422	+8.54736328	+3680	+13.77685547	+0.80419922	-5.07568359	+12.91992188	-50.69091797	-62.70996094	+2220
+1457970991.70020010	+15.21826172	+1.48974609	-2.33349609	+64.27001953	-59.54589844	-120.91552734	+3468	+14.80517578	+4.42968750	-2.78173828	-9.00878906	-75.73974609	+8.96484375	+3696	+13.78564453	+0.87890625	-5.05810547	+13.20556641	-50.82275391	-62.84179688	+2228
+1457970991.70440010	+15.21826172	+1.53369141	-2.32031250	+64.59960938	-59.58984375	-121.09130859	+3468	+14.80517578	+4.47363281	-2.75976563	-8.98681641	-75.84960938	+9.07470703	+3704	+13.79003906	+0.91845703	-5.05371094	+13.38134766	-50.86669922	-62.86376953	+2232
+1457970991.70849990	+15.21826172	+1.57324219	-2.30273438	+64.86328125	-59.65576172	-121.26708984	+3464	+14.80078125	+4.51318359	-2.73339844	-9.00878906	-75.95947266	+9.16259766	+3708	+13.79003906	+0.95800781	-5.04492188	+13.49121094	-50.88867188	-62.88574219	+2240
+1457970991.71269990	+15.21826172	+1.60839844	-2.29394531	+65.10498047	-59.67773438	-121.39892578	+3464	+14.80078125	+4.54833984	-2.72021484	-8.89892578	-76.02539063	+9.11865234	+3712	+13.79003906	+0.99316406	-5.04052734	+13.55712891	-50.91064453	-62.86376953	+2244
+1457970991.71690010	+15.21826172	+1.64355469	-2.28515625	+65.28076172	-59.72167969	-121.50878906	+3460	+14.79638672	+4.58349609	-2.71142578	-8.81103516	-76.06933594	+9.11865234	+3716	+13.79003906	+1.02832031	-5.03613281	+13.64501953	-50.93261719	-62.84179688	+2248
+1457970991.72100000	+15.21826172	+1.66992188	-2.27636719	+65.43457031	-59.74365234	-121.59667969	+3456	+14.79199219	+4.60986328	-2.70263672	-8.70117188	-76.13525391	+9.07470703	+3720	+13.79003906	+1.05908203	-5.02734375	+13.73291016	-50.95458984	-62.81982422	+2256
+1457970991.72519990	+15.21386719	+1.69628906	-2.27197266	+65.56640625	-59.74365234	-121.66259766	+3452	+14.78759766	+4.63623047	-2.69384766	-8.50341797	-76.15722656	+8.89892578	+3720	+13.79003906	+1.08984375	-5.02294922	+13.77685547	-50.99853516	-62.79785156	+2260
+1457970991.72930000	+15.21386719	+1.71826172	-2.27197266	+65.65429688	-59.74365234	-121.66259766	+3448	+14.78320313	+4.65820313	-2.69824219	-8.23974609	-76.13525391	+8.67919922	+3724	+13.79443359	+1.12500000	-5.01855469	+13.82080078	-51.02050781	-62.73193359	+2260
+1457970991.73350000	+15.20947266	+1.74462891	-2.27636719	+65.69824219	-59.72167969	-121.66259766	+3444	+14.77880859	+4.68017578	-2.69824219	-7.95410156	-76.13525391	+8.39355469	+3724	+13.79443359	+1.15136719	-5.01855469	+13.84277344	-51.04248047	-62.66601563	+2260
+1457970991.73770000	+15.20507813	+1.76660156	-2.27636719	+65.74218750	-59.69970703	-121.61865234	+3440	+14.77001953	+4.69775391	-2.70263672	-7.58056641	-76.09130859	+8.04199219	+3728	+13.79003906	+1.18212891	-5.01416016	+13.88671875	-51.04248047	-62.60009766	+2260
+1457970991.74600010	+15.20068359	+1.80615234	-2.28515625	+65.72021484	-59.65576172	-121.50878906	+3436	+14.75244141	+4.72851563	-2.71582031	-6.87744141	-76.00341797	+7.33886719	+3736	+13.78564453	+1.23486328	-5.00976563	+13.93066406	-51.02050781	-62.44628906	+2252
+1457970991.75020000	+15.19628906	+1.82373047	-2.28955078	+65.69824219	-59.61181641	-121.42089844	+3432	+14.74365234	+4.74169922	-2.72460938	-6.54785156	-75.95947266	+7.00927734	+3744	+13.78125000	+1.26123047	-5.00976563	+13.93066406	-51.02050781	-62.35839844	+2248
+1457970991.75430010	+15.19189453	+1.84130859	-2.29394531	+65.65429688	-59.61181641	-121.35498047	+3432	+14.73486328	+4.75488281	-2.72900391	-6.26220703	-75.91552734	+6.72363281	+3748	+13.78125000	+1.28320313	-5.00537109	+13.93066406	-51.04248047	-62.27050781	+2244
+1457970991.75850010	+15.18750000	+1.85888672	-2.29833984	+65.63232422	-59.58984375	-121.26708984	+3432	+14.73046875	+4.76806641	-2.73339844	-5.95458984	-75.87158203	+6.43798828	+3756	+13.77685547	+1.30957031	-5.00097656	+13.93066406	-51.08642578	-62.18261719	+2240
+1457970991.76270010	+15.18310547	+1.88085938	-2.29833984	+65.65429688	-59.56787109	-121.24511719	+3432	+14.72167969	+4.78564453	-2.73779297	-5.66894531	-75.82763672	+6.13037109	+3764	+13.77685547	+1.33154297	-4.99218750	+13.95263672	-51.13037109	-62.11669922	+2232
+1457970991.76679990	+15.17871094	+1.89843750	-2.29833984	+65.65429688	-59.56787109	-121.20117188	+3432	+14.71289063	+4.79882813	-2.74218750	-5.36132813	-75.78369141	+5.86669922	+3772	+13.77685547	+1.35351563	-4.98779297	+13.97460938	-51.15234375	-62.07275391	+2224
+1457970991.77099990	+15.17431641	+1.92041016	-2.29833984	+65.67626953	-59.56787109	-121.15722656	+3432	+14.70410156	+4.81640625	-2.74658203	-5.05371094	-75.73974609	+5.60302734	+3780	+13.77685547	+1.37988281	-4.98339844	+13.99658203	-51.17431641	-62.00683594	+2216
+1457970991.77519990	+15.16992188	+1.94677734	-2.29394531	+65.72021484	-59.56787109	-121.13525391	+3436	+14.69531250	+4.83837891	-2.74218750	-4.83398438	-75.71777344	+5.42724609	+3788	+13.77685547	+1.40625000	-4.97900391	+14.04052734	-51.19628906	-61.94091797	+2208
+1457970991.77930000	+15.16992188	+1.96875000	-2.28955078	+65.78613281	-59.58984375	-121.13525391	+3440	+14.69091797	+4.86035156	-2.73339844	-4.70214844	-75.73974609	+5.36132813	+3800	+13.77246094	+1.42822266	-4.97021484	+14.08447266	-51.21826172	-61.91894531	+2200
+1457970991.78769990	+15.16552734	+2.01708984	-2.26757813	+66.00585938	-59.65576172	-121.22314453	+3448	+14.67773438	+4.90869141	-2.70703125	-4.59228516	-75.80566406	+5.40527344	+3824	+13.77246094	+1.47216797	-4.95263672	+14.19433594	-51.32812500	-61.89697266	+2192
+1457970991.79180000	+15.16113281	+2.04785156	-2.25439453	+66.15966797	-59.69970703	-121.31103516	+3452	+14.67333984	+4.93505859	-2.68945313	-4.59228516	-75.87158203	+5.49316406	+3836	+13.77246094	+1.49853516	-4.94384766	+14.23828125	-51.37207031	-61.89697266	+2188
+1457970991.79600000	+15.16113281	+2.07421875	-2.23681641	+66.35742188	-59.76562500	-121.42089844	+3460	+14.66894531	+4.96142578	-2.67187500	-4.61425781	-75.93750000	+5.62500000	+3848	+13.77246094	+1.52050781	-4.93066406	+14.30419922	-51.45996094	-61.89697266	+2184
+1457970991.80010010	+15.16113281	+2.10498047	-2.21923828	+66.57714844	-59.85351563	-121.55273438	+3464	+14.66894531	+4.99218750	-2.64550781	-4.70214844	-76.02539063	+5.82275391	+3860	+13.77685547	+1.54248047	-4.91748047	+14.37011719	-51.52587891	-61.94091797	+2184
+1457970991.80430010	+15.15673828	+2.13574219	-2.19726563	+66.81884766	-59.91943359	-121.70654297	+3472	+14.66455078	+5.02294922	-2.61914063	-4.81201172	-76.13525391	+6.06445313	+3872	+13.77685547	+1.56445313	-4.90869141	+14.45800781	-51.59179688	-61.98486328	+2184
+1457970991.80850010	+15.15673828	+2.16650391	-2.17968750	+67.03857422	-60.00732422	-121.83837891	+3476	+14.66455078	+5.05371094	-2.59277344	-4.96582031	-76.22314453	+6.32812500	+3884	+13.77685547	+1.58642578	-4.89550781	+14.54589844	-51.63574219	-62.02880859	+2188
+1457970991.81259990	+15.15673828	+2.19726563	-2.15771484	+67.25830078	-60.07324219	-121.97021484	+3480	+14.66015625	+5.08007813	-2.56640625	-5.14160156	-76.33300781	+6.65771484	+3892	+13.78125000	+1.60839844	-4.88671875	+14.63378906	-51.67968750	-62.05078125	+2192
+1457970991.81680010	+15.15673828	+2.22363281	-2.14013672	+67.47802734	-60.16113281	-122.10205078	+3484	+14.66015625	+5.11083984	-2.53564453	-5.38330078	-76.44287109	+6.98730469	+3904	+13.78125000	+1.63037109	-4.87792969	+14.69970703	-51.74560547	-62.09472656	+2200
+1457970991.82100010	+15.15234375	+2.25000000	-2.11816406	+67.67578125	-60.24902344	-122.23388672	+3488	+14.66015625	+5.13281250	-2.50488281	-5.64697266	-76.55273438	+7.38281250	+3916	+13.78125000	+1.64794922	-4.86474609	+14.76562500	-51.81152344	-62.13867188	+2208
+1457970991.82929990	+15.15234375	+2.29833984	-2.08300781	+68.04931641	-60.42480469	-122.47558594	+3492	+14.66015625	+5.18115234	-2.44775391	-6.19628906	-76.75048828	+8.12988281	+3928	+13.78125000	+1.68310547	-4.84277344	+14.85351563	-51.94335938	-62.18261719	+2228
+1457970991.83349990	+15.15234375	+2.31591797	-2.06542969	+68.20312500	-60.49072266	-122.58544922	+3496	+14.66015625	+5.20312500	-2.42578125	-6.45996094	-76.81640625	+8.45947266	+3936	+13.78125000	+1.70068359	-4.83398438	+14.87548828	-51.98730469	-62.18261719	+2236
+1457970991.83760000	+15.15234375	+2.33789063	-2.05224609	+68.31298828	-60.55664063	-122.62939453	+3496	+14.66015625	+5.22070313	-2.40380859	-6.67968750	-76.88232422	+8.78906250	+3940	+13.78564453	+1.71386719	-4.82519531	+14.87548828	-52.03125000	-62.16064453	+2248
+1457970991.84180000	+15.15234375	+2.35107422	-2.04345703	+68.37890625	-60.62255859	-122.62939453	+3492	+14.65576172	+5.23828125	-2.38623047	-6.89941406	-76.90429688	+9.07470703	+3944	+13.78564453	+1.73144531	-4.82080078	+14.87548828	-52.07519531	-62.13867188	+2256
+1457970991.84600000	+15.14794922	+2.36425781	-2.03906250	+68.40087891	-60.66650391	-122.60742188	+3492	+14.65576172	+5.25146484	-2.36865234	-7.11914063	-76.94824219	+9.33837891	+3944	+13.78125000	+1.74462891	-4.81640625	+14.85351563	-52.07519531	-62.09472656	+2264
+1457970991.85010000	+15.14794922	+2.37304688	-2.03466797	+68.35693359	-60.71044922	-122.56347656	+3488	+14.65576172	+5.25585938	-2.35986328	-7.31689453	-76.92626953	+9.53613281	+3948	+13.78125000	+1.75781250	-4.81201172	+14.78759766	-52.09716797	-62.00683594	+2272
+1457970991.85430000	+15.14794922	+2.37744141	-2.03466797	+68.31298828	-60.73242188	-122.49755859	+3484	+14.65136719	+5.26464844	-2.35546875	-7.44873047	-76.90429688	+9.71191406	+3948	+13.77685547	+1.77099609	-4.80761719	+14.69970703	-52.09716797	-61.89697266	+2280
+1457970991.85850000	+15.14794922	+2.38183594	-2.03466797	+68.24707031	-60.77636719	-122.40966797	+3480	+14.65136719	+5.26904297	-2.35107422	-7.58056641	-76.88232422	+9.84375000	+3948	+13.77685547	+1.77978516	-4.80322266	+14.63378906	-52.11914063	-61.78710938	+2284
+1457970991.86260010	+15.14794922	+2.38623047	-2.03466797	+68.15917969	-60.79833984	-122.32177734	+3476	+14.64697266	+5.27343750	-2.35107422	-7.69042969	-76.81640625	+9.97558594	+3948	+13.77246094	+1.79296875	-4.80322266	+14.52392578	-52.14111328	-61.65527344	+2292
+1457970991.86680010	+15.14794922	+2.39062500	-2.03466797	+68.04931641	-60.82031250	-122.23388672	+3476	+14.64257813	+5.27343750	-2.35107422	-7.75634766	-76.77246094	+10.04150391	+3948	+13.77246094	+1.80615234	-4.79882813	+14.41406250	-52.14111328	-61.52343750	+2296
+1457970991.87509990	+15.14794922	+2.39062500	-2.04345703	+67.78564453	-60.84228516	-121.94824219	+3472	+14.63818359	+5.27343750	-2.35986328	-7.86621094	-76.61865234	+10.10742188	+3952	+13.76806641	+1.82812500	-4.79882813	+14.19433594	-52.11914063	-61.19384766	+2296
+1457970991.87930010	+15.14794922	+2.39062500	-2.05224609	+67.67578125	-60.84228516	-121.81640625	+3472	+14.63378906	+5.27343750	-2.36425781	-7.88818359	-76.53076172	+10.10742188	+3952	+13.76806641	+1.83691406	-4.79882813	+14.08447266	-52.09716797	-61.06201172	+2292
+1457970991.88340000	+15.14794922	+2.39062500	-2.05664063	+67.52197266	-60.84228516	-121.68457031	+3468	+14.62939453	+5.27343750	-2.36865234	-7.91015625	-76.46484375	+10.10742188	+3956	+13.76806641	+1.85009766	-4.79882813	+13.97460938	-52.07519531	-60.90820313	+2292
+1457970991.88759990	+15.14794922	+2.39062500	-2.06103516	+67.39013672	-60.86425781	-121.55273438	+3468	+14.62939453	+5.27343750	-2.37744141	-7.93212891	-76.37695313	+10.10742188	+3960	+13.76367188	+1.85888672	-4.79443359	+13.84277344	-52.05322266	-60.73242188	+2288
+1457970991.89179990	+15.14794922	+2.39062500	-2.06103516	+67.25830078	-60.86425781	-121.44287109	+3472	+14.62500000	+5.27343750	-2.38183594	-7.93212891	-76.28906250	+10.10742188	+3968	+13.76367188	+1.87207031	-4.79443359	+13.73291016	-52.05322266	-60.57861328	+2284
+1457970991.89590000	+15.14794922	+2.39062500	-2.06542969	+67.14843750	-60.88623047	-121.31103516	+3472	+14.62060547	+5.27343750	-2.38623047	-7.95410156	-76.20117188	+10.10742188	+3972	+13.76367188	+1.88085938	-4.79003906	+13.60107422	-52.03125000	-60.42480469	+2276
+1457970991.90010000	+15.14794922	+2.39501953	-2.06542969	+67.06054688	-60.88623047	-121.22314453	+3472	+14.62060547	+5.27343750	-2.38623047	-7.97607422	-76.13525391	+10.12939453	+3980	+13.76367188	+1.88964844	-4.78564453	+13.51318359	-52.03125000	-60.31494141	+2272
+1457970991.90430000	+15.14794922	+2.39501953	-2.06542969	+66.97265625	-60.90820313	-121.11328125	+3472	+14.62060547	+5.27783203	-2.38623047	-7.99804688	-76.06933594	+10.15136719	+3984	+13.76367188	+1.90283203	-4.78564453	+13.42529297	-52.03125000	-60.20507813	+2268
+1457970991.90840010	+15.14794922	+2.39941406	-2.06542969	+66.88476563	-60.90820313	-121.02539063	+3476	+14.62060547	+5.28222656	-2.38183594	-8.02001953	-76.00341797	+10.17333984	+3992	+13.76806641	+1.91162109	-4.78125000	+13.35937500	-52.03125000	-60.11718750	+2260
+1457970991.91260000	+15.15234375	+2.40380859	-2.06542969	+66.84082031	-60.93017578	-120.95947266	+3480	+14.62060547	+5.28662109	-2.37744141	-8.06396484	-75.98144531	+10.23925781	+4000	+13.76806641	+1.92041016	-4.77685547	+13.31542969	-52.00927734	-60.02929688	+2256
+1457970991.92090010	+15.15673828	+2.41699219	-2.05224609	+66.81884766	-60.99609375	-120.91552734	+3488	+14.62500000	+5.29980469	-2.35107422	-8.19580078	-75.93750000	+10.45898438	+4020	+13.77246094	+1.93798828	-4.75927734	+13.22753906	-52.03125000	-59.94140625	+2248
+1457970991.92510010	+15.15673828	+2.42578125	-2.03906250	+66.86279297	-61.04003906	-120.93750000	+3492	+14.62939453	+5.31298828	-2.33349609	-8.30566406	-75.95947266	+10.61279297	+4032	+13.77685547	+1.94677734	-4.75048828	+13.20556641	-52.05322266	-59.91943359	+2244
+1457970991.92930010	+15.16113281	+2.43457031	-2.03027344	+66.92871094	-61.08398438	-120.98144531	+3496	+14.63378906	+5.32617188	-2.31152344	-8.43750000	-75.95947266	+10.83251953	+4044	+13.78125000	+1.95117188	-4.74169922	+13.20556641	-52.07519531	-59.91943359	+2244
+1457970991.93339990	+15.16552734	+2.44775391	-2.01269531	+67.01660156	-61.14990234	-121.04736328	+3504	+14.64257813	+5.33935547	-2.28955078	-8.56933594	-75.98144531	+11.05224609	+4056	+13.79003906	+1.95996094	-4.72851563	+13.18359375	-52.11914063	-59.91943359	+2244
+1457970991.93759990	+15.16992188	+2.45654297	-1.99951172	+67.12646484	-61.19384766	-121.11328125	+3508	+14.64697266	+5.35253906	-2.26757813	-8.70117188	-76.02539063	+11.25000000	+4064	+13.79443359	+1.96435547	-4.71972656	+13.20556641	-52.14111328	-59.94140625	+2248
+1457970991.94180010	+15.17431641	+2.46972656	-1.98193359	+67.23632813	-61.23779297	-121.20117188	+3512	+14.65576172	+5.37011719	-2.24121094	-8.83300781	-76.06933594	+11.49169922	+4076	+13.80322266	+1.96875000	-4.70654297	+13.20556641	-52.16308594	-59.98535156	+2248
+1457970991.94590000	+15.17871094	+2.48291016	-1.96875000	+67.36816406	-61.28173828	-121.31103516	+3520	+14.66894531	+5.38330078	-2.21484375	-8.96484375	-76.09130859	+11.73339844	+4084	+13.80761719	+1.97753906	-4.69775391	+13.22753906	-52.18505859	-60.00732422	+2256
+1457970991.95420000	+15.18750000	+2.50927734	-1.93798828	+67.58789063	-61.39160156	-121.48681641	+3528	+14.68652344	+5.40966797	-2.16650391	-9.22851563	-76.11328125	+12.19482422	+4096	+13.81640625	+1.98632813	-4.67578125	+13.20556641	-52.20703125	-60.02929688	+2268
+1457970991.95840000	+15.19189453	+2.51806641	-1.92041016	+67.67578125	-61.43554688	-121.55273438	+3532	+14.69531250	+5.41845703	-2.14453125	-9.38232422	-76.11328125	+12.43652344	+4100	+13.82080078	+1.99072266	-4.66699219	+13.18359375	-52.22900391	-60.02929688	+2276
+1457970991.96260000	+15.20068359	+2.52685547	-1.90722656	+67.74169922	-61.45751953	-121.61865234	+3532	+14.70410156	+5.42285156	-2.12695313	-9.47021484	-76.09130859	+12.63427734	+4104	+13.82958984	+1.99511719	-4.65820313	+13.16162109	-52.25097656	-60.02929688	+2284
+1457970991.96670010	+15.20507813	+2.53564453	-1.89843750	+67.78564453	-61.47949219	-121.66259766	+3532	+14.71289063	+5.43164063	-2.11376953	-9.51416016	-76.04736328	+12.76611328	+4108	+13.83398438	+1.99951172	-4.64941406	+13.11767578	-52.22900391	-59.98535156	+2292
+1457970991.97090010	+15.20947266	+2.54003906	-1.88964844	+67.76367188	-61.50146484	-121.64062500	+3532	+14.71728516	+5.43603516	-2.10498047	-9.51416016	-76.00341797	+12.85400391	+4108	+13.83837891	+2.00390625	-4.64941406	+13.07373047	-52.20703125	-59.94140625	+2300
+1457970991.97510000	+15.21386719	+2.54443359	-1.88964844	+67.71972656	-61.50146484	-121.59667969	+3532	+14.72167969	+5.43603516	-2.10058594	-9.40429688	-75.91552734	+12.81005859	+4108	+13.83837891	+2.00830078	-4.64501953	+13.00781250	-52.16308594	-59.87548828	+2308
+1457970991.97919990	+15.21826172	+2.54882813	-1.88525391	+67.65380859	-61.47949219	-121.53076172	+3532	+14.72607422	+5.43603516	-2.10058594	-9.29443359	-75.80566406	+12.76611328	+4108	+13.83837891	+2.01269531	-4.64501953	+12.94189453	-52.11914063	-59.80957031	+2316
+1457970991.98340010	+15.22265625	+2.54882813	-1.88964844	+67.52197266	-61.45751953	-121.44287109	+3532	+14.72607422	+5.43603516	-2.10498047	-9.18457031	-75.69580078	+12.67822266	+4108	+13.83837891	+2.01708984	-4.64501953	+12.85400391	-52.07519531	-59.69970703	+2320
+1457970991.99169990	+15.22705078	+2.54443359	-1.90283203	+67.17041016	-61.39160156	-121.15722656	+3536	+14.73046875	+5.42285156	-2.12255859	-8.89892578	-75.43212891	+12.43652344	+4120	+13.83837891	+2.02587891	-4.64941406	+12.67822266	-51.96533203	-59.47998047	+2328
+1457970991.99589990	+15.23144531	+2.54003906	-1.91162109	+66.97265625	-61.34765625	-121.02539063	+3536	+14.73046875	+5.41406250	-2.13134766	-8.72314453	-75.30029297	+12.28271484	+4124	+13.83837891	+2.03027344	-4.65380859	+12.56835938	-51.89941406	-59.37011719	+2332
+1457970992.00009990	+15.23144531	+2.53125000	-1.92041016	+66.75292969	-61.28173828	-120.87158203	+3540	+14.73046875	+5.40966797	-2.14453125	-8.48144531	-75.16845703	+12.08496094	+4132	+13.83837891	+2.03466797	-4.65820313	+12.48046875	-51.85546875	-59.26025391	+2332
+1457970992.00420000	+15.23583984	+2.52685547	-1.93359375	+66.55517578	-61.21582031	-120.69580078	+3544	+14.72607422	+5.40527344	-2.15771484	-8.19580078	-75.01464844	+11.82128906	+4136	+13.83837891	+2.03906250	-4.66259766	+12.39257813	-51.78955078	-59.15039063	+2332
+1457970992.00840000	+15.23583984	+2.52246094	-1.94677734	+66.33544922	-61.14990234	-120.54199219	+3552	+14.72607422	+5.40087891	-2.17529297	-7.86621094	-74.83886719	+11.55761719	+4144	+13.83837891	+2.04345703	-4.66699219	+12.30468750	-51.74560547	-59.04052734	+2332
+1457970992.01259990	+15.23583984	+2.51806641	-1.95996094	+66.09375000	-61.08398438	-120.34423828	+3556	+14.72167969	+5.39208984	-2.19287109	-7.58056641	-74.66308594	+11.29394531	+4152	+13.83837891	+2.04785156	-4.67138672	+12.21679688	-51.67968750	-58.93066406	+2328
+1457970992.01670000	+15.23583984	+2.51367188	-1.97314453	+65.89599609	-61.01806641	-120.19042969	+3560	+14.72167969	+5.38769531	-2.20605469	-7.29492188	-74.50927734	+11.07421875	+4160	+13.83837891	+2.04785156	-4.67578125	+12.15087891	-51.65771484	-58.84277344	+2324
+1457970992.02510000	+15.23583984	+2.50488281	-1.99072266	+65.56640625	-60.95214844	-119.94873047	+3568	+14.71728516	+5.37890625	-2.22363281	-6.78955078	-74.22363281	+10.70068359	+4176	+13.83837891	+2.05664063	-4.68017578	+12.01904297	-51.61376953	-58.71093750	+2316
+1457970992.02920010	+15.24023438	+2.50048828	-1.99951172	+65.43457031	-60.93017578	-119.88281250	+3572	+14.71728516	+5.37451172	-2.22363281	-6.50390625	-74.09179688	+10.52490234	+4180	+13.84277344	+2.06103516	-4.68457031	+11.95312500	-51.61376953	-58.64501953	+2308
+1457970992.03340010	+15.24023438	+2.50048828	-1.99951172	+65.34667969	-60.90820313	-119.81689453	+3576	+14.71728516	+5.37890625	-2.22802734	-6.17431641	-73.93798828	+10.34912109	+4184	+13.84277344	+2.06542969	-4.68457031	+11.90917969	-51.61376953	-58.62304688	+2304
+1457970992.03749990	+15.24023438	+2.50488281	-2.00390625	+65.28076172	-60.90820313	-119.75097656	+3580	+14.71728516	+5.38330078	-2.22363281	-5.86669922	-73.85009766	+10.23925781	+4188	+13.84716797	+2.06542969	-4.68457031	+11.88720703	-51.61376953	-58.62304688	+2296
+1457970992.04169990	+15.24023438	+2.50927734	-1.99951172	+65.25878906	-60.93017578	-119.72900391	+3580	+14.71728516	+5.39208984	-2.21044922	-5.44921875	-73.74023438	+10.10742188	+4196	+13.85156250	+2.06982422	-4.68457031	+11.86523438	-51.63574219	-58.62304688	+2288
+1457970992.04590010	+15.24023438	+2.51367188	-1.99951172	+65.21484375	-60.95214844	-119.68505859	+3584	+14.72167969	+5.40087891	-2.19726563	-5.03173828	-73.60839844	+9.97558594	+4200	+13.85156250	+2.07421875	-4.68457031	+11.86523438	-51.65771484	-58.64501953	+2284
+1457970992.05000000	+15.24023438	+2.51806641	-1.99511719	+65.17089844	-60.99609375	-119.64111328	+3588	+14.72167969	+5.40966797	-2.17968750	-4.65820313	-73.56445313	+9.86572266	+4204	+13.85595703	+2.07861328	-4.68457031	+11.86523438	-51.67968750	-58.66699219	+2280
+1457970992.05419990	+15.24462891	+2.52246094	-1.98632813	+65.14892578	-61.04003906	-119.61914063	+3592	+14.72607422	+5.42285156	-2.14892578	-4.10888672	-73.47656250	+9.73388672	+4212	+13.86035156	+2.07861328	-4.68017578	+11.86523438	-51.70166016	-58.71093750	+2276
+1457970992.05839990	+15.24462891	+2.52685547	-1.98193359	+65.12695313	-61.10595703	-119.57519531	+3592	+14.73486328	+5.43603516	-2.11816406	-3.55957031	-73.43261719	+9.58007813	+4216	+13.86035156	+2.08300781	-4.68017578	+11.86523438	-51.74560547	-58.75488281	+2272
+1457970992.06670000	+15.24462891	+2.54003906	-1.95996094	+65.03906250	-61.25976563	-119.44335938	+3600	+14.73925781	+5.47119141	-2.06103516	-2.02148438	-73.30078125	+8.87695313	+4228	+13.86914063	+2.09179688	-4.67578125	+11.90917969	-51.83349609	-58.90869141	+2272
+1457970992.07090000	+15.24462891	+2.54882813	-1.95117188	+64.92919922	-61.34765625	-119.31152344	+3600	+14.74365234	+5.48876953	-2.03906250	-1.14257813	-73.23486328	+8.39355469	+4232	+13.87353516	+2.09619141	-4.67138672	+11.93115234	-51.85546875	-58.99658203	+2276
+1457970992.07500000	+15.24462891	+2.55761719	-1.94238281	+64.79736328	-61.45751953	-119.13574219	+3604	+14.74365234	+5.50195313	-2.02148438	-0.10986328	-73.19091797	+7.73437500	+4232	+13.87353516	+2.09619141	-4.67138672	+11.97509766	-51.87744141	-59.06250000	+2276
+1457970992.07920000	+15.24462891	+2.56640625	-1.92480469	+64.51171875	-61.63330078	-118.78417969	+3608	+14.73925781	+5.51074219	-2.00390625	+1.07666016	-73.08105469	+6.87744141	+4236	+13.87792969	+2.10498047	-4.67578125	+12.01904297	-51.89941406	-59.15039063	+2280
+1457970992.08340000	+15.24462891	+2.57519531	-1.91162109	+64.13818359	-61.78710938	-118.36669922	+3608	+14.73925781	+5.51953125	-1.98632813	+2.30712891	-73.01513672	+5.97656250	+4236	+13.87792969	+2.10937500	-4.67578125	+12.04101563	-51.89941406	-59.21630859	+2288
+1457970992.08750010	+15.24462891	+2.58398438	-1.90283203	+63.69873047	-61.94091797	-117.88330078	+3608	+14.74365234	+5.53271484	-1.98193359	+3.73535156	-72.90527344	+4.83398438	+4236	+13.87792969	+2.11376953	-4.67578125	+12.04101563	-51.89941406	-59.28222656	+2296
+1457970992.09170010	+15.24462891	+2.59277344	-1.89404297	+62.64404297	-62.22656250	-116.74072266	+3608	+14.74365234	+5.53710938	-1.99072266	+5.25146484	-72.68554688	+3.55957031	+4240	+13.87792969	+2.11816406	-4.68457031	+12.06298828	-51.87744141	-59.30419922	+2304
+1457970992.09590010	+15.24462891	+2.59277344	-1.89404297	+61.61132813	-62.40234375	-115.64208984	+3604	+14.73925781	+5.54589844	-1.99511719	+6.92138672	-72.50976563	+2.15332031	+4236	+13.87353516	+2.12255859	-4.68896484	+12.04101563	-51.83349609	-59.32617188	+2312
+1457970992.09999990	+15.24462891	+2.59277344	-1.89843750	+60.57861328	-62.55615234	-114.58740234	+3600	+14.73925781	+5.55908203	-2.00390625	+8.81103516	-72.31201172	+0.50537109	+4240	+13.87353516	+2.12695313	-4.69775391	+12.01904297	-51.78955078	-59.32617188	+2320
+1457970992.10830000	+15.24462891	+2.57519531	-1.93798828	+57.32666016	-62.77587891	-111.33544922	+3604	+14.72607422	+5.57226563	-2.05224609	+12.87597656	-71.60888672	-3.16406250	+4248	+13.86474609	+2.13134766	-4.71533203	+11.93115234	-51.67968750	-59.23828125	+2336
+1457970992.11250000	+15.24462891	+2.55761719	-1.95996094	+55.87646484	-62.84179688	-109.92919922	+3604	+14.72167969	+5.58105469	-2.07421875	+15.05126953	-71.25732422	-5.14160156	+4256	+13.86035156	+2.13574219	-4.72851563	+11.86523438	-51.59179688	-59.17236328	+2344
+1457970992.11669990	+15.24462891	+2.53564453	-1.98632813	+54.05273438	-62.84179688	-108.17138672	+3612	+14.71289063	+5.58544922	-2.10498047	+17.22656250	-70.79589844	-7.16308594	+4264	+13.85595703	+2.13574219	-4.73730469	+11.82128906	-51.52587891	-59.10644531	+2348
+1457970992.12080000	+15.24902344	+2.51806641	-2.01708984	+52.38281250	-62.84179688	-106.61132813	+3616	+14.70849609	+5.59423828	-2.14013672	+19.42382813	-70.31250000	-9.20654297	+4272	+13.85156250	+2.13574219	-4.74609375	+11.73339844	-51.45996094	-59.01855469	+2352
+1457970992.12500000	+15.25341797	+2.49609375	-2.03906250	+50.73486328	-62.88574219	-105.05126953	+3620	+14.70410156	+5.60302734	-2.17089844	+21.64306641	-69.82910156	-11.25000000	+4276	+13.84277344	+2.13574219	-4.75927734	+11.64550781	-51.37207031	-58.90869141	+2352
+1457970992.12920000	+15.25781250	+2.47851563	-2.06982422	+48.99902344	-62.86376953	-103.42529297	+3624	+14.69970703	+5.60742188	-2.21044922	+23.79638672	-69.21386719	-13.24951172	+4288	+13.83837891	+2.13574219	-4.76806641	+11.57958984	-51.32812500	-58.82080078	+2356
+1457970992.13330010	+15.26220703	+2.45214844	-2.10058594	+47.17529297	-62.79785156	-101.73339844	+3628	+14.69091797	+5.62060547	-2.25000000	+25.90576172	-68.57666016	-15.18310547	+4296	+13.83398438	+2.13574219	-4.77685547	+11.49169922	-51.26220703	-58.73291016	+2352
+1457970992.13750000	+15.26660156	+2.43017578	-2.12255859	+45.35156250	-62.79785156	-100.01953125	+3632	+14.68212891	+5.63378906	-2.28076172	+28.01513672	-67.96142578	-17.13867188	+4300	+13.82958984	+2.13574219	-4.78564453	+11.40380859	-51.19628906	-58.62304688	+2352
+1457970992.14580010	+15.27099609	+2.38183594	-2.17089844	+41.50634766	-62.64404297	-96.48193359	+3636	+14.66455078	+5.66015625	-2.34667969	+31.92626953	-66.62109375	-20.63232422	+4316	+13.82080078	+2.13134766	-4.80322266	+11.25000000	-51.08642578	-58.44726563	+2348
+1457970992.15000010	+15.27539063	+2.35986328	-2.18847656	+39.59472656	-62.57812500	-94.70214844	+3636	+14.65576172	+5.67333984	-2.37744141	+33.64013672	-65.93994141	-22.17041016	+4320	+13.81640625	+2.13134766	-4.81201172	+11.16210938	-51.02050781	-58.33740234	+2344
+1457970992.15420010	+15.27978516	+2.33789063	-2.20605469	+37.70507813	-62.49023438	-92.96630859	+3636	+14.65576172	+5.68212891	-2.39501953	+35.26611328	-65.34667969	-23.62060547	+4324	+13.80761719	+2.12695313	-4.82519531	+11.03027344	-50.93261719	-58.18359375	+2340
+1457970992.15829990	+15.28417969	+2.31591797	-2.22363281	+35.83740234	-62.38037109	-91.25244141	+3636	+14.64697266	+5.69970703	-2.41259766	+36.82617188	-64.73144531	-24.96093750	+4324	+13.80322266	+2.12255859	-4.83837891	+10.89843750	-50.84472656	-58.02978516	+2336
+1457970992.16249990	+15.28857422	+2.29833984	-2.23242188	+34.03564453	-62.29248047	-89.56054688	+3632	+14.63818359	+5.71289063	-2.43457031	+38.18847656	-64.09423828	-26.12548828	+4328	+13.79443359	+2.11376953	-4.85156250	+10.78857422	-50.75683594	-57.89794922	+2332
+1457970992.16669990	+15.29296875	+2.28076172	-2.25000000	+32.25585938	-62.13867188	-87.84667969	+3628	+14.63378906	+5.72607422	-2.44775391	+39.48486328	-63.58886719	-27.24609375	+4324	+13.78564453	+2.10498047	-4.86914063	+10.59082031	-50.60302734	-57.67822266	+2332
+1457970992.17080000	+15.29736328	+2.26318359	-2.26318359	+30.52001953	-61.94091797	-86.19873047	+3620	+14.62500000	+5.74365234	-2.45654297	+40.69335938	-63.06152344	-28.23486328	+4324	+13.77246094	+2.09619141	-4.89111328	+10.41503906	-50.44921875	-57.50244141	+2328
+1457970992.17919990	+15.29296875	+2.24121094	-2.29394531	+27.42187500	-61.47949219	-83.14453125	+3608	+14.60302734	+5.77001953	-2.47412109	+42.67089844	-62.13867188	-29.81689453	+4316	+13.75048828	+2.07421875	-4.93066406	+10.15136719	-50.11962891	-57.10693359	+2328
+1457970992.18330000	+15.28857422	+2.22363281	-2.30712891	+26.01562500	-61.21582031	-81.76025391	+3604	+14.59423828	+5.78320313	-2.47412109	+43.52783203	-61.78710938	-30.47607422	+4308	+13.73730469	+2.05664063	-4.95263672	+10.04150391	-49.92187500	-56.95312500	+2328
+1457970992.18750000	+15.28857422	+2.21044922	-2.32910156	+24.74121094	-60.88623047	-80.52978516	+3600	+14.58984375	+5.78759766	-2.50048828	+44.05517578	-61.30371094	-30.82763672	+4308	+13.72412109	+2.04345703	-4.97460938	+9.95361328	-49.74609375	-56.84326172	+2332
+1457970992.19160010	+15.28857422	+2.20605469	-2.34667969	+23.59863281	-60.55664063	-79.27734375	+3596	+14.58105469	+5.79199219	-2.50927734	+44.60449219	-60.99609375	-31.22314453	+4300	+13.70654297	+2.02587891	-5.00097656	+9.90966797	-49.50439453	-56.73339844	+2336
+1457970992.19580010	+15.28417969	+2.19287109	-2.36865234	+22.60986328	-60.22705078	-78.24462891	+3592	+14.57226563	+5.79199219	-2.52246094	+45.08789063	-60.68847656	-31.55273438	+4292	+13.69775391	+2.00830078	-5.02294922	+9.88769531	-49.26269531	-56.64550781	+2344
+1457970992.20000000	+15.27978516	+2.17968750	-2.39501953	+21.79687500	-59.80957031	-77.36572266	+3588	+14.56347656	+5.79199219	-2.55761719	+45.32958984	-60.27099609	-31.66259766	+4288	+13.68017578	+1.99072266	-5.04492188	+9.90966797	-49.04296875	-56.60156250	+2348
+1457970992.20409990	+15.27539063	+2.17968750	-2.43017578	+21.09375000	-59.34814453	-76.46484375	+3584	+14.55029297	+5.79638672	-2.58398438	+45.61523438	-59.96337891	-31.77246094	+4280	+13.66259766	+1.97314453	-5.07568359	+9.97558594	-48.69140625	-56.55761719	+2356
+1457970992.20830010	+15.27099609	+2.16210938	-2.46533203	+20.43457031	-58.88671875	-75.73974609	+3580	+14.54150391	+5.78759766	-2.61474609	+45.74707031	-59.63378906	-31.75048828	+4276	+13.64501953	+1.95556641	-5.10644531	+10.04150391	-48.36181641	-56.51367188	+2368
+1457970992.21250010	+15.26660156	+2.14453125	-2.50927734	+19.97314453	-58.31542969	-75.16845703	+3584	+14.52832031	+5.77441406	-2.66748047	+45.63720703	-59.19433594	-31.50878906	+4276	+13.62744141	+1.93359375	-5.13720703	+10.10742188	-48.01025391	-56.49169922	+2376
+1457970992.22079990	+15.25341797	+2.11816406	-2.60595703	+19.35791016	-57.21679688	-74.17968750	+3584	+14.50195313	+5.73486328	-2.76855469	+45.35156250	-58.46923828	-31.02539063	+4272	+13.57910156	+1.87646484	-5.22070313	+10.23925781	-47.06542969	-56.42578125	+2396
+1457970992.22499990	+15.25341797	+2.09619141	-2.66308594	+19.18212891	-56.62353516	-73.85009766	+3588	+14.48876953	+5.70849609	-2.84326172	+45.00000000	-58.00781250	-30.58593750	+4276	+13.55273438	+1.84570313	-5.25585938	+10.28320313	-46.62597656	-56.40380859	+2404
+1457970992.22910000	+15.24902344	+2.08740234	-2.72900391	+19.05029297	-55.89843750	-73.47656250	+3592	+14.47558594	+5.68652344	-2.92236328	+44.64843750	-57.50244141	-30.12451172	+4276	+13.52636719	+1.81494141	-5.30859375	+10.34912109	-46.01074219	-56.35986328	+2412
+1457970992.23750000	+15.24462891	+2.03466797	-2.86962891	+18.87451172	-54.44824219	-72.99316406	+3600	+14.44921875	+5.61621094	-3.08496094	+43.74755859	-56.44775391	-29.04785156	+4280	+13.46923828	+1.74902344	-5.39648438	+10.45898438	-44.86816406	-56.33789063	+2412
+1457970992.24160000	+15.23583984	+2.01269531	-2.94433594	+18.85253906	-53.59130859	-72.72949219	+3604	+14.43603516	+5.59423828	-3.15966797	+43.37402344	-55.96435547	-28.54248047	+4280	+13.43847656	+1.71826172	-5.44482422	+10.52490234	-44.18701172	-56.31591797	+2412
+1457970992.24580000	+15.23144531	+1.98193359	-3.02783203	+18.78662109	-52.73437500	-72.46582031	+3608	+14.41845703	+5.55468750	-3.24755859	+42.84667969	-55.37109375	-27.90527344	+4280	+13.40771484	+1.67871094	-5.49755859	+10.54687500	-43.50585938	-56.29394531	+2408
+1457970992.25000000	+15.23144531	+1.95117188	-3.10253906	+18.72070313	-51.92138672	-72.22412109	+3612	+14.40527344	+5.51074219	-3.33544922	+42.29736328	-54.77783203	-27.26806641	+4284	+13.37255859	+1.63476563	-5.54150391	+10.56884766	-42.82470703	-56.25000000	+2400
+1457970992.25410010	+15.23144531	+1.92041016	-3.19482422	+18.63281250	-50.91064453	-71.93847656	+3616	+14.39208984	+5.47119141	-3.42773438	+41.72607422	-54.11865234	-26.58691406	+4284	+13.33740234	+1.59521484	-5.59423828	+10.56884766	-42.03369141	-56.22802734	+2396
+1457970992.25830010	+15.23144531	+1.88525391	-3.29150391	+18.50097656	-49.89990234	-71.63085938	+3620	+14.37890625	+5.42724609	-3.52441406	+41.15478516	-53.43750000	-25.88378906	+4284	+13.30664063	+1.54687500	-5.64697266	+10.56884766	-41.22070313	-56.20605469	+2384
+1457970992.26239990	+15.23144531	+1.85009766	-3.36181641	+18.39111328	-49.04296875	-71.34521484	+3620	+14.36132813	+5.38330078	-3.60791016	+40.60546875	-52.82226563	-25.24658203	+4280	+13.27148438	+1.50292969	-5.68652344	+10.59082031	-40.47363281	-56.20605469	+2372
+1457970992.26659990	+15.23144531	+1.81494141	-3.45410156	+18.21533203	-47.90039063	-70.97167969	+3620	+14.34814453	+5.33496094	-3.70898438	+40.01220703	-51.98730469	-24.47753906	+4276	+13.23632813	+1.45458984	-5.73925781	+10.59082031	-39.52880859	-56.16210938	+2360
+1457970992.27080010	+15.23144531	+1.77539063	-3.55517578	+17.99560547	-46.73583984	-70.57617188	+3620	+14.33496094	+5.29541016	-3.81005859	+39.48486328	-51.21826172	-23.73046875	+4268	+13.20556641	+1.40185547	-5.79199219	+10.56884766	-38.60595703	-56.14013672	+2348
+1457970992.27909990	+15.22705078	+1.69628906	-3.72656250	+17.53417969	-44.45068359	-69.74121094	+3612	+14.29980469	+5.21630859	-3.96386719	+38.56201172	-49.79003906	-22.43408203	+4248	+13.12646484	+1.29638672	-5.88427734	+10.63476563	-36.65039063	-56.11816406	+2324
+1457970992.28329990	+15.22705078	+1.65673828	-3.82324219	+17.29248047	-43.17626953	-69.27978516	+3612	+14.28662109	+5.16796875	-4.03857422	+38.10058594	-49.06494141	-21.79687500	+4236	+13.09130859	+1.23486328	-5.93701172	+10.63476563	-35.61767578	-56.11816406	+2312
+1457970992.28740000	+15.22705078	+1.61718750	-3.90234375	+17.02880859	-42.03369141	-68.81835938	+3604	+14.26904297	+5.12402344	-4.10888672	+37.66113281	-48.36181641	-21.18164063	+4224	+13.04736328	+1.17773438	-5.97656250	+10.63476563	-34.60693359	-56.11816406	+2300
+1457970992.29160000	+15.22705078	+1.57763672	-3.99023438	+16.76513672	-40.71533203	-68.33496094	+3600	+14.25585938	+5.08007813	-4.18359375	+37.24365234	-47.59277344	-20.54443359	+4208	+13.01220703	+1.12060547	-6.02929688	+10.67871094	-33.48632813	-56.07421875	+2288
+1457970992.29580000	+15.22265625	+1.53369141	-4.08691406	+16.52343750	-39.39697266	-67.87353516	+3592	+14.24267578	+5.03613281	-4.25830078	+36.84814453	-46.82373047	-19.95117188	+4192	+12.97265625	+1.05029297	-6.07763672	+10.65673828	-32.38769531	-56.09619141	+2280
+1457970992.29990010	+15.21826172	+1.49414063	-4.17041016	+16.32568359	-38.07861328	-67.45605469	+3584	+14.22509766	+4.99218750	-4.32861328	+36.51855469	-46.07666016	-19.37988281	+4176	+12.92871094	+0.97998047	-6.12158203	+10.70068359	-31.26708984	-56.16210938	+2272
+1457970992.30410000	+15.20947266	+1.45898438	-4.26269531	+16.19384766	-36.69433594	-66.97265625	+3576	+14.21191406	+4.94824219	-4.39892578	+36.18896484	-45.28564453	-18.80859375	+4156	+12.88476563	+0.91845703	-6.16992188	+10.78857422	-30.08056641	-56.11816406	+2264
+1457970992.31240010	+15.18310547	+1.37548828	-4.45605469	+15.99609375	-33.85986328	-66.18164063	+3560	+14.16796875	+4.83837891	-4.54833984	+35.46386719	-43.63769531	-17.68798828	+4124	+12.79687500	+0.76904297	-6.26660156	+10.92041016	-27.72949219	-56.20605469	+2256
+1457970992.31660010	+15.16552734	+1.34472656	-4.54394531	+16.01806641	-32.54150391	-65.78613281	+3548	+14.14599609	+4.78125000	-4.62304688	+35.09033203	-42.82470703	-17.13867188	+4108	+12.74853516	+0.70312500	-6.31494141	+11.05224609	-26.56494141	-56.18408203	+2252
+1457970992.32080010	+15.14794922	+1.29638672	-4.63183594	+16.04003906	-31.22314453	-65.47851563	+3540	+14.12841797	+4.71093750	-4.69335938	+34.69482422	-42.03369141	-16.63330078	+4096	+12.70019531	+0.61962891	-6.35888672	+11.11816406	-25.40039063	-56.25000000	+2252
+1457970992.32489990	+15.12597656	+1.24804688	-4.73730469	+16.17187500	-29.77294922	-65.21484375	+3532	+14.10205078	+4.64062500	-4.78125000	+34.29931641	-41.11083984	-16.08398438	+4084	+12.65185547	+0.53613281	-6.40722656	+11.22802734	-24.23583984	-56.33789063	+2252
+1457970992.32909990	+15.10839844	+1.22167969	-4.82958984	+16.45751953	-28.54248047	-64.90722656	+3520	+14.07568359	+4.57031250	-4.87353516	+33.90380859	-40.23193359	-15.55664063	+4068	+12.60351563	+0.46142578	-6.45117188	+11.35986328	-23.09326172	-56.33789063	+2248
+1457970992.33330010	+15.08642578	+1.16894531	-4.91308594	+16.72119141	-27.31201172	-64.70947266	+3512	+14.05371094	+4.49560547	-4.95703125	+33.50830078	-39.35302734	-15.05126953	+4052	+12.55078125	+0.36914063	-6.49511719	+11.46972656	-21.97265625	-56.42578125	+2248
+1457970992.33740000	+15.05566406	+1.12060547	-5.03173828	+17.07275391	-25.86181641	-64.55566406	+3504	+14.01855469	+4.41650391	-5.05810547	+33.09082031	-38.36425781	-14.52392578	+4040	+12.50244141	+0.28125000	-6.53906250	+11.64550781	-20.80810547	-56.53564453	+2244
+1457970992.34159990	+15.02490234	+1.08544922	-5.12402344	+17.53417969	-24.69726563	-64.37988281	+3492	+13.98339844	+4.33740234	-5.15039063	+32.69531250	-37.44140625	-14.01855469	+4020	+12.44531250	+0.20654297	-6.58300781	+11.84326172	-19.70947266	-56.53564453	+2236
+1457970992.34570000	+14.98974609	+1.01953125	-5.21630859	+17.92968750	-23.53271484	-64.27001953	+3480	+13.95263672	+4.23632813	-5.24267578	+32.21191406	-36.51855469	-13.53515625	+4008	+12.38818359	+0.10986328	-6.62695313	+11.97509766	-18.58886719	-56.62353516	+2236
+1457970992.35410000	+14.91503906	+0.92285156	-5.42724609	+19.05029297	-21.18164063	-64.05029297	+3460	+13.86914063	+4.03417969	-5.45800781	+31.20117188	-34.51904297	-12.45849609	+3980	+12.27832031	-0.07031250	-6.70166016	+12.32666016	-16.45751953	-56.73339844	+2228
+1457970992.35820010	+14.87548828	+0.85693359	-5.51074219	+19.64355469	-20.17089844	-64.02832031	+3448	+13.82958984	+3.92431641	-5.55468750	+30.71777344	-33.59619141	-11.99707031	+3964	+12.22119141	-0.17578125	-6.74121094	+12.43652344	-15.40283203	-56.82128906	+2228
+1457970992.36240010	+14.82714844	+0.79541016	-5.62060547	+20.28076172	-19.00634766	-64.00634766	+3436	+13.78125000	+3.81884766	-5.65576172	+30.23437500	-32.60742188	-11.53564453	+3948	+12.16406250	-0.27685547	-6.77197266	+12.59033203	-14.37011719	-56.93115234	+2224
+1457970992.36660000	+14.78320313	+0.74267578	-5.71289063	+20.96191406	-18.01757813	-63.91845703	+3420	+13.73730469	+3.71777344	-5.75683594	+29.79492188	-31.66259766	-11.05224609	+3924	+12.10253906	-0.36914063	-6.80712891	+12.81005859	-13.33740234	-56.93115234	+2220
+1457970992.37069990	+14.73925781	+0.67236328	-5.80957031	+21.59912109	-17.00683594	-63.89648438	+3404	+13.69335938	+3.59912109	-5.85351563	+29.31152344	-30.73974609	-10.59082031	+3900	+12.04541016	-0.47900391	-6.83789063	+12.91992188	-12.30468750	-56.99707031	+2220
+1457970992.37490010	+14.68212891	+0.59765625	-5.91064453	+22.23632813	-15.93017578	-63.85253906	+3388	+13.63623047	+3.48486328	-5.95019531	+28.82812500	-29.77294922	-10.10742188	+3876	+11.97949219	-0.58886719	-6.86865234	+13.07373047	-11.27197266	-57.06298828	+2220
+1457970992.37910010	+14.62500000	+0.53173828	-5.99414063	+22.87353516	-14.98535156	-63.80859375	+3372	+13.58349609	+3.37500000	-6.03369141	+28.38867188	-28.91601563	-9.64599609	+3848	+11.91796875	-0.68554688	-6.89501953	+13.27148438	-10.28320313	-57.04101563	+2216
+1457970992.38739990	+14.50634766	+0.37792969	-6.16552734	+24.06005859	-13.09570313	-63.69873047	+3332	+13.47363281	+3.12890625	-6.18750000	+27.44384766	-27.20214844	-8.81103516	+3792	+11.78613281	-0.91845703	-6.94775391	+13.44726563	-8.28369141	-57.10693359	+2212
+1457970992.39159990	+14.44482422	+0.30322266	-6.24462891	+24.63134766	-12.21679688	-63.63281250	+3312	+13.42529297	+3.01464844	-6.25781250	+27.02636719	-26.41113281	-8.37158203	+3756	+11.72021484	-1.02392578	-6.96972656	+13.60107422	-7.33886719	-57.06298828	+2204
+1457970992.39570000	+14.38769531	+0.21972656	-6.31933594	+25.15869141	-11.31591797	-63.56689453	+3288	+13.37255859	+2.90039063	-6.31933594	+26.63085938	-25.68603516	-7.99804688	+3720	+11.65869141	-1.14697266	-6.99169922	+13.66699219	-6.37207031	-57.08496094	+2204
+1457970992.39990000	+14.32177734	+0.13623047	-6.38964844	+25.64208984	-10.43701172	-63.50097656	+3264	+13.31103516	+2.78613281	-6.37207031	+26.27929688	-24.93896484	-7.62451172	+3680	+11.58837891	-1.26562500	-7.00927734	+13.77685547	-5.40527344	-57.12890625	+2200
+1457970992.40409990	+14.26025391	+0.04394531	-6.45556641	+26.05957031	-9.55810547	-63.41308594	+3236	+13.25830078	+2.67626953	-6.41601563	+25.99365234	-24.25781250	-7.25097656	+3640	+11.51806641	-1.37548828	-7.02685547	+13.93066406	-4.46044922	-57.04101563	+2196
+1457970992.40820000	+14.19433594	-0.04833984	-6.52148438	+26.43310547	-8.67919922	-63.32519531	+3212	+13.20556641	+2.55761719	-6.45996094	+25.62011719	-23.57666016	-6.89941406	+3596	+11.44775391	-1.50292969	-7.04443359	+13.97460938	-3.51562500	-57.04101563	+2200
+1457970992.41240000	+14.11962891	-0.14062500	-6.57861328	+26.76269531	-7.80029297	-63.21533203	+3184	+13.14404297	+2.43896484	-6.49951172	+25.31250000	-22.89550781	-6.56982422	+3556	+11.37744141	-1.62597656	-7.06201172	+14.04052734	-2.59277344	-57.01904297	+2196
+1457970992.42070010	+13.97900391	-0.33398438	-6.67968750	+27.35595703	-6.17431641	-63.03955078	+3128	+13.03417969	+2.20605469	-6.54785156	+24.74121094	-21.77490234	-5.95458984	+3468	+11.22802734	-1.86767578	-7.08398438	+14.19433594	-0.83496094	-56.90917969	+2196
+1457970992.42490010	+13.91308594	-0.43505859	-6.71923828	+27.57568359	-5.40527344	-62.92968750	+3104	+12.97265625	+2.09179688	-6.56982422	+24.52148438	-21.18164063	-5.69091797	+3428	+11.16210938	-1.99511719	-7.08837891	+14.26025391	+0.00000000	-56.90917969	+2192
+1457970992.42899990	+13.84277344	-0.53613281	-6.75878906	+27.77343750	-4.65820313	-62.84179688	+3080	+12.91552734	+1.98632813	-6.58300781	+24.32373047	-20.69824219	-5.38330078	+3380	+11.08740234	-2.11376953	-7.09277344	+14.39208984	+0.76904297	-56.82128906	+2192
+1457970992.43319990	+13.77246094	-0.64599609	-6.79833984	+27.90527344	-3.88916016	-62.77587891	+3060	+12.85839844	+1.86328125	-6.59619141	+24.08203125	-20.19287109	-5.16357422	+3336	+11.01269531	-2.24560547	-7.10156250	+14.41406250	+1.56005859	-56.77734375	+2192
+1457970992.43740010	+13.69775391	-0.75585938	-6.83349609	+28.03710938	-3.12011719	-62.68798828	+3040	+12.79687500	+1.74462891	-6.61376953	+23.90625000	-19.64355469	-4.94384766	+3296	+10.94238281	-2.37304688	-7.10156250	+14.50195313	+2.30712891	-56.75537109	+2192
+1457970992.44149990	+13.62744141	-0.85693359	-6.86425781	+28.21289063	-2.43896484	-62.60009766	+3024	+12.73535156	+1.63476563	-6.62255859	+23.75244141	-19.18212891	-4.70214844	+3248	+10.86328125	-2.49169922	-7.10156250	+14.61181641	+2.98828125	-56.66748047	+2192
+1457970992.44569990	+13.55273438	-0.97119141	-6.89062500	+28.30078125	-1.75781250	-62.51220703	+3008	+12.67382813	+1.50732422	-6.63134766	+23.53271484	-18.72070313	-4.52636719	+3208	+10.78857422	-2.61914063	-7.10156250	+14.65576172	+3.66943359	-56.60156250	+2196
+1457970992.44989990	+13.47802734	-1.08105469	-6.91699219	+28.38867188	-1.07666016	-62.42431641	+2992	+12.60791016	+1.37988281	-6.64453125	+23.33496094	-18.19335938	-4.35058594	+3168	+10.72265625	-2.74658203	-7.09277344	+14.74365234	+4.26269531	-56.57958984	+2192
+1457970992.45400000	+13.40771484	-1.18652344	-6.93457031	+28.52050781	-0.54931641	-62.38037109	+2976	+12.54199219	+1.27001953	-6.65332031	+23.18115234	-17.79785156	-4.13085938	+3128	+10.64794922	-2.86523438	-7.07958984	+14.87548828	+4.79003906	-56.51367188	+2188
+1457970992.46240000	+13.26269531	-1.41943359	-6.96533203	+28.65234375	+0.57128906	-62.33642578	+2944	+12.41455078	+1.01074219	-6.66210938	+22.74169922	-16.96289063	-3.91113281	+3052	+10.51171875	-3.12011719	-7.05322266	+15.05126953	+5.77880859	-56.46972656	+2184
+1457970992.46650000	+13.18798828	-1.52050781	-6.97412109	+28.80615234	+1.01074219	-62.29248047	+2928	+12.34863281	+0.89208984	-6.67089844	+22.60986328	-16.56738281	-3.73535156	+3012	+10.43701172	-3.23876953	-7.03564453	+15.20507813	+6.17431641	-56.42578125	+2180
+1457970992.47070000	+13.11767578	-1.63916016	-6.98291016	+28.85009766	+1.47216797	-62.27050781	+2908	+12.28710938	+0.76025391	-6.67529297	+22.34619141	-16.17187500	-3.62548828	+2972	+10.37109375	-3.36181641	-7.01806641	+15.31494141	+6.59179688	-56.38183594	+2176
+1457970992.47490000	+13.04296875	-1.75341797	-6.99169922	+28.93798828	+1.97753906	-62.24853516	+2892	+12.21240234	+0.62841797	-6.68408203	+22.12646484	-15.71044922	-3.51562500	+2936	+10.30957031	-3.48486328	-6.99169922	+15.44677734	+6.89941406	-56.38183594	+2172
+1457970992.47900010	+12.97265625	-1.85009766	-6.99169922	+29.13574219	+2.30712891	-62.22656250	+2868	+12.14648438	+0.50976563	-6.68847656	+21.97265625	-15.35888672	-3.36181641	+2896	+10.23925781	-3.59912109	-6.96533203	+15.60058594	+7.18505859	-56.33789063	+2168
+1457970992.48320010	+12.89794922	-1.96875000	-6.98730469	+29.20166016	+2.65869141	-62.22656250	+2848	+12.07617188	+0.37353516	-6.68847656	+21.70898438	-14.98535156	-3.27392578	+2856	+10.16894531	-3.71777344	-6.94335938	+15.73242188	+7.49267578	-56.31591797	+2160
+1457970992.48740010	+12.82763672	-2.07861328	-6.98730469	+29.33349609	+2.98828125	-62.24853516	+2824	+12.00585938	+0.24169922	-6.68408203	+21.48925781	-14.63378906	-3.18603516	+2820	+10.11181641	-3.83642578	-6.90820313	+15.90820313	+7.71240234	-56.33789063	+2156
+1457970992.49569990	+12.68701172	-2.28955078	-6.96972656	+29.64111328	+3.53759766	-62.27050781	+2772	+11.87402344	-0.00878906	-6.67529297	+21.09375000	-14.01855469	-2.96630859	+2740	+9.97998047	-4.06933594	-6.84667969	+16.25976563	+8.17382813	-56.31591797	+2144
+1457970992.49980000	+12.61669922	-2.39941406	-6.95654297	+29.79492188	+3.82324219	-62.29248047	+2744	+11.80371094	-0.13623047	-6.66210938	+20.89599609	-13.68896484	-2.92236328	+2696	+9.92285156	-4.18359375	-6.80712891	+16.43554688	+8.32763672	-56.35986328	+2140
+1457970992.50399990	+12.54199219	-2.49609375	-6.94335938	+30.03662109	+4.06494141	-62.27050781	+2712	+11.73779297	-0.24609375	-6.65332031	+20.78613281	-13.40332031	-2.74658203	+2652	+9.85693359	-4.29785156	-6.77197266	+16.61132813	+8.54736328	-56.33789063	+2136
+1457970992.50819990	+12.47167969	-2.60595703	-6.93017578	+30.19042969	+4.30664063	-62.27050781	+2688	+11.67187500	-0.37353516	-6.64013672	+20.58837891	-13.09570313	-2.65869141	+2612	+9.79101563	-4.41210938	-6.74560547	+16.78710938	+8.78906250	-56.31591797	+2128
+1457970992.51230000	+12.40136719	-2.70703125	-6.90820313	+30.36621094	+4.54833984	-62.29248047	+2656	+11.60156250	-0.49658203	-6.61816406	+20.41259766	-12.81005859	-2.59277344	+2572	+9.73388672	-4.52636719	-6.70166016	+16.98486328	+8.96484375	-56.31591797	+2124
+1457970992.51650000	+12.33105469	-2.80371094	-6.88623047	+30.60791016	+4.74609375	-62.24853516	+2628	+11.53125000	-0.60644531	-6.59179688	+20.34667969	-12.56835938	-2.43896484	+2528	+9.66357422	-4.63623047	-6.66210938	+17.16064453	+9.18457031	-56.29394531	+2120
+1457970992.52480010	+12.19042969	-3.01025391	-6.83349609	+30.93750000	+5.14160156	-62.24853516	+2576	+11.40380859	-0.83935547	-6.53466797	+20.10498047	-12.12890625	-2.28515625	+2452	+9.54052734	-4.86035156	-6.58740234	+17.55615234	+9.62402344	-56.27197266	+2108
+1457970992.52900000	+12.12011719	-3.10253906	-6.80712891	+31.15722656	+5.31738281	-62.18261719	+2548	+11.33789063	-0.94042969	-6.49951172	+20.06103516	-11.93115234	-2.13134766	+2412	+9.47021484	-4.97460938	-6.54785156	+17.68798828	+9.86572266	-56.25000000	+2108
+1457970992.53320000	+12.04980469	-3.20361328	-6.78076172	+31.35498047	+5.53710938	-62.13867188	+2524	+11.27636719	-1.05468750	-6.46875000	+19.97314453	-11.68945313	-2.04345703	+2376	+9.40429688	-5.08447266	-6.51269531	+17.88574219	+10.15136719	-56.16210938	+2104
+1457970992.53730010	+11.97949219	-3.30029297	-6.74560547	+31.53076172	+5.71289063	-62.13867188	+2500	+11.21484375	-1.16455078	-6.42480469	+19.90722656	-11.49169922	-1.95556641	+2348	+9.34277344	-5.19433594	-6.46875000	+18.08349609	+10.34912109	-56.16210938	+2104
+1457970992.54570010	+11.83886719	-3.48486328	-6.67968750	+31.90429688	+6.06445313	-62.00683594	+2464	+11.08740234	-1.37109375	-6.35009766	+19.81933594	-11.07421875	-1.66992188	+2292	+9.20214844	-5.40966797	-6.39843750	+18.41308594	+10.92041016	-55.94238281	+2100
+1457970992.54979990	+11.77294922	-3.58154297	-6.63574219	+32.08007813	+6.17431641	-61.98486328	+2452	+11.02587891	-1.47656250	-6.30175781	+19.77539063	-10.92041016	-1.60400391	+2272	+9.14062500	-5.51953125	-6.35009766	+18.61083984	+11.09619141	-55.89843750	+2104
+1457970992.55399990	+11.70703125	-3.66943359	-6.59619141	+32.25585938	+6.28417969	-61.91894531	+2436	+10.96435547	-1.56884766	-6.25341797	+19.75341797	-10.76660156	-1.42822266	+2248	+9.07031250	-5.62500000	-6.30615234	+18.74267578	+11.35986328	-55.83251953	+2104
+1457970992.56230000	+11.57958984	-3.85400391	-6.51708984	+32.56347656	+6.52587891	-61.83105469	+2416	+10.85009766	-1.77978516	-6.16113281	+19.62158203	-10.43701172	-1.23046875	+2216	+8.94726563	-5.83154297	-6.22265625	+19.13818359	+11.77734375	-55.63476563	+2112
+1457970992.57060000	+11.45214844	-4.02539063	-6.43359375	+32.91503906	+6.74560547	-61.65527344	+2400	+10.73144531	-1.97314453	-6.07324219	+19.51171875	-10.01953125	-0.87890625	+2188	+8.82421875	-6.03808594	-6.13916016	+19.48974609	+12.23876953	-55.34912109	+2120
+1457970992.57900000	+11.32910156	-4.19238281	-6.34130859	+33.24462891	+6.89941406	-61.52343750	+2388	+10.61718750	-2.16650391	-5.97656250	+19.37988281	-9.71191406	-0.57128906	+2168	+8.70996094	-6.23583984	-6.03808594	+19.84130859	+12.54638672	-55.15136719	+2132
+1457970992.58730010	+11.21484375	-4.36376953	-6.24902344	+33.55224609	+7.00927734	-61.41357422	+2380	+10.50732422	-2.36865234	-5.87548828	+19.18212891	-9.40429688	-0.28564453	+2156	+8.60888672	-6.42041016	-5.93701172	+20.34667969	+12.76611328	-54.84375000	+2140
+1457970992.59150000	+11.15771484	-4.44726563	-6.20068359	+33.70605469	+7.05322266	-61.34765625	+2372	+10.45019531	-2.46093750	-5.82714844	+19.09423828	-9.27246094	-0.06591797	+2144	+8.55615234	-6.52148438	-5.88427734	+20.50048828	+12.87597656	-54.73388672	+2144
+1457970992.59559990	+11.10498047	-4.53076172	-6.15673828	+33.88183594	+7.11914063	-61.25976563	+2368	+10.39746094	-2.55761719	-5.78320313	+18.96240234	-9.09667969	+0.10986328	+2140	+8.50781250	-6.60498047	-5.83593750	+20.78613281	+12.98583984	-54.53613281	+2144
+1457970992.59980010	+11.05664063	-4.60986328	-6.10400391	+34.03564453	+7.11914063	-61.23779297	+2364	+10.34912109	-2.65429688	-5.73046875	+18.85253906	-9.00878906	+0.24169922	+2132	+8.46826172	-6.69726563	-5.77441406	+21.04980469	+13.00781250	-54.44824219	+2148
+1457970992.60809990	+10.94677734	-4.76806641	-6.01171875	+34.36523438	+7.25097656	-61.01806641	+2348	+10.24365234	-2.83886719	-5.63378906	+18.65478516	-8.72314453	+0.65917969	+2116	+8.38476563	-6.87304688	-5.66894531	+21.53320313	+13.11767578	-54.09667969	+2144
+1457970992.61229990	+10.89843750	-4.84716797	-5.95458984	+34.49707031	+7.25097656	-60.99609375	+2340	+10.19531250	-2.93115234	-5.57666016	+18.54492188	-8.67919922	+0.79101563	+2112	+8.34960938	-6.95654297	-5.60742188	+21.81884766	+13.07373047	-53.98681641	+2140
+1457970992.62060000	+10.80175781	-4.99658203	-5.84472656	+34.80468750	+7.29492188	-60.88623047	+2320	+10.09423828	-3.11132813	-5.47119141	+18.34716797	-8.50341797	+1.18652344	+2092	+8.27050781	-7.12353516	-5.49316406	+22.32421875	+13.09570313	-53.67919922	+2132
+1457970992.62899990	+10.70947266	-5.14599609	-5.72167969	+35.06835938	+7.25097656	-60.86425781	+2304	+10.00634766	-3.28710938	-5.34814453	+18.12744141	-8.48144531	+1.47216797	+2080	+8.20458984	-7.29492188	-5.36572266	+22.78564453	+13.00781250	-53.48144531	+2124
+1457970992.63730000	+10.62597656	-5.28662109	-5.59863281	+35.37597656	+7.25097656	-60.79833984	+2284	+9.92285156	-3.45410156	-5.22509766	+17.97363281	-8.43750000	+1.75781250	+2064	+8.14306641	-7.44873047	-5.24267578	+23.37890625	+12.87597656	-53.17382813	+2104
+1457970992.64560010	+10.53808594	-5.41845703	-5.47558594	+35.70556641	+7.22900391	-60.66650391	+2264	+9.83935547	-3.61230469	-5.10644531	+17.77587891	-8.34960938	+2.06542969	+2048	+8.07275391	-7.60693359	-5.12841797	+23.88427734	+12.83203125	-52.86621094	+2084
+1457970992.65389990	+10.45898438	-5.54589844	-5.33056641	+36.03515625	+7.09716797	-60.66650391	+2252	+9.76464844	-3.77050781	-4.96582031	+17.55615234	-8.39355469	+2.28515625	+2036	+8.00683594	-7.76513672	-5.00097656	+24.34570313	+12.72216797	-52.60253906	+2068
+1457970992.65809990	+10.41943359	-5.60742188	-5.26464844	+36.23291016	+7.05322266	-60.62255859	+2244	+9.72949219	-3.84521484	-4.90429688	+17.49023438	-8.34960938	+2.41699219	+2028	+7.97607422	-7.83544922	-4.94824219	+24.63134766	+12.72216797	-52.42675781	+2056
+1457970992.66230010	+10.38427734	-5.66894531	-5.18994141	+36.45263672	+6.98730469	-60.62255859	+2244	+9.69873047	-3.91552734	-4.82519531	+17.42431641	-8.43750000	+2.48291016	+2028	+7.94531250	-7.91015625	-4.88232422	+24.89501953	+12.65625000	-52.27294922	+2048
+1457970992.66640000	+10.34472656	-5.72167969	-5.11962891	+36.67236328	+6.89941406	-60.55664063	+2236	+9.66357422	-3.99462891	-4.75488281	+17.24853516	-8.39355469	+2.61474609	+2024	+7.90576172	-7.98925781	-4.82080078	+25.07080078	+12.65625000	-52.16308594	+2044
+1457970992.67059990	+10.30517578	-5.77880859	-5.05371094	+36.93603516	+6.85546875	-60.46875000	+2236	+9.62841797	-4.06054688	-4.69335938	+17.16064453	-8.34960938	+2.76855469	+2016	+7.87939453	-8.05957031	-4.76367188	+25.37841797	+12.63427734	-51.96533203	+2032
+1457970992.67890000	+10.22607422	-5.87988281	-4.90429688	+37.48535156	+6.67968750	-60.35888672	+2232	+9.56689453	-4.20117188	-4.54394531	+16.83105469	-8.39355469	+2.98828125	+2016	+7.81347656	-8.20019531	-4.64501953	+25.83984375	+12.54638672	-51.65771484	+2024
+1457970992.68310000	+10.19091797	-5.92822266	-4.83398438	+37.79296875	+6.59179688	-60.27099609	+2232	+9.53613281	-4.26269531	-4.47802734	+16.69921875	-8.34960938	+3.14208984	+2008	+7.78271484	-8.26171875	-4.58789063	+26.14746094	+12.52441406	-51.45996094	+2016
+1457970992.68730000	+10.15576172	-5.97656250	-4.75488281	+38.10058594	+6.45996094	-60.24902344	+2236	+9.50976563	-4.32861328	-4.39892578	+16.52343750	-8.45947266	+3.22998047	+2012	+7.75634766	-8.32763672	-4.52197266	+26.43310547	+12.43652344	-51.30615234	+2012
+1457970992.69140010	+10.12060547	-6.02050781	-4.68017578	+38.45214844	+6.35009766	-60.16113281	+2236	+9.47900391	-4.40332031	-4.32861328	+16.23779297	-8.43750000	+3.36181641	+2012	+7.72558594	-8.39794922	-4.46044922	+26.65283203	+12.39257813	-51.19628906	+2008
+1457970992.69560000	+10.08544922	-6.06445313	-4.60986328	+38.80371094	+6.24023438	-60.05126953	+2236	+9.45263672	-4.46044922	-4.26269531	+16.04003906	-8.39355469	+3.55957031	+2008	+7.69921875	-8.45947266	-4.39892578	+26.96044922	+12.32666016	-51.04248047	+2004
+1457970992.69980000	+10.05029297	-6.10400391	-4.53076172	+39.15527344	+6.13037109	-59.98535156	+2240	+9.43066406	-4.52197266	-4.17919922	+15.79833984	-8.50341797	+3.66943359	+2012	+7.67724609	-8.51660156	-4.33300781	+27.24609375	+12.23876953	-50.91064453	+2000
+1457970992.70390010	+10.01513672	-6.14355469	-4.45605469	+39.52880859	+6.02050781	-59.89746094	+2240	+9.40429688	-4.59228516	-4.10888672	+15.42480469	-8.48144531	+3.84521484	+2012	+7.65087891	-8.58251953	-4.26708984	+27.48779297	+12.15087891	-50.80078125	+1996
+1457970992.71230010	+9.94921875	-6.21826172	-4.30664063	+40.31982422	+5.80078125	-59.72167969	+2244	+9.36035156	-4.71093750	-3.96386719	+14.80957031	-8.59130859	+4.21875000	+2012	+7.62011719	-8.68798828	-4.13964844	+28.16894531	+11.88720703	-50.53710938	+1984
+1457970992.71639990	+9.91406250	-6.25341797	-4.23632813	+40.71533203	+5.66894531	-59.61181641	+2244	+9.33398438	-4.78125000	-3.88916016	+14.34814453	-8.59130859	+4.43847656	+2012	+7.60253906	-8.74511719	-4.07373047	+28.45458984	+11.75537109	-50.44921875	+1980
+1457970992.72059990	+9.87890625	-6.28417969	-4.16601563	+41.15478516	+5.58105469	-59.47998047	+2240	+9.31201172	-4.83398438	-3.82324219	+13.97460938	-8.56933594	+4.68017578	+2008	+7.58935547	-8.78906250	-4.00781250	+28.80615234	+11.62353516	-50.31738281	+1968
+1457970992.72470000	+9.84814453	-6.31494141	-4.08691406	+41.57226563	+5.44921875	-59.41406250	+2240	+9.29882813	-4.89111328	-3.73974609	+13.57910156	-8.70117188	+4.85595703	+2008	+7.58056641	-8.84179688	-3.93310547	+29.11376953	+11.44775391	-50.25146484	+1964
+1457970992.73309990	+9.78222656	-6.37207031	-3.94189453	+42.42919922	+5.22949219	-59.12841797	+2228	+9.25927734	-5.01416016	-3.60351563	+12.56835938	-8.70117188	+5.38330078	+1996	+7.56298828	-8.93408203	-3.79248047	+29.77294922	+11.16210938	-50.11962891	+1944
+1457970992.73720000	+9.75146484	-6.39843750	-3.86718750	+42.86865234	+5.11962891	-59.04052734	+2228	+9.24609375	-5.07128906	-3.52441406	+12.10693359	-8.78906250	+5.62500000	+1992	+7.55419922	-8.97802734	-3.71777344	+30.10253906	+10.98632813	-50.03173828	+1936
+1457970992.74140000	+9.72070313	-6.42480469	-3.79687500	+43.30810547	+5.00976563	-58.86474609	+2220	+9.22851563	-5.13281250	-3.45410156	+11.51367188	-8.76708984	+5.88867188	+1988	+7.54541016	-9.02636719	-3.64746094	+30.41015625	+10.85449219	-49.96582031	+1924
+1457970992.75390010	+9.62402344	-6.49072266	-3.58154297	+44.73632813	+4.57031250	-58.35937500	+2200	+9.18457031	-5.29541016	-3.23437500	+9.90966797	-8.76708984	+6.76757813	+1964	+7.52783203	-9.14501953	-3.43652344	+31.39892578	+10.48095703	-49.68017578	+1884
+1457970992.76220010	+9.56689453	-6.53027344	-3.44091797	+45.74707031	+4.24072266	-58.00781250	+2184	+9.15820313	-5.39208984	-3.09375000	+8.85498047	-8.67919922	+7.36083984	+1948	+7.51464844	-9.21972656	-3.29589844	+32.03613281	+10.30517578	-49.41650391	+1860
+1457970992.76640010	+9.53613281	-6.54785156	-3.37060547	+46.20849609	+4.04296875	-57.78808594	+2176	+9.14501953	-5.44482422	-3.02343750	+8.28369141	-8.65722656	+7.66845703	+1936	+7.50585938	-9.25927734	-3.22558594	+32.29980469	+10.21728516	-49.30664063	+1844
+1457970992.77060010	+9.50537109	-6.56103516	-3.30468750	+46.73583984	+3.84521484	-57.56835938	+2164	+9.13183594	-5.48437500	-2.95312500	+7.77832031	-8.56933594	+8.02001953	+1928	+7.49707031	-9.29443359	-3.15966797	+32.58544922	+10.15136719	-49.15283203	+1832
+1457970992.77469990	+9.47900391	-6.57421875	-3.22998047	+47.24121094	+3.58154297	-57.41455078	+2160	+9.12304688	-5.52392578	-2.88281250	+7.29492188	-8.52539063	+8.32763672	+1916	+7.48388672	-9.32958984	-3.09814453	+32.87109375	+10.06347656	-48.95507813	+1816
+1457970992.78309990	+9.42626953	-6.59619141	-3.09375000	+48.25195313	+3.07617188	-56.97509766	+2140	+9.09667969	-5.60302734	-2.74218750	+6.35009766	-8.41552734	+8.96484375	+1900	+7.45751953	-9.39550781	-2.97070313	+33.33251953	+9.95361328	-48.58154297	+1792
+1457970992.78720000	+9.40429688	-6.60498047	-3.01464844	+48.75732422	+2.76855469	-56.86523438	+2136	+9.08789063	-5.63818359	-2.67187500	+5.93261719	-8.37158203	+9.27246094	+1892	+7.44433594	-9.42626953	-2.90917969	+33.57421875	+9.84375000	-48.38378906	+1780
+1457970992.79559990	+9.36035156	-6.62695313	-2.87402344	+49.63623047	+2.21923828	-56.53564453	+2120	+9.06591797	-5.69970703	-2.52685547	+5.22949219	-8.30566406	+9.86572266	+1880	+7.41796875	-9.48779297	-2.78613281	+33.94775391	+9.68994141	-48.01025391	+1756
+1457970992.79970000	+9.34277344	-6.63134766	-2.79931641	+50.11962891	+1.88964844	-56.42578125	+2116	+9.05712891	-5.72607422	-2.46093750	+4.92187500	-8.26171875	+10.17333984	+1872	+7.40478516	-9.51416016	-2.73339844	+34.12353516	+9.55810547	-47.79052734	+1748
+1457970992.80390000	+9.32080078	-6.64892578	-2.73339844	+50.40527344	+1.62597656	-56.29394531	+2112	+9.04833984	-5.74804688	-2.39062500	+4.68017578	-8.23974609	+10.48095703	+1868	+7.39160156	-9.54492188	-2.67626953	+34.29931641	+9.44824219	-47.57080078	+1740
+1457970992.81220010	+9.29443359	-6.64892578	-2.59277344	+51.24023438	+1.03271484	-56.07421875	+2096	+9.03076172	-5.79199219	-2.25878906	+4.28466797	-8.19580078	+11.07421875	+1860	+7.36962891	-9.59326172	-2.56201172	+34.60693359	+9.18457031	-47.17529297	+1720
+1457970992.81640010	+9.28125000	-6.66650391	-2.52685547	+51.48193359	+0.81298828	-56.00830078	+2092	+9.02197266	-5.80957031	-2.19287109	+4.15283203	-8.19580078	+11.33789063	+1860	+7.36083984	-9.61962891	-2.50927734	+34.76074219	+9.05273438	-46.99951172	+1712
+1457970992.82049990	+9.26806641	-6.66650391	-2.45654297	+51.81152344	+0.57128906	-55.92041016	+2084	+9.01318359	-5.82714844	-2.12695313	+4.06494141	-8.19580078	+11.60156250	+1856	+7.34765625	-9.63720703	-2.45214844	+34.89257813	+8.92089844	-46.86767578	+1704
+1457970992.82470010	+9.25927734	-6.66650391	-2.39501953	+52.16308594	+0.30761719	-55.85449219	+2076	+9.00878906	-5.84472656	-2.06542969	+3.97705078	-8.17382813	+11.86523438	+1856	+7.34326172	-9.65478516	-2.39501953	+35.02441406	+8.76708984	-46.71386719	+1696
+1457970992.83299990	+9.23730469	-6.68408203	-2.26757813	+52.55859375	-0.04394531	-55.74462891	+2064	+8.99121094	-5.86669922	-1.93798828	+3.95507813	-8.15185547	+12.37060547	+1852	+7.33447266	-9.69433594	-2.28076172	+35.31005859	+8.48144531	-46.49414063	+1680
+1457970992.84139990	+9.21972656	-6.69726563	-2.15771484	+52.97607422	-0.35156250	-55.63476563	+2048	+8.97363281	-5.89306641	-1.82812500	+3.97705078	-8.08593750	+12.87597656	+1848	+7.32568359	-9.72509766	-2.17529297	+35.57373047	+8.21777344	-46.29638672	+1664
+1457970992.84550000	+9.21533203	-6.70166016	-2.10058594	+53.17382813	-0.48339844	-55.59082031	+2040	+8.96923828	-5.90185547	-1.77099609	+4.02099609	-8.06396484	+13.11767578	+1844	+7.33007813	-9.73828125	-2.11376953	+35.72753906	+8.08593750	-46.27441406	+1656
+1457970992.84970000	+9.21093750	-6.70166016	-2.04785156	+53.39355469	-0.61523438	-55.52490234	+2028	+8.96044922	-5.91064453	-1.72265625	+4.08691406	-7.99804688	+13.38134766	+1840	+7.33007813	-9.74707031	-2.06103516	+35.90332031	+7.95410156	-46.20849609	+1648
+1457970992.85800000	+9.19335938	-6.71484375	-1.94677734	+53.70117188	-0.79101563	-55.48095703	+2008	+8.94726563	-5.92382813	-1.62158203	+4.26269531	-7.95410156	+13.77685547	+1832	+7.33447266	-9.76904297	-1.95117188	+36.23291016	+7.75634766	-46.20849609	+1632
+1457970992.86640000	+9.18017578	-6.72363281	-1.85888672	+54.00878906	-0.94482422	-55.37109375	+1988	+8.93408203	-5.93701172	-1.53369141	+4.41650391	-7.82226563	+14.19433594	+1816	+7.34326172	-9.79101563	-1.84570313	+36.54052734	+7.58056641	-46.18652344	+1608
+1457970992.87050010	+9.17138672	-6.72802734	-1.81494141	+54.18457031	-1.01074219	-55.37109375	+1976	+8.92529297	-5.94140625	-1.48974609	+4.54833984	-7.82226563	+14.37011719	+1808	+7.34765625	-9.79980469	-1.78857422	+36.69433594	+7.49267578	-46.25244141	+1600
+1457970992.87470010	+9.16699219	-6.72802734	-1.77539063	+54.33837891	-1.07666016	-55.30517578	+1960	+8.92089844	-5.94580078	-1.45458984	+4.65820313	-7.73437500	+14.58984375	+1800	+7.35205078	-9.80859375	-1.74902344	+36.87011719	+7.40478516	-46.23046875	+1584
+1457970992.87879990	+9.15820313	-6.73242188	-1.73583984	+54.49218750	-1.14257813	-55.28320313	+1948	+8.91210938	-5.95019531	-1.41064453	+4.74609375	-7.71240234	+14.72167969	+1792	+7.35644531	-9.81298828	-1.70068359	+37.02392578	+7.31689453	-46.23046875	+1572
+1457970992.88720010	+9.14501953	-6.73242188	-1.66113281	+54.79980469	-1.27441406	-55.19531250	+1920	+8.89892578	-5.95458984	-1.34033203	+4.98779297	-7.64648438	+15.02929688	+1768	+7.36083984	-9.82617188	-1.61718750	+37.30957031	+7.16308594	-46.25244141	+1548
+1457970992.89549990	+9.13623047	-6.73681641	-1.59082031	+55.08544922	-1.36230469	-55.17333984	+1896	+8.89013672	-5.95458984	-1.26562500	+5.18554688	-7.60253906	+15.22705078	+1748	+7.35644531	-9.84375000	-1.53369141	+37.55126953	+7.03125000	-46.29638672	+1528
+1457970992.89969990	+9.12744141	-6.73242188	-1.56005859	+55.23925781	-1.40625000	-55.12939453	+1880	+8.88574219	-5.95458984	-1.23486328	+5.31738281	-7.55859375	+15.35888672	+1736	+7.35205078	-9.84814453	-1.50292969	+37.63916016	+6.98730469	-46.23046875	+1512
+1457970992.90800000	+9.11865234	-6.73242188	-1.49414063	+55.45898438	-1.47216797	-55.08544922	+1860	+8.87695313	-5.95898438	-1.17773438	+5.49316406	-7.44873047	+15.55664063	+1716	+7.34326172	-9.86132813	-1.44140625	+37.79296875	+6.87744141	-46.14257813	+1492
+1457970992.91630010	+9.10546875	-6.72802734	-1.44580078	+55.67871094	-1.51611328	-54.95361328	+1840	+8.86376953	-5.95458984	-1.12060547	+5.66894531	-7.29492188	+15.73242188	+1696	+7.32568359	-9.87451172	-1.39746094	+37.92480469	+6.81152344	-45.96679688	+1468
+1457970992.92050000	+9.10107422	-6.72363281	-1.41943359	+55.76660156	-1.51611328	-54.90966797	+1832	+8.85937500	-5.95458984	-1.09423828	+5.73486328	-7.20703125	+15.79833984	+1688	+7.31689453	-9.87890625	-1.37548828	+37.94677734	+6.78955078	-45.85693359	+1460
+1457970992.92470000	+9.09228516	-6.72363281	-1.39746094	+55.87646484	-1.51611328	-54.84375000	+1828	+8.85937500	-5.95458984	-1.07226563	+5.82275391	-7.09716797	+15.88623047	+1680	+7.30371094	-9.88330078	-1.35351563	+37.96875000	+6.78955078	-45.74707031	+1452
+1457970992.93300010	+9.08349609	-6.71923828	-1.34912109	+56.00830078	-1.49414063	-54.73388672	+1816	+8.85058594	-5.95458984	-1.02832031	+5.93261719	-6.85546875	+16.01806641	+1668	+7.28173828	-9.89648438	-1.31396484	+38.01269531	+6.81152344	-45.52734375	+1440
+1457970992.93720010	+9.07910156	-6.71484375	-1.33593750	+56.07421875	-1.47216797	-54.62402344	+1808	+8.84619141	-5.95019531	-1.01074219	+5.99853516	-6.70166016	+16.10595703	+1660	+7.27294922	-9.90087891	-1.29638672	+38.01269531	+6.81152344	-45.39550781	+1436
+1457970992.94129990	+9.07470703	-6.71484375	-1.31835938	+56.11816406	-1.45019531	-54.51416016	+1804	+8.84619141	-5.95019531	-0.99316406	+6.02050781	-6.56982422	+16.17187500	+1656	+7.26416016	-9.90527344	-1.27880859	+38.03466797	+6.83349609	-45.26367188	+1428
+1457970992.94970010	+9.06591797	-6.70605469	-1.28320313	+56.22802734	-1.42822266	-54.36035156	+1796	+8.84179688	-5.94580078	-0.95800781	+6.08642578	-6.30615234	+16.34765625	+1644	+7.24658203	-9.90527344	-1.24804688	+38.10058594	+6.85546875	-45.04394531	+1416
+1457970992.95799990	+9.06152344	-6.70166016	-1.24804688	+56.31591797	-1.38427734	-54.27246094	+1792	+8.83740234	-5.94140625	-0.92285156	+6.13037109	-6.10839844	+16.45751953	+1640	+7.23779297	-9.90966797	-1.20849609	+38.16650391	+6.89941406	-44.89013672	+1408
+1457970992.96630000	+9.05712891	-6.69726563	-1.21728516	+56.38183594	-1.36230469	-54.16259766	+1788	+8.83300781	-5.93701172	-0.89208984	+6.17431641	-5.91064453	+16.58935547	+1632	+7.23779297	-9.90966797	-1.16894531	+38.25439453	+6.89941406	-44.78027344	+1400
+1457970992.97050000	+9.05712891	-6.69287109	-1.19970703	+56.42578125	-1.38427734	-54.14062500	+1788	+8.83300781	-5.93701172	-0.87451172	+6.19628906	-5.86669922	+16.65527344	+1628	+7.24218750	-9.90527344	-1.14257813	+38.34228516	+6.89941406	-44.78027344	+1396
+1457970992.97460010	+9.05712891	-6.68847656	-1.18652344	+56.44775391	-1.40625000	-54.07470703	+1788	+8.83300781	-5.93261719	-0.86132813	+6.19628906	-5.80078125	+16.74316406	+1624	+7.24658203	-9.90087891	-1.12500000	+38.40820313	+6.85546875	-44.73632813	+1392
+1457970992.98300000	+9.05712891	-6.67968750	-1.15576172	+56.53564453	-1.42822266	-54.05273438	+1796	+8.83300781	-5.92382813	-0.82617188	+6.24023438	-5.77880859	+16.83105469	+1620	+7.25976563	-9.89208984	-1.08105469	+38.56201172	+6.81152344	-44.73632813	+1388
+1457970992.98709990	+9.05712891	-6.67529297	-1.13818359	+56.57958984	-1.47216797	-54.05273438	+1800	+8.83740234	-5.92382813	-0.81298828	+6.26220703	-5.75683594	+16.89697266	+1620	+7.26855469	-9.88769531	-1.05908203	+38.64990234	+6.74560547	-44.75830078	+1388
+1457970992.99130010	+9.05712891	-6.67089844	-1.12500000	+56.62353516	-1.49414063	-54.07470703	+1804	+8.83740234	-5.91943359	-0.79980469	+6.28417969	-5.75683594	+16.94091797	+1620	+7.27734375	-9.87890625	-1.03710938	+38.73779297	+6.72363281	-44.78027344	+1392
+1457970992.99550010	+9.06152344	-6.67089844	-1.10742188	+56.64550781	-1.53808594	-54.09667969	+1808	+8.83740234	-5.91503906	-0.78222656	+6.28417969	-5.77880859	+16.98486328	+1620	+7.28173828	-9.87451172	-1.01074219	+38.80371094	+6.67968750	-44.84619141	+1392
+1457970993.00379990	+9.06152344	-6.66210938	-1.08105469	+56.73339844	-1.60400391	-54.07470703	+1820	+8.83740234	-5.91064453	-0.76025391	+6.32812500	-5.80078125	+17.07275391	+1616	+7.29492188	-9.86572266	-0.97558594	+38.95751953	+6.59179688	-44.86816406	+1396
+1457970993.00799990	+9.05712891	-6.65771484	-1.06787109	+56.79931641	-1.64794922	-54.09667969	+1824	+8.83740234	-5.90625000	-0.74707031	+6.35009766	-5.82275391	+17.11669922	+1616	+7.29931641	-9.86132813	-0.95361328	+39.02343750	+6.52587891	-44.91210938	+1400
+1457970993.01210000	+9.05712891	-6.64892578	-1.05468750	+56.84326172	-1.69189453	-54.09667969	+1832	+8.83740234	-5.90185547	-0.73828125	+6.37207031	-5.82275391	+17.18261719	+1616	+7.30371094	-9.85253906	-0.94482422	+39.08935547	+6.48193359	-44.89013672	+1404
+1457970993.02049990	+9.05273438	-6.64013672	-1.03271484	+56.95312500	-1.75781250	-54.14062500	+1844	+8.83300781	-5.89746094	-0.71630859	+6.41601563	-5.86669922	+17.22656250	+1616	+7.29931641	-9.84375000	-0.91406250	+39.15527344	+6.39404297	-44.95605469	+1408
+1457970993.02880000	+9.04833984	-6.63134766	-1.01513672	+57.06298828	-1.80175781	-54.16259766	+1856	+8.82861328	-5.88867188	-0.69873047	+6.45996094	-5.88867188	+17.27050781	+1616	+7.29052734	-9.84375000	-0.90087891	+39.19921875	+6.35009766	-44.93408203	+1412
+1457970993.03710010	+9.03955078	-6.62255859	-0.99755859	+57.15087891	-1.84570313	-54.20654297	+1864	+8.82421875	-5.88867188	-0.68115234	+6.50390625	-5.91064453	+17.29248047	+1612	+7.27734375	-9.84375000	-0.88769531	+39.17724609	+6.28417969	-44.89013672	+1416
+1457970993.04539990	+9.03076172	-6.61376953	-0.98437500	+57.23876953	-1.88964844	-54.25048828	+1872	+8.81542969	-5.88427734	-0.67236328	+6.54785156	-5.93261719	+17.31445313	+1612	+7.25976563	-9.84375000	-0.88769531	+39.15527344	+6.21826172	-44.86816406	+1420
+1457970993.04959990	+9.02636719	-6.61376953	-0.97998047	+57.30468750	-1.91162109	-54.27246094	+1876	+8.81103516	-5.87988281	-0.66796875	+6.56982422	-5.95458984	+17.31445313	+1612	+7.25097656	-9.84375000	-0.88769531	+39.13330078	+6.19628906	-44.84619141	+1420
+1457970993.05380010	+9.02197266	-6.60937500	-0.97558594	+57.34863281	-1.93359375	-54.29443359	+1880	+8.80664063	-5.87988281	-0.66357422	+6.59179688	-5.97656250	+17.31445313	+1608	+7.23779297	-9.84814453	-0.88769531	+39.13330078	+6.17431641	-44.82421875	+1420
+1457970993.05790000	+9.01757813	-6.60498047	-0.97119141	+57.37060547	-1.95556641	-54.33837891	+1884	+8.80224609	-5.87548828	-0.65478516	+6.61376953	-5.99853516	+17.29248047	+1608	+7.22900391	-9.84814453	-0.88769531	+39.11132813	+6.15234375	-44.82421875	+1420
+1457970993.06209990	+9.01318359	-6.60498047	-0.96679688	+57.41455078	-1.95556641	-54.36035156	+1884	+8.79785156	-5.87548828	-0.65039063	+6.63574219	-6.02050781	+17.29248047	+1608	+7.21582031	-9.85253906	-0.89208984	+39.08935547	+6.15234375	-44.82421875	+1420
+1457970993.06629990	+9.00878906	-6.60058594	-0.96679688	+57.43652344	-1.97753906	-54.38232422	+1888	+8.79345703	-5.87548828	-0.65039063	+6.65771484	-6.04248047	+17.29248047	+1608	+7.20703125	-9.85253906	-0.89208984	+39.08935547	+6.13037109	-44.80224609	+1420
+1457970993.07040000	+9.00439453	-6.60058594	-0.96240234	+57.48046875	-1.97753906	-54.40429688	+1888	+8.78466797	-5.87548828	-0.64599609	+6.67968750	-6.06445313	+17.27050781	+1608	+7.20263672	-9.85253906	-0.89208984	+39.08935547	+6.10839844	-44.80224609	+1420
+1457970993.07880000	+8.99121094	-6.59619141	-0.95800781	+57.54638672	-1.99951172	-54.44824219	+1892	+8.77587891	-5.87109375	-0.64160156	+6.74560547	-6.10839844	+17.27050781	+1604	+7.18945313	-9.85253906	-0.89648438	+39.13330078	+6.10839844	-44.80224609	+1416
+1457970993.08290000	+8.98681641	-6.59179688	-0.95800781	+57.59033203	-2.02148438	-54.44824219	+1896	+8.77148438	-5.87109375	-0.63720703	+6.76757813	-6.13037109	+17.27050781	+1604	+7.18066406	-9.84814453	-0.89648438	+39.17724609	+6.08642578	-44.80224609	+1416
+1457970993.08710000	+8.98242188	-6.59179688	-0.95361328	+57.61230469	-2.02148438	-54.47021484	+1896	+8.76708984	-5.87109375	-0.63720703	+6.81152344	-6.15234375	+17.27050781	+1604	+7.18066406	-9.84814453	-0.89208984	+39.22119141	+6.10839844	-44.82421875	+1416
+1457970993.09130000	+8.97802734	-6.59179688	-0.95361328	+57.65625000	-2.04345703	-54.49218750	+1896	+8.75830078	-5.87109375	-0.63281250	+6.83349609	-6.15234375	+17.27050781	+1600	+7.17626953	-9.84375000	-0.88769531	+39.26513672	+6.10839844	-44.84619141	+1412
+1457970993.09540010	+8.97363281	-6.59179688	-0.95361328	+57.67822266	-2.04345703	-54.47021484	+1896	+8.75390625	-5.87109375	-0.63281250	+6.87744141	-6.17431641	+17.29248047	+1600	+7.17626953	-9.84375000	-0.88769531	+39.33105469	+6.13037109	-44.84619141	+1412
+1457970993.09960010	+8.96484375	-6.59179688	-0.95361328	+57.70019531	-2.04345703	-54.47021484	+1900	+8.74951172	-5.87109375	-0.63281250	+6.89941406	-6.17431641	+17.29248047	+1596	+7.17187500	-9.83935547	-0.88330078	+39.39697266	+6.15234375	-44.84619141	+1412
+1457970993.10380010	+8.96044922	-6.59179688	-0.94921875	+57.72216797	-2.04345703	-54.44824219	+1900	+8.74072266	-5.86669922	-0.62841797	+6.94335938	-6.17431641	+17.31445313	+1596	+7.17187500	-9.83496094	-0.87890625	+39.46289063	+6.15234375	-44.84619141	+1416
+1457970993.11209990	+8.94726563	-6.58740234	-0.95361328	+57.76611328	-2.04345703	-54.38232422	+1900	+8.73193359	-5.86669922	-0.62841797	+7.03125000	-6.17431641	+17.35839844	+1588	+7.17626953	-9.82617188	-0.87011719	+39.63867188	+6.19628906	-44.84619141	+1420
+1457970993.11620000	+8.94287109	-6.58740234	-0.95361328	+57.78808594	-2.06542969	-54.33837891	+1900	+8.72314453	-5.86669922	-0.62841797	+7.05322266	-6.15234375	+17.40234375	+1588	+7.17626953	-9.82177734	-0.86572266	+39.72656250	+6.21826172	-44.84619141	+1420
+1457970993.12040000	+8.93847656	-6.58740234	-0.95361328	+57.81005859	-2.06542969	-54.29443359	+1900	+8.71875000	-5.86669922	-0.62841797	+7.09716797	-6.13037109	+17.44628906	+1584	+7.17626953	-9.81738281	-0.86132813	+39.79248047	+6.24023438	-44.82421875	+1424
+1457970993.12459990	+8.93408203	-6.58740234	-0.95361328	+57.83203125	-2.06542969	-54.25048828	+1900	+8.71435547	-5.86230469	-0.62841797	+7.11914063	-6.10839844	+17.49023438	+1580	+7.17626953	-9.81298828	-0.85693359	+39.85839844	+6.26220703	-44.82421875	+1428
+1457970993.12870000	+8.92968750	-6.58740234	-0.95361328	+57.83203125	-2.08740234	-54.20654297	+1900	+8.70556641	-5.86230469	-0.62402344	+7.14111328	-6.10839844	+17.53417969	+1576	+7.17626953	-9.80859375	-0.85253906	+39.92431641	+6.28417969	-44.80224609	+1432
+1457970993.13290000	+8.92529297	-6.58740234	-0.95361328	+57.85400391	-2.08740234	-54.16259766	+1900	+8.70117188	-5.86230469	-0.62402344	+7.18505859	-6.08642578	+17.57812500	+1572	+7.17626953	-9.80859375	-0.84814453	+39.99023438	+6.30615234	-44.80224609	+1436
+1457970993.13710000	+8.92089844	-6.58740234	-0.95800781	+57.85400391	-2.10937500	-54.09667969	+1900	+8.70117188	-5.86230469	-0.62402344	+7.20703125	-6.08642578	+17.62207031	+1568	+7.17187500	-9.80419922	-0.84375000	+40.01220703	+6.32812500	-44.75830078	+1440
+1457970993.14540000	+8.91210938	-6.58740234	-0.95800781	+57.87597656	-2.15332031	-54.03076172	+1900	+8.69238281	-5.86230469	-0.61962891	+7.22900391	-6.06445313	+17.68798828	+1560	+7.16748047	-9.80419922	-0.84375000	+40.05615234	+6.32812500	-44.71435547	+1448
+1457970993.14960000	+8.90771484	-6.58740234	-0.95800781	+57.87597656	-2.17529297	-54.00878906	+1896	+8.68798828	-5.86230469	-0.61962891	+7.25097656	-6.06445313	+17.73193359	+1556	+7.16308594	-9.80419922	-0.84375000	+40.07812500	+6.32812500	-44.67041016	+1448
+1457970993.15370010	+8.90332031	-6.58740234	-0.95361328	+57.87597656	-2.19726563	-53.98681641	+1896	+8.68359375	-5.86230469	-0.61523438	+7.25097656	-6.06445313	+17.75390625	+1556	+7.16308594	-9.80419922	-0.84375000	+40.07812500	+6.32812500	-44.67041016	+1452
+1457970993.15790010	+8.90332031	-6.58740234	-0.95361328	+57.89794922	-2.21923828	-53.98681641	+1896	+8.68359375	-5.86230469	-0.61523438	+7.25097656	-6.06445313	+17.79785156	+1552	+7.15869141	-9.80419922	-0.84375000	+40.07812500	+6.32812500	-44.64843750	+1456
+1457970993.16619990	+8.89892578	-6.58300781	-0.94921875	+57.89794922	-2.28515625	-53.98681641	+1896	+8.67919922	-5.86230469	-0.61083984	+7.27294922	-6.10839844	+17.81982422	+1548	+7.15429688	-9.80419922	-0.84814453	+40.05615234	+6.32812500	-44.62646484	+1460
+1457970993.17039990	+8.89892578	-6.58300781	-0.94921875	+57.89794922	-2.30712891	-54.00878906	+1896	+8.67919922	-5.86230469	-0.60644531	+7.27294922	-6.13037109	+17.84179688	+1544	+7.14990234	-9.80859375	-0.84814453	+40.03417969	+6.30615234	-44.60449219	+1460
+1457970993.17459990	+8.89453125	-6.58300781	-0.94482422	+57.91992188	-2.35107422	-54.00878906	+1896	+8.67480469	-5.86230469	-0.60644531	+7.27294922	-6.15234375	+17.86376953	+1544	+7.14990234	-9.80859375	-0.84814453	+40.01220703	+6.30615234	-44.60449219	+1464
+1457970993.17870000	+8.89453125	-6.58300781	-0.94042969	+57.91992188	-2.37304688	-54.03076172	+1896	+8.67480469	-5.86230469	-0.60205078	+7.27294922	-6.17431641	+17.86376953	+1540	+7.14550781	-9.80859375	-0.85253906	+39.99023438	+6.28417969	-44.58251953	+1464
+1457970993.18290000	+8.89453125	-6.58300781	-0.94042969	+57.91992188	-2.39501953	-54.05273438	+1896	+8.67480469	-5.86230469	-0.60205078	+7.27294922	-6.19628906	+17.86376953	+1540	+7.14111328	-9.81298828	-0.85253906	+39.96826172	+6.28417969	-44.56054688	+1468
+1457970993.19120000	+8.89453125	-6.58300781	-0.93603516	+57.91992188	-2.43896484	-54.09667969	+1896	+8.67480469	-5.86230469	-0.59765625	+7.27294922	-6.26220703	+17.88574219	+1536	+7.13232422	-9.81298828	-0.85693359	+39.92431641	+6.24023438	-44.53857422	+1468
+1457970993.19540000	+8.89453125	-6.58300781	-0.93164063	+57.91992188	-2.46093750	-54.14062500	+1896	+8.67480469	-5.86230469	-0.59765625	+7.27294922	-6.28417969	+17.88574219	+1536	+7.12792969	-9.81738281	-0.86132813	+39.90234375	+6.21826172	-44.51660156	+1468
+1457970993.19950010	+8.89453125	-6.58300781	-0.93164063	+57.91992188	-2.48291016	-54.16259766	+1896	+8.67480469	-5.86230469	-0.59765625	+7.27294922	-6.30615234	+17.86376953	+1536	+7.12353516	-9.81738281	-0.86132813	+39.85839844	+6.21826172	-44.51660156	+1468
+1457970993.20370010	+8.89453125	-6.57861328	-0.92724609	+57.91992188	-2.50488281	-54.18457031	+1896	+8.67480469	-5.86230469	-0.59326172	+7.25097656	-6.32812500	+17.86376953	+1536	+7.11914063	-9.82177734	-0.86132813	+39.83642578	+6.19628906	-44.51660156	+1468
+1457970993.20790000	+8.89453125	-6.57861328	-0.92724609	+57.91992188	-2.52685547	-54.18457031	+1896	+8.67480469	-5.86230469	-0.59326172	+7.25097656	-6.35009766	+17.86376953	+1532	+7.11914063	-9.82177734	-0.86132813	+39.81445313	+6.17431641	-44.51660156	+1468
+1457970993.21199990	+8.89453125	-6.58300781	-0.92724609	+57.91992188	-2.52685547	-54.20654297	+1896	+8.67480469	-5.86230469	-0.59326172	+7.25097656	-6.37207031	+17.86376953	+1532	+7.11474609	-9.82177734	-0.86572266	+39.79248047	+6.17431641	-44.51660156	+1468
+1457970993.22040010	+8.89453125	-6.58300781	-0.92285156	+57.91992188	-2.54882813	-54.22851563	+1896	+8.67480469	-5.86230469	-0.59326172	+7.25097656	-6.37207031	+17.86376953	+1532	+7.11035156	-9.82617188	-0.86572266	+39.77050781	+6.15234375	-44.51660156	+1464
+1457970993.22449990	+8.89453125	-6.58300781	-0.92285156	+57.91992188	-2.54882813	-54.25048828	+1896	+8.67480469	-5.86230469	-0.59326172	+7.25097656	-6.39404297	+17.86376953	+1532	+7.11035156	-9.82617188	-0.86132813	+39.74853516	+6.13037109	-44.51660156	+1464
+1457970993.22869990	+8.89453125	-6.58300781	-0.92285156	+57.89794922	-2.57080078	-54.25048828	+1896	+8.67480469	-5.86230469	-0.59326172	+7.25097656	-6.39404297	+17.86376953	+1528	+7.11035156	-9.82617188	-0.86132813	+39.74853516	+6.13037109	-44.53857422	+1460
+1457970993.23289990	+8.89453125	-6.58300781	-0.92285156	+57.89794922	-2.57080078	-54.25048828	+1896	+8.67480469	-5.86230469	-0.59326172	+7.25097656	-6.39404297	+17.86376953	+1528	+7.11035156	-9.82617188	-0.86132813	+39.74853516	+6.13037109	-44.53857422	+1460
+1457970993.23700000	+8.89453125	-6.58300781	-0.92285156	+57.89794922	-2.57080078	-54.25048828	+1896	+8.67480469	-5.86230469	-0.59326172	+7.25097656	-6.39404297	+17.86376953	+1528	+7.11035156	-9.82617188	-0.86132813	+39.74853516	+6.13037109	-44.56054688	+1460
+1457970993.24120000	+8.89453125	-6.58300781	-0.92285156	+57.89794922	-2.57080078	-54.25048828	+1896	+8.67480469	-5.86230469	-0.59326172	+7.25097656	-6.41601563	+17.86376953	+1528	+7.11035156	-9.82617188	-0.85693359	+39.74853516	+6.13037109	-44.56054688	+1456
+1457970993.24540000	+8.89453125	-6.58300781	-0.92285156	+57.89794922	-2.57080078	-54.25048828	+1896	+8.67480469	-5.86230469	-0.59326172	+7.25097656	-6.41601563	+17.86376953	+1528	+7.11035156	-9.82617188	-0.85693359	+39.74853516	+6.13037109	-44.58251953	+1456
+1457970993.25370000	+8.89453125	-6.58300781	-0.92285156	+57.87597656	-2.57080078	-54.25048828	+1896	+8.67480469	-5.86230469	-0.59326172	+7.22900391	-6.41601563	+17.88574219	+1528	+7.11035156	-9.82617188	-0.85693359	+39.74853516	+6.15234375	-44.58251953	+1452
+1457970993.25790000	+8.89453125	-6.58300781	-0.92285156	+57.87597656	-2.57080078	-54.25048828	+1896	+8.67480469	-5.86230469	-0.59326172	+7.22900391	-6.41601563	+17.88574219	+1528	+7.11035156	-9.82617188	-0.85253906	+39.74853516	+6.15234375	-44.58251953	+1452
+1457970993.26200010	+8.89453125	-6.58300781	-0.92285156	+57.87597656	-2.57080078	-54.25048828	+1896	+8.67480469	-5.86669922	-0.59326172	+7.22900391	-6.41601563	+17.88574219	+1528	+7.11035156	-9.82617188	-0.85253906	+39.74853516	+6.15234375	-44.60449219	+1452
+1457970993.26620010	+8.89453125	-6.58740234	-0.92285156	+57.85400391	-2.57080078	-54.25048828	+1896	+8.67480469	-5.86669922	-0.59326172	+7.22900391	-6.39404297	+17.88574219	+1524	+7.11035156	-9.82617188	-0.85253906	+39.74853516	+6.17431641	-44.60449219	+1452
+1457970993.27029990	+8.89453125	-6.58740234	-0.92285156	+57.85400391	-2.57080078	-54.25048828	+1900	+8.67480469	-5.86669922	-0.59326172	+7.22900391	-6.39404297	+17.88574219	+1524	+7.11035156	-9.82617188	-0.85253906	+39.74853516	+6.17431641	-44.60449219	+1452
+1457970993.27449990	+8.89453125	-6.58740234	-0.92285156	+57.85400391	-2.57080078	-54.22851563	+1900	+8.67480469	-5.86669922	-0.59326172	+7.20703125	-6.39404297	+17.88574219	+1524	+7.11035156	-9.82617188	-0.84814453	+39.74853516	+6.19628906	-44.60449219	+1452
+1457970993.28280000	+8.89453125	-6.58740234	-0.92285156	+57.83203125	-2.57080078	-54.20654297	+1900	+8.67041016	-5.86669922	-0.59326172	+7.20703125	-6.39404297	+17.88574219	+1524	+7.10595703	-9.82617188	-0.84814453	+39.74853516	+6.26220703	-44.58251953	+1448
+1457970993.28699990	+8.89453125	-6.58740234	-0.92285156	+57.81005859	-2.57080078	-54.18457031	+1900	+8.67041016	-5.86669922	-0.59326172	+7.20703125	-6.37207031	+17.88574219	+1524	+7.10595703	-9.82617188	-0.84814453	+39.74853516	+6.28417969	-44.58251953	+1448
+1457970993.29119990	+8.89013672	-6.59179688	-0.92285156	+57.78808594	-2.57080078	-54.16259766	+1900	+8.67041016	-5.86669922	-0.59326172	+7.18505859	-6.37207031	+17.88574219	+1524	+7.10156250	-9.82617188	-0.84814453	+39.72656250	+6.32812500	-44.53857422	+1448
+1457970993.29530000	+8.89013672	-6.59179688	-0.92285156	+57.76611328	-2.54882813	-54.14062500	+1900	+8.67041016	-5.86669922	-0.59326172	+7.18505859	-6.37207031	+17.88574219	+1524	+7.09716797	-9.82617188	-0.84814453	+39.70458984	+6.39404297	-44.51660156	+1452
+1457970993.29950000	+8.89013672	-6.59179688	-0.92724609	+57.74414063	-2.54882813	-54.09667969	+1900	+8.67041016	-5.86669922	-0.59326172	+7.18505859	-6.35009766	+17.88574219	+1524	+7.09277344	-9.83056641	-0.84814453	+39.68261719	+6.43798828	-44.47265625	+1452
+1457970993.30370000	+8.88574219	-6.59619141	-0.92724609	+57.67822266	-2.52685547	-54.05273438	+1904	+8.67041016	-5.86669922	-0.59326172	+7.16308594	-6.35009766	+17.88574219	+1524	+7.08398438	-9.83056641	-0.85253906	+39.63867188	+6.52587891	-44.40673828	+1452
+1457970993.31200000	+8.88134766	-6.60058594	-0.92724609	+57.56835938	-2.50488281	-53.92089844	+1904	+8.67041016	-5.87109375	-0.59326172	+7.14111328	-6.32812500	+17.88574219	+1524	+7.06640625	-9.83496094	-0.85693359	+39.50683594	+6.65771484	-44.25292969	+1456
+1457970993.31620000	+8.87695313	-6.60498047	-0.92724609	+57.48046875	-2.48291016	-53.83300781	+1904	+8.67041016	-5.87109375	-0.59326172	+7.11914063	-6.30615234	+17.88574219	+1524	+7.05761719	-9.83935547	-0.86572266	+39.44091797	+6.70166016	-44.16503906	+1456
+1457970993.32030010	+8.87255859	-6.60498047	-0.92724609	+57.39257813	-2.48291016	-53.76708984	+1904	+8.67041016	-5.87109375	-0.59326172	+7.09716797	-6.28417969	+17.88574219	+1524	+7.04882813	-9.83935547	-0.87011719	+39.35302734	+6.76757813	-44.09912109	+1460
+1457970993.32450010	+8.87255859	-6.60937500	-0.92724609	+57.32666016	-2.48291016	-53.70117188	+1904	+8.66601563	-5.87109375	-0.59326172	+7.07519531	-6.28417969	+17.88574219	+1524	+7.04003906	-9.84375000	-0.87011719	+39.28710938	+6.81152344	-44.03320313	+1460
+1457970993.32870010	+8.87255859	-6.61376953	-0.92724609	+57.21679688	-2.48291016	-53.63525391	+1904	+8.66601563	-5.87548828	-0.59326172	+7.00927734	-6.24023438	+17.86376953	+1524	+7.03564453	-9.84375000	-0.87451172	+39.22119141	+6.83349609	-43.98925781	+1460
+1457970993.33279990	+8.87255859	-6.61376953	-0.92724609	+57.15087891	-2.50488281	-53.59130859	+1904	+8.66601563	-5.87548828	-0.59326172	+6.96533203	-6.21826172	+17.86376953	+1524	+7.03125000	-9.84814453	-0.87451172	+39.15527344	+6.85546875	-43.96728516	+1460
+1457970993.33699990	+8.87255859	-6.61816406	-0.92285156	+57.06298828	-2.50488281	-53.56933594	+1904	+8.66601563	-5.87548828	-0.59326172	+6.92138672	-6.19628906	+17.86376953	+1524	+7.02685547	-9.84814453	-0.87451172	+39.08935547	+6.87744141	-43.94531250	+1456
+1457970993.34120010	+8.87255859	-6.61816406	-0.92285156	+56.99707031	-2.52685547	-53.54736328	+1904	+8.66601563	-5.87988281	-0.59326172	+6.83349609	-6.17431641	+17.84179688	+1528	+7.02685547	-9.84814453	-0.87451172	+39.04541016	+6.87744141	-43.94531250	+1456
+1457970993.34949990	+8.87695313	-6.62255859	-0.91845703	+56.86523438	-2.59277344	-53.54736328	+1904	+8.67041016	-5.88427734	-0.58886719	+6.67968750	-6.13037109	+17.84179688	+1528	+7.02685547	-9.84814453	-0.87451172	+38.97949219	+6.87744141	-43.96728516	+1452
+1457970993.35360000	+8.88134766	-6.62255859	-0.91845703	+56.82128906	-2.63671875	-53.54736328	+1908	+8.67041016	-5.88427734	-0.58886719	+6.56982422	-6.13037109	+17.84179688	+1532	+7.02685547	-9.84814453	-0.87011719	+38.95751953	+6.85546875	-43.96728516	+1448
+1457970993.35780000	+8.88574219	-6.62695313	-0.91406250	+56.77734375	-2.68066406	-53.59130859	+1908	+8.67480469	-5.88867188	-0.58447266	+6.48193359	-6.15234375	+17.81982422	+1532	+7.03125000	-9.84814453	-0.87011719	+38.95751953	+6.85546875	-43.98925781	+1448
+1457970993.36200000	+8.89013672	-6.62695313	-0.90966797	+56.73339844	-2.72460938	-53.61328125	+1912	+8.67480469	-5.88867188	-0.58447266	+6.41601563	-6.17431641	+17.81982422	+1536	+7.03125000	-9.84814453	-0.86572266	+38.93554688	+6.83349609	-44.03320313	+1448
+1457970993.36610010	+8.89453125	-6.62695313	-0.90527344	+56.68945313	-2.76855469	-53.65722656	+1912	+8.67919922	-5.89306641	-0.58007813	+6.32812500	-6.21826172	+17.81982422	+1536	+7.03564453	-9.84814453	-0.86572266	+38.93554688	+6.83349609	-44.05517578	+1448
+1457970993.37450000	+8.89892578	-6.63134766	-0.90087891	+56.64550781	-2.87841797	-53.74511719	+1920	+8.68798828	-5.89306641	-0.57568359	+6.24023438	-6.32812500	+17.84179688	+1544	+7.04003906	-9.84814453	-0.86132813	+38.91357422	+6.78955078	-44.12109375	+1448
+1457970993.37859990	+8.90332031	-6.63134766	-0.89648438	+56.62353516	-2.92236328	-53.78906250	+1920	+8.69238281	-5.89306641	-0.57128906	+6.19628906	-6.39404297	+17.84179688	+1548	+7.04443359	-9.84814453	-0.85693359	+38.91357422	+6.76757813	-44.14306641	+1448
+1457970993.38280010	+8.90771484	-6.63134766	-0.89208984	+56.60156250	-2.96630859	-53.85498047	+1924	+8.69677734	-5.89306641	-0.57128906	+6.17431641	-6.45996094	+17.86376953	+1548	+7.04882813	-9.84814453	-0.85253906	+38.91357422	+6.74560547	-44.18701172	+1448
+1457970993.38700010	+8.91210938	-6.63134766	-0.88769531	+56.57958984	-3.03222656	-53.89892578	+1932	+8.70117188	-5.89306641	-0.56689453	+6.15234375	-6.52587891	+17.86376953	+1552	+7.04882813	-9.84814453	-0.84814453	+38.91357422	+6.72363281	-44.23095703	+1448
+1457970993.39109990	+8.91650391	-6.63134766	-0.88769531	+56.57958984	-3.07617188	-53.96484375	+1936	+8.70556641	-5.89306641	-0.56689453	+6.13037109	-6.59179688	+17.86376953	+1556	+7.05761719	-9.84375000	-0.84375000	+38.89160156	+6.67968750	-44.29687500	+1452
+1457970993.39529990	+8.92089844	-6.63134766	-0.88330078	+56.57958984	-3.12011719	-54.03076172	+1940	+8.70996094	-5.89306641	-0.56250000	+6.13037109	-6.65771484	+17.86376953	+1560	+7.06201172	-9.84375000	-0.83935547	+38.89160156	+6.63574219	-44.36279297	+1452
+1457970993.39949990	+8.92529297	-6.63134766	-0.87890625	+56.55761719	-3.14208984	-54.07470703	+1944	+8.70996094	-5.89306641	-0.56250000	+6.10839844	-6.72363281	+17.86376953	+1560	+7.06640625	-9.84375000	-0.83496094	+38.89160156	+6.59179688	-44.40673828	+1456
+1457970993.40360000	+8.92968750	-6.62695313	-0.87451172	+56.55761719	-3.18603516	-54.11865234	+1948	+8.71435547	-5.89306641	-0.55810547	+6.10839844	-6.76757813	+17.84179688	+1564	+7.07519531	-9.84375000	-0.83056641	+38.84765625	+6.50390625	-44.49462891	+1460
+1457970993.41199990	+8.93408203	-6.62695313	-0.87451172	+56.53564453	-3.22998047	-54.18457031	+1960	+8.71875000	-5.89306641	-0.55371094	+6.10839844	-6.85546875	+17.84179688	+1568	+7.08398438	-9.84375000	-0.82617188	+38.80371094	+6.37207031	-44.62646484	+1464
+1457970993.41610000	+8.93408203	-6.62695313	-0.87011719	+56.53564453	-3.25195313	-54.22851563	+1964	+8.71875000	-5.89306641	-0.55371094	+6.08642578	-6.89941406	+17.84179688	+1572	+7.08837891	-9.84375000	-0.82177734	+38.75976563	+6.30615234	-44.67041016	+1464
+1457970993.42030000	+8.93408203	-6.62695313	-0.87011719	+56.53564453	-3.27392578	-54.25048828	+1968	+8.72314453	-5.89306641	-0.55371094	+6.08642578	-6.92138672	+17.81982422	+1576	+7.08837891	-9.84375000	-0.82617188	+38.71582031	+6.24023438	-44.69238281	+1464
+1457970993.42440010	+8.93847656	-6.62695313	-0.87011719	+56.51367188	-3.27392578	-54.27246094	+1972	+8.72314453	-5.89306641	-0.54931641	+6.08642578	-6.96533203	+17.79785156	+1580	+7.08837891	-9.84814453	-0.82617188	+38.64990234	+6.19628906	-44.71435547	+1464
+1457970993.42860010	+8.93847656	-6.62695313	-0.86572266	+56.51367188	-3.27392578	-54.29443359	+1976	+8.72314453	-5.89306641	-0.54931641	+6.06445313	-6.98730469	+17.79785156	+1580	+7.08398438	-9.84814453	-0.82617188	+38.60595703	+6.15234375	-44.71435547	+1464
+1457970993.43280010	+8.93847656	-6.62255859	-0.86572266	+56.49169922	-3.27392578	-54.31640625	+1980	+8.72753906	-5.89306641	-0.54931641	+6.06445313	-6.98730469	+17.77587891	+1584	+7.08398438	-9.84814453	-0.83056641	+38.56201172	+6.13037109	-44.73632813	+1468
+1457970993.43689990	+8.93847656	-6.62255859	-0.86572266	+56.49169922	-3.25195313	-54.31640625	+1984	+8.72753906	-5.89306641	-0.54931641	+6.04248047	-7.00927734	+17.75390625	+1588	+7.07958984	-9.85253906	-0.83056641	+38.51806641	+6.10839844	-44.71435547	+1468
+1457970993.44530010	+8.93847656	-6.62255859	-0.86572266	+56.46972656	-3.25195313	-54.31640625	+1988	+8.72753906	-5.89306641	-0.54931641	+6.04248047	-7.03125000	+17.73193359	+1592	+7.07519531	-9.85693359	-0.83935547	+38.43017578	+6.08642578	-44.69238281	+1468
+1457970993.44939990	+8.93847656	-6.62255859	-0.87011719	+56.44775391	-3.22998047	-54.31640625	+1992	+8.72753906	-5.89306641	-0.54931641	+6.02050781	-7.03125000	+17.73193359	+1592	+7.07080078	-9.85693359	-0.83935547	+38.40820313	+6.06445313	-44.67041016	+1468
+1457970993.45359990	+8.93847656	-6.62255859	-0.87011719	+56.44775391	-3.22998047	-54.31640625	+1992	+8.72753906	-5.89306641	-0.54931641	+6.02050781	-7.03125000	+17.70996094	+1596	+7.07080078	-9.85693359	-0.84375000	+38.38623047	+6.06445313	-44.67041016	+1468
+1457970993.45779990	+8.93847656	-6.62255859	-0.87011719	+56.42578125	-3.20800781	-54.31640625	+1996	+8.72753906	-5.89306641	-0.54931641	+5.99853516	-7.03125000	+17.68798828	+1600	+7.06640625	-9.85693359	-0.84375000	+38.36425781	+6.04248047	-44.64843750	+1468
+1457970993.46190000	+8.93847656	-6.62255859	-0.87011719	+56.42578125	-3.20800781	-54.31640625	+1996	+8.72753906	-5.89746094	-0.54931641	+5.99853516	-7.03125000	+17.68798828	+1600	+7.06640625	-9.85693359	-0.84375000	+38.36425781	+6.04248047	-44.64843750	+1468
+1457970993.46610000	+8.93847656	-6.62255859	-0.87011719	+56.40380859	-3.18603516	-54.31640625	+2000	+8.72753906	-5.89746094	-0.54931641	+5.99853516	-7.03125000	+17.66601563	+1604	+7.06640625	-9.85693359	-0.84375000	+38.34228516	+6.04248047	-44.64843750	+1468
+1457970993.47440000	+8.93847656	-6.62255859	-0.87011719	+56.40380859	-3.16406250	-54.31640625	+2000	+8.72753906	-5.89746094	-0.54931641	+5.99853516	-7.03125000	+17.66601563	+1608	+7.06640625	-9.85693359	-0.84375000	+38.36425781	+6.04248047	-44.64843750	+1468
+1457970993.47860000	+8.93847656	-6.62255859	-0.87011719	+56.40380859	-3.16406250	-54.31640625	+2004	+8.72753906	-5.89746094	-0.54931641	+5.97656250	-7.03125000	+17.66601563	+1608	+7.06640625	-9.85693359	-0.84375000	+38.36425781	+6.04248047	-44.64843750	+1464
+1457970993.48280000	+8.93847656	-6.62255859	-0.87011719	+56.38183594	-3.16406250	-54.31640625	+2004	+8.72753906	-5.89746094	-0.54931641	+5.97656250	-7.03125000	+17.64404297	+1612	+7.06640625	-9.85693359	-0.84375000	+38.36425781	+6.04248047	-44.64843750	+1464
+1457970993.48690010	+8.93847656	-6.62695313	-0.87011719	+56.38183594	-3.14208984	-54.31640625	+2004	+8.72753906	-5.89306641	-0.54931641	+5.97656250	-7.03125000	+17.64404297	+1612	+7.06640625	-9.85693359	-0.83935547	+38.38623047	+6.04248047	-44.67041016	+1464
+1457970993.49110010	+8.93847656	-6.62695313	-0.87011719	+56.38183594	-3.14208984	-54.31640625	+2004	+8.72753906	-5.89306641	-0.54931641	+5.97656250	-7.03125000	+17.64404297	+1616	+7.07080078	-9.85693359	-0.83935547	+38.38623047	+6.04248047	-44.67041016	+1464
+1457970993.49530010	+8.93847656	-6.62695313	-0.87011719	+56.38183594	-3.14208984	-54.31640625	+2008	+8.72753906	-5.89306641	-0.54931641	+5.97656250	-7.03125000	+17.64404297	+1616	+7.07080078	-9.85253906	-0.83935547	+38.38623047	+6.06445313	-44.67041016	+1464
+1457970993.50359990	+8.93847656	-6.62695313	-0.87011719	+56.38183594	-3.14208984	-54.31640625	+2008	+8.72753906	-5.89306641	-0.54931641	+5.97656250	-7.03125000	+17.64404297	+1620	+7.07080078	-9.85253906	-0.83935547	+38.40820313	+6.06445313	-44.69238281	+1464
+1457970993.50770000	+8.93847656	-6.62695313	-0.87011719	+56.38183594	-3.14208984	-54.31640625	+2008	+8.72753906	-5.89306641	-0.54931641	+5.97656250	-7.03125000	+17.64404297	+1620	+7.07519531	-9.85253906	-0.83496094	+38.43017578	+6.06445313	-44.69238281	+1464
+1457970993.51189990	+8.93847656	-6.62695313	-0.87011719	+56.38183594	-3.14208984	-54.31640625	+2008	+8.72753906	-5.89306641	-0.54931641	+5.97656250	-7.03125000	+17.64404297	+1620	+7.07519531	-9.85253906	-0.83496094	+38.43017578	+6.06445313	-44.69238281	+1464
+1457970993.51609990	+8.93847656	-6.62695313	-0.87011719	+56.35986328	-3.14208984	-54.31640625	+2012	+8.72753906	-5.89306641	-0.54931641	+5.97656250	-7.03125000	+17.62207031	+1624	+7.07519531	-9.85253906	-0.83496094	+38.45214844	+6.04248047	-44.69238281	+1468
+1457970993.52020000	+8.93847656	-6.62695313	-0.87011719	+56.35986328	-3.14208984	-54.33837891	+2012	+8.72753906	-5.89306641	-0.54931641	+5.97656250	-7.03125000	+17.62207031	+1624	+7.07958984	-9.84814453	-0.83056641	+38.45214844	+6.04248047	-44.71435547	+1468
+1457970993.52440000	+8.93847656	-6.62695313	-0.87011719	+56.35986328	-3.14208984	-54.33837891	+2012	+8.72753906	-5.89306641	-0.54931641	+5.97656250	-7.03125000	+17.62207031	+1624	+7.07958984	-9.84814453	-0.83056641	+38.47412109	+6.04248047	-44.71435547	+1468
+1457970993.52860000	+8.93847656	-6.62695313	-0.87011719	+56.35986328	-3.14208984	-54.33837891	+2012	+8.72753906	-5.89306641	-0.54931641	+5.97656250	-7.03125000	+17.62207031	+1624	+7.07958984	-9.84814453	-0.83056641	+38.47412109	+6.04248047	-44.71435547	+1468
+1457970993.53690000	+8.93847656	-6.62695313	-0.87011719	+56.35986328	-3.14208984	-54.36035156	+2016	+8.72753906	-5.89306641	-0.54931641	+5.97656250	-7.05322266	+17.62207031	+1628	+7.08398438	-9.84814453	-0.83056641	+38.49609375	+6.04248047	-44.73632813	+1468
+1457970993.54110000	+8.94287109	-6.62695313	-0.86572266	+56.35986328	-3.12011719	-54.36035156	+2016	+8.73193359	-5.89306641	-0.54931641	+5.95458984	-7.05322266	+17.62207031	+1628	+7.08398438	-9.84814453	-0.83056641	+38.49609375	+6.04248047	-44.73632813	+1468
+1457970993.54520010	+8.94287109	-6.62695313	-0.86572266	+56.33789063	-3.12011719	-54.38232422	+2016	+8.73193359	-5.89306641	-0.54931641	+5.95458984	-7.05322266	+17.60009766	+1628	+7.08398438	-9.84375000	-0.83056641	+38.49609375	+6.02050781	-44.71435547	+1468
+1457970993.54940010	+8.94287109	-6.62695313	-0.86572266	+56.33789063	-3.12011719	-54.38232422	+2016	+8.73193359	-5.89306641	-0.54931641	+5.95458984	-7.07519531	+17.60009766	+1628	+7.08398438	-9.84375000	-0.83056641	+38.49609375	+6.02050781	-44.71435547	+1468
+1457970993.55360010	+8.94287109	-6.62695313	-0.86572266	+56.33789063	-3.12011719	-54.40429688	+2016	+8.73193359	-5.89306641	-0.54492188	+5.95458984	-7.07519531	+17.57812500	+1632	+7.08398438	-9.84375000	-0.83056641	+38.49609375	+6.02050781	-44.71435547	+1468
+1457970993.55769990	+8.94287109	-6.62695313	-0.86572266	+56.31591797	-3.12011719	-54.42626953	+2020	+8.73193359	-5.89306641	-0.54492188	+5.93261719	-7.07519531	+17.57812500	+1632	+7.08398438	-9.84375000	-0.83056641	+38.47412109	+5.99853516	-44.71435547	+1468
+1457970993.56609990	+8.94287109	-6.62695313	-0.86132813	+56.29394531	-3.09814453	-54.47021484	+2020	+8.73193359	-5.89306641	-0.54492188	+5.91064453	-7.11914063	+17.53417969	+1636	+7.08398438	-9.84814453	-0.83056641	+38.47412109	+5.99853516	-44.71435547	+1468
+1457970993.57020000	+8.94287109	-6.62695313	-0.86132813	+56.27197266	-3.09814453	-54.51416016	+2020	+8.73193359	-5.89306641	-0.54492188	+5.91064453	-7.11914063	+17.53417969	+1636	+7.08398438	-9.84814453	-0.83496094	+38.45214844	+5.99853516	-44.69238281	+1468
+1457970993.57439990	+8.94287109	-6.62695313	-0.86132813	+56.25000000	-3.07617188	-54.53613281	+2024	+8.73193359	-5.89306641	-0.54492188	+5.88867188	-7.14111328	+17.51220703	+1636	+7.08398438	-9.84814453	-0.83496094	+38.45214844	+5.99853516	-44.69238281	+1468
+1457970993.57850000	+8.94287109	-6.62695313	-0.85693359	+56.22802734	-3.05419922	-54.58007813	+2024	+8.73632813	-5.89306641	-0.54492188	+5.86669922	-7.16308594	+17.49023438	+1636	+7.08398438	-9.84814453	-0.83496094	+38.43017578	+5.97656250	-44.69238281	+1464
+1457970993.58270000	+8.94287109	-6.62695313	-0.85693359	+56.18408203	-3.03222656	-54.62402344	+2024	+8.73632813	-5.89306641	-0.54492188	+5.84472656	-7.16308594	+17.44628906	+1640	+7.07958984	-9.84814453	-0.83496094	+38.43017578	+5.97656250	-44.69238281	+1464
+1457970993.58690000	+8.94726563	-6.62695313	-0.85693359	+56.16210938	-3.03222656	-54.66796875	+2028	+8.73632813	-5.89306641	-0.54492188	+5.82275391	-7.18505859	+17.42431641	+1640	+7.07958984	-9.84814453	-0.83496094	+38.43017578	+5.97656250	-44.69238281	+1464
+1457970993.59100010	+8.94726563	-6.62695313	-0.85253906	+56.14013672	-3.01025391	-54.71191406	+2028	+8.73632813	-5.89306641	-0.54492188	+5.80078125	-7.20703125	+17.40234375	+1640	+7.07958984	-9.84814453	-0.83496094	+38.40820313	+5.97656250	-44.69238281	+1464
+1457970993.59940000	+8.94726563	-6.62695313	-0.85253906	+56.09619141	-2.94433594	-54.77783203	+2032	+8.74072266	-5.89746094	-0.54052734	+5.75683594	-7.22900391	+17.35839844	+1644	+7.07958984	-9.84814453	-0.83496094	+38.40820313	+5.97656250	-44.69238281	+1464
+1457970993.60349990	+8.94726563	-6.62695313	-0.85253906	+56.07421875	-2.92236328	-54.79980469	+2032	+8.74072266	-5.89746094	-0.54052734	+5.73486328	-7.22900391	+17.33642578	+1648	+7.08398438	-9.84814453	-0.83496094	+38.40820313	+5.95458984	-44.71435547	+1464
+1457970993.60770010	+8.95166016	-6.62695313	-0.84814453	+56.05224609	-2.90039063	-54.82177734	+2032	+8.74072266	-5.89746094	-0.54052734	+5.73486328	-7.22900391	+17.31445313	+1648	+7.08398438	-9.84814453	-0.83496094	+38.40820313	+5.95458984	-44.71435547	+1464
+1457970993.61190010	+8.95166016	-6.63134766	-0.84814453	+56.03027344	-2.87841797	-54.82177734	+2032	+8.74072266	-5.89746094	-0.54052734	+5.71289063	-7.22900391	+17.31445313	+1648	+7.08398438	-9.84814453	-0.83496094	+38.40820313	+5.95458984	-44.71435547	+1464
+1457970993.61599990	+8.95166016	-6.63134766	-0.85253906	+56.00830078	-2.85644531	-54.84375000	+2036	+8.74072266	-5.89746094	-0.54492188	+5.69091797	-7.25097656	+17.29248047	+1648	+7.08398438	-9.84814453	-0.83496094	+38.40820313	+5.95458984	-44.73632813	+1464
+1457970993.62019990	+8.95166016	-6.63134766	-0.85253906	+55.98632813	-2.83447266	-54.84375000	+2036	+8.74072266	-5.89746094	-0.54492188	+5.66894531	-7.25097656	+17.29248047	+1652	+7.08398438	-9.84814453	-0.83056641	+38.40820313	+5.95458984	-44.73632813	+1464
+1457970993.62850000	+8.95166016	-6.63134766	-0.85253906	+55.94238281	-2.79052734	-54.88769531	+2040	+8.74511719	-5.90185547	-0.54492188	+5.64697266	-7.25097656	+17.24853516	+1652	+7.08837891	-9.84375000	-0.83056641	+38.43017578	+5.95458984	-44.78027344	+1464
+1457970993.63270000	+8.95166016	-6.63574219	-0.85253906	+55.92041016	-2.76855469	-54.88769531	+2040	+8.74511719	-5.90185547	-0.54492188	+5.64697266	-7.22900391	+17.24853516	+1652	+7.09277344	-9.84375000	-0.82617188	+38.43017578	+5.95458984	-44.80224609	+1464
+1457970993.63689990	+8.95166016	-6.63574219	-0.85253906	+55.89843750	-2.74658203	-54.88769531	+2040	+8.74511719	-5.90185547	-0.54492188	+5.62500000	-7.22900391	+17.22656250	+1652	+7.09277344	-9.84375000	-0.82617188	+38.43017578	+5.95458984	-44.80224609	+1464
+1457970993.64100000	+8.95166016	-6.63574219	-0.85253906	+55.87646484	-2.72460938	-54.90966797	+2044	+8.74511719	-5.90185547	-0.54492188	+5.62500000	-7.22900391	+17.22656250	+1652	+7.09277344	-9.84375000	-0.82617188	+38.45214844	+5.95458984	-44.82421875	+1464
+1457970993.64520000	+8.95166016	-6.63574219	-0.85253906	+55.85449219	-2.70263672	-54.90966797	+2044	+8.74511719	-5.90185547	-0.54931641	+5.60302734	-7.22900391	+17.20458984	+1652	+7.09716797	-9.84375000	-0.82177734	+38.45214844	+5.95458984	-44.84619141	+1468
+1457970993.64940000	+8.95166016	-6.64013672	-0.85253906	+55.83251953	-2.68066406	-54.90966797	+2048	+8.74511719	-5.90185547	-0.54931641	+5.60302734	-7.22900391	+17.18261719	+1652	+7.09716797	-9.84375000	-0.82177734	+38.45214844	+5.95458984	-44.84619141	+1468
+1457970993.65350010	+8.95166016	-6.64013672	-0.85253906	+55.78857422	-2.65869141	-54.93164063	+2048	+8.74511719	-5.90185547	-0.54931641	+5.58105469	-7.22900391	+17.18261719	+1652	+7.09716797	-9.84375000	-0.82177734	+38.47412109	+5.95458984	-44.86816406	+1468
+1457970993.66179990	+8.95166016	-6.64013672	-0.85693359	+55.74462891	-2.61474609	-54.95361328	+2048	+8.74951172	-5.90185547	-0.54931641	+5.55908203	-7.22900391	+17.13867188	+1652	+7.10156250	-9.83935547	-0.82177734	+38.45214844	+5.95458984	-44.89013672	+1468
+1457970993.66599990	+8.95166016	-6.64013672	-0.85693359	+55.72265625	-2.57080078	-54.97558594	+2052	+8.74951172	-5.90185547	-0.54931641	+5.55908203	-7.22900391	+17.11669922	+1652	+7.10156250	-9.83935547	-0.82177734	+38.45214844	+5.95458984	-44.89013672	+1468
+1457970993.67020010	+8.95166016	-6.64013672	-0.85693359	+55.70068359	-2.54882813	-54.99755859	+2052	+8.74951172	-5.90625000	-0.54931641	+5.53710938	-7.22900391	+17.09472656	+1652	+7.10156250	-9.84375000	-0.82177734	+38.45214844	+5.95458984	-44.89013672	+1468
+1457970993.67430000	+8.95166016	-6.64013672	-0.85693359	+55.67871094	-2.52685547	-55.01953125	+2052	+8.74951172	-5.90625000	-0.54931641	+5.53710938	-7.22900391	+17.07275391	+1652	+7.10156250	-9.84375000	-0.82177734	+38.43017578	+5.93261719	-44.89013672	+1468
+1457970993.67849990	+8.95166016	-6.64013672	-0.85693359	+55.63476563	-2.50488281	-55.04150391	+2052	+8.74951172	-5.90625000	-0.54931641	+5.51513672	-7.25097656	+17.02880859	+1652	+7.10156250	-9.84375000	-0.82177734	+38.43017578	+5.93261719	-44.89013672	+1468
+1457970993.68269990	+8.95166016	-6.64013672	-0.85693359	+55.61279297	-2.48291016	-55.06347656	+2052	+8.74951172	-5.90625000	-0.54931641	+5.51513672	-7.25097656	+17.00683594	+1652	+7.09716797	-9.84375000	-0.82177734	+38.40820313	+5.93261719	-44.89013672	+1468
+1457970993.68680000	+8.95166016	-6.64013672	-0.85253906	+55.61279297	-2.48291016	-55.10742188	+2056	+8.75390625	-5.90625000	-0.54931641	+5.49316406	-7.27294922	+16.98486328	+1652	+7.09716797	-9.84375000	-0.82617188	+38.38623047	+5.93261719	-44.89013672	+1468
+1457970993.69520000	+8.95605469	-6.64013672	-0.85253906	+55.56884766	-2.43896484	-55.17333984	+2056	+8.75390625	-5.90625000	-0.54931641	+5.47119141	-7.29492188	+16.91894531	+1652	+7.09716797	-9.84375000	-0.82617188	+38.34228516	+5.91064453	-44.89013672	+1468
+1457970993.69930010	+8.95605469	-6.64013672	-0.85253906	+55.54687500	-2.43896484	-55.19531250	+2056	+8.75390625	-5.90625000	-0.54931641	+5.47119141	-7.31689453	+16.89697266	+1656	+7.09277344	-9.84814453	-0.83056641	+38.34228516	+5.91064453	-44.89013672	+1468
+1457970993.70350000	+8.95605469	-6.64013672	-0.84814453	+55.54687500	-2.41699219	-55.23925781	+2056	+8.75390625	-5.90625000	-0.54931641	+5.44921875	-7.31689453	+16.87500000	+1656	+7.09277344	-9.84814453	-0.83056641	+38.32031250	+5.91064453	-44.89013672	+1468
+1457970993.70770000	+8.95605469	-6.64013672	-0.84814453	+55.54687500	-2.41699219	-55.26123047	+2056	+8.75830078	-5.91064453	-0.54931641	+5.44921875	-7.33886719	+16.85302734	+1656	+7.09277344	-9.84814453	-0.83056641	+38.29833984	+5.91064453	-44.89013672	+1468
+1457970993.71180010	+8.95605469	-6.64013672	-0.84814453	+55.52490234	-2.39501953	-55.28320313	+2060	+8.75830078	-5.91064453	-0.54931641	+5.42724609	-7.36083984	+16.85302734	+1656	+7.09277344	-9.84814453	-0.83056641	+38.27636719	+5.88867188	-44.89013672	+1468
+1457970993.71600010	+8.95605469	-6.64013672	-0.84814453	+55.52490234	-2.39501953	-55.30517578	+2060	+8.75830078	-5.91064453	-0.54931641	+5.42724609	-7.36083984	+16.83105469	+1656	+7.09277344	-9.84814453	-0.83496094	+38.27636719	+5.88867188	-44.89013672	+1468
+1457970993.72020010	+8.96044922	-6.64013672	-0.84814453	+55.52490234	-2.39501953	-55.32714844	+2060	+8.75830078	-5.91064453	-0.54931641	+5.42724609	-7.38281250	+16.80908203	+1656	+7.09277344	-9.84814453	-0.83496094	+38.25439453	+5.88867188	-44.89013672	+1464
+1457970993.72429990	+8.96044922	-6.64013672	-0.84814453	+55.52490234	-2.39501953	-55.32714844	+2060	+8.75830078	-5.91064453	-0.54931641	+5.42724609	-7.38281250	+16.80908203	+1656	+7.09277344	-9.84814453	-0.83496094	+38.25439453	+5.88867188	-44.89013672	+1464
+1457970993.73260000	+8.96044922	-6.64013672	-0.84814453	+55.52490234	-2.37304688	-55.34912109	+2060	+8.75830078	-5.91064453	-0.54931641	+5.42724609	-7.40478516	+16.78710938	+1660	+7.09277344	-9.84814453	-0.83496094	+38.25439453	+5.86669922	-44.91210938	+1464
+1457970993.73680000	+8.96044922	-6.64013672	-0.84814453	+55.52490234	-2.37304688	-55.34912109	+2060	+8.75830078	-5.91064453	-0.54931641	+5.42724609	-7.40478516	+16.78710938	+1660	+7.09277344	-9.84814453	-0.83056641	+38.25439453	+5.86669922	-44.93408203	+1464
+1457970993.74099990	+8.96044922	-6.64013672	-0.84814453	+55.52490234	-2.37304688	-55.37109375	+2060	+8.75830078	-5.91064453	-0.54931641	+5.42724609	-7.40478516	+16.78710938	+1660	+7.09716797	-9.84814453	-0.83056641	+38.25439453	+5.86669922	-44.95605469	+1460
+1457970993.74510000	+8.96044922	-6.64453125	-0.85253906	+55.52490234	-2.37304688	-55.37109375	+2064	+8.75830078	-5.91064453	-0.54931641	+5.42724609	-7.40478516	+16.78710938	+1660	+7.09716797	-9.84814453	-0.83056641	+38.27636719	+5.86669922	-44.95605469	+1460
+1457970993.74930000	+8.96044922	-6.64453125	-0.85253906	+55.52490234	-2.37304688	-55.37109375	+2064	+8.75830078	-5.91064453	-0.54931641	+5.42724609	-7.40478516	+16.76513672	+1660	+7.09716797	-9.84814453	-0.83056641	+38.27636719	+5.86669922	-44.97802734	+1460
+1457970993.75350000	+8.96044922	-6.64453125	-0.85253906	+55.54687500	-2.35107422	-55.37109375	+2064	+8.75830078	-5.91064453	-0.54931641	+5.42724609	-7.40478516	+16.76513672	+1664	+7.10156250	-9.84814453	-0.82617188	+38.29833984	+5.86669922	-45.00000000	+1460
+1457970993.75760010	+8.96044922	-6.64453125	-0.85253906	+55.54687500	-2.35107422	-55.34912109	+2064	+8.75830078	-5.91064453	-0.54931641	+5.42724609	-7.40478516	+16.76513672	+1664	+7.10156250	-9.84814453	-0.82617188	+38.32031250	+5.86669922	-45.00000000	+1460
+1457970993.76180010	+8.96044922	-6.64453125	-0.85253906	+55.54687500	-2.35107422	-55.34912109	+2064	+8.75830078	-5.91064453	-0.54931641	+5.44921875	-7.40478516	+16.76513672	+1664	+7.10156250	-9.84814453	-0.82617188	+38.32031250	+5.86669922	-45.02197266	+1460
+1457970993.77010010	+8.95605469	-6.64453125	-0.85253906	+55.54687500	-2.35107422	-55.34912109	+2064	+8.75390625	-5.91064453	-0.54931641	+5.44921875	-7.40478516	+16.74316406	+1664	+7.10156250	-9.84814453	-0.82617188	+38.34228516	+5.86669922	-45.04394531	+1460
+1457970993.77430010	+8.95605469	-6.64453125	-0.85693359	+55.54687500	-2.32910156	-55.34912109	+2064	+8.75390625	-5.91064453	-0.54931641	+5.44921875	-7.40478516	+16.74316406	+1664	+7.10156250	-9.84814453	-0.82617188	+38.36425781	+5.88867188	-45.04394531	+1460
+1457970993.77850010	+8.95605469	-6.64453125	-0.85693359	+55.54687500	-2.32910156	-55.34912109	+2064	+8.75390625	-5.91064453	-0.55371094	+5.44921875	-7.40478516	+16.74316406	+1664	+7.10156250	-9.84814453	-0.82617188	+38.36425781	+5.88867188	-45.04394531	+1460
+1457970993.78259990	+8.95605469	-6.64453125	-0.85693359	+55.54687500	-2.32910156	-55.34912109	+2068	+8.75390625	-5.91064453	-0.55371094	+5.47119141	-7.40478516	+16.72119141	+1664	+7.10156250	-9.84814453	-0.82617188	+38.36425781	+5.88867188	-45.04394531	+1460
+1457970993.78679990	+8.95605469	-6.64453125	-0.85693359	+55.54687500	-2.30712891	-55.34912109	+2068	+8.75390625	-5.91064453	-0.55371094	+5.47119141	-7.40478516	+16.72119141	+1664	+7.10156250	-9.84814453	-0.82617188	+38.38623047	+5.88867188	-45.04394531	+1460
+1457970993.79099990	+8.95166016	-6.64453125	-0.85693359	+55.56884766	-2.30712891	-55.34912109	+2068	+8.75390625	-5.91064453	-0.55371094	+5.47119141	-7.40478516	+16.69921875	+1664	+7.10156250	-9.84814453	-0.82617188	+38.38623047	+5.88867188	-45.06591797	+1460
+1457970993.79930000	+8.95166016	-6.64892578	-0.85693359	+55.56884766	-2.28515625	-55.37109375	+2068	+8.74951172	-5.91064453	-0.55371094	+5.49316406	-7.38281250	+16.67724609	+1664	+7.10156250	-9.84814453	-0.82617188	+38.38623047	+5.91064453	-45.06591797	+1460
+1457970993.80349990	+8.94726563	-6.64892578	-0.85693359	+55.59082031	-2.26318359	-55.37109375	+2068	+8.74951172	-5.91064453	-0.55371094	+5.51513672	-7.38281250	+16.65527344	+1664	+7.10156250	-9.84814453	-0.82617188	+38.38623047	+5.91064453	-45.04394531	+1460
+1457970993.80760000	+8.94726563	-6.64892578	-0.85693359	+55.59082031	-2.24121094	-55.37109375	+2068	+8.74951172	-5.91503906	-0.55371094	+5.51513672	-7.38281250	+16.63330078	+1664	+7.09716797	-9.85253906	-0.83056641	+38.38623047	+5.91064453	-45.04394531	+1460
+1457970993.81180000	+8.94726563	-6.64892578	-0.85693359	+55.61279297	-2.21923828	-55.37109375	+2068	+8.74511719	-5.91503906	-0.55371094	+5.53710938	-7.36083984	+16.61132813	+1664	+7.09716797	-9.85253906	-0.83056641	+38.38623047	+5.93261719	-45.04394531	+1460
+1457970993.81590010	+8.94287109	-6.64892578	-0.86132813	+55.61279297	-2.21923828	-55.39306641	+2068	+8.74511719	-5.91503906	-0.55371094	+5.55908203	-7.36083984	+16.58935547	+1664	+7.09277344	-9.85253906	-0.83496094	+38.38623047	+5.93261719	-45.04394531	+1464
+1457970993.82010010	+8.94287109	-6.64892578	-0.86132813	+55.63476563	-2.19726563	-55.39306641	+2064	+8.74511719	-5.91503906	-0.55371094	+5.55908203	-7.36083984	+16.56738281	+1664	+7.08837891	-9.85253906	-0.83496094	+38.38623047	+5.93261719	-45.02197266	+1464
+1457970993.82839990	+8.93847656	-6.64453125	-0.86132813	+55.65673828	-2.17529297	-55.41503906	+2064	+8.74072266	-5.91503906	-0.55810547	+5.60302734	-7.36083984	+16.52343750	+1664	+7.07958984	-9.85693359	-0.83935547	+38.38623047	+5.95458984	-45.02197266	+1464
+1457970993.83260010	+8.93847656	-6.64453125	-0.86132813	+55.65673828	-2.15332031	-55.43701172	+2064	+8.74072266	-5.91503906	-0.55810547	+5.62500000	-7.36083984	+16.50146484	+1664	+7.07958984	-9.86132813	-0.84375000	+38.40820313	+5.97656250	-45.02197266	+1464
+1457970993.83680010	+8.93847656	-6.64453125	-0.86132813	+55.67871094	-2.15332031	-55.43701172	+2060	+8.74072266	-5.91503906	-0.55810547	+5.62500000	-7.36083984	+16.47949219	+1664	+7.07519531	-9.86132813	-0.84375000	+38.40820313	+5.97656250	-45.02197266	+1464
+1457970993.84089990	+8.93408203	-6.64453125	-0.86132813	+55.67871094	-2.13134766	-55.43701172	+2060	+8.73632813	-5.91503906	-0.55810547	+5.64697266	-7.36083984	+16.45751953	+1664	+7.07519531	-9.86132813	-0.84375000	+38.43017578	+5.99853516	-45.02197266	+1460
+1457970993.84509990	+8.93408203	-6.64453125	-0.86132813	+55.67871094	-2.13134766	-55.45898438	+2060	+8.73632813	-5.91503906	-0.55810547	+5.66894531	-7.36083984	+16.45751953	+1664	+7.07519531	-9.86132813	-0.84375000	+38.43017578	+5.99853516	-45.04394531	+1460
+1457970993.84929990	+8.93408203	-6.64453125	-0.86132813	+55.67871094	-2.13134766	-55.45898438	+2060	+8.73632813	-5.91064453	-0.55810547	+5.66894531	-7.36083984	+16.43554688	+1664	+7.07519531	-9.86132813	-0.84375000	+38.47412109	+5.99853516	-45.04394531	+1460
+1457970993.85760000	+8.93408203	-6.64453125	-0.86132813	+55.70068359	-2.10937500	-55.48095703	+2056	+8.73632813	-5.91064453	-0.55810547	+5.71289063	-7.36083984	+16.43554688	+1664	+7.07958984	-9.85693359	-0.84375000	+38.51806641	+5.99853516	-45.08789063	+1460
+1457970993.86180000	+8.93408203	-6.64453125	-0.86132813	+55.70068359	-2.10937500	-55.50292969	+2056	+8.73193359	-5.91064453	-0.55810547	+5.71289063	-7.36083984	+16.41357422	+1664	+7.07958984	-9.85693359	-0.83935547	+38.56201172	+6.02050781	-45.10986328	+1460
+1457970993.86590000	+8.93408203	-6.64453125	-0.86132813	+55.70068359	-2.10937500	-55.50292969	+2056	+8.73193359	-5.91064453	-0.55810547	+5.71289063	-7.36083984	+16.41357422	+1664	+7.08398438	-9.85693359	-0.83935547	+38.58398438	+6.02050781	-45.13183594	+1460
+1457970993.87010000	+8.93408203	-6.64453125	-0.86132813	+55.70068359	-2.08740234	-55.52490234	+2056	+8.73193359	-5.91064453	-0.55810547	+5.73486328	-7.36083984	+16.41357422	+1660	+7.08398438	-9.85693359	-0.83496094	+38.60595703	+6.02050781	-45.15380859	+1460
+1457970993.87430000	+8.93408203	-6.64453125	-0.86132813	+55.70068359	-2.08740234	-55.52490234	+2056	+8.73193359	-5.91064453	-0.55810547	+5.73486328	-7.36083984	+16.41357422	+1660	+7.08837891	-9.85253906	-0.83056641	+38.62792969	+6.02050781	-45.17578125	+1460
+1457970993.87840010	+8.93408203	-6.64892578	-0.86132813	+55.70068359	-2.08740234	-55.52490234	+2052	+8.73193359	-5.91064453	-0.55810547	+5.73486328	-7.36083984	+16.41357422	+1660	+7.08837891	-9.85253906	-0.83056641	+38.64990234	+6.02050781	-45.19775391	+1460
+1457970993.88260010	+8.93408203	-6.64892578	-0.86132813	+55.70068359	-2.06542969	-55.54687500	+2052	+8.73193359	-5.91064453	-0.55810547	+5.75683594	-7.36083984	+16.41357422	+1660	+7.09277344	-9.85253906	-0.83056641	+38.67187500	+6.02050781	-45.21972656	+1460
+1457970993.89089990	+8.93408203	-6.64892578	-0.86132813	+55.70068359	-2.04345703	-55.56884766	+2052	+8.73193359	-5.91064453	-0.55810547	+5.75683594	-7.36083984	+16.41357422	+1656	+7.09277344	-9.85253906	-0.82617188	+38.71582031	+6.04248047	-45.24169922	+1464
+1457970993.89510010	+8.93408203	-6.64892578	-0.86132813	+55.70068359	-2.04345703	-55.56884766	+2052	+8.72753906	-5.91064453	-0.55810547	+5.75683594	-7.36083984	+16.39160156	+1656	+7.09716797	-9.85253906	-0.82617188	+38.73779297	+6.04248047	-45.24169922	+1464
+1457970993.89920000	+8.92968750	-6.64892578	-0.86132813	+55.70068359	-2.02148438	-55.56884766	+2052	+8.72753906	-5.91064453	-0.55810547	+5.77880859	-7.36083984	+16.39160156	+1656	+7.09716797	-9.84814453	-0.82617188	+38.73779297	+6.04248047	-45.24169922	+1464
+1457970993.90339990	+8.92968750	-6.64892578	-0.86132813	+55.70068359	-1.99951172	-55.59082031	+2052	+8.72753906	-5.91064453	-0.56250000	+5.77880859	-7.36083984	+16.39160156	+1656	+7.09716797	-9.84814453	-0.82617188	+38.75976563	+6.04248047	-45.26367188	+1464
+1457970993.90759990	+8.92968750	-6.64892578	-0.86132813	+55.70068359	-1.99951172	-55.59082031	+2052	+8.72753906	-5.91064453	-0.56250000	+5.77880859	-7.36083984	+16.39160156	+1652	+7.09716797	-9.84814453	-0.82617188	+38.75976563	+6.04248047	-45.26367188	+1464
+1457970993.91170000	+8.92968750	-6.64453125	-0.86132813	+55.70068359	-1.97753906	-55.59082031	+2052	+8.72753906	-5.91064453	-0.56250000	+5.77880859	-7.33886719	+16.36962891	+1652	+7.09716797	-9.84814453	-0.82617188	+38.75976563	+6.04248047	-45.26367188	+1464
+1457970993.92010000	+8.92968750	-6.64453125	-0.86132813	+55.67871094	-1.93359375	-55.61279297	+2048	+8.72753906	-5.91064453	-0.56250000	+5.77880859	-7.33886719	+16.36962891	+1652	+7.09716797	-9.84814453	-0.82617188	+38.75976563	+6.04248047	-45.24169922	+1464
+1457970993.92420010	+8.92968750	-6.64453125	-0.86132813	+55.67871094	-1.93359375	-55.63476563	+2048	+8.72753906	-5.91064453	-0.56250000	+5.77880859	-7.33886719	+16.34765625	+1648	+7.09277344	-9.84814453	-0.82617188	+38.75976563	+6.04248047	-45.24169922	+1464
+1457970993.92840000	+8.92968750	-6.64453125	-0.86132813	+55.67871094	-1.91162109	-55.63476563	+2048	+8.72753906	-5.91064453	-0.56250000	+5.77880859	-7.33886719	+16.34765625	+1648	+7.09277344	-9.84814453	-0.82617188	+38.75976563	+6.04248047	-45.24169922	+1464
+1457970993.93260000	+8.92968750	-6.64453125	-0.86132813	+55.67871094	-1.88964844	-55.65673828	+2048	+8.72753906	-5.91064453	-0.56250000	+5.77880859	-7.33886719	+16.34765625	+1648	+7.09277344	-9.84814453	-0.83056641	+38.75976563	+6.04248047	-45.21972656	+1464
+1457970993.93670010	+8.92968750	-6.64453125	-0.85693359	+55.67871094	-1.86767578	-55.67871094	+2048	+8.72753906	-5.91064453	-0.56250000	+5.77880859	-7.33886719	+16.32568359	+1648	+7.08837891	-9.84814453	-0.83056641	+38.75976563	+6.04248047	-45.21972656	+1464
+1457970993.94090010	+8.92968750	-6.64453125	-0.85693359	+55.65673828	-1.84570313	-55.67871094	+2048	+8.72753906	-5.91064453	-0.56250000	+5.77880859	-7.33886719	+16.32568359	+1648	+7.08837891	-9.85253906	-0.83056641	+38.73779297	+6.04248047	-45.19775391	+1464
+1457970993.94510010	+8.92968750	-6.64013672	-0.85693359	+55.65673828	-1.84570313	-55.70068359	+2048	+8.72753906	-5.91064453	-0.56250000	+5.77880859	-7.33886719	+16.32568359	+1648	+7.08837891	-9.85253906	-0.83496094	+38.73779297	+6.04248047	-45.19775391	+1464
+1457970993.94919990	+8.92968750	-6.64013672	-0.85693359	+55.65673828	-1.82373047	-55.72265625	+2044	+8.72753906	-5.91064453	-0.56250000	+5.77880859	-7.33886719	+16.30371094	+1644	+7.08398438	-9.85253906	-0.83496094	+38.71582031	+6.04248047	-45.17578125	+1464
+1457970993.95760010	+8.92968750	-6.64013672	-0.85693359	+55.63476563	-1.80175781	-55.74462891	+2044	+8.72314453	-5.91064453	-0.56250000	+5.77880859	-7.33886719	+16.30371094	+1644	+7.07958984	-9.85253906	-0.83935547	+38.69384766	+6.02050781	-45.17578125	+1464
+1457970993.96170000	+8.92968750	-6.64013672	-0.85693359	+55.63476563	-1.80175781	-55.76660156	+2044	+8.72314453	-5.91064453	-0.56250000	+5.77880859	-7.33886719	+16.30371094	+1644	+7.07958984	-9.85253906	-0.83935547	+38.69384766	+6.02050781	-45.17578125	+1464
+1457970993.96589990	+8.92968750	-6.64013672	-0.85693359	+55.61279297	-1.77978516	-55.76660156	+2044	+8.72753906	-5.91064453	-0.56250000	+5.77880859	-7.33886719	+16.30371094	+1644	+7.07958984	-9.85253906	-0.83935547	+38.69384766	+6.02050781	-45.17578125	+1460
+1457970993.97000000	+8.92968750	-6.64013672	-0.85693359	+55.61279297	-1.77978516	-55.78857422	+2044	+8.72753906	-5.91064453	-0.56250000	+5.77880859	-7.33886719	+16.28173828	+1644	+7.07958984	-9.85253906	-0.83935547	+38.69384766	+5.99853516	-45.17578125	+1460
+1457970993.97420000	+8.92968750	-6.64013672	-0.85693359	+55.61279297	-1.77978516	-55.81054688	+2044	+8.72753906	-5.91064453	-0.56250000	+5.77880859	-7.33886719	+16.28173828	+1644	+7.07958984	-9.85253906	-0.83935547	+38.69384766	+5.99853516	-45.17578125	+1460
+1457970993.97840000	+8.92968750	-6.64013672	-0.85693359	+55.59082031	-1.75781250	-55.83251953	+2044	+8.72753906	-5.91064453	-0.56250000	+5.77880859	-7.36083984	+16.28173828	+1644	+7.07958984	-9.85253906	-0.83935547	+38.69384766	+5.99853516	-45.17578125	+1460
+1457970993.98670010	+8.92968750	-6.64013672	-0.85693359	+55.59082031	-1.75781250	-55.85449219	+2044	+8.72753906	-5.91064453	-0.56250000	+5.77880859	-7.36083984	+16.28173828	+1640	+7.07958984	-9.85253906	-0.83935547	+38.69384766	+5.99853516	-45.19775391	+1456
+1457970993.99090000	+8.92968750	-6.64013672	-0.85693359	+55.59082031	-1.75781250	-55.85449219	+2044	+8.72753906	-5.91064453	-0.56250000	+5.77880859	-7.36083984	+16.28173828	+1640	+7.08398438	-9.85253906	-0.83935547	+38.69384766	+5.99853516	-45.21972656	+1456
+1457970993.99499990	+8.93408203	-6.64013672	-0.85693359	+55.56884766	-1.75781250	-55.87646484	+2044	+8.72753906	-5.91064453	-0.56250000	+5.77880859	-7.36083984	+16.28173828	+1640	+7.08398438	-9.85253906	-0.83935547	+38.71582031	+5.97656250	-45.21972656	+1456
+1457970993.99920010	+8.93408203	-6.64453125	-0.85693359	+55.56884766	-1.75781250	-55.89843750	+2044	+8.72753906	-5.91064453	-0.56250000	+5.77880859	-7.36083984	+16.28173828	+1640	+7.08398438	-9.85253906	-0.83935547	+38.71582031	+5.97656250	-45.21972656	+1456
+1457970994.00340010	+8.93408203	-6.64453125	-0.85693359	+55.56884766	-1.75781250	-55.89843750	+2044	+8.72753906	-5.91064453	-0.56250000	+5.77880859	-7.38281250	+16.28173828	+1640	+7.08398438	-9.85253906	-0.83496094	+38.71582031	+5.97656250	-45.24169922	+1456
+1457970994.00749990	+8.93408203	-6.64453125	-0.85693359	+55.56884766	-1.75781250	-55.92041016	+2044	+8.72753906	-5.91064453	-0.56250000	+5.77880859	-7.38281250	+16.28173828	+1640	+7.08398438	-9.84814453	-0.83496094	+38.73779297	+5.97656250	-45.24169922	+1456
+1457970994.01169990	+8.93408203	-6.64453125	-0.85693359	+55.56884766	-1.75781250	-55.92041016	+2044	+8.72753906	-5.91064453	-0.56250000	+5.77880859	-7.38281250	+16.25976563	+1640	+7.08837891	-9.84814453	-0.83496094	+38.73779297	+5.97656250	-45.24169922	+1456
+1457970994.02000000	+8.93408203	-6.64453125	-0.85693359	+55.56884766	-1.73583984	-55.94238281	+2044	+8.72753906	-5.91064453	-0.56250000	+5.77880859	-7.38281250	+16.25976563	+1640	+7.08837891	-9.84814453	-0.83496094	+38.75976563	+5.97656250	-45.26367188	+1456
+1457970994.02420000	+8.93847656	-6.64453125	-0.85693359	+55.56884766	-1.73583984	-55.94238281	+2044	+8.72753906	-5.91064453	-0.56250000	+5.77880859	-7.40478516	+16.25976563	+1640	+7.08837891	-9.84814453	-0.83496094	+38.75976563	+5.97656250	-45.26367188	+1456
+1457970994.02839990	+8.93847656	-6.64453125	-0.86132813	+55.56884766	-1.73583984	-55.94238281	+2048	+8.72753906	-5.91064453	-0.56250000	+5.77880859	-7.40478516	+16.25976563	+1640	+7.08837891	-9.84814453	-0.83496094	+38.75976563	+5.97656250	-45.26367188	+1456
+1457970994.03250000	+8.93847656	-6.64453125	-0.86132813	+55.56884766	-1.71386719	-55.94238281	+2048	+8.72753906	-5.91064453	-0.56250000	+5.77880859	-7.40478516	+16.25976563	+1640	+7.08837891	-9.84814453	-0.83496094	+38.75976563	+5.97656250	-45.28564453	+1456
+1457970994.03670000	+8.93847656	-6.64453125	-0.86132813	+55.56884766	-1.71386719	-55.96435547	+2048	+8.72753906	-5.91064453	-0.56250000	+5.77880859	-7.40478516	+16.23779297	+1640	+7.08837891	-9.84814453	-0.83496094	+38.75976563	+5.97656250	-45.28564453	+1456
+1457970994.04080010	+8.93847656	-6.64453125	-0.86132813	+55.56884766	-1.71386719	-55.96435547	+2048	+8.72753906	-5.91064453	-0.56250000	+5.77880859	-7.40478516	+16.23779297	+1640	+7.08837891	-9.84814453	-0.83496094	+38.75976563	+5.97656250	-45.28564453	+1456
+1457970994.04500010	+8.93408203	-6.64453125	-0.86132813	+55.56884766	-1.69189453	-55.96435547	+2048	+8.72753906	-5.91064453	-0.56250000	+5.77880859	-7.40478516	+16.23779297	+1640	+7.08837891	-9.84814453	-0.83496094	+38.75976563	+5.97656250	-45.28564453	+1456
+1457970994.04920010	+8.93408203	-6.64453125	-0.86132813	+55.56884766	-1.69189453	-55.96435547	+2048	+8.72753906	-5.91064453	-0.56250000	+5.77880859	-7.40478516	+16.21582031	+1640	+7.08837891	-9.85253906	-0.83496094	+38.75976563	+5.97656250	-45.28564453	+1456
+1457970994.05749990	+8.93408203	-6.64892578	-0.86132813	+55.56884766	-1.66992188	-55.98632813	+2048	+8.72753906	-5.91064453	-0.56689453	+5.77880859	-7.40478516	+16.19384766	+1640	+7.08837891	-9.85253906	-0.83496094	+38.75976563	+5.97656250	-45.28564453	+1456
+1457970994.06170010	+8.93408203	-6.64892578	-0.86132813	+55.56884766	-1.64794922	-55.98632813	+2048	+8.72753906	-5.91503906	-0.56689453	+5.77880859	-7.40478516	+16.19384766	+1640	+7.08398438	-9.85253906	-0.83935547	+38.75976563	+5.97656250	-45.28564453	+1456
+1457970994.06580000	+8.93408203	-6.64892578	-0.86132813	+55.56884766	-1.62597656	-56.00830078	+2048	+8.72753906	-5.91503906	-0.56689453	+5.77880859	-7.40478516	+16.17187500	+1640	+7.08398438	-9.85253906	-0.83935547	+38.73779297	+5.97656250	-45.28564453	+1456
+1457970994.06999990	+8.93408203	-6.64892578	-0.86132813	+55.56884766	-1.62597656	-56.00830078	+2048	+8.72753906	-5.91503906	-0.56689453	+5.77880859	-7.40478516	+16.14990234	+1640	+7.08398438	-9.85693359	-0.83935547	+38.73779297	+5.97656250	-45.28564453	+1456
+1457970994.07419990	+8.93408203	-6.64892578	-0.86132813	+55.56884766	-1.60400391	-56.03027344	+2048	+8.72753906	-5.91503906	-0.56689453	+5.77880859	-7.40478516	+16.12792969	+1640	+7.07958984	-9.85693359	-0.83935547	+38.73779297	+5.97656250	-45.28564453	+1456
+1457970994.07830000	+8.92968750	-6.64892578	-0.86132813	+55.54687500	-1.58203125	-56.03027344	+2048	+8.72314453	-5.91503906	-0.56689453	+5.77880859	-7.40478516	+16.10595703	+1640	+7.07958984	-9.85693359	-0.84375000	+38.71582031	+5.97656250	-45.28564453	+1456
+1457970994.08670000	+8.92968750	-6.64892578	-0.86132813	+55.54687500	-1.56005859	-56.07421875	+2048	+8.72314453	-5.91503906	-0.56689453	+5.77880859	-7.40478516	+16.08398438	+1640	+7.07519531	-9.86132813	-0.84375000	+38.71582031	+5.97656250	-45.28564453	+1452
+1457970994.09080000	+8.92968750	-6.65332031	-0.86132813	+55.54687500	-1.53808594	-56.09619141	+2048	+8.72314453	-5.91943359	-0.56689453	+5.77880859	-7.40478516	+16.06201172	+1640	+7.07519531	-9.86132813	-0.84375000	+38.71582031	+5.97656250	-45.30761719	+1452
+1457970994.09500000	+8.92968750	-6.65332031	-0.86132813	+55.54687500	-1.53808594	-56.09619141	+2048	+8.72314453	-5.91943359	-0.56689453	+5.77880859	-7.42675781	+16.04003906	+1640	+7.07519531	-9.86132813	-0.84375000	+38.71582031	+5.97656250	-45.32958984	+1452
+1457970994.09920000	+8.92968750	-6.65332031	-0.86132813	+55.52490234	-1.53808594	-56.11816406	+2048	+8.72753906	-5.91943359	-0.57128906	+5.77880859	-7.42675781	+16.01806641	+1640	+7.07958984	-9.86132813	-0.84375000	+38.71582031	+5.97656250	-45.35156250	+1452
+1457970994.10330010	+8.92968750	-6.65332031	-0.86132813	+55.52490234	-1.51611328	-56.14013672	+2048	+8.72753906	-5.91943359	-0.57128906	+5.77880859	-7.42675781	+15.99609375	+1640	+7.07958984	-9.86132813	-0.83935547	+38.73779297	+5.97656250	-45.37353516	+1452
+1457970994.10750010	+8.92968750	-6.65332031	-0.86132813	+55.52490234	-1.51611328	-56.16210938	+2044	+8.72753906	-5.91943359	-0.57128906	+5.77880859	-7.44873047	+15.99609375	+1640	+7.07958984	-9.86132813	-0.83935547	+38.73779297	+5.95458984	-45.39550781	+1452
+1457970994.11579990	+8.92968750	-6.65332031	-0.86132813	+55.50292969	-1.49414063	-56.18408203	+2044	+8.72753906	-5.91943359	-0.57128906	+5.80078125	-7.47070313	+15.97412109	+1640	+7.08398438	-9.86132813	-0.83496094	+38.78173828	+5.95458984	-45.43945313	+1452
+1457970994.11999990	+8.93408203	-6.65771484	-0.86132813	+55.50292969	-1.49414063	-56.20605469	+2044	+8.72753906	-5.91943359	-0.57128906	+5.80078125	-7.49267578	+15.97412109	+1636	+7.08837891	-9.86132813	-0.83496094	+38.80371094	+5.95458984	-45.46142578	+1452
+1457970994.12410000	+8.93408203	-6.65771484	-0.86132813	+55.50292969	-1.49414063	-56.20605469	+2044	+8.72753906	-5.91943359	-0.57128906	+5.80078125	-7.49267578	+15.95214844	+1636	+7.08837891	-9.86132813	-0.83056641	+38.80371094	+5.93261719	-45.48339844	+1452
+1457970994.12830000	+8.93408203	-6.65771484	-0.86132813	+55.50292969	-1.49414063	-56.22802734	+2044	+8.72753906	-5.91943359	-0.57128906	+5.80078125	-7.51464844	+15.95214844	+1636	+7.09277344	-9.86132813	-0.83056641	+38.82568359	+5.93261719	-45.50537109	+1452
+1457970994.13249990	+8.93408203	-6.65771484	-0.86132813	+55.50292969	-1.49414063	-56.25000000	+2044	+8.72753906	-5.91943359	-0.57128906	+5.80078125	-7.51464844	+15.95214844	+1636	+7.09277344	-9.86132813	-0.82617188	+38.84765625	+5.93261719	-45.54931641	+1456
+1457970994.13660000	+8.93408203	-6.65771484	-0.86132813	+55.50292969	-1.49414063	-56.25000000	+2044	+8.72753906	-5.91943359	-0.57128906	+5.80078125	-7.53662109	+15.93017578	+1636	+7.09716797	-9.86132813	-0.82617188	+38.86962891	+5.93261719	-45.54931641	+1456
+1457970994.14080000	+8.93408203	-6.65771484	-0.86132813	+55.48095703	-1.49414063	-56.25000000	+2044	+8.72753906	-5.91943359	-0.57128906	+5.80078125	-7.53662109	+15.93017578	+1636	+7.09716797	-9.85693359	-0.82617188	+38.86962891	+5.93261719	-45.57128906	+1456
+1457970994.14910010	+8.93408203	-6.65771484	-0.86132813	+55.48095703	-1.47216797	-56.27197266	+2044	+8.72753906	-5.91943359	-0.57128906	+5.80078125	-7.55859375	+15.93017578	+1632	+7.10156250	-9.85693359	-0.82617188	+38.89160156	+5.91064453	-45.59326172	+1456
+1457970994.15330000	+8.93408203	-6.65771484	-0.86132813	+55.48095703	-1.47216797	-56.27197266	+2044	+8.72753906	-5.91943359	-0.57128906	+5.80078125	-7.55859375	+15.90820313	+1632	+7.10156250	-9.85693359	-0.82617188	+38.89160156	+5.91064453	-45.59326172	+1456
+1457970994.15750000	+8.93408203	-6.65771484	-0.86132813	+55.48095703	-1.47216797	-56.29394531	+2044	+8.72753906	-5.91943359	-0.57128906	+5.82275391	-7.55859375	+15.90820313	+1632	+7.10156250	-9.85693359	-0.82617188	+38.89160156	+5.91064453	-45.61523438	+1456
+1457970994.16160010	+8.93408203	-6.65771484	-0.86132813	+55.48095703	-1.47216797	-56.29394531	+2044	+8.72753906	-5.91943359	-0.57128906	+5.82275391	-7.55859375	+15.90820313	+1632	+7.10156250	-9.85693359	-0.82617188	+38.89160156	+5.91064453	-45.61523438	+1456
+1457970994.16580010	+8.93408203	-6.65771484	-0.86132813	+55.48095703	-1.45019531	-56.29394531	+2044	+8.72753906	-5.91943359	-0.57128906	+5.82275391	-7.58056641	+15.90820313	+1632	+7.10156250	-9.85693359	-0.82617188	+38.89160156	+5.91064453	-45.61523438	+1460
+1457970994.17000010	+8.93408203	-6.65771484	-0.86132813	+55.48095703	-1.45019531	-56.29394531	+2044	+8.72753906	-5.91943359	-0.57128906	+5.82275391	-7.58056641	+15.88623047	+1628	+7.10156250	-9.85693359	-0.82617188	+38.89160156	+5.88867188	-45.61523438	+1460
+1457970994.17409990	+8.93408203	-6.65771484	-0.86132813	+55.48095703	-1.45019531	-56.31591797	+2044	+8.72753906	-5.91943359	-0.57128906	+5.82275391	-7.58056641	+15.88623047	+1628	+7.09716797	-9.85693359	-0.82617188	+38.89160156	+5.88867188	-45.59326172	+1460
+1457970994.18249990	+8.93408203	-6.65771484	-0.86132813	+55.48095703	-1.42822266	-56.31591797	+2044	+8.72753906	-5.91943359	-0.57128906	+5.82275391	-7.58056641	+15.88623047	+1628	+7.09716797	-9.86132813	-0.83056641	+38.86962891	+5.88867188	-45.59326172	+1460
+1457970994.18660000	+8.93408203	-6.65771484	-0.86132813	+55.48095703	-1.42822266	-56.31591797	+2044	+8.72753906	-5.91943359	-0.57128906	+5.82275391	-7.58056641	+15.86425781	+1628	+7.09277344	-9.86132813	-0.83056641	+38.86962891	+5.88867188	-45.59326172	+1460
+1457970994.19080000	+8.93408203	-6.65771484	-0.86132813	+55.48095703	-1.42822266	-56.31591797	+2044	+8.72753906	-5.91943359	-0.57128906	+5.82275391	-7.58056641	+15.86425781	+1628	+7.09277344	-9.86132813	-0.83056641	+38.86962891	+5.88867188	-45.57128906	+1460
+1457970994.19490000	+8.93408203	-6.65771484	-0.86132813	+55.48095703	-1.42822266	-56.31591797	+2044	+8.72753906	-5.91943359	-0.57128906	+5.82275391	-7.58056641	+15.86425781	+1628	+7.09277344	-9.86132813	-0.83056641	+38.84765625	+5.88867188	-45.57128906	+1460
+1457970994.19910000	+8.93408203	-6.65771484	-0.86132813	+55.48095703	-1.42822266	-56.31591797	+2044	+8.72753906	-5.91943359	-0.57128906	+5.82275391	-7.58056641	+15.86425781	+1628	+7.08837891	-9.86132813	-0.83496094	+38.84765625	+5.88867188	-45.57128906	+1460
+1457970994.20330000	+8.93408203	-6.65771484	-0.86132813	+55.48095703	-1.40625000	-56.31591797	+2044	+8.72753906	-5.91943359	-0.57128906	+5.82275391	-7.58056641	+15.84228516	+1628	+7.08837891	-9.86132813	-0.83496094	+38.84765625	+5.88867188	-45.57128906	+1460
+1457970994.20740010	+8.93408203	-6.65332031	-0.86132813	+55.48095703	-1.40625000	-56.33789063	+2044	+8.72753906	-5.91943359	-0.57128906	+5.82275391	-7.58056641	+15.84228516	+1628	+7.08837891	-9.86132813	-0.83496094	+38.82568359	+5.88867188	-45.54931641	+1460
+1457970994.21580000	+8.92968750	-6.65332031	-0.86132813	+55.48095703	-1.40625000	-56.33789063	+2044	+8.72753906	-5.91943359	-0.57128906	+5.84472656	-7.60253906	+15.84228516	+1628	+7.08398438	-9.86572266	-0.83935547	+38.82568359	+5.86669922	-45.54931641	+1460
+1457970994.21989990	+8.93408203	-6.65332031	-0.86132813	+55.48095703	-1.40625000	-56.33789063	+2044	+8.72753906	-5.91943359	-0.57128906	+5.84472656	-7.60253906	+15.82031250	+1628	+7.08398438	-9.86572266	-0.83935547	+38.82568359	+5.86669922	-45.54931641	+1456
+1457970994.22410010	+8.93408203	-6.65332031	-0.85693359	+55.45898438	-1.40625000	-56.33789063	+2044	+8.72753906	-5.91943359	-0.57128906	+5.84472656	-7.60253906	+15.82031250	+1628	+7.08398438	-9.86572266	-0.83935547	+38.82568359	+5.86669922	-45.54931641	+1456
+1457970994.22830010	+8.93408203	-6.65332031	-0.85693359	+55.45898438	-1.40625000	-56.33789063	+2044	+8.72753906	-5.91943359	-0.56689453	+5.84472656	-7.60253906	+15.82031250	+1628	+7.08837891	-9.86572266	-0.83935547	+38.84765625	+5.86669922	-45.57128906	+1456
+1457970994.23239990	+8.93408203	-6.65332031	-0.85693359	+55.45898438	-1.40625000	-56.35986328	+2044	+8.72753906	-5.91943359	-0.56689453	+5.84472656	-7.60253906	+15.82031250	+1628	+7.08837891	-9.86132813	-0.83935547	+38.84765625	+5.84472656	-45.57128906	+1456
+1457970994.23659990	+8.93408203	-6.65332031	-0.85693359	+55.45898438	-1.40625000	-56.35986328	+2044	+8.72753906	-5.91943359	-0.56689453	+5.84472656	-7.62451172	+15.82031250	+1628	+7.08837891	-9.86132813	-0.83496094	+38.84765625	+5.84472656	-45.57128906	+1456
+1457970994.24490000	+8.93408203	-6.65332031	-0.85693359	+55.45898438	-1.42822266	-56.38183594	+2044	+8.72753906	-5.91943359	-0.56689453	+5.82275391	-7.62451172	+15.82031250	+1628	+7.08837891	-9.86132813	-0.83496094	+38.86962891	+5.84472656	-45.59326172	+1452
+1457970994.24910000	+8.93408203	-6.65332031	-0.85693359	+55.45898438	-1.42822266	-56.38183594	+2044	+8.72753906	-5.91943359	-0.56689453	+5.82275391	-7.64648438	+15.82031250	+1628	+7.09277344	-9.86132813	-0.83496094	+38.86962891	+5.84472656	-45.61523438	+1452
+1457970994.25330000	+8.93408203	-6.65332031	-0.85693359	+55.45898438	-1.42822266	-56.38183594	+2044	+8.72753906	-5.91943359	-0.56689453	+5.82275391	-7.64648438	+15.82031250	+1628	+7.09277344	-9.86132813	-0.83496094	+38.86962891	+5.82275391	-45.61523438	+1452
+1457970994.25740000	+8.93408203	-6.65332031	-0.85693359	+55.45898438	-1.42822266	-56.40380859	+2044	+8.72753906	-5.91943359	-0.56689453	+5.82275391	-7.64648438	+15.79833984	+1628	+7.09277344	-9.86132813	-0.83496094	+38.86962891	+5.82275391	-45.63720703	+1452
+1457970994.26160000	+8.93408203	-6.65332031	-0.85693359	+55.43701172	-1.45019531	-56.40380859	+2044	+8.72753906	-5.91943359	-0.56689453	+5.82275391	-7.66845703	+15.79833984	+1628	+7.09277344	-9.86132813	-0.83056641	+38.89160156	+5.82275391	-45.63720703	+1452
+1457970994.26580000	+8.93408203	-6.65332031	-0.85693359	+55.43701172	-1.45019531	-56.42578125	+2044	+8.72753906	-5.91943359	-0.56689453	+5.82275391	-7.66845703	+15.79833984	+1628	+7.09716797	-9.86132813	-0.83056641	+38.89160156	+5.82275391	-45.65917969	+1452
+1457970994.27410010	+8.93847656	-6.65332031	-0.85253906	+55.43701172	-1.45019531	-56.44775391	+2044	+8.73193359	-5.91943359	-0.56689453	+5.82275391	-7.69042969	+15.79833984	+1628	+7.09716797	-9.86132813	-0.83056641	+38.89160156	+5.80078125	-45.68115234	+1452
+1457970994.27819990	+8.93847656	-6.65332031	-0.85253906	+55.41503906	-1.47216797	-56.46972656	+2044	+8.73193359	-5.91943359	-0.56689453	+5.82275391	-7.71240234	+15.79833984	+1628	+7.09716797	-9.86132813	-0.83056641	+38.89160156	+5.80078125	-45.68115234	+1452
+1457970994.28239990	+8.93847656	-6.65332031	-0.85253906	+55.41503906	-1.47216797	-56.49169922	+2048	+8.73193359	-5.91943359	-0.56689453	+5.80078125	-7.71240234	+15.79833984	+1628	+7.09716797	-9.86132813	-0.82617188	+38.89160156	+5.80078125	-45.70312500	+1452
+1457970994.28660010	+8.93847656	-6.65771484	-0.85253906	+55.41503906	-1.47216797	-56.51367188	+2048	+8.73193359	-5.91943359	-0.56689453	+5.80078125	-7.73437500	+15.77636719	+1628	+7.10156250	-9.86132813	-0.82617188	+38.89160156	+5.80078125	-45.70312500	+1452
+1457970994.29070000	+8.93847656	-6.65771484	-0.85253906	+55.39306641	-1.47216797	-56.53564453	+2048	+8.73193359	-5.91943359	-0.56689453	+5.80078125	-7.73437500	+15.77636719	+1628	+7.09716797	-9.86132813	-0.82617188	+38.89160156	+5.77880859	-45.72509766	+1452
+1457970994.29909990	+8.93847656	-6.65771484	-0.84814453	+55.37109375	-1.47216797	-56.55761719	+2048	+8.73193359	-5.91943359	-0.56250000	+5.80078125	-7.75634766	+15.75439453	+1628	+7.09716797	-9.86132813	-0.82617188	+38.86962891	+5.77880859	-45.72509766	+1452
+1457970994.30320000	+8.93847656	-6.65771484	-0.84814453	+55.37109375	-1.47216797	-56.57958984	+2048	+8.73193359	-5.91943359	-0.56250000	+5.77880859	-7.77832031	+15.75439453	+1632	+7.09716797	-9.86132813	-0.83056641	+38.84765625	+5.77880859	-45.72509766	+1452
+1457970994.30740000	+8.93847656	-6.65771484	-0.84814453	+55.37109375	-1.47216797	-56.57958984	+2052	+8.73193359	-5.91943359	-0.56250000	+5.77880859	-7.77832031	+15.73242188	+1632	+7.09716797	-9.86132813	-0.83056641	+38.82568359	+5.77880859	-45.72509766	+1452
+1457970994.31160000	+8.93847656	-6.65771484	-0.84814453	+55.37109375	-1.47216797	-56.60156250	+2052	+8.73193359	-5.91943359	-0.56250000	+5.77880859	-7.77832031	+15.73242188	+1632	+7.09277344	-9.86572266	-0.83056641	+38.82568359	+5.75683594	-45.72509766	+1452
+1457970994.31570010	+8.93847656	-6.65771484	-0.84814453	+55.34912109	-1.47216797	-56.60156250	+2052	+8.73193359	-5.91943359	-0.56250000	+5.77880859	-7.80029297	+15.71044922	+1632	+7.09277344	-9.86572266	-0.83056641	+38.80371094	+5.75683594	-45.72509766	+1452
+1457970994.31990000	+8.93847656	-6.65771484	-0.84814453	+55.34912109	-1.47216797	-56.62353516	+2052	+8.73193359	-5.91943359	-0.56250000	+5.77880859	-7.80029297	+15.68847656	+1632	+7.08837891	-9.86572266	-0.83056641	+38.78173828	+5.75683594	-45.72509766	+1452
+1457970994.32820010	+8.93847656	-6.65771484	-0.84814453	+55.34912109	-1.45019531	-56.62353516	+2052	+8.73193359	-5.91943359	-0.56250000	+5.75683594	-7.82226563	+15.66650391	+1636	+7.08837891	-9.86572266	-0.83496094	+38.75976563	+5.75683594	-45.72509766	+1452
+1457970994.33240010	+8.93847656	-6.65771484	-0.84814453	+55.32714844	-1.45019531	-56.64550781	+2052	+8.73193359	-5.91943359	-0.56250000	+5.75683594	-7.82226563	+15.66650391	+1636	+7.08837891	-9.87011719	-0.83496094	+38.73779297	+5.73486328	-45.72509766	+1452
+1457970994.33660010	+8.93847656	-6.65771484	-0.84814453	+55.32714844	-1.45019531	-56.64550781	+2052	+8.73193359	-5.91943359	-0.56250000	+5.75683594	-7.84423828	+15.64453125	+1636	+7.08398438	-9.87011719	-0.83496094	+38.73779297	+5.73486328	-45.72509766	+1452
+1457970994.34069990	+8.93847656	-6.65771484	-0.84814453	+55.32714844	-1.45019531	-56.64550781	+2052	+8.73193359	-5.91943359	-0.56250000	+5.75683594	-7.84423828	+15.62255859	+1636	+7.08398438	-9.87011719	-0.83496094	+38.73779297	+5.73486328	-45.72509766	+1452
+1457970994.34489990	+8.93847656	-6.65771484	-0.84814453	+55.32714844	-1.45019531	-56.64550781	+2052	+8.73193359	-5.91943359	-0.56250000	+5.73486328	-7.86621094	+15.62255859	+1640	+7.08398438	-9.87011719	-0.83496094	+38.71582031	+5.73486328	-45.72509766	+1452
+1457970994.34900000	+8.93847656	-6.65771484	-0.84814453	+55.32714844	-1.45019531	-56.66748047	+2052	+8.73193359	-5.91943359	-0.56250000	+5.73486328	-7.86621094	+15.60058594	+1640	+7.08398438	-9.87011719	-0.83496094	+38.71582031	+5.73486328	-45.74707031	+1452
+1457970994.35739990	+8.93847656	-6.65771484	-0.84814453	+55.30517578	-1.47216797	-56.66748047	+2052	+8.73632813	-5.91943359	-0.55810547	+5.73486328	-7.88818359	+15.60058594	+1640	+7.08837891	-9.87011719	-0.83496094	+38.71582031	+5.71289063	-45.76904297	+1452
+1457970994.36150000	+8.94287109	-6.65771484	-0.84814453	+55.30517578	-1.47216797	-56.68945313	+2052	+8.73632813	-5.91943359	-0.55810547	+5.71289063	-7.91015625	+15.57861328	+1640	+7.08837891	-9.87011719	-0.83496094	+38.71582031	+5.71289063	-45.79101563	+1452
+1457970994.36570000	+8.94287109	-6.65771484	-0.84814453	+55.30517578	-1.47216797	-56.68945313	+2056	+8.73632813	-5.91943359	-0.55810547	+5.71289063	-7.91015625	+15.57861328	+1644	+7.08837891	-9.87011719	-0.83056641	+38.73779297	+5.71289063	-45.79101563	+1452
+1457970994.36990000	+8.94287109	-6.65771484	-0.84814453	+55.30517578	-1.47216797	-56.68945313	+2056	+8.73632813	-5.91943359	-0.55810547	+5.71289063	-7.93212891	+15.57861328	+1644	+7.09277344	-9.87011719	-0.83056641	+38.73779297	+5.71289063	-45.81298828	+1452
+1457970994.37400010	+8.94287109	-6.65771484	-0.84814453	+55.30517578	-1.47216797	-56.71142578	+2056	+8.73632813	-5.91943359	-0.55810547	+5.71289063	-7.95410156	+15.55664063	+1644	+7.09277344	-9.86572266	-0.83056641	+38.73779297	+5.69091797	-45.83496094	+1452
+1457970994.37820010	+8.94287109	-6.65771484	-0.84814453	+55.28320313	-1.47216797	-56.71142578	+2056	+8.73632813	-5.91943359	-0.55810547	+5.69091797	-7.95410156	+15.55664063	+1644	+7.09716797	-9.86572266	-0.82617188	+38.75976563	+5.69091797	-45.85693359	+1452
+1457970994.38649990	+8.94726563	-6.65771484	-0.84375000	+55.28320313	-1.49414063	-56.73339844	+2060	+8.74072266	-5.91943359	-0.55810547	+5.69091797	-7.99804688	+15.53466797	+1644	+7.10156250	-9.86572266	-0.82177734	+38.78173828	+5.69091797	-45.90087891	+1456
+1457970994.39070010	+8.94726563	-6.65771484	-0.84375000	+55.26123047	-1.49414063	-56.73339844	+2060	+8.74072266	-5.91943359	-0.55810547	+5.69091797	-8.02001953	+15.53466797	+1644	+7.10156250	-9.86572266	-0.82177734	+38.78173828	+5.66894531	-45.92285156	+1456
+1457970994.39490010	+8.94726563	-6.65771484	-0.84375000	+55.26123047	-1.49414063	-56.75537109	+2060	+8.74072266	-5.91943359	-0.55810547	+5.66894531	-8.02001953	+15.51269531	+1644	+7.10595703	-9.86572266	-0.82177734	+38.78173828	+5.66894531	-45.94482422	+1456
+1457970994.39899990	+8.94726563	-6.66210938	-0.84375000	+55.26123047	-1.49414063	-56.77734375	+2064	+8.74072266	-5.91943359	-0.55810547	+5.66894531	-8.04199219	+15.51269531	+1644	+7.10595703	-9.86572266	-0.81738281	+38.80371094	+5.66894531	-45.94482422	+1456
+1457970994.40319990	+8.94726563	-6.66210938	-0.84375000	+55.26123047	-1.51611328	-56.77734375	+2064	+8.74072266	-5.91943359	-0.55810547	+5.66894531	-8.04199219	+15.49072266	+1644	+7.10595703	-9.86572266	-0.81738281	+38.80371094	+5.66894531	-45.96679688	+1456
+1457970994.41150000	+8.95166016	-6.66210938	-0.84375000	+55.23925781	-1.49414063	-56.79931641	+2064	+8.74511719	-5.92382813	-0.55810547	+5.64697266	-8.06396484	+15.46875000	+1644	+7.10595703	-9.86572266	-0.81738281	+38.78173828	+5.64697266	-45.98876953	+1456
+1457970994.41570000	+8.95166016	-6.66210938	-0.84375000	+55.23925781	-1.49414063	-56.79931641	+2068	+8.74511719	-5.91943359	-0.55810547	+5.64697266	-8.06396484	+15.44677734	+1644	+7.10595703	-9.86572266	-0.81738281	+38.78173828	+5.64697266	-45.98876953	+1456
+1457970994.42400000	+8.95166016	-6.66210938	-0.84375000	+55.21728516	-1.49414063	-56.82128906	+2068	+8.74511719	-5.92382813	-0.55810547	+5.64697266	-8.08593750	+15.42480469	+1644	+7.10595703	-9.86572266	-0.82177734	+38.75976563	+5.64697266	-45.96679688	+1460
+1457970994.42820000	+8.94726563	-6.66210938	-0.84375000	+55.21728516	-1.49414063	-56.84326172	+2068	+8.74511719	-5.92382813	-0.55810547	+5.64697266	-8.08593750	+15.40283203	+1644	+7.10595703	-9.86572266	-0.82177734	+38.73779297	+5.62500000	-45.96679688	+1460
+1457970994.43230010	+8.94726563	-6.66210938	-0.84375000	+55.21728516	-1.47216797	-56.84326172	+2072	+8.74511719	-5.92382813	-0.55810547	+5.64697266	-8.08593750	+15.38085938	+1644	+7.10156250	-9.87011719	-0.82617188	+38.73779297	+5.62500000	-45.96679688	+1460
+1457970994.43650010	+8.94726563	-6.66210938	-0.84375000	+55.21728516	-1.47216797	-56.84326172	+2072	+8.74511719	-5.92382813	-0.55810547	+5.64697266	-8.08593750	+15.38085938	+1644	+7.10156250	-9.87011719	-0.82617188	+38.71582031	+5.62500000	-45.96679688	+1460
+1457970994.44070010	+8.94726563	-6.66210938	-0.84375000	+55.21728516	-1.47216797	-56.86523438	+2072	+8.74511719	-5.92382813	-0.55810547	+5.62500000	-8.08593750	+15.35888672	+1648	+7.09716797	-9.87011719	-0.82617188	+38.69384766	+5.62500000	-45.94482422	+1460
+1457970994.44479990	+8.94726563	-6.66210938	-0.84375000	+55.21728516	-1.45019531	-56.86523438	+2072	+8.74511719	-5.92382813	-0.55810547	+5.62500000	-8.08593750	+15.33691406	+1648	+7.09716797	-9.87011719	-0.83056641	+38.69384766	+5.62500000	-45.94482422	+1460
+1457970994.45320010	+8.94726563	-6.66210938	-0.84375000	+55.21728516	-1.45019531	-56.86523438	+2072	+8.74511719	-5.92382813	-0.55810547	+5.62500000	-8.06396484	+15.31494141	+1648	+7.09277344	-9.87011719	-0.83056641	+38.67187500	+5.62500000	-45.92285156	+1456
+1457970994.45729990	+8.94726563	-6.66210938	-0.84375000	+55.21728516	-1.45019531	-56.86523438	+2072	+8.74511719	-5.92382813	-0.55810547	+5.62500000	-8.06396484	+15.29296875	+1648	+7.09277344	-9.87451172	-0.83496094	+38.64990234	+5.62500000	-45.92285156	+1456
+1457970994.46149990	+8.94726563	-6.66210938	-0.84375000	+55.19531250	-1.42822266	-56.88720703	+2072	+8.74511719	-5.92382813	-0.55810547	+5.62500000	-8.06396484	+15.29296875	+1648	+7.09277344	-9.87451172	-0.83496094	+38.64990234	+5.62500000	-45.92285156	+1456
+1457970994.46569990	+8.94726563	-6.66210938	-0.84375000	+55.19531250	-1.42822266	-56.88720703	+2072	+8.74511719	-5.92382813	-0.56250000	+5.62500000	-8.06396484	+15.27099609	+1648	+7.09277344	-9.87451172	-0.83496094	+38.64990234	+5.62500000	-45.92285156	+1456
+1457970994.46980000	+8.94726563	-6.66210938	-0.84375000	+55.19531250	-1.42822266	-56.88720703	+2076	+8.74511719	-5.92382813	-0.56250000	+5.60302734	-8.06396484	+15.27099609	+1648	+7.09277344	-9.87451172	-0.83496094	+38.64990234	+5.62500000	-45.92285156	+1452
+1457970994.47400000	+8.94726563	-6.66210938	-0.84375000	+55.19531250	-1.42822266	-56.88720703	+2076	+8.74511719	-5.92382813	-0.56250000	+5.60302734	-8.06396484	+15.24902344	+1648	+7.09277344	-9.87451172	-0.83496094	+38.64990234	+5.62500000	-45.92285156	+1452
+1457970994.48230000	+8.94726563	-6.66210938	-0.84375000	+55.19531250	-1.42822266	-56.88720703	+2076	+8.74511719	-5.92382813	-0.56250000	+5.60302734	-8.06396484	+15.24902344	+1652	+7.09277344	-9.87451172	-0.83496094	+38.64990234	+5.62500000	-45.94482422	+1452
+1457970994.48650000	+8.94726563	-6.66210938	-0.84375000	+55.19531250	-1.42822266	-56.90917969	+2076	+8.74511719	-5.92382813	-0.56250000	+5.60302734	-8.06396484	+15.22705078	+1652	+7.09277344	-9.87451172	-0.83496094	+38.64990234	+5.62500000	-45.96679688	+1452
+1457970994.49070000	+8.94726563	-6.66210938	-0.84375000	+55.17333984	-1.42822266	-56.90917969	+2076	+8.74511719	-5.92822266	-0.56250000	+5.58105469	-8.06396484	+15.22705078	+1652	+7.09277344	-9.87451172	-0.83056641	+38.64990234	+5.62500000	-45.96679688	+1448
+1457970994.49480010	+8.94726563	-6.66210938	-0.84375000	+55.17333984	-1.42822266	-56.90917969	+2076	+8.74511719	-5.92822266	-0.56250000	+5.58105469	-8.06396484	+15.20507813	+1652	+7.09716797	-9.87451172	-0.83056641	+38.67187500	+5.62500000	-45.98876953	+1448
+1457970994.49900010	+8.94726563	-6.66650391	-0.84375000	+55.17333984	-1.42822266	-56.90917969	+2076	+8.74511719	-5.92822266	-0.56250000	+5.58105469	-8.06396484	+15.20507813	+1652	+7.09716797	-9.87451172	-0.83056641	+38.67187500	+5.62500000	-45.98876953	+1448
+1457970994.50309990	+8.94726563	-6.66650391	-0.84375000	+55.17333984	-1.42822266	-56.90917969	+2076	+8.74511719	-5.92822266	-0.56250000	+5.58105469	-8.06396484	+15.20507813	+1652	+7.09716797	-9.87451172	-0.83056641	+38.67187500	+5.64697266	-46.01074219	+1448
+1457970994.51149990	+8.94726563	-6.66650391	-0.84375000	+55.15136719	-1.40625000	-56.93115234	+2076	+8.74511719	-5.92822266	-0.56689453	+5.55908203	-8.08593750	+15.18310547	+1652	+7.10156250	-9.87451172	-0.82617188	+38.69384766	+5.64697266	-46.03271484	+1448
+1457970994.51560000	+8.94726563	-6.66650391	-0.84375000	+55.15136719	-1.40625000	-56.93115234	+2076	+8.74511719	-5.92822266	-0.56689453	+5.55908203	-8.08593750	+15.18310547	+1652	+7.10156250	-9.87011719	-0.82617188	+38.69384766	+5.64697266	-46.05468750	+1452
+1457970994.51979990	+8.94726563	-6.66650391	-0.84375000	+55.15136719	-1.40625000	-56.93115234	+2080	+8.74511719	-5.92822266	-0.56689453	+5.55908203	-8.08593750	+15.16113281	+1652	+7.10156250	-9.87011719	-0.82177734	+38.69384766	+5.64697266	-46.07666016	+1452
+1457970994.52399990	+8.94726563	-6.66650391	-0.84375000	+55.12939453	-1.40625000	-56.95312500	+2080	+8.74511719	-5.92822266	-0.56689453	+5.53710938	-8.08593750	+15.16113281	+1652	+7.10595703	-9.87011719	-0.82177734	+38.69384766	+5.64697266	-46.07666016	+1452
+1457970994.52810000	+8.94726563	-6.66650391	-0.84375000	+55.12939453	-1.40625000	-56.95312500	+2080	+8.74511719	-5.92822266	-0.56689453	+5.53710938	-8.08593750	+15.16113281	+1652	+7.10595703	-9.87011719	-0.82177734	+38.71582031	+5.64697266	-46.09863281	+1452
+1457970994.53230000	+8.94726563	-6.67089844	-0.84375000	+55.12939453	-1.40625000	-56.95312500	+2080	+8.74511719	-5.92822266	-0.56689453	+5.53710938	-8.08593750	+15.13916016	+1652	+7.10595703	-9.87011719	-0.82177734	+38.69384766	+5.64697266	-46.09863281	+1452
+1457970994.54060010	+8.94726563	-6.67089844	-0.84375000	+55.10742188	-1.40625000	-56.97509766	+2080	+8.74511719	-5.93261719	-0.56689453	+5.53710938	-8.08593750	+15.11718750	+1652	+7.10595703	-9.87451172	-0.82177734	+38.69384766	+5.64697266	-46.09863281	+1452
+1457970994.54480000	+8.94726563	-6.67089844	-0.84375000	+55.10742188	-1.38427734	-56.97509766	+2080	+8.74511719	-5.93261719	-0.56689453	+5.51513672	-8.08593750	+15.09521484	+1652	+7.10595703	-9.87451172	-0.82177734	+38.69384766	+5.64697266	-46.09863281	+1452
+1457970994.54900000	+8.94726563	-6.67089844	-0.84375000	+55.10742188	-1.38427734	-56.97509766	+2080	+8.74511719	-5.93261719	-0.56689453	+5.51513672	-8.08593750	+15.09521484	+1652	+7.10156250	-9.87451172	-0.82617188	+38.67187500	+5.64697266	-46.09863281	+1452
+1457970994.55310010	+8.94726563	-6.67089844	-0.84375000	+55.08544922	-1.38427734	-56.99707031	+2080	+8.74511719	-5.93261719	-0.56689453	+5.51513672	-8.08593750	+15.07324219	+1652	+7.10156250	-9.87451172	-0.82617188	+38.67187500	+5.64697266	-46.09863281	+1452
+1457970994.55730010	+8.94726563	-6.67089844	-0.84375000	+55.08544922	-1.38427734	-56.99707031	+2080	+8.74511719	-5.93261719	-0.56689453	+5.51513672	-8.08593750	+15.07324219	+1656	+7.10156250	-9.87451172	-0.82617188	+38.64990234	+5.64697266	-46.09863281	+1452
+1457970994.56150010	+8.94726563	-6.67089844	-0.84375000	+55.08544922	-1.36230469	-56.99707031	+2080	+8.74511719	-5.93261719	-0.56689453	+5.51513672	-8.08593750	+15.05126953	+1656	+7.09716797	-9.87451172	-0.82617188	+38.64990234	+5.64697266	-46.07666016	+1452
+1457970994.56979990	+8.94726563	-6.67089844	-0.84375000	+55.06347656	-1.36230469	-57.01904297	+2084	+8.74951172	-5.93261719	-0.56689453	+5.51513672	-8.08593750	+15.02929688	+1656	+7.09716797	-9.87890625	-0.83056641	+38.60595703	+5.64697266	-46.07666016	+1452
+1457970994.57399990	+8.94726563	-6.67089844	-0.84375000	+55.06347656	-1.34033203	-57.04101563	+2084	+8.74951172	-5.93261719	-0.56689453	+5.51513672	-8.08593750	+15.02929688	+1656	+7.09277344	-9.87890625	-0.83056641	+38.60595703	+5.64697266	-46.07666016	+1452
+1457970994.57810000	+8.94726563	-6.67089844	-0.84375000	+55.04150391	-1.34033203	-57.04101563	+2084	+8.74951172	-5.93261719	-0.56689453	+5.51513672	-8.08593750	+15.00732422	+1656	+7.09277344	-9.87890625	-0.83056641	+38.58398438	+5.64697266	-46.05468750	+1452
+1457970994.58229990	+8.94726563	-6.67089844	-0.84375000	+55.04150391	-1.34033203	-57.04101563	+2084	+8.74951172	-5.93261719	-0.56689453	+5.49316406	-8.08593750	+15.00732422	+1656	+7.09277344	-9.87890625	-0.83496094	+38.58398438	+5.64697266	-46.05468750	+1452
+1457970994.58640000	+8.94726563	-6.67089844	-0.84375000	+55.04150391	-1.34033203	-57.06298828	+2084	+8.74951172	-5.93261719	-0.56689453	+5.49316406	-8.08593750	+14.98535156	+1660	+7.09277344	-9.87890625	-0.83496094	+38.58398438	+5.64697266	-46.05468750	+1448
+1457970994.59060000	+8.94726563	-6.67529297	-0.83935547	+55.01953125	-1.31835938	-57.06298828	+2084	+8.74951172	-5.93261719	-0.56689453	+5.49316406	-8.08593750	+14.98535156	+1660	+7.09277344	-9.88330078	-0.83496094	+38.56201172	+5.64697266	-46.05468750	+1448
+1457970994.59890010	+8.94726563	-6.67529297	-0.83935547	+55.01953125	-1.31835938	-57.10693359	+2084	+8.74951172	-5.93261719	-0.56689453	+5.49316406	-8.10791016	+14.98535156	+1660	+7.09277344	-9.88330078	-0.83496094	+38.56201172	+5.64697266	-46.07666016	+1448
+1457970994.60310010	+8.94726563	-6.67529297	-0.83935547	+54.99755859	-1.31835938	-57.10693359	+2084	+8.74951172	-5.93261719	-0.56689453	+5.49316406	-8.10791016	+14.96337891	+1660	+7.09277344	-9.88330078	-0.83496094	+38.56201172	+5.64697266	-46.07666016	+1448
+1457970994.60730000	+8.94726563	-6.67529297	-0.83935547	+54.99755859	-1.31835938	-57.12890625	+2088	+8.74951172	-5.93261719	-0.56689453	+5.49316406	-8.10791016	+14.96337891	+1660	+7.09277344	-9.88330078	-0.83056641	+38.56201172	+5.64697266	-46.09863281	+1444
+1457970994.61139990	+8.94726563	-6.67529297	-0.83935547	+54.99755859	-1.31835938	-57.12890625	+2088	+8.74951172	-5.93261719	-0.56689453	+5.49316406	-8.10791016	+14.96337891	+1664	+7.09277344	-9.88330078	-0.83056641	+38.56201172	+5.64697266	-46.09863281	+1444
+1457970994.61560010	+8.95166016	-6.67529297	-0.83935547	+54.99755859	-1.31835938	-57.15087891	+2088	+8.74951172	-5.93261719	-0.56689453	+5.49316406	-8.12988281	+14.96337891	+1664	+7.09716797	-9.88330078	-0.83056641	+38.56201172	+5.64697266	-46.12060547	+1444
+1457970994.61980010	+8.95166016	-6.67529297	-0.83935547	+54.97558594	-1.34033203	-57.15087891	+2088	+8.74951172	-5.93261719	-0.56689453	+5.49316406	-8.12988281	+14.96337891	+1664	+7.09716797	-9.88330078	-0.83056641	+38.56201172	+5.62500000	-46.12060547	+1444
+1457970994.62809990	+8.95166016	-6.67529297	-0.83496094	+54.97558594	-1.34033203	-57.17285156	+2092	+8.75390625	-5.93261719	-0.56689453	+5.47119141	-8.15185547	+14.96337891	+1664	+7.10156250	-9.87890625	-0.82617188	+38.58398438	+5.62500000	-46.16455078	+1444
+1457970994.63229990	+8.95166016	-6.67529297	-0.83496094	+54.95361328	-1.34033203	-57.19482422	+2092	+8.75390625	-5.93261719	-0.56689453	+5.47119141	-8.15185547	+14.96337891	+1664	+7.10156250	-9.87890625	-0.82617188	+38.58398438	+5.62500000	-46.18652344	+1444
+1457970994.63640000	+8.95605469	-6.67529297	-0.83496094	+54.95361328	-1.36230469	-57.19482422	+2092	+8.75390625	-5.93261719	-0.56689453	+5.47119141	-8.15185547	+14.96337891	+1664	+7.10156250	-9.87890625	-0.82177734	+38.58398438	+5.62500000	-46.18652344	+1444
+1457970994.64060000	+8.95605469	-6.67968750	-0.83496094	+54.93164063	-1.36230469	-57.21679688	+2096	+8.75390625	-5.93261719	-0.56689453	+5.47119141	-8.17382813	+14.96337891	+1668	+7.10595703	-9.87890625	-0.82177734	+38.58398438	+5.62500000	-46.20849609	+1448
+1457970994.64479990	+8.95605469	-6.67968750	-0.83496094	+54.93164063	-1.36230469	-57.21679688	+2096	+8.75390625	-5.93261719	-0.56689453	+5.47119141	-8.17382813	+14.96337891	+1668	+7.10595703	-9.87890625	-0.82177734	+38.58398438	+5.60302734	-46.23046875	+1448
+1457970994.64890000	+8.95605469	-6.67968750	-0.83496094	+54.93164063	-1.38427734	-57.21679688	+2096	+8.75390625	-5.93261719	-0.56689453	+5.44921875	-8.17382813	+14.96337891	+1668	+7.10595703	-9.87890625	-0.82177734	+38.58398438	+5.60302734	-46.23046875	+1448
+1457970994.65310000	+8.95605469	-6.67968750	-0.83496094	+54.90966797	-1.38427734	-57.23876953	+2100	+8.75390625	-5.93261719	-0.56250000	+5.44921875	-8.17382813	+14.96337891	+1668	+7.11035156	-9.87890625	-0.82177734	+38.58398438	+5.60302734	-46.23046875	+1448
+1457970994.66140010	+8.95605469	-6.67968750	-0.83496094	+54.90966797	-1.38427734	-57.26074219	+2100	+8.75390625	-5.93261719	-0.56250000	+5.44921875	-8.19580078	+14.96337891	+1668	+7.11035156	-9.87890625	-0.82177734	+38.56201172	+5.58105469	-46.25244141	+1448
+1457970994.66560010	+8.96044922	-6.67968750	-0.83496094	+54.88769531	-1.38427734	-57.26074219	+2104	+8.75830078	-5.93261719	-0.56250000	+5.44921875	-8.19580078	+14.96337891	+1668	+7.11035156	-9.87890625	-0.82177734	+38.56201172	+5.58105469	-46.23046875	+1448
+1457970994.66969990	+8.96044922	-6.67968750	-0.83496094	+54.88769531	-1.38427734	-57.26074219	+2104	+8.75830078	-5.93261719	-0.56250000	+5.44921875	-8.19580078	+14.96337891	+1672	+7.10595703	-9.88330078	-0.82177734	+38.54003906	+5.58105469	-46.23046875	+1448
+1457970994.67389990	+8.96044922	-6.67968750	-0.83496094	+54.88769531	-1.40625000	-57.26074219	+2104	+8.75830078	-5.93261719	-0.56250000	+5.42724609	-8.21777344	+14.96337891	+1672	+7.10595703	-9.88330078	-0.82177734	+38.51806641	+5.58105469	-46.23046875	+1448
+1457970994.67810010	+8.96044922	-6.67968750	-0.83056641	+54.88769531	-1.40625000	-57.26074219	+2108	+8.75830078	-5.93261719	-0.56250000	+5.42724609	-8.21777344	+14.96337891	+1672	+7.10595703	-9.88330078	-0.82617188	+38.49609375	+5.58105469	-46.23046875	+1448
+1457970994.68220000	+8.96044922	-6.67968750	-0.83056641	+54.88769531	-1.40625000	-57.28271484	+2108	+8.75830078	-5.93261719	-0.56250000	+5.42724609	-8.21777344	+14.96337891	+1672	+7.10595703	-9.88330078	-0.82617188	+38.47412109	+5.58105469	-46.20849609	+1448
+1457970994.69059990	+8.96044922	-6.67968750	-0.83056641	+54.86572266	-1.40625000	-57.28271484	+2112	+8.75830078	-5.93261719	-0.56250000	+5.42724609	-8.21777344	+14.96337891	+1672	+7.10156250	-9.88330078	-0.83056641	+38.45214844	+5.55908203	-46.18652344	+1448
+1457970994.69470000	+8.96044922	-6.67968750	-0.83056641	+54.86572266	-1.40625000	-57.28271484	+2112	+8.75830078	-5.93261719	-0.56250000	+5.42724609	-8.23974609	+14.96337891	+1672	+7.10156250	-9.88769531	-0.83056641	+38.43017578	+5.55908203	-46.18652344	+1448
+1457970994.69890000	+8.96044922	-6.67968750	-0.83056641	+54.86572266	-1.40625000	-57.30468750	+2112	+8.75830078	-5.93261719	-0.55810547	+5.40527344	-8.23974609	+14.96337891	+1676	+7.09716797	-9.88769531	-0.83056641	+38.40820313	+5.55908203	-46.18652344	+1448
+1457970994.70310000	+8.96044922	-6.67968750	-0.83056641	+54.86572266	-1.40625000	-57.30468750	+2112	+8.76269531	-5.93261719	-0.55810547	+5.40527344	-8.23974609	+14.96337891	+1676	+7.09716797	-9.88769531	-0.83056641	+38.40820313	+5.55908203	-46.16455078	+1444
+1457970994.70720010	+8.96044922	-6.67968750	-0.83056641	+54.86572266	-1.40625000	-57.30468750	+2112	+8.76269531	-5.93261719	-0.55810547	+5.40527344	-8.23974609	+14.96337891	+1676	+7.09716797	-9.88769531	-0.83496094	+38.38623047	+5.55908203	-46.16455078	+1444
+1457970994.71140000	+8.96044922	-6.67968750	-0.83056641	+54.86572266	-1.40625000	-57.30468750	+2116	+8.76269531	-5.93261719	-0.55810547	+5.40527344	-8.23974609	+14.96337891	+1676	+7.09716797	-9.88769531	-0.83496094	+38.38623047	+5.55908203	-46.16455078	+1444
+1457970994.71560000	+8.96044922	-6.67968750	-0.83056641	+54.86572266	-1.40625000	-57.32666016	+2116	+8.76269531	-5.93261719	-0.55810547	+5.40527344	-8.23974609	+14.96337891	+1676	+7.09716797	-9.88769531	-0.83496094	+38.36425781	+5.55908203	-46.16455078	+1444
+1457970994.72390010	+8.96484375	-6.67968750	-0.83056641	+54.86572266	-1.40625000	-57.32666016	+2116	+8.76269531	-5.93701172	-0.55810547	+5.38330078	-8.26171875	+14.98535156	+1680	+7.09716797	-9.88769531	-0.83496094	+38.36425781	+5.53710938	-46.18652344	+1444
+1457970994.73219990	+8.96484375	-6.67968750	-0.83056641	+54.86572266	-1.42822266	-57.34863281	+2116	+8.76269531	-5.93701172	-0.55810547	+5.38330078	-8.26171875	+14.98535156	+1680	+7.09716797	-9.88769531	-0.83056641	+38.36425781	+5.53710938	-46.18652344	+1440
+1457970994.73639990	+8.96484375	-6.67968750	-0.82617188	+54.84375000	-1.42822266	-57.34863281	+2120	+8.76269531	-5.93701172	-0.55810547	+5.38330078	-8.28369141	+14.98535156	+1680	+7.10156250	-9.88769531	-0.83056641	+38.36425781	+5.53710938	-46.20849609	+1440
+1457970994.74050000	+8.96484375	-6.67968750	-0.82617188	+54.84375000	-1.42822266	-57.34863281	+2120	+8.76269531	-5.93701172	-0.55810547	+5.38330078	-8.28369141	+14.98535156	+1680	+7.10156250	-9.88769531	-0.83056641	+38.38623047	+5.53710938	-46.20849609	+1444
+1457970994.74470000	+8.96484375	-6.67968750	-0.82617188	+54.84375000	-1.42822266	-57.34863281	+2120	+8.76269531	-5.93701172	-0.55810547	+5.36132813	-8.28369141	+15.00732422	+1680	+7.10156250	-9.88769531	-0.82617188	+38.38623047	+5.53710938	-46.23046875	+1444
+1457970994.74889990	+8.96484375	-6.67968750	-0.82617188	+54.84375000	-1.45019531	-57.34863281	+2120	+8.76708984	-5.93701172	-0.55810547	+5.36132813	-8.28369141	+15.00732422	+1680	+7.10595703	-9.88330078	-0.82617188	+38.38623047	+5.53710938	-46.25244141	+1444
+1457970994.75300000	+8.96484375	-6.67968750	-0.82617188	+54.84375000	-1.45019531	-57.37060547	+2120	+8.76708984	-5.93701172	-0.55810547	+5.36132813	-8.28369141	+15.00732422	+1684	+7.10595703	-9.88330078	-0.82617188	+38.40820313	+5.53710938	-46.25244141	+1444
+1457970994.76140000	+8.96923828	-6.67968750	-0.82617188	+54.84375000	-1.45019531	-57.37060547	+2124	+8.76708984	-5.93701172	-0.55810547	+5.36132813	-8.30566406	+15.02929688	+1684	+7.11035156	-9.88330078	-0.82177734	+38.43017578	+5.51513672	-46.29638672	+1444
+1457970994.76550010	+8.96923828	-6.67968750	-0.82617188	+54.84375000	-1.45019531	-57.37060547	+2124	+8.76708984	-5.93701172	-0.55810547	+5.36132813	-8.30566406	+15.02929688	+1684	+7.11035156	-9.88330078	-0.81738281	+38.43017578	+5.51513672	-46.29638672	+1448
+1457970994.76970010	+8.96923828	-6.67968750	-0.82617188	+54.84375000	-1.45019531	-57.37060547	+2124	+8.76708984	-5.93701172	-0.55810547	+5.36132813	-8.30566406	+15.02929688	+1684	+7.11474609	-9.88330078	-0.81738281	+38.43017578	+5.51513672	-46.31835938	+1448
+1457970994.77390000	+8.96923828	-6.67968750	-0.82617188	+54.84375000	-1.45019531	-57.39257813	+2128	+8.76708984	-5.93701172	-0.55810547	+5.36132813	-8.30566406	+15.02929688	+1684	+7.11474609	-9.88330078	-0.81738281	+38.43017578	+5.51513672	-46.31835938	+1448
+1457970994.77800010	+8.96923828	-6.67968750	-0.82617188	+54.84375000	-1.45019531	-57.39257813	+2128	+8.76708984	-5.93701172	-0.55810547	+5.33935547	-8.30566406	+15.02929688	+1684	+7.11474609	-9.88330078	-0.81738281	+38.43017578	+5.51513672	-46.31835938	+1448
