# Supplementary material for: A direct effect of perception on action when grasping a cup
Source: Sci Rep. 2018 Jan 9;8:171. doi: 10.1038/s41598-017-18591-5 (PMC5760564; doi:10.1038/s41598-017-18591-5)
Supplement: Supplementary file 6 — Supplementary Information [file 41598_2017_18591_MOESM6_ESM.zip › SciRep_Data/S01instruct/S01_100instruct_Tr46.dat]

+1000000000000.00000000	+0.00000000	+0.00000000	+0.00000000	+0.00000000	+0.00000000	+0.00000000	+0	+0.00000000	+0.00000000	+0.00000000	+0.00000000	+0.00000000	+0.00000000	+0	+0.00000000	+0.00000000	+0.00000000	+0.00000000	+0.00000000	+0.00000000	+0
+1457970994.78220010	+8.96923828	-6.67968750	-0.82617188	+54.84375000	-1.45019531	-57.39257813	+2128	+8.76708984	-5.93701172	-0.55810547	+5.33935547	-8.30566406	+15.02929688	+1688	+7.11474609	-9.88330078	-0.81738281	+38.43017578	+5.51513672	-46.34033203	+1448
+1457970994.79049990	+8.96923828	-6.67968750	-0.82617188	+54.84375000	-1.45019531	-57.39257813	+2132	+8.76708984	-5.93701172	-0.55810547	+5.33935547	-8.30566406	+15.02929688	+1688	+7.11474609	-9.88330078	-0.81738281	+38.40820313	+5.51513672	-46.34033203	+1448
+1457970994.79469990	+8.96923828	-6.67968750	-0.82617188	+54.84375000	-1.45019531	-57.39257813	+2132	+8.76708984	-5.93701172	-0.55810547	+5.33935547	-8.30566406	+15.02929688	+1688	+7.11474609	-9.88330078	-0.81738281	+38.40820313	+5.51513672	-46.31835938	+1448
+1457970994.79889990	+8.96923828	-6.67968750	-0.82617188	+54.84375000	-1.45019531	-57.39257813	+2132	+8.76708984	-5.93701172	-0.55810547	+5.33935547	-8.30566406	+15.02929688	+1688	+7.11035156	-9.88330078	-0.81738281	+38.40820313	+5.51513672	-46.31835938	+1448
+1457970994.80300000	+8.96923828	-6.67968750	-0.82617188	+54.84375000	-1.45019531	-57.41455078	+2132	+8.76708984	-5.93701172	-0.55810547	+5.33935547	-8.30566406	+15.02929688	+1688	+7.11035156	-9.88769531	-0.81738281	+38.38623047	+5.51513672	-46.31835938	+1448
+1457970994.80720000	+8.96923828	-6.67968750	-0.82617188	+54.84375000	-1.45019531	-57.41455078	+2132	+8.76708984	-5.93701172	-0.55810547	+5.33935547	-8.30566406	+15.02929688	+1688	+7.11035156	-9.88769531	-0.82177734	+38.38623047	+5.51513672	-46.31835938	+1448
+1457970994.81550000	+8.96923828	-6.68408203	-0.82617188	+54.84375000	-1.45019531	-57.41455078	+2136	+8.76708984	-5.93701172	-0.55810547	+5.33935547	-8.30566406	+15.00732422	+1692	+7.10595703	-9.88769531	-0.82177734	+38.36425781	+5.51513672	-46.29638672	+1452
+1457971000.96700000	+8.45068359	-6.82910156	-1.00634766	+56.66748047	+0.17578125	-54.58007813	+1668	+8.24414063	-6.08642578	-0.68994141	+4.50439453	-6.32812500	+15.27099609	+1300	+6.58740234	-10.05029297	-0.90087891	+38.29833984	+7.99804688	-45.17578125	+1272
+1457971000.97120000	+8.45068359	-6.82910156	-1.00634766	+56.66748047	+0.17578125	-54.58007813	+1668	+8.24414063	-6.08642578	-0.68994141	+4.50439453	-6.32812500	+15.29296875	+1300	+6.58740234	-10.05029297	-0.90087891	+38.29833984	+7.99804688	-45.19775391	+1272
+1457971000.97540000	+8.45068359	-6.82910156	-1.00634766	+56.66748047	+0.17578125	-54.58007813	+1668	+8.24414063	-6.08642578	-0.68554688	+4.48242188	-6.35009766	+15.29296875	+1300	+6.59179688	-10.05029297	-0.89648438	+38.32031250	+7.99804688	-45.21972656	+1272
+1457971000.98370000	+8.45507813	-6.82910156	-1.00634766	+56.66748047	+0.17578125	-54.58007813	+1668	+8.24414063	-6.08642578	-0.68554688	+4.48242188	-6.35009766	+15.31494141	+1300	+6.60058594	-10.04589844	-0.89208984	+38.36425781	+7.99804688	-45.26367188	+1276
+1457971000.99200010	+8.45507813	-6.83349609	-1.00634766	+56.66748047	+0.15380859	-54.58007813	+1668	+8.24414063	-6.08642578	-0.68554688	+4.48242188	-6.35009766	+15.33691406	+1300	+6.60937500	-10.04150391	-0.88330078	+38.43017578	+7.99804688	-45.32958984	+1280
+1457971001.00029990	+8.45507813	-6.83349609	-1.01074219	+56.66748047	+0.15380859	-54.58007813	+1668	+8.24414063	-6.08642578	-0.68554688	+4.48242188	-6.37207031	+15.35888672	+1300	+6.61816406	-10.04150391	-0.87890625	+38.45214844	+7.99804688	-45.37353516	+1284
+1457971001.00449990	+8.45507813	-6.83349609	-1.01074219	+56.66748047	+0.15380859	-54.58007813	+1668	+8.24853516	-6.08642578	-0.68554688	+4.46044922	-6.37207031	+15.38085938	+1300	+6.61816406	-10.04150391	-0.87890625	+38.45214844	+7.97607422	-45.37353516	+1284
+1457971001.00869990	+8.45507813	-6.83349609	-1.01074219	+56.66748047	+0.15380859	-54.58007813	+1672	+8.24853516	-6.08642578	-0.68554688	+4.46044922	-6.37207031	+15.38085938	+1300	+6.61816406	-10.04150391	-0.87890625	+38.45214844	+7.97607422	-45.37353516	+1284
+1457971001.01280000	+8.45507813	-6.83349609	-1.01074219	+56.66748047	+0.15380859	-54.58007813	+1672	+8.24853516	-6.08642578	-0.68554688	+4.46044922	-6.37207031	+15.40283203	+1300	+6.61376953	-10.04150391	-0.87890625	+38.43017578	+7.97607422	-45.37353516	+1284
+1457971001.01700000	+8.45507813	-6.83349609	-1.01074219	+56.66748047	+0.15380859	-54.58007813	+1672	+8.24853516	-6.08642578	-0.68554688	+4.46044922	-6.37207031	+15.40283203	+1300	+6.61376953	-10.04150391	-0.87890625	+38.43017578	+7.97607422	-45.35156250	+1284
+1457971001.02119990	+8.45507813	-6.83349609	-1.01074219	+56.66748047	+0.15380859	-54.58007813	+1672	+8.24853516	-6.08642578	-0.68554688	+4.43847656	-6.37207031	+15.40283203	+1300	+6.60937500	-10.04589844	-0.88330078	+38.40820313	+7.97607422	-45.35156250	+1284
+1457971001.02530000	+8.45507813	-6.83349609	-1.01074219	+56.66748047	+0.15380859	-54.58007813	+1672	+8.24853516	-6.08642578	-0.68554688	+4.43847656	-6.37207031	+15.40283203	+1300	+6.60937500	-10.04589844	-0.88330078	+38.40820313	+7.97607422	-45.32958984	+1284
+1457971001.03370000	+8.45507813	-6.83349609	-1.01074219	+56.66748047	+0.15380859	-54.58007813	+1672	+8.24853516	-6.08642578	-0.68554688	+4.43847656	-6.37207031	+15.40283203	+1300	+6.60937500	-10.04589844	-0.88330078	+38.38623047	+7.97607422	-45.32958984	+1284
+1457971001.04200010	+8.45507813	-6.83349609	-1.01074219	+56.66748047	+0.15380859	-54.58007813	+1672	+8.24853516	-6.08642578	-0.68554688	+4.41650391	-6.37207031	+15.40283203	+1300	+6.60498047	-10.04589844	-0.88769531	+38.36425781	+7.97607422	-45.30761719	+1284
+1457971001.05029990	+8.45507813	-6.83349609	-1.01074219	+56.66748047	+0.15380859	-54.58007813	+1672	+8.24853516	-6.08642578	-0.68554688	+4.41650391	-6.35009766	+15.42480469	+1300	+6.60498047	-10.04589844	-0.88769531	+38.36425781	+7.97607422	-45.30761719	+1284
+1457971001.05870010	+8.45507813	-6.83349609	-1.01074219	+56.64550781	+0.15380859	-54.58007813	+1672	+8.24853516	-6.09082031	-0.68554688	+4.41650391	-6.35009766	+15.42480469	+1304	+6.60498047	-10.04589844	-0.88769531	+38.34228516	+7.97607422	-45.28564453	+1284
+1457971001.06279990	+8.45507813	-6.83349609	-1.01074219	+56.64550781	+0.15380859	-54.58007813	+1672	+8.24853516	-6.09082031	-0.68554688	+4.41650391	-6.35009766	+15.42480469	+1304	+6.60498047	-10.04589844	-0.88769531	+38.34228516	+7.97607422	-45.28564453	+1284
+1457971001.07119990	+8.45507813	-6.83349609	-1.01074219	+56.64550781	+0.15380859	-54.58007813	+1672	+8.24853516	-6.09082031	-0.68554688	+4.39453125	-6.37207031	+15.42480469	+1304	+6.60498047	-10.04589844	-0.89208984	+38.34228516	+7.95410156	-45.28564453	+1280
+1457971001.07530000	+8.45507813	-6.83349609	-1.01074219	+56.64550781	+0.15380859	-54.58007813	+1672	+8.24853516	-6.09082031	-0.68554688	+4.39453125	-6.37207031	+15.42480469	+1304	+6.60498047	-10.04589844	-0.89208984	+38.34228516	+7.95410156	-45.28564453	+1280
+1457971001.08360000	+8.45507813	-6.83349609	-1.01074219	+56.66748047	+0.15380859	-54.58007813	+1672	+8.24853516	-6.09082031	-0.68554688	+4.39453125	-6.37207031	+15.42480469	+1304	+6.60498047	-10.04589844	-0.88769531	+38.34228516	+7.95410156	-45.28564453	+1280
+1457971001.09200000	+8.45507813	-6.83349609	-1.01074219	+56.66748047	+0.15380859	-54.58007813	+1672	+8.24853516	-6.09082031	-0.68554688	+4.39453125	-6.37207031	+15.42480469	+1304	+6.60498047	-10.04589844	-0.88769531	+38.36425781	+7.95410156	-45.30761719	+1280
+1457971001.10030010	+8.45507813	-6.83349609	-1.01074219	+56.66748047	+0.15380859	-54.58007813	+1672	+8.24853516	-6.09082031	-0.68554688	+4.39453125	-6.37207031	+15.44677734	+1304	+6.60498047	-10.04589844	-0.88769531	+38.36425781	+7.95410156	-45.30761719	+1280
+1457971001.10859990	+8.45507813	-6.83349609	-1.01074219	+56.66748047	+0.15380859	-54.58007813	+1672	+8.24853516	-6.09082031	-0.68554688	+4.39453125	-6.37207031	+15.44677734	+1304	+6.60498047	-10.04589844	-0.88769531	+38.36425781	+7.95410156	-45.30761719	+1280
+1457971001.12109990	+8.45507813	-6.83349609	-1.01074219	+56.66748047	+0.15380859	-54.58007813	+1672	+8.24853516	-6.09082031	-0.68554688	+4.39453125	-6.37207031	+15.44677734	+1304	+6.60498047	-10.04589844	-0.88769531	+38.36425781	+7.95410156	-45.30761719	+1280
+1457971001.12949990	+8.45507813	-6.83789063	-1.01074219	+56.66748047	+0.15380859	-54.58007813	+1672	+8.24853516	-6.09082031	-0.68554688	+4.39453125	-6.37207031	+15.44677734	+1304	+6.60498047	-10.04589844	-0.88769531	+38.36425781	+7.95410156	-45.30761719	+1280
+1457971001.13360000	+8.45507813	-6.83789063	-1.01074219	+56.66748047	+0.15380859	-54.58007813	+1672	+8.24853516	-6.09082031	-0.68554688	+4.39453125	-6.37207031	+15.44677734	+1304	+6.60498047	-10.04589844	-0.88769531	+38.36425781	+7.95410156	-45.30761719	+1280
+1457971001.14200000	+8.45507813	-6.83789063	-1.01074219	+56.66748047	+0.15380859	-54.58007813	+1668	+8.24853516	-6.09082031	-0.68554688	+4.39453125	-6.37207031	+15.44677734	+1304	+6.60498047	-10.04589844	-0.89208984	+38.34228516	+7.95410156	-45.30761719	+1280
+1457971001.14610000	+8.45507813	-6.83789063	-1.01074219	+56.66748047	+0.15380859	-54.58007813	+1668	+8.24853516	-6.09082031	-0.68554688	+4.39453125	-6.37207031	+15.44677734	+1304	+6.60498047	-10.04589844	-0.89208984	+38.34228516	+7.95410156	-45.28564453	+1280
+1457971001.15030000	+8.45507813	-6.83789063	-1.01074219	+56.66748047	+0.15380859	-54.55810547	+1668	+8.24853516	-6.09082031	-0.68554688	+4.37255859	-6.37207031	+15.44677734	+1304	+6.60058594	-10.05029297	-0.89208984	+38.34228516	+7.95410156	-45.28564453	+1280
+1457971001.15440010	+8.45507813	-6.83789063	-1.01074219	+56.66748047	+0.15380859	-54.55810547	+1668	+8.24853516	-6.09082031	-0.68554688	+4.37255859	-6.37207031	+15.42480469	+1304	+6.60058594	-10.05029297	-0.89208984	+38.32031250	+7.95410156	-45.28564453	+1280
+1457971001.15860010	+8.45507813	-6.83789063	-1.01074219	+56.66748047	+0.15380859	-54.55810547	+1668	+8.24853516	-6.09082031	-0.68554688	+4.37255859	-6.37207031	+15.42480469	+1304	+6.60058594	-10.05029297	-0.89208984	+38.32031250	+7.95410156	-45.28564453	+1280
+1457971001.16689990	+8.45507813	-6.83789063	-1.01074219	+56.66748047	+0.15380859	-54.55810547	+1668	+8.24853516	-6.09082031	-0.68554688	+4.37255859	-6.37207031	+15.42480469	+1308	+6.60058594	-10.05029297	-0.89208984	+38.32031250	+7.95410156	-45.28564453	+1280
+1457971001.17529990	+8.45507813	-6.83789063	-1.01074219	+56.66748047	+0.15380859	-54.55810547	+1668	+8.24853516	-6.09082031	-0.68554688	+4.37255859	-6.37207031	+15.42480469	+1308	+6.59619141	-10.05029297	-0.89208984	+38.29833984	+7.95410156	-45.26367188	+1280
+1457971001.18359990	+8.45507813	-6.83349609	-1.01074219	+56.66748047	+0.17578125	-54.55810547	+1668	+8.24853516	-6.09082031	-0.68554688	+4.37255859	-6.37207031	+15.42480469	+1308	+6.59619141	-10.05029297	-0.89208984	+38.29833984	+7.95410156	-45.26367188	+1280
+1457971001.18779990	+8.45507813	-6.83349609	-1.01074219	+56.66748047	+0.17578125	-54.55810547	+1668	+8.24853516	-6.09082031	-0.68554688	+4.37255859	-6.37207031	+15.42480469	+1308	+6.59619141	-10.05029297	-0.89208984	+38.29833984	+7.95410156	-45.26367188	+1280
+1457971001.19610000	+8.45507813	-6.83349609	-1.01074219	+56.66748047	+0.15380859	-54.55810547	+1668	+8.24853516	-6.09082031	-0.68554688	+4.37255859	-6.37207031	+15.42480469	+1308	+6.59619141	-10.05029297	-0.89208984	+38.29833984	+7.95410156	-45.26367188	+1276
+1457971001.20440010	+8.45507813	-6.83789063	-1.01074219	+56.66748047	+0.15380859	-54.55810547	+1668	+8.24853516	-6.09082031	-0.68554688	+4.37255859	-6.37207031	+15.42480469	+1308	+6.59619141	-10.05029297	-0.89208984	+38.29833984	+7.95410156	-45.28564453	+1276
+1457971001.20860000	+8.45507813	-6.83789063	-1.01074219	+56.66748047	+0.15380859	-54.55810547	+1668	+8.24853516	-6.09082031	-0.68554688	+4.37255859	-6.37207031	+15.42480469	+1308	+6.59619141	-10.05029297	-0.89208984	+38.29833984	+7.95410156	-45.28564453	+1276
+1457971001.21280000	+8.45507813	-6.83789063	-1.01074219	+56.66748047	+0.15380859	-54.55810547	+1668	+8.24853516	-6.09082031	-0.68554688	+4.37255859	-6.37207031	+15.42480469	+1308	+6.60058594	-10.05029297	-0.89208984	+38.29833984	+7.95410156	-45.28564453	+1276
+1457971001.21690010	+8.45507813	-6.83789063	-1.01074219	+56.66748047	+0.15380859	-54.55810547	+1668	+8.24853516	-6.09082031	-0.68554688	+4.37255859	-6.37207031	+15.42480469	+1308	+6.60058594	-10.05029297	-0.89208984	+38.29833984	+7.95410156	-45.28564453	+1276
+1457971001.22530010	+8.45507813	-6.83789063	-1.01074219	+56.66748047	+0.15380859	-54.55810547	+1668	+8.24853516	-6.09082031	-0.68554688	+4.37255859	-6.37207031	+15.42480469	+1308	+6.60058594	-10.05029297	-0.89208984	+38.32031250	+7.95410156	-45.30761719	+1276
+1457971001.22939990	+8.45507813	-6.83789063	-1.01074219	+56.66748047	+0.15380859	-54.55810547	+1668	+8.24853516	-6.09082031	-0.68554688	+4.37255859	-6.37207031	+15.42480469	+1308	+6.60058594	-10.05029297	-0.89208984	+38.32031250	+7.95410156	-45.30761719	+1276
+1457971001.23770000	+8.45507813	-6.83789063	-1.01074219	+56.66748047	+0.15380859	-54.55810547	+1668	+8.24853516	-6.09082031	-0.68554688	+4.37255859	-6.37207031	+15.42480469	+1308	+6.60058594	-10.05029297	-0.88769531	+38.32031250	+7.95410156	-45.30761719	+1276
+1457971001.24190000	+8.45507813	-6.83789063	-1.01074219	+56.68945313	+0.15380859	-54.55810547	+1668	+8.24853516	-6.09082031	-0.68554688	+4.37255859	-6.37207031	+15.42480469	+1308	+6.60058594	-10.05029297	-0.88769531	+38.32031250	+7.95410156	-45.30761719	+1276
+1457971001.24609990	+8.45507813	-6.83789063	-1.01074219	+56.68945313	+0.15380859	-54.55810547	+1668	+8.24853516	-6.09082031	-0.68554688	+4.37255859	-6.37207031	+15.44677734	+1308	+6.60058594	-10.05029297	-0.88769531	+38.32031250	+7.95410156	-45.30761719	+1276
+1457971001.25020000	+8.45507813	-6.83789063	-1.01074219	+56.68945313	+0.15380859	-54.55810547	+1668	+8.24853516	-6.09082031	-0.68554688	+4.37255859	-6.37207031	+15.44677734	+1308	+6.60058594	-10.05029297	-0.88769531	+38.32031250	+7.95410156	-45.30761719	+1276
+1457971001.25440000	+8.45507813	-6.83789063	-1.01074219	+56.68945313	+0.15380859	-54.55810547	+1668	+8.24853516	-6.09082031	-0.68554688	+4.37255859	-6.37207031	+15.44677734	+1308	+6.60058594	-10.05029297	-0.88769531	+38.32031250	+7.95410156	-45.30761719	+1276
+1457971001.25860000	+8.45507813	-6.83789063	-1.01074219	+56.68945313	+0.15380859	-54.55810547	+1668	+8.24853516	-6.09082031	-0.68554688	+4.37255859	-6.37207031	+15.44677734	+1308	+6.60058594	-10.05029297	-0.88769531	+38.32031250	+7.95410156	-45.30761719	+1280
+1457971001.26270010	+8.45507813	-6.83789063	-1.01074219	+56.68945313	+0.15380859	-54.55810547	+1668	+8.24853516	-6.09082031	-0.68554688	+4.37255859	-6.37207031	+15.44677734	+1308	+6.60058594	-10.05029297	-0.88769531	+38.32031250	+7.95410156	-45.30761719	+1280
+1457971001.27110000	+8.45507813	-6.83789063	-1.00634766	+56.68945313	+0.15380859	-54.55810547	+1668	+8.24853516	-6.09082031	-0.68554688	+4.37255859	-6.37207031	+15.44677734	+1308	+6.60058594	-10.05029297	-0.89208984	+38.29833984	+7.95410156	-45.30761719	+1280
+1457971001.27519990	+8.45507813	-6.83789063	-1.00634766	+56.68945313	+0.15380859	-54.55810547	+1668	+8.24853516	-6.09082031	-0.68554688	+4.37255859	-6.37207031	+15.44677734	+1312	+6.59619141	-10.05029297	-0.89208984	+38.29833984	+7.95410156	-45.28564453	+1280
+1457971001.27940010	+8.45507813	-6.83789063	-1.00634766	+56.68945313	+0.15380859	-54.55810547	+1668	+8.24853516	-6.09082031	-0.68554688	+4.37255859	-6.37207031	+15.44677734	+1312	+6.59619141	-10.05029297	-0.89208984	+38.29833984	+7.95410156	-45.28564453	+1280
+1457971001.28769990	+8.45507813	-6.83789063	-1.00634766	+56.68945313	+0.15380859	-54.55810547	+1668	+8.24853516	-6.09082031	-0.68554688	+4.37255859	-6.35009766	+15.44677734	+1312	+6.59619141	-10.05029297	-0.89208984	+38.27636719	+7.95410156	-45.28564453	+1280
+1457971001.29189990	+8.45507813	-6.83789063	-1.00634766	+56.68945313	+0.15380859	-54.55810547	+1668	+8.24853516	-6.09082031	-0.68554688	+4.37255859	-6.35009766	+15.44677734	+1312	+6.59619141	-10.05029297	-0.89208984	+38.27636719	+7.95410156	-45.28564453	+1276
+1457971001.29609990	+8.45507813	-6.83789063	-1.00634766	+56.68945313	+0.15380859	-54.55810547	+1668	+8.24853516	-6.09082031	-0.68554688	+4.37255859	-6.35009766	+15.44677734	+1312	+6.59619141	-10.05029297	-0.89208984	+38.27636719	+7.97607422	-45.26367188	+1276
+1457971001.30020000	+8.45507813	-6.83789063	-1.00634766	+56.68945313	+0.15380859	-54.55810547	+1668	+8.24853516	-6.09082031	-0.68554688	+4.37255859	-6.35009766	+15.44677734	+1312	+6.59619141	-10.05029297	-0.89208984	+38.27636719	+7.97607422	-45.26367188	+1276
+1457971001.30440000	+8.45507813	-6.83789063	-1.00634766	+56.68945313	+0.15380859	-54.55810547	+1668	+8.24853516	-6.09082031	-0.68554688	+4.37255859	-6.35009766	+15.44677734	+1312	+6.59619141	-10.05029297	-0.89208984	+38.27636719	+7.97607422	-45.26367188	+1276
+1457971001.30850010	+8.45507813	-6.83789063	-1.00634766	+56.68945313	+0.15380859	-54.55810547	+1668	+8.24853516	-6.09082031	-0.68554688	+4.37255859	-6.35009766	+15.44677734	+1312	+6.59619141	-10.05468750	-0.89648438	+38.27636719	+7.97607422	-45.26367188	+1276
+1457971001.31270000	+8.45507813	-6.83789063	-1.00634766	+56.68945313	+0.15380859	-54.55810547	+1664	+8.24853516	-6.09082031	-0.68554688	+4.37255859	-6.35009766	+15.44677734	+1312	+6.59179688	-10.05468750	-0.89648438	+38.27636719	+7.97607422	-45.26367188	+1276
+1457971001.31690000	+8.45507813	-6.83789063	-1.00634766	+56.68945313	+0.15380859	-54.55810547	+1664	+8.24853516	-6.09082031	-0.68554688	+4.37255859	-6.35009766	+15.44677734	+1312	+6.59179688	-10.05468750	-0.89648438	+38.27636719	+7.97607422	-45.26367188	+1276
+1457971001.32100010	+8.45507813	-6.83789063	-1.01074219	+56.68945313	+0.15380859	-54.55810547	+1664	+8.24853516	-6.09082031	-0.68554688	+4.35058594	-6.35009766	+15.44677734	+1312	+6.59619141	-10.05468750	-0.89648438	+38.27636719	+7.97607422	-45.26367188	+1276
+1457971001.32520010	+8.45507813	-6.83789063	-1.01074219	+56.68945313	+0.15380859	-54.55810547	+1664	+8.24853516	-6.09082031	-0.68554688	+4.35058594	-6.35009766	+15.44677734	+1312	+6.59619141	-10.05468750	-0.89648438	+38.27636719	+7.97607422	-45.26367188	+1276
+1457971001.32940010	+8.45507813	-6.83789063	-1.01074219	+56.68945313	+0.15380859	-54.55810547	+1664	+8.24853516	-6.09082031	-0.68554688	+4.35058594	-6.35009766	+15.44677734	+1312	+6.59619141	-10.05029297	-0.89648438	+38.27636719	+7.97607422	-45.26367188	+1276
+1457971001.33349990	+8.45507813	-6.83789063	-1.01074219	+56.68945313	+0.15380859	-54.55810547	+1664	+8.24853516	-6.09082031	-0.68554688	+4.35058594	-6.35009766	+15.44677734	+1312	+6.59619141	-10.05029297	-0.89208984	+38.27636719	+7.97607422	-45.26367188	+1276
+1457971001.33769990	+8.45507813	-6.83789063	-1.01074219	+56.68945313	+0.15380859	-54.55810547	+1664	+8.24853516	-6.09082031	-0.68554688	+4.35058594	-6.35009766	+15.44677734	+1312	+6.59619141	-10.05029297	-0.89208984	+38.27636719	+7.97607422	-45.26367188	+1276
+1457971001.34190010	+8.45507813	-6.83789063	-1.01074219	+56.68945313	+0.15380859	-54.55810547	+1664	+8.24853516	-6.09082031	-0.68554688	+4.35058594	-6.35009766	+15.44677734	+1312	+6.59619141	-10.05029297	-0.89208984	+38.29833984	+7.97607422	-45.26367188	+1272
+1457971001.34600000	+8.45507813	-6.83789063	-1.01074219	+56.68945313	+0.15380859	-54.55810547	+1664	+8.24853516	-6.09082031	-0.68554688	+4.35058594	-6.35009766	+15.44677734	+1312	+6.59619141	-10.05029297	-0.89208984	+38.29833984	+7.97607422	-45.26367188	+1272
+1457971001.35019990	+8.45507813	-6.83789063	-1.01074219	+56.68945313	+0.15380859	-54.55810547	+1664	+8.24853516	-6.09082031	-0.68554688	+4.35058594	-6.35009766	+15.44677734	+1312	+6.59619141	-10.05029297	-0.89208984	+38.29833984	+7.97607422	-45.28564453	+1272
+1457971001.35439990	+8.45507813	-6.83789063	-1.01074219	+56.68945313	+0.15380859	-54.55810547	+1664	+8.24853516	-6.09082031	-0.68554688	+4.35058594	-6.35009766	+15.44677734	+1312	+6.59619141	-10.05029297	-0.89208984	+38.29833984	+7.97607422	-45.28564453	+1272
+1457971001.35850000	+8.45507813	-6.83789063	-1.01074219	+56.68945313	+0.15380859	-54.53613281	+1664	+8.24853516	-6.09082031	-0.68554688	+4.35058594	-6.35009766	+15.44677734	+1312	+6.59619141	-10.05029297	-0.89208984	+38.29833984	+7.97607422	-45.28564453	+1272
+1457971001.36690000	+8.45507813	-6.83789063	-1.01074219	+56.68945313	+0.15380859	-54.53613281	+1664	+8.24853516	-6.09082031	-0.68554688	+4.35058594	-6.35009766	+15.44677734	+1312	+6.60058594	-10.05029297	-0.89208984	+38.32031250	+7.97607422	-45.28564453	+1272
+1457971001.37100010	+8.45507813	-6.83789063	-1.01074219	+56.68945313	+0.15380859	-54.53613281	+1664	+8.24853516	-6.09082031	-0.68554688	+4.35058594	-6.35009766	+15.44677734	+1308	+6.60058594	-10.05029297	-0.89208984	+38.32031250	+7.97607422	-45.28564453	+1272
+1457971001.37520000	+8.45507813	-6.83789063	-1.01074219	+56.68945313	+0.15380859	-54.53613281	+1664	+8.24853516	-6.09082031	-0.68554688	+4.35058594	-6.35009766	+15.44677734	+1308	+6.60058594	-10.05029297	-0.89208984	+38.32031250	+7.97607422	-45.28564453	+1272
+1457971001.37940000	+8.45507813	-6.83789063	-1.01074219	+56.71142578	+0.15380859	-54.53613281	+1664	+8.24853516	-6.09082031	-0.68554688	+4.35058594	-6.35009766	+15.44677734	+1308	+6.60058594	-10.05029297	-0.89208984	+38.32031250	+7.97607422	-45.28564453	+1272
+1457971001.38350010	+8.45507813	-6.83789063	-1.01074219	+56.71142578	+0.15380859	-54.53613281	+1664	+8.24853516	-6.09082031	-0.68994141	+4.35058594	-6.35009766	+15.44677734	+1308	+6.60058594	-10.05029297	-0.89208984	+38.32031250	+7.97607422	-45.28564453	+1272
+1457971001.38770010	+8.45507813	-6.83789063	-1.01074219	+56.71142578	+0.15380859	-54.53613281	+1664	+8.24853516	-6.09082031	-0.68994141	+4.35058594	-6.35009766	+15.44677734	+1308	+6.59619141	-10.05029297	-0.89208984	+38.29833984	+7.97607422	-45.28564453	+1272
+1457971001.39179990	+8.45507813	-6.83789063	-1.01074219	+56.71142578	+0.15380859	-54.53613281	+1664	+8.24853516	-6.09082031	-0.68994141	+4.35058594	-6.35009766	+15.44677734	+1308	+6.59619141	-10.05029297	-0.89208984	+38.29833984	+7.97607422	-45.28564453	+1272
+1457971001.39599990	+8.45507813	-6.83789063	-1.01074219	+56.71142578	+0.15380859	-54.53613281	+1664	+8.24853516	-6.09082031	-0.68994141	+4.35058594	-6.35009766	+15.44677734	+1308	+6.59619141	-10.05029297	-0.89208984	+38.29833984	+7.97607422	-45.28564453	+1272
+1457971001.40019990	+8.45507813	-6.83789063	-1.01074219	+56.71142578	+0.15380859	-54.53613281	+1664	+8.24853516	-6.09082031	-0.68994141	+4.35058594	-6.35009766	+15.44677734	+1308	+6.59619141	-10.05029297	-0.89208984	+38.29833984	+7.97607422	-45.26367188	+1272
+1457971001.40430000	+8.45507813	-6.83789063	-1.01074219	+56.71142578	+0.17578125	-54.53613281	+1664	+8.24853516	-6.09082031	-0.68994141	+4.35058594	-6.35009766	+15.44677734	+1308	+6.59619141	-10.05468750	-0.89208984	+38.29833984	+7.97607422	-45.26367188	+1272
+1457971001.40850000	+8.45507813	-6.83789063	-1.01074219	+56.71142578	+0.17578125	-54.53613281	+1664	+8.24853516	-6.09082031	-0.68994141	+4.35058594	-6.35009766	+15.42480469	+1308	+6.59619141	-10.05468750	-0.89208984	+38.29833984	+7.97607422	-45.26367188	+1272
+1457971001.41269990	+8.45507813	-6.83789063	-1.01074219	+56.71142578	+0.17578125	-54.53613281	+1664	+8.24853516	-6.09082031	-0.68994141	+4.35058594	-6.32812500	+15.42480469	+1308	+6.59619141	-10.05468750	-0.89648438	+38.29833984	+7.97607422	-45.26367188	+1272
+1457971001.41680000	+8.45507813	-6.83789063	-1.01074219	+56.71142578	+0.17578125	-54.53613281	+1664	+8.24853516	-6.09082031	-0.68994141	+4.35058594	-6.32812500	+15.42480469	+1308	+6.59179688	-10.05468750	-0.89648438	+38.29833984	+7.97607422	-45.26367188	+1272
+1457971001.42100000	+8.45507813	-6.83789063	-1.01074219	+56.71142578	+0.17578125	-54.53613281	+1664	+8.24853516	-6.09082031	-0.68994141	+4.35058594	-6.32812500	+15.42480469	+1308	+6.59179688	-10.05468750	-0.89648438	+38.27636719	+7.99804688	-45.26367188	+1272
+1457971001.42520000	+8.45068359	-6.83349609	-1.01074219	+56.71142578	+0.17578125	-54.51416016	+1664	+8.24414063	-6.09082031	-0.68994141	+4.35058594	-6.32812500	+15.42480469	+1308	+6.59179688	-10.05468750	-0.89648438	+38.27636719	+7.99804688	-45.24169922	+1272
+1457971001.42930010	+8.45068359	-6.83349609	-1.01074219	+56.71142578	+0.17578125	-54.51416016	+1664	+8.24414063	-6.09082031	-0.68994141	+4.35058594	-6.32812500	+15.42480469	+1308	+6.59179688	-10.05468750	-0.89648438	+38.27636719	+7.99804688	-45.24169922	+1272
+1457971001.43350010	+8.45068359	-6.83349609	-1.01074219	+56.71142578	+0.17578125	-54.51416016	+1664	+8.24414063	-6.09082031	-0.68994141	+4.35058594	-6.32812500	+15.42480469	+1308	+6.59179688	-10.05468750	-0.89648438	+38.29833984	+7.99804688	-45.24169922	+1272
+1457971001.43770000	+8.45068359	-6.83349609	-1.01074219	+56.73339844	+0.19775391	-54.49218750	+1664	+8.24414063	-6.09082031	-0.68994141	+4.35058594	-6.32812500	+15.42480469	+1308	+6.59179688	-10.05468750	-0.89648438	+38.29833984	+7.99804688	-45.24169922	+1268
+1457971001.44180010	+8.45068359	-6.83349609	-1.01074219	+56.75537109	+0.19775391	-54.47021484	+1664	+8.24414063	-6.09082031	-0.68554688	+4.37255859	-6.32812500	+15.44677734	+1308	+6.59179688	-10.05468750	-0.89648438	+38.29833984	+7.99804688	-45.24169922	+1268
+1457971001.44600010	+8.44628906	-6.82910156	-1.01074219	+56.75537109	+0.19775391	-54.47021484	+1664	+8.24414063	-6.09082031	-0.68554688	+4.37255859	-6.32812500	+15.44677734	+1308	+6.59179688	-10.05029297	-0.89648438	+38.29833984	+7.99804688	-45.24169922	+1268
+1457971001.45020010	+8.44628906	-6.82910156	-1.01074219	+56.79931641	+0.19775391	-54.42626953	+1664	+8.24414063	-6.09082031	-0.68554688	+4.37255859	-6.32812500	+15.44677734	+1308	+6.59179688	-10.05029297	-0.89648438	+38.32031250	+7.99804688	-45.24169922	+1268
+1457971001.45849990	+8.44189453	-6.82470703	-1.01074219	+56.86523438	+0.19775391	-54.40429688	+1664	+8.23974609	-6.08642578	-0.68554688	+4.39453125	-6.30615234	+15.44677734	+1308	+6.59179688	-10.05029297	-0.89208984	+38.36425781	+8.02001953	-45.24169922	+1268
+1457971001.46269990	+8.44189453	-6.82031250	-1.01074219	+56.90917969	+0.19775391	-54.38232422	+1664	+8.23974609	-6.08642578	-0.68554688	+4.41650391	-6.30615234	+15.44677734	+1308	+6.59179688	-10.04589844	-0.89208984	+38.38623047	+8.02001953	-45.24169922	+1268
+1457971001.46680000	+8.44189453	-6.82031250	-1.01074219	+56.95312500	+0.17578125	-54.38232422	+1664	+8.23535156	-6.08642578	-0.68554688	+4.46044922	-6.32812500	+15.46875000	+1308	+6.59619141	-10.04589844	-0.89208984	+38.40820313	+8.02001953	-45.24169922	+1268
+1457971001.47100000	+8.43750000	-6.81591797	-1.01074219	+57.01904297	+0.17578125	-54.36035156	+1660	+8.23535156	-6.08203125	-0.68554688	+4.48242188	-6.32812500	+15.46875000	+1304	+6.59619141	-10.04589844	-0.89208984	+38.43017578	+8.02001953	-45.24169922	+1272
+1457971001.47510000	+8.43750000	-6.81152344	-1.01074219	+57.06298828	+0.17578125	-54.36035156	+1660	+8.23095703	-6.08203125	-0.68554688	+4.52636719	-6.32812500	+15.46875000	+1304	+6.59619141	-10.04150391	-0.88769531	+38.47412109	+8.02001953	-45.24169922	+1272
+1457971001.47930000	+8.43750000	-6.81152344	-1.01074219	+57.10693359	+0.15380859	-54.38232422	+1660	+8.22656250	-6.07763672	-0.68554688	+4.59228516	-6.35009766	+15.46875000	+1304	+6.60058594	-10.04150391	-0.88769531	+38.51806641	+8.02001953	-45.24169922	+1272
+1457971001.48350000	+8.43310547	-6.80712891	-1.01074219	+57.15087891	+0.15380859	-54.38232422	+1660	+8.22216797	-6.07324219	-0.68115234	+4.63623047	-6.37207031	+15.46875000	+1304	+6.60058594	-10.04150391	-0.88769531	+38.54003906	+7.99804688	-45.24169922	+1272
+1457971001.48760010	+8.43310547	-6.80712891	-1.01074219	+57.19482422	+0.13183594	-54.40429688	+1660	+8.22216797	-6.07324219	-0.68115234	+4.68017578	-6.39404297	+15.46875000	+1300	+6.60058594	-10.03710938	-0.88769531	+38.58398438	+7.99804688	-45.24169922	+1272
+1457971001.49180010	+8.43310547	-6.80273438	-1.01074219	+57.23876953	+0.13183594	-54.42626953	+1656	+8.21777344	-6.06884766	-0.68115234	+4.74609375	-6.41601563	+15.44677734	+1300	+6.60058594	-10.03710938	-0.88769531	+38.60595703	+7.99804688	-45.24169922	+1272
+1457971001.49600010	+8.43310547	-6.80273438	-1.00634766	+57.26074219	+0.13183594	-54.47021484	+1656	+8.21777344	-6.06884766	-0.68115234	+4.79003906	-6.43798828	+15.44677734	+1300	+6.60058594	-10.03710938	-0.88769531	+38.64990234	+7.97607422	-45.24169922	+1276
+1457971001.50009990	+8.43310547	-6.79833984	-1.00634766	+57.30468750	+0.10986328	-54.49218750	+1656	+8.21337891	-6.06445313	-0.68115234	+4.83398438	-6.48193359	+15.42480469	+1296	+6.60058594	-10.03710938	-0.88769531	+38.67187500	+7.97607422	-45.24169922	+1276
+1457971001.50430010	+8.42871094	-6.79833984	-1.00634766	+57.32666016	+0.10986328	-54.53613281	+1656	+8.21337891	-6.06445313	-0.68115234	+4.85595703	-6.52587891	+15.40283203	+1296	+6.60058594	-10.03710938	-0.88769531	+38.67187500	+7.95410156	-45.24169922	+1276
+1457971001.50850010	+8.42871094	-6.79833984	-1.00634766	+57.34863281	+0.10986328	-54.55810547	+1652	+8.21337891	-6.06445313	-0.68115234	+4.89990234	-6.54785156	+15.38085938	+1296	+6.60058594	-10.03710938	-0.88769531	+38.69384766	+7.93212891	-45.21972656	+1276
+1457971001.51259990	+8.42871094	-6.79394531	-1.00634766	+57.37060547	+0.08789063	-54.60205078	+1652	+8.21337891	-6.06005859	-0.68115234	+4.92187500	-6.59179688	+15.35888672	+1292	+6.59619141	-10.03710938	-0.89208984	+38.69384766	+7.91015625	-45.21972656	+1276
+1457971001.51679990	+8.42871094	-6.79394531	-1.00195313	+57.39257813	+0.08789063	-54.62402344	+1652	+8.21337891	-6.06005859	-0.68115234	+4.96582031	-6.61376953	+15.33691406	+1292	+6.59619141	-10.03710938	-0.89208984	+38.69384766	+7.91015625	-45.21972656	+1276
+1457971001.52099990	+8.42871094	-6.79394531	-1.00195313	+57.41455078	+0.08789063	-54.66796875	+1648	+8.21337891	-6.06005859	-0.68115234	+4.98779297	-6.65771484	+15.31494141	+1292	+6.59619141	-10.03710938	-0.89648438	+38.69384766	+7.88818359	-45.19775391	+1276
+1457971001.52510000	+8.42871094	-6.79394531	-1.00195313	+57.41455078	+0.06591797	-54.71191406	+1648	+8.21337891	-6.06005859	-0.68115234	+5.00976563	-6.67968750	+15.29296875	+1288	+6.59179688	-10.03710938	-0.89648438	+38.69384766	+7.86621094	-45.19775391	+1276
+1457971001.52930000	+8.42871094	-6.79394531	-1.00195313	+57.43652344	+0.06591797	-54.73388672	+1644	+8.21337891	-6.06005859	-0.67675781	+5.03173828	-6.72363281	+15.27099609	+1288	+6.59179688	-10.03710938	-0.89648438	+38.67187500	+7.84423828	-45.19775391	+1276
+1457971001.53350000	+8.42871094	-6.79394531	-0.99755859	+57.43652344	+0.06591797	-54.77783203	+1644	+8.21337891	-6.06005859	-0.67675781	+5.03173828	-6.76757813	+15.24902344	+1288	+6.59179688	-10.03710938	-0.89648438	+38.67187500	+7.82226563	-45.19775391	+1276
+1457971001.54180000	+8.43310547	-6.79394531	-0.99755859	+57.45849609	+0.04394531	-54.84375000	+1644	+8.21337891	-6.06005859	-0.67675781	+5.07568359	-6.81152344	+15.22705078	+1284	+6.59179688	-10.03710938	-0.90087891	+38.67187500	+7.80029297	-45.19775391	+1276
+1457971001.54590010	+8.43310547	-6.79394531	-0.99755859	+57.48046875	+0.04394531	-54.88769531	+1640	+8.21337891	-6.06005859	-0.67675781	+5.07568359	-6.85546875	+15.20507813	+1284	+6.59179688	-10.03710938	-0.90087891	+38.67187500	+7.80029297	-45.19775391	+1276
+1457971001.55010010	+8.43310547	-6.79394531	-0.99755859	+57.48046875	+0.02197266	-54.90966797	+1640	+8.21337891	-6.06005859	-0.67675781	+5.09765625	-6.87744141	+15.18310547	+1284	+6.59179688	-10.04150391	-0.90087891	+38.67187500	+7.77832031	-45.21972656	+1276
+1457971001.55430010	+8.43310547	-6.79394531	-0.99755859	+57.50244141	+0.02197266	-54.95361328	+1640	+8.21777344	-6.06005859	-0.67675781	+5.09765625	-6.92138672	+15.18310547	+1284	+6.59179688	-10.04150391	-0.90087891	+38.67187500	+7.75634766	-45.21972656	+1276
+1457971001.55839990	+8.43750000	-6.79394531	-0.99316406	+57.50244141	+0.00000000	-54.99755859	+1640	+8.21777344	-6.06005859	-0.67675781	+5.11962891	-6.94335938	+15.16113281	+1284	+6.59619141	-10.04150391	-0.89648438	+38.67187500	+7.75634766	-45.21972656	+1276
+1457971001.56259990	+8.43750000	-6.79394531	-0.99316406	+57.52441406	+0.00000000	-55.04150391	+1640	+8.21777344	-6.06005859	-0.67675781	+5.11962891	-6.98730469	+15.13916016	+1284	+6.59619141	-10.04150391	-0.89648438	+38.67187500	+7.73437500	-45.24169922	+1276
+1457971001.56680010	+8.43750000	-6.79394531	-0.99316406	+57.54638672	+0.00000000	-55.10742188	+1640	+8.21777344	-6.06005859	-0.67675781	+5.14160156	-7.03125000	+15.11718750	+1284	+6.59619141	-10.04150391	-0.89648438	+38.69384766	+7.73437500	-45.26367188	+1276
+1457971001.57090000	+8.44189453	-6.79833984	-0.99316406	+57.56835938	-0.02197266	-55.15136719	+1640	+8.21777344	-6.06445313	-0.68115234	+5.16357422	-7.05322266	+15.09521484	+1280	+6.60058594	-10.04150391	-0.89648438	+38.69384766	+7.71240234	-45.26367188	+1276
+1457971001.57509990	+8.44628906	-6.79833984	-0.99316406	+57.59033203	-0.02197266	-55.23925781	+1640	+8.22216797	-6.06445313	-0.68115234	+5.18554688	-7.11914063	+15.05126953	+1280	+6.60498047	-10.04150391	-0.89208984	+38.69384766	+7.69042969	-45.30761719	+1276
+1457971001.57929990	+8.44628906	-6.80273438	-0.99316406	+57.61230469	-0.02197266	-55.32714844	+1640	+8.22216797	-6.06445313	-0.68115234	+5.20751953	-7.16308594	+15.02929688	+1280	+6.60937500	-10.04150391	-0.88769531	+38.71582031	+7.69042969	-45.35156250	+1280
+1457971001.58340000	+8.45068359	-6.80273438	-0.99755859	+57.63427734	-0.02197266	-55.39306641	+1640	+8.22216797	-6.06445313	-0.68115234	+5.22949219	-7.20703125	+14.98535156	+1280	+6.61376953	-10.04150391	-0.88769531	+38.73779297	+7.66845703	-45.39550781	+1280
+1457971001.58760000	+8.45507813	-6.80712891	-0.99755859	+57.67822266	+0.00000000	-55.48095703	+1644	+8.22656250	-6.06884766	-0.68554688	+5.27343750	-7.29492188	+14.89746094	+1280	+6.62255859	-10.04589844	-0.87890625	+38.75976563	+7.64648438	-45.46142578	+1284
+1457971001.59180000	+8.45507813	-6.81152344	-1.00195313	+57.70019531	+0.02197266	-55.56884766	+1648	+8.22656250	-6.07324219	-0.68994141	+5.31738281	-7.36083984	+14.80957031	+1280	+6.63134766	-10.04589844	-0.87451172	+38.78173828	+7.62451172	-45.52734375	+1288
+1457971001.60010000	+8.45947266	-6.82470703	-1.01074219	+57.76611328	+0.15380859	-55.72265625	+1656	+8.23095703	-6.07763672	-0.69873047	+5.40527344	-7.49267578	+14.52392578	+1284	+6.64892578	-10.05468750	-0.86572266	+38.80371094	+7.64648438	-45.70312500	+1292
+1457971001.60430000	+8.45947266	-6.82910156	-1.01953125	+57.78808594	+0.24169922	-55.76660156	+1656	+8.23095703	-6.08642578	-0.70751953	+5.44921875	-7.55859375	+14.32617188	+1284	+6.65771484	-10.05908203	-0.86132813	+38.80371094	+7.66845703	-45.76904297	+1296
+1457971001.60840010	+8.45947266	-6.83789063	-1.02832031	+57.81005859	+0.32958984	-55.78857422	+1660	+8.23095703	-6.09082031	-0.72070313	+5.49316406	-7.55859375	+14.17236328	+1288	+6.65771484	-10.06787109	-0.86132813	+38.78173828	+7.71240234	-45.83496094	+1296
+1457971001.61260010	+8.45947266	-6.84667969	-1.04150391	+57.81005859	+0.48339844	-55.83251953	+1664	+8.23095703	-6.09960938	-0.73388672	+5.53710938	-7.55859375	+13.86474609	+1292	+6.66210938	-10.07666016	-0.86132813	+38.73779297	+7.77832031	-45.87890625	+1296
+1457971001.61680010	+8.45947266	-6.85107422	-1.05029297	+57.83203125	+0.61523438	-55.85449219	+1668	+8.22656250	-6.10400391	-0.74707031	+5.58105469	-7.58056641	+13.60107422	+1296	+6.66210938	-10.08544922	-0.86572266	+38.69384766	+7.86621094	-45.90087891	+1296
+1457971001.62089990	+8.45947266	-6.85986328	-1.06347656	+57.85400391	+0.79101563	-55.85449219	+1672	+8.22656250	-6.11279297	-0.76025391	+5.62500000	-7.51464844	+13.35937500	+1300	+6.66210938	-10.09423828	-0.87011719	+38.62792969	+7.95410156	-45.92285156	+1300
+1457971001.62509990	+8.45507813	-6.87304688	-1.08105469	+57.87597656	+1.01074219	-55.87646484	+1676	+8.22656250	-6.12158203	-0.78222656	+5.66894531	-7.47070313	+13.00781250	+1304	+6.65771484	-10.10302734	-0.87451172	+38.56201172	+8.08593750	-45.94482422	+1300
+1457971001.62920000	+8.45507813	-6.88183594	-1.09423828	+57.89794922	+1.20849609	-55.87646484	+1676	+8.22216797	-6.13037109	-0.79980469	+5.69091797	-7.40478516	+12.67822266	+1308	+6.65332031	-10.11621094	-0.87890625	+38.49609375	+8.23974609	-45.94482422	+1304
+1457971001.63340000	+8.45507813	-6.89062500	-1.11181641	+57.91992188	+1.45019531	-55.81054688	+1680	+8.22216797	-6.13916016	-0.82177734	+5.73486328	-7.29492188	+12.41455078	+1312	+6.64453125	-10.12500000	-0.88769531	+38.40820313	+8.39355469	-45.94482422	+1304
+1457971001.63759990	+8.45068359	-6.90820313	-1.13818359	+57.91992188	+1.73583984	-55.76660156	+1680	+8.21777344	-6.15234375	-0.84814453	+5.77880859	-7.16308594	+12.01904297	+1316	+6.64013672	-10.14257813	-0.89648438	+38.32031250	+8.61328125	-45.92285156	+1304
+1457971001.64170000	+8.45068359	-6.92138672	-1.15576172	+57.94189453	+1.97753906	-55.72265625	+1680	+8.21777344	-6.16113281	-0.87011719	+5.82275391	-7.05322266	+11.68945313	+1324	+6.63134766	-10.15576172	-0.90527344	+38.23242188	+8.83300781	-45.92285156	+1304
+1457971001.64590000	+8.45068359	-6.93457031	-1.18652344	+57.98583984	+2.26318359	-55.61279297	+1684	+8.21337891	-6.17431641	-0.90087891	+5.86669922	-6.87744141	+11.38183594	+1328	+6.62695313	-10.16894531	-0.91845703	+38.16650391	+9.07470703	-45.90087891	+1304
+1457971001.65420010	+8.44189453	-6.96533203	-1.23925781	+57.98583984	+2.85644531	-55.43701172	+1684	+8.20458984	-6.19628906	-0.95800781	+5.99853516	-6.56982422	+10.70068359	+1340	+6.61816406	-10.19970703	-0.94482422	+37.99072266	+9.68994141	-45.85693359	+1300
+1457971001.65840010	+8.44189453	-6.98291016	-1.27001953	+58.02978516	+3.16406250	-55.28320313	+1684	+8.20458984	-6.20947266	-0.99316406	+6.08642578	-6.37207031	+10.39306641	+1348	+6.61816406	-10.21289063	-0.95800781	+37.94677734	+9.97558594	-45.83496094	+1300
+1457971001.66669990	+8.43310547	-7.02685547	-1.34033203	+57.98583984	+3.86718750	-55.06347656	+1684	+8.19140625	-6.23144531	-1.06347656	+6.35009766	-5.97656250	+9.71191406	+1360	+6.61376953	-10.25244141	-0.98876953	+37.81494141	+10.74462891	-45.81298828	+1292
+1457971001.67090010	+8.43750000	-7.04443359	-1.38427734	+58.00781250	+4.21875000	-54.86572266	+1684	+8.18701172	-6.24462891	-1.10742188	+6.48193359	-5.71289063	+9.40429688	+1364	+6.61816406	-10.26562500	-1.00634766	+37.77099609	+11.09619141	-45.79101563	+1288
+1457971001.67510010	+8.42871094	-7.07519531	-1.42822266	+57.89794922	+4.61425781	-54.68994141	+1684	+8.17822266	-6.25341797	-1.15136719	+6.67968750	-5.47119141	+9.07470703	+1372	+6.61816406	-10.28759766	-1.03271484	+37.70507813	+11.53564453	-45.74707031	+1284
+1457971001.67919990	+8.42871094	-7.10156250	-1.46777344	+57.87597656	+4.98779297	-54.55810547	+1684	+8.17382813	-6.26660156	-1.19091797	+6.89941406	-5.27343750	+8.72314453	+1376	+6.62255859	-10.30517578	-1.05029297	+37.63916016	+11.90917969	-45.76904297	+1280
+1457971001.68339990	+8.43310547	-7.12353516	-1.52490234	+57.87597656	+5.36132813	-54.36035156	+1684	+8.16943359	-6.27978516	-1.24804688	+7.14111328	-4.96582031	+8.43750000	+1380	+6.63134766	-10.31835938	-1.08105469	+37.61718750	+12.26074219	-45.72509766	+1272
+1457971001.68759990	+8.42431641	-7.16308594	-1.57324219	+57.70019531	+5.82275391	-54.20654297	+1688	+8.15625000	-6.28857422	-1.29638672	+7.42675781	-4.70214844	+8.06396484	+1384	+6.63574219	-10.34033203	-1.10742188	+37.52929688	+12.65625000	-45.70312500	+1268
+1457971001.69170000	+8.42431641	-7.18945313	-1.62597656	+57.59033203	+6.26220703	-54.11865234	+1688	+8.14746094	-6.30175781	-1.34912109	+7.73437500	-4.50439453	+7.69042969	+1384	+6.64013672	-10.35791016	-1.12939453	+37.41943359	+13.02978516	-45.76904297	+1264
+1457971001.69590000	+8.43310547	-7.21582031	-1.68750000	+57.54638672	+6.67968750	-53.92089844	+1688	+8.14306641	-6.31494141	-1.41064453	+8.08593750	-4.17480469	+7.40478516	+1388	+6.64453125	-10.37548828	-1.16894531	+37.35351563	+13.40332031	-45.72509766	+1256
+1457971001.70420000	+8.42871094	-7.29492188	-1.81054688	+57.12890625	+7.73437500	-53.72314453	+1692	+8.12109375	-6.34130859	-1.52929688	+8.87695313	-3.69140625	+6.56982422	+1388	+6.65332031	-10.41943359	-1.23486328	+37.04589844	+14.21630859	-45.83496094	+1244
+1457971001.70840000	+8.43310547	-7.33007813	-1.88525391	+56.99707031	+8.23974609	-53.54736328	+1692	+8.11669922	-6.35009766	-1.60839844	+9.36035156	-3.33984375	+6.26220703	+1388	+6.66210938	-10.44140625	-1.28759766	+36.91406250	+14.58984375	-45.79101563	+1244
+1457971001.71250010	+8.43310547	-7.37841797	-1.95996094	+56.68945313	+8.83300781	-53.48144531	+1696	+8.10351563	-6.36767578	-1.67871094	+9.79980469	-3.01025391	+5.77880859	+1388	+6.66210938	-10.46777344	-1.33593750	+36.71630859	+14.98535156	-45.79101563	+1240
+1457971001.71670010	+8.43310547	-7.41357422	-2.03027344	+56.46972656	+9.42626953	-53.43750000	+1696	+8.09033203	-6.37646484	-1.74902344	+10.34912109	-2.79052734	+5.31738281	+1384	+6.66650391	-10.48535156	-1.37988281	+36.49658203	+15.38085938	-45.90087891	+1236
+1457971001.72090010	+8.44189453	-7.44873047	-2.11376953	+56.29394531	+9.99755859	-53.34960938	+1696	+8.09033203	-6.38525391	-1.83691406	+10.96435547	-2.43896484	+4.92187500	+1384	+6.67089844	-10.51171875	-1.44580078	+36.29882813	+15.75439453	-45.90087891	+1236
+1457971001.72499990	+8.44189453	-7.49707031	-2.19726563	+55.96435547	+10.67871094	-53.32763672	+1700	+8.07275391	-6.40283203	-1.91601563	+11.49169922	-2.10937500	+4.37255859	+1384	+6.67089844	-10.53808594	-1.50732422	+36.03515625	+16.17187500	-45.94482422	+1236
+1457971001.72919990	+8.44189453	-7.53222656	-2.28076172	+55.72265625	+11.33789063	-53.32763672	+1704	+8.06396484	-6.40722656	-1.99951172	+12.12890625	-1.82373047	+3.84521484	+1380	+6.66650391	-10.56445313	-1.56445313	+35.72753906	+16.58935547	-46.07666016	+1236
+1457971001.73340010	+8.45068359	-7.57177734	-2.36865234	+55.48095703	+11.99707031	-53.30566406	+1708	+8.05957031	-6.41601563	-2.09619141	+12.87597656	-1.47216797	+3.36181641	+1372	+6.66650391	-10.58642578	-1.63476563	+35.46386719	+16.98486328	-46.12060547	+1240
+1457971001.73750000	+8.45068359	-7.61572266	-2.46093750	+55.17333984	+12.70019531	-53.30566406	+1712	+8.04199219	-6.43798828	-2.18847656	+13.44726563	-1.07666016	+2.79052734	+1372	+6.66650391	-10.61718750	-1.70507813	+35.15625000	+17.40234375	-46.18652344	+1244
+1457971001.74169990	+8.45947266	-7.65527344	-2.55322266	+54.90966797	+13.42529297	-53.30566406	+1716	+8.03320313	-6.43798828	-2.28515625	+14.21630859	-0.74707031	+2.24121094	+1368	+6.66210938	-10.63916016	-1.77539063	+34.82666016	+17.84179688	-46.34033203	+1244
+1457971001.75000000	+8.46826172	-7.73437500	-2.75097656	+54.38232422	+14.83154297	-53.37158203	+1724	+8.01562500	-6.45996094	-2.49169922	+15.71044922	+0.04394531	+1.12060547	+1356	+6.65771484	-10.69189453	-1.94238281	+34.16748047	+18.65478516	-46.49414063	+1256
+1457971001.75420000	+8.47265625	-7.76513672	-2.85644531	+54.16259766	+15.55664063	-53.39355469	+1732	+8.00683594	-6.45996094	-2.60156250	+16.52343750	+0.43945313	+0.57128906	+1352	+6.65771484	-10.70947266	-2.02148438	+33.83789063	+19.07226563	-46.64794922	+1260
+1457971001.75840000	+8.48144531	-7.80029297	-2.95312500	+53.92089844	+16.25976563	-53.50341797	+1736	+8.01123047	-6.45996094	-2.70703125	+17.44628906	+0.79101563	-0.02197266	+1344	+6.65771484	-10.73144531	-2.10937500	+33.50830078	+19.46777344	-46.80175781	+1268
+1457971001.76250000	+8.49023438	-7.83544922	-3.06298828	+53.65722656	+16.96289063	-53.54736328	+1744	+7.99804688	-6.47753906	-2.81689453	+18.12744141	+1.23046875	-0.61523438	+1340	+6.65771484	-10.75341797	-2.19287109	+33.15673828	+19.88525391	-46.97753906	+1272
+1457971001.76670000	+8.49462891	-7.86621094	-3.17285156	+53.45947266	+17.66601563	-53.54736328	+1748	+7.98925781	-6.46875000	-2.93994141	+18.98437500	+1.69189453	-1.09863281	+1336	+6.66210938	-10.76660156	-2.28076172	+32.82714844	+20.28076172	-47.17529297	+1276
+1457971001.77090000	+8.50781250	-7.89697266	-3.27392578	+53.21777344	+18.36914063	-53.70117188	+1752	+7.99365234	-6.46435547	-3.04541016	+19.92919922	+2.04345703	-1.71386719	+1332	+6.66210938	-10.78417969	-2.36425781	+32.47558594	+20.67626953	-47.37304688	+1284
+1457971001.77500010	+8.51660156	-7.92773438	-3.38818359	+52.99804688	+19.02832031	-53.74511719	+1760	+7.98486328	-6.47753906	-3.16845703	+20.63232422	+2.50488281	-2.21923828	+1328	+6.67089844	-10.79736328	-2.45654297	+32.14599609	+21.07177734	-47.57080078	+1288
+1457971001.77920010	+8.52539063	-7.94970703	-3.50244141	+52.82226563	+19.68750000	-53.76708984	+1764	+7.98046875	-6.46435547	-3.30029297	+21.51123047	+2.98828125	-2.61474609	+1332	+6.67968750	-10.80615234	-2.54443359	+31.86035156	+21.44531250	-47.79052734	+1292
+1457971001.78329990	+8.53857422	-7.97607422	-3.60791016	+52.58056641	+20.34667969	-53.92089844	+1768	+7.98486328	-6.45556641	-3.40576172	+22.41210938	+3.29589844	-3.18603516	+1328	+6.69287109	-10.81494141	-2.63232422	+31.53076172	+21.77490234	-48.07617188	+1300
+1457971001.79169990	+8.56494141	-8.01562500	-3.84082031	+52.22900391	+21.55517578	-54.00878906	+1776	+7.98046875	-6.44238281	-3.66503906	+23.92822266	+4.24072266	-3.95507813	+1332	+6.72363281	-10.81933594	-2.80810547	+30.91552734	+22.43408203	-48.60351563	+1312
+1457971001.79580000	+8.58251953	-8.03759766	-3.94189453	+51.96533203	+22.14843750	-54.22851563	+1776	+7.98486328	-6.43359375	-3.77490234	+24.76318359	+4.54833984	-4.48242188	+1328	+6.74121094	-10.81933594	-2.88720703	+30.58593750	+22.74169922	-48.97705078	+1320
+1457971001.80000000	+8.60449219	-8.05517578	-4.05615234	+51.74560547	+22.67578125	-54.36035156	+1772	+7.98925781	-6.43359375	-3.89794922	+25.42236328	+4.94384766	-4.83398438	+1328	+6.76757813	-10.81933594	-2.97070313	+30.30029297	+22.98339844	-49.32861328	+1328
+1457971001.80419990	+8.62207031	-8.06835938	-4.17041016	+51.56982422	+23.24707031	-54.42626953	+1776	+7.99365234	-6.41162109	-4.03417969	+26.21337891	+5.40527344	-5.05371094	+1332	+6.79394531	-10.81494141	-3.05419922	+30.01464844	+23.24707031	-49.65820313	+1336
+1457971001.80830000	+8.64404297	-8.08154297	-4.27587891	+51.30615234	+23.77441406	-54.66796875	+1772	+8.00244141	-6.39404297	-4.14404297	+26.96044922	+5.69091797	-5.49316406	+1332	+6.82470703	-10.80615234	-3.13330078	+29.70703125	+23.46679688	-50.03173828	+1340
+1457971001.81250000	+8.67041016	-8.09033203	-4.38574219	+51.06445313	+24.23583984	-54.79980469	+1772	+8.01123047	-6.38525391	-4.26708984	+27.55371094	+6.06445313	-5.77880859	+1332	+6.85546875	-10.79736328	-3.21679688	+29.42138672	+23.66455078	-50.38330078	+1348
+1457971001.81670000	+8.69238281	-8.09033203	-4.50000000	+50.88867188	+24.71923828	-54.93164063	+1772	+8.02001953	-6.35888672	-4.39892578	+28.23486328	+6.48193359	-5.95458984	+1340	+6.88623047	-10.77978516	-3.30029297	+29.15771484	+23.84033203	-50.73486328	+1356
+1457971001.82080010	+8.71875000	-8.09912109	-4.59667969	+50.55908203	+25.15869141	-55.21728516	+1772	+8.03759766	-6.34130859	-4.50439453	+28.85009766	+6.72363281	-6.35009766	+1340	+6.91699219	-10.76660156	-3.37939453	+28.82812500	+23.97216797	-51.15234375	+1360
+1457971001.82920000	+8.78027344	-8.09033203	-4.80761719	+50.07568359	+25.97167969	-55.61279297	+1772	+8.07275391	-6.29736328	-4.75048828	+29.99267578	+7.40478516	-6.76757813	+1344	+6.98730469	-10.72705078	-3.53759766	+28.25683594	+24.21386719	-51.94335938	+1372
+1457971001.83330010	+8.81103516	-8.09033203	-4.89550781	+49.70214844	+26.34521484	-55.96435547	+1768	+8.09033203	-6.26660156	-4.84716797	+30.49804688	+7.60253906	-7.14111328	+1348	+7.01806641	-10.70507813	-3.61669922	+27.90527344	+24.30175781	-52.33886719	+1376
+1457971001.83750010	+8.85058594	-8.07714844	-4.99218750	+49.39453125	+26.67480469	-56.25000000	+1768	+8.12109375	-6.24902344	-4.96142578	+30.93750000	+7.86621094	-7.36083984	+1352	+7.05761719	-10.67431641	-3.69580078	+27.61962891	+24.34570313	-52.71240234	+1380
+1457971001.84170010	+8.89013672	-8.06396484	-5.09326172	+49.13085938	+27.00439453	-56.46972656	+1772	+8.14306641	-6.20947266	-5.08007813	+31.46484375	+8.15185547	-7.53662109	+1356	+7.09277344	-10.64794922	-3.77929688	+27.33398438	+24.41162109	-53.04199219	+1388
+1457971001.84999990	+8.96923828	-8.02880859	-5.26464844	+48.40576172	+27.55371094	-57.10693359	+1772	+8.20898438	-6.14355469	-5.27343750	+32.18994141	+8.50341797	-8.10791016	+1368	+7.16308594	-10.57763672	-3.93750000	+26.67480469	+24.43359375	-53.72314453	+1400
+1457971001.85830000	+9.05273438	-7.98046875	-5.43164063	+47.68066406	+28.08105469	-57.72216797	+1780	+8.27929688	-6.06005859	-5.45800781	+32.89306641	+8.83300781	-8.65722656	+1384	+7.22460938	-10.50292969	-4.10009766	+25.99365234	+24.45556641	-54.31640625	+1416
+1457971001.86660000	+9.15380859	-7.91015625	-5.58544922	+47.04345703	+28.43261719	-58.31542969	+1796	+8.37158203	-5.96337891	-5.64257813	+33.48632813	+9.03076172	-9.14062500	+1408	+7.29492188	-10.41064453	-4.25830078	+25.37841797	+24.41162109	-54.82177734	+1440
+1457971001.87500000	+9.25488281	-7.83105469	-5.72167969	+46.31835938	+28.69628906	-58.93066406	+1812	+8.47705078	-5.86230469	-5.79199219	+33.81591797	+9.07470703	-9.71191406	+1436	+7.36523438	-10.30957031	-4.40771484	+24.69726563	+24.30175781	-55.28320313	+1464
+1457971001.87910010	+9.31201172	-7.78710938	-5.79199219	+45.98876953	+28.82812500	-59.17236328	+1824	+8.53417969	-5.80517578	-5.87109375	+34.01367188	+9.09667969	-9.95361328	+1452	+7.40478516	-10.25244141	-4.48681641	+24.41162109	+24.25781250	-55.41503906	+1480
+1457971001.88330010	+9.36035156	-7.73876953	-5.84912109	+45.59326172	+28.91601563	-59.47998047	+1832	+8.58691406	-5.74804688	-5.92822266	+34.03564453	+9.03076172	-10.28320313	+1468	+7.43994141	-10.19531250	-4.55273438	+24.06005859	+24.16992188	-55.63476563	+1492
+1457971001.88750000	+9.42187500	-7.68164063	-5.90625000	+45.30761719	+28.91601563	-59.72167969	+1844	+8.65283203	-5.68652344	-5.99414063	+34.12353516	+8.89892578	-10.52490234	+1488	+7.48388672	-10.13378906	-4.61865234	+23.75244141	+24.03808594	-55.81054688	+1508
+1457971001.89580010	+9.54052734	-7.57617188	-6.01611328	+44.64843750	+28.98193359	-60.22705078	+1872	+8.78466797	-5.56347656	-6.09960938	+34.10156250	+8.61328125	-11.09619141	+1520	+7.57177734	-10.00634766	-4.74609375	+23.18115234	+23.79638672	-56.11816406	+1544
+1457971001.90000010	+9.60644531	-7.51025391	-6.06445313	+44.38476563	+28.93798828	-60.44677734	+1884	+8.85937500	-5.49316406	-6.15234375	+34.05761719	+8.39355469	-11.31591797	+1540	+7.62451172	-9.93603516	-4.80322266	+22.91748047	+23.59863281	-56.27197266	+1564
+1457971001.90409990	+9.67236328	-7.44873047	-6.11718750	+44.09912109	+28.89404297	-60.64453125	+1900	+8.93408203	-5.42285156	-6.20068359	+33.99169922	+8.15185547	-11.53564453	+1556	+7.68164063	-9.86132813	-4.86035156	+22.69775391	+23.42285156	-56.35986328	+1584
+1457971001.91249990	+9.80419922	-7.31250000	-6.19189453	+43.48388672	+28.71826172	-61.06201172	+1924	+9.08789063	-5.28662109	-6.27099609	+33.64013672	+7.55859375	-12.04101563	+1588	+7.79589844	-9.71191406	-4.95263672	+22.17041016	+22.93945313	-56.64550781	+1616
+1457971001.91660000	+9.87451172	-7.24218750	-6.23583984	+43.24218750	+28.58642578	-61.19384766	+1932	+9.17138672	-5.21630859	-6.30615234	+33.44238281	+7.20703125	-12.23876953	+1600	+7.86181641	-9.62402344	-5.00097656	+21.99462891	+22.67578125	-56.71142578	+1636
+1457971001.92080000	+9.94482422	-7.17187500	-6.26220703	+42.91259766	+28.43261719	-61.43554688	+1944	+9.25048828	-5.14599609	-6.32812500	+33.15673828	+6.78955078	-12.48046875	+1608	+7.92773438	-9.54492188	-5.03613281	+21.75292969	+22.32421875	-56.86523438	+1648
+1457971001.92910000	+10.09863281	-7.01367188	-6.31494141	+42.38525391	+28.01513672	-61.78710938	+1960	+9.42626953	-4.99218750	-6.37207031	+32.60742188	+5.88867188	-12.81005859	+1628	+8.06835938	-9.36474609	-5.10205078	+21.37939453	+21.62109375	-57.04101563	+1680
+1457971001.93740010	+10.25244141	-6.85546875	-6.34570313	+41.77001953	+27.48779297	-62.16064453	+1968	+9.61083984	-4.83837891	-6.38525391	+31.92626953	+4.87792969	-13.13964844	+1652	+8.21777344	-9.18457031	-5.15039063	+20.93994141	+20.78613281	-57.26074219	+1700
+1457971001.94580010	+10.41503906	-6.68408203	-6.36328125	+41.17675781	+26.87255859	-62.44628906	+1972	+9.79980469	-4.68017578	-6.38525391	+31.17919922	+3.77929688	-13.35937500	+1668	+8.36718750	-8.99121094	-5.18994141	+20.58837891	+19.88525391	-57.37060547	+1720
+1457971001.94989990	+10.49853516	-6.59179688	-6.36328125	+40.84716797	+26.52099609	-62.60009766	+1976	+9.89648438	-4.59228516	-6.37646484	+30.80566406	+3.18603516	-13.42529297	+1680	+8.44189453	-8.89013672	-5.20751953	+20.36865234	+19.40185547	-57.39257813	+1724
+1457971001.95409990	+10.58642578	-6.49951172	-6.36328125	+40.58349609	+26.14746094	-62.70996094	+1980	+9.99755859	-4.50439453	-6.37207031	+30.41015625	+2.59277344	-13.46923828	+1688	+8.52099609	-8.78466797	-5.22509766	+20.23681641	+18.91845703	-57.37060547	+1732
+1457971001.95830010	+10.67431641	-6.40722656	-6.34570313	+40.23193359	+25.70800781	-62.88574219	+1988	+10.09863281	-4.41650391	-6.34570313	+30.01464844	+1.95556641	-13.55712891	+1700	+8.60009766	-8.68359375	-5.22949219	+20.03906250	+18.36914063	-57.39257813	+1740
+1457971001.96240000	+10.76220703	-6.31054688	-6.33251953	+39.92431641	+25.26855469	-63.01757813	+1996	+10.19970703	-4.32421875	-6.31933594	+29.64111328	+1.29638672	-13.57910156	+1712	+8.67480469	-8.58251953	-5.23828125	+19.81933594	+17.84179688	-57.39257813	+1744
+1457971001.97079990	+10.94238281	-6.11279297	-6.28857422	+39.30908203	+24.34570313	-63.23730469	+2012	+10.40625000	-4.13525391	-6.26220703	+28.91601563	+0.02197266	-13.60107422	+1740	+8.82421875	-8.36718750	-5.25146484	+19.42382813	+16.80908203	-57.28271484	+1752
+1457971001.97490000	+11.03027344	-6.01171875	-6.25781250	+38.97949219	+23.84033203	-63.32519531	+2020	+10.50732422	-4.03417969	-6.22265625	+28.56445313	-0.63720703	-13.57910156	+1756	+8.89453125	-8.26611328	-5.25585938	+19.18212891	+16.30371094	-57.19482422	+1760
+1457971001.97910000	+11.11816406	-5.90625000	-6.22705078	+38.69384766	+23.33496094	-63.36914063	+2032	+10.61279297	-3.93310547	-6.18750000	+28.21289063	-1.25244141	-13.53515625	+1768	+8.96484375	-8.15185547	-5.26464844	+19.02832031	+15.77636719	-57.04101563	+1768
+1457971001.98330000	+11.20605469	-5.80517578	-6.18750000	+38.38623047	+22.76367188	-63.45703125	+2048	+10.71826172	-3.82763672	-6.13476563	+27.90527344	-1.93359375	-13.51318359	+1788	+9.03955078	-8.04199219	-5.26025391	+18.83056641	+15.20507813	-56.93115234	+1772
+1457971001.98740010	+11.29394531	-5.69531250	-6.13916016	+38.07861328	+22.21435547	-63.54492188	+2064	+10.81933594	-3.71777344	-6.07763672	+27.59765625	-2.63671875	-13.46923828	+1808	+9.10546875	-7.93652344	-5.25585938	+18.56689453	+14.69970703	-56.79931641	+1780
+1457971001.99160000	+11.38183594	-5.58544922	-6.09960938	+37.79296875	+21.62109375	-63.56689453	+2080	+10.92041016	-3.61669922	-6.02490234	+27.24609375	-3.29589844	-13.40332031	+1832	+9.17578125	-7.81787109	-5.26025391	+18.41308594	+14.17236328	-56.60156250	+1788
+1457971001.99580000	+11.47412109	-5.47558594	-6.03808594	+37.50732422	+21.00585938	-63.67675781	+2104	+11.03027344	-3.50683594	-5.95898438	+26.96044922	-3.99902344	-13.38134766	+1856	+9.24609375	-7.70800781	-5.24707031	+18.19335938	+13.57910156	-56.49169922	+1800
+1457971001.99990010	+11.56201172	-5.36572266	-5.98095703	+37.22167969	+20.36865234	-63.72070313	+2128	+11.13134766	-3.39257813	-5.88867188	+26.67480469	-4.70214844	-13.31542969	+1880	+9.31640625	-7.60253906	-5.23828125	+17.95166016	+13.02978516	-56.33789063	+1808
+1457971002.00410010	+11.64990234	-5.25585938	-5.92822266	+36.97998047	+19.75341797	-63.72070313	+2152	+11.23242188	-3.28710938	-5.82275391	+26.34521484	-5.36132813	-13.22753906	+1908	+9.38671875	-7.48388672	-5.22949219	+17.79785156	+12.48046875	-56.14013672	+1820
+1457971002.01239990	+11.82128906	-5.03173828	-5.79638672	+36.45263672	+18.45703125	-63.80859375	+2212	+11.43457031	-3.05859375	-5.66894531	+25.79589844	-6.78955078	-13.07373047	+1968	+9.52734375	-7.25976563	-5.19433594	+17.38037109	+11.33789063	-55.78857422	+1852
+1457971002.01659990	+11.90917969	-4.91748047	-5.73046875	+36.21093750	+17.77587891	-63.78662109	+2240	+11.53125000	-2.95312500	-5.58984375	+25.44433594	-7.47070313	-12.94189453	+1996	+9.60205078	-7.13671875	-5.18115234	+17.24853516	+10.74462891	-55.52490234	+1868
+1457971002.02070000	+11.99707031	-4.80322266	-5.65136719	+35.96923828	+17.02880859	-63.83056641	+2272	+11.63671875	-2.84765625	-5.49755859	+25.09277344	-8.23974609	-12.85400391	+2028	+9.68115234	-7.02246094	-5.15039063	+17.09472656	+10.06347656	-55.34912109	+1888
+1457971002.02909990	+12.16406250	-4.57910156	-5.49755859	+35.46386719	+15.62255859	-63.76464844	+2336	+11.83007813	-2.63671875	-5.32177734	+24.32373047	-9.73388672	-12.52441406	+2084	+9.82617188	-6.78515625	-5.09326172	+16.74316406	+8.81103516	-54.93164063	+1928
+1457971002.03320000	+12.25634766	-4.46923828	-5.40966797	+35.24414063	+14.85351563	-63.78662109	+2372	+11.93554688	-2.53564453	-5.22070313	+23.90625000	-10.54687500	-12.34863281	+2116	+9.90966797	-6.66650391	-5.05371094	+16.61132813	+8.08593750	-54.75585938	+1952
+1457971002.03740000	+12.33544922	-4.35937500	-5.32617188	+34.98046875	+14.15039063	-63.74267578	+2400	+12.02783203	-2.43017578	-5.12402344	+23.48876953	-11.29394531	-12.10693359	+2144	+9.98437500	-6.55224609	-5.01416016	+16.41357422	+7.42675781	-54.53613281	+1972
+1457971002.04160000	+12.41894531	-4.24951172	-5.24707031	+34.71679688	+13.44726563	-63.63281250	+2432	+12.12011719	-2.33789063	-5.03173828	+22.93945313	-12.01904297	-11.79931641	+2168	+10.06347656	-6.42480469	-4.97900391	+16.30371094	+6.76757813	-54.22851563	+1992
+1457971002.04570010	+12.50244141	-4.13964844	-5.15478516	+34.47509766	+12.67822266	-63.58886719	+2460	+12.21679688	-2.24121094	-4.92626953	+22.43408203	-12.81005859	-11.49169922	+2192	+10.14257813	-6.30175781	-4.92626953	+16.19384766	+6.02050781	-53.98681641	+2016
+1457971002.05410000	+12.65625000	-3.92431641	-4.97900391	+33.92578125	+11.29394531	-63.30322266	+2512	+12.39257813	-2.05664063	-4.71972656	+21.22558594	-14.30419922	-10.70068359	+2232	+10.28759766	-6.05566406	-4.83837891	+15.88623047	+4.70214844	-53.37158203	+2052
+1457971002.05819990	+12.73535156	-3.81005859	-4.87792969	+33.70605469	+10.56884766	-63.19335938	+2536	+12.48486328	-1.96875000	-4.60986328	+20.61035156	-15.07324219	-10.26123047	+2248	+10.36669922	-5.92822266	-4.77685547	+15.77636719	+3.95507813	-53.10791016	+2072
+1457971002.06240010	+12.80566406	-3.70458984	-4.78564453	+33.39843750	+9.88769531	-63.03955078	+2556	+12.56835938	-1.87646484	-4.50000000	+19.97314453	-15.82031250	-9.75585938	+2268	+10.43701172	-5.80957031	-4.72412109	+15.60058594	+3.29589844	-52.80029297	+2088
+1457971002.06660010	+12.87597656	-3.60351563	-4.69775391	+33.11279297	+9.27246094	-62.86376953	+2576	+12.65185547	-1.79296875	-4.39453125	+19.24804688	-16.52343750	-9.22851563	+2280	+10.50732422	-5.68652344	-4.67578125	+15.46875000	+2.68066406	-52.42675781	+2100
+1457971002.07069990	+12.95068359	-3.49804688	-4.60107422	+32.89306641	+8.61328125	-62.70996094	+2596	+12.73535156	-1.70507813	-4.28466797	+18.58886719	-17.20458984	-8.67919922	+2292	+10.58203125	-5.56347656	-4.61425781	+15.35888672	+2.02148438	-52.09716797	+2116
+1457971002.07489990	+13.01220703	-3.39257813	-4.50439453	+32.58544922	+8.02001953	-62.53417969	+2612	+12.81005859	-1.61279297	-4.17480469	+17.92968750	-17.88574219	-8.08593750	+2308	+10.64355469	-5.44482422	-4.55712891	+15.18310547	+1.42822266	-51.76757813	+2128
+1457971002.07909990	+13.07812500	-3.29150391	-4.41210938	+32.29980469	+7.47070313	-62.31445313	+2628	+12.88037109	-1.53369141	-4.06494141	+17.18261719	-18.50097656	-7.47070313	+2324	+10.70947266	-5.32617188	-4.50878906	+15.05126953	+0.87890625	-51.35009766	+2140
+1457971002.08320000	+13.14404297	-3.19042969	-4.31542969	+32.05810547	+6.92138672	-62.13867188	+2644	+12.95507813	-1.45019531	-3.95947266	+16.52343750	-19.07226563	-6.85546875	+2336	+10.77539063	-5.20751953	-4.44726563	+14.96337891	+0.28564453	-50.99853516	+2152
+1457971002.08740000	+13.19677734	-3.08496094	-4.21875000	+31.81640625	+6.35009766	-61.96289063	+2660	+13.02099609	-1.35351563	-3.84521484	+15.93017578	-19.73144531	-6.21826172	+2360	+10.82812500	-5.09326172	-4.39013672	+14.80957031	-0.21972656	-50.64697266	+2160
+1457971002.09150000	+13.25390625	-2.98828125	-4.12207031	+31.53076172	+5.84472656	-61.80908203	+2672	+13.08251953	-1.27441406	-3.73095703	+15.27099609	-20.32470703	-5.62500000	+2376	+10.88525391	-4.97900391	-4.33740234	+14.67773438	-0.72509766	-50.27343750	+2168
+1457971002.09570000	+13.31103516	-2.88720703	-4.02539063	+31.31103516	+5.36132813	-61.65527344	+2688	+13.14404297	-1.19091797	-3.62109375	+14.69970703	-20.83007813	-5.05371094	+2392	+10.94677734	-4.86914063	-4.28027344	+14.58984375	-1.23046875	-49.96582031	+2180
+1457971002.09990000	+13.35937500	-2.78613281	-3.92871094	+31.09130859	+4.85595703	-61.54541016	+2704	+13.20556641	-1.09423828	-3.50683594	+14.21630859	-21.44531250	-4.46044922	+2416	+10.99511719	-4.75927734	-4.22314453	+14.47998047	-1.71386719	-49.63623047	+2184
+1457971002.10400010	+13.40771484	-2.69824219	-3.83203125	+30.82763672	+4.39453125	-61.41357422	+2720	+13.25830078	-1.01074219	-3.38818359	+13.68896484	-22.01660156	-3.93310547	+2436	+11.04785156	-4.65820313	-4.17041016	+14.34814453	-2.15332031	-49.30664063	+2192
+1457971002.10820010	+13.45605469	-2.60156250	-3.73535156	+30.60791016	+3.97705078	-61.30371094	+2736	+13.31103516	-0.92285156	-3.28271484	+13.24951172	-22.45605469	-3.44970703	+2452	+11.10058594	-4.55273438	-4.11328125	+14.28222656	-2.61474609	-48.97705078	+2204
+1457971002.11240010	+13.50000000	-2.50488281	-3.63867188	+30.43212891	+3.51562500	-61.23779297	+2756	+13.35937500	-0.82617188	-3.16406250	+12.91992188	-23.02734375	-2.94433594	+2476	+11.14453125	-4.45166016	-4.05615234	+14.17236328	-3.03222656	-48.69140625	+2212
+1457971002.11649990	+13.53955078	-2.42138672	-3.53759766	+30.19042969	+3.05419922	-61.14990234	+2776	+13.40771484	-0.74707031	-3.04541016	+12.50244141	-23.57666016	-2.48291016	+2496	+11.18847656	-4.35498047	-4.00341797	+14.06250000	-3.44970703	-48.38378906	+2220
+1457971002.12490010	+13.61865234	-2.23681641	-3.34863281	+29.81689453	+2.21923828	-61.01806641	+2820	+13.49121094	-0.57128906	-2.82128906	+11.93115234	-24.56542969	-1.64794922	+2540	+11.28076172	-4.16162109	-3.89355469	+13.93066406	-4.32861328	-47.83447266	+2236
+1457971002.12899990	+13.65380859	-2.15771484	-3.25634766	+29.59716797	+1.80175781	-60.95214844	+2840	+13.53076172	-0.49658203	-2.70703125	+11.62353516	-25.09277344	-1.25244141	+2564	+11.32031250	-4.07373047	-3.84082031	+13.84277344	-4.72412109	-47.57080078	+2244
+1457971002.13319990	+13.69335938	-2.07861328	-3.15966797	+29.39941406	+1.40625000	-60.93017578	+2860	+13.57031250	-0.41748047	-2.60156250	+11.35986328	-25.53222656	-0.90087891	+2588	+11.36865234	-3.98583984	-3.77929688	+13.77685547	-5.16357422	-47.32910156	+2256
+1457971002.13739990	+13.72851563	-1.99072266	-3.06738281	+29.24560547	+1.01074219	-60.86425781	+2884	+13.60986328	-0.32958984	-2.49169922	+11.16210938	-26.01562500	-0.50537109	+2612	+11.40820313	-3.89794922	-3.72656250	+13.73291016	-5.58105469	-47.08740234	+2264
+1457971002.14150000	+13.75927734	-1.92041016	-2.97949219	+29.00390625	+0.61523438	-60.79833984	+2908	+13.64062500	-0.26367188	-2.38183594	+10.87646484	-26.49902344	-0.13183594	+2636	+11.44775391	-3.81445313	-3.66943359	+13.64501953	-5.97656250	-46.80175781	+2272
+1457971002.14570000	+13.79443359	-1.84570313	-2.89160156	+28.80615234	+0.26367188	-60.73242188	+2928	+13.67578125	-0.18896484	-2.28515625	+10.63476563	-26.85058594	+0.24169922	+2656	+11.48730469	-3.72656250	-3.61669922	+13.60107422	-6.37207031	-46.56005859	+2284
+1457971002.14990000	+13.82080078	-1.77099609	-2.80810547	+28.63037109	-0.06591797	-60.64453125	+2948	+13.70654297	-0.11425781	-2.18847656	+10.43701172	-27.24609375	+0.61523438	+2680	+11.52246094	-3.64306641	-3.55957031	+13.55712891	-6.74560547	-46.29638672	+2292
+1457971002.15400000	+13.85156250	-1.70068359	-2.72460938	+28.38867188	-0.39550781	-60.53466797	+2968	+13.73291016	-0.05273438	-2.09179688	+10.15136719	-27.61962891	+1.01074219	+2700	+11.55761719	-3.55957031	-3.50683594	+13.49121094	-7.11914063	-46.03271484	+2300
+1457971002.15820000	+13.88232422	-1.63476563	-2.64990234	+28.19091797	-0.68115234	-60.44677734	+2988	+13.76806641	+0.00439453	-2.00830078	+9.84375000	-27.92724609	+1.40625000	+2716	+11.59716797	-3.48046875	-3.44970703	+13.44726563	-7.53662109	-45.79101563	+2308
+1457971002.16230010	+13.91308594	-1.56445313	-2.57080078	+27.99316406	-0.96679688	-60.33691406	+3004	+13.79443359	+0.07031250	-1.92041016	+9.58007813	-28.21289063	+1.82373047	+2732	+11.62792969	-3.39697266	-3.39257813	+13.40332031	-7.91015625	-45.50537109	+2312
+1457971002.16650010	+13.93945313	-1.50732422	-2.49609375	+27.75146484	-1.23046875	-60.20507813	+3016	+13.82080078	+0.12304688	-1.83691406	+9.25048828	-28.49853516	+2.24121094	+2748	+11.66308594	-3.32226563	-3.33984375	+13.31542969	-8.26171875	-45.24169922	+2320
+1457971002.17070010	+13.97021484	-1.45019531	-2.42578125	+27.50976563	-1.45019531	-60.09521484	+3028	+13.85156250	+0.17578125	-1.76660156	+8.94287109	-28.67431641	+2.63671875	+2756	+11.69824219	-3.24755859	-3.28271484	+13.24951172	-8.61328125	-45.00000000	+2324
+1457971002.17479990	+13.99218750	-1.38867188	-2.35986328	+27.29003906	-1.64794922	-59.94140625	+3040	+13.87792969	+0.23291016	-1.69628906	+8.67919922	-28.87207031	+3.05419922	+2772	+11.72460938	-3.17285156	-3.22998047	+13.20556641	-8.94287109	-44.71435547	+2328
+1457971002.17899990	+14.01855469	-1.33593750	-2.29394531	+27.02636719	-1.82373047	-59.78759766	+3048	+13.89990234	+0.27685547	-1.63037109	+8.32763672	-29.02587891	+3.47167969	+2780	+11.75537109	-3.09814453	-3.18164063	+13.13964844	-9.25048828	-44.45068359	+2332
+1457971002.18730000	+14.06689453	-1.23046875	-2.17968750	+26.52099609	-2.06542969	-59.45800781	+3060	+13.94824219	+0.36914063	-1.51171875	+7.66845703	-29.24560547	+4.28466797	+2796	+11.80810547	-2.95312500	-3.08056641	+13.00781250	-9.82177734	-43.90136719	+2336
+1457971002.19149990	+14.08886719	-1.18652344	-2.12255859	+26.23535156	-2.17529297	-59.30419922	+3060	+13.97021484	+0.40429688	-1.45019531	+7.31689453	-29.37744141	+4.68017578	+2808	+11.83007813	-2.89160156	-3.03222656	+12.89794922	-10.08544922	-43.63769531	+2336
+1457971002.19569990	+14.11083984	-1.14257813	-2.06982422	+25.97167969	-2.24121094	-59.17236328	+3060	+13.99658203	+0.43945313	-1.39746094	+6.96533203	-29.42138672	+5.05371094	+2812	+11.85644531	-2.82568359	-2.98388672	+12.78808594	-10.34912109	-43.39599609	+2336
+1457971002.19980000	+14.13281250	-1.09423828	-2.01708984	+25.72998047	-2.32910156	-59.01855469	+3064	+14.02294922	+0.48339844	-1.34472656	+6.65771484	-29.53125000	+5.44921875	+2824	+11.87841797	-2.76416016	-2.93994141	+12.72216797	-10.59082031	-43.13232422	+2336
+1457971002.20400000	+14.15478516	-1.05908203	-1.96435547	+25.42236328	-2.39501953	-58.88671875	+3060	+14.04492188	+0.51416016	-1.28759766	+6.30615234	-29.61914063	+5.80078125	+2828	+11.90039063	-2.71142578	-2.89599609	+12.56835938	-10.81054688	-42.91259766	+2332
+1457971002.20820000	+14.17675781	-1.02392578	-1.91601563	+25.11474609	-2.37304688	-58.73291016	+3056	+14.06689453	+0.54931641	-1.23925781	+5.99853516	-29.64111328	+6.10839844	+2836	+11.92236328	-2.65429688	-2.85644531	+12.45849609	-10.98632813	-42.67089844	+2328
+1457971002.21230010	+14.18994141	-0.97998047	-1.87207031	+24.87304688	-2.39501953	-58.57910156	+3056	+14.08447266	+0.58447266	-1.18652344	+5.69091797	-29.75097656	+6.41601563	+2844	+11.93554688	-2.60156250	-2.82128906	+12.34863281	-11.14013672	-42.45117188	+2324
+1457971002.21650000	+14.20751953	-0.94921875	-1.82812500	+24.58740234	-2.39501953	-58.44726563	+3052	+14.10644531	+0.61523438	-1.12939453	+5.36132813	-29.86083984	+6.74560547	+2852	+11.95312500	-2.55322266	-2.78173828	+12.19482422	-11.29394531	-42.23144531	+2320
+1457971002.22070000	+14.22509766	-0.91845703	-1.78857422	+24.27978516	-2.35107422	-58.29345703	+3052	+14.12402344	+0.64160156	-1.08105469	+5.03173828	-29.90478516	+7.05322266	+2860	+11.96630859	-2.50927734	-2.75097656	+12.06298828	-11.40380859	-42.01171875	+2316
+1457971002.22480010	+14.23828125	-0.88330078	-1.74462891	+24.06005859	-2.37304688	-58.16162109	+3052	+14.14160156	+0.67236328	-1.02392578	+4.70214844	-30.08056641	+7.36083984	+2868	+11.97949219	-2.46093750	-2.71582031	+11.90917969	-11.51367188	-41.79199219	+2308
+1457971002.22900010	+14.25146484	-0.85693359	-1.70068359	+23.77441406	-2.37304688	-58.07373047	+3052	+14.16357422	+0.69873047	-0.96240234	+4.35058594	-30.23437500	+7.64648438	+2880	+11.99707031	-2.42578125	-2.68505859	+11.73339844	-11.62353516	-41.61621094	+2300
+1457971002.23320010	+14.26464844	-0.83056641	-1.66113281	+23.48876953	-2.32910156	-57.94189453	+3048	+14.18115234	+0.72949219	-0.91406250	+4.02099609	-30.34423828	+7.93212891	+2892	+12.01025391	-2.39062500	-2.65429688	+11.55761719	-11.68945313	-41.44042969	+2292
+1457971002.23729990	+14.27783203	-0.79980469	-1.62158203	+23.26904297	-2.28515625	-57.81005859	+3048	+14.19873047	+0.75585938	-0.85693359	+3.66943359	-30.49804688	+8.23974609	+2904	+12.01904297	-2.35107422	-2.62792969	+11.40380859	-11.73339844	-41.26464844	+2284
+1457971002.24149990	+14.28662109	-0.77783203	-1.58642578	+22.98339844	-2.21923828	-57.70019531	+3048	+14.21191406	+0.78222656	-0.79980469	+3.29589844	-30.65185547	+8.54736328	+2916	+12.03222656	-2.32031250	-2.60156250	+11.22802734	-11.77734375	-41.08886719	+2276
+1457971002.24560000	+14.29541016	-0.76025391	-1.55566406	+22.71972656	-2.13134766	-57.56835938	+3052	+14.22509766	+0.80419922	-0.75146484	+2.92236328	-30.73974609	+8.85498047	+2924	+12.04101563	-2.28955078	-2.57958984	+11.05224609	-11.77734375	-40.91308594	+2268
+1457971002.24980000	+14.30419922	-0.72949219	-1.52490234	+22.50000000	-2.06542969	-57.43652344	+3056	+14.23828125	+0.83056641	-0.69873047	+2.52685547	-30.93750000	+9.16259766	+2936	+12.04980469	-2.25439453	-2.55761719	+10.89843750	-11.79931641	-40.73730469	+2256
+1457971002.25810000	+14.32177734	-0.69433594	-1.46337891	+21.99462891	-1.93359375	-57.15087891	+3060	+14.26904297	+0.86572266	-0.59765625	+1.60400391	-31.20117188	+9.90966797	+2964	+12.06738281	-2.19726563	-2.51367188	+10.52490234	-11.79931641	-40.38574219	+2240
+1457971002.26230000	+14.33056641	-0.66796875	-1.43261719	+21.79687500	-1.86767578	-57.01904297	+3068	+14.28222656	+0.88330078	-0.54931641	+1.09863281	-31.33300781	+10.30517578	+2976	+12.07177734	-2.16650391	-2.49169922	+10.37109375	-11.79931641	-40.20996094	+2232
+1457971002.26650000	+14.33935547	-0.65478516	-1.40185547	+21.53320313	-1.82373047	-56.88720703	+3072	+14.29541016	+0.89648438	-0.50097656	+0.54931641	-31.46484375	+10.70068359	+2988	+12.08056641	-2.14013672	-2.46972656	+10.19531250	-11.79931641	-40.03417969	+2220
+1457971002.27060010	+14.34814453	-0.63720703	-1.38427734	+21.29150391	-1.69189453	-56.73339844	+3076	+14.30859375	+0.90966797	-0.46582031	+0.00000000	-31.50878906	+11.14013672	+2996	+12.08935547	-2.11376953	-2.45214844	+10.01953125	-11.79931641	-39.85839844	+2212
+1457971002.27480010	+14.35693359	-0.61962891	-1.36230469	+21.07177734	-1.58203125	-56.57958984	+3084	+14.32177734	+0.92285156	-0.43066406	-0.54931641	-31.55273438	+11.55761719	+3004	+12.09814453	-2.08740234	-2.43457031	+9.86572266	-11.77734375	-39.68261719	+2204
+1457971002.27900000	+14.36132813	-0.60644531	-1.34033203	+20.83007813	-1.49414063	-56.40380859	+3088	+14.33496094	+0.92724609	-0.39990234	-1.18652344	-31.55273438	+12.01904297	+3008	+12.10253906	-2.06103516	-2.41699219	+9.68994141	-11.77734375	-39.48486328	+2196
+1457971002.28309990	+14.37011719	-0.59326172	-1.32714844	+20.56640625	-1.34033203	-56.18408203	+3092	+14.34814453	+0.93164063	-0.37792969	-1.82373047	-31.48681641	+12.50244141	+3016	+12.10693359	-2.03466797	-2.39941406	+9.51416016	-11.75537109	-39.28710938	+2188
+1457971002.28730010	+14.37890625	-0.58007813	-1.30957031	+20.34667969	-1.27441406	-56.00830078	+3096	+14.36132813	+0.93164063	-0.35156250	-2.52685547	-31.46484375	+12.98583984	+3020	+12.11132813	-2.00390625	-2.38183594	+9.36035156	-11.77734375	-39.08935547	+2180
+1457971002.29150010	+14.38330078	-0.56689453	-1.28759766	+20.08300781	-1.20849609	-55.81054688	+3100	+14.37011719	+0.93164063	-0.32958984	-3.25195313	-31.42089844	+13.49121094	+3028	+12.11572266	-1.98193359	-2.36425781	+9.20654297	-11.77734375	-38.89160156	+2172
+1457971002.29559990	+14.39648438	-0.55810547	-1.27880859	+19.81933594	-1.09863281	-55.61279297	+3100	+14.38769531	+0.92724609	-0.31201172	-3.99902344	-31.31103516	+13.99658203	+3032	+12.12011719	-1.95556641	-2.34228516	+9.03076172	-11.77734375	-38.67187500	+2164
+1457971002.29979990	+14.40527344	-0.54931641	-1.26123047	+19.57763672	-1.01074219	-55.41503906	+3104	+14.40087891	+0.92285156	-0.29882813	-4.76806641	-31.17919922	+14.52392578	+3040	+12.12451172	-1.92919922	-2.32470703	+8.85498047	-11.79931641	-38.47412109	+2156
+1457971002.30399990	+14.41845703	-0.54052734	-1.24804688	+19.31396484	-0.94482422	-55.19531250	+3100	+14.41406250	+0.91406250	-0.29003906	-5.53710938	-31.02539063	+15.02929688	+3044	+12.12890625	-1.90722656	-2.30712891	+8.67919922	-11.82128906	-38.25439453	+2152
+1457971002.30810000	+14.42724609	-0.53613281	-1.24365234	+19.02832031	-0.81298828	-54.97558594	+3100	+14.42724609	+0.90527344	-0.28125000	-6.32812500	-30.84960938	+15.53466797	+3048	+12.13330078	-1.88085938	-2.28955078	+8.50341797	-11.79931641	-38.05664063	+2144
+1457971002.31230000	+14.43603516	-0.53173828	-1.23046875	+18.76464844	-0.74707031	-54.75585938	+3096	+14.44042969	+0.89208984	-0.27246094	-7.16308594	-30.69580078	+16.01806641	+3052	+12.13769531	-1.85888672	-2.27636719	+8.32763672	-11.79931641	-37.83691406	+2136
+1457971002.31640010	+14.44042969	-0.52734375	-1.21728516	+18.47900391	-0.68115234	-54.53613281	+3096	+14.44921875	+0.87890625	-0.26367188	-7.99804688	-30.49804688	+16.54541016	+3060	+12.13769531	-1.83691406	-2.25878906	+8.15185547	-11.79931641	-37.61718750	+2132
+1457971002.32060000	+14.44921875	-0.52294922	-1.20849609	+18.19335938	-0.59326172	-54.25048828	+3088	+14.46240234	+0.87011719	-0.25488281	-8.85498047	-30.30029297	+17.05078125	+3064	+12.14208984	-1.81054688	-2.24121094	+7.97607422	-11.77734375	-37.39746094	+2124
+1457971002.32480000	+14.45800781	-0.51855469	-1.19531250	+17.95166016	-0.61523438	-54.03076172	+3088	+14.47119141	+0.85253906	-0.24169922	-9.77783203	-30.14648438	+17.60009766	+3076	+12.14208984	-1.79296875	-2.22802734	+7.77832031	-11.77734375	-37.19970703	+2116
+1457971002.33310010	+14.47558594	-0.51855469	-1.16894531	+17.38037109	-0.59326172	-53.59130859	+3080	+14.49755859	+0.82617188	-0.21533203	-11.55761719	-29.79492188	+18.61083984	+3092	+12.14648438	-1.75341797	-2.20166016	+7.38281250	-11.71142578	-36.82617188	+2104
+1457971002.33730010	+14.48437500	-0.51416016	-1.15136719	+17.13867188	-0.63720703	-53.37158203	+3080	+14.51074219	+0.80859375	-0.20214844	-12.50244141	-29.66308594	+19.13818359	+3100	+12.15087891	-1.73583984	-2.18408203	+7.18505859	-11.68945313	-36.62841797	+2096
+1457971002.34139990	+14.49316406	-0.50976563	-1.13378906	+16.89697266	-0.68115234	-53.17382813	+3076	+14.51953125	+0.79541016	-0.18896484	-13.40332031	-29.48730469	+19.66552734	+3104	+12.15527344	-1.72265625	-2.17089844	+6.98730469	-11.66748047	-36.45263672	+2092
+1457971002.34559990	+14.49755859	-0.50976563	-1.12500000	+16.63330078	-0.68115234	-52.93212891	+3076	+14.52832031	+0.78662109	-0.17138672	-14.30419922	-29.31152344	+20.17089844	+3112	+12.15527344	-1.70507813	-2.16650391	+6.78955078	-11.60156250	-36.27685547	+2084
+1457971002.34980010	+14.49755859	-0.50537109	-1.10742188	+16.43554688	-0.76904297	-52.71240234	+3072	+14.53710938	+0.76904297	-0.14501953	-15.31494141	-29.24560547	+20.74218750	+3124	+12.15527344	-1.69189453	-2.15332031	+6.59179688	-11.57958984	-36.12304688	+2076
+1457971002.35390000	+14.50195313	-0.50097656	-1.08984375	+16.19384766	-0.87890625	-52.51464844	+3072	+14.54589844	+0.75585938	-0.12304688	-16.30371094	-29.13574219	+21.29150391	+3132	+12.15966797	-1.67871094	-2.14453125	+6.37207031	-11.53564453	-35.99121094	+2068
+1457971002.35809990	+14.50634766	-0.50097656	-1.07226563	+15.97412109	-0.92285156	-52.29492188	+3072	+14.55468750	+0.74267578	-0.10107422	-17.31445313	-29.00390625	+21.86279297	+3144	+12.15966797	-1.66552734	-2.13574219	+6.17431641	-11.49169922	-35.83740234	+2056
+1457971002.36229990	+14.51074219	-0.49218750	-1.05029297	+15.82031250	-1.09863281	-52.11914063	+3072	+14.56347656	+0.72949219	-0.07470703	-18.34716797	-28.93798828	+22.47802734	+3156	+12.16406250	-1.64794922	-2.12695313	+5.99853516	-11.44775391	-35.70556641	+2048
+1457971002.36640000	+14.51513672	-0.48779297	-1.02832031	+15.62255859	-1.25244141	-51.96533203	+3076	+14.57226563	+0.71630859	-0.04833984	-19.37988281	-28.85009766	+23.07128906	+3164	+12.16406250	-1.63916016	-2.11816406	+5.77880859	-11.42578125	-35.59570313	+2040
+1457971002.37060000	+14.51513672	-0.48339844	-1.01074219	+15.44677734	-1.36230469	-51.81152344	+3080	+14.58105469	+0.70751953	-0.02197266	-20.39062500	-28.71826172	+23.64257813	+3172	+12.16845703	-1.63037109	-2.11376953	+5.58105469	-11.35986328	-35.48583984	+2032
+1457971002.37480000	+14.51513672	-0.47900391	-0.99316406	+15.29296875	-1.42822266	-51.63574219	+3084	+14.58984375	+0.68994141	+0.00439453	-21.44531250	-28.60839844	+24.23583984	+3180	+12.17285156	-1.62158203	-2.10498047	+5.42724609	-11.33789063	-35.39794922	+2024
+1457971002.37890010	+14.51513672	-0.47460938	-0.97998047	+15.11718750	-1.49414063	-51.45996094	+3088	+14.59863281	+0.67675781	+0.02636719	-22.50000000	-28.45458984	+24.82910156	+3188	+12.17285156	-1.60839844	-2.09619141	+5.25146484	-11.31591797	-35.28808594	+2016
+1457971002.38310000	+14.51513672	-0.47021484	-0.96679688	+14.96337891	-1.56005859	-51.28417969	+3096	+14.60302734	+0.66357422	+0.04394531	-23.53271484	-28.25683594	+25.42236328	+3196	+12.17724609	-1.59960938	-2.09179688	+5.07568359	-11.27197266	-35.20019531	+2004
+1457971002.38730000	+14.51513672	-0.46582031	-0.95361328	+14.80957031	-1.60400391	-51.10839844	+3100	+14.60742188	+0.64599609	+0.06591797	-24.63134766	-28.08105469	+26.01562500	+3204	+12.17724609	-1.58642578	-2.08300781	+4.94384766	-11.25000000	-35.11230469	+1996
+1457971002.39140010	+14.51513672	-0.46142578	-0.94482422	+14.63378906	-1.64794922	-50.95458984	+3108	+14.61181641	+0.62841797	+0.08349609	-25.72998047	-27.88330078	+26.58691406	+3212	+12.17724609	-1.57763672	-2.07861328	+4.79003906	-11.18408203	-35.04638672	+1988
+1457971002.39969990	+14.51953125	-0.45703125	-0.91845703	+14.28222656	-1.66992188	-50.64697266	+3124	+14.62060547	+0.59765625	+0.10546875	-27.81738281	-27.35595703	+27.64160156	+3224	+12.18164063	-1.55566406	-2.06103516	+4.52636719	-11.14013672	-34.89257813	+1972
+1457971002.40389990	+14.51953125	-0.45263672	-0.90966797	+14.10644531	-1.62597656	-50.47119141	+3132	+14.62939453	+0.57568359	+0.10986328	-28.82812500	-27.02636719	+28.10302734	+3232	+12.18164063	-1.54248047	-2.04785156	+4.41650391	-11.11816406	-34.80468750	+1964
+1457971002.40809990	+14.52392578	-0.45263672	-0.90087891	+13.93066406	-1.58203125	-50.31738281	+3136	+14.63378906	+0.55810547	+0.11425781	-29.81689453	-26.71875000	+28.52050781	+3236	+12.18603516	-1.53369141	-2.03906250	+4.28466797	-11.09619141	-34.73876953	+1960
+1457971002.41220000	+14.52392578	-0.45263672	-0.90087891	+13.68896484	-1.42822266	-50.14160156	+3140	+14.63818359	+0.54052734	+0.10986328	-30.76171875	-26.32324219	+28.89404297	+3240	+12.18603516	-1.52050781	-2.03027344	+4.19677734	-11.03027344	-34.65087891	+1952
+1457971002.41640000	+14.52832031	-0.45263672	-0.90527344	+13.46923828	-1.25244141	-49.94384766	+3144	+14.63818359	+0.51855469	+0.10546875	-31.70654297	-25.90576172	+29.20166016	+3248	+12.18603516	-1.50732422	-2.02148438	+4.10888672	-10.98632813	-34.56298828	+1948
+1457971002.42470000	+14.53271484	-0.45263672	-0.89648438	+12.98583984	-0.94482422	-49.63623047	+3148	+14.64697266	+0.47900391	+0.08789063	-33.50830078	-25.09277344	+29.72900391	+3264	+12.18164063	-1.47656250	-1.99951172	+3.93310547	-10.89843750	-34.36523438	+1936
+1457971002.42890000	+14.53710938	-0.44824219	-0.89208984	+12.74414063	-0.76904297	-49.48242188	+3148	+14.64697266	+0.46142578	+0.07470703	-34.34326172	-24.67529297	+29.90478516	+3272	+12.18164063	-1.46337891	-1.98632813	+3.84521484	-10.83251953	-34.27734375	+1932
+1457971002.43310000	+14.54150391	-0.44824219	-0.88769531	+12.50244141	-0.63720703	-49.35058594	+3152	+14.65576172	+0.43945313	+0.06591797	-35.17822266	-24.30175781	+30.03662109	+3276	+12.18164063	-1.45019531	-1.97753906	+3.75732422	-10.78857422	-34.18945313	+1932
+1457971002.43720010	+14.55029297	-0.44824219	-0.88769531	+12.21679688	-0.39550781	-49.19677734	+3148	+14.66015625	+0.42626953	+0.05273438	-35.92529297	-23.88427734	+30.12451172	+3284	+12.18164063	-1.43701172	-1.96435547	+3.66943359	-10.72265625	-34.10156250	+1928
+1457971002.44140010	+14.55468750	-0.44824219	-0.88769531	+11.95312500	-0.13183594	-49.06494141	+3148	+14.66894531	+0.41308594	+0.03955078	-36.65039063	-23.44482422	+30.14648438	+3292	+12.17724609	-1.42382813	-1.95556641	+3.58154297	-10.67871094	-34.01367188	+1928
+1457971002.44560000	+14.55908203	-0.44384766	-0.89208984	+11.71142578	+0.10986328	-48.95507813	+3148	+14.67333984	+0.39550781	+0.02636719	-37.37548828	-23.07128906	+30.14648438	+3296	+12.17724609	-1.41064453	-1.94677734	+3.51562500	-10.59082031	-33.92578125	+1924
+1457971002.44970010	+14.55908203	-0.44384766	-0.89208984	+11.42578125	+0.35156250	-48.86718750	+3144	+14.67333984	+0.38232422	+0.01318359	-38.14453125	-22.69775391	+30.14648438	+3304	+12.17724609	-1.39746094	-1.94238281	+3.40576172	-10.50292969	-33.83789063	+1920
+1457971002.45390010	+14.56347656	-0.43945313	-0.89208984	+11.16210938	+0.61523438	-48.75732422	+3144	+14.67773438	+0.36914063	+0.00000000	-38.84765625	-22.34619141	+30.12451172	+3312	+12.17285156	-1.38427734	-1.93359375	+3.31787109	-10.43701172	-33.75000000	+1920
+1457971002.46219990	+14.57226563	-0.43505859	-0.88330078	+10.61279297	+1.07666016	-48.58154297	+3144	+14.68652344	+0.35156250	-0.00878906	-40.20996094	-21.73095703	+30.05859375	+3320	+12.17285156	-1.36230469	-1.92041016	+3.12011719	-10.30517578	-33.64013672	+1916
+1457971002.46639990	+14.57226563	-0.43066406	-0.88330078	+10.34912109	+1.34033203	-48.53759766	+3140	+14.69531250	+0.34716797	-0.01318359	-40.86914063	-21.46728516	+29.99267578	+3324	+12.17285156	-1.35791016	-1.91601563	+2.98828125	-10.23925781	-33.57421875	+1912
+1457971002.47050000	+14.57226563	-0.43066406	-0.87890625	+10.08544922	+1.60400391	-48.49365234	+3140	+14.69970703	+0.33837891	-0.01757813	-41.50634766	-21.20361328	+29.90478516	+3324	+12.17285156	-1.34912109	-1.91162109	+2.87841797	-10.15136719	-33.53027344	+1908
+1457971002.47470000	+14.57226563	-0.42626953	-0.87890625	+9.79980469	+1.88964844	-48.47167969	+3136	+14.70410156	+0.33398438	-0.01757813	-42.16552734	-20.98388672	+29.86083984	+3328	+12.17724609	-1.34472656	-1.90722656	+2.76855469	-10.08544922	-33.48632813	+1904
+1457971002.47890000	+14.57666016	-0.42626953	-0.87890625	+9.51416016	+2.19726563	-48.44970703	+3132	+14.70849609	+0.32958984	-0.01318359	-42.80273438	-20.76416016	+29.79492188	+3328	+12.17724609	-1.34033203	-1.90283203	+2.63671875	-9.99755859	-33.44238281	+1904
+1457971002.48300000	+14.57226563	-0.42626953	-0.87890625	+9.25048828	+2.50488281	-48.44970703	+3132	+14.71289063	+0.32958984	-0.01318359	-43.43994141	-20.54443359	+29.70703125	+3328	+12.17724609	-1.33154297	-1.90283203	+2.50488281	-9.90966797	-33.39843750	+1900
+1457971002.49140000	+14.56787109	-0.42187500	-0.87890625	+8.70117188	+3.12011719	-48.42773438	+3128	+14.71728516	+0.32519531	+0.00000000	-44.67041016	-20.19287109	+29.64111328	+3336	+12.17724609	-1.32275391	-1.89843750	+2.24121094	-9.77783203	-33.37646484	+1888
+1457971002.49550010	+14.56787109	-0.42187500	-0.87451172	+8.43750000	+3.38378906	-48.44970703	+3128	+14.72167969	+0.32519531	+0.00439453	-45.28564453	-20.03906250	+29.57519531	+3336	+12.18164063	-1.32275391	-1.89843750	+2.10937500	-9.71191406	-33.35449219	+1884
+1457971002.49970010	+14.56787109	-0.42187500	-0.87011719	+8.15185547	+3.71337891	-48.44970703	+3132	+14.72607422	+0.32519531	+0.01318359	-45.85693359	-19.86328125	+29.53125000	+3340	+12.18603516	-1.31835938	-1.89404297	+1.97753906	-9.66796875	-33.33251953	+1880
+1457971002.50390010	+14.56787109	-0.42187500	-0.87011719	+7.84423828	+4.04296875	-48.49365234	+3132	+14.73486328	+0.32519531	+0.01757813	-46.45019531	-19.70947266	+29.48730469	+3340	+12.18603516	-1.31396484	-1.88964844	+1.84570313	-9.60205078	-33.31054688	+1876
+1457971002.50799990	+14.56347656	-0.42626953	-0.87011719	+7.55859375	+4.37255859	-48.53759766	+3140	+14.73925781	+0.32080078	+0.02197266	-47.02148438	-19.53369141	+29.39941406	+3340	+12.19042969	-1.31396484	-1.88964844	+1.71386719	-9.53613281	-33.28857422	+1872
+1457971002.51220010	+14.56347656	-0.42626953	-0.87011719	+7.25097656	+4.74609375	-48.58154297	+3144	+14.73925781	+0.32519531	+0.02636719	-47.52685547	-19.37988281	+29.35546875	+3344	+12.19482422	-1.30957031	-1.88525391	+1.60400391	-9.49218750	-33.26660156	+1868
+1457971002.51640010	+14.55908203	-0.42626953	-0.87011719	+6.98730469	+5.09765625	-48.60351563	+3152	+14.73925781	+0.31640625	+0.03076172	-48.09814453	-19.22607422	+29.28955078	+3348	+12.19482422	-1.30517578	-1.88085938	+1.49414063	-9.42626953	-33.24462891	+1864
+1457971002.52049990	+14.55908203	-0.42626953	-0.87011719	+6.70166016	+5.42724609	-48.62548828	+3156	+14.74365234	+0.31201172	+0.03076172	-48.66943359	-19.02832031	+29.22363281	+3352	+12.19921875	-1.29638672	-1.87646484	+1.40625000	-9.38232422	-33.22265625	+1860
+1457971002.52889990	+14.55908203	-0.43066406	-0.86572266	+6.13037109	+6.10839844	-48.64746094	+3168	+14.74804688	+0.29882813	+0.03076172	-49.70214844	-18.65478516	+29.02587891	+3360	+12.20361328	-1.28320313	-1.86767578	+1.23046875	-9.29443359	-33.17871094	+1856
+1457971002.53300000	+14.55908203	-0.43066406	-0.86572266	+5.84472656	+6.45996094	-48.66943359	+3176	+14.75683594	+0.29003906	+0.02636719	-50.22949219	-18.45703125	+28.91601563	+3364	+12.20361328	-1.27880859	-1.85888672	+1.14257813	-9.27246094	-33.13476563	+1852
+1457971002.53720000	+14.55908203	-0.43505859	-0.86132813	+5.53710938	+6.78955078	-48.69140625	+3180	+14.76123047	+0.28564453	+0.01757813	-50.66894531	-18.23730469	+28.76220703	+3368	+12.20800781	-1.27001953	-1.85449219	+1.05468750	-9.25048828	-33.06884766	+1852
+1457971002.54140000	+14.56347656	-0.43505859	-0.86132813	+5.25146484	+7.11914063	-48.69140625	+3184	+14.76562500	+0.27246094	+0.00878906	-51.17431641	-18.01757813	+28.60839844	+3372	+12.20800781	-1.26123047	-1.84570313	+1.01074219	-9.20654297	-33.02490234	+1848
+1457971002.54550000	+14.56787109	-0.43505859	-0.86572266	+4.96582031	+7.49267578	-48.69140625	+3188	+14.76562500	+0.25488281	+0.00000000	-51.65771484	-17.77587891	+28.43261719	+3376	+12.20800781	-1.24804688	-1.84130859	+0.94482422	-9.16259766	-32.95898438	+1848
+1457971002.54970000	+14.56787109	-0.43505859	-0.86572266	+4.68017578	+7.80029297	-48.69140625	+3188	+14.77001953	+0.25048828	-0.01318359	-52.09716797	-17.53417969	+28.25683594	+3384	+12.21240234	-1.23925781	-1.83691406	+0.90087891	-9.09667969	-32.89306641	+1848
+1457971002.55380010	+14.56787109	-0.43066406	-0.86572266	+4.41650391	+8.12988281	-48.64746094	+3188	+14.77001953	+0.23291016	-0.03076172	-52.53662109	-17.27050781	+28.05908203	+3388	+12.21240234	-1.22607422	-1.82812500	+0.85693359	-9.05273438	-32.82714844	+1848
+1457971002.55800010	+14.57226563	-0.43066406	-0.86572266	+4.15283203	+8.45947266	-48.60351563	+3188	+14.77441406	+0.21972656	-0.04394531	-52.99804688	-17.02880859	+27.88330078	+3396	+12.21240234	-1.21289063	-1.82373047	+0.81298828	-8.98681641	-32.76123047	+1852
+1457971002.56220010	+14.57666016	-0.43066406	-0.86572266	+3.86718750	+8.72314453	-48.55957031	+3188	+14.77880859	+0.21093750	-0.05712891	-53.37158203	-16.78710938	+27.70751953	+3400	+12.21240234	-1.19970703	-1.81494141	+0.74707031	-8.94287109	-32.67333984	+1852
+1457971002.56629990	+14.58105469	-0.43066406	-0.86132813	+3.55957031	+8.98681641	-48.53759766	+3184	+14.78759766	+0.19775391	-0.07031250	-53.78906250	-16.56738281	+27.50976563	+3404	+12.21240234	-1.19091797	-1.81054688	+0.70312500	-8.87695313	-32.60742188	+1852
+1457971002.57470010	+14.58544922	-0.43066406	-0.86572266	+2.96630859	+9.55810547	-48.49365234	+3176	+14.79638672	+0.18017578	-0.09667969	-54.53613281	-16.10595703	+27.11425781	+3412	+12.21240234	-1.16894531	-1.79736328	+0.57128906	-8.72314453	-32.45361328	+1856
+1457971002.57880000	+14.58984375	-0.43066406	-0.86572266	+2.70263672	+9.82177734	-48.44970703	+3168	+14.79638672	+0.16699219	-0.10986328	-54.88769531	-15.86425781	+26.91650391	+3416	+12.21240234	-1.16015625	-1.79736328	+0.52734375	-8.65722656	-32.38769531	+1856
+1457971002.58299990	+14.58984375	-0.43066406	-0.87451172	+2.41699219	+10.12939453	-48.38378906	+3164	+14.80078125	+0.15820313	-0.12304688	-55.23925781	-15.64453125	+26.74072266	+3420	+12.20800781	-1.14697266	-1.79296875	+0.46142578	-8.54736328	-32.32177734	+1856
+1457971002.58719990	+14.58984375	-0.42626953	-0.87451172	+2.15332031	+10.34912109	-48.33984375	+3160	+14.80078125	+0.14941406	-0.12744141	-55.54687500	-15.46875000	+26.63085938	+3424	+12.20800781	-1.13818359	-1.79296875	+0.39550781	-8.45947266	-32.25585938	+1856
+1457971002.59130000	+14.58984375	-0.43066406	-0.87451172	+1.84570313	+10.56884766	-48.29589844	+3152	+14.80517578	+0.14501953	-0.13183594	-55.85449219	-15.29296875	+26.52099609	+3424	+12.20800781	-1.13378906	-1.78857422	+0.30761719	-8.34960938	-32.18994141	+1856
+1457971002.59550000	+14.58984375	-0.43066406	-0.87890625	+1.56005859	+10.81054688	-48.27392578	+3152	+14.80517578	+0.14062500	-0.13623047	-56.16210938	-15.09521484	+26.38916016	+3424	+12.20800781	-1.12939453	-1.78857422	+0.21972656	-8.26171875	-32.14599609	+1852
+1457971002.59970000	+14.58984375	-0.43066406	-0.87451172	+1.31835938	+10.98632813	-48.22998047	+3148	+14.80957031	+0.14062500	-0.13183594	-56.40380859	-14.94140625	+26.34521484	+3424	+12.20800781	-1.12060547	-1.78857422	+0.13183594	-8.17382813	-32.12402344	+1852
+1457971002.60380010	+14.58984375	-0.43505859	-0.87451172	+1.05468750	+11.16210938	-48.20800781	+3144	+14.81396484	+0.13623047	-0.12744141	-56.68945313	-14.80957031	+26.32324219	+3424	+12.20800781	-1.12060547	-1.78417969	+0.04394531	-8.06396484	-32.08007813	+1848
+1457971002.60800000	+14.58984375	-0.43945313	-0.87890625	+0.76904297	+11.38183594	-48.20800781	+3140	+14.81396484	+0.12744141	-0.12744141	-56.95312500	-14.63378906	+26.27929688	+3420	+12.20800781	-1.11621094	-1.78857422	-0.02197266	-7.97607422	-32.08007813	+1848
+1457971002.61220000	+14.58544922	-0.43945313	-0.87890625	+0.54931641	+11.55761719	-48.18603516	+3136	+14.81835938	+0.12744141	-0.12304688	-57.19482422	-14.50195313	+26.30126953	+3420	+12.20800781	-1.11181641	-1.78857422	-0.08789063	-7.86621094	-32.05810547	+1844
+1457971002.61630010	+14.58105469	-0.43945313	-0.88330078	+0.32958984	+11.73339844	-48.18603516	+3136	+14.81396484	+0.12744141	-0.11425781	-57.41455078	-14.34814453	+26.36718750	+3420	+12.20800781	-1.11181641	-1.78857422	-0.15380859	-7.75634766	-32.05810547	+1840
+1457971002.62050010	+14.57666016	-0.44384766	-0.88769531	+0.10986328	+11.93115234	-48.18603516	+3136	+14.81396484	+0.12304688	-0.11425781	-57.65625000	-14.15039063	+26.36718750	+3416	+12.20800781	-1.10742188	-1.78857422	-0.21972656	-7.64648438	-32.08007813	+1836
+1457971002.62459990	+14.57226563	-0.43505859	-0.88330078	+0.00000000	+12.01904297	-48.16406250	+3140	+14.81396484	+0.13183594	-0.10107422	-57.83203125	-14.04052734	+26.54296875	+3420	+12.20800781	-1.10742188	-1.78857422	-0.26367188	-7.53662109	-32.08007813	+1828
+1457971002.63299990	+14.57226563	-0.43945313	-0.88330078	-0.32958984	+12.23876953	-48.20800781	+3144	+14.81835938	+0.11865234	-0.09228516	-58.29345703	-13.71093750	+26.82861328	+3428	+12.20800781	-1.10742188	-1.78857422	-0.37353516	-7.33886719	-32.12402344	+1820
+1457971002.63710000	+14.56787109	-0.43505859	-0.87890625	-0.39550781	+12.34863281	-48.20800781	+3152	+14.82275391	+0.11865234	-0.08789063	-58.42529297	-13.53515625	+27.00439453	+3428	+12.20800781	-1.10302734	-1.78857422	-0.37353516	-7.25097656	-32.14599609	+1812
+1457971002.64130000	+14.56787109	-0.43505859	-0.87890625	-0.48339844	+12.45849609	-48.22998047	+3156	+14.82275391	+0.11425781	-0.08349609	-58.60107422	-13.35937500	+27.22412109	+3432	+12.20800781	-1.10302734	-1.78857422	-0.39550781	-7.14111328	-32.16796875	+1808
+1457971002.64549990	+14.56347656	-0.43066406	-0.88769531	-0.57128906	+12.61230469	-48.27392578	+3160	+14.81835938	+0.10986328	-0.08789063	-58.75488281	-13.16162109	+27.35595703	+3436	+12.20800781	-1.09863281	-1.78857422	-0.39550781	-7.05322266	-32.18994141	+1800
+1457971002.64960000	+14.56347656	-0.42626953	-0.89208984	-0.57128906	+12.72216797	-48.31787109	+3168	+14.81835938	+0.10986328	-0.09228516	-58.86474609	-12.98583984	+27.57568359	+3436	+12.20800781	-1.09863281	-1.78857422	-0.37353516	-6.94335938	-32.21191406	+1796
+1457971002.65380000	+14.56347656	-0.41748047	-0.89208984	-0.59326172	+12.83203125	-48.33984375	+3172	+14.81835938	+0.10107422	-0.09228516	-59.04052734	-12.78808594	+27.79541016	+3440	+12.20800781	-1.09423828	-1.78857422	-0.35156250	-6.83349609	-32.23388672	+1792
+1457971002.65800000	+14.56347656	-0.41308594	-0.90087891	-0.59326172	+12.96386719	-48.36181641	+3180	+14.81835938	+0.08789063	-0.10986328	-59.19433594	-12.54638672	+27.90527344	+3448	+12.20800781	-1.09423828	-1.79296875	-0.32958984	-6.72363281	-32.23388672	+1784
+1457971002.66210010	+14.56787109	-0.40429688	-0.90527344	-0.54931641	+13.07373047	-48.38378906	+3184	+14.81835938	+0.08349609	-0.12744141	-59.26025391	-12.34863281	+28.05908203	+3448	+12.20800781	-1.08984375	-1.79296875	-0.28564453	-6.61376953	-32.25585938	+1780
+1457971002.66630010	+14.56787109	-0.39990234	-0.90966797	-0.57128906	+13.18359375	-48.42773438	+3184	+14.81835938	+0.07031250	-0.14062500	-59.39208984	-12.15087891	+28.23486328	+3452	+12.20800781	-1.08544922	-1.79296875	-0.24169922	-6.52587891	-32.27783203	+1776
+1457971002.67050000	+14.57226563	-0.39990234	-0.91845703	-0.57128906	+13.33740234	-48.47167969	+3188	+14.82275391	+0.05712891	-0.16259766	-59.50195313	-11.97509766	+28.34472656	+3456	+12.20800781	-1.08544922	-1.79296875	-0.19775391	-6.41601563	-32.29980469	+1772
+1457971002.67459990	+14.57666016	-0.39550781	-0.93164063	-0.57128906	+13.46923828	-48.51562500	+3188	+14.82275391	+0.04833984	-0.18017578	-59.54589844	-11.84326172	+28.41064453	+3460	+12.20800781	-1.08105469	-1.79296875	-0.13183594	-6.30615234	-32.29980469	+1768
+1457971002.68300010	+14.58105469	-0.38671875	-0.96679688	-0.54931641	+13.84277344	-48.58154297	+3192	+14.82275391	+0.03076172	-0.22851563	-59.65576172	-11.51367188	+28.49853516	+3464	+12.20800781	-1.07666016	-1.80175781	-0.02197266	-6.08642578	-32.34375000	+1764
+1457971002.68709990	+14.58105469	-0.38671875	-0.97998047	-0.54931641	+13.95263672	-48.62548828	+3188	+14.81835938	+0.02197266	-0.25048828	-59.69970703	-11.40380859	+28.54248047	+3464	+12.20361328	-1.07226563	-1.80615234	+0.02197266	-5.97656250	-32.36572266	+1764
+1457971002.69129990	+14.58544922	-0.38671875	-0.99316406	-0.57128906	+14.08447266	-48.66943359	+3184	+14.81835938	+0.00878906	-0.27685547	-59.76562500	-11.27197266	+28.56445313	+3468	+12.20361328	-1.07226563	-1.81054688	+0.06591797	-5.86669922	-32.38769531	+1764
+1457971002.69549990	+14.58984375	-0.38671875	-1.01074219	-0.61523438	+14.26025391	-48.71337891	+3184	+14.82275391	-0.00439453	-0.30322266	-59.85351563	-11.16210938	+28.56445313	+3468	+12.20361328	-1.07226563	-1.81933594	+0.10986328	-5.73486328	-32.43164063	+1764
+1457971002.69960000	+14.58984375	-0.38671875	-1.02832031	-0.63720703	+14.37011719	-48.75732422	+3176	+14.82275391	-0.01318359	-0.32519531	-59.89746094	-11.05224609	+28.56445313	+3468	+12.20361328	-1.07226563	-1.82812500	+0.13183594	-5.62500000	-32.45361328	+1764
+1457971002.70380000	+14.59423828	-0.39550781	-1.04150391	-0.70312500	+14.47998047	-48.80126953	+3172	+14.82275391	-0.02636719	-0.35156250	-59.96337891	-10.96435547	+28.56445313	+3468	+12.19921875	-1.07666016	-1.83691406	+0.15380859	-5.51513672	-32.49755859	+1764
+1457971002.70790000	+14.59863281	-0.39990234	-1.06787109	-0.79101563	+14.65576172	-48.86718750	+3172	+14.82275391	-0.03955078	-0.38232422	-60.00732422	-10.87646484	+28.56445313	+3468	+12.19921875	-1.08105469	-1.85009766	+0.15380859	-5.38330078	-32.56347656	+1768
+1457971002.71210000	+14.59863281	-0.40869141	-1.08544922	-0.83496094	+14.78759766	-48.91113281	+3168	+14.82275391	-0.04833984	-0.40869141	-60.07324219	-10.81054688	+28.56445313	+3468	+12.19921875	-1.08544922	-1.86328125	+0.15380859	-5.25146484	-32.60742188	+1772
+1457971002.71630000	+14.59863281	-0.41308594	-1.10742188	-0.90087891	+14.91943359	-48.97705078	+3164	+14.82714844	-0.06152344	-0.43505859	-60.11718750	-10.74462891	+28.56445313	+3464	+12.19921875	-1.08984375	-1.87646484	+0.15380859	-5.11962891	-32.67333984	+1772
+1457971002.72040010	+14.60302734	-0.42187500	-1.13378906	-0.98876953	+15.07324219	-49.04296875	+3164	+14.82714844	-0.07470703	-0.46142578	-60.18310547	-10.67871094	+28.54248047	+3464	+12.19921875	-1.09863281	-1.89404297	+0.15380859	-4.96582031	-32.76123047	+1780
+1457971002.72460010	+14.60302734	-0.43066406	-1.15136719	-1.05468750	+15.16113281	-49.10888672	+3160	+14.82714844	-0.08789063	-0.49218750	-60.24902344	-10.63476563	+28.56445313	+3468	+12.19921875	-1.10302734	-1.91162109	+0.13183594	-4.83398438	-32.82714844	+1784
+1457971002.72880010	+14.60302734	-0.43945313	-1.17333984	-1.12060547	+15.27099609	-49.15283203	+3156	+14.83154297	-0.09667969	-0.51855469	-60.31494141	-10.59082031	+28.58642578	+3468	+12.19921875	-1.11181641	-1.92919922	+0.08789063	-4.70214844	-32.91503906	+1788
+1457971002.73709990	+14.60302734	-0.46142578	-1.21728516	-1.31835938	+15.46875000	-49.30664063	+3156	+14.83593750	-0.12304688	-0.58447266	-60.44677734	-10.56884766	+28.65234375	+3472	+12.19921875	-1.13818359	-1.97753906	+0.00000000	-4.35058594	-33.15673828	+1800
+1457971002.74130010	+14.60302734	-0.47460938	-1.24365234	-1.40625000	+15.55664063	-49.37255859	+3160	+14.84033203	-0.13623047	-0.61523438	-60.49072266	-10.56884766	+28.71826172	+3476	+12.19921875	-1.15576172	-2.00390625	-0.06591797	-4.17480469	-33.28857422	+1808
+1457971002.74540000	+14.60742188	-0.48779297	-1.27001953	-1.49414063	+15.66650391	-49.46044922	+3160	+14.84472656	-0.14501953	-0.65039063	-60.53466797	-10.56884766	+28.69628906	+3480	+12.20361328	-1.17333984	-2.03466797	-0.13183594	-3.95507813	-33.42041016	+1816
+1457971002.74959990	+14.60742188	-0.50976563	-1.30957031	-1.62597656	+15.82031250	-49.59228516	+3168	+14.84912109	-0.15820313	-0.69433594	-60.57861328	-10.59082031	+28.74023438	+3488	+12.20361328	-1.19970703	-2.08300781	-0.26367188	-3.66943359	-33.66210938	+1828
+1457971002.75379990	+14.60742188	-0.53173828	-1.35351563	-1.77978516	+15.95214844	-49.72412109	+3180	+14.85351563	-0.17138672	-0.73388672	-60.62255859	-10.63476563	+28.78417969	+3496	+12.20800781	-1.22607422	-2.13134766	-0.37353516	-3.40576172	-33.90380859	+1840
+1457971002.75790000	+14.61181641	-0.55371094	-1.39746094	-1.91162109	+16.10595703	-49.87792969	+3188	+14.86230469	-0.18896484	-0.78222656	-60.68847656	-10.65673828	+28.78417969	+3504	+12.20800781	-1.25683594	-2.17968750	-0.46142578	-3.14208984	-34.12353516	+1852
+1457971002.76210000	+14.61621094	-0.60644531	-1.49853516	-2.21923828	+16.39160156	-50.18554688	+3216	+14.87109375	-0.20654297	-0.83496094	-60.71044922	-10.70068359	+28.80615234	+3516	+12.21240234	-1.30078125	-2.25878906	-0.65917969	-2.74658203	-34.49707031	+1872
+1457971002.76630000	+14.62500000	-0.65039063	-1.57324219	-2.43896484	+16.54541016	-50.42724609	+3236	+14.87548828	-0.22851563	-0.87890625	-60.77636719	-10.76660156	+28.85009766	+3524	+12.21240234	-1.33593750	-2.32031250	-0.79101563	-2.48291016	-34.78271484	+1888
+1457971002.77040000	+14.62939453	-0.68554688	-1.64355469	-2.63671875	+16.69921875	-50.64697266	+3256	+14.88867188	-0.25048828	-0.94042969	-60.84228516	-10.81054688	+28.76220703	+3540	+12.21679688	-1.37109375	-2.37744141	-0.92285156	-2.24121094	-35.04638672	+1900
+1457971002.77460000	+14.64257813	-0.73828125	-1.74902344	-2.92236328	+16.91894531	-50.99853516	+3284	+14.89306641	-0.26806641	-1.00195313	-60.86425781	-10.85449219	+28.71826172	+3552	+12.22558594	-1.41943359	-2.45654297	-1.07666016	-1.93359375	-35.41992188	+1920
+1457971002.77870010	+14.65136719	-0.77343750	-1.81933594	-3.07617188	+17.00683594	-51.17431641	+3300	+14.90185547	-0.30322266	-1.06347656	-60.95214844	-10.92041016	+28.67431641	+3564	+12.22558594	-1.45019531	-2.51806641	-1.18652344	-1.75781250	-35.68359375	+1932
+1457971002.78710010	+14.67333984	-0.83935547	-1.95556641	-3.36181641	+17.22656250	-51.52587891	+3328	+14.91943359	-0.36914063	-1.20849609	-61.10595703	-10.98632813	+28.49853516	+3592	+12.23437500	-1.52050781	-2.64111328	-1.40625000	-1.38427734	-36.18896484	+1952
+1457971002.79119990	+14.68652344	-0.87890625	-2.02148438	-3.55957031	+17.27050781	-51.70166016	+3340	+14.92822266	-0.40869141	-1.27880859	-61.23779297	-11.07421875	+28.41064453	+3608	+12.23876953	-1.55126953	-2.70263672	-1.53808594	-1.23046875	-36.45263672	+1964
+1457971002.79539990	+14.70410156	-0.91845703	-2.09179688	-3.73535156	+17.35839844	-51.87744141	+3352	+14.94580078	-0.45263672	-1.35791016	-61.36962891	-11.14013672	+28.30078125	+3624	+12.24316406	-1.59082031	-2.76416016	-1.64794922	-1.07666016	-36.69433594	+1972
+1457971002.79959990	+14.72167969	-0.95800781	-2.16650391	-3.91113281	+17.40234375	-52.05322266	+3360	+14.95458984	-0.49658203	-1.44140625	-61.47949219	-11.20605469	+28.19091797	+3636	+12.24755859	-1.62597656	-2.83007813	-1.80175781	-0.94482422	-36.95800781	+1984
+1457971002.80370000	+14.73925781	-1.00634766	-2.23681641	-4.10888672	+17.42431641	-52.25097656	+3368	+14.96777344	-0.54931641	-1.52050781	-61.63330078	-11.29394531	+28.08105469	+3648	+12.25634766	-1.66552734	-2.89599609	-1.93359375	-0.81298828	-37.22167969	+1992
+1457971002.80790000	+14.75683594	-1.05468750	-2.31591797	-4.32861328	+17.51220703	-52.44873047	+3372	+14.98535156	-0.60205078	-1.60839844	-61.78710938	-11.40380859	+27.92724609	+3660	+12.26513672	-1.70507813	-2.96191406	-2.08740234	-0.68115234	-37.48535156	+2004
+1457971002.81209990	+14.77441406	-1.10302734	-2.39941406	-4.54833984	+17.57812500	-52.66845703	+3380	+14.99414063	-0.65478516	-1.69628906	-61.94091797	-11.49169922	+27.77343750	+3676	+12.26953125	-1.75341797	-3.03662109	-2.26318359	-0.50537109	-37.79296875	+2020
+1457971002.81620000	+14.78759766	-1.15576172	-2.48291016	-4.79003906	+17.62207031	-52.86621094	+3384	+15.00732422	-0.71630859	-1.78857422	-62.11669922	-11.60156250	+27.59765625	+3688	+12.27392578	-1.79736328	-3.11132813	-2.43896484	-0.35156250	-38.05664063	+2032
+1457971002.82040000	+14.81396484	-1.20849609	-2.56640625	-5.00976563	+17.68798828	-53.08593750	+3388	+15.02490234	-0.77343750	-1.87646484	-62.29248047	-11.71142578	+27.46582031	+3700	+12.28710938	-1.84130859	-3.18603516	-2.61474609	-0.19775391	-38.36425781	+2044
+1457971002.82460000	+14.82714844	-1.26562500	-2.64990234	-5.27343750	+17.68798828	-53.30566406	+3388	+15.03808594	-0.83496094	-1.96435547	-62.49023438	-11.86523438	+27.33398438	+3708	+12.29150391	-1.88964844	-3.26074219	-2.83447266	-0.04394531	-38.67187500	+2056
+1457971002.82870010	+14.84472656	-1.32714844	-2.73779297	-5.53710938	+17.70996094	-53.54736328	+3388	+15.05566406	-0.89648438	-2.05664063	-62.66601563	-12.01904297	+27.20214844	+3720	+12.30029297	-1.94677734	-3.34423828	-3.07617188	+0.10986328	-39.00146484	+2072
+1457971002.83710000	+14.88427734	-1.45458984	-2.91357422	-6.13037109	+17.73193359	-54.07470703	+3392	+15.09960938	-1.02392578	-2.23242188	-63.01757813	-12.39257813	+26.91650391	+3736	+12.32226563	-2.06542969	-3.50683594	-3.60351563	+0.39550781	-39.72656250	+2104
+1457971002.84120010	+14.90185547	-1.52490234	-3.01025391	-6.43798828	+17.75390625	-54.36035156	+3396	+15.11718750	-1.08984375	-2.32470703	-63.19335938	-12.56835938	+26.74072266	+3744	+12.33544922	-2.12695313	-3.59912109	-3.84521484	+0.57128906	-40.10009766	+2116
+1457971002.84540010	+14.92382813	-1.59960938	-3.10253906	-6.76757813	+17.77587891	-54.66796875	+3400	+15.14355469	-1.15576172	-2.41259766	-63.36914063	-12.78808594	+26.63085938	+3752	+12.34863281	-2.18847656	-3.68701172	-4.10888672	+0.70312500	-40.49560547	+2132
+1457971002.84960010	+14.93701172	-1.67431641	-3.20361328	-7.09716797	+17.79785156	-54.99755859	+3404	+15.16113281	-1.22167969	-2.50048828	-63.54492188	-13.00781250	+26.47705078	+3760	+12.35742188	-2.25878906	-3.77929688	-4.41650391	+0.92285156	-40.91308594	+2148
+1457971002.85369990	+14.95019531	-1.74902344	-3.30029297	-7.44873047	+17.84179688	-55.30517578	+3412	+15.18310547	-1.29199219	-2.59716797	-63.72070313	-13.20556641	+26.30126953	+3768	+12.37060547	-2.32910156	-3.88037109	-4.72412109	+1.14257813	-41.33056641	+2164
+1457971002.85789990	+14.97216797	-1.82812500	-3.39697266	-7.77832031	+17.79785156	-55.61279297	+3420	+15.21386719	-1.35791016	-2.68505859	-63.89648438	-13.42529297	+26.21337891	+3776	+12.38818359	-2.40380859	-3.97265625	-5.05371094	+1.25244141	-41.77001953	+2176
+1457971002.86200000	+14.98535156	-1.90722656	-3.49804688	-8.12988281	+17.81982422	-55.94238281	+3432	+15.24023438	-1.42822266	-2.77734375	-64.09423828	-13.64501953	+26.05957031	+3784	+12.40136719	-2.48291016	-4.06933594	-5.40527344	+1.42822266	-42.23144531	+2192
+1457971002.87040000	+15.02490234	-2.08300781	-3.69580078	-8.87695313	+17.77587891	-56.64550781	+3460	+15.30175781	-1.57324219	-2.96191406	-64.44580078	-14.10644531	+25.81787109	+3804	+12.43652344	-2.64111328	-4.26708984	-6.06445313	+1.73583984	-43.17626953	+2220
+1457971002.87450000	+15.04248047	-2.17529297	-3.80566406	-9.27246094	+17.84179688	-57.01904297	+3480	+15.32373047	-1.65234375	-3.06298828	-64.64355469	-14.32617188	+25.59814453	+3816	+12.44970703	-2.72900391	-4.37695313	-6.43798828	+1.95556641	-43.65966797	+2236
+1457971002.87870000	+15.06445313	-2.26757813	-3.91992188	-9.66796875	+17.90771484	-57.39257813	+3504	+15.35009766	-1.73583984	-3.17285156	-64.86328125	-14.50195313	+25.37841797	+3832	+12.46728516	-2.80810547	-4.48681641	-6.76757813	+2.19726563	-44.14306641	+2252
+1457971002.88290000	+15.08642578	-2.35986328	-4.02099609	-10.04150391	+17.88574219	-57.74414063	+3524	+15.38085938	-1.81933594	-3.27392578	-65.08300781	-14.69970703	+25.24658203	+3844	+12.48486328	-2.89599609	-4.58789063	-7.11914063	+2.32910156	-44.60449219	+2264
+1457971002.88700010	+15.09960938	-2.46093750	-4.13525391	-10.45898438	+17.92968750	-58.13964844	+3548	+15.40722656	-1.91162109	-3.37939453	-65.34667969	-14.89746094	+25.02685547	+3860	+12.49804688	-2.98388672	-4.69775391	-7.49267578	+2.52685547	-45.08789063	+2276
+1457971002.89120010	+15.11718750	-2.55761719	-4.25390625	-10.83251953	+17.99560547	-58.49121094	+3576	+15.43359375	-1.99951172	-3.49365234	-65.58837891	-15.07324219	+24.82910156	+3880	+12.51562500	-3.07177734	-4.81201172	-7.84423828	+2.74658203	-45.57128906	+2288
+1457971002.89540000	+15.14794922	-2.65869141	-4.35058594	-11.22802734	+17.90771484	-58.84277344	+3596	+15.46875000	-2.09619141	-3.59912109	-65.85205078	-15.27099609	+24.71923828	+3896	+12.53320313	-3.16845703	-4.91308594	-8.23974609	+2.81250000	-46.05468750	+2300
+1457971002.89949990	+15.17431641	-2.76416016	-4.46484375	-11.66748047	+17.92968750	-59.21630859	+3620	+15.49951172	-2.19726563	-3.71777344	-66.13769531	-15.44677734	+24.45556641	+3916	+12.55517578	-3.26074219	-5.02294922	-8.61328125	+2.98828125	-46.53808594	+2312
+1457971002.90370010	+15.20068359	-2.87402344	-4.58789063	-12.08496094	+17.99560547	-59.58984375	+3644	+15.52148438	-2.30273438	-3.84082031	-66.44531250	-15.60058594	+24.19189453	+3936	+12.57275391	-3.35302734	-5.13720703	-8.94287109	+3.18603516	-46.99951172	+2324
+1457971002.90790010	+15.23144531	-2.98388672	-4.69335938	-12.50244141	+17.92968750	-59.98535156	+3664	+15.55224609	-2.41259766	-3.95507813	-66.75292969	-15.82031250	+24.01611328	+3956	+12.59033203	-3.44531250	-5.23828125	-9.31640625	+3.27392578	-47.46093750	+2336
+1457971002.91619990	+15.28857422	-3.21240234	-4.93945313	-13.38134766	+18.06152344	-60.75439453	+3708	+15.60058594	-2.64990234	-4.21435547	-67.41210938	-16.14990234	+23.42285156	+4004	+12.62548828	-3.63867188	-5.47119141	-10.06347656	+3.64746094	-48.38378906	+2360
+1457971002.92039990	+15.32373047	-3.32666016	-5.04931641	-13.77685547	+17.99560547	-61.10595703	+3720	+15.62695313	-2.77294922	-4.33740234	-67.78564453	-16.36962891	+23.22509766	+4028	+12.64306641	-3.73974609	-5.57226563	-10.45898438	+3.71337891	-48.82324219	+2372
+1457971002.92450000	+15.35449219	-3.44970703	-5.16796875	-14.23828125	+17.97363281	-61.47949219	+3732	+15.65332031	-2.90478516	-4.46923828	-68.18115234	-16.56738281	+22.96142578	+4048	+12.66503906	-3.84082031	-5.68212891	-10.85449219	+3.82324219	-49.28466797	+2380
+1457971002.92870000	+15.38525391	-3.56835938	-5.29101563	-14.67773438	+17.95166016	-61.87500000	+3740	+15.67529297	-3.03222656	-4.60546875	-68.53271484	-16.76513672	+22.67578125	+4072	+12.68261719	-3.94189453	-5.79638672	-11.22802734	+3.93310547	-49.74609375	+2392
+1457971002.93280010	+15.42480469	-3.69140625	-5.39208984	-15.11718750	+17.79785156	-62.27050781	+3744	+15.70605469	-3.15966797	-4.72412109	-68.88427734	-17.05078125	+22.50000000	+4092	+12.70458984	-4.04296875	-5.89746094	-11.62353516	+3.93310547	-50.20751953	+2400
+1457971002.93700000	+15.46435547	-3.82763672	-5.51074219	-15.60058594	+17.73193359	-62.70996094	+3748	+15.73242188	-3.29589844	-4.85595703	-69.25781250	-17.31445313	+22.21435547	+4112	+12.72656250	-4.15283203	-6.00732422	-12.04101563	+4.02099609	-50.69091797	+2412
+1457971002.94120000	+15.50390625	-3.95068359	-5.62939453	-16.04003906	+17.66601563	-63.10546875	+3748	+15.75878906	-3.42773438	-4.99218750	-69.58740234	-17.53417969	+21.90673828	+4132	+12.74853516	-4.25830078	-6.12158203	-12.43652344	+4.10888672	-51.15234375	+2420
+1457971002.94530010	+15.53906250	-4.08251953	-5.73925781	-16.50146484	+17.53417969	-63.50097656	+3744	+15.78515625	-3.56396484	-5.11083984	-69.96093750	-17.86376953	+21.73095703	+4148	+12.76611328	-4.36816406	-6.22705078	-12.83203125	+4.15283203	-51.63574219	+2432
+1457971002.94950010	+15.56982422	-4.21435547	-5.85351563	-16.98486328	+17.44628906	-63.94042969	+3740	+15.81152344	-3.70458984	-5.23828125	-70.35644531	-18.17138672	+21.48925781	+4168	+12.78808594	-4.47802734	-6.33691406	-13.27148438	+4.19677734	-52.14111328	+2440
+1457971002.95370010	+15.60058594	-4.34179688	-5.97216797	-17.42431641	+17.35839844	-64.35791016	+3732	+15.84228516	-3.83203125	-5.36572266	-70.64208984	-18.43505859	+21.24755859	+4180	+12.80566406	-4.59228516	-6.45117188	-13.66699219	+4.21875000	-52.64648438	+2448
+1457971002.95779990	+15.63574219	-4.47363281	-6.07324219	-17.86376953	+17.13867188	-64.77539063	+3724	+15.86865234	-3.96386719	-5.47998047	-70.99365234	-18.80859375	+21.11572266	+4192	+12.82763672	-4.70654297	-6.55224609	-14.10644531	+4.19677734	-53.15185547	+2456
+1457971002.96199990	+15.67089844	-4.61425781	-6.17431641	-18.34716797	+16.94091797	-65.21484375	+3716	+15.90380859	-4.10009766	-5.59423828	-71.34521484	-19.16015625	+20.93994141	+4204	+12.84960938	-4.82519531	-6.66210938	-14.54589844	+4.17480469	-53.67919922	+2464
+1457971002.97030000	+15.73242188	-4.88671875	-6.37646484	-19.29199219	+16.45751953	-66.18164063	+3700	+15.97412109	-4.34619141	-5.80957031	-71.89453125	-19.95117188	+20.69824219	+4216	+12.88916016	-5.07128906	-6.88183594	-15.40283203	+4.15283203	-54.82177734	+2480
+1457971002.97449990	+15.75878906	-5.02734375	-6.48193359	-19.79736328	+16.30371094	-66.68701172	+3696	+16.01367188	-4.47363281	-5.91064453	-72.18017578	-20.34667969	+20.54443359	+4224	+12.91552734	-5.19433594	-6.99169922	-15.82031250	+4.13085938	-55.39306641	+2484
+1457971002.97869990	+15.78955078	-5.15917969	-6.58740234	-20.23681641	+16.12792969	-67.19238281	+3692	+16.05322266	-4.58789063	-6.01611328	-72.42187500	-20.74218750	+20.41259766	+4228	+12.93750000	-5.31738281	-7.10595703	-16.23779297	+4.10888672	-55.96435547	+2492
+1457971002.98280000	+15.80712891	-5.29541016	-6.68847656	-20.67626953	+15.93017578	-67.67578125	+3692	+16.08837891	-4.70654297	-6.11279297	-72.68554688	-21.15966797	+20.34667969	+4236	+12.95068359	-5.44042969	-7.21142578	-16.67724609	+4.08691406	-56.57958984	+2500
+1457971002.98700000	+15.82910156	-5.43164063	-6.78955078	-21.13769531	+15.73242188	-68.15917969	+3696	+16.12792969	-4.82958984	-6.20507813	-72.97119141	-21.55517578	+20.25878906	+4240	+12.97265625	-5.56347656	-7.32128906	-17.07275391	+4.06494141	-57.15087891	+2504
+1457971002.99120000	+15.84667969	-5.55908203	-6.89062500	-21.55517578	+15.55664063	-68.68652344	+3704	+16.16748047	-4.94384766	-6.30615234	-73.21289063	-21.97265625	+20.19287109	+4248	+12.99023438	-5.69091797	-7.43115234	-17.46826172	+4.02099609	-57.78808594	+2512
+1457971002.99530010	+15.86865234	-5.69970703	-6.97412109	-22.01660156	+15.22705078	-69.21386719	+3716	+16.20703125	-5.06689453	-6.38085938	-73.49853516	-22.47802734	+20.21484375	+4252	+13.00341797	-5.82275391	-7.53662109	-17.92968750	+3.95507813	-58.40332031	+2520
+1457971002.99950000	+15.89501953	-5.84033203	-7.06640625	-22.47802734	+15.02929688	-69.74121094	+3728	+16.25537109	-5.18994141	-6.45996094	-73.76220703	-22.93945313	+20.19287109	+4256	+13.02978516	-5.95019531	-7.64208984	-18.32519531	+3.88916016	-58.99658203	+2524
+1457971003.00370000	+15.92138672	-5.97656250	-7.16748047	-22.91748047	+14.83154297	-70.29052734	+3744	+16.29931641	-5.30419922	-6.54785156	-74.00390625	-23.40087891	+20.14892578	+4260	+13.04736328	-6.07763672	-7.74755859	-18.72070313	+3.82324219	-59.61181641	+2532
+1457971003.00780010	+15.93896484	-6.11718750	-7.25537109	-23.37890625	+14.58984375	-70.83984375	+3764	+16.33886719	-5.42724609	-6.63134766	-74.26757813	-23.86230469	+20.10498047	+4268	+13.06054688	-6.20947266	-7.84863281	-19.16015625	+3.77929688	-60.24902344	+2544
+1457971003.01609990	+15.97851563	-6.39404297	-7.46630859	-24.25781250	+14.39208984	-71.89453125	+3812	+16.41796875	-5.68652344	-6.82470703	-74.83886719	-24.69726563	+19.86328125	+4284	+13.09570313	-6.45556641	-8.05957031	-19.88525391	+3.71337891	-61.36962891	+2560
+1457971003.02029990	+15.99609375	-6.53906250	-7.55859375	-24.71923828	+14.19433594	-72.39990234	+3836	+16.44873047	-5.82714844	-6.90820313	-75.19042969	-25.15869141	+19.81933594	+4292	+13.10009766	-6.59179688	-8.15625000	-20.36865234	+3.62548828	-61.96289063	+2568
+1457971003.02449990	+16.02685547	-6.67968750	-7.65087891	-25.18066406	+14.01855469	-72.88330078	+3856	+16.47949219	-5.97216797	-6.99609375	-75.56396484	-25.59814453	+19.68750000	+4300	+13.12646484	-6.71044922	-8.24853516	-20.74218750	+3.53759766	-62.46826172	+2572
+1457971003.02860000	+16.05322266	-6.82470703	-7.74316406	-25.64208984	+13.79882813	-73.38867188	+3872	+16.51025391	-6.12158203	-7.09277344	-75.91552734	-26.03759766	+19.57763672	+4308	+13.13964844	-6.83789063	-8.34082031	-21.15966797	+3.44970703	-63.01757813	+2580
+1457971003.03280000	+16.08398438	-6.97851563	-7.82666016	-26.12548828	+13.51318359	-73.89404297	+3888	+16.53662109	-6.27099609	-7.18505859	-76.28906250	-26.49902344	+19.46777344	+4316	+13.14843750	-6.97412109	-8.43310547	-21.66503906	+3.33984375	-63.58886719	+2584
+1457971003.03699990	+16.12353516	-7.13671875	-7.92773438	-26.60888672	+13.38134766	-74.39941406	+3904	+16.56298828	-6.42919922	-7.29931641	-76.64062500	-26.89453125	+19.20410156	+4324	+13.17480469	-7.09716797	-8.52539063	-22.06054688	+3.22998047	-64.05029297	+2588
+1457971003.04110000	+16.15869141	-7.29052734	-8.02880859	-27.11425781	+13.22753906	-74.88281250	+3908	+16.58496094	-6.59619141	-7.41796875	-77.03613281	-27.29003906	+18.94042969	+4328	+13.19238281	-7.22460938	-8.61328125	-22.50000000	+3.09814453	-64.53369141	+2584
+1457971003.04530000	+16.17626953	-7.45312500	-8.12548828	-27.68554688	+13.09570313	-75.34423828	+3916	+16.59375000	-6.76318359	-7.53222656	-77.45361328	-27.68554688	+18.65478516	+4332	+13.19677734	-7.35205078	-8.70117188	-23.00537109	+3.03222656	-65.01708984	+2588
+1457971003.04950000	+16.20703125	-7.61132813	-8.22656250	-28.19091797	+12.94189453	-75.80566406	+3912	+16.60253906	-6.93457031	-7.65087891	-77.84912109	-28.08105469	+18.36914063	+4336	+13.21435547	-7.47509766	-8.78906250	-23.42285156	+2.92236328	-65.43457031	+2580
+1457971003.05360010	+16.23779297	-7.76513672	-8.31445313	-28.69628906	+12.72216797	-76.20117188	+3904	+16.61132813	-7.10156250	-7.76513672	-78.26660156	-28.47656250	+18.10546875	+4336	+13.22753906	-7.60253906	-8.86816406	-23.90625000	+2.76855469	-65.89599609	+2576
+1457971003.06200000	+16.30371094	-8.08593750	-8.48144531	-29.72900391	+12.17285156	-76.99218750	+3868	+16.63330078	-7.45312500	-7.97607422	-79.16748047	-29.35546875	+17.66601563	+4328	+13.25830078	-7.86181641	-9.02197266	-24.89501953	+2.37304688	-66.77490234	+2564
+1457971003.06609990	+16.33886719	-8.24853516	-8.56494141	-30.23437500	+11.90917969	-77.45361328	+3844	+16.64208984	-7.62011719	-8.08593750	-79.54101563	-29.77294922	+17.40234375	+4320	+13.28027344	-7.99365234	-9.09667969	-25.37841797	+2.15332031	-67.23632813	+2552
+1457971003.07030010	+16.35644531	-8.41113281	-8.64843750	-30.78369141	+11.68945313	-77.93701172	+3820	+16.64208984	-7.78271484	-8.19580078	-79.91455078	-30.19042969	+17.11669922	+4312	+13.28466797	-8.12548828	-9.17138672	-25.83984375	+1.99951172	-67.69775391	+2548
+1457971003.07450010	+16.38281250	-8.56494141	-8.74072266	-31.24511719	+11.49169922	-78.35449219	+3792	+16.65966797	-7.94091797	-8.30566406	-80.24414063	-30.60791016	+16.87500000	+4300	+13.30224609	-8.24853516	-9.25048828	-26.25732422	+1.82373047	-68.13720703	+2540
+1457971003.07859990	+16.40917969	-8.72314453	-8.82421875	-31.72851563	+11.27197266	-78.77197266	+3764	+16.66845703	-8.09472656	-8.41113281	-80.57373047	-31.02539063	+16.63330078	+4284	+13.31982422	-8.38037109	-9.32080078	-26.71875000	+1.62597656	-68.57666016	+2536
+1457971003.08279990	+16.40917969	-8.87255859	-8.90771484	-32.25585938	+11.11816406	-79.18945313	+3732	+16.66845703	-8.25732422	-8.49023438	-80.94726563	-31.50878906	+16.47949219	+4268	+13.31982422	-8.50341797	-9.40429688	-27.15820313	+1.51611328	-69.03808594	+2528
+1457971003.08699990	+16.42675781	-9.01757813	-8.96923828	-32.67333984	+10.81054688	-79.58496094	+3700	+16.69482422	-8.40234375	-8.55615234	-81.29882813	-31.99218750	+16.43554688	+4248	+13.33740234	-8.62646484	-9.47021484	-27.50976563	+1.29638672	-69.49951172	+2520
+1457971003.09110000	+16.43994141	-9.15380859	-9.03515625	-33.06884766	+10.52490234	-80.04638672	+3668	+16.71679688	-8.53417969	-8.61767578	-81.60644531	-32.49755859	+16.41357422	+4228	+13.35498047	-8.75830078	-9.53613281	-27.90527344	+1.05468750	-70.02685547	+2512
+1457971003.09530000	+16.44433594	-9.29003906	-9.10107422	-33.46435547	+10.26123047	-80.50781250	+3644	+16.73876953	-8.67041016	-8.67480469	-81.93603516	-32.98095703	+16.41357422	+4208	+13.35937500	-8.88574219	-9.60644531	-28.27880859	+0.87890625	-70.55419922	+2504
+1457971003.09940000	+16.46630859	-9.41748047	-9.16259766	-33.77197266	+9.97558594	-80.92529297	+3616	+16.77392578	-8.79345703	-8.73632813	-82.19970703	-33.44238281	+16.43554688	+4188	+13.38574219	-9.00000000	-9.66796875	-28.54248047	+0.65917969	-71.03759766	+2496
+1457971003.10780000	+16.47509766	-9.68115234	-9.28564453	-34.47509766	+9.55810547	-81.93603516	+3588	+16.83544922	-9.03076172	-8.83300781	-82.70507813	-34.38720703	+16.52343750	+4144	+13.41210938	-9.24609375	-9.81298828	-29.11376953	+0.39550781	-72.09228516	+2480
+1457971003.11190010	+16.47949219	-9.79980469	-9.35156250	-34.80468750	+9.40429688	-82.39746094	+3584	+16.87939453	-9.13623047	-8.86816406	-82.92480469	-34.82666016	+16.65527344	+4124	+13.42968750	-9.35595703	-9.88330078	-29.33349609	+0.30761719	-72.57568359	+2476
+1457971003.12030010	+16.47949219	-10.05029297	-9.45263672	-35.50781250	+8.92089844	-83.27636719	+3580	+16.95410156	-9.37792969	-8.91650391	-83.62792969	-35.77148438	+17.07275391	+4100	+13.44726563	-9.59765625	-10.01074219	-29.92675781	+0.02197266	-73.60839844	+2468
+1457971003.12439990	+16.49267578	-10.16455078	-9.48779297	-35.77148438	+8.61328125	-83.67187500	+3584	+16.99804688	-9.49218750	-8.94287109	-83.95751953	-36.21093750	+17.31445313	+4088	+13.47363281	-9.70312500	-10.06787109	-30.12451172	-0.17578125	-74.02587891	+2464
+1457971003.12859990	+16.50146484	-10.28320313	-9.52294922	-36.03515625	+8.30566406	-84.11132813	+3592	+17.03759766	-9.60644531	-8.96044922	-84.28710938	-36.67236328	+17.57812500	+4080	+13.49121094	-9.81738281	-10.11621094	-30.34423828	-0.37353516	-74.53125000	+2464
+1457971003.13280010	+16.51025391	-10.40625000	-9.55810547	-36.34277344	+7.99804688	-84.55078125	+3604	+17.07714844	-9.72509766	-8.98681641	-84.63867188	-37.11181641	+17.81982422	+4072	+13.50000000	-9.93603516	-10.17333984	-30.65185547	-0.54931641	-75.01464844	+2472
+1457971003.13689990	+16.53222656	-10.52490234	-9.61523438	-36.65039063	+7.82226563	-84.94628906	+3620	+17.11669922	-9.83496094	-9.02197266	-84.94628906	-37.46337891	+18.01757813	+4064	+13.52636719	-10.04150391	-10.23046875	-30.87158203	-0.68115234	-75.38818359	+2472
+1457971003.14109990	+16.54980469	-10.66113281	-9.66357422	-37.02392578	+7.58056641	-85.29785156	+3636	+17.14746094	-9.97119141	-9.05273438	-85.36376953	-37.88085938	+18.23730469	+4060	+13.53955078	-10.16455078	-10.27880859	-31.20117188	-0.90087891	-75.78369141	+2480
+1457971003.14529990	+16.54980469	-10.79736328	-9.70751953	-37.44140625	+7.33886719	-85.67138672	+3652	+17.16064453	-10.10302734	-9.09228516	-85.75927734	-38.25439453	+18.39111328	+4056	+13.53955078	-10.28320313	-10.33154297	-31.57470703	-1.03271484	-76.17919922	+2488
+1457971003.14940000	+16.56298828	-10.92919922	-9.74707031	-37.81494141	+7.07519531	-85.97900391	+3660	+17.18261719	-10.23046875	-9.12744141	-86.11083984	-38.60595703	+18.54492188	+4052	+13.55712891	-10.38867188	-10.37988281	-31.86035156	-1.23046875	-76.48681641	+2492
+1457971003.15780000	+16.60253906	-11.21044922	-9.79980469	-38.56201172	+6.32812500	-86.48437500	+3676	+17.19580078	-10.55126953	-9.20214844	-87.16552734	-39.35302734	+18.96240234	+4052	+13.56591797	-10.63476563	-10.44140625	-32.73925781	-1.82373047	-77.14599609	+2504
+1457971003.16190000	+16.63769531	-11.34667969	-9.83496094	-38.91357422	+5.97656250	-86.66015625	+3676	+17.19580078	-10.70947266	-9.25048828	-87.62695313	-39.70458984	+19.11621094	+4048	+13.57910156	-10.74462891	-10.47216797	-33.13476563	-2.13134766	-77.36572266	+2500
+1457971003.16610000	+16.65966797	-11.49609375	-9.87011719	-39.30908203	+5.62500000	-86.90185547	+3668	+17.19140625	-10.86328125	-9.30322266	-88.06640625	-40.07812500	+19.20410156	+4044	+13.58789063	-10.87207031	-10.50292969	-33.57421875	-2.43896484	-77.62939453	+2500
+1457971003.17020010	+16.67285156	-11.64990234	-9.91406250	-39.72656250	+5.33935547	-87.16552734	+3656	+17.17382813	-11.01708984	-9.36035156	-88.46191406	-40.42968750	+19.22607422	+4040	+13.58349609	-10.99072266	-10.54248047	-34.03564453	-2.68066406	-77.91503906	+2496
+1457971003.17440010	+16.69921875	-11.79052734	-9.96679688	-40.07812500	+5.11962891	-87.38525391	+3632	+17.16503906	-11.16210938	-9.42626953	-88.79150391	-40.69335938	+19.22607422	+4036	+13.58789063	-11.10937500	-10.57763672	-34.47509766	-2.90039063	-78.13476563	+2492
+1457971003.17860010	+16.72119141	-11.94433594	-10.01074219	-40.49560547	+4.81201172	-87.53906250	+3604	+17.14746094	-11.32910156	-9.48339844	-89.25292969	-41.02294922	+19.24804688	+4028	+13.58349609	-11.23681641	-10.60839844	-34.98046875	-3.20800781	-78.37646484	+2484
+1457971003.18269990	+16.72119141	-12.09814453	-10.05029297	-40.93505859	+4.57031250	-87.71484375	+3572	+17.11230469	-11.49609375	-9.54052734	-89.69238281	-41.30859375	+19.22607422	+4024	+13.56591797	-11.35986328	-10.63916016	-35.50781250	-3.42773438	-78.61816406	+2480
+1457971003.18689990	+16.73876953	-12.23437500	-10.06347656	-41.28662109	+4.19677734	-87.84667969	+3532	+17.09472656	-11.64990234	-9.58886719	-90.10986328	-41.61621094	+19.27001953	+4012	+13.56152344	-11.47412109	-10.65673828	-35.92529297	-3.73535156	-78.81591797	+2468
+1457971003.19109990	+16.75195313	-12.37060547	-10.08544922	-41.61621094	+3.86718750	-88.02246094	+3492	+17.06835938	-11.79492188	-9.64160156	-90.48339844	-41.90185547	+19.27001953	+4000	+13.56152344	-11.58837891	-10.67871094	-36.34277344	-4.02099609	-79.05761719	+2460
+1457971003.19520000	+16.76074219	-12.51123047	-10.11181641	-41.94580078	+3.55957031	-88.19824219	+3448	+17.05078125	-11.94433594	-9.68115234	-90.87890625	-42.25341797	+19.33593750	+3984	+13.55273438	-11.70263672	-10.70507813	-36.73828125	-4.26269531	-79.29931641	+2452
+1457971003.19939990	+16.79150391	-12.63427734	-10.13818359	-42.18750000	+3.27392578	-88.33007813	+3396	+17.05078125	-12.08496094	-9.72070313	-91.25244141	-42.53906250	+19.42382813	+3964	+13.56152344	-11.80810547	-10.72705078	-37.06787109	-4.50439453	-79.51904297	+2440
+1457971003.20359990	+16.80468750	-12.77050781	-10.17333984	-42.49511719	+3.05419922	-88.57177734	+3344	+17.04638672	-12.20800781	-9.76904297	-91.49414063	-42.82470703	+19.40185547	+3940	+13.56591797	-11.92236328	-10.75781250	-37.39746094	-4.70214844	-79.76074219	+2424
+1457971003.21190000	+16.78271484	-13.00341797	-10.20849609	-43.08837891	+2.72460938	-88.98925781	+3248	+17.03759766	-12.42773438	-9.81298828	-92.06542969	-43.35205078	+19.48974609	+3900	+13.56591797	-12.11132813	-10.80175781	-37.88085938	-4.98779297	-80.22216797	+2396
+1457971003.21610000	+16.78271484	-13.10449219	-10.21289063	-43.30810547	+2.50488281	-89.16503906	+3204	+17.05078125	-12.52880859	-9.82177734	-92.37304688	-43.57177734	+19.64355469	+3880	+13.58349609	-12.20361328	-10.81494141	-38.07861328	-5.18554688	-80.46386719	+2384
+1457971003.22020010	+16.76953125	-13.20117188	-10.21289063	-43.57177734	+2.32910156	-89.34082031	+3168	+17.06396484	-12.63427734	-9.82177734	-92.74658203	-43.83544922	+19.86328125	+3860	+13.58789063	-12.28271484	-10.82812500	-38.25439453	-5.31738281	-80.68359375	+2372
+1457971003.22440000	+16.77832031	-13.28466797	-10.19531250	-43.74755859	+2.02148438	-89.47265625	+3136	+17.10351563	-12.72656250	-9.79980469	-93.12011719	-44.09912109	+20.21484375	+3840	+13.60986328	-12.35742188	-10.83251953	-38.34228516	-5.51513672	-80.90332031	+2356
+1457971003.22860000	+16.78271484	-13.37255859	-10.17773438	-43.92333984	+1.77978516	-89.71435547	+3108	+17.14306641	-12.79687500	-9.78222656	-93.40576172	-44.34082031	+20.50048828	+3820	+13.63623047	-12.43652344	-10.84130859	-38.40820313	-5.69091797	-81.14501953	+2348
+1457971003.23270010	+16.77832031	-13.45166016	-10.16455078	-44.09912109	+1.53808594	-89.95605469	+3092	+17.18261719	-12.86279297	-9.75146484	-93.73535156	-44.62646484	+20.83007813	+3804	+13.65820313	-12.51123047	-10.85449219	-38.45214844	-5.82275391	-81.40869141	+2340
+1457971003.23690010	+16.78271484	-13.52197266	-10.16015625	-44.20898438	+1.40625000	-90.13183594	+3080	+17.23535156	-12.92431641	-9.72070313	-93.99902344	-44.86816406	+21.18164063	+3788	+13.69335938	-12.57275391	-10.86328125	-38.45214844	-5.97656250	-81.58447266	+2332
+1457971003.24110010	+16.78271484	-13.59667969	-10.14697266	-44.36279297	+1.23046875	-90.32958984	+3072	+17.28808594	-12.99023438	-9.68554688	-94.32861328	-45.10986328	+21.57714844	+3768	+13.72851563	-12.64306641	-10.86328125	-38.47412109	-6.15234375	-81.80419922	+2324
+1457971003.24519990	+16.76074219	-13.66259766	-10.14697266	-44.58251953	+1.18652344	-90.50537109	+3072	+17.31884766	-13.05175781	-9.66357422	-94.61425781	-45.28564453	+21.81884766	+3752	+13.74609375	-12.70019531	-10.87207031	-38.51806641	-6.21826172	-82.02392578	+2320
+1457971003.24939990	+16.75634766	-13.71972656	-10.13378906	-44.71435547	+1.03271484	-90.65917969	+3080	+17.36718750	-13.09130859	-9.63281250	-94.87792969	-45.43945313	+22.17041016	+3736	+13.77246094	-12.74853516	-10.87646484	-38.49609375	-6.32812500	-82.17773438	+2320
+1457971003.25350000	+16.75634766	-13.77685547	-10.11181641	-44.84619141	+0.83496094	-90.74707031	+3096	+17.41552734	-13.14843750	-9.58886719	-95.25146484	-45.61523438	+22.63183594	+3724	+13.79443359	-12.81005859	-10.86767578	-38.54003906	-6.54785156	-82.37548828	+2324
+1457971003.25770000	+16.77392578	-13.83398438	-10.09423828	-44.91210938	+0.61523438	-90.85693359	+3108	+17.46826172	-13.19677734	-9.55810547	-95.58105469	-45.81298828	+23.02734375	+3708	+13.82080078	-12.87158203	-10.87207031	-38.60595703	-6.72363281	-82.55126953	+2328
+1457971003.26600000	+16.80908203	-13.96142578	-10.06787109	-45.04394531	+0.19775391	-91.07666016	+3144	+17.55615234	-13.31103516	-9.48339844	-96.24023438	-46.23046875	+23.86230469	+3676	+13.86914063	-12.98583984	-10.86767578	-38.71582031	-7.09716797	-82.83691406	+2344
+1457971003.27020000	+16.80908203	-14.02294922	-10.07226563	-45.17578125	+0.08789063	-91.20849609	+3160	+17.56494141	-13.35937500	-9.48779297	-96.39404297	-46.36230469	+23.97216797	+3656	+13.87792969	-13.05175781	-10.87646484	-38.82568359	-7.22900391	-82.99072266	+2356
+1457971003.27440000	+16.80908203	-14.08886719	-10.10302734	-45.30761719	+0.10986328	-91.31835938	+3172	+17.56933594	-13.40771484	-9.50097656	-96.52587891	-46.45019531	+24.01611328	+3636	+13.89550781	-13.10009766	-10.89404297	-38.89160156	-7.29492188	-83.03466797	+2360
+1457971003.27850010	+16.81347656	-14.16357422	-10.12060547	-45.48339844	+0.06591797	-91.36230469	+3180	+17.56933594	-13.48681641	-9.50976563	-96.78955078	-46.58203125	+24.14794922	+3620	+13.89550781	-13.16162109	-10.89404297	-39.11132813	-7.47070313	-83.12255859	+2368
+1457971003.28270010	+16.81347656	-14.23388672	-10.15136719	-45.61523438	+0.06591797	-91.40625000	+3184	+17.55615234	-13.56152344	-9.54052734	-97.00927734	-46.64794922	+24.12597656	+3604	+13.88232422	-13.22314453	-10.90283203	-39.35302734	-7.55859375	-83.21044922	+2368
+1457971003.28690000	+16.83105469	-14.29541016	-10.17333984	-45.68115234	-0.02197266	-91.45019531	+3180	+17.54736328	-13.62304688	-9.55810547	-97.20703125	-46.71386719	+24.21386719	+3584	+13.87353516	-13.27148438	-10.91162109	-39.55078125	-7.64648438	-83.25439453	+2364
+1457971003.29099990	+16.83984375	-14.37011719	-10.17773438	-45.81298828	-0.15380859	-91.49414063	+3172	+17.52539063	-13.69775391	-9.57568359	-97.40478516	-46.84570313	+24.21386719	+3568	+13.86035156	-13.33300781	-10.91162109	-39.81445313	-7.80029297	-83.29833984	+2360
+1457971003.29520010	+16.85302734	-14.44482422	-10.19091797	-45.92285156	-0.30761719	-91.53808594	+3152	+17.49462891	-13.76806641	-9.61083984	-97.51464844	-46.95556641	+24.10400391	+3552	+13.84277344	-13.40332031	-10.92041016	-40.12207031	-7.93212891	-83.36425781	+2352
+1457971003.29940010	+16.86621094	-14.50634766	-10.21289063	-46.01074219	-0.37353516	-91.53808594	+3128	+17.45947266	-13.84277344	-9.65478516	-97.62451172	-47.04345703	+23.92822266	+3540	+13.83837891	-13.46484375	-10.92919922	-40.36376953	-8.08593750	-83.34228516	+2340
+1457971003.30349990	+16.87060547	-14.58105469	-10.24365234	-46.14257813	-0.37353516	-91.60400391	+3096	+17.41992188	-13.92187500	-9.70312500	-97.71240234	-47.13134766	+23.70849609	+3524	+13.82519531	-13.52636719	-10.93798828	-40.64941406	-8.17382813	-83.40820313	+2324
+1457971003.31189990	+16.87060547	-14.70410156	-10.31396484	-46.40625000	-0.28564453	-91.73583984	+3016	+17.34082031	-14.05371094	-9.79980469	-97.80029297	-47.19726563	+23.22509766	+3500	+13.77246094	-13.62304688	-10.96875000	-41.17675781	-8.15185547	-83.47412109	+2284
+1457971003.31600000	+16.87500000	-14.76123047	-10.34033203	-46.51611328	-0.28564453	-91.75781250	+2968	+17.30126953	-14.11083984	-9.84814453	-97.84423828	-47.21923828	+22.96142578	+3484	+13.75048828	-13.67138672	-10.97753906	-41.44042969	-8.19580078	-83.47412109	+2260
+1457971003.32020000	+16.88378906	-14.81396484	-10.36669922	-46.62597656	-0.28564453	-91.77978516	+2916	+17.26611328	-14.17675781	-9.88330078	-97.93212891	-47.28515625	+22.78564453	+3464	+13.71972656	-13.71533203	-10.98632813	-41.72607422	-8.17382813	-83.45214844	+2236
+1457971003.32430010	+16.89257813	-14.84912109	-10.37109375	-46.64794922	-0.35156250	-91.77978516	+2860	+17.25292969	-14.21630859	-9.89648438	-98.02001953	-47.35107422	+22.71972656	+3440	+13.70654297	-13.75927734	-10.97753906	-41.94580078	-8.30566406	-83.49609375	+2208
+1457971003.32850000	+16.90136719	-14.87988281	-10.37548828	-46.66992188	-0.41748047	-91.82373047	+2804	+17.23535156	-14.25146484	-9.91845703	-98.06396484	-47.39501953	+22.63183594	+3420	+13.69775391	-13.79443359	-10.98632813	-42.07763672	-8.32763672	-83.54003906	+2180
+1457971003.33270000	+16.90576172	-14.91503906	-10.37548828	-46.73583984	-0.50537109	-91.84570313	+2752	+17.22656250	-14.28662109	-9.92724609	-98.12988281	-47.48291016	+22.58789063	+3396	+13.69335938	-13.82080078	-10.99072266	-42.14355469	-8.34960938	-83.60595703	+2152
+1457971003.33680010	+16.91455078	-14.93701172	-10.37548828	-46.75781250	-0.54931641	-91.86767578	+2696	+17.23095703	-14.30859375	-9.93603516	-98.17382813	-47.50488281	+22.56591797	+3372	+13.70214844	-13.84716797	-10.99072266	-42.18750000	-8.39355469	-83.64990234	+2124
+1457971003.34100010	+16.92333984	-14.95898438	-10.37988281	-46.77978516	-0.57128906	-91.91162109	+2644	+17.23974609	-14.32617188	-9.94042969	-98.21777344	-47.54882813	+22.56591797	+3344	+13.71533203	-13.86474609	-10.99951172	-42.18750000	-8.39355469	-83.69384766	+2092
+1457971003.34929990	+16.92773438	-14.97216797	-10.37988281	-46.80175781	-0.54931641	-91.99951172	+2548	+17.26171875	-14.34814453	-9.92285156	-98.32763672	-47.63671875	+22.67578125	+3304	+13.71972656	-13.86914063	-11.01269531	-42.07763672	-8.23974609	-83.80371094	+2040
+1457971003.35349990	+16.92773438	-14.97216797	-10.37109375	-46.77978516	-0.57128906	-92.04345703	+2508	+17.28369141	-14.34375000	-9.89648438	-98.39355469	-47.68066406	+22.80761719	+3284	+13.72851563	-13.86914063	-11.00830078	-41.96777344	-8.23974609	-83.89160156	+2016
+1457971003.35770010	+16.92333984	-14.96777344	-10.34912109	-46.77978516	-0.63720703	-92.08740234	+2476	+17.31445313	-14.33496094	-9.86572266	-98.50341797	-47.70263672	+23.00537109	+3272	+13.74609375	-13.86914063	-11.00390625	-41.83593750	-8.23974609	-83.95751953	+2000
+1457971003.36180000	+16.91894531	-14.96337891	-10.33154297	-46.77978516	-0.68115234	-92.10937500	+2452	+17.34521484	-14.32617188	-9.83496094	-98.59130859	-47.74658203	+23.20312500	+3260	+13.76367188	-13.86474609	-10.99511719	-41.70410156	-8.28369141	-84.02343750	+1984
+1457971003.36599990	+16.91894531	-14.95458984	-10.31396484	-46.75781250	-0.74707031	-92.13134766	+2432	+17.37597656	-14.31298828	-9.79541016	-98.67919922	-47.81250000	+23.44482422	+3252	+13.78564453	-13.86035156	-10.98632813	-41.52832031	-8.32763672	-84.11132813	+1972
+1457971003.37019990	+16.91894531	-14.94580078	-10.28759766	-46.71386719	-0.81298828	-92.17529297	+2420	+17.41552734	-14.29541016	-9.75585938	-98.74511719	-47.85644531	+23.68652344	+3244	+13.80761719	-13.85595703	-10.98193359	-41.33056641	-8.32763672	-84.22119141	+1964
+1457971003.37850000	+16.91455078	-14.92822266	-10.25683594	-46.66992188	-0.85693359	-92.24121094	+2408	+17.46826172	-14.26904297	-9.69433594	-98.85498047	-47.92236328	+24.03808594	+3232	+13.83837891	-13.83398438	-10.98193359	-40.97900391	-8.23974609	-84.37500000	+1956
+1457971003.38680010	+16.90576172	-14.91064453	-10.22607422	-46.66992188	-0.90087891	-92.32910156	+2412	+17.51220703	-14.24267578	-9.63720703	-98.94287109	-47.96630859	+24.34570313	+3224	+13.86035156	-13.82080078	-10.98193359	-40.71533203	-8.17382813	-84.50683594	+1956
+1457971003.39520000	+16.89257813	-14.89746094	-10.19531250	-46.64794922	-0.94482422	-92.37304688	+2432	+17.54736328	-14.22070313	-9.58447266	-99.03076172	-48.01025391	+24.60937500	+3220	+13.86914063	-13.80761719	-10.96875000	-40.51757813	-8.15185547	-84.61669922	+1968
+1457971003.39930010	+16.89257813	-14.89306641	-10.18652344	-46.62597656	-0.96679688	-92.39501953	+2444	+17.56054688	-14.21191406	-9.56689453	-99.05273438	-48.01025391	+24.69726563	+3216	+13.86914063	-13.80761719	-10.96435547	-40.49560547	-8.15185547	-84.63867188	+1976
+1457971003.40350010	+16.89257813	-14.89306641	-10.17333984	-46.62597656	-0.98876953	-92.41699219	+2460	+17.56933594	-14.20751953	-9.55810547	-99.05273438	-48.03222656	+24.76318359	+3212	+13.86914063	-13.81201172	-10.95996094	-40.47363281	-8.15185547	-84.63867188	+1984
+1457971003.40759990	+16.89257813	-14.88867188	-10.16455078	-46.62597656	-1.01074219	-92.43896484	+2472	+17.56933594	-14.20751953	-9.54931641	-99.05273438	-48.05419922	+24.76318359	+3208	+13.86474609	-13.81640625	-10.96435547	-40.49560547	-8.12988281	-84.66064453	+1988
+1457971003.41179990	+16.88818359	-14.88867188	-10.16015625	-46.62597656	-1.01074219	-92.43896484	+2488	+17.56494141	-14.20751953	-9.55371094	-99.03076172	-48.05419922	+24.74121094	+3204	+13.86035156	-13.82080078	-10.96875000	-40.51757813	-8.08593750	-84.63867188	+1996
+1457971003.41599990	+16.88818359	-14.89306641	-10.15576172	-46.62597656	-0.98876953	-92.46093750	+2500	+17.56054688	-14.20751953	-9.55810547	-98.98681641	-48.05419922	+24.67529297	+3200	+13.85156250	-13.82519531	-10.96875000	-40.56152344	-8.06396484	-84.61669922	+2000
+1457971003.42430000	+16.88818359	-14.90185547	-10.15576172	-46.64794922	-0.98876953	-92.46093750	+2520	+17.54736328	-14.21630859	-9.57128906	-98.92089844	-48.03222656	+24.54345703	+3192	+13.83398438	-13.83398438	-10.97314453	-40.69335938	-8.04199219	-84.57275391	+2000
+1457971003.42849990	+16.89257813	-14.90625000	-10.15576172	-46.64794922	-1.01074219	-92.46093750	+2528	+17.53857422	-14.22070313	-9.58007813	-98.89892578	-48.03222656	+24.47753906	+3188	+13.82958984	-13.83837891	-10.97314453	-40.73730469	-8.04199219	-84.55078125	+2000
+1457971003.43260000	+16.89257813	-14.91064453	-10.15576172	-46.64794922	-1.01074219	-92.46093750	+2532	+17.52978516	-14.22509766	-9.59326172	-98.85498047	-48.03222656	+24.38964844	+3184	+13.82519531	-13.84277344	-10.97314453	-40.78125000	-8.04199219	-84.52880859	+2000
+1457971003.43680000	+16.89697266	-14.91064453	-10.15576172	-46.64794922	-1.01074219	-92.46093750	+2536	+17.52539063	-14.22509766	-9.59765625	-98.83300781	-48.03222656	+24.34570313	+3180	+13.81640625	-13.84277344	-10.97314453	-40.80322266	-8.04199219	-84.50683594	+1996
+1457971003.44100000	+16.89697266	-14.91503906	-10.15576172	-46.64794922	-1.03271484	-92.46093750	+2540	+17.51660156	-14.22949219	-9.60644531	-98.81103516	-48.03222656	+24.27978516	+3176	+13.81201172	-13.84716797	-10.97314453	-40.84716797	-8.04199219	-84.48486328	+1992
+1457971003.44510010	+16.89697266	-14.91503906	-10.15576172	-46.64794922	-1.03271484	-92.43896484	+2540	+17.51220703	-14.22949219	-9.61523438	-98.76708984	-48.01025391	+24.23583984	+3172	+13.80761719	-13.85156250	-10.97314453	-40.89111328	-8.04199219	-84.46289063	+1984
+1457971003.44930010	+16.90136719	-14.91943359	-10.15576172	-46.64794922	-1.03271484	-92.43896484	+2540	+17.49902344	-14.23388672	-9.62841797	-98.72314453	-48.01025391	+24.12597656	+3168	+13.78564453	-13.85595703	-10.96875000	-41.02294922	-8.04199219	-84.35302734	+1976
+1457971003.45350000	+16.90136719	-14.91943359	-10.15576172	-46.64794922	-1.03271484	-92.43896484	+2540	+17.49023438	-14.23388672	-9.64160156	-98.65722656	-47.98828125	+24.01611328	+3164	+13.76806641	-13.86035156	-10.96435547	-41.13281250	-8.04199219	-84.24316406	+1968
+1457971003.46180010	+16.90576172	-14.91943359	-10.15576172	-46.60400391	-1.05468750	-92.41699219	+2536	+17.45507813	-14.22949219	-9.68554688	-98.39355469	-47.92236328	+23.66455078	+3156	+13.71093750	-13.84716797	-10.93359375	-41.30859375	-8.08593750	-83.93554688	+1944
+1457971003.46600010	+16.91015625	-14.91503906	-10.15576172	-46.58203125	-1.05468750	-92.41699219	+2528	+17.43310547	-14.22070313	-9.71630859	-98.19580078	-47.85644531	+23.42285156	+3152	+13.69335938	-13.82519531	-10.91601563	-41.28662109	-8.08593750	-83.80371094	+1928
+1457971003.47009990	+16.91455078	-14.91064453	-10.15136719	-46.51611328	-1.05468750	-92.41699219	+2524	+17.41552734	-14.20312500	-9.74267578	-97.99804688	-47.81250000	+23.18115234	+3148	+13.68896484	-13.79443359	-10.90722656	-41.13281250	-8.04199219	-83.71582031	+1916
+1457971003.47840000	+16.92333984	-14.85351563	-10.12939453	-46.23046875	-1.05468750	-92.39501953	+2512	+17.37158203	-14.10205078	-9.82177734	-97.11914063	-47.52685547	+22.34619141	+3144	+13.70654297	-13.68896484	-10.88525391	-40.47363281	-7.84423828	-83.56201172	+1904
+1457971003.48680000	+16.91894531	-14.70849609	-10.08984375	-45.68115234	-0.92285156	-92.35107422	+2508	+17.36718750	-13.90429688	-9.84814453	-96.08642578	-47.13134766	+21.73095703	+3148	+13.72851563	-13.55273438	-10.85888672	-39.68261719	-7.55859375	-83.47412109	+1904
+1457971003.49930000	+16.87060547	-14.28662109	-9.97558594	-44.27490234	-0.39550781	-92.28515625	+2560	+17.44628906	-13.47363281	-9.74267578	-94.41650391	-46.51611328	+21.29150391	+3184	+13.78125000	-13.31103516	-10.81054688	-38.27636719	-7.07519531	-83.36425781	+1932
+1457971003.50760010	+16.83544922	-14.00976563	-9.92285156	-43.43994141	+0.10986328	-92.24121094	+2644	+17.50341797	-13.20996094	-9.65039063	-93.42773438	-46.18652344	+21.02783203	+3216	+13.80322266	-13.15283203	-10.79736328	-37.41943359	-6.59179688	-83.23242188	+1972
+1457971003.51589990	+16.79589844	-13.75927734	-9.90966797	-42.80273438	+0.81298828	-92.08740234	+2752	+17.54296875	-12.93750000	-9.55810547	-92.32910156	-45.74707031	+20.61035156	+3256	+13.81640625	-12.95068359	-10.76660156	-36.47460938	-6.04248047	-82.88085938	+2028
+1457971003.52010010	+16.78271484	-13.66699219	-9.90966797	-42.58300781	+1.07666016	-91.99951172	+2800	+17.54296875	-12.83642578	-9.53173828	-91.86767578	-45.57128906	+20.30273438	+3268	+13.80761719	-12.87597656	-10.74902344	-36.23291016	-5.86669922	-82.70507813	+2048
+1457971003.52839990	+16.78271484	-13.46923828	-9.88330078	-41.94580078	+1.51611328	-91.71386719	+2884	+17.52978516	-12.63427734	-9.48339844	-90.85693359	-45.17578125	+19.59960938	+3292	+13.79882813	-12.70019531	-10.70068359	-35.66162109	-5.51513672	-82.19970703	+2092
+1457971003.53259990	+16.79150391	-13.38134766	-9.87890625	-41.63818359	+1.71386719	-91.58203125	+2920	+17.49902344	-12.54638672	-9.48779297	-90.30761719	-44.97802734	+19.09423828	+3304	+13.79003906	-12.63427734	-10.67871094	-35.46386719	-5.36132813	-82.00195313	+2104
+1457971003.53679990	+16.81787109	-13.28027344	-9.88330078	-41.26464844	+1.99951172	-91.40625000	+2948	+17.47705078	-12.44531250	-9.50537109	-89.64843750	-44.67041016	+18.47900391	+3316	+13.79443359	-12.54199219	-10.65673828	-35.17822266	-5.18554688	-81.65039063	+2116
+1457971003.54090000	+16.83984375	-13.19677734	-9.88769531	-40.97900391	+2.24121094	-91.23046875	+2960	+17.44628906	-12.37060547	-9.52294922	-89.07714844	-44.40673828	+17.84179688	+3324	+13.78564453	-12.46289063	-10.61718750	-34.95849609	-5.05371094	-81.32080078	+2120
+1457971003.54510000	+16.83984375	-13.10888672	-9.88769531	-40.73730469	+2.54882813	-91.05468750	+2968	+17.39355469	-12.28710938	-9.53613281	-88.48388672	-44.12109375	+17.16064453	+3328	+13.75927734	-12.37500000	-10.59960938	-34.78271484	-4.79003906	-81.01318359	+2120
+1457971003.54930000	+16.85742188	-12.98583984	-9.87451172	-40.31982422	+2.83447266	-90.79101563	+2968	+17.36279297	-12.19042969	-9.53613281	-87.89062500	-43.83544922	+16.58935547	+3332	+13.75048828	-12.26953125	-10.56445313	-34.47509766	-4.61425781	-80.61767578	+2120
+1457971003.55760000	+16.87500000	-12.76171875	-9.83496094	-39.55078125	+3.29589844	-90.28564453	+2948	+17.27050781	-11.99707031	-9.53173828	-86.81396484	-43.28613281	+15.42480469	+3332	+13.71972656	-12.07617188	-10.47216797	-33.99169922	-4.35058594	-79.93652344	+2116
+1457971003.56170010	+16.90576172	-12.62109375	-9.80859375	-39.02343750	+3.47167969	-89.95605469	+2932	+17.24853516	-11.88720703	-9.52734375	-86.24267578	-42.97851563	+14.94140625	+3336	+13.71533203	-11.96191406	-10.42382813	-33.61816406	-4.24072266	-79.49707031	+2116
+1457971003.56590010	+16.92773438	-12.49365234	-9.77783203	-38.56201172	+3.69140625	-89.73632813	+2908	+17.21777344	-11.76855469	-9.52294922	-85.62744141	-42.67089844	+14.37011719	+3336	+13.71093750	-11.85644531	-10.37988281	-33.26660156	-4.06494141	-79.14550781	+2112
+1457971003.57419990	+16.93212891	-12.19921875	-9.72949219	-37.59521484	+4.30664063	-89.20898438	+2864	+17.15625000	-11.51367188	-9.47021484	-84.46289063	-42.01171875	+13.35937500	+3340	+13.68896484	-11.59716797	-10.30517578	-32.34375000	-3.49365234	-78.39843750	+2116
+1457971003.57839990	+16.93652344	-12.04101563	-9.69873047	-37.08984375	+4.59228516	-88.94531250	+2844	+17.13427734	-11.36425781	-9.44384766	-83.80371094	-41.66015625	+12.85400391	+3344	+13.68896484	-11.46972656	-10.25683594	-31.83837891	-3.29589844	-78.00292969	+2120
+1457971003.58670000	+16.90576172	-11.68945313	-9.61083984	-36.01318359	+5.25146484	-88.35205078	+2820	+17.09472656	-11.02587891	-9.33398438	-82.59521484	-40.93505859	+12.08496094	+3368	+13.66259766	-11.16650391	-10.17333984	-30.69580078	-2.63671875	-77.21191406	+2136
+1457971003.59089990	+16.88818359	-11.50927734	-9.55371094	-35.46386719	+5.51513672	-88.06640625	+2816	+17.09472656	-10.84130859	-9.26806641	-81.97998047	-40.60546875	+11.82128906	+3388	+13.65380859	-11.02587891	-10.12939453	-30.10253906	-2.35107422	-76.86035156	+2144
+1457971003.59509990	+16.86181641	-11.32470703	-9.50097656	-34.91455078	+5.82275391	-87.82470703	+2820	+17.08593750	-10.65673828	-9.19335938	-81.36474609	-40.29785156	+11.55761719	+3412	+13.63623047	-10.88085938	-10.08544922	-29.50927734	-1.99951172	-76.53076172	+2152
+1457971003.59920000	+16.85742188	-11.12695313	-9.44384766	-34.23339844	+6.10839844	-87.49511719	+2832	+17.10351563	-10.46777344	-9.12304688	-80.72753906	-39.94628906	+11.35986328	+3436	+13.64501953	-10.72265625	-10.03271484	-28.80615234	-1.75781250	-76.11328125	+2164
+1457971003.60340000	+16.83984375	-10.93359375	-9.38671875	-33.61816406	+6.43798828	-87.27539063	+2844	+17.10791016	-10.25683594	-9.05273438	-79.98046875	-39.59472656	+11.05224609	+3464	+13.64941406	-10.57763672	-9.97998047	-28.12500000	-1.49414063	-75.76171875	+2180
+1457971003.61170010	+16.77392578	-10.53369141	-9.27246094	-32.40966797	+7.22900391	-86.74804688	+2904	+17.10791016	-9.83496094	-8.88134766	-78.57421875	-38.89160156	+10.54687500	+3532	+13.63183594	-10.25244141	-9.89648438	-26.71875000	-0.72509766	-74.97070313	+2212
+1457971003.61590000	+16.74316406	-10.34033203	-9.20654297	-31.81640625	+7.53662109	-86.44042969	+2940	+17.11669922	-9.62402344	-8.79345703	-77.91503906	-38.54003906	+10.34912109	+3568	+13.61865234	-10.09863281	-9.83935547	-26.05957031	-0.46142578	-74.55322266	+2228
+1457971003.62420010	+16.68603516	-9.93603516	-9.06152344	-30.52001953	+8.17382813	-85.75927734	+3032	+17.11669922	-9.20214844	-8.62646484	-76.55273438	-37.81494141	+9.93164063	+3640	+13.60107422	-9.77783203	-9.72070313	-24.74121094	+0.08789063	-73.65234375	+2264
+1457971003.63249990	+16.62451172	-9.54492188	-8.91210938	-29.24560547	+8.78906250	-85.16601563	+3132	+17.10351563	-8.79785156	-8.45068359	-75.23437500	-37.15576172	+9.53613281	+3708	+13.57031250	-9.48779297	-9.57568359	-23.57666016	+0.48339844	-72.83935547	+2308
+1457971003.63669990	+16.61132813	-9.35156250	-8.85058594	-28.56445313	+9.16259766	-84.81445313	+3184	+17.09472656	-8.60449219	-8.38037109	-74.57519531	-36.76025391	+9.25048828	+3740	+13.57470703	-9.32958984	-9.50976563	-22.89550781	+0.68115234	-72.26806641	+2332
+1457971003.64500000	+16.55419922	-8.98242188	-8.70996094	-27.37792969	+9.84375000	-84.08935547	+3276	+17.03759766	-8.23535156	-8.23535156	-73.36669922	-35.96923828	+8.65722656	+3788	+13.53515625	-9.03515625	-9.35595703	-21.81884766	+1.05468750	-71.23535156	+2368
+1457971003.64920000	+16.53222656	-8.79345703	-8.63964844	-26.74072266	+10.21728516	-83.67187500	+3324	+17.01123047	-8.04638672	-8.16503906	-72.75146484	-35.52978516	+8.37158203	+3812	+13.53076172	-8.86376953	-9.27685547	-21.18164063	+1.23046875	-70.57617188	+2388
+1457971003.65750000	+16.47949219	-8.42871094	-8.48583984	-25.53222656	+10.83251953	-82.79296875	+3400	+16.93212891	-7.71679688	-8.02441406	-71.78466797	-34.69482422	+7.93212891	+3848	+13.48242188	-8.56933594	-9.09228516	-20.21484375	+1.42822266	-69.38964844	+2416
+1457971003.66590000	+16.45312500	-8.06396484	-8.34082031	-24.30175781	+11.51367188	-81.89208984	+3456	+16.84423828	-7.39599609	-7.90576172	-70.86181641	-33.75000000	+7.47070313	+3872	+13.46484375	-8.26171875	-8.90332031	-19.13818359	+1.51611328	-68.04931641	+2440
+1457971003.67420010	+16.40039063	-7.72119141	-8.18701172	-23.22509766	+12.21679688	-80.99121094	+3492	+16.74755859	-7.07519531	-7.76513672	-70.00488281	-32.80517578	+7.09716797	+3888	+13.42529297	-7.95410156	-8.71435547	-18.12744141	+1.73583984	-66.64306641	+2456
+1457971003.67840000	+16.37841797	-7.54980469	-8.10791016	-22.69775391	+12.54638672	-80.50781250	+3504	+16.69921875	-6.92138672	-7.69482422	-69.63134766	-32.29980469	+6.98730469	+3896	+13.40771484	-7.79589844	-8.61328125	-17.60009766	+1.80175781	-65.91796875	+2464
+1457971003.68670010	+16.31250000	-7.20263672	-7.93652344	-21.62109375	+13.24951172	-79.51904297	+3516	+16.59375000	-6.62255859	-7.54101563	-68.97216797	-31.28906250	+6.83349609	+3908	+13.35937500	-7.47949219	-8.41113281	-16.58935547	+1.95556641	-64.46777344	+2484
+1457971003.69090010	+16.27734375	-7.01806641	-7.85302734	-21.02783203	+13.57910156	-79.01367188	+3520	+16.54541016	-6.45996094	-7.46191406	-68.62060547	-30.78369141	+6.83349609	+3916	+13.33740234	-7.33007813	-8.31005859	-16.06201172	+1.99951172	-63.76464844	+2492
+1457971003.69919990	+16.21582031	-6.67968750	-7.65527344	-19.92919922	+14.12841797	-78.02490234	+3528	+16.46191406	-6.14355469	-7.25976563	-67.98339844	-29.88281250	+7.03125000	+3936	+13.29785156	-7.03564453	-8.09912109	-15.02929688	+2.06542969	-62.40234375	+2512
+1457971003.70750000	+16.13671875	-6.35888672	-7.45751953	-18.94042969	+14.69970703	-77.16796875	+3528	+16.38281250	-5.82275391	-7.04443359	-67.30224609	-29.00390625	+7.33886719	+3960	+13.24951172	-6.74121094	-7.89697266	-13.95263672	+2.17529297	-61.10595703	+2532
+1457971003.71580000	+16.05322266	-6.02050781	-7.25097656	-17.77587891	+15.22705078	-76.20117188	+3544	+16.31250000	-5.48876953	-6.81591797	-66.48925781	-28.10302734	+7.77832031	+3988	+13.20996094	-6.45556641	-7.69482422	-12.85400391	+2.30712891	-59.83154297	+2552
+1457971003.72420000	+15.96533203	-5.69091797	-7.01806641	-16.63330078	+15.57861328	-75.25634766	+3572	+16.25097656	-5.15478516	-6.55224609	-65.74218750	-27.35595703	+8.41552734	+4032	+13.16162109	-6.18310547	-7.48828125	-11.79931641	+2.35107422	-58.66699219	+2572
+1457971003.73250010	+15.87744141	-5.38769531	-6.77636719	-15.51269531	+15.84228516	-74.39941406	+3608	+16.19384766	-4.82519531	-6.27978516	-64.97314453	-26.67480469	+9.16259766	+4080	+13.11328125	-5.92822266	-7.27734375	-10.81054688	+2.32910156	-57.61230469	+2584
+1457971003.74079990	+15.80273438	-5.09326172	-6.54785156	-14.39208984	+16.14990234	-73.54248047	+3652	+16.14990234	-4.50439453	-6.02490234	-64.09423828	-25.97167969	+9.84375000	+4124	+13.07373047	-5.68212891	-7.07958984	-9.82177734	+2.37304688	-56.51367188	+2596
+1457971003.74499990	+15.75878906	-4.95263672	-6.42480469	-13.84277344	+16.23779297	-73.12500000	+3680	+16.11914063	-4.35058594	-5.88867188	-63.72070313	-25.64208984	+10.23925781	+4144	+13.04736328	-5.56347656	-6.97412109	-9.36035156	+2.35107422	-55.98632813	+2604
+1457971003.75330000	+15.66210938	-4.67138672	-6.21386719	-12.72216797	+16.61132813	-72.22412109	+3732	+16.05322266	-4.05175781	-5.64257813	-62.95166016	-24.91699219	+10.89843750	+4184	+12.99902344	-5.33056641	-6.77636719	-8.43750000	+2.39501953	-54.88769531	+2616
+1457971003.75749990	+15.63134766	-4.53515625	-6.08642578	-12.15087891	+16.61132813	-71.76269531	+3760	+16.02685547	-3.91113281	-5.51074219	-62.64404297	-24.60937500	+11.33789063	+4204	+12.97265625	-5.22070313	-6.66210938	-8.04199219	+2.28515625	-54.36035156	+2624
+1457971003.76169990	+15.60058594	-4.41210938	-5.97656250	-11.64550781	+16.72119141	-71.34521484	+3784	+15.99609375	-3.78369141	-5.39208984	-62.33642578	-24.25781250	+11.66748047	+4220	+12.95507813	-5.11523438	-6.56103516	-7.66845703	+2.24121094	-53.78906250	+2628
+1457971003.77000000	+15.53906250	-4.16601563	-5.76123047	-10.61279297	+16.85302734	-70.51025391	+3828	+15.93017578	-3.53320313	-5.16796875	-61.78710938	-23.57666016	+12.37060547	+4248	+12.91113281	-4.89990234	-6.35009766	-6.89941406	+2.08740234	-52.71240234	+2640
+1457971003.77420000	+15.50830078	-4.05615234	-5.66455078	-10.15136719	+17.02880859	-70.09277344	+3844	+15.89501953	-3.42333984	-5.06689453	-61.54541016	-23.18115234	+12.65625000	+4252	+12.88916016	-4.79882813	-6.24902344	-6.52587891	+2.04345703	-52.14111328	+2644
+1457971003.78660010	+15.42480469	-3.71337891	-5.37011719	-8.70117188	+17.33642578	-68.75244141	+3876	+15.77197266	-3.12011719	-4.77246094	-61.01806641	-22.06054688	+13.62304688	+4264	+12.82763672	-4.49121094	-5.94580078	-5.42724609	+1.75781250	-50.44921875	+2652
+1457971003.79080010	+15.39404297	-3.60351563	-5.27783203	-8.26171875	+17.42431641	-68.33496094	+3880	+15.73242188	-3.02343750	-4.67578125	-60.88623047	-21.68701172	+13.95263672	+4264	+12.80566406	-4.38574219	-5.84472656	-5.05371094	+1.64794922	-49.89990234	+2656
+1457971003.79500010	+15.38085938	-3.50244141	-5.17236328	-7.80029297	+17.38037109	-67.93945313	+3884	+15.70166016	-2.93115234	-4.57910156	-60.77636719	-21.35742188	+14.34814453	+4264	+12.78808594	-4.29345703	-5.73925781	-4.72412109	+1.42822266	-49.39453125	+2660
+1457971003.79909990	+15.35888672	-3.40576172	-5.07568359	-7.42675781	+17.42431641	-67.56591797	+3880	+15.66650391	-2.85205078	-4.49121094	-60.68847656	-21.02783203	+14.67773438	+4260	+12.77050781	-4.20556641	-5.63818359	-4.43847656	+1.29638672	-48.88916016	+2660
+1457971003.80749990	+15.32373047	-3.21679688	-4.88232422	-6.61376953	+17.46826172	-66.81884766	+3868	+15.60058594	-2.68505859	-4.30664063	-60.51269531	-20.39062500	+15.38085938	+4252	+12.73974609	-4.02099609	-5.44482422	-3.77929688	+0.98876953	-47.90039063	+2660
+1457971003.81580000	+15.27539063	-3.03662109	-4.70214844	-5.88867188	+17.57812500	-66.11572266	+3848	+15.53027344	-2.52685547	-4.13525391	-60.33691406	-19.73144531	+16.04003906	+4240	+12.70458984	-3.85400391	-5.26464844	-3.18603516	+0.74707031	-46.99951172	+2656
+1457971003.82410000	+15.23144531	-2.86962891	-4.50878906	-5.18554688	+17.53417969	-65.45654297	+3824	+15.47314453	-2.37744141	-3.93750000	-60.20507813	-19.20410156	+16.80908203	+4228	+12.67382813	-3.69580078	-5.08007813	-2.63671875	+0.41748047	-46.16455078	+2652
+1457971003.82830000	+15.20947266	-2.79052734	-4.41650391	-4.87792969	+17.53417969	-65.17089844	+3812	+15.44677734	-2.29833984	-3.84960938	-60.09521484	-18.94042969	+17.13867188	+4224	+12.66064453	-3.62109375	-4.99658203	-2.39501953	+0.30761719	-45.76904297	+2644
+1457971003.83660010	+15.16552734	-2.64111328	-4.22753906	-4.26269531	+17.44628906	-64.57763672	+3788	+15.40722656	-2.15332031	-3.64746094	-59.91943359	-18.50097656	+17.88574219	+4212	+12.62988281	-3.48486328	-4.82519531	-1.93359375	+0.04394531	-45.06591797	+2636
+1457971003.84500000	+15.11718750	-2.49609375	-4.05615234	-3.66943359	+17.46826172	-64.02832031	+3772	+15.36767578	-1.99951172	-3.45410156	-59.65576172	-18.08349609	+18.52294922	+4204	+12.60791016	-3.35742188	-4.66699219	-1.45019531	-0.13183594	-44.40673828	+2624
+1457971003.84910010	+15.08642578	-2.43017578	-3.97265625	-3.40576172	+17.51220703	-63.76464844	+3764	+15.34570313	-1.93359375	-3.36181641	-59.52392578	-17.86376953	+18.76464844	+4200	+12.59033203	-3.30029297	-4.59228516	-1.25244141	-0.15380859	-44.09912109	+2616
+1457971003.85330010	+15.05566406	-2.36425781	-3.89355469	-3.12011719	+17.55615234	-63.47900391	+3760	+15.32373047	-1.85888672	-3.27392578	-59.37011719	-17.62207031	+19.00634766	+4196	+12.57714844	-3.23876953	-4.52197266	-1.05468750	-0.17578125	-43.76953125	+2608
+1457971003.85750010	+15.03369141	-2.29833984	-3.81005859	-2.83447266	+17.53417969	-63.19335938	+3760	+15.31054688	-1.78857422	-3.17285156	-59.23828125	-17.46826172	+19.31396484	+4192	+12.56835938	-3.18164063	-4.44726563	-0.85693359	-0.28564453	-43.48388672	+2600
+1457971003.86159990	+15.00732422	-2.23242188	-3.73095703	-2.57080078	+17.53417969	-62.92968750	+3760	+15.28857422	-1.72265625	-3.08056641	-59.08447266	-17.27050781	+19.55566406	+4188	+12.55517578	-3.12890625	-4.37695313	-0.68115234	-0.32958984	-43.19824219	+2592
+1457971003.86990000	+14.96337891	-2.11376953	-3.57714844	-2.04345703	+17.53417969	-62.42431641	+3764	+15.25781250	-1.59082031	-2.90478516	-58.79882813	-16.96289063	+19.97314453	+4180	+12.53320313	-3.02783203	-4.23632813	-0.30761719	-0.43945313	-42.64892578	+2576
+1457971003.87830000	+14.92382813	-1.99951172	-3.44091797	-1.51611328	+17.60009766	-61.91894531	+3772	+15.22265625	-1.47216797	-2.74658203	-58.49121094	-16.58935547	+20.23681641	+4172	+12.50683594	-2.93115234	-4.10888672	+0.04394531	-0.48339844	-42.09960938	+2560
+1457971003.88240000	+14.90625000	-1.94238281	-3.37500000	-1.23046875	+17.62207031	-61.67724609	+3776	+15.20947266	-1.41503906	-2.67187500	-58.33740234	-16.41357422	+20.36865234	+4164	+12.50244141	-2.87841797	-4.04736328	+0.24169922	-0.54931641	-41.81396484	+2552
+1457971003.88660000	+14.88427734	-1.88964844	-3.30908203	-0.96679688	+17.64404297	-61.41357422	+3780	+15.18750000	-1.36230469	-2.60156250	-58.18359375	-16.23779297	+20.50048828	+4160	+12.48925781	-2.83007813	-3.98583984	+0.41748047	-0.59326172	-41.55029297	+2544
+1457971003.89490010	+14.85791016	-1.77978516	-3.17724609	-0.41748047	+17.60009766	-60.90820313	+3792	+15.15673828	-1.26562500	-2.46093750	-57.96386719	-15.93017578	+20.76416016	+4148	+12.47167969	-2.73339844	-3.85839844	+0.81298828	-0.79101563	-41.04492188	+2528
+1457971003.89910010	+14.84912109	-1.72705078	-3.11132813	-0.13183594	+17.57812500	-60.64453125	+3792	+15.14355469	-1.22167969	-2.39941406	-57.85400391	-15.75439453	+20.87402344	+4136	+12.46289063	-2.68505859	-3.79687500	+0.98876953	-0.85693359	-40.78125000	+2520
+1457971003.90330000	+14.84472656	-1.67871094	-3.04980469	+0.13183594	+17.55615234	-60.40283203	+3792	+15.13037109	-1.18212891	-2.34228516	-57.72216797	-15.57861328	+20.96191406	+4128	+12.45410156	-2.63671875	-3.73535156	+1.20849609	-0.94482422	-40.49560547	+2512
+1457971003.90739990	+14.83593750	-1.63037109	-2.98828125	+0.39550781	+17.53417969	-60.18310547	+3792	+15.11718750	-1.14257813	-2.28515625	-57.61230469	-15.40283203	+21.02783203	+4116	+12.45410156	-2.59277344	-3.67382813	+1.40625000	-1.05468750	-40.25390625	+2508
+1457971003.91160010	+14.82714844	-1.58203125	-2.93554688	+0.63720703	+17.55615234	-59.94140625	+3788	+15.09960938	-1.09863281	-2.23242188	-57.48046875	-15.22705078	+21.07177734	+4108	+12.44531250	-2.54443359	-3.61669922	+1.60400391	-1.12060547	-39.99023438	+2500
+1457971003.91989990	+14.81835938	-1.48974609	-2.82568359	+1.18652344	+17.57812500	-59.43603516	+3776	+15.07324219	-1.03271484	-2.13574219	-57.30468750	-14.83154297	+21.20361328	+4080	+12.43212891	-2.45214844	-3.49804688	+2.06542969	-1.31835938	-39.46289063	+2488
+1457971003.92829990	+14.80957031	-1.39746094	-2.71582031	+1.69189453	+17.55615234	-58.97460938	+3752	+15.05126953	-0.96679688	-2.03906250	-57.10693359	-14.45800781	+21.35742188	+4052	+12.41894531	-2.36425781	-3.38818359	+2.43896484	-1.45019531	-38.97949219	+2472
+1457971003.93660000	+14.80517578	-1.31835938	-2.60595703	+2.17529297	+17.49023438	-58.51318359	+3724	+15.03808594	-0.90527344	-1.94238281	-56.93115234	-14.12841797	+21.51123047	+4024	+12.41455078	-2.28515625	-3.27392578	+2.79052734	-1.62597656	-38.54003906	+2456
+1457971003.94490000	+14.80078125	-1.24804688	-2.50927734	+2.59277344	+17.53417969	-58.09570313	+3688	+15.02490234	-0.83935547	-1.85449219	-56.73339844	-13.75488281	+21.62109375	+3992	+12.41015625	-2.21044922	-3.17724609	+3.14208984	-1.71386719	-38.07861328	+2440
+1457971003.94910000	+14.78759766	-1.21289063	-2.46093750	+2.76855469	+17.55615234	-57.87597656	+3668	+15.01611328	-0.80859375	-1.80615234	-56.64550781	-13.62304688	+21.70898438	+3976	+12.40136719	-2.17968750	-3.12890625	+3.25195313	-1.73583984	-37.88085938	+2428
+1457971003.95740010	+14.77880859	-1.14257813	-2.36865234	+3.16406250	+17.53417969	-57.45849609	+3636	+15.00732422	-0.75146484	-1.70947266	-56.49169922	-13.33740234	+21.90673828	+3948	+12.40136719	-2.11376953	-3.04101563	+3.51562500	-1.82373047	-37.50732422	+2408
+1457971003.96160010	+14.77001953	-1.11181641	-2.32031250	+3.31787109	+17.46826172	-57.28271484	+3620	+15.00292969	-0.72070313	-1.65673828	-56.42578125	-13.24951172	+22.03857422	+3936	+12.39697266	-2.08740234	-2.99707031	+3.58154297	-1.84570313	-37.35351563	+2400
+1457971003.96569990	+14.76562500	-1.08544922	-2.26757813	+3.44970703	+17.40234375	-57.12890625	+3604	+15.00292969	-0.68994141	-1.60400391	-56.35986328	-13.16162109	+22.14843750	+3924	+12.39257813	-2.06542969	-2.95751953	+3.64746094	-1.86767578	-37.19970703	+2388
+1457971003.96989990	+14.75683594	-1.06347656	-2.22802734	+3.58154297	+17.38037109	-56.95312500	+3592	+15.00292969	-0.65917969	-1.55566406	-56.25000000	-13.07373047	+22.25830078	+3912	+12.39257813	-2.04345703	-2.92236328	+3.71337891	-1.86767578	-37.04589844	+2376
+1457971003.97410010	+14.74804688	-1.04150391	-2.18408203	+3.66943359	+17.35839844	-56.79931641	+3580	+15.00292969	-0.62841797	-1.50292969	-56.18408203	-13.00781250	+22.39013672	+3904	+12.39257813	-2.02148438	-2.88281250	+3.73535156	-1.91162109	-36.91406250	+2364
+1457971003.98239990	+14.73486328	-0.99316406	-2.10937500	+3.88916016	+17.33642578	-56.49169922	+3560	+14.99853516	-0.57128906	-1.41064453	-56.07421875	-12.85400391	+22.60986328	+3884	+12.39257813	-1.98193359	-2.81689453	+3.82324219	-1.93359375	-36.65039063	+2340
+1457971003.98659990	+14.72607422	-0.97119141	-2.06982422	+3.97705078	+17.27050781	-56.35986328	+3556	+14.99414063	-0.54492188	-1.35791016	-56.00830078	-12.81005859	+22.78564453	+3876	+12.39257813	-1.96435547	-2.78613281	+3.82324219	-1.95556641	-36.51855469	+2328
+1457971003.99070000	+14.71728516	-0.94921875	-2.02587891	+4.06494141	+17.18261719	-56.20605469	+3556	+14.99414063	-0.52294922	-1.30517578	-55.96435547	-12.78808594	+22.93945313	+3872	+12.39257813	-1.94677734	-2.75537109	+3.82324219	-1.99951172	-36.40869141	+2316
+1457971003.99490000	+14.71728516	-0.93164063	-1.98632813	+4.15283203	+17.09472656	-56.07421875	+3552	+14.99853516	-0.49658203	-1.26123047	-55.94238281	-12.74414063	+23.09326172	+3864	+12.39697266	-1.92919922	-2.72460938	+3.82324219	-2.04345703	-36.29882813	+2308
+1457971004.00320010	+14.71289063	-0.89648438	-1.91162109	+4.30664063	+16.96289063	-55.81054688	+3552	+14.99853516	-0.45263672	-1.16455078	-55.85449219	-12.65625000	+23.40087891	+3852	+12.40136719	-1.89843750	-2.66308594	+3.84521484	-2.15332031	-36.05712891	+2284
+1457971004.00740000	+14.71289063	-0.87890625	-1.88085938	+4.37255859	+16.91894531	-55.70068359	+3552	+15.00292969	-0.43066406	-1.12939453	-55.81054688	-12.56835938	+23.48876953	+3844	+12.40136719	-1.88085938	-2.63232422	+3.84521484	-2.19726563	-35.92529297	+2276
+1457971004.01160000	+14.70849609	-0.86572266	-1.85009766	+4.41650391	+16.89697266	-55.59082031	+3552	+14.99853516	-0.40869141	-1.09423828	-55.74462891	-12.50244141	+23.59863281	+3840	+12.40576172	-1.86767578	-2.60595703	+3.84521484	-2.24121094	-35.79345703	+2268
+1457971004.01990010	+14.71728516	-0.83056641	-1.78417969	+4.59228516	+16.83105469	-55.28320313	+3552	+14.99853516	-0.38232422	-1.02832031	-55.74462891	-12.30468750	+23.84033203	+3824	+12.41015625	-1.82812500	-2.54443359	+3.91113281	-2.37304688	-35.52978516	+2252
+1457971004.02399990	+14.72167969	-0.80859375	-1.75341797	+4.68017578	+16.76513672	-55.12939453	+3552	+14.99853516	-0.36914063	-0.99316406	-55.74462891	-12.21679688	+23.97216797	+3816	+12.41455078	-1.80615234	-2.51367188	+3.93310547	-2.43896484	-35.37597656	+2244
+1457971004.02819990	+14.72607422	-0.79541016	-1.72265625	+4.76806641	+16.69921875	-54.99755859	+3552	+15.00292969	-0.35595703	-0.95800781	-55.74462891	-12.12890625	+24.12597656	+3812	+12.41455078	-1.78857422	-2.48291016	+3.97705078	-2.52685547	-35.24414063	+2240
+1457971004.03239990	+14.73046875	-0.77783203	-1.68750000	+4.83398438	+16.63330078	-54.84375000	+3548	+15.00292969	-0.34716797	-0.93603516	-55.74462891	-11.99707031	+24.21386719	+3804	+12.41894531	-1.77099609	-2.45214844	+3.99902344	-2.59277344	-35.09033203	+2232
+1457971004.04070000	+14.74804688	-0.74707031	-1.62597656	+5.00976563	+16.56738281	-54.53613281	+3536	+15.00732422	-0.32519531	-0.89648438	-55.74462891	-11.68945313	+24.38964844	+3784	+12.42773438	-1.73144531	-2.39062500	+4.10888672	-2.79052734	-34.78271484	+2224
+1457971004.04900000	+14.75683594	-0.71191406	-1.57324219	+5.18554688	+16.54541016	-54.25048828	+3520	+15.00292969	-0.31201172	-0.85253906	-55.76660156	-11.40380859	+24.58740234	+3764	+12.43212891	-1.68750000	-2.32910156	+4.24072266	-2.94433594	-34.49707031	+2220
+1457971004.05320000	+14.76123047	-0.69433594	-1.54687500	+5.29541016	+16.50146484	-54.09667969	+3508	+15.00292969	-0.30322266	-0.83056641	-55.78857422	-11.29394531	+24.69726563	+3756	+12.43212891	-1.66552734	-2.30273438	+4.28466797	-3.05419922	-34.36523438	+2216
+1457971004.05740000	+14.76123047	-0.67675781	-1.52050781	+5.38330078	+16.45751953	-53.92089844	+3496	+15.00292969	-0.29882813	-0.81298828	-55.78857422	-11.11816406	+24.80712891	+3748	+12.43652344	-1.64794922	-2.27197266	+4.35058594	-3.12011719	-34.21142578	+2212
+1457971004.06150010	+14.76562500	-0.65478516	-1.48974609	+5.49316406	+16.36962891	-53.78906250	+3488	+15.00292969	-0.29003906	-0.79541016	-55.81054688	-11.00830078	+24.91699219	+3736	+12.43652344	-1.63037109	-2.25000000	+4.41650391	-3.22998047	-34.10156250	+2208
+1457971004.06990000	+14.77001953	-0.62402344	-1.42822266	+5.66894531	+16.23779297	-53.52539063	+3460	+15.00292969	-0.26806641	-0.75146484	-55.81054688	-10.81054688	+25.15869141	+3724	+12.44091797	-1.59521484	-2.19287109	+4.50439453	-3.42773438	-33.90380859	+2204
+1457971004.07399990	+14.77001953	-0.60644531	-1.40185547	+5.75683594	+16.17187500	-53.41552734	+3448	+14.99853516	-0.25927734	-0.72949219	-55.81054688	-10.74462891	+25.26855469	+3716	+12.44091797	-1.58203125	-2.17529297	+4.52636719	-3.49365234	-33.81591797	+2196
+1457971004.07820010	+14.76562500	-0.59326172	-1.37109375	+5.82275391	+16.10595703	-53.30566406	+3436	+14.99853516	-0.24609375	-0.70751953	-55.78857422	-10.65673828	+25.40039063	+3712	+12.44091797	-1.56884766	-2.14892578	+4.57031250	-3.58154297	-33.70605469	+2196
+1457971004.08240010	+14.76123047	-0.58007813	-1.34912109	+5.91064453	+16.08398438	-53.19580078	+3424	+14.99414063	-0.23291016	-0.68115234	-55.74462891	-10.56884766	+25.53222656	+3704	+12.44091797	-1.55566406	-2.13134766	+4.59228516	-3.62548828	-33.61816406	+2188
+1457971004.08649990	+14.75683594	-0.56689453	-1.32714844	+5.97656250	+16.01806641	-53.08593750	+3416	+14.99414063	-0.21972656	-0.65478516	-55.74462891	-10.52490234	+25.66406250	+3700	+12.44091797	-1.54248047	-2.11376953	+4.61425781	-3.66943359	-33.55224609	+2184
+1457971004.09069990	+14.74804688	-0.55371094	-1.30078125	+6.04248047	+15.93017578	-52.99804688	+3404	+14.98974609	-0.20654297	-0.62841797	-55.72265625	-10.48095703	+25.83984375	+3700	+12.44091797	-1.52929688	-2.09619141	+4.63623047	-3.73535156	-33.48632813	+2176
+1457971004.09900000	+14.73925781	-0.53173828	-1.24804688	+6.15234375	+15.77636719	-52.84423828	+3392	+14.98535156	-0.17578125	-0.56689453	-55.67871094	-10.39306641	+26.16943359	+3700	+12.44091797	-1.51171875	-2.06103516	+4.63623047	-3.82324219	-33.37646484	+2164
+1457971004.10320000	+14.73486328	-0.52294922	-1.22607422	+6.19628906	+15.71044922	-52.77832031	+3388	+14.98095703	-0.16259766	-0.53613281	-55.65673828	-10.37109375	+26.32324219	+3696	+12.44091797	-1.50292969	-2.04345703	+4.63623047	-3.84521484	-33.31054688	+2160
+1457971004.10730000	+14.72607422	-0.51855469	-1.20410156	+6.21826172	+15.66650391	-52.69042969	+3384	+14.97656250	-0.14501953	-0.50537109	-55.63476563	-10.32714844	+26.47705078	+3700	+12.44091797	-1.49853516	-2.03027344	+4.61425781	-3.86718750	-33.24462891	+2152
+1457971004.11150000	+14.72167969	-0.51416016	-1.18652344	+6.26220703	+15.64453125	-52.60253906	+3380	+14.97656250	-0.13183594	-0.47460938	-55.61279297	-10.28320313	+26.63085938	+3700	+12.44091797	-1.48974609	-2.01708984	+4.61425781	-3.86718750	-33.20068359	+2144
+1457971004.11570000	+14.71289063	-0.50537109	-1.16894531	+6.28417969	+15.62255859	-52.51464844	+3380	+14.97216797	-0.11865234	-0.44384766	-55.59082031	-10.23925781	+26.78466797	+3700	+12.44091797	-1.48095703	-2.00390625	+4.61425781	-3.84521484	-33.13476563	+2136
+1457971004.11980010	+14.70849609	-0.50097656	-1.14697266	+6.32812500	+15.60058594	-52.42675781	+3380	+14.96777344	-0.10546875	-0.41748047	-55.56884766	-10.17333984	+26.91650391	+3700	+12.43652344	-1.47216797	-1.99072266	+4.59228516	-3.84521484	-33.06884766	+2128
+1457971004.12400010	+14.69970703	-0.49218750	-1.13378906	+6.35009766	+15.60058594	-52.33886719	+3380	+14.96337891	-0.09228516	-0.39111328	-55.56884766	-10.10742188	+27.07031250	+3704	+12.43652344	-1.46777344	-1.97314453	+4.59228516	-3.84521484	-33.00292969	+2120
+1457971004.13229990	+14.69091797	-0.48339844	-1.09863281	+6.43798828	+15.55664063	-52.11914063	+3388	+14.95458984	-0.07910156	-0.33837891	-55.59082031	-9.95361328	+27.35595703	+3704	+12.43212891	-1.45019531	-1.94677734	+4.59228516	-3.84521484	-32.84912109	+2104
+1457971004.13649990	+14.68652344	-0.47460938	-1.08105469	+6.48193359	+15.57861328	-52.03125000	+3392	+14.95458984	-0.07031250	-0.31640625	-55.59082031	-9.86572266	+27.46582031	+3700	+12.42773438	-1.44140625	-1.93359375	+4.59228516	-3.84521484	-32.78320313	+2100
+1457971004.14070010	+14.68652344	-0.47021484	-1.06787109	+6.52587891	+15.57861328	-51.92138672	+3392	+14.95019531	-0.06591797	-0.29882813	-55.61279297	-9.75585938	+27.59765625	+3700	+12.42333984	-1.43261719	-1.91601563	+4.59228516	-3.84521484	-32.69531250	+2092
+1457971004.14479990	+14.68212891	-0.46582031	-1.05468750	+6.56982422	+15.62255859	-51.81152344	+3396	+14.95019531	-0.06152344	-0.28564453	-55.61279297	-9.60205078	+27.66357422	+3696	+12.42333984	-1.42382813	-1.90283203	+4.61425781	-3.82324219	-32.60742188	+2084
+1457971004.14899990	+14.68212891	-0.45703125	-1.04589844	+6.61376953	+15.66650391	-51.67968750	+3396	+14.94580078	-0.05712891	-0.27246094	-55.61279297	-9.47021484	+27.75146484	+3692	+12.41894531	-1.41503906	-1.88964844	+4.61425781	-3.82324219	-32.51953125	+2076
+1457971004.15319990	+14.67773438	-0.45263672	-1.03710938	+6.70166016	+15.71044922	-51.54785156	+3396	+14.94140625	-0.05712891	-0.26367188	-55.63476563	-9.33837891	+27.83935547	+3684	+12.41455078	-1.40625000	-1.87646484	+4.65820313	-3.82324219	-32.40966797	+2072
+1457971004.16150000	+14.67773438	-0.43066406	-1.01953125	+6.87744141	+15.77636719	-51.28417969	+3392	+14.93701172	-0.05712891	-0.24609375	-55.67871094	-9.00878906	+28.01513672	+3668	+12.40136719	-1.37988281	-1.84570313	+4.72412109	-3.86718750	-32.21191406	+2060
+1457971004.16570000	+14.67773438	-0.42187500	-1.00634766	+6.96533203	+15.79833984	-51.17431641	+3388	+14.93261719	-0.05712891	-0.24169922	-55.67871094	-8.85498047	+28.10302734	+3660	+12.39697266	-1.37109375	-1.82812500	+4.76806641	-3.91113281	-32.12402344	+2056
+1457971004.16980000	+14.68212891	-0.41308594	-0.99755859	+7.03125000	+15.82031250	-51.06445313	+3380	+14.93261719	-0.06152344	-0.23730469	-55.70068359	-8.70117188	+28.19091797	+3652	+12.39257813	-1.36230469	-1.81494141	+4.81201172	-3.93310547	-32.03613281	+2052
+1457971004.17400000	+14.68212891	-0.40429688	-0.98876953	+7.11914063	+15.86425781	-50.95458984	+3372	+14.92822266	-0.05712891	-0.23291016	-55.67871094	-8.54736328	+28.25683594	+3640	+12.38818359	-1.34912109	-1.80615234	+4.85595703	-3.95507813	-31.94824219	+2048
+1457971004.17810010	+14.68212891	-0.39550781	-0.98437500	+7.22900391	+15.90820313	-50.84472656	+3364	+14.92822266	-0.05712891	-0.23291016	-55.65673828	-8.39355469	+28.32275391	+3632	+12.38378906	-1.34033203	-1.79296875	+4.92187500	-3.97705078	-31.86035156	+2044
+1457971004.18230010	+14.68212891	-0.38671875	-0.97998047	+7.31689453	+15.97412109	-50.73486328	+3356	+14.92382813	-0.05712891	-0.23291016	-55.63476563	-8.21777344	+28.38867188	+3620	+12.37939453	-1.33154297	-1.77978516	+4.96582031	-3.97705078	-31.77246094	+2040
+1457971004.18650010	+14.67773438	-0.37353516	-0.97558594	+7.42675781	+16.01806641	-50.60302734	+3344	+14.91943359	-0.05273438	-0.22851563	-55.61279297	-8.08593750	+28.45458984	+3608	+12.37500000	-1.32275391	-1.77099609	+5.00976563	-3.99902344	-31.70654297	+2036
+1457971004.19479990	+14.67333984	-0.36035156	-0.96240234	+7.60253906	+16.08398438	-50.40527344	+3328	+14.90625000	-0.04833984	-0.22412109	-55.52490234	-7.77832031	+28.60839844	+3588	+12.36621094	-1.30517578	-1.75341797	+5.11962891	-4.02099609	-31.57470703	+2028
+1457971004.19899990	+14.66894531	-0.35156250	-0.95361328	+7.69042969	+16.10595703	-50.33935547	+3320	+14.90625000	-0.04394531	-0.21972656	-55.45898438	-7.64648438	+28.69628906	+3584	+12.36181641	-1.29638672	-1.74462891	+5.16357422	-4.02099609	-31.50878906	+2024
+1457971004.20310000	+14.66894531	-0.34716797	-0.94482422	+7.75634766	+16.12792969	-50.27343750	+3308	+14.90185547	-0.03955078	-0.21972656	-55.39306641	-7.53662109	+28.76220703	+3576	+12.35742188	-1.29199219	-1.74023438	+5.18554688	-4.02099609	-31.46484375	+2020
+1457971004.20729990	+14.66455078	-0.34277344	-0.94042969	+7.82226563	+16.17187500	-50.20751953	+3300	+14.89746094	-0.03076172	-0.21533203	-55.30517578	-7.42675781	+28.82812500	+3568	+12.35302734	-1.28759766	-1.73144531	+5.22949219	-3.99902344	-31.42089844	+2016
+1457971004.21149990	+14.66015625	-0.33837891	-0.94042969	+7.86621094	+16.21582031	-50.14160156	+3288	+14.89306641	-0.02636719	-0.20654297	-55.21728516	-7.33886719	+28.87207031	+3560	+12.34863281	-1.28759766	-1.72705078	+5.25146484	-3.97705078	-31.39892578	+2012
+1457971004.21560000	+14.65136719	-0.33398438	-0.93603516	+7.93212891	+16.23779297	-50.09765625	+3280	+14.88867188	-0.01757813	-0.20214844	-55.12939453	-7.22900391	+28.93798828	+3556	+12.34423828	-1.28320313	-1.72705078	+5.27343750	-3.95507813	-31.35498047	+2004
+1457971004.21980000	+14.64697266	-0.32958984	-0.93164063	+7.99804688	+16.30371094	-50.03173828	+3272	+14.88427734	-0.00878906	-0.19775391	-55.01953125	-7.16308594	+28.98193359	+3548	+12.34423828	-1.27880859	-1.72265625	+5.29541016	-3.91113281	-31.33300781	+2000
+1457971004.22400000	+14.63818359	-0.32519531	-0.92724609	+8.04199219	+16.32568359	-49.98779297	+3260	+14.87988281	+0.00000000	-0.18896484	-54.90966797	-7.07519531	+29.04785156	+3544	+12.33984375	-1.27880859	-1.72265625	+5.31738281	-3.88916016	-31.33300781	+1996
+1457971004.23230000	+14.62500000	-0.31640625	-0.91845703	+8.10791016	+16.32568359	-49.94384766	+3248	+14.87109375	+0.01318359	-0.17138672	-54.64599609	-6.98730469	+29.15771484	+3540	+12.33544922	-1.27441406	-1.71826172	+5.36132813	-3.82324219	-31.31103516	+1980
+1457971004.23650000	+14.62060547	-0.31640625	-0.91406250	+8.12988281	+16.34765625	-49.94384766	+3244	+14.86669922	+0.02197266	-0.16259766	-54.51416016	-6.96533203	+29.22363281	+3536	+12.33105469	-1.27441406	-1.71826172	+5.36132813	-3.80126953	-31.31103516	+1976
+1457971004.24060010	+14.61621094	-0.31640625	-0.90966797	+8.17382813	+16.34765625	-49.92187500	+3240	+14.86669922	+0.03076172	-0.14941406	-54.36035156	-6.94335938	+29.26757813	+3536	+12.33105469	-1.27441406	-1.71386719	+5.38330078	-3.80126953	-31.33300781	+1968
+1457971004.24480010	+14.60742188	-0.31201172	-0.90527344	+8.19580078	+16.36962891	-49.92187500	+3236	+14.86230469	+0.03955078	-0.14062500	-54.20654297	-6.92138672	+29.31152344	+3536	+12.32666016	-1.27441406	-1.71386719	+5.38330078	-3.75732422	-31.33300781	+1960
+1457971004.24889990	+14.60302734	-0.31201172	-0.90527344	+8.21777344	+16.36962891	-49.92187500	+3236	+14.85791016	+0.04833984	-0.13183594	-54.03076172	-6.92138672	+29.35546875	+3536	+12.32226563	-1.27441406	-1.71386719	+5.40527344	-3.75732422	-31.33300781	+1952
+1457971004.25309990	+14.59863281	-0.30761719	-0.90087891	+8.26171875	+16.36962891	-49.92187500	+3236	+14.85351563	+0.05712891	-0.11865234	-53.83300781	-6.92138672	+29.42138672	+3536	+12.32226563	-1.27441406	-1.71386719	+5.42724609	-3.75732422	-31.33300781	+1948
+1457971004.26140000	+14.58544922	-0.29882813	-0.89648438	+8.34960938	+16.36962891	-49.89990234	+3236	+14.84912109	+0.07470703	-0.10546875	-53.43750000	-6.89941406	+29.53125000	+3536	+12.31347656	-1.27001953	-1.71386719	+5.47119141	-3.75732422	-31.35498047	+1932
+1457971004.26560000	+14.58105469	-0.29443359	-0.89648438	+8.39355469	+16.34765625	-49.89990234	+3236	+14.84912109	+0.08349609	-0.09667969	-53.21777344	-6.89941406	+29.61914063	+3536	+12.31347656	-1.26562500	-1.71386719	+5.51513672	-3.77929688	-31.35498047	+1928
+1457971004.26979990	+14.57666016	-0.29003906	-0.89208984	+8.43750000	+16.34765625	-49.87792969	+3236	+14.84912109	+0.08789063	-0.09228516	-52.99804688	-6.89941406	+29.66308594	+3536	+12.30908203	-1.26562500	-1.71386719	+5.53710938	-3.80126953	-31.35498047	+1920
+1457971004.27390000	+14.57666016	-0.28564453	-0.89208984	+8.45947266	+16.34765625	-49.87792969	+3232	+14.84472656	+0.09667969	-0.09228516	-52.69042969	-6.87744141	+29.72900391	+3532	+12.30468750	-1.26123047	-1.70947266	+5.58105469	-3.82324219	-31.35498047	+1916
+1457971004.27810000	+14.57226563	-0.28125000	-0.89208984	+8.52539063	+16.34765625	-49.85595703	+3232	+14.84472656	+0.10546875	-0.08789063	-52.42675781	-6.87744141	+29.81689453	+3528	+12.30029297	-1.25683594	-1.70947266	+5.62500000	-3.86718750	-31.35498047	+1908
+1457971004.28230000	+14.56787109	-0.27246094	-0.89208984	+8.56933594	+16.34765625	-49.83398438	+3232	+14.84033203	+0.10986328	-0.09228516	-52.16308594	-6.83349609	+29.86083984	+3524	+12.29589844	-1.25244141	-1.70947266	+5.69091797	-3.91113281	-31.35498047	+1904
+1457971004.28640010	+14.56787109	-0.26806641	-0.89208984	+8.63525391	+16.36962891	-49.81201172	+3228	+14.83593750	+0.11425781	-0.10107422	-51.76757813	-6.78955078	+29.94873047	+3520	+12.29150391	-1.24804688	-1.70507813	+5.75683594	-3.97705078	-31.35498047	+1900
+1457971004.29480000	+14.55908203	-0.25488281	-0.89648438	+8.78906250	+16.36962891	-49.74609375	+3224	+14.83154297	+0.12304688	-0.11425781	-51.15234375	-6.67968750	+30.12451172	+3508	+12.28271484	-1.23486328	-1.70068359	+5.91064453	-4.10888672	-31.35498047	+1892
+1457971004.29889990	+14.55908203	-0.24609375	-0.89648438	+8.85498047	+16.34765625	-49.70214844	+3216	+14.83154297	+0.12744141	-0.12304688	-50.71289063	-6.63574219	+30.27832031	+3504	+12.27832031	-1.22607422	-1.70068359	+5.99853516	-4.19677734	-31.33300781	+1888
+1457971004.30310010	+14.55908203	-0.24169922	-0.89648438	+8.92089844	+16.34765625	-49.65820313	+3212	+14.82714844	+0.13183594	-0.12744141	-50.36132813	-6.61376953	+30.45410156	+3496	+12.26953125	-1.21728516	-1.69628906	+6.08642578	-4.28466797	-31.33300781	+1884
+1457971004.30730010	+14.55468750	-0.23730469	-0.90087891	+8.98681641	+16.34765625	-49.63623047	+3204	+14.82275391	+0.13623047	-0.14062500	-50.03173828	-6.56982422	+30.56396484	+3488	+12.26513672	-1.20849609	-1.69189453	+6.15234375	-4.39453125	-31.31103516	+1884
+1457971004.31139990	+14.55468750	-0.23291016	-0.90087891	+9.05273438	+16.34765625	-49.59228516	+3200	+14.81835938	+0.14062500	-0.14501953	-49.61425781	-6.54785156	+30.78369141	+3484	+12.26074219	-1.19970703	-1.69189453	+6.26220703	-4.50439453	-31.31103516	+1880
+1457971004.31559990	+14.55029297	-0.22851563	-0.90527344	+9.11865234	+16.34765625	-49.54833984	+3192	+14.81835938	+0.14501953	-0.14941406	-49.24072266	-6.54785156	+30.98144531	+3476	+12.25195313	-1.19091797	-1.68750000	+6.35009766	-4.59228516	-31.31103516	+1880
+1457971004.31979990	+14.55029297	-0.21972656	-0.90527344	+9.16259766	+16.34765625	-49.50439453	+3188	+14.81396484	+0.14941406	-0.15820313	-48.88916016	-6.52587891	+31.17919922	+3468	+12.24755859	-1.18652344	-1.68750000	+6.43798828	-4.68017578	-31.28906250	+1880
+1457971004.32810000	+14.54589844	-0.21093750	-0.90527344	+9.27246094	+16.28173828	-49.41650391	+3172	+14.80517578	+0.16699219	-0.14941406	-48.16406250	-6.56982422	+31.72851563	+3460	+12.23437500	-1.17333984	-1.68750000	+6.54785156	-4.89990234	-31.28906250	+1876
+1457971004.33220010	+14.54150391	-0.21093750	-0.90527344	+9.29443359	+16.23779297	-49.39453125	+3168	+14.80078125	+0.17578125	-0.14501953	-47.76855469	-6.63574219	+32.01416016	+3456	+12.22998047	-1.16894531	-1.68750000	+6.59179688	-4.98779297	-31.28906250	+1876
+1457971004.33640000	+14.53710938	-0.21093750	-0.90087891	+9.29443359	+16.19384766	-49.37255859	+3160	+14.79638672	+0.18896484	-0.13183594	-47.37304688	-6.72363281	+32.34375000	+3452	+12.22558594	-1.16455078	-1.68750000	+6.61376953	-5.07568359	-31.28906250	+1876
+1457971004.34060000	+14.53271484	-0.20654297	-0.90087891	+9.29443359	+16.14990234	-49.35058594	+3152	+14.79638672	+0.19775391	-0.11865234	-46.97753906	-6.81152344	+32.67333984	+3448	+12.22558594	-1.16455078	-1.68750000	+6.63574219	-5.14160156	-31.31103516	+1872
+1457971004.34470010	+14.52832031	-0.20654297	-0.89648438	+9.27246094	+16.12792969	-49.32861328	+3148	+14.79199219	+0.21093750	-0.10986328	-46.60400391	-6.92138672	+32.98095703	+3444	+12.22119141	-1.16455078	-1.69189453	+6.63574219	-5.20751953	-31.31103516	+1872
+1457971004.34890010	+14.52392578	-0.21093750	-0.89648438	+9.25048828	+16.08398438	-49.32861328	+3140	+14.78759766	+0.21972656	-0.09667969	-46.20849609	-7.03125000	+33.28857422	+3440	+12.21679688	-1.16455078	-1.69628906	+6.63574219	-5.27343750	-31.33300781	+1872
+1457971004.35719990	+14.50634766	-0.21093750	-0.89208984	+9.16259766	+15.99609375	-49.30664063	+3128	+14.77880859	+0.25048828	-0.06591797	-45.39550781	-7.29492188	+33.92578125	+3436	+12.20800781	-1.16455078	-1.70068359	+6.59179688	-5.38330078	-31.35498047	+1868
+1457971004.36139990	+14.50195313	-0.21533203	-0.88769531	+9.11865234	+15.95214844	-49.30664063	+3124	+14.77441406	+0.26367188	-0.04833984	-44.97802734	-7.44873047	+34.25537109	+3436	+12.20361328	-1.16894531	-1.70507813	+6.56982422	-5.44921875	-31.35498047	+1864
+1457971004.36560010	+14.49316406	-0.21533203	-0.88330078	+9.05273438	+15.90820313	-49.30664063	+3120	+14.77001953	+0.27685547	-0.02636719	-44.58251953	-7.62451172	+34.58496094	+3436	+12.19921875	-1.16894531	-1.70947266	+6.54785156	-5.53710938	-31.37695313	+1860
+1457971004.36970000	+14.48876953	-0.21972656	-0.88330078	+8.96484375	+15.88623047	-49.30664063	+3120	+14.76562500	+0.29003906	-0.01318359	-44.16503906	-7.82226563	+34.84863281	+3436	+12.19482422	-1.17333984	-1.70947266	+6.50390625	-5.60302734	-31.37695313	+1860
+1457971004.37389990	+14.47998047	-0.22412109	-0.87890625	+8.87695313	+15.84228516	-49.30664063	+3120	+14.76123047	+0.30761719	+0.00000000	-43.72558594	-7.97607422	+35.09033203	+3436	+12.19042969	-1.17333984	-1.71386719	+6.45996094	-5.66894531	-31.39892578	+1856
+1457971004.37809990	+14.47558594	-0.22851563	-0.87890625	+8.76708984	+15.84228516	-49.30664063	+3120	+14.75683594	+0.32080078	+0.00878906	-43.30810547	-8.12988281	+35.31005859	+3436	+12.18603516	-1.17333984	-1.71826172	+6.43798828	-5.75683594	-31.39892578	+1852
+1457971004.38640000	+14.46240234	-0.23291016	-0.87890625	+8.56933594	+15.82031250	-49.28466797	+3124	+14.74365234	+0.34716797	+0.03076172	-42.45117188	-8.50341797	+35.70556641	+3432	+12.17724609	-1.17333984	-1.72265625	+6.39404297	-5.93261719	-31.39892578	+1840
+1457971004.39060000	+14.45361328	-0.23291016	-0.87890625	+8.45947266	+15.82031250	-49.28466797	+3124	+14.73486328	+0.35595703	+0.03955078	-42.01171875	-8.70117188	+35.85937500	+3432	+12.16845703	-1.17333984	-1.72705078	+6.37207031	-6.04248047	-31.42089844	+1836
+1457971004.39470010	+14.44921875	-0.23730469	-0.87890625	+8.34960938	+15.82031250	-49.26269531	+3128	+14.73046875	+0.36914063	+0.04833984	-41.57226563	-8.89892578	+35.99121094	+3428	+12.16406250	-1.17333984	-1.72705078	+6.37207031	-6.15234375	-31.42089844	+1832
+1457971004.39890000	+14.44482422	-0.23730469	-0.87890625	+8.23974609	+15.82031250	-49.26269531	+3128	+14.72607422	+0.38232422	+0.05273438	-41.13281250	-9.07470703	+36.10107422	+3428	+12.15966797	-1.16894531	-1.72705078	+6.37207031	-6.30615234	-31.39892578	+1828
+1457971004.40300010	+14.44482422	-0.23730469	-0.87890625	+8.12988281	+15.84228516	-49.24072266	+3128	+14.72167969	+0.39550781	+0.05273438	-40.69335938	-9.27246094	+36.18896484	+3424	+12.15527344	-1.16455078	-1.72705078	+6.39404297	-6.43798828	-31.39892578	+1824
+1457971004.40720010	+14.44042969	-0.24169922	-0.87890625	+8.02001953	+15.86425781	-49.24072266	+3128	+14.71728516	+0.40429688	+0.05712891	-40.25390625	-9.47021484	+36.23291016	+3420	+12.15087891	-1.16015625	-1.72705078	+6.41601563	-6.56982422	-31.42089844	+1820
+1457971004.41140010	+14.44042969	-0.24169922	-0.88330078	+7.93212891	+15.88623047	-49.24072266	+3128	+14.70849609	+0.41308594	+0.05273438	-39.79248047	-9.64599609	+36.23291016	+3416	+12.14208984	-1.15576172	-1.72705078	+6.45996094	-6.72363281	-31.42089844	+1816
+1457971004.41969990	+14.43603516	-0.23730469	-0.88330078	+7.77832031	+15.93017578	-49.21875000	+3124	+14.69531250	+0.43945313	+0.04833984	-38.84765625	-10.01953125	+36.21093750	+3408	+12.13330078	-1.14257813	-1.72705078	+6.56982422	-7.00927734	-31.44287109	+1808
+1457971004.42389990	+14.43164063	-0.23291016	-0.88769531	+7.73437500	+15.95214844	-49.21875000	+3120	+14.68652344	+0.44824219	+0.04394531	-38.43017578	-10.23925781	+36.21093750	+3404	+12.12451172	-1.13378906	-1.72265625	+6.63574219	-7.16308594	-31.44287109	+1808
+1457971004.42800000	+14.43164063	-0.22851563	-0.88769531	+7.69042969	+15.97412109	-49.21875000	+3112	+14.68212891	+0.46142578	+0.04394531	-37.96875000	-10.45898438	+36.18896484	+3404	+12.12011719	-1.12939453	-1.72265625	+6.72363281	-7.29492188	-31.46484375	+1804
+1457971004.43220000	+14.42724609	-0.22412109	-0.88769531	+7.62451172	+15.97412109	-49.24072266	+3104	+14.67333984	+0.47460938	+0.04394531	-37.50732422	-10.70068359	+36.14501953	+3400	+12.11572266	-1.12500000	-1.72265625	+6.78955078	-7.44873047	-31.48681641	+1804
+1457971004.43639990	+14.42724609	-0.21972656	-0.88769531	+7.62451172	+15.97412109	-49.26269531	+3096	+14.66894531	+0.48339844	+0.04394531	-37.11181641	-10.89843750	+36.07910156	+3396	+12.11132813	-1.12060547	-1.72265625	+6.89941406	-7.58056641	-31.50878906	+1804
+1457971004.44050000	+14.42724609	-0.21533203	-0.88769531	+7.60253906	+15.97412109	-49.28466797	+3088	+14.66455078	+0.50097656	+0.03955078	-36.67236328	-11.09619141	+35.99121094	+3392	+12.10693359	-1.11621094	-1.71826172	+6.96533203	-7.71240234	-31.55273438	+1800
+1457971004.44890000	+14.41845703	-0.21093750	-0.89208984	+7.62451172	+16.04003906	-49.35058594	+3068	+14.64697266	+0.52294922	+0.04394531	-35.85937500	-11.55761719	+35.85937500	+3380	+12.09814453	-1.10742188	-1.72265625	+7.16308594	-7.88818359	-31.66259766	+1800
+1457971004.45300010	+14.40966797	-0.20214844	-0.89648438	+7.64648438	+16.06201172	-49.39453125	+3060	+14.64257813	+0.54052734	+0.04394531	-35.44189453	-11.79931641	+35.77148438	+3380	+12.09375000	-1.10742188	-1.72705078	+7.25097656	-7.95410156	-31.72851563	+1796
+1457971004.45720010	+14.40527344	-0.19775391	-0.90087891	+7.66845703	+16.08398438	-49.43847656	+3052	+14.63378906	+0.56250000	+0.05273438	-35.02441406	-12.01904297	+35.72753906	+3376	+12.08935547	-1.10302734	-1.73144531	+7.33886719	-8.02001953	-31.77246094	+1796
+1457971004.46140000	+14.40087891	-0.19335938	-0.90527344	+7.71240234	+16.12792969	-49.48242188	+3044	+14.62500000	+0.57128906	+0.05712891	-34.71679688	-12.23876953	+35.66162109	+3372	+12.08496094	-1.10302734	-1.73583984	+7.42675781	-8.06396484	-31.83837891	+1792
+1457971004.46550010	+14.39208984	-0.18896484	-0.90966797	+7.75634766	+16.14990234	-49.54833984	+3036	+14.62060547	+0.58886719	+0.06152344	-34.36523438	-12.45849609	+35.59570313	+3372	+12.08056641	-1.10742188	-1.74023438	+7.49267578	-8.08593750	-31.90429688	+1792
+1457971004.46970010	+14.38330078	-0.18457031	-0.91406250	+7.80029297	+16.19384766	-49.61425781	+3028	+14.61181641	+0.60644531	+0.06591797	-34.01367188	-12.70019531	+35.55175781	+3368	+12.07617188	-1.10742188	-1.74462891	+7.55859375	-8.08593750	-31.99218750	+1788
+1457971004.47390010	+14.37890625	-0.18017578	-0.91845703	+7.86621094	+16.28173828	-49.68017578	+3020	+14.60302734	+0.61962891	+0.07031250	-33.72802734	-12.89794922	+35.46386719	+3364	+12.07177734	-1.11181641	-1.75341797	+7.64648438	-8.06396484	-32.05810547	+1788
+1457971004.48219990	+14.35693359	-0.17138672	-0.94042969	+8.02001953	+16.45751953	-49.81201172	+3012	+14.58544922	+0.65478516	+0.07470703	-33.06884766	-13.20556641	+35.31005859	+3356	+12.05859375	-1.12060547	-1.77099609	+7.77832031	-7.99804688	-32.21191406	+1784
+1457971004.48630000	+14.34814453	-0.16699219	-0.95361328	+8.12988281	+16.58935547	-49.89990234	+3008	+14.57226563	+0.66796875	+0.07470703	-32.82714844	-13.35937500	+35.24414063	+3352	+12.05419922	-1.12060547	-1.78417969	+7.86621094	-7.95410156	-32.27783203	+1780
+1457971004.49050000	+14.33496094	-0.15820313	-0.96679688	+8.23974609	+16.74316406	-49.96582031	+3008	+14.56347656	+0.68115234	+0.07470703	-32.56347656	-13.51318359	+35.20019531	+3352	+12.04541016	-1.12500000	-1.79736328	+7.97607422	-7.86621094	-32.36572266	+1780
+1457971004.49470000	+14.32177734	-0.15380859	-0.98437500	+8.32763672	+16.87500000	-50.05371094	+3008	+14.55468750	+0.69873047	+0.06591797	-32.27783203	-13.60107422	+35.13427734	+3348	+12.03662109	-1.12939453	-1.80615234	+8.04199219	-7.80029297	-32.43164063	+1776
+1457971004.49880000	+14.30859375	-0.14501953	-1.00195313	+8.48144531	+17.05078125	-50.14160156	+3012	+14.54589844	+0.71191406	+0.06152344	-32.03613281	-13.71093750	+35.06835938	+3344	+12.02783203	-1.13378906	-1.81933594	+8.17382813	-7.73437500	-32.49755859	+1772
+1457971004.50300000	+14.29541016	-0.14062500	-1.01953125	+8.61328125	+17.20458984	-50.22949219	+3012	+14.53271484	+0.72509766	+0.05273438	-31.79443359	-13.79882813	+35.00244141	+3344	+12.01904297	-1.13818359	-1.83251953	+8.28369141	-7.66845703	-32.58544922	+1768
+1457971004.50720000	+14.28662109	-0.13623047	-1.04150391	+8.74511719	+17.38037109	-50.31738281	+3012	+14.52392578	+0.73388672	+0.03515625	-31.53076172	-13.82080078	+34.89257813	+3340	+12.01025391	-1.14257813	-1.84570313	+8.37158203	-7.55859375	-32.65136719	+1764
+1457971004.51550010	+14.25585938	-0.12304688	-1.08984375	+9.05273438	+17.75390625	-50.53710938	+3020	+14.49755859	+0.75585938	+0.00000000	-31.02539063	-13.86474609	+34.69482422	+3332	+11.98828125	-1.14697266	-1.87646484	+8.70117188	-7.40478516	-32.80517578	+1760
+1457971004.51970010	+14.24707031	-0.11425781	-1.11621094	+9.20654297	+17.95166016	-50.62500000	+3020	+14.47998047	+0.76904297	-0.02636719	-30.78369141	-13.84277344	+34.56298828	+3332	+11.97509766	-1.15136719	-1.89404297	+8.87695313	-7.29492188	-32.89306641	+1756
+1457971004.52379990	+14.23388672	-0.10107422	-1.13818359	+9.40429688	+18.08349609	-50.73486328	+3020	+14.46679688	+0.77783203	-0.05273438	-30.52001953	-13.84277344	+34.47509766	+3328	+11.95751953	-1.14697266	-1.91162109	+9.11865234	-7.22900391	-32.98095703	+1752
+1457971004.52800010	+14.22070313	-0.09667969	-1.15576172	+9.55810547	+18.19335938	-50.84472656	+3016	+14.45361328	+0.78662109	-0.07910156	-30.27832031	-13.84277344	+34.36523438	+3324	+11.94433594	-1.15136719	-1.92480469	+9.31640625	-7.18505859	-33.06884766	+1748
+1457971004.53220010	+14.21191406	-0.08789063	-1.18212891	+9.71191406	+18.32519531	-50.93261719	+3012	+14.43603516	+0.79541016	-0.10986328	-30.03662109	-13.79882813	+34.23339844	+3316	+11.93115234	-1.15576172	-1.94238281	+9.51416016	-7.09716797	-33.15673828	+1744
+1457971004.53629990	+14.19873047	-0.07910156	-1.20849609	+9.93164063	+18.41308594	-51.06445313	+3008	+14.42285156	+0.80419922	-0.14501953	-29.75097656	-13.75488281	+34.10156250	+3312	+11.91357422	-1.15136719	-1.96435547	+9.79980469	-7.05322266	-33.26660156	+1740
+1457971004.54469990	+14.17675781	-0.06591797	-1.26562500	+10.26123047	+18.65478516	-51.32812500	+2992	+14.38769531	+0.82177734	-0.21533203	-29.20166016	-13.68896484	+33.77197266	+3300	+11.88281250	-1.16015625	-1.99951172	+10.26123047	-6.92138672	-33.46435547	+1736
+1457971004.54880000	+14.16357422	-0.05712891	-1.29199219	+10.48095703	+18.69873047	-51.45996094	+2984	+14.37011719	+0.83056641	-0.25048828	-28.91601563	-13.66699219	+33.61816406	+3292	+11.86962891	-1.16015625	-2.02148438	+10.52490234	-6.87744141	-33.57421875	+1732
+1457971004.55300000	+14.15039063	-0.05273438	-1.31396484	+10.65673828	+18.74267578	-51.61376953	+2976	+14.34814453	+0.84375000	-0.28564453	-28.60839844	-13.64501953	+33.46435547	+3284	+11.85205078	-1.16455078	-2.03906250	+10.76660156	-6.81152344	-33.70605469	+1732
+1457971004.55710010	+14.13720703	-0.04394531	-1.34912109	+10.85449219	+18.85253906	-51.74560547	+2968	+14.32617188	+0.85253906	-0.32519531	-28.32275391	-13.60107422	+33.26660156	+3276	+11.83447266	-1.16894531	-2.06542969	+11.00830078	-6.72363281	-33.81591797	+1732
+1457971004.56130000	+14.11962891	-0.03515625	-1.37988281	+11.09619141	+18.87451172	-51.87744141	+2960	+14.30859375	+0.86132813	-0.36035156	-27.99316406	-13.60107422	+33.11279297	+3268	+11.81689453	-1.16894531	-2.08740234	+11.27197266	-6.65771484	-33.94775391	+1728
+1457971004.56550000	+14.10644531	-0.03515625	-1.40625000	+11.27197266	+18.89648438	-52.03125000	+2948	+14.28662109	+0.87011719	-0.39550781	-27.68554688	-13.62304688	+32.93701172	+3256	+11.79931641	-1.18212891	-2.10937500	+11.46972656	-6.56982422	-34.10156250	+1732
+1457971004.56960010	+14.08886719	-0.03076172	-1.44580078	+11.44775391	+19.02832031	-52.20703125	+2940	+14.26464844	+0.87890625	-0.43505859	-27.37792969	-13.62304688	+32.71728516	+3248	+11.77734375	-1.19091797	-2.14013672	+11.68945313	-6.43798828	-34.23339844	+1732
+1457971004.57800010	+14.04931641	-0.03076172	-1.52050781	+11.79931641	+19.18212891	-52.53662109	+2916	+14.22070313	+0.90087891	-0.50976563	-26.69677734	-13.66699219	+32.32177734	+3228	+11.73779297	-1.21728516	-2.20166016	+12.10693359	-6.17431641	-34.54101563	+1732
+1457971004.58209990	+14.02734375	-0.03076172	-1.56445313	+11.97509766	+19.33593750	-52.69042969	+2908	+14.19433594	+0.90966797	-0.55371094	-26.34521484	-13.66699219	+32.05810547	+3216	+11.72021484	-1.23046875	-2.23681641	+12.32666016	-5.97656250	-34.69482422	+1736
+1457971004.58629990	+14.00537109	-0.03076172	-1.60839844	+12.17285156	+19.44580078	-52.86621094	+2900	+14.17236328	+0.91845703	-0.59326172	-25.97167969	-13.68896484	+31.83837891	+3208	+11.69384766	-1.24365234	-2.27197266	+12.52441406	-5.80078125	-34.84863281	+1736
+1457971004.59050010	+13.97900391	-0.03515625	-1.65234375	+12.30468750	+19.55566406	-53.04199219	+2888	+14.14599609	+0.92724609	-0.63281250	-25.64208984	-13.75488281	+31.61865234	+3196	+11.67187500	-1.26123047	-2.31152344	+12.67822266	-5.60302734	-35.02441406	+1740
+1457971004.59460000	+13.95263672	-0.03955078	-1.70068359	+12.45849609	+19.73144531	-53.19580078	+2880	+14.12402344	+0.93164063	-0.67675781	-25.29052734	-13.75488281	+31.35498047	+3188	+11.64990234	-1.28320313	-2.35107422	+12.83203125	-5.38330078	-35.20019531	+1740
+1457971004.59879990	+13.93066406	-0.04394531	-1.74902344	+12.61230469	+19.86328125	-53.37158203	+2872	+14.10205078	+0.94042969	-0.72070313	-24.91699219	-13.77685547	+31.11328125	+3176	+11.62792969	-1.30078125	-2.38623047	+12.98583984	-5.16357422	-35.35400391	+1744
+1457971004.60710000	+13.87792969	-0.07031250	-1.85449219	+12.81005859	+20.25878906	-53.74511719	+2860	+14.05371094	+0.94482422	-0.80859375	-24.23583984	-13.82080078	+30.52001953	+3152	+11.57958984	-1.35351563	-2.47412109	+13.24951172	-4.65820313	-35.70556641	+1748
+1457971004.61130000	+13.85156250	-0.07910156	-1.91162109	+12.91992188	+20.47851563	-53.92089844	+2856	+14.02734375	+0.94921875	-0.86132813	-23.86230469	-13.84277344	+30.21240234	+3140	+11.55322266	-1.37548828	-2.51806641	+13.40332031	-4.39453125	-35.88134766	+1752
+1457971004.61550000	+13.82080078	-0.09667969	-1.96875000	+13.00781250	+20.69824219	-54.09667969	+2852	+14.00537109	+0.94482422	-0.90966797	-23.51074219	-13.84277344	+29.90478516	+3128	+11.52685547	-1.40185547	-2.56201172	+13.53515625	-4.13085938	-36.05712891	+1752
+1457971004.61960010	+13.79443359	-0.10986328	-2.03027344	+13.09570313	+20.96191406	-54.27246094	+2852	+13.97900391	+0.94482422	-0.97119141	-23.15917969	-13.77685547	+29.55322266	+3120	+11.50048828	-1.42822266	-2.61035156	+13.64501953	-3.82324219	-36.23291016	+1756
+1457971004.62380000	+13.76806641	-0.12304688	-2.08740234	+13.20556641	+21.15966797	-54.44824219	+2848	+13.95263672	+0.94042969	-1.02832031	-22.80761719	-13.73291016	+29.22363281	+3108	+11.46972656	-1.45458984	-2.65429688	+13.79882813	-3.58154297	-36.43066406	+1756
+1457971004.62800000	+13.74169922	-0.14941406	-2.14453125	+13.24951172	+21.35742188	-54.64599609	+2848	+13.92626953	+0.93164063	-1.08544922	-22.47802734	-13.71093750	+28.87207031	+3100	+11.44335938	-1.48974609	-2.69824219	+13.90869141	-3.31787109	-36.62841797	+1760
+1457971004.63630010	+13.68896484	-0.18457031	-2.27197266	+13.44726563	+21.81884766	-55.04150391	+2844	+13.87792969	+0.91845703	-1.22167969	-21.79687500	-13.57910156	+28.12500000	+3080	+11.38623047	-1.54687500	-2.79492188	+14.17236328	-2.79052734	-37.02392578	+1760
+1457971004.64039990	+13.66699219	-0.21093750	-2.33349609	+13.49121094	+21.99462891	-55.26123047	+2844	+13.85156250	+0.90087891	-1.28320313	-21.48925781	-13.53515625	+27.75146484	+3068	+11.35986328	-1.58203125	-2.83886719	+14.30419922	-2.54882813	-37.24365234	+1764
+1457971004.64459990	+13.64062500	-0.24169922	-2.40820313	+13.55712891	+22.28027344	-55.45898438	+2840	+13.82519531	+0.88330078	-1.36669922	-21.15966797	-13.38134766	+27.29003906	+3060	+11.32910156	-1.61718750	-2.89160156	+14.43603516	-2.26318359	-37.44140625	+1764
+1457971004.64879990	+13.61425781	-0.25927734	-2.47412109	+13.71093750	+22.43408203	-55.67871094	+2836	+13.79443359	+0.86572266	-1.44580078	-20.83007813	-13.29345703	+26.89453125	+3052	+11.29833984	-1.64794922	-2.93994141	+14.61181641	-2.04345703	-37.66113281	+1764
+1457971004.65290000	+13.58789063	-0.29003906	-2.53564453	+13.77685547	+22.56591797	-55.89843750	+2828	+13.76367188	+0.84375000	-1.52050781	-20.54443359	-13.22753906	+26.47705078	+3040	+11.26757813	-1.68750000	-2.98828125	+14.74365234	-1.82373047	-37.90283203	+1768
+1457971004.66129990	+13.53515625	-0.33837891	-2.67626953	+14.06250000	+22.87353516	-56.38183594	+2804	+13.70214844	+0.80419922	-1.68750000	-19.90722656	-12.98583984	+25.62011719	+3024	+11.21044922	-1.75781250	-3.09375000	+15.09521484	-1.38427734	-38.40820313	+1768
+1457971004.66540000	+13.50878906	-0.37353516	-2.73779297	+14.17236328	+22.91748047	-56.64550781	+2792	+13.67138672	+0.77343750	-1.76660156	-19.64355469	-12.96386719	+25.20263672	+3012	+11.17968750	-1.80615234	-3.14208984	+15.22705078	-1.20849609	-38.69384766	+1768
+1457971004.66960000	+13.48242188	-0.40869141	-2.81689453	+14.28222656	+23.11523438	-56.90917969	+2784	+13.63623047	+0.74267578	-1.85888672	-19.33593750	-12.81005859	+24.71923828	+3004	+11.14892578	-1.85009766	-3.19921875	+15.38085938	-0.96679688	-38.97949219	+1768
+1457971004.67380000	+13.45605469	-0.43505859	-2.88720703	+14.50195313	+23.11523438	-57.17285156	+2768	+13.60546875	+0.71630859	-1.94238281	-19.00634766	-12.76611328	+24.27978516	+2988	+11.11816406	-1.88964844	-3.25195313	+15.57861328	-0.79101563	-39.26513672	+1768
+1457971004.67790010	+13.42529297	-0.47460938	-2.95312500	+14.65576172	+23.13720703	-57.45849609	+2756	+13.57031250	+0.68115234	-2.02587891	-18.74267578	-12.74414063	+23.86230469	+2976	+11.08300781	-1.93798828	-3.30908203	+15.73242188	-0.61523438	-39.57275391	+1772
+1457971004.68210010	+13.39453125	-0.50976563	-3.03662109	+14.80957031	+23.29101563	-57.72216797	+2748	+13.53076172	+0.65039063	-2.12255859	-18.43505859	-12.61230469	+23.35693359	+2964	+11.05224609	-1.98632813	-3.36621094	+15.93017578	-0.39550781	-39.88037109	+1772
+1457971004.68630000	+13.35937500	-0.54052734	-3.10693359	+15.07324219	+23.24707031	-58.00781250	+2732	+13.49121094	+0.61962891	-2.21044922	-18.10546875	-12.61230469	+22.91748047	+2952	+11.01708984	-2.03466797	-3.42333984	+16.12792969	-0.21972656	-40.23193359	+1772
+1457971004.69460010	+13.29345703	-0.62402344	-3.25634766	+15.44677734	+23.26904297	-58.60107422	+2712	+13.41210938	+0.54492188	-2.38183594	-17.49023438	-12.56835938	+21.99462891	+2924	+10.95117188	-2.14892578	-3.54638672	+16.45751953	+0.15380859	-40.93505859	+1776
+1457971004.69880010	+13.25390625	-0.65478516	-3.32666016	+15.75439453	+23.20312500	-58.90869141	+2700	+13.37255859	+0.50976563	-2.46533203	-17.16064453	-12.61230469	+21.55517578	+2908	+10.91601563	-2.20166016	-3.60791016	+16.63330078	+0.35156250	-41.30859375	+1776
+1457971004.70289990	+13.21875000	-0.70751953	-3.40136719	+15.93017578	+23.15917969	-59.23828125	+2688	+13.33300781	+0.47021484	-2.54882813	-16.85302734	-12.67822266	+21.09375000	+2888	+10.87646484	-2.26757813	-3.66943359	+16.76513672	+0.54931641	-41.70410156	+1776
+1457971004.70709990	+13.17919922	-0.75146484	-3.47607422	+16.14990234	+23.15917969	-59.54589844	+2680	+13.28906250	+0.42626953	-2.63671875	-16.52343750	-12.65625000	+20.58837891	+2876	+10.84570313	-2.32910156	-3.73095703	+16.96289063	+0.76904297	-42.09960938	+1780
+1457971004.71129990	+13.13525391	-0.79541016	-3.55078125	+16.41357422	+23.13720703	-59.87548828	+2668	+13.24511719	+0.39111328	-2.72460938	-16.14990234	-12.70019531	+20.12695313	+2856	+10.80615234	-2.39501953	-3.79687500	+17.11669922	+0.98876953	-42.49511719	+1780
+1457971004.71540000	+13.09130859	-0.84814453	-3.62988281	+16.63330078	+23.11523438	-60.20507813	+2656	+13.20117188	+0.34716797	-2.80371094	-15.84228516	-12.74414063	+19.64355469	+2840	+10.76220703	-2.46093750	-3.86279297	+17.27050781	+1.23046875	-42.86865234	+1784
+1457971004.72370000	+13.00341797	-0.94042969	-3.77929688	+17.13867188	+23.09326172	-60.86425781	+2632	+13.10888672	+0.26367188	-2.97509766	-15.09521484	-12.83203125	+18.67675781	+2804	+10.68310547	-2.59716797	-3.99462891	+17.64404297	+1.71386719	-43.65966797	+1792
+1457971004.72790000	+12.95507813	-0.99755859	-3.85400391	+17.33642578	+23.09326172	-61.19384766	+2620	+13.06494141	+0.21533203	-3.05419922	-14.76562500	-12.91992188	+18.19335938	+2788	+10.63916016	-2.67187500	-4.06494141	+17.77587891	+1.97753906	-44.05517578	+1796
+1457971004.73210000	+12.91552734	-1.05468750	-3.92871094	+17.55615234	+23.07128906	-61.56738281	+2608	+13.02099609	+0.16699219	-3.14208984	-14.41406250	-12.94189453	+17.68798828	+2772	+10.60400391	-2.74658203	-4.12646484	+17.95166016	+2.17529297	-44.49462891	+1796
+1457971004.73620010	+12.86718750	-1.10742188	-4.00341797	+17.79785156	+23.09326172	-61.91894531	+2592	+12.97265625	+0.12304688	-3.22998047	-13.99658203	-13.00781250	+17.20458984	+2756	+10.55566406	-2.82128906	-4.19238281	+18.10546875	+2.46093750	-44.89013672	+1800
+1457971004.74040010	+12.81884766	-1.16894531	-4.07812500	+17.97363281	+23.11523438	-62.24853516	+2580	+12.92431641	+0.07031250	-3.31347656	-13.66699219	-13.02978516	+16.69921875	+2740	+10.51171875	-2.90039063	-4.25830078	+18.28125000	+2.72460938	-45.26367188	+1804
+1457971004.74460010	+12.77050781	-1.23046875	-4.15722656	+18.19335938	+23.18115234	-62.62207031	+2568	+12.87597656	+0.01757813	-3.40136719	-13.29345703	-13.02978516	+16.19384766	+2724	+10.47216797	-2.97509766	-4.31982422	+18.45703125	+2.94433594	-45.68115234	+1808
+1457971004.74869990	+12.71777344	-1.28759766	-4.23193359	+18.39111328	+23.26904297	-62.97363281	+2560	+12.82324219	-0.03076172	-3.48925781	-12.89794922	-13.07373047	+15.68847656	+2708	+10.42382813	-3.05419922	-4.38574219	+18.61083984	+3.22998047	-46.07666016	+1812
+1457971004.75289990	+12.66503906	-1.35351563	-4.31542969	+18.56689453	+23.35693359	-63.30322266	+2552	+12.76611328	-0.09228516	-3.57275391	-12.56835938	-13.09570313	+15.20507813	+2692	+10.37548828	-3.13330078	-4.45605469	+18.78662109	+3.49365234	-46.42822266	+1816
+1457971004.76120000	+12.57275391	-1.48095703	-4.46484375	+18.94042969	+23.46679688	-64.02832031	+2528	+12.66503906	-0.20654297	-3.75292969	-11.82128906	-13.07373047	+14.21630859	+2660	+10.28320313	-3.29150391	-4.57470703	+19.13818359	+3.93310547	-47.24121094	+1820
+1457971004.76539990	+12.52001953	-1.55126953	-4.53955078	+19.07226563	+23.57666016	-64.37988281	+2520	+12.60791016	-0.27685547	-3.84082031	-11.51367188	-13.07373047	+13.73291016	+2648	+10.23486328	-3.37060547	-4.64062500	+19.31396484	+4.17480469	-47.59277344	+1824
+1457971004.76959990	+12.47607422	-1.62158203	-4.61425781	+19.22607422	+23.64257813	-64.75341797	+2508	+12.55957031	-0.33837891	-3.93310547	-11.18408203	-13.05175781	+13.22753906	+2632	+10.19531250	-3.45410156	-4.69335938	+19.48974609	+4.32861328	-48.01025391	+1820
+1457971004.77370000	+12.42333984	-1.69189453	-4.69335938	+19.37988281	+23.77441406	-65.10498047	+2500	+12.49804688	-0.39990234	-4.02099609	-10.81054688	-13.02978516	+12.72216797	+2616	+10.14257813	-3.53759766	-4.75048828	+19.64355469	+4.57031250	-48.38378906	+1824
+1457971004.77790000	+12.37060547	-1.77099609	-4.77246094	+19.51171875	+23.90625000	-65.43457031	+2488	+12.44091797	-0.47460938	-4.11328125	-10.52490234	-12.96386719	+12.23876953	+2604	+10.09863281	-3.61669922	-4.81201172	+19.81933594	+4.79003906	-48.71337891	+1824
+1457971004.78210000	+12.32666016	-1.84130859	-4.84716797	+19.66552734	+23.99414063	-65.78613281	+2476	+12.38818359	-0.54492188	-4.20117188	-10.19531250	-12.91992188	+11.75537109	+2588	+10.05468750	-3.70019531	-4.86035156	+20.01708984	+4.94384766	-49.10888672	+1820
+1457971004.78620000	+12.27392578	-1.91601563	-4.92187500	+19.81933594	+24.10400391	-66.13769531	+2460	+12.32666016	-0.61523438	-4.28906250	-9.86572266	-12.89794922	+11.29394531	+2572	+10.00195313	-3.78808594	-4.91748047	+20.14892578	+5.16357422	-49.48242188	+1820
+1457971004.79450010	+12.17285156	-2.07421875	-5.06689453	+20.06103516	+24.23583984	-66.86279297	+2432	+12.21240234	-0.76904297	-4.46484375	-9.29443359	-12.85400391	+10.32714844	+2540	+9.90966797	-3.95507813	-5.02294922	+20.50048828	+5.47119141	-50.22949219	+1808
+1457971004.79870010	+12.12011719	-2.14892578	-5.13720703	+20.19287109	+24.30175781	-67.21435547	+2412	+12.15087891	-0.83935547	-4.54833984	-8.98681641	-12.83203125	+9.86572266	+2520	+9.86132813	-4.04736328	-5.07568359	+20.58837891	+5.66894531	-50.60302734	+1808
+1457971004.80290010	+12.06738281	-2.23242188	-5.20751953	+20.30273438	+24.38964844	-67.54394531	+2400	+12.08935547	-0.92285156	-4.63183594	-8.72314453	-12.78808594	+9.38232422	+2504	+9.81298828	-4.13525391	-5.12841797	+20.74218750	+5.84472656	-50.95458984	+1804
+1457971004.80699990	+12.01904297	-2.31591797	-5.27343750	+20.43457031	+24.43359375	-67.91748047	+2380	+12.03662109	-1.00195313	-4.71093750	-8.41552734	-12.81005859	+8.92089844	+2484	+9.76904297	-4.22314453	-5.17236328	+20.91796875	+5.95458984	-51.35009766	+1796
+1457971004.81119990	+11.96191406	-2.39501953	-5.33935547	+20.58837891	+24.49951172	-68.26904297	+2364	+11.97509766	-1.07666016	-4.79003906	-8.12988281	-12.81005859	+8.45947266	+2468	+9.71630859	-4.31982422	-5.22509766	+21.00585938	+6.15234375	-51.74560547	+1792
+1457971004.81539990	+11.90478516	-2.47851563	-5.40966797	+20.74218750	+24.56542969	-68.57666016	+2348	+11.91357422	-1.16015625	-4.86914063	-7.86621094	-12.76611328	+7.99804688	+2448	+9.66357422	-4.40771484	-5.27783203	+21.13769531	+6.32812500	-52.05322266	+1788
+1457971004.81950000	+11.85644531	-2.55761719	-5.46679688	+20.87402344	+24.54345703	-68.92822266	+2328	+11.85644531	-1.23925781	-4.93945313	-7.55859375	-12.83203125	+7.53662109	+2428	+9.61962891	-4.50000000	-5.31738281	+21.29150391	+6.43798828	-52.44873047	+1780
+1457971004.82370000	+11.79931641	-2.64111328	-5.52392578	+21.04980469	+24.54345703	-69.25781250	+2312	+11.79492188	-1.31835938	-5.00537109	-7.27294922	-12.87597656	+7.09716797	+2404	+9.56689453	-4.59667969	-5.36572266	+21.35742188	+6.63574219	-52.82226563	+1776
+1457971004.83200000	+11.68945313	-2.80810547	-5.63378906	+21.37939453	+24.49951172	-69.93896484	+2276	+11.68505859	-1.48095703	-5.13720703	-6.70166016	-12.98583984	+6.19628906	+2364	+9.46582031	-4.78564453	-5.45361328	+21.59912109	+6.92138672	-53.59130859	+1764
+1457971004.83620000	+11.62792969	-2.89160156	-5.68652344	+21.55517578	+24.49951172	-70.26855469	+2260	+11.62353516	-1.56005859	-5.19873047	-6.39404297	-13.05175781	+5.75683594	+2340	+9.40869141	-4.89111328	-5.49755859	+21.64306641	+7.11914063	-53.96484375	+1764
+1457971004.84040000	+11.57080078	-2.97509766	-5.73925781	+21.75292969	+24.47753906	-70.53222656	+2244	+11.56640625	-1.64355469	-5.26464844	-6.13037109	-13.09570313	+5.31738281	+2320	+9.35595703	-4.98339844	-5.54589844	+21.77490234	+7.29492188	-54.27246094	+1760
+1457971004.84450010	+11.51806641	-3.05859375	-5.78320313	+21.95068359	+24.41162109	-70.88378906	+2228	+11.50927734	-1.72265625	-5.31738281	-5.82275391	-13.20556641	+4.89990234	+2300	+9.30761719	-5.08007813	-5.58544922	+21.90673828	+7.40478516	-54.64599609	+1756
+1457971004.84870000	+11.46093750	-3.14208984	-5.82714844	+22.14843750	+24.36767578	-71.16943359	+2212	+11.45214844	-1.80175781	-5.37011719	-5.51513672	-13.27148438	+4.48242188	+2280	+9.24609375	-5.18115234	-5.62500000	+21.97265625	+7.62451172	-54.97558594	+1756
+1457971004.85290000	+11.39941406	-3.22558594	-5.87548828	+22.34619141	+24.32373047	-71.43310547	+2204	+11.39062500	-1.88525391	-5.42724609	-5.25146484	-13.31542969	+4.08691406	+2260	+9.19335938	-5.27343750	-5.67333984	+22.10449219	+7.77832031	-55.26123047	+1756
+1457971004.85700010	+11.35107422	-3.30908203	-5.91064453	+22.54394531	+24.19189453	-71.76269531	+2188	+11.33789063	-1.96875000	-5.47558594	-4.94384766	-13.44726563	+3.66943359	+2240	+9.14501953	-5.37011719	-5.69970703	+22.21435547	+7.86621094	-55.63476563	+1752
+1457971004.86540010	+11.23242188	-3.47607422	-5.99414063	+22.96142578	+24.10400391	-72.29003906	+2172	+11.22363281	-2.13134766	-5.57226563	-4.39453125	-13.57910156	+2.90039063	+2208	+9.03515625	-5.56787109	-5.77880859	+22.41210938	+8.15185547	-56.25000000	+1752
+1457971004.86949990	+11.18408203	-3.55957031	-6.02490234	+23.18115234	+23.99414063	-72.59765625	+2160	+11.17089844	-2.21484375	-5.61621094	-4.10888672	-13.71093750	+2.52685547	+2188	+8.98242188	-5.66455078	-5.80078125	+22.52197266	+8.21777344	-56.60156250	+1752
+1457971004.87369990	+11.12695313	-3.64306641	-6.06445313	+23.37890625	+23.97216797	-72.86132813	+2152	+11.10937500	-2.29833984	-5.66455078	-3.84521484	-13.75488281	+2.15332031	+2176	+8.92968750	-5.76562500	-5.83593750	+22.60986328	+8.37158203	-56.90917969	+1752
+1457971004.87780000	+11.06982422	-3.72656250	-6.10400391	+23.59863281	+23.92822266	-73.08105469	+2144	+11.05224609	-2.38183594	-5.71289063	-3.62548828	-13.77685547	+1.80175781	+2160	+8.88134766	-5.85351563	-5.86669922	+22.76367188	+8.45947266	-57.15087891	+1752
+1457971004.88200000	+11.02148438	-3.80566406	-6.13037109	+23.79638672	+23.79638672	-73.36669922	+2132	+10.99951172	-2.46533203	-5.75244141	-3.38378906	-13.88671875	+1.47216797	+2144	+8.83300781	-5.94580078	-5.88867188	+22.89550781	+8.48144531	-57.48046875	+1748
+1457971004.88620000	+10.96435547	-3.89355469	-6.16113281	+23.92822266	+23.79638672	-73.60839844	+2128	+10.93798828	-2.54882813	-5.79638672	-3.16406250	-13.93066406	+1.14257813	+2132	+8.78466797	-6.04687500	-5.91503906	+22.96142578	+8.56933594	-57.76611328	+1748
+1457971004.89030000	+10.91162109	-3.97705078	-6.20068359	+24.12597656	+23.75244141	-73.78417969	+2120	+10.88085938	-2.63232422	-5.84033203	-2.98828125	-13.95263672	+0.83496094	+2120	+8.73632813	-6.13037109	-5.94580078	+23.11523438	+8.63525391	-57.98583984	+1744
+1457971004.89870000	+10.81494141	-4.14843750	-6.25341797	+24.43359375	+23.62060547	-74.31152344	+2100	+10.77099609	-2.80810547	-5.91503906	-2.63671875	-14.10644531	+0.19775391	+2092	+8.64843750	-6.31933594	-5.97656250	+23.31298828	+8.65722656	-58.60107422	+1732
+1457971004.90280010	+10.76220703	-4.23193359	-6.28417969	+24.60937500	+23.59863281	-74.48730469	+2088	+10.70947266	-2.89599609	-5.95898438	-2.46093750	-14.12841797	-0.08789063	+2080	+8.60888672	-6.40722656	-5.99853516	+23.46679688	+8.65722656	-58.84277344	+1724
+1457971004.90700010	+10.71826172	-4.31542969	-6.30615234	+24.74121094	+23.51074219	-74.75097656	+2076	+10.65673828	-2.98388672	-5.98974609	-2.30712891	-14.23828125	-0.37353516	+2064	+8.56494141	-6.49951172	-6.01171875	+23.59863281	+8.63525391	-59.15039063	+1716
+1457971004.91120000	+10.66552734	-4.40332031	-6.33251953	+24.85107422	+23.51074219	-74.97070313	+2068	+10.59960938	-3.07177734	-6.02490234	-2.19726563	-14.28222656	-0.65917969	+2052	+8.52099609	-6.59179688	-6.02929688	+23.66455078	+8.65722656	-59.39208984	+1704
+1457971004.91529990	+10.61718750	-4.48681641	-6.35888672	+25.00488281	+23.48876953	-75.14648438	+2056	+10.54248047	-3.15966797	-6.06005859	-2.08740234	-14.32617188	-0.90087891	+2040	+8.48144531	-6.67968750	-6.04687500	+23.79638672	+8.63525391	-59.63378906	+1696
+1457971004.91950010	+10.56884766	-4.57031250	-6.37646484	+25.11474609	+23.40087891	-75.38818359	+2040	+10.48974609	-3.24755859	-6.08642578	-1.95556641	-14.45800781	-1.16455078	+2024	+8.44189453	-6.76757813	-6.05126953	+23.92822266	+8.59130859	-59.89746094	+1684
+1457971004.92370010	+10.52050781	-4.65820313	-6.39843750	+25.22460938	+23.35693359	-75.60791016	+2024	+10.43701172	-3.33544922	-6.11718750	-1.86767578	-14.52392578	-1.45019531	+2008	+8.40234375	-6.86425781	-6.06445313	+23.99414063	+8.59130859	-60.18310547	+1672
+1457971004.92779990	+10.47216797	-4.74169922	-6.42041016	+25.35644531	+23.29101563	-75.78369141	+2012	+10.37988281	-3.42333984	-6.14355469	-1.75781250	-14.61181641	-1.69189453	+1992	+8.36279297	-6.95214844	-6.07763672	+24.12597656	+8.56933594	-60.42480469	+1656
+1457971004.93619990	+10.37548828	-4.90869141	-6.44677734	+25.62011719	+23.13720703	-76.22314453	+1976	+10.27441406	-3.59472656	-6.19189453	-1.56005859	-14.83154297	-2.19726563	+1960	+8.27929688	-7.13232422	-6.08642578	+24.30175781	+8.52539063	-60.97412109	+1636
+1457971004.94030000	+10.32714844	-4.98779297	-6.46435547	+25.79589844	+23.04931641	-76.39892578	+1960	+10.22167969	-3.67822266	-6.21826172	-1.47216797	-14.91943359	-2.41699219	+1944	+8.23974609	-7.22460938	-6.09960938	+24.43359375	+8.52539063	-61.19384766	+1620
+1457971004.94450000	+10.27880859	-5.07128906	-6.47314453	+25.97167969	+22.93945313	-76.61865234	+1944	+10.16894531	-3.76171875	-6.23144531	-1.36230469	-15.07324219	-2.65869141	+1924	+8.19580078	-7.30810547	-6.10400391	+24.54345703	+8.52539063	-61.43554688	+1608
+1457971004.94860010	+10.23046875	-5.14599609	-6.48193359	+26.16943359	+22.85156250	-76.77246094	+1928	+10.11621094	-3.84521484	-6.24902344	-1.27441406	-15.16113281	-2.87841797	+1908	+8.14746094	-7.40039063	-6.10839844	+24.63134766	+8.54736328	-61.65527344	+1596
+1457971004.95280000	+10.18212891	-5.22509766	-6.49511719	+26.38916016	+22.71972656	-76.90429688	+1912	+10.06787109	-3.92431641	-6.26220703	-1.18652344	-15.29296875	-3.07617188	+1892	+8.10351563	-7.48828125	-6.11718750	+24.76318359	+8.59130859	-61.85302734	+1584
+1457971004.95700000	+10.12939453	-5.30419922	-6.49511719	+26.63085938	+22.58789063	-77.08007813	+1896	+10.01513672	-4.00781250	-6.27099609	-1.09863281	-15.44677734	-3.29589844	+1876	+8.05517578	-7.57617188	-6.11718750	+24.87304688	+8.61328125	-62.05078125	+1576
+1457971004.96530010	+10.03271484	-5.44482422	-6.50390625	+27.26806641	+22.28027344	-77.27783203	+1864	+9.91406250	-4.16162109	-6.29296875	-0.92285156	-15.66650391	-3.66943359	+1840	+7.96289063	-7.74755859	-6.12597656	+25.13671875	+8.72314453	-62.44628906	+1560
+1457971004.96950010	+9.98437500	-5.51513672	-6.49951172	+27.59765625	+22.10449219	-77.40966797	+1852	+9.86132813	-4.23632813	-6.29296875	-0.83496094	-15.79833984	-3.84521484	+1824	+7.91015625	-7.83105469	-6.12597656	+25.26855469	+8.78906250	-62.62207031	+1552
+1457971004.97359990	+9.93164063	-5.58105469	-6.49951172	+28.01513672	+21.95068359	-77.43164063	+1840	+9.81298828	-4.31103516	-6.30175781	-0.76904297	-15.88623047	-3.97705078	+1812	+7.86181641	-7.91455078	-6.12597656	+25.40039063	+8.87695313	-62.75390625	+1548
+1457971004.98200010	+9.83056641	-5.71289063	-6.49511719	+28.82812500	+21.57714844	-77.47558594	+1820	+9.71191406	-4.46044922	-6.30175781	-0.68115234	-16.10595703	-4.24072266	+1784	+7.76074219	-8.07714844	-6.12597656	+25.68603516	+9.05273438	-62.97363281	+1544
+1457971004.98610000	+9.78222656	-5.77001953	-6.48632813	+29.31152344	+21.35742188	-77.43164063	+1812	+9.65917969	-4.53076172	-6.30175781	-0.65917969	-16.19384766	-4.35058594	+1768	+7.71679688	-8.15625000	-6.12158203	+25.83984375	+9.11865234	-63.08349609	+1544
+1457971004.99029990	+9.73388672	-5.83154297	-6.48193359	+29.79492188	+21.13769531	-77.36572266	+1804	+9.61083984	-4.60546875	-6.29736328	-0.63720703	-16.25976563	-4.43847656	+1756	+7.66845703	-8.23095703	-6.11718750	+26.01562500	+9.18457031	-63.14941406	+1540
+1457971004.99449990	+9.68554688	-5.89306641	-6.46875000	+30.27832031	+20.89599609	-77.36572266	+1800	+9.56250000	-4.67578125	-6.28857422	-0.63720703	-16.39160156	-4.52636719	+1744	+7.62011719	-8.30566406	-6.10839844	+26.16943359	+9.25048828	-63.25927734	+1544
+1457971004.99860000	+9.63720703	-5.95019531	-6.45556641	+30.78369141	+20.67626953	-77.27783203	+1796	+9.51416016	-4.74609375	-6.28417969	-0.65917969	-16.45751953	-4.57031250	+1732	+7.58056641	-8.38037109	-6.09521484	+26.32324219	+9.29443359	-63.32519531	+1544
+1457971005.00280000	+9.59326172	-6.00732422	-6.44677734	+31.31103516	+20.41259766	-77.16796875	+1788	+9.46582031	-4.81201172	-6.27539063	-0.65917969	-16.50146484	-4.59228516	+1720	+7.54101563	-8.45068359	-6.09082031	+26.52099609	+9.36035156	-63.36914063	+1544
+1457971005.00700000	+9.54492188	-6.06005859	-6.42480469	+31.81640625	+20.14892578	-77.10205078	+1788	+9.41748047	-4.88232422	-6.26220703	-0.70312500	-16.58935547	-4.63623047	+1708	+7.49707031	-8.52099609	-6.07324219	+26.65283203	+9.42626953	-63.43505859	+1548
+1457971005.01530000	+9.45703125	-6.16992188	-6.39843750	+32.84912109	+19.66552734	-76.77246094	+1780	+9.32519531	-5.01416016	-6.23583984	-0.83496094	-16.69921875	-4.59228516	+1692	+7.43115234	-8.65722656	-6.04248047	+27.02636719	+9.44824219	-63.47900391	+1548
+1457971005.01950000	+9.41308594	-6.22265625	-6.37207031	+33.33251953	+19.35791016	-76.68457031	+1780	+9.27685547	-5.08007813	-6.20947266	-0.90087891	-16.78710938	-4.59228516	+1684	+7.39160156	-8.72314453	-6.01611328	+27.15820313	+9.42626953	-63.52294922	+1548
+1457971005.02360010	+9.37353516	-6.27539063	-6.34570313	+33.79394531	+19.07226563	-76.55273438	+1776	+9.23291016	-5.14599609	-6.18750000	-0.98876953	-16.85302734	-4.52636719	+1676	+7.36962891	-8.78466797	-5.99414063	+27.33398438	+9.38232422	-63.56689453	+1544
+1457971005.02780010	+9.33398438	-6.32373047	-6.31933594	+34.29931641	+18.78662109	-76.39892578	+1772	+9.19335938	-5.20751953	-6.16552734	-1.05468750	-16.89697266	-4.46044922	+1668	+7.33886719	-8.84619141	-5.96777344	+27.53173828	+9.33837891	-63.56689453	+1540
+1457971005.03189990	+9.29443359	-6.37646484	-6.28417969	+34.73876953	+18.45703125	-76.28906250	+1768	+9.14941406	-5.26904297	-6.13476563	-1.14257813	-16.98486328	-4.41650391	+1664	+7.31250000	-8.90771484	-5.93701172	+27.66357422	+9.29443359	-63.61083984	+1540
+1457971005.03609990	+9.25927734	-6.42480469	-6.25341797	+35.17822266	+18.14941406	-76.13525391	+1764	+9.11425781	-5.32617188	-6.10839844	-1.23046875	-17.07275391	-4.30664063	+1656	+7.29492188	-8.96923828	-5.90185547	+27.83935547	+9.20654297	-63.63281250	+1532
+1457971005.04029990	+9.22851563	-6.46875000	-6.22705078	+35.66162109	+17.84179688	-75.95947266	+1756	+9.07470703	-5.38330078	-6.07763672	-1.29638672	-17.13867188	-4.19677734	+1648	+7.27294922	-9.02636719	-5.87109375	+28.01513672	+9.11865234	-63.65478516	+1524
+1457971005.04440000	+9.18896484	-6.51708984	-6.18310547	+36.07910156	+17.53417969	-75.84960938	+1756	+9.03515625	-5.44042969	-6.03808594	-1.38427734	-17.22656250	-4.10888672	+1640	+7.24658203	-9.08349609	-5.83593750	+28.14697266	+9.05273438	-63.63281250	+1516
+1457971005.05279990	+9.12744141	-6.60058594	-6.09960938	+36.91406250	+16.87500000	-75.56396484	+1740	+8.96923828	-5.54150391	-5.95898438	-1.53808594	-17.40234375	-3.82324219	+1628	+7.21142578	-9.18457031	-5.75683594	+28.47656250	+8.81103516	-63.58886719	+1492
+1457971005.05690000	+9.09667969	-6.64013672	-6.05126953	+37.30957031	+16.52343750	-75.45410156	+1736	+8.93408203	-5.59423828	-5.91064453	-1.60400391	-17.51220703	-3.69140625	+1624	+7.18945313	-9.23730469	-5.71289063	+28.60839844	+8.70117188	-63.56689453	+1484
+1457971005.06110000	+9.07031250	-6.67968750	-5.99853516	+37.70507813	+16.17187500	-75.34423828	+1728	+8.90771484	-5.63818359	-5.86230469	-1.66992188	-17.62207031	-3.53759766	+1616	+7.17187500	-9.28564453	-5.66894531	+28.78417969	+8.56933594	-63.56689453	+1472
+1457971005.06530000	+9.04394531	-6.71044922	-5.95019531	+38.14453125	+15.84228516	-75.19042969	+1720	+8.88134766	-5.68212891	-5.81835938	-1.71386719	-17.70996094	-3.38378906	+1608	+7.15429688	-9.33398438	-5.62500000	+28.93798828	+8.48144531	-63.52294922	+1456
+1457971005.06940010	+9.01757813	-6.74560547	-5.89306641	+38.51806641	+15.53466797	-75.10253906	+1716	+8.85498047	-5.72607422	-5.76123047	-1.75781250	-17.84179688	-3.25195313	+1604	+7.13232422	-9.37792969	-5.57666016	+29.06982422	+8.39355469	-63.45703125	+1448
+1457971005.07360010	+8.99560547	-6.77636719	-5.83593750	+38.91357422	+15.20507813	-74.97070313	+1712	+8.83300781	-5.76562500	-5.70410156	-1.80175781	-17.92968750	-3.05419922	+1600	+7.11474609	-9.42187500	-5.52832031	+29.22363281	+8.28369141	-63.36914063	+1436
+1457971005.07780000	+8.96923828	-6.80273438	-5.78759766	+39.35302734	+14.89746094	-74.79492188	+1704	+8.80664063	-5.80078125	-5.65136719	-1.82373047	-17.99560547	-2.87841797	+1592	+7.09277344	-9.46582031	-5.47998047	+29.35546875	+8.19580078	-63.25927734	+1424
+1457971005.08610010	+8.92529297	-6.85546875	-5.65576172	+40.07812500	+14.28222656	-74.57519531	+1696	+8.76708984	-5.87109375	-5.52392578	-1.86767578	-18.19335938	-2.52685547	+1584	+7.05322266	-9.54052734	-5.37890625	+29.64111328	+8.04199219	-62.99560547	+1408
+1457971005.09030010	+8.90332031	-6.87744141	-5.59863281	+40.49560547	+14.01855469	-74.39941406	+1688	+8.74511719	-5.90625000	-5.46679688	-1.86767578	-18.21533203	-2.35107422	+1580	+7.03125000	-9.57568359	-5.33056641	+29.77294922	+7.99804688	-62.79785156	+1400
+1457971005.09439990	+8.88134766	-6.89501953	-5.52832031	+40.84716797	+13.75488281	-74.28955078	+1688	+8.72753906	-5.93701172	-5.39648438	-1.86767578	-18.30322266	-2.19726563	+1580	+7.00488281	-9.61523438	-5.27783203	+29.88281250	+7.95410156	-62.64404297	+1396
+1457971005.09859990	+8.86816406	-6.92138672	-5.46240234	+41.19873047	+13.49121094	-74.15771484	+1684	+8.70996094	-5.96337891	-5.32617188	-1.86767578	-18.34716797	-1.95556641	+1576	+6.99169922	-9.64599609	-5.22070313	+30.03662109	+7.86621094	-62.49023438	+1392
+1457971005.10270000	+8.85058594	-6.93457031	-5.40527344	+41.57226563	+13.31542969	-73.91601563	+1680	+8.69238281	-5.98974609	-5.26464844	-1.84570313	-18.32519531	-1.73583984	+1572	+6.97412109	-9.67675781	-5.16796875	+30.19042969	+7.86621094	-62.27050781	+1388
+1457971005.11110000	+8.81542969	-6.97412109	-5.26464844	+42.18750000	+12.89794922	-73.60839844	+1680	+8.66162109	-6.03808594	-5.11962891	-1.80175781	-18.34716797	-1.31835938	+1572	+6.93896484	-9.73828125	-5.05371094	+30.43212891	+7.77832031	-61.83105469	+1388
+1457971005.11520000	+8.80224609	-6.98730469	-5.20312500	+42.53906250	+12.74414063	-73.34472656	+1676	+8.64843750	-6.06445313	-5.05810547	-1.80175781	-18.23730469	-1.05468750	+1568	+6.92138672	-9.76464844	-5.00097656	+30.56396484	+7.75634766	-61.52343750	+1384
+1457971005.11940000	+8.78466797	-7.00048828	-5.12841797	+42.82470703	+12.54638672	-73.19091797	+1680	+8.63525391	-6.08642578	-4.97900391	-1.75781250	-18.23730469	-0.85693359	+1572	+6.90820313	-9.79101563	-4.93505859	+30.67382813	+7.73437500	-61.30371094	+1384
+1457971005.12360000	+8.77587891	-7.01806641	-5.05371094	+43.06640625	+12.39257813	-72.99316406	+1680	+8.62207031	-6.10400391	-4.90429688	-1.75781250	-18.17138672	-0.57128906	+1572	+6.89941406	-9.81298828	-4.87353516	+30.82763672	+7.66845703	-61.06201172	+1384
+1457971005.12770010	+8.76269531	-7.03125000	-4.99218750	+43.35205078	+12.26074219	-72.70751953	+1676	+8.60888672	-6.12158203	-4.83837891	-1.71386719	-18.01757813	-0.28564453	+1568	+6.89062500	-9.83496094	-4.81640625	+30.98144531	+7.64648438	-60.75439453	+1380
+1457971005.13190010	+8.74951172	-7.04443359	-4.91308594	+43.59375000	+12.12890625	-72.53173828	+1676	+8.59570313	-6.13916016	-4.75488281	-1.69189453	-17.99560547	-0.06591797	+1568	+6.88623047	-9.86132813	-4.74169922	+31.11328125	+7.62451172	-60.53466797	+1380
+1457971005.13610010	+8.74072266	-7.06201172	-4.84277344	+43.81347656	+11.99707031	-72.29003906	+1676	+8.58691406	-6.15673828	-4.68017578	-1.69189453	-17.88574219	+0.24169922	+1568	+6.88183594	-9.88330078	-4.67138672	+31.24511719	+7.55859375	-60.31494141	+1380
+1457971005.14439990	+8.72314453	-7.08398438	-4.69775391	+44.27490234	+11.73339844	-71.78466797	+1672	+8.56494141	-6.18750000	-4.52636719	-1.64794922	-17.64404297	+0.83496094	+1564	+6.88183594	-9.91845703	-4.53076172	+31.55273438	+7.44873047	-59.78759766	+1372
+1457971005.14860010	+8.71435547	-7.09716797	-4.62304688	+44.47265625	+11.60156250	-71.54296875	+1668	+8.55615234	-6.20507813	-4.44726563	-1.62597656	-17.51220703	+1.14257813	+1564	+6.88183594	-9.93603516	-4.45605469	+31.68457031	+7.38281250	-59.54589844	+1368
+1457971005.15269990	+8.70556641	-7.10595703	-4.55273438	+44.71435547	+11.49169922	-71.25732422	+1664	+8.54296875	-6.21386719	-4.37695313	-1.60400391	-17.35839844	+1.47216797	+1560	+6.88623047	-9.94921875	-4.39013672	+31.86035156	+7.31689453	-59.26025391	+1360
+1457971005.15689990	+8.70117188	-7.11474609	-4.47363281	+44.91210938	+11.35986328	-71.05957031	+1664	+8.53857422	-6.22705078	-4.28906250	-1.56005859	-17.29248047	+1.73583984	+1560	+6.89501953	-9.96679688	-4.31103516	+32.03613281	+7.22900391	-59.06250000	+1352
+1457971005.16109990	+8.69677734	-7.12792969	-4.39453125	+45.08789063	+11.20605469	-70.83984375	+1660	+8.52978516	-6.23583984	-4.20996094	-1.53808594	-17.18261719	+2.04345703	+1556	+6.89941406	-9.97998047	-4.23193359	+32.18994141	+7.16308594	-58.86474609	+1344
+1457971005.16520000	+8.68798828	-7.13232422	-4.31982422	+45.32958984	+11.09619141	-70.57617188	+1652	+8.52099609	-6.24462891	-4.13525391	-1.47216797	-17.02880859	+2.37304688	+1552	+6.90380859	-9.99316406	-4.15283203	+32.38769531	+7.09716797	-58.60107422	+1336
+1457971005.17360000	+8.68359375	-7.14990234	-4.16162109	+45.72509766	+10.83251953	-70.18066406	+1644	+8.50781250	-6.26220703	-3.96826172	-1.36230469	-16.85302734	+2.92236328	+1548	+6.91699219	-10.01953125	-3.99462891	+32.69531250	+6.92138672	-58.20556641	+1320
+1457971005.17770000	+8.67919922	-7.15429688	-4.08691406	+45.96679688	+10.70068359	-69.93896484	+1640	+8.50341797	-6.26660156	-3.88916016	-1.27441406	-16.72119141	+3.22998047	+1540	+6.92578125	-10.02832031	-3.91992188	+32.91503906	+6.85546875	-57.94189453	+1308
+1457971005.18190000	+8.67480469	-7.15869141	-4.00341797	+46.18652344	+10.56884766	-69.76318359	+1632	+8.49902344	-6.27099609	-3.80566406	-1.16455078	-16.65527344	+3.49365234	+1540	+6.93457031	-10.03710938	-3.84082031	+33.09082031	+6.76757813	-57.72216797	+1296
+1457971005.18600010	+8.67041016	-7.16308594	-3.92431641	+46.36230469	+10.43701172	-69.58740234	+1628	+8.49023438	-6.27978516	-3.72216797	-1.09863281	-16.56738281	+3.75732422	+1536	+6.93457031	-10.04589844	-3.76611328	+33.24462891	+6.67968750	-57.48046875	+1288
+1457971005.19020010	+8.66601563	-7.15869141	-3.84960938	+46.62597656	+10.32714844	-69.34570313	+1624	+8.48583984	-6.27978516	-3.64306641	-0.98876953	-16.41357422	+4.04296875	+1532	+6.93896484	-10.05468750	-3.69140625	+33.44238281	+6.61376953	-57.21679688	+1280
+1457971005.19440010	+8.66601563	-7.16308594	-3.76611328	+46.84570313	+10.19531250	-69.19189453	+1620	+8.48583984	-6.27978516	-3.55517578	-0.83496094	-16.36962891	+4.28466797	+1532	+6.94335938	-10.06347656	-3.61230469	+33.61816406	+6.54785156	-56.99707031	+1272
+1457971005.20269990	+8.66162109	-7.16308594	-3.61230469	+47.30712891	+9.99755859	-68.77441406	+1612	+8.47265625	-6.28417969	-3.40136719	-0.61523438	-16.10595703	+4.81201172	+1524	+6.94335938	-10.07666016	-3.46728516	+33.94775391	+6.45996094	-56.44775391	+1256
+1457971005.20689990	+8.66162109	-7.15869141	-3.52880859	+47.54882813	+9.88769531	-68.62060547	+1612	+8.47265625	-6.27978516	-3.31787109	-0.43945313	-16.01806641	+5.03173828	+1524	+6.94775391	-10.08544922	-3.39257813	+34.10156250	+6.43798828	-56.18408203	+1252
+1457971005.21100000	+8.65722656	-7.16308594	-3.44970703	+47.74658203	+9.79980469	-68.40087891	+1608	+8.46826172	-6.28417969	-3.23876953	-0.37353516	-15.88623047	+5.27343750	+1524	+6.94335938	-10.09423828	-3.32226563	+34.23339844	+6.41601563	-55.87646484	+1248
+1457971005.21519990	+8.65283203	-7.15429688	-3.37939453	+47.98828125	+9.73388672	-68.13720703	+1608	+8.46386719	-6.27978516	-3.16406250	-0.21972656	-15.68847656	+5.53710938	+1520	+6.93896484	-10.09863281	-3.25634766	+34.38720703	+6.39404297	-55.54687500	+1244
+1457971005.21939990	+8.65283203	-7.14990234	-3.30029297	+48.22998047	+9.64599609	-67.96142578	+1608	+8.46826172	-6.27978516	-3.08056641	-0.06591797	-15.57861328	+5.75683594	+1520	+6.94335938	-10.10302734	-3.18603516	+34.54101563	+6.35009766	-55.23925781	+1240
+1457971005.22350000	+8.64843750	-7.14990234	-3.22119141	+48.40576172	+9.58007813	-67.76367188	+1608	+8.46386719	-6.28417969	-3.00585938	+0.00000000	-15.42480469	+5.97656250	+1520	+6.93457031	-10.11181641	-3.12011719	+34.67285156	+6.35009766	-54.93164063	+1244
+1457971005.23190000	+8.65283203	-7.13671875	-3.07617188	+48.88916016	+9.49218750	-67.30224609	+1612	+8.46386719	-6.27539063	-2.85205078	+0.30761719	-15.09521484	+6.43798828	+1520	+6.93017578	-10.12060547	-2.98388672	+34.91455078	+6.35009766	-54.29443359	+1244
+1457971005.23600010	+8.64843750	-7.14111328	-3.00146484	+49.06494141	+9.44824219	-67.08251953	+1612	+8.45947266	-6.27539063	-2.78173828	+0.39550781	-14.91943359	+6.65771484	+1524	+6.92578125	-10.12939453	-2.91796875	+35.02441406	+6.35009766	-54.00878906	+1248
+1457971005.24020000	+8.64843750	-7.13232422	-2.93554688	+49.28466797	+9.42626953	-66.84082031	+1616	+8.45947266	-6.27099609	-2.71142578	+0.52734375	-14.72167969	+6.89941406	+1524	+6.92578125	-10.12939453	-2.85205078	+35.17822266	+6.35009766	-53.67919922	+1252
+1457971005.24440000	+8.64843750	-7.12792969	-2.86523438	+49.50439453	+9.38232422	-66.59912109	+1620	+8.45947266	-6.26660156	-2.63671875	+0.65917969	-14.54589844	+7.11914063	+1524	+6.93017578	-10.13378906	-2.78613281	+35.31005859	+6.35009766	-53.37158203	+1252
+1457971005.24850010	+8.64404297	-7.12353516	-2.79492188	+49.65820313	+9.36035156	-66.37939453	+1620	+8.45507813	-6.26660156	-2.56640625	+0.72509766	-14.37011719	+7.31689453	+1528	+6.92578125	-10.13818359	-2.72021484	+35.41992188	+6.35009766	-53.06396484	+1256
+1457971005.25270010	+8.64404297	-7.11474609	-2.72900391	+49.85595703	+9.33837891	-66.15966797	+1624	+8.45507813	-6.26220703	-2.49609375	+0.85693359	-14.21630859	+7.53662109	+1528	+6.92578125	-10.13818359	-2.65429688	+35.57373047	+6.32812500	-52.80029297	+1260
+1457971005.26099990	+8.64404297	-7.10595703	-2.59716797	+50.20751953	+9.31640625	-65.78613281	+1628	+8.45507813	-6.25781250	-2.36425781	+1.09863281	-13.90869141	+7.91015625	+1532	+6.93457031	-10.14257813	-2.51806641	+35.85937500	+6.26220703	-52.36083984	+1272
+1457971005.26519990	+8.64404297	-7.10156250	-2.53125000	+50.40527344	+9.31640625	-65.61035156	+1632	+8.45068359	-6.24902344	-2.29833984	+1.23046875	-13.75488281	+8.08593750	+1532	+6.94335938	-10.14257813	-2.44775391	+36.03515625	+6.24023438	-52.16308594	+1280
+1457971005.26930000	+8.64404297	-7.09277344	-2.46972656	+50.60302734	+9.29443359	-65.39062500	+1632	+8.45507813	-6.24462891	-2.23681641	+1.36230469	-13.60107422	+8.28369141	+1532	+6.95214844	-10.14257813	-2.38183594	+36.21093750	+6.21826172	-51.96533203	+1284
+1457971005.27350000	+8.63964844	-7.08837891	-2.41259766	+50.75683594	+9.31640625	-65.21484375	+1632	+8.45068359	-6.24023438	-2.17089844	+1.47216797	-13.44726563	+8.43750000	+1532	+6.95654297	-10.14257813	-2.31591797	+36.38671875	+6.19628906	-51.78955078	+1288
+1457971005.27769990	+8.63964844	-7.08398438	-2.35107422	+50.95458984	+9.31640625	-65.03906250	+1632	+8.44628906	-6.23583984	-2.10937500	+1.62597656	-13.31542969	+8.59130859	+1536	+6.96972656	-10.13818359	-2.24560547	+36.58447266	+6.15234375	-51.63574219	+1292
+1457971005.28180000	+8.63964844	-7.07519531	-2.29833984	+51.15234375	+9.31640625	-64.84130859	+1632	+8.44628906	-6.22705078	-2.05224609	+1.75781250	-13.16162109	+8.76708984	+1532	+6.97851563	-10.13378906	-2.18408203	+36.80419922	+6.10839844	-51.43798828	+1296
+1457971005.29020000	+8.63085938	-7.05761719	-2.18408203	+51.52587891	+9.38232422	-64.48974609	+1628	+8.43750000	-6.21386719	-1.93798828	+2.04345703	-12.87597656	+9.03076172	+1532	+6.99609375	-10.12939453	-2.05664063	+37.22167969	+6.06445313	-51.15234375	+1304
+1457971005.29430010	+8.63085938	-7.05322266	-2.13574219	+51.72363281	+9.40429688	-64.29199219	+1628	+8.43310547	-6.20507813	-1.88964844	+2.21923828	-12.70019531	+9.18457031	+1532	+7.00488281	-10.12500000	-1.99072266	+37.44140625	+6.06445313	-50.99853516	+1304
+1457971005.29850010	+8.62646484	-7.04443359	-2.08300781	+51.92138672	+9.44824219	-64.11621094	+1624	+8.42871094	-6.20068359	-1.83691406	+2.37304688	-12.54638672	+9.29443359	+1528	+7.00927734	-10.12060547	-1.92919922	+37.63916016	+6.08642578	-50.86669922	+1304
+1457971005.30270000	+8.62207031	-7.03564453	-2.03466797	+52.14111328	+9.51416016	-63.94042969	+1620	+8.42431641	-6.19189453	-1.78417969	+2.52685547	-12.37060547	+9.40429688	+1524	+7.01806641	-10.11621094	-1.86767578	+37.83691406	+6.10839844	-50.73486328	+1304
+1457971005.30679990	+8.61328125	-7.02685547	-1.99072266	+52.33886719	+9.58007813	-63.69873047	+1612	+8.41552734	-6.18310547	-1.74023438	+2.68066406	-12.15087891	+9.53613281	+1520	+7.01806641	-10.11181641	-1.81494141	+38.05664063	+6.13037109	-50.51513672	+1300
+1457971005.31520010	+8.60009766	-7.00488281	-1.90283203	+52.77832031	+9.71191406	-63.28125000	+1604	+8.40234375	-6.16552734	-1.64794922	+3.03222656	-11.75537109	+9.73388672	+1512	+7.01806641	-10.10302734	-1.70947266	+38.43017578	+6.24023438	-50.16357422	+1292
+1457971005.31929990	+8.59570313	-6.99609375	-1.86328125	+52.97607422	+9.79980469	-63.03955078	+1596	+8.39355469	-6.15673828	-1.60839844	+3.18603516	-11.51367188	+9.84375000	+1508	+7.01806641	-10.09863281	-1.66552734	+38.60595703	+6.28417969	-49.94384766	+1288
+1457971005.32349990	+8.58691406	-6.98291016	-1.82373047	+53.19580078	+9.88769531	-62.84179688	+1592	+8.38476563	-6.14794922	-1.56884766	+3.33984375	-11.31591797	+9.90966797	+1504	+7.01367188	-10.09423828	-1.61718750	+38.78173828	+6.37207031	-49.72412109	+1284
+1457971005.32769990	+8.57812500	-6.97412109	-1.78417969	+53.41552734	+9.97558594	-62.62207031	+1588	+8.37597656	-6.13916016	-1.52490234	+3.51562500	-11.11816406	+9.97558594	+1500	+7.00488281	-10.08984375	-1.57324219	+38.91357422	+6.45996094	-49.54833984	+1284
+1457971005.33180000	+8.56494141	-6.96533203	-1.75341797	+53.63525391	+10.04150391	-62.38037109	+1580	+8.36718750	-6.13037109	-1.49414063	+3.66943359	-10.85449219	+10.08544922	+1492	+6.99169922	-10.08544922	-1.53369141	+39.04541016	+6.54785156	-49.28466797	+1280
+1457971005.33600000	+8.55615234	-6.95214844	-1.71826172	+53.83300781	+10.12939453	-62.16064453	+1576	+8.35839844	-6.12158203	-1.45458984	+3.82324219	-10.63476563	+10.12939453	+1488	+6.98291016	-10.08105469	-1.49853516	+39.17724609	+6.63574219	-49.06494141	+1276
+1457971005.34430000	+8.53417969	-6.93017578	-1.65234375	+54.25048828	+10.28320313	-61.74316406	+1568	+8.33642578	-6.09960938	-1.38867188	+4.10888672	-10.21728516	+10.26123047	+1480	+6.95654297	-10.07666016	-1.42822266	+39.37500000	+6.78955078	-48.62548828	+1272
+1457971005.34850000	+8.52539063	-6.91699219	-1.62597656	+54.44824219	+10.34912109	-61.52343750	+1564	+8.32763672	-6.09082031	-1.35791016	+4.26269531	-9.99755859	+10.30517578	+1476	+6.94335938	-10.06787109	-1.40185547	+39.48486328	+6.87744141	-48.36181641	+1272
+1457971005.35260010	+8.51220703	-6.90380859	-1.59082031	+54.64599609	+10.41503906	-61.34765625	+1564	+8.31445313	-6.08203125	-1.32714844	+4.39453125	-9.84375000	+10.32714844	+1472	+6.93017578	-10.06347656	-1.36669922	+39.59472656	+6.92138672	-48.18603516	+1272
+1457971005.35680010	+8.50341797	-6.89062500	-1.56445313	+54.84375000	+10.45898438	-61.14990234	+1560	+8.30566406	-6.06884766	-1.29638672	+4.52636719	-9.66796875	+10.41503906	+1468	+6.91699219	-10.05468750	-1.34472656	+39.68261719	+6.96533203	-47.96630859	+1272
+1457971005.36100010	+8.49023438	-6.87744141	-1.53808594	+55.01953125	+10.50292969	-60.97412109	+1560	+8.29687500	-6.06005859	-1.27001953	+4.65820313	-9.49218750	+10.43701172	+1464	+6.90380859	-10.05029297	-1.31835938	+39.79248047	+7.03125000	-47.74658203	+1272
+1457971005.36509990	+8.48144531	-6.86425781	-1.50732422	+55.19531250	+10.52490234	-60.82031250	+1560	+8.28369141	-6.04687500	-1.23925781	+4.79003906	-9.38232422	+10.48095703	+1460	+6.89062500	-10.04589844	-1.28759766	+39.88037109	+7.07519531	-47.61474609	+1276
+1457971005.37350010	+8.45947266	-6.84228516	-1.45898438	+55.52490234	+10.56884766	-60.49072266	+1556	+8.26611328	-6.02929688	-1.19091797	+5.00976563	-9.09667969	+10.59082031	+1452	+6.86425781	-10.03271484	-1.23925781	+40.07812500	+7.09716797	-47.28515625	+1276
+1457971005.37760000	+8.45068359	-6.82910156	-1.43261719	+55.70068359	+10.56884766	-60.35888672	+1556	+8.25292969	-6.01611328	-1.16455078	+5.11962891	-8.98681641	+10.63476563	+1448	+6.85986328	-10.02392578	-1.20849609	+40.18798828	+7.09716797	-47.19726563	+1276
+1457971005.38179990	+8.44189453	-6.81591797	-1.41503906	+55.85449219	+10.54687500	-60.20507813	+1552	+8.24414063	-6.00732422	-1.13818359	+5.22949219	-8.89892578	+10.72265625	+1444	+6.85107422	-10.01074219	-1.19091797	+40.29785156	+7.09716797	-47.04345703	+1272
+1457971005.38599990	+8.43310547	-6.80712891	-1.39306641	+55.98632813	+10.54687500	-60.07324219	+1552	+8.23535156	-5.99414063	-1.11621094	+5.31738281	-8.81103516	+10.78857422	+1440	+6.84667969	-10.00195313	-1.16894531	+40.42968750	+7.07519531	-46.93359375	+1272
+1457971005.39010000	+8.41992188	-6.78955078	-1.37109375	+56.14013672	+10.52490234	-59.96337891	+1552	+8.22656250	-5.98535156	-1.08984375	+5.42724609	-8.74511719	+10.83251953	+1436	+6.84228516	-9.98876953	-1.14257813	+40.58349609	+7.05322266	-46.86767578	+1272
+1457971005.39850000	+8.40673828	-6.77197266	-1.33154297	+56.38183594	+10.45898438	-59.72167969	+1544	+8.20458984	-5.96337891	-1.05029297	+5.58105469	-8.61328125	+10.98632813	+1428	+6.83789063	-9.96679688	-1.09423828	+40.84716797	+7.00927734	-46.75781250	+1276
+1457971005.40260000	+8.39794922	-6.75878906	-1.30957031	+56.51367188	+10.41503906	-59.63378906	+1544	+8.20019531	-5.95458984	-1.02832031	+5.66894531	-8.59130859	+11.05224609	+1424	+6.83789063	-9.95361328	-1.06787109	+40.95703125	+6.98730469	-46.75781250	+1276
+1457971005.40680000	+8.38916016	-6.74560547	-1.29638672	+56.62353516	+10.37109375	-59.50195313	+1536	+8.19140625	-5.94140625	-1.01074219	+5.75683594	-8.54736328	+11.16210938	+1416	+6.83349609	-9.94482422	-1.05029297	+41.08886719	+6.94335938	-46.71386719	+1280
+1457971005.41090010	+8.38037109	-6.73681641	-1.27880859	+56.71142578	+10.32714844	-59.41406250	+1532	+8.18261719	-5.93261719	-0.99316406	+5.80078125	-8.50341797	+11.22802734	+1412	+6.83349609	-9.93164063	-1.03271484	+41.22070313	+6.89941406	-46.66992188	+1284
+1457971005.41510010	+8.37597656	-6.72802734	-1.26123047	+56.82128906	+10.26123047	-59.34814453	+1528	+8.17382813	-5.92382813	-0.97119141	+5.88867188	-8.50341797	+11.27197266	+1404	+6.83349609	-9.91845703	-1.00634766	+41.35253906	+6.85546875	-46.69189453	+1292
+1457971005.42339990	+8.36279297	-6.71044922	-1.23925781	+56.99707031	+10.17333984	-59.17236328	+1512	+8.15625000	-5.90625000	-0.94482422	+5.99853516	-8.45947266	+11.42578125	+1388	+6.83789063	-9.89648438	-0.97998047	+41.61621094	+6.76757813	-46.62597656	+1304
+1457971005.42759990	+8.35400391	-6.70166016	-1.22607422	+57.06298828	+10.10742188	-59.12841797	+1508	+8.14746094	-5.89746094	-0.92724609	+6.04248047	-8.48144531	+11.46972656	+1384	+6.83349609	-9.88330078	-0.96240234	+41.70410156	+6.72363281	-46.66992188	+1308
+1457971005.43179990	+8.34960938	-6.69287109	-1.22167969	+57.15087891	+10.06347656	-59.04052734	+1500	+8.14306641	-5.88867188	-0.91845703	+6.10839844	-8.45947266	+11.55761719	+1372	+6.83349609	-9.87451172	-0.95361328	+41.79199219	+6.67968750	-46.64794922	+1316
+1457971005.43590000	+8.34082031	-6.68847656	-1.21289063	+57.21679688	+10.04150391	-58.99658203	+1492	+8.13427734	-5.88427734	-0.90966797	+6.13037109	-8.43750000	+11.57958984	+1364	+6.82910156	-9.87011719	-0.94482422	+41.85791016	+6.63574219	-46.64794922	+1320
+1457971005.44010000	+8.33203125	-6.67968750	-1.19970703	+57.26074219	+9.99755859	-58.97460938	+1484	+8.12548828	-5.87548828	-0.89648438	+6.17431641	-8.45947266	+11.60156250	+1356	+6.82470703	-9.86572266	-0.93603516	+41.92382813	+6.61376953	-46.69189453	+1324
+1457971005.44429990	+8.32763672	-6.67089844	-1.19970703	+57.34863281	+9.95361328	-58.88671875	+1476	+8.12109375	-5.87109375	-0.89208984	+6.21826172	-8.41552734	+11.66748047	+1344	+6.82031250	-9.85693359	-0.93603516	+41.96777344	+6.56982422	-46.62597656	+1328
+1457971005.44840000	+8.31884766	-6.66650391	-1.19531250	+57.39257813	+9.93164063	-58.84277344	+1468	+8.11230469	-5.86669922	-0.88769531	+6.24023438	-8.41552734	+11.66748047	+1336	+6.81152344	-9.85253906	-0.93603516	+42.01171875	+6.54785156	-46.58203125	+1332
+1457971005.45680000	+8.30126953	-6.65771484	-1.19091797	+57.50244141	+9.90966797	-58.75488281	+1452	+8.09472656	-5.85791016	-0.87890625	+6.30615234	-8.37158203	+11.71142578	+1320	+6.79394531	-9.84375000	-0.94042969	+42.07763672	+6.50390625	-46.51611328	+1340
+1457971005.46090010	+8.29248047	-6.65332031	-1.18652344	+57.54638672	+9.90966797	-58.71093750	+1444	+8.08593750	-5.85351563	-0.87890625	+6.32812500	-8.32763672	+11.71142578	+1312	+6.78515625	-9.84375000	-0.94482422	+42.07763672	+6.52587891	-46.47216797	+1344
+1457971005.46510000	+8.28369141	-6.64892578	-1.18652344	+57.59033203	+9.93164063	-58.66699219	+1436	+8.07714844	-5.85351563	-0.87451172	+6.35009766	-8.28369141	+11.71142578	+1304	+6.77197266	-9.84375000	-0.94482422	+42.05566406	+6.52587891	-46.42822266	+1352
+1457971005.46930000	+8.27929688	-6.64892578	-1.18652344	+57.63427734	+9.95361328	-58.57910156	+1432	+8.06835938	-5.84912109	-0.87451172	+6.37207031	-8.21777344	+11.71142578	+1296	+6.75878906	-9.84375000	-0.95361328	+42.05566406	+6.56982422	-46.36230469	+1356
+1457971005.47340010	+8.27050781	-6.64453125	-1.18652344	+57.67822266	+9.97558594	-58.51318359	+1424	+8.05957031	-5.84912109	-0.87451172	+6.37207031	-8.15185547	+11.73339844	+1288	+6.74560547	-9.84375000	-0.95800781	+42.03369141	+6.59179688	-46.29638672	+1356
+1457971005.47760010	+8.26171875	-6.64013672	-1.19091797	+57.72216797	+9.99755859	-58.42529297	+1420	+8.05517578	-5.84472656	-0.87890625	+6.39404297	-8.06396484	+11.75537109	+1284	+6.73242188	-9.84375000	-0.96679688	+42.03369141	+6.61376953	-46.20849609	+1360
+1457971005.48589990	+8.24414063	-6.63574219	-1.19531250	+57.83203125	+10.06347656	-58.24951172	+1412	+8.03759766	-5.84472656	-0.87890625	+6.43798828	-7.86621094	+11.79931641	+1276	+6.71044922	-9.84375000	-0.97998047	+42.01171875	+6.70166016	-46.05468750	+1364
+1457971005.49009990	+8.23535156	-6.63574219	-1.19970703	+57.89794922	+10.08544922	-58.11767578	+1408	+8.02880859	-5.84033203	-0.88330078	+6.45996094	-7.75634766	+11.84326172	+1272	+6.70166016	-9.84375000	-0.98876953	+42.03369141	+6.74560547	-45.94482422	+1364
+1457971005.49420000	+8.22656250	-6.63574219	-1.19970703	+57.94189453	+10.10742188	-58.02978516	+1404	+8.02001953	-5.84033203	-0.88330078	+6.45996094	-7.69042969	+11.84326172	+1268	+6.69287109	-9.84375000	-0.98876953	+42.03369141	+6.81152344	-45.87890625	+1364
+1457971005.49840000	+8.22216797	-6.63574219	-1.19970703	+58.00781250	+10.12939453	-57.91992188	+1404	+8.01123047	-5.84472656	-0.88330078	+6.48193359	-7.60253906	+11.90917969	+1264	+6.68408203	-9.84375000	-0.99316406	+42.05566406	+6.85546875	-45.81298828	+1364
+1457971005.50260000	+8.21337891	-6.63134766	-1.19970703	+58.07373047	+10.15136719	-57.78808594	+1400	+8.00683594	-5.84472656	-0.88330078	+6.48193359	-7.47070313	+11.97509766	+1260	+6.67529297	-9.84375000	-0.99316406	+42.07763672	+6.89941406	-45.72509766	+1360
+1457971005.50670000	+8.20458984	-6.63134766	-1.19970703	+58.11767578	+10.17333984	-57.65625000	+1400	+7.99804688	-5.84472656	-0.87890625	+6.50390625	-7.40478516	+12.01904297	+1260	+6.66650391	-9.84814453	-0.99316406	+42.09960938	+6.96533203	-45.65917969	+1356
+1457971005.51510000	+8.19140625	-6.63134766	-1.20410156	+58.24951172	+10.15136719	-57.39257813	+1392	+7.98486328	-5.84472656	-0.87451172	+6.54785156	-7.22900391	+12.17285156	+1252	+6.65771484	-9.84375000	-0.99316406	+42.16552734	+7.00927734	-45.52734375	+1352
+1457971005.51920010	+8.18701172	-6.63134766	-1.19970703	+58.31542969	+10.10742188	-57.28271484	+1392	+7.98046875	-5.84472656	-0.87011719	+6.56982422	-7.18505859	+12.26074219	+1248	+6.65771484	-9.84375000	-0.98876953	+42.23144531	+7.03125000	-45.48339844	+1348
+1457971005.52340010	+8.17822266	-6.63134766	-1.19531250	+58.38134766	+10.06347656	-57.15087891	+1388	+7.97167969	-5.84472656	-0.86572266	+6.56982422	-7.14111328	+12.34863281	+1248	+6.65332031	-9.84375000	-0.98437500	+42.29736328	+7.03125000	-45.43945313	+1348
+1457971005.52760000	+8.17382813	-6.63134766	-1.19531250	+58.44726563	+10.01953125	-57.04101563	+1384	+7.96728516	-5.84472656	-0.86132813	+6.59179688	-7.09716797	+12.43652344	+1244	+6.65332031	-9.84375000	-0.97998047	+42.36328125	+7.03125000	-45.39550781	+1348
+1457971005.53169990	+8.16943359	-6.63134766	-1.19091797	+58.51318359	+9.95361328	-56.95312500	+1380	+7.96289063	-5.84472656	-0.85253906	+6.61376953	-7.09716797	+12.52441406	+1240	+6.65332031	-9.84375000	-0.97119141	+42.42919922	+7.03125000	-45.37353516	+1348
+1457971005.53590010	+8.16943359	-6.63574219	-1.18212891	+58.55712891	+9.88769531	-56.86523438	+1380	+7.95849609	-5.84912109	-0.84375000	+6.61376953	-7.09716797	+12.63427734	+1236	+6.65771484	-9.84375000	-0.96679688	+42.47314453	+7.00927734	-45.35156250	+1348
+1457971005.54419990	+8.16503906	-6.63574219	-1.17333984	+58.66699219	+9.68994141	-56.71142578	+1368	+7.95410156	-5.84912109	-0.82617188	+6.67968750	-7.11914063	+12.83203125	+1228	+6.66210938	-9.83935547	-0.94921875	+42.58300781	+6.94335938	-45.32958984	+1352
+1457971005.54839990	+8.16064453	-6.63574219	-1.16455078	+58.68896484	+9.60205078	-56.66748047	+1364	+7.94970703	-5.84912109	-0.82177734	+6.65771484	-7.14111328	+12.89794922	+1224	+6.66210938	-9.84375000	-0.94482422	+42.62695313	+6.89941406	-45.32958984	+1352
+1457971005.55259990	+8.16064453	-6.63574219	-1.15576172	+58.71093750	+9.49218750	-56.62353516	+1360	+7.94970703	-5.84912109	-0.80859375	+6.67968750	-7.20703125	+12.98583984	+1220	+6.66650391	-9.84375000	-0.93603516	+42.67089844	+6.83349609	-45.30761719	+1352
+1457971005.55670000	+8.16064453	-6.63574219	-1.15136719	+58.75488281	+9.38232422	-56.60156250	+1356	+7.94970703	-5.84912109	-0.80419922	+6.70166016	-7.25097656	+13.07373047	+1216	+6.67089844	-9.83935547	-0.93164063	+42.71484375	+6.76757813	-45.30761719	+1356
+1457971005.56090000	+8.16064453	-6.64013672	-1.14257813	+58.75488281	+9.29443359	-56.57958984	+1352	+7.94970703	-5.85351563	-0.79541016	+6.67968750	-7.29492188	+13.13964844	+1212	+6.67089844	-9.84375000	-0.92724609	+42.73681641	+6.70166016	-45.30761719	+1356
+1457971005.56920000	+8.16064453	-6.64013672	-1.12939453	+58.79882813	+9.11865234	-56.55761719	+1348	+7.94970703	-5.85351563	-0.77783203	+6.70166016	-7.42675781	+13.24951172	+1204	+6.67089844	-9.84375000	-0.91406250	+42.73681641	+6.56982422	-45.30761719	+1360
+1457971005.57340000	+8.16064453	-6.64013672	-1.12500000	+58.79882813	+9.03076172	-56.55761719	+1344	+7.94970703	-5.85791016	-0.77343750	+6.67968750	-7.47070313	+13.27148438	+1200	+6.67089844	-9.84814453	-0.91406250	+42.71484375	+6.50390625	-45.28564453	+1364
+1457971005.57750010	+8.16064453	-6.64013672	-1.11621094	+58.79882813	+8.96484375	-56.55761719	+1340	+7.94970703	-5.85791016	-0.76464844	+6.67968750	-7.53662109	+13.31542969	+1196	+6.67089844	-9.85253906	-0.90966797	+42.69287109	+6.45996094	-45.28564453	+1364
+1457971005.58170010	+8.16503906	-6.64453125	-1.11181641	+58.79882813	+8.89892578	-56.55761719	+1340	+7.94970703	-5.85791016	-0.76025391	+6.65771484	-7.58056641	+13.35937500	+1192	+6.66650391	-9.85253906	-0.90966797	+42.67089844	+6.39404297	-45.26367188	+1364
+1457971005.58590010	+8.16503906	-6.64453125	-1.10742188	+58.79882813	+8.83300781	-56.55761719	+1336	+7.95410156	-5.86230469	-0.75585938	+6.65771484	-7.62451172	+13.35937500	+1188	+6.66650391	-9.85693359	-0.90966797	+42.62695313	+6.32812500	-45.24169922	+1364
+1457971005.58999990	+8.16503906	-6.64453125	-1.10302734	+58.77685547	+8.76708984	-56.57958984	+1336	+7.95410156	-5.86230469	-0.75146484	+6.63574219	-7.66845703	+13.38134766	+1184	+6.66210938	-9.85693359	-0.90966797	+42.58300781	+6.28417969	-45.21972656	+1368
+1457971005.59840010	+8.16503906	-6.64453125	-1.09423828	+58.75488281	+8.67919922	-56.60156250	+1332	+7.95410156	-5.86230469	-0.74707031	+6.61376953	-7.73437500	+13.40332031	+1176	+6.65332031	-9.86572266	-0.91406250	+42.49511719	+6.19628906	-45.17578125	+1368
+1457971005.60250000	+8.16503906	-6.64453125	-1.08984375	+58.75488281	+8.65722656	-56.60156250	+1328	+7.95410156	-5.86669922	-0.74267578	+6.61376953	-7.75634766	+13.42529297	+1176	+6.64892578	-9.86572266	-0.91406250	+42.42919922	+6.15234375	-45.15380859	+1368
+1457971005.60669990	+8.16503906	-6.64892578	-1.08544922	+58.73291016	+8.61328125	-56.62353516	+1328	+7.95849609	-5.86669922	-0.74267578	+6.59179688	-7.80029297	+13.42529297	+1172	+6.64453125	-9.87011719	-0.91406250	+42.38525391	+6.10839844	-45.13183594	+1368
+1457971005.61089990	+8.16943359	-6.64892578	-1.08544922	+58.73291016	+8.59130859	-56.62353516	+1324	+7.95849609	-5.86669922	-0.73828125	+6.59179688	-7.80029297	+13.42529297	+1168	+6.64013672	-9.87451172	-0.91845703	+42.34130859	+6.08642578	-45.13183594	+1364
+1457971005.61500000	+8.16943359	-6.64892578	-1.08105469	+58.73291016	+8.56933594	-56.64550781	+1324	+7.95849609	-5.86669922	-0.73828125	+6.59179688	-7.82226563	+13.42529297	+1168	+6.63574219	-9.87451172	-0.91845703	+42.29736328	+6.04248047	-45.10986328	+1364
+1457971005.62340000	+8.16943359	-6.64892578	-1.07666016	+58.71093750	+8.52539063	-56.64550781	+1320	+7.95849609	-5.86669922	-0.73388672	+6.56982422	-7.86621094	+13.44726563	+1164	+6.63134766	-9.87890625	-0.91845703	+42.20947266	+5.99853516	-45.06591797	+1360
+1457971005.62750010	+8.16943359	-6.64892578	-1.07666016	+58.71093750	+8.50341797	-56.66748047	+1320	+7.95849609	-5.87109375	-0.73388672	+6.56982422	-7.88818359	+13.44726563	+1164	+6.62695313	-9.88330078	-0.92285156	+42.18750000	+5.97656250	-45.06591797	+1360
+1457971005.63170000	+8.16943359	-6.64892578	-1.07226563	+58.68896484	+8.48144531	-56.66748047	+1316	+7.96289063	-5.87109375	-0.73388672	+6.54785156	-7.88818359	+13.44726563	+1160	+6.62695313	-9.88330078	-0.92285156	+42.14355469	+5.95458984	-45.06591797	+1356
+1457971005.63590000	+8.16943359	-6.64892578	-1.07226563	+58.68896484	+8.45947266	-56.66748047	+1316	+7.96289063	-5.87109375	-0.72949219	+6.54785156	-7.91015625	+13.44726563	+1160	+6.62695313	-9.88330078	-0.91845703	+42.12158203	+5.93261719	-45.06591797	+1356
+1457971005.64000010	+8.17382813	-6.64892578	-1.07226563	+58.68896484	+8.45947266	-56.66748047	+1316	+7.96289063	-5.87109375	-0.72949219	+6.54785156	-7.93212891	+13.44726563	+1160	+6.62695313	-9.88330078	-0.91845703	+42.12158203	+5.91064453	-45.06591797	+1352
+1457971005.64420010	+8.17382813	-6.64892578	-1.06787109	+58.68896484	+8.43750000	-56.68945313	+1316	+7.96289063	-5.87109375	-0.72949219	+6.52587891	-7.93212891	+13.46923828	+1160	+6.62695313	-9.88330078	-0.91845703	+42.09960938	+5.88867188	-45.06591797	+1352
+1457971005.64829990	+8.17382813	-6.64892578	-1.06787109	+58.66699219	+8.41552734	-56.68945313	+1316	+7.96289063	-5.87109375	-0.72509766	+6.52587891	-7.95410156	+13.46923828	+1156	+6.62695313	-9.88330078	-0.91406250	+42.09960938	+5.88867188	-45.08789063	+1348
+1457971005.65669990	+8.17822266	-6.64892578	-1.06347656	+58.66699219	+8.39355469	-56.68945313	+1312	+7.96728516	-5.86669922	-0.72509766	+6.50390625	-7.97607422	+13.49121094	+1156	+6.63134766	-9.88330078	-0.90966797	+42.09960938	+5.84472656	-45.10986328	+1348
+1457971005.66080000	+8.17822266	-6.64453125	-1.06347656	+58.66699219	+8.37158203	-56.68945313	+1312	+7.96728516	-5.86669922	-0.72070313	+6.50390625	-7.99804688	+13.51318359	+1156	+6.63134766	-9.87890625	-0.90527344	+42.09960938	+5.82275391	-45.10986328	+1348
+1457971005.66500000	+8.17822266	-6.64453125	-1.06347656	+58.64501953	+8.37158203	-56.68945313	+1312	+7.97167969	-5.86669922	-0.72070313	+6.50390625	-8.02001953	+13.51318359	+1156	+6.63574219	-9.87890625	-0.90527344	+42.09960938	+5.82275391	-45.13183594	+1348
+1457971005.66919990	+8.18261719	-6.64453125	-1.05908203	+58.64501953	+8.34960938	-56.68945313	+1312	+7.97167969	-5.86669922	-0.72070313	+6.48193359	-8.02001953	+13.53515625	+1156	+6.64013672	-9.87890625	-0.90087891	+42.12158203	+5.80078125	-45.15380859	+1348
+1457971005.67330000	+8.18261719	-6.64453125	-1.05908203	+58.64501953	+8.34960938	-56.68945313	+1312	+7.97607422	-5.86669922	-0.71630859	+6.48193359	-8.04199219	+13.53515625	+1156	+6.64453125	-9.87451172	-0.89648438	+42.12158203	+5.77880859	-45.19775391	+1352
+1457971005.68170000	+8.18701172	-6.64453125	-1.05468750	+58.62304688	+8.32763672	-56.68945313	+1312	+7.98046875	-5.86230469	-0.71191406	+6.45996094	-8.06396484	+13.57910156	+1152	+6.65332031	-9.87011719	-0.88769531	+42.16552734	+5.75683594	-45.24169922	+1356
+1457971005.68580010	+8.18701172	-6.64453125	-1.05468750	+58.62304688	+8.30566406	-56.68945313	+1316	+7.98046875	-5.86230469	-0.71191406	+6.43798828	-8.08593750	+13.60107422	+1152	+6.65771484	-9.87011719	-0.88330078	+42.16552734	+5.73486328	-45.26367188	+1360
+1457971005.69000010	+8.19140625	-6.64013672	-1.05468750	+58.62304688	+8.30566406	-56.68945313	+1316	+7.98486328	-5.85791016	-0.70751953	+6.41601563	-8.10791016	+13.62304688	+1152	+6.66210938	-9.86572266	-0.87890625	+42.18750000	+5.71289063	-45.28564453	+1364
+1457971005.69420000	+8.19580078	-6.64013672	-1.05029297	+58.60107422	+8.28369141	-56.68945313	+1316	+7.98925781	-5.85791016	-0.70751953	+6.41601563	-8.10791016	+13.62304688	+1152	+6.66650391	-9.86132813	-0.87451172	+42.18750000	+5.69091797	-45.32958984	+1364
+1457971005.69829990	+8.19580078	-6.64013672	-1.05029297	+58.57910156	+8.28369141	-56.68945313	+1320	+7.99365234	-5.85791016	-0.70312500	+6.39404297	-8.12988281	+13.64501953	+1152	+6.67089844	-9.86132813	-0.87011719	+42.18750000	+5.66894531	-45.35156250	+1368
+1457971005.70250010	+8.20019531	-6.64013672	-1.05029297	+58.57910156	+8.26171875	-56.68945313	+1320	+7.99804688	-5.85791016	-0.70312500	+6.37207031	-8.15185547	+13.66699219	+1152	+6.67529297	-9.85693359	-0.87011719	+42.18750000	+5.66894531	-45.37353516	+1372
+1457971005.71079990	+8.20898438	-6.63574219	-1.04589844	+58.55712891	+8.23974609	-56.68945313	+1324	+8.00683594	-5.85351563	-0.69873047	+6.32812500	-8.17382813	+13.68896484	+1152	+6.67968750	-9.85693359	-0.86572266	+42.14355469	+5.60302734	-45.39550781	+1376
+1457971005.71499990	+8.21337891	-6.63574219	-1.04589844	+58.53515625	+8.23974609	-56.71142578	+1324	+8.01123047	-5.85351563	-0.69873047	+6.30615234	-8.19580078	+13.68896484	+1152	+6.68408203	-9.85693359	-0.86572266	+42.12158203	+5.58105469	-45.41748047	+1380
+1457971005.71910000	+8.21337891	-6.63574219	-1.04150391	+58.51318359	+8.21777344	-56.71142578	+1328	+8.02001953	-5.85351563	-0.69433594	+6.28417969	-8.21777344	+13.68896484	+1152	+6.68408203	-9.85693359	-0.86572266	+42.07763672	+5.55908203	-45.41748047	+1380
+1457971005.72330000	+8.22216797	-6.63574219	-1.04150391	+58.49121094	+8.21777344	-56.73339844	+1332	+8.02441406	-5.84912109	-0.69433594	+6.26220703	-8.23974609	+13.68896484	+1152	+6.68408203	-9.85693359	-0.87011719	+42.03369141	+5.53710938	-45.41748047	+1384
+1457971005.72750000	+8.22656250	-6.63574219	-1.03710938	+58.44726563	+8.19580078	-56.73339844	+1332	+8.02880859	-5.84912109	-0.69433594	+6.24023438	-8.26171875	+13.68896484	+1152	+6.68408203	-9.85693359	-0.87011719	+41.98974609	+5.49316406	-45.43945313	+1384
+1457971005.73160000	+8.23095703	-6.63574219	-1.03710938	+58.42529297	+8.19580078	-56.75537109	+1336	+8.03759766	-5.84912109	-0.68994141	+6.21826172	-8.28369141	+13.68896484	+1152	+6.68408203	-9.86132813	-0.87011719	+41.94580078	+5.47119141	-45.43945313	+1388
+1457971005.74000000	+8.23974609	-6.63574219	-1.03271484	+58.35937500	+8.15185547	-56.82128906	+1340	+8.05078125	-5.85351563	-0.68554688	+6.15234375	-8.37158203	+13.66699219	+1156	+6.68408203	-9.86572266	-0.87451172	+41.81396484	+5.40527344	-45.46142578	+1388
+1457971005.74410010	+8.24853516	-6.63574219	-1.02832031	+58.31542969	+8.15185547	-56.84326172	+1344	+8.05517578	-5.85351563	-0.68554688	+6.13037109	-8.39355469	+13.64501953	+1160	+6.68408203	-9.86572266	-0.87451172	+41.77001953	+5.36132813	-45.46142578	+1388
+1457971005.74830010	+8.26611328	-6.63574219	-1.01953125	+58.18359375	+8.08593750	-56.97509766	+1352	+8.06396484	-5.85351563	-0.68554688	+6.08642578	-8.43750000	+13.64501953	+1160	+6.68408203	-9.87011719	-0.87890625	+41.68212891	+5.31738281	-45.46142578	+1388
+1457971005.75250010	+8.27490234	-6.64013672	-1.01953125	+58.13964844	+8.04199219	-57.04101563	+1352	+8.06835938	-5.85351563	-0.68554688	+6.06445313	-8.48144531	+13.62304688	+1164	+6.68847656	-9.87011719	-0.87890625	+41.61621094	+5.27343750	-45.48339844	+1388
+1457971005.75659990	+8.27929688	-6.64013672	-1.01513672	+58.09570313	+8.02001953	-57.08496094	+1356	+8.07714844	-5.85351563	-0.68115234	+6.04248047	-8.54736328	+13.60107422	+1168	+6.68847656	-9.87451172	-0.87890625	+41.57226563	+5.25146484	-45.50537109	+1388
+1457971005.76079990	+8.28808594	-6.64013672	-1.01074219	+58.07373047	+7.99804688	-57.12890625	+1360	+8.08154297	-5.85351563	-0.68115234	+6.02050781	-8.59130859	+13.57910156	+1168	+6.69287109	-9.87451172	-0.87451172	+41.52832031	+5.20751953	-45.54931641	+1392
+1457971005.76910000	+8.29687500	-6.64453125	-1.00634766	+57.98583984	+7.97607422	-57.21679688	+1368	+8.09472656	-5.85791016	-0.67675781	+5.95458984	-8.70117188	+13.53515625	+1172	+6.70605469	-9.87890625	-0.87011719	+41.44042969	+5.11962891	-45.63720703	+1392
+1457971005.77329990	+8.30126953	-6.64453125	-1.00634766	+57.96386719	+7.95410156	-57.26074219	+1372	+8.09912109	-5.85791016	-0.67675781	+5.93261719	-8.76708984	+13.51318359	+1172	+6.71484375	-9.87890625	-0.86572266	+41.39648438	+5.07568359	-45.68115234	+1396
+1457971005.77749990	+8.30566406	-6.64892578	-1.00634766	+57.94189453	+7.93212891	-57.28271484	+1376	+8.10351563	-5.85791016	-0.67675781	+5.88867188	-8.81103516	+13.49121094	+1176	+6.72363281	-9.87890625	-0.86132813	+41.39648438	+5.05371094	-45.74707031	+1396
+1457971005.78160000	+8.31005859	-6.64892578	-1.00195313	+57.89794922	+7.88818359	-57.32666016	+1380	+8.10791016	-5.86230469	-0.67675781	+5.86669922	-8.85498047	+13.46923828	+1176	+6.73242188	-9.87890625	-0.85693359	+41.39648438	+5.00976563	-45.81298828	+1400
+1457971005.78580000	+8.31445313	-6.64892578	-1.00195313	+57.87597656	+7.86621094	-57.34863281	+1384	+8.11230469	-5.86230469	-0.67675781	+5.84472656	-8.92089844	+13.44726563	+1176	+6.74121094	-9.87890625	-0.84814453	+41.39648438	+4.96582031	-45.85693359	+1404
+1457971005.79410000	+8.32324219	-6.64892578	-1.00195313	+57.83203125	+7.82226563	-57.41455078	+1392	+8.12109375	-5.86230469	-0.67675781	+5.77880859	-9.00878906	+13.38134766	+1172	+6.75878906	-9.87451172	-0.83935547	+41.41845703	+4.92187500	-45.98876953	+1412
+1457971005.79830000	+8.32763672	-6.64892578	-0.99755859	+57.81005859	+7.80029297	-57.43652344	+1396	+8.12548828	-5.86230469	-0.67675781	+5.77880859	-9.05273438	+13.35937500	+1172	+6.76757813	-9.87451172	-0.83056641	+41.41845703	+4.89990234	-46.05468750	+1416
+1457971005.80240010	+8.33203125	-6.64892578	-0.99755859	+57.78808594	+7.77832031	-57.45849609	+1400	+8.12988281	-5.86230469	-0.67675781	+5.73486328	-9.09667969	+13.31542969	+1172	+6.77636719	-9.87451172	-0.82617188	+41.44042969	+4.87792969	-46.09863281	+1420
+1457971005.80660010	+8.33203125	-6.65332031	-0.99755859	+57.76611328	+7.77832031	-57.45849609	+1404	+8.12988281	-5.86230469	-0.67675781	+5.71289063	-9.14062500	+13.27148438	+1168	+6.78076172	-9.87011719	-0.82177734	+41.44042969	+4.85595703	-46.14257813	+1424
+1457971005.81080010	+8.33642578	-6.65332031	-0.99755859	+57.74414063	+7.75634766	-57.45849609	+1408	+8.13427734	-5.86669922	-0.67675781	+5.69091797	-9.18457031	+13.24951172	+1168	+6.78515625	-9.87011719	-0.82177734	+41.41845703	+4.85595703	-46.16455078	+1428
+1457971005.81489990	+8.34082031	-6.65332031	-0.99755859	+57.72216797	+7.73437500	-57.48046875	+1412	+8.13867188	-5.86669922	-0.67675781	+5.66894531	-9.20654297	+13.20556641	+1168	+6.78955078	-9.87011719	-0.81738281	+41.41845703	+4.83398438	-46.18652344	+1432
+1457971005.82329990	+8.34521484	-6.64892578	-0.99755859	+57.67822266	+7.71240234	-57.48046875	+1420	+8.14306641	-5.86669922	-0.67675781	+5.62500000	-9.25048828	+13.11767578	+1164	+6.79394531	-9.87011719	-0.81738281	+41.39648438	+4.83398438	-46.20849609	+1436
+1457971005.82740000	+8.34521484	-6.64892578	-0.99755859	+57.65625000	+7.71240234	-57.48046875	+1424	+8.14306641	-5.86669922	-0.67675781	+5.58105469	-9.27246094	+13.05175781	+1160	+6.79394531	-9.86572266	-0.81738281	+41.35253906	+4.81201172	-46.20849609	+1436
+1457971005.83160000	+8.34521484	-6.64892578	-0.99755859	+57.63427734	+7.71240234	-57.48046875	+1428	+8.14746094	-5.86669922	-0.67675781	+5.55908203	-9.29443359	+13.00781250	+1160	+6.78955078	-9.87011719	-0.81738281	+41.33056641	+4.83398438	-46.20849609	+1436
+1457971005.83579990	+8.34521484	-6.64892578	-0.99316406	+57.61230469	+7.71240234	-57.48046875	+1432	+8.14746094	-5.86669922	-0.67675781	+5.53710938	-9.29443359	+12.94189453	+1160	+6.78955078	-9.87011719	-0.81738281	+41.28662109	+4.83398438	-46.20849609	+1440
+1457971005.83990000	+8.34960938	-6.64892578	-0.99755859	+57.59033203	+7.73437500	-57.48046875	+1432	+8.15185547	-5.86669922	-0.67675781	+5.51513672	-9.29443359	+12.89794922	+1160	+6.78515625	-9.87011719	-0.81738281	+41.24267578	+4.83398438	-46.18652344	+1440
+1457971005.84830000	+8.34960938	-6.64892578	-0.99755859	+57.52441406	+7.75634766	-57.45849609	+1436	+8.15625000	-5.86669922	-0.67675781	+5.44921875	-9.29443359	+12.78808594	+1160	+6.78076172	-9.87011719	-0.82177734	+41.17675781	+4.85595703	-46.14257813	+1440
+1457971005.85240010	+8.34960938	-6.64892578	-0.99755859	+57.48046875	+7.75634766	-57.43652344	+1440	+8.15625000	-5.86669922	-0.67675781	+5.42724609	-9.27246094	+12.72216797	+1160	+6.77636719	-9.87011719	-0.82617188	+41.13281250	+4.85595703	-46.12060547	+1444
+1457971005.85660000	+8.34960938	-6.64892578	-0.99755859	+57.45849609	+7.77832031	-57.41455078	+1440	+8.15625000	-5.86669922	-0.68115234	+5.40527344	-9.27246094	+12.67822266	+1160	+6.77197266	-9.87451172	-0.83056641	+41.08886719	+4.87792969	-46.09863281	+1444
+1457971005.86080000	+8.34960938	-6.64892578	-0.99755859	+57.41455078	+7.77832031	-57.41455078	+1440	+8.16064453	-5.86669922	-0.68115234	+5.38330078	-9.25048828	+12.63427734	+1160	+6.77197266	-9.87451172	-0.83056641	+41.06689453	+4.87792969	-46.07666016	+1444
+1457971005.86490010	+8.34960938	-6.64892578	-0.99755859	+57.39257813	+7.80029297	-57.39257813	+1444	+8.16064453	-5.87109375	-0.68115234	+5.33935547	-9.22851563	+12.56835938	+1160	+6.76757813	-9.87451172	-0.83056641	+41.04492188	+4.89990234	-46.05468750	+1444
+1457971005.87319990	+8.34960938	-6.64892578	-0.99755859	+57.30468750	+7.84423828	-57.34863281	+1444	+8.16503906	-5.87109375	-0.68115234	+5.27343750	-9.18457031	+12.48046875	+1164	+6.76318359	-9.87451172	-0.83496094	+40.97900391	+4.92187500	-46.01074219	+1440
+1457971005.87739990	+8.34960938	-6.64892578	-0.99755859	+57.26074219	+7.86621094	-57.32666016	+1448	+8.16503906	-5.87109375	-0.68554688	+5.25146484	-9.16259766	+12.45849609	+1168	+6.76318359	-9.87451172	-0.83935547	+40.95703125	+4.92187500	-46.01074219	+1440
+1457971005.88159990	+8.34960938	-6.64892578	-1.00195313	+57.21679688	+7.88818359	-57.32666016	+1448	+8.16503906	-5.87109375	-0.68554688	+5.20751953	-9.14062500	+12.43652344	+1168	+6.75878906	-9.87451172	-0.83935547	+40.93505859	+4.94384766	-45.98876953	+1440
+1457971005.88570000	+8.34960938	-6.64892578	-1.00195313	+57.17285156	+7.91015625	-57.30468750	+1448	+8.16943359	-5.87548828	-0.68554688	+5.18554688	-9.09667969	+12.41455078	+1172	+6.75878906	-9.87451172	-0.83935547	+40.91308594	+4.96582031	-45.96679688	+1436
+1457971005.88990000	+8.34960938	-6.64892578	-1.00195313	+57.12890625	+7.93212891	-57.28271484	+1448	+8.16943359	-5.87548828	-0.68554688	+5.14160156	-9.07470703	+12.39257813	+1172	+6.75439453	-9.87451172	-0.84375000	+40.89111328	+4.96582031	-45.94482422	+1436
+1457971005.89820000	+8.34960938	-6.65332031	-1.00195313	+57.04101563	+7.95410156	-57.26074219	+1452	+8.16943359	-5.87548828	-0.68994141	+5.07568359	-9.03076172	+12.37060547	+1176	+6.75439453	-9.87451172	-0.84375000	+40.84716797	+5.00976563	-45.92285156	+1432
+1457971005.90660000	+8.34960938	-6.65771484	-1.00195313	+56.95312500	+7.99804688	-57.21679688	+1452	+8.17382813	-5.87988281	-0.68994141	+4.98779297	-8.96484375	+12.34863281	+1176	+6.75000000	-9.87451172	-0.84375000	+40.82519531	+5.03173828	-45.90087891	+1432
+1457971005.91070010	+8.34960938	-6.65771484	-1.00634766	+56.90917969	+8.02001953	-57.21679688	+1456	+8.17382813	-5.87988281	-0.68994141	+4.96582031	-8.94287109	+12.37060547	+1176	+6.75000000	-9.87451172	-0.84375000	+40.82519531	+5.07568359	-45.87890625	+1428
+1457971005.91490010	+8.35400391	-6.65771484	-1.00634766	+56.86523438	+8.04199219	-57.19482422	+1456	+8.17382813	-5.87988281	-0.68994141	+4.92187500	-8.92089844	+12.37060547	+1180	+6.75000000	-9.87451172	-0.84375000	+40.82519531	+5.07568359	-45.85693359	+1428
+1457971005.91910000	+8.35400391	-6.66210938	-1.00634766	+56.82128906	+8.06396484	-57.19482422	+1456	+8.17382813	-5.87988281	-0.69433594	+4.89990234	-8.87695313	+12.37060547	+1180	+6.75439453	-9.87011719	-0.84375000	+40.82519531	+5.09765625	-45.85693359	+1428
+1457971005.92740010	+8.35400391	-6.66210938	-1.00634766	+56.73339844	+8.08593750	-57.17285156	+1460	+8.17382813	-5.88427734	-0.69433594	+4.81201172	-8.83300781	+12.41455078	+1180	+6.75439453	-9.87011719	-0.83935547	+40.82519531	+5.16357422	-45.83496094	+1428
+1457971005.93160010	+8.35400391	-6.66650391	-1.00634766	+56.68945313	+8.12988281	-57.17285156	+1460	+8.17382813	-5.88427734	-0.69433594	+4.79003906	-8.78906250	+12.41455078	+1176	+6.75439453	-9.87011719	-0.83935547	+40.82519531	+5.18554688	-45.83496094	+1428
+1457971005.93569990	+8.35400391	-6.66650391	-1.00634766	+56.64550781	+8.15185547	-57.17285156	+1460	+8.17382813	-5.88427734	-0.69433594	+4.74609375	-8.76708984	+12.43652344	+1176	+6.75439453	-9.86572266	-0.83496094	+40.84716797	+5.20751953	-45.81298828	+1428
+1457971005.93989990	+8.35400391	-6.67089844	-1.00634766	+56.60156250	+8.17382813	-57.17285156	+1464	+8.17382813	-5.88867188	-0.69433594	+4.70214844	-8.72314453	+12.43652344	+1176	+6.75439453	-9.86572266	-0.83496094	+40.84716797	+5.22949219	-45.81298828	+1428
+1457971005.94409990	+8.34960938	-6.67089844	-1.00634766	+56.55761719	+8.21777344	-57.17285156	+1464	+8.17382813	-5.88867188	-0.69433594	+4.68017578	-8.67919922	+12.45849609	+1176	+6.75439453	-9.86572266	-0.83496094	+40.84716797	+5.27343750	-45.79101563	+1428
+1457971005.94820000	+8.34960938	-6.67089844	-1.00634766	+56.51367188	+8.23974609	-57.17285156	+1464	+8.17382813	-5.88867188	-0.69433594	+4.63623047	-8.63525391	+12.48046875	+1176	+6.75439453	-9.86572266	-0.83496094	+40.86914063	+5.29541016	-45.76904297	+1428
+1457971005.95650010	+8.34521484	-6.67529297	-1.00634766	+56.42578125	+8.30566406	-57.17285156	+1468	+8.17382813	-5.89306641	-0.69873047	+4.57031250	-8.54736328	+12.50244141	+1176	+6.75000000	-9.86572266	-0.83935547	+40.86914063	+5.36132813	-45.70312500	+1432
+1457971005.96070000	+8.34521484	-6.67529297	-1.00634766	+56.38183594	+8.34960938	-57.17285156	+1468	+8.17382813	-5.89306641	-0.69873047	+4.52636719	-8.48144531	+12.52441406	+1176	+6.74560547	-9.86132813	-0.83935547	+40.84716797	+5.38330078	-45.68115234	+1432
+1457971005.96490000	+8.34082031	-6.67529297	-1.00634766	+56.33789063	+8.39355469	-57.17285156	+1468	+8.16943359	-5.89306641	-0.69873047	+4.48242188	-8.43750000	+12.54638672	+1176	+6.74121094	-9.86572266	-0.84375000	+40.84716797	+5.40527344	-45.63720703	+1436
+1457971005.96900010	+8.34082031	-6.67529297	-1.00634766	+56.29394531	+8.43750000	-57.17285156	+1468	+8.16943359	-5.89746094	-0.69873047	+4.46044922	-8.37158203	+12.56835938	+1176	+6.73242188	-9.86572266	-0.84814453	+40.84716797	+5.44921875	-45.59326172	+1436
+1457971005.97320010	+8.33642578	-6.67529297	-1.00634766	+56.22802734	+8.50341797	-57.17285156	+1468	+8.16943359	-5.89746094	-0.69873047	+4.41650391	-8.30566406	+12.59033203	+1176	+6.72802734	-9.86572266	-0.85253906	+40.82519531	+5.47119141	-45.52734375	+1436
