# Supplementary material for: A direct effect of perception on action when grasping a cup
Source: Sci Rep. 2018 Jan 9;8:171. doi: 10.1038/s41598-017-18591-5 (PMC5760564; doi:10.1038/s41598-017-18591-5)
Supplement: Supplementary file 6 — Supplementary Information [file 41598_2017_18591_MOESM6_ESM.zip › SciRep_Data/S01instruct/S01_100instruct_Tr47.dat]

+1000000000000.00000000	+0.00000000	+0.00000000	+0.00000000	+0.00000000	+0.00000000	+0.00000000	+0	+0.00000000	+0.00000000	+0.00000000	+0.00000000	+0.00000000	+0.00000000	+0	+0.00000000	+0.00000000	+0.00000000	+0.00000000	+0.00000000	+0.00000000	+0
+1457971005.98149990	+8.33203125	-6.67968750	-1.00634766	+56.11816406	+8.59130859	-57.17285156	+1468	+8.16503906	-5.90185547	-0.70312500	+4.35058594	-8.15185547	+12.63427734	+1176	+6.71484375	-9.86572266	-0.86132813	+40.78125000	+5.53710938	-45.41748047	+1440
+1457971005.98569990	+8.32763672	-6.67968750	-1.00634766	+56.05224609	+8.65722656	-57.15087891	+1468	+8.16503906	-5.90185547	-0.70312500	+4.32861328	-8.06396484	+12.67822266	+1176	+6.70166016	-9.87011719	-0.86572266	+40.78125000	+5.58105469	-45.35156250	+1440
+1457971005.98990010	+8.32324219	-6.67968750	-1.00634766	+55.98632813	+8.70117188	-57.15087891	+1468	+8.16064453	-5.90185547	-0.70312500	+4.30664063	-7.97607422	+12.74414063	+1180	+6.69726563	-9.87011719	-0.87451172	+40.75927734	+5.60302734	-45.28564453	+1440
+1457971005.99400000	+8.32324219	-6.67968750	-1.00634766	+55.92041016	+8.74511719	-57.15087891	+1468	+8.16064453	-5.90185547	-0.70312500	+4.28466797	-7.88818359	+12.78808594	+1180	+6.68847656	-9.87011719	-0.87890625	+40.75927734	+5.62500000	-45.21972656	+1440
+1457971005.99819990	+8.31884766	-6.67968750	-1.00634766	+55.85449219	+8.76708984	-57.15087891	+1468	+8.16064453	-5.90185547	-0.70312500	+4.26269531	-7.77832031	+12.87597656	+1180	+6.67968750	-9.87011719	-0.88330078	+40.75927734	+5.64697266	-45.15380859	+1440
+1457971006.00650000	+8.31445313	-6.67968750	-1.00634766	+55.76660156	+8.83300781	-57.15087891	+1464	+8.15625000	-5.90625000	-0.70312500	+4.26269531	-7.58056641	+13.05175781	+1184	+6.67089844	-9.87011719	-0.89208984	+40.78125000	+5.69091797	-45.06591797	+1436
+1457971006.01070000	+8.31005859	-6.67968750	-1.00634766	+55.74462891	+8.85498047	-57.15087891	+1464	+8.15185547	-5.90625000	-0.69873047	+4.28466797	-7.42675781	+13.20556641	+1188	+6.66650391	-9.87011719	-0.89648438	+40.80322266	+5.71289063	-45.04394531	+1432
+1457971021.35820010	+8.45947266	-6.61376953	-0.84814453	+58.20556641	+2.35107422	-57.48046875	+1696	+8.19580078	-5.87109375	-0.53613281	+1.97753906	-7.16308594	+18.21533203	+1212	+6.83349609	-9.90087891	-0.83496094	+40.56152344	+2.92236328	-48.73535156	+1400
+1457971021.36240010	+8.45947266	-6.61376953	-0.84814453	+58.20556641	+2.32910156	-57.50244141	+1696	+8.19580078	-5.87109375	-0.53613281	+1.97753906	-7.18505859	+18.23730469	+1212	+6.83789063	-9.90087891	-0.83056641	+40.60546875	+2.92236328	-48.75732422	+1404
+1457971021.36660000	+8.46386719	-6.61376953	-0.84814453	+58.18359375	+2.30712891	-57.50244141	+1700	+8.19580078	-5.87109375	-0.53613281	+1.97753906	-7.18505859	+18.23730469	+1212	+6.84667969	-9.89648438	-0.82177734	+40.64941406	+2.92236328	-48.82324219	+1408
+1457971021.37069990	+8.46386719	-6.61376953	-0.84814453	+58.18359375	+2.30712891	-57.50244141	+1700	+8.20019531	-5.87109375	-0.53613281	+1.97753906	-7.18505859	+18.23730469	+1212	+6.85546875	-9.89208984	-0.81738281	+40.69335938	+2.92236328	-48.86718750	+1412
+1457971021.37490010	+8.46386719	-6.61376953	-0.84814453	+58.18359375	+2.28515625	-57.50244141	+1700	+8.20019531	-5.87109375	-0.53613281	+1.97753906	-7.18505859	+18.23730469	+1212	+6.85986328	-9.89208984	-0.81298828	+40.73730469	+2.90039063	-48.91113281	+1416
+1457971021.37910010	+8.46386719	-6.61816406	-0.84375000	+58.18359375	+2.28515625	-57.50244141	+1704	+8.20019531	-5.86669922	-0.53613281	+1.97753906	-7.18505859	+18.25927734	+1212	+6.86425781	-9.88769531	-0.80859375	+40.75927734	+2.90039063	-48.93310547	+1420
+1457971021.38319990	+8.46386719	-6.61376953	-0.84375000	+58.18359375	+2.26318359	-57.50244141	+1704	+8.20019531	-5.86669922	-0.53613281	+1.97753906	-7.20703125	+18.25927734	+1212	+6.86865234	-9.88769531	-0.80419922	+40.78125000	+2.90039063	-48.95507813	+1424
+1457971021.39159990	+8.46386719	-6.61376953	-0.84375000	+58.18359375	+2.26318359	-57.52441406	+1708	+8.20019531	-5.86669922	-0.53613281	+1.97753906	-7.20703125	+18.25927734	+1212	+6.86865234	-9.88769531	-0.80859375	+40.75927734	+2.87841797	-48.93310547	+1424
+1457971021.39990000	+8.46386719	-6.61376953	-0.84375000	+58.18359375	+2.26318359	-57.52441406	+1712	+8.20019531	-5.86669922	-0.53613281	+1.97753906	-7.20703125	+18.25927734	+1212	+6.85986328	-9.88769531	-0.81298828	+40.71533203	+2.87841797	-48.88916016	+1428
+1457971021.40409990	+8.46386719	-6.61376953	-0.84375000	+58.18359375	+2.26318359	-57.52441406	+1712	+8.20019531	-5.86669922	-0.53173828	+1.97753906	-7.20703125	+18.25927734	+1212	+6.85986328	-9.88769531	-0.81298828	+40.71533203	+2.87841797	-48.88916016	+1432
+1457971021.40820000	+8.46386719	-6.61376953	-0.84375000	+58.18359375	+2.26318359	-57.52441406	+1712	+8.20019531	-5.86669922	-0.53173828	+1.97753906	-7.20703125	+18.25927734	+1212	+6.85546875	-9.89208984	-0.81738281	+40.69335938	+2.87841797	-48.86718750	+1432
+1457971021.41240000	+8.46386719	-6.61376953	-0.83935547	+58.18359375	+2.26318359	-57.52441406	+1712	+8.20019531	-5.86669922	-0.53173828	+1.97753906	-7.20703125	+18.25927734	+1216	+6.85546875	-9.89208984	-0.81738281	+40.67138672	+2.87841797	-48.84521484	+1432
+1457971021.41660000	+8.46386719	-6.61376953	-0.83935547	+58.18359375	+2.26318359	-57.52441406	+1716	+8.20019531	-5.86669922	-0.53173828	+1.97753906	-7.20703125	+18.25927734	+1216	+6.85546875	-9.89208984	-0.81738281	+40.67138672	+2.87841797	-48.84521484	+1432
+1457971021.42070010	+8.46386719	-6.61376953	-0.83935547	+58.18359375	+2.26318359	-57.52441406	+1716	+8.20019531	-5.86669922	-0.53173828	+1.97753906	-7.20703125	+18.25927734	+1216	+6.85107422	-9.89208984	-0.82177734	+40.64941406	+2.87841797	-48.82324219	+1432
+1457971021.42490010	+8.46386719	-6.61376953	-0.83935547	+58.18359375	+2.26318359	-57.52441406	+1716	+8.20019531	-5.86669922	-0.53173828	+1.97753906	-7.20703125	+18.25927734	+1216	+6.85107422	-9.89208984	-0.82177734	+40.64941406	+2.87841797	-48.82324219	+1432
+1457971021.42899990	+8.46386719	-6.61376953	-0.83935547	+58.18359375	+2.26318359	-57.52441406	+1716	+8.20019531	-5.86669922	-0.53173828	+1.97753906	-7.20703125	+18.25927734	+1216	+6.85107422	-9.89208984	-0.82177734	+40.64941406	+2.87841797	-48.80126953	+1432
+1457971021.43319990	+8.46386719	-6.61376953	-0.83935547	+58.18359375	+2.26318359	-57.54638672	+1716	+8.20019531	-5.86669922	-0.53173828	+1.97753906	-7.20703125	+18.25927734	+1216	+6.85107422	-9.89208984	-0.82177734	+40.62744141	+2.87841797	-48.80126953	+1432
+1457971021.43740010	+8.46386719	-6.61376953	-0.83935547	+58.18359375	+2.26318359	-57.54638672	+1716	+8.20019531	-5.86669922	-0.53173828	+1.97753906	-7.20703125	+18.25927734	+1216	+6.85107422	-9.89208984	-0.82177734	+40.62744141	+2.87841797	-48.80126953	+1432
+1457971021.44149990	+8.46386719	-6.61376953	-0.83935547	+58.18359375	+2.26318359	-57.54638672	+1720	+8.20019531	-5.86669922	-0.53173828	+1.97753906	-7.20703125	+18.25927734	+1216	+6.84667969	-9.89208984	-0.82617188	+40.62744141	+2.87841797	-48.80126953	+1432
+1457971021.45400000	+8.46386719	-6.61376953	-0.83935547	+58.18359375	+2.26318359	-57.54638672	+1720	+8.20019531	-5.86669922	-0.53173828	+1.97753906	-7.20703125	+18.25927734	+1216	+6.84667969	-9.89208984	-0.82617188	+40.60546875	+2.85644531	-48.77929688	+1432
+1457971021.45820000	+8.46386719	-6.61376953	-0.83935547	+58.18359375	+2.26318359	-57.54638672	+1720	+8.20019531	-5.86669922	-0.53173828	+1.97753906	-7.20703125	+18.25927734	+1216	+6.84667969	-9.89208984	-0.82617188	+40.60546875	+2.85644531	-48.77929688	+1432
+1457971021.46650000	+8.46386719	-6.61376953	-0.83935547	+58.18359375	+2.26318359	-57.54638672	+1720	+8.20019531	-5.86669922	-0.53173828	+1.97753906	-7.20703125	+18.25927734	+1216	+6.84667969	-9.89208984	-0.82617188	+40.60546875	+2.85644531	-48.77929688	+1432
+1457971021.47490000	+8.46386719	-6.61376953	-0.83935547	+58.18359375	+2.26318359	-57.54638672	+1720	+8.20019531	-5.86669922	-0.53173828	+1.97753906	-7.22900391	+18.28125000	+1220	+6.84667969	-9.89208984	-0.82617188	+40.60546875	+2.85644531	-48.77929688	+1428
+1457971021.48320010	+8.46386719	-6.61376953	-0.83935547	+58.18359375	+2.24121094	-57.54638672	+1720	+8.20019531	-5.86669922	-0.53173828	+1.97753906	-7.22900391	+18.28125000	+1220	+6.85107422	-9.89208984	-0.82177734	+40.62744141	+2.85644531	-48.80126953	+1428
+1457971021.49149990	+8.46386719	-6.61376953	-0.83935547	+58.18359375	+2.24121094	-57.54638672	+1724	+8.20019531	-5.86669922	-0.53173828	+1.97753906	-7.22900391	+18.28125000	+1220	+6.85107422	-9.89208984	-0.82177734	+40.62744141	+2.85644531	-48.80126953	+1428
+1457971021.49569990	+8.46386719	-6.61376953	-0.83935547	+58.18359375	+2.24121094	-57.54638672	+1724	+8.20019531	-5.86669922	-0.53173828	+1.97753906	-7.22900391	+18.28125000	+1220	+6.85107422	-9.89208984	-0.82177734	+40.62744141	+2.85644531	-48.80126953	+1428
+1457971021.49980000	+8.46386719	-6.61376953	-0.83935547	+58.18359375	+2.24121094	-57.54638672	+1724	+8.20019531	-5.86669922	-0.53173828	+1.97753906	-7.22900391	+18.28125000	+1220	+6.85107422	-9.89208984	-0.82177734	+40.62744141	+2.85644531	-48.80126953	+1428
+1457971021.50399990	+8.46386719	-6.61376953	-0.83935547	+58.18359375	+2.24121094	-57.54638672	+1724	+8.20019531	-5.86669922	-0.53173828	+1.97753906	-7.22900391	+18.28125000	+1220	+6.85107422	-9.89208984	-0.82177734	+40.62744141	+2.85644531	-48.80126953	+1428
+1457971021.50819990	+8.46386719	-6.61376953	-0.83935547	+58.18359375	+2.24121094	-57.54638672	+1724	+8.20019531	-5.86669922	-0.53173828	+1.97753906	-7.22900391	+18.28125000	+1220	+6.85107422	-9.89208984	-0.82177734	+40.62744141	+2.85644531	-48.80126953	+1428
+1457971021.51230000	+8.46386719	-6.61376953	-0.83935547	+58.18359375	+2.24121094	-57.54638672	+1724	+8.20019531	-5.86669922	-0.53173828	+1.97753906	-7.22900391	+18.28125000	+1220	+6.85107422	-9.89208984	-0.82177734	+40.62744141	+2.85644531	-48.80126953	+1428
+1457971021.52070000	+8.46386719	-6.61376953	-0.83935547	+58.18359375	+2.24121094	-57.54638672	+1724	+8.20019531	-5.86669922	-0.53173828	+1.97753906	-7.22900391	+18.28125000	+1220	+6.85107422	-9.89648438	-0.82177734	+40.60546875	+2.85644531	-48.80126953	+1428
+1457971021.52480010	+8.46386719	-6.61376953	-0.83935547	+58.18359375	+2.24121094	-57.54638672	+1724	+8.20019531	-5.86669922	-0.53173828	+1.97753906	-7.22900391	+18.28125000	+1220	+6.84667969	-9.89648438	-0.82177734	+40.60546875	+2.85644531	-48.80126953	+1428
+1457971021.52900000	+8.46386719	-6.61376953	-0.83935547	+58.18359375	+2.24121094	-57.54638672	+1724	+8.20019531	-5.86669922	-0.53173828	+1.97753906	-7.22900391	+18.28125000	+1220	+6.84667969	-9.89648438	-0.82177734	+40.60546875	+2.85644531	-48.80126953	+1428
+1457971021.53320000	+8.46386719	-6.61376953	-0.83935547	+58.18359375	+2.24121094	-57.54638672	+1724	+8.20019531	-5.86669922	-0.53173828	+1.97753906	-7.22900391	+18.28125000	+1220	+6.84667969	-9.89648438	-0.82617188	+40.60546875	+2.85644531	-48.80126953	+1428
+1457971021.53730010	+8.46386719	-6.61376953	-0.83935547	+58.18359375	+2.24121094	-57.54638672	+1724	+8.20019531	-5.86669922	-0.53173828	+1.97753906	-7.22900391	+18.28125000	+1220	+6.84667969	-9.89648438	-0.82617188	+40.58349609	+2.85644531	-48.80126953	+1428
+1457971021.54150010	+8.46386719	-6.61376953	-0.83935547	+58.18359375	+2.24121094	-57.54638672	+1724	+8.20019531	-5.86669922	-0.53173828	+1.97753906	-7.22900391	+18.28125000	+1220	+6.84667969	-9.89648438	-0.82617188	+40.58349609	+2.85644531	-48.80126953	+1428
+1457971021.54570010	+8.46386719	-6.61376953	-0.83935547	+58.18359375	+2.24121094	-57.54638672	+1724	+8.20019531	-5.86669922	-0.53173828	+1.97753906	-7.22900391	+18.28125000	+1220	+6.84228516	-9.89648438	-0.82617188	+40.58349609	+2.85644531	-48.77929688	+1428
+1457971021.54979990	+8.46386719	-6.61376953	-0.83935547	+58.18359375	+2.24121094	-57.54638672	+1724	+8.20019531	-5.86669922	-0.53173828	+1.97753906	-7.22900391	+18.25927734	+1220	+6.84228516	-9.89648438	-0.82617188	+40.58349609	+2.85644531	-48.77929688	+1428
+1457971021.55399990	+8.46386719	-6.61376953	-0.83935547	+58.18359375	+2.26318359	-57.54638672	+1724	+8.20019531	-5.86669922	-0.53173828	+1.97753906	-7.22900391	+18.25927734	+1220	+6.84228516	-9.89648438	-0.82617188	+40.56152344	+2.85644531	-48.77929688	+1428
+1457971021.56230000	+8.46386719	-6.61376953	-0.83935547	+58.18359375	+2.26318359	-57.54638672	+1728	+8.20019531	-5.86669922	-0.53173828	+1.97753906	-7.22900391	+18.25927734	+1220	+6.84228516	-9.89648438	-0.83056641	+40.56152344	+2.85644531	-48.77929688	+1428
+1457971021.56649990	+8.46386719	-6.61376953	-0.83935547	+58.18359375	+2.26318359	-57.54638672	+1728	+8.20019531	-5.86669922	-0.53173828	+1.97753906	-7.22900391	+18.25927734	+1220	+6.84228516	-9.90087891	-0.83056641	+40.56152344	+2.87841797	-48.77929688	+1428
+1457971021.57480000	+8.46386719	-6.61376953	-0.83935547	+58.18359375	+2.26318359	-57.54638672	+1728	+8.20019531	-5.86669922	-0.53173828	+1.97753906	-7.22900391	+18.25927734	+1220	+6.83789063	-9.90087891	-0.83056641	+40.53955078	+2.87841797	-48.77929688	+1424
+1457971021.58310010	+8.46386719	-6.61376953	-0.83935547	+58.18359375	+2.26318359	-57.54638672	+1728	+8.20019531	-5.86669922	-0.53173828	+1.97753906	-7.22900391	+18.25927734	+1220	+6.83789063	-9.90087891	-0.83056641	+40.53955078	+2.87841797	-48.77929688	+1424
+1457971021.58730010	+8.46386719	-6.61376953	-0.83935547	+58.18359375	+2.26318359	-57.54638672	+1728	+8.20019531	-5.86669922	-0.53173828	+1.97753906	-7.22900391	+18.25927734	+1220	+6.83789063	-9.90087891	-0.83056641	+40.56152344	+2.87841797	-48.77929688	+1424
+1457971021.59150000	+8.46386719	-6.61376953	-0.83935547	+58.18359375	+2.26318359	-57.54638672	+1728	+8.20019531	-5.86669922	-0.53173828	+1.97753906	-7.22900391	+18.25927734	+1220	+6.84228516	-9.90087891	-0.83056641	+40.56152344	+2.87841797	-48.77929688	+1424
+1457971021.59559990	+8.46386719	-6.61376953	-0.84375000	+58.18359375	+2.26318359	-57.54638672	+1728	+8.20019531	-5.87109375	-0.53173828	+1.97753906	-7.22900391	+18.25927734	+1220	+6.84228516	-9.90087891	-0.83056641	+40.56152344	+2.87841797	-48.77929688	+1424
+1457971021.59980010	+8.46386719	-6.61376953	-0.84375000	+58.18359375	+2.26318359	-57.54638672	+1728	+8.20019531	-5.87109375	-0.53173828	+1.97753906	-7.22900391	+18.25927734	+1220	+6.84228516	-9.90087891	-0.82617188	+40.56152344	+2.87841797	-48.77929688	+1424
+1457971021.60400010	+8.46386719	-6.61376953	-0.84375000	+58.18359375	+2.26318359	-57.54638672	+1728	+8.20019531	-5.87109375	-0.53173828	+1.97753906	-7.22900391	+18.25927734	+1220	+6.84228516	-9.90087891	-0.82617188	+40.56152344	+2.87841797	-48.80126953	+1424
+1457971021.60809990	+8.46386719	-6.61376953	-0.84375000	+58.18359375	+2.26318359	-57.54638672	+1728	+8.20019531	-5.87109375	-0.53173828	+1.97753906	-7.22900391	+18.25927734	+1220	+6.84228516	-9.90087891	-0.82617188	+40.56152344	+2.87841797	-48.80126953	+1424
+1457971021.61649990	+8.46386719	-6.61376953	-0.84375000	+58.18359375	+2.26318359	-57.52441406	+1728	+8.20019531	-5.87109375	-0.53173828	+1.97753906	-7.22900391	+18.25927734	+1220	+6.84228516	-9.90087891	-0.82617188	+40.58349609	+2.87841797	-48.80126953	+1424
+1457971021.62060000	+8.46386719	-6.61376953	-0.84375000	+58.18359375	+2.26318359	-57.52441406	+1728	+8.20019531	-5.87109375	-0.53173828	+1.97753906	-7.22900391	+18.25927734	+1220	+6.84228516	-9.90087891	-0.82617188	+40.58349609	+2.87841797	-48.80126953	+1420
+1457971021.62480000	+8.46386719	-6.61376953	-0.84375000	+58.18359375	+2.26318359	-57.52441406	+1728	+8.20019531	-5.87109375	-0.53173828	+1.97753906	-7.22900391	+18.25927734	+1220	+6.84228516	-9.90087891	-0.82617188	+40.58349609	+2.87841797	-48.80126953	+1420
+1457971021.62899990	+8.46386719	-6.61376953	-0.84375000	+58.18359375	+2.26318359	-57.52441406	+1728	+8.20019531	-5.87109375	-0.53173828	+1.97753906	-7.22900391	+18.25927734	+1220	+6.84228516	-9.90087891	-0.82617188	+40.58349609	+2.87841797	-48.80126953	+1420
+1457971021.63310000	+8.46386719	-6.61376953	-0.84375000	+58.18359375	+2.26318359	-57.52441406	+1728	+8.20019531	-5.87109375	-0.53173828	+1.97753906	-7.22900391	+18.25927734	+1220	+6.84228516	-9.90087891	-0.82617188	+40.58349609	+2.87841797	-48.80126953	+1420
+1457971021.63730000	+8.46386719	-6.61376953	-0.84375000	+58.18359375	+2.26318359	-57.52441406	+1728	+8.20019531	-5.87109375	-0.53173828	+1.97753906	-7.22900391	+18.25927734	+1220	+6.84228516	-9.90087891	-0.82617188	+40.58349609	+2.87841797	-48.80126953	+1420
+1457971021.64150000	+8.46386719	-6.61376953	-0.84375000	+58.18359375	+2.26318359	-57.52441406	+1728	+8.20019531	-5.87109375	-0.53173828	+1.97753906	-7.22900391	+18.25927734	+1220	+6.84228516	-9.90087891	-0.82617188	+40.58349609	+2.87841797	-48.80126953	+1420
+1457971021.64560010	+8.46386719	-6.61376953	-0.84375000	+58.18359375	+2.26318359	-57.52441406	+1728	+8.20019531	-5.87109375	-0.53173828	+1.97753906	-7.22900391	+18.25927734	+1220	+6.84228516	-9.90087891	-0.82617188	+40.58349609	+2.87841797	-48.80126953	+1420
+1457971021.64980010	+8.46386719	-6.61376953	-0.84375000	+58.18359375	+2.26318359	-57.52441406	+1728	+8.20019531	-5.87109375	-0.53173828	+1.97753906	-7.22900391	+18.25927734	+1220	+6.84228516	-9.90087891	-0.82617188	+40.58349609	+2.87841797	-48.80126953	+1420
+1457971021.65389990	+8.46386719	-6.61376953	-0.84375000	+58.18359375	+2.26318359	-57.52441406	+1728	+8.20019531	-5.87109375	-0.53173828	+1.97753906	-7.22900391	+18.25927734	+1220	+6.84228516	-9.90087891	-0.83056641	+40.58349609	+2.87841797	-48.80126953	+1420
+1457971021.65809990	+8.46386719	-6.61376953	-0.84375000	+58.18359375	+2.26318359	-57.52441406	+1728	+8.20019531	-5.87109375	-0.53173828	+1.97753906	-7.22900391	+18.25927734	+1220	+6.84228516	-9.90087891	-0.83056641	+40.58349609	+2.87841797	-48.80126953	+1420
+1457971021.66640000	+8.46386719	-6.61376953	-0.84375000	+58.18359375	+2.28515625	-57.52441406	+1728	+8.20019531	-5.87109375	-0.53173828	+1.97753906	-7.22900391	+18.25927734	+1220	+6.83789063	-9.90087891	-0.83056641	+40.56152344	+2.87841797	-48.77929688	+1420
+1457971021.67059990	+8.46386719	-6.61376953	-0.84375000	+58.18359375	+2.28515625	-57.52441406	+1728	+8.20019531	-5.87109375	-0.53173828	+1.97753906	-7.20703125	+18.25927734	+1220	+6.83789063	-9.90087891	-0.83056641	+40.56152344	+2.87841797	-48.77929688	+1420
+1457971021.67479990	+8.46386719	-6.61376953	-0.84375000	+58.18359375	+2.28515625	-57.52441406	+1728	+8.20019531	-5.87109375	-0.53173828	+1.97753906	-7.20703125	+18.25927734	+1220	+6.83789063	-9.90087891	-0.83056641	+40.56152344	+2.87841797	-48.77929688	+1420
+1457971021.67890000	+8.46386719	-6.61376953	-0.84375000	+58.18359375	+2.28515625	-57.52441406	+1728	+8.20019531	-5.87109375	-0.53173828	+1.97753906	-7.20703125	+18.25927734	+1220	+6.83789063	-9.90087891	-0.83496094	+40.56152344	+2.87841797	-48.77929688	+1420
+1457971021.68310000	+8.46386719	-6.61376953	-0.84375000	+58.18359375	+2.28515625	-57.52441406	+1728	+8.20019531	-5.87109375	-0.53173828	+1.97753906	-7.20703125	+18.25927734	+1220	+6.83789063	-9.90087891	-0.83496094	+40.53955078	+2.87841797	-48.75732422	+1420
+1457971021.68730000	+8.46386719	-6.61376953	-0.84375000	+58.18359375	+2.28515625	-57.52441406	+1724	+8.20019531	-5.87109375	-0.53173828	+1.97753906	-7.20703125	+18.25927734	+1220	+6.83349609	-9.90087891	-0.83496094	+40.53955078	+2.87841797	-48.75732422	+1420
+1457971021.69140010	+8.46386719	-6.61376953	-0.84375000	+58.18359375	+2.28515625	-57.52441406	+1724	+8.20019531	-5.87109375	-0.53173828	+1.97753906	-7.20703125	+18.25927734	+1220	+6.83349609	-9.90527344	-0.83496094	+40.53955078	+2.87841797	-48.75732422	+1416
+1457971021.69560000	+8.46386719	-6.61376953	-0.84375000	+58.18359375	+2.28515625	-57.52441406	+1724	+8.20019531	-5.87109375	-0.53173828	+1.97753906	-7.20703125	+18.25927734	+1220	+6.83349609	-9.90527344	-0.83496094	+40.53955078	+2.87841797	-48.75732422	+1416
+1457971021.70390010	+8.46386719	-6.61376953	-0.84375000	+58.18359375	+2.28515625	-57.52441406	+1724	+8.20019531	-5.87109375	-0.53173828	+1.97753906	-7.20703125	+18.28125000	+1220	+6.83349609	-9.90527344	-0.83496094	+40.53955078	+2.87841797	-48.77929688	+1416
+1457971021.70810010	+8.46386719	-6.61376953	-0.84375000	+58.18359375	+2.28515625	-57.52441406	+1724	+8.20019531	-5.87109375	-0.53173828	+1.97753906	-7.20703125	+18.28125000	+1220	+6.83349609	-9.90527344	-0.83496094	+40.53955078	+2.87841797	-48.77929688	+1416
+1457971021.71230010	+8.46386719	-6.61376953	-0.84375000	+58.18359375	+2.28515625	-57.52441406	+1724	+8.20019531	-5.87109375	-0.53173828	+1.97753906	-7.20703125	+18.28125000	+1220	+6.83349609	-9.90527344	-0.83056641	+40.56152344	+2.87841797	-48.77929688	+1412
+1457971021.71639990	+8.46386719	-6.61376953	-0.84375000	+58.18359375	+2.28515625	-57.52441406	+1724	+8.20019531	-5.87109375	-0.53173828	+1.97753906	-7.20703125	+18.28125000	+1220	+6.83789063	-9.90087891	-0.83056641	+40.56152344	+2.87841797	-48.80126953	+1412
+1457971021.72059990	+8.46386719	-6.61376953	-0.84375000	+58.18359375	+2.28515625	-57.52441406	+1724	+8.20019531	-5.87109375	-0.53173828	+1.97753906	-7.20703125	+18.28125000	+1220	+6.83789063	-9.90087891	-0.83056641	+40.56152344	+2.87841797	-48.80126953	+1412
+1457971021.72480010	+8.46386719	-6.61376953	-0.84375000	+58.18359375	+2.28515625	-57.52441406	+1724	+8.20019531	-5.87109375	-0.53173828	+1.97753906	-7.20703125	+18.28125000	+1220	+6.83789063	-9.90087891	-0.83056641	+40.56152344	+2.87841797	-48.80126953	+1412
+1457971021.72890000	+8.46386719	-6.61376953	-0.84375000	+58.18359375	+2.28515625	-57.52441406	+1724	+8.20019531	-5.87109375	-0.53173828	+1.97753906	-7.20703125	+18.28125000	+1220	+6.83789063	-9.90087891	-0.83056641	+40.56152344	+2.87841797	-48.80126953	+1412
+1457971021.73309990	+8.46386719	-6.61376953	-0.84375000	+58.18359375	+2.28515625	-57.50244141	+1724	+8.20019531	-5.87109375	-0.53173828	+1.97753906	-7.20703125	+18.28125000	+1220	+6.83789063	-9.90087891	-0.83056641	+40.58349609	+2.87841797	-48.82324219	+1412
+1457971021.73720000	+8.46386719	-6.61376953	-0.84375000	+58.18359375	+2.28515625	-57.50244141	+1724	+8.20019531	-5.87109375	-0.53173828	+1.97753906	-7.20703125	+18.28125000	+1220	+6.83789063	-9.90087891	-0.83056641	+40.58349609	+2.87841797	-48.82324219	+1412
+1457971021.74140000	+8.46386719	-6.61376953	-0.84375000	+58.18359375	+2.28515625	-57.50244141	+1724	+8.20019531	-5.87109375	-0.53173828	+1.97753906	-7.20703125	+18.28125000	+1220	+6.83789063	-9.90087891	-0.83056641	+40.58349609	+2.87841797	-48.82324219	+1412
+1457971021.74560000	+8.46386719	-6.61376953	-0.84375000	+58.20556641	+2.28515625	-57.50244141	+1724	+8.20019531	-5.87109375	-0.53173828	+1.97753906	-7.20703125	+18.30322266	+1220	+6.84228516	-9.90087891	-0.82617188	+40.58349609	+2.87841797	-48.82324219	+1412
+1457971021.74970010	+8.46386719	-6.61376953	-0.84375000	+58.20556641	+2.28515625	-57.50244141	+1724	+8.20019531	-5.87109375	-0.53173828	+1.97753906	-7.20703125	+18.30322266	+1220	+6.84228516	-9.90087891	-0.82617188	+40.58349609	+2.90039063	-48.82324219	+1412
+1457971021.75390010	+8.46386719	-6.61376953	-0.84375000	+58.20556641	+2.28515625	-57.50244141	+1724	+8.20019531	-5.87109375	-0.53173828	+1.97753906	-7.20703125	+18.30322266	+1220	+6.84228516	-9.90087891	-0.82617188	+40.60546875	+2.90039063	-48.84521484	+1412
+1457971021.76220010	+8.46386719	-6.61376953	-0.84375000	+58.20556641	+2.28515625	-57.50244141	+1724	+8.20019531	-5.87109375	-0.53173828	+1.97753906	-7.18505859	+18.30322266	+1220	+6.84228516	-9.90087891	-0.82617188	+40.60546875	+2.90039063	-48.84521484	+1412
+1457971021.76640010	+8.46386719	-6.61376953	-0.84375000	+58.20556641	+2.28515625	-57.50244141	+1724	+8.20019531	-5.87109375	-0.53173828	+1.97753906	-7.18505859	+18.30322266	+1220	+6.84228516	-9.90087891	-0.82617188	+40.60546875	+2.90039063	-48.84521484	+1412
+1457971021.77060010	+8.46386719	-6.61376953	-0.84375000	+58.20556641	+2.28515625	-57.50244141	+1724	+8.20019531	-5.87109375	-0.53173828	+1.97753906	-7.18505859	+18.30322266	+1220	+6.84228516	-9.90087891	-0.82617188	+40.60546875	+2.90039063	-48.84521484	+1412
+1457971021.77469990	+8.46386719	-6.61376953	-0.84375000	+58.20556641	+2.28515625	-57.48046875	+1724	+8.20019531	-5.87109375	-0.53173828	+1.97753906	-7.18505859	+18.30322266	+1220	+6.83789063	-9.90087891	-0.83056641	+40.60546875	+2.90039063	-48.82324219	+1412
+1457971021.77889990	+8.45947266	-6.61376953	-0.84375000	+58.20556641	+2.30712891	-57.48046875	+1724	+8.20019531	-5.87109375	-0.53173828	+1.99951172	-7.18505859	+18.30322266	+1220	+6.83789063	-9.90087891	-0.83056641	+40.58349609	+2.90039063	-48.82324219	+1412
+1457971021.78309990	+8.45947266	-6.61376953	-0.84814453	+58.22753906	+2.30712891	-57.48046875	+1724	+8.20019531	-5.87109375	-0.53173828	+1.99951172	-7.18505859	+18.30322266	+1220	+6.83789063	-9.90527344	-0.83056641	+40.58349609	+2.90039063	-48.82324219	+1412
+1457971021.78720000	+8.45947266	-6.61376953	-0.84814453	+58.22753906	+2.30712891	-57.48046875	+1724	+8.20019531	-5.87109375	-0.53173828	+1.99951172	-7.18505859	+18.28125000	+1220	+6.83789063	-9.90527344	-0.83056641	+40.58349609	+2.90039063	-48.82324219	+1412
+1457971021.79140000	+8.45947266	-6.61376953	-0.84814453	+58.24951172	+2.32910156	-57.45849609	+1724	+8.20019531	-5.87109375	-0.53173828	+1.99951172	-7.18505859	+18.28125000	+1220	+6.83789063	-9.90527344	-0.83056641	+40.58349609	+2.92236328	-48.82324219	+1412
+1457971021.79559990	+8.45507813	-6.61376953	-0.84814453	+58.27148438	+2.35107422	-57.45849609	+1724	+8.20019531	-5.87109375	-0.53173828	+1.99951172	-7.16308594	+18.28125000	+1220	+6.83349609	-9.90527344	-0.83056641	+40.58349609	+2.92236328	-48.80126953	+1412
+1457971021.79970000	+8.45507813	-6.61816406	-0.85253906	+58.29345703	+2.37304688	-57.45849609	+1724	+8.19580078	-5.87109375	-0.53613281	+2.02148438	-7.16308594	+18.28125000	+1220	+6.83349609	-9.90527344	-0.83496094	+40.58349609	+2.94433594	-48.80126953	+1412
+1457971021.80390000	+8.45068359	-6.61816406	-0.85253906	+58.33740234	+2.41699219	-57.43652344	+1724	+8.19580078	-5.87109375	-0.53613281	+2.04345703	-7.16308594	+18.23730469	+1220	+6.82910156	-9.90966797	-0.83496094	+40.56152344	+2.96630859	-48.80126953	+1412
+1457971021.80800010	+8.45068359	-6.61816406	-0.85693359	+58.38134766	+2.48291016	-57.43652344	+1724	+8.19580078	-5.87109375	-0.53613281	+2.06542969	-7.16308594	+18.21533203	+1224	+6.82910156	-9.90966797	-0.83496094	+40.56152344	+2.98828125	-48.80126953	+1412
+1457971021.81220010	+8.44628906	-6.62255859	-0.86132813	+58.42529297	+2.52685547	-57.41455078	+1724	+8.19140625	-5.87548828	-0.54052734	+2.08740234	-7.14111328	+18.17138672	+1224	+6.82470703	-9.91406250	-0.83935547	+40.56152344	+3.01025391	-48.80126953	+1412
+1457971021.81640010	+8.44189453	-6.62695313	-0.87011719	+58.53515625	+2.63671875	-57.41455078	+1728	+8.18701172	-5.87548828	-0.54492188	+2.15332031	-7.14111328	+18.06152344	+1228	+6.82470703	-9.91406250	-0.83935547	+40.58349609	+3.05419922	-48.80126953	+1412
+1457971021.82049990	+8.43750000	-6.62695313	-0.87890625	+58.62304688	+2.72460938	-57.43652344	+1728	+8.18261719	-5.87988281	-0.55371094	+2.21923828	-7.14111328	+17.95166016	+1228	+6.82470703	-9.91845703	-0.83935547	+40.60546875	+3.09814453	-48.82324219	+1412
+1457971021.82470010	+8.43310547	-6.63134766	-0.88769531	+58.68896484	+2.81250000	-57.43652344	+1732	+8.17822266	-5.88427734	-0.56250000	+2.30712891	-7.14111328	+17.81982422	+1232	+6.82470703	-9.92285156	-0.83935547	+40.62744141	+3.16406250	-48.84521484	+1412
+1457971021.82890010	+8.42871094	-6.64013672	-0.90087891	+58.79882813	+2.96630859	-57.48046875	+1732	+8.16503906	-5.88867188	-0.58007813	+2.46093750	-7.11914063	+17.49023438	+1240	+6.82470703	-9.92724609	-0.83496094	+40.67138672	+3.27392578	-48.88916016	+1412
+1457971021.83299990	+8.42431641	-6.64892578	-0.90966797	+58.86474609	+3.12011719	-57.52441406	+1736	+8.16064453	-5.89746094	-0.59326172	+2.59277344	-7.14111328	+17.22656250	+1244	+6.82910156	-9.93164063	-0.83496094	+40.71533203	+3.38378906	-48.95507813	+1412
+1457971021.83719990	+8.42431641	-6.65332031	-0.92285156	+58.95263672	+3.25195313	-57.52441406	+1736	+8.15625000	-5.90185547	-0.60644531	+2.68066406	-7.14111328	+17.00683594	+1248	+6.83349609	-9.93603516	-0.83056641	+40.78125000	+3.49365234	-49.02099609	+1412
+1457971021.84139990	+8.41992188	-6.66650391	-0.93603516	+59.01855469	+3.44970703	-57.56835938	+1740	+8.14306641	-5.91064453	-0.62841797	+2.83447266	-7.11914063	+16.61132813	+1252	+6.83789063	-9.94482422	-0.82617188	+40.84716797	+3.69140625	-49.13085938	+1412
+1457971021.84550000	+8.41552734	-6.67089844	-0.94921875	+59.06250000	+3.62548828	-57.63427734	+1740	+8.13867188	-5.91943359	-0.64599609	+2.92236328	-7.14111328	+16.30371094	+1256	+6.84228516	-9.95361328	-0.82617188	+40.91308594	+3.84521484	-49.21875000	+1416
+1457971021.84970000	+8.41552734	-6.67968750	-0.96679688	+59.15039063	+3.80126953	-57.63427734	+1740	+8.13867188	-5.92382813	-0.66357422	+3.03222656	-7.09716797	+16.04003906	+1256	+6.84667969	-9.95800781	-0.82177734	+40.97900391	+4.02099609	-49.30664063	+1416
+1457971021.85800000	+8.40673828	-6.70166016	-0.99755859	+59.23828125	+4.26269531	-57.74414063	+1740	+8.12548828	-5.94580078	-0.70312500	+3.22998047	-7.09716797	+15.31494141	+1260	+6.85546875	-9.97998047	-0.81738281	+41.06689453	+4.54833984	-49.54833984	+1416
+1457971021.86220000	+8.40234375	-6.71484375	-1.01953125	+59.30419922	+4.48242188	-57.72216797	+1740	+8.12109375	-5.95458984	-0.72949219	+3.31787109	-7.00927734	+15.02929688	+1264	+6.85546875	-9.98876953	-0.82177734	+41.08886719	+4.79003906	-49.61425781	+1416
+1457971021.86640000	+8.39794922	-6.72802734	-1.04150391	+59.32617188	+4.74609375	-57.74414063	+1740	+8.11669922	-5.96337891	-0.75146484	+3.42773438	-6.98730469	+14.63378906	+1264	+6.85107422	-10.00634766	-0.83056641	+41.04492188	+5.09765625	-49.70214844	+1420
+1457971021.87050010	+8.39794922	-6.73681641	-1.05908203	+59.39208984	+4.98779297	-57.81005859	+1736	+8.11230469	-5.97216797	-0.77343750	+3.55957031	-7.00927734	+14.23828125	+1268	+6.85107422	-10.01953125	-0.83496094	+41.02294922	+5.38330078	-49.76806641	+1420
+1457971021.87470010	+8.39355469	-6.74560547	-1.08544922	+59.45800781	+5.22949219	-57.78808594	+1736	+8.10791016	-5.98095703	-0.80859375	+3.69140625	-6.92138672	+13.88671875	+1272	+6.84667969	-10.03271484	-0.84814453	+40.97900391	+5.62500000	-49.79003906	+1420
+1457971021.87890010	+8.38916016	-6.76318359	-1.11181641	+59.47998047	+5.47119141	-57.81005859	+1732	+8.09912109	-5.98974609	-0.83496094	+3.86718750	-6.89941406	+13.44726563	+1272	+6.83789063	-10.05029297	-0.86572266	+40.91308594	+5.93261719	-49.81201172	+1424
+1457971021.88299990	+8.38476563	-6.77197266	-1.13378906	+59.52392578	+5.71289063	-57.87597656	+1728	+8.09033203	-5.99853516	-0.86132813	+4.06494141	-6.96533203	+12.98583984	+1276	+6.83349609	-10.06347656	-0.87890625	+40.82519531	+6.21826172	-49.85595703	+1424
+1457971021.88720010	+8.38476563	-6.78515625	-1.16455078	+59.58984375	+5.93261719	-57.87597656	+1724	+8.08593750	-6.00732422	-0.90087891	+4.24072266	-6.89941406	+12.61230469	+1280	+6.82470703	-10.07666016	-0.89648438	+40.75927734	+6.45996094	-49.87792969	+1424
+1457971021.89130000	+8.38037109	-6.80273438	-1.19531250	+59.58984375	+6.17431641	-57.91992188	+1720	+8.07714844	-6.01171875	-0.93603516	+4.52636719	-6.89941406	+12.10693359	+1284	+6.82031250	-10.09423828	-0.91845703	+40.67138672	+6.76757813	-49.87792969	+1424
+1457971021.89549990	+8.38037109	-6.81152344	-1.22167969	+59.63378906	+6.37207031	-58.02978516	+1712	+8.06835938	-6.02050781	-0.96240234	+4.81201172	-7.03125000	+11.60156250	+1284	+6.81591797	-10.11181641	-0.93603516	+40.56152344	+7.03125000	-49.96582031	+1420
+1457971021.89969990	+8.38476563	-6.82031250	-1.25683594	+59.67773438	+6.54785156	-58.09570313	+1704	+8.06396484	-6.02929688	-1.01074219	+5.11962891	-6.98730469	+11.18408203	+1288	+6.81152344	-10.12500000	-0.96240234	+40.47363281	+7.25097656	-49.94384766	+1420
+1457971021.90800000	+8.38476563	-6.85107422	-1.31835938	+59.63378906	+6.89941406	-58.35937500	+1696	+8.04199219	-6.03808594	-1.08544922	+5.97656250	-7.25097656	+10.06347656	+1288	+6.80712891	-10.15136719	-1.01513672	+40.27587891	+7.64648438	-50.05371094	+1408
+1457971021.91220000	+8.39355469	-6.86425781	-1.36230469	+59.63378906	+7.00927734	-58.49121094	+1692	+8.03759766	-6.04248047	-1.13818359	+6.43798828	-7.27294922	+9.60205078	+1292	+6.81152344	-10.16455078	-1.05029297	+40.20996094	+7.80029297	-50.09765625	+1404
+1457971021.91630010	+8.39355469	-6.89062500	-1.39746094	+59.47998047	+7.16308594	-58.66699219	+1692	+8.02441406	-6.04248047	-1.18652344	+7.00927734	-7.40478516	+8.98681641	+1292	+6.81591797	-10.18212891	-1.08544922	+40.10009766	+7.95410156	-50.14160156	+1404
+1457971021.92050000	+8.40234375	-6.89941406	-1.43261719	+59.43603516	+7.27294922	-58.95263672	+1688	+8.01562500	-6.04248047	-1.22607422	+7.64648438	-7.64648438	+8.34960938	+1288	+6.82031250	-10.19091797	-1.11181641	+40.01220703	+8.08593750	-50.31738281	+1396
+1457971021.92470000	+8.41992188	-6.91259766	-1.47656250	+59.39208984	+7.33886719	-59.17236328	+1684	+8.01123047	-6.04248047	-1.28759766	+8.30566406	-7.73437500	+7.80029297	+1288	+6.83349609	-10.20410156	-1.15136719	+39.92431641	+8.15185547	-50.42724609	+1392
+1457971021.92880010	+8.42871094	-6.94335938	-1.52050781	+59.10644531	+7.47070313	-59.43603516	+1684	+7.99365234	-6.04248047	-1.34033203	+9.03076172	-7.88818359	+7.09716797	+1288	+6.84667969	-10.22167969	-1.19091797	+39.79248047	+8.26171875	-50.53710938	+1392
+1457971021.93300010	+8.44189453	-6.95654297	-1.56445313	+58.93066406	+7.53662109	-59.78759766	+1680	+7.98486328	-6.03808594	-1.38867188	+9.88769531	-8.17382813	+6.39404297	+1284	+6.85986328	-10.23046875	-1.22167969	+39.68261719	+8.30566406	-50.80078125	+1388
+1457971021.93720010	+8.46826172	-6.96972656	-1.61279297	+58.77685547	+7.58056641	-60.11718750	+1680	+7.98486328	-6.03369141	-1.45898438	+10.78857422	-8.26171875	+5.75683594	+1284	+6.87744141	-10.23925781	-1.27001953	+39.57275391	+8.32763672	-50.93261719	+1388
+1457971021.94129990	+8.47705078	-7.00488281	-1.66552734	+58.38134766	+7.69042969	-60.46875000	+1680	+7.96728516	-6.03369141	-1.52490234	+11.68945313	-8.39355469	+4.96582031	+1288	+6.89501953	-10.25683594	-1.31835938	+39.41894531	+8.34960938	-51.10839844	+1388
+1457971021.94549990	+8.49902344	-7.01806641	-1.71826172	+58.11767578	+7.77832031	-60.86425781	+1680	+7.95849609	-6.02490234	-1.58642578	+12.72216797	-8.61328125	+4.19677734	+1284	+6.91699219	-10.26123047	-1.36230469	+39.24316406	+8.37158203	-51.41601563	+1384
+1457971021.94970010	+8.52978516	-7.03564453	-1.77539063	+57.85400391	+7.82226563	-61.25976563	+1680	+7.95849609	-6.01171875	-1.66552734	+13.86474609	-8.67919922	+3.47167969	+1288	+6.93896484	-10.27001953	-1.41943359	+39.08935547	+8.32763672	-51.61376953	+1384
+1457971021.95380000	+8.54736328	-7.07080078	-1.83251953	+57.37060547	+7.93212891	-61.67724609	+1680	+7.94091797	-6.01611328	-1.74462891	+14.85351563	-8.74511719	+2.63671875	+1292	+6.96533203	-10.28320313	-1.47216797	+38.89160156	+8.34960938	-51.87744141	+1384
+1457971021.96210000	+8.60888672	-7.11035156	-1.96435547	+56.64550781	+8.10791016	-62.53417969	+1684	+7.94091797	-5.98095703	-1.91162109	+17.33642578	-8.87695313	+1.05468750	+1296	+7.00927734	-10.29638672	-1.59082031	+38.43017578	+8.30566406	-52.42675781	+1384
+1457971021.96630000	+8.63525391	-7.14111328	-2.03466797	+56.09619141	+8.21777344	-62.97363281	+1684	+7.92773438	-5.98535156	-1.99951172	+18.36914063	-8.83300781	+0.21972656	+1296	+7.03125000	-10.30517578	-1.65673828	+38.14453125	+8.30566406	-52.69042969	+1384
+1457971021.97050000	+8.66601563	-7.15869141	-2.10937500	+55.67871094	+8.32763672	-63.36914063	+1688	+7.92333984	-5.95898438	-2.09619141	+19.64355469	-8.78906250	-0.50537109	+1300	+7.05322266	-10.30957031	-1.72265625	+37.85888672	+8.30566406	-53.02001953	+1384
+1457971021.97460010	+8.70556641	-7.18066406	-2.18408203	+55.21728516	+8.41552734	-63.85253906	+1692	+7.93212891	-5.93701172	-2.18847656	+21.04980469	-8.78906250	-1.29638672	+1300	+7.07958984	-10.31396484	-1.80175781	+37.57324219	+8.26171875	-53.23974609	+1384
+1457971021.97880010	+8.73632813	-7.20703125	-2.26318359	+54.64599609	+8.52539063	-64.29199219	+1696	+7.92333984	-5.94140625	-2.29394531	+22.03857422	-8.63525391	-2.10937500	+1296	+7.10156250	-10.32275391	-1.87646484	+37.22167969	+8.26171875	-53.52539063	+1388
+1457971021.98300000	+8.77148438	-7.22021484	-2.34667969	+54.20654297	+8.63525391	-64.70947266	+1704	+7.92333984	-5.90625000	-2.40380859	+23.31298828	-8.48144531	-2.76855469	+1300	+7.12353516	-10.32275391	-1.95556641	+36.87011719	+8.26171875	-53.81103516	+1392
+1457971021.98709990	+8.81542969	-7.23779297	-2.42578125	+53.72314453	+8.72314453	-65.23681641	+1712	+7.93652344	-5.87548828	-2.50048828	+24.67529297	-8.43750000	-3.55957031	+1296	+7.14550781	-10.32275391	-2.03906250	+36.51855469	+8.23974609	-54.07470703	+1396
+1457971021.99130010	+8.85058594	-7.25976563	-2.50927734	+53.15185547	+8.81103516	-65.69824219	+1716	+7.93212891	-5.87988281	-2.61035156	+25.59814453	-8.23974609	-4.30664063	+1284	+7.16308594	-10.32714844	-2.12255859	+36.12304688	+8.23974609	-54.36035156	+1400
+1457971021.99550010	+8.89453125	-7.26855469	-2.60156250	+52.66845703	+8.92089844	-66.11572266	+1732	+7.94091797	-5.84033203	-2.73339844	+26.78466797	-8.02001953	-4.92187500	+1288	+7.18505859	-10.32714844	-2.21044922	+35.74951172	+8.21777344	-54.64599609	+1408
+1457971021.99959990	+8.94287109	-7.28173828	-2.68066406	+52.14111328	+8.98681641	-66.68701172	+1740	+7.96289063	-5.80517578	-2.83007813	+28.08105469	-7.99804688	-5.73486328	+1288	+7.20703125	-10.32275391	-2.30712891	+35.33203125	+8.17382813	-54.90966797	+1416
+1457971022.00379990	+8.98242188	-7.29931641	-2.76416016	+51.56982422	+9.00878906	-67.19238281	+1752	+7.96728516	-5.80078125	-2.94433594	+28.91601563	-7.77832031	-6.41601563	+1280	+7.22900391	-10.32275391	-2.39941406	+34.89257813	+8.12988281	-55.17333984	+1428
+1457971022.01210000	+9.09228516	-7.30371094	-2.93554688	+50.53710938	+9.05273438	-68.26904297	+1788	+8.01123047	-5.71289063	-3.16845703	+31.20117188	-7.53662109	-7.77832031	+1300	+7.28613281	-10.30078125	-2.59277344	+34.10156250	+7.97607422	-55.78857422	+1456
+1457971022.02049990	+9.20214844	-7.30810547	-3.11572266	+49.41650391	+8.96484375	-69.32373047	+1828	+8.05078125	-5.65576172	-3.41455078	+32.93701172	-7.11914063	-8.94287109	+1320	+7.34326172	-10.27001953	-2.78613281	+33.28857422	+7.75634766	-56.40380859	+1488
+1457971022.02460000	+9.26806641	-7.30810547	-3.18603516	+48.82324219	+8.87695313	-70.04882813	+1844	+8.09033203	-5.61181641	-3.50683594	+33.99169922	-7.14111328	-9.77783203	+1332	+7.37841797	-10.25244141	-2.88281250	+32.87109375	+7.58056641	-56.79931641	+1508
+1457971022.02880000	+9.32958984	-7.30810547	-3.26513672	+48.16406250	+8.74511719	-70.66406250	+1864	+8.12109375	-5.58984375	-3.62109375	+34.65087891	-7.00927734	-10.41503906	+1340	+7.41357422	-10.23486328	-2.97509766	+32.43164063	+7.40478516	-57.17285156	+1528
+1457971022.03300000	+9.39550781	-7.29931641	-3.35742188	+47.59277344	+8.63525391	-71.19140625	+1892	+8.15185547	-5.53710938	-3.74853516	+35.55175781	-6.83349609	-10.89843750	+1364	+7.45751953	-10.20849609	-3.07617188	+32.08007813	+7.18505859	-57.52441406	+1552
+1457971022.03710010	+9.46582031	-7.29492188	-3.41894531	+46.93359375	+8.43750000	-71.93847656	+1912	+8.20458984	-5.48876953	-3.83203125	+36.45263672	-6.87744141	-11.75537109	+1380	+7.50146484	-10.18212891	-3.16406250	+31.66259766	+6.89941406	-57.96386719	+1572
+1457971022.04130010	+9.53613281	-7.28613281	-3.49365234	+46.23046875	+8.17382813	-72.57568359	+1936	+8.24414063	-5.45361328	-3.94628906	+37.04589844	-6.81152344	-12.32666016	+1400	+7.54980469	-10.15136719	-3.25634766	+31.22314453	+6.61376953	-58.38134766	+1596
+1457971022.04539990	+9.61523438	-7.27294922	-3.58154297	+45.59326172	+7.95410156	-73.10302734	+1964	+8.28808594	-5.39648438	-4.06933594	+37.81494141	-6.67968750	-12.76611328	+1428	+7.60253906	-10.11181641	-3.35302734	+30.91552734	+6.28417969	-58.77685547	+1624
+1457971022.04959990	+9.69433594	-7.25976563	-3.63427734	+44.86816406	+7.62451172	-73.87207031	+1984	+8.34960938	-5.34375000	-4.15283203	+38.56201172	-6.76757813	-13.60107422	+1448	+7.66406250	-10.07226563	-3.43652344	+30.54199219	+5.88867188	-59.28222656	+1644
+1457971022.05380010	+9.77343750	-7.24658203	-3.70019531	+44.09912109	+7.25097656	-74.50927734	+2008	+8.40234375	-5.30419922	-4.25390625	+39.06738281	-6.76757813	-14.17236328	+1468	+7.72119141	-10.03710938	-3.51562500	+30.12451172	+5.47119141	-59.80957031	+1668
+1457971022.05790000	+9.85693359	-7.22900391	-3.77929688	+43.39599609	+6.94335938	-75.03662109	+2032	+8.46386719	-5.24267578	-4.37255859	+39.70458984	-6.70166016	-14.63378906	+1496	+7.78710938	-9.98437500	-3.60791016	+29.81689453	+5.03173828	-60.22705078	+1692
+1457971022.06209990	+9.94042969	-7.21142578	-3.82763672	+42.58300781	+6.54785156	-75.78369141	+2052	+8.52978516	-5.18554688	-4.44726563	+40.29785156	-6.83349609	-15.44677734	+1516	+7.85742188	-9.94042969	-3.68261719	+29.42138672	+4.52636719	-60.77636719	+1712
+1457971022.07040000	+10.11621094	-7.16748047	-3.95947266	+41.06689453	+5.64697266	-76.75048828	+2096	+8.67041016	-5.07128906	-4.65380859	+41.22070313	-6.94335938	-16.41357422	+1564	+7.99804688	-9.83496094	-3.84521484	+28.71826172	+3.44970703	-61.69921875	+1760
+1457971022.07460000	+10.20849609	-7.14550781	-3.99902344	+40.23193359	+5.11962891	-77.38769531	+2112	+8.74511719	-5.00976563	-4.72412109	+41.66015625	-7.11914063	-17.16064453	+1580	+8.07714844	-9.77343750	-3.91552734	+28.34472656	+2.83447266	-62.22656250	+1776
+1457971022.07880000	+10.30078125	-7.11035156	-4.04736328	+39.46289063	+4.54833984	-77.89306641	+2128	+8.82421875	-4.94384766	-4.80761719	+42.03369141	-7.31689453	-17.66601563	+1600	+8.14746094	-9.71630859	-3.98144531	+27.92724609	+2.21923828	-62.70996094	+1792
+1457971022.08290000	+10.39306641	-7.08398438	-4.10888672	+38.67187500	+4.02099609	-78.26660156	+2148	+8.90332031	-4.87353516	-4.89990234	+42.40722656	-7.42675781	-18.14941406	+1624	+8.22656250	-9.64599609	-4.06494141	+27.59765625	+1.60400391	-63.08349609	+1816
+1457971022.08710000	+10.48535156	-7.05322266	-4.13964844	+37.83691406	+3.40576172	-78.81591797	+2160	+8.99121094	-4.80761719	-4.95703125	+42.73681641	-7.66845703	-18.87451172	+1636	+8.30566406	-9.58007813	-4.12646484	+27.22412109	+0.92285156	-63.56689453	+1832
+1457971022.09130000	+10.58203125	-7.01367188	-4.17480469	+37.06787109	+2.74658203	-79.21142578	+2172	+9.08349609	-4.73291016	-5.02734375	+43.04443359	-7.97607422	-19.37988281	+1656	+8.38037109	-9.51416016	-4.19238281	+26.80664063	+0.21972656	-64.00634766	+1848
+1457971022.09540010	+10.67871094	-6.97412109	-4.22314453	+36.29882813	+2.13134766	-79.49707031	+2188	+9.17138672	-4.65820313	-5.10644531	+43.33007813	-8.19580078	-19.88525391	+1672	+8.46386719	-9.43945313	-4.27148438	+26.45507813	-0.43945313	-64.31396484	+1864
+1457971022.09960010	+10.77539063	-6.93896484	-4.24511719	+35.48583984	+1.47216797	-79.93652344	+2196	+9.26367188	-4.58349609	-5.15478516	+43.57177734	-8.50341797	-20.54443359	+1684	+8.54296875	-9.36474609	-4.32861328	+26.08154297	-1.16455078	-64.68750000	+1880
+1457971022.10380010	+10.87646484	-6.88623047	-4.26708984	+34.76074219	+0.72509766	-80.24414063	+2208	+9.36474609	-4.49121094	-5.20751953	+43.87939453	-8.89892578	-21.04980469	+1700	+8.61328125	-9.29003906	-4.39013672	+25.62011719	-1.88964844	-65.01708984	+1892
+1457971022.10789990	+10.97314453	-6.83789063	-4.30224609	+33.99169922	+0.02197266	-80.44189453	+2216	+9.46582031	-4.41210938	-5.26464844	+44.12109375	-9.20654297	-21.57714844	+1712	+8.69677734	-9.20654297	-4.46484375	+25.26855469	-2.59277344	-65.19287109	+1912
+1457971022.11209990	+11.07421875	-6.78955078	-4.31103516	+33.22265625	-0.74707031	-80.74951172	+2228	+9.56250000	-4.32421875	-5.29541016	+44.34082031	-9.62402344	-22.23632813	+1724	+8.77587891	-9.12304688	-4.52197266	+24.87304688	-3.36181641	-65.45654297	+1928
+1457971022.11620000	+11.17089844	-6.72363281	-4.31542969	+32.51953125	-1.56005859	-81.01318359	+2240	+9.66796875	-4.22753906	-5.33056641	+44.64843750	-10.10742188	-22.78564453	+1736	+8.85058594	-9.03955078	-4.57470703	+24.43359375	-4.10888672	-65.72021484	+1940
+1457971022.12040000	+11.27197266	-6.67089844	-4.33300781	+31.77246094	-2.32910156	-81.18896484	+2252	+9.77783203	-4.13525391	-5.36572266	+44.86816406	-10.52490234	-23.35693359	+1748	+8.92968750	-8.94726563	-4.64501953	+24.06005859	-4.81201172	-65.80810547	+1960
+1457971022.12459990	+11.37304688	-6.61376953	-4.32861328	+31.04736328	-3.16406250	-81.45263672	+2268	+9.88330078	-4.04296875	-5.37890625	+45.10986328	-11.00830078	-24.01611328	+1764	+9.00878906	-8.85498047	-4.69335938	+23.66455078	-5.58105469	-66.02783203	+1976
+1457971022.12870000	+11.46972656	-6.53906250	-4.31982422	+30.36621094	-4.04296875	-81.62841797	+2288	+9.99755859	-3.93310547	-5.39648438	+45.41748047	-11.57958984	-24.58740234	+1784	+9.08349609	-8.76708984	-4.74609375	+23.22509766	-6.35009766	-66.20361328	+1996
+1457971022.13290000	+11.57080078	-6.47753906	-4.32421875	+29.66308594	-4.85595703	-81.71630859	+2304	+10.10742188	-3.83642578	-5.41845703	+45.63720703	-12.06298828	-25.15869141	+1800	+9.16699219	-8.67041016	-4.80761719	+22.87353516	-7.07519531	-66.20361328	+2016
+1457971022.13710000	+11.66748047	-6.41162109	-4.30664063	+28.93798828	-5.73486328	-81.84814453	+2324	+10.21728516	-3.73535156	-5.41845703	+45.87890625	-12.61230469	-25.81787109	+1820	+9.25048828	-8.56933594	-4.85156250	+22.47802734	-7.86621094	-66.31347656	+2036
+1457971022.14120010	+11.76416016	-6.33251953	-4.28906250	+28.27880859	-6.65771484	-81.95800781	+2348	+10.33154297	-3.62109375	-5.41845703	+46.16455078	-13.20556641	-26.38916016	+1848	+9.32080078	-8.47265625	-4.89550781	+22.03857422	-8.63525391	-66.40136719	+2056
+1457971022.14540000	+11.86083984	-6.26220703	-4.27587891	+27.57568359	-7.53662109	-81.97998047	+2372	+10.44580078	-3.52001953	-5.41845703	+46.34033203	-13.75488281	-26.98242188	+1868	+9.40429688	-8.36718750	-4.94824219	+21.68701172	-9.40429688	-66.37939453	+2084
+1457971022.14960000	+11.95751953	-6.19189453	-4.24951172	+26.87255859	-8.45947266	-82.04589844	+2400	+10.56005859	-3.41455078	-5.40527344	+46.56005859	-14.34814453	-27.64160156	+1896	+9.49218750	-8.26611328	-4.97900391	+21.33544922	-10.23925781	-66.46728516	+2104
+1457971022.15790010	+12.14208984	-6.03369141	-4.20117188	+25.51025391	-10.28320313	-81.97998047	+2456	+10.78857422	-3.19482422	-5.38769531	+46.93359375	-15.55664063	-28.78417969	+1944	+9.65917969	-8.05078125	-5.05810547	+20.54443359	-11.82128906	-66.44531250	+2152
+1457971022.16210010	+12.23437500	-5.95898438	-4.17041016	+24.82910156	-11.20605469	-81.97998047	+2484	+10.90283203	-3.08496094	-5.36572266	+47.08740234	-16.17187500	-29.39941406	+1972	+9.75146484	-7.94531250	-5.08007813	+20.21484375	-12.67822266	-66.48925781	+2172
+1457971022.16619990	+12.32226563	-5.87548828	-4.13964844	+24.14794922	-12.10693359	-81.87011719	+2516	+11.01708984	-2.96191406	-5.35253906	+47.28515625	-16.78710938	-29.88281250	+1996	+9.83935547	-7.83544922	-5.10205078	+19.77539063	-13.51318359	-66.48925781	+2192
+1457971022.17039990	+12.41015625	-5.80517578	-4.11328125	+23.40087891	-12.98583984	-81.67236328	+2544	+11.12695313	-2.86523438	-5.33496094	+47.32910156	-17.35839844	-30.36621094	+2016	+9.92724609	-7.72119141	-5.13720703	+19.42382813	-14.32617188	-66.35742188	+2216
+1457971022.17459990	+12.50244141	-5.73046875	-4.08251953	+22.69775391	-13.86474609	-81.51855469	+2572	+11.23681641	-2.75537109	-5.30859375	+47.39501953	-17.95166016	-30.89355469	+2040	+10.02392578	-7.60693359	-5.14599609	+19.09423828	-15.20507813	-66.33544922	+2232
+1457971022.17870000	+12.58154297	-5.64697266	-4.04736328	+22.01660156	-14.76562500	-81.32080078	+2600	+11.34228516	-2.63671875	-5.28662109	+47.50488281	-18.58886719	-31.28906250	+2060	+10.11181641	-7.49267578	-5.15917969	+18.67675781	-16.06201172	-66.29150391	+2248
+1457971022.18290000	+12.66503906	-5.57226563	-4.02099609	+21.24755859	-15.62255859	-81.03515625	+2624	+11.45214844	-2.54003906	-5.26464844	+47.46093750	-19.18212891	-31.72851563	+2080	+10.20410156	-7.36962891	-5.18115234	+18.30322266	-16.87500000	-66.11572266	+2264
+1457971022.18709990	+12.75292969	-5.49755859	-3.98144531	+20.52246094	-16.50146484	-80.81542969	+2652	+11.55322266	-2.43896484	-5.23388672	+47.43896484	-19.75341797	-32.16796875	+2096	+10.30078125	-7.25537109	-5.18115234	+17.95166016	-17.79785156	-66.07177734	+2280
+1457971022.19120000	+12.83642578	-5.41406250	-3.94189453	+19.81933594	-17.38037109	-80.50781250	+2680	+11.65869141	-2.32031250	-5.20751953	+47.50488281	-20.41259766	-32.49755859	+2116	+10.39306641	-7.14111328	-5.18554688	+17.53417969	-18.67675781	-65.96191406	+2288
+1457971022.19540000	+12.91552734	-5.34814453	-3.91113281	+19.02832031	-18.19335938	-80.15625000	+2700	+11.76416016	-2.22363281	-5.17675781	+47.41699219	-20.98388672	-32.84912109	+2128	+10.48535156	-7.01806641	-5.19873047	+17.16064453	-19.48974609	-65.74218750	+2300
+1457971022.19950010	+12.99462891	-5.27343750	-3.87158203	+18.25927734	-19.02832031	-79.82666016	+2724	+11.86083984	-2.11816406	-5.14160156	+47.35107422	-21.57714844	-33.20068359	+2140	+10.58203125	-6.89941406	-5.18994141	+16.80908203	-20.36865234	-65.61035156	+2312
+1457971022.20370010	+13.06933594	-5.19433594	-3.82763672	+17.51220703	-19.86328125	-79.45312500	+2748	+11.96191406	-1.99951172	-5.10644531	+47.39501953	-22.21435547	-33.46435547	+2156	+10.66992188	-6.78076172	-5.18554688	+16.36962891	-21.20361328	-65.41259766	+2316
+1457971022.20790000	+13.14404297	-5.11962891	-3.79248047	+16.69921875	-20.65429688	-79.01367188	+2768	+12.05859375	-1.90283203	-5.06689453	+47.28515625	-22.82958984	-33.75000000	+2168	+10.75781250	-6.65771484	-5.18994141	+15.97412109	-22.01660156	-65.12695313	+2324
+1457971022.21199990	+13.22314453	-5.04931641	-3.74414063	+15.90820313	-21.46728516	-78.59619141	+2792	+12.15087891	-1.80175781	-5.02294922	+47.19726563	-23.42285156	-34.03564453	+2180	+10.85449219	-6.53466797	-5.17675781	+15.60058594	-22.87353516	-64.90722656	+2332
+1457971022.21620010	+13.29345703	-4.96142578	-3.68701172	+15.18310547	-22.34619141	-78.15673828	+2812	+12.24755859	-1.68750000	-4.96582031	+47.24121094	-24.14794922	-34.32128906	+2196	+10.93798828	-6.41601563	-5.16796875	+15.16113281	-23.68652344	-64.68750000	+2336
+1457971022.22040010	+13.36376953	-4.89111328	-3.63867188	+14.37011719	-23.15917969	-77.69531250	+2836	+12.34423828	-1.58642578	-4.90869141	+47.17529297	-24.82910156	-34.65087891	+2208	+11.02148438	-6.29736328	-5.16357422	+14.74365234	-24.47753906	-64.37988281	+2340
+1457971022.22449990	+13.43408203	-4.81640625	-3.58154297	+13.57910156	-23.99414063	-77.23388672	+2856	+12.43212891	-1.48535156	-4.85156250	+47.15332031	-25.46630859	-34.95849609	+2224	+11.11376953	-6.17871094	-5.14599609	+14.37011719	-25.31250000	-64.16015625	+2348
+1457971022.22869990	+13.50000000	-4.73291016	-3.51562500	+12.85400391	-24.87304688	-76.75048828	+2884	+12.52880859	-1.36669922	-4.78564453	+47.24121094	-26.23535156	-35.24414063	+2244	+11.19287109	-6.06005859	-5.12841797	+13.95263672	-26.10351563	-63.91845703	+2352
+1457971022.23289990	+13.56591797	-4.66259766	-3.45849609	+12.06298828	-25.68603516	-76.20117188	+2908	+12.62109375	-1.26562500	-4.71533203	+47.24121094	-26.96044922	-35.57373047	+2260	+11.27636719	-5.94580078	-5.11962891	+13.53515625	-26.87255859	-63.61083984	+2360
+1457971022.23700000	+13.62744141	-4.58349609	-3.39257813	+11.29394531	-26.45507813	-75.67382813	+2932	+12.70458984	-1.16015625	-4.64062500	+47.28515625	-27.64160156	-35.92529297	+2276	+11.35986328	-5.82714844	-5.10205078	+13.16162109	-27.61962891	-63.30322266	+2368
+1457971022.24540000	+13.74169922	-4.41210938	-3.24316406	+9.90966797	-28.23486328	-74.61914063	+2992	+12.88476563	-0.94042969	-4.46484375	+47.54882813	-29.26757813	-36.73828125	+2320	+11.50927734	-5.59423828	-5.06250000	+12.39257813	-29.15771484	-62.81982422	+2388
+1457971022.24950000	+13.79443359	-4.33300781	-3.17285156	+9.20654297	-29.06982422	-74.06982422	+3020	+12.96826172	-0.83496094	-4.37695313	+47.65869141	-30.01464844	-37.13378906	+2344	+11.59277344	-5.47998047	-5.03613281	+12.06298828	-29.94873047	-62.57812500	+2400
+1457971022.25370000	+13.84716797	-4.23632813	-3.08496094	+8.61328125	-30.03662109	-73.54248047	+3060	+13.05175781	-0.71630859	-4.28027344	+47.92236328	-30.89355469	-37.59521484	+2372	+11.66308594	-5.37011719	-5.00537109	+11.71142578	-30.76171875	-62.38037109	+2412
+1457971022.25790000	+13.89990234	-4.16162109	-3.00146484	+7.95410156	-30.95947266	-73.01513672	+3096	+13.13525391	-0.61523438	-4.17480469	+48.09814453	-31.72851563	-38.14453125	+2396	+11.73779297	-5.26025391	-4.97900391	+11.35986328	-31.53076172	-62.18261719	+2428
+1457971022.26200010	+13.94384766	-4.07812500	-2.92675781	+7.29492188	-31.79443359	-72.46582031	+3128	+13.21435547	-0.50976563	-4.07812500	+48.31787109	-32.49755859	-38.62792969	+2420	+11.81689453	-5.15039063	-4.94824219	+11.09619141	-32.34375000	-62.00683594	+2448
+1457971022.26620010	+13.98779297	-3.98583984	-2.83886719	+6.81152344	-32.76123047	-71.91650391	+3168	+13.28906250	-0.39550781	-3.98144531	+48.62548828	-33.33251953	-39.13330078	+2452	+11.88720703	-5.04052734	-4.91308594	+10.81054688	-33.17871094	-61.85302734	+2468
+1457971022.27029990	+14.02734375	-3.90673828	-2.75097656	+6.21826172	-33.68408203	-71.36718750	+3208	+13.36376953	-0.30322266	-3.87597656	+48.84521484	-34.14550781	-39.70458984	+2476	+11.96191406	-4.93505859	-4.87792969	+10.50292969	-33.99169922	-61.67724609	+2488
+1457971022.27449990	+14.06689453	-3.82324219	-2.67626953	+5.62500000	-34.51904297	-70.79589844	+3248	+13.43408203	-0.20654297	-3.77929688	+49.06494141	-34.89257813	-40.20996094	+2500	+12.03662109	-4.82958984	-4.83837891	+10.26123047	-34.82666016	-61.52343750	+2508
+1457971022.27870010	+14.10205078	-3.73095703	-2.58398438	+5.20751953	-35.50781250	-70.29052734	+3292	+13.50000000	-0.10107422	-3.67382813	+49.41650391	-35.72753906	-40.80322266	+2528	+12.10253906	-4.71972656	-4.79443359	+10.04150391	-35.70556641	-61.39160156	+2532
+1457971022.28280000	+14.13720703	-3.66064453	-2.49169922	+4.65820313	-36.49658203	-69.74121094	+3332	+13.56591797	-0.01757813	-3.56396484	+49.68017578	-36.54052734	-41.46240234	+2556	+12.16845703	-4.62304688	-4.75048828	+9.77783203	-36.58447266	-61.25976563	+2556
+1457971022.28699990	+14.17236328	-3.58593750	-2.41699219	+4.13085938	-37.37548828	-69.19189453	+3372	+13.62744141	+0.07031250	-3.47607422	+49.89990234	-37.24365234	-42.01171875	+2576	+12.24316406	-4.52197266	-4.70214844	+9.55810547	-37.48535156	-61.14990234	+2580
+1457971022.29119990	+14.20312500	-3.50244141	-2.32910156	+3.66943359	-38.36425781	-68.64257813	+3412	+13.68896484	+0.16699219	-3.38378906	+50.22949219	-37.99072266	-42.53906250	+2600	+12.30908203	-4.42089844	-4.65380859	+9.33837891	-38.43017578	-61.01806641	+2604
+1457971022.29530000	+14.22949219	-3.44091797	-2.24560547	+3.14208984	-39.30908203	-68.09326172	+3448	+13.75048828	+0.23730469	-3.29150391	+50.44921875	-38.69384766	-43.15429688	+2616	+12.37500000	-4.32861328	-4.60546875	+9.07470703	-39.30908203	-60.88623047	+2624
+1457971022.29950000	+14.25585938	-3.37500000	-2.17529297	+2.59277344	-40.14404297	-67.54394531	+3480	+13.79882813	+0.31201172	-3.20800781	+50.64697266	-39.35302734	-43.68164063	+2632	+12.44531250	-4.23632813	-4.55712891	+8.85498047	-40.20996094	-60.77636719	+2644
+1457971022.30370000	+14.28222656	-3.30468750	-2.10058594	+2.13134766	-41.04492188	-66.97265625	+3516	+13.85156250	+0.39550781	-3.12451172	+50.93261719	-40.03417969	-44.20898438	+2652	+12.50683594	-4.13525391	-4.50878906	+8.63525391	-41.11083984	-60.57861328	+2664
+1457971022.30780010	+14.30419922	-3.24755859	-2.02587891	+1.60400391	-41.90185547	-66.42333984	+3548	+13.89990234	+0.45703125	-3.03662109	+51.10839844	-40.69335938	-44.75830078	+2668	+12.56396484	-4.04736328	-4.46044922	+8.34960938	-41.96777344	-60.38085938	+2684
+1457971022.31200000	+14.33056641	-3.19042969	-1.95996094	+1.05468750	-42.71484375	-65.85205078	+3572	+13.93945313	+0.51416016	-2.96630859	+51.21826172	-41.28662109	-45.19775391	+2676	+12.62548828	-3.95947266	-4.40771484	+8.10791016	-42.84667969	-60.20507813	+2700
+1457971022.31620000	+14.35253906	-3.12890625	-1.89404297	+0.57128906	-43.54980469	-65.25878906	+3600	+13.98339844	+0.58447266	-2.89160156	+51.45996094	-41.92382813	-45.68115234	+2692	+12.67822266	-3.86718750	-4.35937500	+7.86621094	-43.72558594	-59.96337891	+2712
+1457971022.32450010	+14.39208984	-3.03662109	-1.76220703	-0.54931641	-45.15380859	-64.18212891	+3648	+14.06250000	+0.68554688	-2.74658203	+51.78955078	-43.15429688	-46.64794922	+2712	+12.78369141	-3.71337891	-4.26269531	+7.31689453	-45.35156250	-59.58984375	+2736
+1457971022.32870010	+14.40527344	-2.98828125	-1.70068359	-1.07666016	-45.90087891	-63.61083984	+3668	+14.09765625	+0.74707031	-2.67626953	+52.03125000	-43.76953125	-47.06542969	+2728	+12.83642578	-3.62548828	-4.21435547	+7.03125000	-46.14257813	-59.32617188	+2744
+1457971022.33279990	+14.42285156	-2.94433594	-1.64355469	-1.58203125	-46.58203125	-63.08349609	+3688	+14.13281250	+0.79541016	-2.60595703	+52.20703125	-44.36279297	-47.52685547	+2740	+12.88476563	-3.55957031	-4.17480469	+6.72363281	-46.86767578	-59.08447266	+2748
+1457971022.33699990	+14.44042969	-2.90039063	-1.58642578	-2.06542969	-47.24121094	-62.60009766	+3708	+14.15917969	+0.83935547	-2.54003906	+52.36083984	-44.91210938	-47.94433594	+2752	+12.92871094	-3.48486328	-4.13085938	+6.48193359	-47.57080078	-58.88671875	+2756
+1457971022.34120010	+14.45361328	-2.85205078	-1.52929688	-2.50488281	-47.92236328	-62.09472656	+3728	+14.18994141	+0.89208984	-2.46533203	+52.64648438	-45.54931641	-48.40576172	+2768	+12.97265625	-3.40576172	-4.08691406	+6.26220703	-48.25195313	-58.62304688	+2760
+1457971022.34530000	+14.46679688	-2.80810547	-1.47656250	-2.98828125	-48.58154297	-61.61132813	+3744	+14.21630859	+0.94042969	-2.39062500	+52.93212891	-46.18652344	-48.88916016	+2784	+13.01660156	-3.33984375	-4.04736328	+5.99853516	-48.88916016	-58.40332031	+2764
+1457971022.34949990	+14.47998047	-2.76855469	-1.41943359	-3.40576172	-49.21875000	-61.17187500	+3764	+14.23828125	+0.98437500	-2.32470703	+53.17382813	-46.75781250	-49.32861328	+2796	+13.05615234	-3.27392578	-4.00341797	+5.80078125	-49.52636719	-58.24951172	+2764
+1457971022.35780000	+14.50195313	-2.68066406	-1.30078125	-4.13085938	-50.55908203	-60.33691406	+3800	+14.28222656	+1.08544922	-2.17968750	+53.94287109	-48.01025391	-50.36132813	+2836	+13.13525391	-3.15087891	-3.92431641	+5.42724609	-50.73486328	-57.94189453	+2768
+1457971022.36610010	+14.51953125	-2.59277344	-1.19091797	-4.68017578	-51.81152344	-59.67773438	+3840	+14.32177734	+1.18652344	-2.02587891	+54.82177734	-49.26269531	-51.45996094	+2876	+13.20556641	-3.03222656	-3.84960938	+5.20751953	-51.83349609	-57.72216797	+2772
+1457971022.37450000	+14.53710938	-2.50927734	-1.08984375	-5.16357422	-53.02001953	-59.08447266	+3872	+14.35253906	+1.27880859	-1.88085938	+55.74462891	-50.49316406	-52.60253906	+2912	+13.27148438	-2.92675781	-3.78369141	+5.03173828	-52.84423828	-57.61230469	+2772
+1457971022.38280010	+14.55029297	-2.42138672	-0.97119141	-5.47119141	-54.36035156	-58.55712891	+3912	+14.38330078	+1.37548828	-1.73144531	+56.77734375	-51.81152344	-53.76708984	+2952	+13.33300781	-2.83007813	-3.71337891	+4.94384766	-53.83300781	-57.56835938	+2776
+1457971022.39109990	+14.56347656	-2.34228516	-0.87011719	-5.64697266	-55.63476563	-58.13964844	+3944	+14.40966797	+1.46337891	-1.59521484	+57.67822266	-53.10791016	-54.82177734	+2984	+13.39013672	-2.74218750	-3.64746094	+4.87792969	-54.75585938	-57.54638672	+2776
+1457971022.39949990	+14.57226563	-2.27197266	-0.77783203	-5.73486328	-56.79931641	-57.87597656	+3968	+14.43603516	+1.53369141	-1.46777344	+58.35937500	-54.47021484	-55.72265625	+3012	+13.44287109	-2.67187500	-3.59033203	+4.79003906	-55.61279297	-57.59033203	+2776
+1457971022.40780000	+14.57666016	-2.20605469	-0.69873047	-5.69091797	-57.96386719	-57.65625000	+3988	+14.46240234	+1.59082031	-1.35351563	+58.84277344	-55.83251953	-56.35986328	+3028	+13.48681641	-2.60156250	-3.53759766	+4.68017578	-56.35986328	-57.50244141	+2772
+1457971022.41199990	+14.57666016	-2.17968750	-0.66357422	-5.66894531	-58.49121094	-57.59033203	+3996	+14.47119141	+1.61279297	-1.30957031	+58.84277344	-56.55761719	-56.49169922	+3036	+13.50439453	-2.57080078	-3.51123047	+4.59228516	-56.71142578	-57.45849609	+2772
+1457971022.41610000	+14.58105469	-2.15332031	-0.62841797	-5.55908203	-59.08447266	-57.54638672	+4000	+14.47998047	+1.63476563	-1.26123047	+58.93066406	-57.28271484	-56.64550781	+3040	+13.52197266	-2.53564453	-3.48925781	+4.48242188	-57.04101563	-57.34863281	+2772
+1457971022.42030000	+14.58105469	-2.13134766	-0.58886719	-5.44921875	-59.65576172	-57.59033203	+4008	+14.48876953	+1.63916016	-1.21728516	+58.84277344	-58.05175781	-56.71142578	+3044	+13.53955078	-2.50927734	-3.46289063	+4.37255859	-57.34863281	-57.30468750	+2768
+1457971022.42450000	+14.58105469	-2.10937500	-0.56689453	-5.29541016	-60.13916016	-57.67822266	+4008	+14.49755859	+1.64355469	-1.18212891	+58.60107422	-58.82080078	-56.60156250	+3044	+13.55273438	-2.48730469	-3.44091797	+4.24072266	-57.67822266	-57.23876953	+2764
+1457971022.43280010	+14.58105469	-2.07421875	-0.52294922	-4.89990234	-61.10595703	-57.91992188	+4008	+14.51074219	+1.65234375	-1.12060547	+58.02978516	-60.35888672	-56.25000000	+3048	+13.58349609	-2.43457031	-3.40576172	+3.93310547	-58.16162109	-56.90917969	+2756
+1457971022.43689990	+14.57666016	-2.06542969	-0.50537109	-4.63623047	-61.52343750	-58.16162109	+4008	+14.51513672	+1.64355469	-1.09863281	+57.54638672	-61.12792969	-55.89843750	+3048	+13.59228516	-2.41259766	-3.38818359	+3.80126953	-58.38134766	-56.79931641	+2756
+1457971022.44109990	+14.57226563	-2.04785156	-0.48779297	-4.30664063	-62.02880859	-58.42529297	+4008	+14.51513672	+1.63916016	-1.07226563	+57.12890625	-61.91894531	-55.56884766	+3048	+13.60107422	-2.38623047	-3.37060547	+3.66943359	-58.60107422	-56.62353516	+2752
+1457971022.44530010	+14.56787109	-2.03466797	-0.46582031	-3.95507813	-62.51220703	-58.73291016	+4008	+14.51513672	+1.62597656	-1.04589844	+56.62353516	-62.73193359	-55.19531250	+3048	+13.60986328	-2.36865234	-3.35302734	+3.51562500	-58.79882813	-56.49169922	+2748
+1457971022.44939990	+14.56787109	-2.02587891	-0.45263672	-3.53759766	-62.97363281	-59.10644531	+4004	+14.51513672	+1.61279297	-1.02832031	+56.03027344	-63.47900391	-54.73388672	+3052	+13.61425781	-2.34667969	-3.33984375	+3.38378906	-58.99658203	-56.38183594	+2744
+1457971022.45359990	+14.56347656	-2.01269531	-0.43505859	-3.09814453	-63.45703125	-59.52392578	+4000	+14.51513672	+1.60400391	-1.00634766	+55.48095703	-64.27001953	-54.31640625	+3056	+13.62304688	-2.32470703	-3.32226563	+3.27392578	-59.19433594	-56.25000000	+2740
+1457971022.45779990	+14.56347656	-1.99951172	-0.41748047	-2.54882813	-63.94042969	-60.02929688	+4000	+14.51074219	+1.59082031	-0.98437500	+54.99755859	-65.06103516	-53.92089844	+3064	+13.63183594	-2.31152344	-3.30908203	+3.18603516	-59.37011719	-56.18408203	+2736
+1457971022.46610000	+14.55468750	-1.97314453	-0.39550781	-1.29638672	-64.84130859	-61.19384766	+3992	+14.50634766	+1.57324219	-0.94042969	+53.96484375	-66.51123047	-53.10791016	+3072	+13.64062500	-2.27636719	-3.28271484	+3.09814453	-59.72167969	-56.11816406	+2728
+1457971022.47030000	+14.55029297	-1.95556641	-0.38232422	-0.59326172	-65.28076172	-61.83105469	+3988	+14.50195313	+1.56445313	-0.92285156	+53.45947266	-67.21435547	-52.66845703	+3076	+13.64941406	-2.26318359	-3.26953125	+3.07617188	-59.87548828	-56.11816406	+2724
+1457971022.47860000	+14.54150391	-1.92041016	-0.34716797	+1.01074219	-66.20361328	-63.34716797	+3984	+14.49755859	+1.55126953	-0.87451172	+52.64648438	-68.57666016	-52.05322266	+3084	+13.65820313	-2.23681641	-3.24755859	+3.20800781	-60.16113281	-56.27197266	+2720
+1457971022.48690010	+14.53710938	-1.87646484	-0.30761719	+2.87841797	-67.10449219	-65.06103516	+3980	+14.49755859	+1.55126953	-0.81738281	+52.11914063	-69.87304688	-51.65771484	+3096	+13.66699219	-2.21484375	-3.22119141	+3.42773438	-60.44677734	-56.57958984	+2712
+1457971022.49530010	+14.53710938	-1.83251953	-0.27685547	+4.87792969	-67.82958984	-66.84082031	+3968	+14.50195313	+1.56005859	-0.77343750	+51.35009766	-71.01562500	-51.02050781	+3104	+13.68017578	-2.19726563	-3.19921875	+3.66943359	-60.64453125	-56.95312500	+2708
+1457971022.50359990	+14.54150391	-1.77978516	-0.23730469	+7.11914063	-68.51074219	-68.86230469	+3964	+14.50634766	+1.57324219	-0.72070313	+50.66894531	-72.11425781	-50.42724609	+3108	+13.68896484	-2.17968750	-3.17285156	+4.08691406	-60.77636719	-57.43652344	+2700
+1457971022.50770000	+14.54150391	-1.75781250	-0.22412109	+8.23974609	-68.77441406	-69.85107422	+3956	+14.51074219	+1.57763672	-0.69873047	+50.11962891	-72.61962891	-49.94384766	+3112	+13.69335938	-2.17089844	-3.16845703	+4.24072266	-60.77636719	-57.65625000	+2696
+1457971022.51189990	+14.54589844	-1.73583984	-0.20214844	+9.42626953	-69.08203125	-70.94970703	+3952	+14.51513672	+1.58203125	-0.66796875	+49.65820313	-73.16894531	-49.52636719	+3112	+13.69335938	-2.16210938	-3.15527344	+4.43847656	-60.82031250	-57.89794922	+2696
+1457971022.51609990	+14.54589844	-1.71386719	-0.18896484	+10.59082031	-69.27978516	-71.96044922	+3948	+14.51953125	+1.59082031	-0.64599609	+49.02099609	-73.65234375	-48.93310547	+3116	+13.69775391	-2.15332031	-3.14648438	+4.57031250	-60.77636719	-58.05175781	+2692
+1457971022.52020000	+14.55029297	-1.69628906	-0.17578125	+11.75537109	-69.47753906	-73.03710938	+3940	+14.52392578	+1.59082031	-0.62402344	+48.27392578	-74.13574219	-48.20800781	+3116	+13.70214844	-2.14453125	-3.14208984	+4.70214844	-60.71044922	-58.24951172	+2684
+1457971022.52860000	+14.55908203	-1.66113281	-0.14941406	+14.19433594	-69.76318359	-75.25634766	+3924	+14.53710938	+1.60400391	-0.58886719	+46.29638672	-75.08056641	-46.25244141	+3116	+13.70654297	-2.13134766	-3.12011719	+4.92187500	-60.64453125	-58.51318359	+2680
+1457971022.53270010	+14.56347656	-1.64355469	-0.14501953	+15.35888672	-69.85107422	-76.33300781	+3916	+14.54150391	+1.60400391	-0.57568359	+45.02197266	-75.49804688	-45.02197266	+3112	+13.71093750	-2.12695313	-3.11132813	+4.98779297	-60.53466797	-58.60107422	+2676
+1457971022.53690000	+14.56787109	-1.63037109	-0.13623047	+16.56738281	-69.91699219	-77.43164063	+3908	+14.54589844	+1.60400391	-0.56250000	+43.63769531	-75.91552734	-43.63769531	+3108	+13.71093750	-2.11816406	-3.10693359	+5.03173828	-60.42480469	-58.68896484	+2672
+1457971022.54110000	+14.57226563	-1.62158203	-0.13183594	+17.73193359	-69.98291016	-78.55224609	+3900	+14.54589844	+1.60839844	-0.55371094	+42.16552734	-76.31103516	-42.12158203	+3108	+13.71093750	-2.10937500	-3.10693359	+5.07568359	-60.31494141	-58.68896484	+2668
+1457971022.54520010	+14.57226563	-1.61279297	-0.12744141	+18.89648438	-70.02685547	-79.67285156	+3892	+14.54589844	+1.59960938	-0.54492188	+40.45166016	-76.68457031	-40.42968750	+3104	+13.70654297	-2.10058594	-3.10253906	+5.09765625	-60.20507813	-58.68896484	+2660
+1457971022.54940010	+14.57666016	-1.60839844	-0.12744141	+19.99511719	-70.02685547	-80.72753906	+3884	+14.55029297	+1.59082031	-0.54492188	+38.49609375	-77.03613281	-38.49609375	+3104	+13.70654297	-2.09179688	-3.10253906	+5.05371094	-60.07324219	-58.62304688	+2656
+1457971022.55360010	+14.57666016	-1.60400391	-0.12744141	+21.11572266	-70.04882813	-81.84814453	+3876	+14.55029297	+1.58642578	-0.54052734	+36.47460938	-77.36572266	-36.45263672	+3100	+13.70654297	-2.08740234	-3.09814453	+5.03173828	-60.00732422	-58.57910156	+2652
+1457971022.56189990	+14.58105469	-1.60400391	-0.13183594	+23.31298828	-70.04882813	-84.08935547	+3856	+14.54589844	+1.57324219	-0.54492188	+32.03613281	-77.93701172	-31.97021484	+3100	+13.69775391	-2.07421875	-3.08935547	+4.92187500	-59.83154297	-58.42529297	+2644
+1457971022.56609990	+14.58105469	-1.60400391	-0.13623047	+24.38964844	-70.04882813	-85.20996094	+3848	+14.54589844	+1.56884766	-0.55371094	+29.64111328	-78.15673828	-29.50927734	+3096	+13.69775391	-2.06542969	-3.08496094	+4.85595703	-59.74365234	-58.35937500	+2640
+1457971022.57020000	+14.58105469	-1.60400391	-0.14062500	+25.46630859	-70.02685547	-86.30859375	+3840	+14.54150391	+1.55566406	-0.56250000	+27.11425781	-78.37646484	-26.96044922	+3096	+13.69335938	-2.05664063	-3.08496094	+4.81201172	-59.65576172	-58.24951172	+2640
+1457971022.57439990	+14.57666016	-1.59960938	-0.14941406	+26.49902344	-70.00488281	-87.36328125	+3832	+14.53710938	+1.54248047	-0.56689453	+24.56542969	-78.55224609	-24.41162109	+3096	+13.68896484	-2.04785156	-3.08496094	+4.72412109	-59.56787109	-58.13964844	+2636
+1457971022.57859990	+14.57666016	-1.59960938	-0.14941406	+27.64160156	-70.02685547	-88.54980469	+3824	+14.53710938	+1.53369141	-0.57128906	+22.06054688	-78.75000000	-21.81884766	+3096	+13.68457031	-2.03906250	-3.08056641	+4.65820313	-59.50195313	-58.02978516	+2632
+1457971022.58270000	+14.57226563	-1.60400391	-0.14941406	+28.76220703	-70.02685547	-89.73632813	+3816	+14.53271484	+1.52490234	-0.57568359	+19.46777344	-78.92578125	-19.16015625	+3096	+13.68017578	-2.03466797	-3.07617188	+4.59228516	-59.45800781	-57.94189453	+2628
+1457971022.58690000	+14.57226563	-1.60400391	-0.15380859	+29.86083984	-70.02685547	-90.90087891	+3808	+14.52832031	+1.51611328	-0.58007813	+16.72119141	-79.07958984	-16.34765625	+3096	+13.67578125	-2.02587891	-3.07617188	+4.50439453	-59.41406250	-57.85400391	+2628
+1457971022.59100010	+14.57226563	-1.60400391	-0.15380859	+31.00341797	-70.02685547	-92.08740234	+3800	+14.52392578	+1.50732422	-0.58447266	+13.90869141	-79.21142578	-13.46923828	+3096	+13.67138672	-2.02148438	-3.07177734	+4.43847656	-59.41406250	-57.81005859	+2624
+1457971022.59940000	+14.57226563	-1.59960938	-0.14941406	+33.42041016	-70.02685547	-94.54833984	+3784	+14.51953125	+1.49853516	-0.58886719	+8.52539063	-79.45312500	-7.88818359	+3092	+13.66699219	-2.01269531	-3.05859375	+4.32861328	-59.39208984	-57.74414063	+2620
+1457971022.60349990	+14.56787109	-1.59521484	-0.14501953	+34.65087891	-70.04882813	-95.82275391	+3776	+14.51953125	+1.49414063	-0.58447266	+5.84472656	-79.58496094	-5.11962891	+3088	+13.66259766	-2.00830078	-3.05419922	+4.30664063	-59.39208984	-57.76611328	+2616
+1457971022.61190010	+14.56787109	-1.57763672	-0.12744141	+37.26562500	-70.07080078	-98.43750000	+3768	+14.51513672	+1.49853516	-0.57128906	+0.43945313	-79.82666016	+0.52734375	+3088	+13.65820313	-1.99951172	-3.04541016	+4.30664063	-59.39208984	-57.83203125	+2616
+1457971022.61599990	+14.56787109	-1.56884766	-0.11425781	+38.60595703	-70.09277344	-99.79980469	+3760	+14.51513672	+1.49414063	-0.55810547	-2.39501953	-79.95849609	+3.47167969	+3088	+13.65380859	-1.99951172	-3.03662109	+4.32861328	-59.43603516	-57.89794922	+2612
+1457971022.62439990	+14.56787109	-1.54248047	-0.07910156	+41.41845703	-70.11474609	-102.59033203	+3752	+14.51953125	+1.50732422	-0.52734375	-7.71240234	-80.22216797	+9.05273438	+3088	+13.65380859	-1.99511719	-3.01464844	+4.41650391	-59.50195313	-58.16162109	+2612
+1457971022.63270000	+14.57226563	-1.51611328	-0.05273438	+43.87939453	-70.09277344	-105.07324219	+3744	+14.52392578	+1.51611328	-0.50097656	-12.96386719	-80.39794922	+14.39208984	+3088	+13.65380859	-1.99511719	-2.99707031	+4.57031250	-59.61181641	-58.49121094	+2608
+1457971022.64100000	+14.57226563	-1.48974609	-0.01757813	+46.29638672	-70.07080078	-107.51220703	+3740	+14.52392578	+1.52490234	-0.46582031	-17.86376953	-80.55175781	+19.33593750	+3088	+13.65380859	-1.98632813	-2.97509766	+4.79003906	-59.67773438	-58.86474609	+2604
+1457971022.64940000	+14.57226563	-1.46337891	+0.01757813	+48.38378906	-70.09277344	-109.62158203	+3732	+14.52832031	+1.54248047	-0.43505859	-22.43408203	-80.63964844	+23.92822266	+3084	+13.65380859	-1.97753906	-2.95751953	+4.96582031	-59.76562500	-59.19433594	+2604
+1457971022.65350010	+14.57226563	-1.45019531	+0.02636719	+49.17480469	-70.07080078	-110.43457031	+3728	+14.52832031	+1.53808594	-0.42626953	-24.67529297	-80.66162109	+26.03759766	+3084	+13.64941406	-1.97753906	-2.94873047	+5.03173828	-59.83154297	-59.34814453	+2600
+1457971022.65770010	+14.57226563	-1.44580078	+0.03515625	+49.87792969	-70.07080078	-111.20361328	+3724	+14.53271484	+1.54248047	-0.41308594	-26.76269531	-80.66162109	+28.05908203	+3080	+13.64941406	-1.97314453	-2.93554688	+5.09765625	-59.89746094	-59.47998047	+2600
+1457971022.66179990	+14.57226563	-1.44140625	+0.04394531	+50.49316406	-70.07080078	-111.88476563	+3716	+14.53271484	+1.54248047	-0.41308594	-28.54248047	-80.63964844	+29.75097656	+3076	+13.64941406	-1.96875000	-2.93115234	+5.14160156	-59.91943359	-59.56787109	+2596
+1457971022.66599990	+14.56787109	-1.43701172	+0.04394531	+50.88867188	-70.02685547	-112.30224609	+3712	+14.53271484	+1.54248047	-0.41308594	-30.23437500	-80.59570313	+31.26708984	+3072	+13.64941406	-1.95996094	-2.92675781	+5.16357422	-59.96337891	-59.65576172	+2592
+1457971022.67020010	+14.56787109	-1.43701172	+0.03955078	+51.17431641	-70.02685547	-112.67578125	+3704	+14.53271484	+1.53369141	-0.41308594	-31.83837891	-80.52978516	+32.71728516	+3068	+13.64501953	-1.95556641	-2.92236328	+5.16357422	-59.98535156	-59.67773438	+2592
+1457971022.67430000	+14.56347656	-1.44140625	+0.03076172	+51.35009766	-70.02685547	-112.91748047	+3700	+14.52832031	+1.52929688	-0.41748047	-33.24462891	-80.44189453	+33.94775391	+3064	+13.64062500	-1.94677734	-2.92236328	+5.11962891	-60.00732422	-59.65576172	+2588
+1457971022.67849990	+14.55908203	-1.44140625	+0.02636719	+51.48193359	-70.02685547	-113.09326172	+3692	+14.52392578	+1.52490234	-0.42626953	-34.76074219	-80.37597656	+35.28808594	+3064	+13.63623047	-1.93798828	-2.92236328	+5.05371094	-60.05126953	-59.63378906	+2584
+1457971022.68680000	+14.55029297	-1.45458984	+0.00439453	+51.54785156	-70.04882813	-113.31298828	+3688	+14.51953125	+1.50292969	-0.44824219	-37.39746094	-80.17822266	+37.52929688	+3068	+13.62304688	-1.92919922	-2.92236328	+4.85595703	-60.09521484	-59.52392578	+2580
+1457971022.69100000	+14.55029297	-1.46337891	-0.00878906	+51.54785156	-70.07080078	-113.37890625	+3684	+14.51513672	+1.49414063	-0.46142578	-38.62792969	-80.06835938	+38.56201172	+3068	+13.61865234	-1.92041016	-2.92675781	+4.72412109	-60.13916016	-59.43603516	+2580
+1457971022.69520000	+14.54589844	-1.47216797	-0.02197266	+51.56982422	-70.09277344	-113.46679688	+3684	+14.51074219	+1.48095703	-0.47460938	-39.81445313	-79.98046875	+39.57275391	+3068	+13.61425781	-1.91601563	-2.93115234	+4.59228516	-60.18310547	-59.34814453	+2576
+1457971022.69930010	+14.54150391	-1.48535156	-0.03955078	+51.50390625	-70.09277344	-113.48876953	+3680	+14.50634766	+1.47216797	-0.49218750	-40.84716797	-79.87060547	+40.42968750	+3072	+13.60986328	-1.90722656	-2.93554688	+4.48242188	-60.20507813	-59.23828125	+2576
+1457971022.70350000	+14.53710938	-1.49414063	-0.05712891	+51.54785156	-70.11474609	-113.62060547	+3680	+14.50195313	+1.46337891	-0.50537109	-42.05566406	-79.78271484	+41.46240234	+3072	+13.60546875	-1.89843750	-2.94433594	+4.35058594	-60.22705078	-59.15039063	+2576
+1457971022.70770000	+14.53271484	-1.49853516	-0.07031250	+51.63574219	-70.13671875	-113.77441406	+3676	+14.49755859	+1.45898438	-0.51855469	-43.28613281	-79.69482422	+42.53906250	+3076	+13.59667969	-1.88964844	-2.94873047	+4.21875000	-60.24902344	-59.04052734	+2576
+1457971022.71180010	+14.52832031	-1.50732422	-0.09228516	+51.70166016	-70.15869141	-113.90625000	+3676	+14.48876953	+1.45019531	-0.53613281	-44.36279297	-79.60693359	+43.46191406	+3076	+13.59228516	-1.88085938	-2.96191406	+4.08691406	-60.27099609	-58.93066406	+2576
+1457971022.71600010	+14.52392578	-1.51611328	-0.10546875	+51.92138672	-70.20263672	-114.21386719	+3672	+14.48876953	+1.44580078	-0.54492188	-45.68115234	-79.54101563	+44.64843750	+3080	+13.58349609	-1.87646484	-2.96630859	+3.97705078	-60.31494141	-58.86474609	+2572
+1457971022.72429990	+14.51953125	-1.52050781	-0.13183594	+52.62451172	-70.29052734	-115.00488281	+3668	+14.47998047	+1.44580078	-0.56689453	-48.14208984	-79.45312500	+46.91162109	+3080	+13.57470703	-1.85888672	-2.98828125	+3.80126953	-60.38085938	-58.77685547	+2572
+1457971022.72849990	+14.51953125	-1.52050781	-0.14501953	+53.10791016	-70.33447266	-115.57617188	+3664	+14.47998047	+1.44580078	-0.58007813	-49.32861328	-79.40917969	+48.01025391	+3080	+13.57470703	-1.85009766	-3.00146484	+3.75732422	-60.42480469	-58.77685547	+2572
+1457971022.73270010	+14.51953125	-1.51171875	-0.15380859	+53.65722656	-70.35644531	-116.12548828	+3660	+14.47998047	+1.45898438	-0.58886719	-50.38330078	-79.36523438	+49.04296875	+3080	+13.57031250	-1.84130859	-3.01025391	+3.73535156	-60.46875000	-58.79882813	+2572
+1457971022.73680000	+14.51953125	-1.49853516	-0.16259766	+54.27246094	-70.37841797	-116.71875000	+3656	+14.47998047	+1.47216797	-0.59765625	-51.50390625	-79.36523438	+50.14160156	+3080	+13.57031250	-1.83251953	-3.02343750	+3.75732422	-60.46875000	-58.86474609	+2572
+1457971022.74099990	+14.51953125	-1.48535156	-0.17138672	+54.95361328	-70.37841797	-117.42187500	+3648	+14.47998047	+1.48535156	-0.60205078	-52.51464844	-79.36523438	+51.13037109	+3080	+13.57031250	-1.82373047	-3.04101563	+3.80126953	-60.49072266	-58.99658203	+2568
+1457971022.74930000	+14.52392578	-1.44580078	-0.18457031	+56.31591797	-70.37841797	-118.69628906	+3640	+14.48437500	+1.52050781	-0.61962891	-54.36035156	-79.36523438	+52.97607422	+3084	+13.56591797	-1.79736328	-3.07177734	+3.99902344	-60.51269531	-59.28222656	+2568
+1457971022.75350000	+14.52832031	-1.42382813	-0.19775391	+56.90917969	-70.35644531	-119.28955078	+3636	+14.48437500	+1.53808594	-0.63281250	-54.99755859	-79.34326172	+53.61328125	+3084	+13.56591797	-1.78417969	-3.08935547	+4.13085938	-60.51269531	-59.47998047	+2564
+1457971022.75760010	+14.53710938	-1.39746094	-0.21093750	+57.52441406	-70.29052734	-119.81689453	+3632	+14.48876953	+1.56005859	-0.64599609	-55.54687500	-79.34326172	+54.20654297	+3084	+13.57031250	-1.77539063	-3.10693359	+4.28466797	-60.49072266	-59.69970703	+2564
+1457971022.76180010	+14.54589844	-1.36669922	-0.21972656	+58.16162109	-70.24658203	-120.36621094	+3624	+14.49316406	+1.58642578	-0.66357422	-55.92041016	-79.34326172	+54.64599609	+3088	+13.57031250	-1.76220703	-3.12890625	+4.48242188	-60.46875000	-59.94140625	+2564
+1457971022.76600000	+14.55029297	-1.33593750	-0.24169922	+58.51318359	-70.13671875	-120.67382813	+3620	+14.49316406	+1.61279297	-0.68554688	-55.94238281	-79.34326172	+54.71191406	+3088	+13.57031250	-1.74462891	-3.15966797	+4.68017578	-60.38085938	-60.20507813	+2560
+1457971022.77010010	+14.55908203	-1.30957031	-0.25927734	+58.84277344	-70.02685547	-120.91552734	+3616	+14.49755859	+1.63916016	-0.70751953	-55.89843750	-79.34326172	+54.71191406	+3092	+13.57031250	-1.72705078	-3.18603516	+4.89990234	-60.29296875	-60.44677734	+2560
+1457971022.77430010	+14.56787109	-1.27880859	-0.28564453	+59.08447266	-69.91699219	-121.06933594	+3616	+14.50195313	+1.66552734	-0.73828125	-55.61279297	-79.34326172	+54.47021484	+3096	+13.57031250	-1.70947266	-3.21679688	+5.11962891	-60.18310547	-60.66650391	+2560
+1457971022.77850010	+14.57226563	-1.25244141	-0.31640625	+59.15039063	-69.76318359	-121.09130859	+3612	+14.50195313	+1.69189453	-0.76904297	-55.19531250	-79.32128906	+54.07470703	+3100	+13.56591797	-1.68750000	-3.25195313	+5.33935547	-60.02929688	-60.93017578	+2560
+1457971022.78259990	+14.57666016	-1.22607422	-0.35156250	+59.23828125	-69.60937500	-121.11328125	+3612	+14.50195313	+1.71386719	-0.80419922	-54.75585938	-79.34326172	+53.65722656	+3100	+13.56152344	-1.66992188	-3.28710938	+5.55908203	-59.89746094	-61.14990234	+2560
+1457971022.78679990	+14.58544922	-1.19531250	-0.39111328	+59.19433594	-69.41162109	-121.00341797	+3608	+14.50195313	+1.74023438	-0.84814453	-53.96484375	-79.32128906	+52.86621094	+3104	+13.55712891	-1.64794922	-3.32226563	+5.73486328	-59.74365234	-61.36962891	+2560
+1457971022.79099990	+14.59423828	-1.16894531	-0.43945313	+58.99658203	-69.19189453	-120.73974609	+3608	+14.50195313	+1.76220703	-0.90087891	-52.95410156	-79.27734375	+51.83349609	+3112	+13.55273438	-1.62597656	-3.36621094	+5.88867188	-59.54589844	-61.50146484	+2560
+1457971022.79930000	+14.61181641	-1.12060547	-0.54492188	+58.44726563	-68.70849609	-120.05859375	+3608	+14.50195313	+1.81933594	-1.01074219	-50.53710938	-79.18945313	+49.43847656	+3120	+13.54394531	-1.58203125	-3.45849609	+6.26220703	-59.08447266	-61.80908203	+2564
+1457971022.80349990	+14.61621094	-1.09863281	-0.60644531	+58.02978516	-68.42285156	-119.61914063	+3608	+14.49755859	+1.84570313	-1.07666016	-49.02099609	-79.12353516	+47.92236328	+3128	+13.53955078	-1.55566406	-3.51123047	+6.41601563	-58.82080078	-61.91894531	+2568
+1457971022.80760000	+14.62060547	-1.07666016	-0.67236328	+57.63427734	-68.15917969	-119.15771484	+3608	+14.49316406	+1.87207031	-1.14257813	-47.61474609	-79.05761719	+46.47216797	+3136	+13.53076172	-1.52490234	-3.56396484	+6.56982422	-58.55712891	-61.98486328	+2568
+1457971022.81180000	+14.62939453	-1.05468750	-0.74267578	+57.12890625	-67.82958984	-118.58642578	+3612	+14.48876953	+1.89404297	-1.21289063	-46.12060547	-78.94775391	+44.93408203	+3144	+13.52197266	-1.49853516	-3.61669922	+6.70166016	-58.27148438	-62.05078125	+2572
+1457971022.81590010	+14.63378906	-1.03271484	-0.81298828	+56.68945313	-67.52197266	-118.10302734	+3608	+14.48437500	+1.91601563	-1.28320313	-44.75830078	-78.85986328	+43.50585938	+3152	+13.51318359	-1.47216797	-3.66943359	+6.81152344	-58.00781250	-62.11669922	+2572
+1457971022.82010010	+14.63818359	-1.00634766	-0.88769531	+56.31591797	-67.19238281	-117.66357422	+3608	+14.47998047	+1.94238281	-1.34912109	-43.39599609	-78.75000000	+42.14355469	+3156	+13.50439453	-1.44580078	-3.72656250	+6.94335938	-57.72216797	-62.20458984	+2572
+1457971022.82430010	+14.64257813	-0.98437500	-0.96240234	+55.89843750	-66.84082031	-117.18017578	+3608	+14.47998047	+1.97314453	-1.42822266	-41.96777344	-78.61816406	+40.64941406	+3168	+13.49560547	-1.41503906	-3.78369141	+7.07519531	-57.43652344	-62.27050781	+2576
+1457971022.82839990	+14.65136719	-0.95800781	-1.03710938	+55.59082031	-66.51123047	-116.78466797	+3608	+14.47558594	+1.99951172	-1.50292969	-40.53955078	-78.46435547	+39.19921875	+3176	+13.49121094	-1.38867188	-3.84082031	+7.20703125	-57.15087891	-62.33642578	+2576
+1457971022.83260010	+14.66015625	-0.92724609	-1.10742188	+55.32714844	-66.18164063	-116.41113281	+3608	+14.47119141	+2.03466797	-1.58203125	-39.15527344	-78.28857422	+37.83691406	+3184	+13.48242188	-1.35351563	-3.90234375	+7.36083984	-56.86523438	-62.38037109	+2576
+1457971022.83680010	+14.66455078	-0.89208984	-1.18652344	+55.06347656	-65.83007813	-116.01562500	+3608	+14.46679688	+2.06982422	-1.65673828	-37.92480469	-78.13476563	+36.60644531	+3192	+13.47802734	-1.31835938	-3.96386719	+7.51464844	-56.55761719	-62.42431641	+2576
+1457971022.84089990	+14.67333984	-0.86132813	-1.25683594	+54.90966797	-65.52246094	-115.75195313	+3604	+14.46240234	+2.10498047	-1.72705078	-36.89208984	-77.98095703	+35.55175781	+3200	+13.46923828	-1.28759766	-4.02099609	+7.69042969	-56.29394531	-62.53417969	+2576
+1457971022.84929990	+14.68652344	-0.77783203	-1.39746094	+54.75585938	-64.92919922	-115.29052734	+3600	+14.45800781	+2.17968750	-1.86767578	-35.04638672	-77.65136719	+33.75000000	+3216	+13.45605469	-1.21728516	-4.13964844	+8.02001953	-55.74462891	-62.70996094	+2576
+1457971022.85340000	+14.69531250	-0.73828125	-1.45898438	+54.82177734	-64.66552734	-115.22460938	+3596	+14.45361328	+2.21923828	-1.93359375	-34.29931641	-77.51953125	+33.02490234	+3220	+13.44726563	-1.18652344	-4.19677734	+8.21777344	-55.52490234	-62.84179688	+2572
+1457971022.85760000	+14.70410156	-0.68554688	-1.52050781	+54.97558594	-64.40185547	-115.15869141	+3592	+14.45361328	+2.27197266	-1.99511719	-33.53027344	-77.38769531	+32.32177734	+3232	+13.44726563	-1.14697266	-4.25830078	+8.45947266	-55.30517578	-62.99560547	+2568
+1457971022.86180000	+14.71728516	-0.63281250	-1.57763672	+55.17333984	-64.18212891	-115.15869141	+3588	+14.45361328	+2.32470703	-2.06103516	-32.82714844	-77.25585938	+31.72851563	+3236	+13.44287109	-1.10742188	-4.31542969	+8.72314453	-55.08544922	-63.14941406	+2568
+1457971022.86590000	+14.72607422	-0.58007813	-1.63476563	+55.37109375	-63.96240234	-115.18066406	+3584	+14.44921875	+2.37744141	-2.12255859	-32.16796875	-77.14599609	+31.13525391	+3244	+13.43847656	-1.06787109	-4.37695313	+8.96484375	-54.86572266	-63.32519531	+2564
+1457971022.87010000	+14.73925781	-0.51855469	-1.69189453	+55.59082031	-63.76464844	-115.18066406	+3580	+14.44921875	+2.43457031	-2.18408203	-31.48681641	-77.01416016	+30.54199219	+3248	+13.43847656	-1.02392578	-4.43408203	+9.22851563	-54.64599609	-63.50097656	+2564
+1457971022.87430000	+14.74804688	-0.46142578	-1.74023438	+55.85449219	-63.58886719	-115.24658203	+3572	+14.44921875	+2.48730469	-2.23681641	-30.91552734	-76.97021484	+30.08056641	+3252	+13.43408203	-0.97998047	-4.49121094	+9.51416016	-54.42626953	-63.67675781	+2560
+1457971022.87840010	+14.75683594	-0.40429688	-1.78857422	+56.09619141	-63.41308594	-115.31250000	+3568	+14.44482422	+2.54443359	-2.28955078	-30.38818359	-76.90429688	+29.64111328	+3256	+13.42968750	-0.94042969	-4.54833984	+9.79980469	-54.25048828	-63.89648438	+2552
+1457971022.88260010	+14.76562500	-0.34277344	-1.83691406	+56.35986328	-63.25927734	-115.40039063	+3560	+14.44482422	+2.60156250	-2.34228516	-29.81689453	-76.88232422	+29.15771484	+3260	+13.42529297	-0.89208984	-4.60107422	+10.12939453	-54.05273438	-64.11621094	+2548
+1457971022.88680010	+14.77441406	-0.28125000	-1.88525391	+56.66748047	-63.10546875	-115.51025391	+3552	+14.44482422	+2.66308594	-2.39501953	-29.17968750	-76.86035156	+28.63037109	+3264	+13.42089844	-0.84814453	-4.65380859	+10.43701172	-53.89892578	-64.31396484	+2544
+1457971022.89089990	+14.77880859	-0.21972656	-1.93359375	+56.88720703	-62.95166016	-115.57617188	+3544	+14.44042969	+2.72460938	-2.45214844	-28.41064453	-76.79443359	+27.97119141	+3268	+13.42089844	-0.79980469	-4.71093750	+10.72265625	-53.74511719	-64.53369141	+2540
+1457971022.89920000	+14.79638672	-0.10107422	-2.02587891	+57.41455078	-62.62207031	-115.77392578	+3528	+14.44042969	+2.84326172	-2.55761719	-26.82861328	-76.79443359	+26.58691406	+3272	+13.42089844	-0.70751953	-4.81201172	+11.38183594	-53.45947266	-64.99511719	+2528
+1457971022.90339990	+14.80517578	-0.04394531	-2.07421875	+57.56835938	-62.44628906	-115.79589844	+3524	+14.43603516	+2.90478516	-2.61035156	-25.92773438	-76.77246094	+25.77392578	+3276	+13.41650391	-0.65917969	-4.86474609	+11.68945313	-53.28369141	-65.19287109	+2520
+1457971022.90759990	+14.80517578	+0.00878906	-2.12255859	+57.70019531	-62.27050781	-115.81787109	+3512	+14.43164063	+2.95751953	-2.66748047	-25.00488281	-76.75048828	+24.87304688	+3276	+13.41210938	-0.61083984	-4.91748047	+11.97509766	-53.10791016	-65.39062500	+2516
+1457971022.91170000	+14.80957031	+0.06152344	-2.17529297	+57.83203125	-62.09472656	-115.81787109	+3504	+14.42724609	+3.00585938	-2.72021484	-24.08203125	-76.75048828	+23.99414063	+3276	+13.41210938	-0.56689453	-4.96582031	+12.26074219	-52.99804688	-65.58837891	+2508
+1457971022.91590000	+14.80957031	+0.11425781	-2.22802734	+57.89794922	-61.89697266	-115.77392578	+3496	+14.42285156	+3.06298828	-2.77734375	-23.00537109	-76.72851563	+23.00537109	+3276	+13.40771484	-0.51855469	-5.00976563	+12.54638672	-52.86621094	-65.76416016	+2500
+1457971022.92010000	+14.80957031	+0.16259766	-2.28076172	+57.96386719	-61.67724609	-115.77392578	+3484	+14.41406250	+3.11132813	-2.83886719	-21.92871094	-76.68457031	+21.97265625	+3280	+13.40332031	-0.47021484	-5.05810547	+12.83203125	-52.73437500	-65.96191406	+2492
+1457971022.92420010	+14.81396484	+0.21093750	-2.32910156	+58.07373047	-61.47949219	-115.79589844	+3472	+14.41406250	+3.15966797	-2.89599609	-20.91796875	-76.66259766	+20.98388672	+3284	+13.40771484	-0.42626953	-5.09765625	+13.07373047	-52.66845703	-66.13769531	+2480
+1457971022.92840000	+14.81396484	+0.25927734	-2.38623047	+58.11767578	-61.25976563	-115.72998047	+3460	+14.40527344	+3.21240234	-2.96191406	-19.68750000	-76.57470703	+19.81933594	+3288	+13.40332031	-0.37792969	-5.14599609	+13.29345703	-52.53662109	-66.26953125	+2472
+1457971022.93260000	+14.81835938	+0.30761719	-2.44335938	+58.11767578	-61.01806641	-115.64208984	+3448	+14.39648438	+3.25634766	-3.02783203	-18.50097656	-76.46484375	+18.65478516	+3288	+13.40332031	-0.33398438	-5.19433594	+13.51318359	-52.42675781	-66.40136719	+2464
+1457971022.94090010	+14.81396484	+0.39990234	-2.54443359	+58.18359375	-60.60058594	-115.55419922	+3424	+14.38330078	+3.34423828	-3.13769531	-16.52343750	-76.33300781	+16.74316406	+3296	+13.39892578	-0.24169922	-5.27343750	+13.97460938	-52.20703125	-66.66503906	+2444
+1457971022.94510010	+14.81396484	+0.44384766	-2.59716797	+58.16162109	-60.38085938	-115.44433594	+3412	+14.37451172	+3.38818359	-3.19482422	-15.55664063	-76.24511719	+15.79833984	+3300	+13.39453125	-0.19335938	-5.31738281	+14.15039063	-52.09716797	-66.75292969	+2432
+1457971022.94919990	+14.81396484	+0.48779297	-2.64111328	+58.18359375	-60.22705078	-115.44433594	+3400	+14.37011719	+3.42773438	-3.24755859	-14.78759766	-76.15722656	+15.05126953	+3300	+13.39453125	-0.14501953	-5.34814453	+14.32617188	-52.03125000	-66.81884766	+2420
+1457971022.95760010	+14.81396484	+0.58007813	-2.73779297	+58.20556641	-59.87548828	-115.29052734	+3380	+14.36132813	+3.51562500	-3.35742188	-13.18359375	-75.91552734	+13.55712891	+3312	+13.39453125	-0.05712891	-5.41845703	+14.65576172	-51.92138672	-66.99462891	+2396
+1457971022.96170000	+14.81835938	+0.62841797	-2.76855469	+58.33740234	-59.76562500	-115.33447266	+3372	+14.35693359	+3.56396484	-3.39697266	-12.70019531	-75.87158203	+13.11767578	+3316	+13.39453125	-0.00878906	-5.44482422	+14.83154297	-51.87744141	-67.08251953	+2380
+1457971022.96589990	+14.81835938	+0.68115234	-2.80810547	+58.38134766	-59.63378906	-115.31250000	+3360	+14.35253906	+3.61230469	-3.43652344	-12.17285156	-75.78369141	+12.67822266	+3320	+13.39453125	+0.03515625	-5.47998047	+14.98535156	-51.81152344	-67.12646484	+2368
+1457971022.97000000	+14.82275391	+0.72949219	-2.84326172	+58.40332031	-59.52392578	-115.22460938	+3352	+14.34814453	+3.65625000	-3.47607422	-11.71142578	-75.67382813	+12.30468750	+3324	+13.39892578	+0.08349609	-5.51074219	+15.11718750	-51.74560547	-67.14843750	+2356
+1457971022.97420000	+14.82714844	+0.77783203	-2.86523438	+58.49121094	-59.47998047	-115.29052734	+3340	+14.34814453	+3.70458984	-3.49804688	-11.51367188	-75.67382813	+12.17285156	+3324	+13.39892578	+0.13623047	-5.53710938	+15.29296875	-51.70166016	-67.21435547	+2340
+1457971022.97840000	+14.83154297	+0.82617188	-2.88720703	+58.57910156	-59.41406250	-115.29052734	+3332	+14.34814453	+3.74853516	-3.51562500	-11.33789063	-75.67382813	+12.08496094	+3324	+13.39892578	+0.18017578	-5.55908203	+15.44677734	-51.67968750	-67.28027344	+2328
+1457971022.98250010	+14.83593750	+0.87890625	-2.91357422	+58.64501953	-59.37011719	-115.29052734	+3324	+14.34814453	+3.80126953	-3.53759766	-11.20605469	-75.67382813	+12.04101563	+3328	+13.40332031	+0.22851563	-5.57666016	+15.62255859	-51.65771484	-67.36816406	+2312
+1457971022.98670010	+14.84033203	+0.93164063	-2.92236328	+58.84277344	-59.39208984	-115.42236328	+3312	+14.35253906	+3.85400391	-3.54199219	-11.27197266	-75.71777344	+12.21679688	+3328	+13.40771484	+0.27685547	-5.59423828	+15.75439453	-51.67968750	-67.45605469	+2296
+1457971022.99090000	+14.84912109	+0.98437500	-2.93115234	+58.97460938	-59.39208984	-115.46630859	+3304	+14.36132813	+3.90673828	-3.55078125	-11.27197266	-75.73974609	+12.32666016	+3332	+13.41650391	+0.32080078	-5.60742188	+15.88623047	-51.67968750	-67.52197266	+2280
+1457971022.99920010	+14.86669922	+1.09423828	-2.93994141	+59.30419922	-59.45800781	-115.64208984	+3284	+14.37451172	+4.01660156	-3.54638672	-11.49169922	-75.87158203	+12.76611328	+3336	+13.43408203	+0.41308594	-5.63378906	+16.21582031	-51.72363281	-67.71972656	+2248
+1457971023.00340010	+14.87548828	+1.14697266	-2.94433594	+59.45800781	-59.47998047	-115.70800781	+3276	+14.38330078	+4.07373047	-3.53759766	-11.64550781	-75.98144531	+13.02978516	+3340	+13.44287109	+0.46142578	-5.64257813	+16.39160156	-51.70166016	-67.78564453	+2236
+1457971023.00749990	+14.88427734	+1.19531250	-2.94433594	+59.54589844	-59.52392578	-115.75195313	+3264	+14.38769531	+4.12207031	-3.52880859	-11.79931641	-76.04736328	+13.27148438	+3340	+13.45166016	+0.50976563	-5.65576172	+16.54541016	-51.70166016	-67.85156250	+2224
+1457971023.01169990	+14.89306641	+1.24365234	-2.93994141	+59.69970703	-59.56787109	-115.88378906	+3256	+14.39648438	+4.17480469	-3.51562500	-11.99707031	-76.17919922	+13.57910156	+3348	+13.46044922	+0.55371094	-5.65576172	+16.67724609	-51.74560547	-67.91748047	+2220
+1457971023.01589990	+14.90185547	+1.29638672	-2.93554688	+59.85351563	-59.61181641	-115.94970703	+3252	+14.40527344	+4.22753906	-3.50244141	-12.12890625	-76.26708984	+13.79882813	+3352	+13.46923828	+0.59765625	-5.66015625	+16.83105469	-51.78955078	-67.98339844	+2212
+1457971023.02000000	+14.91064453	+1.34472656	-2.93115234	+59.98535156	-59.65576172	-116.01562500	+3244	+14.41406250	+4.27587891	-3.48925781	-12.28271484	-76.37695313	+13.99658203	+3356	+13.47802734	+0.63720703	-5.66015625	+16.94091797	-51.81152344	-68.07128906	+2212
+1457971023.02420000	+14.91943359	+1.39306641	-2.92236328	+60.13916016	-59.72167969	-116.12548828	+3236	+14.42724609	+4.31982422	-3.47607422	-12.43652344	-76.48681641	+14.19433594	+3360	+13.49121094	+0.67675781	-5.65576172	+17.07275391	-51.87744141	-68.15917969	+2208
+1457971023.02839990	+14.93261719	+1.44140625	-2.92236328	+60.24902344	-59.74365234	-116.12548828	+3228	+14.43164063	+4.37255859	-3.46728516	-12.45849609	-76.53076172	+14.32617188	+3364	+13.50439453	+0.72509766	-5.66015625	+17.16064453	-51.89941406	-68.15917969	+2208
+1457971023.03250000	+14.94140625	+1.48095703	-2.91796875	+60.29296875	-59.76562500	-116.14746094	+3220	+14.44042969	+4.41650391	-3.46289063	-12.45849609	-76.57470703	+14.37011719	+3364	+13.51318359	+0.76464844	-5.66455078	+17.24853516	-51.89941406	-68.15917969	+2208
+1457971023.03670000	+14.95019531	+1.51611328	-2.91357422	+60.35888672	-59.78759766	-116.19140625	+3212	+14.44482422	+4.45605469	-3.45410156	-12.37060547	-76.64062500	+14.34814453	+3368	+13.51757813	+0.80419922	-5.66455078	+17.33642578	-51.89941406	-68.15917969	+2204
+1457971023.04500010	+14.95898438	+1.59082031	-2.91357422	+60.40283203	-59.78759766	-116.12548828	+3200	+14.44921875	+4.52636719	-3.44531250	-12.04101563	-76.68457031	+14.08447266	+3376	+13.53076172	+0.88769531	-5.66455078	+17.44628906	-51.89941406	-68.04931641	+2204
+1457971023.04920010	+14.96337891	+1.62158203	-2.91357422	+60.38085938	-59.78759766	-116.05957031	+3196	+14.45361328	+4.55712891	-3.44970703	-11.79931641	-76.66259766	+13.84277344	+3380	+13.53955078	+0.91845703	-5.66455078	+17.42431641	-51.92138672	-67.96142578	+2204
+1457971023.05329990	+14.96777344	+1.65673828	-2.91796875	+60.35888672	-59.78759766	-115.97167969	+3192	+14.45361328	+4.58789063	-3.45849609	-11.46972656	-76.59667969	+13.53515625	+3384	+13.54394531	+0.95800781	-5.66455078	+17.40234375	-51.94335938	-67.85156250	+2204
+1457971023.05749990	+14.97216797	+1.68750000	-2.92236328	+60.29296875	-59.76562500	-115.88378906	+3188	+14.45361328	+4.61425781	-3.46728516	-11.11816406	-76.53076172	+13.18359375	+3392	+13.55273438	+0.99316406	-5.66455078	+17.40234375	-51.94335938	-67.74169922	+2200
+1457971023.06170010	+14.97656250	+1.71386719	-2.92675781	+60.24902344	-59.74365234	-115.79589844	+3188	+14.45361328	+4.64062500	-3.47167969	-10.76660156	-76.48681641	+12.83203125	+3400	+13.55712891	+1.02832031	-5.66455078	+17.38037109	-51.92138672	-67.63183594	+2196
+1457971023.06580000	+14.98095703	+1.74462891	-2.93554688	+60.13916016	-59.72167969	-115.62011719	+3184	+14.44921875	+4.66699219	-3.48046875	-10.32714844	-76.39892578	+12.41455078	+3408	+13.56152344	+1.06787109	-5.66455078	+17.38037109	-51.87744141	-67.50000000	+2192
+1457971023.06999990	+14.98535156	+1.77099609	-2.94433594	+60.00732422	-59.67773438	-115.42236328	+3184	+14.44921875	+4.69335938	-3.49365234	-9.88769531	-76.26708984	+11.99707031	+3420	+13.56591797	+1.10742188	-5.66894531	+17.33642578	-51.83349609	-67.34619141	+2184
+1457971023.07419990	+14.98535156	+1.79736328	-2.94433594	+59.91943359	-59.65576172	-115.29052734	+3184	+14.44482422	+4.71533203	-3.49804688	-9.51416016	-76.20117188	+11.64550781	+3428	+13.56591797	+1.14257813	-5.66894531	+17.29248047	-51.78955078	-67.19238281	+2176
+1457971023.07830000	+14.98974609	+1.82373047	-2.94433594	+59.83154297	-59.61181641	-115.15869141	+3184	+14.44482422	+4.73291016	-3.50244141	-9.14062500	-76.09130859	+11.25000000	+3440	+13.57031250	+1.17773438	-5.66015625	+17.24853516	-51.76757813	-67.03857422	+2172
+1457971023.08250000	+14.98974609	+1.85449219	-2.94873047	+59.74365234	-59.58984375	-115.00488281	+3184	+14.44042969	+4.75927734	-3.50683594	-8.76708984	-76.00341797	+10.89843750	+3452	+13.57470703	+1.20849609	-5.65576172	+17.22656250	-51.76757813	-66.92871094	+2164
+1457971023.09080000	+15.00292969	+1.91162109	-2.93994141	+59.61181641	-59.58984375	-114.74121094	+3192	+14.44482422	+4.80322266	-3.50244141	-8.30566406	-75.82763672	+10.43701172	+3480	+13.58349609	+1.27880859	-5.64257813	+17.20458984	-51.72363281	-66.70898438	+2152
+1457971023.09500000	+15.00732422	+1.94238281	-2.93994141	+59.54589844	-59.58984375	-114.58740234	+3196	+14.44482422	+4.83398438	-3.50244141	-8.06396484	-75.73974609	+10.23925781	+3492	+13.58789063	+1.31396484	-5.63818359	+17.22656250	-51.70166016	-66.62109375	+2144
+1457971023.09920000	+15.01171875	+1.97753906	-2.92236328	+59.61181641	-59.61181641	-114.58740234	+3200	+14.44482422	+4.86914063	-3.48486328	-7.97607422	-75.71777344	+10.23925781	+3512	+13.59667969	+1.34912109	-5.62500000	+17.29248047	-51.70166016	-66.57714844	+2140
+1457971023.10330010	+15.01611328	+2.00830078	-2.90917969	+59.63378906	-59.63378906	-114.49951172	+3208	+14.45361328	+4.89990234	-3.46289063	-7.91015625	-75.71777344	+10.21728516	+3528	+13.60107422	+1.38427734	-5.60742188	+17.35839844	-51.67968750	-66.53320313	+2136
+1457971023.10750010	+15.02050781	+2.03906250	-2.89599609	+59.63378906	-59.63378906	-114.41162109	+3212	+14.45800781	+4.93066406	-3.44091797	-7.86621094	-75.69580078	+10.26123047	+3548	+13.60986328	+1.41503906	-5.59423828	+17.40234375	-51.67968750	-66.51123047	+2136
+1457971023.11170010	+15.02929688	+2.07421875	-2.86962891	+59.69970703	-59.67773438	-114.41162109	+3220	+14.46240234	+4.96142578	-3.41015625	-8.02001953	-75.73974609	+10.45898438	+3564	+13.61425781	+1.45019531	-5.57666016	+17.49023438	-51.67968750	-66.48925781	+2132
+1457971023.11579990	+15.03369141	+2.10498047	-2.84326172	+59.83154297	-59.74365234	-114.43359375	+3232	+14.47119141	+4.99218750	-3.37500000	-8.19580078	-75.78369141	+10.70068359	+3584	+13.62304688	+1.47656250	-5.55468750	+17.55615234	-51.67968750	-66.51123047	+2136
+1457971023.11999990	+15.04248047	+2.14013672	-2.81250000	+59.96337891	-59.80957031	-114.47753906	+3240	+14.47998047	+5.03173828	-3.33984375	-8.41552734	-75.80566406	+11.00830078	+3600	+13.63183594	+1.50732422	-5.53271484	+17.64404297	-51.70166016	-66.55517578	+2140
+1457971023.12830000	+15.06005859	+2.21484375	-2.75097656	+60.24902344	-59.96337891	-114.56542969	+3260	+14.50195313	+5.10205078	-3.26074219	-8.98681641	-75.91552734	+11.77734375	+3636	+13.65380859	+1.56884766	-5.48437500	+17.86376953	-51.76757813	-66.59912109	+2156
+1457971023.13249990	+15.06884766	+2.24560547	-2.72021484	+60.33691406	-60.00732422	-114.56542969	+3268	+14.51074219	+5.13720703	-3.22119141	-9.29443359	-75.98144531	+12.17285156	+3652	+13.66699219	+1.59521484	-5.46240234	+17.92968750	-51.78955078	-66.62109375	+2160
+1457971023.13660000	+15.07763672	+2.28076172	-2.68945313	+60.44677734	-60.07324219	-114.58740234	+3280	+14.51953125	+5.17236328	-3.18164063	-9.64599609	-76.02539063	+12.61230469	+3668	+13.67578125	+1.62158203	-5.43603516	+18.01757813	-51.78955078	-66.64306641	+2172
+1457971023.14080000	+15.08203125	+2.31152344	-2.65429688	+60.60058594	-60.13916016	-114.63134766	+3288	+14.52392578	+5.20751953	-3.13769531	-9.99755859	-76.06933594	+13.07373047	+3684	+13.68457031	+1.65234375	-5.41406250	+18.08349609	-51.81152344	-66.64306641	+2180
+1457971023.14500000	+15.08642578	+2.34228516	-2.62353516	+60.71044922	-60.22705078	-114.65332031	+3300	+14.53271484	+5.23388672	-3.09375000	-10.41503906	-76.11328125	+13.55712891	+3700	+13.68896484	+1.67431641	-5.38769531	+18.12744141	-51.81152344	-66.62109375	+2196
+1457971023.14910010	+15.09521484	+2.36865234	-2.59716797	+60.73242188	-60.27099609	-114.58740234	+3308	+14.54150391	+5.26464844	-3.05859375	-10.74462891	-76.11328125	+13.95263672	+3712	+13.69775391	+1.69628906	-5.36572266	+18.12744141	-51.83349609	-66.57714844	+2208
+1457971023.15330000	+15.09960938	+2.39501953	-2.57080078	+60.75439453	-60.33691406	-114.52148438	+3316	+14.54589844	+5.29101563	-3.02343750	-11.09619141	-76.11328125	+14.34814453	+3724	+13.70214844	+1.71826172	-5.34814453	+18.10546875	-51.83349609	-66.51123047	+2220
+1457971023.15750000	+15.10839844	+2.41699219	-2.54443359	+60.75439453	-60.40283203	-114.45556641	+3324	+14.55029297	+5.31298828	-2.98828125	-11.44775391	-76.11328125	+14.76562500	+3732	+13.71093750	+1.74462891	-5.32617188	+18.10546875	-51.83349609	-66.42333984	+2232
+1457971023.16160010	+15.11279297	+2.43457031	-2.52685547	+60.66650391	-60.44677734	-114.32373047	+3332	+14.55468750	+5.33496094	-2.96630859	-11.66748047	-76.06933594	+15.00732422	+3744	+13.71533203	+1.76660156	-5.30859375	+18.03955078	-51.83349609	-66.33544922	+2244
+1457971023.16580010	+15.11279297	+2.45214844	-2.51367188	+60.55664063	-60.44677734	-114.14794922	+3336	+14.55468750	+5.35253906	-2.94433594	-11.82128906	-76.00341797	+15.22705078	+3752	+13.71972656	+1.78857422	-5.29541016	+17.99560547	-51.81152344	-66.18164063	+2252
+1457971023.17409990	+15.11718750	+2.47851563	-2.49609375	+60.18310547	-60.44677734	-113.68652344	+3344	+14.55468750	+5.37451172	-2.91357422	-11.99707031	-75.84960938	+15.38085938	+3768	+13.72412109	+1.82812500	-5.26464844	+17.77587891	-51.72363281	-65.78613281	+2268
+1457971023.17829990	+15.12158203	+2.48730469	-2.49169922	+59.98535156	-60.46875000	-113.44482422	+3352	+14.55468750	+5.38330078	-2.90478516	-12.01904297	-75.73974609	+15.42480469	+3772	+13.72412109	+1.84570313	-5.25585938	+17.66601563	-51.70166016	-65.61035156	+2276
+1457971023.18249990	+15.12158203	+2.49609375	-2.48291016	+59.76562500	-60.46875000	-113.22509766	+3356	+14.55029297	+5.38769531	-2.89160156	-12.06298828	-75.65185547	+15.42480469	+3780	+13.72412109	+1.86328125	-5.23828125	+17.53417969	-51.67968750	-65.41259766	+2280
+1457971023.18660000	+15.12158203	+2.50048828	-2.48291016	+59.47998047	-60.46875000	-112.93945313	+3360	+14.54589844	+5.39208984	-2.89160156	-11.99707031	-75.54199219	+15.33691406	+3788	+13.72412109	+1.88085938	-5.22949219	+17.38037109	-51.63574219	-65.19287109	+2284
+1457971023.19080000	+15.12597656	+2.50048828	-2.48291016	+59.21630859	-60.44677734	-112.67578125	+3368	+14.54150391	+5.39648438	-2.88720703	-11.95312500	-75.43212891	+15.27099609	+3796	+13.72412109	+1.90283203	-5.21630859	+17.24853516	-51.61376953	-64.97314453	+2284
+1457971023.19499990	+15.12597656	+2.50488281	-2.48291016	+58.95263672	-60.42480469	-112.41210938	+3372	+14.54150391	+5.39648438	-2.88281250	-11.88720703	-75.32226563	+15.16113281	+3804	+13.72412109	+1.91601563	-5.20751953	+17.09472656	-51.59179688	-64.75341797	+2284
+1457971023.19910000	+15.12597656	+2.50927734	-2.48291016	+58.71093750	-60.40283203	-112.14843750	+3376	+14.53710938	+5.40087891	-2.88281250	-11.77734375	-75.21240234	+15.00732422	+3812	+13.72412109	+1.93359375	-5.19433594	+16.98486328	-51.56982422	-64.55566406	+2280
+1457971023.20330000	+15.12597656	+2.51367188	-2.48291016	+58.51318359	-60.40283203	-111.95068359	+3384	+14.53710938	+5.40087891	-2.88281250	-11.68945313	-75.14648438	+14.85351563	+3824	+13.72412109	+1.94677734	-5.18554688	+16.87500000	-51.54785156	-64.37988281	+2276
+1457971023.20740010	+15.12597656	+2.51806641	-2.47851563	+58.31542969	-60.40283203	-111.75292969	+3392	+14.53271484	+5.40087891	-2.87841797	-11.57958984	-75.05859375	+14.72167969	+3832	+13.72412109	+1.95996094	-5.17236328	+16.76513672	-51.52587891	-64.20410156	+2272
+1457971023.21580000	+15.12597656	+2.52246094	-2.46533203	+58.00781250	-60.42480469	-111.44531250	+3408	+14.52832031	+5.40527344	-2.86523438	-11.57958984	-74.97070313	+14.63378906	+3856	+13.72412109	+1.98632813	-5.14160156	+16.58935547	-51.52587891	-63.91845703	+2264
+1457971023.22410010	+15.13037109	+2.54003906	-2.43457031	+57.89794922	-60.49072266	-111.33544922	+3428	+14.52832031	+5.41406250	-2.83007813	-11.75537109	-74.94873047	+14.76562500	+3880	+13.73291016	+2.01269531	-5.10644531	+16.50146484	-51.59179688	-63.78662109	+2256
+1457971023.22830010	+15.13037109	+2.54882813	-2.41699219	+57.91992188	-60.55664063	-111.33544922	+3436	+14.53271484	+5.42285156	-2.81250000	-11.90917969	-74.99267578	+14.89746094	+3896	+13.73730469	+2.02148438	-5.08886719	+16.47949219	-51.63574219	-63.74267578	+2252
+1457971023.23239990	+15.13476563	+2.56201172	-2.39941406	+57.96386719	-60.60058594	-111.35742188	+3448	+14.53710938	+5.43603516	-2.78613281	-12.06298828	-75.01464844	+15.07324219	+3908	+13.74169922	+2.03466797	-5.06689453	+16.47949219	-51.67968750	-63.69873047	+2248
+1457971023.24079990	+15.13916016	+2.59277344	-2.34667969	+58.22753906	-60.77636719	-111.51123047	+3472	+14.54589844	+5.46679688	-2.72460938	-12.59033203	-75.14648438	+15.66650391	+3940	+13.75488281	+2.05664063	-5.02294922	+16.54541016	-51.78955078	-63.72070313	+2248
+1457971023.24490000	+15.14355469	+2.60595703	-2.31152344	+58.40332031	-60.88623047	-111.64306641	+3484	+14.55029297	+5.48437500	-2.68945313	-12.91992188	-75.21240234	+16.06201172	+3952	+13.75927734	+2.06982422	-5.00097656	+16.58935547	-51.85546875	-63.76464844	+2248
+1457971023.24910000	+15.14794922	+2.62353516	-2.28076172	+58.57910156	-60.99609375	-111.79687500	+3496	+14.55468750	+5.50195313	-2.64990234	-13.31542969	-75.30029297	+16.50146484	+3968	+13.76367188	+2.07861328	-4.97460938	+16.63330078	-51.92138672	-63.78662109	+2252
+1457971023.25330000	+15.14794922	+2.64111328	-2.24560547	+58.75488281	-61.10595703	-111.92871094	+3508	+14.56347656	+5.51953125	-2.60595703	-13.77685547	-75.41015625	+17.02880859	+3980	+13.77246094	+2.08740234	-4.94824219	+16.67724609	-51.98730469	-63.83056641	+2260
+1457971023.26160000	+15.15673828	+2.67626953	-2.17529297	+59.19433594	-61.34765625	-112.23632813	+3532	+14.57666016	+5.55468750	-2.52246094	-14.69970703	-75.56396484	+18.10546875	+4004	+13.78564453	+2.10937500	-4.89990234	+16.76513672	-52.14111328	-63.91845703	+2276
+1457971023.26580000	+15.16113281	+2.69384766	-2.14453125	+59.39208984	-61.45751953	-112.36816406	+3540	+14.58544922	+5.57666016	-2.48291016	-15.09521484	-75.60791016	+18.58886719	+4016	+13.79003906	+2.11816406	-4.87353516	+16.78710938	-52.20703125	-63.94042969	+2284
+1457971023.26990010	+15.16552734	+2.71142578	-2.10937500	+59.54589844	-61.56738281	-112.47802734	+3548	+14.58984375	+5.58984375	-2.44775391	-15.46875000	-75.62988281	+19.02832031	+4024	+13.79882813	+2.13134766	-4.85595703	+16.80908203	-52.25097656	-63.91845703	+2296
+1457971023.27819990	+15.16992188	+2.73339844	-2.05664063	+59.72167969	-61.76513672	-112.54394531	+3560	+14.59423828	+5.61621094	-2.37744141	-16.19384766	-75.67382813	+19.92919922	+4036	+13.80322266	+2.14892578	-4.81640625	+16.76513672	-52.29492188	-63.85253906	+2316
+1457971023.28660010	+15.17871094	+2.74658203	-2.00830078	+59.72167969	-61.94091797	-112.50000000	+3568	+14.60302734	+5.62500000	-2.32031250	-16.83105469	-75.62988281	+20.61035156	+4044	+13.80761719	+2.16210938	-4.78125000	+16.61132813	-52.33886719	-63.69873047	+2340
+1457971023.29489990	+15.18310547	+2.74658203	-1.98632813	+59.41406250	-62.00683594	-112.19238281	+3572	+14.60742188	+5.62500000	-2.29833984	-17.16064453	-75.47607422	+20.93994141	+4048	+13.81201172	+2.17529297	-4.75488281	+16.39160156	-52.33886719	-63.43505859	+2360
+1457971023.29909990	+15.18310547	+2.74658203	-1.98193359	+59.17236328	-62.02880859	-111.97265625	+3572	+14.61181641	+5.61621094	-2.28955078	-17.24853516	-75.36621094	+21.00585938	+4052	+13.81201172	+2.17968750	-4.74609375	+16.25976563	-52.29492188	-63.28125000	+2368
+1457971023.30320000	+15.18750000	+2.73779297	-1.97753906	+58.90869141	-62.02880859	-111.70898438	+3572	+14.60742188	+5.61181641	-2.28515625	-17.29248047	-75.25634766	+21.02783203	+4052	+13.81201172	+2.18408203	-4.74169922	+16.12792969	-52.27294922	-63.10546875	+2372
+1457971023.31160000	+15.19189453	+2.72021484	-1.97753906	+58.18359375	-62.02880859	-111.07177734	+3576	+14.60742188	+5.58984375	-2.28515625	-17.31445313	-75.01464844	+20.93994141	+4060	+13.80761719	+2.19287109	-4.72851563	+15.77636719	-52.16308594	-62.70996094	+2376
+1457971023.31990000	+15.19189453	+2.69384766	-1.98632813	+57.34863281	-61.98486328	-110.34667969	+3584	+14.60742188	+5.55908203	-2.28515625	-17.38037109	-74.79492188	+20.87402344	+4072	+13.80322266	+2.20166016	-4.71972656	+15.42480469	-52.07519531	-62.29248047	+2376
+1457971023.32820010	+15.19628906	+2.67187500	-1.99511719	+56.46972656	-61.91894531	-109.59960938	+3592	+14.61181641	+5.53271484	-2.29394531	-17.38037109	-74.53125000	+20.74218750	+4084	+13.79882813	+2.20605469	-4.70654297	+15.09521484	-51.98730469	-61.89697266	+2364
+1457971023.33240010	+15.20068359	+2.66308594	-2.00390625	+56.03027344	-61.87500000	-109.20410156	+3596	+14.61181641	+5.51953125	-2.29833984	-17.33642578	-74.39941406	+20.63232422	+4092	+13.79882813	+2.21044922	-4.70214844	+14.91943359	-51.94335938	-61.69921875	+2360
+1457971023.33660010	+15.20068359	+2.65429688	-2.00830078	+55.65673828	-61.85302734	-108.87451172	+3600	+14.60742188	+5.51074219	-2.29833984	-17.35839844	-74.28955078	+20.61035156	+4100	+13.79882813	+2.21484375	-4.69775391	+14.78759766	-51.89941406	-61.54541016	+2348
+1457971023.34069990	+15.20507813	+2.64550781	-2.00390625	+55.30517578	-61.83105469	-108.56689453	+3604	+14.60742188	+5.49755859	-2.29394531	-17.40234375	-74.20166016	+20.63232422	+4108	+13.79882813	+2.21484375	-4.68896484	+14.65576172	-51.85546875	-61.39160156	+2340
+1457971023.34910010	+15.20507813	+2.64111328	-1.99511719	+54.75585938	-61.83105469	-108.06152344	+3612	+14.60742188	+5.48876953	-2.27636719	-17.57812500	-74.04785156	+20.76416016	+4124	+13.79443359	+2.22363281	-4.66699219	+14.45800781	-51.81152344	-61.14990234	+2328
+1457971023.35320000	+15.20507813	+2.64111328	-1.99072266	+54.55810547	-61.85302734	-107.88574219	+3612	+14.61181641	+5.48437500	-2.26318359	-17.70996094	-73.98193359	+20.89599609	+4132	+13.79443359	+2.22802734	-4.65820313	+14.39208984	-51.81152344	-61.06201172	+2320
+1457971023.36150000	+15.20947266	+2.64990234	-1.96435547	+54.36035156	-61.89697266	-107.66601563	+3624	+14.61181641	+5.48876953	-2.23242188	-18.03955078	-73.89404297	+21.29150391	+4148	+13.79882813	+2.23242188	-4.63623047	+14.30419922	-51.81152344	-60.95214844	+2308
+1457971023.36570000	+15.21386719	+2.65869141	-1.95117188	+54.36035156	-61.94091797	-107.64404297	+3628	+14.61621094	+5.49755859	-2.20605469	-18.21533203	-73.85009766	+21.53320313	+4160	+13.79882813	+2.23681641	-4.62304688	+14.28222656	-51.81152344	-60.93017578	+2304
+1457971023.36990000	+15.21386719	+2.66748047	-1.92919922	+54.38232422	-61.98486328	-107.64404297	+3632	+14.61621094	+5.51074219	-2.18408203	-18.34716797	-73.82812500	+21.75292969	+4168	+13.79882813	+2.24121094	-4.60986328	+14.28222656	-51.78955078	-60.93017578	+2304
+1457971023.37400010	+15.21386719	+2.68066406	-1.91162109	+54.42626953	-62.02880859	-107.66601563	+3640	+14.61621094	+5.52392578	-2.15332031	-18.50097656	-73.80615234	+22.03857422	+4176	+13.79882813	+2.24121094	-4.59667969	+14.28222656	-51.76757813	-60.93017578	+2304
+1457971023.37820010	+15.21386719	+2.68945313	-1.89404297	+54.51416016	-62.07275391	-107.70996094	+3644	+14.61621094	+5.54150391	-2.11816406	-18.65478516	-73.78417969	+22.34619141	+4188	+13.79882813	+2.24560547	-4.58789063	+14.30419922	-51.74560547	-60.93017578	+2304
+1457971023.38240000	+15.21386719	+2.70263672	-1.87207031	+54.60205078	-62.13867188	-107.79785156	+3648	+14.62060547	+5.55908203	-2.08740234	-18.78662109	-73.76220703	+22.63183594	+4196	+13.79882813	+2.25000000	-4.57470703	+14.32617188	-51.72363281	-60.95214844	+2308
+1457971023.39070010	+15.21386719	+2.72460938	-1.83691406	+54.79980469	-62.20458984	-107.92968750	+3656	+14.62500000	+5.59423828	-2.03027344	-18.80859375	-73.63037109	+23.02734375	+4212	+13.79882813	+2.25878906	-4.55712891	+14.34814453	-51.65771484	-60.95214844	+2320
+1457971023.39490010	+15.21826172	+2.73339844	-1.81933594	+54.90966797	-62.24853516	-108.01757813	+3660	+14.62500000	+5.60742188	-2.00830078	-18.67675781	-73.54248047	+23.07128906	+4216	+13.79882813	+2.26318359	-4.55273438	+14.37011719	-51.63574219	-60.97412109	+2328
+1457971023.39899990	+15.21826172	+2.74218750	-1.80615234	+54.99755859	-62.27050781	-108.10546875	+3660	+14.62500000	+5.62060547	-1.98632813	-18.50097656	-73.45458984	+23.09326172	+4216	+13.79882813	+2.26318359	-4.54394531	+14.37011719	-51.56982422	-60.97412109	+2332
+1457971023.40319990	+15.21826172	+2.74658203	-1.79296875	+55.06347656	-62.29248047	-108.14941406	+3660	+14.62500000	+5.63818359	-1.96875000	-18.12744141	-73.32275391	+22.98339844	+4216	+13.79443359	+2.26757813	-4.54394531	+14.37011719	-51.50390625	-60.95214844	+2340
+1457971023.40739990	+15.21386719	+2.75097656	-1.78417969	+55.10742188	-62.31445313	-108.19335938	+3660	+14.62500000	+5.64697266	-1.95996094	-17.73193359	-73.16894531	+22.78564453	+4216	+13.79443359	+2.26757813	-4.53955078	+14.37011719	-51.41601563	-60.93017578	+2348
+1457971023.41150000	+15.21386719	+2.75537109	-1.77978516	+55.10742188	-62.31445313	-108.19335938	+3660	+14.62500000	+5.64697266	-1.95117188	-17.24853516	-72.99316406	+22.47802734	+4212	+13.79003906	+2.26757813	-4.54394531	+14.32617188	-51.32812500	-60.86425781	+2356
+1457971023.41570000	+15.21386719	+2.75537109	-1.77539063	+55.10742188	-62.29248047	-108.19335938	+3656	+14.62500000	+5.65136719	-1.95117188	-16.56738281	-72.77343750	+22.08251953	+4212	+13.78564453	+2.27197266	-4.54394531	+14.28222656	-51.24023438	-60.77636719	+2364
+1457971023.42400000	+15.20947266	+2.75537109	-1.77539063	+54.99755859	-62.27050781	-108.10546875	+3652	+14.62500000	+5.63818359	-1.96435547	-15.24902344	-72.31201172	+21.15966797	+4208	+13.77685547	+2.27197266	-4.55273438	+14.12841797	-51.06445313	-60.57861328	+2376
+1457971023.42820000	+15.20947266	+2.75537109	-1.77978516	+54.90966797	-62.24853516	-108.03955078	+3648	+14.62500000	+5.63378906	-1.98193359	-14.28222656	-71.98242188	+20.47851563	+4212	+13.77685547	+2.27197266	-4.55712891	+14.06250000	-50.99853516	-60.46875000	+2384
+1457971023.43230010	+15.20507813	+2.75097656	-1.78417969	+54.82177734	-62.22656250	-107.95166016	+3648	+14.62060547	+5.62939453	-1.99951172	-13.38134766	-71.69677734	+19.84130859	+4212	+13.77246094	+2.27197266	-4.56152344	+13.95263672	-50.91064453	-60.35888672	+2384
+1457971023.43650010	+15.20507813	+2.74658203	-1.79296875	+54.68994141	-62.20458984	-107.81982422	+3648	+14.61621094	+5.62060547	-2.01708984	-12.48046875	-71.43310547	+19.20410156	+4216	+13.76806641	+2.27197266	-4.56591797	+13.86474609	-50.82275391	-60.22705078	+2388
+1457971023.44070010	+15.20068359	+2.74658203	-1.79736328	+54.60205078	-62.18261719	-107.73193359	+3644	+14.61181641	+5.61621094	-2.03027344	-11.38183594	-71.14746094	+18.45703125	+4220	+13.76367188	+2.27197266	-4.57470703	+13.77685547	-50.75683594	-60.09521484	+2388
+1457971023.44479990	+15.20068359	+2.74218750	-1.80615234	+54.47021484	-62.16064453	-107.60009766	+3644	+14.60742188	+5.60302734	-2.04345703	-10.43701172	-70.88378906	+17.79785156	+4224	+13.75927734	+2.27197266	-4.57910156	+13.68896484	-50.69091797	-59.96337891	+2388
+1457971023.44899990	+15.19628906	+2.73779297	-1.81054688	+54.31640625	-62.13867188	-107.44628906	+3644	+14.60302734	+5.58984375	-2.06103516	-9.40429688	-70.64208984	+17.05078125	+4232	+13.75488281	+2.27197266	-4.58789063	+13.57910156	-50.60302734	-59.83154297	+2388
+1457971023.45320010	+15.19189453	+2.73339844	-1.81933594	+54.18457031	-62.11669922	-107.29248047	+3644	+14.60302734	+5.57666016	-2.07861328	-8.34960938	-70.37841797	+16.28173828	+4240	+13.75048828	+2.27197266	-4.59228516	+13.49121094	-50.55908203	-59.69970703	+2384
+1457971023.46149990	+15.18750000	+2.72460938	-1.83691406	+53.83300781	-62.09472656	-106.91894531	+3644	+14.59423828	+5.58544922	-2.09179688	-5.99853516	-70.07080078	+14.65576172	+4248	+13.74169922	+2.27636719	-4.60546875	+13.29345703	-50.47119141	-59.45800781	+2376
+1457971023.46569990	+15.18750000	+2.72021484	-1.84570313	+53.52539063	-62.09472656	-106.61132813	+3644	+14.58984375	+5.58544922	-2.10058594	-4.65820313	-69.87304688	+13.62304688	+4252	+13.74169922	+2.27636719	-4.60986328	+13.22753906	-50.42724609	-59.39208984	+2368
+1457971023.46980000	+15.18310547	+2.71582031	-1.85888672	+53.19580078	-62.09472656	-106.25976563	+3644	+14.58544922	+5.59423828	-2.10937500	-3.22998047	-69.74121094	+12.54638672	+4260	+13.73730469	+2.27636719	-4.61425781	+13.16162109	-50.40527344	-59.30419922	+2360
+1457971023.47400000	+15.17871094	+2.71142578	-1.86767578	+52.84423828	-62.11669922	-105.86425781	+3644	+14.58105469	+5.60302734	-2.10498047	-1.66992188	-69.67529297	+11.35986328	+4264	+13.73291016	+2.27636719	-4.61865234	+13.11767578	-50.36132813	-59.21630859	+2356
+1457971023.47820000	+15.17431641	+2.69824219	-1.88525391	+51.96533203	-62.18261719	-104.94140625	+3648	+14.57666016	+5.60302734	-2.10058594	-0.08789063	-69.60937500	+10.06347656	+4268	+13.73291016	+2.27636719	-4.61865234	+13.07373047	-50.33935547	-59.17236328	+2348
+1457971023.48230000	+15.16992188	+2.69384766	-1.89843750	+51.08642578	-62.24853516	-104.01855469	+3648	+14.57666016	+5.62060547	-2.09179688	+1.62597656	-69.58740234	+8.67919922	+4272	+13.72851563	+2.27636719	-4.62304688	+13.02978516	-50.31738281	-59.12841797	+2340
+1457971023.49070000	+15.16992188	+2.67187500	-1.90722656	+48.25195313	-62.57812500	-101.14013672	+3648	+14.57666016	+5.65136719	-2.07861328	+5.49316406	-69.47753906	+5.38330078	+4284	+13.72412109	+2.27636719	-4.62744141	+12.98583984	-50.31738281	-59.08447266	+2328
+1457971023.49480010	+15.16992188	+2.66308594	-1.91162109	+46.73583984	-62.68798828	-99.62402344	+3644	+14.57666016	+5.67333984	-2.06982422	+7.64648438	-69.41162109	+3.49365234	+4284	+13.72412109	+2.27636719	-4.62744141	+12.96386719	-50.31738281	-59.08447266	+2324
+1457971023.49900010	+15.17871094	+2.65869141	-1.89843750	+45.39550781	-62.88574219	-98.30566406	+3640	+14.58105469	+5.69970703	-2.06103516	+9.95361328	-69.38964844	+1.45019531	+4288	+13.72412109	+2.27197266	-4.62744141	+12.94189453	-50.31738281	-59.08447266	+2320
+1457971023.50320010	+15.18310547	+2.64550781	-1.88964844	+43.24218750	-62.99560547	-96.28417969	+3636	+14.57666016	+5.71728516	-2.05224609	+12.34863281	-69.23583984	-0.72509766	+4288	+13.72412109	+2.27197266	-4.63183594	+12.94189453	-50.29541016	-59.08447266	+2316
+1457971023.50729990	+15.18750000	+2.63671875	-1.89404297	+41.41845703	-62.99560547	-94.57031250	+3632	+14.57666016	+5.73925781	-2.04785156	+14.76562500	-69.08203125	-2.94433594	+4288	+13.71972656	+2.27197266	-4.63183594	+12.91992188	-50.29541016	-59.08447266	+2312
+1457971023.51149990	+15.20068359	+2.62353516	-1.88525391	+39.61669922	-63.08349609	-92.90039063	+3628	+14.57666016	+5.75683594	-2.04345703	+17.22656250	-68.88427734	-5.20751953	+4288	+13.71972656	+2.27197266	-4.63183594	+12.91992188	-50.29541016	-59.06250000	+2308
+1457971023.51560000	+15.20507813	+2.60595703	-1.88525391	+37.63916016	-63.03955078	-91.09863281	+3624	+14.57226563	+5.77441406	-2.04345703	+19.64355469	-68.64257813	-7.44873047	+4284	+13.71972656	+2.26757813	-4.63623047	+12.89794922	-50.27343750	-59.06250000	+2308
+1457971023.52399990	+15.22265625	+2.56640625	-1.89843750	+33.28857422	-62.84179688	-87.16552734	+3616	+14.57226563	+5.79638672	-2.05224609	+24.30175781	-67.98339844	-11.86523438	+4280	+13.71972656	+2.26318359	-4.64062500	+12.85400391	-50.25146484	-59.04052734	+2308
+1457971023.52810000	+15.22705078	+2.54443359	-1.92041016	+30.98144531	-62.57812500	-85.05615234	+3612	+14.56347656	+5.81396484	-2.06982422	+26.54296875	-67.52197266	-13.93066406	+4276	+13.71533203	+2.25878906	-4.64501953	+12.83203125	-50.22949219	-59.01855469	+2308
+1457971023.53230000	+15.23583984	+2.51367188	-1.94677734	+28.63037109	-62.22656250	-82.94677734	+3612	+14.55908203	+5.82275391	-2.09179688	+28.60839844	-66.99462891	-15.88623047	+4276	+13.71533203	+2.25439453	-4.64941406	+12.78808594	-50.20751953	-58.99658203	+2308
+1457971023.53650000	+15.24023438	+2.48730469	-1.97753906	+26.34521484	-61.80908203	-80.88134766	+3608	+14.55468750	+5.82275391	-2.12695313	+30.45410156	-66.37939453	-17.62207031	+4272	+13.71093750	+2.25000000	-4.65820313	+12.72216797	-50.14160156	-58.95263672	+2312
+1457971023.54060010	+15.24023438	+2.46533203	-2.00830078	+24.12597656	-61.32568359	-78.85986328	+3608	+14.54589844	+5.83154297	-2.15332031	+32.21191406	-65.85205078	-19.24804688	+4272	+13.70654297	+2.24121094	-4.67138672	+12.61230469	-50.05371094	-58.84277344	+2320
+1457971023.54900000	+15.24902344	+2.39501953	-2.09619141	+19.86328125	-60.13916016	-75.08056641	+3616	+14.52832031	+5.81835938	-2.24121094	+34.91455078	-64.51171875	-21.77490234	+4276	+13.69335938	+2.22363281	-4.70654297	+12.34863281	-49.79003906	-58.57910156	+2332
+1457971023.55310010	+15.24902344	+2.36865234	-2.14453125	+17.92968750	-59.52392578	-73.32275391	+3616	+14.51513672	+5.81396484	-2.29394531	+36.05712891	-63.89648438	-22.78564453	+4280	+13.67578125	+2.20166016	-4.75048828	+12.06298828	-49.46044922	-58.24951172	+2344
+1457971023.55730010	+15.25341797	+2.33349609	-2.18847656	+16.19384766	-58.88671875	-71.78466797	+3620	+14.50634766	+5.80517578	-2.34667969	+37.04589844	-63.23730469	-23.68652344	+4284	+13.66259766	+2.18408203	-4.79003906	+11.79931641	-49.15283203	-57.96386719	+2352
+1457971023.56559990	+15.25341797	+2.28076172	-2.31591797	+13.27148438	-57.34863281	-69.12597656	+3628	+14.48876953	+5.78759766	-2.47851563	+38.49609375	-61.87500000	-24.91699219	+4292	+13.62304688	+2.13574219	-4.89111328	+11.22802734	-48.33984375	-57.26074219	+2372
+1457971023.56979990	+15.25341797	+2.24560547	-2.37304688	+12.01904297	-56.62353516	-68.00537109	+3628	+14.47558594	+5.78320313	-2.54443359	+39.13330078	-61.23779297	-25.40039063	+4296	+13.60107422	+2.11376953	-4.94384766	+11.00830078	-47.94433594	-56.95312500	+2376
+1457971023.57810000	+15.24902344	+2.19287109	-2.50048828	+10.01953125	-55.12939453	-66.22558594	+3636	+14.44921875	+5.75683594	-2.68505859	+39.96826172	-60.00732422	-26.01562500	+4304	+13.55712891	+2.06982422	-5.04052734	+10.70068359	-47.13134766	-56.46972656	+2376
+1457971023.58229990	+15.24462891	+2.17089844	-2.55322266	+9.22851563	-54.47021484	-65.50048828	+3636	+14.43603516	+5.74365234	-2.74218750	+40.31982422	-59.47998047	-26.25732422	+4308	+13.53515625	+2.04785156	-5.08007813	+10.59082031	-46.75781250	-56.31591797	+2372
+1457971023.58640000	+15.24462891	+2.14892578	-2.61914063	+8.61328125	-53.76708984	-64.95117188	+3640	+14.42724609	+5.73046875	-2.82128906	+40.51757813	-58.88671875	-26.36718750	+4316	+13.51757813	+2.02587891	-5.12402344	+10.56884766	-46.40625000	-56.20605469	+2368
+1457971023.59060000	+15.24023438	+2.13134766	-2.68066406	+8.04199219	-53.08593750	-64.42382813	+3640	+14.41845703	+5.71728516	-2.88720703	+40.71533203	-58.38134766	-26.49902344	+4316	+13.49560547	+1.99951172	-5.16796875	+10.52490234	-46.01074219	-56.11816406	+2364
+1457971023.59480000	+15.24462891	+2.10937500	-2.73779297	+7.58056641	-52.42675781	-64.00634766	+3636	+14.40966797	+5.70849609	-2.95312500	+40.97900391	-57.89794922	-26.60888672	+4316	+13.48242188	+1.97314453	-5.21191406	+10.52490234	-45.65917969	-56.09619141	+2356
+1457971023.60310010	+15.24023438	+2.07421875	-2.85644531	+6.89941406	-51.13037109	-63.43505859	+3628	+14.38330078	+5.69970703	-3.06738281	+41.41845703	-57.04101563	-26.78466797	+4308	+13.44287109	+1.92041016	-5.29541016	+10.67871094	-44.86816406	-56.20605469	+2340
+1457971023.60730000	+15.23583984	+2.06103516	-2.91357422	+6.61376953	-50.47119141	-63.19335938	+3624	+14.37451172	+5.68652344	-3.12451172	+41.57226563	-56.62353516	-26.80664063	+4300	+13.42529297	+1.88964844	-5.33935547	+10.76660156	-44.45068359	-56.27197266	+2336
+1457971023.61139990	+15.23144531	+2.04785156	-2.97070313	+6.39404297	-49.83398438	-63.01757813	+3616	+14.36132813	+5.67773438	-3.18164063	+41.68212891	-56.20605469	-26.82861328	+4296	+13.39892578	+1.86328125	-5.38330078	+10.87646484	-44.03320313	-56.38183594	+2328
+1457971023.61560010	+15.22705078	+2.03027344	-3.02783203	+6.19628906	-49.13085938	-62.86376953	+3608	+14.35693359	+5.66455078	-3.23876953	+41.81396484	-55.78857422	-26.82861328	+4288	+13.37695313	+1.82812500	-5.43164063	+10.98632813	-43.52783203	-56.51367188	+2328
+1457971023.61980010	+15.22705078	+2.01269531	-3.09375000	+5.97656250	-48.42773438	-62.75390625	+3604	+14.34814453	+5.65136719	-3.29589844	+41.90185547	-55.37109375	-26.80664063	+4280	+13.35937500	+1.79296875	-5.47998047	+11.11816406	-43.04443359	-56.68945313	+2328
+1457971023.62389990	+15.22705078	+1.99072266	-3.14648438	+5.75683594	-47.76855469	-62.64404297	+3596	+14.33935547	+5.63818359	-3.34863281	+41.94580078	-54.97558594	-26.76269531	+4272	+13.33740234	+1.75781250	-5.52392578	+11.22802734	-42.56103516	-56.86523438	+2328
+1457971023.62809990	+15.22705078	+1.97314453	-3.21679688	+5.55908203	-46.91162109	-62.55615234	+3588	+14.33496094	+5.63378906	-3.40576172	+42.01171875	-54.55810547	-26.67480469	+4260	+13.31103516	+1.72265625	-5.58105469	+11.35986328	-41.94580078	-57.01904297	+2328
+1457971023.63229990	+15.22705078	+1.94677734	-3.29589844	+5.33935547	-46.03271484	-62.46826172	+3580	+14.32617188	+5.61621094	-3.46728516	+42.01171875	-54.07470703	-26.54296875	+4252	+13.28906250	+1.68310547	-5.63378906	+11.46972656	-41.30859375	-57.19482422	+2332
+1457971023.64060000	+15.22265625	+1.90283203	-3.44531250	+4.94384766	-44.16503906	-62.31445313	+3564	+14.30419922	+5.58984375	-3.59912109	+41.96777344	-53.08593750	-26.16943359	+4232	+13.23193359	+1.60400391	-5.74365234	+11.73339844	-39.92431641	-57.48046875	+2340
+1457971023.64479990	+15.21826172	+1.86767578	-3.53759766	+4.70214844	-43.11035156	-62.22656250	+3560	+14.29541016	+5.56347656	-3.67382813	+41.81396484	-52.51464844	-25.90576172	+4224	+13.20117188	+1.56005859	-5.80957031	+11.79931641	-39.15527344	-57.59033203	+2348
+1457971023.64890000	+15.21386719	+1.83691406	-3.62109375	+4.48242188	-42.07763672	-62.16064453	+3556	+14.28662109	+5.53271484	-3.76171875	+41.57226563	-51.87744141	-25.57617188	+4220	+13.16601563	+1.51171875	-5.86669922	+11.86523438	-38.38623047	-57.70019531	+2356
+1457971023.65310000	+15.20947266	+1.81494141	-3.72216797	+4.32861328	-40.86914063	-62.09472656	+3552	+14.27783203	+5.50195313	-3.85839844	+41.33056641	-51.19628906	-25.15869141	+4216	+13.13085938	+1.47216797	-5.93701172	+11.93115234	-37.48535156	-57.72216797	+2360
+1457971023.65730000	+15.20507813	+1.77099609	-3.82763672	+4.10888672	-39.66064453	-62.07275391	+3552	+14.26904297	+5.46679688	-3.95507813	+41.02294922	-50.49316406	-24.74121094	+4212	+13.09570313	+1.42382813	-6.00292969	+11.97509766	-36.58447266	-57.78808594	+2368
+1457971023.66140010	+15.20507813	+1.73144531	-3.94189453	+3.93310547	-38.38623047	-62.07275391	+3552	+14.25146484	+5.42724609	-4.06494141	+40.64941406	-49.72412109	-24.27978516	+4212	+13.05615234	+1.37109375	-6.06884766	+11.99707031	-35.70556641	-57.83203125	+2376
+1457971023.66560010	+15.19628906	+1.70507813	-4.06494141	+3.86718750	-37.04589844	-62.02880859	+3552	+14.23388672	+5.39208984	-4.18798828	+40.27587891	-48.84521484	-23.70849609	+4208	+13.01660156	+1.32714844	-6.14794922	+12.06298828	-34.67285156	-57.81005859	+2380
+1457971023.66969990	+15.18750000	+1.66113281	-4.18798828	+3.77929688	-35.68359375	-62.02880859	+3552	+14.22070313	+5.33935547	-4.31542969	+39.81445313	-47.98828125	-23.13720703	+4208	+12.97705078	+1.27001953	-6.22265625	+12.08496094	-33.66210938	-57.81005859	+2384
+1457971023.67810010	+15.16552734	+1.59521484	-4.45166016	+3.91113281	-32.91503906	-62.13867188	+3552	+14.17675781	+5.22509766	-4.60546875	+38.73779297	-45.96679688	-21.84082031	+4212	+12.88476563	+1.16015625	-6.38085938	+12.15087891	-31.55273438	-57.76611328	+2388
+1457971023.68220000	+15.15234375	+1.54248047	-4.57910156	+3.95507813	-31.59667969	-62.22656250	+3552	+14.15478516	+5.15917969	-4.75048828	+38.18847656	-45.02197266	-21.22558594	+4212	+12.84082031	+1.09863281	-6.45556641	+12.17285156	-30.49804688	-57.76611328	+2388
+1457971023.68639990	+15.13916016	+1.49853516	-4.72412109	+4.13085938	-30.16845703	-62.40234375	+3552	+14.12841797	+5.09326172	-4.89550781	+37.61718750	-44.01123047	-20.61035156	+4212	+12.79248047	+1.03710938	-6.53466797	+12.21679688	-29.44335938	-57.78808594	+2388
+1457971023.69059990	+15.13037109	+1.46777344	-4.85595703	+4.41650391	-28.95996094	-62.44628906	+3552	+14.10205078	+5.02734375	-5.04492188	+37.04589844	-43.00048828	-19.95117188	+4208	+12.74853516	+0.97558594	-6.61376953	+12.26074219	-28.36669922	-57.76611328	+2384
+1457971023.69470000	+15.11718750	+1.41943359	-4.97900391	+4.68017578	-27.77343750	-62.62207031	+3548	+14.08007813	+4.96142578	-5.18994141	+36.49658203	-42.01171875	-19.35791016	+4204	+12.70019531	+0.90527344	-6.69287109	+12.30468750	-27.31201172	-57.83203125	+2376
+1457971023.69890000	+15.09960938	+1.37109375	-5.12402344	+5.07568359	-26.45507813	-62.88574219	+3544	+14.04931641	+4.89111328	-5.33496094	+35.99121094	-41.00097656	-18.80859375	+4196	+12.65185547	+0.83935547	-6.77197266	+12.43652344	-26.23535156	-57.89794922	+2364
+1457971023.70310000	+15.07763672	+1.34472656	-5.25146484	+5.60302734	-25.40039063	-63.01757813	+3536	+14.01855469	+4.82080078	-5.47998047	+35.52978516	-39.99023438	-18.23730469	+4188	+12.60351563	+0.77343750	-6.84667969	+12.54638672	-25.15869141	-57.96386719	+2352
+1457971023.71140000	+15.03369141	+1.25244141	-5.50634766	+6.70166016	-23.20312500	-63.50097656	+3520	+13.95263672	+4.67138672	-5.75683594	+34.56298828	-37.94677734	-17.16064453	+4160	+12.50244141	+0.62402344	-7.00048828	+12.76611328	-23.00537109	-58.20556641	+2324
+1457971023.71560000	+15.00732422	+1.22167969	-5.61621094	+7.38281250	-22.32421875	-63.65478516	+3508	+13.92187500	+4.59667969	-5.88867188	+34.10156250	-36.95800781	-16.63330078	+4148	+12.44970703	+0.54931641	-7.07080078	+12.89794922	-21.95068359	-58.33740234	+2308
+1457971023.71970010	+14.98535156	+1.16455078	-5.72607422	+8.02001953	-21.46728516	-63.91845703	+3500	+13.89111328	+4.51757813	-6.01611328	+33.68408203	-35.99121094	-16.14990234	+4128	+12.40136719	+0.46142578	-7.14550781	+13.00781250	-20.89599609	-58.53515625	+2296
+1457971023.72390010	+14.95458984	+1.11181641	-5.84472656	+8.72314453	-20.54443359	-64.20410156	+3488	+13.85595703	+4.44287109	-6.13037109	+33.33251953	-35.06835938	-15.73242188	+4108	+12.34863281	+0.37792969	-7.21142578	+13.13964844	-19.84130859	-58.73291016	+2284
+1457971023.72810010	+14.92822266	+1.07666016	-5.95458984	+9.53613281	-19.70947266	-64.37988281	+3476	+13.82080078	+4.37255859	-6.24902344	+32.98095703	-34.12353516	-15.27099609	+4084	+12.29589844	+0.29882813	-7.28613281	+13.29345703	-18.74267578	-58.88671875	+2272
+1457971023.73219990	+14.89306641	+1.02392578	-6.06445313	+10.30517578	-18.87451172	-64.59960938	+3460	+13.79003906	+4.29785156	-6.36328125	+32.65136719	-33.17871094	-14.83154297	+4056	+12.24316406	+0.20214844	-7.35644531	+13.40332031	-17.64404297	-59.10644531	+2264
+1457971023.73639990	+14.85351563	+0.97558594	-6.17431641	+11.16210938	-18.01757813	-64.81933594	+3444	+13.75048828	+4.22314453	-6.46875000	+32.36572266	-32.25585938	-14.41406250	+4032	+12.18603516	+0.10986328	-7.42236328	+13.53515625	-16.50146484	-59.30419922	+2256
+1457971023.74050000	+14.80957031	+0.93603516	-6.27978516	+12.04101563	-17.16064453	-64.97314453	+3428	+13.71533203	+4.14843750	-6.56982422	+32.08007813	-31.31103516	-13.99658203	+4004	+12.12451172	+0.02197266	-7.48828125	+13.68896484	-15.33691406	-59.45800781	+2248
+1457971023.74889990	+14.73046875	+0.81298828	-6.49951172	+13.62304688	-15.42480469	-65.30273438	+3404	+13.63183594	+3.97705078	-6.77636719	+31.42089844	-29.39941406	-13.18359375	+3952	+12.00146484	-0.18457031	-7.61572266	+13.82080078	-12.96386719	-59.83154297	+2240
+1457971023.75300000	+14.68212891	+0.75585938	-6.60937500	+14.47998047	-14.52392578	-65.36865234	+3388	+13.59228516	+3.89355469	-6.87744141	+31.13525391	-28.45458984	-12.74414063	+3924	+11.93994141	-0.28125000	-7.68164063	+13.90869141	-11.73339844	-59.94140625	+2236
+1457971023.75720000	+14.63818359	+0.68554688	-6.72802734	+15.27099609	-13.57910156	-65.43457031	+3376	+13.55273438	+3.80126953	-6.97412109	+30.82763672	-27.50976563	-12.34863281	+3896	+11.87841797	-0.39111328	-7.74316406	+13.93066406	-10.48095703	-60.09521484	+2236
+1457971023.76140000	+14.58984375	+0.61962891	-6.83789063	+16.06201172	-12.63427734	-65.52246094	+3360	+13.50439453	+3.70898438	-7.07519531	+30.49804688	-26.52099609	-11.95312500	+3872	+11.80810547	-0.50097656	-7.80468750	+13.95263672	-9.25048828	-60.22705078	+2236
+1457971023.76550010	+14.53271484	+0.55371094	-6.96093750	+16.89697266	-11.60156250	-65.47851563	+3348	+13.45605469	+3.62109375	-7.18066406	+30.21240234	-25.51025391	-11.51367188	+3844	+11.74218750	-0.60644531	-7.86621094	+13.99658203	-7.95410156	-60.27099609	+2236
+1457971023.76970010	+14.47998047	+0.47460938	-7.08837891	+17.62207031	-10.50292969	-65.43457031	+3336	+13.41210938	+3.51123047	-7.28613281	+29.83886719	-24.49951172	-11.11816406	+3820	+11.67187500	-0.72070313	-7.92773438	+13.97460938	-6.65771484	-60.33691406	+2244
+1457971023.77390000	+14.41845703	+0.39550781	-7.21142578	+18.39111328	-9.40429688	-65.36865234	+3320	+13.35498047	+3.40136719	-7.39599609	+29.46533203	-23.37890625	-10.70068359	+3800	+11.60156250	-0.83935547	-7.98046875	+13.97460938	-5.38330078	-60.40283203	+2244
+1457971023.77800010	+14.35693359	+0.32080078	-7.33007813	+19.16015625	-8.32763672	-65.23681641	+3308	+13.29785156	+3.29589844	-7.50146484	+29.09179688	-22.34619141	-10.28320313	+3776	+11.52685547	-0.94482422	-8.03320313	+13.99658203	-4.10888672	-60.35888672	+2248
+1457971023.78220010	+14.29541016	+0.22412109	-7.45751953	+19.81933594	-7.20703125	-65.10498047	+3296	+13.24072266	+3.17285156	-7.60253906	+28.67431641	-21.31347656	-9.88769531	+3752	+11.45214844	-1.06787109	-8.09033203	+13.93066406	-2.81250000	-60.38085938	+2252
+1457971023.79049990	+14.17236328	+0.03955078	-7.70800781	+21.20361328	-5.00976563	-64.77539063	+3264	+13.11767578	+2.93115234	-7.82666016	+27.83935547	-19.18212891	-9.09667969	+3708	+11.31152344	-1.30517578	-8.18261719	+13.88671875	-0.41748047	-60.35888672	+2256
+1457971023.79469990	+14.10205078	-0.05712891	-7.83105469	+21.88476563	-3.93310547	-64.55566406	+3252	+13.05615234	+2.79931641	-7.93212891	+27.39990234	-18.17138672	-8.76708984	+3684	+11.23681641	-1.42822266	-8.22656250	+13.82080078	+0.79101563	-60.35888672	+2260
+1457971023.79889990	+14.02734375	-0.14941406	-7.95849609	+22.58789063	-2.81250000	-64.31396484	+3236	+12.98583984	+2.66748047	-8.04638672	+26.98242188	-17.07275391	-8.41552734	+3660	+11.17089844	-1.55126953	-8.26611328	+13.79882813	+1.91162109	-60.38085938	+2256
+1457971023.80300000	+13.95263672	-0.24609375	-8.06835938	+23.26904297	-1.82373047	-64.09423828	+3216	+12.91992188	+2.53564453	-8.14746094	+26.58691406	-16.10595703	-8.08593750	+3632	+11.10058594	-1.66992188	-8.30566406	+13.82080078	+2.98828125	-60.31494141	+2256
+1457971023.80720000	+13.87792969	-0.35595703	-8.18261719	+23.86230469	-0.81298828	-63.87451172	+3200	+12.84960938	+2.39501953	-8.24414063	+26.12548828	-15.13916016	-7.82226563	+3604	+11.02587891	-1.79736328	-8.34082031	+13.77685547	+4.08691406	-60.29296875	+2256
+1457971023.81139990	+13.80322266	-0.46142578	-8.29687500	+24.49951172	+0.17578125	-63.61083984	+3180	+12.77490234	+2.25439453	-8.34960938	+25.68603516	-14.10644531	-7.53662109	+3576	+10.95996094	-1.92041016	-8.37158203	+13.77685547	+5.09765625	-60.29296875	+2248
+1457971023.81550000	+13.73291016	-0.57128906	-8.38916016	+25.07080078	+0.96679688	-63.45703125	+3152	+12.70458984	+2.11816406	-8.43310547	+25.29052734	-13.29345703	-7.27294922	+3540	+10.88964844	-2.03906250	-8.39355469	+13.82080078	+5.99853516	-60.24902344	+2236
+1457971023.82380010	+13.57470703	-0.78222656	-8.56494141	+26.25732422	+2.52685547	-63.10546875	+3096	+12.56396484	+1.83251953	-8.59130859	+24.49951172	-11.68945313	-6.92138672	+3472	+10.75781250	-2.30273438	-8.43750000	+13.84277344	+7.73437500	-60.29296875	+2220
+1457971023.82800010	+13.50000000	-0.89208984	-8.63085938	+26.80664063	+3.14208984	-63.01757813	+3064	+12.49804688	+1.70068359	-8.65722656	+24.14794922	-11.03027344	-6.76757813	+3432	+10.68750000	-2.42138672	-8.45068359	+13.90869141	+8.48144531	-60.31494141	+2204
+1457971023.83220010	+13.42089844	-1.00195313	-8.69677734	+27.31201172	+3.75732422	-62.95166016	+3032	+12.43212891	+1.55566406	-8.71435547	+23.77441406	-10.39306641	-6.65771484	+3388	+10.62158203	-2.55761719	-8.46826172	+13.90869141	+9.25048828	-60.33691406	+2196
+1457971023.83629990	+13.34179688	-1.11181641	-8.76269531	+27.79541016	+4.37255859	-62.84179688	+3000	+12.35742188	+1.41943359	-8.77587891	+23.46679688	-9.73388672	-6.54785156	+3348	+10.56005859	-2.68505859	-8.48144531	+13.99658203	+9.95361328	-60.38085938	+2180
+1457971023.84050010	+13.26269531	-1.22607422	-8.80664063	+28.23486328	+4.85595703	-62.86376953	+2964	+12.29150391	+1.28759766	-8.81103516	+23.18115234	-9.25048828	-6.45996094	+3300	+10.48535156	-2.80810547	-8.48583984	+14.10644531	+10.59082031	-60.42480469	+2164
+1457971023.84470010	+13.17919922	-1.33593750	-8.84619141	+28.67431641	+5.29541016	-62.86376953	+2928	+12.22119141	+1.15136719	-8.84619141	+22.85156250	-8.78906250	-6.41601563	+3256	+10.41503906	-2.93994141	-8.49462891	+14.15039063	+11.20605469	-60.46875000	+2152
+1457971023.84879990	+13.10009766	-1.44580078	-8.88574219	+29.04785156	+5.73486328	-62.86376953	+2892	+12.15087891	+1.01953125	-8.87695313	+22.58789063	-8.30566406	-6.37207031	+3208	+10.34912109	-3.07177734	-8.49902344	+14.26025391	+11.77734375	-60.53466797	+2136
+1457971023.85719990	+12.95068359	-1.66992188	-8.92089844	+29.75097656	+6.32812500	-63.08349609	+2812	+12.02783203	+0.75585938	-8.90332031	+22.06054688	-7.69042969	-6.37207031	+3112	+10.20410156	-3.33105469	-8.49462891	+14.43603516	+12.81005859	-60.71044922	+2108
+1457971023.86130000	+12.87158203	-1.77978516	-8.92968750	+30.08056641	+6.63574219	-63.17138672	+2772	+11.96630859	+0.62841797	-8.91210938	+21.81884766	-7.38281250	-6.39404297	+3068	+10.13818359	-3.46289063	-8.49023438	+14.54589844	+13.27148438	-60.82031250	+2096
+1457971023.86550000	+12.79687500	-1.88525391	-8.93847656	+30.41015625	+6.92138672	-63.28125000	+2736	+11.90478516	+0.50537109	-8.91650391	+21.62109375	-7.14111328	-6.37207031	+3016	+10.06347656	-3.59033203	-8.48583984	+14.65576172	+13.71093750	-60.90820313	+2084
+1457971023.86970000	+12.71777344	-1.99951172	-8.94726563	+30.65185547	+7.20703125	-63.39111328	+2700	+11.84326172	+0.37792969	-8.91210938	+21.35742188	-6.92138672	-6.39404297	+2968	+9.98876953	-3.72216797	-8.48144531	+14.76562500	+14.15039063	-60.97412109	+2076
+1457971023.87380000	+12.63867188	-2.10937500	-8.94287109	+30.89355469	+7.47070313	-63.47900391	+2668	+11.77734375	+0.25048828	-8.90771484	+21.09375000	-6.65771484	-6.41601563	+2924	+9.91845703	-3.84960938	-8.46826172	+14.87548828	+14.56787109	-61.06201172	+2064
+1457971023.87800000	+12.56396484	-2.21484375	-8.93847656	+31.13525391	+7.69042969	-63.58886719	+2636	+11.71582031	+0.12744141	-8.89892578	+20.85205078	-6.48193359	-6.41601563	+2876	+9.84375000	-3.97265625	-8.45507813	+15.00732422	+14.94140625	-61.12792969	+2056
+1457971023.88630010	+12.41894531	-2.43896484	-8.91650391	+31.53076172	+8.10791016	-63.80859375	+2584	+11.59277344	-0.13623047	-8.87255859	+20.17089844	-6.10839844	-6.50390625	+2792	+9.69873047	-4.23193359	-8.41992188	+15.20507813	+15.64453125	-61.32568359	+2052
+1457971023.89459990	+12.27392578	-2.65869141	-8.89453125	+31.92626953	+8.52539063	-63.89648438	+2540	+11.47412109	-0.39550781	-8.84179688	+19.51171875	-5.77880859	-6.50390625	+2704	+9.55371094	-4.48242188	-8.38037109	+15.42480469	+16.30371094	-61.45751953	+2048
+1457971023.89879990	+12.19921875	-2.77294922	-8.87695313	+32.10205078	+8.74511719	-63.94042969	+2520	+11.41259766	-0.52294922	-8.81982422	+19.11621094	-5.60302734	-6.52587891	+2660	+9.48779297	-4.60546875	-8.34960938	+15.53466797	+16.56738281	-61.54541016	+2052
+1457971023.90300010	+12.12451172	-2.87402344	-8.86816406	+32.32177734	+8.98681641	-63.89648438	+2500	+11.35107422	-0.64599609	-8.80224609	+18.76464844	-5.38330078	-6.45996094	+2620	+9.41748047	-4.72412109	-8.31884766	+15.64453125	+16.87500000	-61.58935547	+2052
+1457971023.90710000	+12.04980469	-2.99267578	-8.85498047	+32.47558594	+9.20654297	-63.85253906	+2484	+11.28515625	-0.79101563	-8.78466797	+18.28125000	-5.18554688	-6.45996094	+2584	+9.35156250	-4.84277344	-8.29248047	+15.77636719	+17.16064453	-61.61132813	+2052
+1457971023.91129990	+11.97949219	-3.10253906	-8.83300781	+32.60742188	+9.40429688	-63.85253906	+2464	+11.21923828	-0.92724609	-8.76269531	+17.79785156	-4.96582031	-6.45996094	+2548	+9.29003906	-4.96582031	-8.25292969	+15.88623047	+17.35839844	-61.67724609	+2056
+1457971023.91549990	+11.90917969	-3.20361328	-8.81103516	+32.82714844	+9.55810547	-63.76464844	+2444	+11.15771484	-1.05468750	-8.74072266	+17.38037109	-4.76806641	-6.39404297	+2512	+9.22412109	-5.08007813	-8.21337891	+15.99609375	+17.57812500	-61.72119141	+2060
+1457971023.91960000	+11.83886719	-3.32226563	-8.79345703	+32.95898438	+9.71191406	-63.74267578	+2424	+11.09619141	-1.19531250	-8.71875000	+16.87500000	-4.59228516	-6.37207031	+2480	+9.15820313	-5.19873047	-8.17822266	+16.12792969	+17.79785156	-61.72119141	+2060
+1457971023.92380000	+11.77294922	-3.43212891	-8.76269531	+33.11279297	+9.88769531	-63.72070313	+2404	+11.03466797	-1.33154297	-8.68798828	+16.39160156	-4.39453125	-6.35009766	+2448	+9.10546875	-5.31298828	-8.12548828	+16.23779297	+17.92968750	-61.80908203	+2064
+1457971023.92800000	+11.70263672	-3.53320313	-8.73632813	+33.33251953	+10.01953125	-63.61083984	+2384	+10.97314453	-1.45458984	-8.66162109	+15.99609375	-4.24072266	-6.24023438	+2412	+9.04394531	-5.42724609	-8.07714844	+16.34765625	+18.08349609	-61.83105469	+2064
+1457971023.93630000	+11.56640625	-3.75292969	-8.67480469	+33.64013672	+10.28320313	-63.43505859	+2344	+10.84570313	-1.72265625	-8.59570313	+15.09521484	-3.86718750	-6.13037109	+2344	+8.93847656	-5.65136719	-7.98046875	+16.65527344	+18.36914063	-61.83105469	+2056
+1457971023.94050000	+11.49609375	-3.84521484	-8.63525391	+33.85986328	+10.32714844	-63.32519531	+2320	+10.78857422	-1.84130859	-8.55615234	+14.74365234	-3.75732422	-5.99853516	+2312	+8.87695313	-5.76123047	-7.92773438	+16.80908203	+18.50097656	-61.78710938	+2052
+1457971023.94460010	+11.43017578	-3.95068359	-8.59570313	+34.01367188	+10.41503906	-63.23730469	+2300	+10.72705078	-1.97314453	-8.51220703	+14.32617188	-3.60351563	-5.93261719	+2284	+8.82421875	-5.86669922	-7.87939453	+16.98486328	+18.61083984	-61.72119141	+2044
+1457971023.94880010	+11.36865234	-4.05615234	-8.54736328	+34.16748047	+10.45898438	-63.19335938	+2280	+10.66113281	-2.09619141	-8.46826172	+13.97460938	-3.44970703	-5.88867188	+2252	+8.77587891	-5.97656250	-7.81347656	+17.13867188	+18.65478516	-61.74316406	+2040
+1457971023.95300010	+11.30712891	-4.14404297	-8.49462891	+34.38720703	+10.43701172	-63.12744141	+2260	+10.60400391	-2.20605469	-8.41113281	+13.73291016	-3.42773438	-5.73486328	+2224	+8.71875000	-6.08203125	-7.75195313	+17.27050781	+18.74267578	-61.69921875	+2036
+1457971023.95709990	+11.24560547	-4.24072266	-8.44189453	+34.58496094	+10.43701172	-63.08349609	+2240	+10.55126953	-2.32470703	-8.35839844	+13.44726563	-3.36181641	-5.66894531	+2196	+8.66601563	-6.18750000	-7.69921875	+17.46826172	+18.85253906	-61.61132813	+2028
+1457971023.96129990	+11.18408203	-4.33740234	-8.38037109	+34.76074219	+10.43701172	-63.06152344	+2224	+10.48974609	-2.43896484	-8.29687500	+13.24951172	-3.27392578	-5.60302734	+2172	+8.61328125	-6.29296875	-7.63330078	+17.64404297	+18.89648438	-61.56738281	+2024
+1457971023.96550010	+11.12255859	-4.42089844	-8.31884766	+34.98046875	+10.41503906	-62.95166016	+2204	+10.43701172	-2.53125000	-8.23095703	+13.13964844	-3.25195313	-5.42724609	+2144	+8.55615234	-6.39404297	-7.56738281	+17.79785156	+18.98437500	-61.47949219	+2016
+1457971023.97379990	+11.00390625	-4.59667969	-8.18701172	+35.37597656	+10.39306641	-62.81982422	+2176	+10.32714844	-2.74218750	-8.09033203	+12.83203125	-3.12011719	-5.27343750	+2104	+8.45507813	-6.59619141	-7.44433594	+18.23730469	+19.18212891	-61.21582031	+2004
+1457971023.97790000	+10.94677734	-4.67138672	-8.11669922	+35.59570313	+10.34912109	-62.70996094	+2160	+10.27880859	-2.83447266	-8.01562500	+12.78808594	-3.12011719	-5.09765625	+2084	+8.39355469	-6.69287109	-7.37841797	+18.41308594	+19.29199219	-61.06201172	+2000
+1457971023.98210000	+10.88964844	-4.75488281	-8.05078125	+35.81542969	+10.34912109	-62.60009766	+2152	+10.22607422	-2.93115234	-7.94091797	+12.70019531	-3.05419922	-5.00976563	+2072	+8.34082031	-6.78955078	-7.32128906	+18.65478516	+19.42382813	-60.84228516	+1996
+1457971023.98630000	+10.83691406	-4.83837891	-7.96728516	+36.01318359	+10.30517578	-62.57812500	+2144	+10.17773438	-3.02783203	-7.85302734	+12.61230469	-3.05419922	-4.94384766	+2060	+8.28808594	-6.88623047	-7.24218750	+18.85253906	+19.51171875	-60.71044922	+1996
+1457971023.99040010	+10.78417969	-4.90869141	-7.88818359	+36.25488281	+10.23925781	-62.44628906	+2136	+10.12939453	-3.10693359	-7.76953125	+12.59033203	-3.03222656	-4.74609375	+2048	+8.23095703	-6.98291016	-7.17187500	+19.00634766	+19.62158203	-60.53466797	+2000
+1457971023.99460010	+10.73144531	-4.98779297	-7.81787109	+36.49658203	+10.23925781	-62.29248047	+2132	+10.08544922	-3.19921875	-7.69042969	+12.52441406	-2.96630859	-4.63623047	+2040	+8.17822266	-7.07519531	-7.11035156	+19.27001953	+19.77539063	-60.24902344	+1996
+1457971023.99880000	+10.67871094	-5.06250000	-7.72998047	+36.71630859	+10.21728516	-62.18261719	+2132	+10.04150391	-3.28710938	-7.59375000	+12.45849609	-2.94433594	-4.52636719	+2036	+8.12988281	-7.16748047	-7.03125000	+19.48974609	+19.90722656	-60.05126953	+2004
+1457971024.00710010	+10.57324219	-5.20312500	-7.57617188	+37.22167969	+10.19531250	-61.72119141	+2128	+9.95361328	-3.45410156	-7.42236328	+12.32666016	-2.79052734	-4.15283203	+2028	+8.02880859	-7.34326172	-6.89062500	+19.97314453	+20.17089844	-59.41406250	+2004
+1457971024.01130010	+10.52490234	-5.27783203	-7.48388672	+37.41943359	+10.15136719	-61.58935547	+2136	+9.90966797	-3.53759766	-7.32128906	+12.19482422	-2.79052734	-4.02099609	+2032	+7.98486328	-7.43115234	-6.80273438	+20.17089844	+20.23681641	-59.19433594	+2012
+1457971024.01539990	+10.48095703	-5.34375000	-7.40039063	+37.68310547	+10.08544922	-61.36962891	+2140	+9.87011719	-3.61669922	-7.22900391	+12.08496094	-2.74658203	-3.77929688	+2032	+7.93652344	-7.51904297	-6.71923828	+20.34667969	+20.32470703	-58.90869141	+2020
+1457971024.01959990	+10.43261719	-5.41406250	-7.31689453	+37.92480469	+10.06347656	-61.12792969	+2140	+9.83056641	-3.70019531	-7.13671875	+11.95312500	-2.70263672	-3.55957031	+2032	+7.89257813	-7.59375000	-6.64892578	+20.65429688	+20.43457031	-58.53515625	+2020
+1457971024.02379990	+10.39306641	-5.47998047	-7.21582031	+38.14453125	+9.97558594	-60.99609375	+2152	+9.79541016	-3.78369141	-7.02685547	+11.79931641	-2.74658203	-3.42773438	+2040	+7.85742188	-7.68164063	-6.55664063	+20.85205078	+20.43457031	-58.31542969	+2028
+1457971024.02790000	+10.34912109	-5.54150391	-7.12353516	+38.40820313	+9.88769531	-60.73242188	+2156	+9.76025391	-3.85839844	-6.93017578	+11.64550781	-2.74658203	-3.12011719	+2040	+7.82226563	-7.76513672	-6.46435547	+21.04980469	+20.45654297	-58.00781250	+2036
+1457971024.03210000	+10.30957031	-5.60742188	-7.04003906	+38.64990234	+9.79980469	-60.44677734	+2156	+9.72509766	-3.93750000	-6.83789063	+11.49169922	-2.70263672	-2.87841797	+2044	+7.79150391	-7.83105469	-6.38525391	+21.37939453	+20.45654297	-57.61230469	+2032
+1457971024.03629990	+10.27001953	-5.67333984	-6.93896484	+38.84765625	+9.68994141	-60.27099609	+2164	+9.68994141	-4.01660156	-6.72363281	+11.29394531	-2.79052734	-2.68066406	+2052	+7.76513672	-7.91015625	-6.28857422	+21.62109375	+20.36865234	-57.37060547	+2036
+1457971024.04460000	+10.19531250	-5.78759766	-6.74560547	+39.30908203	+9.42626953	-59.76562500	+2168	+9.62841797	-4.16162109	-6.52148438	+10.96435547	-2.85644531	-2.06542969	+2052	+7.71240234	-8.04638672	-6.10839844	+22.17041016	+20.17089844	-56.64550781	+2032
+1457971024.04880000	+10.16894531	-5.84472656	-6.63134766	+39.46289063	+9.22851563	-59.65576172	+2176	+9.60205078	-4.24072266	-6.39843750	+10.76660156	-3.03222656	-1.86767578	+2060	+7.69921875	-8.11669922	-6.00292969	+22.41210938	+19.97314453	-56.42578125	+2032
+1457971024.05290010	+10.13818359	-5.90185547	-6.52587891	+39.66064453	+9.03076172	-59.43603516	+2176	+9.57568359	-4.31103516	-6.28857422	+10.56884766	-3.12011719	-1.53808594	+2060	+7.67724609	-8.19140625	-5.90185547	+22.60986328	+19.79736328	-56.16210938	+2028
+1457971024.05710010	+10.10742188	-5.95019531	-6.42480469	+39.90234375	+8.87695313	-59.19433594	+2176	+9.54931641	-4.37695313	-6.18310547	+10.43701172	-3.18603516	-1.20849609	+2060	+7.66406250	-8.24853516	-5.80957031	+22.96142578	+19.59960938	-55.78857422	+2020
+1457971024.06119990	+10.08105469	-6.00292969	-6.30615234	+40.05615234	+8.67919922	-59.06250000	+2176	+9.52734375	-4.44287109	-6.05566406	+10.28320313	-3.40576172	-1.01074219	+2064	+7.65087891	-8.31445313	-5.69970703	+23.20312500	+19.35791016	-55.54687500	+2016
+1457971024.06539990	+10.05468750	-6.05566406	-6.20068359	+40.23193359	+8.48144531	-58.84277344	+2176	+9.50537109	-4.50878906	-5.94140625	+10.08544922	-3.51562500	-0.65917969	+2060	+7.63769531	-8.38037109	-5.59863281	+23.40087891	+19.13818359	-55.26123047	+2008
+1457971024.06960010	+10.02832031	-6.09960938	-6.09960938	+40.45166016	+8.30566406	-58.55712891	+2168	+9.48339844	-4.57031250	-5.84033203	+9.93164063	-3.55957031	-0.30761719	+2056	+7.62451172	-8.43310547	-5.50195313	+23.75244141	+18.91845703	-54.86572266	+1996
+1457971024.07370000	+10.00634766	-6.14355469	-5.97216797	+40.60546875	+8.08593750	-58.44726563	+2168	+9.47021484	-4.63183594	-5.70410156	+9.77783203	-3.82324219	-0.08789063	+2056	+7.62011719	-8.49023438	-5.39648438	+24.03808594	+18.63281250	-54.60205078	+1984
+1457971024.08209990	+9.95800781	-6.22705078	-5.75244141	+40.97900391	+7.71240234	-57.94189453	+2160	+9.43066406	-4.74609375	-5.47998047	+9.40429688	-3.97705078	+0.59326172	+2044	+7.59375000	-8.60009766	-5.19873047	+24.54345703	+18.19335938	-53.92089844	+1960
+1457971024.08620000	+9.94042969	-6.27099609	-5.62500000	+41.15478516	+7.49267578	-57.83203125	+2164	+9.42187500	-4.80322266	-5.34375000	+9.22851563	-4.24072266	+0.81298828	+2044	+7.58496094	-8.65283203	-5.08886719	+24.80712891	+17.95166016	-53.63525391	+1948
+1457971024.09040000	+9.91845703	-6.31054688	-5.51074219	+41.33056641	+7.29492188	-57.56835938	+2160	+9.40429688	-4.86914063	-5.22509766	+8.92089844	-4.30664063	+1.09863281	+2044	+7.57177734	-8.71435547	-4.98339844	+24.98291016	+17.73193359	-53.34960938	+1940
+1457971024.09460000	+9.89648438	-6.34130859	-5.40527344	+41.57226563	+7.16308594	-57.23876953	+2156	+9.39111328	-4.91308594	-5.11523438	+8.76708984	-4.30664063	+1.45019531	+2032	+7.55859375	-8.75830078	-4.89111328	+25.26855469	+17.57812500	-52.93212891	+1924
+1457971024.09870000	+9.87890625	-6.38085938	-5.28222656	+41.79199219	+6.98730469	-57.04101563	+2156	+9.38671875	-4.96142578	-4.98339844	+8.59130859	-4.52636719	+1.69189453	+2028	+7.54980469	-8.81103516	-4.78564453	+25.53222656	+17.38037109	-52.58056641	+1916
+1457971024.10290000	+9.85693359	-6.41162109	-5.16796875	+42.01171875	+6.78955078	-56.73339844	+2156	+9.37353516	-5.02294922	-4.86474609	+8.21777344	-4.57031250	+1.97753906	+2028	+7.53222656	-8.86376953	-4.68896484	+25.68603516	+17.22656250	-52.25097656	+1904
+1457971024.10710000	+9.83496094	-6.44238281	-5.06250000	+42.29736328	+6.61376953	-56.38183594	+2152	+9.36474609	-5.06689453	-4.75927734	+7.99804688	-4.54833984	+2.30712891	+2020	+7.51464844	-8.90332031	-4.59667969	+25.97167969	+17.09472656	-51.81152344	+1892
+1457971024.11120010	+9.81738281	-6.47314453	-4.93945313	+42.56103516	+6.41601563	-56.18408203	+2160	+9.36035156	-5.11083984	-4.62744141	+7.73437500	-4.72412109	+2.54882813	+2016	+7.50585938	-8.94726563	-4.50000000	+26.23535156	+16.91894531	-51.43798828	+1884
+1457971024.11960010	+9.77343750	-6.52148438	-4.71533203	+43.19824219	+5.95458984	-55.48095703	+2164	+9.33837891	-5.20751953	-4.39892578	+7.03125000	-4.74609375	+3.09814453	+2008	+7.47509766	-9.03515625	-4.31103516	+26.67480469	+16.67724609	-50.66894531	+1868
+1457971024.12369990	+9.75585938	-6.54785156	-4.59667969	+43.52783203	+5.71289063	-55.23925781	+2168	+9.34277344	-5.25146484	-4.27587891	+6.74560547	-4.89990234	+3.31787109	+2008	+7.46630859	-9.07910156	-4.21435547	+26.93847656	+16.52343750	-50.33935547	+1860
+1457971024.12789990	+9.73388672	-6.56542969	-4.48681641	+43.90136719	+5.42724609	-54.90966797	+2172	+9.32958984	-5.30419922	-4.16601563	+6.28417969	-4.92187500	+3.53759766	+2008	+7.44873047	-9.12744141	-4.11767578	+27.09228516	+16.41357422	-50.00976563	+1856
+1457971024.13200000	+9.71630859	-6.58300781	-4.38134766	+44.34082031	+5.11962891	-54.55810547	+2176	+9.32519531	-5.34375000	-4.06054688	+5.93261719	-4.89990234	+3.82324219	+2004	+7.43554688	-9.16259766	-4.02978516	+27.37792969	+16.25976563	-49.63623047	+1848
+1457971024.13620000	+9.69873047	-6.60498047	-4.26269531	+44.71435547	+4.79003906	-54.31640625	+2184	+9.32519531	-5.37890625	-3.94189453	+5.60302734	-5.03173828	+4.04296875	+2004	+7.43115234	-9.19775391	-3.93750000	+27.64160156	+16.06201172	-49.30664063	+1844
+1457971024.14039990	+9.67675781	-6.61816406	-4.15283203	+45.13183594	+4.41650391	-53.98681641	+2192	+9.31640625	-5.43164063	-3.83203125	+5.14160156	-5.07568359	+4.26269531	+2004	+7.41796875	-9.24169922	-3.84521484	+27.83935547	+15.90820313	-48.97705078	+1840
+1457971024.14450000	+9.65917969	-6.62695313	-4.04736328	+45.61523438	+4.02099609	-53.65722656	+2196	+9.31201172	-5.46679688	-3.72656250	+4.76806641	-5.11962891	+4.52636719	+2004	+7.41357422	-9.26806641	-3.75292969	+28.14697266	+15.71044922	-48.64746094	+1836
+1457971024.14870000	+9.64599609	-6.64013672	-3.93310547	+46.07666016	+3.58154297	-53.45947266	+2204	+9.31201172	-5.50195313	-3.61230469	+4.41650391	-5.25146484	+4.74609375	+2004	+7.41357422	-9.30322266	-3.66064453	+28.43261719	+15.49072266	-48.36181641	+1828
+1457971024.15290000	+9.62402344	-6.65332031	-3.82324219	+46.49414063	+3.16406250	-53.19580078	+2208	+9.30761719	-5.54589844	-3.50683594	+3.99902344	-5.31738281	+4.98779297	+2004	+7.40917969	-9.33837891	-3.56835938	+28.65234375	+15.27099609	-48.12011719	+1828
+1457971024.16120000	+9.60205078	-6.66650391	-3.60791016	+47.50488281	+2.21923828	-52.77832031	+2216	+9.30322266	-5.61181641	-3.30029297	+3.33984375	-5.51513672	+5.51513672	+2000	+7.41796875	-9.39550781	-3.37939453	+29.24560547	+14.76562500	-47.63671875	+1816
+1457971024.16540000	+9.58007813	-6.68408203	-3.50683594	+47.87841797	+1.75781250	-52.55859375	+2220	+9.29882813	-5.65136719	-3.19921875	+2.94433594	-5.58105469	+5.80078125	+2000	+7.41796875	-9.43066406	-3.28710938	+29.48730469	+14.52392578	-47.43896484	+1812
+1457971024.16950010	+9.57128906	-6.68408203	-3.40576172	+48.40576172	+1.29638672	-52.31689453	+2216	+9.29443359	-5.68212891	-3.10253906	+2.65869141	-5.64697266	+6.13037109	+1996	+7.42675781	-9.44824219	-3.19482422	+29.79492188	+14.26025391	-47.24121094	+1804
+1457971024.17370010	+9.56689453	-6.68408203	-3.29589844	+48.88916016	+0.76904297	-52.20703125	+2212	+9.29882813	-5.70849609	-2.99707031	+2.37304688	-5.75683594	+6.41601563	+1992	+7.43994141	-9.47021484	-3.10253906	+30.10253906	+13.97460938	-47.04345703	+1792
+1457971024.17790010	+9.54931641	-6.70166016	-3.19482422	+49.19677734	+0.32958984	-52.07519531	+2212	+9.29003906	-5.73925781	-2.90039063	+2.10937500	-5.84472656	+6.74560547	+1992	+7.44433594	-9.49658203	-3.01464844	+30.34423828	+13.71093750	-46.86767578	+1788
+1457971024.18199990	+9.54052734	-6.69726563	-3.09814453	+49.65820313	-0.10986328	-51.89941406	+2208	+9.29003906	-5.76123047	-2.80810547	+1.88964844	-5.93261719	+7.11914063	+1988	+7.45312500	-9.51416016	-2.92236328	+30.62988281	+13.42529297	-46.69189453	+1780
+1457971024.18619990	+9.53613281	-6.69726563	-3.00146484	+50.11962891	-0.59326172	-51.78955078	+2200	+9.29003906	-5.78759766	-2.71142578	+1.71386719	-6.02050781	+7.44873047	+1984	+7.46630859	-9.53613281	-2.83447266	+30.93750000	+13.13964844	-46.53808594	+1768
+1457971024.19039990	+9.52294922	-6.71484375	-2.90478516	+50.38330078	-0.96679688	-51.72363281	+2196	+9.28564453	-5.80957031	-2.61914063	+1.56005859	-6.08642578	+7.82226563	+1976	+7.47509766	-9.55810547	-2.74658203	+31.17919922	+12.89794922	-46.40625000	+1760
+1457971024.19450000	+9.51855469	-6.71044922	-2.81250000	+50.77880859	-1.36230469	-51.61376953	+2184	+9.28564453	-5.83154297	-2.53125000	+1.45019531	-6.13037109	+8.19580078	+1972	+7.48828125	-9.57568359	-2.65429688	+31.42089844	+12.63427734	-46.31835938	+1752
+1457971024.20289990	+9.50537109	-6.72363281	-2.63671875	+51.41601563	-2.06542969	-51.48193359	+2168	+9.27685547	-5.86230469	-2.35986328	+1.31835938	-6.21826172	+8.96484375	+1964	+7.50146484	-9.61523438	-2.50048828	+31.92626953	+12.17285156	-45.98876953	+1728
+1457971024.20700000	+9.50097656	-6.71923828	-2.54882813	+51.74560547	-2.39501953	-51.39404297	+2156	+9.27685547	-5.87548828	-2.27197266	+1.29638672	-6.26220703	+9.36035156	+1956	+7.51025391	-9.62841797	-2.41699219	+32.16796875	+11.90917969	-45.90087891	+1720
+1457971024.21120000	+9.50097656	-6.71923828	-2.46972656	+52.09716797	-2.72460938	-51.30615234	+2144	+9.27246094	-5.88867188	-2.19287109	+1.31835938	-6.28417969	+9.77783203	+1952	+7.51904297	-9.64160156	-2.34667969	+32.43164063	+11.66748047	-45.72509766	+1704
+1457971024.21530010	+9.49218750	-6.72802734	-2.38623047	+52.29492188	-2.96630859	-51.32812500	+2136	+9.26806641	-5.89746094	-2.11376953	+1.36230469	-6.30615234	+10.15136719	+1948	+7.51904297	-9.66357422	-2.27636719	+32.62939453	+11.46972656	-45.59326172	+1696
+1457971024.21950010	+9.48779297	-6.72802734	-2.30712891	+52.58056641	-3.20800781	-51.32812500	+2124	+9.26367188	-5.90185547	-2.03466797	+1.45019531	-6.35009766	+10.52490234	+1944	+7.52343750	-9.67675781	-2.20166016	+32.82714844	+11.25000000	-45.54931641	+1688
+1457971024.22370000	+9.48339844	-6.72363281	-2.23681641	+52.88818359	-3.42773438	-51.26220703	+2112	+9.26367188	-5.91064453	-1.95996094	+1.56005859	-6.35009766	+10.92041016	+1940	+7.52783203	-9.69433594	-2.14013672	+33.04687500	+11.03027344	-45.39550781	+1676
+1457971024.22779990	+9.47460938	-6.73242188	-2.16210938	+53.08593750	-3.60351563	-51.28417969	+2104	+9.25488281	-5.91943359	-1.88525391	+1.62597656	-6.35009766	+11.29394531	+1936	+7.52343750	-9.71191406	-2.07861328	+33.22265625	+10.83251953	-45.28564453	+1668
+1457971024.23200010	+9.47021484	-6.73242188	-2.08740234	+53.34960938	-3.80126953	-51.32812500	+2096	+9.25048828	-5.92382813	-1.81494141	+1.75781250	-6.35009766	+11.66748047	+1932	+7.52343750	-9.72949219	-2.01269531	+33.37646484	+10.63476563	-45.24169922	+1660
+1457971024.23620010	+9.47021484	-6.72802734	-2.02148438	+53.61328125	-3.97705078	-51.30615234	+2084	+9.25048828	-5.92382813	-1.74902344	+1.88964844	-6.32812500	+12.04101563	+1928	+7.52343750	-9.74707031	-1.95996094	+33.57421875	+10.41503906	-45.06591797	+1648
+1457971024.24449990	+9.45263672	-6.72802734	-1.88964844	+54.03076172	-4.24072266	-51.39404297	+2072	+9.23730469	-5.92822266	-1.61718750	+2.15332031	-6.32812500	+12.74414063	+1924	+7.51464844	-9.77783203	-1.85009766	+33.85986328	+10.01953125	-44.89013672	+1636
+1457971024.24869990	+9.45263672	-6.72802734	-1.83251953	+54.25048828	-4.39453125	-51.39404297	+2064	+9.23730469	-5.92822266	-1.55566406	+2.32910156	-6.30615234	+13.11767578	+1920	+7.51025391	-9.79101563	-1.80175781	+34.03564453	+9.82177734	-44.78027344	+1628
+1457971024.25280000	+9.44384766	-6.73242188	-1.77099609	+54.40429688	-4.46044922	-51.45996094	+2060	+9.23291016	-5.93701172	-1.49853516	+2.41699219	-6.28417969	+13.44726563	+1920	+7.51025391	-9.80859375	-1.75341797	+34.16748047	+9.62402344	-44.73632813	+1624
+1457971024.25700000	+9.43945313	-6.72802734	-1.70947266	+54.60205078	-4.57031250	-51.54785156	+2060	+9.22851563	-5.93261719	-1.43701172	+2.57080078	-6.26220703	+13.77685547	+1916	+7.50585938	-9.82177734	-1.70068359	+34.29931641	+9.44824219	-44.69238281	+1620
+1457971024.26120000	+9.43945313	-6.72363281	-1.65673828	+54.79980469	-4.65820313	-51.59179688	+2052	+9.22851563	-5.93261719	-1.38427734	+2.72460938	-6.19628906	+14.12841797	+1912	+7.50146484	-9.83496094	-1.65234375	+34.43115234	+9.29443359	-44.60449219	+1616
+1457971024.26530000	+9.43505859	-6.73242188	-1.60839844	+54.90966797	-4.72412109	-51.63574219	+2052	+9.22412109	-5.93701172	-1.33154297	+2.81250000	-6.15234375	+14.45800781	+1912	+7.50146484	-9.84814453	-1.60839844	+34.56298828	+9.11865234	-44.53857422	+1612
+1457971024.26950000	+9.43066406	-6.72802734	-1.55566406	+55.06347656	-4.79003906	-51.67968750	+2048	+9.22412109	-5.93701172	-1.28320313	+2.92236328	-6.08642578	+14.76562500	+1912	+7.50146484	-9.86132813	-1.55566406	+34.67285156	+8.96484375	-44.49462891	+1608
+1457971024.27370000	+9.43066406	-6.72363281	-1.51171875	+55.21728516	-4.85595703	-51.65771484	+2040	+9.22412109	-5.93261719	-1.23486328	+3.07617188	-5.99853516	+15.11718750	+1908	+7.49707031	-9.87011719	-1.51611328	+34.80468750	+8.81103516	-44.40673828	+1604
+1457971024.27780010	+9.42626953	-6.72802734	-1.46337891	+55.30517578	-4.87792969	-51.70166016	+2040	+9.21972656	-5.94140625	-1.19091797	+3.14208984	-5.91064453	+15.42480469	+1904	+7.50146484	-9.87890625	-1.46777344	+34.93652344	+8.70117188	-44.36279297	+1600
+1457971024.28200010	+9.42187500	-6.72363281	-1.41943359	+55.41503906	-4.92187500	-51.72363281	+2036	+9.21972656	-5.93701172	-1.14257813	+3.25195313	-5.82275391	+15.73242188	+1904	+7.50585938	-9.88330078	-1.42382813	+35.06835938	+8.56933594	-44.34082031	+1596
+1457971024.29029990	+9.42187500	-6.72802734	-1.34033203	+55.56884766	-4.96582031	-51.72363281	+2028	+9.21972656	-5.93701172	-1.06787109	+3.44970703	-5.58105469	+16.34765625	+1896	+7.51464844	-9.89208984	-1.32714844	+35.37597656	+8.37158203	-44.29687500	+1588
+1457971024.29450010	+9.42187500	-6.72363281	-1.30078125	+55.65673828	-4.96582031	-51.74560547	+2028	+9.21972656	-5.93701172	-1.02392578	+3.53759766	-5.47119141	+16.63330078	+1896	+7.52343750	-9.90087891	-1.27880859	+35.48583984	+8.28369141	-44.31884766	+1584
+1457971024.29860000	+9.41748047	-6.72363281	-1.26562500	+55.72265625	-4.96582031	-51.70166016	+2024	+9.21972656	-5.93701172	-0.99316406	+3.60351563	-5.29541016	+16.96289063	+1888	+7.52783203	-9.90527344	-1.23925781	+35.61767578	+8.21777344	-44.25292969	+1576
+1457971024.30279990	+9.41748047	-6.72363281	-1.23486328	+55.78857422	-4.96582031	-51.65771484	+2028	+9.21533203	-5.93701172	-0.95800781	+3.71337891	-5.16357422	+17.20458984	+1884	+7.53222656	-9.90527344	-1.19970703	+35.77148438	+8.17382813	-44.23095703	+1572
+1457971024.30699990	+9.41308594	-6.72363281	-1.19970703	+55.85449219	-4.98779297	-51.67968750	+2028	+9.21533203	-5.93701172	-0.92285156	+3.80126953	-5.07568359	+17.46826172	+1884	+7.54101563	-9.90527344	-1.15136719	+35.90332031	+8.08593750	-44.27490234	+1568
+1457971024.31110000	+9.41308594	-6.71923828	-1.17333984	+55.92041016	-5.00976563	-51.59179688	+2032	+9.21533203	-5.93701172	-0.90087891	+3.88916016	-4.87792969	+17.77587891	+1880	+7.54980469	-9.90966797	-1.11621094	+36.07910156	+7.99804688	-44.23095703	+1564
+1457971024.31530000	+9.40869141	-6.71923828	-1.14257813	+55.98632813	-4.98779297	-51.59179688	+2040	+9.21093750	-5.93261719	-0.87011719	+3.99902344	-4.79003906	+17.97363281	+1884	+7.55419922	-9.90966797	-1.08105469	+36.23291016	+7.95410156	-44.25292969	+1560
+1457971024.31950000	+9.40869141	-6.71923828	-1.11181641	+56.07421875	-4.98779297	-51.65771484	+2048	+9.21093750	-5.93261719	-0.83496094	+4.10888672	-4.74609375	+18.14941406	+1884	+7.55859375	-9.90966797	-1.03710938	+36.36474609	+7.88818359	-44.34082031	+1560
+1457971024.32360010	+9.40429688	-6.71923828	-1.08984375	+56.14013672	-4.98779297	-51.61376953	+2056	+9.20654297	-5.93261719	-0.81738281	+4.19677734	-4.59228516	+18.41308594	+1888	+7.56298828	-9.91406250	-1.00634766	+36.49658203	+7.82226563	-44.31884766	+1556
+1457971024.33200000	+9.39550781	-6.71484375	-1.03271484	+56.31591797	-4.96582031	-51.74560547	+2076	+9.19775391	-5.92822266	-0.76025391	+4.41650391	-4.57031250	+18.67675781	+1896	+7.56738281	-9.91845703	-0.94042969	+36.73828125	+7.71240234	-44.42871094	+1552
+1457971024.33610010	+9.39111328	-6.71044922	-1.01953125	+56.38183594	-4.98779297	-51.67968750	+2084	+9.19335938	-5.92382813	-0.74707031	+4.52636719	-4.43847656	+18.91845703	+1900	+7.57177734	-9.92285156	-0.92285156	+36.84814453	+7.62451172	-44.36279297	+1548
+1457971024.34030010	+9.38671875	-6.71044922	-1.00195313	+56.46972656	-4.94384766	-51.76757813	+2096	+9.18457031	-5.92382813	-0.72949219	+4.63623047	-4.43847656	+18.98437500	+1904	+7.56738281	-9.92724609	-0.90527344	+36.95800781	+7.58056641	-44.36279297	+1548
+1457971024.34450010	+9.37792969	-6.70605469	-0.97558594	+56.55761719	-4.94384766	-51.92138672	+2108	+9.18017578	-5.92382813	-0.70312500	+4.76806641	-4.52636719	+19.02832031	+1912	+7.56298828	-9.93164063	-0.88330078	+37.02392578	+7.49267578	-44.45068359	+1548
+1457971024.34859990	+9.37353516	-6.70605469	-0.96679688	+56.62353516	-4.92187500	-51.94335938	+2120	+9.17578125	-5.91943359	-0.69433594	+4.87792969	-4.46044922	+19.16015625	+1916	+7.55859375	-9.93603516	-0.87451172	+37.11181641	+7.42675781	-44.45068359	+1544
+1457971024.35279990	+9.36474609	-6.70605469	-0.94921875	+56.68945313	-4.87792969	-52.07519531	+2132	+9.16699219	-5.91943359	-0.68115234	+4.98779297	-4.52636719	+19.16015625	+1920	+7.55419922	-9.94482422	-0.86132813	+37.17773438	+7.36083984	-44.47265625	+1544
+1457971024.35700010	+9.36035156	-6.70605469	-0.93164063	+56.75537109	-4.83398438	-52.25097656	+2144	+9.16259766	-5.91943359	-0.65917969	+5.07568359	-4.61425781	+19.13818359	+1928	+7.54101563	-9.95361328	-0.84814453	+37.19970703	+7.31689453	-44.56054688	+1544
+1457971024.36110000	+9.35156250	-6.70605469	-0.92285156	+56.79931641	-4.76806641	-52.31689453	+2152	+9.15380859	-5.92382813	-0.65917969	+5.16357422	-4.59228516	+19.18212891	+1932	+7.52783203	-9.96240234	-0.84814453	+37.19970703	+7.27294922	-44.51660156	+1540
+1457971024.36529990	+9.34277344	-6.70605469	-0.91406250	+56.84326172	-4.70214844	-52.42675781	+2160	+9.14501953	-5.92382813	-0.65039063	+5.25146484	-4.63623047	+19.16015625	+1936	+7.51904297	-9.96679688	-0.84375000	+37.22167969	+7.25097656	-44.51660156	+1536
+1457971024.36940000	+9.33398438	-6.70605469	-0.90527344	+56.86523438	-4.61425781	-52.60253906	+2172	+9.13623047	-5.92382813	-0.63720703	+5.33935547	-4.72412109	+19.11621094	+1940	+7.50585938	-9.97558594	-0.83935547	+37.22167969	+7.22900391	-44.53857422	+1532
+1457971024.37780000	+9.31640625	-6.70605469	-0.90087891	+56.88720703	-4.46044922	-52.77832031	+2184	+9.11865234	-5.92822266	-0.63720703	+5.49316406	-4.76806641	+19.07226563	+1944	+7.47949219	-9.98876953	-0.84814453	+37.26562500	+7.18505859	-44.51660156	+1528
+1457971024.38190010	+9.30761719	-6.71044922	-0.89648438	+56.86523438	-4.35058594	-52.91015625	+2192	+9.10986328	-5.93261719	-0.63281250	+5.55908203	-4.81201172	+19.00634766	+1948	+7.46630859	-9.99316406	-0.85253906	+37.26562500	+7.16308594	-44.51660156	+1520
+1457971024.38610010	+9.29443359	-6.71044922	-0.89208984	+56.86523438	-4.24072266	-53.04199219	+2196	+9.10107422	-5.93261719	-0.62841797	+5.62500000	-4.87792969	+18.96240234	+1948	+7.44873047	-10.00195313	-0.85253906	+37.24365234	+7.16308594	-44.53857422	+1516
+1457971024.39030000	+9.29003906	-6.71044922	-0.89208984	+56.86523438	-4.17480469	-53.12988281	+2200	+9.09228516	-5.93261719	-0.62841797	+5.69091797	-4.92187500	+18.91845703	+1948	+7.43994141	-10.00634766	-0.85253906	+37.28759766	+7.16308594	-44.56054688	+1512
+1457971024.39439990	+9.28125000	-6.71044922	-0.88769531	+56.84326172	-4.08691406	-53.23974609	+2204	+9.08349609	-5.93701172	-0.62841797	+5.73486328	-4.96582031	+18.87451172	+1948	+7.43115234	-10.01074219	-0.85253906	+37.30957031	+7.16308594	-44.58251953	+1504
+1457971024.39860010	+9.27246094	-6.71484375	-0.88769531	+56.82128906	-3.97705078	-53.34960938	+2208	+9.07031250	-5.93701172	-0.62841797	+5.77880859	-5.00976563	+18.85253906	+1948	+7.41796875	-10.01513672	-0.85253906	+37.33154297	+7.14111328	-44.60449219	+1500
+1457971024.40280010	+9.26367188	-6.71484375	-0.88769531	+56.79931641	-3.91113281	-53.41552734	+2208	+9.06152344	-5.93701172	-0.62841797	+5.84472656	-5.03173828	+18.85253906	+1944	+7.41357422	-10.01074219	-0.85253906	+37.39746094	+7.11914063	-44.60449219	+1492
+1457971024.40689990	+9.25488281	-6.71484375	-0.88330078	+56.79931641	-3.84521484	-53.50341797	+2212	+9.05273438	-5.93701172	-0.62841797	+5.91064453	-5.09765625	+18.83056641	+1944	+7.40917969	-10.01074219	-0.84814453	+37.48535156	+7.07519531	-44.64843750	+1488
+1457971024.41109990	+9.24609375	-6.71484375	-0.88330078	+56.77734375	-3.77929688	-53.61328125	+2216	+9.03955078	-5.93701172	-0.62402344	+5.97656250	-5.18554688	+18.80859375	+1944	+7.40478516	-10.00634766	-0.84375000	+37.57324219	+7.00927734	-44.71435547	+1484
+1457971024.41940000	+9.22851563	-6.71044922	-0.87451172	+56.75537109	-3.64746094	-53.83300781	+2220	+9.02197266	-5.93261719	-0.61523438	+6.08642578	-5.38330078	+18.80859375	+1940	+7.40039063	-10.00195313	-0.83056641	+37.77099609	+6.85546875	-44.86816406	+1476
+1457971024.42360000	+9.21972656	-6.71044922	-0.87011719	+56.73339844	-3.58154297	-53.98681641	+2224	+9.00878906	-5.93261719	-0.60644531	+6.15234375	-5.49316406	+18.80859375	+1940	+7.39599609	-9.99755859	-0.81738281	+37.85888672	+6.78955078	-45.00000000	+1472
+1457971024.42779990	+9.21093750	-6.71044922	-0.86132813	+56.71142578	-3.53759766	-54.11865234	+2224	+9.00000000	-5.93261719	-0.60205078	+6.19628906	-5.60302734	+18.80859375	+1940	+7.39599609	-9.99316406	-0.80859375	+37.96875000	+6.67968750	-45.08789063	+1472
+1457971024.43190000	+9.20214844	-6.70605469	-0.85693359	+56.71142578	-3.51562500	-54.22851563	+2228	+8.99121094	-5.92822266	-0.59765625	+6.24023438	-5.71289063	+18.83056641	+1936	+7.39599609	-9.98876953	-0.79980469	+38.05664063	+6.59179688	-45.19775391	+1476
+1457971024.44020010	+9.18017578	-6.70605469	-0.83935547	+56.66748047	-3.47167969	-54.47021484	+2236	+8.97363281	-5.92382813	-0.58447266	+6.30615234	-5.95458984	+18.89648438	+1936	+7.39599609	-9.97558594	-0.78222656	+38.25439453	+6.37207031	-45.35156250	+1476
+1457971024.44440010	+9.17578125	-6.70166016	-0.83496094	+56.64550781	-3.44970703	-54.53613281	+2240	+8.96484375	-5.91943359	-0.58007813	+6.35009766	-6.06445313	+18.91845703	+1932	+7.39599609	-9.97119141	-0.77783203	+38.32031250	+6.26220703	-45.41748047	+1476
+1457971024.45269990	+9.16259766	-6.70166016	-0.82177734	+56.57958984	-3.42773438	-54.73388672	+2248	+8.95166016	-5.92382813	-0.56250000	+6.32812500	-6.32812500	+18.96240234	+1932	+7.39160156	-9.96679688	-0.76025391	+38.40820313	+6.06445313	-45.61523438	+1484
+1457971024.45689990	+9.15380859	-6.70166016	-0.81738281	+56.53564453	-3.42773438	-54.77783203	+2252	+8.94726563	-5.91943359	-0.55810547	+6.32812500	-6.43798828	+18.98437500	+1932	+7.38720703	-9.96240234	-0.75146484	+38.36425781	+5.99853516	-45.65917969	+1484
+1457971024.46110010	+9.15380859	-6.69726563	-0.80859375	+56.49169922	-3.40576172	-54.84375000	+2256	+8.94726563	-5.91503906	-0.55371094	+6.35009766	-6.52587891	+19.00634766	+1928	+7.37841797	-9.96240234	-0.74707031	+38.32031250	+5.95458984	-45.68115234	+1488
+1457971024.46519990	+9.14941406	-6.70166016	-0.80859375	+56.40380859	-3.40576172	-54.86572266	+2260	+8.93847656	-5.92822266	-0.54931641	+6.19628906	-6.59179688	+19.05029297	+1932	+7.37402344	-9.96240234	-0.74707031	+38.27636719	+5.91064453	-45.68115234	+1488
+1457971024.46939990	+9.14501953	-6.70166016	-0.80419922	+56.31591797	-3.38378906	-54.86572266	+2264	+8.93847656	-5.92382813	-0.54492188	+6.15234375	-6.65771484	+19.09423828	+1928	+7.36523438	-9.96679688	-0.74707031	+38.16650391	+5.86669922	-45.68115234	+1492
+1457971024.47359990	+9.14501953	-6.70166016	-0.79980469	+56.25000000	-3.38378906	-54.88769531	+2268	+8.94287109	-5.91943359	-0.54052734	+6.13037109	-6.72363281	+19.11621094	+1928	+7.35644531	-9.96679688	-0.75146484	+38.05664063	+5.84472656	-45.63720703	+1492
+1457971024.47770000	+9.14062500	-6.70605469	-0.79980469	+56.16210938	-3.36181641	-54.88769531	+2272	+8.93847656	-5.92822266	-0.54052734	+5.99853516	-6.76757813	+19.13818359	+1928	+7.34765625	-9.96679688	-0.75146484	+37.94677734	+5.82275391	-45.59326172	+1496
+1457971024.48610000	+9.14062500	-6.71044922	-0.79541016	+55.94238281	-3.36181641	-54.88769531	+2280	+8.94287109	-5.93261719	-0.53613281	+5.77880859	-6.89941406	+19.16015625	+1928	+7.32128906	-9.97558594	-0.75585938	+37.59521484	+5.80078125	-45.50537109	+1500
+1457971024.49020000	+9.14062500	-6.71044922	-0.79541016	+55.85449219	-3.36181641	-54.86572266	+2284	+8.94287109	-5.93261719	-0.53173828	+5.71289063	-6.92138672	+19.16015625	+1928	+7.31250000	-9.97558594	-0.76025391	+37.44140625	+5.80078125	-45.48339844	+1500
+1457971024.49440000	+9.14062500	-6.71484375	-0.79101563	+55.76660156	-3.36181641	-54.86572266	+2288	+8.94726563	-5.93701172	-0.53173828	+5.62500000	-6.94335938	+19.18212891	+1928	+7.30371094	-9.97998047	-0.76025391	+37.24365234	+5.80078125	-45.43945313	+1500
+1457971024.50270010	+9.14062500	-6.71923828	-0.78662109	+55.54687500	-3.36181641	-54.84375000	+2292	+8.95166016	-5.94140625	-0.52734375	+5.44921875	-7.03125000	+19.18212891	+1928	+7.28173828	-9.98876953	-0.76904297	+36.80419922	+5.75683594	-45.30761719	+1504
+1457971024.50690010	+9.14501953	-6.72363281	-0.78662109	+55.41503906	-3.36181641	-54.84375000	+2300	+8.95166016	-5.94140625	-0.52734375	+5.36132813	-7.05322266	+19.18212891	+1928	+7.26855469	-9.99316406	-0.77343750	+36.56250000	+5.73486328	-45.24169922	+1504
+1457971024.51110010	+9.14501953	-6.72802734	-0.78222656	+55.26123047	-3.38378906	-54.84375000	+2304	+8.95605469	-5.94580078	-0.52734375	+5.27343750	-7.09716797	+19.18212891	+1932	+7.25976563	-9.99755859	-0.77343750	+36.32080078	+5.71289063	-45.19775391	+1500
+1457971024.51519990	+9.15380859	-6.74121094	-0.77343750	+54.75585938	-3.44970703	-54.84375000	+2312	+8.97363281	-5.95898438	-0.51416016	+4.65820313	-7.40478516	+19.16015625	+1936	+7.24658203	-10.00195313	-0.77783203	+35.94726563	+5.64697266	-45.13183594	+1500
+1457971024.52350000	+9.16699219	-6.76318359	-0.75585938	+54.00878906	-3.60351563	-54.88769531	+2328	+8.99560547	-5.97656250	-0.49658203	+3.93310547	-7.77832031	+19.13818359	+1952	+7.22900391	-10.01074219	-0.77783203	+35.37597656	+5.49316406	-45.06591797	+1500
+1457971024.52769990	+9.18457031	-6.77636719	-0.74267578	+53.43750000	-3.75732422	-54.95361328	+2340	+9.01318359	-5.98535156	-0.48779297	+3.53759766	-8.02001953	+19.09423828	+1964	+7.22021484	-10.01074219	-0.77343750	+35.04638672	+5.38330078	-45.06591797	+1496
+1457971024.53189990	+9.18896484	-6.78515625	-0.73388672	+53.17382813	-3.84521484	-54.99755859	+2352	+9.01757813	-5.98974609	-0.47900391	+3.25195313	-8.17382813	+19.09423828	+1976	+7.22021484	-10.01074219	-0.76904297	+34.82666016	+5.27343750	-45.06591797	+1492
+1457971024.53600000	+9.19335938	-6.79394531	-0.72509766	+52.91015625	-3.95507813	-55.04150391	+2364	+9.02636719	-5.99853516	-0.47460938	+3.01025391	-8.30566406	+19.07226563	+1988	+7.22021484	-10.01074219	-0.76464844	+34.65087891	+5.18554688	-45.06591797	+1492
+1457971024.54020000	+9.20214844	-6.79394531	-0.71630859	+52.75634766	-4.04296875	-55.08544922	+2376	+9.03076172	-5.99414063	-0.47021484	+2.85644531	-8.41552734	+19.07226563	+2000	+7.22021484	-10.01074219	-0.76025391	+34.47509766	+5.07568359	-45.08789063	+1488
+1457971024.54440000	+9.20654297	-6.80273438	-0.70751953	+52.53662109	-4.13085938	-55.12939453	+2388	+9.03515625	-6.00292969	-0.46142578	+2.63671875	-8.52539063	+19.05029297	+2012	+7.22460938	-10.00634766	-0.75585938	+34.38720703	+4.98779297	-45.08789063	+1488
+1457971024.54850010	+9.21093750	-6.81152344	-0.70312500	+52.33886719	-4.21875000	-55.15136719	+2400	+9.03955078	-6.00732422	-0.45703125	+2.41699219	-8.63525391	+19.02832031	+2024	+7.22900391	-10.00195313	-0.74707031	+34.29931641	+4.89990234	-45.13183594	+1488
+1457971024.55690000	+9.21972656	-6.81591797	-0.69433594	+52.09716797	-4.35058594	-55.17333984	+2424	+9.04833984	-6.01171875	-0.45263672	+2.15332031	-8.74511719	+19.02832031	+2048	+7.23339844	-9.99755859	-0.73388672	+34.18945313	+4.79003906	-45.19775391	+1488
+1457971024.56100010	+9.21972656	-6.82470703	-0.68994141	+51.92138672	-4.39453125	-55.15136719	+2436	+9.04833984	-6.01611328	-0.44824219	+1.95556641	-8.76708984	+19.00634766	+2060	+7.23779297	-9.99316406	-0.72949219	+34.14550781	+4.79003906	-45.19775391	+1488
+1457971024.56520010	+9.22412109	-6.82031250	-0.68554688	+51.89941406	-4.43847656	-55.12939453	+2448	+9.04833984	-6.01611328	-0.44824219	+1.91162109	-8.76708984	+19.02832031	+2072	+7.23779297	-9.98876953	-0.72509766	+34.12353516	+4.79003906	-45.21972656	+1488
+1457971024.56940010	+9.22412109	-6.82470703	-0.68554688	+51.78955078	-4.46044922	-55.08544922	+2460	+9.04833984	-6.02050781	-0.44824219	+1.77978516	-8.72314453	+19.02832031	+2080	+7.23779297	-9.98437500	-0.72070313	+34.14550781	+4.79003906	-45.19775391	+1488
+1457971024.57349990	+9.21972656	-6.82910156	-0.68994141	+51.67968750	-4.46044922	-55.01953125	+2472	+9.04833984	-6.02490234	-0.44824219	+1.64794922	-8.65722656	+19.02832031	+2092	+7.24218750	-9.98437500	-0.72070313	+34.14550781	+4.83398438	-45.15380859	+1488
+1457971024.57769990	+9.21972656	-6.82910156	-0.68994141	+51.67968750	-4.43847656	-54.97558594	+2480	+9.04833984	-6.02050781	-0.45263672	+1.60400391	-8.59130859	+19.02832031	+2100	+7.23779297	-9.97998047	-0.72070313	+34.16748047	+4.85595703	-45.13183594	+1488
+1457971024.58189990	+9.21533203	-6.82910156	-0.68994141	+51.63574219	-4.41650391	-54.90966797	+2492	+9.04394531	-6.02490234	-0.45263672	+1.53808594	-8.50341797	+19.02832031	+2112	+7.23779297	-9.97558594	-0.72070313	+34.16748047	+4.92187500	-45.10986328	+1488
+1457971024.58600000	+9.21533203	-6.83349609	-0.69433594	+51.56982422	-4.39453125	-54.82177734	+2500	+9.03955078	-6.02490234	-0.45703125	+1.45019531	-8.39355469	+19.00634766	+2120	+7.23339844	-9.97558594	-0.72070313	+34.16748047	+5.00976563	-45.04394531	+1488
+1457971024.59019990	+9.21093750	-6.83349609	-0.69433594	+51.56982422	-4.35058594	-54.75585938	+2508	+9.03955078	-6.02490234	-0.46142578	+1.42822266	-8.32763672	+18.98437500	+2128	+7.22900391	-9.97558594	-0.72070313	+34.18945313	+5.07568359	-45.00000000	+1488
+1457971024.59850000	+9.20654297	-6.83349609	-0.70312500	+51.50390625	-4.26269531	-54.60205078	+2524	+9.03076172	-6.02929688	-0.46582031	+1.34033203	-8.08593750	+18.94042969	+2140	+7.21582031	-9.97558594	-0.72949219	+34.16748047	+5.25146484	-44.89013672	+1492
+1457971024.60270000	+9.20214844	-6.83349609	-0.70751953	+51.48193359	-4.19677734	-54.55810547	+2528	+9.03076172	-6.02929688	-0.47021484	+1.29638672	-8.02001953	+18.89648438	+2144	+7.20703125	-9.97558594	-0.73388672	+34.16748047	+5.36132813	-44.82421875	+1492
+1457971024.60680010	+9.19775391	-6.83349609	-0.70751953	+51.45996094	-4.15283203	-54.49218750	+2532	+9.02636719	-6.03369141	-0.47460938	+1.27441406	-7.93212891	+18.85253906	+2148	+7.19824219	-9.97998047	-0.73828125	+34.14550781	+5.44921875	-44.73632813	+1496
+1457971024.61100010	+9.19335938	-6.83349609	-0.71191406	+51.43798828	-4.08691406	-54.40429688	+2536	+9.02197266	-6.03369141	-0.47900391	+1.25244141	-7.82226563	+18.80859375	+2152	+7.18945313	-9.97998047	-0.74707031	+34.14550781	+5.55908203	-44.67041016	+1496
+1457971024.61520000	+9.18896484	-6.83349609	-0.71630859	+51.41601563	-4.04296875	-54.36035156	+2540	+9.02197266	-6.03369141	-0.47900391	+1.23046875	-7.75634766	+18.76464844	+2156	+7.18066406	-9.97998047	-0.75585938	+34.14550781	+5.66894531	-44.58251953	+1496
+1457971024.61929990	+9.18896484	-6.83349609	-0.71630859	+51.39404297	-3.97705078	-54.31640625	+2544	+9.01757813	-6.03369141	-0.48339844	+1.20849609	-7.71240234	+18.69873047	+2156	+7.17187500	-9.98437500	-0.76025391	+34.12353516	+5.77880859	-44.49462891	+1500
+1457971024.62350010	+9.18457031	-6.83349609	-0.72070313	+51.35009766	-3.91113281	-54.27246094	+2548	+9.01757813	-6.03369141	-0.48339844	+1.18652344	-7.64648438	+18.63281250	+2160	+7.15869141	-9.98437500	-0.76904297	+34.10156250	+5.86669922	-44.42871094	+1500
+1457971024.62770010	+9.18017578	-6.83349609	-0.72509766	+51.30615234	-3.84521484	-54.20654297	+2548	+9.01318359	-6.03369141	-0.48779297	+1.18652344	-7.60253906	+18.56689453	+2160	+7.14990234	-9.98876953	-0.77783203	+34.05761719	+5.97656250	-44.36279297	+1500
+1457971024.63599990	+9.17138672	-6.83349609	-0.72949219	+51.21826172	-3.69140625	-54.14062500	+2548	+9.00878906	-6.03369141	-0.49218750	+1.14257813	-7.51464844	+18.39111328	+2164	+7.13232422	-9.99316406	-0.78662109	+34.03564453	+6.13037109	-44.27490234	+1500
+1457971024.64019990	+9.16699219	-6.82910156	-0.72949219	+51.15234375	-3.60351563	-54.11865234	+2552	+9.00878906	-6.03369141	-0.49218750	+1.14257813	-7.47070313	+18.25927734	+2164	+7.12792969	-9.99316406	-0.79101563	+34.03564453	+6.17431641	-44.25292969	+1496
+1457971024.64430000	+9.16699219	-6.82910156	-0.73388672	+51.08642578	-3.53759766	-54.11865234	+2548	+9.00878906	-6.03369141	-0.49658203	+1.14257813	-7.47070313	+18.14941406	+2160	+7.12353516	-9.99316406	-0.79541016	+34.03564453	+6.19628906	-44.25292969	+1496
+1457971024.64850000	+9.16259766	-6.82910156	-0.73388672	+51.02050781	-3.47167969	-54.11865234	+2548	+9.00878906	-6.03369141	-0.49658203	+1.14257813	-7.47070313	+18.01757813	+2160	+7.12353516	-9.99316406	-0.79980469	+34.05761719	+6.21826172	-44.27490234	+1492
+1457971024.65269990	+9.16259766	-6.82910156	-0.73388672	+50.95458984	-3.40576172	-54.14062500	+2548	+9.00878906	-6.03369141	-0.49658203	+1.14257813	-7.49267578	+17.84179688	+2160	+7.12353516	-9.99316406	-0.79980469	+34.05761719	+6.21826172	-44.29687500	+1488
+1457971024.65680000	+9.15820313	-6.82470703	-0.73388672	+50.86669922	-3.33984375	-54.18457031	+2548	+9.00878906	-6.03369141	-0.49658203	+1.16455078	-7.53662109	+17.68798828	+2160	+7.12353516	-9.99316406	-0.79980469	+34.07958984	+6.21826172	-44.34082031	+1484
+1457971024.66100000	+9.15820313	-6.82470703	-0.73388672	+50.80078125	-3.29589844	-54.22851563	+2544	+9.00878906	-6.03369141	-0.49658203	+1.16455078	-7.60253906	+17.53417969	+2160	+7.12792969	-9.99316406	-0.79541016	+34.12353516	+6.21826172	-44.38476563	+1480
+1457971024.66520000	+9.16259766	-6.82470703	-0.73388672	+50.73486328	-3.25195313	-54.29443359	+2544	+9.01318359	-6.02929688	-0.49658203	+1.20849609	-7.71240234	+17.38037109	+2160	+7.12792969	-9.99316406	-0.79541016	+34.12353516	+6.19628906	-44.42871094	+1480
+1457971024.66930010	+9.16259766	-6.82470703	-0.72949219	+50.66894531	-3.20800781	-54.36035156	+2544	+9.01318359	-6.02929688	-0.49658203	+1.25244141	-7.80029297	+17.24853516	+2160	+7.13232422	-9.98876953	-0.79101563	+34.16748047	+6.17431641	-44.47265625	+1476
+1457971024.67759990	+9.16699219	-6.82031250	-0.72509766	+50.55908203	-3.18603516	-54.53613281	+2548	+9.02197266	-6.02490234	-0.49218750	+1.34033203	-7.99804688	+17.05078125	+2160	+7.14111328	-9.98876953	-0.78662109	+34.21142578	+6.13037109	-44.58251953	+1476
+1457971024.68179990	+9.17138672	-6.81591797	-0.72070313	+50.49316406	-3.18603516	-54.62402344	+2548	+9.02636719	-6.02050781	-0.49218750	+1.38427734	-8.10791016	+16.98486328	+2164	+7.14550781	-9.98437500	-0.78662109	+34.25537109	+6.10839844	-44.62646484	+1472
+1457971024.68600010	+9.17578125	-6.81591797	-0.71630859	+50.44921875	-3.18603516	-54.71191406	+2552	+9.03076172	-6.02050781	-0.48779297	+1.42822266	-8.23974609	+16.89697266	+2168	+7.14990234	-9.98437500	-0.78222656	+34.27734375	+6.08642578	-44.67041016	+1472
+1457971024.69010000	+9.18017578	-6.81591797	-0.71191406	+50.38330078	-3.20800781	-54.82177734	+2552	+9.03515625	-6.02050781	-0.48779297	+1.47216797	-8.34960938	+16.85302734	+2168	+7.16308594	-9.97998047	-0.77783203	+34.34326172	+6.02050781	-44.78027344	+1476
+1457971024.69429990	+9.18457031	-6.81152344	-0.71191406	+50.33935547	-3.22998047	-54.90966797	+2556	+9.03955078	-6.01611328	-0.48339844	+1.53808594	-8.45947266	+16.80908203	+2172	+7.17187500	-9.97558594	-0.77343750	+34.38720703	+5.97656250	-44.89013672	+1476
+1457971024.69849990	+9.18896484	-6.81152344	-0.70751953	+50.29541016	-3.25195313	-54.99755859	+2560	+9.04394531	-6.01611328	-0.48339844	+1.58203125	-8.54736328	+16.76513672	+2176	+7.18066406	-9.97558594	-0.76464844	+34.45312500	+5.91064453	-45.00000000	+1480
+1457971024.70260000	+9.19335938	-6.81152344	-0.70312500	+50.25146484	-3.27392578	-55.08544922	+2564	+9.04394531	-6.01611328	-0.47900391	+1.64794922	-8.63525391	+16.74316406	+2180	+7.20703125	-9.96679688	-0.75146484	+34.56298828	+5.77880859	-45.26367188	+1488
+1457971024.70680000	+9.19775391	-6.80712891	-0.69873047	+50.20751953	-3.29589844	-55.17333984	+2568	+9.04833984	-6.01171875	-0.47900391	+1.69189453	-8.72314453	+16.72119141	+2180	+7.22460938	-9.96240234	-0.74267578	+34.65087891	+5.66894531	-45.43945313	+1492
+1457971024.71100000	+9.20214844	-6.80712891	-0.69433594	+50.16357422	-3.31787109	-55.23925781	+2572	+9.05273438	-6.01171875	-0.47900391	+1.75781250	-8.81103516	+16.69921875	+2184	+7.23779297	-9.95800781	-0.73828125	+34.71679688	+5.58105469	-45.59326172	+1496
+1457971024.71930000	+9.21093750	-6.80712891	-0.68994141	+50.09765625	-3.38378906	-55.37109375	+2580	+9.05712891	-6.01171875	-0.47460938	+1.88964844	-8.94287109	+16.67724609	+2192	+7.25537109	-9.95800781	-0.72949219	+34.78271484	+5.42724609	-45.83496094	+1500
+1457971024.72350000	+9.21093750	-6.80273438	-0.68554688	+50.05371094	-3.40576172	-55.43701172	+2584	+9.05712891	-6.01171875	-0.47021484	+1.95556641	-9.00878906	+16.63330078	+2196	+7.25976563	-9.95800781	-0.72949219	+34.76074219	+5.40527344	-45.90087891	+1500
+1457971024.72760010	+9.21533203	-6.80273438	-0.68115234	+50.03173828	-3.42773438	-55.50292969	+2588	+9.06152344	-6.00732422	-0.47021484	+2.02148438	-9.07470703	+16.61132813	+2200	+7.25976563	-9.95800781	-0.72949219	+34.73876953	+5.38330078	-45.92285156	+1500
+1457971024.73180010	+9.21533203	-6.80273438	-0.68115234	+50.00976563	-3.44970703	-55.54687500	+2592	+9.06152344	-6.00732422	-0.46582031	+2.08740234	-9.11865234	+16.58935547	+2204	+7.25537109	-9.96240234	-0.72949219	+34.71679688	+5.36132813	-45.96679688	+1500
+1457971024.73600010	+9.21972656	-6.80273438	-0.67675781	+50.00976563	-3.44970703	-55.56884766	+2596	+9.06591797	-6.00732422	-0.46582031	+2.15332031	-9.16259766	+16.56738281	+2204	+7.25537109	-9.96679688	-0.73388672	+34.69482422	+5.36132813	-45.96679688	+1500
+1457971024.74009990	+9.21972656	-6.79833984	-0.67675781	+49.98779297	-3.47167969	-55.61279297	+2600	+9.06591797	-6.00732422	-0.46582031	+2.21923828	-9.20654297	+16.54541016	+2208	+7.25097656	-9.96679688	-0.74267578	+34.67285156	+5.33935547	-45.96679688	+1500
+1457971024.74429990	+9.21972656	-6.79833984	-0.67675781	+49.98779297	-3.47167969	-55.63476563	+2604	+9.06591797	-6.00732422	-0.46582031	+2.28515625	-9.22851563	+16.52343750	+2212	+7.24658203	-9.96679688	-0.74707031	+34.65087891	+5.33935547	-45.94482422	+1504
+1457971024.74840000	+9.21972656	-6.79833984	-0.67236328	+49.98779297	-3.47167969	-55.65673828	+2608	+9.06591797	-6.00732422	-0.46142578	+2.37304688	-9.25048828	+16.47949219	+2212	+7.24218750	-9.97119141	-0.75146484	+34.62890625	+5.33935547	-45.94482422	+1504
+1457971024.75260000	+9.21972656	-6.79833984	-0.67236328	+49.98779297	-3.47167969	-55.67871094	+2608	+9.06591797	-6.00732422	-0.46142578	+2.43896484	-9.29443359	+16.45751953	+2216	+7.23779297	-9.97119141	-0.75585938	+34.62890625	+5.33935547	-45.94482422	+1504
+1457971024.76090000	+9.21972656	-6.79394531	-0.67236328	+50.00976563	-3.47167969	-55.70068359	+2612	+9.06591797	-6.00732422	-0.46142578	+2.61474609	-9.33837891	+16.34765625	+2220	+7.22900391	-9.97998047	-0.76025391	+34.60693359	+5.36132813	-45.94482422	+1504
+1457971024.76510000	+9.21972656	-6.79394531	-0.67236328	+50.00976563	-3.44970703	-55.72265625	+2616	+9.06152344	-6.00732422	-0.46142578	+2.70263672	-9.36035156	+16.30371094	+2220	+7.22460938	-9.97998047	-0.76464844	+34.60693359	+5.38330078	-45.94482422	+1504
+1457971024.76930000	+9.21972656	-6.79394531	-0.67236328	+50.03173828	-3.44970703	-55.72265625	+2616	+9.06152344	-6.00732422	-0.46142578	+2.79052734	-9.36035156	+16.25976563	+2220	+7.22021484	-9.97998047	-0.76904297	+34.62890625	+5.38330078	-45.94482422	+1500
+1457971024.77340010	+9.21972656	-6.79394531	-0.67236328	+50.03173828	-3.44970703	-55.72265625	+2620	+9.06152344	-6.00732422	-0.46142578	+2.87841797	-9.36035156	+16.19384766	+2220	+7.21582031	-9.98437500	-0.76904297	+34.65087891	+5.40527344	-45.94482422	+1500
+1457971024.77760000	+9.21972656	-6.79394531	-0.67236328	+50.05371094	-3.44970703	-55.72265625	+2620	+9.05712891	-6.00292969	-0.46142578	+2.98828125	-9.36035156	+16.14990234	+2220	+7.21582031	-9.98437500	-0.77343750	+34.67285156	+5.42724609	-45.94482422	+1496
+1457971024.78180000	+9.21533203	-6.79394531	-0.67675781	+50.05371094	-3.42773438	-55.72265625	+2620	+9.05273438	-6.00292969	-0.46582031	+3.07617188	-9.36035156	+16.08398438	+2224	+7.21582031	-9.98437500	-0.77343750	+34.71679688	+5.44921875	-45.94482422	+1496
+1457971024.78590010	+9.21533203	-6.79394531	-0.67675781	+50.07568359	-3.42773438	-55.72265625	+2620	+9.05273438	-6.00732422	-0.46582031	+3.16406250	-9.36035156	+16.04003906	+2224	+7.21582031	-9.98437500	-0.77343750	+34.78271484	+5.47119141	-45.96679688	+1492
+1457971024.79010010	+9.21533203	-6.79394531	-0.67675781	+50.07568359	-3.42773438	-55.72265625	+2624	+9.04833984	-6.00732422	-0.46582031	+3.27392578	-9.36035156	+15.97412109	+2220	+7.21582031	-9.97998047	-0.77343750	+34.82666016	+5.49316406	-45.96679688	+1488
+1457971024.79839990	+9.21533203	-6.79394531	-0.67675781	+50.09765625	-3.42773438	-55.70068359	+2624	+9.04394531	-6.00732422	-0.47021484	+3.42773438	-9.31640625	+15.86425781	+2220	+7.22021484	-9.97998047	-0.76904297	+34.98046875	+5.53710938	-46.01074219	+1484
+1457971024.80259990	+9.21533203	-6.79394531	-0.68115234	+50.09765625	-3.42773438	-55.70068359	+2624	+9.03955078	-6.00732422	-0.47460938	+3.51562500	-9.29443359	+15.84228516	+2216	+7.22460938	-9.97998047	-0.76464844	+35.04638672	+5.58105469	-46.03271484	+1484
+1457971024.80679990	+9.21093750	-6.79394531	-0.68115234	+50.11962891	-3.42773438	-55.67871094	+2628	+9.03515625	-6.00732422	-0.47900391	+3.60351563	-9.27246094	+15.79833984	+2216	+7.22460938	-9.97558594	-0.76025391	+35.11230469	+5.60302734	-46.03271484	+1484
+1457971024.81090000	+9.21093750	-6.78955078	-0.68115234	+50.11962891	-3.40576172	-55.67871094	+2628	+9.03076172	-6.00292969	-0.47900391	+3.66943359	-9.25048828	+15.77636719	+2212	+7.22900391	-9.97558594	-0.76025391	+35.20019531	+5.64697266	-46.05468750	+1484
+1457971024.81510000	+9.21093750	-6.78955078	-0.68554688	+50.16357422	-3.40576172	-55.65673828	+2628	+9.03076172	-6.00292969	-0.48339844	+3.75732422	-9.22851563	+15.73242188	+2212	+7.23339844	-9.97119141	-0.75585938	+35.31005859	+5.69091797	-46.07666016	+1484
+1457971024.81929990	+9.20654297	-6.78955078	-0.68554688	+50.18554688	-3.40576172	-55.63476563	+2628	+9.02636719	-6.00292969	-0.48339844	+3.82324219	-9.20654297	+15.71044922	+2208	+7.23779297	-9.96679688	-0.75146484	+35.39794922	+5.73486328	-46.07666016	+1484
+1457971024.82760000	+9.19775391	-6.78955078	-0.69433594	+50.29541016	-3.36181641	-55.56884766	+2632	+9.01757813	-6.00292969	-0.48779297	+3.97705078	-9.14062500	+15.64453125	+2204	+7.24658203	-9.96240234	-0.74267578	+35.61767578	+5.84472656	-46.09863281	+1484
+1457971024.83170010	+9.19335938	-6.78955078	-0.70312500	+50.38330078	-3.33984375	-55.52490234	+2632	+9.01318359	-6.00292969	-0.49218750	+4.04296875	-9.09667969	+15.60058594	+2200	+7.24658203	-9.96240234	-0.73828125	+35.70556641	+5.88867188	-46.12060547	+1484
+1457971024.83590010	+9.18457031	-6.78515625	-0.70751953	+50.44921875	-3.31787109	-55.48095703	+2632	+9.00878906	-6.00292969	-0.49218750	+4.13085938	-9.05273438	+15.57861328	+2196	+7.24658203	-9.96240234	-0.73828125	+35.81542969	+5.95458984	-46.09863281	+1484
+1457971024.84010000	+9.17578125	-6.78515625	-0.71630859	+50.55908203	-3.29589844	-55.41503906	+2632	+9.00000000	-5.99853516	-0.49658203	+4.21875000	-9.00878906	+15.53466797	+2192	+7.24658203	-9.95800781	-0.73828125	+35.92529297	+6.02050781	-46.07666016	+1480
+1457971024.84419990	+9.17138672	-6.78076172	-0.72070313	+50.66894531	-3.25195313	-55.39306641	+2628	+8.99560547	-5.99853516	-0.49658203	+4.30664063	-8.96484375	+15.49072266	+2184	+7.24658203	-9.95800781	-0.73828125	+36.01318359	+6.08642578	-46.03271484	+1480
+1457971024.84840010	+9.16259766	-6.77636719	-0.72509766	+50.75683594	-3.22998047	-55.37109375	+2624	+8.99121094	-5.99414063	-0.50097656	+4.39453125	-8.92089844	+15.44677734	+2180	+7.24218750	-9.95800781	-0.74267578	+36.10107422	+6.13037109	-45.98876953	+1480
+1457971024.85669990	+9.14941406	-6.77197266	-0.72949219	+50.95458984	-3.16406250	-55.34912109	+2616	+8.97363281	-5.98974609	-0.50097656	+4.57031250	-8.83300781	+15.33691406	+2172	+7.22460938	-9.96240234	-0.75585938	+36.25488281	+6.24023438	-45.87890625	+1484
+1457971024.86089990	+9.14501953	-6.76757813	-0.73388672	+51.04248047	-3.12011719	-55.32714844	+2612	+8.96484375	-5.98974609	-0.50537109	+4.65820313	-8.76708984	+15.29296875	+2164	+7.21582031	-9.96679688	-0.76025391	+36.29882813	+6.28417969	-45.81298828	+1488
+1457971024.86509990	+9.13623047	-6.76318359	-0.73828125	+51.15234375	-3.07617188	-55.32714844	+2604	+8.96044922	-5.98535156	-0.50976563	+4.76806641	-8.70117188	+15.24902344	+2160	+7.20263672	-9.96679688	-0.76904297	+36.34277344	+6.32812500	-45.74707031	+1488
+1457971024.86920000	+9.12744141	-6.76318359	-0.74267578	+51.26220703	-3.03222656	-55.30517578	+2600	+8.95166016	-5.98095703	-0.50976563	+4.87792969	-8.65722656	+15.20507813	+2152	+7.19384766	-9.97119141	-0.77783203	+36.40869141	+6.37207031	-45.68115234	+1488
+1457971024.87340000	+9.12304688	-6.75878906	-0.74707031	+51.35009766	-3.01025391	-55.30517578	+2592	+8.94287109	-5.98095703	-0.51416016	+4.96582031	-8.59130859	+15.16113281	+2144	+7.18066406	-9.97119141	-0.78222656	+36.47460938	+6.39404297	-45.61523438	+1488
+1457971024.87760000	+9.11425781	-6.75439453	-0.74707031	+51.48193359	-2.98828125	-55.30517578	+2584	+8.92968750	-5.97656250	-0.51416016	+5.07568359	-8.54736328	+15.13916016	+2136	+7.17187500	-9.97119141	-0.79541016	+36.54052734	+6.41601563	-45.54931641	+1488
+1457971024.88590000	+9.09667969	-6.74560547	-0.75146484	+51.67968750	-2.92236328	-55.32714844	+2568	+8.91210938	-5.97216797	-0.51855469	+5.25146484	-8.48144531	+15.07324219	+2124	+7.15429688	-9.97558594	-0.80419922	+36.67236328	+6.45996094	-45.46142578	+1488
+1457971024.89010000	+9.09228516	-6.74560547	-0.75146484	+51.81152344	-2.90039063	-55.32714844	+2560	+8.90332031	-5.96777344	-0.51855469	+5.36132813	-8.43750000	+15.07324219	+2116	+7.14550781	-9.97558594	-0.80859375	+36.73828125	+6.48193359	-45.43945313	+1484
+1457971024.89420010	+9.08349609	-6.74121094	-0.75585938	+51.89941406	-2.87841797	-55.32714844	+2552	+8.89453125	-5.96337891	-0.52294922	+5.47119141	-8.39355469	+15.07324219	+2104	+7.14111328	-9.97558594	-0.80859375	+36.82617188	+6.50390625	-45.41748047	+1480
+1457971024.89840010	+9.07470703	-6.73681641	-0.75585938	+52.00927734	-2.87841797	-55.32714844	+2544	+8.88574219	-5.96337891	-0.52294922	+5.55908203	-8.39355469	+15.07324219	+2096	+7.13671875	-9.97558594	-0.81298828	+36.91406250	+6.52587891	-45.39550781	+1476
+1457971024.90249990	+9.06591797	-6.73681641	-0.76025391	+52.11914063	-2.85644531	-55.32714844	+2536	+8.88574219	-5.96337891	-0.52294922	+5.58105469	-8.37158203	+15.07324219	+2088	+7.13671875	-9.97119141	-0.81298828	+37.02392578	+6.52587891	-45.39550781	+1472
+1457971024.90669990	+9.06152344	-6.73242188	-0.76025391	+52.22900391	-2.85644531	-55.32714844	+2524	+8.88134766	-5.95898438	-0.52294922	+5.62500000	-8.37158203	+15.09521484	+2076	+7.13671875	-9.96679688	-0.81298828	+37.15576172	+6.52587891	-45.39550781	+1468
+1457971024.91500000	+9.04833984	-6.72363281	-0.76025391	+52.40478516	-2.87841797	-55.34912109	+2508	+8.86816406	-5.95458984	-0.52734375	+5.73486328	-8.37158203	+15.13916016	+2060	+7.14111328	-9.95800781	-0.80859375	+37.39746094	+6.50390625	-45.46142578	+1468
+1457971024.91919990	+9.03955078	-6.71923828	-0.76025391	+52.51464844	-2.90039063	-55.34912109	+2500	+8.86376953	-5.95458984	-0.52734375	+5.82275391	-8.37158203	+15.16113281	+2052	+7.14111328	-9.95361328	-0.80419922	+37.50732422	+6.50390625	-45.48339844	+1464
+1457971024.92339990	+9.03515625	-6.71923828	-0.76025391	+52.60253906	-2.92236328	-55.37109375	+2492	+8.85498047	-5.95019531	-0.52294922	+5.88867188	-8.39355469	+15.18310547	+2044	+7.14550781	-9.94921875	-0.79980469	+37.61718750	+6.48193359	-45.52734375	+1468
+1457971024.92750000	+9.03076172	-6.71484375	-0.76025391	+52.66845703	-2.94433594	-55.37109375	+2480	+8.84619141	-5.94580078	-0.52294922	+5.97656250	-8.41552734	+15.22705078	+2036	+7.14990234	-9.94482422	-0.79541016	+37.72705078	+6.48193359	-45.57128906	+1468
+1457971024.93170000	+9.02636719	-6.71044922	-0.76025391	+52.75634766	-2.98828125	-55.37109375	+2472	+8.84179688	-5.94580078	-0.52294922	+6.04248047	-8.45947266	+15.27099609	+2024	+7.15429688	-9.94042969	-0.78662109	+37.83691406	+6.45996094	-45.63720703	+1468
+1457971024.93590000	+9.02197266	-6.71044922	-0.75585938	+52.82226563	-3.03222656	-55.37109375	+2464	+8.83300781	-5.94140625	-0.52294922	+6.13037109	-8.48144531	+15.31494141	+2016	+7.15869141	-9.93603516	-0.78222656	+37.94677734	+6.43798828	-45.65917969	+1472
+1457971024.94000010	+9.01757813	-6.71044922	-0.75585938	+52.84423828	-3.05419922	-55.37109375	+2460	+8.82861328	-5.93701172	-0.51855469	+6.17431641	-8.52539063	+15.35888672	+2008	+7.15869141	-9.93164063	-0.78222656	+38.01269531	+6.41601563	-45.68115234	+1472
+1457971024.94840000	+9.01318359	-6.70166016	-0.75585938	+52.95410156	-3.14208984	-55.39306641	+2444	+8.81542969	-5.93261719	-0.51416016	+6.28417969	-8.61328125	+15.44677734	+1992	+7.16308594	-9.92285156	-0.77783203	+38.14453125	+6.35009766	-45.74707031	+1476
+1457971024.95250010	+9.00878906	-6.70166016	-0.75585938	+52.95410156	-3.18603516	-55.41503906	+2440	+8.81103516	-5.92822266	-0.51416016	+6.28417969	-8.65722656	+15.46875000	+1984	+7.16308594	-9.91845703	-0.77343750	+38.18847656	+6.32812500	-45.76904297	+1476
+1457971024.95670010	+9.00878906	-6.69726563	-0.75146484	+52.97607422	-3.20800781	-55.41503906	+2432	+8.81103516	-5.92822266	-0.50976563	+6.28417969	-8.70117188	+15.49072266	+1976	+7.16308594	-9.91845703	-0.77343750	+38.21044922	+6.30615234	-45.79101563	+1476
+1457971024.96090010	+9.00878906	-6.69287109	-0.75146484	+52.99804688	-3.25195313	-55.41503906	+2428	+8.80664063	-5.92382813	-0.50976563	+6.30615234	-8.74511719	+15.51269531	+1968	+7.15869141	-9.91406250	-0.77343750	+38.18847656	+6.28417969	-45.79101563	+1480
+1457971024.96499990	+9.00439453	-6.69287109	-0.75146484	+52.97607422	-3.27392578	-55.41503906	+2424	+8.80664063	-5.92382813	-0.50537109	+6.28417969	-8.76708984	+15.51269531	+1960	+7.15869141	-9.91406250	-0.77343750	+38.18847656	+6.26220703	-45.79101563	+1480
+1457971024.96919990	+9.00439453	-6.69287109	-0.75146484	+52.95410156	-3.29589844	-55.41503906	+2416	+8.80664063	-5.92382813	-0.50537109	+6.26220703	-8.78906250	+15.53466797	+1952	+7.15429688	-9.91406250	-0.77783203	+38.14453125	+6.24023438	-45.76904297	+1480
+1457971024.97340010	+9.00439453	-6.69287109	-0.74707031	+52.93212891	-3.31787109	-55.41503906	+2412	+8.80224609	-5.92382813	-0.50537109	+6.24023438	-8.81103516	+15.55664063	+1944	+7.14990234	-9.91406250	-0.77783203	+38.10058594	+6.21826172	-45.74707031	+1484
+1457971024.98169990	+9.00000000	-6.68847656	-0.74707031	+52.86621094	-3.33984375	-55.41503906	+2400	+8.80224609	-5.91943359	-0.50097656	+6.15234375	-8.83300781	+15.55664063	+1932	+7.13671875	-9.90966797	-0.78662109	+37.99072266	+6.17431641	-45.68115234	+1488
+1457971024.98580000	+9.00000000	-6.68847656	-0.74707031	+52.82226563	-3.36181641	-55.41503906	+2396	+8.80224609	-5.91943359	-0.50097656	+6.13037109	-8.83300781	+15.55664063	+1924	+7.12792969	-9.90966797	-0.79541016	+37.90283203	+6.15234375	-45.63720703	+1488
+1457971024.99000000	+9.00000000	-6.68847656	-0.74707031	+52.80029297	-3.36181641	-55.41503906	+2392	+8.80224609	-5.91943359	-0.50097656	+6.08642578	-8.83300781	+15.55664063	+1916	+7.12353516	-9.91406250	-0.79980469	+37.81494141	+6.15234375	-45.61523438	+1488
+1457971024.99420000	+9.00000000	-6.68847656	-0.74707031	+52.75634766	-3.38378906	-55.39306641	+2388	+8.80224609	-5.91943359	-0.50097656	+6.04248047	-8.83300781	+15.55664063	+1912	+7.11474609	-9.91406250	-0.80419922	+37.72705078	+6.13037109	-45.57128906	+1488
+1457971024.99830010	+9.00000000	-6.68847656	-0.74707031	+52.71240234	-3.38378906	-55.39306641	+2384	+8.80224609	-5.91943359	-0.50097656	+5.99853516	-8.83300781	+15.55664063	+1904	+7.10595703	-9.91406250	-0.80859375	+37.63916016	+6.10839844	-45.52734375	+1492
+1457971025.00250010	+9.00000000	-6.68847656	-0.74707031	+52.69042969	-3.38378906	-55.39306641	+2380	+8.80224609	-5.91943359	-0.50097656	+5.97656250	-8.83300781	+15.55664063	+1896	+7.09716797	-9.91406250	-0.81298828	+37.52929688	+6.10839844	-45.46142578	+1492
+1457971025.01079990	+9.00000000	-6.68847656	-0.74707031	+52.62451172	-3.38378906	-55.39306641	+2372	+8.80664063	-5.91943359	-0.49658203	+5.93261719	-8.83300781	+15.55664063	+1884	+7.08398438	-9.91845703	-0.82617188	+37.33154297	+6.06445313	-45.37353516	+1488
+1457971025.01500010	+9.00000000	-6.68847656	-0.74267578	+52.58056641	-3.40576172	-55.39306641	+2372	+8.80664063	-5.91943359	-0.49658203	+5.91064453	-8.83300781	+15.57861328	+1880	+7.07958984	-9.91845703	-0.83056641	+37.22167969	+6.04248047	-45.35156250	+1488
+1457971025.01920010	+9.00000000	-6.68847656	-0.74267578	+52.55859375	-3.40576172	-55.37109375	+2368	+8.80664063	-5.91943359	-0.49658203	+5.88867188	-8.83300781	+15.57861328	+1876	+7.07519531	-9.91845703	-0.83496094	+37.13378906	+6.02050781	-45.30761719	+1484
+1457971025.02329990	+9.00000000	-6.68847656	-0.74267578	+52.53662109	-3.40576172	-55.37109375	+2364	+8.80664063	-5.91943359	-0.49658203	+5.86669922	-8.83300781	+15.57861328	+1872	+7.07080078	-9.91845703	-0.83496094	+37.06787109	+6.02050781	-45.30761719	+1484
+1457971025.02749990	+9.00439453	-6.68847656	-0.74267578	+52.49267578	-3.42773438	-55.37109375	+2360	+8.80664063	-5.91943359	-0.49658203	+5.80078125	-8.83300781	+15.57861328	+1868	+7.06640625	-9.91845703	-0.83496094	+36.97998047	+5.99853516	-45.30761719	+1480
+1457971025.03580000	+9.00439453	-6.68847656	-0.74267578	+52.38281250	-3.44970703	-55.37109375	+2356	+8.81103516	-5.91943359	-0.49658203	+5.71289063	-8.85498047	+15.60058594	+1860	+7.06640625	-9.91406250	-0.83056641	+36.89208984	+5.95458984	-45.32958984	+1472
+1457971025.04000000	+9.00878906	-6.68847656	-0.73828125	+52.29492188	-3.47167969	-55.34912109	+2356	+8.81542969	-5.91943359	-0.49218750	+5.60302734	-8.85498047	+15.62255859	+1856	+7.07080078	-9.91406250	-0.83056641	+36.84814453	+5.93261719	-45.35156250	+1472
+1457971025.04419990	+9.00878906	-6.68847656	-0.73828125	+52.22900391	-3.51562500	-55.34912109	+2352	+8.81542969	-5.91943359	-0.49218750	+5.49316406	-8.87695313	+15.64453125	+1852	+7.07519531	-9.90966797	-0.82617188	+36.82617188	+5.91064453	-45.37353516	+1472
+1457971025.05660010	+9.02197266	-6.69287109	-0.72949219	+51.96533203	-3.64746094	-55.32714844	+2356	+8.82861328	-5.91943359	-0.48339844	+5.16357422	-8.96484375	+15.75439453	+1852	+7.08837891	-9.90087891	-0.80859375	+36.80419922	+5.84472656	-45.48339844	+1476
+1457971025.06080010	+9.02197266	-6.69287109	-0.72509766	+51.89941406	-3.71337891	-55.32714844	+2356	+8.83300781	-5.91943359	-0.48339844	+5.05371094	-8.98681641	+15.79833984	+1852	+7.09716797	-9.89648438	-0.80419922	+36.78222656	+5.82275391	-45.52734375	+1476
+1457971025.06500010	+9.02636719	-6.69287109	-0.72509766	+51.81152344	-3.75732422	-55.32714844	+2356	+8.84179688	-5.91943359	-0.47900391	+4.96582031	-9.03076172	+15.82031250	+1852	+7.10156250	-9.89648438	-0.79980469	+36.78222656	+5.80078125	-45.57128906	+1480
+1457971025.07329990	+9.03515625	-6.69287109	-0.72070313	+51.70166016	-3.84521484	-55.30517578	+2364	+8.85058594	-5.92382813	-0.47460938	+4.81201172	-9.07470703	+15.88623047	+1856	+7.11474609	-9.89208984	-0.78662109	+36.76025391	+5.75683594	-45.63720703	+1484
+1457971025.07750010	+9.03955078	-6.69726563	-0.71630859	+51.65771484	-3.88916016	-55.30517578	+2364	+8.85498047	-5.92382813	-0.47460938	+4.74609375	-9.11865234	+15.90820313	+1856	+7.12353516	-9.88769531	-0.78222656	+36.73828125	+5.71289063	-45.65917969	+1488
+1457971025.08160000	+9.04394531	-6.69726563	-0.71630859	+51.61376953	-3.91113281	-55.30517578	+2368	+8.85937500	-5.92382813	-0.47021484	+4.70214844	-9.14062500	+15.93017578	+1860	+7.12353516	-9.88769531	-0.78222656	+36.71630859	+5.69091797	-45.68115234	+1488
+1457971025.08579990	+9.04394531	-6.69726563	-0.71630859	+51.56982422	-3.95507813	-55.30517578	+2372	+8.85937500	-5.92382813	-0.47021484	+4.63623047	-9.16259766	+15.95214844	+1860	+7.12792969	-9.88330078	-0.77783203	+36.67236328	+5.66894531	-45.68115234	+1492
+1457971025.08999990	+9.04833984	-6.69726563	-0.71191406	+51.52587891	-3.97705078	-55.30517578	+2376	+8.86376953	-5.92382813	-0.47021484	+4.59228516	-9.18457031	+15.95214844	+1864	+7.13232422	-9.88769531	-0.77783203	+36.62841797	+5.64697266	-45.68115234	+1492
+1457971025.09410000	+9.04833984	-6.70166016	-0.71191406	+51.45996094	-3.97705078	-55.30517578	+2380	+8.86816406	-5.92822266	-0.46582031	+4.54833984	-9.18457031	+15.95214844	+1868	+7.12792969	-9.88769531	-0.77783203	+36.56250000	+5.64697266	-45.65917969	+1492
+1457971025.10250000	+9.05273438	-6.70605469	-0.71191406	+51.37207031	-3.97705078	-55.28320313	+2388	+8.88134766	-5.93261719	-0.46582031	+4.32861328	-9.16259766	+15.93017578	+1872	+7.12353516	-9.89208984	-0.78222656	+36.43066406	+5.64697266	-45.59326172	+1492
+1457971025.11080000	+9.05273438	-6.71044922	-0.71191406	+51.26220703	-3.97705078	-55.26123047	+2392	+8.88134766	-5.93701172	-0.46582031	+4.19677734	-9.11865234	+15.88623047	+1880	+7.11474609	-9.89648438	-0.79541016	+36.25488281	+5.64697266	-45.46142578	+1496
+1457971025.11910010	+9.05273438	-6.71484375	-0.71191406	+51.17431641	-3.95507813	-55.23925781	+2400	+8.88574219	-5.94140625	-0.46582031	+4.08691406	-9.05273438	+15.84228516	+1888	+7.10156250	-9.90527344	-0.80419922	+36.10107422	+5.64697266	-45.35156250	+1496
+1457971025.12750010	+9.05273438	-6.71923828	-0.71191406	+51.06445313	-3.93310547	-55.19531250	+2408	+8.88574219	-5.94580078	-0.46582031	+3.97705078	-8.96484375	+15.82031250	+1892	+7.08837891	-9.91406250	-0.81298828	+35.92529297	+5.69091797	-45.21972656	+1496
+1457971025.13579990	+9.05273438	-6.72363281	-0.71191406	+50.97656250	-3.88916016	-55.15136719	+2412	+8.88574219	-5.95019531	-0.47021484	+3.82324219	-8.87695313	+15.82031250	+1896	+7.07519531	-9.91845703	-0.82177734	+35.74951172	+5.73486328	-45.08789063	+1496
+1457971025.14410000	+9.04833984	-6.72802734	-0.71191406	+50.86669922	-3.86718750	-55.08544922	+2416	+8.88574219	-5.95458984	-0.47021484	+3.71337891	-8.78906250	+15.84228516	+1900	+7.05761719	-9.92724609	-0.83056641	+35.59570313	+5.77880859	-44.95605469	+1492
+1457971025.15240000	+9.04833984	-6.73681641	-0.71191406	+50.77880859	-3.84521484	-55.01953125	+2420	+8.88134766	-5.95898438	-0.47021484	+3.58154297	-8.74511719	+15.86425781	+1908	+7.04443359	-9.92724609	-0.83496094	+35.46386719	+5.82275391	-44.82421875	+1488
+1457971025.16080000	+9.04394531	-6.74121094	-0.71191406	+50.66894531	-3.82324219	-54.95361328	+2424	+8.88134766	-5.96337891	-0.47021484	+3.40576172	-8.67919922	+15.90820313	+1912	+7.03564453	-9.92724609	-0.83496094	+35.35400391	+5.88867188	-44.71435547	+1480
+1457971025.16490010	+9.04394531	-6.74121094	-0.71191406	+50.62500000	-3.82324219	-54.90966797	+2424	+8.87695313	-5.96777344	-0.47460938	+3.33984375	-8.63525391	+15.95214844	+1912	+7.03125000	-9.92724609	-0.83056641	+35.28808594	+5.93261719	-44.64843750	+1480
+1457971025.16910000	+9.03955078	-6.74560547	-0.71191406	+50.58105469	-3.82324219	-54.86572266	+2428	+8.87695313	-5.96777344	-0.47460938	+3.25195313	-8.59130859	+15.99609375	+1916	+7.02685547	-9.92285156	-0.83056641	+35.24414063	+5.95458984	-44.58251953	+1476
+1457971025.17740010	+9.03515625	-6.75000000	-0.71191406	+50.44921875	-3.82324219	-54.75585938	+2432	+8.87255859	-5.97216797	-0.47460938	+3.07617188	-8.52539063	+16.08398438	+1924	+7.02246094	-9.91406250	-0.82177734	+35.20019531	+6.04248047	-44.47265625	+1472
+1457971025.18160010	+9.03515625	-6.75439453	-0.71630859	+50.38330078	-3.82324219	-54.71191406	+2432	+8.87255859	-5.97656250	-0.47460938	+2.96630859	-8.48144531	+16.12792969	+1924	+7.01806641	-9.90966797	-0.82177734	+35.15625000	+6.08642578	-44.40673828	+1468
+1457971025.18580010	+9.03076172	-6.75878906	-0.71630859	+50.31738281	-3.82324219	-54.64599609	+2432	+8.86816406	-5.97656250	-0.47460938	+2.85644531	-8.43750000	+16.19384766	+1928	+7.01806641	-9.90527344	-0.81738281	+35.13427734	+6.13037109	-44.34082031	+1468
+1457971025.18989990	+9.03076172	-6.76318359	-0.71630859	+50.20751953	-3.82324219	-54.58007813	+2436	+8.86816406	-5.98095703	-0.47900391	+2.74658203	-8.39355469	+16.23779297	+1932	+7.01367188	-9.90087891	-0.81298828	+35.09033203	+6.17431641	-44.27490234	+1468
+1457971025.19409990	+9.02636719	-6.76757813	-0.71630859	+50.09765625	-3.82324219	-54.49218750	+2436	+8.86376953	-5.98535156	-0.47900391	+2.61474609	-8.32763672	+16.30371094	+1936	+7.00927734	-9.89648438	-0.80859375	+35.04638672	+6.24023438	-44.20898438	+1468
+1457971025.19829990	+9.02197266	-6.77197266	-0.71630859	+50.00976563	-3.82324219	-54.40429688	+2440	+8.86376953	-5.98535156	-0.47900391	+2.50488281	-8.26171875	+16.36962891	+1940	+7.00048828	-9.89648438	-0.80859375	+34.98046875	+6.30615234	-44.12109375	+1468
+1457971025.20660000	+9.01757813	-6.78076172	-0.72509766	+49.72412109	-3.80126953	-54.14062500	+2440	+8.85937500	-5.99414063	-0.48339844	+2.19726563	-8.06396484	+16.50146484	+1948	+6.98730469	-9.89208984	-0.81298828	+34.80468750	+6.41601563	-43.87939453	+1468
+1457971025.21070000	+9.01318359	-6.78515625	-0.72509766	+49.59228516	-3.77929688	-54.03076172	+2444	+8.85937500	-5.99853516	-0.48339844	+2.06542969	-7.97607422	+16.54541016	+1952	+6.97851563	-9.89208984	-0.81738281	+34.71679688	+6.48193359	-43.74755859	+1472
+1457971025.21490000	+9.00878906	-6.79394531	-0.72949219	+49.43847656	-3.73535156	-53.89892578	+2444	+8.85498047	-6.00292969	-0.48779297	+1.91162109	-7.86621094	+16.61132813	+1956	+6.96533203	-9.89208984	-0.82177734	+34.60693359	+6.56982422	-43.59375000	+1472
+1457971025.22320010	+9.00000000	-6.80273438	-0.73388672	+49.15283203	-3.66943359	-53.65722656	+2444	+8.85058594	-6.01171875	-0.49218750	+1.60400391	-7.64648438	+16.67724609	+1964	+6.93457031	-9.89648438	-0.83496094	+34.34326172	+6.72363281	-43.33007813	+1476
+1457971025.23160000	+8.99121094	-6.81591797	-0.74267578	+48.88916016	-3.55957031	-53.41552734	+2444	+8.85058594	-6.02050781	-0.49218750	+1.31835938	-7.42675781	+16.74316406	+1968	+6.90820313	-9.90087891	-0.84814453	+34.07958984	+6.87744141	-43.04443359	+1480
+1457971025.23990010	+8.98242188	-6.82470703	-0.74707031	+48.66943359	-3.47167969	-53.17382813	+2440	+8.84619141	-6.02929688	-0.49658203	+1.07666016	-7.20703125	+16.78710938	+1976	+6.87744141	-9.90966797	-0.86572266	+33.81591797	+7.03125000	-42.71484375	+1480
+1457971025.24819990	+8.97363281	-6.83349609	-0.75146484	+48.47167969	-3.38378906	-52.99804688	+2432	+8.84179688	-6.03808594	-0.50097656	+0.83496094	-6.98730469	+16.83105469	+1980	+6.85107422	-9.91406250	-0.87890625	+33.59619141	+7.18505859	-42.45117188	+1480
+1457971025.25239990	+8.96923828	-6.83789063	-0.75585938	+48.40576172	-3.33984375	-52.93212891	+2432	+8.83740234	-6.03808594	-0.50537109	+0.74707031	-6.92138672	+16.85302734	+1980	+6.83789063	-9.91845703	-0.88769531	+33.48632813	+7.27294922	-42.34130859	+1476
+1457971025.25659990	+8.96484375	-6.83789063	-0.75585938	+48.31787109	-3.29589844	-52.84423828	+2428	+8.83740234	-6.04248047	-0.50537109	+0.65917969	-6.83349609	+16.85302734	+1984	+6.82470703	-9.91845703	-0.89208984	+33.39843750	+7.33886719	-42.25341797	+1476
+1457971025.26490000	+8.96044922	-6.84667969	-0.76025391	+48.20800781	-3.20800781	-52.71240234	+2420	+8.83300781	-6.05126953	-0.50976563	+0.50537109	-6.67968750	+16.87500000	+1984	+6.80712891	-9.92724609	-0.89648438	+33.24462891	+7.47070313	-42.09960938	+1468
+1457971025.26910000	+8.95605469	-6.85107422	-0.76025391	+48.16406250	-3.18603516	-52.64648438	+2420	+8.83300781	-6.05126953	-0.50976563	+0.43945313	-6.59179688	+16.89697266	+1984	+6.80273438	-9.92724609	-0.90087891	+33.22265625	+7.51464844	-42.03369141	+1464
+1457971025.27320000	+8.95605469	-6.85546875	-0.76464844	+48.12011719	-3.14208984	-52.58056641	+2416	+8.82861328	-6.05566406	-0.51416016	+0.37353516	-6.52587891	+16.91894531	+1984	+6.79833984	-9.92724609	-0.90087891	+33.20068359	+7.58056641	-41.96777344	+1456
+1457971025.28160000	+8.94726563	-6.85986328	-0.76464844	+48.05419922	-3.09814453	-52.47070313	+2408	+8.82421875	-6.06005859	-0.51855469	+0.28564453	-6.41601563	+16.94091797	+1984	+6.79394531	-9.92285156	-0.90087891	+33.17871094	+7.66845703	-41.90185547	+1448
+1457971025.28990010	+8.94726563	-6.86425781	-0.76904297	+48.01025391	-3.05419922	-52.36083984	+2404	+8.82421875	-6.06445313	-0.51855469	+0.19775391	-6.30615234	+16.96289063	+1984	+6.79394531	-9.92285156	-0.89208984	+33.20068359	+7.75634766	-41.90185547	+1440
+1457971025.29819990	+8.94287109	-6.86865234	-0.77343750	+47.98828125	-3.01025391	-52.27294922	+2400	+8.82421875	-6.06884766	-0.52294922	+0.15380859	-6.24023438	+16.98486328	+1984	+6.79833984	-9.91845703	-0.88330078	+33.24462891	+7.86621094	-41.92382813	+1436
+1457971025.30240010	+8.94287109	-6.87304688	-0.77783203	+47.96630859	-3.01025391	-52.22900391	+2396	+8.82421875	-6.06884766	-0.52734375	+0.13183594	-6.19628906	+17.00683594	+1984	+6.80273438	-9.91845703	-0.87890625	+33.26660156	+7.88818359	-41.92382813	+1432
+1457971025.30650000	+8.94287109	-6.87304688	-0.77783203	+47.96630859	-2.98828125	-52.18505859	+2392	+8.81982422	-6.07324219	-0.52734375	+0.13183594	-6.15234375	+17.02880859	+1984	+6.80273438	-9.91845703	-0.87451172	+33.28857422	+7.93212891	-41.92382813	+1432
+1457971025.31489990	+8.94287109	-6.87744141	-0.78222656	+47.96630859	-2.96630859	-52.11914063	+2388	+8.81982422	-6.07324219	-0.53173828	+0.08789063	-6.08642578	+17.02880859	+1984	+6.81152344	-9.91406250	-0.86572266	+33.35449219	+7.99804688	-41.94580078	+1432
+1457971025.31900000	+8.94287109	-6.88183594	-0.78222656	+47.94433594	-2.94433594	-52.07519531	+2388	+8.81982422	-6.07763672	-0.53173828	+0.08789063	-6.06445313	+17.02880859	+1984	+6.81591797	-9.91406250	-0.86132813	+33.39843750	+8.04199219	-41.94580078	+1432
+1457971025.32320000	+8.94287109	-6.88183594	-0.78662109	+47.94433594	-2.92236328	-52.05322266	+2384	+8.81982422	-6.07763672	-0.53173828	+0.08789063	-6.04248047	+17.05078125	+1984	+6.81591797	-9.91406250	-0.86132813	+33.42041016	+8.08593750	-41.96777344	+1432
+1457971025.33150010	+8.93847656	-6.88623047	-0.78662109	+47.96630859	-2.90039063	-51.98730469	+2380	+8.81982422	-6.08203125	-0.53613281	+0.06591797	-6.02050781	+17.02880859	+1980	+6.82031250	-9.91845703	-0.85253906	+33.44238281	+8.15185547	-41.98974609	+1428
+1457971025.33570000	+8.93847656	-6.89062500	-0.79101563	+47.96630859	-2.90039063	-51.96533203	+2380	+8.81982422	-6.08203125	-0.53613281	+0.08789063	-5.99853516	+17.02880859	+1980	+6.82031250	-9.91845703	-0.85253906	+33.46435547	+8.17382813	-41.96777344	+1428
+1457971025.33990000	+8.93847656	-6.89062500	-0.79101563	+47.96630859	-2.87841797	-51.96533203	+2376	+8.81982422	-6.08203125	-0.53613281	+0.08789063	-5.97656250	+17.02880859	+1980	+6.82031250	-9.91845703	-0.85253906	+33.46435547	+8.19580078	-41.96777344	+1428
+1457971025.34400010	+8.93847656	-6.89062500	-0.79101563	+47.96630859	-2.87841797	-51.94335938	+2376	+8.81982422	-6.08203125	-0.53613281	+0.08789063	-5.97656250	+17.02880859	+1980	+6.82031250	-9.92285156	-0.85253906	+33.44238281	+8.23974609	-41.94580078	+1424
+1457971025.35240010	+8.93847656	-6.89501953	-0.79101563	+47.98828125	-2.85644531	-51.92138672	+2372	+8.81982422	-6.08642578	-0.54052734	+0.08789063	-5.95458984	+17.00683594	+1980	+6.81591797	-9.92724609	-0.85693359	+33.44238281	+8.28369141	-41.92382813	+1424
+1457971025.35649990	+8.93847656	-6.89501953	-0.79101563	+48.01025391	-2.85644531	-51.92138672	+2368	+8.81982422	-6.08642578	-0.54052734	+0.08789063	-5.95458984	+16.98486328	+1976	+6.81591797	-9.93164063	-0.85693359	+33.42041016	+8.30566406	-41.92382813	+1424
+1457971025.36480000	+8.93847656	-6.89941406	-0.79541016	+48.03222656	-2.83447266	-51.89941406	+2364	+8.81982422	-6.08642578	-0.54052734	+0.10986328	-5.95458984	+16.96289063	+1976	+6.80712891	-9.93603516	-0.86132813	+33.37646484	+8.34960938	-41.87988281	+1424
+1457971025.36900000	+8.93408203	-6.89941406	-0.79541016	+48.05419922	-2.81250000	-51.89941406	+2364	+8.81982422	-6.08642578	-0.54052734	+0.10986328	-5.95458984	+16.96289063	+1976	+6.80273438	-9.94042969	-0.86572266	+33.37646484	+8.37158203	-41.85791016	+1424
+1457971025.37730000	+8.93408203	-6.89941406	-0.79541016	+48.09814453	-2.79052734	-51.89941406	+2360	+8.81542969	-6.08642578	-0.54052734	+0.13183594	-5.93261719	+16.91894531	+1972	+6.79394531	-9.94921875	-0.87451172	+33.33251953	+8.41552734	-41.81396484	+1420
+1457971025.38570000	+8.93408203	-6.90380859	-0.79980469	+48.14208984	-2.76855469	-51.89941406	+2356	+8.81542969	-6.09082031	-0.54052734	+0.17578125	-5.91064453	+16.87500000	+1972	+6.78515625	-9.95800781	-0.88330078	+33.31054688	+8.48144531	-41.77001953	+1420
+1457971025.38980010	+8.92968750	-6.90380859	-0.79980469	+48.18603516	-2.74658203	-51.89941406	+2356	+8.81542969	-6.09082031	-0.54492188	+0.21972656	-5.91064453	+16.83105469	+1972	+6.78076172	-9.96240234	-0.88769531	+33.28857422	+8.52539063	-41.77001953	+1420
+1457971025.39400010	+8.92968750	-6.90380859	-0.79980469	+48.20800781	-2.72460938	-51.89941406	+2352	+8.81542969	-6.09082031	-0.54492188	+0.26367188	-5.88867188	+16.78710938	+1972	+6.78076172	-9.97119141	-0.88769531	+33.31054688	+8.54736328	-41.77001953	+1416
+1457971025.39820000	+8.92968750	-6.90380859	-0.80419922	+48.25195313	-2.72460938	-51.89941406	+2352	+8.81103516	-6.09521484	-0.54931641	+0.30761719	-5.86669922	+16.74316406	+1968	+6.77636719	-9.97119141	-0.89208984	+33.31054688	+8.59130859	-41.77001953	+1416
+1457971025.40650010	+8.92968750	-6.90820313	-0.80859375	+48.36181641	-2.65869141	-51.87744141	+2348	+8.80664063	-6.09960938	-0.55810547	+0.43945313	-5.82275391	+16.63330078	+1968	+6.78076172	-9.97998047	-0.89208984	+33.39843750	+8.65722656	-41.81396484	+1408
+1457971025.41479990	+8.92529297	-6.90820313	-0.81298828	+48.49365234	-2.61474609	-51.85546875	+2344	+8.80224609	-6.09960938	-0.56250000	+0.57128906	-5.77880859	+16.56738281	+1964	+6.78955078	-9.97998047	-0.88769531	+33.55224609	+8.72314453	-41.90185547	+1404
+1457971025.41899990	+8.92529297	-6.90820313	-0.81738281	+48.55957031	-2.59277344	-51.85546875	+2340	+8.80224609	-6.10400391	-0.56689453	+0.63720703	-5.75683594	+16.54541016	+1964	+6.79394531	-9.97998047	-0.88330078	+33.61816406	+8.74511719	-41.94580078	+1404
+1457971025.42730000	+8.92529297	-6.90820313	-0.82177734	+48.69140625	-2.54882813	-51.83349609	+2336	+8.79785156	-6.10400391	-0.57128906	+0.74707031	-5.73486328	+16.52343750	+1960	+6.80712891	-9.97998047	-0.87451172	+33.79394531	+8.81103516	-42.05566406	+1404
+1457971025.43569990	+8.92529297	-6.91259766	-0.82617188	+48.82324219	-2.52685547	-51.83349609	+2332	+8.79785156	-6.10400391	-0.57568359	+0.83496094	-5.71289063	+16.52343750	+1956	+6.82031250	-9.97558594	-0.86132813	+33.94775391	+8.85498047	-42.16552734	+1408
+1457971025.44400000	+8.92529297	-6.91259766	-0.83056641	+48.95507813	-2.50488281	-51.81152344	+2328	+8.79345703	-6.10400391	-0.58007813	+0.92285156	-5.69091797	+16.52343750	+1952	+6.82910156	-9.97558594	-0.85693359	+34.10156250	+8.89892578	-42.25341797	+1408
+1457971025.45230010	+8.92529297	-6.90820313	-0.83056641	+49.04296875	-2.48291016	-51.83349609	+2320	+8.78906250	-6.10400391	-0.58007813	+0.98876953	-5.71289063	+16.50146484	+1944	+6.83789063	-9.97558594	-0.84814453	+34.21142578	+8.94287109	-42.34130859	+1408
+1457971025.46059990	+8.92529297	-6.90820313	-0.83056641	+49.13085938	-2.46093750	-51.85546875	+2316	+8.78906250	-6.10400391	-0.58007813	+1.05468750	-5.71289063	+16.50146484	+1940	+6.83789063	-9.97558594	-0.84375000	+34.27734375	+8.96484375	-42.40722656	+1408
+1457971025.46900010	+8.92089844	-6.90820313	-0.83056641	+49.19677734	-2.46093750	-51.87744141	+2308	+8.78906250	-6.10400391	-0.58007813	+1.09863281	-5.71289063	+16.47949219	+1936	+6.83789063	-9.97998047	-0.84814453	+34.29931641	+8.98681641	-42.42919922	+1404
+1457971025.47309990	+8.92089844	-6.90820313	-0.83056641	+49.24072266	-2.46093750	-51.89941406	+2308	+8.78466797	-6.10400391	-0.58007813	+1.14257813	-5.73486328	+16.45751953	+1932	+6.83789063	-9.98437500	-0.84814453	+34.29931641	+8.98681641	-42.42919922	+1404
+1457971025.48149990	+8.92089844	-6.90820313	-0.83056641	+49.28466797	-2.46093750	-51.92138672	+2304	+8.78466797	-6.10400391	-0.58007813	+1.16455078	-5.73486328	+16.43554688	+1928	+6.82910156	-9.98437500	-0.85253906	+34.27734375	+8.98681641	-42.42919922	+1404
+1457971025.48560000	+8.92089844	-6.90820313	-0.83056641	+49.30664063	-2.46093750	-51.94335938	+2300	+8.78466797	-6.09960938	-0.58007813	+1.18652344	-5.75683594	+16.43554688	+1928	+6.82470703	-9.98876953	-0.85693359	+34.25537109	+8.98681641	-42.40722656	+1400
+1457971025.48980000	+8.92089844	-6.90380859	-0.83056641	+49.30664063	-2.48291016	-51.96533203	+2296	+8.78466797	-6.09960938	-0.58007813	+1.20849609	-5.77880859	+16.41357422	+1924	+6.82470703	-9.99316406	-0.86132813	+34.23339844	+8.96484375	-42.40722656	+1400
+1457971025.49400000	+8.92089844	-6.90380859	-0.83056641	+49.32861328	-2.48291016	-51.96533203	+2296	+8.78466797	-6.09960938	-0.58007813	+1.20849609	-5.77880859	+16.39160156	+1920	+6.82031250	-9.99316406	-0.86132813	+34.18945313	+8.96484375	-42.40722656	+1400
+1457971025.49810000	+8.92089844	-6.90380859	-0.83056641	+49.32861328	-2.48291016	-51.98730469	+2292	+8.78466797	-6.09960938	-0.58007813	+1.23046875	-5.80078125	+16.39160156	+1920	+6.81591797	-9.99755859	-0.86572266	+34.16748047	+8.94287109	-42.40722656	+1396
+1457971025.50230000	+8.92089844	-6.90380859	-0.82617188	+49.35058594	-2.48291016	-52.00927734	+2292	+8.78466797	-6.09960938	-0.58007813	+1.23046875	-5.80078125	+16.36962891	+1916	+6.81152344	-9.99755859	-0.87011719	+34.12353516	+8.92089844	-42.38525391	+1396
+1457971025.51060010	+8.92089844	-6.90380859	-0.82617188	+49.37255859	-2.50488281	-52.03125000	+2288	+8.78466797	-6.09960938	-0.57568359	+1.25244141	-5.84472656	+16.34765625	+1912	+6.80712891	-10.00195313	-0.87451172	+34.07958984	+8.87695313	-42.38525391	+1388
+1457971025.51889990	+8.92089844	-6.90380859	-0.82617188	+49.37255859	-2.52685547	-52.05322266	+2284	+8.78466797	-6.09960938	-0.57568359	+1.25244141	-5.88867188	+16.32568359	+1908	+6.80273438	-10.00634766	-0.87890625	+34.05761719	+8.83300781	-42.40722656	+1380
+1457971025.52729990	+8.92089844	-6.89941406	-0.82617188	+49.37255859	-2.54882813	-52.09716797	+2280	+8.78466797	-6.09521484	-0.57568359	+1.27441406	-5.93261719	+16.30371094	+1904	+6.80712891	-10.00634766	-0.87890625	+34.03564453	+8.78906250	-42.42919922	+1376
+1457971025.53559990	+8.92089844	-6.89941406	-0.82177734	+49.39453125	-2.57080078	-52.11914063	+2280	+8.78906250	-6.09521484	-0.57128906	+1.27441406	-5.97656250	+16.28173828	+1904	+6.81152344	-10.00634766	-0.87451172	+34.03564453	+8.72314453	-42.49511719	+1368
+1457971025.54390000	+8.92529297	-6.89941406	-0.82177734	+49.39453125	-2.59277344	-52.14111328	+2276	+8.78906250	-6.09521484	-0.57128906	+1.27441406	-6.02050781	+16.28173828	+1900	+6.81591797	-10.00195313	-0.87011719	+34.05761719	+8.70117188	-42.56103516	+1368
+1457971025.55230000	+8.92529297	-6.89941406	-0.82177734	+49.39453125	-2.61474609	-52.16308594	+2272	+8.78906250	-6.09521484	-0.57128906	+1.27441406	-6.06445313	+16.28173828	+1900	+6.82470703	-9.99755859	-0.86572266	+34.10156250	+8.65722656	-42.62695313	+1364
+1457971025.56060000	+8.92529297	-6.89941406	-0.81738281	+49.39453125	-2.63671875	-52.18505859	+2272	+8.78906250	-6.09521484	-0.56689453	+1.29638672	-6.10839844	+16.28173828	+1896	+6.83349609	-9.99755859	-0.85693359	+34.16748047	+8.61328125	-42.69287109	+1364
+1457971025.56480000	+8.92529297	-6.89941406	-0.81738281	+49.41650391	-2.63671875	-52.18505859	+2272	+8.79345703	-6.09521484	-0.56689453	+1.29638672	-6.13037109	+16.28173828	+1896	+6.83789063	-9.99316406	-0.85253906	+34.18945313	+8.61328125	-42.73681641	+1368
+1457971025.56890010	+8.92968750	-6.89941406	-0.81738281	+49.41650391	-2.65869141	-52.18505859	+2268	+8.79345703	-6.09521484	-0.56689453	+1.29638672	-6.15234375	+16.28173828	+1896	+6.84228516	-9.99316406	-0.84814453	+34.21142578	+8.59130859	-42.75878906	+1368
+1457971025.57310010	+8.92968750	-6.89941406	-0.81738281	+49.41650391	-2.65869141	-52.20703125	+2268	+8.79345703	-6.09521484	-0.56689453	+1.29638672	-6.17431641	+16.28173828	+1896	+6.84667969	-9.98876953	-0.84814453	+34.25537109	+8.56933594	-42.80273438	+1368
+1457971025.57730010	+8.92968750	-6.89941406	-0.81738281	+49.41650391	-2.68066406	-52.20703125	+2268	+8.79345703	-6.09082031	-0.56689453	+1.29638672	-6.19628906	+16.28173828	+1896	+6.85107422	-9.98876953	-0.84375000	+34.27734375	+8.56933594	-42.82470703	+1368
+1457971025.58559990	+8.92968750	-6.89941406	-0.81738281	+49.43847656	-2.70263672	-52.22900391	+2268	+8.79345703	-6.09082031	-0.56689453	+1.31835938	-6.21826172	+16.25976563	+1896	+6.85546875	-9.98437500	-0.83935547	+34.32128906	+8.54736328	-42.84667969	+1368
+1457971025.58979990	+8.92968750	-6.89501953	-0.81738281	+49.43847656	-2.70263672	-52.22900391	+2268	+8.79345703	-6.09082031	-0.56689453	+1.31835938	-6.24023438	+16.25976563	+1896	+6.85546875	-9.98437500	-0.83935547	+34.34326172	+8.54736328	-42.84667969	+1368
+1457971025.59390000	+8.92968750	-6.89501953	-0.81738281	+49.46044922	-2.72460938	-52.22900391	+2268	+8.79345703	-6.09082031	-0.56689453	+1.34033203	-6.24023438	+16.25976563	+1896	+6.85546875	-9.98437500	-0.83935547	+34.34326172	+8.54736328	-42.84667969	+1368
+1457971025.59809990	+8.92968750	-6.89501953	-0.81738281	+49.46044922	-2.72460938	-52.22900391	+2264	+8.79345703	-6.09082031	-0.56689453	+1.34033203	-6.26220703	+16.25976563	+1896	+6.85546875	-9.98437500	-0.83935547	+34.34326172	+8.54736328	-42.84667969	+1368
+1457971025.60220000	+8.92968750	-6.89501953	-0.81738281	+49.46044922	-2.72460938	-52.22900391	+2264	+8.79345703	-6.09082031	-0.56689453	+1.34033203	-6.26220703	+16.25976563	+1896	+6.85546875	-9.98437500	-0.83935547	+34.34326172	+8.54736328	-42.84667969	+1368
+1457971025.61060000	+8.92968750	-6.89501953	-0.81738281	+49.48242188	-2.72460938	-52.22900391	+2264	+8.79345703	-6.09082031	-0.56689453	+1.36230469	-6.26220703	+16.23779297	+1892	+6.85546875	-9.98437500	-0.84375000	+34.34326172	+8.56933594	-42.82470703	+1368
+1457971025.61470010	+8.92968750	-6.89501953	-0.81738281	+49.50439453	-2.72460938	-52.22900391	+2264	+8.79345703	-6.09082031	-0.56689453	+1.36230469	-6.26220703	+16.23779297	+1892	+6.85546875	-9.98437500	-0.84375000	+34.34326172	+8.56933594	-42.82470703	+1368
+1457971025.61890010	+8.92968750	-6.89501953	-0.81738281	+49.50439453	-2.72460938	-52.22900391	+2264	+8.78906250	-6.09082031	-0.56689453	+1.38427734	-6.26220703	+16.23779297	+1892	+6.85107422	-9.98437500	-0.84375000	+34.34326172	+8.56933594	-42.80273438	+1368
+1457971025.62310000	+8.92968750	-6.89501953	-0.81738281	+49.52636719	-2.72460938	-52.22900391	+2264	+8.78906250	-6.09082031	-0.56689453	+1.38427734	-6.24023438	+16.21582031	+1892	+6.85107422	-9.98437500	-0.84814453	+34.34326172	+8.56933594	-42.80273438	+1368
+1457971025.62719990	+8.92968750	-6.89062500	-0.81738281	+49.52636719	-2.72460938	-52.22900391	+2264	+8.78906250	-6.09082031	-0.56689453	+1.40625000	-6.24023438	+16.21582031	+1892	+6.85107422	-9.98437500	-0.84814453	+34.34326172	+8.56933594	-42.80273438	+1368
+1457971025.63560010	+8.92968750	-6.89062500	-0.81738281	+49.54833984	-2.72460938	-52.22900391	+2264	+8.78906250	-6.09082031	-0.56689453	+1.42822266	-6.24023438	+16.19384766	+1888	+6.84667969	-9.98876953	-0.85253906	+34.32128906	+8.56933594	-42.78076172	+1368
+1457971025.63969990	+8.92529297	-6.89062500	-0.81738281	+49.57031250	-2.72460938	-52.22900391	+2260	+8.78906250	-6.09082031	-0.56689453	+1.42822266	-6.24023438	+16.19384766	+1888	+6.84228516	-9.98876953	-0.85253906	+34.32128906	+8.59130859	-42.73681641	+1368
+1457971025.64389990	+8.92529297	-6.89062500	-0.81738281	+49.59228516	-2.72460938	-52.22900391	+2260	+8.78466797	-6.09082031	-0.56689453	+1.45019531	-6.21826172	+16.17187500	+1888	+6.83789063	-9.98876953	-0.85693359	+34.29931641	+8.59130859	-42.71484375	+1372
+1457971025.65220000	+8.92529297	-6.89062500	-0.81738281	+49.61425781	-2.72460938	-52.22900391	+2260	+8.78466797	-6.09082031	-0.56689453	+1.47216797	-6.21826172	+16.17187500	+1884	+6.83349609	-9.99316406	-0.86132813	+34.27734375	+8.61328125	-42.69287109	+1372
+1457971025.65640000	+8.92529297	-6.89062500	-0.82177734	+49.63623047	-2.72460938	-52.22900391	+2260	+8.78466797	-6.09082031	-0.56689453	+1.49414063	-6.21826172	+16.17187500	+1884	+6.82910156	-9.99316406	-0.86132813	+34.27734375	+8.63525391	-42.67089844	+1372
+1457971025.66470000	+8.92529297	-6.88623047	-0.82177734	+49.65820313	-2.72460938	-52.22900391	+2260	+8.78466797	-6.09082031	-0.56689453	+1.51611328	-6.24023438	+16.14990234	+1880	+6.82910156	-9.99755859	-0.86132813	+34.27734375	+8.65722656	-42.69287109	+1368
+1457971025.66890000	+8.92529297	-6.88623047	-0.82177734	+49.68017578	-2.72460938	-52.22900391	+2260	+8.78466797	-6.09082031	-0.56689453	+1.51611328	-6.24023438	+16.14990234	+1880	+6.82910156	-9.99755859	-0.86132813	+34.29931641	+8.65722656	-42.71484375	+1368
+1457971025.67720010	+8.92529297	-6.88623047	-0.82177734	+49.70214844	-2.72460938	-52.22900391	+2260	+8.78466797	-6.09082031	-0.56250000	+1.53808594	-6.24023438	+16.17187500	+1880	+6.83349609	-9.99755859	-0.85693359	+34.32128906	+8.65722656	-42.73681641	+1368
+1457971025.68140010	+8.92529297	-6.88623047	-0.82177734	+49.70214844	-2.72460938	-52.22900391	+2260	+8.78466797	-6.09082031	-0.56250000	+1.53808594	-6.24023438	+16.17187500	+1876	+6.83349609	-9.99755859	-0.85253906	+34.34326172	+8.65722656	-42.75878906	+1368
+1457971025.68549990	+8.92529297	-6.88623047	-0.82177734	+49.70214844	-2.72460938	-52.22900391	+2260	+8.78466797	-6.09082031	-0.56250000	+1.53808594	-6.26220703	+16.17187500	+1876	+6.83789063	-9.99755859	-0.85253906	+34.36523438	+8.65722656	-42.80273438	+1368
+1457971025.68969990	+8.92529297	-6.88623047	-0.82177734	+49.72412109	-2.74658203	-52.25097656	+2260	+8.78466797	-6.09082031	-0.56250000	+1.56005859	-6.26220703	+16.17187500	+1876	+6.83789063	-9.99316406	-0.84814453	+34.38720703	+8.65722656	-42.82470703	+1368
+1457971025.69800000	+8.92529297	-6.88623047	-0.82177734	+49.72412109	-2.74658203	-52.25097656	+2260	+8.78466797	-6.09082031	-0.56689453	+1.56005859	-6.26220703	+16.19384766	+1876	+6.84228516	-9.99316406	-0.84375000	+34.40917969	+8.67919922	-42.86865234	+1368
+1457971025.70219990	+8.92529297	-6.88623047	-0.82177734	+49.74609375	-2.74658203	-52.25097656	+2260	+8.78466797	-6.09082031	-0.56689453	+1.58203125	-6.26220703	+16.19384766	+1876	+6.84667969	-9.99316406	-0.84375000	+34.43115234	+8.67919922	-42.86865234	+1368
+1457971025.70639990	+8.92529297	-6.88623047	-0.82177734	+49.74609375	-2.74658203	-52.25097656	+2260	+8.78466797	-6.09082031	-0.56689453	+1.58203125	-6.28417969	+16.19384766	+1876	+6.84667969	-9.99316406	-0.83935547	+34.43115234	+8.67919922	-42.89062500	+1368
+1457971025.71050000	+8.92529297	-6.88623047	-0.82177734	+49.74609375	-2.74658203	-52.25097656	+2260	+8.78466797	-6.09082031	-0.56689453	+1.58203125	-6.28417969	+16.19384766	+1876	+6.84667969	-9.99316406	-0.83935547	+34.45312500	+8.67919922	-42.91259766	+1372
+1457971025.71470000	+8.92529297	-6.88623047	-0.82177734	+49.76806641	-2.74658203	-52.25097656	+2260	+8.78466797	-6.09082031	-0.56689453	+1.58203125	-6.28417969	+16.19384766	+1876	+6.85107422	-9.99316406	-0.83935547	+34.45312500	+8.67919922	-42.91259766	+1372
+1457971025.72300000	+8.92529297	-6.88623047	-0.82177734	+49.76806641	-2.74658203	-52.27294922	+2260	+8.78466797	-6.09082031	-0.56689453	+1.60400391	-6.28417969	+16.19384766	+1876	+6.85107422	-9.99316406	-0.83935547	+34.47509766	+8.67919922	-42.93457031	+1368
+1457971025.72720000	+8.92529297	-6.88623047	-0.82177734	+49.79003906	-2.74658203	-52.27294922	+2260	+8.78027344	-6.09082031	-0.56689453	+1.60400391	-6.28417969	+16.19384766	+1876	+6.85107422	-9.99316406	-0.83935547	+34.47509766	+8.67919922	-42.93457031	+1368
+1457971025.73140000	+8.92529297	-6.88623047	-0.82177734	+49.79003906	-2.74658203	-52.27294922	+2260	+8.78027344	-6.09082031	-0.56689453	+1.62597656	-6.26220703	+16.19384766	+1876	+6.85107422	-9.99316406	-0.83935547	+34.47509766	+8.67919922	-42.93457031	+1368
+1457971025.73550010	+8.92529297	-6.88623047	-0.82177734	+49.79003906	-2.74658203	-52.27294922	+2260	+8.78027344	-6.09082031	-0.56689453	+1.62597656	-6.26220703	+16.17187500	+1876	+6.84667969	-9.99316406	-0.83935547	+34.47509766	+8.67919922	-42.93457031	+1368
+1457971025.73970010	+8.92089844	-6.88623047	-0.82177734	+49.81201172	-2.74658203	-52.27294922	+2260	+8.78027344	-6.09082031	-0.56689453	+1.64794922	-6.26220703	+16.17187500	+1876	+6.84667969	-9.99755859	-0.83935547	+34.47509766	+8.70117188	-42.91259766	+1368
+1457971025.74390010	+8.92089844	-6.88623047	-0.82177734	+49.81201172	-2.74658203	-52.27294922	+2260	+8.78027344	-6.09082031	-0.56689453	+1.64794922	-6.26220703	+16.17187500	+1872	+6.84667969	-9.99755859	-0.84375000	+34.47509766	+8.70117188	-42.89062500	+1368
+1457971025.75219990	+8.92089844	-6.88623047	-0.82177734	+49.83398438	-2.72460938	-52.29492188	+2260	+8.78027344	-6.09082031	-0.56689453	+1.66992188	-6.26220703	+16.14990234	+1872	+6.83789063	-9.99755859	-0.84814453	+34.45312500	+8.70117188	-42.86865234	+1372
+1457971025.75630000	+8.92089844	-6.88623047	-0.82177734	+49.83398438	-2.72460938	-52.29492188	+2260	+8.77587891	-6.09082031	-0.56689453	+1.66992188	-6.24023438	+16.12792969	+1872	+6.83789063	-10.00195313	-0.85253906	+34.45312500	+8.72314453	-42.84667969	+1372
+1457971025.76050000	+8.92089844	-6.88623047	-0.82177734	+49.85595703	-2.72460938	-52.29492188	+2260	+8.77587891	-6.09082031	-0.56689453	+1.69189453	-6.24023438	+16.12792969	+1872	+6.83349609	-10.00195313	-0.85693359	+34.43115234	+8.72314453	-42.82470703	+1368
+1457971025.76469990	+8.92089844	-6.88623047	-0.82177734	+49.85595703	-2.72460938	-52.31689453	+2260	+8.77587891	-6.09082031	-0.56689453	+1.69189453	-6.24023438	+16.10595703	+1872	+6.82910156	-10.00634766	-0.85693359	+34.43115234	+8.72314453	-42.80273438	+1368
+1457971025.76880000	+8.91650391	-6.88623047	-0.82177734	+49.87792969	-2.72460938	-52.31689453	+2260	+8.77587891	-6.08642578	-0.56689453	+1.71386719	-6.24023438	+16.10595703	+1868	+6.82910156	-10.00634766	-0.86132813	+34.43115234	+8.74511719	-42.78076172	+1368
+1457971025.77300000	+8.91650391	-6.88623047	-0.82177734	+49.87792969	-2.70263672	-52.31689453	+2260	+8.77587891	-6.08642578	-0.56689453	+1.71386719	-6.24023438	+16.08398438	+1868	+6.82470703	-10.00634766	-0.86132813	+34.43115234	+8.74511719	-42.78076172	+1368
+1457971025.78130010	+8.91650391	-6.88183594	-0.82177734	+49.89990234	-2.70263672	-52.33886719	+2260	+8.77587891	-6.08642578	-0.56689453	+1.73583984	-6.24023438	+16.08398438	+1864	+6.82470703	-10.00634766	-0.86572266	+34.43115234	+8.74511719	-42.78076172	+1364
+1457971025.78550000	+8.91650391	-6.88183594	-0.82177734	+49.92187500	-2.70263672	-52.33886719	+2256	+8.77148438	-6.08642578	-0.56689453	+1.75781250	-6.26220703	+16.06201172	+1864	+6.82470703	-10.00634766	-0.86132813	+34.45312500	+8.74511719	-42.78076172	+1360
+1457971025.78970000	+8.91650391	-6.88183594	-0.82177734	+49.92187500	-2.70263672	-52.33886719	+2256	+8.77148438	-6.08642578	-0.56689453	+1.75781250	-6.26220703	+16.06201172	+1864	+6.82910156	-10.00634766	-0.86132813	+34.47509766	+8.74511719	-42.80273438	+1360
+1457971025.79380010	+8.91650391	-6.88183594	-0.82177734	+49.94384766	-2.72460938	-52.33886719	+2256	+8.77587891	-6.08642578	-0.56689453	+1.77978516	-6.26220703	+16.06201172	+1860	+6.82910156	-10.00195313	-0.86132813	+34.47509766	+8.74511719	-42.82470703	+1356
+1457971025.79800010	+8.91650391	-6.88183594	-0.82177734	+49.94384766	-2.72460938	-52.36083984	+2256	+8.77587891	-6.08642578	-0.56689453	+1.77978516	-6.28417969	+16.06201172	+1860	+6.83349609	-10.00195313	-0.85693359	+34.49707031	+8.74511719	-42.84667969	+1356
+1457971025.80220010	+8.91650391	-6.88183594	-0.82177734	+49.94384766	-2.72460938	-52.36083984	+2256	+8.77587891	-6.08642578	-0.57128906	+1.80175781	-6.28417969	+16.06201172	+1860	+6.83349609	-10.00195313	-0.85693359	+34.51904297	+8.74511719	-42.84667969	+1356
+1457971025.80629990	+8.91650391	-6.88183594	-0.82177734	+49.96582031	-2.72460938	-52.36083984	+2256	+8.77587891	-6.08642578	-0.57128906	+1.80175781	-6.28417969	+16.06201172	+1856	+6.83349609	-10.00195313	-0.85253906	+34.54101563	+8.72314453	-42.86865234	+1356
+1457971025.81469990	+8.91650391	-6.88183594	-0.82177734	+49.96582031	-2.74658203	-52.36083984	+2256	+8.77587891	-6.08203125	-0.57128906	+1.80175781	-6.30615234	+16.08398438	+1856	+6.83789063	-9.99755859	-0.85253906	+34.56298828	+8.72314453	-42.89062500	+1356
+1457971025.81880000	+8.91650391	-6.88183594	-0.82177734	+49.96582031	-2.74658203	-52.36083984	+2256	+8.77587891	-6.08203125	-0.57128906	+1.82373047	-6.30615234	+16.08398438	+1856	+6.84228516	-9.99755859	-0.84814453	+34.58496094	+8.72314453	-42.89062500	+1352
+1457971025.82300000	+8.91650391	-6.88183594	-0.82177734	+49.98779297	-2.74658203	-52.38281250	+2256	+8.77587891	-6.08203125	-0.57128906	+1.82373047	-6.32812500	+16.08398438	+1852	+6.84228516	-9.99755859	-0.84814453	+34.58496094	+8.72314453	-42.91259766	+1352
+1457971025.82719990	+8.91650391	-6.88183594	-0.82177734	+49.98779297	-2.74658203	-52.38281250	+2256	+8.77587891	-6.08203125	-0.57128906	+1.82373047	-6.32812500	+16.08398438	+1852	+6.84228516	-9.99755859	-0.84814453	+34.60693359	+8.72314453	-42.91259766	+1352
+1457971025.83130000	+8.91650391	-6.88183594	-0.82177734	+49.98779297	-2.76855469	-52.38281250	+2256	+8.77587891	-6.08203125	-0.57128906	+1.82373047	-6.32812500	+16.08398438	+1852	+6.84667969	-9.99755859	-0.84814453	+34.60693359	+8.72314453	-42.93457031	+1352
+1457971025.83550000	+8.92089844	-6.88183594	-0.82177734	+49.98779297	-2.76855469	-52.38281250	+2256	+8.77587891	-6.08203125	-0.57128906	+1.82373047	-6.32812500	+16.08398438	+1852	+6.84667969	-9.99316406	-0.84814453	+34.62890625	+8.72314453	-42.93457031	+1352
+1457971025.83960010	+8.92089844	-6.88183594	-0.82177734	+49.98779297	-2.76855469	-52.38281250	+2256	+8.77587891	-6.08203125	-0.57128906	+1.82373047	-6.35009766	+16.08398438	+1852	+6.85107422	-9.99316406	-0.84375000	+34.62890625	+8.70117188	-42.93457031	+1352
+1457971025.84800000	+8.92089844	-6.88183594	-0.82177734	+49.98779297	-2.76855469	-52.38281250	+2256	+8.77587891	-6.08203125	-0.57128906	+1.82373047	-6.35009766	+16.08398438	+1852	+6.85107422	-9.99316406	-0.84375000	+34.65087891	+8.70117188	-42.95654297	+1352
+1457971025.85209990	+8.92089844	-6.88183594	-0.82177734	+49.98779297	-2.76855469	-52.40478516	+2256	+8.77587891	-6.08203125	-0.57128906	+1.84570313	-6.35009766	+16.08398438	+1848	+6.85107422	-9.99316406	-0.84375000	+34.67285156	+8.70117188	-42.95654297	+1352
+1457971025.85630010	+8.92089844	-6.88183594	-0.82177734	+49.98779297	-2.76855469	-52.40478516	+2256	+8.77587891	-6.08203125	-0.57128906	+1.84570313	-6.35009766	+16.06201172	+1848	+6.85107422	-9.99316406	-0.84814453	+34.67285156	+8.70117188	-42.95654297	+1352
+1457971025.86050010	+8.92089844	-6.88183594	-0.82177734	+50.00976563	-2.76855469	-52.40478516	+2256	+8.77587891	-6.08203125	-0.57128906	+1.84570313	-6.35009766	+16.06201172	+1848	+6.85107422	-9.99316406	-0.84814453	+34.67285156	+8.70117188	-42.95654297	+1348
+1457971025.86459990	+8.92089844	-6.88183594	-0.81738281	+50.00976563	-2.76855469	-52.40478516	+2256	+8.77587891	-6.08203125	-0.57128906	+1.84570313	-6.35009766	+16.06201172	+1848	+6.85107422	-9.99316406	-0.84814453	+34.67285156	+8.70117188	-42.95654297	+1348
+1457971025.86879990	+8.91650391	-6.88183594	-0.81738281	+50.00976563	-2.76855469	-52.40478516	+2256	+8.77587891	-6.08203125	-0.57128906	+1.84570313	-6.35009766	+16.04003906	+1848	+6.85107422	-9.99316406	-0.84814453	+34.65087891	+8.70117188	-42.93457031	+1348
+1457971025.87299990	+8.91650391	-6.88183594	-0.81738281	+50.00976563	-2.76855469	-52.40478516	+2256	+8.77587891	-6.08203125	-0.57128906	+1.84570313	-6.35009766	+16.04003906	+1848	+6.84667969	-9.99316406	-0.84814453	+34.65087891	+8.72314453	-42.93457031	+1348
+1457971025.88130000	+8.91650391	-6.88183594	-0.81738281	+50.00976563	-2.74658203	-52.42675781	+2256	+8.77587891	-6.08203125	-0.57128906	+1.86767578	-6.32812500	+16.01806641	+1848	+6.84667969	-9.99755859	-0.85253906	+34.65087891	+8.72314453	-42.91259766	+1348
+1457971025.88550000	+8.91650391	-6.87744141	-0.81738281	+50.00976563	-2.74658203	-52.42675781	+2256	+8.77148438	-6.08203125	-0.57128906	+1.86767578	-6.32812500	+15.99609375	+1848	+6.84228516	-9.99755859	-0.85253906	+34.65087891	+8.72314453	-42.91259766	+1348
+1457971025.88960000	+8.91650391	-6.87744141	-0.82177734	+50.03173828	-2.74658203	-52.42675781	+2256	+8.77148438	-6.08203125	-0.57128906	+1.86767578	-6.32812500	+15.97412109	+1848	+6.84228516	-9.99755859	-0.85693359	+34.62890625	+8.72314453	-42.89062500	+1348
+1457971025.89380000	+8.91650391	-6.87744141	-0.82177734	+50.03173828	-2.72460938	-52.42675781	+2256	+8.77148438	-6.08203125	-0.57128906	+1.88964844	-6.32812500	+15.95214844	+1848	+6.83789063	-9.99755859	-0.85693359	+34.62890625	+8.72314453	-42.89062500	+1348
+1457971025.89800000	+8.91650391	-6.87744141	-0.82177734	+50.03173828	-2.72460938	-52.42675781	+2256	+8.77148438	-6.08203125	-0.57128906	+1.88964844	-6.30615234	+15.95214844	+1848	+6.83789063	-9.99755859	-0.86132813	+34.62890625	+8.74511719	-42.89062500	+1348
+1457971025.90210010	+8.91650391	-6.87744141	-0.82177734	+50.05371094	-2.72460938	-52.42675781	+2256	+8.77148438	-6.08203125	-0.57568359	+1.91162109	-6.30615234	+15.93017578	+1844	+6.83349609	-10.00195313	-0.86132813	+34.62890625	+8.74511719	-42.86865234	+1348
+1457971025.90630010	+8.91210938	-6.87744141	-0.82177734	+50.05371094	-2.72460938	-52.42675781	+2256	+8.76708984	-6.08203125	-0.57568359	+1.93359375	-6.30615234	+15.90820313	+1844	+6.83349609	-10.00195313	-0.86572266	+34.65087891	+8.76708984	-42.86865234	+1348
+1457971025.91459990	+8.91210938	-6.87744141	-0.82177734	+50.09765625	-2.70263672	-52.42675781	+2252	+8.76708984	-6.07763672	-0.57568359	+1.95556641	-6.28417969	+15.88623047	+1844	+6.83349609	-10.00195313	-0.86572266	+34.69482422	+8.76708984	-42.89062500	+1344
+1457971025.91880010	+8.91210938	-6.87744141	-0.82177734	+50.09765625	-2.70263672	-52.42675781	+2252	+8.76708984	-6.07763672	-0.57568359	+1.97753906	-6.28417969	+15.86425781	+1844	+6.83789063	-10.00195313	-0.86132813	+34.71679688	+8.76708984	-42.91259766	+1344
+1457971025.92290000	+8.91210938	-6.87744141	-0.82177734	+50.11962891	-2.70263672	-52.42675781	+2252	+8.76269531	-6.07763672	-0.57568359	+1.99951172	-6.28417969	+15.84228516	+1844	+6.83789063	-9.99755859	-0.86132813	+34.76074219	+8.76708984	-42.93457031	+1344
+1457971025.92709990	+8.91210938	-6.87744141	-0.82177734	+50.14160156	-2.70263672	-52.44873047	+2252	+8.76269531	-6.07763672	-0.58007813	+2.02148438	-6.30615234	+15.84228516	+1844	+6.84228516	-9.99755859	-0.85693359	+34.78271484	+8.78906250	-42.97851563	+1348
+1457971025.93129990	+8.91210938	-6.87744141	-0.82177734	+50.16357422	-2.70263672	-52.44873047	+2252	+8.76269531	-6.07763672	-0.58007813	+2.02148438	-6.30615234	+15.84228516	+1840	+6.84667969	-9.99755859	-0.85253906	+34.82666016	+8.78906250	-43.00048828	+1348
+1457971025.93960000	+8.91210938	-6.87744141	-0.82617188	+50.20751953	-2.70263672	-52.44873047	+2248	+8.76269531	-6.07763672	-0.58007813	+2.06542969	-6.32812500	+15.82031250	+1840	+6.85107422	-9.99755859	-0.84814453	+34.89257813	+8.78906250	-43.04443359	+1352
+1457971025.94380000	+8.91210938	-6.87304688	-0.82617188	+50.20751953	-2.70263672	-52.44873047	+2248	+8.76269531	-6.07763672	-0.58007813	+2.08740234	-6.32812500	+15.82031250	+1840	+6.85546875	-9.99316406	-0.84814453	+34.91455078	+8.78906250	-43.06640625	+1352
+1457971025.94790010	+8.91210938	-6.87304688	-0.82617188	+50.22949219	-2.70263672	-52.44873047	+2248	+8.76269531	-6.07763672	-0.58007813	+2.10937500	-6.32812500	+15.82031250	+1840	+6.85986328	-9.99316406	-0.84375000	+34.95849609	+8.78906250	-43.08837891	+1356
+1457971025.95210000	+8.91210938	-6.87304688	-0.82617188	+50.25146484	-2.70263672	-52.44873047	+2248	+8.76269531	-6.07763672	-0.58007813	+2.10937500	-6.35009766	+15.82031250	+1840	+6.85986328	-9.99316406	-0.84375000	+34.98046875	+8.78906250	-43.11035156	+1356
+1457971025.95630000	+8.91210938	-6.87304688	-0.82617188	+50.27343750	-2.70263672	-52.47070313	+2244	+8.75830078	-6.07763672	-0.58007813	+2.13134766	-6.35009766	+15.79833984	+1840	+6.86425781	-9.99316406	-0.83935547	+35.00244141	+8.78906250	-43.13232422	+1356
+1457971025.96040010	+8.91210938	-6.87304688	-0.82617188	+50.29541016	-2.70263672	-52.47070313	+2244	+8.75830078	-6.07763672	-0.58007813	+2.15332031	-6.37207031	+15.79833984	+1836	+6.86425781	-9.99316406	-0.83935547	+35.02441406	+8.78906250	-43.15429688	+1360
+1457971025.96880010	+8.91210938	-6.87304688	-0.82617188	+50.33935547	-2.70263672	-52.47070313	+2244	+8.75830078	-6.07763672	-0.58007813	+2.17529297	-6.37207031	+15.79833984	+1836	+6.86425781	-9.99316406	-0.83935547	+35.04638672	+8.78906250	-43.17626953	+1360
+1457971025.97289990	+8.91210938	-6.87304688	-0.82617188	+50.33935547	-2.70263672	-52.47070313	+2244	+8.75830078	-6.07763672	-0.58007813	+2.17529297	-6.37207031	+15.77636719	+1836	+6.86425781	-9.99316406	-0.83935547	+35.04638672	+8.78906250	-43.17626953	+1360
+1457971025.97709990	+8.91210938	-6.87304688	-0.82617188	+50.36132813	-2.70263672	-52.47070313	+2240	+8.75830078	-6.07763672	-0.58007813	+2.19726563	-6.37207031	+15.77636719	+1832	+6.86425781	-9.99316406	-0.83935547	+35.04638672	+8.78906250	-43.15429688	+1360
+1457971025.98130010	+8.91210938	-6.87304688	-0.82617188	+50.38330078	-2.70263672	-52.49267578	+2240	+8.75830078	-6.07763672	-0.58007813	+2.19726563	-6.37207031	+15.77636719	+1832	+6.86425781	-9.99316406	-0.83935547	+35.04638672	+8.78906250	-43.15429688	+1364
+1457971025.98959990	+8.91210938	-6.87304688	-0.82617188	+50.40527344	-2.68066406	-52.49267578	+2236	+8.75830078	-6.07763672	-0.58007813	+2.21923828	-6.37207031	+15.75439453	+1832	+6.85986328	-9.99316406	-0.84375000	+35.04638672	+8.78906250	-43.13232422	+1364
+1457971025.99370000	+8.90771484	-6.86865234	-0.82617188	+50.42724609	-2.68066406	-52.49267578	+2236	+8.75830078	-6.07763672	-0.58007813	+2.24121094	-6.37207031	+15.75439453	+1828	+6.85546875	-9.99755859	-0.84814453	+35.02441406	+8.78906250	-43.11035156	+1364
+1457971025.99790000	+8.90771484	-6.86865234	-0.83056641	+50.42724609	-2.68066406	-52.49267578	+2236	+8.75830078	-6.07763672	-0.58447266	+2.24121094	-6.35009766	+15.73242188	+1828	+6.85107422	-9.99755859	-0.84814453	+35.00244141	+8.78906250	-43.08837891	+1368
+1457971026.00210000	+8.90771484	-6.86865234	-0.83056641	+50.44921875	-2.68066406	-52.49267578	+2236	+8.75390625	-6.07763672	-0.58447266	+2.26318359	-6.35009766	+15.73242188	+1824	+6.84667969	-9.99755859	-0.85253906	+34.98046875	+8.78906250	-43.06640625	+1368
+1457971026.00620010	+8.90771484	-6.86865234	-0.83056641	+50.44921875	-2.65869141	-52.49267578	+2232	+8.75390625	-6.07763672	-0.58447266	+2.26318359	-6.35009766	+15.73242188	+1824	+6.84667969	-10.00195313	-0.85693359	+34.98046875	+8.78906250	-43.04443359	+1368
+1457971026.01460000	+8.90332031	-6.86865234	-0.83056641	+50.47119141	-2.65869141	-52.49267578	+2232	+8.75390625	-6.07763672	-0.58447266	+2.28515625	-6.32812500	+15.71044922	+1820	+6.83789063	-10.00195313	-0.86572266	+34.93652344	+8.78906250	-43.00048828	+1368
+1457971026.01869990	+8.90332031	-6.86865234	-0.83056641	+50.49316406	-2.65869141	-52.49267578	+2228	+8.75390625	-6.07763672	-0.58447266	+2.28515625	-6.32812500	+15.71044922	+1820	+6.83349609	-10.00634766	-0.87011719	+34.93652344	+8.78906250	-42.97851563	+1368
+1457971026.02290010	+8.90332031	-6.86865234	-0.83056641	+50.49316406	-2.63671875	-52.49267578	+2228	+8.75390625	-6.07763672	-0.58447266	+2.28515625	-6.32812500	+15.71044922	+1816	+6.83349609	-10.00634766	-0.87011719	+34.93652344	+8.81103516	-42.95654297	+1368
+1457971026.02710010	+8.90332031	-6.86865234	-0.83056641	+50.49316406	-2.63671875	-52.49267578	+2224	+8.75390625	-6.07763672	-0.58447266	+2.30712891	-6.32812500	+15.71044922	+1816	+6.82910156	-10.00634766	-0.87011719	+34.93652344	+8.81103516	-42.95654297	+1368
+1457971026.03119990	+8.90332031	-6.86865234	-0.83056641	+50.51513672	-2.63671875	-52.49267578	+2224	+8.74951172	-6.07763672	-0.58447266	+2.30712891	-6.32812500	+15.71044922	+1812	+6.82910156	-10.00634766	-0.87011719	+34.93652344	+8.81103516	-42.95654297	+1364
+1457971026.03959990	+8.89892578	-6.86865234	-0.83056641	+50.53710938	-2.63671875	-52.49267578	+2220	+8.74951172	-6.07763672	-0.58447266	+2.32910156	-6.32812500	+15.71044922	+1812	+6.83349609	-10.00634766	-0.87011719	+34.98046875	+8.81103516	-42.97851563	+1364
+1457971026.04370000	+8.89892578	-6.86865234	-0.83496094	+50.53710938	-2.63671875	-52.49267578	+2220	+8.74951172	-6.07763672	-0.58447266	+2.32910156	-6.32812500	+15.68847656	+1808	+6.83349609	-10.00634766	-0.87011719	+35.00244141	+8.81103516	-42.97851563	+1360
+1457971026.04790000	+8.89892578	-6.86865234	-0.83496094	+50.55908203	-2.63671875	-52.49267578	+2220	+8.74951172	-6.07763672	-0.58447266	+2.35107422	-6.32812500	+15.68847656	+1808	+6.83789063	-10.00634766	-0.86572266	+35.02441406	+8.83300781	-43.00048828	+1360
+1457971026.05209990	+8.89892578	-6.86865234	-0.83496094	+50.58105469	-2.63671875	-52.49267578	+2216	+8.74951172	-6.07763672	-0.58447266	+2.35107422	-6.35009766	+15.68847656	+1808	+6.84228516	-10.00195313	-0.86572266	+35.04638672	+8.83300781	-43.02246094	+1360
+1457971026.05620000	+8.89892578	-6.86865234	-0.83496094	+50.58105469	-2.63671875	-52.51464844	+2216	+8.74951172	-6.07763672	-0.58447266	+2.37304688	-6.35009766	+15.68847656	+1804	+6.84228516	-10.00195313	-0.86132813	+35.06835938	+8.83300781	-43.04443359	+1360
+1457971026.06040000	+8.89892578	-6.86865234	-0.83496094	+50.60302734	-2.63671875	-52.51464844	+2216	+8.74951172	-6.07763672	-0.58447266	+2.37304688	-6.35009766	+15.68847656	+1804	+6.84667969	-10.00195313	-0.86132813	+35.11230469	+8.83300781	-43.06640625	+1360
+1457971026.06870010	+8.89892578	-6.86865234	-0.83496094	+50.62500000	-2.63671875	-52.51464844	+2212	+8.74511719	-6.07324219	-0.58447266	+2.39501953	-6.37207031	+15.68847656	+1800	+6.85107422	-10.00195313	-0.85253906	+35.13427734	+8.83300781	-43.08837891	+1364
+1457971026.07290010	+8.89892578	-6.86865234	-0.83496094	+50.62500000	-2.63671875	-52.51464844	+2212	+8.74511719	-6.07324219	-0.58447266	+2.41699219	-6.37207031	+15.71044922	+1800	+6.85107422	-10.00195313	-0.85253906	+35.17822266	+8.83300781	-43.11035156	+1364
+1457971026.07699990	+8.89892578	-6.86865234	-0.83496094	+50.62500000	-2.63671875	-52.51464844	+2212	+8.74511719	-6.07324219	-0.58447266	+2.43896484	-6.37207031	+15.71044922	+1800	+6.85546875	-10.00195313	-0.85253906	+35.20019531	+8.83300781	-43.13232422	+1364
+1457971026.08119990	+8.89892578	-6.86865234	-0.83496094	+50.64697266	-2.63671875	-52.51464844	+2212	+8.74511719	-6.07324219	-0.58447266	+2.43896484	-6.37207031	+15.68847656	+1800	+6.85546875	-9.99755859	-0.84814453	+35.22216797	+8.85498047	-43.13232422	+1364
+1457971026.08540010	+8.89892578	-6.86865234	-0.83496094	+50.64697266	-2.63671875	-52.51464844	+2212	+8.74511719	-6.07324219	-0.58447266	+2.46093750	-6.37207031	+15.68847656	+1796	+6.85546875	-9.99755859	-0.84814453	+35.22216797	+8.85498047	-43.15429688	+1364
+1457971026.08950000	+8.89892578	-6.86865234	-0.83496094	+50.66894531	-2.63671875	-52.51464844	+2212	+8.74511719	-6.07324219	-0.58447266	+2.46093750	-6.37207031	+15.68847656	+1796	+6.85986328	-9.99755859	-0.84814453	+35.24414063	+8.85498047	-43.15429688	+1364
+1457971026.09369990	+8.89892578	-6.86865234	-0.83496094	+50.66894531	-2.61474609	-52.51464844	+2212	+8.74511719	-6.07324219	-0.58447266	+2.46093750	-6.37207031	+15.68847656	+1796	+6.85986328	-9.99755859	-0.84375000	+35.26611328	+8.85498047	-43.17626953	+1364
+1457971026.10200000	+8.89453125	-6.86865234	-0.83496094	+50.69091797	-2.61474609	-52.51464844	+2208	+8.74511719	-6.07324219	-0.58447266	+2.48291016	-6.37207031	+15.68847656	+1796	+6.85546875	-10.00195313	-0.84814453	+35.26611328	+8.85498047	-43.17626953	+1364
+1457971026.10620000	+8.89453125	-6.86865234	-0.83496094	+50.69091797	-2.59277344	-52.51464844	+2208	+8.74511719	-6.07324219	-0.58447266	+2.48291016	-6.37207031	+15.68847656	+1796	+6.85546875	-10.00195313	-0.84814453	+35.28808594	+8.87695313	-43.15429688	+1364
+1457971026.11040000	+8.89453125	-6.86865234	-0.83935547	+50.71289063	-2.59277344	-52.51464844	+2208	+8.74072266	-6.07324219	-0.58886719	+2.48291016	-6.37207031	+15.68847656	+1796	+6.85546875	-10.00195313	-0.84814453	+35.28808594	+8.87695313	-43.15429688	+1364
+1457971026.11450000	+8.89453125	-6.86865234	-0.83935547	+50.71289063	-2.57080078	-52.51464844	+2208	+8.74072266	-6.07324219	-0.58886719	+2.48291016	-6.35009766	+15.68847656	+1796	+6.85107422	-10.00195313	-0.85253906	+35.26611328	+8.87695313	-43.13232422	+1364
+1457971026.11870000	+8.89013672	-6.86865234	-0.83935547	+50.73486328	-2.57080078	-52.49267578	+2208	+8.74072266	-6.07324219	-0.58886719	+2.48291016	-6.35009766	+15.66650391	+1792	+6.84667969	-10.00634766	-0.85693359	+35.26611328	+8.87695313	-43.11035156	+1364
+1457971026.12700010	+8.89013672	-6.86865234	-0.83935547	+50.73486328	-2.54882813	-52.51464844	+2204	+8.74072266	-6.07324219	-0.58886719	+2.50488281	-6.35009766	+15.66650391	+1792	+6.83789063	-10.01074219	-0.86132813	+35.24414063	+8.87695313	-43.08837891	+1368
+1457971026.13120010	+8.89013672	-6.86865234	-0.83935547	+50.75683594	-2.52685547	-52.51464844	+2204	+8.74072266	-6.07324219	-0.58886719	+2.50488281	-6.35009766	+15.66650391	+1792	+6.83789063	-10.01074219	-0.86572266	+35.22216797	+8.89892578	-43.06640625	+1368
+1457971026.13540010	+8.88574219	-6.86865234	-0.83935547	+50.75683594	-2.52685547	-52.51464844	+2204	+8.74072266	-6.07324219	-0.58886719	+2.50488281	-6.35009766	+15.64453125	+1792	+6.83349609	-10.01513672	-0.86572266	+35.20019531	+8.89892578	-43.04443359	+1368
+1457971026.13949990	+8.88574219	-6.86865234	-0.83935547	+50.75683594	-2.50488281	-52.51464844	+2204	+8.74072266	-6.07324219	-0.58886719	+2.52685547	-6.32812500	+15.64453125	+1792	+6.82910156	-10.01513672	-0.87011719	+35.20019531	+8.89892578	-43.02246094	+1368
+1457971026.14369990	+8.88574219	-6.86865234	-0.84375000	+50.77880859	-2.50488281	-52.51464844	+2200	+8.74072266	-6.07324219	-0.58886719	+2.52685547	-6.32812500	+15.64453125	+1792	+6.82910156	-10.01513672	-0.87011719	+35.20019531	+8.89892578	-43.00048828	+1364
+1457971026.15200000	+8.88574219	-6.86425781	-0.84375000	+50.80078125	-2.50488281	-52.51464844	+2200	+8.73632813	-6.07324219	-0.58886719	+2.54882813	-6.32812500	+15.62255859	+1788	+6.82470703	-10.01513672	-0.87451172	+35.20019531	+8.89892578	-43.00048828	+1360
+1457971026.15619990	+8.88574219	-6.86425781	-0.84375000	+50.80078125	-2.48291016	-52.51464844	+2196	+8.73632813	-6.07324219	-0.58886719	+2.54882813	-6.32812500	+15.62255859	+1788	+6.82470703	-10.01513672	-0.87011719	+35.22216797	+8.89892578	-43.02246094	+1360
+1457971026.16030000	+8.88574219	-6.86425781	-0.84375000	+50.80078125	-2.48291016	-52.51464844	+2196	+8.73632813	-6.07324219	-0.58886719	+2.54882813	-6.32812500	+15.62255859	+1788	+6.82910156	-10.01513672	-0.87011719	+35.22216797	+8.89892578	-43.04443359	+1360
+1457971026.16450000	+8.88574219	-6.86425781	-0.84375000	+50.80078125	-2.48291016	-52.51464844	+2196	+8.73632813	-6.07324219	-0.58886719	+2.54882813	-6.32812500	+15.62255859	+1788	+6.82910156	-10.01513672	-0.87011719	+35.24414063	+8.89892578	-43.04443359	+1356
+1457971026.16870000	+8.88574219	-6.86425781	-0.84375000	+50.82275391	-2.48291016	-52.51464844	+2196	+8.73632813	-6.07324219	-0.58886719	+2.57080078	-6.32812500	+15.62255859	+1788	+6.83349609	-10.01074219	-0.86572266	+35.26611328	+8.89892578	-43.06640625	+1356
+1457971026.17280010	+8.88574219	-6.86425781	-0.84375000	+50.82275391	-2.48291016	-52.51464844	+2192	+8.73632813	-6.07324219	-0.58886719	+2.57080078	-6.32812500	+15.62255859	+1788	+6.83349609	-10.01074219	-0.86572266	+35.28808594	+8.89892578	-43.08837891	+1356
+1457971026.18120000	+8.88574219	-6.86425781	-0.84375000	+50.82275391	-2.50488281	-52.51464844	+2192	+8.73632813	-6.07324219	-0.58886719	+2.57080078	-6.32812500	+15.64453125	+1784	+6.83789063	-10.01074219	-0.86132813	+35.31005859	+8.89892578	-43.13232422	+1356
+1457971026.18530010	+8.88574219	-6.86425781	-0.84375000	+50.82275391	-2.50488281	-52.51464844	+2192	+8.73632813	-6.07324219	-0.58886719	+2.59277344	-6.32812500	+15.64453125	+1784	+6.84228516	-10.01074219	-0.85693359	+35.33203125	+8.89892578	-43.13232422	+1356
+1457971026.18950010	+8.88574219	-6.86425781	-0.84375000	+50.84472656	-2.50488281	-52.51464844	+2188	+8.73632813	-6.07324219	-0.58886719	+2.59277344	-6.32812500	+15.64453125	+1784	+6.84228516	-10.00634766	-0.85693359	+35.35400391	+8.89892578	-43.15429688	+1356
+1457971026.19370010	+8.88574219	-6.86425781	-0.84375000	+50.84472656	-2.50488281	-52.51464844	+2188	+8.73632813	-6.07324219	-0.58886719	+2.59277344	-6.32812500	+15.64453125	+1784	+6.84228516	-10.00634766	-0.85693359	+35.35400391	+8.89892578	-43.17626953	+1356
+1457971026.19779990	+8.88574219	-6.86425781	-0.84375000	+50.84472656	-2.50488281	-52.53662109	+2188	+8.73632813	-6.07324219	-0.59326172	+2.59277344	-6.32812500	+15.64453125	+1784	+6.84667969	-10.00634766	-0.85253906	+35.37597656	+8.89892578	-43.17626953	+1356
+1457971026.20199990	+8.88574219	-6.86865234	-0.84375000	+50.84472656	-2.50488281	-52.53662109	+2188	+8.73632813	-6.07324219	-0.59326172	+2.61474609	-6.32812500	+15.66650391	+1784	+6.84667969	-10.00634766	-0.85253906	+35.37597656	+8.89892578	-43.19824219	+1356
+1457971026.21030000	+8.88574219	-6.86865234	-0.84375000	+50.84472656	-2.50488281	-52.51464844	+2188	+8.73632813	-6.07324219	-0.59326172	+2.61474609	-6.32812500	+15.66650391	+1784	+6.85107422	-10.00634766	-0.84814453	+35.39794922	+8.89892578	-43.22021484	+1356
+1457971026.21450000	+8.88574219	-6.86865234	-0.84375000	+50.84472656	-2.50488281	-52.51464844	+2188	+8.73632813	-6.07324219	-0.59326172	+2.61474609	-6.32812500	+15.66650391	+1784	+6.85107422	-10.00195313	-0.84814453	+35.41992188	+8.89892578	-43.22021484	+1352
+1457971026.21860000	+8.88574219	-6.86865234	-0.84375000	+50.84472656	-2.50488281	-52.51464844	+2184	+8.73632813	-6.07324219	-0.59326172	+2.61474609	-6.32812500	+15.66650391	+1784	+6.85107422	-10.00195313	-0.84814453	+35.41992188	+8.89892578	-43.24218750	+1352
+1457971026.22280000	+8.88574219	-6.86865234	-0.84375000	+50.84472656	-2.50488281	-52.51464844	+2184	+8.73632813	-6.07324219	-0.59326172	+2.61474609	-6.32812500	+15.66650391	+1784	+6.85107422	-10.00195313	-0.84814453	+35.41992188	+8.89892578	-43.24218750	+1352
+1457971026.22700000	+8.88574219	-6.86865234	-0.84375000	+50.84472656	-2.52685547	-52.51464844	+2184	+8.73632813	-6.07324219	-0.59326172	+2.63671875	-6.32812500	+15.66650391	+1780	+6.85107422	-10.00195313	-0.84814453	+35.41992188	+8.89892578	-43.24218750	+1352
+1457971026.23530010	+8.88574219	-6.86865234	-0.84375000	+50.84472656	-2.52685547	-52.51464844	+2184	+8.73632813	-6.07324219	-0.59326172	+2.63671875	-6.32812500	+15.66650391	+1780	+6.85107422	-10.00634766	-0.84814453	+35.41992188	+8.89892578	-43.24218750	+1352
+1457971026.23950000	+8.88574219	-6.86865234	-0.84375000	+50.84472656	-2.52685547	-52.51464844	+2184	+8.73632813	-6.07324219	-0.59326172	+2.63671875	-6.32812500	+15.66650391	+1780	+6.85107422	-10.00634766	-0.84814453	+35.39794922	+8.89892578	-43.24218750	+1352
+1457971026.24359990	+8.88574219	-6.86865234	-0.84375000	+50.84472656	-2.52685547	-52.51464844	+2184	+8.73632813	-6.07324219	-0.59326172	+2.63671875	-6.32812500	+15.66650391	+1780	+6.85107422	-10.00634766	-0.84814453	+35.39794922	+8.89892578	-43.22021484	+1352
+1457971026.24780010	+8.88574219	-6.86865234	-0.84375000	+50.84472656	-2.52685547	-52.53662109	+2184	+8.73632813	-6.07324219	-0.59326172	+2.63671875	-6.32812500	+15.66650391	+1780	+6.85107422	-10.00634766	-0.84814453	+35.39794922	+8.87695313	-43.22021484	+1348
+1457971026.25200010	+8.88574219	-6.86865234	-0.84375000	+50.84472656	-2.52685547	-52.53662109	+2184	+8.73632813	-6.07324219	-0.59326172	+2.63671875	-6.32812500	+15.66650391	+1780	+6.85107422	-10.00634766	-0.84814453	+35.39794922	+8.87695313	-43.22021484	+1348
+1457971026.25609990	+8.88574219	-6.86865234	-0.84375000	+50.84472656	-2.52685547	-52.53662109	+2184	+8.73632813	-6.07324219	-0.59326172	+2.63671875	-6.32812500	+15.66650391	+1780	+6.85107422	-10.00634766	-0.85253906	+35.37597656	+8.87695313	-43.22021484	+1348
+1457971026.26029990	+8.88574219	-6.86865234	-0.84375000	+50.84472656	-2.52685547	-52.53662109	+2184	+8.73632813	-6.07324219	-0.59326172	+2.63671875	-6.35009766	+15.66650391	+1780	+6.85107422	-10.00634766	-0.85253906	+35.37597656	+8.87695313	-43.22021484	+1348
+1457971026.26860000	+8.88574219	-6.86865234	-0.84375000	+50.84472656	-2.52685547	-52.53662109	+2184	+8.73632813	-6.07324219	-0.59326172	+2.63671875	-6.35009766	+15.66650391	+1780	+6.84667969	-10.00634766	-0.85253906	+35.37597656	+8.87695313	-43.22021484	+1348
+1457971026.27280000	+8.88574219	-6.86865234	-0.84375000	+50.84472656	-2.52685547	-52.53662109	+2184	+8.73632813	-6.07324219	-0.59326172	+2.63671875	-6.35009766	+15.66650391	+1776	+6.84667969	-10.00634766	-0.85253906	+35.35400391	+8.87695313	-43.22021484	+1348
+1457971026.27700000	+8.88574219	-6.86865234	-0.84375000	+50.84472656	-2.52685547	-52.53662109	+2184	+8.73632813	-6.07324219	-0.59326172	+2.63671875	-6.35009766	+15.66650391	+1776	+6.84667969	-10.00634766	-0.85253906	+35.35400391	+8.87695313	-43.22021484	+1348
+1457971026.28110000	+8.88574219	-6.86865234	-0.84375000	+50.84472656	-2.52685547	-52.53662109	+2184	+8.73632813	-6.07324219	-0.59326172	+2.63671875	-6.35009766	+15.64453125	+1776	+6.84667969	-10.00634766	-0.85253906	+35.35400391	+8.87695313	-43.22021484	+1344
+1457971026.28530000	+8.88574219	-6.86865234	-0.84375000	+50.84472656	-2.52685547	-52.53662109	+2184	+8.73632813	-6.07324219	-0.59326172	+2.63671875	-6.35009766	+15.64453125	+1776	+6.84667969	-10.00634766	-0.85253906	+35.33203125	+8.87695313	-43.22021484	+1344
+1457971026.29360010	+8.88574219	-6.86865234	-0.84375000	+50.84472656	-2.52685547	-52.53662109	+2184	+8.73632813	-6.07324219	-0.59326172	+2.63671875	-6.35009766	+15.64453125	+1776	+6.84667969	-10.00634766	-0.85253906	+35.33203125	+8.87695313	-43.22021484	+1344
+1457971026.29780010	+8.88574219	-6.86865234	-0.84375000	+50.82275391	-2.52685547	-52.53662109	+2184	+8.73632813	-6.07324219	-0.59326172	+2.63671875	-6.35009766	+15.64453125	+1776	+6.84667969	-10.00634766	-0.85253906	+35.33203125	+8.85498047	-43.24218750	+1344
+1457971026.30189990	+8.88574219	-6.86865234	-0.84375000	+50.82275391	-2.52685547	-52.53662109	+2184	+8.73632813	-6.07324219	-0.59326172	+2.63671875	-6.35009766	+15.64453125	+1776	+6.85107422	-10.00634766	-0.85253906	+35.33203125	+8.85498047	-43.24218750	+1344
+1457971026.30609990	+8.89013672	-6.86865234	-0.84375000	+50.82275391	-2.52685547	-52.53662109	+2184	+8.73632813	-6.07324219	-0.59326172	+2.63671875	-6.37207031	+15.64453125	+1776	+6.85107422	-10.00634766	-0.84814453	+35.33203125	+8.85498047	-43.26416016	+1344
+1457971026.31030010	+8.89013672	-6.86865234	-0.84375000	+50.82275391	-2.52685547	-52.53662109	+2184	+8.73632813	-6.07324219	-0.59326172	+2.63671875	-6.37207031	+15.64453125	+1776	+6.85107422	-10.00634766	-0.84814453	+35.35400391	+8.85498047	-43.28613281	+1344
+1457971026.31440000	+8.89013672	-6.86865234	-0.84375000	+50.82275391	-2.52685547	-52.53662109	+2184	+8.73632813	-6.07324219	-0.58886719	+2.61474609	-6.37207031	+15.64453125	+1776	+6.85546875	-10.00634766	-0.84375000	+35.35400391	+8.83300781	-43.30810547	+1344
+1457971026.31859990	+8.89013672	-6.86865234	-0.84375000	+50.82275391	-2.54882813	-52.53662109	+2184	+8.73632813	-6.07324219	-0.58886719	+2.61474609	-6.39404297	+15.64453125	+1776	+6.85986328	-10.00634766	-0.84375000	+35.35400391	+8.83300781	-43.33007813	+1348
+1457971026.32690000	+8.89013672	-6.86865234	-0.84375000	+50.82275391	-2.54882813	-52.53662109	+2184	+8.74072266	-6.07324219	-0.58886719	+2.61474609	-6.41601563	+15.62255859	+1776	+6.86425781	-10.00195313	-0.83935547	+35.37597656	+8.83300781	-43.37402344	+1348
+1457971026.33110000	+8.89013672	-6.86865234	-0.84375000	+50.82275391	-2.54882813	-52.53662109	+2184	+8.74072266	-6.07324219	-0.58886719	+2.61474609	-6.41601563	+15.62255859	+1776	+6.86425781	-10.00195313	-0.83496094	+35.37597656	+8.81103516	-43.39599609	+1352
+1457971026.33530000	+8.89013672	-6.86865234	-0.84375000	+50.82275391	-2.54882813	-52.55859375	+2184	+8.74072266	-6.07324219	-0.58886719	+2.61474609	-6.43798828	+15.62255859	+1776	+6.86865234	-10.00195313	-0.83496094	+35.37597656	+8.81103516	-43.39599609	+1352
+1457971026.33940010	+8.89453125	-6.86865234	-0.84375000	+50.82275391	-2.57080078	-52.55859375	+2184	+8.74072266	-6.07324219	-0.58886719	+2.61474609	-6.43798828	+15.62255859	+1776	+6.86865234	-10.00195313	-0.83496094	+35.37597656	+8.81103516	-43.39599609	+1352
+1457971026.34360000	+8.89453125	-6.86865234	-0.84375000	+50.80078125	-2.57080078	-52.55859375	+2184	+8.74072266	-6.07324219	-0.58886719	+2.61474609	-6.43798828	+15.62255859	+1776	+6.86865234	-10.00195313	-0.83496094	+35.37597656	+8.78906250	-43.41796875	+1352
+1457971026.34780000	+8.89453125	-6.86865234	-0.84375000	+50.80078125	-2.57080078	-52.55859375	+2184	+8.74072266	-6.07324219	-0.58886719	+2.61474609	-6.45996094	+15.62255859	+1776	+6.86865234	-10.00195313	-0.83496094	+35.35400391	+8.78906250	-43.39599609	+1356
+1457971026.35610010	+8.89453125	-6.86865234	-0.83935547	+50.80078125	-2.57080078	-52.55859375	+2184	+8.74072266	-6.07324219	-0.58886719	+2.59277344	-6.45996094	+15.60058594	+1780	+6.86865234	-10.00634766	-0.83935547	+35.33203125	+8.78906250	-43.39599609	+1356
+1457971026.36030010	+8.89453125	-6.86865234	-0.83935547	+50.80078125	-2.57080078	-52.55859375	+2184	+8.74072266	-6.07324219	-0.58886719	+2.59277344	-6.48193359	+15.60058594	+1780	+6.86425781	-10.00634766	-0.83935547	+35.31005859	+8.78906250	-43.37402344	+1356
+1457971026.36439990	+8.89453125	-6.86865234	-0.83935547	+50.80078125	-2.57080078	-52.58056641	+2184	+8.74072266	-6.07324219	-0.58886719	+2.59277344	-6.48193359	+15.57861328	+1780	+6.86425781	-10.00634766	-0.83935547	+35.28808594	+8.78906250	-43.37402344	+1356
