# Supplementary material for: A direct effect of perception on action when grasping a cup
Source: Sci Rep. 2018 Jan 9;8:171. doi: 10.1038/s41598-017-18591-5 (PMC5760564; doi:10.1038/s41598-017-18591-5)
Supplement: Supplementary file 6 — Supplementary Information [file 41598_2017_18591_MOESM6_ESM.zip › SciRep_Data/S01instruct/S01_100instruct_Tr48.dat]

+1000000000000.00000000	+0.00000000	+0.00000000	+0.00000000	+0.00000000	+0.00000000	+0.00000000	+0	+0.00000000	+0.00000000	+0.00000000	+0.00000000	+0.00000000	+0.00000000	+0	+0.00000000	+0.00000000	+0.00000000	+0.00000000	+0.00000000	+0.00000000	+0
+1457971026.36859990	+8.89453125	-6.86865234	-0.83935547	+50.80078125	-2.59277344	-52.58056641	+2184	+8.74072266	-6.07324219	-0.58886719	+2.59277344	-6.48193359	+15.57861328	+1780	+6.85986328	-10.01074219	-0.84375000	+35.26611328	+8.78906250	-43.35205078	+1356
+1457971026.37270000	+8.89453125	-6.86865234	-0.83935547	+50.80078125	-2.59277344	-52.58056641	+2184	+8.74072266	-6.07324219	-0.58886719	+2.59277344	-6.48193359	+15.57861328	+1780	+6.85986328	-10.01074219	-0.84375000	+35.26611328	+8.78906250	-43.35205078	+1356
+1457971026.38109990	+8.89453125	-6.86865234	-0.83935547	+50.80078125	-2.59277344	-52.58056641	+2184	+8.74072266	-6.07324219	-0.58886719	+2.59277344	-6.48193359	+15.55664063	+1780	+6.85546875	-10.01074219	-0.84814453	+35.24414063	+8.78906250	-43.33007813	+1356
+1457971026.38520000	+8.89453125	-6.86865234	-0.83935547	+50.77880859	-2.59277344	-52.58056641	+2184	+8.74072266	-6.07324219	-0.58886719	+2.59277344	-6.48193359	+15.55664063	+1780	+6.85546875	-10.01074219	-0.84814453	+35.22216797	+8.78906250	-43.33007813	+1356
+1457971026.38940000	+8.89453125	-6.86865234	-0.83935547	+50.77880859	-2.59277344	-52.58056641	+2184	+8.74511719	-6.07324219	-0.58886719	+2.59277344	-6.48193359	+15.53466797	+1780	+6.85546875	-10.01074219	-0.84814453	+35.22216797	+8.78906250	-43.30810547	+1356
+1457971026.39360000	+8.89453125	-6.86865234	-0.83935547	+50.77880859	-2.59277344	-52.58056641	+2184	+8.74511719	-6.07324219	-0.58886719	+2.59277344	-6.48193359	+15.53466797	+1780	+6.85107422	-10.01513672	-0.85253906	+35.20019531	+8.78906250	-43.30810547	+1356
+1457971026.39770010	+8.89892578	-6.86865234	-0.83935547	+50.77880859	-2.59277344	-52.60253906	+2184	+8.74511719	-6.07324219	-0.58886719	+2.57080078	-6.48193359	+15.53466797	+1780	+6.85107422	-10.01513672	-0.85253906	+35.20019531	+8.78906250	-43.30810547	+1356
+1457971034.03189990	+8.62207031	-6.98730469	-0.84375000	+53.04199219	-4.32861328	-52.99804688	+2104	+8.42871094	-6.17431641	-0.60205078	+3.22998047	-10.21728516	+10.81054688	+1600	+6.54785156	-10.17773438	-0.83056641	+34.27734375	+7.22900391	-45.35156250	+1276
+1457971034.03609990	+8.62207031	-6.99169922	-0.84375000	+53.04199219	-4.32861328	-52.99804688	+2104	+8.42871094	-6.17431641	-0.60205078	+3.22998047	-10.21728516	+10.81054688	+1600	+6.55664063	-10.17333984	-0.82617188	+34.32128906	+7.22900391	-45.39550781	+1280
+1457971034.04440000	+8.62207031	-6.99169922	-0.84375000	+53.02001953	-4.35058594	-52.99804688	+2104	+8.42871094	-6.17871094	-0.60205078	+3.22998047	-10.21728516	+10.81054688	+1600	+6.56542969	-10.17333984	-0.81738281	+34.36523438	+7.22900391	-45.46142578	+1284
+1457971034.05279990	+8.62646484	-6.99169922	-0.84375000	+53.02001953	-4.35058594	-52.99804688	+2104	+8.42871094	-6.17871094	-0.60205078	+3.20800781	-10.21728516	+10.81054688	+1600	+6.56982422	-10.17333984	-0.81298828	+34.36523438	+7.22900391	-45.50537109	+1288
+1457971034.06110000	+8.62646484	-6.99169922	-0.84375000	+52.99804688	-4.32861328	-52.99804688	+2108	+8.42871094	-6.17871094	-0.60205078	+3.20800781	-10.21728516	+10.81054688	+1600	+6.56542969	-10.17333984	-0.81298828	+34.32128906	+7.25097656	-45.50537109	+1288
+1457971034.06940010	+8.62646484	-6.99609375	-0.84375000	+52.97607422	-4.32861328	-52.99804688	+2108	+8.43310547	-6.17871094	-0.60205078	+3.18603516	-10.21728516	+10.78857422	+1600	+6.56103516	-10.17333984	-0.81298828	+34.27734375	+7.25097656	-45.48339844	+1288
+1457971034.07360010	+8.62646484	-6.99609375	-0.84375000	+52.95410156	-4.32861328	-52.99804688	+2108	+8.43310547	-6.17871094	-0.60205078	+3.18603516	-10.19531250	+10.78857422	+1600	+6.56103516	-10.17773438	-0.81738281	+34.25537109	+7.25097656	-45.48339844	+1288
+1457971034.07780000	+8.62646484	-6.99609375	-0.84375000	+52.95410156	-4.30664063	-53.02001953	+2108	+8.43310547	-6.17871094	-0.60205078	+3.18603516	-10.19531250	+10.78857422	+1600	+6.55664063	-10.17773438	-0.81738281	+34.23339844	+7.25097656	-45.46142578	+1288
+1457971034.08189990	+8.62646484	-6.99609375	-0.84375000	+52.93212891	-4.30664063	-53.02001953	+2108	+8.43310547	-6.17871094	-0.60205078	+3.18603516	-10.19531250	+10.76660156	+1600	+6.55664063	-10.17773438	-0.82177734	+34.23339844	+7.25097656	-45.43945313	+1288
+1457971034.08610010	+8.62646484	-6.99609375	-0.84375000	+52.93212891	-4.28466797	-53.02001953	+2108	+8.43310547	-6.17871094	-0.60205078	+3.16406250	-10.19531250	+10.76660156	+1600	+6.55664063	-10.17773438	-0.82177734	+34.21142578	+7.27294922	-45.43945313	+1288
+1457971034.09030010	+8.62207031	-6.99609375	-0.84375000	+52.91015625	-4.28466797	-53.02001953	+2108	+8.43310547	-6.18310547	-0.60644531	+3.16406250	-10.19531250	+10.76660156	+1600	+6.55224609	-10.17773438	-0.82177734	+34.21142578	+7.27294922	-45.43945313	+1288
+1457971034.09859990	+8.62207031	-7.00048828	-0.84375000	+52.88818359	-4.26269531	-53.02001953	+2108	+8.43310547	-6.18310547	-0.60644531	+3.14208984	-10.17333984	+10.74462891	+1600	+6.55224609	-10.18212891	-0.82177734	+34.18945313	+7.27294922	-45.41748047	+1288
+1457971034.10279990	+8.62207031	-7.00048828	-0.84375000	+52.88818359	-4.26269531	-53.02001953	+2108	+8.43310547	-6.18310547	-0.60644531	+3.14208984	-10.17333984	+10.74462891	+1600	+6.55224609	-10.18212891	-0.82617188	+34.16748047	+7.27294922	-45.41748047	+1288
+1457971034.11110000	+8.62207031	-7.00048828	-0.84375000	+52.86621094	-4.26269531	-53.02001953	+2104	+8.43310547	-6.18310547	-0.60644531	+3.12011719	-10.17333984	+10.72265625	+1604	+6.54785156	-10.18212891	-0.82617188	+34.14550781	+7.27294922	-45.41748047	+1284
+1457971034.11940000	+8.62207031	-7.00048828	-0.84375000	+52.84423828	-4.24072266	-53.04199219	+2104	+8.43310547	-6.18750000	-0.60644531	+3.09814453	-10.15136719	+10.72265625	+1604	+6.54785156	-10.18212891	-0.82617188	+34.14550781	+7.27294922	-45.41748047	+1284
+1457971034.12770010	+8.62207031	-7.00488281	-0.84375000	+52.82226563	-4.24072266	-53.04199219	+2104	+8.43750000	-6.18750000	-0.60644531	+3.09814453	-10.15136719	+10.72265625	+1608	+6.54785156	-10.18212891	-0.82617188	+34.14550781	+7.27294922	-45.41748047	+1280
+1457971034.13610010	+8.62207031	-7.00488281	-0.84375000	+52.82226563	-4.24072266	-53.06396484	+2104	+8.43750000	-6.18750000	-0.61083984	+3.07617188	-10.15136719	+10.72265625	+1608	+6.54785156	-10.18212891	-0.82617188	+34.12353516	+7.29492188	-45.41748047	+1280
+1457971034.14019990	+8.62207031	-7.00488281	-0.84375000	+52.80029297	-4.24072266	-53.06396484	+2104	+8.43750000	-6.19189453	-0.61083984	+3.07617188	-10.15136719	+10.72265625	+1608	+6.54785156	-10.18212891	-0.82617188	+34.12353516	+7.29492188	-45.41748047	+1280
+1457971034.14439990	+8.62646484	-7.00488281	-0.84375000	+52.80029297	-4.24072266	-53.08593750	+2104	+8.43750000	-6.19189453	-0.61083984	+3.05419922	-10.15136719	+10.72265625	+1608	+6.54785156	-10.18212891	-0.82617188	+34.12353516	+7.29492188	-45.43945313	+1280
+1457971034.14860010	+8.62646484	-7.00927734	-0.84375000	+52.80029297	-4.24072266	-53.08593750	+2104	+8.43750000	-6.19189453	-0.61083984	+3.05419922	-10.17333984	+10.72265625	+1608	+6.55224609	-10.18212891	-0.82177734	+34.12353516	+7.29492188	-45.43945313	+1276
+1457971034.15269990	+8.62646484	-7.00927734	-0.84375000	+52.80029297	-4.24072266	-53.08593750	+2104	+8.43750000	-6.19189453	-0.61083984	+3.05419922	-10.17333984	+10.72265625	+1608	+6.55224609	-10.18212891	-0.82177734	+34.12353516	+7.29492188	-45.43945313	+1276
+1457971034.16109990	+8.62646484	-7.00927734	-0.84375000	+52.77832031	-4.24072266	-53.10791016	+2104	+8.43750000	-6.19189453	-0.61083984	+3.05419922	-10.17333984	+10.72265625	+1608	+6.55224609	-10.18212891	-0.82177734	+34.14550781	+7.29492188	-45.46142578	+1276
+1457971034.16940000	+8.62646484	-7.00927734	-0.84375000	+52.77832031	-4.24072266	-53.12988281	+2104	+8.43750000	-6.19189453	-0.61083984	+3.03222656	-10.17333984	+10.72265625	+1608	+6.55224609	-10.18212891	-0.82177734	+34.12353516	+7.29492188	-45.48339844	+1276
+1457971034.17360000	+8.62646484	-7.00927734	-0.84375000	+52.77832031	-4.24072266	-53.12988281	+2104	+8.43750000	-6.19189453	-0.61083984	+3.03222656	-10.19531250	+10.72265625	+1608	+6.55664063	-10.18212891	-0.82177734	+34.12353516	+7.29492188	-45.48339844	+1276
+1457971034.17770000	+8.63085938	-7.00927734	-0.84375000	+52.77832031	-4.24072266	-53.12988281	+2104	+8.43750000	-6.19189453	-0.61083984	+3.03222656	-10.19531250	+10.70068359	+1608	+6.55664063	-10.18212891	-0.82177734	+34.12353516	+7.29492188	-45.50537109	+1276
+1457971034.18600010	+8.63085938	-7.00927734	-0.84375000	+52.75634766	-4.24072266	-53.15185547	+2104	+8.44189453	-6.19189453	-0.61083984	+3.03222656	-10.19531250	+10.70068359	+1608	+6.55664063	-10.18212891	-0.82177734	+34.10156250	+7.29492188	-45.50537109	+1276
+1457971034.19440010	+8.63085938	-7.00927734	-0.84375000	+52.75634766	-4.24072266	-53.15185547	+2108	+8.44189453	-6.19189453	-0.61083984	+3.03222656	-10.21728516	+10.70068359	+1612	+6.55224609	-10.18652344	-0.82617188	+34.07958984	+7.29492188	-45.50537109	+1276
+1457971034.20269990	+8.63085938	-7.00927734	-0.84375000	+52.75634766	-4.24072266	-53.15185547	+2108	+8.44189453	-6.19189453	-0.61083984	+3.03222656	-10.21728516	+10.67871094	+1612	+6.54785156	-10.18652344	-0.82617188	+34.03564453	+7.29492188	-45.50537109	+1276
+1457971034.21100000	+8.63085938	-7.00927734	-0.84375000	+52.73437500	-4.24072266	-53.17382813	+2108	+8.44189453	-6.19189453	-0.61083984	+3.03222656	-10.21728516	+10.67871094	+1612	+6.54785156	-10.19091797	-0.83056641	+33.99169922	+7.29492188	-45.48339844	+1276
+1457971034.22350000	+8.63085938	-7.00488281	-0.84375000	+52.73437500	-4.24072266	-53.17382813	+2108	+8.44189453	-6.19189453	-0.61083984	+3.03222656	-10.21728516	+10.65673828	+1612	+6.54345703	-10.19531250	-0.83496094	+33.92578125	+7.27294922	-45.48339844	+1272
+1457971034.22770000	+8.63085938	-7.00488281	-0.84375000	+52.71240234	-4.24072266	-53.17382813	+2108	+8.44189453	-6.19189453	-0.61083984	+3.03222656	-10.21728516	+10.65673828	+1612	+6.53906250	-10.19531250	-0.83496094	+33.92578125	+7.27294922	-45.46142578	+1272
+1457971034.23600010	+8.63085938	-7.00488281	-0.84375000	+52.71240234	-4.24072266	-53.19580078	+2108	+8.44189453	-6.18750000	-0.61083984	+3.03222656	-10.23925781	+10.65673828	+1612	+6.53906250	-10.19531250	-0.83935547	+33.90380859	+7.27294922	-45.46142578	+1268
+1457971034.24440000	+8.63085938	-7.00488281	-0.84375000	+52.71240234	-4.24072266	-53.19580078	+2108	+8.44628906	-6.18750000	-0.61083984	+3.03222656	-10.23925781	+10.65673828	+1616	+6.53906250	-10.19531250	-0.83935547	+33.88183594	+7.27294922	-45.48339844	+1264
+1457971034.24850010	+8.63085938	-7.00488281	-0.84375000	+52.71240234	-4.26269531	-53.19580078	+2108	+8.44628906	-6.18750000	-0.61083984	+3.03222656	-10.23925781	+10.65673828	+1616	+6.53906250	-10.19531250	-0.83935547	+33.88183594	+7.27294922	-45.48339844	+1264
+1457971034.25690010	+8.63085938	-7.00488281	-0.84375000	+52.71240234	-4.26269531	-53.19580078	+2112	+8.44628906	-6.18750000	-0.61083984	+3.03222656	-10.23925781	+10.65673828	+1616	+6.54345703	-10.19531250	-0.83496094	+33.90380859	+7.25097656	-45.50537109	+1260
+1457971034.26519990	+8.63085938	-7.00488281	-0.84375000	+52.71240234	-4.26269531	-53.21777344	+2112	+8.44628906	-6.18750000	-0.61083984	+3.03222656	-10.26123047	+10.65673828	+1616	+6.54345703	-10.19531250	-0.83496094	+33.92578125	+7.25097656	-45.54931641	+1260
+1457971034.27350000	+8.63085938	-7.00488281	-0.83935547	+52.71240234	-4.26269531	-53.21777344	+2112	+8.44628906	-6.18750000	-0.61083984	+3.03222656	-10.26123047	+10.65673828	+1616	+6.54785156	-10.19091797	-0.83056641	+33.92578125	+7.25097656	-45.57128906	+1260
+1457971034.28180000	+8.63085938	-7.00488281	-0.83935547	+52.73437500	-4.28466797	-53.21777344	+2112	+8.44628906	-6.18750000	-0.61083984	+3.01025391	-10.26123047	+10.65673828	+1616	+6.55224609	-10.19091797	-0.83056641	+33.94775391	+7.22900391	-45.59326172	+1260
+1457971034.28600000	+8.63085938	-7.00488281	-0.83935547	+52.73437500	-4.28466797	-53.21777344	+2116	+8.44628906	-6.18750000	-0.61083984	+3.03222656	-10.26123047	+10.65673828	+1616	+6.55224609	-10.19091797	-0.83056641	+33.96972656	+7.22900391	-45.61523438	+1260
+1457971034.29430010	+8.63085938	-7.00488281	-0.83935547	+52.73437500	-4.28466797	-53.21777344	+2116	+8.44628906	-6.18750000	-0.61083984	+3.03222656	-10.26123047	+10.65673828	+1616	+6.55224609	-10.19091797	-0.82617188	+33.96972656	+7.22900391	-45.63720703	+1260
+1457971034.30270000	+8.63085938	-7.00488281	-0.83935547	+52.73437500	-4.28466797	-53.21777344	+2116	+8.44628906	-6.18750000	-0.61083984	+3.03222656	-10.28320313	+10.65673828	+1616	+6.55664063	-10.19091797	-0.82617188	+33.96972656	+7.22900391	-45.63720703	+1260
+1457971034.31100010	+8.63085938	-7.00488281	-0.83935547	+52.73437500	-4.28466797	-53.23974609	+2116	+8.44628906	-6.18750000	-0.61083984	+3.03222656	-10.28320313	+10.65673828	+1616	+6.55224609	-10.19091797	-0.82617188	+33.99169922	+7.20703125	-45.63720703	+1260
+1457971034.31520010	+8.63085938	-7.00488281	-0.83935547	+52.73437500	-4.28466797	-53.23974609	+2120	+8.44628906	-6.18750000	-0.61083984	+3.03222656	-10.28320313	+10.65673828	+1616	+6.55224609	-10.19091797	-0.82617188	+33.96972656	+7.20703125	-45.63720703	+1260
+1457971034.32349990	+8.63085938	-7.00488281	-0.83935547	+52.73437500	-4.28466797	-53.23974609	+2120	+8.44628906	-6.18750000	-0.61083984	+3.03222656	-10.28320313	+10.65673828	+1616	+6.55224609	-10.19091797	-0.82617188	+33.96972656	+7.20703125	-45.63720703	+1260
+1457971034.32769990	+8.63085938	-7.00488281	-0.83935547	+52.73437500	-4.28466797	-53.23974609	+2120	+8.44628906	-6.18750000	-0.61083984	+3.03222656	-10.28320313	+10.65673828	+1616	+6.55224609	-10.19091797	-0.82617188	+33.96972656	+7.20703125	-45.63720703	+1260
+1457971034.33600000	+8.63085938	-7.00488281	-0.83935547	+52.75634766	-4.28466797	-53.23974609	+2120	+8.44628906	-6.18750000	-0.61083984	+3.03222656	-10.28320313	+10.63476563	+1616	+6.55224609	-10.19091797	-0.83056641	+33.96972656	+7.20703125	-45.63720703	+1260
+1457971034.34010000	+8.63085938	-7.00488281	-0.83935547	+52.75634766	-4.28466797	-53.23974609	+2120	+8.44628906	-6.18750000	-0.61083984	+3.03222656	-10.28320313	+10.63476563	+1616	+6.54785156	-10.19091797	-0.83056641	+33.96972656	+7.20703125	-45.63720703	+1260
+1457971034.34850000	+8.63085938	-7.00488281	-0.83935547	+52.75634766	-4.28466797	-53.23974609	+2124	+8.44628906	-6.18750000	-0.61083984	+3.03222656	-10.28320313	+10.63476563	+1616	+6.54785156	-10.19091797	-0.83056641	+33.96972656	+7.20703125	-45.61523438	+1260
+1457971034.35680010	+8.63085938	-7.00488281	-0.83935547	+52.75634766	-4.28466797	-53.23974609	+2124	+8.44189453	-6.18750000	-0.61083984	+3.03222656	-10.28320313	+10.63476563	+1616	+6.54785156	-10.19091797	-0.83056641	+33.94775391	+7.20703125	-45.61523438	+1260
+1457971034.36509990	+8.62646484	-7.00488281	-0.83935547	+52.77832031	-4.26269531	-53.23974609	+2124	+8.44189453	-6.18750000	-0.61083984	+3.05419922	-10.28320313	+10.63476563	+1616	+6.54785156	-10.19091797	-0.83056641	+33.96972656	+7.20703125	-45.61523438	+1260
+1457971034.36929990	+8.62646484	-7.00488281	-0.83935547	+52.77832031	-4.26269531	-53.23974609	+2124	+8.44189453	-6.18750000	-0.61083984	+3.05419922	-10.28320313	+10.63476563	+1616	+6.54785156	-10.19091797	-0.83056641	+33.96972656	+7.20703125	-45.61523438	+1260
+1457971034.37760000	+8.62646484	-7.00048828	-0.83935547	+52.80029297	-4.26269531	-53.23974609	+2124	+8.44189453	-6.18750000	-0.61083984	+3.05419922	-10.28320313	+10.63476563	+1616	+6.54785156	-10.19091797	-0.83056641	+33.96972656	+7.22900391	-45.61523438	+1256
+1457971034.38179990	+8.62646484	-7.00048828	-0.83935547	+52.80029297	-4.26269531	-53.23974609	+2124	+8.44189453	-6.18750000	-0.61083984	+3.05419922	-10.28320313	+10.63476563	+1616	+6.54785156	-10.19091797	-0.83056641	+33.99169922	+7.22900391	-45.61523438	+1256
+1457971034.38599990	+8.62646484	-7.00048828	-0.83935547	+52.82226563	-4.28466797	-53.23974609	+2124	+8.44189453	-6.18750000	-0.61083984	+3.05419922	-10.28320313	+10.63476563	+1616	+6.54785156	-10.19091797	-0.83056641	+33.99169922	+7.22900391	-45.61523438	+1256
+1457971034.39010000	+8.62646484	-7.00048828	-0.83935547	+52.82226563	-4.28466797	-53.23974609	+2128	+8.44189453	-6.18750000	-0.61083984	+3.05419922	-10.28320313	+10.63476563	+1616	+6.54785156	-10.19091797	-0.83056641	+33.99169922	+7.22900391	-45.63720703	+1256
+1457971034.39430000	+8.62646484	-7.00048828	-0.83935547	+52.84423828	-4.28466797	-53.23974609	+2128	+8.44189453	-6.18750000	-0.61083984	+3.05419922	-10.28320313	+10.63476563	+1616	+6.54785156	-10.19091797	-0.83056641	+34.01367188	+7.22900391	-45.63720703	+1256
+1457971034.39850000	+8.62646484	-7.00048828	-0.83935547	+52.84423828	-4.28466797	-53.21777344	+2128	+8.44189453	-6.18750000	-0.61083984	+3.05419922	-10.28320313	+10.63476563	+1616	+6.54785156	-10.19091797	-0.83056641	+34.01367188	+7.22900391	-45.63720703	+1256
+1457971034.40260000	+8.62646484	-7.00048828	-0.83935547	+52.86621094	-4.28466797	-53.21777344	+2128	+8.44189453	-6.18750000	-0.61083984	+3.07617188	-10.28320313	+10.63476563	+1616	+6.55224609	-10.19091797	-0.82617188	+34.01367188	+7.22900391	-45.63720703	+1256
+1457971034.40680000	+8.62646484	-7.00048828	-0.83935547	+52.86621094	-4.28466797	-53.21777344	+2128	+8.44189453	-6.18750000	-0.61083984	+3.07617188	-10.28320313	+10.63476563	+1612	+6.55224609	-10.19091797	-0.82617188	+34.03564453	+7.22900391	-45.63720703	+1256
+1457971034.41100000	+8.62646484	-7.00048828	-0.83935547	+52.88818359	-4.28466797	-53.21777344	+2128	+8.44189453	-6.18750000	-0.61083984	+3.07617188	-10.28320313	+10.65673828	+1612	+6.55224609	-10.18652344	-0.82617188	+34.03564453	+7.20703125	-45.65917969	+1256
+1457971034.41510010	+8.62646484	-7.00048828	-0.83935547	+52.88818359	-4.28466797	-53.21777344	+2128	+8.44189453	-6.18750000	-0.61083984	+3.07617188	-10.28320313	+10.65673828	+1612	+6.55224609	-10.18652344	-0.82617188	+34.03564453	+7.20703125	-45.65917969	+1256
+1457971034.41930010	+8.62646484	-7.00048828	-0.83935547	+52.91015625	-4.30664063	-53.21777344	+2128	+8.43750000	-6.18750000	-0.61083984	+3.07617188	-10.28320313	+10.65673828	+1612	+6.55224609	-10.18652344	-0.82617188	+34.03564453	+7.20703125	-45.65917969	+1256
+1457971034.42759990	+8.62207031	-7.00048828	-0.83935547	+52.91015625	-4.30664063	-53.21777344	+2128	+8.43750000	-6.18750000	-0.61083984	+3.09814453	-10.28320313	+10.65673828	+1612	+6.55224609	-10.18652344	-0.82617188	+34.05761719	+7.20703125	-45.65917969	+1256
+1457971034.43590000	+8.62207031	-6.99609375	-0.83935547	+52.93212891	-4.30664063	-53.21777344	+2128	+8.43750000	-6.18750000	-0.61083984	+3.09814453	-10.28320313	+10.65673828	+1612	+6.55224609	-10.18652344	-0.82617188	+34.05761719	+7.20703125	-45.63720703	+1256
+1457971034.44010000	+8.62207031	-6.99609375	-0.83935547	+52.93212891	-4.30664063	-53.21777344	+2128	+8.43750000	-6.18750000	-0.61083984	+3.12011719	-10.28320313	+10.65673828	+1608	+6.55224609	-10.18652344	-0.82617188	+34.05761719	+7.20703125	-45.63720703	+1256
+1457971034.44429990	+8.62207031	-6.99609375	-0.83935547	+52.95410156	-4.30664063	-53.21777344	+2128	+8.43750000	-6.18750000	-0.61083984	+3.12011719	-10.28320313	+10.65673828	+1608	+6.55224609	-10.18652344	-0.82617188	+34.05761719	+7.20703125	-45.63720703	+1256
+1457971034.45260000	+8.62207031	-6.99609375	-0.83935547	+52.95410156	-4.30664063	-53.21777344	+2128	+8.43750000	-6.18310547	-0.60644531	+3.12011719	-10.28320313	+10.65673828	+1608	+6.54785156	-10.18652344	-0.83056641	+34.05761719	+7.20703125	-45.61523438	+1256
+1457971034.46090010	+8.62207031	-6.99609375	-0.83935547	+52.95410156	-4.30664063	-53.21777344	+2128	+8.43750000	-6.18310547	-0.60644531	+3.14208984	-10.28320313	+10.65673828	+1608	+6.54785156	-10.18652344	-0.83056641	+34.05761719	+7.18505859	-45.59326172	+1256
+1457971034.46930000	+8.61767578	-6.99169922	-0.83496094	+52.97607422	-4.30664063	-53.23974609	+2124	+8.43310547	-6.18310547	-0.60644531	+3.16406250	-10.28320313	+10.65673828	+1608	+6.54785156	-10.18652344	-0.83496094	+34.05761719	+7.18505859	-45.59326172	+1256
+1457971034.47760010	+8.61767578	-6.99169922	-0.83496094	+52.99804688	-4.32861328	-53.23974609	+2124	+8.43310547	-6.18310547	-0.60644531	+3.16406250	-10.30517578	+10.65673828	+1608	+6.54345703	-10.18652344	-0.83496094	+34.05761719	+7.16308594	-45.57128906	+1256
+1457971034.48180010	+8.61767578	-6.99169922	-0.83496094	+52.99804688	-4.32861328	-53.23974609	+2124	+8.43310547	-6.18310547	-0.60644531	+3.16406250	-10.30517578	+10.65673828	+1608	+6.54345703	-10.18652344	-0.83496094	+34.05761719	+7.16308594	-45.54931641	+1256
+1457971034.48589990	+8.61767578	-6.99169922	-0.83496094	+52.99804688	-4.32861328	-53.23974609	+2124	+8.43310547	-6.18310547	-0.60644531	+3.18603516	-10.30517578	+10.65673828	+1608	+6.54345703	-10.18652344	-0.83935547	+34.05761719	+7.16308594	-45.54931641	+1256
+1457971034.49009990	+8.61767578	-6.99169922	-0.83496094	+52.99804688	-4.32861328	-53.26171875	+2124	+8.43310547	-6.18310547	-0.60644531	+3.18603516	-10.30517578	+10.65673828	+1608	+6.54345703	-10.18652344	-0.83935547	+34.07958984	+7.14111328	-45.54931641	+1256
+1457971034.49420000	+8.61767578	-6.99169922	-0.83496094	+53.02001953	-4.35058594	-53.26171875	+2124	+8.43310547	-6.17871094	-0.60644531	+3.18603516	-10.32714844	+10.65673828	+1608	+6.54345703	-10.18652344	-0.83935547	+34.07958984	+7.14111328	-45.54931641	+1256
+1457971034.49840000	+8.61767578	-6.98730469	-0.83496094	+53.02001953	-4.35058594	-53.26171875	+2124	+8.43310547	-6.17871094	-0.60644531	+3.18603516	-10.32714844	+10.67871094	+1608	+6.54345703	-10.18652344	-0.83935547	+34.07958984	+7.14111328	-45.54931641	+1256
+1457971034.50260000	+8.61767578	-6.98730469	-0.83496094	+53.04199219	-4.35058594	-53.26171875	+2124	+8.43310547	-6.17871094	-0.60644531	+3.20800781	-10.32714844	+10.67871094	+1608	+6.54785156	-10.18652344	-0.83496094	+34.10156250	+7.14111328	-45.54931641	+1256
+1457971034.50670000	+8.61767578	-6.98730469	-0.83496094	+53.04199219	-4.37255859	-53.26171875	+2124	+8.43310547	-6.17871094	-0.60644531	+3.20800781	-10.34912109	+10.67871094	+1608	+6.54785156	-10.18212891	-0.83496094	+34.12353516	+7.11914063	-45.54931641	+1256
+1457971034.51090000	+8.61767578	-6.98730469	-0.83496094	+53.06396484	-4.37255859	-53.26171875	+2124	+8.43310547	-6.17871094	-0.60644531	+3.20800781	-10.34912109	+10.67871094	+1608	+6.54785156	-10.18212891	-0.83496094	+34.12353516	+7.11914063	-45.54931641	+1256
+1457971034.51510000	+8.61767578	-6.98730469	-0.83496094	+53.06396484	-4.37255859	-53.26171875	+2124	+8.43310547	-6.17871094	-0.60644531	+3.22998047	-10.34912109	+10.67871094	+1608	+6.54785156	-10.18212891	-0.83496094	+34.14550781	+7.11914063	-45.54931641	+1260
+1457971034.51920010	+8.61767578	-6.98730469	-0.83496094	+53.08593750	-4.39453125	-53.28369141	+2124	+8.43310547	-6.17871094	-0.60205078	+3.22998047	-10.37109375	+10.70068359	+1608	+6.55224609	-10.18212891	-0.83496094	+34.14550781	+7.11914063	-45.57128906	+1260
+1457971034.52340010	+8.62207031	-6.98730469	-0.83496094	+53.08593750	-4.39453125	-53.28369141	+2124	+8.43310547	-6.17871094	-0.60205078	+3.22998047	-10.37109375	+10.70068359	+1608	+6.55224609	-10.18212891	-0.83496094	+34.16748047	+7.09716797	-45.57128906	+1260
+1457971034.52760000	+8.62207031	-6.98730469	-0.83496094	+53.10791016	-4.39453125	-53.28369141	+2124	+8.43310547	-6.17871094	-0.60205078	+3.22998047	-10.37109375	+10.70068359	+1608	+6.55224609	-10.18212891	-0.83496094	+34.16748047	+7.09716797	-45.57128906	+1260
+1457971034.53590010	+8.62207031	-6.98291016	-0.83496094	+53.12988281	-4.41650391	-53.28369141	+2124	+8.43310547	-6.17871094	-0.60205078	+3.25195313	-10.39306641	+10.70068359	+1604	+6.55664063	-10.18212891	-0.83056641	+34.18945313	+7.09716797	-45.57128906	+1260
+1457971034.54010010	+8.62207031	-6.98291016	-0.83496094	+53.15185547	-4.41650391	-53.30566406	+2124	+8.43310547	-6.17431641	-0.60205078	+3.27392578	-10.41503906	+10.70068359	+1604	+6.55664063	-10.18212891	-0.83056641	+34.21142578	+7.09716797	-45.59326172	+1260
+1457971034.54419990	+8.62207031	-6.98291016	-0.83496094	+53.17382813	-4.41650391	-53.30566406	+2124	+8.43310547	-6.17431641	-0.60205078	+3.27392578	-10.41503906	+10.70068359	+1604	+6.55664063	-10.18212891	-0.83056641	+34.21142578	+7.09716797	-45.59326172	+1260
+1457971034.54839990	+8.62207031	-6.98291016	-0.83496094	+53.19580078	-4.41650391	-53.30566406	+2124	+8.42871094	-6.17431641	-0.60205078	+3.29589844	-10.41503906	+10.70068359	+1604	+6.55664063	-10.18212891	-0.83056641	+34.23339844	+7.07519531	-45.59326172	+1260
+1457971034.55259990	+8.62207031	-6.98291016	-0.83496094	+53.21777344	-4.41650391	-53.32763672	+2124	+8.42871094	-6.17431641	-0.60205078	+3.31787109	-10.43701172	+10.67871094	+1604	+6.55664063	-10.18212891	-0.83056641	+34.23339844	+7.07519531	-45.59326172	+1260
+1457971034.55670000	+8.62207031	-6.98291016	-0.83496094	+53.23974609	-4.41650391	-53.34960938	+2124	+8.42871094	-6.17431641	-0.60205078	+3.33984375	-10.43701172	+10.67871094	+1604	+6.55664063	-10.18212891	-0.83056641	+34.23339844	+7.07519531	-45.59326172	+1260
+1457971034.56510000	+8.62207031	-6.97851563	-0.83496094	+53.30566406	-4.41650391	-53.37158203	+2120	+8.42871094	-6.17431641	-0.60205078	+3.38378906	-10.45898438	+10.65673828	+1600	+6.55664063	-10.18212891	-0.83056641	+34.25537109	+7.07519531	-45.57128906	+1260
+1457971034.56920000	+8.62207031	-6.97851563	-0.83496094	+53.34960938	-4.39453125	-53.37158203	+2120	+8.42871094	-6.17431641	-0.60205078	+3.40576172	-10.48095703	+10.63476563	+1600	+6.55664063	-10.18212891	-0.83056641	+34.25537109	+7.07519531	-45.57128906	+1260
+1457971034.57340000	+8.61767578	-6.97851563	-0.83935547	+53.39355469	-4.39453125	-53.39355469	+2120	+8.42871094	-6.17431641	-0.60644531	+3.42773438	-10.48095703	+10.61279297	+1600	+6.55664063	-10.18212891	-0.83056641	+34.25537109	+7.07519531	-45.57128906	+1260
+1457971034.57750010	+8.61767578	-6.97412109	-0.83935547	+53.43750000	-4.37255859	-53.41552734	+2120	+8.42431641	-6.17431641	-0.60644531	+3.47167969	-10.50292969	+10.56884766	+1600	+6.55664063	-10.18212891	-0.83056641	+34.25537109	+7.07519531	-45.57128906	+1260
+1457971034.58170010	+8.61767578	-6.97412109	-0.83935547	+53.45947266	-4.35058594	-53.43750000	+2120	+8.42431641	-6.17431641	-0.60644531	+3.49365234	-10.50292969	+10.54687500	+1600	+6.55664063	-10.18212891	-0.83496094	+34.25537109	+7.07519531	-45.54931641	+1260
+1457971034.58590010	+8.61767578	-6.97412109	-0.84375000	+53.52539063	-4.30664063	-53.45947266	+2120	+8.42431641	-6.17431641	-0.60644531	+3.53759766	-10.52490234	+10.50292969	+1600	+6.55664063	-10.18212891	-0.83496094	+34.27734375	+7.07519531	-45.54931641	+1264
+1457971034.58999990	+8.61328125	-6.97412109	-0.84375000	+53.56933594	-4.28466797	-53.50341797	+2116	+8.41992188	-6.17431641	-0.61083984	+3.58154297	-10.52490234	+10.45898438	+1600	+6.55224609	-10.18212891	-0.83496094	+34.27734375	+7.07519531	-45.54931641	+1264
+1457971034.59840010	+8.60888672	-6.97412109	-0.85253906	+53.65722656	-4.19677734	-53.54736328	+2116	+8.41992188	-6.17431641	-0.61523438	+3.69140625	-10.54687500	+10.32714844	+1600	+6.55224609	-10.18652344	-0.83935547	+34.29931641	+7.09716797	-45.52734375	+1264
+1457971034.60250000	+8.60888672	-6.97412109	-0.85693359	+53.70117188	-4.15283203	-53.56933594	+2116	+8.41552734	-6.17431641	-0.61962891	+3.73535156	-10.54687500	+10.26123047	+1600	+6.55224609	-10.18652344	-0.83935547	+34.32128906	+7.09716797	-45.50537109	+1260
+1457971034.60669990	+8.60888672	-6.97412109	-0.86132813	+53.74511719	-4.08691406	-53.59130859	+2112	+8.41552734	-6.17431641	-0.62402344	+3.77929688	-10.54687500	+10.21728516	+1600	+6.55224609	-10.18652344	-0.83935547	+34.34326172	+7.11914063	-45.50537109	+1260
+1457971034.61089990	+8.60449219	-6.97412109	-0.86572266	+53.81103516	-4.02099609	-53.61328125	+2112	+8.41113281	-6.17431641	-0.62841797	+3.84521484	-10.52490234	+10.12939453	+1600	+6.55224609	-10.19091797	-0.83935547	+34.36523438	+7.14111328	-45.50537109	+1260
+1457971034.61500000	+8.60449219	-6.97412109	-0.87011719	+53.85498047	-3.95507813	-53.65722656	+2112	+8.40673828	-6.17871094	-0.63720703	+3.91113281	-10.52490234	+10.04150391	+1600	+6.55224609	-10.19091797	-0.83935547	+34.40917969	+7.16308594	-45.52734375	+1260
+1457971034.61920000	+8.60009766	-6.97851563	-0.87890625	+53.89892578	-3.88916016	-53.67919922	+2112	+8.40673828	-6.17871094	-0.64160156	+3.95507813	-10.50292969	+9.95361328	+1600	+6.55664063	-10.19091797	-0.83935547	+34.45312500	+7.18505859	-45.52734375	+1260
+1457971034.62340000	+8.60009766	-6.97851563	-0.88330078	+53.96484375	-3.80126953	-53.70117188	+2112	+8.40234375	-6.17871094	-0.65039063	+4.04296875	-10.48095703	+9.86572266	+1600	+6.56103516	-10.19091797	-0.83935547	+34.49707031	+7.25097656	-45.54931641	+1260
+1457971034.62750010	+8.60009766	-6.97851563	-0.89208984	+54.03076172	-3.73535156	-53.72314453	+2108	+8.39794922	-6.18310547	-0.65917969	+4.10888672	-10.45898438	+9.77783203	+1600	+6.56103516	-10.19531250	-0.83935547	+34.56298828	+7.29492188	-45.57128906	+1260
+1457971034.63170000	+8.60009766	-6.98291016	-0.90087891	+54.07470703	-3.64746094	-53.72314453	+2108	+8.39794922	-6.18310547	-0.66796875	+4.17480469	-10.41503906	+9.68994141	+1600	+6.56982422	-10.19531250	-0.83935547	+34.62890625	+7.33886719	-45.59326172	+1260
+1457971034.63590000	+8.59570313	-6.98291016	-0.90966797	+54.16259766	-3.53759766	-53.72314453	+2104	+8.39355469	-6.18310547	-0.68115234	+4.24072266	-10.37109375	+9.58007813	+1596	+6.57421875	-10.19531250	-0.83935547	+34.71679688	+7.42675781	-45.63720703	+1260
+1457971034.64000010	+8.59570313	-6.98291016	-0.91845703	+54.22851563	-3.44970703	-53.72314453	+2104	+8.38916016	-6.18750000	-0.68994141	+4.32861328	-10.32714844	+9.47021484	+1596	+6.57861328	-10.19531250	-0.83496094	+34.80468750	+7.51464844	-45.65917969	+1264
+1457971034.64420010	+8.59570313	-6.98291016	-0.92724609	+54.29443359	-3.36181641	-53.72314453	+2100	+8.38476563	-6.18750000	-0.70312500	+4.41650391	-10.28320313	+9.38232422	+1596	+6.58740234	-10.19531250	-0.83496094	+34.89257813	+7.58056641	-45.70312500	+1264
+1457971034.64829990	+8.59570313	-6.98291016	-0.94042969	+54.38232422	-3.25195313	-53.74511719	+2100	+8.38476563	-6.18750000	-0.71630859	+4.50439453	-10.21728516	+9.25048828	+1592	+6.59619141	-10.19531250	-0.83935547	+35.02441406	+7.71240234	-45.74707031	+1264
+1457971034.65249990	+8.59570313	-6.98291016	-0.95361328	+54.49218750	-3.14208984	-53.74511719	+2096	+8.38037109	-6.18750000	-0.72509766	+4.61425781	-10.17333984	+9.14062500	+1588	+6.60498047	-10.19531250	-0.83935547	+35.13427734	+7.82226563	-45.79101563	+1268
+1457971034.65669990	+8.59570313	-6.98291016	-0.96679688	+54.58007813	-3.03222656	-53.70117188	+2092	+8.38037109	-6.18750000	-0.73828125	+4.72412109	-10.10742188	+9.03076172	+1584	+6.60937500	-10.19970703	-0.84375000	+35.22216797	+7.91015625	-45.81298828	+1268
+1457971034.66080000	+8.59570313	-6.98291016	-0.97998047	+54.66796875	-2.92236328	-53.67919922	+2084	+8.38037109	-6.18750000	-0.75585938	+4.83398438	-10.01953125	+8.89892578	+1584	+6.61816406	-10.19970703	-0.85253906	+35.33203125	+8.06396484	-45.81298828	+1272
+1457971034.66500000	+8.59570313	-6.98291016	-0.99755859	+54.77783203	-2.81250000	-53.65722656	+2080	+8.38037109	-6.18750000	-0.76904297	+4.94384766	-9.97558594	+8.78906250	+1580	+6.62255859	-10.19970703	-0.86132813	+35.41992188	+8.17382813	-45.83496094	+1272
+1457971034.67330000	+8.60009766	-6.97851563	-1.03271484	+54.93164063	-2.61474609	-53.59130859	+2068	+8.38037109	-6.18310547	-0.80419922	+5.16357422	-9.82177734	+8.54736328	+1572	+6.64013672	-10.20410156	-0.89208984	+35.59570313	+8.39355469	-45.79101563	+1280
+1457971034.67750000	+8.60449219	-6.97412109	-1.04589844	+55.04150391	-2.52685547	-53.59130859	+2064	+8.38476563	-6.17871094	-0.82177734	+5.27343750	-9.75585938	+8.41552734	+1568	+6.64453125	-10.20410156	-0.90966797	+35.66162109	+8.50341797	-45.76904297	+1284
+1457971034.68170000	+8.61328125	-6.96972656	-1.06787109	+55.15136719	-2.43896484	-53.54736328	+2060	+8.39355469	-6.17431641	-0.83935547	+5.40527344	-9.71191406	+8.30566406	+1568	+6.65332031	-10.20410156	-0.93164063	+35.70556641	+8.61328125	-45.72509766	+1284
+1457971034.68580010	+8.61767578	-6.97412109	-1.08984375	+55.17333984	-2.32910156	-53.52539063	+2048	+8.39794922	-6.17871094	-0.86132813	+5.44921875	-9.62402344	+8.17382813	+1560	+6.66210938	-10.20410156	-0.95800781	+35.77148438	+8.72314453	-45.68115234	+1288
+1457971034.69000010	+8.63085938	-6.96972656	-1.11181641	+55.23925781	-2.21923828	-53.52539063	+2044	+8.40673828	-6.17431641	-0.88330078	+5.53710938	-9.58007813	+8.06396484	+1560	+6.67089844	-10.20410156	-0.97998047	+35.79345703	+8.81103516	-45.68115234	+1292
+1457971034.69420000	+8.64404297	-6.96533203	-1.13818359	+55.32714844	-2.15332031	-53.48144531	+2036	+8.41552734	-6.16552734	-0.90966797	+5.64697266	-9.51416016	+7.95410156	+1556	+6.67968750	-10.19970703	-1.01074219	+35.79345703	+8.89892578	-45.61523438	+1292
+1457971034.69829990	+8.65283203	-6.96972656	-1.16894531	+55.28320313	-2.02148438	-53.45947266	+2024	+8.42871094	-6.16992188	-0.93603516	+5.66894531	-9.42626953	+7.84423828	+1552	+6.69726563	-10.19970703	-1.05029297	+35.81542969	+9.03076172	-45.54931641	+1296
+1457971034.70250010	+8.67041016	-6.96093750	-1.19531250	+55.30517578	-1.93359375	-53.48144531	+2020	+8.44189453	-6.16552734	-0.96240234	+5.73486328	-9.38232422	+7.71240234	+1552	+6.71484375	-10.19531250	-1.08105469	+35.79345703	+9.11865234	-45.54931641	+1300
+1457971034.70670010	+8.69238281	-6.95654297	-1.22607422	+55.34912109	-1.86767578	-53.45947266	+2012	+8.45947266	-6.15673828	-0.99316406	+5.80078125	-9.31640625	+7.62451172	+1556	+6.73242188	-10.19091797	-1.11621094	+35.79345703	+9.18457031	-45.52734375	+1304
+1457971034.71079990	+8.70996094	-6.96533203	-1.26123047	+55.21728516	-1.73583984	-53.48144531	+2000	+8.48144531	-6.15673828	-1.03271484	+5.77880859	-9.25048828	+7.49267578	+1560	+6.76757813	-10.18652344	-1.16455078	+35.74951172	+9.31640625	-45.54931641	+1312
+1457971034.71499990	+8.73632813	-6.95654297	-1.29638672	+55.17333984	-1.62597656	-53.52539063	+1992	+8.50341797	-6.15234375	-1.06787109	+5.80078125	-9.20654297	+7.36083984	+1564	+6.79394531	-10.17773438	-1.19531250	+35.68359375	+9.42626953	-45.63720703	+1320
+1457971034.71919990	+8.76269531	-6.95214844	-1.33593750	+55.15136719	-1.53808594	-53.52539063	+1984	+8.52978516	-6.14355469	-1.10742188	+5.84472656	-9.14062500	+7.27294922	+1572	+6.81591797	-10.16894531	-1.23486328	+35.61767578	+9.51416016	-45.65917969	+1328
+1457971034.72330000	+8.78906250	-6.96093750	-1.37548828	+54.95361328	-1.38427734	-53.56933594	+1976	+8.56054688	-6.14794922	-1.15576172	+5.77880859	-9.05273438	+7.11914063	+1576	+6.85546875	-10.16015625	-1.27441406	+35.55175781	+9.64599609	-45.72509766	+1336
+1457971034.72750000	+8.81982422	-6.95654297	-1.41503906	+54.84375000	-1.25244141	-53.63525391	+1972	+8.59130859	-6.13476563	-1.19970703	+5.80078125	-9.03076172	+6.98730469	+1584	+6.89062500	-10.14697266	-1.30517578	+35.46386719	+9.75585938	-45.87890625	+1344
+1457971034.73160000	+8.85498047	-6.95214844	-1.46337891	+54.75585938	-1.14257813	-53.65722656	+1968	+8.62646484	-6.12597656	-1.24804688	+5.82275391	-8.94287109	+6.92138672	+1596	+6.92578125	-10.13378906	-1.35351563	+35.35400391	+9.82177734	-45.92285156	+1352
+1457971034.73580000	+8.88574219	-6.95654297	-1.50732422	+54.49218750	-0.96679688	-53.72314453	+1964	+8.65283203	-6.12597656	-1.29638672	+5.77880859	-8.89892578	+6.74560547	+1604	+6.96533203	-10.12060547	-1.39306641	+35.24414063	+9.95361328	-46.05468750	+1364
+1457971034.74000000	+8.92089844	-6.95214844	-1.55566406	+54.33837891	-0.81298828	-53.81103516	+1964	+8.68798828	-6.11279297	-1.34472656	+5.80078125	-8.85498047	+6.59179688	+1612	+7.00927734	-10.10302734	-1.43261719	+35.11230469	+10.06347656	-46.23046875	+1376
+1457971034.74410010	+8.96484375	-6.94335938	-1.60839844	+54.18457031	-0.63720703	-53.85498047	+1964	+8.72753906	-6.09960938	-1.40185547	+5.82275391	-8.81103516	+6.45996094	+1624	+7.04882813	-10.08105469	-1.47656250	+34.98046875	+10.15136719	-46.38427734	+1388
+1457971034.74830010	+9.00000000	-6.95214844	-1.66552734	+53.89892578	-0.43945313	-53.96484375	+1960	+8.76708984	-6.09082031	-1.45898438	+5.82275391	-8.76708984	+6.28417969	+1632	+7.09716797	-10.06347656	-1.52050781	+34.82666016	+10.26123047	-46.56005859	+1400
+1457971034.75659990	+9.08789063	-6.93457031	-1.77978516	+53.45947266	+0.00000000	-54.09667969	+1968	+8.84619141	-6.05566406	-1.57763672	+5.95458984	-8.67919922	+5.93261719	+1656	+7.18505859	-10.01513672	-1.61718750	+34.38720703	+10.45898438	-46.93359375	+1424
+1457971034.76079990	+9.13183594	-6.93457031	-1.84130859	+53.12988281	+0.26367188	-54.18457031	+1968	+8.89013672	-6.03369141	-1.63916016	+6.04248047	-8.63525391	+5.73486328	+1664	+7.23339844	-9.99316406	-1.66992188	+34.16748047	+10.56884766	-47.13134766	+1436
+1457971034.76500010	+9.18017578	-6.92138672	-1.90283203	+52.86621094	+0.52734375	-54.22851563	+1976	+8.93408203	-6.01171875	-1.70507813	+6.17431641	-8.59130859	+5.51513672	+1676	+7.27734375	-9.96240234	-1.71826172	+33.92578125	+10.67871094	-47.32910156	+1448
+1457971034.76910000	+9.22851563	-6.90820313	-1.96875000	+52.62451172	+0.81298828	-54.31640625	+1980	+8.97802734	-5.98535156	-1.76660156	+6.30615234	-8.54736328	+5.31738281	+1688	+7.32568359	-9.93164063	-1.77539063	+33.66210938	+10.76660156	-47.48291016	+1464
+1457971034.77329990	+9.27685547	-6.89941406	-2.03466797	+52.29492188	+1.09863281	-54.38232422	+1988	+9.02197266	-5.95458984	-1.83251953	+6.50390625	-8.52539063	+5.07568359	+1704	+7.36962891	-9.90087891	-1.83251953	+33.39843750	+10.87646484	-47.65869141	+1480
+1457971034.77749990	+9.32958984	-6.88183594	-2.10498047	+51.98730469	+1.45019531	-54.40429688	+1996	+9.06591797	-5.92382813	-1.89843750	+6.70166016	-8.45947266	+4.85595703	+1716	+7.41357422	-9.86572266	-1.88964844	+33.09082031	+10.98632813	-47.83447266	+1492
+1457971034.78160000	+9.37792969	-6.85986328	-2.17089844	+51.70166016	+1.80175781	-54.51416016	+2004	+9.11425781	-5.88867188	-1.95996094	+6.94335938	-8.41552734	+4.59228516	+1728	+7.45312500	-9.83056641	-1.95117188	+32.76123047	+11.09619141	-47.98828125	+1508
+1457971034.78580000	+9.43066406	-6.84228516	-2.23681641	+51.37207031	+2.15332031	-54.55810547	+2016	+9.16259766	-5.84472656	-2.02587891	+7.22900391	-8.39355469	+4.37255859	+1744	+7.49707031	-9.79541016	-2.00830078	+32.45361328	+11.20605469	-48.14208984	+1528
+1457971034.79000000	+9.48339844	-6.82031250	-2.31152344	+51.06445313	+2.59277344	-54.51416016	+2028	+9.21093750	-5.80078125	-2.09179688	+7.53662109	-8.28369141	+4.15283203	+1760	+7.53662109	-9.75585938	-2.07421875	+32.12402344	+11.33789063	-48.27392578	+1544
+1457971034.79410000	+9.53173828	-6.78955078	-2.37744141	+50.75683594	+3.01025391	-54.55810547	+2040	+9.25488281	-5.75244141	-2.15332031	+7.88818359	-8.21777344	+3.86718750	+1772	+7.57617188	-9.71191406	-2.13574219	+31.77246094	+11.44775391	-48.36181641	+1560
+1457971034.79830000	+9.58447266	-6.76318359	-2.45214844	+50.40527344	+3.42773438	-54.53613281	+2056	+9.30761719	-5.69970703	-2.21923828	+8.23974609	-8.15185547	+3.62548828	+1788	+7.61572266	-9.66796875	-2.20166016	+31.42089844	+11.55761719	-48.47167969	+1580
+1457971034.80240010	+9.63720703	-6.73242188	-2.52685547	+50.11962891	+3.91113281	-54.47021484	+2072	+9.35595703	-5.64257813	-2.28515625	+8.63525391	-8.02001953	+3.40576172	+1808	+7.65966797	-9.61962891	-2.26757813	+31.09130859	+11.66748047	-48.55957031	+1600
+1457971034.80660010	+9.68994141	-6.69726563	-2.59277344	+49.81201172	+4.41650391	-54.49218750	+2088	+9.40429688	-5.58544922	-2.34667969	+9.05273438	-7.95410156	+3.09814453	+1824	+7.69921875	-9.56689453	-2.32470703	+30.76171875	+11.77734375	-48.66943359	+1620
+1457971034.81489990	+9.79980469	-6.61816406	-2.73779297	+49.17480469	+5.44921875	-54.29443359	+2124	+9.50537109	-5.45800781	-2.46972656	+9.93164063	-7.75634766	+2.61474609	+1860	+7.78271484	-9.45703125	-2.44775391	+30.10253906	+11.97509766	-48.82324219	+1660
+1457971034.81909990	+9.85253906	-6.57421875	-2.79931641	+48.88916016	+5.99853516	-54.31640625	+2144	+9.55810547	-5.38769531	-2.52685547	+10.41503906	-7.66845703	+2.32910156	+1880	+7.82666016	-9.39550781	-2.50488281	+29.75097656	+12.06298828	-48.93310547	+1684
+1457971034.82740000	+9.96679688	-6.48193359	-2.94433594	+48.31787109	+7.14111328	-54.00878906	+2180	+9.66357422	-5.24267578	-2.64550781	+11.33789063	-7.44873047	+1.71386719	+1920	+7.92333984	-9.26806641	-2.61914063	+29.13574219	+12.19482422	-49.02099609	+1728
+1457971034.83160000	+10.01953125	-6.42919922	-2.99707031	+48.03222656	+7.71240234	-53.96484375	+2200	+9.72070313	-5.16357422	-2.69824219	+11.86523438	-7.38281250	+1.38427734	+1940	+7.97167969	-9.19775391	-2.66748047	+28.82812500	+12.19482422	-49.10888672	+1752
+1457971034.83579990	+10.07666016	-6.37646484	-3.06298828	+47.72460938	+8.28369141	-53.78906250	+2216	+9.77783203	-5.08886719	-2.75097656	+12.28271484	-7.29492188	+1.05468750	+1956	+8.02441406	-9.13183594	-2.71582031	+28.49853516	+12.21679688	-49.17480469	+1772
+1457971034.83990000	+10.13378906	-6.31933594	-3.13330078	+47.48291016	+8.87695313	-53.59130859	+2236	+9.83056641	-5.00537109	-2.80810547	+12.76611328	-7.20703125	+0.72509766	+1980	+8.08154297	-9.04833984	-2.76855469	+28.25683594	+12.21679688	-49.19677734	+1796
+1457971034.84410000	+10.19531250	-6.25781250	-3.18164063	+47.19726563	+9.42626953	-53.54736328	+2252	+9.89208984	-4.92187500	-2.85205078	+13.27148438	-7.22900391	+0.32958984	+1996	+8.13427734	-8.96923828	-2.80371094	+27.97119141	+12.17285156	-49.28466797	+1820
+1457971034.84830000	+10.25244141	-6.20068359	-3.23876953	+46.93359375	+9.99755859	-53.37158203	+2264	+9.94921875	-4.83837891	-2.90039063	+13.68896484	-7.18505859	-0.02197266	+2012	+8.19580078	-8.89453125	-2.84765625	+27.66357422	+12.12890625	-49.32861328	+1840
+1457971034.85240010	+10.31396484	-6.13476563	-3.30029297	+46.69189453	+10.56884766	-53.17382813	+2280	+10.00634766	-4.74609375	-2.95312500	+14.19433594	-7.11914063	-0.35156250	+2032	+8.26171875	-8.80664063	-2.89160156	+27.44384766	+12.08496094	-49.30664063	+1860
+1457971034.85660000	+10.37988281	-6.06884766	-3.33984375	+46.42822266	+11.09619141	-53.10791016	+2292	+10.07226563	-4.64941406	-2.99267578	+14.72167969	-7.18505859	-0.74707031	+2048	+8.32324219	-8.71875000	-2.91796875	+27.18017578	+11.97509766	-49.39453125	+1880
+1457971034.86080000	+10.44140625	-6.00292969	-3.39257813	+46.16455078	+11.62353516	-52.91015625	+2304	+10.12939453	-4.56152344	-3.03662109	+15.13916016	-7.16308594	-1.09863281	+2060	+8.38476563	-8.63964844	-2.95312500	+26.85058594	+11.86523438	-49.39453125	+1896
+1457971034.86490010	+10.50732422	-5.93261719	-3.44091797	+45.94482422	+12.10693359	-52.71240234	+2312	+10.19531250	-4.46484375	-3.08056641	+15.60058594	-7.16308594	-1.45019531	+2076	+8.45507813	-8.54296875	-2.98828125	+26.63085938	+11.75537109	-49.35058594	+1916
+1457971034.86910010	+10.57324219	-5.85791016	-3.47167969	+45.65917969	+12.54638672	-52.64648438	+2316	+10.26123047	-4.36816406	-3.10253906	+16.08398438	-7.33886719	-1.88964844	+2084	+8.52099609	-8.44628906	-3.01464844	+26.38916016	+11.57958984	-49.35058594	+1932
+1457971034.87330010	+10.63476563	-5.78320313	-3.51123047	+45.39550781	+12.98583984	-52.47070313	+2324	+10.32714844	-4.27148438	-3.13769531	+16.50146484	-7.36083984	-2.15332031	+2092	+8.58691406	-8.35839844	-3.04101563	+26.05957031	+11.40380859	-49.30664063	+1948
+1457971034.88159990	+10.77539063	-5.62500000	-3.56835938	+44.89013672	+13.73291016	-52.25097656	+2328	+10.46337891	-4.06933594	-3.18603516	+17.38037109	-7.58056641	-2.76855469	+2104	+8.72753906	-8.15625000	-3.09375000	+25.57617188	+11.07421875	-49.15283203	+1976
+1457971034.88570000	+10.84130859	-5.54150391	-3.59472656	+44.64843750	+14.06250000	-52.09716797	+2332	+10.52929688	-3.97265625	-3.21240234	+17.77587891	-7.66845703	-3.01025391	+2108	+8.78906250	-8.06396484	-3.11572266	+25.24658203	+10.92041016	-49.04296875	+1984
+1457971034.88990000	+10.91162109	-5.45800781	-3.62109375	+44.40673828	+14.37011719	-51.92138672	+2332	+10.59960938	-3.86718750	-3.23876953	+18.19335938	-7.73437500	-3.25195313	+2112	+8.85937500	-7.95849609	-3.14208984	+25.00488281	+10.74462891	-48.88916016	+1996
+1457971034.89410000	+10.98193359	-5.37451172	-3.62988281	+44.14306641	+14.63378906	-51.85546875	+2332	+10.67431641	-3.76171875	-3.23437500	+18.61083984	-7.99804688	-3.55957031	+2116	+8.92968750	-7.85302734	-3.15527344	+24.74121094	+10.50292969	-48.77929688	+2004
+1457971034.89820000	+11.04785156	-5.28222656	-3.64746094	+43.92333984	+14.87548828	-51.67968750	+2332	+10.74462891	-3.65185547	-3.24755859	+18.96240234	-8.10791016	-3.73535156	+2120	+8.98681641	-7.75634766	-3.17724609	+24.41162109	+10.32714844	-48.58154297	+2012
+1457971034.90240000	+11.11376953	-5.18994141	-3.66064453	+43.70361328	+15.07324219	-51.52587891	+2332	+10.81494141	-3.54638672	-3.25634766	+19.29199219	-8.21777344	-3.88916016	+2120	+9.05273438	-7.64648438	-3.20361328	+24.16992188	+10.15136719	-48.31787109	+2024
+1457971034.90660000	+11.18408203	-5.09765625	-3.66064453	+43.43994141	+15.24902344	-51.43798828	+2336	+10.88964844	-3.44091797	-3.24316406	+19.62158203	-8.52539063	-4.13085938	+2128	+9.11865234	-7.54101563	-3.21679688	+23.92822266	+9.95361328	-48.12011719	+2032
+1457971034.91070010	+11.25000000	-4.99658203	-3.66064453	+43.26416016	+15.38085938	-51.30615234	+2336	+10.95996094	-3.33105469	-3.23876953	+19.92919922	-8.70117188	-4.26269531	+2132	+9.17578125	-7.43994141	-3.23437500	+23.59863281	+9.77783203	-47.87841797	+2036
+1457971034.91490010	+11.31591797	-4.89990234	-3.66064453	+43.06640625	+15.51269531	-51.17431641	+2340	+11.03466797	-3.22119141	-3.23437500	+20.23681641	-8.89892578	-4.39453125	+2136	+9.23730469	-7.33007813	-3.25634766	+23.37890625	+9.60205078	-47.59277344	+2044
+1457971034.91910000	+11.38183594	-4.79882813	-3.64746094	+42.84667969	+15.60058594	-51.10839844	+2348	+11.10937500	-3.10693359	-3.20800781	+20.52246094	-9.22851563	-4.57031250	+2152	+9.29882813	-7.22021484	-3.26074219	+23.15917969	+9.36035156	-47.39501953	+2048
+1457971034.92319990	+11.44335938	-4.69335938	-3.63867188	+42.71484375	+15.68847656	-50.95458984	+2356	+11.17968750	-2.99267578	-3.19042969	+20.76416016	-9.44824219	-4.65820313	+2164	+9.35156250	-7.11474609	-3.26953125	+22.85156250	+9.18457031	-47.10937500	+2056
+1457971034.92740010	+11.50927734	-4.59228516	-3.62988281	+42.53906250	+15.73242188	-50.80078125	+2364	+11.25439453	-2.88281250	-3.16845703	+20.98388672	-9.71191406	-4.72412109	+2172	+9.41308594	-7.00048828	-3.28271484	+22.65380859	+8.98681641	-46.77978516	+2064
+1457971034.93160010	+11.57080078	-4.48681641	-3.61230469	+42.38525391	+15.75439453	-50.71289063	+2376	+11.32470703	-2.76855469	-3.13330078	+21.15966797	-10.06347656	-4.83398438	+2188	+9.47021484	-6.89062500	-3.28710938	+22.47802734	+8.74511719	-46.47216797	+2068
+1457971034.93569990	+11.63232422	-4.37255859	-3.59033203	+42.27539063	+15.75439453	-50.58105469	+2388	+11.39501953	-2.64990234	-3.10253906	+21.35742188	-10.34912109	-4.85595703	+2204	+9.52294922	-6.78076172	-3.28710938	+22.23632813	+8.54736328	-46.20849609	+2076
+1457971034.93989990	+11.69384766	-4.26708984	-3.56835938	+42.14355469	+15.71044922	-50.47119141	+2404	+11.46093750	-2.54003906	-3.06738281	+21.48925781	-10.65673828	-4.85595703	+2220	+9.58447266	-6.66210938	-3.29589844	+22.10449219	+8.30566406	-45.90087891	+2084
+1457971034.94409990	+11.75537109	-4.16162109	-3.54199219	+42.03369141	+15.64453125	-50.40527344	+2420	+11.53125000	-2.43017578	-3.02343750	+21.59912109	-11.03027344	-4.85595703	+2236	+9.64160156	-6.54785156	-3.28710938	+21.99462891	+7.99804688	-45.65917969	+2092
+1457971034.94820000	+11.81250000	-4.04296875	-3.51123047	+41.98974609	+15.55664063	-50.33935547	+2440	+11.59716797	-2.31152344	-2.97949219	+21.75292969	-11.40380859	-4.83398438	+2256	+9.69433594	-6.43359375	-3.27832031	+21.81884766	+7.73437500	-45.43945313	+2100
+1457971034.95650010	+11.92675781	-3.82763672	-3.44531250	+41.81396484	+15.29296875	-50.18554688	+2472	+11.72460938	-2.09179688	-2.88720703	+21.84082031	-12.17285156	-4.79003906	+2292	+9.81298828	-6.20068359	-3.25195313	+21.68701172	+7.07519531	-44.95605469	+2120
+1457971034.96070000	+11.97949219	-3.70898438	-3.41015625	+41.81396484	+15.11718750	-50.11962891	+2492	+11.78613281	-1.97314453	-2.83886719	+21.95068359	-12.54638672	-4.68017578	+2308	+9.86572266	-6.08642578	-3.23437500	+21.59912109	+6.74560547	-44.78027344	+2128
+1457971034.96490000	+12.03662109	-3.59912109	-3.37060547	+41.79199219	+14.91943359	-50.07568359	+2508	+11.84326172	-1.86767578	-2.78613281	+21.95068359	-12.94189453	-4.57031250	+2324	+9.92285156	-5.96337891	-3.22119141	+21.59912109	+6.35009766	-44.56054688	+2140
+1457971034.96900010	+12.09375000	-3.48486328	-3.33105469	+41.74804688	+14.69970703	-50.00976563	+2524	+11.89599609	-1.76220703	-2.73779297	+21.92871094	-13.31542969	-4.46044922	+2340	+9.97998047	-5.84472656	-3.19482422	+21.59912109	+5.95458984	-44.38476563	+2152
+1457971034.97320010	+12.14208984	-3.36621094	-3.28271484	+41.79199219	+14.43603516	-50.00976563	+2544	+11.95312500	-1.64794922	-2.68066406	+21.99462891	-13.75488281	-4.32861328	+2352	+10.03271484	-5.73046875	-3.16845703	+21.57714844	+5.53710938	-44.27490234	+2164
+1457971034.97740010	+12.19482422	-3.26074219	-3.23437500	+41.79199219	+14.12841797	-50.00976563	+2560	+12.00585938	-1.54687500	-2.61914063	+21.97265625	-14.17236328	-4.21875000	+2364	+10.08984375	-5.60742188	-3.14208984	+21.64306641	+5.07568359	-44.14306641	+2180
+1457971034.98149990	+12.24755859	-3.15087891	-3.18603516	+41.79199219	+13.84277344	-50.00976563	+2572	+12.05419922	-1.44580078	-2.56201172	+21.92871094	-14.58984375	-4.10888672	+2376	+10.14697266	-5.48876953	-3.11132813	+21.68701172	+4.57031250	-44.03320313	+2192
+1457971034.98569990	+12.29589844	-3.03222656	-3.13330078	+41.85791016	+13.51318359	-50.03173828	+2588	+12.10253906	-1.33154297	-2.50488281	+22.01660156	-15.05126953	-3.97705078	+2388	+10.19531250	-5.37451172	-3.07617188	+21.73095703	+4.08691406	-43.96728516	+2204
+1457971034.98990010	+12.34423828	-2.92675781	-3.08056641	+41.90185547	+13.16162109	-50.03173828	+2600	+12.15087891	-1.23046875	-2.44335938	+21.97265625	-15.46875000	-3.82324219	+2396	+10.25244141	-5.26025391	-3.04101563	+21.79687500	+3.60351563	-43.87939453	+2216
+1457971034.99400000	+12.39257813	-2.81689453	-3.02783203	+41.92382813	+12.83203125	-50.05371094	+2608	+12.19042969	-1.13378906	-2.38183594	+21.97265625	-15.88623047	-3.71337891	+2400	+10.30517578	-5.14599609	-3.00585938	+21.88476563	+3.12011719	-43.79150391	+2228
+1457971034.99819990	+12.43652344	-2.70703125	-2.97070313	+42.01171875	+12.48046875	-50.05371094	+2616	+12.23437500	-1.02392578	-2.32031250	+22.03857422	-16.32568359	-3.55957031	+2408	+10.34912109	-5.03613281	-2.97070313	+21.92871094	+2.61474609	-43.74755859	+2236
+1457971035.00239990	+12.48046875	-2.60156250	-2.91357422	+42.05566406	+12.10693359	-50.05371094	+2624	+12.27392578	-0.93164063	-2.25439453	+21.99462891	-16.76513672	-3.42773438	+2412	+10.39746094	-4.92187500	-2.93554688	+22.01660156	+2.08740234	-43.68164063	+2248
+1457971035.00650000	+12.52441406	-2.49609375	-2.85205078	+42.12158203	+11.71142578	-50.09765625	+2632	+12.31347656	-0.83496094	-2.18847656	+21.99462891	-17.20458984	-3.29589844	+2412	+10.44580078	-4.81201172	-2.89599609	+22.12646484	+1.56005859	-43.63769531	+2256
+1457971035.01070000	+12.56396484	-2.38623047	-2.78613281	+42.20947266	+11.31591797	-50.11962891	+2636	+12.34863281	-0.73388672	-2.11816406	+22.03857422	-17.66601563	-3.16406250	+2420	+10.48974609	-4.70654297	-2.85644531	+22.17041016	+1.03271484	-43.61572266	+2264
+1457971035.01490000	+12.59912109	-2.28955078	-2.72460938	+42.25341797	+10.92041016	-50.14160156	+2640	+12.38378906	-0.64599609	-2.04785156	+22.01660156	-18.10546875	-3.03222656	+2420	+10.53369141	-4.60107422	-2.81689453	+22.23632813	+0.52734375	-43.57177734	+2272
+1457971035.01900010	+12.63867188	-2.18847656	-2.65869141	+42.27539063	+10.52490234	-50.20751953	+2644	+12.41894531	-0.55371094	-1.97314453	+21.99462891	-18.58886719	-2.92236328	+2428	+10.57324219	-4.50000000	-2.77734375	+22.30224609	+0.02197266	-43.57177734	+2276
+1457971035.02320000	+12.66943359	-2.08740234	-2.59277344	+42.38525391	+10.17333984	-50.18554688	+2648	+12.44970703	-0.45703125	-1.89843750	+22.03857422	-19.02832031	-2.76855469	+2432	+10.61279297	-4.40332031	-2.73779297	+22.32421875	-0.46142578	-43.52783203	+2280
+1457971035.03150010	+12.73095703	-1.90283203	-2.46533203	+42.47314453	+9.44824219	-50.18554688	+2652	+12.51123047	-0.28564453	-1.74462891	+21.97265625	-19.92919922	-2.46093750	+2440	+10.68310547	-4.20996094	-2.66308594	+22.41210938	-1.38427734	-43.43994141	+2288
+1457971035.03570010	+12.75732422	-1.80615234	-2.40380859	+42.56103516	+9.07470703	-50.16357422	+2652	+12.53759766	-0.19775391	-1.66552734	+21.95068359	-20.41259766	-2.30712891	+2448	+10.71386719	-4.11767578	-2.62792969	+22.43408203	-1.80175781	-43.39599609	+2288
+1457971035.03979990	+12.78369141	-1.71826172	-2.33789063	+42.58300781	+8.72314453	-50.14160156	+2656	+12.56396484	-0.11865234	-1.58203125	+21.84082031	-20.89599609	-2.13134766	+2456	+10.74462891	-4.03417969	-2.59277344	+22.43408203	-2.21923828	-43.33007813	+2288
+1457971035.04399990	+12.80566406	-1.63476563	-2.27197266	+42.62695313	+8.39355469	-50.14160156	+2656	+12.59033203	-0.03955078	-1.50292969	+21.73095703	-21.35742188	-1.93359375	+2464	+10.77539063	-3.94628906	-2.55322266	+22.45605469	-2.65869141	-43.30810547	+2292
+1457971035.04819990	+12.82763672	-1.54248047	-2.20605469	+42.71484375	+8.04199219	-50.14160156	+2660	+12.61669922	+0.03955078	-1.41943359	+21.66503906	-21.84082031	-1.71386719	+2472	+10.80175781	-3.86279297	-2.51367188	+22.45605469	-3.05419922	-43.24218750	+2292
+1457971035.05230000	+12.84960938	-1.46777344	-2.14453125	+42.71484375	+7.73437500	-50.11962891	+2664	+12.63867188	+0.10986328	-1.33593750	+21.51123047	-22.32421875	-1.49414063	+2476	+10.82812500	-3.78808594	-2.48291016	+22.43408203	-3.42773438	-43.17626953	+2288
+1457971035.05650000	+12.86718750	-1.38867188	-2.08300781	+42.73681641	+7.44873047	-50.11962891	+2668	+12.66064453	+0.18017578	-1.25683594	+21.33544922	-22.78564453	-1.23046875	+2484	+10.85449219	-3.70898438	-2.43896484	+22.41210938	-3.82324219	-43.15429688	+2288
+1457971035.06069990	+12.88476563	-1.30957031	-2.02148438	+42.80273438	+7.16308594	-50.07568359	+2672	+12.68261719	+0.25048828	-1.17773438	+21.18164063	-23.24707031	-0.96679688	+2488	+10.87646484	-3.63427734	-2.40820313	+22.43408203	-4.15283203	-43.04443359	+2284
+1457971035.06480000	+12.90234375	-1.23925781	-1.96435547	+42.82470703	+6.87744141	-50.03173828	+2672	+12.70019531	+0.31201172	-1.09423828	+20.91796875	-23.68652344	-0.65917969	+2496	+10.89843750	-3.55957031	-2.37744141	+22.39013672	-4.46044922	-42.93457031	+2280
+1457971035.06900000	+12.91992188	-1.16894531	-1.90722656	+42.84667969	+6.63574219	-49.98779297	+2676	+12.72216797	+0.36914063	-1.01953125	+20.65429688	-24.10400391	-0.30761719	+2500	+10.92041016	-3.48925781	-2.33789063	+22.39013672	-4.79003906	-42.86865234	+2280
+1457971035.07320000	+12.93310547	-1.09863281	-1.85009766	+42.86865234	+6.37207031	-49.96582031	+2680	+12.73974609	+0.43505859	-0.94482422	+20.41259766	-24.52148438	+0.04394531	+2504	+10.94238281	-3.41894531	-2.30273438	+22.36816406	-5.09765625	-42.73681641	+2272
+1457971035.08150010	+12.96386719	-0.97558594	-1.73583984	+42.80273438	+5.91064453	-49.92187500	+2684	+12.77490234	+0.52734375	-0.80419922	+19.70947266	-25.29052734	+0.81298828	+2508	+10.98193359	-3.29150391	-2.22802734	+22.30224609	-5.69091797	-42.53906250	+2264
+1457971035.08570000	+12.97705078	-0.91406250	-1.68310547	+42.78076172	+5.69091797	-49.85595703	+2684	+12.79248047	+0.58007813	-0.73828125	+19.35791016	-25.59814453	+1.25244141	+2512	+10.99951172	-3.22558594	-2.19287109	+22.28027344	-5.93261719	-42.36328125	+2256
+1457971035.08979990	+12.99462891	-0.86572266	-1.63476563	+42.71484375	+5.51513672	-49.81201172	+2684	+12.81005859	+0.61962891	-0.67675781	+18.94042969	-25.90576172	+1.71386719	+2512	+11.01708984	-3.16845703	-2.16210938	+22.23632813	-6.13037109	-42.18750000	+2248
+1457971035.09400010	+13.01220703	-0.81298828	-1.58642578	+42.64892578	+5.33935547	-49.72412109	+2684	+12.82324219	+0.65917969	-0.61962891	+18.50097656	-26.12548828	+2.17529297	+2508	+11.03027344	-3.10693359	-2.12255859	+22.19238281	-6.37207031	-42.03369141	+2240
+1457971035.09820010	+13.02539063	-0.76025391	-1.54248047	+42.56103516	+5.20751953	-49.63623047	+2680	+12.83642578	+0.69873047	-0.56689453	+18.08349609	-26.34521484	+2.65869141	+2508	+11.04785156	-3.04980469	-2.08740234	+22.14843750	-6.52587891	-41.81396484	+2232
+1457971035.10229990	+13.03857422	-0.71630859	-1.50292969	+42.42919922	+5.07568359	-49.54833984	+2676	+12.85400391	+0.72949219	-0.51855469	+17.55615234	-26.52099609	+3.18603516	+2504	+11.05664063	-2.99707031	-2.06103516	+22.06054688	-6.65771484	-41.57226563	+2220
+1457971035.10649990	+13.05615234	-0.67675781	-1.46337891	+42.29736328	+4.96582031	-49.43847656	+2668	+12.87158203	+0.75585938	-0.47460938	+17.02880859	-26.65283203	+3.71337891	+2500	+11.06982422	-2.94433594	-2.02148438	+21.99462891	-6.83349609	-41.37451172	+2212
+1457971035.11060000	+13.06933594	-0.63281250	-1.42382813	+42.16552734	+4.87792969	-49.30664063	+2660	+12.88916016	+0.78662109	-0.43066406	+16.50146484	-26.76269531	+4.24072266	+2496	+11.08300781	-2.89160156	-1.99072266	+21.90673828	-6.94335938	-41.11083984	+2200
+1457971035.11480000	+13.08251953	-0.60205078	-1.38427734	+41.94580078	+4.79003906	-49.19677734	+2648	+12.90673828	+0.80859375	-0.39111328	+15.88623047	-26.85058594	+4.76806641	+2488	+11.09179688	-2.84765625	-1.95996094	+21.77490234	-7.00927734	-40.86914063	+2188
+1457971035.11900000	+13.10009766	-0.56689453	-1.35351563	+41.74804688	+4.72412109	-49.08691406	+2640	+12.92431641	+0.83056641	-0.35595703	+15.29296875	-26.87255859	+5.29541016	+2484	+11.10498047	-2.79931641	-1.92480469	+21.66503906	-7.09716797	-40.62744141	+2176
+1457971035.12310000	+13.11328125	-0.53613281	-1.32275391	+41.52832031	+4.70214844	-48.93310547	+2628	+12.94189453	+0.84814453	-0.32519531	+14.67773438	-26.89453125	+5.82275391	+2476	+11.10937500	-2.75537109	-1.89843750	+21.53320313	-7.09716797	-40.34179688	+2160
+1457971035.12730000	+13.12646484	-0.50976563	-1.29199219	+41.26464844	+4.68017578	-48.77929688	+2616	+12.96386719	+0.86132813	-0.29003906	+14.01855469	-26.89453125	+6.35009766	+2468	+11.11816406	-2.71582031	-1.87207031	+21.37939453	-7.07519531	-40.03417969	+2148
+1457971035.13150000	+13.14404297	-0.48779297	-1.27001953	+41.00097656	+4.72412109	-48.58154297	+2604	+12.98144531	+0.87890625	-0.26806641	+13.35937500	-26.80664063	+6.87744141	+2460	+11.12255859	-2.67626953	-1.85009766	+21.22558594	-7.05322266	-39.74853516	+2132
+1457971035.13560010	+13.15283203	-0.46142578	-1.24804688	+40.73730469	+4.74609375	-48.42773438	+2592	+12.99902344	+0.88769531	-0.23730469	+12.65625000	-26.80664063	+7.38281250	+2456	+11.12695313	-2.64111328	-1.82812500	+21.02783203	-6.98730469	-39.44091797	+2116
+1457971035.14400010	+13.17919922	-0.43066406	-1.20410156	+40.10009766	+4.79003906	-48.09814453	+2572	+13.04296875	+0.90087891	-0.18896484	+11.18408203	-26.69677734	+8.37158203	+2444	+11.13574219	-2.57519531	-1.78857422	+20.58837891	-6.83349609	-38.84765625	+2084
+1457971035.14809990	+13.19238281	-0.41308594	-1.18212891	+39.81445313	+4.79003906	-47.96630859	+2564	+13.06494141	+0.90527344	-0.15820313	+10.45898438	-26.67480469	+8.85498047	+2440	+11.14013672	-2.54443359	-1.77099609	+20.36865234	-6.76757813	-38.56201172	+2068
+1457971035.15229990	+13.20556641	-0.40429688	-1.16015625	+39.44091797	+4.81201172	-47.85644531	+2552	+13.08691406	+0.90966797	-0.13183594	+9.68994141	-26.67480469	+9.31640625	+2436	+11.14013672	-2.52246094	-1.75341797	+20.10498047	-6.67968750	-38.27636719	+2052
+1457971035.15650010	+13.21435547	-0.39550781	-1.15136719	+39.08935547	+4.92187500	-47.68066406	+2540	+13.10888672	+0.90966797	-0.10986328	+8.94287109	-26.58691406	+9.75585938	+2428	+11.14453125	-2.50048828	-1.74462891	+19.84130859	-6.52587891	-37.96875000	+2032
+1457971035.16059990	+13.22314453	-0.38232422	-1.13378906	+38.80371094	+4.96582031	-47.57080078	+2528	+13.13085938	+0.90966797	-0.08349609	+8.21777344	-26.60888672	+10.19531250	+2428	+11.14453125	-2.47851563	-1.73144531	+19.59960938	-6.41601563	-37.72705078	+2016
+1457971035.16479990	+13.23632813	-0.37792969	-1.11621094	+38.45214844	+4.98779297	-47.46093750	+2520	+13.14843750	+0.90966797	-0.05273438	+7.44873047	-26.60888672	+10.61279297	+2424	+11.14453125	-2.45654297	-1.71826172	+19.31396484	-6.32812500	-37.46337891	+2004
+1457971035.16899990	+13.24511719	-0.37353516	-1.10742188	+38.10058594	+5.07568359	-47.30712891	+2508	+13.16601563	+0.90527344	-0.03515625	+6.67968750	-26.56494141	+11.00830078	+2424	+11.14453125	-2.43896484	-1.71826172	+19.05029297	-6.17431641	-37.19970703	+1984
+1457971035.17310000	+13.24951172	-0.36035156	-1.09423828	+37.83691406	+5.07568359	-47.21923828	+2500	+13.18798828	+0.90527344	-0.00439453	+5.97656250	-26.60888672	+11.42578125	+2424	+11.14453125	-2.42138672	-1.70507813	+18.80859375	-6.10839844	-36.97998047	+1968
+1457971035.17730000	+13.25830078	-0.36035156	-1.07666016	+37.52929688	+5.05371094	-47.15332031	+2496	+13.20556641	+0.89648438	+0.02197266	+5.20751953	-26.67480469	+11.79931641	+2428	+11.14453125	-2.40820313	-1.69628906	+18.54492188	-6.04248047	-36.80419922	+1952
+1457971035.18150000	+13.26708984	-0.35595703	-1.06347656	+37.22167969	+5.09765625	-47.06542969	+2488	+13.22314453	+0.88769531	+0.04394531	+4.46044922	-26.67480469	+12.19482422	+2432	+11.14892578	-2.39501953	-1.69189453	+18.28125000	-5.93261719	-36.58447266	+1936
+1457971035.18560000	+13.27587891	-0.34716797	-1.04589844	+36.97998047	+5.07568359	-47.02148438	+2484	+13.24072266	+0.88769531	+0.07031250	+3.75732422	-26.74072266	+12.59033203	+2432	+11.14892578	-2.37744141	-1.68310547	+18.06152344	-5.91064453	-36.43066406	+1920
+1457971035.18980000	+13.28466797	-0.34716797	-1.03271484	+36.71630859	+5.07568359	-46.95556641	+2480	+13.25830078	+0.87890625	+0.09667969	+3.03222656	-26.78466797	+12.96386719	+2436	+11.14892578	-2.36425781	-1.67431641	+17.84179688	-5.88867188	-36.27685547	+1908
+1457971035.19390010	+13.28906250	-0.34277344	-1.02392578	+36.45263672	+5.11962891	-46.88964844	+2476	+13.27587891	+0.87451172	+0.11865234	+2.30712891	-26.78466797	+13.35937500	+2436	+11.14892578	-2.35546875	-1.66992188	+17.60009766	-5.80078125	-36.12304688	+1892
+1457971035.19810010	+13.29345703	-0.33398438	-1.01074219	+36.25488281	+5.11962891	-46.82373047	+2472	+13.28906250	+0.86572266	+0.14062500	+1.58203125	-26.82861328	+13.75488281	+2440	+11.15332031	-2.33789063	-1.66113281	+17.42431641	-5.80078125	-36.01318359	+1880
+1457971035.20230010	+13.29785156	-0.32958984	-0.99755859	+36.05712891	+5.11962891	-46.75781250	+2472	+13.30224609	+0.85693359	+0.16699219	+0.83496094	-26.87255859	+14.17236328	+2448	+11.15332031	-2.32470703	-1.65673828	+17.24853516	-5.80078125	-35.90332031	+1868
+1457971035.20639990	+13.30224609	-0.32519531	-0.98876953	+35.85937500	+5.11962891	-46.71386719	+2472	+13.31542969	+0.84814453	+0.18457031	+0.06591797	-26.85058594	+14.61181641	+2452	+11.15332031	-2.31152344	-1.64794922	+17.07275391	-5.77880859	-35.79345703	+1856
+1457971035.21059990	+13.31103516	-0.31640625	-0.97558594	+35.68359375	+5.11962891	-46.66992188	+2472	+13.32861328	+0.83496094	+0.20214844	-0.72509766	-26.85058594	+15.05126953	+2456	+11.15332031	-2.29833984	-1.63916016	+16.91894531	-5.82275391	-35.70556641	+1844
+1457971035.21890000	+13.31982422	-0.30322266	-0.95361328	+35.35400391	+5.14160156	-46.60400391	+2472	+13.35937500	+0.81298828	+0.22851563	-2.37304688	-26.76269531	+15.99609375	+2468	+11.15332031	-2.27197266	-1.61718750	+16.61132813	-5.86669922	-35.57373047	+1824
+1457971035.22309990	+13.32421875	-0.29443359	-0.94482422	+35.20019531	+5.20751953	-46.53808594	+2468	+13.37255859	+0.79101563	+0.24169922	-3.29589844	-26.67480469	+16.47949219	+2472	+11.15332031	-2.25439453	-1.60839844	+16.50146484	-5.91064453	-35.50781250	+1816
+1457971035.22729990	+13.33300781	-0.28564453	-0.93603516	+35.04638672	+5.25146484	-46.49414063	+2464	+13.38574219	+0.77783203	+0.25048828	-4.19677734	-26.54296875	+16.98486328	+2480	+11.15771484	-2.24121094	-1.59960938	+16.39160156	-5.91064453	-35.44189453	+1808
+1457971035.23140000	+13.33300781	-0.28125000	-0.93164063	+34.89257813	+5.33935547	-46.42822266	+2460	+13.39453125	+0.76464844	+0.25488281	-5.09765625	-26.38916016	+17.49023438	+2484	+11.15332031	-2.22363281	-1.59082031	+16.28173828	-5.91064453	-35.37597656	+1800
+1457971035.23560000	+13.33740234	-0.27246094	-0.93164063	+34.73876953	+5.42724609	-46.38427734	+2456	+13.40332031	+0.74267578	+0.25927734	-6.10839844	-26.23535156	+17.99560547	+2488	+11.15332031	-2.20605469	-1.58203125	+16.17187500	-5.91064453	-35.31005859	+1792
+1457971035.23980000	+13.34179688	-0.26367188	-0.92724609	+34.58496094	+5.51513672	-46.31835938	+2452	+13.41210938	+0.72509766	+0.26367188	-7.11914063	-26.03759766	+18.52294922	+2496	+11.15332031	-2.19287109	-1.57763672	+16.06201172	-5.91064453	-35.26611328	+1784
+1457971035.24390010	+13.34619141	-0.25488281	-0.92285156	+34.45312500	+5.60302734	-46.27441406	+2444	+13.42529297	+0.70312500	+0.26367188	-8.12988281	-25.81787109	+19.07226563	+2500	+11.15332031	-2.17529297	-1.56884766	+15.95214844	-5.91064453	-35.20019531	+1776
+1457971035.24810000	+13.35058594	-0.25048828	-0.91845703	+34.27734375	+5.69091797	-46.25244141	+2440	+13.43408203	+0.67675781	+0.26367188	-9.22851563	-25.59814453	+19.62158203	+2508	+11.14892578	-2.16210938	-1.56005859	+15.86425781	-5.91064453	-35.15625000	+1772
+1457971035.25230000	+13.35498047	-0.24609375	-0.91406250	+34.10156250	+5.77880859	-46.25244141	+2432	+13.44726563	+0.65917969	+0.25927734	-10.30517578	-25.35644531	+20.12695313	+2512	+11.14892578	-2.14892578	-1.55126953	+15.75439453	-5.91064453	-35.11230469	+1764
+1457971035.25640010	+13.35937500	-0.24169922	-0.91406250	+33.92578125	+5.93261719	-46.23046875	+2424	+13.45605469	+0.63720703	+0.25927734	-11.35986328	-25.09277344	+20.61035156	+2516	+11.14892578	-2.13574219	-1.55126953	+15.62255859	-5.84472656	-35.06835938	+1756
+1457971035.26060010	+13.35937500	-0.23730469	-0.91406250	+33.72802734	+6.06445313	-46.23046875	+2412	+13.46484375	+0.61083984	+0.25488281	-12.43652344	-24.82910156	+21.07177734	+2524	+11.14453125	-2.12255859	-1.54687500	+15.53466797	-5.82275391	-35.04638672	+1748
+1457971035.26480010	+13.36376953	-0.23291016	-0.91406250	+33.55224609	+6.17431641	-46.23046875	+2404	+13.47363281	+0.59326172	+0.25048828	-13.49121094	-24.56542969	+21.53320313	+2528	+11.14453125	-2.10937500	-1.54248047	+15.42480469	-5.80078125	-35.02441406	+1740
+1457971035.26889990	+13.36376953	-0.22851563	-0.91845703	+33.35449219	+6.35009766	-46.23046875	+2400	+13.47802734	+0.57568359	+0.24609375	-14.52392578	-24.27978516	+21.97265625	+2532	+11.14013672	-2.10058594	-1.54687500	+15.31494141	-5.71289063	-34.98046875	+1732
+1457971035.27309990	+13.36376953	-0.22412109	-0.91845703	+33.13476563	+6.43798828	-46.27441406	+2392	+13.48681641	+0.55371094	+0.24609375	-15.62255859	-24.03808594	+22.41210938	+2536	+11.13574219	-2.08740234	-1.54248047	+15.20507813	-5.69091797	-34.98046875	+1724
+1457971035.27720000	+13.36376953	-0.22412109	-0.91406250	+32.91503906	+6.52587891	-46.34033203	+2384	+13.49121094	+0.53613281	+0.24609375	-16.67724609	-23.79638672	+22.82958984	+2540	+11.13574219	-2.07861328	-1.54248047	+15.07324219	-5.66894531	-34.98046875	+1716
+1457971035.28140000	+13.36376953	-0.21972656	-0.91406250	+32.69531250	+6.65771484	-46.42822266	+2380	+13.50000000	+0.51855469	+0.24609375	-17.70996094	-23.57666016	+23.22509766	+2544	+11.13134766	-2.07421875	-1.54687500	+14.94140625	-5.62500000	-34.98046875	+1708
+1457971035.28559990	+13.36376953	-0.21972656	-0.90966797	+32.47558594	+6.74560547	-46.51611328	+2372	+13.50878906	+0.50097656	+0.24609375	-18.74267578	-23.35693359	+23.59863281	+2548	+11.13134766	-2.06542969	-1.54687500	+14.83154297	-5.60302734	-35.00244141	+1700
+1457971035.28970000	+13.36376953	-0.21972656	-0.90966797	+32.21191406	+6.85546875	-46.64794922	+2368	+13.51318359	+0.48779297	+0.24609375	-19.70947266	-23.11523438	+23.95019531	+2548	+11.13134766	-2.06103516	-1.54687500	+14.69970703	-5.60302734	-35.02441406	+1692
+1457971035.29390000	+13.36376953	-0.21972656	-0.90966797	+31.97021484	+6.98730469	-46.75781250	+2364	+13.51757813	+0.47460938	+0.24609375	-20.67626953	-22.89550781	+24.23583984	+2548	+11.12695313	-2.05224609	-1.55126953	+14.58984375	-5.55908203	-35.02441406	+1684
+1457971035.30220010	+13.35498047	-0.21972656	-0.90966797	+31.48681641	+7.22900391	-47.04345703	+2356	+13.52197266	+0.45263672	+0.24609375	-22.58789063	-22.45605469	+24.80712891	+2552	+11.12255859	-2.03906250	-1.56005859	+14.34814453	-5.49316406	-35.06835938	+1668
+1457971035.30640010	+13.35498047	-0.21533203	-0.90966797	+31.24511719	+7.33886719	-47.17529297	+2356	+13.53076172	+0.44384766	+0.24609375	-23.51074219	-22.21435547	+25.09277344	+2552	+11.12255859	-2.03466797	-1.56445313	+14.21630859	-5.47119141	-35.09033203	+1660
+1457971035.31060000	+13.35498047	-0.21533203	-0.90527344	+30.98144531	+7.42675781	-47.32910156	+2356	+13.53076172	+0.43505859	+0.24609375	-24.47753906	-21.97265625	+25.35644531	+2556	+11.11816406	-2.03027344	-1.56884766	+14.08447266	-5.47119141	-35.09033203	+1656
+1457971035.31469990	+13.35498047	-0.21972656	-0.90527344	+30.71777344	+7.51464844	-47.50488281	+2356	+13.53515625	+0.42187500	+0.24169922	-25.42236328	-21.73095703	+25.57617188	+2556	+11.11816406	-2.02148438	-1.57324219	+13.97460938	-5.44921875	-35.09033203	+1648
+1457971035.31890010	+13.35498047	-0.21972656	-0.90087891	+30.43212891	+7.62451172	-47.70263672	+2360	+13.54394531	+0.41308594	+0.24169922	-26.34521484	-21.48925781	+25.77392578	+2556	+11.11816406	-2.01708984	-1.57324219	+13.84277344	-5.47119141	-35.11230469	+1640
+1457971035.32310010	+13.35498047	-0.21972656	-0.90087891	+30.14648438	+7.77832031	-47.85644531	+2360	+13.54833984	+0.40869141	+0.23291016	-27.20214844	-21.18164063	+25.90576172	+2560	+11.11816406	-2.01269531	-1.57324219	+13.68896484	-5.42724609	-35.09033203	+1632
+1457971035.32719990	+13.35498047	-0.21972656	-0.90087891	+29.88281250	+7.91015625	-47.98828125	+2360	+13.55273438	+0.39550781	+0.21972656	-28.08105469	-20.85205078	+26.03759766	+2564	+11.11816406	-2.00390625	-1.57763672	+13.57910156	-5.40527344	-35.06835938	+1624
+1457971035.33139990	+13.35498047	-0.21972656	-0.90087891	+29.59716797	+8.04199219	-48.14208984	+2364	+13.55712891	+0.38671875	+0.21093750	-28.95996094	-20.52246094	+26.14746094	+2568	+11.11376953	-1.99511719	-1.57763672	+13.46923828	-5.40527344	-35.04638672	+1620
+1457971035.33559990	+13.35498047	-0.22412109	-0.90527344	+29.31152344	+8.21777344	-48.27392578	+2364	+13.55712891	+0.37792969	+0.19775391	-29.79492188	-20.17089844	+26.25732422	+2572	+11.11376953	-1.98632813	-1.58203125	+13.33740234	-5.36132813	-34.98046875	+1612
+1457971035.33970000	+13.35058594	-0.21972656	-0.90527344	+29.02587891	+8.39355469	-48.40576172	+2368	+13.56152344	+0.36474609	+0.18017578	-30.67382813	-19.79736328	+26.34521484	+2580	+11.11376953	-1.97314453	-1.58642578	+13.22753906	-5.31738281	-34.93652344	+1608
+1457971035.34390000	+13.35498047	-0.21533203	-0.90087891	+28.76220703	+8.50341797	-48.55957031	+2368	+13.57031250	+0.35156250	+0.16699219	-31.53076172	-19.40185547	+26.43310547	+2584	+11.10937500	-1.96435547	-1.58203125	+13.11767578	-5.31738281	-34.89257813	+1600
+1457971035.34800000	+13.35937500	-0.21533203	-0.90087891	+28.45458984	+8.72314453	-48.66943359	+2368	+13.57470703	+0.34716797	+0.14941406	-32.27783203	-19.00634766	+26.47705078	+2588	+11.10937500	-1.95117188	-1.58203125	+13.00781250	-5.29541016	-34.80468750	+1596
+1457971035.35220000	+13.35937500	-0.21533203	-0.90527344	+28.14697266	+8.92089844	-48.80126953	+2364	+13.58349609	+0.33398438	+0.13183594	-33.06884766	-18.61083984	+26.54296875	+2592	+11.10937500	-1.94238281	-1.57763672	+12.89794922	-5.25146484	-34.73876953	+1592
+1457971035.36050010	+13.36376953	-0.21972656	-0.90527344	+27.50976563	+9.38232422	-49.06494141	+2360	+13.59228516	+0.31201172	+0.09667969	-34.54101563	-17.77587891	+26.63085938	+2604	+11.10937500	-1.92041016	-1.57763672	+12.70019531	-5.18554688	-34.56298828	+1580
+1457971035.36470010	+13.36816406	-0.21972656	-0.90966797	+27.20214844	+9.64599609	-49.17480469	+2356	+13.59667969	+0.29882813	+0.07470703	-35.28808594	-17.33642578	+26.69677734	+2608	+11.10498047	-1.90722656	-1.57324219	+12.61230469	-5.14160156	-34.47509766	+1576
+1457971035.37299990	+13.36816406	-0.21093750	-0.90966797	+26.60888672	+10.15136719	-49.39453125	+2352	+13.60546875	+0.27685547	+0.04833984	-36.71630859	-16.50146484	+26.96044922	+2612	+11.10498047	-1.88085938	-1.56884766	+12.43652344	-5.05371094	-34.29931641	+1572
+1457971035.37719990	+13.37255859	-0.21533203	-0.91406250	+26.30126953	+10.43701172	-49.52636719	+2348	+13.60986328	+0.26806641	+0.03515625	-37.39746094	-16.10595703	+27.13623047	+2612	+11.10498047	-1.87207031	-1.56884766	+12.34863281	-5.00976563	-34.21142578	+1568
+1457971035.38140010	+13.37255859	-0.21533203	-0.90966797	+25.97167969	+10.67871094	-49.65820313	+2344	+13.61865234	+0.25927734	+0.02636719	-38.10058594	-15.66650391	+27.35595703	+2612	+11.10498047	-1.86328125	-1.56445313	+12.23876953	-4.96582031	-34.14550781	+1564
+1457971035.38550000	+13.37255859	-0.21533203	-0.90966797	+25.66406250	+10.94238281	-49.79003906	+2344	+13.62304688	+0.25048828	+0.02197266	-38.80371094	-15.29296875	+27.61962891	+2608	+11.10058594	-1.85009766	-1.56005859	+12.12890625	-4.92187500	-34.05761719	+1560
+1457971035.38969990	+13.37695313	-0.21972656	-0.90527344	+25.35644531	+11.22802734	-49.92187500	+2340	+13.62744141	+0.24169922	+0.01757813	-39.50683594	-14.87548828	+27.88330078	+2608	+11.10058594	-1.84570313	-1.56005859	+12.01904297	-4.87792969	-33.96972656	+1556
+1457971035.39389990	+13.37695313	-0.22412109	-0.90527344	+25.02685547	+11.49169922	-50.05371094	+2336	+13.63183594	+0.23730469	+0.01318359	-40.20996094	-14.41406250	+28.21289063	+2604	+11.10058594	-1.83691406	-1.56005859	+11.90917969	-4.81201172	-33.88183594	+1552
+1457971035.39800000	+13.37255859	-0.22412109	-0.90527344	+24.74121094	+11.77734375	-50.18554688	+2336	+13.63183594	+0.22851563	+0.01318359	-40.97900391	-14.01855469	+28.60839844	+2604	+11.10058594	-1.82812500	-1.56005859	+11.77734375	-4.74609375	-33.79394531	+1548
+1457971035.40220000	+13.36816406	-0.22412109	-0.90527344	+24.43359375	+12.04101563	-50.31738281	+2332	+13.63623047	+0.22412109	+0.01757813	-41.70410156	-13.57910156	+29.04785156	+2600	+11.10058594	-1.82373047	-1.56005859	+11.64550781	-4.68017578	-33.70605469	+1544
+1457971035.40640000	+13.36816406	-0.22851563	-0.90527344	+24.14794922	+12.28271484	-50.42724609	+2332	+13.64062500	+0.21972656	+0.02197266	-42.42919922	-13.11767578	+29.53125000	+2600	+11.10058594	-1.81494141	-1.56005859	+11.51367188	-4.61425781	-33.61816406	+1540
+1457971035.41050000	+13.36376953	-0.22851563	-0.90087891	+23.88427734	+12.48046875	-50.55908203	+2328	+13.64062500	+0.21093750	+0.03515625	-43.26416016	-12.67822266	+30.05859375	+2600	+11.09619141	-1.81054688	-1.56005859	+11.33789063	-4.54833984	-33.55224609	+1532
+1457971035.41470000	+13.36376953	-0.23730469	-0.89208984	+23.57666016	+12.65625000	-50.69091797	+2328	+13.64501953	+0.20214844	+0.04394531	-44.05517578	-12.21679688	+30.60791016	+2596	+11.09619141	-1.80615234	-1.56005859	+11.14013672	-4.48242188	-33.46435547	+1528
+1457971035.41890000	+13.36376953	-0.24169922	-0.89208984	+23.26904297	+12.85400391	-50.80078125	+2328	+13.64941406	+0.19775391	+0.05273438	-44.82421875	-11.68945313	+31.13525391	+2596	+11.09619141	-1.80615234	-1.56005859	+10.96435547	-4.41650391	-33.39843750	+1524
+1457971035.42300010	+13.35937500	-0.24609375	-0.88769531	+23.00537109	+13.02978516	-50.91064453	+2328	+13.64941406	+0.18896484	+0.06152344	-45.65917969	-11.18408203	+31.70654297	+2596	+11.09619141	-1.80175781	-1.56005859	+10.74462891	-4.35058594	-33.31054688	+1516
+1457971035.43129990	+13.35937500	-0.25488281	-0.88330078	+22.47802734	+13.40332031	-51.08642578	+2328	+13.65380859	+0.17578125	+0.07031250	-47.26318359	-10.01953125	+32.80517578	+2596	+11.09619141	-1.79296875	-1.56445313	+10.34912109	-4.17480469	-33.13476563	+1508
+1457971035.43549990	+13.35498047	-0.25927734	-0.88330078	+22.23632813	+13.55712891	-51.19628906	+2332	+13.65380859	+0.17138672	+0.07910156	-48.07617188	-9.47021484	+33.37646484	+2596	+11.09619141	-1.79296875	-1.56445313	+10.10742188	-4.10888672	-33.06884766	+1500
+1457971035.43969990	+13.35498047	-0.26367188	-0.88330078	+21.97265625	+13.71093750	-51.26220703	+2336	+13.65380859	+0.15820313	+0.08789063	-48.88916016	-8.89892578	+33.92578125	+2600	+11.09179688	-1.78857422	-1.56445313	+9.88769531	-4.04296875	-32.98095703	+1496
+1457971035.44380000	+13.35498047	-0.26806641	-0.87890625	+21.73095703	+13.84277344	-51.35009766	+2340	+13.65380859	+0.14941406	+0.08789063	-49.70214844	-8.30566406	+34.43115234	+2600	+11.09619141	-1.78417969	-1.56884766	+9.66796875	-3.99902344	-32.91503906	+1492
+1457971035.44800000	+13.35498047	-0.27246094	-0.87890625	+21.46728516	+13.97460938	-51.41601563	+2344	+13.65380859	+0.14062500	+0.09228516	-50.47119141	-7.73437500	+34.93652344	+2596	+11.09179688	-1.77978516	-1.56884766	+9.42626953	-3.95507813	-32.84912109	+1488
+1457971035.45219990	+13.35937500	-0.27685547	-0.87451172	+21.22558594	+14.08447266	-51.50390625	+2348	+13.65380859	+0.12744141	+0.09228516	-51.26220703	-7.16308594	+35.37597656	+2600	+11.09179688	-1.77539063	-1.56884766	+9.20654297	-3.93310547	-32.78320313	+1484
+1457971035.45630000	+13.35937500	-0.28125000	-0.87451172	+20.96191406	+14.23828125	-51.59179688	+2348	+13.65380859	+0.11425781	+0.08349609	-52.03125000	-6.61376953	+35.72753906	+2600	+11.09179688	-1.77539063	-1.56884766	+8.96484375	-3.88916016	-32.71728516	+1480
+1457971035.46050000	+13.36376953	-0.28564453	-0.87890625	+20.72021484	+14.39208984	-51.65771484	+2352	+13.65380859	+0.10546875	+0.07910156	-52.73437500	-6.08642578	+36.10107422	+2600	+11.09179688	-1.77099609	-1.56884766	+8.74511719	-3.88916016	-32.65136719	+1476
+1457971035.46470000	+13.36376953	-0.29003906	-0.87890625	+20.47851563	+14.54589844	-51.72363281	+2356	+13.65380859	+0.08789063	+0.07031250	-53.48144531	-5.60302734	+36.40869141	+2604	+11.09179688	-1.76220703	-1.56884766	+8.52539063	-3.88916016	-32.60742188	+1472
+1457971035.46880010	+13.36816406	-0.29443359	-0.88330078	+20.23681641	+14.72167969	-51.78955078	+2356	+13.65380859	+0.07470703	+0.06152344	-54.22851563	-5.14160156	+36.65039063	+2608	+11.09179688	-1.75781250	-1.56884766	+8.30566406	-3.88916016	-32.54150391	+1468
+1457971035.47300000	+13.37255859	-0.29882813	-0.88330078	+19.99511719	+14.83154297	-51.85546875	+2356	+13.65380859	+0.06152344	+0.05712891	-54.88769531	-4.72412109	+36.91406250	+2608	+11.09179688	-1.74902344	-1.56884766	+8.10791016	-3.91113281	-32.49755859	+1468
+1457971035.47720000	+13.37695313	-0.30322266	-0.88330078	+19.75341797	+14.94140625	-51.94335938	+2356	+13.65380859	+0.04394531	+0.04833984	-55.59082031	-4.37255859	+37.11181641	+2612	+11.09179688	-1.74462891	-1.56445313	+7.88818359	-3.93310547	-32.47558594	+1464
+1457971035.48130010	+13.38134766	-0.30761719	-0.87890625	+19.48974609	+15.05126953	-52.03125000	+2356	+13.65380859	+0.02636719	+0.03955078	-56.29394531	-4.08691406	+37.24365234	+2616	+11.09179688	-1.74023438	-1.56445313	+7.66845703	-3.97705078	-32.45361328	+1460
+1457971035.48550010	+13.38574219	-0.31201172	-0.87890625	+19.27001953	+15.13916016	-52.11914063	+2352	+13.65380859	+0.01757813	+0.02636719	-56.86523438	-3.80126953	+37.35351563	+2616	+11.09179688	-1.73583984	-1.56005859	+7.49267578	-4.02099609	-32.40966797	+1460
+1457971035.48970010	+13.39453125	-0.31640625	-0.87890625	+19.05029297	+15.24902344	-52.20703125	+2352	+13.65380859	+0.00439453	+0.01318359	-57.50244141	-3.55957031	+37.41943359	+2620	+11.09179688	-1.73144531	-1.56005859	+7.29492188	-4.06494141	-32.40966797	+1460
+1457971035.49799990	+13.39892578	-0.32519531	-0.88330078	+18.61083984	+15.49072266	-52.38281250	+2348	+13.65380859	-0.02197266	+0.00000000	-58.62304688	-3.22998047	+37.52929688	+2620	+11.09179688	-1.72265625	-1.55566406	+6.96533203	-4.10888672	-32.38769531	+1456
+1457971035.50210000	+13.40332031	-0.32958984	-0.88330078	+18.39111328	+15.60058594	-52.44873047	+2344	+13.65380859	-0.03515625	-0.00878906	-59.17236328	-3.12011719	+37.55126953	+2624	+11.09179688	-1.72265625	-1.55566406	+6.78955078	-4.13085938	-32.38769531	+1456
+1457971035.50630000	+13.40771484	-0.33398438	-0.88769531	+18.19335938	+15.68847656	-52.51464844	+2344	+13.65380859	-0.04833984	-0.01318359	-59.69970703	-3.07617188	+37.55126953	+2624	+11.09179688	-1.71826172	-1.55566406	+6.61376953	-4.15283203	-32.40966797	+1456
+1457971035.51050000	+13.40771484	-0.33837891	-0.88330078	+18.03955078	+15.75439453	-52.58056641	+2344	+13.65380859	-0.05273438	-0.01757813	-60.09521484	-3.03222656	+37.57324219	+2624	+11.09619141	-1.71386719	-1.55566406	+6.48193359	-4.15283203	-32.40966797	+1456
+1457971035.51460000	+13.41210938	-0.34277344	-0.88330078	+17.84179688	+15.79833984	-52.66845703	+2344	+13.65380859	-0.06591797	-0.02197266	-60.55664063	-3.03222656	+37.57324219	+2624	+11.09619141	-1.71386719	-1.55566406	+6.32812500	-4.13085938	-32.40966797	+1456
+1457971035.51880000	+13.41210938	-0.35156250	-0.88330078	+17.64404297	+15.86425781	-52.71240234	+2340	+13.65380859	-0.07470703	-0.02197266	-60.99609375	-3.07617188	+37.57324219	+2628	+11.09619141	-1.71826172	-1.55126953	+6.15234375	-4.15283203	-32.45361328	+1456
+1457971035.52300000	+13.41210938	-0.35595703	-0.88769531	+17.49023438	+15.93017578	-52.77832031	+2340	+13.65380859	-0.07470703	-0.02197266	-61.28173828	-3.12011719	+37.59521484	+2624	+11.09619141	-1.71826172	-1.55126953	+6.02050781	-4.06494141	-32.45361328	+1452
+1457971035.52710010	+13.41210938	-0.36035156	-0.88769531	+17.31445313	+15.99609375	-52.80029297	+2340	+13.65820313	-0.08349609	-0.02197266	-61.61132813	-3.16406250	+37.59521484	+2624	+11.09619141	-1.71826172	-1.55566406	+5.86669922	-3.99902344	-32.47558594	+1452
+1457971035.53130010	+13.41210938	-0.36914063	-0.89648438	+17.13867188	+16.08398438	-52.82226563	+2344	+13.65820313	-0.09228516	-0.02197266	-61.96289063	-3.22998047	+37.57324219	+2624	+11.09619141	-1.72265625	-1.55566406	+5.73486328	-3.93310547	-32.49755859	+1452
+1457971035.53550000	+13.40771484	-0.37353516	-0.90087891	+16.98486328	+16.14990234	-52.84423828	+2344	+13.65820313	-0.09228516	-0.02197266	-62.16064453	-3.31787109	+37.59521484	+2624	+11.09619141	-1.72265625	-1.56005859	+5.60302734	-3.80126953	-32.51953125	+1452
+1457971035.53959990	+13.40771484	-0.38232422	-0.90527344	+16.83105469	+16.21582031	-52.84423828	+2348	+13.65820313	-0.10107422	-0.01757813	-62.42431641	-3.40576172	+37.61718750	+2628	+11.09619141	-1.72705078	-1.56445313	+5.44921875	-3.64746094	-32.51953125	+1452
+1457971035.54380010	+13.40771484	-0.39111328	-0.90966797	+16.65527344	+16.23779297	-52.82226563	+2348	+13.66259766	-0.10986328	-0.01757813	-62.68798828	-3.51562500	+37.61718750	+2628	+11.09619141	-1.73144531	-1.56445313	+5.29541016	-3.55957031	-32.56347656	+1452
+1457971035.54800010	+13.40771484	-0.39990234	-0.91406250	+16.50146484	+16.28173828	-52.82226563	+2352	+13.66699219	-0.10546875	-0.01757813	-62.84179688	-3.62548828	+37.63916016	+2628	+11.10058594	-1.73583984	-1.56884766	+5.14160156	-3.40576172	-32.56347656	+1448
+1457971035.55629990	+13.40771484	-0.42626953	-0.92285156	+16.08398438	+16.41357422	-52.80029297	+2360	+13.67578125	-0.12304688	-0.02197266	-63.23730469	-3.86718750	+37.63916016	+2628	+11.10058594	-1.74902344	-1.57763672	+4.81201172	-3.07617188	-32.60742188	+1448
+1457971035.56049990	+13.41210938	-0.43945313	-0.93164063	+15.88623047	+16.47949219	-52.80029297	+2368	+13.67578125	-0.12744141	-0.02636719	-63.36914063	-3.99902344	+37.63916016	+2628	+11.10058594	-1.75341797	-1.58203125	+4.68017578	-2.90039063	-32.62939453	+1448
+1457971035.56460000	+13.41210938	-0.45263672	-0.94042969	+15.68847656	+16.54541016	-52.77832031	+2372	+13.68017578	-0.14062500	-0.02636719	-63.52294922	-4.13085938	+37.66113281	+2628	+11.10058594	-1.76220703	-1.58642578	+4.52636719	-2.72460938	-32.65136719	+1448
+1457971035.56880000	+13.41650391	-0.46582031	-0.95361328	+15.49072266	+16.61132813	-52.77832031	+2380	+13.68457031	-0.14941406	-0.03955078	-63.69873047	-4.26269531	+37.59521484	+2632	+11.10058594	-1.77099609	-1.59521484	+4.39453125	-2.52685547	-32.69531250	+1448
+1457971035.57300000	+13.41650391	-0.47460938	-0.95800781	+15.29296875	+16.65527344	-52.77832031	+2388	+13.69335938	-0.15820313	-0.04833984	-63.83056641	-4.39453125	+37.59521484	+2632	+11.10058594	-1.77539063	-1.59960938	+4.26269531	-2.37304688	-32.73925781	+1444
+1457971035.57710000	+13.42089844	-0.49218750	-0.96679688	+15.05126953	+16.67724609	-52.80029297	+2396	+13.69775391	-0.17578125	-0.05273438	-64.00634766	-4.57031250	+37.59521484	+2636	+11.10058594	-1.78417969	-1.60400391	+4.10888672	-2.21923828	-32.78320313	+1444
+1457971035.58130000	+13.42968750	-0.50976563	-0.97558594	+14.83154297	+16.74316406	-52.82226563	+2404	+13.70214844	-0.18896484	-0.07031250	-64.18212891	-4.72412109	+37.52929688	+2640	+11.10498047	-1.79296875	-1.61279297	+3.95507813	-2.04345703	-32.84912109	+1444
+1457971035.58540010	+13.43408203	-0.52294922	-0.98437500	+14.63378906	+16.76513672	-52.84423828	+2408	+13.71093750	-0.20214844	-0.08349609	-64.31396484	-4.87792969	+37.50732422	+2644	+11.10498047	-1.80175781	-1.61718750	+3.84521484	-1.91162109	-32.91503906	+1440
+1457971035.58960010	+13.44287109	-0.54052734	-0.99316406	+14.41406250	+16.80908203	-52.88818359	+2416	+13.71533203	-0.22412109	-0.09667969	-64.48974609	-5.05371094	+37.48535156	+2652	+11.10498047	-1.81054688	-1.62158203	+3.71337891	-1.80175781	-32.98095703	+1440
+1457971035.59380010	+13.45166016	-0.55810547	-1.00634766	+14.19433594	+16.89697266	-52.91015625	+2424	+13.71972656	-0.24169922	-0.11865234	-64.66552734	-5.20751953	+37.37548828	+2656	+11.10937500	-1.82373047	-1.63476563	+3.58154297	-1.64794922	-33.06884766	+1444
+1457971035.60209990	+13.46484375	-0.58886719	-1.03271484	+13.82080078	+16.96289063	-53.02001953	+2432	+13.73291016	-0.28125000	-0.16259766	-65.03906250	-5.53710938	+37.26562500	+2668	+11.11376953	-1.84130859	-1.64794922	+3.42773438	-1.47216797	-33.26660156	+1444
+1457971035.60630010	+13.47363281	-0.60644531	-1.05029297	+13.64501953	+17.02880859	-53.06396484	+2436	+13.73730469	-0.30761719	-0.18896484	-65.23681641	-5.71289063	+37.17773438	+2676	+11.11816406	-1.85009766	-1.66113281	+3.33984375	-1.34033203	-33.37646484	+1444
+1457971035.61040000	+13.48242188	-0.61962891	-1.06347656	+13.51318359	+17.05078125	-53.10791016	+2440	+13.74169922	-0.32519531	-0.20654297	-65.43457031	-5.88867188	+37.15576172	+2680	+11.11816406	-1.85888672	-1.66992188	+3.27392578	-1.29638672	-33.48632813	+1444
+1457971035.61459990	+13.49121094	-0.63720703	-1.07666016	+13.35937500	+17.05078125	-53.17382813	+2440	+13.75048828	-0.35156250	-0.22851563	-65.61035156	-6.10839844	+37.13378906	+2684	+11.12255859	-1.87207031	-1.67871094	+3.20800781	-1.23046875	-33.61816406	+1444
+1457971035.61879990	+13.50000000	-0.65917969	-1.09423828	+13.18359375	+17.09472656	-53.23974609	+2444	+13.75488281	-0.37353516	-0.25488281	-65.80810547	-6.28417969	+37.04589844	+2692	+11.12695313	-1.88525391	-1.69189453	+3.12011719	-1.14257813	-33.75000000	+1448
+1457971035.62290000	+13.50878906	-0.67236328	-1.11621094	+13.09570313	+17.11669922	-53.30566406	+2444	+13.75927734	-0.39111328	-0.28125000	-65.96191406	-6.45996094	+37.00195313	+2696	+11.12695313	-1.89404297	-1.70507813	+3.07617188	-1.09863281	-33.88183594	+1452
+1457971035.62710000	+13.51757813	-0.68994141	-1.13378906	+12.98583984	+17.11669922	-53.39355469	+2444	+13.76367188	-0.41308594	-0.31201172	-66.11572266	-6.65771484	+36.93603516	+2700	+11.13134766	-1.90722656	-1.71826172	+3.03222656	-1.03271484	-34.03564453	+1456
+1457971035.63130000	+13.52636719	-0.70751953	-1.16015625	+12.85400391	+17.18261719	-53.43750000	+2448	+13.76806641	-0.43945313	-0.34277344	-66.29150391	-6.83349609	+36.84814453	+2704	+11.13574219	-1.92480469	-1.73583984	+2.98828125	-0.94482422	-34.21142578	+1460
+1457971035.63540010	+13.53076172	-0.72070313	-1.18212891	+12.81005859	+17.20458984	-53.52539063	+2448	+13.76806641	-0.45703125	-0.36914063	-66.40136719	-7.03125000	+36.80419922	+2708	+11.14013672	-1.93798828	-1.75341797	+2.94433594	-0.87890625	-34.40917969	+1464
+1457971035.63960000	+13.53515625	-0.74267578	-1.20849609	+12.72216797	+17.22656250	-53.61328125	+2452	+13.77246094	-0.47460938	-0.39111328	-66.53320313	-7.25097656	+36.78222656	+2712	+11.14453125	-1.95556641	-1.77099609	+2.90039063	-0.81298828	-34.60693359	+1472
+1457971035.64380000	+13.53955078	-0.76464844	-1.23486328	+12.63427734	+17.27050781	-53.70117188	+2456	+13.77685547	-0.49658203	-0.42187500	-66.64306641	-7.44873047	+36.73828125	+2716	+11.14892578	-1.97753906	-1.79296875	+2.85644531	-0.72509766	-34.82666016	+1480
+1457971035.64790010	+13.54833984	-0.78222656	-1.27001953	+12.59033203	+17.27050781	-53.83300781	+2460	+13.78125000	-0.50976563	-0.44824219	-66.68701172	-7.66845703	+36.71630859	+2720	+11.15332031	-2.00390625	-1.82812500	+2.83447266	-0.61523438	-35.11230469	+1492
+1457971035.65619990	+13.55273438	-0.83496094	-1.33154297	+12.45849609	+17.31445313	-54.11865234	+2468	+13.78564453	-0.54492188	-0.50976563	-66.79687500	-8.10791016	+36.62841797	+2728	+11.16210938	-2.06103516	-1.88525391	+2.74658203	-0.41748047	-35.66162109	+1512
+1457971035.66039990	+13.55712891	-0.85693359	-1.37109375	+12.41455078	+17.33642578	-54.29443359	+2476	+13.79003906	-0.55371094	-0.54052734	-66.77490234	-8.32763672	+36.58447266	+2732	+11.16650391	-2.09619141	-1.92480469	+2.70263672	-0.28564453	-36.01318359	+1524
+1457971035.66459990	+13.55712891	-0.88769531	-1.40625000	+12.34863281	+17.35839844	-54.47021484	+2480	+13.79443359	-0.57568359	-0.57128906	-66.79687500	-8.54736328	+36.54052734	+2736	+11.17089844	-2.12695313	-1.95996094	+2.68066406	-0.17578125	-36.29882813	+1536
+1457971035.66870000	+13.56152344	-0.91406250	-1.45019531	+12.30468750	+17.44628906	-54.62402344	+2488	+13.79443359	-0.59326172	-0.61083984	-66.81884766	-8.76708984	+36.45263672	+2744	+11.17968750	-2.15771484	-1.99511719	+2.65869141	-0.04394531	-36.58447266	+1548
+1457971035.67290000	+13.56152344	-0.93603516	-1.48974609	+12.28271484	+17.44628906	-54.82177734	+2496	+13.79882813	-0.61083984	-0.64599609	-66.77490234	-8.98681641	+36.43066406	+2748	+11.18408203	-2.18847656	-2.03466797	+2.63671875	+0.06591797	-36.89208984	+1560
+1457971035.67709990	+13.56152344	-0.97119141	-1.53369141	+12.21679688	+17.46826172	-55.04150391	+2508	+13.80322266	-0.62841797	-0.67675781	-66.77490234	-9.22851563	+36.40869141	+2756	+11.18408203	-2.22363281	-2.06982422	+2.59277344	+0.19775391	-37.17773438	+1572
+1457971035.68120000	+13.56591797	-1.00195313	-1.57763672	+12.15087891	+17.53417969	-55.26123047	+2524	+13.80761719	-0.65478516	-0.72070313	-66.75292969	-9.44824219	+36.32080078	+2764	+11.19287109	-2.25878906	-2.11376953	+2.54882813	+0.32958984	-37.48535156	+1580
+1457971035.68540000	+13.57031250	-1.03271484	-1.62158203	+12.10693359	+17.57812500	-55.50292969	+2536	+13.81201172	-0.67236328	-0.76464844	-66.68701172	-9.66796875	+36.23291016	+2772	+11.19726563	-2.29833984	-2.15771484	+2.52685547	+0.46142578	-37.81494141	+1592
+1457971035.68960000	+13.57470703	-1.06787109	-1.66992188	+12.01904297	+17.62207031	-55.74462891	+2556	+13.82080078	-0.69873047	-0.80859375	-66.66503906	-9.88769531	+36.12304688	+2784	+11.20166016	-2.33789063	-2.19726563	+2.48291016	+0.59326172	-38.12255859	+1604
+1457971035.69790010	+13.58349609	-1.14257813	-1.78417969	+11.88720703	+17.81982422	-56.25000000	+2592	+13.83398438	-0.75585938	-0.91845703	-66.57714844	-10.30517578	+35.83740234	+2808	+11.21484375	-2.41699219	-2.29833984	+2.41699219	+0.87890625	-38.78173828	+1632
+1457971035.70210000	+13.58789063	-1.18212891	-1.84130859	+11.82128906	+17.92968750	-56.49169922	+2612	+13.83837891	-0.79541016	-0.97119141	-66.57714844	-10.52490234	+35.70556641	+2820	+11.21923828	-2.45654297	-2.34667969	+2.39501953	+1.03271484	-39.11132813	+1644
+1457971035.70619990	+13.60107422	-1.22167969	-1.90283203	+11.75537109	+18.03955078	-56.75537109	+2628	+13.84716797	-0.83496094	-1.03710938	-66.55517578	-10.72265625	+35.48583984	+2836	+11.22802734	-2.50048828	-2.39941406	+2.37304688	+1.16455078	-39.41894531	+1656
+1457971035.71040010	+13.60546875	-1.26123047	-1.96435547	+11.68945313	+18.10546875	-57.04101563	+2644	+13.85595703	-0.87011719	-1.10302734	-66.51123047	-10.92041016	+35.28808594	+2848	+11.23681641	-2.54443359	-2.45214844	+2.32910156	+1.29638672	-39.77050781	+1668
+1457971035.71460010	+13.61425781	-1.30957031	-2.02587891	+11.57958984	+18.19335938	-57.32666016	+2664	+13.86474609	-0.91406250	-1.17333984	-66.48925781	-11.14013672	+35.09033203	+2864	+11.24121094	-2.59277344	-2.50927734	+2.30712891	+1.42822266	-40.10009766	+1680
+1457971035.71869990	+13.63183594	-1.35791016	-2.09619141	+11.49169922	+18.30322266	-57.61230469	+2680	+13.87792969	-0.96240234	-1.24804688	-66.46728516	-11.35986328	+34.80468750	+2876	+11.25439453	-2.64111328	-2.56640625	+2.28515625	+1.53808594	-40.45166016	+1692
+1457971035.72289990	+13.64062500	-1.40625000	-2.16650391	+11.40380859	+18.43505859	-57.89794922	+2696	+13.88232422	-1.00634766	-1.32714844	-66.37939453	-11.57958984	+34.54101563	+2892	+11.25878906	-2.68945313	-2.62353516	+2.21923828	+1.66992188	-40.80322266	+1704
+1457971035.72709990	+13.65380859	-1.45458984	-2.24121094	+11.31591797	+18.56689453	-58.18359375	+2708	+13.89111328	-1.05908203	-1.40625000	-66.33544922	-11.79931641	+34.25537109	+2908	+11.26757813	-2.73779297	-2.68505859	+2.19726563	+1.80175781	-41.15478516	+1716
+1457971035.73120000	+13.67578125	-1.50732422	-2.32031250	+11.25000000	+18.72070313	-58.46923828	+2720	+13.90429688	-1.11181641	-1.49853516	-66.29150391	-11.99707031	+33.90380859	+2924	+11.28076172	-2.79052734	-2.74658203	+2.19726563	+1.93359375	-41.50634766	+1728
+1457971035.73540000	+13.68457031	-1.56005859	-2.39941406	+11.18408203	+18.85253906	-58.75488281	+2732	+13.91308594	-1.16455078	-1.58642578	-66.22558594	-12.21679688	+33.59619141	+2940	+11.28515625	-2.84765625	-2.81250000	+2.15332031	+2.06542969	-41.87988281	+1740
+1457971035.73950000	+13.69775391	-1.61718750	-2.48291016	+11.07421875	+18.98437500	-59.06250000	+2740	+13.92187500	-1.22607422	-1.67431641	-66.15966797	-12.45849609	+33.26660156	+2956	+11.29394531	-2.90039063	-2.88281250	+2.13134766	+2.21923828	-42.25341797	+1756
+1457971035.74370000	+13.71972656	-1.67431641	-2.56640625	+10.98632813	+19.09423828	-59.37011719	+2748	+13.93505859	-1.28320313	-1.76660156	-66.07177734	-12.70019531	+32.93701172	+2972	+11.30712891	-2.95751953	-2.94873047	+2.10937500	+2.30712891	-42.62695313	+1764
+1457971035.74790000	+13.73730469	-1.73583984	-2.65429688	+10.89843750	+19.24804688	-59.67773438	+2752	+13.94384766	-1.34472656	-1.86328125	-65.98388672	-12.91992188	+32.58544922	+2984	+11.31591797	-3.02343750	-3.01904297	+2.04345703	+2.43896484	-43.02246094	+1780
+1457971035.75200010	+13.75488281	-1.79736328	-2.74218750	+10.78857422	+19.40185547	-59.98535156	+2760	+13.95703125	-1.40185547	-1.96435547	-65.87402344	-13.16162109	+32.21191406	+3000	+11.32910156	-3.08496094	-3.09375000	+1.97753906	+2.59277344	-43.41796875	+1796
+1457971035.76040010	+13.79003906	-1.93359375	-2.93115234	+10.56884766	+19.70947266	-60.62255859	+2768	+13.98339844	-1.52929688	-2.16650391	-65.65429688	-13.66699219	+31.46484375	+3032	+11.35107422	-3.22558594	-3.25195313	+1.84570313	+2.92236328	-44.25292969	+1824
+1457971035.76449990	+13.80322266	-2.00390625	-3.03222656	+10.48095703	+19.88525391	-60.95214844	+2772	+13.99218750	-1.59521484	-2.27197266	-65.54443359	-13.88671875	+31.06933594	+3048	+11.35986328	-3.29589844	-3.33544922	+1.80175781	+3.12011719	-44.67041016	+1840
+1457971035.76869990	+13.82080078	-2.07421875	-3.12890625	+10.37109375	+20.03906250	-61.28173828	+2776	+14.00976563	-1.66113281	-2.36865234	-65.41259766	-14.15039063	+30.73974609	+3060	+11.37744141	-3.36621094	-3.41894531	+1.75781250	+3.25195313	-45.10986328	+1852
+1457971035.77290010	+13.83398438	-2.15332031	-3.22998047	+10.21728516	+20.21484375	-61.63330078	+2780	+14.02294922	-1.73144531	-2.46972656	-65.34667969	-14.43603516	+30.38818359	+3076	+11.38623047	-3.44970703	-3.50683594	+1.60400391	+3.47167969	-45.57128906	+1872
+1457971035.77700000	+13.84716797	-2.23242188	-3.33544922	+10.06347656	+20.41259766	-61.98486328	+2788	+14.04052734	-1.80175781	-2.57958984	-65.21484375	-14.67773438	+29.99267578	+3092	+11.39501953	-3.52880859	-3.59912109	+1.51611328	+3.69140625	-46.03271484	+1888
+1457971035.78119990	+13.86474609	-2.31591797	-3.43212891	+9.93164063	+20.52246094	-62.38037109	+2796	+14.06250000	-1.86767578	-2.67626953	-65.08300781	-14.98535156	+29.68505859	+3104	+11.41259766	-3.61230469	-3.68261719	+1.42822266	+3.82324219	-46.53808594	+1900
+1457971035.78539990	+13.87792969	-2.40380859	-3.53759766	+9.71191406	+20.69824219	-62.77587891	+2804	+14.08007813	-1.94238281	-2.78173828	-65.01708984	-15.24902344	+29.28955078	+3116	+11.42138672	-3.70458984	-3.77929688	+1.23046875	+4.06494141	-47.04345703	+1920
+1457971035.78950000	+13.88671875	-2.48730469	-3.64746094	+9.53613281	+20.91796875	-63.17138672	+2820	+14.09765625	-2.01269531	-2.89160156	-64.88525391	-15.51269531	+28.87207031	+3132	+11.43017578	-3.79248047	-3.88037109	+1.12060547	+4.30664063	-47.54882813	+1936
+1457971035.79370000	+13.90429688	-2.57519531	-3.74853516	+9.38232422	+21.04980469	-63.58886719	+2832	+14.11962891	-2.08740234	-2.98828125	-64.75341797	-15.84228516	+28.54248047	+3148	+11.44775391	-3.88476563	-3.97265625	+1.01074219	+4.46044922	-48.07617188	+1952
+1457971035.79790000	+13.91308594	-2.67187500	-3.86279297	+9.11865234	+21.26953125	-64.02832031	+2848	+14.13720703	-2.17089844	-3.09814453	-64.70947266	-16.14990234	+28.10302734	+3164	+11.45654297	-3.98583984	-4.07812500	+0.81298828	+4.72412109	-48.62548828	+1972
+1457971035.80620000	+13.93505859	-2.85205078	-4.08251953	+8.74511719	+21.59912109	-64.88525391	+2888	+14.18115234	-2.32470703	-3.30908203	-64.48974609	-16.72119141	+27.35595703	+3196	+11.47851563	-4.17041016	-4.27587891	+0.54931641	+5.09765625	-49.70214844	+2004
+1457971035.81030010	+13.94384766	-2.95751953	-4.19677734	+8.43750000	+21.79687500	-65.34667969	+2908	+14.20312500	-2.41699219	-3.41894531	-64.46777344	-17.02880859	+26.91650391	+3212	+11.49169922	-4.28027344	-4.38134766	+0.32958984	+5.29541016	-50.27343750	+2020
+1457971035.81450010	+13.95263672	-3.05419922	-4.31542969	+8.21777344	+22.01660156	-65.78613281	+2936	+14.22509766	-2.50048828	-3.53320313	-64.37988281	-17.31445313	+26.45507813	+3228	+11.50048828	-4.37695313	-4.49121094	+0.17578125	+5.51513672	-50.84472656	+2040
+1457971035.81870010	+13.97460938	-3.15087891	-4.41650391	+7.97607422	+22.08251953	-66.29150391	+2956	+14.25146484	-2.58837891	-3.64306641	-64.31396484	-17.64404297	+26.08154297	+3244	+11.51367188	-4.47802734	-4.58349609	+0.02197266	+5.62500000	-51.43798828	+2052
+1457971035.82279990	+13.98779297	-3.26074219	-4.53515625	+7.66845703	+22.32421875	-66.77490234	+2984	+14.26904297	-2.68505859	-3.76171875	-64.29199219	-17.92968750	+25.59814453	+3264	+11.52685547	-4.58789063	-4.69335938	-0.17578125	+5.84472656	-52.00927734	+2072
+1457971035.82699990	+14.00097656	-3.35742188	-4.65820313	+7.44873047	+22.54394531	-67.21435547	+3008	+14.29101563	-2.77734375	-3.88476563	-64.20410156	-18.17138672	+25.09277344	+3284	+11.54003906	-4.68457031	-4.80322266	-0.28564453	+6.04248047	-52.55859375	+2084
+1457971035.83119990	+14.01855469	-3.46289063	-4.76367188	+7.20703125	+22.65380859	-67.69775391	+3032	+14.31298828	-2.87402344	-3.99902344	-64.18212891	-18.43505859	+24.69726563	+3300	+11.55322266	-4.79003906	-4.89550781	-0.46142578	+6.13037109	-53.12988281	+2100
+1457971035.83530000	+14.03173828	-3.57714844	-4.88671875	+6.87744141	+22.87353516	-68.18115234	+3056	+14.33056641	-2.97949219	-4.12207031	-64.18212891	-18.69873047	+24.21386719	+3320	+11.56640625	-4.90429688	-5.00097656	-0.65917969	+6.30615234	-53.67919922	+2116
+1457971035.83950000	+14.04931641	-3.67822266	-5.01416016	+6.63574219	+23.09326172	-68.62060547	+3076	+14.34375000	-3.08056641	-4.25390625	-64.18212891	-18.91845703	+23.75244141	+3340	+11.57958984	-5.00097656	-5.11083984	-0.81298828	+6.48193359	-54.20654297	+2128
+1457971035.84369990	+14.07568359	-3.78808594	-5.11962891	+6.37207031	+23.15917969	-69.10400391	+3092	+14.36572266	-3.19042969	-4.37255859	-64.22607422	-19.16015625	+23.37890625	+3356	+11.59277344	-5.11083984	-5.19873047	-0.98876953	+6.50390625	-54.77783203	+2136
+1457971035.85200000	+14.12841797	-4.02099609	-5.36572266	+5.75683594	+23.51074219	-70.09277344	+3120	+14.40087891	-3.41894531	-4.64501953	-64.27001953	-19.51171875	+22.41210938	+3392	+11.62792969	-5.32617188	-5.40527344	-1.36230469	+6.76757813	-55.85449219	+2160
+1457971035.85620000	+14.15478516	-4.13964844	-5.47558594	+5.47119141	+23.59863281	-70.64208984	+3128	+14.42285156	-3.53320313	-4.76806641	-64.33593750	-19.73144531	+22.06054688	+3408	+11.63671875	-5.43603516	-5.49316406	-1.56005859	+6.81152344	-56.40380859	+2168
+1457971035.86030010	+14.18115234	-4.26269531	-5.60302734	+5.14160156	+23.81835938	-71.14746094	+3136	+14.43603516	-3.65625000	-4.90429688	-64.37988281	-19.88525391	+21.55517578	+3428	+11.65429688	-5.54589844	-5.59863281	-1.77978516	+6.94335938	-56.90917969	+2176
+1457971035.86450000	+14.20751953	-4.38134766	-5.73486328	+4.87792969	+24.01611328	-71.63085938	+3136	+14.44921875	-3.77490234	-5.04052734	-64.44580078	-19.99511719	+21.11572266	+3444	+11.67187500	-5.65576172	-5.69970703	-1.95556641	+7.07519531	-57.39257813	+2184
+1457971035.86870000	+14.23388672	-4.50439453	-5.84472656	+4.59228516	+24.10400391	-72.15820313	+3132	+14.46240234	-3.90234375	-5.16357422	-64.55566406	-20.17089844	+20.80810547	+3456	+11.68505859	-5.76562500	-5.79199219	-2.17529297	+7.11914063	-57.91992188	+2188
+1457971035.87280010	+14.26464844	-4.63183594	-5.96337891	+4.24072266	+24.23583984	-72.72949219	+3128	+14.47998047	-4.03417969	-5.29541016	-64.68750000	-20.30273438	+20.43457031	+3468	+11.70263672	-5.87988281	-5.88867188	-2.41699219	+7.20703125	-58.42529297	+2196
+1457971035.88120010	+14.31738281	-4.88671875	-6.19628906	+3.62548828	+24.43359375	-73.91601563	+3108	+14.51513672	-4.28027344	-5.54589844	-64.86328125	-20.61035156	+19.77539063	+3488	+11.72900391	-6.11279297	-6.07763672	-2.87841797	+7.36083984	-59.50195313	+2200
+1457971035.88529990	+14.34375000	-5.01855469	-6.31054688	+3.29589844	+24.56542969	-74.53125000	+3096	+14.53271484	-4.41210938	-5.67333984	-64.97314453	-20.76416016	+19.40185547	+3500	+11.74658203	-6.23144531	-6.17431641	-3.12011719	+7.47070313	-60.02929688	+2204
+1457971035.88949990	+14.37011719	-5.14160156	-6.43359375	+3.03222656	+24.71923828	-75.14648438	+3080	+14.55029297	-4.53076172	-5.80517578	-65.01708984	-20.85205078	+19.07226563	+3508	+11.76416016	-6.35449219	-6.27099609	-3.36181641	+7.58056641	-60.57861328	+2204
+1457971035.89360000	+14.38769531	-5.27343750	-6.54345703	+2.72460938	+24.82910156	-75.76171875	+3068	+14.56787109	-4.65380859	-5.91064453	-65.08300781	-21.04980469	+18.83056641	+3512	+11.76855469	-6.47753906	-6.36767578	-3.62548828	+7.71240234	-61.12792969	+2208
+1457971035.89780000	+14.40087891	-5.40527344	-6.65332031	+2.39501953	+24.96093750	-76.39892578	+3056	+14.59423828	-4.78125000	-6.02490234	-65.19287109	-21.24755859	+18.54492188	+3516	+11.78613281	-6.60058594	-6.46875000	-3.88916016	+7.84423828	-61.67724609	+2212
+1457971035.90200000	+14.41845703	-5.52832031	-6.76757813	+2.13134766	+25.09277344	-76.99218750	+3044	+14.61621094	-4.89990234	-6.13476563	-65.23681641	-21.42333984	+18.28125000	+3520	+11.79931641	-6.72363281	-6.56982422	-4.13085938	+7.97607422	-62.24853516	+2212
+1457971035.90610000	+14.43164063	-5.66015625	-6.86865234	+1.82373047	+25.13671875	-77.62939453	+3036	+14.63818359	-5.01855469	-6.23583984	-65.34667969	-21.64306641	+18.10546875	+3520	+11.80371094	-6.85107422	-6.66210938	-4.43847656	+8.08593750	-62.84179688	+2216
+1457971035.91450000	+14.46240234	-5.91064453	-7.07519531	+1.25244141	+25.24658203	-78.90380859	+3024	+14.69531250	-5.25585938	-6.43798828	-65.45654297	-22.14843750	+17.68798828	+3520	+11.83007813	-7.11035156	-6.85546875	-4.96582031	+8.30566406	-64.05029297	+2220
+1457971035.91860010	+14.47119141	-6.03808594	-7.16748047	+0.96679688	+25.29052734	-79.54101563	+3024	+14.72167969	-5.36572266	-6.53027344	-65.45654297	-22.43408203	+17.53417969	+3520	+11.83007813	-7.24218750	-6.95214844	-5.27343750	+8.45947266	-64.68750000	+2228
+1457971035.92280010	+14.47998047	-6.16552734	-7.26855469	+0.65917969	+25.42236328	-80.13427734	+3028	+14.75683594	-5.48437500	-6.62695313	-65.50048828	-22.74169922	+17.31445313	+3520	+11.84326172	-7.36962891	-7.05322266	-5.51513672	+8.61328125	-65.28076172	+2232
+1457971035.92700000	+14.49316406	-6.28417969	-7.37402344	+0.41748047	+25.51025391	-80.70556641	+3036	+14.78759766	-5.59863281	-6.72363281	-65.50048828	-23.02734375	+17.11669922	+3520	+11.85205078	-7.49707031	-7.14990234	-5.75683594	+8.74511719	-65.87402344	+2240
+1457971035.93109990	+14.49316406	-6.41162109	-7.46630859	+0.08789063	+25.55419922	-81.27685547	+3044	+14.80957031	-5.71289063	-6.81152344	-65.56640625	-23.33496094	+16.94091797	+3520	+11.85205078	-7.62890625	-7.24658203	-6.06445313	+8.89892578	-66.48925781	+2248
+1457971035.93530010	+14.50634766	-6.53906250	-7.56298828	-0.24169922	+25.62011719	-81.84814453	+3060	+14.84472656	-5.83593750	-6.89941406	-65.67626953	-23.68652344	+16.76513672	+3520	+11.86523438	-7.74755859	-7.34326172	-6.28417969	+9.00878906	-67.06054688	+2256
+1457971035.93950010	+14.51513672	-6.66210938	-7.65966797	-0.52734375	+25.66406250	-82.39746094	+3072	+14.87109375	-5.95019531	-6.98730469	-65.72021484	-24.03808594	+16.58935547	+3516	+11.86962891	-7.87060547	-7.43554688	-6.54785156	+9.11865234	-67.65380859	+2264
+1457971035.94359990	+14.52392578	-6.78515625	-7.74316406	-0.83496094	+25.62011719	-82.96875000	+3088	+14.89746094	-6.06445313	-7.07958984	-65.76416016	-24.36767578	+16.39160156	+3520	+11.86962891	-8.00244141	-7.52343750	-6.85546875	+9.20654297	-68.26904297	+2280
+1457971035.95199990	+14.56347656	-7.04003906	-7.93652344	-1.45019531	+25.68603516	-84.02343750	+3120	+14.95458984	-6.30615234	-7.28173828	-65.85205078	-25.04882813	+15.86425781	+3520	+11.90039063	-8.24414063	-7.69921875	-7.33886719	+9.31640625	-69.36767578	+2296
+1457971035.95610000	+14.57666016	-7.17187500	-8.02880859	-1.80175781	+25.68603516	-84.55078125	+3136	+14.96777344	-6.43359375	-7.37841797	-65.96191406	-25.40039063	+15.57861328	+3524	+11.90039063	-8.37158203	-7.78271484	-7.64648438	+9.40429688	-69.91699219	+2308
+1457971035.96030000	+14.59863281	-7.30810547	-8.12988281	-2.17529297	+25.77392578	-85.05615234	+3152	+14.98974609	-6.56542969	-7.48388672	-66.04980469	-25.70800781	+15.27099609	+3528	+11.92236328	-8.48583984	-7.87060547	-7.84423828	+9.42626953	-70.37841797	+2312
+1457971035.96440010	+14.62060547	-7.43994141	-8.22656250	-2.52685547	+25.79589844	-85.53955078	+3160	+15.00732422	-6.70166016	-7.58496094	-66.18164063	-26.03759766	+14.96337891	+3528	+11.93994141	-8.60009766	-7.94970703	-8.08593750	+9.42626953	-70.88378906	+2316
+1457971035.96860000	+14.63818359	-7.58056641	-8.31884766	-2.92236328	+25.79589844	-86.04492188	+3164	+15.01171875	-6.84228516	-7.69482422	-66.31347656	-26.34521484	+14.61181641	+3532	+11.94433594	-8.71875000	-8.02441406	-8.41552734	+9.40429688	-71.38916016	+2320
+1457971035.97280000	+14.66894531	-7.71679688	-8.41552734	-3.25195313	+25.77392578	-86.52832031	+3160	+15.02490234	-6.97851563	-7.80468750	-66.44531250	-26.63085938	+14.28222656	+3532	+11.97070313	-8.82861328	-8.09912109	-8.63525391	+9.33837891	-71.80664063	+2316
+1457971035.98110010	+14.72167969	-7.99804688	-8.59570313	-4.02099609	+25.72998047	-87.53906250	+3140	+15.03369141	-7.26416016	-8.02001953	-66.73095703	-27.26806641	+13.57910156	+3536	+11.99267578	-9.07470703	-8.23535156	-9.29443359	+9.18457031	-72.81738281	+2308
+1457971035.98939990	+14.79199219	-8.28369141	-8.78027344	-4.76806641	+25.66406250	-88.50585938	+3096	+15.04687500	-7.55419922	-8.24414063	-66.99462891	-27.79541016	+12.85400391	+3532	+12.04541016	-9.30761719	-8.37158203	-9.86572266	+8.96484375	-73.71826172	+2280
+1457971035.99359990	+14.80517578	-8.42431641	-8.86816406	-5.18554688	+25.68603516	-88.98925781	+3072	+15.04248047	-7.70361328	-8.34521484	-67.19238281	-28.10302734	+12.50244141	+3528	+12.05419922	-9.42626953	-8.43750000	-10.21728516	+8.92089844	-74.17968750	+2268
+1457971035.99780010	+14.83593750	-8.56054688	-8.95605469	-5.55908203	+25.68603516	-89.42871094	+3040	+15.05126953	-7.84863281	-8.44189453	-67.34619141	-28.38867188	+12.19482422	+3520	+12.07177734	-9.53613281	-8.50341797	-10.50292969	+8.81103516	-74.59716797	+2248
+1457971036.00190000	+14.86230469	-8.70117188	-9.03955078	-5.93261719	+25.64208984	-89.86816406	+3008	+15.06005859	-7.98046875	-8.53417969	-67.50000000	-28.67431641	+11.93115234	+3512	+12.08935547	-9.65917969	-8.56054688	-10.85449219	+8.70117188	-75.10253906	+2232
+1457971036.00609990	+14.87548828	-8.84179688	-9.11865234	-6.37207031	+25.62011719	-90.30761719	+2972	+15.06005859	-8.12109375	-8.62207031	-67.69775391	-28.98193359	+11.66748047	+3504	+12.08935547	-9.77783203	-8.62646484	-11.25000000	+8.63525391	-75.56396484	+2220
+1457971036.01029990	+14.90625000	-8.97363281	-9.18457031	-6.70166016	+25.46630859	-90.76904297	+2932	+15.07763672	-8.25292969	-8.70117188	-67.85156250	-29.31152344	+11.46972656	+3488	+12.10693359	-9.89208984	-8.68359375	-11.55761719	+8.50341797	-76.04736328	+2196
+1457971036.01440000	+14.92822266	-9.10107422	-9.25048828	-7.05322266	+25.40039063	-91.27441406	+2892	+15.09521484	-8.37597656	-8.78027344	-67.96142578	-29.61914063	+11.25000000	+3472	+12.12011719	-10.01953125	-8.73632813	-11.90917969	+8.39355469	-76.57470703	+2180
+1457971036.02280000	+14.95019531	-9.35156250	-9.38232422	-7.82226563	+25.31250000	-92.17529297	+2832	+15.13916016	-8.62646484	-8.90771484	-68.29101563	-30.30029297	+10.96435547	+3444	+12.12451172	-10.25244141	-8.86376953	-12.56835938	+8.34960938	-77.56347656	+2152
+1457971036.02690010	+14.95898438	-9.47021484	-9.44384766	-8.17382813	+25.26855469	-92.61474609	+2804	+15.16992188	-8.73632813	-8.96484375	-68.42285156	-30.65185547	+10.85449219	+3424	+12.13330078	-10.36669922	-8.92529297	-12.87597656	+8.32763672	-78.06884766	+2136
+1457971036.03530000	+14.95898438	-9.68994141	-9.54931641	-8.87695313	+25.22460938	-93.42773438	+2764	+15.23144531	-8.94287109	-9.05712891	-68.66455078	-31.35498047	+10.67871094	+3388	+12.12451172	-10.57763672	-9.05712891	-13.44726563	+8.43750000	-79.01367188	+2120
+1457971036.03940010	+14.95898438	-9.79541016	-9.58886719	-9.22851563	+25.13671875	-93.86718750	+2748	+15.27099609	-9.04394531	-9.09228516	-68.77441406	-31.75048828	+10.65673828	+3368	+12.12011719	-10.68750000	-9.10986328	-13.73291016	+8.41552734	-79.56298828	+2112
+1457971036.04360010	+14.95458984	-9.90527344	-9.63281250	-9.60205078	+25.04882813	-94.30664063	+2744	+15.30175781	-9.14501953	-9.12744141	-68.92822266	-32.12402344	+10.61279297	+3356	+12.11132813	-10.80175781	-9.16699219	-14.04052734	+8.43750000	-80.06835938	+2108
+1457971036.04769990	+14.96337891	-10.00634766	-9.67236328	-9.90966797	+24.91699219	-94.70214844	+2740	+15.34570313	-9.24169922	-9.16259766	-69.06005859	-32.49755859	+10.61279297	+3340	+12.12011719	-10.89843750	-9.22412109	-14.26025391	+8.43750000	-80.50781250	+2104
+1457971036.05189990	+14.96337891	-10.10742188	-9.71191406	-10.23925781	+24.87304688	-95.11962891	+2748	+15.38964844	-9.34277344	-9.19775391	-69.16992188	-32.89306641	+10.56884766	+3324	+12.12011719	-10.99951172	-9.28125000	-14.50195313	+8.45947266	-80.99121094	+2108
+1457971036.06020000	+14.95458984	-10.30517578	-9.80419922	-10.92041016	+24.87304688	-95.91064453	+2784	+15.45996094	-9.53173828	-9.27246094	-69.32373047	-33.57421875	+10.39306641	+3300	+12.11572266	-11.18847656	-9.40869141	-14.91943359	+8.65722656	-81.84814453	+2124
+1457971036.06440000	+14.95898438	-10.41064453	-9.84375000	-11.29394531	+24.76318359	-96.26220703	+2804	+15.49511719	-9.63720703	-9.30322266	-69.47753906	-33.92578125	+10.32714844	+3288	+12.11132813	-11.28076172	-9.45703125	-15.16113281	+8.67919922	-82.26562500	+2132
+1457971036.06859990	+14.95458984	-10.52050781	-9.88769531	-11.64550781	+24.69726563	-96.59179688	+2828	+15.51708984	-9.74707031	-9.34716797	-69.65332031	-34.23339844	+10.21728516	+3280	+12.10693359	-11.37744141	-9.50537109	-15.46875000	+8.65722656	-82.68310547	+2140
+1457971036.07270000	+14.96777344	-10.62158203	-9.92285156	-11.95312500	+24.54345703	-96.94335938	+2852	+15.54345703	-9.85253906	-9.38232422	-69.78515625	-34.56298828	+10.15136719	+3268	+12.12011719	-11.46093750	-9.54931641	-15.66650391	+8.59130859	-83.03466797	+2148
+1457971036.07690000	+14.97656250	-10.73144531	-9.95361328	-12.30468750	+24.38964844	-97.31689453	+2876	+15.56542969	-9.97119141	-9.41308594	-70.00488281	-34.95849609	+10.06347656	+3260	+12.12011719	-11.55761719	-9.58447266	-15.93017578	+8.50341797	-83.45214844	+2156
+1457971036.08110000	+14.99414063	-10.84130859	-9.99316406	-12.63427734	+24.23583984	-97.71240234	+2900	+15.57421875	-10.09423828	-9.46582031	-70.15869141	-35.28808594	+9.88769531	+3256	+12.12451172	-11.66308594	-9.62402344	-16.25976563	+8.39355469	-83.86962891	+2168
+1457971036.08520010	+15.01611328	-10.95556641	-10.04589844	-12.94189453	+24.14794922	-98.04199219	+2916	+15.59179688	-10.21289063	-9.52734375	-70.31250000	-35.55175781	+9.71191406	+3248	+12.14648438	-11.75976563	-9.67236328	-16.50146484	+8.26171875	-84.15527344	+2172
+1457971036.08940010	+15.04248047	-11.08740234	-10.09863281	-13.29345703	+24.03808594	-98.39355469	+2924	+15.60058594	-10.34472656	-9.58447266	-70.48828125	-35.83740234	+9.51416016	+3240	+12.15966797	-11.86083984	-9.70751953	-16.80908203	+8.10791016	-84.48486328	+2172
+1457971036.09770010	+15.07763672	-11.33789063	-10.20849609	-13.99658203	+23.86230469	-99.05273438	+2924	+15.58300781	-10.59960938	-9.71191406	-70.88378906	-36.29882813	+9.00878906	+3224	+12.18603516	-12.05419922	-9.77343750	-17.44628906	+7.75634766	-85.07812500	+2160
+1457971036.10190010	+15.10400391	-11.46972656	-10.25244141	-14.37011719	+23.66455078	-99.38232422	+2912	+15.56982422	-10.73583984	-9.76904297	-71.14746094	-36.58447266	+8.81103516	+3220	+12.19921875	-12.15527344	-9.79101563	-17.79785156	+7.47070313	-85.38574219	+2148
+1457971036.10610010	+15.12597656	-11.60156250	-10.30078125	-14.72167969	+23.46679688	-99.73388672	+2892	+15.54785156	-10.87646484	-9.83496094	-71.38916016	-36.82617188	+8.56933594	+3212	+12.20800781	-12.26513672	-9.81298828	-18.21533203	+7.20703125	-85.67138672	+2136
+1457971036.11019990	+15.16552734	-11.72021484	-10.33593750	-14.98535156	+23.20312500	-100.06347656	+2860	+15.53906250	-11.00390625	-9.89648438	-71.63085938	-37.08984375	+8.41552734	+3200	+12.22998047	-12.36181641	-9.83056641	-18.54492188	+6.87744141	-85.93505859	+2116
+1457971036.11439990	+15.19628906	-11.85205078	-10.37988281	-15.27099609	+23.02734375	-100.43701172	+2820	+15.53027344	-11.13134766	-9.95361328	-71.82861328	-37.37548828	+8.21777344	+3188	+12.24755859	-12.47607422	-9.85253906	-18.91845703	+6.56982422	-86.24267578	+2100
+1457971036.11850000	+15.21386719	-11.97949219	-10.42822266	-15.60058594	+22.89550781	-100.81054688	+2780	+15.51269531	-11.25439453	-10.01074219	-72.02636719	-37.63916016	+7.99804688	+3176	+12.25634766	-12.58593750	-9.87890625	-19.29199219	+6.35009766	-86.52832031	+2076
+1457971036.12690000	+15.26660156	-12.22998047	-10.51611328	-16.17187500	+22.60986328	-101.49169922	+2684	+15.49072266	-11.48291016	-10.13378906	-72.37792969	-38.03466797	+7.62451172	+3144	+12.29589844	-12.79248047	-9.92724609	-19.95117188	+5.82275391	-86.98974609	+2020
+1457971036.13100000	+15.27099609	-12.35302734	-10.55566406	-16.54541016	+22.50000000	-101.79931641	+2636	+15.46435547	-11.59716797	-10.18652344	-72.61962891	-38.25439453	+7.44873047	+3132	+12.29150391	-12.88476563	-9.95361328	-20.28076172	+5.66894531	-87.18750000	+1988
+1457971036.13940000	+15.30175781	-12.55957031	-10.59082031	-17.05078125	+22.08251953	-102.39257813	+2544	+15.45996094	-11.79052734	-10.24804688	-73.01513672	-38.78173828	+7.36083984	+3096	+12.30468750	-13.06054688	-9.98437500	-20.85205078	+5.25146484	-87.69287109	+1936
+1457971036.14350010	+15.30615234	-12.66064453	-10.60839844	-17.31445313	+21.92871094	-102.72216797	+2500	+15.46435547	-11.88720703	-10.26562500	-73.23486328	-39.11132813	+7.38281250	+3080	+12.30029297	-13.14843750	-10.01513672	-21.11572266	+5.16357422	-87.93457031	+1908
+1457971036.15190010	+15.33691406	-12.83203125	-10.63037109	-17.66601563	+21.62109375	-103.29345703	+2424	+15.52148438	-12.04541016	-10.29638672	-73.54248047	-39.63867188	+7.53662109	+3048	+12.32666016	-13.31103516	-10.06787109	-21.46728516	+4.96582031	-88.43994141	+1856
+1457971036.15599990	+15.32373047	-12.91552734	-10.63916016	-17.95166016	+21.57714844	-103.57910156	+2396	+15.53906250	-12.12011719	-10.30517578	-73.71826172	-39.85839844	+7.58056641	+3036	+12.32226563	-13.37695313	-10.09423828	-21.64306641	+4.98779297	-88.68164063	+1836
+1457971036.16440010	+15.31494141	-13.06494141	-10.64355469	-18.45703125	+21.42333984	-103.99658203	+2364	+15.59619141	-12.26074219	-10.31835938	-74.06982422	-40.31982422	+7.80029297	+3012	+12.31787109	-13.50878906	-10.15136719	-21.97265625	+5.07568359	-89.07714844	+1808
+1457971036.17269990	+15.29736328	-13.19677734	-10.63476563	-18.89648438	+21.18164063	-104.37011719	+2360	+15.67529297	-12.39257813	-10.28320313	-74.50927734	-40.89111328	+8.23974609	+3004	+12.30468750	-13.61865234	-10.20849609	-22.21435547	+5.20751953	-89.49462891	+1792
+1457971036.17689990	+15.29296875	-13.25830078	-10.62158203	-19.07226563	+21.04980469	-104.58984375	+2372	+15.71923828	-12.45849609	-10.25683594	-74.72900391	-41.22070313	+8.48144531	+3000	+12.30029297	-13.68017578	-10.22607422	-22.34619141	+5.22949219	-89.75830078	+1796
+1457971036.18100000	+15.28857422	-13.31982422	-10.61279297	-19.22607422	+20.91796875	-104.83154297	+2392	+15.76318359	-12.52880859	-10.24804688	-74.92675781	-41.48437500	+8.70117188	+2996	+12.30029297	-13.74609375	-10.24804688	-22.50000000	+5.22949219	-90.04394531	+1804
+1457971036.18940000	+15.29736328	-13.45605469	-10.61279297	-19.59960938	+20.74218750	-105.16113281	+2448	+15.85107422	-12.66503906	-10.24365234	-75.36621094	-41.92382813	+9.07470703	+2980	+12.30908203	-13.87353516	-10.30078125	-22.78564453	+5.29541016	-90.41748047	+1820
+1457971036.19770000	+15.27978516	-13.59228516	-10.63916016	-20.06103516	+20.69824219	-105.44677734	+2508	+15.90380859	-12.80566406	-10.23925781	-75.82763672	-42.29736328	+9.33837891	+2964	+12.29589844	-13.98339844	-10.34912109	-23.15917969	+5.36132813	-90.74707031	+1844
+1457971036.20600010	+15.30615234	-13.75927734	-10.64355469	-20.43457031	+20.30273438	-105.68847656	+2572	+15.91699219	-12.99023438	-10.23486328	-76.44287109	-42.75878906	+9.55810547	+2956	+12.29150391	-14.12402344	-10.35351563	-23.66455078	+5.07568359	-91.09863281	+1872
+1457971036.21020010	+15.33691406	-13.84716797	-10.65234375	-20.54443359	+20.10498047	-105.82031250	+2592	+15.92578125	-13.07373047	-10.24365234	-76.72851563	-42.95654297	+9.68994141	+2944	+12.31347656	-14.18994141	-10.35351563	-23.81835938	+4.85595703	-91.25244141	+1880
+1457971036.21849990	+15.37646484	-14.02294922	-10.68750000	-20.87402344	+19.79736328	-106.17187500	+2616	+15.91259766	-13.26708984	-10.27441406	-77.29980469	-43.30810547	+9.71191406	+2924	+12.33544922	-14.33056641	-10.34033203	-24.30175781	+4.35058594	-91.60400391	+1888
+1457971036.22680000	+15.42919922	-14.22509766	-10.76220703	-21.22558594	+19.64355469	-106.36962891	+2596	+15.85546875	-13.46484375	-10.36230469	-77.82714844	-43.46191406	+9.51416016	+2900	+12.35302734	-14.46679688	-10.34472656	-24.85107422	+3.91113281	-91.73583984	+1868
+1457971036.23099990	+15.43359375	-14.32177734	-10.79736328	-21.46728516	+19.57763672	-106.43554688	+2572	+15.81152344	-13.55712891	-10.39306641	-78.11279297	-43.52783203	+9.38232422	+2888	+12.34863281	-14.53271484	-10.34472656	-25.18066406	+3.71337891	-91.77978516	+1852
+1457971036.23930000	+15.46435547	-14.51074219	-10.82812500	-21.86279297	+19.27001953	-106.63330078	+2508	+15.74560547	-13.73291016	-10.41064453	-78.68408203	-43.81347656	+9.33837891	+2868	+12.36621094	-14.65576172	-10.31396484	-25.66406250	+3.12011719	-91.93359375	+1812
+1457971036.24350000	+15.49072266	-14.60742188	-10.85009766	-22.06054688	+19.09423828	-106.76513672	+2468	+15.70605469	-13.82519531	-10.44140625	-78.96972656	-43.92333984	+9.22851563	+2860	+12.37500000	-14.72167969	-10.30078125	-25.92773438	+2.81250000	-92.02148438	+1788
+1457971036.25180010	+15.54345703	-14.77441406	-10.88525391	-22.30224609	+18.83056641	-106.96289063	+2368	+15.66210938	-13.96582031	-10.50732422	-79.36523438	-44.03320313	+9.09667969	+2832	+12.40576172	-14.84472656	-10.28759766	-26.36718750	+2.32910156	-92.15332031	+1728
+1457971036.25600000	+15.52148438	-14.84033203	-10.90722656	-22.54394531	+18.89648438	-107.02880859	+2320	+15.64453125	-14.02734375	-10.51611328	-79.56298828	-44.09912109	+9.09667969	+2820	+12.40576172	-14.88867188	-10.29638672	-26.56494141	+2.26318359	-92.17529297	+1696
+1457971036.26430010	+15.50390625	-14.95019531	-10.92919922	-22.91748047	+18.89648438	-107.18261719	+2220	+15.64453125	-14.12841797	-10.51611328	-79.98046875	-44.25292969	+9.18457031	+2800	+12.41015625	-14.98095703	-10.30517578	-26.91650391	+2.10937500	-92.24121094	+1640
+1457971036.27259990	+15.49511719	-15.03369141	-10.89404297	-23.26904297	+18.63281250	-107.24853516	+2136	+15.67089844	-14.21630859	-10.47216797	-80.37597656	-44.56054688	+9.44824219	+2788	+12.40136719	-15.04248047	-10.31396484	-27.15820313	+2.02148438	-92.35107422	+1584
+1457971036.27679990	+15.48632813	-15.06005859	-10.86328125	-23.40087891	+18.52294922	-107.35839844	+2108	+15.70605469	-14.23388672	-10.44140625	-80.50781250	-44.71435547	+9.66796875	+2784	+12.41015625	-15.07324219	-10.32275391	-27.20214844	+2.04345703	-92.46093750	+1564
+1457971036.28099990	+15.47314453	-15.07763672	-10.83691406	-23.51074219	+18.47900391	-107.46826172	+2084	+15.75439453	-14.26025391	-10.41064453	-80.66162109	-44.89013672	+9.95361328	+2780	+12.41455078	-15.09521484	-10.33154297	-27.20214844	+2.08740234	-92.59277344	+1544
+1457971036.28930000	+15.45117188	-15.09521484	-10.80175781	-23.66455078	+18.43505859	-107.62207031	+2048	+15.85107422	-14.29541016	-10.35351563	-80.90332031	-45.15380859	+10.41503906	+2776	+12.42333984	-15.14794922	-10.35791016	-27.22412109	+2.26318359	-92.79052734	+1520
+1457971036.29760000	+15.40283203	-15.09521484	-10.77099609	-23.86230469	+18.50097656	-107.73193359	+2044	+15.93896484	-14.31298828	-10.28759766	-81.07910156	-45.43945313	+10.85449219	+2772	+12.39697266	-15.16113281	-10.40185547	-27.20214844	+2.70263672	-92.94433594	+1528
+1457971036.30180000	+15.38525391	-15.09521484	-10.74902344	-23.95019531	+18.45703125	-107.77587891	+2056	+15.98291016	-14.33056641	-10.23925781	-81.25488281	-45.61523438	+11.14013672	+2768	+12.38818359	-15.16992188	-10.40625000	-27.20214844	+2.79052734	-93.05419922	+1536
+1457971036.31010010	+15.37207031	-15.09960938	-10.69189453	-24.03808594	+18.25927734	-107.84179688	+2100	+16.05761719	-14.36572266	-10.17773438	-81.51855469	-45.90087891	+11.62353516	+2756	+12.37939453	-15.19628906	-10.40625000	-27.18017578	+2.85644531	-93.25195313	+1572
+1457971036.31430010	+15.37207031	-15.10400391	-10.66552734	-24.06005859	+18.17138672	-107.90771484	+2128	+16.08837891	-14.38330078	-10.14257813	-81.65039063	-46.07666016	+11.86523438	+2752	+12.37500000	-15.20507813	-10.40625000	-27.15820313	+2.92236328	-93.36181641	+1596
+1457971036.31850000	+15.36767578	-15.10400391	-10.64355469	-24.06005859	+18.08349609	-107.97363281	+2164	+16.11914063	-14.40087891	-10.12060547	-81.73828125	-46.20849609	+12.06298828	+2744	+12.37060547	-15.21826172	-10.41064453	-27.13623047	+2.96630859	-93.47167969	+1624
+1457971036.32259990	+15.36767578	-15.10839844	-10.63916016	-24.06005859	+18.10546875	-108.01757813	+2200	+16.13671875	-14.41406250	-10.11181641	-81.78222656	-46.27441406	+12.15087891	+2732	+12.37060547	-15.23144531	-10.42382813	-27.15820313	+3.07617188	-93.49365234	+1652
+1457971036.32680010	+15.36328125	-15.12158203	-10.63916016	-24.08203125	+18.08349609	-108.03955078	+2232	+16.14111328	-14.44921875	-10.10742188	-81.89208984	-46.36230469	+12.21679688	+2720	+12.36181641	-15.24902344	-10.42822266	-27.22412109	+3.09814453	-93.53759766	+1680
+1457971036.33100010	+15.36328125	-15.14355469	-10.64355469	-24.10400391	+18.08349609	-108.03955078	+2268	+16.13232422	-14.48437500	-10.11181641	-81.97998047	-46.40625000	+12.19482422	+2708	+12.34863281	-15.27539063	-10.43261719	-27.33398438	+3.09814453	-93.55957031	+1704
+1457971036.33509990	+15.36767578	-15.16113281	-10.65234375	-24.12597656	+18.06152344	-108.03955078	+2296	+16.11914063	-14.51074219	-10.11621094	-82.04589844	-46.45019531	+12.15087891	+2696	+12.33984375	-15.28857422	-10.42822266	-27.42187500	+3.07617188	-93.55957031	+1728
+1457971036.33929990	+15.37207031	-15.18750000	-10.65673828	-24.14794922	+18.01757813	-108.01757813	+2324	+16.09716797	-14.54589844	-10.12060547	-82.13378906	-46.49414063	+12.10693359	+2684	+12.33105469	-15.29736328	-10.42382813	-27.50976563	+3.01025391	-93.55957031	+1748
+1457971036.34760000	+15.39843750	-15.24902344	-10.67871094	-24.12597656	+17.92968750	-108.01757813	+2360	+16.04443359	-14.62060547	-10.15136719	-82.28759766	-46.56005859	+11.95312500	+2668	+12.33544922	-15.34130859	-10.40625000	-27.70751953	+2.74658203	-93.55957031	+1776
+1457971036.35180000	+15.41601563	-15.28857422	-10.69628906	-24.12597656	+17.90771484	-108.01757813	+2364	+16.00927734	-14.66015625	-10.17773438	-82.33154297	-46.56005859	+11.77734375	+2660	+12.33984375	-15.37207031	-10.40185547	-27.81738281	+2.61474609	-93.55957031	+1784
+1457971036.35590000	+15.42919922	-15.33251953	-10.71826172	-24.12597656	+17.90771484	-108.01757813	+2364	+15.96533203	-14.69970703	-10.20849609	-82.33154297	-46.58203125	+11.55761719	+2652	+12.33984375	-15.39843750	-10.40185547	-27.97119141	+2.50488281	-93.55957031	+1780
+1457971036.36430000	+15.45996094	-15.42480469	-10.78857422	-24.12597656	+17.97363281	-107.99560547	+2336	+15.87744141	-14.77441406	-10.27441406	-82.30957031	-46.53808594	+11.05224609	+2644	+12.33544922	-15.44677734	-10.39306641	-28.21289063	+2.30712891	-93.49365234	+1764
+1457971036.36840010	+15.47753906	-15.46875000	-10.82373047	-24.12597656	+17.99560547	-107.95166016	+2304	+15.82910156	-14.80957031	-10.30957031	-82.30957031	-46.49414063	+10.76660156	+2636	+12.33544922	-15.46875000	-10.38867188	-28.36669922	+2.17529297	-93.44970703	+1748
+1457971036.37260010	+15.49511719	-15.51269531	-10.85009766	-24.10400391	+17.97363281	-107.92968750	+2268	+15.78955078	-14.84033203	-10.34033203	-82.30957031	-46.49414063	+10.54687500	+2632	+12.33544922	-15.49072266	-10.37988281	-28.49853516	+2.02148438	-93.42773438	+1728
+1457971036.37680010	+15.50830078	-15.55224609	-10.87207031	-24.08203125	+17.97363281	-107.92968750	+2224	+15.75000000	-14.86669922	-10.36230469	-82.28759766	-46.49414063	+10.32714844	+2624	+12.33544922	-15.51269531	-10.36669922	-28.60839844	+1.88964844	-93.42773438	+1704
+1457971036.38089990	+15.52148438	-15.58300781	-10.89404297	-24.06005859	+17.97363281	-107.95166016	+2176	+15.71484375	-14.88867188	-10.38427734	-82.24365234	-46.49414063	+10.12939453	+2612	+12.33544922	-15.53466797	-10.36230469	-28.69628906	+1.75781250	-93.44970703	+1680
+1457971036.38930010	+15.55224609	-15.62255859	-10.92041016	-23.97216797	+17.97363281	-108.03955078	+2072	+15.67089844	-14.91503906	-10.42382813	-82.15576172	-46.49414063	+9.82177734	+2592	+12.34423828	-15.57421875	-10.34912109	-28.82812500	+1.58203125	-93.49365234	+1620
+1457971036.39759990	+15.55224609	-15.62695313	-10.92480469	-23.90625000	+18.03955078	-108.08349609	+1976	+15.64453125	-14.91503906	-10.45019531	-82.00195313	-46.49414063	+9.55810547	+2572	+12.34423828	-15.59619141	-10.34472656	-28.85009766	+1.53808594	-93.53759766	+1560
+1457971036.40590000	+15.53906250	-15.60058594	-10.91162109	-23.84033203	+18.06152344	-108.12744141	+1888	+15.65332031	-14.89306641	-10.44580078	-81.87011719	-46.49414063	+9.53613281	+2552	+12.33984375	-15.59619141	-10.33593750	-28.78417969	+1.58203125	-93.60351563	+1504
+1457971036.41010000	+15.53906250	-15.59179688	-10.90283203	-23.81835938	+18.06152344	-108.14941406	+1852	+15.66210938	-14.88427734	-10.44140625	-81.84814453	-46.51611328	+9.55810547	+2544	+12.33984375	-15.59179688	-10.33593750	-28.74023438	+1.60400391	-93.62548828	+1476
+1457971036.41430000	+15.53466797	-15.57861328	-10.88964844	-23.79638672	+18.03955078	-108.17138672	+1820	+15.67529297	-14.87109375	-10.43261719	-81.80419922	-46.53808594	+9.60205078	+2540	+12.33984375	-15.59179688	-10.33154297	-28.69628906	+1.62597656	-93.66943359	+1452
+1457971036.42260000	+15.52148438	-15.55664063	-10.86767578	-23.73046875	+18.01757813	-108.21533203	+1768	+15.69726563	-14.84472656	-10.41943359	-81.71630859	-46.56005859	+9.68994141	+2528	+12.33984375	-15.58300781	-10.33154297	-28.60839844	+1.69189453	-93.73535156	+1404
+1457971036.42670010	+15.51708984	-15.54785156	-10.85888672	-23.70849609	+18.03955078	-108.21533203	+1744	+15.70605469	-14.83154297	-10.41064453	-81.67236328	-46.56005859	+9.71191406	+2524	+12.33984375	-15.57861328	-10.33154297	-28.58642578	+1.71386719	-93.75732422	+1384
+1457971036.43090010	+15.51269531	-15.53466797	-10.85009766	-23.70849609	+18.03955078	-108.23730469	+1724	+15.71923828	-14.81835938	-10.40625000	-81.65039063	-46.56005859	+9.75585938	+2524	+12.33544922	-15.57421875	-10.33154297	-28.54248047	+1.75781250	-93.75732422	+1368
+1457971036.43510010	+15.50390625	-15.52148438	-10.84130859	-23.68652344	+18.03955078	-108.23730469	+1708	+15.72363281	-14.80957031	-10.40185547	-81.62841797	-46.56005859	+9.77783203	+2520	+12.33544922	-15.56103516	-10.33154297	-28.41064453	+1.88964844	-93.80126953	+1356
+1457971036.43919990	+15.49511719	-15.50390625	-10.82812500	-23.64257813	+18.03955078	-108.23730469	+1696	+15.73242188	-14.80078125	-10.39306641	-81.60644531	-46.56005859	+9.82177734	+2516	+12.33105469	-15.54345703	-10.33154297	-28.30078125	+2.02148438	-93.84521484	+1348
+1457971036.44339990	+15.48632813	-15.48632813	-10.81494141	-23.62060547	+18.06152344	-108.23730469	+1692	+15.73681641	-14.79199219	-10.38867188	-81.56250000	-46.56005859	+9.84375000	+2516	+12.32666016	-15.52587891	-10.32714844	-28.16894531	+2.13134766	-93.88916016	+1348
+1457971036.44759990	+15.45996094	-15.43359375	-10.77978516	-23.51074219	+18.08349609	-108.21533203	+1700	+15.75439453	-14.77001953	-10.37988281	-81.51855469	-46.56005859	+9.90966797	+2516	+12.31787109	-15.47753906	-10.32275391	-27.81738281	+2.46093750	-93.99902344	+1360
+1457971036.45170000	+15.43798828	-15.38964844	-10.74902344	-23.42285156	+18.08349609	-108.21533203	+1716	+15.76757813	-14.74804688	-10.37109375	-81.45263672	-46.56005859	+9.95361328	+2516	+12.31347656	-15.43798828	-10.31835938	-27.55371094	+2.70263672	-94.04296875	+1380
+1457971036.46009990	+15.38525391	-15.27978516	-10.69628906	-23.13720703	+18.23730469	-108.10546875	+1772	+15.80273438	-14.67773438	-10.34912109	-81.21093750	-46.49414063	+9.99755859	+2524	+12.29589844	-15.36767578	-10.32275391	-27.18017578	+3.16406250	-94.02099609	+1432
+1457971036.46420000	+15.36328125	-15.22705078	-10.68310547	-23.00537109	+18.34716797	-107.99560547	+1804	+15.82031250	-14.63378906	-10.33593750	-81.03515625	-46.40625000	+9.99755859	+2528	+12.28710938	-15.33691406	-10.32714844	-27.07031250	+3.31787109	-93.93310547	+1460
+1457971036.46840000	+15.34570313	-15.19189453	-10.68310547	-22.87353516	+18.47900391	-107.88574219	+1836	+15.82470703	-14.59863281	-10.33593750	-80.88134766	-46.34033203	+9.95361328	+2528	+12.28271484	-15.31494141	-10.32275391	-27.02636719	+3.36181641	-93.84521484	+1480
+1457971036.47260000	+15.34130859	-15.16113281	-10.68750000	-22.71972656	+18.56689453	-107.77587891	+1860	+15.82470703	-14.54150391	-10.33593750	-80.61767578	-46.16455078	+9.79980469	+2536	+12.28271484	-15.29736328	-10.31396484	-27.00439453	+3.36181641	-93.73535156	+1496
+1457971036.47670010	+15.34570313	-15.13476563	-10.69189453	-22.54394531	+18.63281250	-107.66601563	+1880	+15.81152344	-14.50195313	-10.34472656	-80.39794922	-45.98876953	+9.62402344	+2536	+12.28271484	-15.28417969	-10.30078125	-27.00439453	+3.31787109	-93.64746094	+1504
+1457971036.48510000	+15.38085938	-15.09521484	-10.71386719	-22.21435547	+18.74267578	-107.44628906	+1896	+15.75000000	-14.42724609	-10.39306641	-79.87060547	-45.57128906	+8.98681641	+2540	+12.29150391	-15.26220703	-10.27880859	-27.02636719	+3.18603516	-93.44970703	+1512
+1457971036.49340010	+15.40722656	-15.06445313	-10.75341797	-21.90673828	+18.94042969	-107.20458984	+1876	+15.66650391	-14.37011719	-10.45898438	-79.40917969	-45.10986328	+8.26171875	+2532	+12.29589844	-15.24023438	-10.27001953	-27.00439453	+3.14208984	-93.18603516	+1496
+1457971036.49760010	+15.41601563	-15.03369141	-10.77099609	-21.73095703	+19.07226563	-107.05078125	+1852	+15.61376953	-14.33056641	-10.49414063	-79.14550781	-44.82421875	+7.82226563	+2528	+12.30029297	-15.20947266	-10.26123047	-26.98242188	+3.14208984	-92.98828125	+1484
+1457971036.50169990	+15.42480469	-14.99853516	-10.77978516	-21.55517578	+19.18212891	-106.89697266	+1828	+15.57421875	-14.29101563	-10.52050781	-78.94775391	-44.58251953	+7.53662109	+2520	+12.30468750	-15.17871094	-10.25244141	-26.93847656	+3.14208984	-92.79052734	+1472
+1457971036.50589990	+15.42919922	-14.96337891	-10.79296875	-21.37939453	+19.29199219	-106.74316406	+1800	+15.54785156	-14.25585938	-10.52929688	-78.81591797	-44.40673828	+7.36083984	+2512	+12.30468750	-15.14355469	-10.23925781	-26.85058594	+3.14208984	-92.59277344	+1456
+1457971036.51420000	+15.45556641	-14.83593750	-10.78857422	-20.80810547	+19.46777344	-106.32568359	+1740	+15.55664063	-14.12841797	-10.48974609	-78.48632813	-44.12109375	+7.31689453	+2496	+12.33105469	-15.02050781	-10.19531250	-26.45507813	+3.16406250	-92.15332031	+1424
+1457971036.51840000	+15.45556641	-14.76562500	-10.77978516	-20.56640625	+19.57763672	-106.14990234	+1712	+15.56542969	-14.04931641	-10.46777344	-78.26660156	-44.01123047	+7.31689453	+2492	+12.33105469	-14.95898438	-10.19091797	-26.21337891	+3.36181641	-91.97753906	+1412
+1457971036.52250000	+15.45117188	-14.65576172	-10.76220703	-20.21484375	+19.75341797	-105.86425781	+1692	+15.59179688	-13.93945313	-10.43701172	-77.98095703	-43.81347656	+7.33886719	+2496	+12.33544922	-14.86230469	-10.19531250	-25.81787109	+3.69140625	-91.73583984	+1408
+1457971036.52670000	+15.43798828	-14.55468750	-10.74462891	-19.95117188	+19.92919922	-105.62255859	+1672	+15.62695313	-13.83837891	-10.40625000	-77.73925781	-43.61572266	+7.44873047	+2500	+12.33544922	-14.78320313	-10.19531250	-25.51025391	+3.95507813	-91.51611328	+1404
+1457971036.53090000	+15.40722656	-14.45361328	-10.73144531	-19.73144531	+20.17089844	-105.38085938	+1664	+15.65332031	-13.73730469	-10.36230469	-77.56347656	-43.43994141	+7.60253906	+2504	+12.32226563	-14.69970703	-10.19970703	-25.22460938	+4.28466797	-91.31835938	+1400
+1457971036.53920010	+15.34130859	-14.17675781	-10.65673828	-19.07226563	+20.54443359	-104.78759766	+1692	+15.72802734	-13.49560547	-10.23486328	-77.21191406	-43.15429688	+8.06396484	+2536	+12.31787109	-14.49755859	-10.17773438	-24.41162109	+4.85595703	-90.94482422	+1416
+1457971036.54340000	+15.31933594	-14.06689453	-10.61718750	-18.80859375	+20.63232422	-104.54589844	+1724	+15.75878906	-13.37695313	-10.18652344	-76.99218750	-43.00048828	+8.23974609	+2552	+12.30468750	-14.40966797	-10.16894531	-24.08203125	+5.14160156	-90.79101563	+1432
+1457971036.54749990	+15.31494141	-13.93505859	-10.57763672	-18.41308594	+20.72021484	-104.19433594	+1764	+15.80712891	-13.23193359	-10.13378906	-76.70654297	-42.78076172	+8.48144531	+2576	+12.30908203	-14.31738281	-10.16894531	-23.70849609	+5.42724609	-90.54931641	+1452
+1457971036.55170010	+15.29736328	-13.82519531	-10.54687500	-18.12744141	+20.89599609	-103.95263672	+1812	+15.84667969	-13.11328125	-10.08105469	-76.44287109	-42.62695313	+8.65722656	+2596	+12.29589844	-14.22949219	-10.16455078	-23.40087891	+5.75683594	-90.39550781	+1476
+1457971036.55999990	+15.23583984	-13.57910156	-10.51171875	-17.57812500	+21.46728516	-103.40332031	+1936	+15.87304688	-12.85839844	-10.02392578	-75.84960938	-42.03369141	+8.72314453	+2636	+12.26953125	-14.04931641	-10.16894531	-22.85156250	+6.45996094	-89.86816406	+1544
+1457971036.56839990	+15.19628906	-13.38574219	-10.46777344	-17.07275391	+21.77490234	-102.78808594	+2060	+15.85986328	-12.66064453	-9.97998047	-75.43212891	-41.46240234	+8.67919922	+2668	+12.24316406	-13.87792969	-10.12500000	-22.45605469	+6.83349609	-89.34082031	+1608
+1457971036.57250000	+15.20507813	-13.28027344	-10.44140625	-16.69921875	+21.86279297	-102.45849609	+2124	+15.85546875	-12.54638672	-9.95800781	-75.19042969	-41.17675781	+8.67919922	+2684	+12.25195313	-13.78564453	-10.09863281	-22.14843750	+6.94335938	-89.03320313	+1644
+1457971036.58080010	+15.22265625	-13.08691406	-10.38867188	-16.01806641	+21.99462891	-101.88720703	+2236	+15.81591797	-12.35302734	-9.93164063	-74.68505859	-40.64941406	+8.45947266	+2716	+12.24755859	-13.62304688	-10.04150391	-21.77490234	+7.16308594	-88.48388672	+1696
+1457971036.58500000	+15.24023438	-12.99902344	-10.38427734	-15.66650391	+22.14843750	-101.53564453	+2280	+15.79833984	-12.24755859	-9.94042969	-74.35546875	-40.25390625	+8.30566406	+2732	+12.26513672	-13.53515625	-10.01953125	-21.53320313	+7.27294922	-88.06640625	+1724
+1457971036.58920000	+15.24902344	-12.91992188	-10.37548828	-15.38085938	+22.30224609	-101.22802734	+2312	+15.76757813	-12.15966797	-9.94042969	-74.13574219	-39.94628906	+8.17382813	+2744	+12.27392578	-13.45605469	-9.98876953	-21.35742188	+7.31689453	-87.71484375	+1736
+1457971036.59330010	+15.23583984	-12.83642578	-10.37988281	-15.11718750	+22.56591797	-100.89843750	+2340	+15.71923828	-12.06298828	-9.94482422	-73.89404297	-39.52880859	+7.95410156	+2756	+12.26953125	-13.36816406	-9.96240234	-21.20361328	+7.44873047	-87.31933594	+1748
+1457971036.59750010	+15.24462891	-12.73535156	-10.37109375	-14.74365234	+22.74169922	-100.52490234	+2360	+15.67968750	-11.96191406	-9.94921875	-73.65234375	-39.13330078	+7.77832031	+2768	+12.28271484	-13.26269531	-9.93164063	-20.96191406	+7.53662109	-86.85791016	+1756
+1457971036.60170010	+15.25781250	-12.63867188	-10.35351563	-14.37011719	+22.80761719	-100.12939453	+2368	+15.63574219	-11.86962891	-9.94482422	-73.45458984	-38.78173828	+7.60253906	+2772	+12.29150391	-13.17041016	-9.88769531	-20.74218750	+7.55859375	-86.44042969	+1756
+1457971036.60579990	+15.26660156	-12.55078125	-10.33593750	-14.04052734	+22.87353516	-99.75585938	+2372	+15.58740234	-11.78173828	-9.94042969	-73.30078125	-38.43017578	+7.44873047	+2780	+12.29589844	-13.07812500	-9.85253906	-20.54443359	+7.58056641	-86.02294922	+1752
+1457971036.60999990	+15.29736328	-12.44531250	-10.30957031	-13.60107422	+22.89550781	-99.31640625	+2364	+15.56982422	-11.67187500	-9.92285156	-73.08105469	-38.10058594	+7.44873047	+2788	+12.31787109	-12.97265625	-9.80419922	-20.25878906	+7.53662109	-85.56152344	+1752
+1457971036.61830000	+15.30175781	-12.24316406	-10.27441406	-12.89794922	+23.20312500	-98.54736328	+2336	+15.51269531	-11.44335938	-9.87451172	-72.66357422	-37.41943359	+7.33886719	+2800	+12.33105469	-12.77490234	-9.72509766	-19.77539063	+7.73437500	-84.72656250	+1740
+1457971036.62249990	+15.30175781	-12.12451172	-10.25683594	-12.48046875	+23.40087891	-98.08593750	+2316	+15.49072266	-11.32031250	-9.85693359	-72.42187500	-36.97998047	+7.27294922	+2808	+12.33984375	-12.65625000	-9.68994141	-19.44580078	+7.86621094	-84.19921875	+1736
+1457971036.62669990	+15.30175781	-12.01025391	-10.23046875	-12.10693359	+23.55468750	-97.62451172	+2296	+15.46875000	-11.20166016	-9.83935547	-72.18017578	-36.54052734	+7.18505859	+2812	+12.34423828	-12.55517578	-9.65478516	-19.18212891	+7.99804688	-83.73779297	+1728
+1457971036.63080000	+15.26660156	-11.89160156	-10.20849609	-11.82128906	+23.79638672	-97.09716797	+2276	+15.43359375	-11.08300781	-9.79980469	-72.02636719	-36.14501953	+7.14111328	+2816	+12.33105469	-12.43652344	-9.61962891	-18.91845703	+8.21777344	-83.21044922	+1720
+1457971036.63500000	+15.26220703	-11.74658203	-10.16894531	-11.31591797	+23.90625000	-96.50390625	+2264	+15.42480469	-10.94238281	-9.74707031	-71.80664063	-35.74951172	+7.22900391	+2828	+12.33105469	-12.31347656	-9.57568359	-18.58886719	+8.39355469	-82.70507813	+1720
+1457971036.63920000	+15.24902344	-11.60595703	-10.12500000	-10.87646484	+24.03808594	-95.95458984	+2252	+15.42041016	-10.80175781	-9.69433594	-71.58691406	-35.35400391	+7.36083984	+2840	+12.32666016	-12.20361328	-9.53613281	-18.25927734	+8.59130859	-82.26562500	+1716
+1457971036.64330010	+15.22705078	-11.46972656	-10.07226563	-10.45898438	+24.19189453	-95.42724609	+2244	+15.41601563	-10.66113281	-9.62402344	-71.41113281	-35.02441406	+7.49267578	+2852	+12.31347656	-12.08935547	-9.49658203	-17.95166016	+8.85498047	-81.80419922	+1716
+1457971036.64750000	+15.21826172	-11.32031250	-10.01953125	-9.95361328	+24.27978516	-94.81201172	+2244	+15.42919922	-10.51171875	-9.55810547	-71.19140625	-34.60693359	+7.69042969	+2872	+12.31347656	-11.96630859	-9.45703125	-17.57812500	+9.05273438	-81.29882813	+1720
+1457971036.65580010	+15.14794922	-11.02587891	-9.91845703	-9.07470703	+24.74121094	-93.69140625	+2260	+15.42919922	-10.21728516	-9.43066406	-70.64208984	-33.77197266	+7.86621094	+2900	+12.27832031	-11.73779297	-9.39111328	-16.91894531	+9.73388672	-80.37597656	+1736
+1457971036.66000010	+15.11718750	-10.85888672	-9.87451172	-8.52539063	+25.00488281	-93.01025391	+2280	+15.43359375	-10.05468750	-9.36474609	-70.31250000	-33.28857422	+7.99804688	+2924	+12.26513672	-11.60595703	-9.36474609	-16.50146484	+10.10742188	-79.82666016	+1752
+1457971036.66409990	+15.08642578	-10.70068359	-9.82177734	-7.99804688	+25.18066406	-92.35107422	+2304	+15.43798828	-9.90087891	-9.29003906	-70.04882813	-32.82714844	+8.19580078	+2944	+12.24755859	-11.48730469	-9.32958984	-16.14990234	+10.45898438	-79.32128906	+1768
+1457971036.66829990	+15.05566406	-10.54687500	-9.76025391	-7.47070313	+25.35644531	-91.69189453	+2336	+15.43359375	-9.75585938	-9.21533203	-69.85107422	-32.40966797	+8.39355469	+2964	+12.22119141	-11.37304688	-9.29443359	-15.84228516	+10.78857422	-78.81591797	+1784
+1457971036.67249990	+15.03369141	-10.37988281	-9.69433594	-6.85546875	+25.44433594	-91.01074219	+2372	+15.44677734	-9.59765625	-9.13183594	-69.58740234	-31.99218750	+8.67919922	+2988	+12.21240234	-11.24560547	-9.24609375	-15.42480469	+11.05224609	-78.28857422	+1804
+1457971036.67660000	+15.00732422	-10.22167969	-9.62402344	-6.28417969	+25.55419922	-90.39550781	+2416	+15.45117188	-9.44824219	-9.04833984	-69.34570313	-31.61865234	+8.92089844	+3016	+12.19921875	-11.13134766	-9.20214844	-15.07324219	+11.33789063	-77.80517578	+1828
+1457971036.68080000	+14.98095703	-10.07226563	-9.55371094	-5.73486328	+25.64208984	-89.80224609	+2464	+15.45117188	-9.29882813	-8.97363281	-69.03808594	-31.22314453	+9.11865234	+3036	+12.18164063	-11.01708984	-9.15380859	-14.72167969	+11.60156250	-77.36572266	+1856
+1457971036.68910000	+14.95898438	-9.77343750	-9.43505859	-4.52636719	+25.86181641	-88.48388672	+2556	+15.45117188	-9.00878906	-8.83300781	-68.42285156	-30.36621094	+9.47021484	+3076	+12.17285156	-10.77539063	-9.07031250	-13.90869141	+12.10693359	-76.24511719	+1904
+1457971036.69330000	+14.93261719	-9.62402344	-9.37792969	-3.95507813	+25.99365234	-87.82470703	+2600	+15.42919922	-8.86816406	-8.77148438	-68.13720703	-29.90478516	+9.60205078	+3092	+12.15527344	-10.66113281	-9.01757813	-13.60107422	+12.32666016	-75.69580078	+1928
+1457971036.69750000	+14.91943359	-9.47460938	-9.32519531	-3.31787109	+26.10351563	-87.09960938	+2644	+15.42041016	-8.72314453	-8.70556641	-67.82958984	-29.46533203	+9.75585938	+3112	+12.15527344	-10.53369141	-8.96484375	-13.18359375	+12.50244141	-75.08056641	+1952
+1457971036.70160010	+14.90625000	-9.32958984	-9.26367188	-2.72460938	+26.10351563	-86.39648438	+2688	+15.40283203	-8.59130859	-8.63085938	-67.60986328	-29.06982422	+9.97558594	+3128	+12.15087891	-10.41064453	-8.90332031	-12.81005859	+12.61230469	-74.48730469	+1976
+1457971036.70580010	+14.90625000	-9.19775391	-9.19335938	-2.15332031	+26.05957031	-85.71533203	+2724	+15.38085938	-8.45947266	-8.56494141	-67.39013672	-28.67431641	+10.17333984	+3140	+12.15087891	-10.29638672	-8.83300781	-12.48046875	+12.63427734	-73.91601563	+2000
+1457971036.71000000	+14.91503906	-9.06152344	-9.12744141	-1.56005859	+25.97167969	-85.05615234	+2756	+15.36328125	-8.33203125	-8.49462891	-67.17041016	-28.27880859	+10.39306641	+3152	+12.16406250	-10.16894531	-8.76708984	-12.04101563	+12.63427734	-73.30078125	+2020
+1457971036.71409990	+14.91943359	-8.92968750	-9.05712891	-0.96679688	+25.90576172	-84.41894531	+2780	+15.34130859	-8.20458984	-8.42871094	-66.92871094	-27.90527344	+10.52490234	+3160	+12.16845703	-10.05029297	-8.69238281	-11.66748047	+12.63427734	-72.70751953	+2036
+1457971036.71830010	+14.91503906	-8.79785156	-8.99121094	-0.43945313	+25.83984375	-83.78173828	+2800	+15.30615234	-8.08154297	-8.36718750	-66.68701172	-27.48779297	+10.61279297	+3164	+12.16845703	-9.93164063	-8.62207031	-11.31591797	+12.63427734	-72.13623047	+2048
+1457971036.72250010	+14.91943359	-8.66601563	-8.93408203	+0.15380859	+25.86181641	-83.03466797	+2812	+15.27978516	-7.95410156	-8.31445313	-66.42333984	-27.04833984	+10.67871094	+3168	+12.17724609	-9.80419922	-8.55175781	-10.92041016	+12.63427734	-71.47705078	+2060
+1457971036.72659990	+14.92382813	-8.53417969	-8.87695313	+0.72509766	+25.81787109	-82.28759766	+2816	+15.25341797	-7.83105469	-8.26171875	-66.20361328	-26.60888672	+10.78857422	+3172	+12.18603516	-9.68115234	-8.48144531	-10.50292969	+12.61230469	-70.81787109	+2064
+1457971036.73490000	+14.91503906	-8.26611328	-8.74072266	+1.82373047	+25.68603516	-80.81542969	+2812	+15.18750000	-7.58935547	-8.12109375	-65.85205078	-25.77392578	+11.11816406	+3180	+12.19482422	-9.42626953	-8.32763672	-9.68994141	+12.54638672	-69.52148438	+2076
+1457971036.73910000	+14.91064453	-8.12988281	-8.67041016	+2.37304688	+25.59814453	-80.13427734	+2804	+15.15673828	-7.46630859	-8.04638672	-65.63232422	-25.37841797	+11.27197266	+3184	+12.19921875	-9.30322266	-8.24853516	-9.29443359	+12.52441406	-68.92822266	+2076
+1457971036.74330000	+14.90185547	-8.00244141	-8.58691406	+2.87841797	+25.46630859	-79.47509766	+2796	+15.12597656	-7.34326172	-7.97167969	-65.45654297	-25.02685547	+11.44775391	+3192	+12.19921875	-9.18457031	-8.16943359	-8.89892578	+12.48046875	-68.33496094	+2080
+1457971036.74740000	+14.91064453	-7.87060547	-8.50781250	+3.42773438	+25.31250000	-78.79394531	+2784	+15.10400391	-7.21582031	-7.89697266	-65.23681641	-24.60937500	+11.62353516	+3196	+12.20800781	-9.06152344	-8.09033203	-8.48144531	+12.43652344	-67.74169922	+2080
+1457971036.75160000	+14.90625000	-7.73437500	-8.42871094	+3.99902344	+25.26855469	-78.13476563	+2772	+15.08642578	-7.08837891	-7.83105469	-64.97314453	-24.19189453	+11.75537109	+3200	+12.21240234	-8.94726563	-8.02001953	-8.08593750	+12.45849609	-67.17041016	+2080
+1457971036.75580000	+14.88867188	-7.59814453	-8.34960938	+4.52636719	+25.22460938	-77.47558594	+2760	+15.05566406	-6.96093750	-7.74755859	-64.75341797	-23.81835938	+11.93115234	+3208	+12.19921875	-8.82421875	-7.94531250	-7.66845703	+12.54638672	-66.59912109	+2080
+1457971036.75990010	+14.87109375	-7.46191406	-8.27050781	+5.07568359	+25.20263672	-76.79443359	+2748	+15.03808594	-6.83349609	-7.66406250	-64.51171875	-23.44482422	+12.12890625	+3216	+12.19921875	-8.70117188	-7.87939453	-7.22900391	+12.61230469	-66.00585938	+2080
+1457971036.76410010	+14.84912109	-7.32128906	-8.19140625	+5.62500000	+25.18066406	-76.13525391	+2740	+15.02490234	-6.69287109	-7.57617188	-64.22607422	-23.04931641	+12.37060547	+3228	+12.19042969	-8.58691406	-7.80908203	-6.83349609	+12.67822266	-65.45654297	+2080
+1457971036.76830010	+14.82275391	-7.18945313	-8.10351563	+6.10839844	+25.11474609	-75.49804688	+2736	+15.00732422	-6.55664063	-7.47949219	-63.98437500	-22.74169922	+12.63427734	+3244	+12.17724609	-8.46826172	-7.73876953	-6.43798828	+12.78808594	-64.90722656	+2080
+1457971036.77239990	+14.80957031	-7.05322266	-8.00244141	+6.63574219	+24.96093750	-74.94873047	+2740	+14.99853516	-6.42480469	-7.37402344	-63.72070313	-22.43408203	+12.94189453	+3260	+12.17285156	-8.35400391	-7.66845703	-6.02050781	+12.85400391	-64.35791016	+2084
+1457971036.78080010	+14.76562500	-6.78076172	-7.80468750	+7.64648438	+24.74121094	-73.91601563	+2756	+14.98095703	-6.14355469	-7.17187500	-63.12744141	-21.88476563	+13.51318359	+3292	+12.14208984	-8.13867188	-7.52783203	-5.25146484	+13.02978516	-63.39111328	+2088
+1457971036.78490000	+14.74804688	-6.64892578	-7.71679688	+8.17382813	+24.67529297	-73.34472656	+2772	+14.97216797	-6.00732422	-7.07080078	-62.81982422	-21.55517578	+13.77685547	+3312	+12.13330078	-8.02880859	-7.46191406	-4.85595703	+13.13964844	-62.86376953	+2092
+1457971036.78909990	+14.72607422	-6.51269531	-7.62451172	+8.70117188	+24.58740234	-72.79541016	+2788	+14.96337891	-5.87109375	-6.97851563	-62.51220703	-21.24755859	+14.06250000	+3328	+12.12451172	-7.92333984	-7.40039063	-4.46044922	+13.24951172	-62.35839844	+2096
+1457971036.79329990	+14.69531250	-6.38525391	-7.53222656	+9.18457031	+24.52148438	-72.24609375	+2808	+14.95458984	-5.73486328	-6.86425781	-62.20458984	-20.98388672	+14.37011719	+3348	+12.10693359	-7.81787109	-7.33007813	-4.08691406	+13.35937500	-61.85302734	+2104
+1457971036.79740000	+14.66894531	-6.25781250	-7.43994141	+9.66796875	+24.45556641	-71.71875000	+2832	+14.94580078	-5.60302734	-6.75878906	-61.91894531	-20.72021484	+14.67773438	+3368	+12.09375000	-7.70800781	-7.26855469	-3.66943359	+13.44726563	-61.32568359	+2116
+1457971036.80160000	+14.64257813	-6.12597656	-7.34765625	+10.15136719	+24.34570313	-71.16943359	+2860	+14.93701172	-5.47119141	-6.64892578	-61.63330078	-20.45654297	+15.00732422	+3388	+12.08056641	-7.60253906	-7.19824219	-3.27392578	+13.51318359	-60.79833984	+2128
+1457971036.80580000	+14.62060547	-6.00292969	-7.24658203	+10.61279297	+24.14794922	-70.66406250	+2892	+14.92382813	-5.34814453	-6.53906250	-61.39160156	-20.21484375	+15.33691406	+3404	+12.06738281	-7.50146484	-7.11914063	-2.94433594	+13.51318359	-60.31494141	+2140
+1457971036.80990000	+14.60742188	-5.87988281	-7.15429688	+11.11816406	+24.01611328	-70.11474609	+2924	+14.91064453	-5.22509766	-6.44238281	-61.14990234	-19.88525391	+15.64453125	+3420	+12.06298828	-7.39599609	-7.04882813	-2.57080078	+13.53515625	-59.76562500	+2156
+1457971036.81410000	+14.58544922	-5.75244141	-7.06640625	+11.64550781	+23.88427734	-69.56542969	+2956	+14.89746094	-5.10644531	-6.34570313	-60.88623047	-19.57763672	+15.93017578	+3436	+12.05419922	-7.29492188	-6.97851563	-2.17529297	+13.55712891	-59.26025391	+2168
+1457971036.81820010	+14.57226563	-5.63818359	-6.96533203	+12.10693359	+23.68652344	-69.06005859	+2988	+14.87988281	-4.99218750	-6.24462891	-60.66650391	-19.31396484	+16.25976563	+3452	+12.04101563	-7.19384766	-6.89501953	-1.82373047	+13.51318359	-58.77685547	+2184
+1457971036.82660010	+14.54150391	-5.40527344	-6.81152344	+13.11767578	+23.51074219	-67.80761719	+3044	+14.84033203	-4.77246094	-6.06445313	-60.22705078	-18.61083984	+16.78710938	+3472	+12.03662109	-6.98291016	-6.74121094	-1.01074219	+13.46923828	-57.63427734	+2216
+1457971036.83069990	+14.52392578	-5.29101563	-6.72363281	+13.60107422	+23.33496094	-67.21435547	+3064	+14.81396484	-4.67138672	-5.97216797	-60.05126953	-18.25927734	+17.07275391	+3476	+12.03222656	-6.88183594	-6.65771484	-0.63720703	+13.38134766	-57.10693359	+2232
+1457971036.83489990	+14.51074219	-5.18115234	-6.64013672	+14.08447266	+23.20312500	-66.59912109	+3084	+14.78759766	-4.57470703	-5.89306641	-59.87548828	-17.88574219	+17.31445313	+3484	+12.03222656	-6.77636719	-6.57421875	-0.24169922	+13.31542969	-56.55761719	+2248
+1457971036.83909990	+14.49316406	-5.06689453	-6.56103516	+14.61181641	+23.04931641	-65.96191406	+3100	+14.76123047	-4.47363281	-5.81396484	-59.67773438	-17.49023438	+17.55615234	+3488	+12.02783203	-6.67089844	-6.49072266	+0.17578125	+13.24951172	-55.98632813	+2260
+1457971036.84320000	+14.48876953	-4.95703125	-6.46875000	+15.09521484	+22.80761719	-65.41259766	+3116	+14.73925781	-4.38134766	-5.72167969	-59.52392578	-17.16064453	+17.86376953	+3492	+12.02343750	-6.57421875	-6.39843750	+0.52734375	+13.09570313	-55.50292969	+2272
+1457971036.84740000	+14.48876953	-4.85156250	-6.38525391	+15.57861328	+22.63183594	-64.84130859	+3124	+14.71289063	-4.28906250	-5.64697266	-59.37011719	-16.76513672	+18.10546875	+3492	+12.02783203	-6.47314453	-6.31494141	+0.92285156	+12.98583984	-54.95361328	+2284
+1457971036.85159990	+14.47998047	-4.74609375	-6.30615234	+16.08398438	+22.47802734	-64.24804688	+3128	+14.68652344	-4.19677734	-5.57226563	-59.17236328	-16.34765625	+18.30322266	+3496	+12.02783203	-6.37207031	-6.23144531	+1.31835938	+12.87597656	-54.40429688	+2292
+1457971036.85570000	+14.47119141	-4.64062500	-6.21386719	+16.54541016	+22.28027344	-63.69873047	+3132	+14.66455078	-4.10449219	-5.48437500	-58.97460938	-16.01806641	+18.58886719	+3496	+12.02343750	-6.27539063	-6.14355469	+1.71386719	+12.76611328	-53.89892578	+2300
+1457971036.86410000	+14.44921875	-4.43847656	-6.05566406	+17.46826172	+21.99462891	-62.57812500	+3124	+14.61621094	-3.92431641	-5.33056641	-58.62304688	-15.27099609	+18.98437500	+3496	+12.01904297	-6.08203125	-5.97656250	+2.48291016	+12.56835938	-52.86621094	+2312
+1457971036.86820010	+14.44042969	-4.33300781	-5.96337891	+17.90771484	+21.77490234	-62.07275391	+3116	+14.58984375	-3.83642578	-5.24267578	-58.44726563	-14.96337891	+19.27001953	+3496	+12.01904297	-5.98535156	-5.88867188	+2.85644531	+12.43652344	-52.38281250	+2316
+1457971036.87240000	+14.42724609	-4.23632813	-5.87548828	+18.32519531	+21.59912109	-61.56738281	+3108	+14.56787109	-3.75292969	-5.15917969	-58.31542969	-14.63378906	+19.48974609	+3496	+12.01025391	-5.89306641	-5.80957031	+3.20800781	+12.34863281	-51.89941406	+2320
+1457971036.87660000	+14.41406250	-4.13525391	-5.78759766	+18.76464844	+21.42333984	-61.10595703	+3100	+14.54589844	-3.66064453	-5.08007813	-58.09570313	-14.30419922	+19.68750000	+3496	+12.00585938	-5.80517578	-5.73486328	+3.55957031	+12.28271484	-51.41601563	+2320
+1457971036.88070010	+14.40527344	-4.03857422	-5.69091797	+19.16015625	+21.18164063	-60.71044922	+3092	+14.53271484	-3.56835938	-4.97900391	-57.89794922	-14.08447266	+19.99511719	+3500	+11.99707031	-5.71728516	-5.65136719	+3.91113281	+12.17285156	-50.97656250	+2320
+1457971036.88490010	+14.39208984	-3.95068359	-5.59863281	+19.51171875	+21.00585938	-60.27099609	+3084	+14.51513672	-3.48486328	-4.88671875	-57.72216797	-13.82080078	+20.21484375	+3500	+11.99267578	-5.63818359	-5.57226563	+4.21875000	+12.15087891	-50.51513672	+2320
+1457971036.88910010	+14.37451172	-3.85839844	-5.51074219	+19.88525391	+20.85205078	-59.83154297	+3072	+14.50195313	-3.39257813	-4.79882813	-57.50244141	-13.53515625	+20.43457031	+3500	+11.98388672	-5.55468750	-5.50195313	+4.52636719	+12.10693359	-50.05371094	+2320
+1457971036.89319990	+14.35253906	-3.77050781	-5.41845703	+20.25878906	+20.69824219	-59.41406250	+3068	+14.48876953	-3.30468750	-4.69775391	-57.30468750	-13.33740234	+20.72021484	+3504	+11.97070313	-5.47558594	-5.42724609	+4.85595703	+12.06298828	-49.63623047	+2320
+1457971036.89739990	+14.32617188	-3.68261719	-5.33496094	+20.61035156	+20.61035156	-58.95263672	+3060	+14.47119141	-3.22119141	-4.60107422	-57.15087891	-13.07373047	+20.93994141	+3508	+11.95751953	-5.40087891	-5.35693359	+5.11962891	+12.08496094	-49.17480469	+2316
+1457971036.90150000	+14.29980469	-3.59033203	-5.25585938	+20.98388672	+20.52246094	-58.49121094	+3056	+14.45361328	-3.12890625	-4.50878906	-56.93115234	-12.78808594	+21.15966797	+3508	+11.94433594	-5.32617188	-5.29101563	+5.42724609	+12.10693359	-48.73535156	+2312
+1457971036.90990000	+14.25585938	-3.42333984	-5.07128906	+21.66503906	+20.21484375	-57.67822266	+3060	+14.43164063	-2.95751953	-4.30664063	-56.57958984	-12.34863281	+21.70898438	+3516	+11.91796875	-5.18115234	-5.15039063	+5.95458984	+12.10693359	-47.90039063	+2308
+1457971036.91400000	+14.23388672	-3.34423828	-4.98779297	+21.99462891	+20.10498047	-57.28271484	+3064	+14.41845703	-2.87402344	-4.21435547	-56.40380859	-12.10693359	+21.92871094	+3520	+11.90478516	-5.11083984	-5.08886719	+6.24023438	+12.15087891	-47.48291016	+2304
+1457971036.91820000	+14.20751953	-3.26513672	-4.89550781	+22.30224609	+19.92919922	-56.90917969	+3072	+14.40966797	-2.79492188	-4.10888672	-56.22802734	-11.93115234	+22.21435547	+3524	+11.89160156	-5.04052734	-5.01416016	+6.48193359	+12.10693359	-47.10937500	+2304
+1457971036.92650010	+14.15917969	-3.11132813	-4.74169922	+22.93945313	+19.84130859	-56.00830078	+3084	+14.37890625	-2.64111328	-3.93310547	-55.89843750	-11.40380859	+22.58789063	+3524	+11.86523438	-4.90869141	-4.88671875	+6.98730469	+12.17285156	-46.27441406	+2304
+1457971036.93070010	+14.13720703	-3.03662109	-4.66259766	+23.26904297	+19.75341797	-55.59082031	+3096	+14.36572266	-2.56201172	-3.84082031	-55.74462891	-11.14013672	+22.80761719	+3524	+11.85205078	-4.84277344	-4.82080078	+7.25097656	+12.15087891	-45.87890625	+2304
+1457971036.93490000	+14.11083984	-2.96191406	-4.58789063	+23.57666016	+19.68750000	-55.17333984	+3108	+14.34814453	-2.49169922	-3.75732422	-55.59082031	-10.87646484	+22.98339844	+3524	+11.83886719	-4.77685547	-4.75488281	+7.49267578	+12.17285156	-45.48339844	+2304
+1457971036.93899990	+14.08447266	-2.88720703	-4.51757813	+23.90625000	+19.59960938	-54.73388672	+3120	+14.32617188	-2.42578125	-3.67382813	-55.48095703	-10.61279297	+23.13720703	+3524	+11.82568359	-4.71093750	-4.69335938	+7.77832031	+12.17285156	-45.06591797	+2304
+1457971036.94320010	+14.07568359	-2.81689453	-4.43408203	+24.21386719	+19.42382813	-54.38232422	+3136	+14.31738281	-2.35986328	-3.59033203	-55.34912109	-10.39306641	+23.33496094	+3524	+11.81689453	-4.64501953	-4.61865234	+8.04199219	+12.06298828	-44.71435547	+2308
+1457971036.94740010	+14.05810547	-2.75537109	-4.35937500	+24.47753906	+19.33593750	-54.00878906	+3144	+14.29980469	-2.30273438	-3.51123047	-55.23925781	-10.15136719	+23.48876953	+3520	+11.80810547	-4.58349609	-4.55273438	+8.28369141	+12.01904297	-44.31884766	+2308
+1457971036.95149990	+14.04492188	-2.68945313	-4.28466797	+24.76318359	+19.22607422	-53.61328125	+3152	+14.28222656	-2.24560547	-3.43652344	-55.15136719	-9.90966797	+23.62060547	+3516	+11.79931641	-4.51757813	-4.48681641	+8.56933594	+11.95312500	-43.92333984	+2308
+1457971036.95569990	+14.03613281	-2.62353516	-4.20996094	+25.02685547	+19.09423828	-53.26171875	+3160	+14.26464844	-2.19287109	-3.36621094	-55.04150391	-9.68994141	+23.75244141	+3508	+11.79492188	-4.45605469	-4.41210938	+8.81103516	+11.84326172	-43.57177734	+2312
+1457971036.96400000	+14.00976563	-2.49609375	-4.07812500	+25.59814453	+18.91845703	-52.47070313	+3172	+14.22949219	-2.08740234	-3.23437500	-54.84375000	-9.16259766	+23.95019531	+3496	+11.77734375	-4.33300781	-4.28027344	+9.38232422	+11.68945313	-42.82470703	+2312
+1457971036.96820000	+14.00537109	-2.43457031	-4.00781250	+25.88378906	+18.76464844	-52.11914063	+3172	+14.21191406	-2.03906250	-3.16845703	-54.75585938	-8.92089844	+24.06005859	+3488	+11.77294922	-4.26708984	-4.20996094	+9.66796875	+11.53564453	-42.47314453	+2316
+1457971036.97230010	+13.99218750	-2.37304688	-3.93750000	+26.14746094	+18.63281250	-51.76757813	+3172	+14.19433594	-1.99072266	-3.09814453	-54.64599609	-8.70117188	+24.19189453	+3476	+11.76416016	-4.20996094	-4.14404297	+9.93164063	+11.42578125	-42.12158203	+2316
+1457971036.97650000	+13.98339844	-2.32031250	-3.86718750	+26.38916016	+18.47900391	-51.43798828	+3168	+14.17675781	-1.94677734	-3.03222656	-54.55810547	-8.50341797	+24.32373047	+3468	+11.75537109	-4.15283203	-4.07812500	+10.17333984	+11.31591797	-41.79199219	+2316
+1457971036.98070000	+13.98339844	-2.26318359	-3.79248047	+26.63085938	+18.30322266	-51.15234375	+3160	+14.16796875	-1.90722656	-2.96630859	-54.49218750	-8.30566406	+24.45556641	+3456	+11.75537109	-4.09570313	-4.00781250	+10.43701172	+11.16210938	-41.48437500	+2316
+1457971036.98480010	+13.97460938	-2.21044922	-3.72656250	+26.85058594	+18.14941406	-50.84472656	+3152	+14.15039063	-1.86328125	-2.90478516	-54.38232422	-8.10791016	+24.56542969	+3444	+11.74658203	-4.04736328	-3.94628906	+10.67871094	+11.03027344	-41.17675781	+2312
+1457971036.99320010	+13.96142578	-2.10937500	-3.59912109	+27.33398438	+17.92968750	-50.20751953	+3128	+14.12402344	-1.77539063	-2.78613281	-54.16259766	-7.69042969	+24.80712891	+3420	+11.73779297	-3.94189453	-3.82324219	+11.18408203	+10.81054688	-40.56152344	+2308
+1457971036.99729990	+13.94824219	-2.06103516	-3.53759766	+27.55371094	+17.79785156	-49.94384766	+3112	+14.11083984	-1.73583984	-2.72460938	-54.05273438	-7.49267578	+24.96093750	+3408	+11.72900391	-3.89355469	-3.76611328	+11.38183594	+10.74462891	-40.29785156	+2304
+1457971037.00149990	+13.93945313	-2.01269531	-3.47607422	+27.77343750	+17.66601563	-49.65820313	+3100	+14.09765625	-1.69189453	-2.66308594	-53.92089844	-7.31689453	+25.09277344	+3396	+11.72021484	-3.84960938	-3.70898438	+11.60156250	+10.67871094	-40.01220703	+2300
+1457971037.00570010	+13.93066406	-1.96435547	-3.41455078	+27.99316406	+17.51220703	-49.39453125	+3084	+14.08886719	-1.64794922	-2.60156250	-53.78906250	-7.16308594	+25.24658203	+3384	+11.71582031	-3.80566406	-3.65185547	+11.82128906	+10.56884766	-39.74853516	+2296
+1457971037.00980000	+13.91748047	-1.92041016	-3.34863281	+28.16894531	+17.38037109	-49.17480469	+3068	+14.07568359	-1.60839844	-2.53564453	-53.67919922	-7.03125000	+25.42236328	+3376	+11.70703125	-3.76611328	-3.59912109	+11.97509766	+10.48095703	-39.50683594	+2288
+1457971037.01819990	+13.89111328	-1.84570313	-3.23437500	+28.49853516	+17.13867188	-48.77929688	+3040	+14.05810547	-1.52490234	-2.40820313	-53.43750000	-6.78955078	+25.72998047	+3356	+11.69384766	-3.69580078	-3.50244141	+12.28271484	+10.37109375	-39.04541016	+2272
+1457971037.02230000	+13.87792969	-1.80615234	-3.17724609	+28.65234375	+17.02880859	-48.60351563	+3028	+14.04931641	-1.48974609	-2.35107422	-53.30566406	-6.65771484	+25.86181641	+3344	+11.68505859	-3.66503906	-3.45849609	+12.41455078	+10.32714844	-38.82568359	+2264
+1457971037.02650000	+13.86474609	-1.77099609	-3.12011719	+28.78417969	+16.91894531	-48.40576172	+3020	+14.04052734	-1.44580078	-2.29394531	-53.17382813	-6.52587891	+25.99365234	+3336	+11.67626953	-3.62988281	-3.41455078	+12.54638672	+10.30517578	-38.58398438	+2256
+1457971037.03070000	+13.85156250	-1.73583984	-3.06738281	+28.93798828	+16.83105469	-48.22998047	+3012	+14.03173828	-1.40625000	-2.23242188	-53.02001953	-6.41601563	+26.12548828	+3328	+11.67187500	-3.59912109	-3.37500000	+12.67822266	+10.28320313	-38.36425781	+2248
+1457971037.03480010	+13.83398438	-1.70068359	-3.01904297	+29.06982422	+16.74316406	-48.05419922	+3004	+14.01855469	-1.36669922	-2.17529297	-52.88818359	-6.30615234	+26.25732422	+3320	+11.65869141	-3.57275391	-3.33544922	+12.78808594	+10.26123047	-38.14453125	+2240
+1457971037.03900000	+13.81640625	-1.66992188	-2.96630859	+29.20166016	+16.65527344	-47.87841797	+2996	+14.00976563	-1.33154297	-2.11376953	-52.77832031	-6.21826172	+26.38916016	+3312	+11.64990234	-3.54199219	-3.29589844	+12.89794922	+10.23925781	-37.94677734	+2228
+1457971037.04320000	+13.80322266	-1.63916016	-2.91357422	+29.31152344	+16.52343750	-47.72460938	+2992	+14.00097656	-1.30078125	-2.05664063	-52.69042969	-6.13037109	+26.52099609	+3304	+11.64550781	-3.51562500	-3.25634766	+13.00781250	+10.19531250	-37.74902344	+2220
+1457971037.04730010	+13.79443359	-1.60839844	-2.86523438	+29.42138672	+16.43554688	-47.57080078	+2992	+13.99658203	-1.26562500	-2.00390625	-52.58056641	-6.02050781	+26.60888672	+3296	+11.63671875	-3.49365234	-3.21679688	+13.09570313	+10.15136719	-37.52929688	+2212
+1457971037.05150010	+13.78125000	-1.58203125	-2.81250000	+29.50927734	+16.34765625	-47.39501953	+2988	+13.98779297	-1.23486328	-1.95556641	-52.47070313	-5.91064453	+26.69677734	+3292	+11.62792969	-3.46728516	-3.18164063	+13.18359375	+10.12939453	-37.33154297	+2204
+1457971037.05979990	+13.75927734	-1.52490234	-2.72460938	+29.72900391	+16.21582031	-47.04345703	+2988	+13.97021484	-1.17773438	-1.85888672	-52.27294922	-5.64697266	+26.82861328	+3276	+11.61474609	-3.41455078	-3.10693359	+13.40332031	+10.08544922	-36.93603516	+2188
+1457971037.06399990	+13.74609375	-1.49414063	-2.68066406	+29.86083984	+16.14990234	-46.82373047	+2988	+13.96142578	-1.15136719	-1.81494141	-52.20703125	-5.49316406	+26.87255859	+3268	+11.60595703	-3.38818359	-3.07617188	+13.53515625	+10.08544922	-36.71630859	+2180
+1457971037.06810000	+13.73730469	-1.46777344	-2.63671875	+29.97070313	+16.04003906	-46.62597656	+2992	+13.95703125	-1.12939453	-1.77099609	-52.14111328	-5.33935547	+26.93847656	+3260	+11.60156250	-3.35742188	-3.03662109	+13.66699219	+10.01953125	-36.51855469	+2176
+1457971037.07230000	+13.72851563	-1.43701172	-2.59716797	+30.10253906	+15.99609375	-46.38427734	+2988	+13.94824219	-1.10742188	-1.73144531	-52.07519531	-5.20751953	+27.00439453	+3248	+11.59716797	-3.33105469	-2.99707031	+13.77685547	+9.97558594	-36.32080078	+2168
+1457971037.07649990	+13.71972656	-1.41064453	-2.55761719	+30.21240234	+15.95214844	-46.16455078	+2988	+13.93945313	-1.08984375	-1.68750000	-52.03125000	-5.05371094	+27.04833984	+3240	+11.58837891	-3.30468750	-2.96191406	+13.90869141	+9.93164063	-36.10107422	+2160
+1457971037.08060000	+13.71972656	-1.38867188	-2.51367188	+30.32226563	+15.86425781	-45.96679688	+2984	+13.93505859	-1.07226563	-1.65234375	-51.98730469	-4.87792969	+27.09228516	+3228	+11.58837891	-3.27832031	-2.92236328	+14.04052734	+9.84375000	-35.92529297	+2156
+1457971037.08480000	+13.71533203	-1.36230469	-2.47412109	+30.43212891	+15.79833984	-45.74707031	+2980	+13.92626953	-1.05468750	-1.61718750	-51.94335938	-4.68017578	+27.11425781	+3216	+11.58398438	-3.25195313	-2.88720703	+14.17236328	+9.77783203	-35.72753906	+2152
+1457971037.08900000	+13.71533203	-1.33593750	-2.43457031	+30.56396484	+15.75439453	-45.52734375	+2976	+13.92187500	-1.03710938	-1.58642578	-51.92138672	-4.50439453	+27.13623047	+3204	+11.57958984	-3.22119141	-2.84765625	+14.32617188	+9.71191406	-35.55175781	+2144
+1457971037.09310010	+13.71093750	-1.30957031	-2.39941406	+30.69580078	+15.71044922	-45.28564453	+2964	+13.91308594	-1.02392578	-1.55566406	-51.89941406	-4.30664063	+27.13623047	+3192	+11.57958984	-3.19042969	-2.81250000	+14.45800781	+9.64599609	-35.35400391	+2140
+1457971037.10150000	+13.70214844	-1.25683594	-2.32910156	+30.93750000	+15.64453125	-44.82421875	+2944	+13.89990234	-0.99316406	-1.49414063	-51.85546875	-3.95507813	+27.13623047	+3164	+11.56640625	-3.13769531	-2.74218750	+14.72167969	+9.53613281	-34.95849609	+2128
+1457971037.10560010	+13.70214844	-1.23486328	-2.29394531	+31.06933594	+15.60058594	-44.60449219	+2928	+13.89550781	-0.97998047	-1.46337891	-51.83349609	-3.77929688	+27.13623047	+3152	+11.56640625	-3.11132813	-2.70703125	+14.87548828	+9.44824219	-34.78271484	+2124
+1457971037.10980010	+13.70214844	-1.20849609	-2.25878906	+31.15722656	+15.53466797	-44.42871094	+2916	+13.89111328	-0.96679688	-1.43261719	-51.81152344	-3.60351563	+27.18017578	+3136	+11.56201172	-3.08496094	-2.66748047	+14.98535156	+9.36035156	-34.62890625	+2120
+1457971037.11400010	+13.70214844	-1.19091797	-2.21923828	+31.22314453	+15.46875000	-44.25292969	+2900	+13.88671875	-0.95361328	-1.40185547	-51.78955078	-3.47167969	+27.18017578	+3124	+11.56201172	-3.06298828	-2.63232422	+15.07324219	+9.27246094	-34.45312500	+2112
+1457971037.11809990	+13.70214844	-1.17333984	-2.18847656	+31.31103516	+15.44677734	-44.09912109	+2880	+13.88232422	-0.94042969	-1.37548828	-51.74560547	-3.33984375	+27.15820313	+3108	+11.55761719	-3.04101563	-2.60595703	+15.18310547	+9.22851563	-34.29931641	+2108
+1457971037.12229990	+13.69775391	-1.15136719	-2.15771484	+31.37695313	+15.40283203	-43.94531250	+2864	+13.87792969	-0.92724609	-1.34472656	-51.72363281	-3.20800781	+27.15820313	+3096	+11.55761719	-3.01904297	-2.57519531	+15.27099609	+9.16259766	-34.14550781	+2100
+1457971037.12640000	+13.69775391	-1.13378906	-2.12255859	+31.44287109	+15.35888672	-43.81347656	+2848	+13.87353516	-0.90966797	-1.31835938	-51.67968750	-3.07617188	+27.15820313	+3084	+11.55322266	-2.99707031	-2.54443359	+15.35888672	+9.09667969	-33.99169922	+2092
+1457971037.13060000	+13.69335938	-1.11621094	-2.09619141	+31.50878906	+15.35888672	-43.65966797	+2828	+13.86914063	-0.89208984	-1.28759766	-51.63574219	-2.96630859	+27.15820313	+3072	+11.55322266	-2.97949219	-2.52246094	+15.46875000	+9.05273438	-33.83789063	+2084
+1457971037.13480000	+13.68896484	-1.10302734	-2.06542969	+31.57470703	+15.31494141	-43.52783203	+2812	+13.86474609	-0.87890625	-1.25244141	-51.59179688	-2.90039063	+27.20214844	+3064	+11.54882813	-2.96191406	-2.49609375	+15.51269531	+9.00878906	-33.70605469	+2076
+1457971037.14310000	+13.68017578	-1.07666016	-2.00830078	+31.61865234	+15.22705078	-43.35205078	+2784	+13.86035156	-0.84814453	-1.18652344	-51.50390625	-2.76855469	+27.29003906	+3044	+11.54443359	-2.93554688	-2.45214844	+15.60058594	+8.94287109	-33.44238281	+2060
+1457971037.14730000	+13.67578125	-1.06347656	-1.97753906	+31.64062500	+15.18310547	-43.26416016	+2772	+13.86035156	-0.83056641	-1.15136719	-51.45996094	-2.72460938	+27.35595703	+3036	+11.54443359	-2.92236328	-2.43017578	+15.62255859	+8.89892578	-33.33251953	+2052
+1457971037.15140010	+13.67138672	-1.05468750	-1.94677734	+31.64062500	+15.13916016	-43.22021484	+2764	+13.86035156	-0.81738281	-1.11621094	-51.41601563	-2.68066406	+27.44384766	+3028	+11.54443359	-2.91357422	-2.40820313	+15.64453125	+8.85498047	-33.22265625	+2040
+1457971037.15560010	+13.66699219	-1.04589844	-1.92480469	+31.64062500	+15.13916016	-43.13232422	+2752	+13.85595703	-0.79980469	-1.08544922	-51.35009766	-2.63671875	+27.48779297	+3024	+11.54003906	-2.90478516	-2.39062500	+15.66650391	+8.85498047	-33.11279297	+2032
+1457971037.15980010	+13.65820313	-1.03710938	-1.89843750	+31.66259766	+15.11718750	-43.06640625	+2748	+13.85595703	-0.78662109	-1.05029297	-51.30615234	-2.61474609	+27.57568359	+3020	+11.54003906	-2.89599609	-2.37304688	+15.68847656	+8.83300781	-33.00292969	+2020
+1457971037.16389990	+13.65380859	-1.02832031	-1.87207031	+31.68457031	+15.07324219	-42.97851563	+2744	+13.85595703	-0.76904297	-1.01513672	-51.26220703	-2.59277344	+27.68554688	+3016	+11.54003906	-2.88281250	-2.35546875	+15.71044922	+8.83300781	-32.91503906	+2012
+1457971037.16810010	+13.64941406	-1.01513672	-1.85009766	+31.72851563	+15.05126953	-42.89062500	+2740	+13.85595703	-0.75585938	-0.98437500	-51.21826172	-2.54882813	+27.77343750	+3012	+11.54003906	-2.87402344	-2.33789063	+15.75439453	+8.78906250	-32.80517578	+2000
+1457971037.17230010	+13.64501953	-1.00634766	-1.82373047	+31.72851563	+14.98535156	-42.82470703	+2740	+13.85595703	-0.74267578	-0.94921875	-51.19628906	-2.52685547	+27.90527344	+3008	+11.54003906	-2.86523438	-2.32031250	+15.75439453	+8.76708984	-32.71728516	+1992
+1457971037.18059990	+13.63623047	-0.98876953	-1.77539063	+31.75048828	+14.89746094	-42.69287109	+2740	+13.85595703	-0.72070313	-0.88330078	-51.15234375	-2.46093750	+28.12500000	+3000	+11.54443359	-2.84765625	-2.28515625	+15.77636719	+8.70117188	-32.54150391	+1976
+1457971037.18479990	+13.63623047	-0.97998047	-1.74902344	+31.77246094	+14.83154297	-42.62695313	+2744	+13.85595703	-0.71191406	-0.85693359	-51.13037109	-2.41699219	+28.21289063	+3000	+11.54443359	-2.83886719	-2.26318359	+15.82031250	+8.65722656	-32.45361328	+1968
+1457971037.18890000	+13.63623047	-0.97119141	-1.72265625	+31.79443359	+14.76562500	-42.53906250	+2744	+13.85595703	-0.69873047	-0.83056641	-51.10839844	-2.37304688	+28.30078125	+2996	+11.54443359	-2.82568359	-2.24560547	+15.84228516	+8.61328125	-32.36572266	+1960
+1457971037.19310000	+13.63623047	-0.95800781	-1.70068359	+31.83837891	+14.74365234	-42.45117188	+2748	+13.85595703	-0.68994141	-0.80419922	-51.08642578	-2.30712891	+28.36669922	+2992	+11.54882813	-2.81689453	-2.22363281	+15.88623047	+8.56933594	-32.27783203	+1952
+1457971037.19730000	+13.63623047	-0.94921875	-1.68310547	+31.90429688	+14.69970703	-42.36328125	+2748	+13.85595703	-0.68115234	-0.78222656	-51.04248047	-2.24121094	+28.41064453	+2988	+11.54882813	-2.80371094	-2.20605469	+15.95214844	+8.50341797	-32.18994141	+1948
+1457971037.20140000	+13.63623047	-0.93164063	-1.66113281	+31.97021484	+14.63378906	-42.25341797	+2752	+13.85595703	-0.67236328	-0.76025391	-51.04248047	-2.17529297	+28.47656250	+2980	+11.55322266	-2.79052734	-2.18847656	+15.99609375	+8.45947266	-32.10205078	+1940
+1457971037.20560000	+13.64062500	-0.91845703	-1.63916016	+32.03613281	+14.56787109	-42.14355469	+2752	+13.85595703	-0.66796875	-0.74267578	-51.02050781	-2.08740234	+28.52050781	+2976	+11.55322266	-2.77734375	-2.16650391	+16.06201172	+8.37158203	-32.01416016	+1936
+1457971037.20970010	+13.64501953	-0.90527344	-1.61718750	+32.10205078	+14.47998047	-42.03369141	+2752	+13.85595703	-0.66357422	-0.72949219	-50.99853516	-1.99951172	+28.54248047	+2968	+11.55761719	-2.76416016	-2.14453125	+16.12792969	+8.28369141	-31.94824219	+1936
+1457971037.21390010	+13.64941406	-0.89208984	-1.59082031	+32.16796875	+14.39208984	-41.94580078	+2748	+13.86035156	-0.65917969	-0.71191406	-50.99853516	-1.91162109	+28.56445313	+2960	+11.56201172	-2.75097656	-2.12255859	+16.19384766	+8.21777344	-31.86035156	+1932
+1457971037.22219990	+13.65820313	-0.87011719	-1.55566406	+32.29980469	+14.30419922	-41.72607422	+2740	+13.86474609	-0.64599609	-0.68994141	-50.95458984	-1.71386719	+28.54248047	+2944	+11.56640625	-2.72900391	-2.08300781	+16.30371094	+8.06396484	-31.70654297	+1924
+1457971037.22639990	+13.66259766	-0.85693359	-1.53369141	+32.38769531	+14.26025391	-41.61621094	+2732	+13.86474609	-0.64160156	-0.68115234	-50.93261719	-1.60400391	+28.54248047	+2936	+11.57080078	-2.71582031	-2.06103516	+16.36962891	+7.99804688	-31.61865234	+1924
+1457971037.23060010	+13.66699219	-0.83935547	-1.52490234	+32.47558594	+14.23828125	-41.46240234	+2724	+13.86474609	-0.63720703	-0.67236328	-50.91064453	-1.49414063	+28.52050781	+2928	+11.57080078	-2.69824219	-2.04345703	+16.45751953	+7.95410156	-31.53076172	+1920
+1457971037.23470000	+13.67138672	-0.82617188	-1.50732422	+32.56347656	+14.19433594	-41.35253906	+2716	+13.86474609	-0.63281250	-0.65917969	-50.91064453	-1.38427734	+28.49853516	+2920	+11.57519531	-2.68945313	-2.03027344	+16.52343750	+7.91015625	-31.44287109	+1920
+1457971037.23889990	+13.67138672	-0.81738281	-1.49414063	+32.62939453	+14.15039063	-41.22070313	+2708	+13.86474609	-0.62841797	-0.65039063	-50.88867188	-1.29638672	+28.49853516	+2912	+11.57519531	-2.67626953	-2.01269531	+16.56738281	+7.86621094	-31.35498047	+1916
+1457971037.24720000	+13.68017578	-0.79541016	-1.45898438	+32.73925781	+14.04052734	-41.02294922	+2684	+13.86914063	-0.61523438	-0.62841797	-50.84472656	-1.09863281	+28.49853516	+2896	+11.57958984	-2.65869141	-1.98193359	+16.65527344	+7.80029297	-31.22314453	+1912
+1457971037.25140000	+13.68457031	-0.79101563	-1.44140625	+32.78320313	+13.99658203	-40.93505859	+2676	+13.87353516	-0.61083984	-0.61523438	-50.82275391	-1.01074219	+28.47656250	+2888	+11.57958984	-2.64990234	-1.96435547	+16.69921875	+7.75634766	-31.13525391	+1912
+1457971037.25560000	+13.68896484	-0.78662109	-1.43261719	+32.82714844	+14.01855469	-40.82519531	+2664	+13.87353516	-0.60644531	-0.60205078	-50.77880859	-0.92285156	+28.47656250	+2884	+11.58398438	-2.64550781	-1.95556641	+16.72119141	+7.77832031	-31.06933594	+1908
+1457971037.25970010	+13.68457031	-0.77783203	-1.41943359	+32.84912109	+14.01855469	-40.71533203	+2652	+13.87353516	-0.60205078	-0.58886719	-50.75683594	-0.85693359	+28.47656250	+2880	+11.58398438	-2.64111328	-1.94677734	+16.74316406	+7.77832031	-31.00341797	+1904
+1457971037.26390000	+13.68457031	-0.77343750	-1.41064453	+32.89306641	+14.01855469	-40.60546875	+2640	+13.87353516	-0.59326172	-0.57568359	-50.71289063	-0.79101563	+28.47656250	+2872	+11.58398438	-2.63671875	-1.93359375	+16.76513672	+7.80029297	-30.91552734	+1900
+1457971037.26810000	+13.68457031	-0.76904297	-1.39746094	+32.91503906	+14.01855469	-40.49560547	+2632	+13.87353516	-0.58447266	-0.56250000	-50.66894531	-0.72509766	+28.47656250	+2872	+11.58398438	-2.62792969	-1.92480469	+16.78710938	+7.82226563	-30.84960938	+1900
+1457971037.27640010	+13.68017578	-0.76025391	-1.37109375	+32.93701172	+13.95263672	-40.36376953	+2620	+13.87792969	-0.57128906	-0.52294922	-50.60302734	-0.63720703	+28.54248047	+2868	+11.58837891	-2.62353516	-1.91162109	+16.78710938	+7.88818359	-30.71777344	+1892
+1457971037.28049990	+13.68017578	-0.76025391	-1.35351563	+32.95898438	+13.93066406	-40.31982422	+2612	+13.87792969	-0.56250000	-0.50537109	-50.58105469	-0.61523438	+28.58642578	+2864	+11.58837891	-2.62353516	-1.90283203	+16.76513672	+7.91015625	-30.65185547	+1888
+1457971037.28469990	+13.68017578	-0.76025391	-1.34033203	+32.95898438	+13.93066406	-40.25390625	+2612	+13.88232422	-0.55371094	-0.48779297	-50.51513672	-0.54931641	+28.58642578	+2864	+11.58837891	-2.61914063	-1.89843750	+16.76513672	+7.95410156	-30.58593750	+1880
+1457971037.28889990	+13.67578125	-0.75585938	-1.33154297	+32.95898438	+13.93066406	-40.20996094	+2608	+13.88232422	-0.54931641	-0.47021484	-50.47119141	-0.50537109	+28.60839844	+2864	+11.58837891	-2.61914063	-1.88964844	+16.76513672	+7.99804688	-30.52001953	+1876
+1457971037.29300000	+13.67578125	-0.75585938	-1.32275391	+32.95898438	+13.95263672	-40.12207031	+2608	+13.88232422	-0.54052734	-0.45703125	-50.42724609	-0.46142578	+28.60839844	+2864	+11.58837891	-2.61474609	-1.88525391	+16.76513672	+8.04199219	-30.43212891	+1872
+1457971037.29720000	+13.67138672	-0.75585938	-1.31396484	+32.95898438	+13.95263672	-40.05615234	+2608	+13.88232422	-0.53173828	-0.43945313	-50.36132813	-0.43945313	+28.60839844	+2868	+11.58837891	-2.61474609	-1.87646484	+16.76513672	+8.08593750	-30.36621094	+1868
+1457971037.30550000	+13.66699219	-0.74707031	-1.29199219	+33.00292969	+13.90869141	-39.92431641	+2612	+13.88671875	-0.51855469	-0.40429688	-50.27343750	-0.32958984	+28.63037109	+2868	+11.58837891	-2.60595703	-1.86767578	+16.76513672	+8.17382813	-30.21240234	+1856
+1457971037.30970000	+13.66699219	-0.74267578	-1.27880859	+33.02490234	+13.88671875	-39.88037109	+2612	+13.88671875	-0.51416016	-0.39550781	-50.22949219	-0.28564453	+28.63037109	+2868	+11.58837891	-2.60595703	-1.85888672	+16.78710938	+8.17382813	-30.14648438	+1852
+1457971037.31390000	+13.66699219	-0.73828125	-1.26562500	+33.04687500	+13.86474609	-39.81445313	+2616	+13.89111328	-0.50976563	-0.38232422	-50.20751953	-0.24169922	+28.63037109	+2868	+11.58837891	-2.60156250	-1.85009766	+16.78710938	+8.19580078	-30.08056641	+1848
+1457971037.31800010	+13.66699219	-0.73828125	-1.25683594	+33.06884766	+13.84277344	-39.74853516	+2620	+13.89111328	-0.50976563	-0.36914063	-50.16357422	-0.17578125	+28.60839844	+2868	+11.59277344	-2.59716797	-1.84570313	+16.80908203	+8.19580078	-29.99267578	+1844
+1457971037.32220010	+13.67138672	-0.73388672	-1.24804688	+33.09082031	+13.82080078	-39.68261719	+2624	+13.89550781	-0.50537109	-0.36474609	-50.11962891	-0.10986328	+28.56445313	+2864	+11.59277344	-2.59277344	-1.83691406	+16.83105469	+8.17382813	-29.92675781	+1840
+1457971037.32640000	+13.67138672	-0.72949219	-1.23925781	+33.11279297	+13.79882813	-39.61669922	+2624	+13.89550781	-0.50097656	-0.35595703	-50.07568359	-0.02197266	+28.52050781	+2864	+11.59277344	-2.58398438	-1.82812500	+16.85302734	+8.15185547	-29.86083984	+1840
+1457971037.33049990	+13.67578125	-0.72070313	-1.23486328	+33.15673828	+13.79882813	-39.50683594	+2624	+13.89550781	-0.49658203	-0.35595703	-50.00976563	+0.04394531	+28.45458984	+2860	+11.59277344	-2.57519531	-1.81933594	+16.89697266	+8.12988281	-29.77294922	+1836
+1457971037.33890010	+13.67578125	-0.70751953	-1.21728516	+33.24462891	+13.75488281	-39.35302734	+2624	+13.89550781	-0.49218750	-0.34716797	-49.92187500	+0.19775391	+28.34472656	+2852	+11.59716797	-2.55761719	-1.80175781	+17.00683594	+8.02001953	-29.66308594	+1832
+1457971037.34299990	+13.68017578	-0.69873047	-1.20849609	+33.31054688	+13.71093750	-39.28710938	+2624	+13.89550781	-0.49218750	-0.34277344	-49.87792969	+0.28564453	+28.27880859	+2848	+11.59716797	-2.54882813	-1.79296875	+17.05078125	+7.97607422	-29.57519531	+1832
+1457971037.34719990	+13.68457031	-0.69433594	-1.19970703	+33.35449219	+13.64501953	-39.22119141	+2620	+13.89990234	-0.49218750	-0.34277344	-49.83398438	+0.35156250	+28.21289063	+2844	+11.59716797	-2.54003906	-1.78417969	+17.09472656	+7.88818359	-29.53125000	+1828
+1457971037.35139990	+13.68896484	-0.68994141	-1.18652344	+33.37646484	+13.57910156	-39.17724609	+2616	+13.89990234	-0.49218750	-0.33837891	-49.76806641	+0.41748047	+28.12500000	+2840	+11.59716797	-2.53564453	-1.77099609	+17.13867188	+7.80029297	-29.48730469	+1828
+1457971037.35550000	+13.69335938	-0.68554688	-1.18212891	+33.42041016	+13.55712891	-39.11132813	+2608	+13.89990234	-0.49218750	-0.33837891	-49.70214844	+0.48339844	+28.03710938	+2832	+11.60156250	-2.52685547	-1.76220703	+17.18261719	+7.71240234	-29.44335938	+1828
+1457971037.35970000	+13.69335938	-0.67675781	-1.17333984	+33.46435547	+13.53515625	-39.06738281	+2600	+13.89990234	-0.48779297	-0.33398438	-49.61425781	+0.52734375	+27.94921875	+2828	+11.60156250	-2.51806641	-1.75781250	+17.22656250	+7.64648438	-29.39941406	+1828
+1457971037.36380000	+13.69775391	-0.67236328	-1.16894531	+33.50830078	+13.49121094	-39.00146484	+2592	+13.89990234	-0.48339844	-0.33398438	-49.52636719	+0.59326172	+27.83935547	+2824	+11.60156250	-2.51367188	-1.74902344	+17.27050781	+7.55859375	-29.35546875	+1828
+1457971037.37220000	+13.69775391	-0.65917969	-1.15576172	+33.61816406	+13.42529297	-38.91357422	+2580	+13.89990234	-0.48339844	-0.32519531	-49.35058594	+0.63720703	+27.66357422	+2820	+11.60156250	-2.50048828	-1.73583984	+17.35839844	+7.42675781	-29.28955078	+1824
+1457971037.37630010	+13.69775391	-0.65478516	-1.14697266	+33.64013672	+13.38134766	-38.91357422	+2576	+13.89990234	-0.47900391	-0.31640625	-49.24072266	+0.63720703	+27.57568359	+2816	+11.60156250	-2.49609375	-1.73144531	+17.38037109	+7.33886719	-29.26757813	+1824
+1457971037.38050010	+13.69775391	-0.65039063	-1.14257813	+33.68408203	+13.33740234	-38.89160156	+2568	+13.89990234	-0.47460938	-0.30761719	-49.13085938	+0.59326172	+27.48779297	+2816	+11.60595703	-2.49169922	-1.72705078	+17.42431641	+7.27294922	-29.24560547	+1824
+1457971037.38470010	+13.69775391	-0.64599609	-1.13378906	+33.70605469	+13.29345703	-38.89160156	+2560	+13.89990234	-0.47021484	-0.29882813	-48.99902344	+0.57128906	+27.37792969	+2812	+11.60595703	-2.49169922	-1.72265625	+17.44628906	+7.22900391	-29.22363281	+1820
+1457971037.38879990	+13.69775391	-0.64599609	-1.12500000	+33.72802734	+13.24951172	-38.91357422	+2556	+13.89990234	-0.46582031	-0.29003906	-48.84521484	+0.52734375	+27.26806641	+2812	+11.60595703	-2.48730469	-1.71826172	+17.46826172	+7.16308594	-29.20166016	+1820
+1457971037.39299990	+13.69335938	-0.64160156	-1.12060547	+33.75000000	+13.22753906	-38.91357422	+2548	+13.89990234	-0.46142578	-0.28125000	-48.71337891	+0.48339844	+27.15820313	+2808	+11.60595703	-2.48730469	-1.71386719	+17.46826172	+7.11914063	-29.17968750	+1820
+1457971037.40130000	+13.68896484	-0.64160156	-1.11181641	+33.79394531	+13.18359375	-38.95751953	+2536	+13.89111328	-0.44384766	-0.25488281	-48.31787109	+0.32958984	+26.91650391	+2812	+11.60156250	-2.48730469	-1.71386719	+17.51220703	+7.05322266	-29.15771484	+1812
+1457971037.40549990	+13.68457031	-0.63720703	-1.10742188	+33.81591797	+13.16162109	-38.97949219	+2528	+13.89111328	-0.43945313	-0.24169922	-48.14208984	+0.21972656	+26.78466797	+2812	+11.60156250	-2.48730469	-1.71386719	+17.51220703	+7.00927734	-29.15771484	+1812
+1457971037.40969990	+13.68017578	-0.63720703	-1.10302734	+33.83789063	+13.13964844	-39.00146484	+2524	+13.88671875	-0.42626953	-0.22851563	-47.90039063	+0.10986328	+26.65283203	+2812	+11.60156250	-2.48730469	-1.70947266	+17.51220703	+6.98730469	-29.13574219	+1808
+1457971037.41380000	+13.67578125	-0.63720703	-1.09863281	+33.83789063	+13.09570313	-39.02343750	+2524	+13.88671875	-0.42187500	-0.21533203	-47.68066406	+0.00000000	+26.52099609	+2812	+11.60156250	-2.48730469	-1.70947266	+17.53417969	+6.96533203	-29.13574219	+1804
+1457971037.41800000	+13.67138672	-0.63720703	-1.09423828	+33.83789063	+13.07373047	-39.06738281	+2520	+13.88232422	-0.41308594	-0.20654297	-47.46093750	-0.13183594	+26.34521484	+2816	+11.60156250	-2.48730469	-1.70947266	+17.53417969	+6.92138672	-29.11376953	+1804
+1457971037.42220000	+13.66699219	-0.63720703	-1.08984375	+33.85986328	+13.05175781	-39.11132813	+2520	+13.88232422	-0.40429688	-0.19335938	-47.15332031	-0.26367188	+26.14746094	+2816	+11.59716797	-2.49169922	-1.70947266	+17.53417969	+6.89941406	-29.11376953	+1800
+1457971037.42630000	+13.66259766	-0.63720703	-1.08544922	+33.85986328	+13.02978516	-39.15527344	+2520	+13.87792969	-0.39550781	-0.18896484	-46.88964844	-0.37353516	+25.94970703	+2820	+11.59716797	-2.49169922	-1.70947266	+17.53417969	+6.85546875	-29.11376953	+1800
+1457971037.43050000	+13.65820313	-0.63720703	-1.08544922	+33.85986328	+13.00781250	-39.19921875	+2520	+13.87353516	-0.39111328	-0.18017578	-46.64794922	-0.46142578	+25.75195313	+2820	+11.59277344	-2.49169922	-1.70947266	+17.53417969	+6.81152344	-29.09179688	+1796
+1457971037.43880010	+13.64501953	-0.63281250	-1.07666016	+33.88183594	+12.94189453	-39.30908203	+2524	+13.86035156	-0.37353516	-0.16699219	-46.03271484	-0.74707031	+25.35644531	+2824	+11.58837891	-2.49169922	-1.70947266	+17.57812500	+6.70166016	-29.06982422	+1792
+1457971037.44300010	+13.64062500	-0.63281250	-1.07226563	+33.88183594	+12.89794922	-39.37500000	+2524	+13.85595703	-0.37353516	-0.16699219	-45.74707031	-0.83496094	+25.13671875	+2824	+11.58398438	-2.49169922	-1.70947266	+17.60009766	+6.63574219	-29.06982422	+1788
+1457971037.44709990	+13.63183594	-0.62841797	-1.06347656	+33.90380859	+12.83203125	-39.46289063	+2528	+13.85595703	-0.36035156	-0.16259766	-45.39550781	-0.94482422	+24.93896484	+2824	+11.57519531	-2.49169922	-1.70947266	+17.62207031	+6.50390625	-29.06982422	+1784
+1457971037.45129990	+13.62744141	-0.62841797	-1.05908203	+33.92578125	+12.76611328	-39.57275391	+2536	+13.85156250	-0.36035156	-0.16259766	-45.10986328	-1.03271484	+24.71923828	+2820	+11.57080078	-2.49169922	-1.70507813	+17.66601563	+6.35009766	-29.04785156	+1780
+1457971037.45549990	+13.62304688	-0.62402344	-1.05029297	+33.94775391	+12.70019531	-39.66064453	+2536	+13.84716797	-0.36474609	-0.16699219	-44.82421875	-1.09863281	+24.49951172	+2820	+11.56201172	-2.48730469	-1.70507813	+17.73193359	+6.24023438	-29.04785156	+1780
+1457971037.45960000	+13.61425781	-0.62402344	-1.04589844	+33.96972656	+12.61230469	-39.79248047	+2540	+13.84277344	-0.36035156	-0.16699219	-44.47265625	-1.20849609	+24.30175781	+2820	+11.55322266	-2.48291016	-1.70068359	+17.81982422	+6.02050781	-29.04785156	+1780
+1457971037.46380000	+13.60986328	-0.61962891	-1.03710938	+33.99169922	+12.54638672	-39.90234375	+2544	+13.83398438	-0.35595703	-0.16699219	-44.12109375	-1.29638672	+24.12597656	+2816	+11.54882813	-2.47412109	-1.69189453	+17.90771484	+5.84472656	-29.04785156	+1776
+1457971037.47210000	+13.60107422	-0.60644531	-1.02392578	+34.10156250	+12.39257813	-40.14404297	+2548	+13.82958984	-0.34716797	-0.17138672	-43.37402344	-1.42822266	+23.81835938	+2812	+11.53564453	-2.45654297	-1.67871094	+18.10546875	+5.42724609	-29.04785156	+1776
+1457971037.47630000	+13.59667969	-0.60205078	-1.01513672	+34.12353516	+12.30468750	-40.27587891	+2544	+13.82519531	-0.34716797	-0.16699219	-43.02246094	-1.51611328	+23.70849609	+2808	+11.52685547	-2.44775391	-1.67431641	+18.19335938	+5.22949219	-29.06982422	+1776
+1457971037.48050000	+13.59667969	-0.59765625	-1.01074219	+34.16748047	+12.23876953	-40.40771484	+2544	+13.82080078	-0.34716797	-0.17138672	-42.67089844	-1.58203125	+23.57666016	+2804	+11.52246094	-2.43896484	-1.66552734	+18.28125000	+5.03173828	-29.06982422	+1780
+1457971037.48460010	+13.59228516	-0.59326172	-1.00195313	+34.21142578	+12.15087891	-40.58349609	+2540	+13.81640625	-0.34277344	-0.17138672	-42.18750000	-1.66992188	+23.51074219	+2800	+11.51806641	-2.43457031	-1.65673828	+18.36914063	+4.79003906	-29.09179688	+1780
+1457971037.48880000	+13.59228516	-0.58886719	-0.99316406	+34.23339844	+12.08496094	-40.73730469	+2532	+13.81201172	-0.33837891	-0.16699219	-41.74804688	-1.75781250	+23.46679688	+2796	+11.51367188	-2.42578125	-1.64794922	+18.45703125	+4.57031250	-29.11376953	+1780
+1457971037.49300000	+13.58789063	-0.58447266	-0.98876953	+34.27734375	+12.04101563	-40.89111328	+2528	+13.80761719	-0.33398438	-0.17138672	-41.30859375	-1.80175781	+23.40087891	+2792	+11.50927734	-2.42138672	-1.64355469	+18.54492188	+4.39453125	-29.11376953	+1780
+1457971037.49710010	+13.58349609	-0.58447266	-0.98437500	+34.29931641	+11.97509766	-41.06689453	+2520	+13.79882813	-0.32080078	-0.16259766	-40.73730469	-1.95556641	+23.42285156	+2788	+11.50488281	-2.41699219	-1.63916016	+18.63281250	+4.17480469	-29.13574219	+1780
+1457971037.50550010	+13.57031250	-0.57568359	-0.97119141	+34.36523438	+11.84326172	-41.44042969	+2508	+13.78564453	-0.31201172	-0.15820313	-39.70458984	-2.13134766	+23.55468750	+2784	+11.49609375	-2.40820313	-1.63476563	+18.74267578	+3.75732422	-29.15771484	+1776
+1457971037.50959990	+13.56591797	-0.57128906	-0.96240234	+34.38720703	+11.75537109	-41.68212891	+2504	+13.78125000	-0.29443359	-0.14941406	-39.02343750	-2.28515625	+23.70849609	+2784	+11.49169922	-2.40820313	-1.63037109	+18.78662109	+3.53759766	-29.17968750	+1772
+1457971037.51379990	+13.56152344	-0.57128906	-0.95361328	+34.36523438	+11.64550781	-41.92382813	+2500	+13.77685547	-0.28564453	-0.13623047	-38.38623047	-2.43896484	+23.88427734	+2784	+11.48291016	-2.40820313	-1.62597656	+18.80859375	+3.31787109	-29.20166016	+1772
+1457971037.51790000	+13.55273438	-0.57128906	-0.94482422	+34.34326172	+11.57958984	-42.14355469	+2496	+13.76806641	-0.28125000	-0.13623047	-37.77099609	-2.52685547	+24.03808594	+2780	+11.47851563	-2.40820313	-1.62597656	+18.83056641	+3.12011719	-29.22363281	+1768
+1457971037.52210000	+13.54394531	-0.57568359	-0.94042969	+34.27734375	+11.51367188	-42.40722656	+2492	+13.76367188	-0.25927734	-0.12304688	-37.00195313	-2.70263672	+24.27978516	+2780	+11.47412109	-2.41259766	-1.62597656	+18.85253906	+2.92236328	-29.24560547	+1764
+1457971037.52630000	+13.53515625	-0.57568359	-0.93603516	+34.25537109	+11.44775391	-42.62695313	+2488	+13.75488281	-0.25048828	-0.10986328	-36.29882813	-2.85644531	+24.58740234	+2784	+11.46533203	-2.41259766	-1.62597656	+18.85253906	+2.72460938	-29.26757813	+1760
+1457971037.53040000	+13.52636719	-0.57568359	-0.93164063	+34.23339844	+11.38183594	-42.84667969	+2484	+13.75048828	-0.23730469	-0.11425781	-35.59570313	-2.90039063	+24.89501953	+2784	+11.46093750	-2.41699219	-1.63037109	+18.85253906	+2.52685547	-29.28955078	+1760
+1457971037.53880000	+13.50878906	-0.58447266	-0.92285156	+34.01367188	+11.29394531	-43.28613281	+2480	+13.73730469	-0.20214844	-0.09667969	-33.94775391	-3.20800781	+25.72998047	+2788	+11.44335938	-2.42138672	-1.63476563	+18.80859375	+2.15332031	-29.31152344	+1752
+1457971037.54290010	+13.50439453	-0.58447266	-0.91406250	+33.92578125	+11.22802734	-43.52783203	+2480	+13.72851563	-0.18896484	-0.09228516	-33.17871094	-3.29589844	+26.16943359	+2788	+11.43457031	-2.42578125	-1.63916016	+18.76464844	+1.97753906	-29.33349609	+1752
+1457971037.54710010	+13.50000000	-0.59326172	-0.91406250	+33.75000000	+11.20605469	-43.68164063	+2484	+13.72412109	-0.17138672	-0.08789063	-32.29980469	-3.42773438	+26.65283203	+2792	+11.42578125	-2.42578125	-1.63916016	+18.74267578	+1.77978516	-29.33349609	+1748
+1457971037.55539990	+13.48681641	-0.60205078	-0.90527344	+33.44238281	+11.20605469	-44.05517578	+2488	+13.71093750	-0.14501953	-0.07470703	-30.62988281	-3.69140625	+27.70751953	+2792	+11.40820313	-2.43017578	-1.64355469	+18.67675781	+1.42822266	-29.37744141	+1736
+1457971037.55960010	+13.48242188	-0.61083984	-0.90966797	+33.22265625	+11.29394531	-44.16503906	+2492	+13.70654297	-0.12304688	-0.07031250	-29.70703125	-3.84521484	+28.25683594	+2796	+11.39941406	-2.43457031	-1.64794922	+18.61083984	+1.25244141	-29.37744141	+1736
+1457971037.56380010	+13.47802734	-0.61523438	-0.91406250	+33.04687500	+11.40380859	-44.25292969	+2496	+13.69775391	-0.10986328	-0.06152344	-28.82812500	-3.99902344	+28.82812500	+2796	+11.39062500	-2.43017578	-1.64794922	+18.61083984	+1.09863281	-29.37744141	+1728
+1457971037.56789990	+13.47363281	-0.61523438	-0.90966797	+32.87109375	+11.44775391	-44.40673828	+2500	+13.68896484	-0.10107422	-0.05712891	-27.97119141	-4.13085938	+29.39941406	+2796	+11.38183594	-2.42578125	-1.64794922	+18.58886719	+0.90087891	-29.39941406	+1724
+1457971037.57209990	+13.46923828	-0.62402344	-0.91406250	+32.67333984	+11.57958984	-44.47265625	+2504	+13.68017578	-0.08349609	-0.05273438	-27.04833984	-4.35058594	+29.97070313	+2800	+11.37304688	-2.42578125	-1.64794922	+18.54492188	+0.72509766	-29.39941406	+1716
+1457971037.57629990	+13.46484375	-0.62841797	-0.91845703	+32.45361328	+11.75537109	-44.56054688	+2508	+13.66699219	-0.07031250	-0.03955078	-26.12548828	-4.59228516	+30.52001953	+2800	+11.36425781	-2.42138672	-1.64794922	+18.52294922	+0.54931641	-29.42138672	+1712
+1457971037.58460000	+13.46044922	-0.64599609	-0.92285156	+31.97021484	+12.15087891	-44.73632813	+2508	+13.64941406	-0.03515625	-0.02197266	-24.25781250	-5.18554688	+31.48681641	+2804	+11.34667969	-2.41699219	-1.64794922	+18.47900391	+0.17578125	-29.48730469	+1700
+1457971037.58870010	+13.46044922	-0.65039063	-0.93603516	+31.70654297	+12.41455078	-44.78027344	+2512	+13.64062500	-0.02197266	-0.01318359	-23.31298828	-5.55908203	+31.92626953	+2804	+11.33789063	-2.41259766	-1.64794922	+18.47900391	+0.00000000	-29.50927734	+1696
+1457971037.59290000	+13.46044922	-0.65917969	-0.94042969	+31.46484375	+12.70019531	-44.86816406	+2512	+13.62744141	-0.00439453	-0.00878906	-22.34619141	-5.88867188	+32.25585938	+2804	+11.32910156	-2.40820313	-1.65234375	+18.47900391	-0.13183594	-29.53125000	+1692
+1457971037.59710000	+13.45605469	-0.66796875	-0.95361328	+31.15722656	+13.11767578	-44.93408203	+2512	+13.61425781	+0.00878906	+0.00439453	-21.37939453	-6.32812500	+32.62939453	+2804	+11.32031250	-2.40380859	-1.65234375	+18.47900391	-0.28564453	-29.57519531	+1688
+1457971037.60120010	+13.45166016	-0.67675781	-0.96679688	+30.87158203	+13.49121094	-45.00000000	+2512	+13.60107422	+0.03076172	+0.01318359	-20.41259766	-6.78955078	+32.91503906	+2804	+11.31152344	-2.39941406	-1.65673828	+18.47900391	-0.43945313	-29.61914063	+1684
+1457971037.60540010	+13.44726563	-0.68115234	-0.98437500	+30.60791016	+13.88671875	-45.06591797	+2508	+13.58789063	+0.04833984	+0.02197266	-19.42382813	-7.27294922	+33.09082031	+2804	+11.30273438	-2.39501953	-1.66113281	+18.47900391	-0.57128906	-29.66308594	+1680
+1457971037.61369990	+13.44287109	-0.70312500	-1.01513672	+29.99267578	+14.80957031	-45.28564453	+2504	+13.56152344	+0.08789063	+0.04833984	-17.46826172	-8.41552734	+33.39843750	+2800	+11.28076172	-2.39501953	-1.66992188	+18.45703125	-0.87890625	-29.83886719	+1676
+1457971037.61789990	+13.43847656	-0.71630859	-1.03710938	+29.72900391	+15.27099609	-45.37353516	+2500	+13.54394531	+0.10986328	+0.05273438	-16.45751953	-8.94287109	+33.42041016	+2796	+11.27197266	-2.39941406	-1.67871094	+18.43505859	-0.96679688	-29.90478516	+1676
+1457971037.62210010	+13.43408203	-0.72509766	-1.05468750	+29.48730469	+15.66650391	-45.50537109	+2496	+13.53076172	+0.12744141	+0.05712891	-15.53466797	-9.53613281	+33.44238281	+2792	+11.25878906	-2.39941406	-1.69189453	+18.45703125	-1.07666016	-30.01464844	+1672
+1457971037.62620000	+13.42529297	-0.73388672	-1.07226563	+29.22363281	+16.04003906	-45.65917969	+2492	+13.51318359	+0.15380859	+0.06591797	-14.56787109	-10.10742188	+33.39843750	+2788	+11.25000000	-2.40820313	-1.70068359	+18.43505859	-1.20849609	-30.12451172	+1672
+1457971037.63039990	+13.41650391	-0.74707031	-1.10302734	+28.98193359	+16.54541016	-45.76904297	+2492	+13.49560547	+0.17578125	+0.06152344	-13.57910156	-10.65673828	+33.26660156	+2784	+11.24121094	-2.41259766	-1.71826172	+18.43505859	-1.23046875	-30.23437500	+1676
+1457971037.63459990	+13.40771484	-0.75585938	-1.12500000	+28.76220703	+16.87500000	-45.96679688	+2488	+13.47802734	+0.19335938	+0.06591797	-12.72216797	-11.29394531	+33.13476563	+2776	+11.22802734	-2.42138672	-1.73583984	+18.43505859	-1.34033203	-30.38818359	+1676
+1457971037.63870000	+13.39892578	-0.76904297	-1.14257813	+28.49853516	+17.22656250	-46.18652344	+2484	+13.45605469	+0.21533203	+0.07031250	-11.82128906	-11.90917969	+32.95898438	+2768	+11.21484375	-2.43457031	-1.75341797	+18.39111328	-1.42822266	-30.54199219	+1676
+1457971037.64290000	+13.38574219	-0.78662109	-1.17773438	+28.23486328	+17.66601563	-46.36230469	+2488	+13.43847656	+0.23730469	+0.06591797	-10.87646484	-12.45849609	+32.73925781	+2764	+11.20605469	-2.44775391	-1.77539063	+18.34716797	-1.45019531	-30.69580078	+1680
+1457971037.65120010	+13.36376953	-0.81298828	-1.22167969	+27.75146484	+18.23730469	-46.91162109	+2484	+13.39892578	+0.27246094	+0.04833984	-9.22851563	-13.53515625	+32.21191406	+2748	+11.17968750	-2.47851563	-1.81494141	+18.32519531	-1.60400391	-31.11328125	+1684
+1457971037.65540000	+13.34619141	-0.83056641	-1.26562500	+27.50976563	+18.65478516	-47.13134766	+2492	+13.37695313	+0.29003906	+0.03515625	-8.39355469	-14.01855469	+31.88232422	+2740	+11.16650391	-2.49609375	-1.84570313	+18.30322266	-1.58203125	-31.28906250	+1688
+1457971037.65960000	+13.33300781	-0.84375000	-1.29638672	+27.29003906	+18.91845703	-47.43896484	+2492	+13.35498047	+0.29882813	+0.01757813	-7.64648438	-14.45800781	+31.53076172	+2732	+11.15332031	-2.51367188	-1.87646484	+18.32519531	-1.62597656	-31.50878906	+1692
+1457971037.66370010	+13.31542969	-0.86132813	-1.32275391	+27.02636719	+19.18212891	-47.74658203	+2496	+13.32861328	+0.31640625	-0.00439453	-6.89941406	-14.89746094	+31.20117188	+2724	+11.13574219	-2.53564453	-1.90283203	+18.32519531	-1.64794922	-31.75048828	+1692
+1457971037.66790010	+13.30224609	-0.87890625	-1.37109375	+26.78466797	+19.55566406	-48.01025391	+2504	+13.30224609	+0.33398438	-0.03076172	-6.10839844	-15.27099609	+30.80566406	+2716	+11.11816406	-2.55761719	-1.93359375	+18.32519531	-1.62597656	-31.97021484	+1696
+1457971037.67199990	+13.28466797	-0.89208984	-1.40625000	+26.56494141	+19.79736328	-48.31787109	+2508	+13.27587891	+0.34277344	-0.05712891	-5.42724609	-15.60058594	+30.43212891	+2708	+11.10498047	-2.57519531	-1.96435547	+18.36914063	-1.62597656	-32.21191406	+1700
+1457971037.67619990	+13.26708984	-0.91406250	-1.44140625	+26.30126953	+20.03906250	-48.64746094	+2516	+13.25390625	+0.35156250	-0.08789063	-4.76806641	-15.90820313	+30.03662109	+2700	+11.08300781	-2.59716797	-1.99511719	+18.36914063	-1.60400391	-32.47558594	+1704
+1457971037.68450000	+13.23193359	-0.95361328	-1.53369141	+25.83984375	+20.63232422	-49.28466797	+2532	+13.20117188	+0.36914063	-0.17578125	-3.44970703	-16.30371094	+29.22363281	+2684	+11.04785156	-2.64111328	-2.06542969	+18.45703125	-1.51611328	-32.95898438	+1708
+1457971037.68870000	+13.21435547	-0.97998047	-1.57324219	+25.57617188	+20.89599609	-49.61425781	+2536	+13.17041016	+0.36914063	-0.21972656	-2.85644531	-16.43554688	+28.82812500	+2676	+11.02587891	-2.66748047	-2.10058594	+18.50097656	-1.45019531	-33.22265625	+1712
+1457971037.69289990	+13.19677734	-1.00195313	-1.63476563	+25.33447266	+21.24755859	-49.87792969	+2544	+13.14404297	+0.37792969	-0.27685547	-2.24121094	-16.47949219	+28.38867188	+2668	+11.00390625	-2.69384766	-2.14013672	+18.54492188	-1.34033203	-33.46435547	+1716
+1457971037.69700000	+13.17919922	-1.02392578	-1.68310547	+25.11474609	+21.51123047	-50.20751953	+2552	+13.11328125	+0.37792969	-0.33398438	-1.64794922	-16.52343750	+27.97119141	+2656	+10.98193359	-2.71582031	-2.17968750	+18.65478516	-1.25244141	-33.70605469	+1716
+1457971037.70120000	+13.16162109	-1.05029297	-1.73583984	+24.87304688	+21.75292969	-50.51513672	+2556	+13.08251953	+0.37792969	-0.39111328	-1.09863281	-16.56738281	+27.55371094	+2648	+10.95556641	-2.74218750	-2.21923828	+18.72070313	-1.12060547	-33.94775391	+1720
+1457971037.70540000	+13.13964844	-1.08105469	-1.80175781	+24.63134766	+22.10449219	-50.77880859	+2560	+13.05175781	+0.37353516	-0.46142578	-0.54931641	-16.47949219	+27.13623047	+2640	+10.93359375	-2.76855469	-2.25878906	+18.80859375	-0.96679688	-34.16748047	+1724
+1457971037.70950010	+13.12207031	-1.09863281	-1.85888672	+24.47753906	+22.32421875	-51.10839844	+2560	+13.02539063	+0.37353516	-0.53173828	-0.02197266	-16.43554688	+26.74072266	+2632	+10.90722656	-2.79052734	-2.30273438	+18.94042969	-0.83496094	-34.40917969	+1728
+1457971037.71790000	+13.08251953	-1.16894531	-1.99511719	+23.99414063	+22.87353516	-51.72363281	+2568	+12.95947266	+0.35156250	-0.68554688	+0.94482422	-16.17187500	+25.86181641	+2616	+10.85449219	-2.85644531	-2.39501953	+19.09423828	-0.48339844	-34.91455078	+1736
+1457971037.72199990	+13.06054688	-1.19531250	-2.05664063	+23.84033203	+23.04931641	-52.07519531	+2564	+12.92871094	+0.34277344	-0.76464844	+1.47216797	-16.06201172	+25.44433594	+2608	+10.82812500	-2.88720703	-2.44335938	+19.20410156	-0.30761719	-35.20019531	+1736
+1457971037.72620010	+13.03857422	-1.23486328	-2.12255859	+23.62060547	+23.20312500	-52.42675781	+2560	+12.89355469	+0.32519531	-0.83935547	+1.93359375	-15.97412109	+25.00488281	+2596	+10.79736328	-2.92675781	-2.48730469	+19.29199219	-0.13183594	-35.46386719	+1740
+1457971037.73040010	+13.01220703	-1.27441406	-2.21044922	+23.44482422	+23.51074219	-52.71240234	+2560	+12.85839844	+0.31201172	-0.94042969	+2.41699219	-15.68847656	+24.52148438	+2592	+10.77099609	-2.96191406	-2.54882813	+19.42382813	+0.13183594	-35.72753906	+1744
+1457971037.73449990	+12.98583984	-1.30517578	-2.28076172	+23.35693359	+23.62060547	-53.08593750	+2552	+12.82324219	+0.29882813	-1.02832031	+2.92236328	-15.57861328	+24.06005859	+2584	+10.74023438	-2.99707031	-2.60156250	+19.53369141	+0.32958984	-36.03515625	+1748
+1457971037.73869990	+12.95947266	-1.34912109	-2.35107422	+23.15917969	+23.70849609	-53.48144531	+2548	+12.78808594	+0.27246094	-1.10742188	+3.33984375	-15.49072266	+23.57666016	+2576	+10.70507813	-3.04541016	-2.65869141	+19.59960938	+0.52734375	-36.36474609	+1756
+1457971037.74280000	+12.93310547	-1.39746094	-2.43896484	+22.98339844	+23.92822266	-53.83300781	+2544	+12.75292969	+0.24609375	-1.21289063	+3.80126953	-15.22705078	+23.07128906	+2572	+10.67871094	-3.09375000	-2.72460938	+19.68750000	+0.81298828	-36.67236328	+1760
+1457971037.74700000	+12.90234375	-1.43261719	-2.51367188	+22.91748047	+23.97216797	-54.25048828	+2536	+12.71337891	+0.22851563	-1.30517578	+4.30664063	-15.11718750	+22.56591797	+2564	+10.64355469	-3.14208984	-2.78173828	+19.77539063	+1.03271484	-37.02392578	+1764
+1457971037.75530000	+12.84082031	-1.53808594	-2.68505859	+22.63183594	+24.21386719	-55.08544922	+2528	+12.63867188	+0.16259766	-1.50732422	+5.20751953	-14.72167969	+21.46728516	+2556	+10.57763672	-3.25195313	-2.91796875	+19.92919922	+1.56005859	-37.77099609	+1772
+1457971037.75950000	+12.80126953	-1.57763672	-2.76855469	+22.58789063	+24.27978516	-55.50292969	+2520	+12.59472656	+0.13623047	-1.60839844	+5.71289063	-14.58984375	+20.91796875	+2548	+10.53808594	-3.31347656	-2.98828125	+19.97314453	+1.86767578	-38.16650391	+1780
+1457971037.76370000	+12.76611328	-1.63476563	-2.85644531	+22.47802734	+24.36767578	-55.94238281	+2516	+12.55517578	+0.09667969	-1.70507813	+6.15234375	-14.43603516	+20.34667969	+2540	+10.49853516	-3.37500000	-3.05859375	+20.01708984	+2.17529297	-38.56201172	+1788
+1457971037.76780010	+12.73095703	-1.69189453	-2.94873047	+22.39013672	+24.49951172	-56.38183594	+2512	+12.51562500	+0.06152344	-1.81933594	+6.63574219	-14.17236328	+19.75341797	+2540	+10.46337891	-3.44091797	-3.13330078	+20.10498047	+2.48291016	-38.95751953	+1792
+1457971037.77200010	+12.68701172	-1.74462891	-3.04101563	+22.36816406	+24.58740234	-56.82128906	+2508	+12.46728516	+0.03076172	-1.92480469	+7.14111328	-14.01855469	+19.16015625	+2532	+10.41943359	-3.50683594	-3.20800781	+20.12695313	+2.83447266	-39.39697266	+1796
+1457971037.77620010	+12.64306641	-1.80615234	-3.13330078	+22.25830078	+24.69726563	-57.26074219	+2504	+12.42333984	-0.01757813	-2.02587891	+7.58056641	-13.84277344	+18.54492188	+2528	+10.37109375	-3.57714844	-3.28710938	+20.14892578	+3.18603516	-39.81445313	+1804
+1457971037.78029990	+12.60791016	-1.86767578	-3.22558594	+22.19238281	+24.80712891	-57.72216797	+2504	+12.38378906	-0.06152344	-2.14453125	+8.02001953	-13.55712891	+17.95166016	+2528	+10.33593750	-3.64746094	-3.36181641	+20.21484375	+3.51562500	-40.27587891	+1812
+1457971037.78449990	+12.56396484	-1.92919922	-3.32226563	+22.14843750	+24.96093750	-58.16162109	+2500	+12.33984375	-0.10546875	-2.25439453	+8.52539063	-13.31542969	+17.35839844	+2524	+10.28759766	-3.72656250	-3.44091797	+20.21484375	+3.91113281	-40.71533203	+1820
+1457971037.79279990	+12.48046875	-2.06103516	-3.51562500	+22.01660156	+25.29052734	-59.04052734	+2500	+12.25195313	-0.20654297	-2.49169922	+9.38232422	-12.74414063	+16.17187500	+2516	+10.19970703	-3.87597656	-3.59912109	+20.28076172	+4.68017578	-41.59423828	+1832
+1457971037.79699990	+12.43212891	-2.13134766	-3.62109375	+21.95068359	+25.51025391	-59.47998047	+2500	+12.19921875	-0.25927734	-2.61035156	+9.82177734	-12.45849609	+15.55664063	+2516	+10.14697266	-3.95507813	-3.68261719	+20.25878906	+5.14160156	-42.03369141	+1840
+1457971037.80119990	+12.38378906	-2.20166016	-3.72216797	+21.86279297	+25.70800781	-59.87548828	+2504	+12.15087891	-0.32080078	-2.72900391	+10.17333984	-12.15087891	+14.98535156	+2512	+10.09863281	-4.03417969	-3.76611328	+20.28076172	+5.55908203	-42.42919922	+1852
+1457971037.80530000	+12.34863281	-2.27636719	-3.81884766	+21.77490234	+25.86181641	-60.33691406	+2504	+12.10693359	-0.37792969	-2.85644531	+10.56884766	-11.82128906	+14.43603516	+2512	+10.05468750	-4.11328125	-3.84082031	+20.32470703	+5.88867188	-42.89062500	+1852
+1457971037.80950000	+12.30029297	-2.35546875	-3.91992188	+21.68701172	+26.05957031	-60.79833984	+2504	+12.05419922	-0.43945313	-2.97509766	+10.94238281	-11.53564453	+13.86474609	+2508	+10.00195313	-4.20117188	-3.91992188	+20.28076172	+6.30615234	-43.35205078	+1860
+1457971037.81370000	+12.25195313	-2.43457031	-4.02539063	+21.57714844	+26.25732422	-61.23779297	+2504	+12.00146484	-0.50976563	-3.09814453	+11.22802734	-11.20605469	+13.31542969	+2508	+9.95361328	-4.28027344	-4.00341797	+20.30273438	+6.72363281	-43.74755859	+1868
+1457971037.82200000	+12.16406250	-2.59277344	-4.22314453	+21.40136719	+26.58691406	-62.18261719	+2496	+11.90039063	-0.64599609	-3.35302734	+11.84326172	-10.54687500	+12.19482422	+2500	+9.85693359	-4.45605469	-4.15283203	+20.28076172	+7.42675781	-44.71435547	+1876
+1457971037.82610010	+12.11572266	-2.68066406	-4.32861328	+21.31347656	+26.76269531	-62.60009766	+2496	+11.84765625	-0.72509766	-3.48046875	+12.08496094	-10.21728516	+11.66748047	+2500	+9.80859375	-4.53955078	-4.23193359	+20.32470703	+7.77832031	-45.10986328	+1880
+1457971037.83030010	+12.07617188	-2.76416016	-4.42529297	+21.22558594	+26.87255859	-63.08349609	+2488	+11.79931641	-0.79980469	-3.60791016	+12.34863281	-9.90966797	+11.14013672	+2492	+9.76904297	-4.62744141	-4.30224609	+20.39062500	+8.04199219	-45.59326172	+1876
+1457971037.83450010	+12.02783203	-2.85205078	-4.52636719	+21.11572266	+27.00439453	-63.58886719	+2480	+11.73779297	-0.87451172	-3.73095703	+12.59033203	-9.62402344	+10.56884766	+2488	+9.71191406	-4.72412109	-4.37695313	+20.34667969	+8.37158203	-46.07666016	+1880
+1457971037.83859990	+11.97509766	-2.94433594	-4.62744141	+21.00585938	+27.13623047	-64.02832031	+2472	+11.68066406	-0.96240234	-3.85400391	+12.76611328	-9.33837891	+10.04150391	+2484	+9.66357422	-4.80761719	-4.45605469	+20.39062500	+8.65722656	-46.49414063	+1880
+1457971037.84279990	+11.93554688	-3.03222656	-4.71972656	+20.91796875	+27.13623047	-64.57763672	+2456	+11.63232422	-1.04150391	-3.97265625	+12.96386719	-9.11865234	+9.49218750	+2476	+9.62402344	-4.89990234	-4.52197266	+20.43457031	+8.83300781	-47.04345703	+1872
+1457971037.84699990	+11.88720703	-3.12451172	-4.81201172	+20.83007813	+27.22412109	-65.10498047	+2444	+11.57080078	-1.12939453	-4.09570313	+13.13964844	-8.87695313	+8.92089844	+2468	+9.57128906	-5.00097656	-4.59228516	+20.41259766	+9.11865234	-47.54882813	+1872
+1457971037.85529990	+11.79052734	-3.30908203	-4.99658203	+20.69824219	+27.24609375	-66.11572266	+2416	+11.46093750	-1.30517578	-4.32861328	+13.44726563	-8.45947266	+7.82226563	+2448	+9.47900391	-5.18994141	-4.73291016	+20.50048828	+9.49218750	-48.55957031	+1860
+1457971037.85949990	+11.73779297	-3.40576172	-5.08447266	+20.65429688	+27.29003906	-66.62109375	+2404	+11.39501953	-1.39746094	-4.44287109	+13.60107422	-8.26171875	+7.25097656	+2436	+9.42626953	-5.29101563	-4.80322266	+20.47851563	+9.75585938	-49.04296875	+1856
+1457971037.86360000	+11.68066406	-3.49804688	-5.18115234	+20.61035156	+27.29003906	-67.08251953	+2388	+11.33349609	-1.48974609	-4.55712891	+13.73291016	-8.04199219	+6.72363281	+2424	+9.37792969	-5.38769531	-4.87353516	+20.56640625	+9.95361328	-49.50439453	+1852
+1457971037.87200000	+11.58398438	-3.69140625	-5.33496094	+20.56640625	+27.13623047	-68.13720703	+2356	+11.21923828	-1.67431641	-4.75927734	+13.99658203	-7.82226563	+5.55908203	+2392	+9.28125000	-5.59423828	-5.00097656	+20.61035156	+10.28320313	-50.58105469	+1836
+1457971037.87610010	+11.52685547	-3.78369141	-5.41845703	+20.58837891	+27.07031250	-68.59863281	+2344	+11.15771484	-1.77099609	-4.86474609	+14.10644531	-7.64648438	+5.00976563	+2380	+9.22851563	-5.69531250	-5.07128906	+20.65429688	+10.48095703	-51.04248047	+1828
+1457971037.88030000	+11.47851563	-3.88037109	-5.47998047	+20.61035156	+26.87255859	-69.16992188	+2324	+11.10498047	-1.86328125	-4.94824219	+14.23828125	-7.64648438	+4.41650391	+2360	+9.17578125	-5.79638672	-5.11962891	+20.69824219	+10.59082031	-51.61376953	+1820
+1457971037.88450000	+11.42578125	-3.97705078	-5.55468750	+20.65429688	+26.82861328	-69.60937500	+2304	+11.04345703	-1.95996094	-5.04492188	+14.37011719	-7.51464844	+3.84521484	+2344	+9.12304688	-5.91064453	-5.18115234	+20.69824219	+10.81054688	-52.11914063	+1816
+1457971037.88860010	+11.36865234	-4.06933594	-5.62939453	+20.74218750	+26.74072266	-70.00488281	+2288	+10.98193359	-2.05664063	-5.14160156	+14.47998047	-7.36083984	+3.31787109	+2328	+9.07031250	-6.01171875	-5.24707031	+20.76416016	+11.03027344	-52.55859375	+1808
+1457971037.89280010	+11.32031250	-4.16601563	-5.68212891	+20.80810547	+26.52099609	-70.53222656	+2272	+10.92919922	-2.15332031	-5.21191406	+14.61181641	-7.38281250	+2.72460938	+2304	+9.01318359	-6.11718750	-5.29541016	+20.80810547	+11.16210938	-53.08593750	+1804
+1457971037.89689990	+11.26318359	-4.26269531	-5.74804688	+20.91796875	+26.41113281	-70.92773438	+2256	+10.86767578	-2.25000000	-5.29541016	+14.72167969	-7.27294922	+2.17529297	+2284	+8.95605469	-6.23144531	-5.35253906	+20.80810547	+11.38183594	-53.52539063	+1800
+1457971037.90529990	+11.15771484	-4.45166016	-5.84912109	+21.18164063	+26.03759766	-71.74072266	+2228	+10.75781250	-2.44775391	-5.44042969	+14.94140625	-7.20703125	+1.09863281	+2244	+8.84619141	-6.43798828	-5.45361328	+20.91796875	+11.73339844	-54.42626953	+1792
+1457971037.90940000	+11.10058594	-4.54394531	-5.90625000	+21.31347656	+25.90576172	-72.07031250	+2220	+10.70068359	-2.54443359	-5.51074219	+15.05126953	-7.11914063	+0.59326172	+2224	+8.78906250	-6.55224609	-5.50195313	+20.91796875	+11.93115234	-54.84375000	+1788
+1457971037.91360000	+11.04785156	-4.64062500	-5.95898438	+21.51123047	+25.77392578	-72.35595703	+2212	+10.64355469	-2.64550781	-5.58105469	+15.13916016	-7.00927734	+0.10986328	+2208	+8.73193359	-6.65332031	-5.55029297	+20.98388672	+12.15087891	-55.21728516	+1784
+1457971037.91779990	+10.99951172	-4.73291016	-5.98974609	+21.66503906	+25.55419922	-72.77343750	+2200	+10.59082031	-2.74218750	-5.62939453	+15.27099609	-7.05322266	-0.41748047	+2188	+8.67480469	-6.76318359	-5.58105469	+21.00585938	+12.28271484	-55.67871094	+1780
+1457971037.92190000	+10.94238281	-4.82958984	-6.03369141	+21.86279297	+25.44433594	-73.01513672	+2192	+10.53369141	-2.84326172	-5.69091797	+15.35888672	-6.94335938	-0.87890625	+2172	+8.62207031	-6.87304688	-5.62060547	+21.02783203	+12.48046875	-56.03027344	+1780
+1457971037.92610000	+10.89404297	-4.92626953	-6.08203125	+22.10449219	+25.31250000	-73.23486328	+2188	+10.47656250	-2.94433594	-5.75244141	+15.44677734	-6.85546875	-1.29638672	+2160	+8.56933594	-6.97412109	-5.66015625	+21.11572266	+12.65625000	-56.33789063	+1776
+1457971037.93030000	+10.84130859	-5.01855469	-6.10400391	+22.30224609	+25.09277344	-73.56445313	+2180	+10.41943359	-3.04541016	-5.79199219	+15.53466797	-6.87744141	-1.80175781	+2144	+8.51220703	-7.07958984	-5.68212891	+21.13769531	+12.78808594	-56.73339844	+1772
+1457971037.93440010	+10.79296875	-5.11523438	-6.13476563	+22.52197266	+24.96093750	-73.76220703	+2176	+10.36669922	-3.14208984	-5.84033203	+15.60058594	-6.78955078	-2.21923828	+2132	+8.46386719	-7.18505859	-5.70410156	+21.18164063	+12.91992188	-57.04101563	+1768
+1457971037.94280000	+10.69189453	-5.30419922	-6.18310547	+23.00537109	+24.63134766	-74.17968750	+2164	+10.25683594	-3.34863281	-5.91943359	+15.71044922	-6.74560547	-3.05419922	+2104	+8.36279297	-7.38720703	-5.73925781	+21.31347656	+13.13964844	-57.70019531	+1760
+1457971037.94689990	+10.63916016	-5.40087891	-6.20507813	+23.29101563	+24.49951172	-74.31152344	+2156	+10.20410156	-3.44531250	-5.95458984	+15.75439453	-6.67968750	-3.42773438	+2092	+8.32324219	-7.48828125	-5.74804688	+21.40136719	+13.18359375	-57.98583984	+1756
+1457971037.95110010	+10.59521484	-5.49316406	-6.22705078	+23.57666016	+24.36767578	-74.42138672	+2152	+10.15136719	-3.54638672	-5.98974609	+15.79833984	-6.63574219	-3.77929688	+2076	+8.27929688	-7.58935547	-5.76123047	+21.51123047	+13.27148438	-58.24951172	+1748
+1457971037.95530010	+10.54248047	-5.58544922	-6.23144531	+23.84033203	+24.16992188	-74.59716797	+2144	+10.09423828	-3.64746094	-6.00732422	+15.79833984	-6.63574219	-4.17480469	+2064	+8.23535156	-7.69042969	-5.75683594	+21.57714844	+13.31542969	-58.55712891	+1748
+1457971037.95939990	+10.49853516	-5.67333984	-6.24023438	+24.16992188	+24.01611328	-74.68505859	+2132	+10.04150391	-3.74853516	-6.02929688	+15.82031250	-6.61376953	-4.50439453	+2048	+8.19580078	-7.78710938	-5.75244141	+21.68701172	+13.33740234	-58.77685547	+1744
+1457971037.96359990	+10.45019531	-5.76562500	-6.24902344	+24.49951172	+23.84033203	-74.75097656	+2124	+9.98876953	-3.84521484	-6.05126953	+15.82031250	-6.59179688	-4.81201172	+2032	+8.16064453	-7.88378906	-5.75244141	+21.84082031	+13.35937500	-58.97460938	+1736
+1457971037.96779990	+10.40185547	-5.85351563	-6.24023438	+24.82910156	+23.64257813	-74.86083984	+2116	+9.93164063	-3.94628906	-6.05566406	+15.77636719	-6.63574219	-5.16357422	+2016	+8.12109375	-7.98046875	-5.73486328	+21.95068359	+13.33740234	-59.23828125	+1736
+1457971037.97190000	+10.35791016	-5.93261719	-6.23144531	+25.22460938	+23.42285156	-74.88281250	+2104	+9.88330078	-4.04296875	-6.06005859	+15.77636719	-6.67968750	-5.42724609	+1996	+8.08593750	-8.07275391	-5.71728516	+22.12646484	+13.29345703	-59.45800781	+1732
+1457971037.98020010	+10.26562500	-6.10400391	-6.20068359	+25.99365234	+23.00537109	-74.99267578	+2088	+9.78222656	-4.23193359	-6.05126953	+15.71044922	-6.83349609	-6.02050781	+1956	+8.01562500	-8.25732422	-5.67333984	+22.43408203	+13.22753906	-59.83154297	+1724
+1457971037.98440000	+10.22167969	-6.17431641	-6.17871094	+26.45507813	+22.74169922	-74.94873047	+2080	+9.73828125	-4.31982422	-6.03808594	+15.68847656	-6.92138672	-6.24023438	+1936	+7.98925781	-8.34521484	-5.64697266	+22.65380859	+13.13964844	-59.96337891	+1716
+1457971037.98860000	+10.18212891	-6.24902344	-6.15673828	+26.91650391	+22.47802734	-74.92675781	+2068	+9.69433594	-4.40771484	-6.02490234	+15.64453125	-7.03125000	-6.43798828	+1916	+7.95849609	-8.43310547	-5.62500000	+22.87353516	+13.09570313	-60.07324219	+1712
+1457971037.99270010	+10.13378906	-6.32373047	-6.11718750	+27.33398438	+22.21435547	-74.90478516	+2064	+9.64160156	-4.50000000	-5.98974609	+15.57861328	-7.18505859	-6.70166016	+1904	+7.91894531	-8.52099609	-5.58544922	+23.07128906	+13.02978516	-60.18310547	+1708
+1457971037.99690010	+10.08984375	-6.38525391	-6.07763672	+27.86132813	+21.88476563	-74.81689453	+2056	+9.60205078	-4.57910156	-5.95898438	+15.53466797	-7.33886719	-6.83349609	+1888	+7.88818359	-8.60449219	-5.55029297	+23.29101563	+12.91992188	-60.22705078	+1704
+1457971038.00110010	+10.05029297	-6.45117188	-6.04248047	+28.38867188	+21.57714844	-74.70703125	+2052	+9.56250000	-4.66259766	-5.92822266	+15.49072266	-7.51464844	-6.96533203	+1876	+7.85742188	-8.68359375	-5.51513672	+23.55468750	+12.85400391	-60.24902344	+1700
+1457971038.00939990	+9.96679688	-6.56982422	-5.93261719	+29.37744141	+20.87402344	-74.53125000	+2048	+9.48779297	-4.82080078	-5.82275391	+15.31494141	-7.95410156	-7.20703125	+1860	+7.78710938	-8.84179688	-5.42724609	+23.99414063	+12.61230469	-60.27099609	+1700
+1457971038.01360010	+9.92724609	-6.62695313	-5.87988281	+29.94873047	+20.54443359	-74.35546875	+2044	+9.45263672	-4.89550781	-5.77441406	+15.24902344	-8.12988281	-7.27294922	+1852	+7.75195313	-8.92089844	-5.38330078	+24.25781250	+12.56835938	-60.18310547	+1696
+1457971038.01770000	+9.88330078	-6.67968750	-5.80957031	+30.43212891	+20.19287109	-74.26757813	+2052	+9.41308594	-4.97021484	-5.70410156	+15.11718750	-8.39355469	-7.38281250	+1852	+7.71240234	-9.00000000	-5.33496094	+24.45556641	+12.48046875	-60.13916016	+1700
+1457971038.02189990	+9.84814453	-6.72802734	-5.74365234	+30.98144531	+19.79736328	-74.06982422	+2052	+9.38232422	-5.04052734	-5.64257813	+15.02929688	-8.61328125	-7.29492188	+1852	+7.68164063	-9.07470703	-5.28222656	+24.69726563	+12.37060547	-60.00732422	+1704
+1457971038.02609990	+9.80859375	-6.77636719	-5.68212891	+31.53076172	+19.46777344	-73.82812500	+2052	+9.35156250	-5.10644531	-5.58105469	+14.91943359	-8.81103516	-7.25097656	+1848	+7.64648438	-9.14501953	-5.23388672	+24.96093750	+12.28271484	-59.83154297	+1704
+1457971038.03020000	+9.76904297	-6.82470703	-5.59863281	+32.01416016	+19.09423828	-73.69628906	+2060	+9.31640625	-5.18115234	-5.49316406	+14.74365234	-9.09667969	-7.27294922	+1856	+7.60693359	-9.21093750	-5.17236328	+25.15869141	+12.17285156	-59.67773438	+1712
+1457971038.03860000	+9.69873047	-6.90820313	-5.44921875	+33.04687500	+18.36914063	-73.16894531	+2072	+9.26367188	-5.30419922	-5.34375000	+14.45800781	-9.51416016	-6.92138672	+1860	+7.54101563	-9.34277344	-5.06250000	+25.66406250	+11.95312500	-59.23828125	+1720
+1457971038.04270010	+9.66796875	-6.95214844	-5.35253906	+33.48632813	+17.97363281	-73.03710938	+2084	+9.23730469	-5.37451172	-5.24267578	+14.26025391	-9.82177734	-6.85546875	+1872	+7.50585938	-9.40429688	-4.99218750	+25.83984375	+11.84326172	-59.04052734	+1732
+1457971038.04690000	+9.63281250	-6.99169922	-5.26904297	+33.94775391	+17.57812500	-72.77343750	+2092	+9.21093750	-5.43164063	-5.15478516	+14.04052734	-10.01953125	-6.59179688	+1880	+7.47949219	-9.47021484	-4.92187500	+26.08154297	+11.66748047	-58.82080078	+1736
+1457971038.05100010	+9.60205078	-7.03125000	-5.18994141	+34.45312500	+17.29248047	-72.42187500	+2096	+9.18457031	-5.49316406	-5.07568359	+13.84277344	-10.15136719	-6.30615234	+1884	+7.45312500	-9.52294922	-4.86035156	+26.32324219	+11.57958984	-58.51318359	+1740
+1457971038.05520010	+9.57128906	-7.06640625	-5.09326172	+34.87060547	+16.91894531	-72.24609375	+2108	+9.15820313	-5.55029297	-4.97021484	+13.62304688	-10.43701172	-6.13037109	+1896	+7.42236328	-9.58447266	-4.78564453	+26.52099609	+11.42578125	-58.24951172	+1748
+1457971038.05940010	+9.54052734	-7.10595703	-5.00097656	+35.26611328	+16.56738281	-71.89453125	+2116	+9.13623047	-5.60742188	-4.87353516	+13.35937500	-10.61279297	-5.75683594	+1904	+7.40039063	-9.63720703	-4.71093750	+26.74072266	+11.22802734	-57.96386719	+1756
+1457971038.06769990	+9.48339844	-7.17187500	-4.81640625	+36.10107422	+15.86425781	-71.30126953	+2132	+9.09228516	-5.71728516	-4.67578125	+12.85400391	-10.98632813	-5.07568359	+1920	+7.36083984	-9.73388672	-4.55273438	+27.24609375	+10.87646484	-57.34863281	+1760
+1457971038.07189990	+9.45263672	-7.20703125	-4.71972656	+36.47460938	+15.46875000	-70.94970703	+2136	+9.06591797	-5.77001953	-4.57470703	+12.54638672	-11.16210938	-4.63623047	+1924	+7.34326172	-9.78222656	-4.46923828	+27.48779297	+10.65673828	-57.08496094	+1760
+1457971038.07600000	+9.42626953	-7.23339844	-4.63183594	+36.91406250	+15.16113281	-70.55419922	+2140	+9.04394531	-5.81396484	-4.48242188	+12.28271484	-11.22802734	-4.15283203	+1924	+7.33007813	-9.82177734	-4.39013672	+27.77343750	+10.48095703	-56.73339844	+1760
+1457971038.08020000	+9.40429688	-7.26416016	-4.52197266	+37.28759766	+14.76562500	-70.31250000	+2148	+9.02636719	-5.86230469	-4.36376953	+12.01904297	-11.46972656	-3.80126953	+1936	+7.32128906	-9.87011719	-4.29785156	+28.01513672	+10.26123047	-56.46972656	+1760
+1457971038.08439990	+9.37792969	-7.29492188	-4.42529297	+37.68310547	+14.37011719	-69.89501953	+2148	+9.00878906	-5.91503906	-4.26269531	+11.66748047	-11.60156250	-3.29589844	+1940	+7.31250000	-9.91406250	-4.20556641	+28.25683594	+10.01953125	-56.20605469	+1756
+1457971038.08850000	+9.35156250	-7.31689453	-4.33740234	+38.14453125	+14.01855469	-69.43359375	+2144	+8.98681641	-5.95019531	-4.16601563	+11.40380859	-11.64550781	-2.72460938	+1936	+7.30371094	-9.94921875	-4.12207031	+28.56445313	+9.82177734	-55.85449219	+1748
+1457971038.09270000	+9.32958984	-7.33886719	-4.22753906	+38.51806641	+13.60107422	-69.14794922	+2148	+8.97363281	-5.99414063	-4.04736328	+11.16210938	-11.86523438	-2.30712891	+1940	+7.29931641	-9.98437500	-4.02978516	+28.82812500	+9.55810547	-55.56884766	+1740
+1457971038.10100010	+9.28125000	-7.37841797	-4.03417969	+39.41894531	+12.78808594	-68.24707031	+2140	+8.93408203	-6.06884766	-3.84521484	+10.54687500	-12.01904297	-1.14257813	+1932	+7.28613281	-10.04589844	-3.84521484	+29.39941406	+9.09667969	-54.95361328	+1720
+1457971038.10520010	+9.26806641	-7.39599609	-3.91992188	+39.85839844	+12.30468750	-67.93945313	+2140	+8.92529297	-6.09960938	-3.72216797	+10.32714844	-12.21679688	-0.65917969	+1936	+7.28613281	-10.07666016	-3.74853516	+29.68505859	+8.85498047	-54.66796875	+1712
+1457971038.10940000	+9.24169922	-7.41357422	-3.81884766	+40.29785156	+11.82128906	-67.52197266	+2140	+8.90771484	-6.14355469	-3.61669922	+9.95361328	-12.30468750	-0.08789063	+1932	+7.28173828	-10.11181641	-3.65625000	+29.92675781	+8.61328125	-54.40429688	+1700
+1457971038.11350010	+9.22412109	-7.42236328	-3.72656250	+40.86914063	+11.38183594	-67.01660156	+2132	+8.89453125	-6.16552734	-3.52001953	+9.71191406	-12.30468750	+0.54931641	+1924	+7.27734375	-10.13818359	-3.56396484	+30.21240234	+8.41552734	-54.09667969	+1688
+1457971038.11770010	+9.20654297	-7.43115234	-3.61669922	+41.37451172	+10.89843750	-66.66503906	+2128	+8.89013672	-6.19189453	-3.40136719	+9.51416016	-12.48046875	+1.07666016	+1924	+7.27294922	-10.16455078	-3.47607422	+30.47607422	+8.19580078	-53.76708984	+1676
+1457971038.12190010	+9.18017578	-7.44433594	-3.52001953	+41.85791016	+10.39306641	-66.18164063	+2128	+8.87255859	-6.23144531	-3.29589844	+9.16259766	-12.52441406	+1.66992188	+1920	+7.26416016	-10.19531250	-3.38818359	+30.69580078	+8.02001953	-53.48144531	+1664
+1457971038.12599990	+9.16259766	-7.44433594	-3.43212891	+42.47314453	+9.88769531	-65.65429688	+2120	+8.85937500	-6.24902344	-3.19921875	+8.92089844	-12.48046875	+2.32910156	+1912	+7.25537109	-10.21728516	-3.30029297	+30.95947266	+7.82226563	-53.15185547	+1652
+1457971038.13019990	+9.14941406	-7.44873047	-3.32666016	+43.04443359	+9.31640625	-65.28076172	+2116	+8.85937500	-6.26660156	-3.08935547	+8.76708984	-12.59033203	+2.92236328	+1908	+7.25097656	-10.23925781	-3.22119141	+31.22314453	+7.62451172	-52.80029297	+1636
+1457971038.13850000	+9.10986328	-7.45312500	-3.13330078	+44.20898438	+8.19580078	-64.37988281	+2112	+8.83740234	-6.31494141	-2.88720703	+8.23974609	-12.56835938	+4.13085938	+1904	+7.22460938	-10.28320313	-3.06298828	+31.61865234	+7.31689453	-52.14111328	+1616
+1457971038.14270000	+9.10107422	-7.44873047	-3.03222656	+44.84619141	+7.58056641	-64.00634766	+2112	+8.83740234	-6.32812500	-2.78613281	+8.08593750	-12.59033203	+4.70214844	+1896	+7.21582031	-10.30517578	-2.98828125	+31.81640625	+7.16308594	-51.78955078	+1608
+1457971038.14680000	+9.07910156	-7.45751953	-2.93994141	+45.35156250	+7.00927734	-63.58886719	+2112	+8.82421875	-6.35449219	-2.68945313	+7.80029297	-12.56835938	+5.27343750	+1896	+7.20263672	-10.33154297	-2.91357422	+31.97021484	+7.03125000	-51.48193359	+1600
+1457971038.15100000	+9.06591797	-7.44873047	-2.85205078	+46.01074219	+6.41601563	-63.17138672	+2108	+8.81982422	-6.36328125	-2.59716797	+7.64648438	-12.52441406	+5.88867188	+1892	+7.19384766	-10.34912109	-2.83886719	+32.12402344	+6.87744141	-51.17431641	+1592
+1457971038.15520000	+9.05712891	-7.43994141	-2.76416016	+46.64794922	+5.80078125	-62.79785156	+2108	+8.82421875	-6.37646484	-2.50927734	+7.53662109	-12.48046875	+6.48193359	+1884	+7.18505859	-10.37109375	-2.77294922	+32.29980469	+6.72363281	-50.80078125	+1584
+1457971038.15930010	+9.03955078	-7.44873047	-2.67626953	+47.13134766	+5.25146484	-62.46826172	+2112	+8.81542969	-6.39843750	-2.42138672	+7.33886719	-12.43652344	+6.98730469	+1884	+7.17187500	-10.39306641	-2.70703125	+32.40966797	+6.61376953	-50.47119141	+1576
+1457971038.16770010	+9.02636719	-7.42236328	-2.50927734	+48.38378906	+4.06494141	-61.87500000	+2108	+8.81542969	-6.40722656	-2.25439453	+7.18505859	-12.34863281	+8.08593750	+1876	+7.16308594	-10.42382813	-2.57519531	+32.76123047	+6.30615234	-49.92187500	+1560
+1457971038.17179990	+9.01318359	-7.43115234	-2.42578125	+48.77929688	+3.55957031	-61.67724609	+2112	+8.80664063	-6.42480469	-2.17529297	+7.07519531	-12.32666016	+8.52539063	+1876	+7.15429688	-10.44580078	-2.51367188	+32.87109375	+6.19628906	-49.65820313	+1556
+1457971038.17600010	+9.00878906	-7.41796875	-2.34228516	+49.32861328	+3.05419922	-61.47949219	+2112	+8.80664063	-6.42919922	-2.09179688	+7.05322266	-12.34863281	+8.94287109	+1872	+7.14990234	-10.45898438	-2.44335938	+33.00292969	+6.04248047	-49.50439453	+1552
+1457971038.18020010	+9.00878906	-7.40478516	-2.27636719	+49.87792969	+2.52685547	-61.25976563	+2108	+8.81103516	-6.43359375	-2.03027344	+7.03125000	-12.28271484	+9.47021484	+1864	+7.15429688	-10.47216797	-2.38623047	+33.15673828	+5.86669922	-49.30664063	+1544
+1457971038.18429990	+9.00000000	-7.41357422	-2.20166016	+50.20751953	+2.10937500	-61.14990234	+2108	+8.80664063	-6.44238281	-1.95996094	+7.00927734	-12.28271484	+9.82177734	+1864	+7.15429688	-10.49414063	-2.32910156	+33.28857422	+5.73486328	-49.15283203	+1536
+1457971038.18849990	+9.00000000	-7.40478516	-2.12695313	+50.64697266	+1.69189453	-61.08398438	+2108	+8.80664063	-6.44677734	-1.88525391	+7.05322266	-12.37060547	+10.15136719	+1864	+7.16308594	-10.50292969	-2.25878906	+33.46435547	+5.55908203	-49.10888672	+1532
+1457971038.19269990	+9.00439453	-7.39160156	-2.06982422	+51.10839844	+1.25244141	-60.90820313	+2100	+8.81103516	-6.44677734	-1.83251953	+7.07519531	-12.32666016	+10.61279297	+1856	+7.17187500	-10.51611328	-2.20605469	+33.64013672	+5.36132813	-48.99902344	+1520
+1457971038.19680000	+9.00000000	-7.40039063	-2.00390625	+51.37207031	+0.96679688	-60.90820313	+2096	+8.81103516	-6.45556641	-1.77099609	+7.14111328	-12.37060547	+10.87646484	+1852	+7.18066406	-10.52929688	-2.14892578	+33.79394531	+5.20751953	-48.93310547	+1512
+1457971038.20510010	+9.00439453	-7.38281250	-1.88525391	+52.05322266	+0.32958984	-60.88623047	+2080	+8.81103516	-6.45556641	-1.66113281	+7.29492188	-12.52441406	+11.46972656	+1840	+7.21142578	-10.54248047	-2.03027344	+34.18945313	+4.79003906	-49.02099609	+1500
+1457971038.20930000	+9.00439453	-7.38281250	-1.82812500	+52.29492188	+0.10986328	-60.95214844	+2068	+8.81542969	-6.45556641	-1.60839844	+7.40478516	-12.63427734	+11.68945313	+1832	+7.22900391	-10.55126953	-1.96875000	+34.40917969	+4.61425781	-49.08691406	+1496
+1457971038.21350000	+9.00439453	-7.37841797	-1.77099609	+52.55859375	-0.10986328	-61.04003906	+2060	+8.81542969	-6.45556641	-1.55126953	+7.51464844	-12.78808594	+11.88720703	+1824	+7.24658203	-10.55566406	-1.90722656	+34.60693359	+4.41650391	-49.26269531	+1488
+1457971038.21760010	+9.00439453	-7.37402344	-1.72705078	+52.82226563	-0.30761719	-61.01806641	+2044	+8.81542969	-6.45556641	-1.51171875	+7.60253906	-12.83203125	+12.15087891	+1816	+7.26416016	-10.56445313	-1.85888672	+34.80468750	+4.21875000	-49.30664063	+1480
+1457971038.22180010	+9.00439453	-7.36962891	-1.68310547	+53.04199219	-0.46142578	-61.08398438	+2032	+8.81542969	-6.45556641	-1.46337891	+7.73437500	-12.94189453	+12.32666016	+1804	+7.28173828	-10.56884766	-1.80615234	+35.02441406	+4.04296875	-49.41650391	+1472
+1457971038.22600010	+9.00439453	-7.36523438	-1.63476563	+53.23974609	-0.61523438	-61.17187500	+2020	+8.81542969	-6.45117188	-1.41503906	+7.86621094	-13.09570313	+12.48046875	+1796	+7.29492188	-10.57324219	-1.74902344	+35.22216797	+3.84521484	-49.57031250	+1460
+1457971038.23009990	+9.00439453	-7.36083984	-1.59521484	+53.45947266	-0.74707031	-61.17187500	+2008	+8.81103516	-6.44677734	-1.37988281	+7.97607422	-13.18359375	+12.70019531	+1788	+7.30810547	-10.57324219	-1.70507813	+35.41992188	+3.64746094	-49.65820313	+1452
+1457971038.23850010	+9.00000000	-7.34765625	-1.51171875	+53.87695313	-0.90087891	-61.30371094	+1988	+8.80664063	-6.43798828	-1.29638672	+8.23974609	-13.38134766	+12.98583984	+1768	+7.33007813	-10.57763672	-1.61279297	+35.83740234	+3.29589844	-49.87792969	+1428
+1457971038.24260000	+8.99121094	-7.33886719	-1.47216797	+54.05273438	-0.96679688	-61.32568359	+1980	+8.80224609	-6.43359375	-1.25683594	+8.34960938	-13.42529297	+13.13964844	+1756	+7.33447266	-10.57763672	-1.57324219	+36.01318359	+3.16406250	-49.94384766	+1416
+1457971038.24679990	+8.99121094	-7.33007813	-1.43701172	+54.29443359	-1.03271484	-61.34765625	+1976	+8.79785156	-6.42480469	-1.22167969	+8.50341797	-13.49121094	+13.29345703	+1752	+7.33886719	-10.57324219	-1.53369141	+36.23291016	+3.01025391	-50.03173828	+1404
+1457971038.25099990	+8.98242188	-7.32128906	-1.40185547	+54.47021484	-1.05468750	-61.30371094	+1972	+8.78906250	-6.42041016	-1.18652344	+8.61328125	-13.46923828	+13.44726563	+1744	+7.33447266	-10.57763672	-1.49414063	+36.36474609	+2.92236328	-50.03173828	+1396
+1457971038.25510000	+8.96923828	-7.31250000	-1.36669922	+54.62402344	-1.05468750	-61.28173828	+1968	+8.78027344	-6.41601563	-1.15136719	+8.72314453	-13.46923828	+13.57910156	+1736	+7.32568359	-10.57763672	-1.46337891	+36.47460938	+2.83447266	-49.98779297	+1384
+1457971038.25930000	+8.96484375	-7.29492188	-1.33593750	+54.84375000	-1.07666016	-61.19384766	+1964	+8.77587891	-6.40283203	-1.11621094	+8.87695313	-13.44726563	+13.73291016	+1732	+7.32128906	-10.57324219	-1.43261719	+36.62841797	+2.74658203	-49.94384766	+1372
+1457971038.26350000	+8.95166016	-7.28613281	-1.30517578	+55.01953125	-1.07666016	-61.08398438	+1964	+8.76708984	-6.39404297	-1.08544922	+8.96484375	-13.33740234	+13.90869141	+1728	+7.30810547	-10.57324219	-1.40625000	+36.73828125	+2.68066406	-49.83398438	+1364
+1457971038.26760010	+8.93847656	-7.27294922	-1.27441406	+55.17333984	-1.05468750	-60.99609375	+1964	+8.75390625	-6.38525391	-1.05029297	+9.07470703	-13.24951172	+14.04052734	+1724	+7.29492188	-10.56884766	-1.37548828	+36.82617188	+2.65869141	-49.72412109	+1356
+1457971038.27600000	+8.91650391	-7.24218750	-1.21289063	+55.54687500	-1.03271484	-60.68847656	+1964	+8.73193359	-6.36328125	-0.98876953	+9.31640625	-13.00781250	+14.37011719	+1720	+7.25976563	-10.56005859	-1.32275391	+37.02392578	+2.61474609	-49.43847656	+1348
+1457971038.28010010	+8.89892578	-7.23339844	-1.18212891	+55.67871094	-0.98876953	-60.55664063	+1968	+8.71435547	-6.35449219	-0.95361328	+9.42626953	-12.85400391	+14.52392578	+1720	+7.23779297	-10.56005859	-1.29638672	+37.08984375	+2.63671875	-49.28466797	+1348
+1457971038.28430010	+8.88574219	-7.21582031	-1.15136719	+55.87646484	-0.98876953	-60.35888672	+1972	+8.70556641	-6.34130859	-0.92285156	+9.55810547	-12.70019531	+14.67773438	+1720	+7.22021484	-10.55126953	-1.27001953	+37.19970703	+2.63671875	-49.10888672	+1344
+1457971038.28839990	+8.87255859	-7.19824219	-1.12500000	+56.03027344	-0.96679688	-60.13916016	+1972	+8.69238281	-6.33251953	-0.89208984	+9.66796875	-12.52441406	+14.85351563	+1724	+7.19824219	-10.54687500	-1.24365234	+37.26562500	+2.63671875	-48.91113281	+1340
+1457971038.29259990	+8.85498047	-7.18505859	-1.09863281	+56.18408203	-0.96679688	-59.96337891	+1976	+8.67480469	-6.31933594	-0.86132813	+9.75585938	-12.37060547	+15.02929688	+1724	+7.17626953	-10.53808594	-1.21728516	+37.33154297	+2.63671875	-48.71337891	+1340
+1457971038.29679990	+8.84179688	-7.16748047	-1.06787109	+56.35986328	-0.98876953	-59.76562500	+1984	+8.66162109	-6.30615234	-0.83056641	+9.88769531	-12.21679688	+15.20507813	+1724	+7.15869141	-10.52929688	-1.19091797	+37.41943359	+2.63671875	-48.51562500	+1340
+1457971038.30090000	+8.82421875	-7.14990234	-1.04150391	+56.51367188	-1.01074219	-59.58984375	+1988	+8.64843750	-6.28857422	-0.79980469	+9.99755859	-12.08496094	+15.35888672	+1728	+7.14111328	-10.52050781	-1.16455078	+37.50732422	+2.61474609	-48.31787109	+1340
+1457971038.30929990	+8.79785156	-7.11914063	-0.98437500	+56.82128906	-1.07666016	-59.23828125	+2004	+8.61767578	-6.26660156	-0.74267578	+10.21728516	-11.86523438	+15.66650391	+1736	+7.11035156	-10.49853516	-1.09863281	+37.72705078	+2.57080078	-48.05419922	+1344
+1457971038.31340000	+8.78466797	-7.10156250	-0.95361328	+56.99707031	-1.12060547	-59.10644531	+2016	+8.60449219	-6.24902344	-0.70751953	+10.34912109	-11.79931641	+15.79833984	+1740	+7.10156250	-10.48535156	-1.06347656	+37.83691406	+2.52685547	-47.94433594	+1344
+1457971038.31760000	+8.77148438	-7.08837891	-0.93164063	+57.15087891	-1.18652344	-58.95263672	+2024	+8.59130859	-6.23583984	-0.68115234	+10.45898438	-11.71142578	+15.97412109	+1744	+7.08837891	-10.47216797	-1.03271484	+37.94677734	+2.48291016	-47.83447266	+1344
+1457971038.32180000	+8.75390625	-7.07519531	-0.90527344	+57.26074219	-1.25244141	-58.82080078	+2032	+8.57812500	-6.22265625	-0.65478516	+10.56884766	-11.66748047	+16.10595703	+1748	+7.07958984	-10.46337891	-0.99755859	+38.05664063	+2.41699219	-47.74658203	+1344
+1457971038.32590010	+8.74511719	-7.05761719	-0.87451172	+57.41455078	-1.31835938	-58.73291016	+2044	+8.56494141	-6.20947266	-0.62402344	+10.67871094	-11.64550781	+16.21582031	+1756	+7.07519531	-10.45019531	-0.96240234	+38.21044922	+2.35107422	-47.68066406	+1344
+1457971038.33010010	+8.73193359	-7.04003906	-0.85253906	+57.56835938	-1.38427734	-58.60107422	+2056	+8.55175781	-6.19628906	-0.60205078	+10.78857422	-11.60156250	+16.36962891	+1760	+7.07080078	-10.43261719	-0.93164063	+38.36425781	+2.28515625	-47.59277344	+1340
+1457971038.33430000	+8.71875000	-7.03125000	-0.83056641	+57.65625000	-1.42822266	-58.51318359	+2068	+8.53857422	-6.18750000	-0.57568359	+10.85449219	-11.57958984	+16.45751953	+1764	+7.06201172	-10.42382813	-0.90087891	+38.47412109	+2.24121094	-47.54882813	+1336
+1457971038.34260010	+8.70117188	-7.00048828	-0.79101563	+57.91992188	-1.53808594	-58.33740234	+2092	+8.51660156	-6.16113281	-0.53613281	+11.05224609	-11.51367188	+16.67724609	+1776	+7.05322266	-10.39746094	-0.83935547	+38.71582031	+2.17529297	-47.48291016	+1336
+1457971038.34680010	+8.68798828	-6.99609375	-0.77343750	+57.96386719	-1.51611328	-58.29345703	+2104	+8.50341797	-6.15673828	-0.51416016	+11.07421875	-11.46972656	+16.69921875	+1780	+7.04882813	-10.38867188	-0.80859375	+38.78173828	+2.19726563	-47.48291016	+1336
+1457971038.35089990	+8.67919922	-6.98730469	-0.75146484	+58.02978516	-1.51611328	-58.27148438	+2116	+8.49462891	-6.14794922	-0.49218750	+11.14013672	-11.46972656	+16.72119141	+1780	+7.04003906	-10.37988281	-0.77343750	+38.84765625	+2.21923828	-47.48291016	+1340
+1457971038.35509990	+8.67041016	-6.97851563	-0.75146484	+58.11767578	-1.49414063	-58.11767578	+2124	+8.49023438	-6.13916016	-0.49218750	+11.20605469	-11.33789063	+16.85302734	+1780	+7.03564453	-10.37109375	-0.76464844	+38.91357422	+2.24121094	-47.37304688	+1336
+1457971038.35920000	+8.65722656	-6.98291016	-0.74267578	+58.07373047	-1.40625000	-58.07373047	+2136	+8.47705078	-6.13916016	-0.48339844	+11.14013672	-11.27197266	+16.83105469	+1784	+7.02685547	-10.37109375	-0.74707031	+38.91357422	+2.32910156	-47.30712891	+1336
+1457971038.36340000	+8.65283203	-6.97412109	-0.73388672	+58.07373047	-1.31835938	-58.05175781	+2144	+8.46826172	-6.13476563	-0.47021484	+11.14013672	-11.18408203	+16.83105469	+1784	+7.01367188	-10.36230469	-0.72949219	+38.91357422	+2.39501953	-47.26318359	+1340
+1457971038.36760000	+8.64843750	-6.96972656	-0.73828125	+58.11767578	-1.23046875	-57.91992188	+2152	+8.46826172	-6.13037109	-0.47900391	+11.16210938	-11.03027344	+16.87500000	+1780	+7.00927734	-10.35791016	-0.72509766	+38.93554688	+2.50488281	-47.15332031	+1340
+1457971038.37170000	+8.63525391	-6.97851563	-0.73388672	+58.00781250	-1.05468750	-57.87597656	+2160	+8.45507813	-6.13476563	-0.47460938	+11.05224609	-10.89843750	+16.83105469	+1780	+6.99609375	-10.35791016	-0.71630859	+38.86962891	+2.65869141	-47.08740234	+1340
+1457971038.38010000	+8.62646484	-6.97851563	-0.74267578	+57.89794922	-0.72509766	-57.72216797	+2172	+8.45068359	-6.13476563	-0.48339844	+10.96435547	-10.59082031	+16.76513672	+1776	+6.96533203	-10.35791016	-0.71191406	+38.69384766	+2.98828125	-46.91162109	+1344
+1457971038.38420010	+8.61767578	-6.98730469	-0.75146484	+57.74414063	-0.52734375	-57.65625000	+2176	+8.44628906	-6.14355469	-0.49218750	+10.81054688	-10.43701172	+16.69921875	+1776	+6.94775391	-10.36230469	-0.71630859	+38.56201172	+3.16406250	-46.77978516	+1344
+1457971038.38840010	+8.61328125	-6.99169922	-0.75585938	+57.63427734	-0.30761719	-57.61230469	+2180	+8.44189453	-6.14794922	-0.49658203	+10.72265625	-10.28320313	+16.61132813	+1776	+6.93017578	-10.36669922	-0.71630859	+38.43017578	+3.33984375	-46.69189453	+1344
+1457971038.39260010	+8.60888672	-6.99609375	-0.76464844	+57.52441406	-0.10986328	-57.52441406	+2184	+8.44189453	-6.15234375	-0.50537109	+10.63476563	-10.10742188	+16.56738281	+1776	+6.91699219	-10.36669922	-0.72509766	+38.29833984	+3.51562500	-46.53808594	+1344
+1457971038.39669990	+8.60449219	-7.00048828	-0.77783203	+57.39257813	+0.08789063	-57.45849609	+2188	+8.43750000	-6.15234375	-0.51416016	+10.56884766	-9.97558594	+16.52343750	+1772	+6.89941406	-10.37109375	-0.73828125	+38.14453125	+3.69140625	-46.38427734	+1348
+1457971038.40089990	+8.60009766	-7.00488281	-0.78662109	+57.28271484	+0.28564453	-57.39257813	+2192	+8.43750000	-6.15673828	-0.52294922	+10.48095703	-9.84375000	+16.45751953	+1772	+6.88623047	-10.37548828	-0.74267578	+38.03466797	+3.86718750	-46.27441406	+1348
+1457971038.40920000	+8.59570313	-7.00927734	-0.79980469	+57.08496094	+0.61523438	-57.30468750	+2192	+8.43750000	-6.16552734	-0.53173828	+10.32714844	-9.64599609	+16.36962891	+1764	+6.85546875	-10.37988281	-0.75585938	+37.79296875	+4.15283203	-46.09863281	+1340
+1457971038.41339990	+8.59130859	-7.01367188	-0.80419922	+56.97509766	+0.76904297	-57.26074219	+2196	+8.43310547	-6.16552734	-0.54052734	+10.28320313	-9.53613281	+16.32568359	+1760	+6.84667969	-10.38427734	-0.76025391	+37.68310547	+4.26269531	-46.03271484	+1340
+1457971038.41759990	+8.58691406	-7.01806641	-0.80859375	+56.86523438	+0.92285156	-57.23876953	+2192	+8.43310547	-6.16992188	-0.54492188	+10.19531250	-9.44824219	+16.25976563	+1760	+6.83349609	-10.38427734	-0.76464844	+37.57324219	+4.37255859	-45.94482422	+1336
+1457971038.42170000	+8.58691406	-7.01806641	-0.81298828	+56.84326172	+0.98876953	-57.19482422	+2188	+8.43310547	-6.16992188	-0.54492188	+10.17333984	-9.40429688	+16.23779297	+1756	+6.82470703	-10.38427734	-0.76904297	+37.50732422	+4.46044922	-45.85693359	+1332
+1457971038.42590000	+8.58691406	-7.01806641	-0.81738281	+56.79931641	+1.07666016	-57.15087891	+2188	+8.43310547	-6.16992188	-0.54931641	+10.15136719	-9.33837891	+16.21582031	+1752	+6.82031250	-10.38427734	-0.77343750	+37.48535156	+4.52636719	-45.79101563	+1324
+1457971038.43010000	+8.58691406	-7.01806641	-0.81738281	+56.77734375	+1.14257813	-57.12890625	+2184	+8.43310547	-6.16992188	-0.55371094	+10.10742188	-9.29443359	+16.19384766	+1748	+6.81591797	-10.38427734	-0.77343750	+37.44140625	+4.59228516	-45.74707031	+1320
+1457971038.43420000	+8.58251953	-7.01367188	-0.82177734	+56.75537109	+1.20849609	-57.10693359	+2180	+8.42871094	-6.16992188	-0.55371094	+10.10742188	-9.25048828	+16.19384766	+1744	+6.81591797	-10.37988281	-0.77343750	+37.44140625	+4.63623047	-45.72509766	+1312
+1457971038.44250010	+8.58251953	-7.01367188	-0.82177734	+56.75537109	+1.29638672	-57.06298828	+2176	+8.42871094	-6.16992188	-0.55810547	+10.06347656	-9.18457031	+16.14990234	+1736	+6.81152344	-10.37109375	-0.76464844	+37.48535156	+4.70214844	-45.70312500	+1308
+1457971038.44670010	+8.57812500	-7.00927734	-0.82177734	+56.77734375	+1.34033203	-57.04101563	+2172	+8.42871094	-6.16992188	-0.55810547	+10.06347656	-9.16259766	+16.12792969	+1732	+6.81591797	-10.36669922	-0.76025391	+37.52929688	+4.74609375	-45.72509766	+1304
+1457971038.45090010	+8.57812500	-7.00927734	-0.82177734	+56.79931641	+1.38427734	-57.01904297	+2168	+8.42431641	-6.16552734	-0.55810547	+10.06347656	-9.11865234	+16.12792969	+1728	+6.82031250	-10.36230469	-0.75146484	+37.59521484	+4.79003906	-45.70312500	+1304
+1457971038.45499990	+8.57373047	-7.00927734	-0.82617188	+56.79931641	+1.40625000	-56.97509766	+2164	+8.42431641	-6.16552734	-0.56250000	+10.06347656	-9.09667969	+16.10595703	+1724	+6.82470703	-10.35791016	-0.74707031	+37.63916016	+4.83398438	-45.70312500	+1304
+1457971038.45919990	+8.57373047	-7.00488281	-0.82617188	+56.84326172	+1.45019531	-56.95312500	+2160	+8.41992188	-6.16552734	-0.56250000	+10.08544922	-9.07470703	+16.10595703	+1720	+6.82470703	-10.34912109	-0.74267578	+37.72705078	+4.87792969	-45.70312500	+1304
+1457971038.46339990	+8.56933594	-7.00048828	-0.82617188	+56.88720703	+1.47216797	-56.90917969	+2160	+8.41992188	-6.16113281	-0.56250000	+10.08544922	-9.03076172	+16.08398438	+1716	+6.82910156	-10.34472656	-0.73828125	+37.81494141	+4.92187500	-45.70312500	+1304
+1457971038.47170000	+8.56054688	-6.99169922	-0.83496094	+56.99707031	+1.58203125	-56.84326172	+2152	+8.40673828	-6.15673828	-0.56689453	+10.12939453	-8.96484375	+16.04003906	+1708	+6.83349609	-10.32714844	-0.72509766	+37.99072266	+5.05371094	-45.70312500	+1312
+1457971038.47589990	+8.55175781	-6.99169922	-0.83496094	+57.04101563	+1.62597656	-56.77734375	+2152	+8.40234375	-6.15234375	-0.57128906	+10.15136719	-8.92089844	+16.01806641	+1704	+6.83349609	-10.32275391	-0.72070313	+38.05664063	+5.11962891	-45.68115234	+1312
+1457971038.48000000	+8.54736328	-6.99169922	-0.83935547	+57.06298828	+1.69189453	-56.73339844	+2148	+8.39355469	-6.15234375	-0.57128906	+10.17333984	-8.87695313	+15.99609375	+1700	+6.82910156	-10.31835938	-0.71630859	+38.12255859	+5.22949219	-45.65917969	+1312
+1457971038.48420000	+8.53417969	-6.98291016	-0.84814453	+57.17285156	+1.77978516	-56.64550781	+2144	+8.38476563	-6.14355469	-0.58007813	+10.23925781	-8.78906250	+15.95214844	+1696	+6.82470703	-10.30957031	-0.71630859	+38.21044922	+5.33935547	-45.61523438	+1312
+1457971038.49250010	+8.51220703	-6.97851563	-0.85693359	+57.28271484	+1.93359375	-56.46972656	+2140	+8.35839844	-6.13916016	-0.58886719	+10.32714844	-8.63525391	+15.88623047	+1684	+6.81152344	-10.30078125	-0.71630859	+38.36425781	+5.55908203	-45.48339844	+1316
+1457971038.49670000	+8.49462891	-6.96972656	-0.87011719	+57.45849609	+2.02148438	-56.33789063	+2136	+8.33642578	-6.13037109	-0.59326172	+10.45898438	-8.50341797	+15.86425781	+1676	+6.81152344	-10.30078125	-0.71630859	+38.38623047	+5.58105469	-45.43945313	+1320
+1457971038.50090000	+8.47705078	-6.96533203	-0.87451172	+57.52441406	+2.10937500	-56.22802734	+2132	+8.31884766	-6.12597656	-0.60205078	+10.52490234	-8.39355469	+15.86425781	+1672	+6.80273438	-10.29638672	-0.72070313	+38.43017578	+5.64697266	-45.39550781	+1320
+1457971038.50500010	+8.45947266	-6.96533203	-0.87890625	+57.56835938	+2.17529297	-56.11816406	+2124	+8.29687500	-6.12597656	-0.60205078	+10.56884766	-8.30566406	+15.84228516	+1664	+6.79394531	-10.29638672	-0.72509766	+38.47412109	+5.71289063	-45.35156250	+1324
+1457971038.50920010	+8.44189453	-6.95214844	-0.88769531	+57.76611328	+2.24121094	-56.00830078	+2116	+8.27050781	-6.11279297	-0.61083984	+10.72265625	-8.17382813	+15.84228516	+1656	+6.78076172	-10.29199219	-0.72949219	+38.56201172	+5.82275391	-45.24169922	+1324
+1457971038.51749990	+8.39794922	-6.94775391	-0.90087891	+57.94189453	+2.35107422	-55.74462891	+2104	+8.22656250	-6.10839844	-0.61523438	+10.85449219	-7.95410156	+15.84228516	+1636	+6.74121094	-10.28320313	-0.74267578	+38.71582031	+6.06445313	-45.00000000	+1332
+1457971038.52169990	+8.38037109	-6.93457031	-0.90527344	+58.13964844	+2.39501953	-55.61279297	+2092	+8.20458984	-6.09960938	-0.61962891	+11.03027344	-7.84423828	+15.88623047	+1628	+6.70166016	-10.27441406	-0.76464844	+38.86962891	+6.28417969	-44.73632813	+1344
+1457971038.52580000	+8.35400391	-6.93017578	-0.91406250	+58.27148438	+2.43896484	-55.45898438	+2084	+8.17822266	-6.09521484	-0.62402344	+11.11816406	-7.73437500	+15.90820313	+1616	+6.67529297	-10.27001953	-0.77783203	+39.00146484	+6.41601563	-44.56054688	+1348
+1457971038.53000000	+8.33203125	-6.92578125	-0.91845703	+58.38134766	+2.48291016	-55.32714844	+2072	+8.15185547	-6.09521484	-0.62402344	+11.20605469	-7.62451172	+15.93017578	+1604	+6.64892578	-10.26562500	-0.79101563	+39.11132813	+6.52587891	-44.38476563	+1348
+1457971038.53420000	+8.30566406	-6.91259766	-0.92285156	+58.55712891	+2.50488281	-55.17333984	+2060	+8.12548828	-6.08642578	-0.62841797	+11.33789063	-7.53662109	+15.95214844	+1592	+6.61376953	-10.26123047	-0.80419922	+39.28710938	+6.65771484	-44.18701172	+1356
+1457971038.54250000	+8.25732422	-6.89941406	-0.93164063	+58.84277344	+2.54882813	-54.90966797	+2032	+8.07714844	-6.07763672	-0.63281250	+11.53564453	-7.31689453	+15.99609375	+1568	+6.56103516	-10.25244141	-0.82617188	+39.52880859	+6.85546875	-43.92333984	+1356
+1457971038.55080010	+8.20898438	-6.88623047	-0.94482422	+59.12841797	+2.57080078	-54.58007813	+2004	+8.02441406	-6.06884766	-0.63720703	+11.73339844	-7.09716797	+16.06201172	+1544	+6.52148438	-10.24365234	-0.84375000	+39.77050781	+7.05322266	-43.68164063	+1352
+1457971038.55920000	+8.16503906	-6.88183594	-0.95361328	+59.34814453	+2.57080078	-54.27246094	+1972	+7.97607422	-6.06445313	-0.63720703	+11.84326172	-6.87744141	+16.12792969	+1524	+6.48193359	-10.23486328	-0.85693359	+40.03417969	+7.25097656	-43.48388672	+1344
+1457971038.56750010	+8.12548828	-6.86865234	-0.96240234	+59.58984375	+2.54882813	-53.96484375	+1940	+7.93212891	-6.05566406	-0.64160156	+12.01904297	-6.67968750	+16.19384766	+1496	+6.45117188	-10.22167969	-0.86572266	+40.29785156	+7.42675781	-43.33007813	+1332
+1457971038.57170010	+8.10351563	-6.86865234	-0.96240234	+59.58984375	+2.54882813	-53.81103516	+1924	+7.91015625	-6.06005859	-0.64160156	+11.97509766	-6.56982422	+16.21582031	+1488	+6.43798828	-10.21728516	-0.86572266	+40.42968750	+7.51464844	-43.26416016	+1328
+1457971038.57999990	+8.07275391	-6.85986328	-0.97119141	+59.74365234	+2.54882813	-53.48144531	+1888	+7.87939453	-6.04687500	-0.64160156	+12.06298828	-6.37207031	+16.28173828	+1456	+6.41162109	-10.20410156	-0.86572266	+40.62744141	+7.71240234	-43.17626953	+1316
+1457971038.58419990	+8.05078125	-6.86425781	-0.97119141	+59.67773438	+2.54882813	-53.32763672	+1872	+7.86181641	-6.05566406	-0.64160156	+11.95312500	-6.26220703	+16.32568359	+1448	+6.40283203	-10.19970703	-0.86572266	+40.69335938	+7.80029297	-43.13232422	+1312
+1457971038.58830000	+8.03759766	-6.85986328	-0.97558594	+59.72167969	+2.52685547	-53.15185547	+1856	+7.84863281	-6.05126953	-0.64160156	+11.95312500	-6.15234375	+16.36962891	+1432	+6.39404297	-10.19531250	-0.86572266	+40.75927734	+7.88818359	-43.06640625	+1308
+1457971038.59250000	+8.02880859	-6.85986328	-0.97998047	+59.74365234	+2.50488281	-53.02001953	+1836	+7.83984375	-6.04687500	-0.64160156	+11.95312500	-6.06445313	+16.41357422	+1416	+6.38525391	-10.18652344	-0.86572266	+40.80322266	+7.95410156	-43.02246094	+1300
+1457971038.59660010	+8.01562500	-6.86865234	-0.97998047	+59.63378906	+2.50488281	-52.86621094	+1824	+7.82666016	-6.05566406	-0.64160156	+11.79931641	-5.95458984	+16.43554688	+1404	+6.37646484	-10.18652344	-0.86572266	+40.82519531	+8.02001953	-42.97851563	+1300
+1457971038.60500000	+8.00244141	-6.86425781	-0.98437500	+59.56787109	+2.46093750	-52.60253906	+1788	+7.81787109	-6.04687500	-0.64160156	+11.71142578	-5.80078125	+16.52343750	+1376	+6.35888672	-10.17333984	-0.86132813	+40.82519531	+8.15185547	-42.89062500	+1292
+1457971038.61330010	+7.98925781	-6.87304688	-0.98437500	+59.37011719	+2.41699219	-52.38281250	+1760	+7.80468750	-6.05566406	-0.64160156	+11.44775391	-5.66894531	+16.58935547	+1348	+6.34130859	-10.17333984	-0.86132813	+40.73730469	+8.23974609	-42.82470703	+1292
+1457971038.62159990	+7.98486328	-6.87744141	-0.98437500	+59.15039063	+2.37304688	-52.16308594	+1732	+7.80468750	-6.06005859	-0.63720703	+11.22802734	-5.55908203	+16.65527344	+1324	+6.32373047	-10.17333984	-0.86572266	+40.58349609	+8.28369141	-42.69287109	+1288
+1457971038.63410000	+7.98046875	-6.88183594	-0.97998047	+58.82080078	+2.28515625	-51.94335938	+1692	+7.80908203	-6.06005859	-0.63281250	+10.94238281	-5.44921875	+16.74316406	+1288	+6.30175781	-10.17333984	-0.87890625	+40.29785156	+8.28369141	-42.53906250	+1288
+1457971038.63829990	+7.98486328	-6.88183594	-0.97558594	+58.73291016	+2.24121094	-51.89941406	+1684	+7.81347656	-6.06005859	-0.63281250	+10.85449219	-5.42724609	+16.76513672	+1280	+6.29296875	-10.17333984	-0.88330078	+40.18798828	+8.28369141	-42.49511719	+1288
+1457971038.64249990	+7.98925781	-6.88623047	-0.97558594	+58.64501953	+2.21923828	-51.83349609	+1672	+7.81347656	-6.06445313	-0.63281250	+10.76660156	-5.40527344	+16.78710938	+1268	+6.28417969	-10.17333984	-0.88769531	+40.05615234	+8.26171875	-42.45117188	+1288
+1457971038.64660000	+7.98925781	-6.88623047	-0.97119141	+58.55712891	+2.19726563	-51.78955078	+1664	+7.81787109	-6.06445313	-0.62841797	+10.72265625	-5.40527344	+16.78710938	+1260	+6.27539063	-10.17333984	-0.89208984	+39.96826172	+8.23974609	-42.40722656	+1288
+1457971038.65080000	+7.99365234	-6.88623047	-0.96679688	+58.46923828	+2.15332031	-51.76757813	+1652	+7.81787109	-6.06445313	-0.62841797	+10.65673828	-5.40527344	+16.80908203	+1252	+6.27099609	-10.17773438	-0.89208984	+39.85839844	+8.23974609	-42.38525391	+1284
+1457971038.65910010	+7.99804688	-6.89062500	-0.96679688	+58.33740234	+2.08740234	-51.67968750	+1636	+7.82666016	-6.06445313	-0.62841797	+10.54687500	-5.38330078	+16.83105469	+1240	+6.25781250	-10.18212891	-0.90087891	+39.66064453	+8.19580078	-42.31933594	+1280
+1457971038.66330000	+8.00244141	-6.89062500	-0.96240234	+58.27148438	+2.06542969	-51.65771484	+1628	+7.82666016	-6.06884766	-0.62402344	+10.50292969	-5.38330078	+16.85302734	+1236	+6.25341797	-10.18212891	-0.90527344	+39.57275391	+8.17382813	-42.27539063	+1276
+1457971038.66750000	+8.00683594	-6.89062500	-0.96240234	+58.22753906	+2.02148438	-51.63574219	+1624	+7.83105469	-6.06884766	-0.62402344	+10.45898438	-5.38330078	+16.87500000	+1228	+6.25341797	-10.18212891	-0.90966797	+39.48486328	+8.15185547	-42.25341797	+1276
+1457971038.67160010	+8.01123047	-6.89062500	-0.95800781	+58.18359375	+1.99951172	-51.63574219	+1616	+7.83544922	-6.06884766	-0.62402344	+10.41503906	-5.38330078	+16.89697266	+1224	+6.24902344	-10.18652344	-0.90966797	+39.44091797	+8.12988281	-42.25341797	+1268
+1457971038.67580010	+8.01562500	-6.89062500	-0.95800781	+58.16162109	+1.95556641	-51.61376953	+1612	+7.83984375	-6.06884766	-0.61962891	+10.34912109	-5.38330078	+16.91894531	+1224	+6.24902344	-10.18652344	-0.90966797	+39.37500000	+8.12988281	-42.23144531	+1264
+1457971038.68409990	+8.02880859	-6.89501953	-0.95361328	+58.07373047	+1.88964844	-51.59179688	+1600	+7.85742188	-6.07324219	-0.61523438	+10.17333984	-5.40527344	+16.96289063	+1220	+6.24902344	-10.18652344	-0.91406250	+39.28710938	+8.08593750	-42.23144531	+1256
+1457971038.68829990	+8.03320313	-6.89501953	-0.94921875	+58.05175781	+1.84570313	-51.59179688	+1600	+7.87060547	-6.07324219	-0.61083984	+10.08544922	-5.42724609	+17.00683594	+1220	+6.24902344	-10.18652344	-0.91406250	+39.24316406	+8.08593750	-42.23144531	+1252
+1457971038.69240000	+8.04199219	-6.89501953	-0.94482422	+58.02978516	+1.77978516	-51.59179688	+1596	+7.87939453	-6.07324219	-0.60644531	+10.01953125	-5.47119141	+17.02880859	+1220	+6.24902344	-10.19091797	-0.90966797	+39.22119141	+8.06396484	-42.25341797	+1248
+1457971038.69660000	+8.05078125	-6.89501953	-0.94042969	+57.98583984	+1.73583984	-51.59179688	+1592	+7.89697266	-6.07324219	-0.60205078	+9.93164063	-5.51513672	+17.05078125	+1220	+6.25341797	-10.19091797	-0.90966797	+39.17724609	+8.04199219	-42.25341797	+1244
+1457971038.70079990	+8.05957031	-6.89941406	-0.94042969	+57.96386719	+1.66992188	-51.61376953	+1592	+7.90576172	-6.07763672	-0.59326172	+9.88769531	-5.58105469	+17.07275391	+1220	+6.25781250	-10.19091797	-0.90966797	+39.13330078	+8.02001953	-42.27539063	+1240
+1457971038.70910000	+8.07714844	-6.89941406	-0.93164063	+57.91992188	+1.53808594	-51.67968750	+1592	+7.92773438	-6.07763672	-0.58886719	+9.82177734	-5.73486328	+17.07275391	+1220	+6.27539063	-10.19091797	-0.90087891	+39.06738281	+7.97607422	-42.34130859	+1240
+1457971038.71330000	+8.09033203	-6.90380859	-0.92285156	+57.91992188	+1.47216797	-51.72363281	+1596	+7.93652344	-6.07763672	-0.58447266	+9.79980469	-5.80078125	+17.05078125	+1216	+6.28417969	-10.19091797	-0.89208984	+39.02343750	+7.93212891	-42.40722656	+1240
+1457971038.71740010	+8.09472656	-6.90380859	-0.92285156	+57.89794922	+1.40625000	-51.74560547	+1596	+7.94531250	-6.07763672	-0.58007813	+9.77783203	-5.86669922	+17.02880859	+1216	+6.29736328	-10.19531250	-0.88769531	+39.00146484	+7.88818359	-42.47314453	+1240
+1457971038.72160010	+8.10351563	-6.90380859	-0.91845703	+57.89794922	+1.36230469	-51.78955078	+1596	+7.94970703	-6.08203125	-0.58007813	+9.77783203	-5.93261719	+17.00683594	+1212	+6.31933594	-10.19531250	-0.87451172	+38.95751953	+7.82226563	-42.60498047	+1248
+1457971038.72580000	+8.11230469	-6.90820313	-0.91406250	+57.89794922	+1.29638672	-51.85546875	+1600	+7.95849609	-6.08203125	-0.57568359	+9.77783203	-6.02050781	+16.98486328	+1212	+6.33691406	-10.19531250	-0.86132813	+38.93554688	+7.75634766	-42.69287109	+1252
+1457971038.73410010	+8.12109375	-6.91259766	-0.90966797	+57.89794922	+1.23046875	-51.94335938	+1604	+7.96728516	-6.08203125	-0.57568359	+9.77783203	-6.15234375	+16.91894531	+1208	+6.37207031	-10.19970703	-0.84375000	+38.93554688	+7.64648438	-42.89062500	+1264
+1457971038.73830010	+8.12548828	-6.91699219	-0.90527344	+57.89794922	+1.18652344	-52.00927734	+1604	+7.97167969	-6.08642578	-0.57128906	+9.77783203	-6.19628906	+16.87500000	+1208	+6.38085938	-10.20410156	-0.83496094	+38.91357422	+7.62451172	-42.95654297	+1268
+1457971038.74239990	+8.12988281	-6.91699219	-0.90527344	+57.89794922	+1.16455078	-52.05322266	+1608	+7.97607422	-6.08642578	-0.57128906	+9.77783203	-6.24023438	+16.80908203	+1208	+6.38964844	-10.20410156	-0.83056641	+38.91357422	+7.60253906	-43.02246094	+1272
+1457971038.74659990	+8.13427734	-6.91699219	-0.90527344	+57.91992188	+1.16455078	-52.09716797	+1608	+7.97607422	-6.09082031	-0.57128906	+9.79980469	-6.28417969	+16.78710938	+1204	+6.39404297	-10.20849609	-0.82617188	+38.91357422	+7.58056641	-43.06640625	+1272
+1457971038.75490000	+8.13867188	-6.92578125	-0.90527344	+57.91992188	+1.16455078	-52.14111328	+1612	+7.98046875	-6.09521484	-0.57568359	+9.79980469	-6.30615234	+16.67724609	+1204	+6.39404297	-10.21728516	-0.82617188	+38.84765625	+7.60253906	-43.08837891	+1276
+1457971038.76320000	+8.13867188	-6.93017578	-0.90527344	+57.94189453	+1.18652344	-52.16308594	+1616	+7.98046875	-6.09960938	-0.57568359	+9.79980469	-6.30615234	+16.61132813	+1204	+6.38964844	-10.22607422	-0.83056641	+38.78173828	+7.62451172	-43.06640625	+1276
+1457971038.76740000	+8.13427734	-6.93017578	-0.90527344	+57.94189453	+1.20849609	-52.16308594	+1620	+7.98046875	-6.10400391	-0.58007813	+9.82177734	-6.28417969	+16.56738281	+1204	+6.38525391	-10.23046875	-0.83496094	+38.75976563	+7.64648438	-43.04443359	+1280
+1457971038.77160000	+8.13427734	-6.93457031	-0.90966797	+57.96386719	+1.23046875	-52.16308594	+1620	+7.98046875	-6.10400391	-0.58007813	+9.82177734	-6.26220703	+16.54541016	+1208	+6.38085938	-10.23486328	-0.83496094	+38.73779297	+7.66845703	-43.02246094	+1280
+1457971038.77570010	+8.13427734	-6.93457031	-0.90966797	+57.96386719	+1.27441406	-52.14111328	+1620	+7.98046875	-6.10839844	-0.58447266	+9.82177734	-6.21826172	+16.50146484	+1208	+6.37646484	-10.23925781	-0.83935547	+38.69384766	+7.71240234	-43.00048828	+1280
+1457971038.78410010	+8.12988281	-6.93896484	-0.91406250	+57.98583984	+1.34033203	-52.11914063	+1624	+7.97607422	-6.11279297	-0.58886719	+9.84375000	-6.15234375	+16.43554688	+1212	+6.36328125	-10.24804688	-0.84375000	+38.64990234	+7.77832031	-42.93457031	+1280
+1457971038.79239990	+8.12548828	-6.94335938	-0.91845703	+58.00781250	+1.42822266	-52.07519531	+1624	+7.97607422	-6.11718750	-0.59326172	+9.84375000	-6.04248047	+16.39160156	+1212	+6.35449219	-10.25244141	-0.85253906	+38.60595703	+7.86621094	-42.86865234	+1276
+1457971038.79660010	+8.12548828	-6.94335938	-0.91845703	+58.02978516	+1.45019531	-52.05322266	+1628	+7.97167969	-6.12158203	-0.59326172	+9.86572266	-5.99853516	+16.36962891	+1212	+6.35009766	-10.25683594	-0.85253906	+38.58398438	+7.91015625	-42.84667969	+1272
+1457971038.80069990	+8.12109375	-6.94775391	-0.91845703	+58.02978516	+1.49414063	-52.03125000	+1628	+7.97167969	-6.12158203	-0.59765625	+9.86572266	-5.95458984	+16.34765625	+1212	+6.34570313	-10.25683594	-0.85693359	+38.58398438	+7.95410156	-42.82470703	+1272
+1457971038.80909990	+8.11669922	-6.94775391	-0.92285156	+58.05175781	+1.56005859	-51.98730469	+1628	+7.96728516	-6.12597656	-0.60205078	+9.88769531	-5.86669922	+16.30371094	+1216	+6.34130859	-10.26562500	-0.86132813	+38.58398438	+8.04199219	-42.78076172	+1264
+1457971038.81320000	+8.11669922	-6.95214844	-0.92724609	+58.07373047	+1.60400391	-51.96533203	+1628	+7.96728516	-6.13037109	-0.60205078	+9.90966797	-5.82275391	+16.25976563	+1216	+6.33691406	-10.26562500	-0.86132813	+38.58398438	+8.08593750	-42.78076172	+1260
+1457971038.81740000	+8.11230469	-6.95214844	-0.92724609	+58.09570313	+1.64794922	-51.94335938	+1628	+7.96289063	-6.13037109	-0.60644531	+9.93164063	-5.77880859	+16.23779297	+1216	+6.33691406	-10.27001953	-0.86132813	+38.60595703	+8.12988281	-42.75878906	+1256
+1457971038.82160000	+8.10791016	-6.95654297	-0.93164063	+58.11767578	+1.69189453	-51.92138672	+1628	+7.96289063	-6.13476563	-0.60644531	+9.93164063	-5.73486328	+16.19384766	+1216	+6.33251953	-10.27001953	-0.86132813	+38.62792969	+8.19580078	-42.75878906	+1252
+1457971038.82570000	+8.10791016	-6.95654297	-0.93603516	+58.16162109	+1.73583984	-51.89941406	+1628	+7.95849609	-6.13476563	-0.61083984	+9.97558594	-5.69091797	+16.14990234	+1216	+6.33691406	-10.27441406	-0.86132813	+38.67187500	+8.26171875	-42.75878906	+1248
+1457971038.83400010	+8.10351563	-6.96533203	-0.94042969	+58.22753906	+1.82373047	-51.87744141	+1628	+7.95410156	-6.14355469	-0.61962891	+10.01953125	-5.60302734	+16.01806641	+1220	+6.34130859	-10.27441406	-0.86132813	+38.78173828	+8.39355469	-42.80273438	+1240
+1457971038.83820010	+8.09912109	-6.96533203	-0.94482422	+58.27148438	+1.86767578	-51.85546875	+1628	+7.95410156	-6.14355469	-0.62402344	+10.06347656	-5.55908203	+15.95214844	+1220	+6.34570313	-10.27880859	-0.85693359	+38.84765625	+8.43750000	-42.84667969	+1240
+1457971038.84240010	+8.09912109	-6.96972656	-0.94921875	+58.31542969	+1.88964844	-51.85546875	+1628	+7.95410156	-6.14794922	-0.62402344	+10.10742188	-5.53710938	+15.88623047	+1220	+6.35009766	-10.27880859	-0.85253906	+38.91357422	+8.50341797	-42.89062500	+1240
+1457971038.85069990	+8.09912109	-6.97412109	-0.95361328	+58.42529297	+1.91162109	-51.83349609	+1628	+7.94970703	-6.15234375	-0.63281250	+10.19531250	-5.47119141	+15.68847656	+1220	+6.36328125	-10.27880859	-0.84375000	+39.08935547	+8.61328125	-43.02246094	+1240
+1457971038.85900000	+8.10351563	-6.97851563	-0.95800781	+58.49121094	+1.91162109	-51.83349609	+1628	+7.94970703	-6.16113281	-0.64160156	+10.28320313	-5.42724609	+15.49072266	+1216	+6.37646484	-10.28320313	-0.83496094	+39.22119141	+8.72314453	-43.13232422	+1240
+1457971038.86319990	+8.10351563	-6.97851563	-0.95800781	+58.53515625	+1.88964844	-51.83349609	+1628	+7.95410156	-6.16113281	-0.64599609	+10.32714844	-5.40527344	+15.40283203	+1216	+6.38525391	-10.28320313	-0.83056641	+39.26513672	+8.74511719	-43.17626953	+1240
+1457971038.86739990	+8.10351563	-6.97851563	-0.95800781	+58.57910156	+1.86767578	-51.83349609	+1628	+7.95410156	-6.16552734	-0.64599609	+10.37109375	-5.40527344	+15.31494141	+1216	+6.38964844	-10.28320313	-0.83056641	+39.30908203	+8.78906250	-43.22021484	+1244
+1457971038.87570000	+8.10791016	-6.98291016	-0.95800781	+58.62304688	+1.82373047	-51.83349609	+1624	+7.95849609	-6.16992188	-0.65039063	+10.41503906	-5.38330078	+15.18310547	+1212	+6.39843750	-10.29199219	-0.82617188	+39.35302734	+8.83300781	-43.30810547	+1244
+1457971038.87990000	+8.11230469	-6.98291016	-0.95800781	+58.64501953	+1.77978516	-51.85546875	+1624	+7.96289063	-6.16992188	-0.65039063	+10.45898438	-5.38330078	+15.11718750	+1208	+6.40283203	-10.29199219	-0.82617188	+39.35302734	+8.85498047	-43.33007813	+1240
+1457971038.88400010	+8.11230469	-6.98291016	-0.95800781	+58.66699219	+1.73583984	-51.85546875	+1624	+7.96728516	-6.17431641	-0.65039063	+10.45898438	-5.38330078	+15.09521484	+1208	+6.40283203	-10.29638672	-0.82617188	+39.33105469	+8.87695313	-43.33007813	+1240
+1457971038.88820000	+8.11669922	-6.98730469	-0.95800781	+58.66699219	+1.69189453	-51.87744141	+1624	+7.96728516	-6.17431641	-0.65039063	+10.45898438	-5.36132813	+15.07324219	+1208	+6.40722656	-10.30078125	-0.82617188	+39.30908203	+8.87695313	-43.35205078	+1240
+1457971038.89240000	+8.12109375	-6.98730469	-0.95361328	+58.68896484	+1.64794922	-51.87744141	+1628	+7.97167969	-6.17431641	-0.65039063	+10.48095703	-5.36132813	+15.05126953	+1208	+6.40722656	-10.30517578	-0.83056641	+39.28710938	+8.87695313	-43.35205078	+1240
+1457971038.90070010	+8.12548828	-6.99169922	-0.95361328	+58.71093750	+1.56005859	-51.92138672	+1628	+7.98046875	-6.17871094	-0.65039063	+10.45898438	-5.33935547	+15.09521484	+1204	+6.40283203	-10.30957031	-0.83496094	+39.19921875	+8.87695313	-43.33007813	+1236
+1457971038.90479990	+8.12988281	-6.99169922	-0.94921875	+58.71093750	+1.49414063	-51.96533203	+1628	+7.98486328	-6.18310547	-0.65039063	+10.45898438	-5.33935547	+15.11718750	+1204	+6.40283203	-10.31396484	-0.83496094	+39.15527344	+8.85498047	-43.33007813	+1232
+1457971038.90899990	+8.13427734	-6.99169922	-0.94921875	+58.73291016	+1.42822266	-52.00927734	+1632	+7.98925781	-6.18310547	-0.65039063	+10.43701172	-5.31738281	+15.16113281	+1208	+6.40283203	-10.31835938	-0.83935547	+39.11132813	+8.85498047	-43.33007813	+1232
+1457971038.91319990	+8.14306641	-6.99169922	-0.94482422	+58.73291016	+1.38427734	-52.07519531	+1636	+7.99365234	-6.18310547	-0.64599609	+10.41503906	-5.31738281	+15.22705078	+1208	+6.39843750	-10.32275391	-0.84375000	+39.04541016	+8.83300781	-43.33007813	+1228
+1457971038.92150000	+8.15185547	-6.99609375	-0.94042969	+58.73291016	+1.27441406	-52.20703125	+1640	+8.00244141	-6.18750000	-0.64599609	+10.34912109	-5.27343750	+15.38085938	+1208	+6.39843750	-10.33154297	-0.84375000	+38.95751953	+8.76708984	-43.35205078	+1224
+1457971038.92569990	+8.15625000	-6.99609375	-0.93603516	+58.73291016	+1.23046875	-52.27294922	+1640	+8.00683594	-6.19189453	-0.64160156	+10.30517578	-5.25146484	+15.51269531	+1212	+6.39843750	-10.33593750	-0.84814453	+38.91357422	+8.74511719	-43.37402344	+1220
+1457971038.92980000	+8.16064453	-7.00048828	-0.93603516	+58.73291016	+1.20849609	-52.36083984	+1644	+8.01123047	-6.19189453	-0.64160156	+10.26123047	-5.22949219	+15.64453125	+1212	+6.40283203	-10.33593750	-0.84814453	+38.86962891	+8.70117188	-43.39599609	+1216
+1457971038.93400000	+8.16503906	-7.00048828	-0.93603516	+58.73291016	+1.16455078	-52.44873047	+1648	+8.02001953	-6.19628906	-0.63720703	+10.19531250	-5.18554688	+15.84228516	+1216	+6.40283203	-10.34033203	-0.84814453	+38.84765625	+8.65722656	-43.41796875	+1212
+1457971038.93820000	+8.16943359	-7.00048828	-0.93164063	+58.73291016	+1.14257813	-52.53662109	+1652	+8.02441406	-6.20068359	-0.63720703	+10.12939453	-5.16357422	+16.04003906	+1220	+6.40722656	-10.34472656	-0.84814453	+38.82568359	+8.61328125	-43.46191406	+1208
+1457971038.94230010	+8.17382813	-7.00488281	-0.93164063	+58.73291016	+1.12060547	-52.62451172	+1652	+8.02880859	-6.20507813	-0.63720703	+10.04150391	-5.11962891	+16.23779297	+1224	+6.41162109	-10.34472656	-0.84814453	+38.80371094	+8.56933594	-43.50585938	+1204
+1457971038.94650010	+8.17822266	-7.00488281	-0.92724609	+58.73291016	+1.09863281	-52.69042969	+1656	+8.03759766	-6.20507813	-0.63281250	+9.95361328	-5.07568359	+16.50146484	+1228	+6.41601563	-10.34472656	-0.84375000	+38.82568359	+8.54736328	-43.57177734	+1204
+1457971038.95479990	+8.18261719	-7.01367188	-0.92724609	+58.73291016	+1.07666016	-52.84423828	+1664	+8.04638672	-6.21386719	-0.62841797	+9.82177734	-4.98779297	+16.91894531	+1236	+6.42919922	-10.34912109	-0.83496094	+38.84765625	+8.45947266	-43.72558594	+1204
+1457971038.95900010	+8.18261719	-7.01367188	-0.92724609	+58.75488281	+1.05468750	-52.91015625	+1668	+8.05078125	-6.21386719	-0.62841797	+9.77783203	-4.96582031	+17.11669922	+1240	+6.43798828	-10.34912109	-0.83056641	+38.86962891	+8.41552734	-43.79150391	+1204
+1457971038.96320010	+8.18701172	-7.01367188	-0.92285156	+58.75488281	+1.03271484	-52.95410156	+1668	+8.05078125	-6.21386719	-0.62402344	+9.71191406	-4.94384766	+17.24853516	+1244	+6.44238281	-10.34912109	-0.82617188	+38.89160156	+8.37158203	-43.85742188	+1204
+1457971038.96729990	+8.18701172	-7.01367188	-0.92285156	+58.75488281	+1.01074219	-53.02001953	+1672	+8.05517578	-6.21826172	-0.62402344	+9.66796875	-4.92187500	+17.40234375	+1248	+6.45117188	-10.34912109	-0.82177734	+38.93554688	+8.34960938	-43.94531250	+1204
+1457971038.97149990	+8.19140625	-7.01806641	-0.92285156	+58.77685547	+0.98876953	-53.08593750	+1676	+8.05517578	-6.21826172	-0.62402344	+9.64599609	-4.92187500	+17.51220703	+1252	+6.45996094	-10.34912109	-0.81738281	+38.97949219	+8.30566406	-44.03320313	+1208
+1457971038.97569990	+8.19140625	-7.01806641	-0.91845703	+58.79882813	+0.96679688	-53.12988281	+1680	+8.05517578	-6.21826172	-0.61962891	+9.62402344	-4.94384766	+17.57812500	+1256	+6.46875000	-10.34912109	-0.81298828	+39.02343750	+8.26171875	-44.09912109	+1208
+1457971038.98400000	+8.19580078	-7.01806641	-0.91406250	+58.82080078	+0.92285156	-53.21777344	+1688	+8.05957031	-6.22265625	-0.61962891	+9.58007813	-4.94384766	+17.73193359	+1260	+6.48193359	-10.34912109	-0.80419922	+39.11132813	+8.21777344	-44.23095703	+1212
+1457971038.98810010	+8.19580078	-7.01806641	-0.91406250	+58.84277344	+0.90087891	-53.23974609	+1692	+8.05957031	-6.22265625	-0.61523438	+9.58007813	-4.96582031	+17.75390625	+1264	+6.48632813	-10.34912109	-0.79980469	+39.13330078	+8.17382813	-44.29687500	+1212
+1457971038.99230000	+8.19580078	-7.01806641	-0.91406250	+58.86474609	+0.85693359	-53.28369141	+1696	+8.05957031	-6.22265625	-0.61523438	+9.58007813	-4.98779297	+17.81982422	+1268	+6.49072266	-10.34912109	-0.79541016	+39.15527344	+8.15185547	-44.34082031	+1212
+1457971038.99650000	+8.20019531	-7.01806641	-0.90966797	+58.86474609	+0.83496094	-53.30566406	+1700	+8.05957031	-6.22265625	-0.61523438	+9.58007813	-4.98779297	+17.84179688	+1272	+6.49511719	-10.34912109	-0.79541016	+39.17724609	+8.10791016	-44.38476563	+1216
+1457971039.00060010	+8.20019531	-7.01806641	-0.90966797	+58.88671875	+0.79101563	-53.32763672	+1700	+8.05957031	-6.22265625	-0.61083984	+9.55810547	-5.00976563	+17.84179688	+1272	+6.49511719	-10.34912109	-0.79541016	+39.17724609	+8.08593750	-44.40673828	+1212
+1457971039.00480010	+8.20019531	-7.01806641	-0.90527344	+58.90869141	+0.74707031	-53.34960938	+1704	+8.05957031	-6.22265625	-0.61083984	+9.55810547	-5.05371094	+17.86376953	+1276	+6.49951172	-10.34912109	-0.79541016	+39.19921875	+8.04199219	-44.42871094	+1212
+1457971039.00900010	+8.20019531	-7.01806641	-0.90527344	+58.93066406	+0.72509766	-53.37158203	+1708	+8.06396484	-6.22265625	-0.60644531	+9.55810547	-5.07568359	+17.86376953	+1280	+6.49951172	-10.34912109	-0.79541016	+39.19921875	+8.02001953	-44.45068359	+1212
+1457971039.01729990	+8.20019531	-7.01367188	-0.90087891	+58.95263672	+0.63720703	-53.41552734	+1716	+8.06396484	-6.21826172	-0.60205078	+9.55810547	-5.11962891	+17.86376953	+1288	+6.49511719	-10.34912109	-0.79980469	+39.17724609	+7.95410156	-44.47265625	+1212
+1457971039.02150010	+8.20019531	-7.01367188	-0.90087891	+58.95263672	+0.61523438	-53.41552734	+1716	+8.06396484	-6.21826172	-0.60205078	+9.55810547	-5.11962891	+17.86376953	+1288	+6.49511719	-10.35351563	-0.79980469	+39.15527344	+7.93212891	-44.47265625	+1212
+1457971039.02560000	+8.20458984	-7.01367188	-0.90087891	+58.97460938	+0.57128906	-53.43750000	+1720	+8.06396484	-6.21826172	-0.60205078	+9.55810547	-5.14160156	+17.84179688	+1292	+6.49072266	-10.35351563	-0.79980469	+39.13330078	+7.88818359	-44.47265625	+1208
+1457971039.02979990	+8.20458984	-7.00927734	-0.89648438	+58.97460938	+0.52734375	-53.43750000	+1724	+8.06396484	-6.21826172	-0.59765625	+9.55810547	-5.16357422	+17.84179688	+1296	+6.49072266	-10.35351563	-0.80419922	+39.11132813	+7.86621094	-44.45068359	+1208
+1457971039.03399990	+8.20458984	-7.00927734	-0.89648438	+58.99658203	+0.50537109	-53.43750000	+1724	+8.06396484	-6.21826172	-0.59765625	+9.55810547	-5.18554688	+17.84179688	+1300	+6.48632813	-10.35351563	-0.80859375	+39.11132813	+7.84423828	-44.45068359	+1208
+1457971039.03810000	+8.20458984	-7.00927734	-0.89648438	+58.99658203	+0.46142578	-53.45947266	+1728	+8.06396484	-6.21826172	-0.59765625	+9.55810547	-5.18554688	+17.84179688	+1300	+6.48632813	-10.35351563	-0.80859375	+39.08935547	+7.80029297	-44.45068359	+1208
