# Supplementary material for: A direct effect of perception on action when grasping a cup
Source: Sci Rep. 2018 Jan 9;8:171. doi: 10.1038/s41598-017-18591-5 (PMC5760564; doi:10.1038/s41598-017-18591-5)
Supplement: Supplementary file 6 — Supplementary Information [file 41598_2017_18591_MOESM6_ESM.zip › SciRep_Data/S01instruct/S01_100instruct_Tr49.dat]

+1000000000000.00000000	+0.00000000	+0.00000000	+0.00000000	+0.00000000	+0.00000000	+0.00000000	+0	+0.00000000	+0.00000000	+0.00000000	+0.00000000	+0.00000000	+0.00000000	+0	+0.00000000	+0.00000000	+0.00000000	+0.00000000	+0.00000000	+0.00000000	+0
+1457971039.04650000	+8.20458984	-7.00488281	-0.89208984	+59.01855469	+0.37353516	-53.48144531	+1732	+8.06835938	-6.21826172	-0.59765625	+9.55810547	-5.22949219	+17.81982422	+1308	+6.48193359	-10.35791016	-0.81298828	+39.04541016	+7.73437500	-44.42871094	+1204
+1457971039.05060010	+8.20458984	-7.00488281	-0.89208984	+59.01855469	+0.35156250	-53.48144531	+1736	+8.06835938	-6.21826172	-0.59326172	+9.55810547	-5.22949219	+17.81982422	+1312	+6.48193359	-10.35791016	-0.81738281	+39.02343750	+7.71240234	-44.42871094	+1204
+1457971039.05480000	+8.20898438	-7.00488281	-0.88769531	+59.04052734	+0.30761719	-53.50341797	+1740	+8.06835938	-6.21826172	-0.59326172	+9.55810547	-5.25146484	+17.81982422	+1312	+6.47753906	-10.35791016	-0.81738281	+39.00146484	+7.69042969	-44.45068359	+1200
+1457971039.05890010	+8.20898438	-7.00488281	-0.88769531	+59.04052734	+0.26367188	-53.50341797	+1740	+8.06835938	-6.21826172	-0.59326172	+9.55810547	-5.27343750	+17.81982422	+1316	+6.47753906	-10.35791016	-0.82177734	+38.97949219	+7.64648438	-44.45068359	+1200
+1457971039.06310010	+8.20898438	-7.00488281	-0.88769531	+59.04052734	+0.21972656	-53.52539063	+1744	+8.06835938	-6.21826172	-0.59326172	+9.55810547	-5.27343750	+17.81982422	+1320	+6.47753906	-10.35791016	-0.82177734	+38.97949219	+7.62451172	-44.45068359	+1196
+1457971039.06730010	+8.21337891	-7.00048828	-0.88330078	+59.04052734	+0.17578125	-53.54736328	+1744	+8.06835938	-6.21826172	-0.59326172	+9.55810547	-5.29541016	+17.79785156	+1324	+6.47753906	-10.35791016	-0.82177734	+38.97949219	+7.58056641	-44.47265625	+1192
+1457971039.07559990	+8.21337891	-7.00048828	-0.87890625	+59.06250000	+0.10986328	-53.61328125	+1752	+8.07275391	-6.21826172	-0.58886719	+9.53613281	-5.31738281	+17.79785156	+1328	+6.48193359	-10.35791016	-0.82177734	+38.97949219	+7.51464844	-44.51660156	+1192
+1457971046.53909990	+8.28808594	-6.96533203	-0.83935547	+63.14941406	-3.66943359	-52.44873047	+1880	+8.11230469	-6.15673828	-0.52734375	+8.78906250	-8.06396484	+15.40283203	+1396	+6.59619141	-10.43701172	-0.72070313	+38.49609375	+6.17431641	-46.84570313	+1232
+1457971046.54320000	+8.28808594	-6.96533203	-0.83935547	+63.14941406	-3.66943359	-52.44873047	+1880	+8.11230469	-6.15673828	-0.52734375	+8.78906250	-8.06396484	+15.40283203	+1396	+6.59619141	-10.43701172	-0.72070313	+38.49609375	+6.17431641	-46.86767578	+1232
+1457971046.54740000	+8.29248047	-6.96533203	-0.83935547	+63.14941406	-3.66943359	-52.44873047	+1880	+8.11230469	-6.15673828	-0.52734375	+8.78906250	-8.06396484	+15.40283203	+1396	+6.59619141	-10.43701172	-0.71630859	+38.51806641	+6.17431641	-46.86767578	+1228
+1457971046.55570010	+8.29248047	-6.96533203	-0.83935547	+63.14941406	-3.66943359	-52.44873047	+1880	+8.11230469	-6.15673828	-0.52734375	+8.78906250	-8.06396484	+15.42480469	+1396	+6.60058594	-10.43701172	-0.71191406	+38.54003906	+6.17431641	-46.88964844	+1228
+1457971046.55990000	+8.29248047	-6.96533203	-0.83935547	+63.14941406	-3.66943359	-52.44873047	+1880	+8.11230469	-6.15673828	-0.52734375	+8.78906250	-8.06396484	+15.42480469	+1396	+6.60498047	-10.43701172	-0.71191406	+38.56201172	+6.17431641	-46.91162109	+1228
+1457971046.56399990	+8.29248047	-6.96533203	-0.83935547	+63.14941406	-3.69140625	-52.44873047	+1880	+8.11230469	-6.15673828	-0.52734375	+8.78906250	-8.06396484	+15.42480469	+1396	+6.60498047	-10.43261719	-0.71191406	+38.56201172	+6.17431641	-46.93359375	+1232
+1457971046.56820010	+8.29248047	-6.96533203	-0.83935547	+63.14941406	-3.69140625	-52.44873047	+1880	+8.11230469	-6.15673828	-0.52734375	+8.78906250	-8.06396484	+15.42480469	+1396	+6.60937500	-10.43261719	-0.70751953	+38.58398438	+6.17431641	-46.93359375	+1232
+1457971046.57240010	+8.29248047	-6.96533203	-0.83935547	+63.14941406	-3.69140625	-52.44873047	+1880	+8.11230469	-6.15673828	-0.52734375	+8.78906250	-8.08593750	+15.42480469	+1396	+6.60937500	-10.43261719	-0.70751953	+38.60595703	+6.17431641	-46.95556641	+1232
+1457971046.57649990	+8.29248047	-6.96533203	-0.83935547	+63.14941406	-3.69140625	-52.44873047	+1880	+8.11230469	-6.15673828	-0.52734375	+8.78906250	-8.08593750	+15.42480469	+1396	+6.61376953	-10.43261719	-0.70312500	+38.60595703	+6.17431641	-46.97753906	+1232
+1457971046.58069990	+8.29248047	-6.96533203	-0.83935547	+63.14941406	-3.69140625	-52.44873047	+1880	+8.11230469	-6.15673828	-0.52734375	+8.78906250	-8.08593750	+15.42480469	+1392	+6.61816406	-10.43261719	-0.69873047	+38.64990234	+6.17431641	-46.99951172	+1236
+1457971046.58489990	+8.29248047	-6.96533203	-0.83935547	+63.14941406	-3.69140625	-52.44873047	+1880	+8.11230469	-6.15673828	-0.52734375	+8.78906250	-8.08593750	+15.42480469	+1392	+6.62255859	-10.42822266	-0.69433594	+38.67187500	+6.17431641	-47.02148438	+1236
+1457971046.58900000	+8.29248047	-6.96533203	-0.83935547	+63.17138672	-3.69140625	-52.44873047	+1880	+8.11230469	-6.15673828	-0.52734375	+8.78906250	-8.08593750	+15.42480469	+1392	+6.62695313	-10.42822266	-0.69433594	+38.69384766	+6.17431641	-47.04345703	+1240
+1457971046.59320000	+8.29248047	-6.96533203	-0.83935547	+63.17138672	-3.69140625	-52.44873047	+1880	+8.11230469	-6.15673828	-0.52734375	+8.78906250	-8.08593750	+15.42480469	+1392	+6.62695313	-10.42822266	-0.68994141	+38.71582031	+6.17431641	-47.06542969	+1240
+1457971046.59740000	+8.29248047	-6.96533203	-0.83935547	+63.17138672	-3.69140625	-52.44873047	+1880	+8.11230469	-6.15673828	-0.52734375	+8.78906250	-8.08593750	+15.42480469	+1392	+6.63134766	-10.42822266	-0.68994141	+38.71582031	+6.15234375	-47.08740234	+1244
+1457971046.60150000	+8.29248047	-6.96533203	-0.83935547	+63.17138672	-3.69140625	-52.44873047	+1880	+8.11230469	-6.15673828	-0.52734375	+8.78906250	-8.08593750	+15.42480469	+1392	+6.63134766	-10.42822266	-0.68994141	+38.71582031	+6.15234375	-47.08740234	+1244
+1457971046.60570000	+8.29248047	-6.96533203	-0.83935547	+63.17138672	-3.69140625	-52.44873047	+1880	+8.11230469	-6.15673828	-0.52734375	+8.78906250	-8.08593750	+15.42480469	+1392	+6.63134766	-10.42822266	-0.68994141	+38.71582031	+6.15234375	-47.08740234	+1244
+1457971046.60990000	+8.29248047	-6.96533203	-0.83935547	+63.17138672	-3.69140625	-52.44873047	+1880	+8.11230469	-6.15673828	-0.52734375	+8.78906250	-8.08593750	+15.42480469	+1392	+6.62695313	-10.42822266	-0.68994141	+38.71582031	+6.15234375	-47.06542969	+1248
+1457971046.61400010	+8.29248047	-6.96533203	-0.83935547	+63.17138672	-3.69140625	-52.44873047	+1880	+8.11230469	-6.15673828	-0.52734375	+8.78906250	-8.08593750	+15.42480469	+1392	+6.62695313	-10.42822266	-0.68994141	+38.69384766	+6.15234375	-47.06542969	+1248
+1457971046.62240000	+8.29248047	-6.96533203	-0.83935547	+63.17138672	-3.69140625	-52.44873047	+1880	+8.11230469	-6.15673828	-0.52734375	+8.78906250	-8.08593750	+15.42480469	+1392	+6.62695313	-10.42822266	-0.69433594	+38.69384766	+6.15234375	-47.04345703	+1248
+1457971046.62649990	+8.29248047	-6.96533203	-0.83935547	+63.17138672	-3.69140625	-52.44873047	+1880	+8.11230469	-6.15673828	-0.52734375	+8.78906250	-8.08593750	+15.42480469	+1392	+6.62255859	-10.42822266	-0.69433594	+38.67187500	+6.15234375	-47.04345703	+1248
+1457971046.63490010	+8.29248047	-6.96533203	-0.83935547	+63.17138672	-3.69140625	-52.44873047	+1880	+8.11230469	-6.15673828	-0.52734375	+8.81103516	-8.08593750	+15.42480469	+1392	+6.62255859	-10.43261719	-0.69433594	+38.67187500	+6.15234375	-47.04345703	+1248
+1457971046.63899990	+8.29248047	-6.96533203	-0.83935547	+63.17138672	-3.69140625	-52.44873047	+1880	+8.11230469	-6.15673828	-0.52734375	+8.81103516	-8.08593750	+15.42480469	+1392	+6.62255859	-10.43261719	-0.69433594	+38.64990234	+6.15234375	-47.02148438	+1248
+1457971046.64319990	+8.29248047	-6.96533203	-0.83935547	+63.17138672	-3.69140625	-52.44873047	+1880	+8.11230469	-6.15673828	-0.52734375	+8.81103516	-8.08593750	+15.42480469	+1392	+6.62255859	-10.43261719	-0.69433594	+38.64990234	+6.17431641	-47.02148438	+1248
+1457971046.64730000	+8.29248047	-6.96533203	-0.83935547	+63.17138672	-3.69140625	-52.44873047	+1880	+8.11230469	-6.15673828	-0.52734375	+8.81103516	-8.08593750	+15.42480469	+1392	+6.61816406	-10.43261719	-0.69433594	+38.64990234	+6.17431641	-47.02148438	+1248
+1457971046.65150000	+8.29248047	-6.96533203	-0.83935547	+63.17138672	-3.69140625	-52.44873047	+1880	+8.11230469	-6.15673828	-0.52734375	+8.81103516	-8.08593750	+15.42480469	+1392	+6.61816406	-10.43261719	-0.69873047	+38.64990234	+6.17431641	-47.02148438	+1248
+1457971046.65980010	+8.29248047	-6.96533203	-0.83935547	+63.17138672	-3.69140625	-52.44873047	+1880	+8.11230469	-6.15673828	-0.53173828	+8.81103516	-8.06396484	+15.42480469	+1392	+6.61816406	-10.43261719	-0.69873047	+38.62792969	+6.17431641	-47.02148438	+1248
+1457971046.66400000	+8.29248047	-6.96533203	-0.83935547	+63.17138672	-3.69140625	-52.44873047	+1880	+8.11230469	-6.15673828	-0.53173828	+8.81103516	-8.06396484	+15.42480469	+1392	+6.61816406	-10.43261719	-0.69873047	+38.62792969	+6.17431641	-47.02148438	+1248
+1457971046.67230010	+8.29248047	-6.96533203	-0.83935547	+63.17138672	-3.69140625	-52.44873047	+1880	+8.11230469	-6.15673828	-0.53173828	+8.81103516	-8.06396484	+15.40283203	+1392	+6.61816406	-10.43261719	-0.69873047	+38.62792969	+6.17431641	-47.02148438	+1248
+1457971046.67650010	+8.29248047	-6.96533203	-0.83935547	+63.17138672	-3.69140625	-52.44873047	+1880	+8.11230469	-6.15673828	-0.53173828	+8.81103516	-8.06396484	+15.40283203	+1392	+6.61816406	-10.43261719	-0.69873047	+38.62792969	+6.17431641	-47.02148438	+1248
+1457971046.68070010	+8.29248047	-6.96533203	-0.83935547	+63.17138672	-3.69140625	-52.44873047	+1880	+8.11230469	-6.15673828	-0.53173828	+8.81103516	-8.06396484	+15.40283203	+1392	+6.61816406	-10.43261719	-0.69873047	+38.64990234	+6.17431641	-47.02148438	+1244
+1457971046.68479990	+8.29248047	-6.96533203	-0.83935547	+63.17138672	-3.69140625	-52.44873047	+1880	+8.11230469	-6.15673828	-0.53173828	+8.81103516	-8.06396484	+15.40283203	+1392	+6.61816406	-10.43261719	-0.69433594	+38.64990234	+6.17431641	-47.02148438	+1244
+1457971046.68899990	+8.29248047	-6.96533203	-0.83935547	+63.17138672	-3.69140625	-52.44873047	+1880	+8.11230469	-6.15673828	-0.53173828	+8.81103516	-8.06396484	+15.40283203	+1392	+6.61816406	-10.43261719	-0.69433594	+38.64990234	+6.17431641	-47.02148438	+1244
+1457971046.69730000	+8.29248047	-6.96533203	-0.83935547	+63.17138672	-3.69140625	-52.44873047	+1880	+8.11230469	-6.15673828	-0.53173828	+8.81103516	-8.06396484	+15.40283203	+1392	+6.61816406	-10.43261719	-0.69433594	+38.64990234	+6.17431641	-47.02148438	+1244
+1457971046.70569990	+8.29248047	-6.96533203	-0.83935547	+63.17138672	-3.69140625	-52.44873047	+1880	+8.11230469	-6.15673828	-0.53173828	+8.81103516	-8.08593750	+15.40283203	+1392	+6.62255859	-10.43261719	-0.69433594	+38.64990234	+6.17431641	-47.02148438	+1244
+1457971046.71400000	+8.29248047	-6.96533203	-0.83935547	+63.17138672	-3.69140625	-52.44873047	+1880	+8.11230469	-6.15673828	-0.53173828	+8.81103516	-8.08593750	+15.40283203	+1392	+6.62255859	-10.43261719	-0.69433594	+38.64990234	+6.17431641	-47.02148438	+1244
+1457971046.72230010	+8.29248047	-6.96533203	-0.83935547	+63.17138672	-3.69140625	-52.44873047	+1880	+8.11230469	-6.15673828	-0.53173828	+8.81103516	-8.08593750	+15.40283203	+1392	+6.62255859	-10.43261719	-0.69433594	+38.64990234	+6.17431641	-47.02148438	+1244
+1457971046.72650000	+8.29248047	-6.96533203	-0.83935547	+63.17138672	-3.69140625	-52.44873047	+1880	+8.10791016	-6.15673828	-0.53173828	+8.81103516	-8.06396484	+15.40283203	+1392	+6.61816406	-10.43261719	-0.69433594	+38.64990234	+6.17431641	-47.02148438	+1244
+1457971046.73060010	+8.29248047	-6.96533203	-0.83935547	+63.17138672	-3.69140625	-52.44873047	+1880	+8.10791016	-6.15673828	-0.53173828	+8.81103516	-8.06396484	+15.40283203	+1392	+6.61816406	-10.43261719	-0.69873047	+38.64990234	+6.17431641	-47.02148438	+1244
+1457971046.73480010	+8.29248047	-6.96533203	-0.83935547	+63.17138672	-3.69140625	-52.44873047	+1880	+8.10791016	-6.15673828	-0.53173828	+8.81103516	-8.06396484	+15.40283203	+1392	+6.61816406	-10.43261719	-0.69873047	+38.64990234	+6.17431641	-47.02148438	+1244
+1457971046.74309990	+8.29248047	-6.96533203	-0.83935547	+63.17138672	-3.69140625	-52.44873047	+1880	+8.10791016	-6.15673828	-0.53173828	+8.81103516	-8.06396484	+15.40283203	+1392	+6.61816406	-10.43261719	-0.69873047	+38.62792969	+6.17431641	-46.99951172	+1244
+1457971046.75149990	+8.29248047	-6.96533203	-0.83935547	+63.17138672	-3.69140625	-52.44873047	+1880	+8.10791016	-6.15673828	-0.53173828	+8.81103516	-8.06396484	+15.40283203	+1392	+6.61376953	-10.43261719	-0.69873047	+38.62792969	+6.17431641	-46.99951172	+1240
+1457971046.75560000	+8.29248047	-6.96533203	-0.83935547	+63.17138672	-3.69140625	-52.44873047	+1880	+8.10791016	-6.15673828	-0.53173828	+8.81103516	-8.06396484	+15.40283203	+1392	+6.61376953	-10.43261719	-0.69873047	+38.62792969	+6.17431641	-46.99951172	+1240
+1457971046.75980000	+8.29248047	-6.96533203	-0.84375000	+63.17138672	-3.66943359	-52.44873047	+1880	+8.10791016	-6.15673828	-0.53173828	+8.81103516	-8.06396484	+15.40283203	+1392	+6.61376953	-10.43261719	-0.69873047	+38.60595703	+6.17431641	-46.99951172	+1240
+1457971046.76399990	+8.29248047	-6.96533203	-0.84375000	+63.17138672	-3.66943359	-52.44873047	+1880	+8.10791016	-6.15673828	-0.53173828	+8.81103516	-8.06396484	+15.40283203	+1392	+6.61376953	-10.43261719	-0.70312500	+38.60595703	+6.17431641	-46.99951172	+1240
+1457971046.76810000	+8.29248047	-6.96533203	-0.84375000	+63.17138672	-3.66943359	-52.44873047	+1880	+8.10791016	-6.15673828	-0.53173828	+8.81103516	-8.06396484	+15.40283203	+1392	+6.61376953	-10.43701172	-0.70312500	+38.60595703	+6.17431641	-46.97753906	+1240
+1457971046.77650000	+8.29248047	-6.96533203	-0.84375000	+63.17138672	-3.66943359	-52.44873047	+1880	+8.10791016	-6.15673828	-0.53173828	+8.81103516	-8.06396484	+15.40283203	+1392	+6.60937500	-10.43701172	-0.70312500	+38.58398438	+6.17431641	-46.97753906	+1240
+1457971046.78480010	+8.29248047	-6.96533203	-0.84375000	+63.17138672	-3.66943359	-52.44873047	+1880	+8.10791016	-6.15673828	-0.53173828	+8.81103516	-8.06396484	+15.40283203	+1392	+6.60937500	-10.43701172	-0.70312500	+38.58398438	+6.17431641	-46.97753906	+1236
+1457971046.78900000	+8.29248047	-6.96533203	-0.84375000	+63.17138672	-3.66943359	-52.44873047	+1880	+8.10791016	-6.15673828	-0.53173828	+8.81103516	-8.06396484	+15.40283203	+1392	+6.60937500	-10.43701172	-0.70312500	+38.58398438	+6.17431641	-46.97753906	+1236
+1457971046.79310010	+8.29248047	-6.96533203	-0.84375000	+63.17138672	-3.66943359	-52.44873047	+1876	+8.10791016	-6.15673828	-0.53173828	+8.81103516	-8.06396484	+15.40283203	+1392	+6.60937500	-10.43701172	-0.70312500	+38.58398438	+6.17431641	-46.97753906	+1236
+1457971046.80139990	+8.29248047	-6.96533203	-0.84375000	+63.17138672	-3.66943359	-52.44873047	+1876	+8.10791016	-6.15673828	-0.53173828	+8.81103516	-8.06396484	+15.40283203	+1392	+6.60937500	-10.43701172	-0.70312500	+38.60595703	+6.17431641	-46.97753906	+1232
+1457971046.80559990	+8.29248047	-6.96533203	-0.84375000	+63.17138672	-3.66943359	-52.44873047	+1876	+8.10791016	-6.15673828	-0.53173828	+8.81103516	-8.06396484	+15.40283203	+1392	+6.61376953	-10.43701172	-0.70312500	+38.60595703	+6.17431641	-46.99951172	+1232
+1457971046.81390000	+8.29248047	-6.96533203	-0.84375000	+63.17138672	-3.69140625	-52.44873047	+1876	+8.10791016	-6.15673828	-0.53173828	+8.81103516	-8.06396484	+15.40283203	+1392	+6.61376953	-10.43701172	-0.70312500	+38.60595703	+6.17431641	-46.99951172	+1232
+1457971046.81810000	+8.29248047	-6.96533203	-0.84375000	+63.17138672	-3.69140625	-52.44873047	+1876	+8.10791016	-6.15673828	-0.53173828	+8.81103516	-8.06396484	+15.40283203	+1392	+6.61376953	-10.43701172	-0.69873047	+38.60595703	+6.17431641	-46.99951172	+1232
+1457971046.82640000	+8.29248047	-6.96533203	-0.84375000	+63.17138672	-3.69140625	-52.44873047	+1876	+8.10791016	-6.15673828	-0.53173828	+8.81103516	-8.06396484	+15.40283203	+1392	+6.61376953	-10.43701172	-0.69873047	+38.62792969	+6.17431641	-46.99951172	+1232
+1457971046.83060000	+8.29248047	-6.96533203	-0.84375000	+63.17138672	-3.69140625	-52.44873047	+1876	+8.10791016	-6.15673828	-0.53173828	+8.83300781	-8.06396484	+15.40283203	+1392	+6.61376953	-10.43701172	-0.69873047	+38.62792969	+6.17431641	-46.99951172	+1228
+1457971046.83890010	+8.29248047	-6.96533203	-0.84375000	+63.19335938	-3.69140625	-52.44873047	+1876	+8.10791016	-6.15673828	-0.53173828	+8.83300781	-8.06396484	+15.40283203	+1388	+6.61376953	-10.43261719	-0.69873047	+38.62792969	+6.17431641	-46.99951172	+1228
+1457971046.84730010	+8.29248047	-6.96533203	-0.84375000	+63.19335938	-3.69140625	-52.44873047	+1876	+8.10791016	-6.15673828	-0.53173828	+8.83300781	-8.06396484	+15.38085938	+1388	+6.61376953	-10.43701172	-0.69873047	+38.62792969	+6.17431641	-46.99951172	+1228
+1457971046.85139990	+8.29248047	-6.96533203	-0.84375000	+63.19335938	-3.69140625	-52.44873047	+1876	+8.10791016	-6.15673828	-0.53173828	+8.83300781	-8.06396484	+15.38085938	+1388	+6.61376953	-10.43701172	-0.69873047	+38.62792969	+6.17431641	-46.99951172	+1228
+1457971046.85980010	+8.29248047	-6.96533203	-0.84375000	+63.19335938	-3.69140625	-52.44873047	+1876	+8.10791016	-6.15673828	-0.53173828	+8.83300781	-8.06396484	+15.38085938	+1388	+6.61376953	-10.43701172	-0.70312500	+38.62792969	+6.17431641	-46.99951172	+1228
+1457971046.86809990	+8.29248047	-6.96533203	-0.84375000	+63.19335938	-3.69140625	-52.44873047	+1876	+8.10791016	-6.15673828	-0.53173828	+8.83300781	-8.06396484	+15.38085938	+1388	+6.61376953	-10.43701172	-0.70312500	+38.60595703	+6.17431641	-46.97753906	+1228
+1457971046.87220000	+8.29248047	-6.96533203	-0.84375000	+63.19335938	-3.69140625	-52.44873047	+1876	+8.10791016	-6.15673828	-0.53173828	+8.83300781	-8.06396484	+15.38085938	+1388	+6.61376953	-10.43701172	-0.70312500	+38.60595703	+6.17431641	-46.97753906	+1228
+1457971046.87640000	+8.29248047	-6.96533203	-0.84375000	+63.19335938	-3.69140625	-52.44873047	+1876	+8.10791016	-6.15673828	-0.53173828	+8.83300781	-8.06396484	+15.38085938	+1388	+6.60937500	-10.43701172	-0.70312500	+38.60595703	+6.17431641	-46.97753906	+1228
+1457971046.88060000	+8.29248047	-6.96533203	-0.84375000	+63.19335938	-3.69140625	-52.44873047	+1876	+8.10791016	-6.15673828	-0.53173828	+8.83300781	-8.06396484	+15.38085938	+1388	+6.60937500	-10.43701172	-0.70312500	+38.60595703	+6.17431641	-46.97753906	+1228
+1457971046.88470010	+8.29248047	-6.96533203	-0.84375000	+63.19335938	-3.69140625	-52.44873047	+1876	+8.10791016	-6.15673828	-0.53173828	+8.83300781	-8.06396484	+15.38085938	+1388	+6.60937500	-10.43701172	-0.70751953	+38.58398438	+6.17431641	-46.97753906	+1228
+1457971046.88890000	+8.29248047	-6.96533203	-0.84375000	+63.19335938	-3.69140625	-52.44873047	+1876	+8.10791016	-6.15673828	-0.53173828	+8.83300781	-8.06396484	+15.38085938	+1388	+6.60937500	-10.43701172	-0.70751953	+38.58398438	+6.17431641	-46.95556641	+1228
+1457971046.89310000	+8.29248047	-6.96533203	-0.84375000	+63.19335938	-3.69140625	-52.44873047	+1876	+8.10791016	-6.15673828	-0.53173828	+8.83300781	-8.06396484	+15.38085938	+1388	+6.60937500	-10.43701172	-0.70751953	+38.58398438	+6.17431641	-46.95556641	+1224
+1457971046.89720010	+8.29248047	-6.96533203	-0.84375000	+63.19335938	-3.69140625	-52.44873047	+1876	+8.10791016	-6.15673828	-0.53173828	+8.83300781	-8.06396484	+15.38085938	+1388	+6.60937500	-10.43701172	-0.70751953	+38.58398438	+6.17431641	-46.95556641	+1224
+1457971046.90140010	+8.29248047	-6.96533203	-0.84375000	+63.19335938	-3.69140625	-52.44873047	+1876	+8.10791016	-6.15673828	-0.53173828	+8.83300781	-8.06396484	+15.38085938	+1388	+6.60937500	-10.43701172	-0.70751953	+38.58398438	+6.17431641	-46.95556641	+1224
+1457971046.90560010	+8.29248047	-6.96533203	-0.84375000	+63.19335938	-3.69140625	-52.44873047	+1876	+8.10791016	-6.15673828	-0.53173828	+8.83300781	-8.06396484	+15.38085938	+1388	+6.60937500	-10.43701172	-0.70751953	+38.58398438	+6.17431641	-46.95556641	+1224
+1457971046.91389990	+8.29248047	-6.96533203	-0.84375000	+63.19335938	-3.69140625	-52.44873047	+1876	+8.10791016	-6.15673828	-0.53173828	+8.83300781	-8.06396484	+15.38085938	+1388	+6.60937500	-10.43701172	-0.70751953	+38.58398438	+6.17431641	-46.95556641	+1224
+1457971046.91810010	+8.29248047	-6.96533203	-0.84375000	+63.19335938	-3.69140625	-52.44873047	+1876	+8.10791016	-6.15673828	-0.53173828	+8.83300781	-8.06396484	+15.38085938	+1392	+6.60937500	-10.43701172	-0.70751953	+38.58398438	+6.17431641	-46.95556641	+1224
+1457971046.92220000	+8.29248047	-6.96533203	-0.84375000	+63.19335938	-3.69140625	-52.44873047	+1876	+8.10791016	-6.15673828	-0.53173828	+8.83300781	-8.06396484	+15.38085938	+1392	+6.60937500	-10.43701172	-0.70751953	+38.58398438	+6.17431641	-46.95556641	+1224
+1457971046.92639990	+8.29248047	-6.96533203	-0.84375000	+63.19335938	-3.69140625	-52.44873047	+1876	+8.10791016	-6.15673828	-0.53173828	+8.83300781	-8.06396484	+15.38085938	+1392	+6.60937500	-10.43701172	-0.70751953	+38.58398438	+6.17431641	-46.95556641	+1224
+1457971046.93059990	+8.29248047	-6.96533203	-0.84375000	+63.19335938	-3.69140625	-52.44873047	+1876	+8.10791016	-6.15673828	-0.53173828	+8.83300781	-8.06396484	+15.38085938	+1392	+6.60937500	-10.43701172	-0.70751953	+38.58398438	+6.17431641	-46.95556641	+1220
+1457971046.93470000	+8.29248047	-6.96533203	-0.84375000	+63.19335938	-3.69140625	-52.44873047	+1876	+8.10791016	-6.15673828	-0.53173828	+8.83300781	-8.06396484	+15.38085938	+1392	+6.60937500	-10.43701172	-0.70312500	+38.60595703	+6.17431641	-46.97753906	+1220
+1457971046.93890000	+8.29248047	-6.96533203	-0.84375000	+63.19335938	-3.69140625	-52.44873047	+1876	+8.10791016	-6.15673828	-0.53173828	+8.83300781	-8.06396484	+15.38085938	+1392	+6.60937500	-10.43701172	-0.70312500	+38.60595703	+6.17431641	-46.97753906	+1224
+1457971046.94310000	+8.29248047	-6.96533203	-0.84375000	+63.19335938	-3.69140625	-52.44873047	+1876	+8.10791016	-6.15673828	-0.53173828	+8.83300781	-8.06396484	+15.38085938	+1392	+6.60937500	-10.43701172	-0.70312500	+38.60595703	+6.17431641	-46.97753906	+1224
+1457971046.94720010	+8.29248047	-6.96533203	-0.84375000	+63.19335938	-3.69140625	-52.44873047	+1876	+8.10791016	-6.15673828	-0.53173828	+8.83300781	-8.06396484	+15.38085938	+1392	+6.61376953	-10.43701172	-0.70312500	+38.60595703	+6.17431641	-46.97753906	+1224
+1457971046.95140000	+8.29248047	-6.96533203	-0.83935547	+63.19335938	-3.69140625	-52.44873047	+1876	+8.10791016	-6.15673828	-0.53173828	+8.83300781	-8.06396484	+15.38085938	+1392	+6.61376953	-10.43701172	-0.70312500	+38.60595703	+6.17431641	-46.97753906	+1224
+1457971046.95970010	+8.29248047	-6.96533203	-0.83935547	+63.19335938	-3.69140625	-52.44873047	+1876	+8.10791016	-6.15673828	-0.53173828	+8.83300781	-8.06396484	+15.38085938	+1392	+6.61376953	-10.43261719	-0.70312500	+38.62792969	+6.17431641	-46.99951172	+1224
+1457971046.96799990	+8.29248047	-6.96533203	-0.83935547	+63.19335938	-3.69140625	-52.44873047	+1876	+8.10791016	-6.15673828	-0.53173828	+8.83300781	-8.06396484	+15.38085938	+1392	+6.61376953	-10.43261719	-0.70312500	+38.62792969	+6.17431641	-46.99951172	+1220
+1457971046.97219990	+8.29248047	-6.96533203	-0.83935547	+63.19335938	-3.69140625	-52.44873047	+1876	+8.10791016	-6.15673828	-0.53173828	+8.83300781	-8.06396484	+15.38085938	+1392	+6.61376953	-10.43261719	-0.70312500	+38.62792969	+6.17431641	-46.99951172	+1220
+1457971046.98050000	+8.29248047	-6.96533203	-0.83935547	+63.19335938	-3.69140625	-52.44873047	+1876	+8.10791016	-6.15673828	-0.53173828	+8.83300781	-8.06396484	+15.38085938	+1392	+6.61376953	-10.43261719	-0.70312500	+38.62792969	+6.17431641	-46.97753906	+1220
+1457971046.98470000	+8.29248047	-6.96533203	-0.83935547	+63.19335938	-3.69140625	-52.44873047	+1876	+8.10791016	-6.15673828	-0.53173828	+8.83300781	-8.06396484	+15.38085938	+1392	+6.61376953	-10.43261719	-0.70312500	+38.60595703	+6.17431641	-46.97753906	+1220
+1457971046.99300000	+8.29248047	-6.96533203	-0.83935547	+63.19335938	-3.69140625	-52.44873047	+1876	+8.10791016	-6.15673828	-0.53173828	+8.83300781	-8.06396484	+15.38085938	+1392	+6.60937500	-10.43701172	-0.70751953	+38.60595703	+6.17431641	-46.97753906	+1220
+1457971046.99720000	+8.29248047	-6.96533203	-0.83935547	+63.19335938	-3.69140625	-52.44873047	+1876	+8.10791016	-6.15673828	-0.53173828	+8.83300781	-8.06396484	+15.38085938	+1392	+6.60937500	-10.43701172	-0.70751953	+38.60595703	+6.17431641	-46.95556641	+1220
+1457971047.00550010	+8.29248047	-6.96533203	-0.83935547	+63.19335938	-3.69140625	-52.44873047	+1876	+8.10791016	-6.15673828	-0.53173828	+8.83300781	-8.06396484	+15.38085938	+1392	+6.60937500	-10.43701172	-0.70751953	+38.58398438	+6.17431641	-46.95556641	+1220
+1457971047.01390000	+8.29248047	-6.96533203	-0.83935547	+63.19335938	-3.69140625	-52.44873047	+1876	+8.10791016	-6.15673828	-0.53173828	+8.83300781	-8.06396484	+15.38085938	+1392	+6.60937500	-10.43701172	-0.70751953	+38.58398438	+6.17431641	-46.95556641	+1220
+1457971047.02220010	+8.29248047	-6.96533203	-0.83935547	+63.19335938	-3.69140625	-52.44873047	+1876	+8.10791016	-6.15673828	-0.53173828	+8.83300781	-8.06396484	+15.38085938	+1392	+6.60498047	-10.43701172	-0.70751953	+38.58398438	+6.17431641	-46.93359375	+1220
+1457971047.02630000	+8.29248047	-6.96533203	-0.83935547	+63.19335938	-3.69140625	-52.44873047	+1876	+8.10791016	-6.15673828	-0.53173828	+8.83300781	-8.06396484	+15.38085938	+1392	+6.60498047	-10.43701172	-0.70751953	+38.58398438	+6.17431641	-46.93359375	+1220
+1457971047.03049990	+8.29248047	-6.96533203	-0.83935547	+63.19335938	-3.69140625	-52.44873047	+1876	+8.10791016	-6.15673828	-0.53173828	+8.83300781	-8.06396484	+15.38085938	+1392	+6.60498047	-10.43701172	-0.71191406	+38.58398438	+6.17431641	-46.93359375	+1220
+1457971047.03880000	+8.29248047	-6.96533203	-0.83935547	+63.21533203	-3.69140625	-52.44873047	+1876	+8.10791016	-6.15673828	-0.53173828	+8.83300781	-8.06396484	+15.38085938	+1396	+6.60498047	-10.43701172	-0.70751953	+38.58398438	+6.17431641	-46.93359375	+1216
+1457971047.04300000	+8.29248047	-6.96533203	-0.83935547	+63.21533203	-3.69140625	-52.44873047	+1876	+8.10791016	-6.15673828	-0.53173828	+8.83300781	-8.06396484	+15.38085938	+1396	+6.60498047	-10.43701172	-0.70751953	+38.58398438	+6.17431641	-46.95556641	+1216
+1457971047.05130000	+8.29248047	-6.96533203	-0.83935547	+63.21533203	-3.69140625	-52.44873047	+1876	+8.10791016	-6.15673828	-0.53173828	+8.83300781	-8.06396484	+15.38085938	+1396	+6.60937500	-10.43701172	-0.70751953	+38.58398438	+6.17431641	-46.95556641	+1216
+1457971047.05550000	+8.29248047	-6.96533203	-0.83935547	+63.21533203	-3.69140625	-52.44873047	+1876	+8.10791016	-6.15673828	-0.53173828	+8.83300781	-8.06396484	+15.38085938	+1396	+6.60937500	-10.43701172	-0.70751953	+38.58398438	+6.17431641	-46.95556641	+1216
+1457971047.05970000	+8.29248047	-6.96533203	-0.83935547	+63.21533203	-3.69140625	-52.44873047	+1876	+8.10791016	-6.15673828	-0.53173828	+8.83300781	-8.06396484	+15.38085938	+1396	+6.60937500	-10.43701172	-0.70751953	+38.60595703	+6.19628906	-46.95556641	+1216
+1457971047.06800010	+8.29248047	-6.96533203	-0.83935547	+63.21533203	-3.69140625	-52.44873047	+1876	+8.10791016	-6.15673828	-0.53173828	+8.83300781	-8.06396484	+15.40283203	+1396	+6.60937500	-10.43701172	-0.70751953	+38.60595703	+6.19628906	-46.97753906	+1216
+1457971047.07220010	+8.29248047	-6.96533203	-0.83935547	+63.21533203	-3.69140625	-52.47070313	+1876	+8.10791016	-6.15673828	-0.53173828	+8.83300781	-8.06396484	+15.40283203	+1396	+6.60937500	-10.43701172	-0.70312500	+38.60595703	+6.19628906	-46.97753906	+1216
+1457971047.08049990	+8.29248047	-6.96533203	-0.83935547	+63.23730469	-3.69140625	-52.47070313	+1876	+8.10791016	-6.15673828	-0.53173828	+8.85498047	-8.06396484	+15.40283203	+1396	+6.61376953	-10.43701172	-0.70312500	+38.62792969	+6.19628906	-46.99951172	+1216
+1457971047.08470010	+8.29248047	-6.96533203	-0.83935547	+63.23730469	-3.69140625	-52.47070313	+1876	+8.10791016	-6.15673828	-0.53173828	+8.85498047	-8.06396484	+15.38085938	+1396	+6.61376953	-10.43701172	-0.70312500	+38.62792969	+6.19628906	-46.99951172	+1216
+1457971047.09299990	+8.28808594	-6.96533203	-0.84375000	+63.23730469	-3.66943359	-52.47070313	+1876	+8.10791016	-6.15673828	-0.53173828	+8.85498047	-8.06396484	+15.38085938	+1396	+6.61376953	-10.43701172	-0.70312500	+38.62792969	+6.19628906	-46.99951172	+1216
+1457971047.09719990	+8.28808594	-6.96533203	-0.84375000	+63.25927734	-3.66943359	-52.47070313	+1876	+8.10791016	-6.16113281	-0.53613281	+8.85498047	-8.06396484	+15.38085938	+1396	+6.61376953	-10.43701172	-0.70312500	+38.62792969	+6.19628906	-46.99951172	+1216
+1457971047.10130000	+8.28808594	-6.96972656	-0.84375000	+63.25927734	-3.64746094	-52.47070313	+1876	+8.10791016	-6.16113281	-0.53613281	+8.85498047	-8.06396484	+15.38085938	+1396	+6.61376953	-10.43701172	-0.70312500	+38.62792969	+6.19628906	-46.99951172	+1216
+1457971047.10960010	+8.28369141	-6.96972656	-0.84814453	+63.30322266	-3.58154297	-52.49267578	+1880	+8.10351563	-6.16113281	-0.53613281	+8.87695313	-8.04199219	+15.35888672	+1400	+6.60937500	-10.43701172	-0.70312500	+38.62792969	+6.21826172	-46.99951172	+1216
+1457971047.11800000	+8.27929688	-6.97412109	-0.86132813	+63.34716797	-3.42773438	-52.51464844	+1880	+8.10351563	-6.16113281	-0.54052734	+8.89892578	-8.02001953	+15.31494141	+1400	+6.60937500	-10.43701172	-0.70751953	+38.62792969	+6.24023438	-46.97753906	+1216
+1457971047.12210010	+8.27490234	-6.97851563	-0.86572266	+63.36914063	-3.33984375	-52.53662109	+1884	+8.09912109	-6.16552734	-0.54492188	+8.89892578	-7.99804688	+15.29296875	+1400	+6.60498047	-10.44140625	-0.70751953	+38.62792969	+6.26220703	-46.97753906	+1216
+1457971047.12630010	+8.27050781	-6.98291016	-0.87011719	+63.39111328	-3.25195313	-52.55859375	+1884	+8.09912109	-6.16552734	-0.54931641	+8.92089844	-7.97607422	+15.24902344	+1400	+6.60498047	-10.44140625	-0.71191406	+38.62792969	+6.28417969	-46.95556641	+1216
+1457971047.13050010	+8.26611328	-6.98730469	-0.87890625	+63.41308594	-3.07617188	-52.58056641	+1884	+8.09472656	-6.16992188	-0.55371094	+8.94287109	-7.93212891	+15.16113281	+1404	+6.60058594	-10.44580078	-0.71191406	+38.60595703	+6.35009766	-46.95556641	+1216
+1457971047.13879990	+8.25732422	-6.99609375	-0.89648438	+63.45703125	-2.81250000	-52.62451172	+1884	+8.09033203	-6.17871094	-0.56689453	+8.98681641	-7.84423828	+15.00732422	+1408	+6.59179688	-10.45458984	-0.72070313	+38.60595703	+6.45996094	-46.93359375	+1216
+1457971047.14299990	+8.25732422	-7.00048828	-0.90527344	+63.45703125	-2.65869141	-52.64648438	+1884	+8.08593750	-6.18750000	-0.58007813	+9.03076172	-7.75634766	+14.85351563	+1412	+6.58740234	-10.45898438	-0.72509766	+38.60595703	+6.59179688	-46.91162109	+1216
+1457971047.15130000	+8.25292969	-7.01367188	-0.92285156	+63.47900391	-2.39501953	-52.69042969	+1880	+8.07714844	-6.20068359	-0.60644531	+9.07470703	-7.62451172	+14.58984375	+1416	+6.58740234	-10.46777344	-0.72949219	+38.64990234	+6.85546875	-46.93359375	+1212
+1457971047.15960000	+8.24414063	-7.02685547	-0.94042969	+63.52294922	-2.08740234	-52.75634766	+1876	+8.06396484	-6.21386719	-0.63281250	+9.14062500	-7.47070313	+14.21630859	+1420	+6.58740234	-10.47656250	-0.72949219	+38.73779297	+7.18505859	-46.99951172	+1208
+1457971047.16380000	+8.24414063	-7.03125000	-0.95361328	+63.52294922	-1.95556641	-52.77832031	+1876	+8.06396484	-6.21826172	-0.65039063	+9.18457031	-7.40478516	+14.08447266	+1420	+6.59179688	-10.48095703	-0.72949219	+38.78173828	+7.33886719	-47.04345703	+1204
+1457971047.16800000	+8.23974609	-7.04003906	-0.96240234	+63.54492188	-1.80175781	-52.80029297	+1872	+8.05517578	-6.22705078	-0.66357422	+9.22851563	-7.33886719	+13.86474609	+1420	+6.59619141	-10.48535156	-0.72949219	+38.82568359	+7.51464844	-47.10937500	+1204
+1457971047.17210010	+8.23974609	-7.04443359	-0.97119141	+63.58886719	-1.64794922	-52.86621094	+1868	+8.05517578	-6.23144531	-0.67675781	+9.25048828	-7.31689453	+13.66699219	+1416	+6.60058594	-10.48974609	-0.72509766	+38.89160156	+7.66845703	-47.19726563	+1204
+1457971047.17630000	+8.23974609	-7.05322266	-0.98437500	+63.61083984	-1.51611328	-52.88818359	+1868	+8.05078125	-6.24023438	-0.68994141	+9.29443359	-7.27294922	+13.49121094	+1416	+6.60498047	-10.49414063	-0.72509766	+38.93554688	+7.82226563	-47.26318359	+1200
+1457971047.18460010	+8.23535156	-7.06640625	-1.01074219	+63.67675781	-1.23046875	-53.02001953	+1860	+8.04199219	-6.24902344	-0.72070313	+9.44824219	-7.25097656	+13.00781250	+1412	+6.61376953	-10.50292969	-0.72509766	+39.02343750	+8.08593750	-47.41699219	+1200
+1457971047.18880010	+8.23535156	-7.07080078	-1.02392578	+63.72070313	-1.14257813	-53.08593750	+1856	+8.03759766	-6.25341797	-0.73828125	+9.51416016	-7.25097656	+12.81005859	+1412	+6.61816406	-10.50732422	-0.72949219	+39.04541016	+8.19580078	-47.50488281	+1200
+1457971047.19289990	+8.23095703	-7.07958984	-1.03710938	+63.72070313	-1.01074219	-53.17382813	+1852	+8.03320313	-6.25781250	-0.76025391	+9.66796875	-7.29492188	+12.48046875	+1408	+6.62255859	-10.51171875	-0.73388672	+39.08935547	+8.28369141	-47.59277344	+1200
+1457971047.19709990	+8.23095703	-7.08398438	-1.04589844	+63.78662109	-0.92285156	-53.32763672	+1844	+8.02880859	-6.26220703	-0.77343750	+9.79980469	-7.42675781	+12.17285156	+1404	+6.62255859	-10.52050781	-0.73828125	+39.08935547	+8.39355469	-47.70263672	+1200
+1457971047.20129990	+8.23535156	-7.08837891	-1.06347656	+63.85253906	-0.85693359	-53.43750000	+1840	+8.02441406	-6.26660156	-0.79541016	+9.90966797	-7.47070313	+11.93115234	+1400	+6.62695313	-10.52490234	-0.74707031	+39.08935547	+8.43750000	-47.81250000	+1200
+1457971047.20540000	+8.23535156	-7.09716797	-1.07666016	+63.83056641	-0.76904297	-53.59130859	+1832	+8.02001953	-6.26660156	-0.81298828	+10.10742188	-7.55859375	+11.60156250	+1396	+6.62695313	-10.53808594	-0.76464844	+39.06738281	+8.50341797	-47.92236328	+1200
+1457971047.20960000	+8.23535156	-7.09716797	-1.08544922	+63.89648438	-0.70312500	-53.83300781	+1824	+8.01562500	-6.27099609	-0.82617188	+10.30517578	-7.77832031	+11.22802734	+1388	+6.62695313	-10.54687500	-0.77343750	+39.04541016	+8.52539063	-48.09814453	+1200
+1457971047.21790000	+8.24414063	-7.11914063	-1.12500000	+63.85253906	-0.63720703	-54.22851563	+1812	+8.01123047	-6.27099609	-0.87890625	+10.74462891	-8.08593750	+10.61279297	+1384	+6.63134766	-10.56445313	-0.82177734	+38.95751953	+8.45947266	-48.38378906	+1200
+1457971047.22630000	+8.27050781	-7.12353516	-1.15576172	+63.89648438	-0.61523438	-54.84375000	+1800	+8.01123047	-6.27099609	-0.93164063	+11.33789063	-8.59130859	+9.88769531	+1372	+6.64453125	-10.58203125	-0.86572266	+38.84765625	+8.28369141	-48.80126953	+1196
+1457971047.23040010	+8.27929688	-7.14111328	-1.17773438	+63.69873047	-0.57128906	-55.17333984	+1792	+8.00683594	-6.27099609	-0.95800781	+11.64550781	-8.85498047	+9.42626953	+1368	+6.65332031	-10.59521484	-0.90527344	+38.73779297	+8.15185547	-49.04296875	+1196
+1457971047.23460010	+8.29248047	-7.14550781	-1.19531250	+63.63281250	-0.54931641	-55.59082031	+1784	+8.00683594	-6.26660156	-0.97558594	+12.06298828	-9.25048828	+8.92089844	+1364	+6.66210938	-10.60400391	-0.92285156	+38.62792969	+8.04199219	-49.37255859	+1196
+1457971047.23880000	+8.31884766	-7.14990234	-1.22607422	+63.58886719	-0.57128906	-55.92041016	+1780	+8.01562500	-6.26660156	-1.01953125	+12.45849609	-9.51416016	+8.54736328	+1360	+6.67529297	-10.61279297	-0.96240234	+38.54003906	+7.86621094	-49.57031250	+1200
+1457971047.24710010	+8.35400391	-7.18066406	-1.27880859	+63.08349609	-0.48339844	-56.77734375	+1764	+8.01562500	-6.26220703	-1.08544922	+13.35937500	-10.26123047	+7.44873047	+1352	+6.71044922	-10.62597656	-1.03271484	+38.25439453	+7.53662109	-50.14160156	+1208
+1457971047.25130010	+8.38476563	-7.18945313	-1.31835938	+62.92968750	-0.48339844	-57.17285156	+1764	+8.02880859	-6.25341797	-1.13818359	+13.88671875	-10.56884766	+7.00927734	+1356	+6.73242188	-10.63476563	-1.07666016	+38.12255859	+7.33886719	-50.40527344	+1212
+1457971047.25539990	+8.40673828	-7.22460938	-1.35351563	+62.49023438	-0.39550781	-57.65625000	+1760	+8.02441406	-6.25781250	-1.18652344	+14.32617188	-10.89843750	+6.37207031	+1352	+6.75439453	-10.64355469	-1.12060547	+37.96875000	+7.16308594	-50.71289063	+1220
+1457971047.25959990	+8.43750000	-7.23339844	-1.39306641	+62.20458984	-0.35156250	-58.16162109	+1760	+8.03320313	-6.24902344	-1.22607422	+14.94140625	-11.33789063	+5.71289063	+1348	+6.78076172	-10.64794922	-1.16015625	+37.79296875	+6.96533203	-51.10839844	+1228
+1457971047.26370000	+8.48144531	-7.24218750	-1.43701172	+61.94091797	-0.30761719	-58.62304688	+1764	+8.05078125	-6.24023438	-1.28759766	+15.57861328	-11.66748047	+5.14160156	+1348	+6.81152344	-10.65234375	-1.20849609	+37.61718750	+6.76757813	-51.43798828	+1240
+1457971047.26790000	+8.50781250	-7.27734375	-1.48535156	+61.41357422	-0.19775391	-59.15039063	+1764	+8.05517578	-6.24462891	-1.34472656	+16.12792969	-12.01904297	+4.41650391	+1344	+6.84228516	-10.66113281	-1.26123047	+37.39746094	+6.59179688	-51.81152344	+1248
+1457971047.27210000	+8.54736328	-7.29052734	-1.53808594	+60.99609375	-0.08789063	-59.65576172	+1772	+8.06835938	-6.23144531	-1.39746094	+16.85302734	-12.43652344	+3.69140625	+1344	+6.88183594	-10.66113281	-1.30957031	+37.19970703	+6.41601563	-52.20703125	+1260
+1457971047.27620010	+8.59570313	-7.30810547	-1.59521484	+60.60058594	-0.02197266	-60.16113281	+1780	+8.09033203	-6.21826172	-1.46777344	+17.62207031	-12.76611328	+3.01025391	+1344	+6.91699219	-10.66113281	-1.37109375	+36.97998047	+6.21826172	-52.53662109	+1272
+1457971047.28040000	+8.63525391	-7.33886719	-1.65673828	+60.00732422	+0.10986328	-60.68847656	+1780	+8.09912109	-6.22265625	-1.53808594	+18.21533203	-13.05175781	+2.21923828	+1336	+6.95654297	-10.66992188	-1.42822266	+36.71630859	+6.04248047	-52.91015625	+1280
+1457971047.28870010	+8.73632813	-7.36962891	-1.78417969	+59.06250000	+0.32958984	-61.78710938	+1804	+8.14746094	-6.18750000	-1.68750000	+19.88525391	-13.71093750	+0.63720703	+1348	+7.04003906	-10.66113281	-1.55566406	+36.23291016	+5.66894531	-53.70117188	+1304
+1457971047.29290010	+8.78027344	-7.40039063	-1.85009766	+58.42529297	+0.46142578	-62.35839844	+1812	+8.16064453	-6.19189453	-1.76660156	+20.52246094	-13.97460938	-0.21972656	+1344	+7.08398438	-10.66552734	-1.62158203	+35.94726563	+5.49316406	-54.11865234	+1316
+1457971047.29710010	+8.83740234	-7.41357422	-1.92919922	+57.89794922	+0.59326172	-62.84179688	+1824	+8.18701172	-6.16992188	-1.85009766	+21.35742188	-14.23828125	-1.03271484	+1352	+7.13232422	-10.65673828	-1.68750000	+35.66162109	+5.33935547	-54.51416016	+1328
+1457971047.30119990	+8.89892578	-7.42675781	-1.99511719	+57.34863281	+0.70312500	-63.47900391	+1840	+8.22216797	-6.14355469	-1.93359375	+22.30224609	-14.50195313	-1.93359375	+1364	+7.18066406	-10.64794922	-1.76220703	+35.35400391	+5.14160156	-54.86572266	+1340
+1457971047.30539990	+8.95166016	-7.45312500	-2.06542969	+56.68945313	+0.81298828	-64.05029297	+1848	+8.24414063	-6.14355469	-2.02148438	+22.96142578	-14.72167969	-2.81250000	+1364	+7.22460938	-10.64794922	-1.84130859	+35.00244141	+4.96582031	-55.26123047	+1352
+1457971047.30960010	+9.01757813	-7.46191406	-2.15332031	+56.11816406	+0.92285156	-64.53369141	+1868	+8.27490234	-6.11279297	-2.12255859	+23.81835938	-14.85351563	-3.60351563	+1380	+7.27294922	-10.63476563	-1.92041016	+34.67285156	+4.79003906	-55.61279297	+1364
+1457971047.31370000	+9.08789063	-7.47070313	-2.21923828	+55.52490234	+0.98876953	-65.21484375	+1884	+8.31884766	-6.08203125	-2.21044922	+24.80712891	-15.11718750	-4.54833984	+1396	+7.32128906	-10.62158203	-2.00390625	+34.32128906	+4.57031250	-55.96435547	+1380
+1457971047.31789990	+9.14941406	-7.48828125	-2.29394531	+54.84375000	+1.03271484	-65.80810547	+1896	+8.34960938	-6.07324219	-2.30712891	+25.42236328	-15.24902344	-5.44921875	+1404	+7.36523438	-10.61279297	-2.08740234	+33.90380859	+4.37255859	-56.33789063	+1392
+1457971047.32209990	+9.21972656	-7.48828125	-2.38623047	+54.27246094	+1.09863281	-66.26953125	+1920	+8.38476563	-6.03369141	-2.42138672	+26.23535156	-15.29296875	-6.21826172	+1428	+7.41357422	-10.59521484	-2.17529297	+33.53027344	+4.17480469	-56.66748047	+1412
+1457971047.32620000	+9.29443359	-7.49267578	-2.44775391	+53.65722656	+1.12060547	-66.99462891	+1940	+8.43750000	-5.99853516	-2.50927734	+27.18017578	-15.51269531	-7.22900391	+1448	+7.46630859	-10.57324219	-2.26318359	+33.13476563	+3.93310547	-56.99707031	+1428
+1457971047.33040000	+9.36474609	-7.50146484	-2.51806641	+52.95410156	+1.07666016	-67.58789063	+1956	+8.47705078	-5.98095703	-2.61035156	+27.77343750	-15.60058594	-8.12988281	+1460	+7.51025391	-10.56005859	-2.35546875	+32.67333984	+3.71337891	-57.34863281	+1448
+1457971047.33450010	+9.44384766	-7.49707031	-2.61035156	+52.33886719	+1.05468750	-68.07128906	+1984	+8.52099609	-5.93261719	-2.73339844	+28.56445313	-15.57861328	-8.87695313	+1488	+7.56298828	-10.53369141	-2.45214844	+32.25585938	+3.49365234	-57.63427734	+1472
+1457971047.33870010	+9.53173828	-7.49267578	-2.66748047	+51.65771484	+0.98876953	-68.79638672	+2004	+8.58251953	-5.88427734	-2.82128906	+29.48730469	-15.75439453	-9.93164063	+1516	+7.61132813	-10.50732422	-2.54003906	+31.79443359	+3.22998047	-57.98583984	+1492
+1457971047.34290000	+9.61083984	-7.48828125	-2.73779297	+50.95458984	+0.85693359	-69.36767578	+2028	+8.63085938	-5.86230469	-2.92675781	+30.03662109	-15.77636719	-10.78857422	+1536	+7.65966797	-10.48535156	-2.63232422	+31.26708984	+2.96630859	-58.31542969	+1516
+1457971047.34699990	+9.69433594	-7.47949219	-2.82568359	+50.29541016	+0.74707031	-69.85107422	+2056	+8.68359375	-5.80517578	-3.05419922	+30.76171875	-15.71044922	-11.51367188	+1568	+7.71240234	-10.44580078	-2.73339844	+30.84960938	+2.70263672	-58.60107422	+1544
+1457971047.35120010	+9.78662109	-7.47070313	-2.87841797	+49.59228516	+0.57128906	-70.57617188	+2080	+8.75390625	-5.74804688	-3.13769531	+31.59667969	-15.84228516	-12.56835938	+1596	+7.76953125	-10.41064453	-2.82128906	+30.36621094	+2.35107422	-58.93066406	+1572
+1457971047.35949990	+9.96679688	-7.43994141	-3.01904297	+48.14208984	+0.08789063	-71.65283203	+2136	+8.87255859	-5.64697266	-3.37060547	+32.78320313	-15.77636719	-14.12841797	+1660	+7.88378906	-10.32714844	-3.01464844	+29.39941406	+1.71386719	-59.54589844	+1640
+1457971047.36369990	+10.06347656	-7.42675781	-3.06738281	+47.39501953	-0.19775391	-72.35595703	+2164	+8.94726563	-5.58544922	-3.44970703	+33.55224609	-15.93017578	-15.22705078	+1688	+7.94970703	-10.28320313	-3.09375000	+28.91601563	+1.31835938	-59.94140625	+1672
+1457971047.36789990	+10.15576172	-7.40478516	-3.12451172	+46.64794922	-0.57128906	-72.94921875	+2192	+9.01757813	-5.53271484	-3.55517578	+34.03564453	-15.97412109	-16.01806641	+1716	+8.01562500	-10.24365234	-3.18164063	+28.38867188	+0.94482422	-60.33691406	+1704
+1457971047.37200000	+10.25683594	-7.38720703	-3.19482422	+45.90087891	-0.90087891	-73.43261719	+2220	+9.08789063	-5.46240234	-3.67382813	+34.62890625	-15.88623047	-16.67724609	+1756	+8.08593750	-10.18652344	-3.27392578	+27.97119141	+0.52734375	-60.62255859	+1744
+1457971047.37620000	+10.35791016	-7.36523438	-3.23876953	+45.10986328	-1.29638672	-74.11376953	+2248	+9.17138672	-5.39648438	-3.74414063	+35.31005859	-16.06201172	-17.73193359	+1784	+8.16503906	-10.13378906	-3.34863281	+27.50976563	+0.04394531	-61.04003906	+1780
+1457971047.38450000	+10.55566406	-7.30810547	-3.35302734	+43.57177734	-2.21923828	-75.12451172	+2304	+9.32958984	-5.25585938	-3.95507813	+36.25488281	-16.12792969	-19.07226563	+1852	+8.31884766	-10.01074219	-3.51123047	+26.58691406	-0.94482422	-61.74316406	+1852
+1457971047.39290000	+10.76220703	-7.24218750	-3.43212891	+42.03369141	-3.29589844	-76.28906250	+2352	+9.50537109	-5.10644531	-4.10888672	+37.17773438	-16.52343750	-20.72021484	+1904	+8.49023438	-9.88330078	-3.64746094	+25.68603516	-2.10937500	-62.60009766	+1912
+1457971047.39700010	+10.86767578	-7.21142578	-3.48486328	+41.24267578	-3.82324219	-76.72851563	+2380	+9.58886719	-5.03173828	-4.20556641	+37.57324219	-16.56738281	-21.26953125	+1936	+8.58251953	-9.80419922	-3.72656250	+25.31250000	-2.68066406	-62.90771484	+1948
+1457971047.40120010	+10.96875000	-7.18066406	-3.51123047	+40.42968750	-4.41650391	-77.32177734	+2396	+9.68554688	-4.95703125	-4.26269531	+38.01269531	-16.83105469	-22.19238281	+1956	+8.67919922	-9.72949219	-3.78369141	+24.91699219	-3.36181641	-63.34716797	+1976
+1457971047.40949990	+11.17968750	-7.09277344	-3.59472656	+38.93554688	-5.66894531	-78.15673828	+2440	+9.87451172	-4.79003906	-4.42529297	+38.60595703	-17.24853516	-23.24707031	+2000	+8.86816406	-9.57568359	-3.91552734	+24.10400391	-4.68017578	-64.02832031	+2028
+1457971047.41370010	+11.28076172	-7.05322266	-3.61669922	+38.14453125	-6.30615234	-78.64013672	+2456	+9.97558594	-4.71093750	-4.46923828	+38.91357422	-17.55615234	-24.03808594	+2012	+8.96923828	-9.49218750	-3.96826172	+23.73046875	-5.40527344	-64.37988281	+2052
+1457971047.41779990	+11.38183594	-6.99169922	-3.63867188	+37.48535156	-7.03125000	-79.03564453	+2472	+10.07666016	-4.61425781	-4.53076172	+39.19921875	-17.88574219	-24.52148438	+2032	+9.05273438	-9.40869141	-4.02099609	+23.26904297	-6.10839844	-64.73144531	+2068
+1457971047.42619990	+11.58837891	-6.89501953	-3.68261719	+36.01318359	-8.43750000	-79.80468750	+2504	+10.27880859	-4.44726563	-4.63183594	+39.63867188	-18.52294922	-25.72998047	+2056	+9.25048828	-9.21972656	-4.13964844	+22.56591797	-7.58056641	-65.25878906	+2112
+1457971047.43030000	+11.68945313	-6.82470703	-3.69140625	+35.39794922	-9.22851563	-80.20019531	+2520	+10.38427734	-4.34179688	-4.67578125	+39.90234375	-18.94042969	-26.21337891	+2068	+9.33837891	-9.12744141	-4.18798828	+22.14843750	-8.30566406	-65.56640625	+2128
+1457971047.43450000	+11.79492188	-6.76757813	-3.71337891	+34.71679688	-9.95361328	-80.46386719	+2532	+10.48974609	-4.25390625	-4.72851563	+40.07812500	-19.27001953	-26.71875000	+2076	+9.43505859	-9.03076172	-4.25390625	+21.79687500	-9.00878906	-65.72021484	+2148
+1457971047.43870000	+11.89160156	-6.70166016	-3.71337891	+34.05761719	-10.70068359	-80.81542969	+2552	+10.59521484	-4.16162109	-4.75048828	+40.29785156	-19.66552734	-27.35595703	+2084	+9.53173828	-8.92968750	-4.29785156	+21.44531250	-9.75585938	-65.96191406	+2164
+1457971047.44280000	+11.98828125	-6.62255859	-3.71337891	+33.48632813	-11.53564453	-81.12304688	+2572	+10.70507813	-4.04736328	-4.78125000	+40.56152344	-20.12695313	-27.86132813	+2096	+9.61523438	-8.83300781	-4.34619141	+21.02783203	-10.48095703	-66.18164063	+2176
+1457971047.44700000	+12.08935547	-6.55224609	-3.71777344	+32.87109375	-12.30468750	-81.34277344	+2588	+10.81054688	-3.95068359	-4.81201172	+40.73730469	-20.52246094	-28.38867188	+2100	+9.70751953	-8.72314453	-4.40332031	+20.67626953	-11.16210938	-66.29150391	+2196
+1457971047.45120000	+12.18164063	-6.47753906	-3.70898438	+32.25585938	-13.09570313	-81.62841797	+2612	+10.91601563	-3.84960938	-4.82080078	+40.95703125	-20.98388672	-29.00390625	+2116	+9.79541016	-8.61767578	-4.44726563	+20.34667969	-11.90917969	-66.42333984	+2216
+1457971047.45530010	+12.27832031	-6.38525391	-3.69580078	+31.77246094	-13.99658203	-81.91406250	+2636	+11.02587891	-3.72656250	-4.83398438	+41.24267578	-21.51123047	-29.55322266	+2132	+9.87451172	-8.50781250	-4.49121094	+19.92919922	-12.59033203	-66.59912109	+2232
+1457971047.45950010	+12.37060547	-6.30615234	-3.68701172	+31.22314453	-14.83154297	-82.13378906	+2664	+11.13574219	-3.62548828	-4.84277344	+41.46240234	-21.97265625	-30.12451172	+2144	+9.95800781	-8.39355469	-4.54833984	+19.62158203	-13.27148438	-66.66503906	+2256
+1457971047.46370010	+12.46289063	-6.22265625	-3.66064453	+30.69580078	-15.68847656	-82.41943359	+2692	+11.24121094	-3.51123047	-4.83837891	+41.72607422	-22.45605469	-30.78369141	+2164	+10.05029297	-8.28369141	-4.58349609	+19.33593750	-14.01855469	-66.81884766	+2276
+1457971047.46779990	+12.55078125	-6.12158203	-3.62988281	+30.25634766	-16.61132813	-82.66113281	+2724	+11.35107422	-3.38378906	-4.83837891	+42.05566406	-23.00537109	-31.33300781	+2188	+10.12939453	-8.16943359	-4.61425781	+18.98437500	-14.74365234	-66.97265625	+2296
+1457971047.47199990	+12.64306641	-6.03369141	-3.61230469	+29.75097656	-17.46826172	-82.83691406	+2756	+11.46093750	-3.27392578	-4.83398438	+42.27539063	-23.48876953	-31.94824219	+2204	+10.21728516	-8.05517578	-4.65820313	+18.69873047	-15.42480469	-67.01660156	+2324
+1457971047.47620010	+12.72656250	-5.94140625	-3.58154297	+29.24560547	-18.32519531	-83.01269531	+2792	+11.56201172	-3.15966797	-4.82080078	+42.56103516	-23.99414063	-32.60742188	+2228	+10.30517578	-7.93652344	-4.68896484	+18.41308594	-16.17187500	-67.12646484	+2348
+1457971047.48029990	+12.80566406	-5.83593750	-3.55078125	+28.82812500	-19.24804688	-83.18847656	+2828	+11.67187500	-3.02343750	-4.80322266	+42.93457031	-24.56542969	-33.13476563	+2256	+10.37988281	-7.82226563	-4.71533203	+18.10546875	-16.89697266	-67.23632813	+2372
+1457971047.48449990	+12.88476563	-5.74365234	-3.52001953	+28.34472656	-20.12695313	-83.29833984	+2864	+11.77294922	-2.90917969	-4.78564453	+43.15429688	-25.07080078	-33.75000000	+2276	+10.46337891	-7.69482422	-4.75048828	+17.86376953	-17.60009766	-67.23632813	+2400
+1457971047.48860000	+12.96386719	-5.64697266	-3.48046875	+27.88330078	-21.04980469	-83.47412109	+2900	+11.87402344	-2.79492188	-4.75927734	+43.43994141	-25.59814453	-34.38720703	+2300	+10.55566406	-7.57177734	-4.76367188	+17.64404297	-18.41308594	-67.32421875	+2424
+1457971047.49280000	+13.03857422	-5.54150391	-3.43212891	+27.48779297	-21.99462891	-83.60595703	+2940	+11.97509766	-2.65869141	-4.73291016	+43.79150391	-26.19140625	-34.93652344	+2328	+10.63476563	-7.44873047	-4.77685547	+17.38037109	-19.20410156	-67.41210938	+2448
+1457971047.49700000	+13.11328125	-5.44921875	-3.39257813	+27.04833984	-22.89550781	-83.69384766	+2976	+12.07177734	-2.54443359	-4.70654297	+44.01123047	-26.71875000	-35.50781250	+2352	+10.72265625	-7.32128906	-4.79882813	+17.16064453	-19.97314453	-67.41210938	+2472
+1457971047.50530000	+13.25390625	-5.24707031	-3.30468750	+26.19140625	-24.71923828	-83.80371094	+3052	+12.26074219	-2.29394531	-4.64062500	+44.56054688	-27.83935547	-36.58447266	+2400	+10.89843750	-7.07519531	-4.79882813	+16.74316406	-21.68701172	-67.54394531	+2512
+1457971047.50950000	+13.31982422	-5.15478516	-3.26513672	+25.70800781	-25.57617188	-83.75976563	+3084	+12.35302734	-2.18847656	-4.60986328	+44.73632813	-28.36669922	-37.08984375	+2416	+10.98632813	-6.94335938	-4.80761719	+16.54541016	-22.50000000	-67.47802734	+2532
+1457971047.51360010	+13.38574219	-5.05810547	-3.22119141	+25.24658203	-26.45507813	-83.75976563	+3116	+12.44091797	-2.07421875	-4.56591797	+44.93408203	-28.89404297	-37.63916016	+2436	+11.07421875	-6.81152344	-4.79882813	+16.36962891	-23.37890625	-67.50000000	+2552
+1457971047.51780010	+13.44287109	-4.95263672	-3.17285156	+24.82910156	-27.35595703	-83.69384766	+3148	+12.52441406	-1.94677734	-4.52636719	+45.17578125	-29.48730469	-38.05664063	+2456	+11.15332031	-6.68408203	-4.79003906	+16.14990234	-24.25781250	-67.45605469	+2568
+1457971047.52200010	+13.50000000	-4.85595703	-3.13330078	+24.32373047	-28.21289063	-83.58398438	+3180	+12.60791016	-1.84130859	-4.48681641	+45.30761719	-30.03662109	-38.51806641	+2472	+11.24121094	-6.54785156	-4.79003906	+15.93017578	-25.09277344	-67.32421875	+2584
+1457971047.52609990	+13.56152344	-4.76367188	-3.07617188	+23.86230469	-29.09179688	-83.51806641	+3208	+12.69140625	-1.73144531	-4.44287109	+45.43945313	-30.58593750	-38.97949219	+2488	+11.32910156	-6.42041016	-4.77246094	+15.75439453	-26.01562500	-67.28027344	+2600
+1457971047.53029990	+13.61425781	-4.66259766	-3.02343750	+23.42285156	-29.99267578	-83.36425781	+3236	+12.77050781	-1.60839844	-4.39892578	+45.63720703	-31.15722656	-39.35302734	+2504	+11.40820313	-6.29296875	-4.75048828	+15.51269531	-26.91650391	-67.21435547	+2612
+1457971047.53449990	+13.67138672	-4.57031250	-2.97949219	+22.91748047	-30.80566406	-83.16650391	+3260	+12.84960938	-1.50732422	-4.35498047	+45.74707031	-31.70654297	-39.77050781	+2512	+11.48730469	-6.16113281	-4.74169922	+15.29296875	-27.77343750	-67.08251953	+2624
+1457971047.53860000	+13.71972656	-4.47802734	-2.92675781	+22.43408203	-31.64062500	-83.01269531	+3284	+12.92431641	-1.39746094	-4.29785156	+45.87890625	-32.27783203	-40.20996094	+2524	+11.57080078	-6.03369141	-4.71533203	+15.09521484	-28.65234375	-66.97265625	+2636
+1457971047.54279990	+13.76806641	-4.37695313	-2.87402344	+21.97265625	-32.47558594	-82.74902344	+3308	+12.99462891	-1.27880859	-4.24511719	+46.07666016	-32.84912109	-40.56152344	+2540	+11.64111328	-5.90625000	-4.69335938	+14.85351563	-29.50927734	-66.84082031	+2640
+1457971047.54699990	+13.81640625	-4.28466797	-2.82568359	+21.44531250	-33.24462891	-82.46337891	+3328	+13.06933594	-1.17773438	-4.19238281	+46.16455078	-33.39843750	-40.91308594	+2548	+11.71582031	-5.77880859	-4.68017578	+14.58984375	-30.32226563	-66.62109375	+2648
+1457971047.55110000	+13.86035156	-4.19238281	-2.76855469	+20.93994141	-34.07958984	-82.22167969	+3352	+13.13525391	-1.07226563	-4.13085938	+46.31835938	-33.96972656	-41.33056641	+2560	+11.79052734	-5.64697266	-4.65380859	+14.39208984	-31.13525391	-66.44531250	+2656
+1457971047.55530000	+13.89990234	-4.09130859	-2.70703125	+20.50048828	-34.91455078	-81.93603516	+3372	+13.20556641	-0.95361328	-4.06494141	+46.51611328	-34.56298828	-41.66015625	+2572	+11.85644531	-5.52392578	-4.62744141	+14.12841797	-31.97021484	-66.26953125	+2660
+1457971047.55950000	+13.94384766	-4.00341797	-2.64990234	+19.99511719	-35.70556641	-81.62841797	+3396	+13.27148438	-0.85253906	-3.99902344	+46.66992188	-35.13427734	-42.03369141	+2584	+11.92236328	-5.40527344	-4.60986328	+13.84277344	-32.71728516	-66.07177734	+2664
+1457971047.56360010	+13.98339844	-3.91552734	-2.57958984	+19.53369141	-36.54052734	-81.36474609	+3416	+13.33740234	-0.74707031	-3.92431641	+46.86767578	-35.72753906	-42.47314453	+2596	+11.99267578	-5.28222656	-4.57470703	+13.64501953	-33.50830078	-65.93994141	+2672
+1457971047.56780000	+14.02294922	-3.81884766	-2.50927734	+19.07226563	-37.35351563	-81.01318359	+3440	+13.40332031	-0.62841797	-3.84521484	+47.13134766	-36.36474609	-42.82470703	+2608	+12.05419922	-5.16357422	-4.54394531	+13.38134766	-34.27734375	-65.76416016	+2676
+1457971047.57610010	+14.09765625	-3.64746094	-2.37744141	+18.10546875	-38.89160156	-80.33203125	+3484	+13.53515625	-0.41748047	-3.67382813	+47.61474609	-37.55126953	-43.68164063	+2636	+12.18164063	-4.93945313	-4.48681641	+12.89794922	-35.68359375	-65.41259766	+2688
+1457971047.58439990	+14.16796875	-3.47167969	-2.23681641	+17.18261719	-40.40771484	-79.56298828	+3532	+13.65380859	-0.20214844	-3.49804688	+48.18603516	-38.78173828	-44.45068359	+2672	+12.30029297	-4.71533203	-4.42968750	+12.34863281	-37.00195313	-64.99511719	+2704
+1457971047.58859990	+14.20312500	-3.39257813	-2.15771484	+16.69921875	-41.19873047	-79.18945313	+3556	+13.71533203	-0.10107422	-3.40136719	+48.44970703	-39.37500000	-44.89013672	+2688	+12.36181641	-4.60986328	-4.39013672	+12.15087891	-37.68310547	-64.86328125	+2712
+1457971047.59279990	+14.22949219	-3.30468750	-2.07861328	+16.28173828	-41.96777344	-78.79394531	+3580	+13.77246094	+0.00878906	-3.30468750	+48.82324219	-40.01220703	-45.28564453	+2712	+12.41455078	-4.50000000	-4.35058594	+11.90917969	-38.36425781	-64.68750000	+2724
+1457971047.59690000	+14.26025391	-3.23437500	-2.00390625	+15.77636719	-42.71484375	-78.37646484	+3608	+13.82958984	+0.10107422	-3.20361328	+49.10888672	-40.62744141	-45.72509766	+2728	+12.46728516	-4.40332031	-4.31542969	+11.64550781	-38.95751953	-64.48974609	+2732
+1457971047.60110000	+14.29541016	-3.15966797	-1.92480469	+15.31494141	-43.43994141	-77.98095703	+3632	+13.88232422	+0.19775391	-3.10253906	+49.39453125	-41.19873047	-46.16455078	+2748	+12.52880859	-4.30664063	-4.27148438	+11.42578125	-39.63867188	-64.37988281	+2744
+1457971047.60529990	+14.32617188	-3.08056641	-1.85009766	+14.83154297	-44.14306641	-77.51953125	+3656	+13.93505859	+0.29882813	-3.00585938	+49.76806641	-41.79199219	-46.53808594	+2768	+12.58154297	-4.20556641	-4.22753906	+11.16210938	-40.25390625	-64.13818359	+2756
+1457971047.60940000	+14.35693359	-3.01464844	-1.77978516	+14.30419922	-44.80224609	-77.05810547	+3680	+13.98779297	+0.38671875	-2.90478516	+50.03173828	-42.36328125	-46.95556641	+2788	+12.63867188	-4.11328125	-4.19238281	+10.87646484	-40.82519531	-63.89648438	+2768
+1457971047.61360000	+14.38769531	-2.95312500	-1.70947266	+13.75488281	-45.43945313	-76.59667969	+3704	+14.03613281	+0.47021484	-2.81689453	+50.27343750	-42.86865234	-47.30712891	+2804	+12.69140625	-4.02099609	-4.14843750	+10.63476563	-41.46240234	-63.72070313	+2780
+1457971047.62190010	+14.43603516	-2.82128906	-1.56445313	+12.72216797	-46.73583984	-75.56396484	+3752	+14.12402344	+0.63281250	-2.62792969	+50.84472656	-43.96728516	-48.09814453	+2840	+12.79248047	-3.83642578	-4.06054688	+10.10742188	-42.64892578	-63.21533203	+2804
+1457971047.62610010	+14.45800781	-2.76416016	-1.50292969	+12.15087891	-47.30712891	-75.03662109	+3768	+14.16357422	+0.70312500	-2.54882813	+50.99853516	-44.40673828	-48.38378906	+2856	+12.84521484	-3.74853516	-4.01220703	+9.82177734	-43.26416016	-62.97363281	+2812
+1457971047.63030000	+14.48437500	-2.69824219	-1.43701172	+11.64550781	-47.92236328	-74.50927734	+3788	+14.20312500	+0.78222656	-2.46972656	+51.28417969	-44.89013672	-48.71337891	+2876	+12.88916016	-3.66064453	-3.96386719	+9.53613281	-43.87939453	-62.66601563	+2824
+1457971047.63439990	+14.50634766	-2.64990234	-1.37109375	+11.05224609	-48.47167969	-73.98193359	+3808	+14.23828125	+0.83935547	-2.38623047	+51.50390625	-45.37353516	-49.08691406	+2888	+12.93750000	-3.58154297	-3.91552734	+9.22851563	-44.45068359	-62.38037109	+2832
+1457971047.63860010	+14.52832031	-2.60595703	-1.31835938	+10.45898438	-48.97705078	-73.43261719	+3824	+14.27343750	+0.90087891	-2.32031250	+51.63574219	-45.72509766	-49.35058594	+2904	+12.98583984	-3.50244141	-3.87158203	+8.94287109	-45.02197266	-62.11669922	+2840
+1457971047.64270000	+14.54589844	-2.54882813	-1.26123047	+9.95361328	-49.48242188	-72.88330078	+3840	+14.30859375	+0.96679688	-2.25439453	+51.87744141	-46.14257813	-49.65820313	+2920	+13.02978516	-3.41455078	-3.82763672	+8.67919922	-45.61523438	-61.78710938	+2848
+1457971047.64689990	+14.56347656	-2.50927734	-1.20410156	+9.36035156	-50.00976563	-72.33398438	+3852	+14.33935547	+1.01074219	-2.18408203	+52.03125000	-46.56005859	-50.00976563	+2932	+13.06933594	-3.34423828	-3.77929688	+8.34960938	-46.18652344	-61.45751953	+2852
+1457971047.65109990	+14.58105469	-2.46533203	-1.16015625	+8.72314453	-50.40527344	-71.76269531	+3864	+14.36572266	+1.05908203	-2.13134766	+52.11914063	-46.88964844	-50.22949219	+2944	+13.10888672	-3.26953125	-3.73535156	+8.04199219	-46.71386719	-61.14990234	+2860
+1457971047.65520000	+14.59423828	-2.41699219	-1.10742188	+8.21777344	-50.93261719	-71.21337891	+3876	+14.39208984	+1.11621094	-2.06982422	+52.33886719	-47.28515625	-50.53710938	+2960	+13.14404297	-3.19042969	-3.69140625	+7.77832031	-47.30712891	-60.84228516	+2864
+1457971047.65940000	+14.60742188	-2.38183594	-1.05908203	+7.66845703	-51.41601563	-70.68603516	+3888	+14.41845703	+1.15136719	-2.00830078	+52.51464844	-47.68066406	-50.91064453	+2976	+13.18359375	-3.12451172	-3.64306641	+7.49267578	-47.87841797	-60.57861328	+2868
+1457971047.66360000	+14.62060547	-2.34228516	-1.01074219	+7.11914063	-51.85546875	-70.18066406	+3900	+14.44042969	+1.19091797	-1.95996094	+52.62451172	-48.01025391	-51.19628906	+2988	+13.21875000	-3.06298828	-3.60351563	+7.20703125	-48.38378906	-60.31494141	+2872
+1457971047.66770010	+14.63378906	-2.30273438	-0.96240234	+6.63574219	-52.33886719	-69.69726563	+3912	+14.46679688	+1.23486328	-1.90283203	+52.84423828	-48.40576172	-51.52587891	+3004	+13.25390625	-2.99267578	-3.55957031	+6.96533203	-48.95507813	-60.02929688	+2872
+1457971047.67190000	+14.64697266	-2.27197266	-0.91406250	+6.13037109	-52.80029297	-69.23583984	+3920	+14.48876953	+1.27441406	-1.84570313	+53.06396484	-48.80126953	-51.92138672	+3020	+13.28906250	-2.93554688	-3.52001953	+6.70166016	-49.48242188	-59.78759766	+2876
+1457971047.67610000	+14.65576172	-2.24121094	-0.87011719	+5.62500000	-53.21777344	-68.79638672	+3932	+14.51074219	+1.30957031	-1.79296875	+53.26171875	-49.15283203	-52.25097656	+3036	+13.32421875	-2.87841797	-3.48046875	+6.50390625	-49.96582031	-59.61181641	+2876
+1457971047.68440010	+14.67773438	-2.17529297	-0.77343750	+4.72412109	-54.14062500	-67.93945313	+3952	+14.55468750	+1.39306641	-1.66992188	+53.81103516	-49.98779297	-53.08593750	+3072	+13.38574219	-2.76855469	-3.39697266	+6.10839844	-50.93261719	-59.28222656	+2880
+1457971047.68860010	+14.68212891	-2.14013672	-0.72949219	+4.30664063	-54.55810547	-67.56591797	+3964	+14.57226563	+1.42822266	-1.61279297	+54.07470703	-50.40527344	-53.48144531	+3092	+13.41210938	-2.72021484	-3.35742188	+5.95458984	-51.39404297	-59.17236328	+2884
+1457971047.69269990	+14.69091797	-2.10498047	-0.67675781	+3.95507813	-55.06347656	-67.19238281	+3972	+14.58984375	+1.46777344	-1.54687500	+54.42626953	-50.86669922	-53.94287109	+3112	+13.44287109	-2.66308594	-3.31787109	+5.84472656	-51.87744141	-59.04052734	+2884
+1457971047.69689990	+14.70410156	-2.07421875	-0.62402344	+3.62548828	-55.52490234	-66.88476563	+3984	+14.61181641	+1.51171875	-1.48095703	+54.79980469	-51.35009766	-54.40429688	+3132	+13.46923828	-2.62353516	-3.27832031	+5.71289063	-52.31689453	-58.99658203	+2884
+1457971047.70110010	+14.71289063	-2.04345703	-0.57128906	+3.31787109	-55.98632813	-66.62109375	+3996	+14.62500000	+1.55126953	-1.41064453	+55.15136719	-51.85546875	-54.86572266	+3152	+13.50000000	-2.58398438	-3.23876953	+5.66894531	-52.73437500	-58.99658203	+2884
+1457971047.70520000	+14.72167969	-2.00830078	-0.51855469	+3.07617188	-56.44775391	-66.35742188	+4008	+14.64697266	+1.59521484	-1.34033203	+55.56884766	-52.36083984	-55.34912109	+3172	+13.53076172	-2.53564453	-3.20800781	+5.60302734	-53.12988281	-58.93066406	+2888
+1457971047.70939990	+14.73486328	-1.98193359	-0.47021484	+2.81250000	-56.88720703	-66.11572266	+4020	+14.66455078	+1.63476563	-1.27001953	+55.98632813	-52.88818359	-55.81054688	+3192	+13.55712891	-2.50048828	-3.17285156	+5.51513672	-53.48144531	-58.88671875	+2888
+1457971047.71359990	+14.74365234	-1.95117188	-0.42187500	+2.57080078	-57.28271484	-65.91796875	+4028	+14.67773438	+1.67431641	-1.20410156	+56.33789063	-53.41552734	-56.22802734	+3208	+13.58349609	-2.46093750	-3.13769531	+5.49316406	-53.83300781	-58.90869141	+2888
+1457971047.71770000	+14.74804688	-1.91162109	-0.37792969	+2.46093750	-57.72216797	-65.72021484	+4040	+14.69091797	+1.71826172	-1.13378906	+56.79931641	-53.98681641	-56.68945313	+3228	+13.60986328	-2.42138672	-3.10693359	+5.47119141	-54.16259766	-58.88671875	+2892
+1457971047.72190000	+14.75683594	-1.88085938	-0.32958984	+2.30712891	-58.13964844	-65.54443359	+4052	+14.70410156	+1.75341797	-1.06347656	+57.17285156	-54.58007813	-57.12890625	+3244	+13.63183594	-2.38623047	-3.07177734	+5.44921875	-54.49218750	-58.90869141	+2892
+1457971047.72600010	+14.76562500	-1.85009766	-0.29003906	+2.21923828	-58.49121094	-65.43457031	+4060	+14.71289063	+1.78857422	-1.00634766	+57.43652344	-55.15136719	-57.41455078	+3256	+13.65380859	-2.35107422	-3.04101563	+5.42724609	-54.79980469	-58.93066406	+2892
+1457971047.73020010	+14.77441406	-1.81494141	-0.24609375	+2.24121094	-58.93066406	-65.36865234	+4068	+14.72607422	+1.82812500	-0.94482422	+57.78808594	-55.76660156	-57.78808594	+3268	+13.67578125	-2.31152344	-3.01025391	+5.42724609	-55.08544922	-58.88671875	+2892
+1457971047.73440000	+14.78320313	-1.78857422	-0.20214844	+2.26318359	-59.34814453	-65.36865234	+4076	+14.73486328	+1.85449219	-0.87890625	+58.09570313	-56.40380859	-58.11767578	+3280	+13.69775391	-2.28515625	-2.98388672	+5.40527344	-55.37109375	-58.88671875	+2892
+1457971047.73850010	+14.79199219	-1.76220703	-0.17138672	+2.32910156	-59.65576172	-65.39062500	+4084	+14.74365234	+1.88085938	-0.83496094	+58.20556641	-57.01904297	-58.24951172	+3288	+13.71972656	-2.25878906	-2.96191406	+5.38330078	-55.59082031	-58.90869141	+2888
+1457971047.74270010	+14.79638672	-1.72705078	-0.13623047	+2.52685547	-60.02929688	-65.45654297	+4088	+14.75244141	+1.91162109	-0.79101563	+58.40332031	-57.65625000	-58.42529297	+3296	+13.73730469	-2.22363281	-2.93994141	+5.38330078	-55.81054688	-58.86474609	+2888
+1457971047.74690010	+14.80078125	-1.70507813	-0.10107422	+2.70263672	-60.42480469	-65.58837891	+4096	+14.76123047	+1.92919922	-0.74267578	+58.46923828	-58.31542969	-58.55712891	+3300	+13.75048828	-2.19726563	-2.91796875	+5.36132813	-56.00830078	-58.84277344	+2888
+1457971047.75519990	+14.80957031	-1.65234375	-0.07031250	+3.31787109	-60.99609375	-66.02783203	+4100	+14.77001953	+1.95996094	-0.68554688	+58.22753906	-59.65576172	-58.31542969	+3304	+13.77685547	-2.13574219	-2.88720703	+5.31738281	-56.38183594	-58.75488281	+2884
+1457971047.75939990	+14.80957031	-1.63037109	-0.04833984	+3.75732422	-61.36962891	-66.40136719	+4100	+14.77441406	+1.96435547	-0.65478516	+58.02978516	-60.38085938	-58.18359375	+3304	+13.78125000	-2.11376953	-2.86523438	+5.29541016	-56.57958984	-58.75488281	+2880
+1457971047.76350000	+14.81396484	-1.61279297	-0.03955078	+4.24072266	-61.63330078	-66.81884766	+4100	+14.78320313	+1.96435547	-0.64599609	+57.54638672	-61.06201172	-57.74414063	+3300	+13.79003906	-2.09179688	-2.85205078	+5.27343750	-56.73339844	-58.73291016	+2876
+1457971047.76770000	+14.81835938	-1.59082031	-0.02636719	+4.85595703	-62.00683594	-67.32421875	+4096	+14.78759766	+1.96435547	-0.63281250	+57.15087891	-61.78710938	-57.37060547	+3300	+13.80322266	-2.06103516	-2.84326172	+5.29541016	-56.88720703	-58.68896484	+2872
+1457971047.77189990	+14.82275391	-1.57763672	-0.00878906	+5.49316406	-62.35839844	-67.93945313	+4092	+14.78759766	+1.96435547	-0.61962891	+56.64550781	-62.53417969	-56.93115234	+3296	+13.80761719	-2.04345703	-2.83447266	+5.29541016	-57.01904297	-58.68896484	+2868
+1457971047.77600000	+14.81835938	-1.56445313	-0.00878906	+6.17431641	-62.60009766	-68.59863281	+4088	+14.79199219	+1.95556641	-0.61523438	+55.98632813	-63.25927734	-56.33789063	+3296	+13.81201172	-2.02587891	-2.83007813	+5.31738281	-57.10693359	-58.71093750	+2864
+1457971047.78020000	+14.81835938	-1.54687500	-0.00439453	+6.87744141	-62.86376953	-69.21386719	+4080	+14.79199219	+1.95117188	-0.61083984	+55.34912109	-63.98437500	-55.72265625	+3292	+13.81640625	-2.00390625	-2.82128906	+5.36132813	-57.19482422	-58.73291016	+2860
+1457971047.78440000	+14.81835938	-1.52929688	+0.00000000	+7.71240234	-63.17138672	-69.96093750	+4076	+14.79199219	+1.94238281	-0.60644531	+54.60205078	-64.75341797	-55.01953125	+3292	+13.82080078	-1.98193359	-2.81689453	+5.40527344	-57.30468750	-58.75488281	+2856
+1457971047.79270010	+14.81396484	-1.49414063	+0.00439453	+9.53613281	-63.74267578	-71.65283203	+4064	+14.79199219	+1.92041016	-0.60205078	+52.77832031	-66.24755859	-53.30566406	+3292	+13.82519531	-1.94677734	-2.80810547	+5.53710938	-57.48046875	-58.88671875	+2844
+1457971047.79679990	+14.81396484	-1.47656250	+0.00878906	+10.48095703	-64.02832031	-72.57568359	+4056	+14.79199219	+1.90722656	-0.60205078	+51.85546875	-66.99462891	-52.40478516	+3292	+13.82958984	-1.93359375	-2.79931641	+5.60302734	-57.54638672	-58.97460938	+2840
+1457971047.80100010	+14.81835938	-1.46337891	+0.02197266	+11.46972656	-64.35791016	-73.52050781	+4048	+14.79199219	+1.89843750	-0.59326172	+50.97656250	-67.74169922	-51.56982422	+3296	+13.82958984	-1.91601563	-2.79492188	+5.71289063	-57.63427734	-59.10644531	+2836
+1457971047.80520010	+14.81835938	-1.44580078	+0.02636719	+12.59033203	-64.68750000	-74.61914063	+4040	+14.79199219	+1.88964844	-0.58886719	+49.98779297	-68.44482422	-50.58105469	+3296	+13.83398438	-1.90283203	-2.79492188	+5.80078125	-57.67822266	-59.19433594	+2828
+1457971047.80929990	+14.81835938	-1.42822266	+0.03515625	+13.60107422	-64.95117188	-75.54199219	+4032	+14.79199219	+1.88525391	-0.58447266	+48.99902344	-69.12597656	-49.57031250	+3296	+13.83837891	-1.88964844	-2.79492188	+5.88867188	-57.70019531	-59.30419922	+2824
+1457971047.81349990	+14.81396484	-1.40625000	+0.04394531	+14.56787109	-65.23681641	-76.44287109	+4028	+14.78759766	+1.88085938	-0.56689453	+48.16406250	-69.87304688	-48.73535156	+3300	+13.83837891	-1.87646484	-2.79492188	+5.99853516	-57.72216797	-59.43603516	+2816
+1457971047.81769990	+14.81396484	-1.38867188	+0.05273438	+15.53466797	-65.47851563	-77.36572266	+4020	+14.78759766	+1.88085938	-0.54931641	+47.15332031	-70.53222656	-47.68066406	+3304	+13.84277344	-1.86767578	-2.79492188	+6.13037109	-57.74414063	-59.58984375	+2812
+1457971047.82180000	+14.80957031	-1.36669922	+0.05712891	+16.41357422	-65.72021484	-78.20068359	+4012	+14.78320313	+1.87646484	-0.53613281	+46.14257813	-71.16943359	-46.62597656	+3304	+13.84277344	-1.85888672	-2.79052734	+6.21826172	-57.78808594	-59.74365234	+2808
+1457971047.82600000	+14.80957031	-1.34472656	+0.07910156	+17.31445313	-66.04980469	-79.03564453	+4008	+14.78320313	+1.87646484	-0.51416016	+45.26367188	-71.82861328	-45.70312500	+3308	+13.84716797	-1.84570313	-2.79052734	+6.30615234	-57.83203125	-59.87548828	+2804
+1457971047.83020000	+14.81396484	-1.32714844	+0.09228516	+18.08349609	-66.31347656	-79.76074219	+4004	+14.78759766	+1.88085938	-0.50097656	+44.20898438	-72.39990234	-44.58251953	+3312	+13.85156250	-1.83691406	-2.78613281	+6.39404297	-57.87597656	-60.00732422	+2796
+1457971047.83430000	+14.81396484	-1.31396484	+0.10107422	+18.80859375	-66.53320313	-80.48583984	+3996	+14.78759766	+1.88525391	-0.48339844	+43.22021484	-72.94921875	-43.48388672	+3312	+13.85595703	-1.83251953	-2.78613281	+6.48193359	-57.89794922	-60.13916016	+2792
+1457971047.83850000	+14.81396484	-1.30078125	+0.11425781	+19.53369141	-66.79687500	-81.18896484	+3992	+14.78759766	+1.88964844	-0.45703125	+42.38525391	-73.52050781	-42.56103516	+3316	+13.86035156	-1.82373047	-2.78173828	+6.54785156	-57.91992188	-60.27099609	+2788
+1457971047.84270000	+14.81396484	-1.28759766	+0.12304688	+20.21484375	-66.99462891	-81.82617188	+3984	+14.78759766	+1.89843750	-0.43505859	+41.39648438	-74.04785156	-41.44042969	+3320	+13.86474609	-1.81494141	-2.78613281	+6.61376953	-57.94189453	-60.38085938	+2780
+1457971047.84680010	+14.81396484	-1.27441406	+0.13183594	+20.89599609	-67.19238281	-82.46337891	+3980	+14.78759766	+1.90283203	-0.41748047	+40.34179688	-74.53125000	-40.27587891	+3320	+13.86474609	-1.81054688	-2.78613281	+6.67968750	-57.94189453	-60.46875000	+2776
+1457971047.85100010	+14.81396484	-1.25683594	+0.14062500	+21.57714844	-67.39013672	-83.10058594	+3976	+14.78759766	+1.90722656	-0.39990234	+39.24316406	-74.99267578	-39.04541016	+3324	+13.86914063	-1.80175781	-2.78613281	+6.72363281	-57.94189453	-60.53466797	+2772
+1457971047.85520010	+14.80957031	-1.24365234	+0.14941406	+22.25830078	-67.58789063	-83.73779297	+3968	+14.78759766	+1.91162109	-0.38671875	+38.01269531	-75.43212891	-37.72705078	+3324	+13.86914063	-1.79296875	-2.78613281	+6.74560547	-57.96386719	-60.60058594	+2768
+1457971047.85929990	+14.80517578	-1.23925781	+0.15820313	+22.91748047	-67.78564453	-84.39697266	+3964	+14.78759766	+1.91162109	-0.36914063	+36.73828125	-75.87158203	-36.38671875	+3324	+13.86914063	-1.78857422	-2.78613281	+6.78955078	-57.98583984	-60.68847656	+2764
+1457971047.86350010	+14.80957031	-1.23046875	+0.16259766	+23.57666016	-67.93945313	-85.05615234	+3956	+14.78759766	+1.91162109	-0.36035156	+35.35400391	-76.26708984	-34.91455078	+3320	+13.86914063	-1.78417969	-2.78613281	+6.78955078	-58.02978516	-60.73242188	+2760
+1457971047.87179990	+14.80957031	-1.22167969	+0.16259766	+24.89501953	-68.20312500	-86.37451172	+3944	+14.78759766	+1.91162109	-0.34277344	+32.43164063	-77.01416016	-31.81640625	+3320	+13.87353516	-1.77099609	-2.78613281	+6.76757813	-58.07373047	-60.77636719	+2752
+1457971047.87599990	+14.80957031	-1.22607422	+0.15380859	+25.55419922	-68.26904297	-87.03369141	+3936	+14.78320313	+1.90722656	-0.34277344	+30.76171875	-77.32177734	-30.05859375	+3316	+13.87353516	-1.76660156	-2.78613281	+6.74560547	-58.09570313	-60.77636719	+2748
+1457971047.88010000	+14.80517578	-1.22167969	+0.14941406	+26.23535156	-68.31298828	-87.71484375	+3928	+14.78320313	+1.90283203	-0.34277344	+29.02587891	-77.65136719	-28.30078125	+3312	+13.86914063	-1.75781250	-2.78613281	+6.72363281	-58.07373047	-60.75439453	+2744
+1457971047.88430000	+14.80517578	-1.22607422	+0.14062500	+26.87255859	-68.37890625	-88.37402344	+3924	+14.77880859	+1.89404297	-0.33837891	+27.15820313	-77.95898438	-26.43310547	+3312	+13.86914063	-1.75341797	-2.78613281	+6.67968750	-58.07373047	-60.71044922	+2740
+1457971047.88850000	+14.80078125	-1.23046875	+0.13183594	+27.53173828	-68.40087891	-89.05517578	+3916	+14.77441406	+1.88085938	-0.34716797	+25.07080078	-78.20068359	-24.36767578	+3312	+13.86474609	-1.74902344	-2.79052734	+6.61376953	-58.09570313	-60.66650391	+2736
+1457971047.89260010	+14.80078125	-1.23486328	+0.12304688	+28.21289063	-68.44482422	-89.73632813	+3908	+14.77001953	+1.86328125	-0.35156250	+22.89550781	-78.48632813	-22.28027344	+3312	+13.86035156	-1.74023438	-2.79052734	+6.54785156	-58.09570313	-60.60058594	+2732
+1457971047.89680000	+14.79638672	-1.24365234	+0.11425781	+28.91601563	-68.48876953	-90.48339844	+3900	+14.77001953	+1.85449219	-0.35595703	+20.74218750	-78.75000000	-20.19287109	+3312	+13.86035156	-1.73583984	-2.79052734	+6.45996094	-58.11767578	-60.51269531	+2728
+1457971047.90100000	+14.79638672	-1.25244141	+0.10107422	+29.57519531	-68.48876953	-91.18652344	+3896	+14.77001953	+1.85009766	-0.36474609	+18.50097656	-78.99169922	-18.01757813	+3312	+13.85595703	-1.73144531	-2.79052734	+6.37207031	-58.13964844	-60.42480469	+2724
+1457971047.90510010	+14.79638672	-1.25683594	+0.08789063	+30.27832031	-68.48876953	-91.86767578	+3888	+14.76562500	+1.82812500	-0.36914063	+16.08398438	-79.23339844	-15.79833984	+3316	+13.85156250	-1.72705078	-2.79052734	+6.30615234	-58.13964844	-60.33691406	+2724
+1457971047.90930010	+14.79638672	-1.26562500	+0.07031250	+30.95947266	-68.46679688	-92.52685547	+3880	+14.76123047	+1.82373047	-0.37353516	+13.66699219	-79.45312500	-13.49121094	+3316	+13.85156250	-1.72265625	-2.79052734	+6.19628906	-58.13964844	-60.22705078	+2720
+1457971047.91350010	+14.79638672	-1.27001953	+0.06152344	+31.68457031	-68.48876953	-93.25195313	+3872	+14.76123047	+1.81933594	-0.38232422	+11.18408203	-79.65087891	-11.14013672	+3312	+13.84716797	-1.71386719	-2.79052734	+6.10839844	-58.13964844	-60.11718750	+2716
+1457971047.91759990	+14.79638672	-1.27441406	+0.05273438	+32.45361328	-68.51074219	-93.99902344	+3868	+14.75683594	+1.79736328	-0.38671875	+8.48144531	-79.84863281	-8.74511719	+3316	+13.84277344	-1.70947266	-2.79052734	+6.02050781	-58.13964844	-60.00732422	+2712
+1457971047.92179990	+14.79199219	-1.27441406	+0.04833984	+33.24462891	-68.53271484	-94.72412109	+3860	+14.75244141	+1.79296875	-0.39111328	+5.77880859	-80.02441406	-6.26220703	+3316	+13.83837891	-1.70507813	-2.79052734	+5.91064453	-58.11767578	-59.89746094	+2712
+1457971047.92600010	+14.79199219	-1.27441406	+0.04394531	+34.03564453	-68.59863281	-95.47119141	+3856	+14.75683594	+1.78857422	-0.38671875	+2.90039063	-80.22216797	-3.62548828	+3316	+13.83398438	-1.70068359	-2.79052734	+5.80078125	-58.11767578	-59.78759766	+2708
+1457971047.93010000	+14.79199219	-1.27441406	+0.04394531	+34.91455078	-68.66455078	-96.26220703	+3848	+14.75683594	+1.77099609	-0.38671875	-0.15380859	-80.39794922	-0.94482422	+3320	+13.82958984	-1.69628906	-2.79052734	+5.69091797	-58.11767578	-59.65576172	+2704
+1457971047.93429990	+14.79199219	-1.27001953	+0.03955078	+35.83740234	-68.73046875	-97.09716797	+3844	+14.75683594	+1.77099609	-0.38671875	-3.14208984	-80.52978516	+1.77978516	+3320	+13.82958984	-1.68750000	-2.78613281	+5.58105469	-58.13964844	-59.52392578	+2700
+1457971047.94260000	+14.79638672	-1.26123047	+0.05273438	+37.81494141	-68.90625000	-98.87695313	+3836	+14.76562500	+1.77539063	-0.37353516	-9.29443359	-80.81542969	+7.33886719	+3320	+13.82519531	-1.67871094	-2.78173828	+5.38330078	-58.11767578	-59.30419922	+2692
+1457971047.94680000	+14.79638672	-1.24804688	+0.05712891	+38.82568359	-69.01611328	-99.75585938	+3832	+14.77001953	+1.77978516	-0.36914063	-12.43652344	-80.88134766	+10.17333984	+3320	+13.82080078	-1.67431641	-2.78173828	+5.27343750	-58.11767578	-59.19433594	+2688
+1457971047.95090010	+14.79638672	-1.23925781	+0.07031250	+39.92431641	-69.12597656	-100.70068359	+3828	+14.77001953	+1.77978516	-0.35595703	-15.79833984	-80.96923828	+13.20556641	+3320	+13.82080078	-1.66992188	-2.78173828	+5.16357422	-58.09570313	-59.10644531	+2688
+1457971047.95510010	+14.79638672	-1.22607422	+0.08349609	+41.08886719	-69.25781250	-101.77734375	+3828	+14.77441406	+1.78417969	-0.34277344	-19.18212891	-81.03515625	+16.30371094	+3324	+13.81640625	-1.66552734	-2.78173828	+5.07568359	-58.07373047	-58.99658203	+2684
+1457971047.95930000	+14.79199219	-1.21728516	+0.10107422	+42.29736328	-69.41162109	-102.85400391	+3824	+14.77880859	+1.78857422	-0.32958984	-22.56591797	-81.05712891	+19.37988281	+3324	+13.81640625	-1.66113281	-2.77734375	+4.96582031	-58.07373047	-58.93066406	+2680
+1457971047.96339990	+14.79638672	-1.20849609	+0.11425781	+43.43994141	-69.52148438	-103.90869141	+3820	+14.78759766	+1.79296875	-0.31640625	-25.90576172	-81.03515625	+22.41210938	+3324	+13.81201172	-1.65673828	-2.77294922	+4.87792969	-58.05175781	-58.84277344	+2676
+1457971047.96760010	+14.79638672	-1.19970703	+0.12744141	+44.58251953	-69.63134766	-104.96337891	+3816	+14.79638672	+1.80175781	-0.30761719	-29.11376953	-80.99121094	+25.37841797	+3328	+13.81201172	-1.65234375	-2.77294922	+4.79003906	-58.02978516	-58.75488281	+2672
+1457971047.97180010	+14.80078125	-1.18652344	+0.13623047	+45.76904297	-69.74121094	-106.04003906	+3812	+14.80517578	+1.81054688	-0.29882813	-32.21191406	-80.90332031	+28.21289063	+3328	+13.81201172	-1.64794922	-2.77294922	+4.68017578	-58.00781250	-58.68896484	+2668
+1457971047.97589990	+14.80078125	-1.17773438	+0.15380859	+46.97753906	-69.80712891	-107.13867188	+3808	+14.80957031	+1.81494141	-0.29003906	-35.22216797	-80.81542969	+30.95947266	+3324	+13.81201172	-1.64355469	-2.76855469	+4.61425781	-57.96386719	-58.62304688	+2664
+1457971047.98009990	+14.80078125	-1.16894531	+0.16259766	+48.09814453	-69.87304688	-108.21533203	+3808	+14.81396484	+1.82373047	-0.28125000	-38.18847656	-80.70556641	+33.75000000	+3328	+13.80761719	-1.63916016	-2.76855469	+4.52636719	-57.91992188	-58.57910156	+2660
+1457971047.98429990	+14.79638672	-1.16455078	+0.17578125	+49.19677734	-69.96093750	-109.24804688	+3804	+14.81835938	+1.82373047	-0.26806641	-41.11083984	-80.57373047	+36.40869141	+3324	+13.80322266	-1.63476563	-2.76855469	+4.46044922	-57.87597656	-58.51318359	+2652
+1457971047.98840000	+14.80078125	-1.15576172	+0.18017578	+50.18554688	-70.00488281	-110.19287109	+3800	+14.82275391	+1.81933594	-0.26806641	-43.63769531	-80.37597656	+38.67187500	+3324	+13.80322266	-1.63037109	-2.76855469	+4.37255859	-57.83203125	-58.44726563	+2648
+1457971047.99260000	+14.80078125	-1.15576172	+0.18017578	+50.99853516	-70.02685547	-110.96191406	+3792	+14.82275391	+1.81933594	-0.26806641	-46.14257813	-80.17822266	+40.95703125	+3320	+13.79882813	-1.62597656	-2.76855469	+4.26269531	-57.76611328	-58.38134766	+2644
+1457971048.00090000	+14.80517578	-1.15576172	+0.18017578	+52.60253906	-70.02685547	-112.54394531	+3780	+14.82714844	+1.80615234	-0.27246094	-50.44921875	-79.76074219	+44.80224609	+3316	+13.79443359	-1.62158203	-2.76855469	+4.08691406	-57.65625000	-58.22753906	+2632
+1457971048.00510000	+14.80517578	-1.16015625	+0.16699219	+53.02001953	-69.96093750	-112.96142578	+3776	+14.82714844	+1.80615234	-0.28564453	-52.16308594	-79.51904297	+46.29638672	+3316	+13.79003906	-1.61718750	-2.76855469	+3.99902344	-57.59033203	-58.11767578	+2628
+1457971048.00930000	+14.80517578	-1.16455078	+0.15380859	+53.39355469	-69.89501953	-113.31298828	+3772	+14.82714844	+1.79736328	-0.29882813	-53.74511719	-79.29931641	+47.65869141	+3316	+13.79003906	-1.60839844	-2.77294922	+3.88916016	-57.52441406	-58.02978516	+2624
+1457971048.01340010	+14.80517578	-1.16455078	+0.14062500	+53.78906250	-69.85107422	-113.68652344	+3768	+14.82275391	+1.78857422	-0.30761719	-55.19531250	-79.07958984	+48.84521484	+3320	+13.78125000	-1.60400391	-2.77734375	+3.77929688	-57.43652344	-57.89794922	+2624
+1457971048.01760010	+14.80517578	-1.16894531	+0.12304688	+53.81103516	-69.76318359	-113.73046875	+3768	+14.82275391	+1.77978516	-0.32519531	-56.31591797	-78.85986328	+49.74609375	+3320	+13.77685547	-1.59521484	-2.78173828	+3.66943359	-57.34863281	-57.76611328	+2620
+1457971048.02180000	+14.80517578	-1.17333984	+0.09667969	+53.78906250	-69.67529297	-113.70849609	+3764	+14.81835938	+1.76660156	-0.34277344	-57.39257813	-78.64013672	+50.58105469	+3324	+13.77246094	-1.59082031	-2.78613281	+3.55957031	-57.26074219	-57.63427734	+2616
+1457971048.02589990	+14.80957031	-1.17773438	+0.07910156	+53.83300781	-69.60937500	-113.75244141	+3764	+14.81835938	+1.75341797	-0.36474609	-58.29345703	-78.46435547	+51.19628906	+3328	+13.76806641	-1.58203125	-2.79052734	+3.47167969	-57.17285156	-57.50244141	+2612
+1457971048.03010010	+14.80957031	-1.18652344	+0.05273438	+53.63525391	-69.52148438	-113.57666016	+3764	+14.81835938	+1.74462891	-0.39550781	-58.55712891	-78.22265625	+51.26220703	+3332	+13.75927734	-1.57324219	-2.79931641	+3.36181641	-57.06298828	-57.37060547	+2612
+1457971048.03420000	+14.81396484	-1.18652344	+0.02197266	+53.37158203	-69.41162109	-113.31298828	+3764	+14.81396484	+1.74462891	-0.42626953	-58.73291016	-78.04687500	+51.21826172	+3336	+13.75488281	-1.56445313	-2.80810547	+3.25195313	-56.93115234	-57.21679688	+2608
+1457971048.03839990	+14.81835938	-1.19091797	+0.00000000	+53.17382813	-69.30175781	-113.11523438	+3760	+14.81396484	+1.74023438	-0.44384766	-59.19433594	-77.93701172	+51.50390625	+3340	+13.75048828	-1.55126953	-2.81689453	+3.18603516	-56.79931641	-57.10693359	+2608
+1457971048.04259990	+14.82275391	-1.19091797	-0.02636719	+52.88818359	-69.19189453	-112.82958984	+3760	+14.81396484	+1.74462891	-0.47460938	-58.90869141	-77.76123047	+51.08642578	+3344	+13.74609375	-1.53808594	-2.83007813	+3.12011719	-56.66748047	-56.99707031	+2608
+1457971048.04670000	+14.82275391	-1.19091797	-0.05273438	+52.53662109	-69.06005859	-112.43408203	+3760	+14.81396484	+1.74462891	-0.50537109	-58.55712891	-77.62939453	+50.60302734	+3348	+13.74169922	-1.52490234	-2.84326172	+3.05419922	-56.51367188	-56.86523438	+2608
+1457971048.05090000	+14.82714844	-1.18652344	-0.08349609	+52.20703125	-68.92822266	-112.06054688	+3760	+14.81835938	+1.74462891	-0.52294922	-58.51318359	-77.54150391	+50.42724609	+3352	+13.73730469	-1.51171875	-2.86083984	+3.03222656	-56.33789063	-56.77734375	+2608
+1457971048.05510000	+14.83154297	-1.18212891	-0.10546875	+51.94335938	-68.84033203	-111.77490234	+3760	+14.81835938	+1.75341797	-0.55371094	-57.83203125	-77.40966797	+49.65820313	+3360	+13.72851563	-1.49853516	-2.87841797	+3.01025391	-56.14013672	-56.71142578	+2608
+1457971048.05920000	+14.83593750	-1.17333984	-0.12744141	+51.65771484	-68.70849609	-111.44531250	+3760	+14.82275391	+1.76660156	-0.58447266	-57.08496094	-77.29980469	+48.84521484	+3364	+13.72412109	-1.48095703	-2.89599609	+3.03222656	-55.94238281	-56.66748047	+2608
+1457971048.06760000	+14.84912109	-1.15576172	-0.16699219	+51.26220703	-68.48876953	-110.93994141	+3756	+14.83154297	+1.80175781	-0.62841797	-55.61279297	-77.14599609	+47.32910156	+3376	+13.71972656	-1.45019531	-2.93994141	+3.14208984	-55.54687500	-56.66748047	+2608
+1457971048.07170010	+14.85351563	-1.14257813	-0.18457031	+51.08642578	-68.37890625	-110.72021484	+3756	+14.84033203	+1.82812500	-0.65917969	-54.58007813	-77.05810547	+46.31835938	+3384	+13.71533203	-1.43261719	-2.95751953	+3.22998047	-55.34912109	-56.71142578	+2608
+1457971048.07590010	+14.86230469	-1.12500000	-0.20654297	+50.93261719	-68.24707031	-110.45654297	+3752	+14.84912109	+1.85888672	-0.67675781	-53.74511719	-76.99218750	+45.57128906	+3392	+13.71533203	-1.41503906	-2.98388672	+3.36181641	-55.10742188	-56.77734375	+2608
+1457971048.08010010	+14.87109375	-1.10742188	-0.22412109	+50.80078125	-68.13720703	-110.25878906	+3752	+14.85351563	+1.88525391	-0.69433594	-53.02001953	-76.92626953	+44.86816406	+3396	+13.71533203	-1.39746094	-3.01025391	+3.49365234	-54.86572266	-56.86523438	+2608
+1457971048.08419990	+14.87988281	-1.08984375	-0.24169922	+50.69091797	-68.00537109	-110.03906250	+3752	+14.85791016	+1.91601563	-0.71191406	-52.14111328	-76.83837891	+44.05517578	+3400	+13.71533203	-1.37988281	-3.03662109	+3.66943359	-54.60205078	-56.97509766	+2612
+1457971048.08839990	+14.88867188	-1.06347656	-0.25927734	+50.58105469	-67.87353516	-109.81933594	+3752	+14.86669922	+1.94677734	-0.73828125	-51.13037109	-76.72851563	+43.11035156	+3408	+13.71533203	-1.35791016	-3.06738281	+3.84521484	-54.33837891	-57.06298828	+2612
+1457971048.09260010	+14.90185547	-1.03271484	-0.28125000	+50.51513672	-67.69775391	-109.59960938	+3752	+14.87109375	+1.97314453	-0.76025391	-50.38330078	-76.66259766	+42.40722656	+3408	+13.71533203	-1.33593750	-3.10253906	+4.04296875	-54.07470703	-57.21679688	+2612
+1457971048.09670000	+14.91503906	-1.00195313	-0.30322266	+50.44921875	-67.54394531	-109.40185547	+3756	+14.87988281	+2.00830078	-0.77783203	-49.57031250	-76.57470703	+41.68212891	+3416	+13.71093750	-1.31396484	-3.13330078	+4.24072266	-53.81103516	-57.34863281	+2612
+1457971048.10089990	+14.92822266	-0.97119141	-0.32519531	+50.36132813	-67.36816406	-109.18212891	+3756	+14.88427734	+2.04785156	-0.80859375	-48.53759766	-76.46484375	+40.73730469	+3420	+13.71533203	-1.29199219	-3.16406250	+4.41650391	-53.56933594	-57.48046875	+2612
+1457971048.10500000	+14.95019531	-0.92285156	-0.36474609	+50.22949219	-67.10449219	-108.83056641	+3764	+14.88867188	+2.08740234	-0.83935547	-47.65869141	-76.35498047	+39.92431641	+3424	+13.71533203	-1.26562500	-3.20361328	+4.63623047	-53.28369141	-57.63427734	+2612
+1457971048.10920000	+14.96777344	-0.87451172	-0.39990234	+50.09765625	-66.86279297	-108.50097656	+3772	+14.89746094	+2.12695313	-0.86572266	-46.80175781	-76.26708984	+39.17724609	+3428	+13.71533203	-1.23925781	-3.24316406	+4.83398438	-52.99804688	-57.76611328	+2612
+1457971048.11340000	+14.98535156	-0.83496094	-0.43945313	+49.89990234	-66.62109375	-108.12744141	+3780	+14.90185547	+2.16210938	-0.90527344	-45.74707031	-76.13525391	+38.21044922	+3436	+13.71972656	-1.21289063	-3.28271484	+5.03173828	-52.71240234	-57.85400391	+2616
+1457971048.11750010	+15.00732422	-0.77783203	-0.49658203	+49.59228516	-66.29150391	-107.60009766	+3792	+14.90185547	+2.20166016	-0.94921875	-44.80224609	-76.00341797	+37.33154297	+3440	+13.71972656	-1.18212891	-3.33105469	+5.20751953	-52.40478516	-57.96386719	+2616
+1457971048.12170000	+15.02050781	-0.73388672	-0.54931641	+49.32861328	-66.04980469	-107.16064453	+3800	+14.90185547	+2.23681641	-0.98876953	-43.96728516	-75.87158203	+36.54052734	+3448	+13.71533203	-1.15136719	-3.37939453	+5.38330078	-52.11914063	-58.02978516	+2620
+1457971048.12590000	+15.03808594	-0.69433594	-0.60644531	+48.95507813	-65.78613281	-106.65527344	+3808	+14.90625000	+2.26757813	-1.04150391	-42.86865234	-75.71777344	+35.46386719	+3452	+13.71533203	-1.12500000	-3.42333984	+5.51513672	-51.87744141	-58.07373047	+2620
+1457971048.13000010	+15.05126953	-0.65478516	-0.67236328	+48.44970703	-65.47851563	-106.01806641	+3816	+14.90625000	+2.30712891	-1.09863281	-41.74804688	-75.54199219	+34.40917969	+3464	+13.71533203	-1.08984375	-3.47167969	+5.64697266	-51.59179688	-58.11767578	+2620
+1457971048.13420010	+15.06445313	-0.61962891	-0.73828125	+48.01025391	-65.21484375	-105.46875000	+3820	+14.91064453	+2.33789063	-1.15576172	-40.75927734	-75.43212891	+33.46435547	+3472	+13.71533203	-1.05468750	-3.52001953	+5.77880859	-51.35009766	-58.13964844	+2620
+1457971048.14249990	+15.08642578	-0.55371094	-0.88769531	+46.91162109	-64.55566406	-104.19433594	+3832	+14.91064453	+2.39941406	-1.29638672	-38.29833984	-75.08056641	+31.06933594	+3492	+13.71533203	-0.98876953	-3.62988281	+5.99853516	-50.80078125	-58.18359375	+2620
+1457971048.14669990	+15.09960938	-0.51855469	-0.96240234	+46.45019531	-64.24804688	-103.62304688	+3836	+14.90625000	+2.42578125	-1.36669922	-37.11181641	-74.92675781	+29.90478516	+3504	+13.71093750	-0.94921875	-3.68261719	+6.13037109	-50.53710938	-58.20556641	+2624
+1457971048.15089990	+15.10839844	-0.47900391	-1.03271484	+46.01074219	-63.91845703	-103.07373047	+3840	+14.90625000	+2.45214844	-1.43701172	-35.83740234	-74.77294922	+28.67431641	+3512	+13.71093750	-0.90966797	-3.73535156	+6.26220703	-50.27343750	-58.22753906	+2624
+1457971048.15500000	+15.11718750	-0.44384766	-1.11181641	+45.59326172	-63.58886719	-102.59033203	+3840	+14.90625000	+2.48291016	-1.51611328	-34.49707031	-74.61914063	+27.35595703	+3528	+13.70654297	-0.87451172	-3.78808594	+6.39404297	-50.03173828	-58.29345703	+2620
+1457971048.15920000	+15.12597656	-0.40869141	-1.17773438	+45.28564453	-63.32519531	-102.21679688	+3840	+14.90185547	+2.51367188	-1.58642578	-33.26660156	-74.48730469	+26.16943359	+3540	+13.70654297	-0.83496094	-3.84082031	+6.54785156	-49.81201172	-58.38134766	+2620
+1457971048.16339990	+15.13476563	-0.37353516	-1.24804688	+44.97802734	-63.01757813	-101.86523438	+3836	+14.90185547	+2.54443359	-1.65673828	-32.05810547	-74.37744141	+25.02685547	+3552	+13.70654297	-0.79980469	-3.88476563	+6.70166016	-49.63623047	-58.46923828	+2616
+1457971048.16750000	+15.13916016	-0.33837891	-1.31396484	+44.75830078	-62.73193359	-101.60156250	+3832	+14.90185547	+2.57958984	-1.73144531	-30.71777344	-74.22363281	+23.75244141	+3564	+13.70654297	-0.76464844	-3.93310547	+6.85546875	-49.46044922	-58.57910156	+2608
+1457971048.17170000	+15.15234375	-0.29443359	-1.37548828	+44.62646484	-62.44628906	-101.38183594	+3828	+14.90185547	+2.61914063	-1.80615234	-29.42138672	-74.11376953	+22.56591797	+3580	+13.71093750	-0.72949219	-3.98144531	+7.07519531	-49.28466797	-58.73291016	+2604
+1457971048.17590000	+15.16113281	-0.25048828	-1.42822266	+44.64843750	-62.20458984	-101.29394531	+3824	+14.90185547	+2.66308594	-1.86328125	-28.27880859	-74.06982422	+21.53320313	+3588	+13.71093750	-0.68554688	-4.02539063	+7.36083984	-49.08691406	-58.93066406	+2600
+1457971048.18000010	+15.16992188	-0.20654297	-1.47656250	+44.73632813	-61.98486328	-101.31591797	+3816	+14.90625000	+2.70263672	-1.92041016	-27.11425781	-74.00390625	+20.47851563	+3600	+13.71533203	-0.65039063	-4.06933594	+7.64648438	-48.95507813	-59.17236328	+2596
+1457971048.18420000	+15.17871094	-0.15380859	-1.52050781	+44.86816406	-61.78710938	-101.35986328	+3812	+14.90185547	+2.75097656	-1.97753906	-25.92773438	-73.93798828	+19.44580078	+3608	+13.71533203	-0.61083984	-4.11328125	+7.93212891	-48.80126953	-59.39208984	+2592
+1457971048.18829990	+15.18750000	-0.10546875	-1.56005859	+45.08789063	-61.61132813	-101.46972656	+3804	+14.90625000	+2.80371094	-2.02148438	-24.93896484	-73.95996094	+18.63281250	+3620	+13.71972656	-0.57128906	-4.15283203	+8.23974609	-48.69140625	-59.65576172	+2584
+1457971048.19670010	+15.20507813	+0.00439453	-1.62158203	+45.72509766	-61.32568359	-101.90917969	+3788	+14.91064453	+2.91357422	-2.10058594	-23.00537109	-73.98193359	+17.09472656	+3632	+13.72851563	-0.49218750	-4.22314453	+8.92089844	-48.55957031	-60.24902344	+2568
+1457971048.20079990	+15.21386719	+0.06152344	-1.64355469	+46.16455078	-61.23779297	-102.26074219	+3780	+14.91503906	+2.97070313	-2.13134766	-22.17041016	-74.06982422	+16.47949219	+3636	+13.73730469	-0.44824219	-4.25390625	+9.29443359	-48.51562500	-60.57861328	+2560
+1457971048.20499990	+15.22705078	+0.12304688	-1.66113281	+46.60400391	-61.12792969	-102.56835938	+3768	+14.91943359	+3.02783203	-2.15771484	-21.26953125	-74.13574219	+15.75439453	+3640	+13.74609375	-0.40429688	-4.28906250	+9.66796875	-48.47167969	-60.90820313	+2552
+1457971048.20919990	+15.23583984	+0.18457031	-1.68310547	+47.06542969	-61.04003906	-102.87597656	+3760	+14.91943359	+3.09375000	-2.18847656	-20.32470703	-74.17968750	+15.07324219	+3644	+13.75488281	-0.36035156	-4.31982422	+10.06347656	-48.40576172	-61.23779297	+2544
+1457971048.21330000	+15.24462891	+0.25048828	-1.69628906	+47.57080078	-60.97412109	-103.22753906	+3752	+14.92382813	+3.15966797	-2.21044922	-19.53369141	-74.26757813	+14.52392578	+3644	+13.76367188	-0.31640625	-4.35058594	+10.43701172	-48.38378906	-61.56738281	+2540
+1457971048.21750000	+15.25341797	+0.31640625	-1.70947266	+48.07617188	-60.90820313	-103.55712891	+3744	+14.92382813	+3.22558594	-2.22802734	-18.72070313	-74.35546875	+13.95263672	+3644	+13.76806641	-0.27246094	-4.38134766	+10.83251953	-48.33984375	-61.87500000	+2532
+1457971048.22170000	+15.26220703	+0.37792969	-1.72265625	+48.53759766	-60.84228516	-103.88671875	+3736	+14.92822266	+3.28271484	-2.25000000	-17.95166016	-74.44335938	+13.40332031	+3648	+13.77246094	-0.22851563	-4.41210938	+11.20605469	-48.29589844	-62.16064453	+2524
+1457971048.22580000	+15.27099609	+0.43505859	-1.73583984	+48.95507813	-60.82031250	-104.19433594	+3728	+14.93261719	+3.34423828	-2.26757813	-17.24853516	-74.53125000	+12.91992188	+3648	+13.78125000	-0.18017578	-4.43847656	+11.51367188	-48.31787109	-62.42431641	+2516
+1457971048.23000000	+15.27978516	+0.49658203	-1.75341797	+49.35058594	-60.73242188	-104.41406250	+3720	+14.93261719	+3.40576172	-2.28955078	-16.45751953	-74.57519531	+12.37060547	+3648	+13.78564453	-0.13623047	-4.46484375	+11.82128906	-48.29589844	-62.66601563	+2508
+1457971048.23420000	+15.28857422	+0.55371094	-1.77539063	+49.70214844	-60.66650391	-104.63378906	+3712	+14.93701172	+3.45849609	-2.31591797	-15.68847656	-74.59716797	+11.77734375	+3648	+13.79443359	-0.09228516	-4.49121094	+12.12890625	-48.25195313	-62.88574219	+2500
+1457971048.23830010	+15.29736328	+0.61083984	-1.79296875	+50.03173828	-60.60058594	-104.83154297	+3704	+14.93701172	+3.51562500	-2.33789063	-14.91943359	-74.61914063	+11.18408203	+3648	+13.80322266	-0.04833984	-4.51318359	+12.41455078	-48.27392578	-63.10546875	+2492
+1457971048.24670000	+15.31054688	+0.71630859	-1.85009766	+50.38330078	-60.35888672	-104.87548828	+3696	+14.93261719	+3.61669922	-2.39941406	-13.24951172	-74.55322266	+9.86572266	+3652	+13.81201172	+0.04394531	-4.57031250	+12.89794922	-48.14208984	-63.34716797	+2480
+1457971048.25079990	+15.31494141	+0.76464844	-1.88085938	+50.44921875	-60.27099609	-104.85351563	+3688	+14.93261719	+3.66503906	-2.43017578	-12.48046875	-74.48730469	+9.22851563	+3656	+13.81640625	+0.08789063	-4.59667969	+13.07373047	-48.12011719	-63.43505859	+2476
+1457971048.25500010	+15.31933594	+0.81298828	-1.91601563	+50.49316406	-60.13916016	-104.76562500	+3684	+14.92822266	+3.70898438	-2.46533203	-11.68945313	-74.42138672	+8.59130859	+3660	+13.81640625	+0.13623047	-4.62304688	+13.22753906	-48.05419922	-63.47900391	+2468
+1457971048.25920010	+15.32373047	+0.84814453	-1.95117188	+50.47119141	-60.02929688	-104.67773438	+3680	+14.92382813	+3.74414063	-2.50048828	-10.96435547	-74.31152344	+7.93212891	+3664	+13.81640625	+0.17578125	-4.64941406	+13.35937500	-48.01025391	-63.50097656	+2460
+1457971048.26329990	+15.32812500	+0.88769531	-1.98632813	+50.42724609	-59.91943359	-104.54589844	+3676	+14.91943359	+3.77490234	-2.54003906	-10.26123047	-74.22363281	+7.29492188	+3668	+13.82519531	+0.21972656	-4.67138672	+13.46923828	-48.01025391	-63.52294922	+2452
+1457971048.26749990	+15.33251953	+0.92285156	-2.03027344	+50.31738281	-59.76562500	-104.34814453	+3672	+14.91943359	+3.81005859	-2.57958984	-9.51416016	-74.06982422	+6.63574219	+3676	+13.82958984	+0.26367188	-4.69335938	+13.57910156	-47.96630859	-63.47900391	+2444
+1457971048.27160000	+15.33691406	+0.95800781	-2.06982422	+50.18554688	-59.63378906	-104.12841797	+3668	+14.91064453	+3.84521484	-2.62353516	-8.76708984	-73.93798828	+5.97656250	+3684	+13.83398438	+0.30322266	-4.71972656	+13.66699219	-47.92236328	-63.43505859	+2436
+1457971048.27580000	+15.34130859	+0.99316406	-2.10937500	+50.07568359	-59.52392578	-103.95263672	+3664	+14.90625000	+3.88037109	-2.65429688	-8.12988281	-73.80615234	+5.40527344	+3692	+13.83398438	+0.34277344	-4.73730469	+13.73291016	-47.87841797	-63.41308594	+2428
+1457971048.28000000	+15.34130859	+1.02832031	-2.14453125	+49.96582031	-59.41406250	-103.77685547	+3660	+14.90185547	+3.91113281	-2.68945313	-7.49267578	-73.71826172	+4.85595703	+3700	+13.83837891	+0.38671875	-4.75927734	+13.84277344	-47.85644531	-63.36914063	+2420
+1457971048.28410010	+15.34130859	+1.05908203	-2.17968750	+49.81201172	-59.30419922	-103.55712891	+3656	+14.89306641	+3.94189453	-2.72021484	-6.89941406	-73.58642578	+4.32861328	+3708	+13.84277344	+0.42626953	-4.78125000	+13.88671875	-47.83447266	-63.30322266	+2412
+1457971048.28830000	+15.34570313	+1.08984375	-2.21044922	+49.72412109	-59.23828125	-103.42529297	+3652	+14.88867188	+3.97265625	-2.74658203	-6.41601563	-73.52050781	+3.91113281	+3720	+13.84277344	+0.47021484	-4.79443359	+13.95263672	-47.81250000	-63.23730469	+2404
+1457971048.29250000	+15.35009766	+1.12060547	-2.23242188	+49.68017578	-59.19433594	-103.33740234	+3644	+14.88427734	+3.99902344	-2.76855469	-5.99853516	-73.47656250	+3.53759766	+3728	+13.84716797	+0.50976563	-4.81201172	+14.01855469	-47.83447266	-63.17138672	+2392
+1457971048.29660010	+15.35009766	+1.15576172	-2.25439453	+49.65820313	-59.17236328	-103.24951172	+3640	+14.88427734	+4.03417969	-2.78613281	-5.55908203	-73.45458984	+3.18603516	+3740	+13.85156250	+0.54492188	-4.82519531	+14.08447266	-47.85644531	-63.14941406	+2380
+1457971048.30080010	+15.35449219	+1.19531250	-2.26757813	+49.70214844	-59.17236328	-103.24951172	+3636	+14.87988281	+4.06933594	-2.79492188	-5.22949219	-73.47656250	+2.94433594	+3748	+13.86035156	+0.58447266	-4.83398438	+14.19433594	-47.90039063	-63.14941406	+2372
+1457971048.30500010	+15.35888672	+1.23046875	-2.28076172	+49.74609375	-59.19433594	-103.24951172	+3628	+14.87988281	+4.10449219	-2.79931641	-4.89990234	-73.52050781	+2.72460938	+3756	+13.86914063	+0.62402344	-4.84277344	+14.30419922	-47.96630859	-63.14941406	+2360
+1457971048.31329990	+15.36767578	+1.31835938	-2.28955078	+50.05371094	-59.28222656	-103.35937500	+3620	+14.87548828	+4.19677734	-2.79492188	-4.30664063	-73.67431641	+2.48291016	+3780	+13.88232422	+0.70312500	-4.85595703	+14.56787109	-48.05419922	-63.19335938	+2340
+1457971048.31750010	+15.37207031	+1.35791016	-2.28076172	+50.29541016	-59.37011719	-103.53515625	+3616	+14.87988281	+4.23632813	-2.78173828	-4.13085938	-73.85009766	+2.46093750	+3796	+13.89111328	+0.73828125	-4.86035156	+14.72167969	-48.12011719	-63.25927734	+2328
+1457971048.32160000	+15.37207031	+1.40625000	-2.27197266	+50.55908203	-59.45800781	-103.71093750	+3616	+14.87988281	+4.28027344	-2.76416016	-3.97705078	-74.00390625	+2.46093750	+3808	+13.89550781	+0.77783203	-4.86035156	+14.85351563	-48.20800781	-63.32519531	+2316
+1457971048.32579990	+15.38085938	+1.45458984	-2.25878906	+50.86669922	-59.58984375	-103.93066406	+3616	+14.87988281	+4.32421875	-2.74218750	-3.88916016	-74.17968750	+2.52685547	+3824	+13.90429688	+0.81298828	-4.86474609	+15.02929688	-48.29589844	-63.41308594	+2312
+1457971048.32999990	+15.38525391	+1.49853516	-2.24121094	+51.17431641	-59.72167969	-104.15039063	+3616	+14.88427734	+4.36376953	-2.72460938	-3.84521484	-74.33349609	+2.61474609	+3836	+13.91748047	+0.84814453	-4.86035156	+15.18310547	-48.40576172	-63.50097656	+2308
+1457971048.33410000	+15.38964844	+1.54248047	-2.22363281	+51.52587891	-59.85351563	-104.39208984	+3616	+14.88867188	+4.41210938	-2.70263672	-3.75732422	-74.53125000	+2.72460938	+3848	+13.92626953	+0.88330078	-4.86035156	+15.38085938	-48.51562500	-63.61083984	+2304
+1457971048.33830000	+15.39843750	+1.59082031	-2.20166016	+51.92138672	-59.98535156	-104.69970703	+3616	+14.89306641	+4.46484375	-2.67626953	-3.64746094	-74.72900391	+2.81250000	+3864	+13.93505859	+0.92285156	-4.85595703	+15.57861328	-48.60351563	-63.74267578	+2304
+1457971048.34240010	+15.40283203	+1.63916016	-2.18408203	+52.27294922	-60.09521484	-104.96337891	+3620	+14.89306641	+4.51757813	-2.65429688	-3.51562500	-74.92675781	+2.87841797	+3876	+13.94384766	+0.95800781	-4.85595703	+15.77636719	-48.69140625	-63.85253906	+2304
+1457971048.34660010	+15.40283203	+1.68310547	-2.16210938	+52.62451172	-60.20507813	-105.20507813	+3620	+14.89306641	+4.56591797	-2.62792969	-3.36181641	-75.10253906	+2.94433594	+3888	+13.95263672	+0.99316406	-4.85156250	+15.97412109	-48.77929688	-63.96240234	+2308
+1457971048.35080000	+15.40722656	+1.72705078	-2.14453125	+52.97607422	-60.31494141	-105.46875000	+3620	+14.89306641	+4.60986328	-2.61035156	-3.25195313	-75.25634766	+2.98828125	+3900	+13.96142578	+1.02832031	-4.84716797	+16.14990234	-48.86718750	-64.07226563	+2312
+1457971048.35489990	+15.40722656	+1.76660156	-2.12255859	+53.30566406	-60.42480469	-105.68847656	+3624	+14.89306641	+4.64941406	-2.58837891	-3.16406250	-75.38818359	+3.05419922	+3908	+13.96582031	+1.06347656	-4.84716797	+16.32568359	-48.95507813	-64.16015625	+2316
+1457971048.35910010	+15.40722656	+1.80175781	-2.10498047	+53.63525391	-60.53466797	-105.95214844	+3624	+14.89306641	+4.68896484	-2.57080078	-3.07617188	-75.54199219	+3.09814453	+3916	+13.97021484	+1.09423828	-4.84277344	+16.50146484	-49.04296875	-64.27001953	+2324
+1457971048.36330010	+15.41162109	+1.83691406	-2.08740234	+53.89892578	-60.62255859	-106.14990234	+3628	+14.89306641	+4.72412109	-2.55761719	-2.90039063	-75.65185547	+3.03222656	+3924	+13.97900391	+1.12060547	-4.83837891	+16.61132813	-49.13085938	-64.35791016	+2332
+1457971048.36739990	+15.41162109	+1.86767578	-2.08300781	+54.09667969	-60.66650391	-106.28173828	+3624	+14.89306641	+4.75927734	-2.55322266	-2.68066406	-75.73974609	+2.92236328	+3928	+13.98779297	+1.15576172	-4.83398438	+16.74316406	-49.21875000	-64.40185547	+2340
+1457971048.37579990	+15.41162109	+1.92480469	-2.06982422	+54.42626953	-60.73242188	-106.47949219	+3624	+14.88427734	+4.82519531	-2.54443359	-2.10937500	-75.84960938	+2.59277344	+3936	+13.99658203	+1.20849609	-4.82958984	+16.94091797	-49.35058594	-64.46777344	+2352
+1457971048.37990000	+15.41162109	+1.95117188	-2.06982422	+54.53613281	-60.73242188	-106.52343750	+3620	+14.87988281	+4.85595703	-2.54443359	-1.82373047	-75.87158203	+2.39501953	+3936	+13.99658203	+1.23925781	-4.82519531	+17.02880859	-49.39453125	-64.44580078	+2356
+1457971048.38410000	+15.40722656	+1.97314453	-2.07421875	+54.58007813	-60.73242188	-106.52343750	+3620	+14.87548828	+4.87792969	-2.54882813	-1.53808594	-75.89355469	+2.17529297	+3940	+13.99658203	+1.27001953	-4.82519531	+17.07275391	-49.43847656	-64.40185547	+2360
+1457971048.38829990	+15.40283203	+1.99072266	-2.07861328	+54.55810547	-60.71044922	-106.47949219	+3620	+14.86669922	+4.89550781	-2.55322266	-1.23046875	-75.87158203	+1.88964844	+3944	+13.99658203	+1.29199219	-4.82519531	+17.09472656	-49.48242188	-64.33593750	+2360
+1457971048.39240000	+15.40283203	+2.00390625	-2.08740234	+54.53613281	-60.71044922	-106.41357422	+3624	+14.86230469	+4.90869141	-2.56640625	-0.92285156	-75.82763672	+1.60400391	+3948	+13.99658203	+1.31835938	-4.82519531	+17.09472656	-49.52636719	-64.29199219	+2364
+1457971048.39660000	+15.39843750	+2.02148438	-2.09619141	+54.49218750	-60.68847656	-106.34765625	+3624	+14.85791016	+4.92187500	-2.57519531	-0.61523438	-75.78369141	+1.31835938	+3952	+14.00097656	+1.34033203	-4.82080078	+17.11669922	-49.59228516	-64.22607422	+2364
+1457971048.40080000	+15.39843750	+2.03466797	-2.10498047	+54.44824219	-60.66650391	-106.28173828	+3628	+14.84912109	+4.93945313	-2.58398438	-0.32958984	-75.76171875	+1.03271484	+3956	+14.00097656	+1.36669922	-4.81640625	+17.11669922	-49.63623047	-64.16015625	+2360
+1457971048.40490010	+15.39843750	+2.04785156	-2.11816406	+54.38232422	-60.62255859	-106.17187500	+3628	+14.84472656	+4.95263672	-2.59277344	-0.04394531	-75.71777344	+0.76904297	+3964	+14.00537109	+1.38867188	-4.81640625	+17.11669922	-49.68017578	-64.07226563	+2356
+1457971048.40910010	+15.39404297	+2.06103516	-2.13134766	+54.29443359	-60.57861328	-106.04003906	+3632	+14.83593750	+4.96582031	-2.60156250	+0.24169922	-75.67382813	+0.52734375	+3972	+14.00537109	+1.41064453	-4.81640625	+17.09472656	-49.70214844	-63.98437500	+2352
+1457971048.41330000	+15.38964844	+2.07421875	-2.14013672	+54.20654297	-60.55664063	-105.90820313	+3636	+14.82714844	+4.97900391	-2.61035156	+0.48339844	-75.62988281	+0.30761719	+3976	+14.00537109	+1.43701172	-4.81640625	+17.11669922	-49.72412109	-63.87451172	+2348
+1457971048.42160010	+15.38525391	+2.10498047	-2.15332031	+54.09667969	-60.51269531	-105.73242188	+3644	+14.81835938	+4.99658203	-2.61914063	+0.83496094	-75.56396484	-0.02197266	+3992	+14.00097656	+1.47656250	-4.81201172	+17.13867188	-49.76806641	-63.74267578	+2332
+1457971048.42569990	+15.38085938	+2.11816406	-2.15771484	+54.07470703	-60.51269531	-105.64453125	+3648	+14.80957031	+5.00976563	-2.61914063	+0.94482422	-75.54199219	-0.15380859	+4000	+14.00097656	+1.50292969	-4.80761719	+17.16064453	-49.81201172	-63.67675781	+2328
+1457971048.42989990	+15.38085938	+2.13574219	-2.16210938	+54.05273438	-60.53466797	-105.60058594	+3652	+14.80957031	+5.01855469	-2.61474609	+1.03271484	-75.54199219	-0.21972656	+4008	+14.00097656	+1.52050781	-4.80322266	+17.16064453	-49.83398438	-63.63281250	+2320
+1457971048.43409990	+15.38085938	+2.15332031	-2.16210938	+54.07470703	-60.55664063	-105.55664063	+3652	+14.80517578	+5.03613281	-2.61035156	+1.09863281	-75.56396484	-0.24169922	+4016	+14.00537109	+1.54248047	-4.79882813	+17.20458984	-49.89990234	-63.58886719	+2316
+1457971048.43820000	+15.38085938	+2.17529297	-2.15332031	+54.14062500	-60.60058594	-105.55664063	+3660	+14.80517578	+5.05810547	-2.59716797	+1.09863281	-75.62988281	-0.19775391	+4028	+14.00537109	+1.56445313	-4.79003906	+17.24853516	-49.94384766	-63.58886719	+2312
+1457971048.44240000	+15.38085938	+2.19287109	-2.14892578	+54.22851563	-60.64453125	-105.57861328	+3664	+14.80078125	+5.07128906	-2.58398438	+1.05468750	-75.69580078	-0.10986328	+4040	+14.00537109	+1.58203125	-4.78564453	+17.31445313	-49.96582031	-63.58886719	+2308
+1457971048.44660000	+15.38085938	+2.21484375	-2.14013672	+54.33837891	-60.68847656	-105.60058594	+3668	+14.80078125	+5.09326172	-2.57080078	+0.98876953	-75.73974609	+0.02197266	+4048	+14.00976563	+1.59960938	-4.77685547	+17.38037109	-50.00976563	-63.58886719	+2304
+1457971048.45070000	+15.38085938	+2.24121094	-2.12695313	+54.47021484	-60.77636719	-105.66650391	+3676	+14.80078125	+5.11523438	-2.54882813	+0.90087891	-75.82763672	+0.17578125	+4060	+14.00976563	+1.62158203	-4.77246094	+17.44628906	-50.03173828	-63.58886719	+2304
+1457971048.45490000	+15.38085938	+2.26318359	-2.10937500	+54.62402344	-60.84228516	-105.73242188	+3680	+14.79638672	+5.13281250	-2.53125000	+0.79101563	-75.91552734	+0.35156250	+4068	+14.00976563	+1.63916016	-4.76367188	+17.51220703	-50.07568359	-63.61083984	+2304
+1457971048.45910000	+15.38085938	+2.28515625	-2.09179688	+54.79980469	-60.95214844	-105.84228516	+3688	+14.79638672	+5.15478516	-2.50927734	+0.65917969	-76.00341797	+0.54931641	+4080	+14.00976563	+1.65234375	-4.75488281	+17.57812500	-50.11962891	-63.65478516	+2304
+1457971048.46320010	+15.38085938	+2.31152344	-2.06982422	+54.99755859	-61.06201172	-105.97412109	+3692	+14.80078125	+5.17675781	-2.48730469	+0.48339844	-76.11328125	+0.79101563	+4088	+14.00976563	+1.66992188	-4.74169922	+17.64404297	-50.18554688	-63.69873047	+2308
+1457971048.47160010	+15.38085938	+2.35986328	-2.03466797	+55.39306641	-61.25976563	-106.19384766	+3704	+14.80078125	+5.21630859	-2.43896484	+0.08789063	-76.31103516	+1.34033203	+4104	+14.01416016	+1.70068359	-4.72412109	+17.77587891	-50.29541016	-63.76464844	+2316
+1457971048.47569990	+15.38085938	+2.38183594	-2.01269531	+55.59082031	-61.36962891	-106.30371094	+3708	+14.80078125	+5.24267578	-2.41699219	-0.13183594	-76.42089844	+1.64794922	+4112	+14.01855469	+1.71826172	-4.71533203	+17.84179688	-50.33935547	-63.78662109	+2324
+1457971048.48410010	+15.37646484	+2.42578125	-1.96875000	+55.96435547	-61.56738281	-106.54541016	+3712	+14.79638672	+5.28222656	-2.36865234	-0.54931641	-76.61865234	+2.24121094	+4124	+14.01855469	+1.74462891	-4.70214844	+17.92968750	-50.40527344	-63.80859375	+2336
+1457971048.48819990	+15.37646484	+2.44775391	-1.95556641	+56.09619141	-61.65527344	-106.61132813	+3712	+14.79638672	+5.29980469	-2.35107422	-0.74707031	-76.68457031	+2.50488281	+4128	+14.01416016	+1.75341797	-4.69335938	+17.95166016	-50.42724609	-63.78662109	+2344
+1457971048.49239990	+15.37646484	+2.46533203	-1.93798828	+56.18408203	-61.72119141	-106.65527344	+3716	+14.79199219	+5.31738281	-2.33349609	-0.92285156	-76.72851563	+2.74658203	+4128	+14.01416016	+1.76660156	-4.68896484	+17.95166016	-50.44921875	-63.76464844	+2352
+1457971048.49650000	+15.37207031	+2.47851563	-1.92919922	+56.25000000	-61.80908203	-106.65527344	+3712	+14.79199219	+5.33056641	-2.32031250	-1.09863281	-76.77246094	+2.96630859	+4132	+14.01416016	+1.77978516	-4.68457031	+17.95166016	-50.47119141	-63.72070313	+2360
+1457971048.50070000	+15.37207031	+2.48730469	-1.92041016	+56.27197266	-61.85302734	-106.65527344	+3712	+14.78759766	+5.34375000	-2.31152344	-1.25244141	-76.79443359	+3.18603516	+4132	+14.00976563	+1.78857422	-4.68017578	+17.92968750	-50.49316406	-63.65478516	+2368
+1457971048.50900010	+15.36328125	+2.50488281	-1.91162109	+56.20605469	-61.91894531	-106.54541016	+3704	+14.77880859	+5.36132813	-2.29833984	-1.42822266	-76.77246094	+3.44970703	+4128	+14.00537109	+1.81054688	-4.68017578	+17.84179688	-50.47119141	-63.45703125	+2380
+1457971048.51320000	+15.36328125	+2.50927734	-1.91162109	+56.11816406	-61.94091797	-106.43554688	+3700	+14.77441406	+5.36572266	-2.29833984	-1.47216797	-76.72851563	+3.51562500	+4124	+14.00537109	+1.81933594	-4.68017578	+17.79785156	-50.44921875	-63.34716797	+2384
+1457971048.51740000	+15.35888672	+2.50927734	-1.91601563	+56.00830078	-61.94091797	-106.32568359	+3696	+14.77001953	+5.37011719	-2.29833984	-1.49414063	-76.68457031	+3.53759766	+4124	+14.00097656	+1.82812500	-4.68017578	+17.75390625	-50.42724609	-63.23730469	+2384
+1457971048.52150010	+15.35449219	+2.50927734	-1.92041016	+55.87646484	-61.96289063	-106.17187500	+3692	+14.76123047	+5.37011719	-2.30273438	-1.49414063	-76.64062500	+3.55957031	+4124	+13.99658203	+1.83691406	-4.68017578	+17.68798828	-50.40527344	-63.10546875	+2388
+1457971048.52570010	+15.35009766	+2.50927734	-1.92480469	+55.72265625	-61.94091797	-106.01806641	+3692	+14.75683594	+5.37011719	-2.30712891	-1.49414063	-76.57470703	+3.55957031	+4124	+13.98779297	+1.84570313	-4.68457031	+17.62207031	-50.38330078	-62.95166016	+2388
+1457971048.52990010	+15.34570313	+2.50927734	-1.92919922	+55.59082031	-61.94091797	-105.86425781	+3688	+14.75244141	+5.37011719	-2.31152344	-1.49414063	-76.53076172	+3.55957031	+4124	+13.98339844	+1.85449219	-4.68457031	+17.53417969	-50.36132813	-62.81982422	+2388
+1457971048.53399990	+15.34570313	+2.50927734	-1.93798828	+55.43701172	-61.94091797	-105.71044922	+3688	+14.74804688	+5.37011719	-2.31591797	-1.49414063	-76.46484375	+3.55957031	+4124	+13.97900391	+1.86328125	-4.68457031	+17.46826172	-50.33935547	-62.68798828	+2388
+1457971048.53819990	+15.34130859	+2.50927734	-1.94238281	+55.28320313	-61.91894531	-105.55664063	+3688	+14.73925781	+5.37011719	-2.32031250	-1.49414063	-76.39892578	+3.53759766	+4128	+13.97460938	+1.87207031	-4.68896484	+17.40234375	-50.31738281	-62.53417969	+2388
+1457971048.54239990	+15.34130859	+2.50488281	-1.95117188	+55.15136719	-61.91894531	-105.42480469	+3684	+14.73486328	+5.36572266	-2.32470703	-1.49414063	-76.35498047	+3.53759766	+4128	+13.97021484	+1.88085938	-4.68896484	+17.31445313	-50.29541016	-62.38037109	+2384
+1457971048.55069990	+15.33251953	+2.50488281	-1.95996094	+54.88769531	-61.91894531	-105.13916016	+3684	+14.72607422	+5.36572266	-2.33349609	-1.51611328	-76.24511719	+3.53759766	+4136	+13.96142578	+1.90283203	-4.69335938	+17.18261719	-50.22949219	-62.07275391	+2376
+1457971048.55489990	+15.33251953	+2.50488281	-1.96435547	+54.77783203	-61.91894531	-105.02929688	+3684	+14.72167969	+5.36572266	-2.33349609	-1.56005859	-76.22314453	+3.55957031	+4136	+13.95263672	+1.91162109	-4.69335938	+17.09472656	-50.20751953	-61.89697266	+2372
+1457971048.55900000	+15.32812500	+2.50488281	-1.96435547	+54.66796875	-61.94091797	-104.89746094	+3684	+14.71728516	+5.36572266	-2.33349609	-1.62597656	-76.17919922	+3.60351563	+4140	+13.94824219	+1.92480469	-4.68896484	+17.02880859	-50.20751953	-61.76513672	+2364
+1457971048.56320000	+15.32812500	+2.50488281	-1.96435547	+54.58007813	-61.96289063	-104.80957031	+3684	+14.71289063	+5.36572266	-2.33349609	-1.69189453	-76.15722656	+3.69140625	+4144	+13.94384766	+1.93359375	-4.68896484	+16.96289063	-50.20751953	-61.63330078	+2360
+1457971048.56740000	+15.32373047	+2.50927734	-1.96435547	+54.51416016	-61.98486328	-104.72167969	+3684	+14.71289063	+5.36572266	-2.32910156	-1.82373047	-76.15722656	+3.80126953	+4148	+13.93945313	+1.94238281	-4.68457031	+16.89697266	-50.22949219	-61.52343750	+2356
+1457971048.57150010	+15.32373047	+2.51367188	-1.95996094	+54.47021484	-62.02880859	-104.65576172	+3684	+14.70849609	+5.37011719	-2.32031250	-1.95556641	-76.15722656	+3.93310547	+4152	+13.93945313	+1.94677734	-4.67578125	+16.85302734	-50.25146484	-61.43554688	+2348
+1457971048.57570000	+15.31933594	+2.51806641	-1.95556641	+54.44824219	-62.07275391	-104.61181641	+3684	+14.70410156	+5.37011719	-2.31152344	-2.10937500	-76.17919922	+4.10888672	+4160	+13.93505859	+1.95556641	-4.67138672	+16.83105469	-50.27343750	-61.36962891	+2344
+1457971048.57979990	+15.31933594	+2.52685547	-1.94677734	+54.47021484	-62.13867188	-104.58984375	+3688	+14.70410156	+5.37890625	-2.29833984	-2.32910156	-76.22314453	+4.35058594	+4164	+13.93505859	+1.96435547	-4.66259766	+16.80908203	-50.31738281	-61.32568359	+2340
+1457971048.58400010	+15.31933594	+2.53125000	-1.93359375	+54.49218750	-62.22656250	-104.58984375	+3688	+14.69970703	+5.38330078	-2.28076172	-2.57080078	-76.26708984	+4.61425781	+4172	+13.93505859	+1.96875000	-4.65380859	+16.78710938	-50.36132813	-61.30371094	+2340
+1457971048.58820010	+15.31494141	+2.54003906	-1.92041016	+54.55810547	-62.31445313	-104.61181641	+3692	+14.69970703	+5.39208984	-2.26318359	-2.83447266	-76.33300781	+4.89990234	+4176	+13.93066406	+1.97314453	-4.64501953	+16.78710938	-50.42724609	-61.30371094	+2340
+1457971048.59229990	+15.31494141	+2.55322266	-1.89843750	+54.66796875	-62.44628906	-104.67773438	+3696	+14.69531250	+5.40527344	-2.23681641	-3.25195313	-76.42089844	+5.36132813	+4184	+13.93066406	+1.97753906	-4.63623047	+16.78710938	-50.47119141	-61.30371094	+2340
+1457971048.60069990	+15.31054688	+2.57519531	-1.85449219	+54.93164063	-62.70996094	-104.87548828	+3704	+14.69531250	+5.42285156	-2.17968750	-4.08691406	-76.61865234	+6.28417969	+4196	+13.93066406	+1.98193359	-4.61425781	+16.76513672	-50.62500000	-61.32568359	+2344
+1457971048.60480000	+15.31054688	+2.58837891	-1.82373047	+55.12939453	-62.86376953	-105.02929688	+3708	+14.69531250	+5.44042969	-2.14453125	-4.61425781	-76.75048828	+6.87744141	+4200	+13.93505859	+1.98632813	-4.60107422	+16.74316406	-50.69091797	-61.32568359	+2344
+1457971048.60900000	+15.30615234	+2.60156250	-1.80175781	+55.30517578	-62.99560547	-105.16113281	+3712	+14.69091797	+5.44921875	-2.11376953	-5.05371094	-76.86035156	+7.38281250	+4204	+13.93505859	+1.99072266	-4.59228516	+16.74316406	-50.73486328	-61.32568359	+2348
+1457971048.61319990	+15.30615234	+2.61035156	-1.77978516	+55.43701172	-63.10546875	-105.27099609	+3716	+14.69091797	+5.46240234	-2.09179688	-5.44921875	-76.92626953	+7.80029297	+4204	+13.93505859	+1.99072266	-4.58349609	+16.72119141	-50.80078125	-61.32568359	+2356
+1457971048.61730000	+15.30175781	+2.61914063	-1.75781250	+55.54687500	-63.21533203	-105.35888672	+3716	+14.68652344	+5.47119141	-2.06542969	-5.77880859	-76.99218750	+8.21777344	+4208	+13.93505859	+1.99511719	-4.57470703	+16.69921875	-50.84472656	-61.32568359	+2360
+1457971048.62150000	+15.30175781	+2.62353516	-1.74462891	+55.63476563	-63.30322266	-105.42480469	+3716	+14.68652344	+5.47558594	-2.04785156	-6.08642578	-77.03613281	+8.54736328	+4204	+13.93505859	+1.99511719	-4.56591797	+16.67724609	-50.88867188	-61.30371094	+2364
+1457971048.62570000	+15.30175781	+2.62353516	-1.73144531	+55.65673828	-63.34716797	-105.46875000	+3712	+14.68652344	+5.47998047	-2.03466797	-6.32812500	-77.05810547	+8.78906250	+4200	+13.93066406	+1.99951172	-4.55712891	+16.61132813	-50.93261719	-61.25976563	+2368
+1457971048.62980010	+15.29736328	+2.62353516	-1.72705078	+55.63476563	-63.36914063	-105.44677734	+3708	+14.68212891	+5.47998047	-2.03027344	-6.45996094	-77.03613281	+8.92089844	+4196	+13.93066406	+1.99951172	-4.55273438	+16.56738281	-50.95458984	-61.19384766	+2376
+1457971048.63400010	+15.29736328	+2.62353516	-1.72265625	+55.56884766	-63.39111328	-105.40283203	+3708	+14.68212891	+5.47558594	-2.02587891	-6.52587891	-76.99218750	+9.00878906	+4192	+13.93066406	+2.00390625	-4.54833984	+16.47949219	-50.95458984	-61.12792969	+2380
+1457971048.63820000	+15.29736328	+2.62353516	-1.72705078	+55.50292969	-63.36914063	-105.33691406	+3704	+14.67773438	+5.47558594	-2.02587891	-6.54785156	-76.94824219	+9.00878906	+4188	+13.93066406	+2.00390625	-4.54394531	+16.41357422	-50.97656250	-61.06201172	+2384
+1457971048.64650010	+15.29296875	+2.61474609	-1.73583984	+55.30517578	-63.32519531	-105.16113281	+3700	+14.67773438	+5.46679688	-2.03466797	-6.45996094	-76.81640625	+8.89892578	+4184	+13.92626953	+2.00830078	-4.53955078	+16.25976563	-50.93261719	-60.88623047	+2384
+1457971048.65060000	+15.29296875	+2.61035156	-1.74023438	+55.17333984	-63.28125000	-105.05126953	+3700	+14.67333984	+5.46240234	-2.04345703	-6.37207031	-76.72851563	+8.81103516	+4184	+13.92187500	+2.01269531	-4.53515625	+16.17187500	-50.88867188	-60.77636719	+2384
+1457971048.65479990	+15.29296875	+2.61035156	-1.74902344	+55.08544922	-63.23730469	-104.96337891	+3696	+14.67333984	+5.45800781	-2.04785156	-6.30615234	-76.64062500	+8.72314453	+4180	+13.92187500	+2.01269531	-4.53515625	+16.08398438	-50.84472656	-60.66650391	+2384
+1457971048.65899990	+15.29296875	+2.60595703	-1.75341797	+54.97558594	-63.19335938	-104.87548828	+3696	+14.67333984	+5.45361328	-2.05664063	-6.24023438	-76.57470703	+8.61328125	+4184	+13.91748047	+2.01269531	-4.53515625	+15.99609375	-50.80078125	-60.55664063	+2384
+1457971048.66310000	+15.29296875	+2.60156250	-1.75781250	+54.86572266	-63.14941406	-104.78759766	+3696	+14.67333984	+5.44921875	-2.06542969	-6.15234375	-76.48681641	+8.52539063	+4184	+13.91748047	+2.01708984	-4.53515625	+15.90820313	-50.73486328	-60.46875000	+2380
+1457971048.66730000	+15.29296875	+2.59716797	-1.76220703	+54.79980469	-63.12744141	-104.72167969	+3696	+14.67333984	+5.44482422	-2.06982422	-6.06445313	-76.42089844	+8.41552734	+4184	+13.91308594	+2.01708984	-4.53515625	+15.84228516	-50.69091797	-60.38085938	+2376
+1457971048.67150000	+15.29296875	+2.59716797	-1.76660156	+54.73388672	-63.10546875	-104.67773438	+3692	+14.67333984	+5.44042969	-2.07861328	-5.97656250	-76.33300781	+8.32763672	+4184	+13.91308594	+2.01708984	-4.53515625	+15.75439453	-50.62500000	-60.29296875	+2368
+1457971048.67560010	+15.29296875	+2.59277344	-1.77539063	+54.66796875	-63.06152344	-104.61181641	+3692	+14.67333984	+5.43603516	-2.08300781	-5.91064453	-76.24511719	+8.23974609	+4188	+13.91308594	+2.02148438	-4.53515625	+15.68847656	-50.58105469	-60.22705078	+2364
+1457971048.67980000	+15.29296875	+2.59277344	-1.77539063	+54.62402344	-63.01757813	-104.56787109	+3692	+14.67333984	+5.43164063	-2.08740234	-5.82275391	-76.13525391	+8.12988281	+4188	+13.91308594	+2.02148438	-4.53515625	+15.66650391	-50.51513672	-60.16113281	+2356
+1457971048.68810010	+15.29296875	+2.58837891	-1.78417969	+54.51416016	-62.97363281	-104.47998047	+3688	+14.67773438	+5.42285156	-2.09179688	-5.69091797	-75.95947266	+8.04199219	+4192	+13.91308594	+2.02148438	-4.53076172	+15.60058594	-50.42724609	-60.09521484	+2344
+1457971048.69230010	+15.29736328	+2.58837891	-1.78417969	+54.47021484	-62.92968750	-104.43603516	+3688	+14.68212891	+5.42285156	-2.08740234	-5.66894531	-75.80566406	+8.04199219	+4196	+13.91748047	+2.02148438	-4.52636719	+15.57861328	-50.40527344	-60.09521484	+2336
+1457971048.69650010	+15.29736328	+2.58837891	-1.78857422	+54.47021484	-62.88574219	-104.43603516	+3688	+14.68652344	+5.42285156	-2.08300781	-5.66894531	-75.69580078	+8.10791016	+4196	+13.91748047	+2.02148438	-4.52197266	+15.57861328	-50.38330078	-60.11718750	+2332
+1457971048.70059990	+15.30175781	+2.58398438	-1.78417969	+54.47021484	-62.86376953	-104.45800781	+3684	+14.69091797	+5.42285156	-2.06982422	-5.71289063	-75.60791016	+8.26171875	+4200	+13.92187500	+2.02148438	-4.51318359	+15.57861328	-50.38330078	-60.13916016	+2328
+1457971048.70479990	+15.30175781	+2.58398438	-1.77978516	+54.51416016	-62.84179688	-104.50195313	+3684	+14.70410156	+5.43164063	-2.04785156	-5.77880859	-75.49804688	+8.50341797	+4204	+13.92626953	+2.02148438	-4.50878906	+15.60058594	-50.38330078	-60.18310547	+2324
+1457971048.70900010	+15.30615234	+2.58837891	-1.77539063	+54.58007813	-62.81982422	-104.56787109	+3684	+14.70849609	+5.44042969	-2.02587891	-5.84472656	-75.41015625	+8.76708984	+4208	+13.93066406	+2.02148438	-4.50000000	+15.62255859	-50.38330078	-60.22705078	+2320
+1457971048.71310000	+15.31054688	+2.58837891	-1.77099609	+54.66796875	-62.79785156	-104.65576172	+3684	+14.71728516	+5.44921875	-1.99951172	-5.91064453	-75.34423828	+9.03076172	+4216	+13.93505859	+2.02148438	-4.49560547	+15.64453125	-50.40527344	-60.27099609	+2320
+1457971048.71729990	+15.31494141	+2.59277344	-1.75781250	+54.82177734	-62.79785156	-104.80957031	+3684	+14.72607422	+5.46679688	-1.96875000	-5.95458984	-75.25634766	+9.38232422	+4220	+13.93945313	+2.02148438	-4.48681641	+15.68847656	-50.40527344	-60.33691406	+2320
+1457971048.72149990	+15.31933594	+2.59716797	-1.74902344	+55.01953125	-62.79785156	-104.96337891	+3688	+14.73046875	+5.47558594	-1.94238281	-5.97656250	-75.14648438	+9.66796875	+4224	+13.93945313	+2.02148438	-4.47802734	+15.73242188	-50.42724609	-60.38085938	+2320
+1457971048.72560000	+15.32373047	+2.60156250	-1.73583984	+55.19531250	-62.79785156	-105.13916016	+3688	+14.73486328	+5.48437500	-1.91601563	-5.95458984	-75.08056641	+9.88769531	+4228	+13.94384766	+2.02148438	-4.47363281	+15.75439453	-50.42724609	-60.44677734	+2324
+1457971048.73390010	+15.33251953	+2.61035156	-1.70507813	+55.67871094	-62.81982422	-105.51269531	+3692	+14.74365234	+5.50634766	-1.87646484	-5.64697266	-74.79492188	+10.21728516	+4228	+13.95263672	+2.02148438	-4.46044922	+15.82031250	-50.47119141	-60.53466797	+2332
+1457971048.73810010	+15.33691406	+2.61474609	-1.69628906	+55.87646484	-62.84179688	-105.66650391	+3692	+14.74804688	+5.50634766	-1.86767578	-5.36132813	-74.64111328	+10.19531250	+4228	+13.95703125	+2.02148438	-4.45605469	+15.84228516	-50.49316406	-60.57861328	+2336
+1457971048.74230000	+15.34130859	+2.61914063	-1.68750000	+56.07421875	-62.84179688	-105.79833984	+3696	+14.74804688	+5.51074219	-1.86767578	-4.79003906	-74.35546875	+10.04150391	+4228	+13.96142578	+2.02148438	-4.45166016	+15.86425781	-50.49316406	-60.60058594	+2340
+1457971048.74640010	+15.34130859	+2.62353516	-1.67871094	+56.22802734	-62.81982422	-105.86425781	+3696	+14.74804688	+5.51074219	-1.86767578	-4.26269531	-74.11376953	+9.84375000	+4224	+13.96582031	+2.02148438	-4.44726563	+15.88623047	-50.49316406	-60.62255859	+2344
+1457971048.75060010	+15.34570313	+2.62792969	-1.67871094	+56.31591797	-62.81982422	-105.86425781	+3696	+14.74365234	+5.51074219	-1.87646484	-3.62548828	-73.85009766	+9.53613281	+4224	+13.97021484	+2.02587891	-4.44287109	+15.88623047	-50.49316406	-60.64453125	+2352
+1457971048.75480010	+15.34570313	+2.62792969	-1.67871094	+56.38183594	-62.79785156	-105.82031250	+3692	+14.73925781	+5.51074219	-1.88525391	-2.90039063	-73.56445313	+9.22851563	+4228	+13.97021484	+2.02587891	-4.44287109	+15.88623047	-50.49316406	-60.62255859	+2356
+1457971048.75889990	+15.34570313	+2.62792969	-1.68310547	+56.38183594	-62.77587891	-105.73242188	+3696	+14.73486328	+5.49755859	-1.88964844	-2.24121094	-73.30078125	+8.89892578	+4228	+13.97021484	+2.02587891	-4.44726563	+15.88623047	-50.47119141	-60.62255859	+2360
+1457971048.76309990	+15.34570313	+2.62353516	-1.69189453	+56.33789063	-62.75390625	-105.57861328	+3696	+14.73486328	+5.48876953	-1.90283203	-1.42822266	-73.03710938	+8.41552734	+4232	+13.97460938	+2.02587891	-4.44726563	+15.86425781	-50.44921875	-60.60058594	+2364
+1457971048.76729990	+15.35009766	+2.61914063	-1.70068359	+56.18408203	-62.68798828	-105.31494141	+3700	+14.73046875	+5.48437500	-1.92480469	-0.43945313	-72.68554688	+7.80029297	+4240	+13.97460938	+2.02587891	-4.44726563	+15.84228516	-50.42724609	-60.55664063	+2368
+1457971048.77560000	+15.35009766	+2.60595703	-1.73583984	+55.65673828	-62.60009766	-104.54589844	+3708	+14.71728516	+5.48437500	-1.96435547	+1.80175781	-72.09228516	+6.37207031	+4248	+13.97460938	+2.03027344	-4.45605469	+15.79833984	-50.38330078	-60.49072266	+2376
+1457971048.77979990	+15.35009766	+2.59716797	-1.76220703	+55.15136719	-62.51220703	-103.90869141	+3712	+14.71289063	+5.47998047	-1.98632813	+3.03222656	-71.76269531	+5.51513672	+4252	+13.97460938	+2.03027344	-4.46044922	+15.77636719	-50.33935547	-60.44677734	+2380
+1457971048.78390000	+15.35009766	+2.58398438	-1.78857422	+54.58007813	-62.42431641	-103.24951172	+3720	+14.70410156	+5.47998047	-2.00390625	+4.32861328	-71.45507813	+4.63623047	+4260	+13.97460938	+2.03027344	-4.46484375	+15.75439453	-50.31738281	-60.40283203	+2380
+1457971048.78810000	+15.35009766	+2.57519531	-1.80615234	+54.03076172	-62.40234375	-102.59033203	+3724	+14.69531250	+5.48437500	-2.01708984	+5.71289063	-71.19140625	+3.64746094	+4264	+13.97021484	+2.03466797	-4.46923828	+15.71044922	-50.27343750	-60.35888672	+2380
+1457971048.79230000	+15.35009766	+2.55761719	-1.82812500	+53.23974609	-62.33642578	-101.73339844	+3728	+14.69091797	+5.47998047	-2.03466797	+7.07519531	-70.90576172	+2.61474609	+4268	+13.97021484	+2.03466797	-4.47802734	+15.68847656	-50.22949219	-60.31494141	+2380
+1457971048.79640010	+15.35449219	+2.54882813	-1.84570313	+52.47070313	-62.29248047	-100.92041016	+3732	+14.68212891	+5.48876953	-2.04785156	+8.56933594	-70.66406250	+1.51611328	+4276	+13.97021484	+2.03466797	-4.48242188	+15.66650391	-50.18554688	-60.27099609	+2380
+1457971048.80060010	+15.35888672	+2.53564453	-1.85449219	+51.76757813	-62.29248047	-100.19531250	+3736	+14.68212891	+5.50195313	-2.05664063	+10.19531250	-70.44433594	+0.28564453	+4280	+13.97021484	+2.03466797	-4.49121094	+15.64453125	-50.14160156	-60.24902344	+2380
+1457971048.80469990	+15.36767578	+2.52246094	-1.86328125	+50.88867188	-62.24853516	-99.33837891	+3736	+14.67333984	+5.50634766	-2.07421875	+11.79931641	-70.13671875	-0.98876953	+4284	+13.97021484	+2.03466797	-4.49560547	+15.62255859	-50.09765625	-60.22705078	+2376
+1457971048.80890010	+15.37207031	+2.51367188	-1.87207031	+50.07568359	-62.22656250	-98.48144531	+3736	+14.66894531	+5.52832031	-2.08740234	+13.51318359	-69.87304688	-2.28515625	+4288	+13.96582031	+2.03466797	-4.50000000	+15.60058594	-50.07568359	-60.20507813	+2372
+1457971048.81310010	+15.37646484	+2.50927734	-1.87646484	+49.28466797	-62.20458984	-97.66845703	+3736	+14.65576172	+5.55029297	-2.10058594	+15.24902344	-69.60937500	-3.60351563	+4292	+13.96582031	+2.03466797	-4.50878906	+15.57861328	-50.03173828	-60.18310547	+2372
+1457971048.82139990	+15.38525391	+2.49609375	-1.87646484	+47.52685547	-62.18261719	-95.97656250	+3732	+14.64257813	+5.57666016	-2.10058594	+18.41308594	-69.21386719	-6.15234375	+4296	+13.96582031	+2.03027344	-4.52197266	+15.57861328	-49.94384766	-60.18310547	+2364
+1457971048.82559990	+15.39404297	+2.48730469	-1.87646484	+46.71386719	-62.18261719	-95.20751953	+3728	+14.63818359	+5.58984375	-2.11376953	+19.90722656	-68.95019531	-7.36083984	+4300	+13.96582031	+2.03027344	-4.53076172	+15.57861328	-49.87792969	-60.18310547	+2364
+1457971048.82970000	+15.40283203	+2.48291016	-1.87207031	+45.85693359	-62.18261719	-94.39453125	+3728	+14.63818359	+5.60302734	-2.12255859	+21.29150391	-68.73046875	-8.50341797	+4300	+13.96142578	+2.02587891	-4.53515625	+15.55664063	-49.85595703	-60.18310547	+2360
+1457971048.83390000	+15.41162109	+2.47851563	-1.86767578	+45.10986328	-62.16064453	-93.66943359	+3724	+14.62939453	+5.62060547	-2.12695313	+22.69775391	-68.53271484	-9.60205078	+4300	+13.96142578	+2.02587891	-4.53955078	+15.55664063	-49.81201172	-60.20507813	+2360
+1457971048.83810000	+15.42041016	+2.47412109	-1.87646484	+44.31884766	-62.09472656	-92.90039063	+3724	+14.62500000	+5.63378906	-2.14892578	+23.95019531	-68.20312500	-10.59082031	+4304	+13.96142578	+2.02148438	-4.54833984	+15.55664063	-49.76806641	-60.20507813	+2356
+1457971048.84220000	+15.42480469	+2.47412109	-1.88525391	+43.52783203	-62.00683594	-92.10937500	+3720	+14.62060547	+5.64697266	-2.16210938	+25.11474609	-68.00537109	-11.49169922	+4300	+13.96142578	+2.01708984	-4.55273438	+15.55664063	-49.72412109	-60.22705078	+2356
+1457971048.84640000	+15.42919922	+2.46972656	-1.89843750	+42.75878906	-61.91894531	-91.36230469	+3716	+14.61181641	+5.65136719	-2.17529297	+26.12548828	-67.78564453	-12.30468750	+4300	+13.96142578	+2.01269531	-4.56152344	+15.55664063	-49.68017578	-60.24902344	+2356
+1457971048.85470010	+15.43359375	+2.45654297	-1.93798828	+41.30859375	-61.63330078	-89.93408203	+3716	+14.59863281	+5.65136719	-2.22802734	+27.57568359	-67.25830078	-13.40332031	+4296	+13.95703125	+2.00390625	-4.57910156	+15.55664063	-49.54833984	-60.27099609	+2356
+1457971048.85890010	+15.43798828	+2.44335938	-1.95556641	+40.64941406	-61.50146484	-89.29687500	+3716	+14.59423828	+5.64257813	-2.24560547	+28.14697266	-67.08251953	-13.86474609	+4296	+13.95703125	+1.99951172	-4.59228516	+15.55664063	-49.46044922	-60.29296875	+2360
+1457971048.86310010	+15.44238281	+2.43017578	-1.98632813	+39.94628906	-61.25976563	-88.63769531	+3716	+14.58984375	+5.63378906	-2.29394531	+28.52050781	-66.70898438	-14.12841797	+4296	+13.95263672	+1.99072266	-4.60546875	+15.55664063	-49.39453125	-60.29296875	+2364
+1457971048.86719990	+15.44238281	+2.42138672	-2.02148438	+39.35302734	-61.04003906	-88.02246094	+3716	+14.58544922	+5.62939453	-2.33349609	+28.87207031	-66.46728516	-14.34814453	+4296	+13.94824219	+1.97314453	-4.63183594	+15.53466797	-49.19677734	-60.31494141	+2372
+1457971048.87140010	+15.44677734	+2.40380859	-2.06103516	+38.73779297	-60.77636719	-87.42919922	+3720	+14.58105469	+5.61621094	-2.37744141	+29.15771484	-66.20361328	-14.52392578	+4296	+13.94384766	+1.95556641	-4.65820313	+15.51269531	-48.99902344	-60.31494141	+2380
+1457971048.87560010	+15.44677734	+2.38623047	-2.10937500	+38.10058594	-60.44677734	-86.79199219	+3724	+14.57226563	+5.60302734	-2.43457031	+29.28955078	-65.85205078	-14.54589844	+4300	+13.93505859	+1.94238281	-4.68896484	+15.49072266	-48.80126953	-60.33691406	+2388
+1457971048.87969990	+15.44677734	+2.37304688	-2.15771484	+37.57324219	-60.13916016	-86.26464844	+3724	+14.56347656	+5.58544922	-2.48291016	+29.35546875	-65.58837891	-14.56787109	+4296	+13.91748047	+1.90283203	-4.75488281	+15.44677734	-48.33984375	-60.31494141	+2408
+1457971048.88389990	+15.44238281	+2.35107422	-2.20605469	+37.02392578	-59.80957031	-85.71533203	+3728	+14.55029297	+5.55908203	-2.53564453	+29.37744141	-65.32470703	-14.56787109	+4300	+13.89990234	+1.87207031	-4.81201172	+15.38085938	-47.94433594	-60.27099609	+2424
+1457971048.89220000	+15.43798828	+2.30712891	-2.32031250	+35.99121094	-59.06250000	-84.68261719	+3736	+14.53271484	+5.51513672	-2.65429688	+29.20166016	-64.70947266	-14.37011719	+4300	+13.85156250	+1.79736328	-4.94824219	+15.27099609	-46.97753906	-60.11718750	+2452
+1457971048.89640000	+15.43359375	+2.28076172	-2.38183594	+35.52978516	-58.66699219	-84.24316406	+3736	+14.52392578	+5.48876953	-2.71142578	+29.13574219	-64.44580078	-14.26025391	+4300	+13.82958984	+1.76220703	-5.00976563	+15.22705078	-46.58203125	-60.05126953	+2460
+1457971048.90050010	+15.43359375	+2.25439453	-2.44335938	+35.06835938	-58.24951172	-83.78173828	+3740	+14.51513672	+5.46679688	-2.77734375	+29.02587891	-64.11621094	-14.15039063	+4300	+13.81201172	+1.73144531	-5.05810547	+15.20507813	-46.23046875	-60.02929688	+2464
+1457971048.90470000	+15.43359375	+2.23242188	-2.50488281	+34.65087891	-57.83203125	-83.36425781	+3744	+14.50634766	+5.44482422	-2.83447266	+28.93798828	-63.83056641	-14.06250000	+4296	+13.78564453	+1.70068359	-5.11962891	+15.18310547	-45.79101563	-59.96337891	+2464
+1457971048.90890000	+15.42919922	+2.20605469	-2.57080078	+34.23339844	-57.37060547	-82.94677734	+3748	+14.49755859	+5.42285156	-2.90039063	+28.82812500	-63.50097656	-13.93066406	+4296	+13.76806641	+1.67431641	-5.17236328	+15.18310547	-45.43945313	-59.94140625	+2460
+1457971048.91300010	+15.42480469	+2.17529297	-2.63671875	+33.85986328	-56.90917969	-82.55126953	+3748	+14.48876953	+5.39648438	-2.97070313	+28.71826172	-63.17138672	-13.82080078	+4292	+13.74169922	+1.64355469	-5.22509766	+15.20507813	-45.06591797	-59.91943359	+2452
+1457971048.91720010	+15.42041016	+2.14892578	-2.70703125	+33.50830078	-56.42578125	-82.17773438	+3752	+14.47998047	+5.37011719	-3.03662109	+28.58642578	-62.84179688	-13.71093750	+4288	+13.71533203	+1.61279297	-5.27783203	+15.20507813	-44.64843750	-59.94140625	+2448
+1457971048.92140010	+15.41601563	+2.11816406	-2.76855469	+33.15673828	-55.94238281	-81.82617188	+3752	+14.46679688	+5.34375000	-3.10253906	+28.43261719	-62.46826172	-13.60107422	+4284	+13.69335938	+1.57763672	-5.32617188	+15.20507813	-44.25292969	-59.98535156	+2440
+1457971048.92549990	+15.41162109	+2.08740234	-2.83447266	+32.84912109	-55.45898438	-81.49658203	+3752	+14.45800781	+5.31298828	-3.17285156	+28.27880859	-62.11669922	-13.46923828	+4276	+13.67138672	+1.54248047	-5.37451172	+15.24902344	-43.85742188	-60.05126953	+2432
+1457971048.93390010	+15.40722656	+2.02587891	-2.97949219	+32.23388672	-54.36035156	-80.81542969	+3756	+14.44482422	+5.25585938	-3.31787109	+27.92724609	-61.34765625	-13.18359375	+4264	+13.62744141	+1.46337891	-5.48437500	+15.27099609	-42.91259766	-60.20507813	+2416
+1457971048.93800000	+15.40722656	+1.99511719	-3.04541016	+31.99218750	-53.85498047	-80.55175781	+3752	+14.44042969	+5.22949219	-3.38378906	+27.77343750	-60.97412109	-13.05175781	+4256	+13.60107422	+1.42382813	-5.53271484	+15.31494141	-42.45117188	-60.31494141	+2412
+1457971048.94219990	+15.40722656	+1.96435547	-3.11572266	+31.75048828	-53.23974609	-80.22216797	+3752	+14.43164063	+5.20312500	-3.45849609	+27.61962891	-60.53466797	-12.89794922	+4244	+13.57470703	+1.37988281	-5.58984375	+15.35888672	-41.85791016	-60.42480469	+2408
+1457971048.94639990	+15.40283203	+1.93359375	-3.18603516	+31.50878906	-52.62451172	-79.89257813	+3748	+14.42285156	+5.16796875	-3.52880859	+27.39990234	-60.09521484	-12.74414063	+4236	+13.54833984	+1.32714844	-5.64697266	+15.33691406	-41.26464844	-60.51269531	+2404
+1457971048.95050000	+15.39843750	+1.89843750	-3.25195313	+31.31103516	-52.05322266	-79.60693359	+3744	+14.41845703	+5.13720703	-3.59912109	+27.18017578	-59.65576172	-12.56835938	+4224	+13.52197266	+1.27880859	-5.69970703	+15.35888672	-40.67138672	-60.64453125	+2404
+1457971048.95470000	+15.39404297	+1.86328125	-3.33984375	+31.06933594	-51.26220703	-79.18945313	+3744	+14.40966797	+5.10205078	-3.67822266	+26.96044922	-59.15039063	-12.37060547	+4212	+13.49121094	+1.23486328	-5.75683594	+15.38085938	-40.01220703	-60.71044922	+2404
+1457971048.95880010	+15.39404297	+1.82812500	-3.41894531	+30.87158203	-50.53710938	-78.85986328	+3744	+14.40527344	+5.06250000	-3.75292969	+26.71875000	-58.66699219	-12.19482422	+4200	+13.46044922	+1.17333984	-5.81396484	+15.38085938	-39.33105469	-60.84228516	+2404
+1457971048.96300010	+15.39404297	+1.79296875	-3.48925781	+30.69580078	-49.87792969	-78.57421875	+3740	+14.39648438	+5.01855469	-3.82763672	+26.45507813	-58.16162109	-12.01904297	+4188	+13.43408203	+1.11621094	-5.86669922	+15.38085938	-38.69384766	-60.95214844	+2408
+1457971048.96720000	+15.39404297	+1.75341797	-3.58593750	+30.49804688	-48.93310547	-78.13476563	+3736	+14.39208984	+4.97900391	-3.91113281	+26.16943359	-57.59033203	-11.77734375	+4176	+13.40332031	+1.06347656	-5.93261719	+15.38085938	-37.94677734	-61.01806641	+2412
+1457971048.97129990	+15.39404297	+1.71386719	-3.67382813	+30.32226563	-48.12011719	-77.80517578	+3732	+14.38330078	+4.93066406	-3.99462891	+25.90576172	-57.04101563	-11.57958984	+4164	+13.37255859	+1.00195313	-5.99414063	+15.35888672	-37.17773438	-61.12792969	+2420
+1457971048.97970010	+15.38085938	+1.63916016	-3.84960938	+30.08056641	-46.42822266	-77.14599609	+3720	+14.36132813	+4.83398438	-4.17041016	+25.44433594	-55.78857422	-11.20605469	+4136	+13.30224609	+0.87890625	-6.11718750	+15.40283203	-35.59570313	-61.28173828	+2428
+1457971048.98379990	+15.37207031	+1.59082031	-3.93750000	+29.94873047	-45.54931641	-76.81640625	+3716	+14.34814453	+4.77685547	-4.26269531	+25.18066406	-55.17333984	-11.05224609	+4120	+13.26708984	+0.80859375	-6.18310547	+15.38085938	-34.78271484	-61.36962891	+2436
+1457971048.98799990	+15.36328125	+1.54687500	-4.04296875	+29.83886719	-44.58251953	-76.48681641	+3712	+14.33496094	+4.71972656	-4.36376953	+24.91699219	-54.49218750	-10.89843750	+4112	+13.22753906	+0.73828125	-6.24902344	+15.40283203	-33.96972656	-61.45751953	+2440
+1457971048.99219990	+15.35449219	+1.50292969	-4.14843750	+29.77294922	-43.68164063	-76.17919922	+3704	+14.31738281	+4.64941406	-4.47802734	+24.63134766	-53.70117188	-10.70068359	+4104	+13.19238281	+0.67236328	-6.31494141	+15.42480469	-33.17871094	-61.52343750	+2444
+1457971048.99630000	+15.34130859	+1.45019531	-4.24951172	+29.72900391	-42.75878906	-75.95947266	+3700	+14.30419922	+4.58349609	-4.57910156	+24.38964844	-53.04199219	-10.61279297	+4088	+13.15283203	+0.59765625	-6.38085938	+15.42480469	-32.38769531	-61.63330078	+2448
+1457971049.00050000	+15.32812500	+1.39306641	-4.36376953	+29.68505859	-41.72607422	-75.69580078	+3692	+14.28222656	+4.51318359	-4.68896484	+24.19189453	-52.31689453	-10.54687500	+4076	+13.11767578	+0.51855469	-6.44677734	+15.46875000	-31.57470703	-61.76513672	+2448
+1457971049.00469990	+15.31494141	+1.34033203	-4.47363281	+29.68505859	-40.82519531	-75.52001953	+3688	+14.26025391	+4.44726563	-4.79882813	+24.01611328	-51.59179688	-10.45898438	+4064	+13.07812500	+0.44824219	-6.51269531	+15.49072266	-30.80566406	-61.85302734	+2444
+1457971049.01300000	+15.27099609	+1.21728516	-4.70214844	+29.70703125	-38.86962891	-75.16845703	+3668	+14.20751953	+4.29345703	-5.02734375	+23.68652344	-50.07568359	-10.41503906	+4040	+12.99023438	+0.28564453	-6.64453125	+15.60058594	-29.17968750	-62.13867188	+2428
+1457971049.01720000	+15.24902344	+1.15576172	-4.81201172	+29.79492188	-38.01269531	-75.08056641	+3660	+14.18115234	+4.21875000	-5.14599609	+23.53271484	-49.30664063	-10.41503906	+4024	+12.94628906	+0.21093750	-6.70605469	+15.66650391	-28.43261719	-62.29248047	+2420
+1457971049.02130010	+15.22265625	+1.08984375	-4.91308594	+29.86083984	-37.15576172	-75.01464844	+3648	+14.15478516	+4.13085938	-5.26025391	+23.37890625	-48.55957031	-10.48095703	+4012	+12.89794922	+0.12304688	-6.76757813	+15.71044922	-27.68554688	-62.46826172	+2408
+1457971049.02550010	+15.19189453	+1.01953125	-5.03613281	+29.90478516	-36.21093750	-74.90478516	+3640	+14.12402344	+4.04296875	-5.37890625	+23.26904297	-47.79052734	-10.56884766	+4000	+12.85400391	+0.03515625	-6.83349609	+15.73242188	-26.93847656	-62.66601563	+2396
+1457971049.02970000	+15.16552734	+0.94921875	-5.13720703	+29.99267578	-35.44189453	-74.90478516	+3628	+14.09326172	+3.95507813	-5.49316406	+23.15917969	-47.02148438	-10.65673828	+3984	+12.81005859	-0.05273438	-6.89062500	+15.77636719	-26.25732422	-62.81982422	+2384
+1457971049.03379990	+15.13916016	+0.87011719	-5.23828125	+30.08056641	-34.69482422	-74.97070313	+3616	+14.06250000	+3.86718750	-5.60742188	+23.09326172	-46.29638672	-10.76660156	+3968	+12.76611328	-0.14941406	-6.94775391	+15.79833984	-25.55419922	-63.06152344	+2372
+1457971049.03800010	+15.10839844	+0.79541016	-5.33935547	+30.14648438	-33.88183594	-74.97070313	+3600	+14.02734375	+3.77490234	-5.71728516	+23.04931641	-45.54931641	-10.92041016	+3948	+12.71777344	-0.24609375	-7.00927734	+15.84228516	-24.80712891	-63.28125000	+2360
+1457971049.04210000	+15.07763672	+0.71630859	-5.43603516	+30.23437500	-33.15673828	-74.99267578	+3584	+13.99658203	+3.68701172	-5.82714844	+23.02734375	-44.80224609	-11.05224609	+3928	+12.66503906	-0.33398438	-7.06640625	+15.88623047	-24.08203125	-63.45703125	+2348
+1457971049.04629990	+15.04248047	+0.63720703	-5.53271484	+30.30029297	-32.40966797	-75.01464844	+3564	+13.96142578	+3.59033203	-5.93261719	+22.98339844	-44.05517578	-11.18408203	+3908	+12.61669922	-0.43505859	-7.12353516	+15.86425781	-23.37890625	-63.63281250	+2340
+1457971049.05460000	+14.96777344	+0.47460938	-5.70849609	+30.36621094	-31.04736328	-75.03662109	+3524	+13.89550781	+3.40576172	-6.12597656	+22.98339844	-42.67089844	-11.49169922	+3864	+12.50683594	-0.63720703	-7.23339844	+15.86425781	-21.92871094	-63.98437500	+2320
+1457971049.05880000	+14.93701172	+0.38232422	-5.79199219	+30.36621094	-30.38818359	-75.08056641	+3504	+13.86035156	+3.30908203	-6.21826172	+22.98339844	-41.98974609	-11.66748047	+3840	+12.44970703	-0.75146484	-7.28613281	+15.82031250	-21.20361328	-64.18212891	+2316
+1457971049.06300000	+14.90185547	+0.29003906	-5.86230469	+30.36621094	-29.77294922	-75.12451172	+3484	+13.82519531	+3.20800781	-6.30175781	+22.98339844	-41.33056641	-11.86523438	+3812	+12.39697266	-0.86132813	-7.33886719	+15.75439453	-20.47851563	-64.37988281	+2308
+1457971049.06710000	+14.86669922	+0.20214844	-5.94140625	+30.36621094	-29.13574219	-75.10253906	+3456	+13.79443359	+3.11572266	-6.38525391	+23.02734375	-40.69335938	-11.97509766	+3784	+12.33984375	-0.96679688	-7.38720703	+15.73242188	-19.75341797	-64.48974609	+2300
+1457971049.07130000	+14.83154297	+0.10546875	-6.02050781	+30.34423828	-28.45458984	-75.10253906	+3432	+13.76367188	+3.01464844	-6.46435547	+23.02734375	-40.05615234	-12.12890625	+3756	+12.28710938	-1.08544922	-7.43994141	+15.64453125	-19.00634766	-64.64355469	+2300
+1457971049.07550000	+14.79199219	+0.00878906	-6.09082031	+30.32226563	-27.81738281	-75.10253906	+3408	+13.72412109	+2.91357422	-6.54345703	+23.07128906	-39.39697266	-12.28271484	+3724	+12.22558594	-1.19970703	-7.48828125	+15.57861328	-18.25927734	-64.79736328	+2296
+1457971049.07960010	+14.75244141	-0.07470703	-6.16552734	+30.34423828	-27.13623047	-75.01464844	+3384	+13.68896484	+2.81689453	-6.61376953	+23.11523438	-38.78173828	-12.37060547	+3692	+12.16406250	-1.30957031	-7.53662109	+15.53466797	-17.49023438	-64.88525391	+2292
+1457971049.08380010	+14.70849609	-0.18017578	-6.24023438	+30.27832031	-26.43310547	-74.94873047	+3368	+13.64941406	+2.70703125	-6.68408203	+23.09326172	-38.16650391	-12.50244141	+3664	+12.10253906	-1.43701172	-7.58935547	+15.42480469	-16.69921875	-64.99511719	+2296
+1457971049.08800010	+14.66894531	-0.28564453	-6.31054688	+30.23437500	-25.75195313	-74.92675781	+3348	+13.60546875	+2.59716797	-6.75878906	+23.09326172	-37.48535156	-12.61230469	+3632	+12.04101563	-1.55566406	-7.62890625	+15.31494141	-15.95214844	-65.12695313	+2296
+1457971049.09209990	+14.62500000	-0.38232422	-6.38085938	+30.25634766	-25.09277344	-74.83886719	+3332	+13.56591797	+2.49169922	-6.82910156	+23.11523438	-36.89208984	-12.70019531	+3600	+11.97949219	-1.67431641	-7.67285156	+15.24902344	-15.22705078	-65.19287109	+2292
+1457971049.09629990	+14.58105469	-0.49218750	-6.45117188	+30.23437500	-24.43359375	-74.79492188	+3320	+13.52636719	+2.37304688	-6.89062500	+23.07128906	-36.32080078	-12.81005859	+3572	+11.91357422	-1.80615234	-7.71679688	+15.13916016	-14.47998047	-65.32470703	+2296
+1457971049.10460000	+14.48876953	-0.68994141	-6.59619141	+30.41015625	-23.00537109	-74.64111328	+3292	+13.42968750	+2.14892578	-7.04003906	+23.04931641	-35.04638672	-12.94189453	+3512	+11.79052734	-2.05224609	-7.79150391	+14.98535156	-13.05175781	-65.50048828	+2300
+1457971049.10879990	+14.43603516	-0.80859375	-6.67089844	+30.43212891	-22.25830078	-74.57519531	+3284	+13.38134766	+2.02148438	-7.10595703	+22.98339844	-34.43115234	-13.02978516	+3480	+11.72460938	-2.18408203	-7.83105469	+14.87548828	-12.30468750	-65.58837891	+2304
+1457971049.11290000	+14.38330078	-0.92285156	-6.75439453	+30.52001953	-21.42333984	-74.48730469	+3272	+13.31982422	+1.89843750	-7.18945313	+22.93945313	-33.72802734	-13.09570313	+3452	+11.65869141	-2.31591797	-7.86621094	+14.83154297	-11.60156250	-65.69824219	+2304
+1457971049.11710000	+14.32617188	-1.02392578	-6.82910156	+30.69580078	-20.74218750	-74.42138672	+3260	+13.26269531	+1.77978516	-7.25976563	+22.91748047	-33.11279297	-13.11767578	+3424	+11.59277344	-2.43896484	-7.89697266	+14.78759766	-10.94238281	-65.76416016	+2308
+1457971049.12130000	+14.26904297	-1.14697266	-6.89941406	+30.78369141	-20.01708984	-74.37744141	+3252	+13.20556641	+1.64355469	-7.32568359	+22.82958984	-32.49755859	-13.20556641	+3396	+11.52246094	-2.57519531	-7.92773438	+14.69970703	-10.26123047	-65.83007813	+2308
+1457971049.12540010	+14.20751953	-1.26123047	-6.97851563	+30.93750000	-19.24804688	-74.31152344	+3236	+13.13964844	+1.50732422	-7.40478516	+22.71972656	-31.81640625	-13.24951172	+3372	+11.46533203	-2.70703125	-7.95410156	+14.65576172	-9.66796875	-65.96191406	+2308
+1457971049.12960000	+14.15039063	-1.36669922	-7.04882813	+31.15722656	-18.61083984	-74.26757813	+3220	+13.07812500	+1.37988281	-7.47509766	+22.63183594	-31.24511719	-13.24951172	+3344	+11.39941406	-2.83447266	-7.97607422	+14.63378906	-9.11865234	-66.02783203	+2304
+1457971049.13380000	+14.08886719	-1.48974609	-7.11474609	+31.33300781	-17.92968750	-74.24560547	+3204	+13.01660156	+1.23925781	-7.54101563	+22.50000000	-30.65185547	-13.31542969	+3316	+11.33349609	-2.97509766	-7.99804688	+14.58984375	-8.52539063	-66.13769531	+2300
+1457971049.13790010	+14.02294922	-1.60400391	-7.19384766	+31.55273438	-17.18261719	-74.20166016	+3184	+12.94628906	+1.10302734	-7.60693359	+22.39013672	-30.03662109	-13.35937500	+3288	+11.27197266	-3.10693359	-8.01562500	+14.58984375	-7.97607422	-66.24755859	+2296
+1457971049.14210010	+13.95263672	-1.71386719	-7.25976563	+31.83837891	-16.52343750	-74.15771484	+3160	+12.87597656	+0.97558594	-7.67285156	+22.32421875	-29.46533203	-13.33740234	+3256	+11.20605469	-3.23876953	-8.03320313	+14.58984375	-7.42675781	-66.31347656	+2288
+1457971049.15039990	+13.81640625	-1.95556641	-7.39160156	+32.25585938	-15.20507813	-74.09179688	+3116	+12.73535156	+0.68994141	-7.79150391	+22.01660156	-28.27880859	-13.38134766	+3196	+11.07421875	-3.51123047	-8.06396484	+14.58984375	-6.35009766	-66.48925781	+2268
+1457971049.15459990	+13.74609375	-2.06982422	-7.43994141	+32.54150391	-14.65576172	-74.06982422	+3088	+12.66503906	+0.55810547	-7.83544922	+21.88476563	-27.77343750	-13.35937500	+3160	+11.00390625	-3.63867188	-8.07275391	+14.63378906	-5.86669922	-66.57714844	+2256
+1457971049.15879990	+13.67578125	-2.18408203	-7.49267578	+32.76123047	-14.08447266	-74.06982422	+3060	+12.59912109	+0.41308594	-7.87939453	+21.70898438	-27.29003906	-13.35937500	+3124	+10.93798828	-3.77490234	-8.08154297	+14.63378906	-5.36132813	-66.66503906	+2244
+1457971049.16290000	+13.60986328	-2.30273438	-7.53662109	+33.02490234	-13.53515625	-74.06982422	+3032	+12.53320313	+0.27246094	-7.91455078	+21.57714844	-26.82861328	-13.38134766	+3088	+10.87207031	-3.91113281	-8.08154297	+14.67773438	-4.89990234	-66.79687500	+2232
+1457971049.16710000	+13.53515625	-2.40820313	-7.57617188	+33.28857422	-13.02978516	-74.02587891	+3000	+12.46728516	+0.14501953	-7.94970703	+21.44531250	-26.38916016	-13.33740234	+3044	+10.80175781	-4.04736328	-8.08593750	+14.69970703	-4.41650391	-66.86279297	+2216
+1457971049.17129990	+13.46923828	-2.52246094	-7.62011719	+33.55224609	-12.50244141	-73.98193359	+2972	+12.40136719	+0.00878906	-7.98046875	+21.29150391	-25.94970703	-13.31542969	+3004	+10.73583984	-4.18359375	-8.09472656	+14.74365234	-3.91113281	-66.95068359	+2204
+1457971049.17540000	+13.39892578	-2.63671875	-7.64648438	+33.77197266	-12.01904297	-73.95996094	+2944	+12.33105469	-0.12304688	-7.99804688	+21.15966797	-25.53222656	-13.31542969	+2964	+10.66552734	-4.31542969	-8.09033203	+14.78759766	-3.42773438	-67.01660156	+2188
+1457971049.17960000	+13.32421875	-2.75097656	-7.67285156	+34.01367188	-11.53564453	-73.91601563	+2912	+12.26513672	-0.24609375	-8.01123047	+21.07177734	-25.15869141	-13.24951172	+2916	+10.59082031	-4.44726563	-8.09033203	+14.83154297	-2.92236328	-67.08251953	+2176
+1457971049.18380000	+13.25390625	-2.86083984	-7.69921875	+34.21142578	-11.05224609	-73.85009766	+2888	+12.20361328	-0.38232422	-8.02441406	+20.91796875	-24.78515625	-13.20556641	+2872	+10.51611328	-4.57910156	-8.09033203	+14.87548828	-2.41699219	-67.12646484	+2164
+1457971049.18790010	+13.18359375	-2.97509766	-7.71240234	+34.40917969	-10.65673828	-73.82812500	+2860	+12.13769531	-0.50976563	-8.02441406	+20.78613281	-24.45556641	-13.18359375	+2828	+10.44580078	-4.71093750	-8.08154297	+14.91943359	-1.95556641	-67.19238281	+2152
+1457971049.19619990	+13.05175781	-3.19042969	-7.72998047	+34.78271484	-9.86572266	-73.71826172	+2808	+12.01904297	-0.75585938	-8.01562500	+20.56640625	-23.90625000	-13.07373047	+2740	+10.29638672	-4.97021484	-8.06396484	+14.98535156	-0.98876953	-67.28027344	+2132
+1457971049.20040010	+12.98144531	-3.30468750	-7.72558594	+34.93652344	-9.49218750	-73.69628906	+2784	+11.95751953	-0.88330078	-8.00683594	+20.50048828	-23.62060547	-13.07373047	+2696	+10.22607422	-5.10205078	-8.04638672	+15.02929688	-0.57128906	-67.34619141	+2128
+1457971049.20460010	+12.91552734	-3.41015625	-7.72998047	+35.09033203	-9.09667969	-73.60839844	+2764	+11.90039063	-0.99316406	-7.99365234	+20.43457031	-23.37890625	-12.96386719	+2656	+10.15136719	-5.23388672	-8.02880859	+15.05126953	-0.10986328	-67.36816406	+2124
+1457971049.20869990	+12.84521484	-3.52441406	-7.73437500	+35.20019531	-8.70117188	-73.49853516	+2748	+11.83886719	-1.12060547	-7.98486328	+20.32470703	-23.09326172	-12.91992188	+2620	+10.07666016	-5.36132813	-8.01562500	+15.09521484	+0.32958984	-67.34619141	+2120
+1457971049.21289990	+12.77929688	-3.63427734	-7.72558594	+35.28808594	-8.32763672	-73.41064453	+2728	+11.77734375	-1.23925781	-7.96728516	+20.23681641	-22.82958984	-12.85400391	+2584	+10.00634766	-5.48437500	-7.99365234	+15.13916016	+0.72509766	-67.36816406	+2120
+1457971049.21709990	+12.71337891	-3.73974609	-7.71679688	+35.39794922	-7.99804688	-73.32275391	+2712	+11.71582031	-1.34912109	-7.94531250	+20.19287109	-22.60986328	-12.74414063	+2548	+9.93164063	-5.60742188	-7.97167969	+15.18310547	+1.14257813	-67.34619141	+2120
+1457971049.22120000	+12.64306641	-3.85400391	-7.70361328	+35.46386719	-7.66845703	-73.25683594	+2700	+11.65429688	-1.47656250	-7.92333984	+20.08300781	-22.36816406	-12.70019531	+2520	+9.85693359	-5.73046875	-7.94970703	+15.22705078	+1.51611328	-67.30224609	+2124
+1457971049.22540000	+12.57714844	-3.96826172	-7.68603516	+35.50781250	-7.36083984	-73.19091797	+2684	+11.59277344	-1.59960938	-7.90136719	+19.99511719	-22.12646484	-12.63427734	+2492	+9.79541016	-5.85791016	-7.91455078	+15.27099609	+1.82373047	-67.34619141	+2128
+1457971049.22960000	+12.51123047	-4.07812500	-7.66845703	+35.57373047	-7.05322266	-73.10302734	+2668	+11.53125000	-1.70947266	-7.87939453	+19.92919922	-21.90673828	-12.50244141	+2460	+9.72509766	-5.98095703	-7.88378906	+15.31494141	+2.13134766	-67.32421875	+2136
+1457971049.23370000	+12.44531250	-4.18798828	-7.65527344	+35.61767578	-6.72363281	-72.99316406	+2656	+11.46972656	-1.83691406	-7.85302734	+19.81933594	-21.66503906	-12.43652344	+2436	+9.65917969	-6.09960938	-7.85742188	+15.40283203	+2.43896484	-67.25830078	+2140
+1457971049.24210000	+12.31347656	-4.40332031	-7.62011719	+35.72753906	-6.08642578	-72.77343750	+2628	+11.33789063	-2.06542969	-7.80029297	+19.66552734	-21.13769531	-12.17285156	+2384	+9.53173828	-6.33691406	-7.77832031	+15.55664063	+2.92236328	-67.21435547	+2152
+1457971049.24620010	+12.24316406	-4.51318359	-7.60253906	+35.72753906	-5.77880859	-72.64160156	+2612	+11.27197266	-2.18847656	-7.77832031	+19.51171875	-20.85205078	-12.06298828	+2360	+9.47021484	-6.44677734	-7.74316406	+15.66650391	+3.16406250	-67.12646484	+2152
+1457971049.25040010	+12.17724609	-4.62304688	-7.57617188	+35.77148438	-5.47119141	-72.53173828	+2600	+11.20605469	-2.31152344	-7.74755859	+19.37988281	-20.58837891	-11.93115234	+2340	+9.41748047	-6.56542969	-7.69482422	+15.77636719	+3.33984375	-67.08251953	+2156
+1457971049.25460000	+12.10693359	-4.72412109	-7.54980469	+35.81542969	-5.20751953	-72.39990234	+2584	+11.14013672	-2.42138672	-7.71240234	+19.27001953	-20.34667969	-11.75537109	+2316	+9.35595703	-6.67968750	-7.64648438	+15.84228516	+3.53759766	-67.03857422	+2160
+1457971049.25869990	+12.04101563	-4.82958984	-7.52783203	+35.88134766	-4.89990234	-72.29003906	+2572	+11.07421875	-2.54443359	-7.68164063	+19.11621094	-20.08300781	-11.60156250	+2296	+9.29882813	-6.78515625	-7.60693359	+15.99609375	+3.77929688	-66.95068359	+2156
+1457971049.26290010	+11.97509766	-4.93066406	-7.49267578	+35.94726563	-4.59228516	-72.18017578	+2556	+11.00830078	-2.65869141	-7.64208984	+18.98437500	-19.84130859	-11.49169922	+2280	+9.24609375	-6.89501953	-7.54980469	+16.14990234	+3.91113281	-66.92871094	+2156
+1457971049.26700000	+11.90917969	-5.02734375	-7.46630859	+36.05712891	-4.30664063	-72.00439453	+2540	+10.94238281	-2.76855469	-7.60693359	+18.85253906	-19.59960938	-11.27197266	+2260	+9.18896484	-7.00488281	-7.49267578	+16.25976563	+4.10888672	-66.86279297	+2156
+1457971049.27119990	+11.84326172	-5.12402344	-7.44433594	+36.14501953	-3.95507813	-71.82861328	+2520	+10.88085938	-2.88281250	-7.57177734	+18.69873047	-19.33593750	-11.09619141	+2240	+9.13623047	-7.11035156	-7.44873047	+16.43554688	+4.30664063	-66.73095703	+2148
+1457971049.27539990	+11.77734375	-5.22070313	-7.40917969	+36.23291016	-3.64746094	-71.67480469	+2504	+10.81494141	-2.99267578	-7.51904297	+18.56689453	-19.11621094	-10.94238281	+2224	+9.08349609	-7.21142578	-7.39160156	+16.58935547	+4.50439453	-66.66503906	+2140
+1457971049.28370000	+11.64550781	-5.40087891	-7.34326172	+36.47460938	-3.03222656	-71.27929688	+2468	+10.68750000	-3.19921875	-7.42675781	+18.30322266	-18.65478516	-10.50292969	+2192	+8.97363281	-7.41357422	-7.28613281	+16.94091797	+4.96582031	-66.37939453	+2120
+1457971049.28790000	+11.57958984	-5.48876953	-7.29492188	+36.60644531	-2.74658203	-71.12548828	+2452	+10.63037109	-3.30468750	-7.36962891	+18.14941406	-18.47900391	-10.34912109	+2176	+8.92529297	-7.51025391	-7.22021484	+17.11669922	+5.14160156	-66.26953125	+2112
+1457971049.29200010	+11.51806641	-5.57226563	-7.25097656	+36.76025391	-2.48291016	-70.92773438	+2432	+10.56884766	-3.40136719	-7.30810547	+18.01757813	-18.32519531	-10.10742188	+2164	+8.86816406	-7.61132813	-7.15869141	+17.24853516	+5.36132813	-66.15966797	+2104
+1457971049.29620000	+11.45214844	-5.65136719	-7.21142578	+36.93603516	-2.17529297	-70.70800781	+2416	+10.51611328	-3.49804688	-7.25537109	+17.90771484	-18.12744141	-9.90966797	+2148	+8.81542969	-7.70361328	-7.10156250	+17.46826172	+5.62500000	-65.96191406	+2088
+1457971049.30040000	+11.39062500	-5.73486328	-7.15869141	+37.08984375	-1.88964844	-70.53222656	+2400	+10.45898438	-3.59472656	-7.18505859	+17.79785156	-17.99560547	-9.75585938	+2140	+8.75830078	-7.79589844	-7.03564453	+17.64404297	+5.86669922	-65.83007813	+2080
+1457971049.30870010	+11.27197266	-5.87988281	-7.06201172	+37.46337891	-1.38427734	-70.04882813	+2372	+10.35351563	-3.77050781	-7.05761719	+17.57812500	-17.66601563	-9.27246094	+2116	+8.64843750	-7.97607422	-6.92138672	+18.01757813	+6.41601563	-65.36865234	+2060
+1457971049.31290010	+11.21044922	-5.95458984	-7.00048828	+37.61718750	-1.16455078	-69.85107422	+2360	+10.30078125	-3.85839844	-6.97851563	+17.46826172	-17.55615234	-9.09667969	+2108	+8.59130859	-8.06396484	-6.85546875	+18.21533203	+6.65771484	-65.14892578	+2052
+1457971049.32119990	+11.09619141	-6.08642578	-6.88183594	+38.01269531	-0.76904297	-69.41162109	+2340	+10.19970703	-4.02539063	-6.82910156	+17.27050781	-17.33642578	-8.63525391	+2092	+8.47705078	-8.23535156	-6.72802734	+18.58886719	+7.18505859	-64.64355469	+2036
+1457971049.32540010	+11.03906250	-6.15234375	-6.81591797	+38.18847656	-0.59326172	-69.23583984	+2332	+10.15576172	-4.10449219	-6.74560547	+17.18261719	-17.27050781	-8.45947266	+2088	+8.42431641	-8.31884766	-6.65771484	+18.78662109	+7.38281250	-64.42382813	+2032
+1457971049.32950000	+10.98193359	-6.21386719	-6.74560547	+38.40820313	-0.46142578	-69.01611328	+2328	+10.10742188	-4.17919922	-6.66650391	+17.07275391	-17.18261719	-8.21777344	+2080	+8.36279297	-8.40234375	-6.58740234	+18.94042969	+7.60253906	-64.20410156	+2032
+1457971049.33369990	+10.92919922	-6.27539063	-6.67968750	+38.60595703	-0.30761719	-68.79638672	+2324	+10.06347656	-4.25830078	-6.59179688	+16.96289063	-17.07275391	-7.97607422	+2076	+8.31005859	-8.47705078	-6.52587891	+19.18212891	+7.82226563	-63.87451172	+2028
+1457971049.34200000	+10.82373047	-6.38525391	-6.53466797	+39.06738281	-0.10986328	-68.40087891	+2320	+9.97119141	-4.40771484	-6.42041016	+16.76513672	-16.91894531	-7.51464844	+2072	+8.20898438	-8.63085938	-6.38085938	+19.55566406	+8.21777344	-63.36914063	+2032
+1457971049.34620000	+10.77099609	-6.44238281	-6.45996094	+39.28710938	-0.02197266	-68.20312500	+2316	+9.92724609	-4.47802734	-6.34570313	+16.63330078	-16.80908203	-7.27294922	+2068	+8.16064453	-8.70117188	-6.31494141	+19.84130859	+8.34960938	-63.03955078	+2028
+1457971049.35030010	+10.71826172	-6.49951172	-6.38085938	+39.50683594	+0.04394531	-68.02734375	+2320	+9.88330078	-4.55273438	-6.25341797	+16.50146484	-16.78710938	-7.07519531	+2072	+8.12109375	-8.77148438	-6.23583984	+20.06103516	+8.43750000	-62.79785156	+2028
+1457971049.35450010	+10.66552734	-6.54345703	-6.30175781	+39.79248047	+0.06591797	-67.82958984	+2316	+9.83935547	-4.61865234	-6.16992188	+16.36962891	-16.72119141	-6.78955078	+2068	+8.07275391	-8.84179688	-6.15673828	+20.28076172	+8.54736328	-62.55615234	+2032
+1457971049.36700010	+10.51611328	-6.68408203	-6.06445313	+40.62744141	+0.10986328	-67.32421875	+2320	+9.71630859	-4.82519531	-5.90625000	+15.90820313	-16.56738281	-6.04248047	+2068	+7.96289063	-9.03955078	-5.91064453	+21.07177734	+8.70117188	-61.87500000	+2036
+1457971049.37529990	+10.42382813	-6.77197266	-5.89746094	+41.22070313	+0.10986328	-66.97265625	+2316	+9.63720703	-4.95263672	-5.73046875	+15.55664063	-16.47949219	-5.51513672	+2064	+7.91015625	-9.15380859	-5.74365234	+21.73095703	+8.65722656	-61.39160156	+2028
+1457971049.37949990	+10.37548828	-6.80273438	-5.81396484	+41.55029297	+0.04394531	-66.79687500	+2312	+9.59326172	-5.01855469	-5.64257813	+15.31494141	-16.43554688	-5.20751953	+2060	+7.88378906	-9.21533203	-5.65576172	+22.01660156	+8.63525391	-61.19384766	+2024
+1457971049.38369990	+10.32714844	-6.84228516	-5.73486328	+41.85791016	+0.02197266	-66.59912109	+2304	+9.55371094	-5.07568359	-5.55908203	+15.11718750	-16.36962891	-4.87792969	+2056	+7.86181641	-9.26367188	-5.57666016	+22.39013672	+8.59130859	-60.93017578	+2016
+1457971049.39200000	+10.23925781	-6.91259766	-5.55468750	+42.53906250	-0.08789063	-66.33544922	+2292	+9.48339844	-5.19873047	-5.36572266	+14.63378906	-16.43554688	-4.35058594	+2048	+7.81787109	-9.36914063	-5.39208984	+23.04931641	+8.41552734	-60.60058594	+2000
+1457971049.39619990	+10.19531250	-6.93896484	-5.47119141	+42.89062500	-0.13183594	-66.13769531	+2284	+9.44824219	-5.25146484	-5.27783203	+14.41406250	-16.39160156	-3.99902344	+2040	+7.79589844	-9.41308594	-5.30419922	+23.44482422	+8.34960938	-60.35888672	+1984
+1457971049.40030000	+10.15136719	-6.96972656	-5.37451172	+43.24218750	-0.17578125	-66.04980469	+2276	+9.42187500	-5.30859375	-5.17236328	+14.17236328	-16.50146484	-3.77929688	+2040	+7.78271484	-9.46142578	-5.21191406	+23.81835938	+8.26171875	-60.20507813	+1976
+1457971049.40450000	+10.10742188	-6.99609375	-5.28662109	+43.59375000	-0.26367188	-65.89599609	+2268	+9.38671875	-5.37011719	-5.08007813	+13.82080078	-16.50146484	-3.44970703	+2032	+7.76074219	-9.50976563	-5.11962891	+24.12597656	+8.17382813	-60.02929688	+1964
+1457971049.40870000	+10.06787109	-7.01806641	-5.19873047	+43.96728516	-0.32958984	-65.72021484	+2252	+9.36035156	-5.41845703	-4.99218750	+13.53515625	-16.45751953	-3.07617188	+2024	+7.74316406	-9.54931641	-5.03613281	+24.54345703	+8.08593750	-59.80957031	+1944
+1457971049.41700010	+9.98437500	-7.06201172	-5.00976563	+44.67041016	-0.48339844	-65.47851563	+2232	+9.30761719	-5.52832031	-4.78564453	+12.83203125	-16.63330078	-2.50488281	+2012	+7.70361328	-9.62841797	-4.86035156	+25.24658203	+7.88818359	-59.37011719	+1916
+1457971049.42109990	+9.94042969	-7.07519531	-4.91748047	+45.04394531	-0.54931641	-65.30273438	+2220	+9.28125000	-5.57226563	-4.69335938	+12.52441406	-16.63330078	-2.13134766	+2000	+7.68164063	-9.66357422	-4.78125000	+25.62011719	+7.82226563	-59.12841797	+1900
+1457971049.42529990	+9.90087891	-7.09277344	-4.81640625	+45.39550781	-0.63720703	-65.23681641	+2216	+9.26367188	-5.62060547	-4.57910156	+12.21679688	-16.78710938	-1.86767578	+1996	+7.65966797	-9.69873047	-4.69335938	+25.94970703	+7.71240234	-58.90869141	+1884
+1457971049.42950010	+9.86132813	-7.11035156	-4.71972656	+45.74707031	-0.74707031	-65.12695313	+2204	+9.24169922	-5.67333984	-4.47802734	+11.75537109	-16.85302734	-1.53808594	+1992	+7.63330078	-9.73828125	-4.60546875	+26.25732422	+7.62451172	-58.73291016	+1872
+1457971049.43779990	+9.78662109	-7.12792969	-4.52636719	+46.47216797	-0.92285156	-64.88525391	+2188	+9.20654297	-5.75683594	-4.27587891	+11.05224609	-17.00683594	-0.87890625	+1980	+7.58935547	-9.80419922	-4.44287109	+26.91650391	+7.47070313	-58.22753906	+1848
+1457971049.44610000	+9.71191406	-7.14550781	-4.34179688	+47.17529297	-1.12060547	-64.55566406	+2172	+9.16699219	-5.84472656	-4.08251953	+10.19531250	-17.07275391	-0.10986328	+1968	+7.53662109	-9.86572266	-4.28906250	+27.50976563	+7.31689453	-57.65625000	+1824
+1457971049.45030000	+9.67675781	-7.15429688	-4.23632813	+47.50488281	-1.25244141	-64.51171875	+2168	+9.15380859	-5.87988281	-3.97705078	+9.84375000	-17.20458984	+0.19775391	+1964	+7.51025391	-9.89648438	-4.20556641	+27.77343750	+7.20703125	-57.39257813	+1816
+1457971049.45450000	+9.63720703	-7.15869141	-4.13964844	+47.83447266	-1.38427734	-64.35791016	+2164	+9.13183594	-5.91943359	-3.87597656	+9.40429688	-17.27050781	+0.54931641	+1960	+7.48388672	-9.92724609	-4.12646484	+28.01513672	+7.11914063	-57.15087891	+1808
+1457971049.45860000	+9.59765625	-7.16308594	-4.05175781	+48.18603516	-1.49414063	-64.18212891	+2160	+9.11425781	-5.95458984	-3.77929688	+9.03076172	-17.27050781	+0.94482422	+1956	+7.45751953	-9.95361328	-4.05175781	+28.32275391	+7.03125000	-56.86523438	+1800
+1457971049.46280000	+9.56689453	-7.16748047	-3.95068359	+48.53759766	-1.64794922	-64.13818359	+2160	+9.10107422	-5.98535156	-3.67822266	+8.70117188	-17.35839844	+1.27441406	+1952	+7.43554688	-9.97998047	-3.96826172	+28.58642578	+6.92138672	-56.64550781	+1796
+1457971049.47110010	+9.49658203	-7.17187500	-3.76611328	+49.21875000	-1.95556641	-63.80859375	+2156	+9.06591797	-6.04687500	-3.48925781	+7.97607422	-17.38037109	+2.04345703	+1948	+7.39160156	-10.02832031	-3.81445313	+29.11376953	+6.70166016	-56.14013672	+1784
+1457971049.47530010	+9.47021484	-7.17626953	-3.66943359	+49.57031250	-2.13134766	-63.72070313	+2156	+9.04833984	-6.07324219	-3.39257813	+7.66845703	-17.40234375	+2.39501953	+1944	+7.37402344	-10.05029297	-3.73535156	+29.39941406	+6.56982422	-55.89843750	+1780
+1457971049.47950010	+9.43066406	-7.17626953	-3.58154297	+49.89990234	-2.30712891	-63.56689453	+2152	+9.03076172	-6.10400391	-3.30029297	+7.33886719	-17.40234375	+2.79052734	+1944	+7.35205078	-10.07666016	-3.66064453	+29.64111328	+6.45996094	-55.67871094	+1776
+1457971049.48359990	+9.39990234	-7.17626953	-3.49804688	+50.27343750	-2.50488281	-63.36914063	+2148	+9.00878906	-6.12597656	-3.21240234	+7.03125000	-17.35839844	+3.18603516	+1940	+7.33886719	-10.08984375	-3.58593750	+29.94873047	+6.32812500	-55.41503906	+1768
+1457971049.48779990	+9.37353516	-7.17626953	-3.40576172	+50.64697266	-2.70263672	-63.28125000	+2148	+8.99560547	-6.14794922	-3.12451172	+6.76757813	-17.33642578	+3.53759766	+1936	+7.33007813	-10.10742188	-3.50244141	+30.25634766	+6.17431641	-55.23925781	+1764
+1457971049.49609990	+9.30761719	-7.17626953	-3.23876953	+51.37207031	-3.12011719	-62.95166016	+2140	+8.95605469	-6.18750000	-2.95312500	+6.21826172	-17.22656250	+4.32861328	+1928	+7.30810547	-10.14257813	-3.33984375	+30.87158203	+5.93261719	-54.88769531	+1748
+1457971049.50029990	+9.28125000	-7.17187500	-3.15087891	+51.76757813	-3.31787109	-62.84179688	+2136	+8.93847656	-6.20507813	-2.86962891	+6.02050781	-17.16064453	+4.68017578	+1924	+7.30371094	-10.15576172	-3.26074219	+31.20117188	+5.80078125	-54.71191406	+1740
+1457971049.50440000	+9.25048828	-7.17187500	-3.07177734	+52.11914063	-3.53759766	-62.68798828	+2132	+8.91650391	-6.22705078	-2.79052734	+5.75683594	-17.07275391	+5.07568359	+1916	+7.29492188	-10.17333984	-3.17724609	+31.48681641	+5.69091797	-54.55810547	+1732
+1457971049.50860000	+9.22412109	-7.16748047	-2.99707031	+52.51464844	-3.77929688	-62.49023438	+2124	+8.89892578	-6.24023438	-2.71142578	+5.55908203	-16.96289063	+5.47119141	+1908	+7.29052734	-10.18212891	-3.10253906	+31.83837891	+5.58105469	-54.38232422	+1720
+1457971049.51280000	+9.20214844	-7.16308594	-2.91357422	+52.93212891	-3.99902344	-62.35839844	+2116	+8.88134766	-6.25341797	-2.63671875	+5.38330078	-16.85302734	+5.84472656	+1900	+7.29052734	-10.19091797	-3.02343750	+32.18994141	+5.47119141	-54.20654297	+1708
+1457971049.51690010	+9.17138672	-7.16308594	-2.83886719	+53.23974609	-4.19677734	-62.20458984	+2108	+8.85937500	-6.26660156	-2.55761719	+5.22949219	-16.76513672	+6.21826172	+1896	+7.28613281	-10.20410156	-2.94433594	+32.47558594	+5.38330078	-54.05273438	+1696
+1457971049.52110000	+9.14501953	-7.15429688	-2.76855469	+53.63525391	-4.39453125	-62.00683594	+2096	+8.84179688	-6.27099609	-2.48730469	+5.09765625	-16.63330078	+6.59179688	+1884	+7.28173828	-10.20849609	-2.86523438	+32.80517578	+5.29541016	-53.89892578	+1680
+1457971049.52940010	+9.10107422	-7.15429688	-2.61914063	+54.31640625	-4.79003906	-61.76513672	+2072	+8.80664063	-6.28857422	-2.34228516	+4.92187500	-16.41357422	+7.27294922	+1868	+7.27734375	-10.23046875	-2.71582031	+33.39843750	+5.14160156	-53.59130859	+1652
+1457971049.53360010	+9.07910156	-7.14111328	-2.54882813	+54.68994141	-4.96582031	-61.58935547	+2056	+8.79345703	-6.29296875	-2.27197266	+4.87792969	-16.30371094	+7.62451172	+1856	+7.27294922	-10.23486328	-2.64111328	+33.68408203	+5.09765625	-53.41552734	+1636
+1457971049.53780010	+9.06591797	-7.13232422	-2.47851563	+55.06347656	-5.14160156	-61.45751953	+2040	+8.78027344	-6.29736328	-2.20605469	+4.85595703	-16.17187500	+7.95410156	+1844	+7.26855469	-10.23925781	-2.57519531	+33.94775391	+5.03173828	-53.21777344	+1620
+1457971049.54609990	+9.02197266	-7.12792969	-2.35107422	+55.61279297	-5.44921875	-61.12792969	+2012	+8.74511719	-6.30175781	-2.06982422	+4.85595703	-15.95214844	+8.56933594	+1828	+7.25097656	-10.25683594	-2.44335938	+34.38720703	+4.96582031	-52.80029297	+1588
+1457971049.55029990	+9.00878906	-7.11474609	-2.28515625	+55.94238281	-5.60302734	-60.97412109	+1996	+8.73632813	-6.30175781	-2.00830078	+4.92187500	-15.82031250	+8.87695313	+1816	+7.24218750	-10.26123047	-2.38623047	+34.58496094	+4.89990234	-52.55859375	+1572
+1457971049.55440000	+8.99121094	-7.11914063	-2.22363281	+56.09619141	-5.69091797	-60.84228516	+1984	+8.71875000	-6.30615234	-1.94677734	+4.94384766	-15.73242188	+9.11865234	+1808	+7.22900391	-10.27001953	-2.32470703	+34.73876953	+4.87792969	-52.33886719	+1556
+1457971049.55859990	+8.97802734	-7.11035156	-2.16210938	+56.33789063	-5.80078125	-60.66650391	+1968	+8.70556641	-6.30175781	-1.88525391	+5.05371094	-15.60058594	+9.38232422	+1796	+7.21582031	-10.27441406	-2.26757813	+34.89257813	+4.85595703	-52.14111328	+1544
+1457971049.56690000	+8.95166016	-7.10595703	-2.04785156	+56.73339844	-5.97656250	-60.40283203	+1944	+8.68798828	-6.30615234	-1.76660156	+5.22949219	-15.38085938	+9.86572266	+1780	+7.18505859	-10.29199219	-2.16650391	+35.11230469	+4.83398438	-51.63574219	+1520
+1457971049.57110000	+8.93847656	-7.09716797	-1.99072266	+56.93115234	-6.04248047	-60.22705078	+1932	+8.67480469	-6.30175781	-1.70947266	+5.33935547	-15.27099609	+10.08544922	+1772	+7.17187500	-10.29638672	-2.11376953	+35.20019531	+4.81201172	-51.41601563	+1508
+1457971049.57520010	+8.92968750	-7.08837891	-1.94238281	+57.12890625	-6.10839844	-60.02929688	+1920	+8.67041016	-6.29736328	-1.66113281	+5.49316406	-15.11718750	+10.32714844	+1764	+7.15869141	-10.30517578	-2.06982422	+35.28808594	+4.79003906	-51.13037109	+1500
+1457971049.57940010	+8.91650391	-7.09277344	-1.88964844	+57.19482422	-6.15234375	-59.87548828	+1912	+8.65722656	-6.30175781	-1.60839844	+5.55908203	-14.98535156	+10.52490234	+1760	+7.13671875	-10.31396484	-2.02587891	+35.33203125	+4.81201172	-50.88867188	+1492
+1457971049.58360000	+8.90771484	-7.08837891	-1.84130859	+57.34863281	-6.19628906	-59.69970703	+1904	+8.64843750	-6.29296875	-1.55566406	+5.69091797	-14.85351563	+10.72265625	+1752	+7.12353516	-10.31835938	-1.98193359	+35.39794922	+4.79003906	-50.69091797	+1484
+1457971049.58769990	+8.90332031	-7.07958984	-1.79736328	+57.50244141	-6.24023438	-59.52392578	+1892	+8.64404297	-6.29296875	-1.51171875	+5.82275391	-14.69970703	+10.92041016	+1744	+7.11035156	-10.32714844	-1.93798828	+35.48583984	+4.79003906	-50.47119141	+1476
+1457971049.59190010	+8.89013672	-7.08398438	-1.74902344	+57.56835938	-6.24023438	-59.37011719	+1888	+8.63525391	-6.29296875	-1.46337891	+5.91064453	-14.56787109	+11.07421875	+1740	+7.09716797	-10.33593750	-1.89404297	+35.52978516	+4.81201172	-50.29541016	+1472
+1457971049.60019990	+8.87695313	-7.07519531	-1.66552734	+57.81005859	-6.26220703	-59.06250000	+1872	+8.62646484	-6.28857422	-1.37988281	+6.15234375	-14.28222656	+11.44775391	+1728	+7.07080078	-10.34472656	-1.81054688	+35.66162109	+4.83398438	-49.96582031	+1460
+1457971049.60439990	+8.86376953	-7.07519531	-1.62597656	+57.85400391	-6.26220703	-58.90869141	+1868	+8.61767578	-6.29296875	-1.34472656	+6.21826172	-14.10644531	+11.57958984	+1720	+7.06201172	-10.35351563	-1.77099609	+35.72753906	+4.87792969	-49.81201172	+1456
+1457971049.61270000	+8.85498047	-7.07080078	-1.56005859	+58.05175781	-6.26220703	-58.60107422	+1852	+8.60888672	-6.28857422	-1.27001953	+6.43798828	-13.82080078	+11.90917969	+1708	+7.05322266	-10.36230469	-1.68750000	+35.92529297	+4.87792969	-49.59228516	+1444
+1457971049.61690000	+8.84619141	-7.07080078	-1.52490234	+58.11767578	-6.21826172	-58.46923828	+1844	+8.60009766	-6.28857422	-1.23925781	+6.52587891	-13.68896484	+12.04101563	+1704	+7.04882813	-10.36669922	-1.64794922	+36.01318359	+4.92187500	-49.50439453	+1440
+1457971049.62109990	+8.83740234	-7.07080078	-1.48974609	+58.20556641	-6.21826172	-58.42529297	+1840	+8.59570313	-6.28417969	-1.20410156	+6.61376953	-13.57910156	+12.15087891	+1696	+7.04882813	-10.36669922	-1.60400391	+36.14501953	+4.92187500	-49.50439453	+1436
+1457971049.62520000	+8.83300781	-7.06640625	-1.46337891	+58.27148438	-6.19628906	-58.29345703	+1832	+8.59130859	-6.28417969	-1.17773438	+6.70166016	-13.44726563	+12.30468750	+1688	+7.04882813	-10.37109375	-1.56445313	+36.27685547	+4.92187500	-49.46044922	+1428
+1457971049.63360000	+8.82421875	-7.06640625	-1.40185547	+58.42529297	-6.15234375	-58.16162109	+1816	+8.58251953	-6.28417969	-1.11621094	+6.85546875	-13.24951172	+12.52441406	+1672	+7.05322266	-10.37548828	-1.48095703	+36.51855469	+4.94384766	-49.46044922	+1412
+1457971049.63770010	+8.81982422	-7.06640625	-1.37988281	+58.49121094	-6.13037109	-58.05175781	+1812	+8.57812500	-6.28417969	-1.08984375	+6.94335938	-13.11767578	+12.67822266	+1664	+7.05761719	-10.37548828	-1.44140625	+36.65039063	+4.94384766	-49.41650391	+1404
+1457971049.64610000	+8.81103516	-7.06201172	-1.32714844	+58.62304688	-6.06445313	-57.94189453	+1804	+8.56933594	-6.27978516	-1.04150391	+7.07519531	-12.94189453	+12.87597656	+1644	+7.06640625	-10.37988281	-1.37109375	+36.89208984	+4.92187500	-49.41650391	+1388
+1457971049.65019990	+8.80664063	-7.06201172	-1.30957031	+58.68896484	-6.06445313	-57.87597656	+1800	+8.56494141	-6.27978516	-1.01953125	+7.14111328	-12.85400391	+13.00781250	+1636	+7.07080078	-10.37988281	-1.34033203	+37.02392578	+4.89990234	-49.39453125	+1376
+1457971049.65440010	+8.80224609	-7.06201172	-1.28320313	+58.73291016	-6.02050781	-57.83203125	+1800	+8.56054688	-6.27978516	-0.99755859	+7.18505859	-12.78808594	+13.09570313	+1632	+7.07519531	-10.37988281	-1.30517578	+37.15576172	+4.89990234	-49.37255859	+1368
+1457971049.65850000	+8.79785156	-7.05761719	-1.26123047	+58.77685547	-5.97656250	-57.81005859	+1800	+8.55615234	-6.27539063	-0.97119141	+7.25097656	-12.72216797	+13.18359375	+1624	+7.07519531	-10.37988281	-1.27001953	+37.24365234	+4.89990234	-49.39453125	+1356
+1457971049.66269990	+8.79345703	-7.05761719	-1.24365234	+58.84277344	-5.93261719	-57.76611328	+1804	+8.55175781	-6.27539063	-0.95361328	+7.31689453	-12.61230469	+13.31542969	+1620	+7.07519531	-10.38427734	-1.24365234	+37.30957031	+4.89990234	-49.37255859	+1344
+1457971049.66689990	+8.78906250	-7.05761719	-1.22167969	+58.88671875	-5.88867188	-57.72216797	+1804	+8.54736328	-6.27539063	-0.93164063	+7.38281250	-12.52441406	+13.38134766	+1616	+7.07519531	-10.38427734	-1.21728516	+37.39746094	+4.89990234	-49.32861328	+1332
+1457971049.67520000	+8.77587891	-7.05322266	-1.18652344	+58.97460938	-5.77880859	-57.59033203	+1808	+8.53857422	-6.27099609	-0.89648438	+7.49267578	-12.32666016	+13.57910156	+1608	+7.06201172	-10.39306641	-1.17333984	+37.48535156	+4.92187500	-49.19677734	+1312
+1457971049.67940000	+8.77148438	-7.04882813	-1.16894531	+58.99658203	-5.71289063	-57.54638672	+1812	+8.53417969	-6.27099609	-0.87890625	+7.53662109	-12.23876953	+13.64501953	+1604	+7.05322266	-10.39306641	-1.15576172	+37.50732422	+4.94384766	-49.10888672	+1300
+1457971049.68350010	+8.76269531	-7.04882813	-1.15136719	+59.04052734	-5.62500000	-57.48046875	+1816	+8.52978516	-6.26660156	-0.86132813	+7.58056641	-12.15087891	+13.71093750	+1604	+7.04443359	-10.39746094	-1.13818359	+37.52929688	+4.94384766	-49.02099609	+1292
+1457971049.68770000	+8.75830078	-7.04443359	-1.13378906	+59.06250000	-5.55908203	-57.41455078	+1820	+8.52539063	-6.26220703	-0.84814453	+7.64648438	-12.01904297	+13.79882813	+1600	+7.03564453	-10.39746094	-1.12500000	+37.52929688	+4.96582031	-48.93310547	+1284
+1457971049.69190000	+8.75390625	-7.04003906	-1.12060547	+59.10644531	-5.49316406	-57.37060547	+1828	+8.52099609	-6.26220703	-0.83056641	+7.69042969	-11.90917969	+13.84277344	+1600	+7.02246094	-10.40185547	-1.10742188	+37.55126953	+5.00976563	-48.84521484	+1276
+1457971049.69600010	+8.74951172	-7.04003906	-1.10302734	+59.12841797	-5.40527344	-57.30468750	+1832	+8.52099609	-6.25781250	-0.81298828	+7.75634766	-11.79931641	+13.86474609	+1600	+7.00927734	-10.40625000	-1.08984375	+37.52929688	+5.05371094	-48.75732422	+1272
+1457971049.70440010	+8.73632813	-7.03564453	-1.07226563	+59.17236328	-5.22949219	-57.15087891	+1844	+8.51220703	-6.25341797	-0.78662109	+7.84423828	-11.55761719	+13.97460938	+1604	+6.97851563	-10.41503906	-1.06347656	+37.48535156	+5.14160156	-48.53759766	+1264
+1457971049.70849990	+8.73193359	-7.03125000	-1.05908203	+59.21630859	-5.14160156	-57.08496094	+1848	+8.50781250	-6.25341797	-0.77343750	+7.91015625	-11.44775391	+13.99658203	+1604	+6.96972656	-10.41503906	-1.05029297	+37.46337891	+5.16357422	-48.42773438	+1260
+1457971049.71269990	+8.72314453	-7.02685547	-1.04150391	+59.23828125	-5.05371094	-57.01904297	+1852	+8.50341797	-6.24902344	-0.76025391	+7.95410156	-11.33789063	+14.04052734	+1604	+6.95654297	-10.41943359	-1.03710938	+37.46337891	+5.20751953	-48.31787109	+1260
+1457971049.71690010	+8.71875000	-7.02685547	-1.02832031	+59.26025391	-4.98779297	-56.93115234	+1860	+8.49902344	-6.24462891	-0.74707031	+8.02001953	-11.22802734	+14.08447266	+1608	+6.94335938	-10.41943359	-1.02392578	+37.46337891	+5.25146484	-48.20800781	+1256
+1457971049.72100000	+8.71435547	-7.02246094	-1.01513672	+59.28222656	-4.92187500	-56.88720703	+1868	+8.49902344	-6.24462891	-0.72949219	+8.06396484	-11.14013672	+14.10644531	+1608	+6.93457031	-10.41943359	-1.01074219	+37.48535156	+5.27343750	-48.12011719	+1256
+1457971049.72519990	+8.70996094	-7.01806641	-0.99755859	+59.32617188	-4.85595703	-56.82128906	+1872	+8.49462891	-6.24023438	-0.71630859	+8.12988281	-11.05224609	+14.12841797	+1612	+6.92578125	-10.41943359	-0.98876953	+37.48535156	+5.31738281	-48.07617188	+1256
+1457971049.72939990	+8.70556641	-7.01367188	-0.98437500	+59.37011719	-4.79003906	-56.77734375	+1880	+8.49023438	-6.23583984	-0.70312500	+8.19580078	-10.96435547	+14.17236328	+1616	+6.92138672	-10.41943359	-0.96679688	+37.50732422	+5.33935547	-48.03222656	+1256
+1457971049.73350000	+8.70117188	-7.00927734	-0.96679688	+59.41406250	-4.74609375	-56.71142578	+1888	+8.49023438	-6.23583984	-0.68554688	+8.23974609	-10.92041016	+14.19433594	+1620	+6.91699219	-10.41943359	-0.94921875	+37.55126953	+5.36132813	-47.98828125	+1256
+1457971049.74180010	+8.69238281	-7.00488281	-0.93603516	+59.50195313	-4.70214844	-56.60156250	+1904	+8.48144531	-6.22705078	-0.65917969	+8.37158203	-10.81054688	+14.28222656	+1628	+6.91259766	-10.41503906	-0.90966797	+37.61718750	+5.38330078	-47.87841797	+1256
+1457971049.74600010	+8.69238281	-7.00048828	-0.92285156	+59.56787109	-4.70214844	-56.57958984	+1916	+8.48144531	-6.22265625	-0.64599609	+8.43750000	-10.78857422	+14.30419922	+1632	+6.91699219	-10.41064453	-0.88330078	+37.70507813	+5.36132813	-47.87841797	+1256
+1457971049.75020000	+8.68798828	-6.99609375	-0.90966797	+59.61181641	-4.70214844	-56.53564453	+1924	+8.47705078	-6.22265625	-0.63281250	+8.50341797	-10.74462891	+14.37011719	+1640	+6.92138672	-10.40625000	-0.86132813	+37.79296875	+5.33935547	-47.87841797	+1256
+1457971049.75430010	+8.68359375	-6.99169922	-0.89648438	+59.69970703	-4.70214844	-56.49169922	+1936	+8.47705078	-6.21826172	-0.61962891	+8.56933594	-10.74462891	+14.39208984	+1644	+6.92578125	-10.40625000	-0.83935547	+37.85888672	+5.33935547	-47.87841797	+1260
+1457971049.75850010	+8.68359375	-6.99169922	-0.87890625	+59.76562500	-4.72412109	-56.51367188	+1944	+8.47265625	-6.21386719	-0.60644531	+8.63525391	-10.76660156	+14.41406250	+1648	+6.93017578	-10.40185547	-0.81298828	+37.94677734	+5.33935547	-47.94433594	+1264
+1457971049.76270010	+8.67919922	-6.98730469	-0.87011719	+59.83154297	-4.74609375	-56.46972656	+1956	+8.47265625	-6.21386719	-0.59326172	+8.70117188	-10.76660156	+14.45800781	+1652	+6.93457031	-10.40185547	-0.79101563	+38.03466797	+5.31738281	-47.94433594	+1268
+1457971049.76679990	+8.67919922	-6.98730469	-0.85693359	+59.91943359	-4.74609375	-56.46972656	+1964	+8.46826172	-6.21386719	-0.58447266	+8.74511719	-10.76660156	+14.47998047	+1656	+6.93896484	-10.40185547	-0.77343750	+38.07861328	+5.33935547	-47.96630859	+1272
+1457971049.77099990	+8.67480469	-6.98730469	-0.84375000	+59.98535156	-4.76806641	-56.46972656	+1976	+8.46386719	-6.20947266	-0.57128906	+8.83300781	-10.78857422	+14.47998047	+1660	+6.94335938	-10.39746094	-0.75146484	+38.14453125	+5.31738281	-48.03222656	+1276
+1457971049.77519990	+8.67480469	-6.98291016	-0.84375000	+60.07324219	-4.79003906	-56.40380859	+1984	+8.46386719	-6.20947266	-0.56689453	+8.89892578	-10.78857422	+14.52392578	+1664	+6.94775391	-10.39746094	-0.73388672	+38.23242188	+5.31738281	-48.03222656	+1280
+1457971049.78350000	+8.66601563	-6.98291016	-0.82617188	+60.20507813	-4.76806641	-56.40380859	+2004	+8.45507813	-6.20947266	-0.55371094	+8.98681641	-10.78857422	+14.52392578	+1672	+6.95214844	-10.40185547	-0.70312500	+38.34228516	+5.36132813	-48.12011719	+1288
+1457971049.78769990	+8.66162109	-6.98730469	-0.82617188	+60.27099609	-4.76806641	-56.33789063	+2012	+8.45068359	-6.20947266	-0.55371094	+9.05273438	-10.74462891	+14.54589844	+1672	+6.95214844	-10.40185547	-0.69433594	+38.38623047	+5.40527344	-48.12011719	+1292
+1457971049.79180000	+8.65722656	-6.98730469	-0.82617188	+60.33691406	-4.72412109	-56.33789063	+2020	+8.45068359	-6.20947266	-0.54931641	+9.07470703	-10.74462891	+14.52392578	+1676	+6.95214844	-10.40625000	-0.68554688	+38.40820313	+5.47119141	-48.16406250	+1296
+1457971049.79600000	+8.65283203	-6.99169922	-0.82177734	+60.38085938	-4.65820313	-56.31591797	+2028	+8.44628906	-6.21386719	-0.54492188	+9.11865234	-10.70068359	+14.50195313	+1680	+6.94335938	-10.41064453	-0.67675781	+38.40820313	+5.53710938	-48.18603516	+1300
+1457971049.80020000	+8.64843750	-6.99169922	-0.82617188	+60.42480469	-4.61425781	-56.25000000	+2036	+8.44189453	-6.21386719	-0.54492188	+9.16259766	-10.65673828	+14.47998047	+1680	+6.93896484	-10.41943359	-0.67675781	+38.38623047	+5.62500000	-48.16406250	+1300
+1457971049.80430010	+8.64404297	-6.99609375	-0.82617188	+60.44677734	-4.54833984	-56.20605469	+2044	+8.43750000	-6.21826172	-0.54931641	+9.18457031	-10.61279297	+14.45800781	+1684	+6.93017578	-10.42382813	-0.67236328	+38.38623047	+5.73486328	-48.14208984	+1300
+1457971049.80850010	+8.63964844	-7.00048828	-0.83056641	+60.46875000	-4.48242188	-56.14013672	+2052	+8.43310547	-6.21826172	-0.54931641	+9.20654297	-10.52490234	+14.43603516	+1684	+6.92138672	-10.43261719	-0.67236328	+38.36425781	+5.82275391	-48.12011719	+1300
+1457971049.81259990	+8.63525391	-7.00488281	-0.83496094	+60.51269531	-4.39453125	-56.03027344	+2056	+8.42871094	-6.22265625	-0.55371094	+9.25048828	-10.43701172	+14.41406250	+1688	+6.91259766	-10.43701172	-0.67675781	+38.36425781	+5.95458984	-48.03222656	+1304
+1457971049.81680010	+8.63085938	-7.00927734	-0.83935547	+60.53466797	-4.30664063	-55.96435547	+2064	+8.42431641	-6.22705078	-0.55371094	+9.27246094	-10.37109375	+14.39208984	+1692	+6.89941406	-10.44140625	-0.68115234	+38.32031250	+6.06445313	-47.98828125	+1304
+1457971049.82509990	+8.61328125	-7.01367188	-0.85253906	+60.57861328	-4.10888672	-55.81054688	+2072	+8.41552734	-6.23144531	-0.56250000	+9.31640625	-10.15136719	+14.32617188	+1696	+6.87304688	-10.45898438	-0.68994141	+38.27636719	+6.35009766	-47.85644531	+1304
+1457971049.82929990	+8.60888672	-7.01806641	-0.85693359	+60.62255859	-3.99902344	-55.72265625	+2076	+8.41113281	-6.23583984	-0.56689453	+9.33837891	-10.06347656	+14.30419922	+1696	+6.85986328	-10.46337891	-0.69433594	+38.25439453	+6.45996094	-47.79052734	+1304
+1457971049.83349990	+8.60009766	-7.02246094	-0.86132813	+60.64453125	-3.88916016	-55.61279297	+2080	+8.40234375	-6.24023438	-0.57128906	+9.36035156	-9.93164063	+14.26025391	+1700	+6.84667969	-10.47216797	-0.69873047	+38.25439453	+6.59179688	-47.70263672	+1300
+1457971049.83760000	+8.59570313	-7.02685547	-0.86572266	+60.66650391	-3.77929688	-55.52490234	+2080	+8.39794922	-6.24462891	-0.57568359	+9.40429688	-9.82177734	+14.21630859	+1700	+6.83349609	-10.47656250	-0.70312500	+38.23242188	+6.74560547	-47.63671875	+1300
+1457971049.84180000	+8.58691406	-7.03125000	-0.87451172	+60.71044922	-3.66943359	-55.39306641	+2084	+8.38916016	-6.24902344	-0.58007813	+9.42626953	-9.66796875	+14.19433594	+1704	+6.82470703	-10.48535156	-0.70751953	+38.23242188	+6.85546875	-47.54882813	+1296
+1457971049.84600000	+8.57812500	-7.03564453	-0.87890625	+60.75439453	-3.55957031	-55.28320313	+2084	+8.38476563	-6.25341797	-0.58447266	+9.47021484	-9.53613281	+14.15039063	+1704	+6.81591797	-10.48974609	-0.70751953	+38.27636719	+6.98730469	-47.43896484	+1292
+1457971049.85010000	+8.56933594	-7.03564453	-0.88330078	+60.79833984	-3.47167969	-55.19531250	+2084	+8.37597656	-6.25781250	-0.58886719	+9.51416016	-9.40429688	+14.12841797	+1704	+6.80712891	-10.49414063	-0.70751953	+38.29833984	+7.09716797	-47.37304688	+1288
+1457971049.85430000	+8.56494141	-7.04003906	-0.88769531	+60.84228516	-3.36181641	-55.08544922	+2084	+8.36718750	-6.26220703	-0.59326172	+9.58007813	-9.25048828	+14.10644531	+1704	+6.79833984	-10.49853516	-0.70751953	+38.34228516	+7.22900391	-47.28515625	+1280
+1457971049.86260010	+8.54736328	-7.04443359	-0.89208984	+60.95214844	-3.18603516	-54.88769531	+2084	+8.35400391	-6.27099609	-0.60205078	+9.68994141	-8.98681641	+14.04052734	+1704	+6.78515625	-10.50292969	-0.70312500	+38.47412109	+7.47070313	-47.19726563	+1276
+1457971049.86680010	+8.54296875	-7.04882813	-0.89648438	+61.01806641	-3.12011719	-54.77783203	+2080	+8.34521484	-6.27539063	-0.60205078	+9.75585938	-8.83300781	+14.01855469	+1704	+6.78515625	-10.50732422	-0.69433594	+38.54003906	+7.58056641	-47.15332031	+1272
+1457971049.87100010	+8.53417969	-7.05322266	-0.89648438	+61.08398438	-3.05419922	-54.68994141	+2080	+8.33642578	-6.27539063	-0.60644531	+9.79980469	-8.72314453	+13.99658203	+1704	+6.78515625	-10.51171875	-0.68554688	+38.62792969	+7.69042969	-47.10937500	+1268
+1457971049.87509990	+8.52978516	-7.05761719	-0.90087891	+61.14990234	-2.98828125	-54.60205078	+2076	+8.32763672	-6.27978516	-0.60644531	+9.86572266	-8.61328125	+13.99658203	+1700	+6.78515625	-10.51171875	-0.68115234	+38.71582031	+7.80029297	-47.06542969	+1268
+1457971049.87930010	+8.52099609	-7.05761719	-0.90087891	+61.21582031	-2.92236328	-54.53613281	+2072	+8.31884766	-6.28417969	-0.61083984	+9.93164063	-8.50341797	+13.97460938	+1700	+6.78515625	-10.51611328	-0.67236328	+38.80371094	+7.91015625	-47.02148438	+1264
+1457971049.88350010	+8.51660156	-7.06201172	-0.90087891	+61.25976563	-2.87841797	-54.44824219	+2072	+8.31445313	-6.28417969	-0.61083984	+9.99755859	-8.41552734	+13.97460938	+1696	+6.78515625	-10.51611328	-0.66357422	+38.89160156	+7.99804688	-46.99951172	+1264
+1457971049.88759990	+8.51220703	-7.06640625	-0.90527344	+61.32568359	-2.85644531	-54.38232422	+2068	+8.30566406	-6.28857422	-0.61083984	+10.04150391	-8.32763672	+13.97460938	+1692	+6.78515625	-10.51611328	-0.65478516	+38.97949219	+8.10791016	-46.99951172	+1264
+1457971049.89179990	+8.50781250	-7.07080078	-0.90527344	+61.36962891	-2.81250000	-54.33837891	+2064	+8.30126953	-6.29296875	-0.61083984	+10.08544922	-8.26171875	+13.97460938	+1688	+6.78955078	-10.51611328	-0.64599609	+39.06738281	+8.19580078	-46.99951172	+1268
+1457971049.89590000	+8.49902344	-7.07080078	-0.90527344	+61.41357422	-2.76855469	-54.27246094	+2064	+8.29248047	-6.29296875	-0.61523438	+10.15136719	-8.19580078	+13.97460938	+1684	+6.78955078	-10.52050781	-0.63720703	+39.13330078	+8.30566406	-46.99951172	+1268
+1457971049.90430000	+8.49023438	-7.07958984	-0.90527344	+61.50146484	-2.70263672	-54.14062500	+2056	+8.28369141	-6.30175781	-0.61523438	+10.21728516	-8.08593750	+13.97460938	+1676	+6.78515625	-10.52490234	-0.62402344	+39.24316406	+8.48144531	-46.95556641	+1268
+1457971049.90840010	+8.48583984	-7.08398438	-0.90527344	+61.52343750	-2.68066406	-54.07470703	+2056	+8.27929688	-6.30175781	-0.61523438	+10.26123047	-8.02001953	+13.99658203	+1672	+6.78515625	-10.52929688	-0.61523438	+39.28710938	+8.56933594	-46.95556641	+1272
+1457971049.91260000	+8.48144531	-7.08398438	-0.90966797	+61.56738281	-2.68066406	-54.00878906	+2052	+8.27490234	-6.30615234	-0.61523438	+10.30517578	-7.95410156	+13.99658203	+1668	+6.78076172	-10.52929688	-0.61523438	+39.33105469	+8.63525391	-46.91162109	+1272
+1457971049.91680000	+8.47705078	-7.08837891	-0.90966797	+61.58935547	-2.65869141	-53.96484375	+2048	+8.26611328	-6.30615234	-0.61962891	+10.32714844	-7.91015625	+13.99658203	+1668	+6.77636719	-10.53369141	-0.61523438	+39.35302734	+8.70117188	-46.86767578	+1272
+1457971049.92090010	+8.47265625	-7.09277344	-0.91406250	+61.61132813	-2.63671875	-53.89892578	+2048	+8.26171875	-6.31054688	-0.61962891	+10.34912109	-7.84423828	+13.99658203	+1664	+6.77197266	-10.53369141	-0.61083984	+39.35302734	+8.78906250	-46.84570313	+1276
+1457971049.92510010	+8.46826172	-7.09277344	-0.91406250	+61.63330078	-2.61474609	-53.85498047	+2044	+8.25732422	-6.31054688	-0.61962891	+10.37109375	-7.80029297	+13.99658203	+1660	+6.76318359	-10.53808594	-0.61523438	+39.35302734	+8.85498047	-46.80175781	+1276
+1457971049.92930010	+8.46386719	-7.09716797	-0.91406250	+61.63330078	-2.59277344	-53.81103516	+2040	+8.25292969	-6.31494141	-0.62402344	+10.37109375	-7.75634766	+13.99658203	+1656	+6.75878906	-10.54248047	-0.61523438	+39.35302734	+8.92089844	-46.75781250	+1276
+1457971049.93339990	+8.45947266	-7.10156250	-0.91406250	+61.65527344	-2.57080078	-53.74511719	+2040	+8.25292969	-6.31494141	-0.62402344	+10.39306641	-7.71240234	+13.99658203	+1652	+6.75000000	-10.54687500	-0.61523438	+39.30908203	+8.98681641	-46.71386719	+1280
+1457971049.94180010	+8.45068359	-7.10156250	-0.91845703	+61.65527344	-2.50488281	-53.61328125	+2032	+8.24414063	-6.31933594	-0.62841797	+10.39306641	-7.60253906	+13.99658203	+1644	+6.72802734	-10.56005859	-0.62841797	+39.24316406	+9.09667969	-46.58203125	+1280
+1457971049.94590000	+8.44628906	-7.10595703	-0.92285156	+61.65527344	-2.48291016	-53.54736328	+2028	+8.23974609	-6.32373047	-0.62841797	+10.39306641	-7.53662109	+13.99658203	+1644	+6.71923828	-10.56445313	-0.63281250	+39.22119141	+9.14062500	-46.49414063	+1280
+1457971049.95009990	+8.44189453	-7.10595703	-0.92285156	+61.65527344	-2.46093750	-53.48144531	+2028	+8.23974609	-6.32373047	-0.63281250	+10.41503906	-7.49267578	+13.99658203	+1640	+6.70605469	-10.56445313	-0.64160156	+39.17724609	+9.20654297	-46.42822266	+1280
+1457971049.95429990	+8.43750000	-7.11035156	-0.92724609	+61.63330078	-2.43896484	-53.43750000	+2024	+8.23535156	-6.32812500	-0.63281250	+10.39306641	-7.42675781	+13.97460938	+1636	+6.69726563	-10.56884766	-0.64599609	+39.15527344	+9.25048828	-46.34033203	+1280
+1457971049.95840000	+8.43310547	-7.11035156	-0.92724609	+61.63330078	-2.39501953	-53.37158203	+2020	+8.23095703	-6.32812500	-0.63720703	+10.39306641	-7.38281250	+13.97460938	+1632	+6.68847656	-10.57324219	-0.65478516	+39.11132813	+9.31640625	-46.25244141	+1280
+1457971049.96260000	+8.42871094	-7.11035156	-0.92724609	+61.61132813	-2.37304688	-53.30566406	+2016	+8.23095703	-6.32812500	-0.63720703	+10.39306641	-7.31689453	+13.95263672	+1632	+6.67968750	-10.57763672	-0.65917969	+39.06738281	+9.38232422	-46.18652344	+1276
+1457971049.96670010	+8.42871094	-7.11474609	-0.93164063	+61.61132813	-2.32910156	-53.23974609	+2012	+8.22656250	-6.33251953	-0.63720703	+10.39306641	-7.27294922	+13.95263672	+1628	+6.67089844	-10.58203125	-0.66357422	+39.04541016	+9.44824219	-46.14257813	+1272
+1457971049.97090010	+8.42431641	-7.11474609	-0.93164063	+61.58935547	-2.30712891	-53.17382813	+2012	+8.22656250	-6.33251953	-0.64160156	+10.39306641	-7.22900391	+13.93066406	+1624	+6.66210938	-10.58203125	-0.66796875	+39.02343750	+9.51416016	-46.07666016	+1268
+1457971049.97919990	+8.41552734	-7.11914063	-0.94042969	+61.56738281	-2.24121094	-53.02001953	+2004	+8.22216797	-6.33691406	-0.64599609	+10.37109375	-7.11914063	+13.90869141	+1620	+6.64892578	-10.59082031	-0.67236328	+38.97949219	+9.66796875	-45.96679688	+1260
+1457971049.98340010	+8.41552734	-7.11914063	-0.94042969	+61.54541016	-2.19726563	-52.95410156	+2000	+8.21777344	-6.33691406	-0.64599609	+10.37109375	-7.05322266	+13.90869141	+1616	+6.64892578	-10.59082031	-0.67675781	+38.97949219	+9.73388672	-45.92285156	+1252
+1457971049.98760010	+8.41113281	-7.12353516	-0.94482422	+61.54541016	-2.17529297	-52.88818359	+1996	+8.21777344	-6.33691406	-0.64599609	+10.34912109	-7.00927734	+13.88671875	+1616	+6.64892578	-10.59082031	-0.67236328	+39.00146484	+9.82177734	-45.90087891	+1244
+1457971049.99169990	+8.40673828	-7.12353516	-0.94482422	+61.52343750	-2.13134766	-52.84423828	+1992	+8.21777344	-6.34130859	-0.65039063	+10.34912109	-6.96533203	+13.86474609	+1612	+6.64453125	-10.59082031	-0.67236328	+39.00146484	+9.88769531	-45.90087891	+1240
+1457971049.99589990	+8.40673828	-7.12792969	-0.94921875	+61.52343750	-2.10937500	-52.77832031	+1988	+8.21337891	-6.34130859	-0.65039063	+10.34912109	-6.92138672	+13.86474609	+1608	+6.64892578	-10.59082031	-0.66796875	+39.02343750	+9.95361328	-45.90087891	+1232
+1457971050.00009990	+8.40673828	-7.12792969	-0.94921875	+61.50146484	-2.08740234	-52.71240234	+1984	+8.21337891	-6.34130859	-0.65039063	+10.32714844	-6.87744141	+13.84277344	+1608	+6.64892578	-10.59082031	-0.66357422	+39.06738281	+10.04150391	-45.92285156	+1228
+1457971050.00420000	+8.40234375	-7.12792969	-0.95361328	+61.50146484	-2.06542969	-52.66845703	+1980	+8.20898438	-6.34570313	-0.65478516	+10.32714844	-6.83349609	+13.84277344	+1604	+6.65332031	-10.59082031	-0.65917969	+39.08935547	+10.10742188	-45.94482422	+1224
+1457971050.01259990	+8.40234375	-7.13232422	-0.95800781	+61.50146484	-2.02148438	-52.53662109	+1976	+8.20898438	-6.34570313	-0.65478516	+10.30517578	-6.74560547	+13.82080078	+1600	+6.65771484	-10.59082031	-0.65039063	+39.17724609	+10.23925781	-45.98876953	+1216
+1457971050.01670000	+8.39794922	-7.13671875	-0.95800781	+61.50146484	-1.99951172	-52.49267578	+1972	+8.20898438	-6.34570313	-0.65917969	+10.30517578	-6.70166016	+13.82080078	+1596	+6.66210938	-10.58642578	-0.64599609	+39.19921875	+10.30517578	-45.98876953	+1212
+1457971050.02090000	+8.39794922	-7.13671875	-0.96240234	+61.50146484	-1.99951172	-52.44873047	+1968	+8.20458984	-6.35009766	-0.65917969	+10.30517578	-6.67968750	+13.79882813	+1596	+6.66650391	-10.58642578	-0.64160156	+39.24316406	+10.34912109	-46.01074219	+1212
+1457971050.02510000	+8.39794922	-7.13671875	-0.96240234	+61.50146484	-1.97753906	-52.40478516	+1964	+8.20458984	-6.35009766	-0.65917969	+10.28320313	-6.63574219	+13.79882813	+1592	+6.67089844	-10.58642578	-0.63720703	+39.28710938	+10.39306641	-46.05468750	+1212
+1457971050.02920010	+8.39794922	-7.14111328	-0.96240234	+61.50146484	-1.97753906	-52.36083984	+1960	+8.20458984	-6.35009766	-0.66357422	+10.28320313	-6.61376953	+13.77685547	+1588	+6.67529297	-10.58642578	-0.63281250	+39.33105469	+10.43701172	-46.07666016	+1208
+1457971050.03340010	+8.39794922	-7.14111328	-0.96240234	+61.50146484	-1.95556641	-52.31689453	+1956	+8.20458984	-6.35009766	-0.66357422	+10.28320313	-6.56982422	+13.77685547	+1588	+6.67529297	-10.58203125	-0.62841797	+39.37500000	+10.48095703	-46.09863281	+1208
+1457971050.03760000	+8.39355469	-7.14111328	-0.96679688	+61.50146484	-1.95556641	-52.29492188	+1956	+8.20019531	-6.35449219	-0.66357422	+10.26123047	-6.54785156	+13.77685547	+1584	+6.67968750	-10.58203125	-0.62402344	+39.39697266	+10.52490234	-46.12060547	+1208
+1457971050.04590010	+8.39355469	-7.14550781	-0.96679688	+61.52343750	-1.95556641	-52.22900391	+1948	+8.20019531	-6.35449219	-0.66796875	+10.23925781	-6.50390625	+13.75488281	+1580	+6.67968750	-10.58642578	-0.61962891	+39.41894531	+10.59082031	-46.12060547	+1204
+1457971050.05000000	+8.39355469	-7.14550781	-0.97119141	+61.52343750	-1.93359375	-52.18505859	+1944	+8.20019531	-6.35449219	-0.66796875	+10.23925781	-6.45996094	+13.75488281	+1576	+6.67968750	-10.58642578	-0.61962891	+39.44091797	+10.61279297	-46.12060547	+1204
+1457971050.05419990	+8.39355469	-7.14550781	-0.97119141	+61.52343750	-1.93359375	-52.16308594	+1944	+8.20019531	-6.35888672	-0.66796875	+10.23925781	-6.43798828	+13.73291016	+1572	+6.67968750	-10.58642578	-0.62402344	+39.44091797	+10.63476563	-46.09863281	+1200
+1457971050.05839990	+8.39355469	-7.14990234	-0.97119141	+61.52343750	-1.93359375	-52.14111328	+1940	+8.19580078	-6.35888672	-0.66796875	+10.21728516	-6.41601563	+13.73291016	+1572	+6.67529297	-10.58642578	-0.62402344	+39.44091797	+10.65673828	-46.09863281	+1200
+1457971050.06670000	+8.38916016	-7.14990234	-0.97119141	+61.50146484	-1.91162109	-52.09716797	+1936	+8.19580078	-6.35888672	-0.66796875	+10.21728516	-6.37207031	+13.71093750	+1568	+6.67089844	-10.59082031	-0.62841797	+39.39697266	+10.70068359	-46.03271484	+1200
+1457971050.07090000	+8.38916016	-7.14990234	-0.97119141	+61.50146484	-1.91162109	-52.07519531	+1932	+8.19580078	-6.36328125	-0.67236328	+10.19531250	-6.35009766	+13.71093750	+1564	+6.66210938	-10.59082031	-0.63281250	+39.37500000	+10.70068359	-46.01074219	+1200
+1457971050.07500000	+8.38916016	-7.14990234	-0.97119141	+61.50146484	-1.91162109	-52.05322266	+1928	+8.19580078	-6.36328125	-0.67236328	+10.19531250	-6.32812500	+13.68896484	+1564	+6.65771484	-10.59521484	-0.63281250	+39.33105469	+10.72265625	-45.96679688	+1200
+1457971050.07920000	+8.38916016	-7.14990234	-0.97119141	+61.47949219	-1.88964844	-52.03125000	+1928	+8.19580078	-6.36328125	-0.67236328	+10.17333984	-6.30615234	+13.68896484	+1560	+6.65332031	-10.59521484	-0.63720703	+39.30908203	+10.74462891	-45.92285156	+1200
+1457971050.08340000	+8.38916016	-7.15429688	-0.97119141	+61.47949219	-1.88964844	-52.00927734	+1924	+8.19140625	-6.36328125	-0.67236328	+10.17333984	-6.28417969	+13.66699219	+1560	+6.64453125	-10.59960938	-0.64160156	+39.26513672	+10.76660156	-45.87890625	+1200
+1457971050.08750010	+8.38916016	-7.15429688	-0.97119141	+61.45751953	-1.88964844	-51.98730469	+1920	+8.19140625	-6.36328125	-0.67236328	+10.15136719	-6.28417969	+13.66699219	+1556	+6.64013672	-10.59960938	-0.64599609	+39.24316406	+10.76660156	-45.83496094	+1200
+1457971050.09590010	+8.38476563	-7.15429688	-0.97119141	+61.45751953	-1.86767578	-51.96533203	+1916	+8.19140625	-6.36767578	-0.67236328	+10.15136719	-6.24023438	+13.64501953	+1552	+6.62695313	-10.60400391	-0.65478516	+39.15527344	+10.81054688	-45.74707031	+1196
+1457971050.09999990	+8.38476563	-7.15429688	-0.97119141	+61.43554688	-1.86767578	-51.94335938	+1912	+8.19140625	-6.36767578	-0.67236328	+10.12939453	-6.21826172	+13.62304688	+1552	+6.62255859	-10.60839844	-0.65917969	+39.13330078	+10.83251953	-45.70312500	+1196
+1457971050.10419990	+8.38476563	-7.15429688	-0.97119141	+61.43554688	-1.86767578	-51.94335938	+1912	+8.19140625	-6.36767578	-0.67236328	+10.12939453	-6.21826172	+13.62304688	+1548	+6.61816406	-10.60839844	-0.65917969	+39.08935547	+10.85449219	-45.68115234	+1192
+1457971050.10840010	+8.38476563	-7.15429688	-0.97119141	+61.43554688	-1.86767578	-51.92138672	+1908	+8.19140625	-6.36767578	-0.67236328	+10.10742188	-6.19628906	+13.62304688	+1548	+6.61376953	-10.61279297	-0.66357422	+39.08935547	+10.85449219	-45.63720703	+1188
+1457971050.11250000	+8.38476563	-7.15429688	-0.97119141	+61.41357422	-1.86767578	-51.89941406	+1904	+8.19140625	-6.36767578	-0.67236328	+10.10742188	-6.17431641	+13.60107422	+1544	+6.60937500	-10.61279297	-0.66357422	+39.06738281	+10.87646484	-45.61523438	+1184
+1457971050.11669990	+8.38037109	-7.15429688	-0.97119141	+61.41357422	-1.86767578	-51.89941406	+1904	+8.19140625	-6.36767578	-0.67236328	+10.10742188	-6.17431641	+13.60107422	+1544	+6.60937500	-10.61279297	-0.66357422	+39.06738281	+10.87646484	-45.59326172	+1184
+1457971050.12080000	+8.38037109	-7.15429688	-0.97119141	+61.41357422	-1.86767578	-51.87744141	+1900	+8.18701172	-6.36767578	-0.67236328	+10.08544922	-6.15234375	+13.60107422	+1544	+6.60937500	-10.61279297	-0.66357422	+39.06738281	+10.89843750	-45.59326172	+1180
+1457971050.12920000	+8.38037109	-7.15429688	-0.97119141	+61.39160156	-1.88964844	-51.85546875	+1896	+8.18701172	-6.36767578	-0.67236328	+10.08544922	-6.15234375	+13.60107422	+1540	+6.60937500	-10.60839844	-0.65917969	+39.08935547	+10.89843750	-45.59326172	+1172
+1457971050.13330010	+8.38037109	-7.15429688	-0.97119141	+61.39160156	-1.91162109	-51.83349609	+1896	+8.18701172	-6.36767578	-0.67236328	+10.06347656	-6.15234375	+13.60107422	+1540	+6.60937500	-10.60839844	-0.65917969	+39.08935547	+10.92041016	-45.59326172	+1172
+1457971050.13750000	+8.38037109	-7.14990234	-0.97119141	+61.36962891	-1.91162109	-51.83349609	+1892	+8.18701172	-6.36767578	-0.67236328	+10.06347656	-6.13037109	+13.60107422	+1536	+6.61376953	-10.60839844	-0.65478516	+39.11132813	+10.92041016	-45.59326172	+1172
+1457971050.14170000	+8.38037109	-7.14990234	-0.97119141	+61.36962891	-1.93359375	-51.81152344	+1892	+8.18701172	-6.36767578	-0.67236328	+10.06347656	-6.13037109	+13.60107422	+1536	+6.61816406	-10.60400391	-0.65039063	+39.13330078	+10.92041016	-45.61523438	+1168
+1457971050.14580010	+8.38037109	-7.14990234	-0.97119141	+61.34765625	-1.95556641	-51.81152344	+1892	+8.18701172	-6.36767578	-0.67236328	+10.04150391	-6.13037109	+13.60107422	+1536	+6.61816406	-10.60400391	-0.65039063	+39.15527344	+10.92041016	-45.61523438	+1168
+1457971050.15000010	+8.38037109	-7.14990234	-0.96679688	+61.32568359	-1.97753906	-51.78955078	+1888	+8.18701172	-6.36767578	-0.67236328	+10.04150391	-6.13037109	+13.60107422	+1532	+6.62255859	-10.59960938	-0.64599609	+39.17724609	+10.92041016	-45.61523438	+1168
+1457971050.15420010	+8.38037109	-7.14990234	-0.96679688	+61.30371094	-2.02148438	-51.76757813	+1888	+8.18701172	-6.36767578	-0.67236328	+10.04150391	-6.13037109	+13.62304688	+1532	+6.62695313	-10.59960938	-0.64160156	+39.19921875	+10.92041016	-45.61523438	+1172
+1457971050.16249990	+8.37597656	-7.14990234	-0.96679688	+61.23779297	-2.06542969	-51.74560547	+1888	+8.18701172	-6.36767578	-0.67236328	+10.01953125	-6.13037109	+13.62304688	+1528	+6.63134766	-10.59082031	-0.63720703	+39.22119141	+10.89843750	-45.61523438	+1172
+1457971050.16669990	+8.37597656	-7.14990234	-0.96240234	+61.17187500	-2.10937500	-51.72363281	+1888	+8.18701172	-6.36767578	-0.66796875	+9.99755859	-6.13037109	+13.62304688	+1528	+6.63134766	-10.58642578	-0.63281250	+39.22119141	+10.87646484	-45.61523438	+1176
+1457971050.17080000	+8.37597656	-7.14990234	-0.96240234	+61.12792969	-2.13134766	-51.72363281	+1888	+8.18701172	-6.36767578	-0.66796875	+9.97558594	-6.13037109	+13.64501953	+1528	+6.63134766	-10.58203125	-0.62841797	+39.19921875	+10.87646484	-45.59326172	+1180
+1457971050.17500000	+8.37597656	-7.14990234	-0.96240234	+61.08398438	-2.15332031	-51.70166016	+1888	+8.18701172	-6.36767578	-0.66796875	+9.95361328	-6.13037109	+13.64501953	+1528	+6.63134766	-10.58203125	-0.62841797	+39.17724609	+10.85449219	-45.57128906	+1180
+1457971050.17919990	+8.37158203	-7.14990234	-0.95800781	+60.99609375	-2.19726563	-51.67968750	+1892	+8.18701172	-6.36767578	-0.66796875	+9.90966797	-6.13037109	+13.64501953	+1524	+6.62255859	-10.57763672	-0.63281250	+39.13330078	+10.83251953	-45.48339844	+1184
+1457971050.18330000	+8.37158203	-7.14550781	-0.95800781	+60.93017578	-2.21923828	-51.65771484	+1892	+8.18701172	-6.36767578	-0.66796875	+9.86572266	-6.13037109	+13.66699219	+1524	+6.61816406	-10.57324219	-0.63281250	+39.06738281	+10.81054688	-45.39550781	+1188
+1457971050.18750000	+8.36718750	-7.14550781	-0.95800781	+60.86425781	-2.24121094	-51.63574219	+1892	+8.18701172	-6.36767578	-0.66796875	+9.82177734	-6.13037109	+13.68896484	+1524	+6.60498047	-10.57324219	-0.64160156	+39.00146484	+10.81054688	-45.32958984	+1192
+1457971050.19580010	+8.36279297	-7.14550781	-0.95361328	+60.71044922	-2.24121094	-51.59179688	+1892	+8.18261719	-6.36328125	-0.66357422	+9.66796875	-6.10839844	+13.71093750	+1524	+6.57861328	-10.57324219	-0.65478516	+38.80371094	+10.78857422	-45.10986328	+1200
+1457971050.20000000	+8.35839844	-7.14550781	-0.95361328	+60.62255859	-2.24121094	-51.54785156	+1892	+8.18261719	-6.36328125	-0.66357422	+9.58007813	-6.10839844	+13.73291016	+1524	+6.56103516	-10.57324219	-0.65917969	+38.71582031	+10.81054688	-45.00000000	+1204
+1457971050.20409990	+8.35400391	-7.14550781	-0.95361328	+60.55664063	-2.24121094	-51.50390625	+1892	+8.17822266	-6.36328125	-0.66357422	+9.47021484	-6.06445313	+13.75488281	+1524	+6.54345703	-10.57324219	-0.66796875	+38.60595703	+10.83251953	-44.89013672	+1208
+1457971050.20830010	+8.34960938	-7.14550781	-0.95800781	+60.49072266	-2.24121094	-51.45996094	+1892	+8.17382813	-6.36328125	-0.66357422	+9.36035156	-6.04248047	+13.77685547	+1520	+6.53027344	-10.57324219	-0.67675781	+38.54003906	+10.85449219	-44.78027344	+1212
+1457971050.21250010	+8.34521484	-7.14550781	-0.95800781	+60.42480469	-2.24121094	-51.41601563	+1892	+8.17382813	-6.36328125	-0.66357422	+9.27246094	-5.99853516	+13.79882813	+1520	+6.51708984	-10.57324219	-0.68554688	+38.47412109	+10.87646484	-44.67041016	+1212
+1457971050.21659990	+8.34082031	-7.14550781	-0.95800781	+60.33691406	-2.24121094	-51.35009766	+1892	+8.16943359	-6.36328125	-0.66357422	+9.14062500	-5.95458984	+13.82080078	+1524	+6.50390625	-10.57324219	-0.69433594	+38.38623047	+10.89843750	-44.53857422	+1216
+1457971050.22079990	+8.33642578	-7.14550781	-0.96240234	+60.27099609	-2.21923828	-51.28417969	+1892	+8.16503906	-6.36328125	-0.66357422	+9.05273438	-5.91064453	+13.84277344	+1524	+6.49072266	-10.56884766	-0.70312500	+38.34228516	+10.94238281	-44.42871094	+1216
+1457971050.22910000	+8.32763672	-7.14990234	-0.96679688	+60.13916016	-2.19726563	-51.13037109	+1888	+8.15625000	-6.36328125	-0.66357422	+8.83300781	-5.77880859	+13.88671875	+1524	+6.46875000	-10.56884766	-0.70751953	+38.27636719	+11.05224609	-44.25292969	+1212
+1457971050.23330000	+8.32324219	-7.14990234	-0.96679688	+60.09521484	-2.19726563	-51.04248047	+1888	+8.15185547	-6.36328125	-0.66357422	+8.74511719	-5.73486328	+13.90869141	+1524	+6.46435547	-10.56445313	-0.70751953	+38.27636719	+11.11816406	-44.18701172	+1208
+1457971050.23750000	+8.31445313	-7.14990234	-0.97119141	+60.02929688	-2.17529297	-50.95458984	+1888	+8.14746094	-6.36767578	-0.66796875	+8.65722656	-5.66894531	+13.93066406	+1524	+6.45556641	-10.56445313	-0.70751953	+38.27636719	+11.20605469	-44.12109375	+1204
+1457971050.24160000	+8.31005859	-7.14990234	-0.97558594	+59.96337891	-2.17529297	-50.84472656	+1884	+8.14306641	-6.36767578	-0.66796875	+8.56933594	-5.60302734	+13.97460938	+1524	+6.45117188	-10.56005859	-0.70751953	+38.27636719	+11.27197266	-44.05517578	+1200
+1457971050.25000000	+8.30126953	-7.15429688	-0.98437500	+59.85351563	-2.17529297	-50.64697266	+1880	+8.13427734	-6.36767578	-0.67236328	+8.41552734	-5.47119141	+14.04052734	+1524	+6.44677734	-10.55126953	-0.70751953	+38.32031250	+11.40380859	-43.94531250	+1196
+1457971050.25410010	+8.29687500	-7.15429688	-0.98437500	+59.76562500	-2.17529297	-50.55908203	+1880	+8.12988281	-6.36767578	-0.67236328	+8.34960938	-5.40527344	+14.06250000	+1524	+6.44677734	-10.54687500	-0.70312500	+38.34228516	+11.46972656	-43.87939453	+1192
+1457971050.26250000	+8.28808594	-7.15869141	-0.99316406	+59.65576172	-2.19726563	-50.38330078	+1876	+8.12109375	-6.37207031	-0.67236328	+8.19580078	-5.29541016	+14.12841797	+1520	+6.44238281	-10.53808594	-0.69433594	+38.34228516	+11.60156250	-43.83544922	+1192
+1457971050.26659990	+8.28369141	-7.16308594	-0.99316406	+59.58984375	-2.21923828	-50.29541016	+1872	+8.12109375	-6.37207031	-0.67675781	+8.10791016	-5.25146484	+14.17236328	+1516	+6.44238281	-10.53808594	-0.68994141	+38.36425781	+11.66748047	-43.81347656	+1192
+1457971050.27080010	+8.28369141	-7.16308594	-0.99316406	+59.52392578	-2.24121094	-50.22949219	+1872	+8.11669922	-6.37207031	-0.67675781	+8.04199219	-5.20751953	+14.19433594	+1516	+6.44238281	-10.53369141	-0.68554688	+38.34228516	+11.73339844	-43.79150391	+1192
+1457971050.27490000	+8.27929688	-7.16308594	-0.99755859	+59.45800781	-2.26318359	-50.14160156	+1868	+8.11669922	-6.37207031	-0.67675781	+7.95410156	-5.16357422	+14.23828125	+1512	+6.44238281	-10.52929688	-0.68554688	+38.34228516	+11.77734375	-43.74755859	+1192
+1457971050.27909990	+8.27929688	-7.16748047	-0.99755859	+59.37011719	-2.28515625	-50.09765625	+1864	+8.11669922	-6.37646484	-0.67675781	+7.86621094	-5.14160156	+14.26025391	+1508	+6.43798828	-10.52929688	-0.68554688	+38.29833984	+11.79931641	-43.70361328	+1192
+1457971050.28740000	+8.27490234	-7.17187500	-0.99755859	+59.21630859	-2.35107422	-49.98779297	+1860	+8.11230469	-6.37646484	-0.67675781	+7.69042969	-5.07568359	+14.32617188	+1504	+6.42919922	-10.52490234	-0.68554688	+38.18847656	+11.82128906	-43.61572266	+1196
+1457971050.29160000	+8.27490234	-7.17187500	-0.99755859	+59.12841797	-2.37304688	-49.96582031	+1856	+8.11230469	-6.37646484	-0.67675781	+7.60253906	-5.07568359	+14.34814453	+1500	+6.42480469	-10.52050781	-0.68554688	+38.12255859	+11.84326172	-43.57177734	+1196
+1457971050.29580000	+8.27490234	-7.17187500	-0.99755859	+59.04052734	-2.41699219	-49.94384766	+1856	+8.11230469	-6.38085938	-0.67675781	+7.51464844	-5.05371094	+14.37011719	+1500	+6.42041016	-10.52050781	-0.68554688	+38.03466797	+11.84326172	-43.54980469	+1196
+1457971050.29990010	+8.27490234	-7.17626953	-0.99755859	+58.95263672	-2.43896484	-49.92187500	+1852	+8.11230469	-6.38085938	-0.67675781	+7.42675781	-5.05371094	+14.39208984	+1496	+6.41162109	-10.52050781	-0.68554688	+37.92480469	+11.84326172	-43.50585938	+1196
+1457971050.30410000	+8.27490234	-7.17626953	-0.99316406	+58.86474609	-2.48291016	-49.89990234	+1852	+8.11230469	-6.38085938	-0.67675781	+7.31689453	-5.05371094	+14.39208984	+1492	+6.40283203	-10.52050781	-0.68994141	+37.81494141	+11.82128906	-43.46191406	+1200
+1457971050.31240010	+8.27490234	-7.18066406	-0.99316406	+58.66699219	-2.57080078	-49.87792969	+1848	+8.11669922	-6.38525391	-0.67236328	+7.09716797	-5.07568359	+14.43603516	+1488	+6.38085938	-10.52490234	-0.70312500	+37.52929688	+11.75537109	-43.30810547	+1204
+1457971050.31660010	+8.27490234	-7.18066406	-0.98876953	+58.55712891	-2.61474609	-49.87792969	+1848	+8.11669922	-6.38525391	-0.67236328	+6.96533203	-5.07568359	+14.45800781	+1488	+6.37207031	-10.52490234	-0.71191406	+37.39746094	+11.71142578	-43.24218750	+1204
+1457971050.32080010	+8.27490234	-7.18066406	-0.98876953	+58.44726563	-2.65869141	-49.87792969	+1844	+8.12109375	-6.38525391	-0.67236328	+6.83349609	-5.09765625	+14.45800781	+1488	+6.35888672	-10.52490234	-0.72070313	+37.24365234	+11.66748047	-43.17626953	+1204
+1457971050.32489990	+8.27929688	-7.18505859	-0.98437500	+58.33740234	-2.70263672	-49.89990234	+1844	+8.12109375	-6.38964844	-0.66796875	+6.70166016	-5.11962891	+14.47998047	+1488	+6.34570313	-10.52490234	-0.72509766	+37.08984375	+11.64550781	-43.11035156	+1204
+1457971050.32909990	+8.27929688	-7.18505859	-0.98437500	+58.20556641	-2.74658203	-49.89990234	+1844	+8.12548828	-6.38964844	-0.66796875	+6.54785156	-5.16357422	+14.47998047	+1488	+6.34570313	-10.52490234	-0.72509766	+37.04589844	+11.62353516	-43.11035156	+1200
+1457971050.33740000	+8.27929688	-7.18945313	-0.97998047	+57.94189453	-2.83447266	-49.89990234	+1844	+8.12988281	-6.39404297	-0.66357422	+6.26220703	-5.22949219	+14.50195313	+1488	+6.33691406	-10.52929688	-0.72949219	+36.91406250	+11.60156250	-43.06640625	+1196
+1457971050.34159990	+8.27929688	-7.19384766	-0.97558594	+57.78808594	-2.87841797	-49.89990234	+1844	+8.13427734	-6.39404297	-0.66357422	+6.08642578	-5.25146484	+14.50195313	+1492	+6.32812500	-10.52929688	-0.73388672	+36.82617188	+11.57958984	-43.02246094	+1192
+1457971050.34579990	+8.27929688	-7.19384766	-0.97558594	+57.65625000	-2.92236328	-49.92187500	+1844	+8.13427734	-6.39843750	-0.65917969	+5.93261719	-5.29541016	+14.52392578	+1492	+6.32373047	-10.52929688	-0.73828125	+36.73828125	+11.55761719	-42.97851563	+1192
+1457971050.35410000	+8.28369141	-7.19824219	-0.97119141	+57.39257813	-3.03222656	-49.92187500	+1844	+8.13867188	-6.40283203	-0.65478516	+5.64697266	-5.36132813	+14.54589844	+1496	+6.30615234	-10.52929688	-0.74707031	+36.49658203	+11.51367188	-42.91259766	+1188
+1457971050.36240010	+8.28369141	-7.20703125	-0.97119141	+57.15087891	-3.09814453	-49.92187500	+1844	+8.14306641	-6.40722656	-0.65478516	+5.38330078	-5.42724609	+14.54589844	+1504	+6.29296875	-10.52490234	-0.75146484	+36.25488281	+11.46972656	-42.84667969	+1184
+1457971050.37069990	+8.28369141	-7.21142578	-0.96679688	+56.95312500	-3.16406250	-49.89990234	+1844	+8.14746094	-6.40722656	-0.65039063	+5.16357422	-5.47119141	+14.58984375	+1508	+6.28417969	-10.52490234	-0.75146484	+35.99121094	+11.44775391	-42.78076172	+1176
+1457971050.37910010	+8.27929688	-7.21582031	-0.97119141	+56.79931641	-3.20800781	-49.85595703	+1844	+8.14746094	-6.41162109	-0.65039063	+4.98779297	-5.49316406	+14.61181641	+1512	+6.27539063	-10.51611328	-0.75146484	+35.83740234	+11.44775391	-42.75878906	+1172
+1457971050.38739990	+8.27929688	-7.22021484	-0.97119141	+56.64550781	-3.25195313	-49.81201172	+1844	+8.14306641	-6.41601563	-0.65039063	+4.83398438	-5.49316406	+14.63378906	+1516	+6.27539063	-10.51171875	-0.74267578	+35.74951172	+11.49169922	-42.73681641	+1172
+1457971050.39159990	+8.27929688	-7.22021484	-0.97119141	+56.60156250	-3.27392578	-49.79003906	+1844	+8.14306641	-6.41601563	-0.65039063	+4.76806641	-5.49316406	+14.65576172	+1516	+6.27539063	-10.50732422	-0.73828125	+35.70556641	+11.51367188	-42.75878906	+1172
+1457971050.39990000	+8.27490234	-7.22460938	-0.97119141	+56.51367188	-3.29589844	-49.74609375	+1844	+8.14306641	-6.42041016	-0.65039063	+4.65820313	-5.49316406	+14.67773438	+1516	+6.27539063	-10.50292969	-0.73388672	+35.68359375	+11.55761719	-42.75878906	+1172
+1457971050.40409990	+8.27490234	-7.22460938	-0.97119141	+56.49169922	-3.29589844	-49.72412109	+1844	+8.14306641	-6.42041016	-0.65039063	+4.61425781	-5.47119141	+14.69970703	+1520	+6.27539063	-10.49853516	-0.72949219	+35.66162109	+11.57958984	-42.75878906	+1172
+1457971050.40820000	+8.27050781	-7.22900391	-0.97119141	+56.44775391	-3.29589844	-49.70214844	+1844	+8.13867188	-6.42041016	-0.65039063	+4.59228516	-5.47119141	+14.69970703	+1520	+6.27539063	-10.49853516	-0.72949219	+35.66162109	+11.60156250	-42.75878906	+1172
+1457971050.41660000	+8.27050781	-7.22900391	-0.97119141	+56.40380859	-3.31787109	-49.65820313	+1844	+8.13867188	-6.42041016	-0.65478516	+4.52636719	-5.44921875	+14.72167969	+1520	+6.27099609	-10.49414063	-0.72949219	+35.63964844	+11.64550781	-42.73681641	+1172
+1457971050.42070010	+8.26611328	-7.22900391	-0.97119141	+56.40380859	-3.31787109	-49.65820313	+1844	+8.13867188	-6.42041016	-0.65478516	+4.50439453	-5.42724609	+14.72167969	+1520	+6.27099609	-10.49414063	-0.72949219	+35.63964844	+11.64550781	-42.73681641	+1176
+1457971050.42490010	+8.26611328	-7.22900391	-0.97119141	+56.38183594	-3.33984375	-49.63623047	+1844	+8.13867188	-6.42041016	-0.65478516	+4.48242188	-5.42724609	+14.72167969	+1520	+6.26660156	-10.49414063	-0.72949219	+35.63964844	+11.66748047	-42.71484375	+1176
+1457971050.42899990	+8.26611328	-7.22900391	-0.97119141	+56.38183594	-3.33984375	-49.63623047	+1840	+8.13427734	-6.42041016	-0.65478516	+4.46044922	-5.42724609	+14.72167969	+1520	+6.26660156	-10.49414063	-0.72949219	+35.61767578	+11.66748047	-42.71484375	+1176
+1457971050.43319990	+8.26611328	-7.22900391	-0.97119141	+56.38183594	-3.33984375	-49.63623047	+1840	+8.13427734	-6.42480469	-0.65478516	+4.46044922	-5.42724609	+14.72167969	+1520	+6.26220703	-10.49414063	-0.72949219	+35.59570313	+11.66748047	-42.69287109	+1176
+1457971050.43740010	+8.26611328	-7.22900391	-0.97119141	+56.38183594	-3.36181641	-49.63623047	+1840	+8.13427734	-6.42480469	-0.65478516	+4.43847656	-5.42724609	+14.72167969	+1520	+6.25781250	-10.49414063	-0.73388672	+35.57373047	+11.66748047	-42.69287109	+1176
+1457971050.44569990	+8.26611328	-7.22900391	-0.97119141	+56.38183594	-3.36181641	-49.65820313	+1836	+8.13427734	-6.42480469	-0.65478516	+4.43847656	-5.42724609	+14.72167969	+1520	+6.25341797	-10.49414063	-0.73828125	+35.52978516	+11.64550781	-42.67089844	+1176
+1457971050.44989990	+8.26611328	-7.22900391	-0.97119141	+56.38183594	-3.38378906	-49.65820313	+1836	+8.13427734	-6.42480469	-0.65478516	+4.43847656	-5.44921875	+14.72167969	+1520	+6.25341797	-10.49853516	-0.73828125	+35.50781250	+11.64550781	-42.64892578	+1176
+1457971050.45400000	+8.26611328	-7.22900391	-0.97119141	+56.38183594	-3.38378906	-49.65820313	+1836	+8.13427734	-6.42480469	-0.65478516	+4.43847656	-5.44921875	+14.72167969	+1520	+6.24902344	-10.49853516	-0.73828125	+35.48583984	+11.62353516	-42.64892578	+1172
+1457971050.45820000	+8.26611328	-7.22900391	-0.97119141	+56.38183594	-3.40576172	-49.68017578	+1836	+8.13427734	-6.42480469	-0.65478516	+4.41650391	-5.47119141	+14.69970703	+1520	+6.24902344	-10.49853516	-0.74267578	+35.46386719	+11.62353516	-42.64892578	+1172
+1457971050.46240000	+8.26611328	-7.22900391	-0.97119141	+56.38183594	-3.40576172	-49.70214844	+1836	+8.13867188	-6.42480469	-0.65039063	+4.41650391	-5.47119141	+14.69970703	+1520	+6.24902344	-10.49853516	-0.74267578	+35.44189453	+11.60156250	-42.64892578	+1172
+1457971050.47070000	+8.26611328	-7.22900391	-0.96679688	+56.40380859	-3.44970703	-49.74609375	+1836	+8.13867188	-6.42480469	-0.65039063	+4.41650391	-5.53710938	+14.67773438	+1520	+6.24902344	-10.50292969	-0.74267578	+35.41992188	+11.55761719	-42.67089844	+1168
+1457971050.47900010	+8.27490234	-7.22460938	-0.96240234	+56.42578125	-3.51562500	-49.85595703	+1836	+8.14306641	-6.42480469	-0.64599609	+4.41650391	-5.62500000	+14.65576172	+1524	+6.24902344	-10.50292969	-0.74707031	+35.37597656	+11.51367188	-42.69287109	+1164
+1457971050.48320010	+8.27929688	-7.22460938	-0.95800781	+56.44775391	-3.58154297	-49.94384766	+1840	+8.14746094	-6.42480469	-0.64599609	+4.43847656	-5.69091797	+14.63378906	+1524	+6.24902344	-10.50732422	-0.74707031	+35.35400391	+11.46972656	-42.71484375	+1164
+1457971050.48740010	+8.28369141	-7.22460938	-0.95361328	+56.46972656	-3.64746094	-50.05371094	+1844	+8.15185547	-6.42480469	-0.64599609	+4.43847656	-5.77880859	+14.61181641	+1528	+6.24902344	-10.50732422	-0.74707031	+35.33203125	+11.44775391	-42.73681641	+1160
+1457971050.49569990	+8.31005859	-7.22021484	-0.93164063	+56.57958984	-3.93310547	-50.51513672	+1860	+8.16503906	-6.42041016	-0.63720703	+4.46044922	-6.06445313	+14.54589844	+1536	+6.26660156	-10.51171875	-0.74267578	+35.24414063	+11.22802734	-42.93457031	+1160
+1457971050.49990010	+8.32324219	-7.22021484	-0.92285156	+56.62353516	-4.04296875	-50.69091797	+1864	+8.16943359	-6.42041016	-0.63281250	+4.46044922	-6.21826172	+14.50195313	+1544	+6.27539063	-10.51171875	-0.73828125	+35.22216797	+11.11816406	-43.04443359	+1160
+1457971050.50819990	+8.34521484	-7.22021484	-0.90527344	+56.68945313	-4.26269531	-51.04248047	+1880	+8.19140625	-6.42041016	-0.61962891	+4.52636719	-6.63574219	+14.41406250	+1556	+6.31494141	-10.52050781	-0.71630859	+35.15625000	+10.72265625	-43.46191406	+1172
+1457971050.51230000	+8.35400391	-7.21582031	-0.90087891	+56.73339844	-4.35058594	-51.15234375	+1888	+8.20019531	-6.41601563	-0.61523438	+4.54833984	-6.78955078	+14.39208984	+1564	+6.33251953	-10.52050781	-0.71191406	+35.15625000	+10.59082031	-43.61572266	+1176
+1457971050.52070000	+8.36718750	-7.21582031	-0.89208984	+56.79931641	-4.46044922	-51.35009766	+1904	+8.21337891	-6.41601563	-0.60644531	+4.61425781	-7.09716797	+14.34814453	+1576	+6.38085938	-10.51611328	-0.68115234	+35.20019531	+10.21728516	-44.07714844	+1192
+1457971050.52480010	+8.37158203	-7.21582031	-0.88769531	+56.82128906	-4.50439453	-51.41601563	+1908	+8.21777344	-6.41162109	-0.60205078	+4.63623047	-7.22900391	+14.32617188	+1584	+6.39404297	-10.51611328	-0.67675781	+35.24414063	+10.17333984	-44.18701172	+1196
+1457971050.52900000	+8.37597656	-7.21142578	-0.88330078	+56.86523438	-4.54833984	-51.48193359	+1916	+8.22216797	-6.41162109	-0.60205078	+4.65820313	-7.33886719	+14.30419922	+1592	+6.40283203	-10.51171875	-0.66796875	+35.26611328	+10.10742188	-44.27490234	+1200
+1457971050.53320000	+8.38037109	-7.21142578	-0.88330078	+56.88720703	-4.57031250	-51.54785156	+1924	+8.22656250	-6.41162109	-0.59765625	+4.70214844	-7.42675781	+14.26025391	+1596	+6.40722656	-10.51611328	-0.66357422	+35.26611328	+10.06347656	-44.34082031	+1200
+1457971050.53730010	+8.38037109	-7.21142578	-0.87890625	+56.90917969	-4.61425781	-51.61376953	+1928	+8.23095703	-6.41162109	-0.59765625	+4.72412109	-7.49267578	+14.23828125	+1600	+6.41162109	-10.51611328	-0.66796875	+35.26611328	+10.01953125	-44.36279297	+1200
+1457971050.54570010	+8.38916016	-7.21142578	-0.87890625	+56.97509766	-4.63623047	-51.67968750	+1940	+8.23535156	-6.40722656	-0.59326172	+4.79003906	-7.60253906	+14.21630859	+1612	+6.41601563	-10.51611328	-0.66796875	+35.26611328	+9.95361328	-44.42871094	+1200
+1457971050.54979990	+8.38916016	-7.20703125	-0.87890625	+56.99707031	-4.65820313	-51.72363281	+1944	+8.23974609	-6.40722656	-0.59326172	+4.81201172	-7.64648438	+14.17236328	+1616	+6.42041016	-10.52050781	-0.67236328	+35.26611328	+9.90966797	-44.42871094	+1204
+1457971050.55399990	+8.38916016	-7.20703125	-0.87451172	+57.04101563	-4.68017578	-51.74560547	+1948	+8.23974609	-6.40722656	-0.59326172	+4.85595703	-7.69042969	+14.15039063	+1620	+6.41601563	-10.52050781	-0.67236328	+35.26611328	+9.90966797	-44.42871094	+1204
+1457971050.56230000	+8.38916016	-7.20263672	-0.87451172	+57.08496094	-4.68017578	-51.78955078	+1956	+8.24414063	-6.40283203	-0.58886719	+4.92187500	-7.73437500	+14.10644531	+1624	+6.40722656	-10.52929688	-0.68115234	+35.20019531	+9.88769531	-44.42871094	+1208
+1457971050.56649990	+8.38916016	-7.20263672	-0.87451172	+57.10693359	-4.68017578	-51.81152344	+1960	+8.24414063	-6.40283203	-0.58886719	+4.94384766	-7.75634766	+14.08447266	+1628	+6.40283203	-10.52929688	-0.68115234	+35.20019531	+9.88769531	-44.42871094	+1208
+1457971050.57069990	+8.38916016	-7.20263672	-0.87451172	+57.12890625	-4.65820313	-51.81152344	+1964	+8.24414063	-6.40283203	-0.58886719	+4.96582031	-7.77832031	+14.06250000	+1632	+6.39843750	-10.53369141	-0.68554688	+35.17822266	+9.88769531	-44.40673828	+1208
+1457971050.57900000	+8.38916016	-7.20263672	-0.87451172	+57.17285156	-4.63623047	-51.83349609	+1972	+8.24414063	-6.40283203	-0.58886719	+5.03173828	-7.77832031	+14.01855469	+1636	+6.38964844	-10.53808594	-0.69433594	+35.15625000	+9.90966797	-44.36279297	+1208
+1457971050.58310010	+8.38916016	-7.20263672	-0.87890625	+57.19482422	-4.63623047	-51.83349609	+1972	+8.24414063	-6.40283203	-0.58886719	+5.05371094	-7.77832031	+13.99658203	+1640	+6.38964844	-10.53808594	-0.69873047	+35.15625000	+9.90966797	-44.34082031	+1204
+1457971050.58730010	+8.38916016	-7.19824219	-0.87890625	+57.21679688	-4.63623047	-51.83349609	+1976	+8.23974609	-6.40283203	-0.59326172	+5.07568359	-7.77832031	+13.97460938	+1644	+6.38525391	-10.53808594	-0.70312500	+35.17822266	+9.90966797	-44.34082031	+1204
+1457971050.59559990	+8.38476563	-7.19824219	-0.87890625	+57.26074219	-4.61425781	-51.85546875	+1980	+8.23974609	-6.40283203	-0.59326172	+5.11962891	-7.77832031	+13.93066406	+1648	+6.38085938	-10.54248047	-0.70312500	+35.20019531	+9.95361328	-44.31884766	+1200
+1457971050.59980010	+8.38476563	-7.19824219	-0.87890625	+57.28271484	-4.59228516	-51.85546875	+1984	+8.23974609	-6.40283203	-0.59326172	+5.16357422	-7.77832031	+13.90869141	+1648	+6.38085938	-10.54248047	-0.70751953	+35.22216797	+9.95361328	-44.34082031	+1196
+1457971050.60400010	+8.38476563	-7.19824219	-0.87890625	+57.30468750	-4.59228516	-51.85546875	+1984	+8.23974609	-6.40283203	-0.59326172	+5.18554688	-7.75634766	+13.88671875	+1652	+6.38085938	-10.54248047	-0.70751953	+35.22216797	+9.97558594	-44.34082031	+1192
+1457971050.61229990	+8.38037109	-7.19824219	-0.87890625	+57.34863281	-4.54833984	-51.85546875	+1988	+8.23535156	-6.40283203	-0.59326172	+5.22949219	-7.75634766	+13.86474609	+1656	+6.38085938	-10.54687500	-0.70312500	+35.28808594	+10.01953125	-44.36279297	+1188
+1457971050.61649990	+8.38037109	-7.19824219	-0.87890625	+57.39257813	-4.54833984	-51.85546875	+1988	+8.23535156	-6.40283203	-0.59326172	+5.27343750	-7.73437500	+13.84277344	+1656	+6.38085938	-10.54687500	-0.70312500	+35.33203125	+10.01953125	-44.36279297	+1184
+1457971050.62060000	+8.38037109	-7.19824219	-0.87890625	+57.41455078	-4.52636719	-51.85546875	+1992	+8.23535156	-6.40283203	-0.59326172	+5.31738281	-7.73437500	+13.84277344	+1656	+6.38525391	-10.54248047	-0.70312500	+35.37597656	+10.04150391	-44.38476563	+1184
+1457971050.62480000	+8.38037109	-7.19824219	-0.87890625	+57.45849609	-4.50439453	-51.85546875	+1992	+8.23535156	-6.40283203	-0.59765625	+5.33935547	-7.71240234	+13.82080078	+1660	+6.38964844	-10.54248047	-0.69873047	+35.41992188	+10.06347656	-44.42871094	+1184
+1457971050.62899990	+8.37597656	-7.19824219	-0.88330078	+57.52441406	-4.48242188	-51.85546875	+1992	+8.23095703	-6.40283203	-0.59765625	+5.40527344	-7.71240234	+13.82080078	+1660	+6.38964844	-10.54248047	-0.69433594	+35.48583984	+10.08544922	-44.45068359	+1184
+1457971050.63730000	+8.37597656	-7.19384766	-0.88330078	+57.65625000	-4.46044922	-51.85546875	+1996	+8.22656250	-6.40283203	-0.59765625	+5.51513672	-7.66845703	+13.79882813	+1660	+6.40283203	-10.54248047	-0.68554688	+35.61767578	+10.12939453	-44.53857422	+1184
+1457971050.64150000	+8.37158203	-7.19384766	-0.88330078	+57.74414063	-4.43847656	-51.83349609	+1996	+8.22656250	-6.40283203	-0.60205078	+5.58105469	-7.64648438	+13.79882813	+1660	+6.40722656	-10.54248047	-0.68115234	+35.70556641	+10.15136719	-44.58251953	+1184
+1457971050.64560010	+8.37158203	-7.19384766	-0.88330078	+57.81005859	-4.41650391	-51.83349609	+1996	+8.22216797	-6.40283203	-0.60205078	+5.66894531	-7.62451172	+13.79882813	+1660	+6.41601563	-10.53808594	-0.67675781	+35.79345703	+10.17333984	-44.62646484	+1184
+1457971050.64980010	+8.37158203	-7.19384766	-0.88769531	+57.89794922	-4.39453125	-51.83349609	+1996	+8.22216797	-6.40283203	-0.60644531	+5.73486328	-7.62451172	+13.79882813	+1660	+6.42041016	-10.53808594	-0.67236328	+35.88134766	+10.17333984	-44.69238281	+1188
+1457971050.65400000	+8.37158203	-7.19384766	-0.88769531	+57.96386719	-4.39453125	-51.81152344	+1996	+8.21777344	-6.39843750	-0.60644531	+5.82275391	-7.60253906	+13.79882813	+1660	+6.42919922	-10.53808594	-0.66796875	+35.96923828	+10.19531250	-44.73632813	+1192
+1457971050.66230010	+8.36718750	-7.19384766	-0.88769531	+58.09570313	-4.37255859	-51.81152344	+1996	+8.21337891	-6.39843750	-0.60644531	+5.95458984	-7.55859375	+13.77685547	+1660	+6.43798828	-10.53808594	-0.65917969	+36.14501953	+10.23925781	-44.82421875	+1196
+1457971050.66640000	+8.36718750	-7.19384766	-0.89208984	+58.16162109	-4.35058594	-51.81152344	+1996	+8.20898438	-6.39843750	-0.61083984	+6.04248047	-7.55859375	+13.77685547	+1660	+6.44238281	-10.53808594	-0.65478516	+36.21093750	+10.26123047	-44.86816406	+1196
+1457971050.67059990	+8.36718750	-7.19384766	-0.89208984	+58.20556641	-4.35058594	-51.81152344	+1996	+8.20898438	-6.39843750	-0.61083984	+6.10839844	-7.53662109	+13.77685547	+1656	+6.44238281	-10.53808594	-0.65478516	+36.27685547	+10.28320313	-44.89013672	+1196
+1457971050.67479990	+8.36279297	-7.18945313	-0.89208984	+58.24951172	-4.35058594	-51.78955078	+1996	+8.20458984	-6.39843750	-0.61083984	+6.17431641	-7.53662109	+13.75488281	+1656	+6.44677734	-10.53808594	-0.65478516	+36.32080078	+10.28320313	-44.91210938	+1196
+1457971050.67890000	+8.36279297	-7.18945313	-0.89208984	+58.31542969	-4.32861328	-51.78955078	+1996	+8.20458984	-6.39843750	-0.61083984	+6.24023438	-7.51464844	+13.75488281	+1656	+6.44238281	-10.54248047	-0.65917969	+36.36474609	+10.30517578	-44.89013672	+1196
+1457971050.68730000	+8.35839844	-7.18945313	-0.89648438	+58.40332031	-4.30664063	-51.76757813	+1996	+8.19580078	-6.39843750	-0.61083984	+6.37207031	-7.49267578	+13.71093750	+1652	+6.43798828	-10.54687500	-0.66357422	+36.43066406	+10.32714844	-44.86816406	+1200
+1457971050.69140010	+8.35400391	-7.18945313	-0.89648438	+58.44726563	-4.28466797	-51.76757813	+1996	+8.19580078	-6.39843750	-0.61083984	+6.43798828	-7.47070313	+13.68896484	+1648	+6.43359375	-10.54687500	-0.66796875	+36.47460938	+10.32714844	-44.84619141	+1200
+1457971050.69560000	+8.34960938	-7.18505859	-0.90087891	+58.49121094	-4.26269531	-51.76757813	+1992	+8.19140625	-6.39843750	-0.61083984	+6.50390625	-7.44873047	+13.66699219	+1648	+6.42919922	-10.55126953	-0.67236328	+36.47460938	+10.34912109	-44.82421875	+1200
+1457971050.69980000	+8.34960938	-7.18505859	-0.90087891	+58.53515625	-4.24072266	-51.74560547	+1992	+8.18701172	-6.39843750	-0.61083984	+6.54785156	-7.44873047	+13.64501953	+1648	+6.42041016	-10.55126953	-0.67675781	+36.49658203	+10.37109375	-44.80224609	+1200
+1457971050.70390010	+8.34521484	-7.18505859	-0.90087891	+58.60107422	-4.21875000	-51.72363281	+1992	+8.18261719	-6.39843750	-0.61083984	+6.61376953	-7.42675781	+13.62304688	+1644	+6.42041016	-10.55566406	-0.68115234	+36.49658203	+10.39306641	-44.80224609	+1200
+1457971050.70810010	+8.34082031	-7.18505859	-0.90527344	+58.64501953	-4.19677734	-51.70166016	+1988	+8.17822266	-6.39843750	-0.61083984	+6.67968750	-7.38281250	+13.60107422	+1644	+6.41601563	-10.55566406	-0.68115234	+36.51855469	+10.39306641	-44.78027344	+1196
+1457971050.71639990	+8.33203125	-7.18066406	-0.90966797	+58.77685547	-4.15283203	-51.61376953	+1984	+8.16943359	-6.39843750	-0.61523438	+6.78955078	-7.31689453	+13.57910156	+1640	+6.41162109	-10.55566406	-0.68554688	+36.54052734	+10.41503906	-44.75830078	+1192
+1457971050.72059990	+8.32324219	-7.17626953	-0.90966797	+58.84277344	-4.13085938	-51.56982422	+1984	+8.16503906	-6.39843750	-0.61523438	+6.85546875	-7.27294922	+13.57910156	+1640	+6.40722656	-10.55566406	-0.68994141	+36.56250000	+10.43701172	-44.73632813	+1192
+1457971050.72480010	+8.31884766	-7.17626953	-0.91406250	+58.90869141	-4.10888672	-51.54785156	+1980	+8.16064453	-6.39843750	-0.61523438	+6.92138672	-7.22900391	+13.57910156	+1636	+6.40722656	-10.56005859	-0.68994141	+36.58447266	+10.45898438	-44.71435547	+1188
+1457971050.72890000	+8.31445313	-7.17626953	-0.91845703	+58.97460938	-4.06494141	-51.48193359	+1980	+8.15625000	-6.39843750	-0.61523438	+6.96533203	-7.18505859	+13.57910156	+1636	+6.40283203	-10.56005859	-0.69433594	+36.62841797	+10.50292969	-44.69238281	+1188
+1457971050.73309990	+8.31005859	-7.17626953	-0.91845703	+59.01855469	-4.04296875	-51.43798828	+1976	+8.15185547	-6.39843750	-0.61962891	+7.03125000	-7.11914063	+13.57910156	+1636	+6.39843750	-10.56005859	-0.69433594	+36.67236328	+10.54687500	-44.67041016	+1184
+1457971050.73720000	+8.30566406	-7.17626953	-0.92285156	+59.08447266	-4.02099609	-51.37207031	+1976	+8.14746094	-6.39843750	-0.61962891	+7.07519531	-7.05322266	+13.60107422	+1632	+6.39843750	-10.56005859	-0.69873047	+36.73828125	+10.59082031	-44.64843750	+1180
+1457971050.74560000	+8.29687500	-7.17626953	-0.93164063	+59.19433594	-3.95507813	-51.24023438	+1968	+8.13427734	-6.39843750	-0.62841797	+7.18505859	-6.92138672	+13.64501953	+1628	+6.39404297	-10.56005859	-0.69873047	+36.89208984	+10.72265625	-44.62646484	+1176
+1457971050.74970010	+8.29248047	-7.17626953	-0.93164063	+59.26025391	-3.93310547	-51.17431641	+1968	+8.12988281	-6.39843750	-0.62841797	+7.22900391	-6.85546875	+13.66699219	+1628	+6.39404297	-10.56005859	-0.69873047	+36.97998047	+10.78857422	-44.62646484	+1172
+1457971050.75390010	+8.28808594	-7.17626953	-0.93603516	+59.30419922	-3.91113281	-51.10839844	+1964	+8.12548828	-6.39843750	-0.63281250	+7.27294922	-6.78955078	+13.68896484	+1624	+6.39843750	-10.56005859	-0.69433594	+37.06787109	+10.87646484	-44.62646484	+1172
+1457971050.75810000	+8.28369141	-7.17626953	-0.93603516	+59.34814453	-3.88916016	-51.06445313	+1960	+8.12109375	-6.39843750	-0.63720703	+7.31689453	-6.72363281	+13.73291016	+1620	+6.39843750	-10.56005859	-0.68994141	+37.17773438	+10.94238281	-44.62646484	+1172
+1457971050.76220010	+8.27929688	-7.17626953	-0.94042969	+59.39208984	-3.84521484	-51.02050781	+1960	+8.11669922	-6.39843750	-0.63720703	+7.36083984	-6.65771484	+13.75488281	+1620	+6.40283203	-10.56005859	-0.68554688	+37.26562500	+11.03027344	-44.64843750	+1172
+1457971050.77060010	+8.27490234	-7.18066406	-0.94482422	+59.43603516	-3.80126953	-50.93261719	+1952	+8.10791016	-6.40283203	-0.64160156	+7.42675781	-6.54785156	+13.79882813	+1612	+6.40722656	-10.56005859	-0.67675781	+37.44140625	+11.18408203	-44.69238281	+1172
+1457971050.77469990	+8.27050781	-7.18066406	-0.94482422	+59.47998047	-3.77929688	-50.88867188	+1948	+8.10351563	-6.40283203	-0.64599609	+7.44873047	-6.48193359	+13.82080078	+1608	+6.40722656	-10.56005859	-0.67236328	+37.52929688	+11.25000000	-44.69238281	+1172
+1457971050.77889990	+8.26611328	-7.18505859	-0.94921875	+59.50195313	-3.73535156	-50.84472656	+1944	+8.09912109	-6.40283203	-0.64599609	+7.47070313	-6.41601563	+13.84277344	+1604	+6.41162109	-10.56005859	-0.67236328	+37.59521484	+11.29394531	-44.69238281	+1172
+1457971050.78309990	+8.26171875	-7.18505859	-0.94921875	+59.52392578	-3.71337891	-50.80078125	+1944	+8.09472656	-6.40283203	-0.65039063	+7.51464844	-6.37207031	+13.86474609	+1600	+6.41162109	-10.56005859	-0.66796875	+37.66113281	+11.35986328	-44.71435547	+1172
+1457971050.78720000	+8.26171875	-7.18505859	-0.95361328	+59.54589844	-3.69140625	-50.77880859	+1940	+8.09472656	-6.40722656	-0.65039063	+7.53662109	-6.32812500	+13.86474609	+1596	+6.41162109	-10.56005859	-0.66796875	+37.70507813	+11.40380859	-44.71435547	+1172
+1457971050.79140000	+8.25732422	-7.18945313	-0.95361328	+59.56787109	-3.66943359	-50.75683594	+1936	+8.09033203	-6.40722656	-0.65478516	+7.55859375	-6.28417969	+13.86474609	+1592	+6.41162109	-10.56005859	-0.66796875	+37.74902344	+11.44775391	-44.71435547	+1172
+1457971050.79970000	+8.25292969	-7.18945313	-0.95361328	+59.58984375	-3.60351563	-50.71289063	+1928	+8.08593750	-6.40722656	-0.65478516	+7.58056641	-6.19628906	+13.88671875	+1584	+6.40283203	-10.56445313	-0.66796875	+37.79296875	+11.53564453	-44.69238281	+1176
+1457971050.80390000	+8.24853516	-7.19384766	-0.95800781	+59.58984375	-3.58154297	-50.69091797	+1924	+8.08154297	-6.41162109	-0.65478516	+7.60253906	-6.17431641	+13.88671875	+1580	+6.39843750	-10.56445313	-0.67236328	+37.79296875	+11.57958984	-44.67041016	+1176
+1457971050.80810000	+8.24853516	-7.19384766	-0.95800781	+59.61181641	-3.55957031	-50.66894531	+1920	+8.08154297	-6.41162109	-0.65917969	+7.60253906	-6.13037109	+13.86474609	+1576	+6.39404297	-10.56884766	-0.67236328	+37.79296875	+11.60156250	-44.64843750	+1176
+1457971050.81220010	+8.24414063	-7.19384766	-0.95800781	+59.63378906	-3.53759766	-50.64697266	+1912	+8.08154297	-6.41162109	-0.65917969	+7.62451172	-6.10839844	+13.86474609	+1572	+6.38964844	-10.56884766	-0.67675781	+37.79296875	+11.62353516	-44.60449219	+1176
+1457971050.81640010	+8.24414063	-7.19384766	-0.95800781	+59.63378906	-3.51562500	-50.62500000	+1908	+8.07714844	-6.41162109	-0.65917969	+7.62451172	-6.08642578	+13.86474609	+1568	+6.38525391	-10.57324219	-0.68115234	+37.79296875	+11.64550781	-44.58251953	+1180
+1457971050.82049990	+8.24414063	-7.19384766	-0.96240234	+59.63378906	-3.51562500	-50.60302734	+1904	+8.07714844	-6.41162109	-0.65917969	+7.64648438	-6.06445313	+13.86474609	+1564	+6.38085938	-10.57324219	-0.68554688	+37.77099609	+11.64550781	-44.53857422	+1180
+1457971050.82890010	+8.23974609	-7.19384766	-0.96240234	+59.65576172	-3.47167969	-50.58105469	+1892	+8.07275391	-6.41601563	-0.65917969	+7.64648438	-6.02050781	+13.86474609	+1556	+6.36767578	-10.57763672	-0.69433594	+37.74902344	+11.66748047	-44.49462891	+1180
+1457971050.83299990	+8.23974609	-7.19384766	-0.96240234	+59.65576172	-3.47167969	-50.58105469	+1888	+8.07275391	-6.41601563	-0.65917969	+7.66845703	-5.99853516	+13.86474609	+1552	+6.36328125	-10.58203125	-0.69873047	+37.72705078	+11.68945313	-44.47265625	+1180
+1457971050.83719990	+8.23974609	-7.19384766	-0.96240234	+59.67773438	-3.47167969	-50.58105469	+1884	+8.07275391	-6.41601563	-0.65917969	+7.66845703	-5.99853516	+13.86474609	+1548	+6.35888672	-10.58203125	-0.70312500	+37.70507813	+11.68945313	-44.42871094	+1180
+1457971050.84139990	+8.23974609	-7.19384766	-0.96240234	+59.67773438	-3.44970703	-50.55908203	+1880	+8.07275391	-6.41601563	-0.66357422	+7.66845703	-5.97656250	+13.86474609	+1544	+6.35449219	-10.58642578	-0.70312500	+37.68310547	+11.71142578	-44.40673828	+1176
+1457971050.84550000	+8.23974609	-7.19384766	-0.96240234	+59.67773438	-3.44970703	-50.55908203	+1876	+8.07275391	-6.41601563	-0.66357422	+7.66845703	-5.97656250	+13.86474609	+1540	+6.35009766	-10.58642578	-0.70751953	+37.66113281	+11.71142578	-44.38476563	+1176
+1457971050.84970000	+8.23974609	-7.19384766	-0.96240234	+59.67773438	-3.44970703	-50.55908203	+1872	+8.07275391	-6.41601563	-0.66357422	+7.66845703	-5.95458984	+13.86474609	+1540	+6.35009766	-10.58642578	-0.71191406	+37.66113281	+11.71142578	-44.36279297	+1172
+1457971050.85800000	+8.23974609	-7.19824219	-0.96240234	+59.67773438	-3.44970703	-50.55908203	+1864	+8.06835938	-6.42041016	-0.66357422	+7.66845703	-5.95458984	+13.86474609	+1532	+6.35009766	-10.58642578	-0.71191406	+37.66113281	+11.71142578	-44.36279297	+1168
+1457971050.86220000	+8.23974609	-7.19824219	-0.96240234	+59.67773438	-3.44970703	-50.55908203	+1860	+8.06835938	-6.42041016	-0.66357422	+7.66845703	-5.95458984	+13.86474609	+1532	+6.35009766	-10.58642578	-0.71191406	+37.66113281	+11.71142578	-44.36279297	+1164
+1457971050.86640000	+8.23974609	-7.19824219	-0.96240234	+59.67773438	-3.47167969	-50.55908203	+1856	+8.07275391	-6.42041016	-0.66357422	+7.66845703	-5.95458984	+13.88671875	+1528	+6.35009766	-10.59082031	-0.71191406	+37.66113281	+11.71142578	-44.36279297	+1160
+1457971050.87050010	+8.23974609	-7.19824219	-0.96240234	+59.69970703	-3.47167969	-50.55908203	+1852	+8.07275391	-6.42041016	-0.66357422	+7.66845703	-5.95458984	+13.88671875	+1524	+6.35009766	-10.59082031	-0.71191406	+37.66113281	+11.71142578	-44.38476563	+1156
+1457971050.87470010	+8.23974609	-7.19824219	-0.96240234	+59.69970703	-3.47167969	-50.53710938	+1848	+8.07275391	-6.42041016	-0.66357422	+7.66845703	-5.95458984	+13.88671875	+1524	+6.35009766	-10.59082031	-0.71191406	+37.66113281	+11.73339844	-44.38476563	+1156
+1457971050.88299990	+8.23974609	-7.19824219	-0.96240234	+59.69970703	-3.47167969	-50.53710938	+1844	+8.07275391	-6.42041016	-0.66357422	+7.66845703	-5.95458984	+13.88671875	+1520	+6.35449219	-10.58642578	-0.70751953	+37.68310547	+11.73339844	-44.40673828	+1152
+1457971050.88720010	+8.23974609	-7.19824219	-0.96240234	+59.69970703	-3.47167969	-50.53710938	+1840	+8.07275391	-6.42041016	-0.66357422	+7.66845703	-5.95458984	+13.88671875	+1516	+6.35449219	-10.58642578	-0.70751953	+37.68310547	+11.73339844	-44.40673828	+1152
+1457971050.89130000	+8.23974609	-7.19824219	-0.96240234	+59.69970703	-3.49365234	-50.53710938	+1840	+8.07275391	-6.42041016	-0.66357422	+7.66845703	-5.95458984	+13.90869141	+1516	+6.35888672	-10.58642578	-0.70751953	+37.70507813	+11.73339844	-44.40673828	+1148
+1457971050.89549990	+8.23974609	-7.19824219	-0.96240234	+59.69970703	-3.49365234	-50.53710938	+1836	+8.07275391	-6.42041016	-0.65917969	+7.66845703	-5.95458984	+13.90869141	+1512	+6.35888672	-10.58642578	-0.70312500	+37.70507813	+11.73339844	-44.42871094	+1148
+1457971050.89969990	+8.23974609	-7.19824219	-0.96240234	+59.69970703	-3.49365234	-50.53710938	+1836	+8.07275391	-6.42041016	-0.65917969	+7.66845703	-5.95458984	+13.90869141	+1512	+6.35888672	-10.58642578	-0.70312500	+37.70507813	+11.73339844	-44.42871094	+1148
+1457971050.90380000	+8.23974609	-7.19824219	-0.96240234	+59.69970703	-3.49365234	-50.53710938	+1832	+8.07275391	-6.42041016	-0.65917969	+7.66845703	-5.95458984	+13.90869141	+1508	+6.35888672	-10.58642578	-0.70312500	+37.70507813	+11.73339844	-44.42871094	+1144
+1457971050.91220000	+8.24414063	-7.19824219	-0.96240234	+59.69970703	-3.49365234	-50.53710938	+1832	+8.07275391	-6.42041016	-0.65917969	+7.66845703	-5.95458984	+13.90869141	+1508	+6.36328125	-10.58642578	-0.70312500	+37.72705078	+11.73339844	-44.42871094	+1144
+1457971050.91630010	+8.24414063	-7.19824219	-0.96240234	+59.69970703	-3.49365234	-50.53710938	+1828	+8.07275391	-6.42041016	-0.65917969	+7.66845703	-5.95458984	+13.90869141	+1504	+6.36328125	-10.58642578	-0.69873047	+37.72705078	+11.73339844	-44.45068359	+1144
+1457971050.92050000	+8.24414063	-7.19824219	-0.96240234	+59.69970703	-3.51562500	-50.53710938	+1828	+8.07275391	-6.42041016	-0.65917969	+7.66845703	-5.95458984	+13.90869141	+1504	+6.36328125	-10.58642578	-0.69873047	+37.72705078	+11.73339844	-44.45068359	+1140
+1457971050.92470000	+8.24414063	-7.19824219	-0.96240234	+59.69970703	-3.51562500	-50.53710938	+1828	+8.07275391	-6.42041016	-0.65917969	+7.66845703	-5.95458984	+13.93066406	+1504	+6.36328125	-10.58642578	-0.69873047	+37.72705078	+11.73339844	-44.45068359	+1140
+1457971050.92880010	+8.24414063	-7.19824219	-0.96240234	+59.69970703	-3.51562500	-50.53710938	+1824	+8.07275391	-6.42041016	-0.65917969	+7.66845703	-5.95458984	+13.93066406	+1500	+6.36328125	-10.58642578	-0.69873047	+37.72705078	+11.73339844	-44.45068359	+1140
+1457971050.93720010	+8.24414063	-7.19824219	-0.96240234	+59.69970703	-3.51562500	-50.51513672	+1824	+8.07275391	-6.42041016	-0.65917969	+7.66845703	-5.95458984	+13.93066406	+1500	+6.36767578	-10.58642578	-0.69873047	+37.74902344	+11.75537109	-44.45068359	+1140
+1457971050.94129990	+8.24414063	-7.19824219	-0.96240234	+59.69970703	-3.51562500	-50.51513672	+1824	+8.07275391	-6.42041016	-0.65917969	+7.66845703	-5.95458984	+13.93066406	+1500	+6.36328125	-10.58642578	-0.69873047	+37.72705078	+11.75537109	-44.45068359	+1136
+1457971050.94549990	+8.24414063	-7.19824219	-0.96240234	+59.69970703	-3.53759766	-50.49316406	+1820	+8.07275391	-6.42041016	-0.65917969	+7.66845703	-5.95458984	+13.93066406	+1496	+6.36328125	-10.58642578	-0.69873047	+37.72705078	+11.75537109	-44.42871094	+1136
+1457971050.94970010	+8.24414063	-7.19824219	-0.96240234	+59.69970703	-3.53759766	-50.49316406	+1820	+8.07275391	-6.42041016	-0.65917969	+7.66845703	-5.95458984	+13.93066406	+1496	+6.36328125	-10.58642578	-0.69873047	+37.72705078	+11.75537109	-44.42871094	+1136
+1457971050.95380000	+8.24414063	-7.19824219	-0.96240234	+59.69970703	-3.53759766	-50.47119141	+1820	+8.07275391	-6.42041016	-0.65917969	+7.66845703	-5.93261719	+13.93066406	+1496	+6.36328125	-10.58642578	-0.69873047	+37.72705078	+11.75537109	-44.42871094	+1136
+1457971050.95799990	+8.24414063	-7.19824219	-0.96240234	+59.69970703	-3.53759766	-50.47119141	+1820	+8.07275391	-6.42041016	-0.65917969	+7.66845703	-5.93261719	+13.93066406	+1496	+6.36328125	-10.58642578	-0.69873047	+37.72705078	+11.75537109	-44.42871094	+1136
+1457971050.96630000	+8.24414063	-7.19824219	-0.96679688	+59.69970703	-3.53759766	-50.44921875	+1820	+8.07275391	-6.42041016	-0.65917969	+7.66845703	-5.93261719	+13.95263672	+1492	+6.36328125	-10.58642578	-0.69873047	+37.72705078	+11.75537109	-44.40673828	+1132
+1457971050.97050000	+8.24414063	-7.19824219	-0.96679688	+59.69970703	-3.53759766	-50.44921875	+1816	+8.07275391	-6.42041016	-0.65917969	+7.66845703	-5.93261719	+13.95263672	+1492	+6.36328125	-10.58642578	-0.70312500	+37.70507813	+11.75537109	-44.40673828	+1132
+1457971050.97460010	+8.24414063	-7.19824219	-0.96679688	+59.69970703	-3.53759766	-50.42724609	+1816	+8.07275391	-6.42041016	-0.65917969	+7.66845703	-5.91064453	+13.95263672	+1492	+6.36328125	-10.58642578	-0.70312500	+37.70507813	+11.75537109	-44.38476563	+1132
+1457971050.97880010	+8.24414063	-7.19824219	-0.96679688	+59.69970703	-3.53759766	-50.42724609	+1816	+8.07275391	-6.42041016	-0.65917969	+7.66845703	-5.91064453	+13.95263672	+1492	+6.35888672	-10.58642578	-0.70312500	+37.70507813	+11.75537109	-44.38476563	+1132
+1457971050.98300000	+8.23974609	-7.19824219	-0.96679688	+59.69970703	-3.53759766	-50.40527344	+1816	+8.07275391	-6.42041016	-0.65917969	+7.66845703	-5.91064453	+13.95263672	+1492	+6.35888672	-10.58642578	-0.70312500	+37.70507813	+11.77734375	-44.38476563	+1132
+1457971050.99130010	+8.23974609	-7.19824219	-0.96679688	+59.69970703	-3.55957031	-50.38330078	+1816	+8.07275391	-6.42041016	-0.65917969	+7.66845703	-5.91064453	+13.95263672	+1492	+6.35888672	-10.58642578	-0.70312500	+37.70507813	+11.77734375	-44.36279297	+1128
+1457971050.99550010	+8.23974609	-7.19824219	-0.96679688	+59.69970703	-3.55957031	-50.38330078	+1816	+8.07275391	-6.42041016	-0.65917969	+7.66845703	-5.91064453	+13.95263672	+1492	+6.35888672	-10.58642578	-0.70312500	+37.70507813	+11.77734375	-44.36279297	+1128
+1457971050.99959990	+8.23974609	-7.19824219	-0.96679688	+59.69970703	-3.55957031	-50.38330078	+1816	+8.07275391	-6.42041016	-0.65917969	+7.66845703	-5.91064453	+13.95263672	+1488	+6.35888672	-10.58642578	-0.70312500	+37.70507813	+11.77734375	-44.36279297	+1128
+1457971051.00379990	+8.23974609	-7.19824219	-0.96679688	+59.72167969	-3.55957031	-50.36132813	+1816	+8.07275391	-6.42041016	-0.65917969	+7.66845703	-5.91064453	+13.95263672	+1488	+6.35888672	-10.58642578	-0.69873047	+37.70507813	+11.79931641	-44.36279297	+1128
+1457971051.00799990	+8.23974609	-7.19824219	-0.96679688	+59.72167969	-3.58154297	-50.36132813	+1816	+8.07275391	-6.42041016	-0.65917969	+7.66845703	-5.91064453	+13.95263672	+1488	+6.35888672	-10.58642578	-0.69873047	+37.70507813	+11.79931641	-44.36279297	+1128
+1457971051.01210000	+8.23974609	-7.19824219	-0.96679688	+59.72167969	-3.58154297	-50.36132813	+1816	+8.07275391	-6.42041016	-0.65917969	+7.66845703	-5.91064453	+13.95263672	+1488	+6.36328125	-10.58642578	-0.69873047	+37.70507813	+11.79931641	-44.36279297	+1128
+1457971051.02049990	+8.24414063	-7.19824219	-0.96240234	+59.74365234	-3.60351563	-50.33935547	+1816	+8.07275391	-6.42041016	-0.65917969	+7.66845703	-5.91064453	+13.95263672	+1488	+6.36328125	-10.58642578	-0.69433594	+37.72705078	+11.82128906	-44.36279297	+1128
+1457971051.02460000	+8.24414063	-7.19824219	-0.96240234	+59.74365234	-3.62548828	-50.31738281	+1816	+8.07275391	-6.42041016	-0.65917969	+7.66845703	-5.91064453	+13.95263672	+1488	+6.36767578	-10.58642578	-0.69433594	+37.72705078	+11.82128906	-44.38476563	+1128
+1457971051.02880000	+8.24414063	-7.19824219	-0.96240234	+59.76562500	-3.64746094	-50.31738281	+1816	+8.07275391	-6.42041016	-0.65917969	+7.66845703	-5.91064453	+13.95263672	+1488	+6.36767578	-10.58203125	-0.68994141	+37.74902344	+11.82128906	-44.38476563	+1128
+1457971051.03300000	+8.24414063	-7.19824219	-0.96679688	+59.76562500	-3.64746094	-50.29541016	+1816	+8.07275391	-6.41601563	-0.65917969	+7.66845703	-5.91064453	+13.95263672	+1488	+6.36767578	-10.58203125	-0.68994141	+37.74902344	+11.84326172	-44.38476563	+1132
+1457971051.03710010	+8.24414063	-7.19824219	-0.96679688	+59.76562500	-3.66943359	-50.29541016	+1816	+8.07275391	-6.41601563	-0.65917969	+7.66845703	-5.91064453	+13.95263672	+1488	+6.37207031	-10.58203125	-0.68554688	+37.74902344	+11.84326172	-44.40673828	+1132
+1457971051.04130010	+8.24414063	-7.19824219	-0.96679688	+59.78759766	-3.69140625	-50.27343750	+1816	+8.07275391	-6.41601563	-0.65917969	+7.66845703	-5.91064453	+13.95263672	+1488	+6.37207031	-10.58203125	-0.68554688	+37.77099609	+11.84326172	-44.40673828	+1132
+1457971051.04959990	+8.24414063	-7.19824219	-0.96679688	+59.80957031	-3.71337891	-50.22949219	+1816	+8.07275391	-6.41601563	-0.65917969	+7.66845703	-5.88867188	+13.95263672	+1488	+6.37207031	-10.58203125	-0.68554688	+37.77099609	+11.86523438	-44.40673828	+1132
+1457971051.05380010	+8.24414063	-7.19824219	-0.96679688	+59.83154297	-3.73535156	-50.20751953	+1816	+8.07275391	-6.41601563	-0.65917969	+7.66845703	-5.88867188	+13.97460938	+1488	+6.37646484	-10.58203125	-0.68554688	+37.77099609	+11.88720703	-44.40673828	+1132
+1457971051.05790000	+8.23974609	-7.19824219	-0.97119141	+59.85351563	-3.73535156	-50.18554688	+1816	+8.07275391	-6.41601563	-0.65917969	+7.66845703	-5.88867188	+13.97460938	+1488	+6.37207031	-10.58203125	-0.68554688	+37.77099609	+11.88720703	-44.38476563	+1132
+1457971051.06209990	+8.23974609	-7.19824219	-0.97119141	+59.87548828	-3.75732422	-50.16357422	+1816	+8.07275391	-6.41601563	-0.65917969	+7.69042969	-5.88867188	+13.97460938	+1488	+6.37207031	-10.58203125	-0.68554688	+37.77099609	+11.88720703	-44.38476563	+1136
+1457971051.06629990	+8.23974609	-7.19824219	-0.97119141	+59.89746094	-3.77929688	-50.11962891	+1820	+8.07275391	-6.41601563	-0.65917969	+7.69042969	-5.88867188	+13.97460938	+1488	+6.37207031	-10.58203125	-0.68554688	+37.77099609	+11.90917969	-44.36279297	+1136
+1457971051.07040000	+8.23974609	-7.19824219	-0.97119141	+59.91943359	-3.77929688	-50.09765625	+1820	+8.07275391	-6.41601563	-0.65917969	+7.69042969	-5.88867188	+13.97460938	+1484	+6.37207031	-10.58203125	-0.68554688	+37.74902344	+11.90917969	-44.36279297	+1136
+1457971051.07880000	+8.23535156	-7.19824219	-0.97558594	+59.96337891	-3.80126953	-50.03173828	+1820	+8.07275391	-6.41601563	-0.66357422	+7.69042969	-5.86669922	+13.97460938	+1484	+6.36767578	-10.58642578	-0.68554688	+37.74902344	+11.93115234	-44.34082031	+1136
+1457971051.08290000	+8.23535156	-7.19824219	-0.97558594	+59.98535156	-3.80126953	-49.98779297	+1820	+8.07275391	-6.41601563	-0.66357422	+7.69042969	-5.86669922	+13.95263672	+1484	+6.36767578	-10.58642578	-0.68994141	+37.72705078	+11.93115234	-44.31884766	+1136
+1457971051.08710000	+8.23535156	-7.19824219	-0.97998047	+60.00732422	-3.82324219	-49.96582031	+1816	+8.07275391	-6.41601563	-0.66357422	+7.69042969	-5.86669922	+13.95263672	+1484	+6.36328125	-10.58642578	-0.68994141	+37.72705078	+11.95312500	-44.29687500	+1136
+1457971051.09130000	+8.23095703	-7.19824219	-0.97998047	+60.02929688	-3.82324219	-49.92187500	+1816	+8.07275391	-6.41601563	-0.66357422	+7.71240234	-5.86669922	+13.95263672	+1484	+6.36328125	-10.58642578	-0.68994141	+37.72705078	+11.95312500	-44.29687500	+1136
+1457971051.09540010	+8.23095703	-7.19824219	-0.97998047	+60.05126953	-3.82324219	-49.89990234	+1816	+8.07275391	-6.42041016	-0.66357422	+7.71240234	-5.84472656	+13.95263672	+1484	+6.35888672	-10.58642578	-0.69433594	+37.70507813	+11.97509766	-44.27490234	+1136
+1457971051.10380010	+8.22656250	-7.19824219	-0.97998047	+60.09521484	-3.82324219	-49.85595703	+1812	+8.06835938	-6.42041016	-0.66357422	+7.71240234	-5.82275391	+13.95263672	+1484	+6.35888672	-10.59082031	-0.69433594	+37.70507813	+11.99707031	-44.25292969	+1136
+1457971051.10789990	+8.22656250	-7.19824219	-0.98437500	+60.11718750	-3.84521484	-49.83398438	+1812	+8.06835938	-6.42041016	-0.66357422	+7.73437500	-5.82275391	+13.95263672	+1484	+6.35449219	-10.59082031	-0.69433594	+37.70507813	+11.99707031	-44.23095703	+1136
+1457971051.11209990	+8.22656250	-7.19824219	-0.98437500	+60.11718750	-3.84521484	-49.81201172	+1812	+8.06835938	-6.42041016	-0.66357422	+7.73437500	-5.80078125	+13.95263672	+1484	+6.35449219	-10.59082031	-0.69433594	+37.70507813	+12.01904297	-44.23095703	+1132
+1457971051.11630010	+8.22656250	-7.20263672	-0.98437500	+60.13916016	-3.84521484	-49.79003906	+1808	+8.06835938	-6.42041016	-0.66357422	+7.75634766	-5.80078125	+13.93066406	+1484	+6.35449219	-10.59082031	-0.69433594	+37.70507813	+12.04101563	-44.23095703	+1132
+1457971051.12040000	+8.22656250	-7.20263672	-0.98437500	+60.16113281	-3.86718750	-49.79003906	+1808	+8.06396484	-6.42041016	-0.66357422	+7.75634766	-5.77880859	+13.93066406	+1484	+6.35449219	-10.59082031	-0.69433594	+37.70507813	+12.06298828	-44.20898438	+1132
+1457971051.12459990	+8.22656250	-7.20263672	-0.98437500	+60.16113281	-3.86718750	-49.79003906	+1808	+8.06396484	-6.42041016	-0.66357422	+7.77832031	-5.77880859	+13.93066406	+1484	+6.35449219	-10.59082031	-0.69433594	+37.72705078	+12.06298828	-44.20898438	+1128
+1457971051.13290000	+8.22656250	-7.20263672	-0.98437500	+60.18310547	-3.86718750	-49.79003906	+1804	+8.06396484	-6.42041016	-0.66796875	+7.77832031	-5.75683594	+13.93066406	+1484	+6.35888672	-10.59082031	-0.68554688	+37.79296875	+12.19482422	-44.25292969	+1132
+1457971051.13710000	+8.22656250	-7.20263672	-0.98437500	+60.20507813	-3.88916016	-49.79003906	+1800	+8.06396484	-6.42041016	-0.66796875	+7.80029297	-5.75683594	+13.93066406	+1484	+6.36328125	-10.59082031	-0.68115234	+37.83691406	+12.21679688	-44.27490234	+1132
+1457971051.14120010	+8.22656250	-7.20263672	-0.98437500	+60.20507813	-3.88916016	-49.79003906	+1800	+8.06396484	-6.42041016	-0.66796875	+7.80029297	-5.73486328	+13.93066406	+1480	+6.36767578	-10.59082031	-0.68115234	+37.88085938	+12.26074219	-44.29687500	+1132
+1457971051.14540000	+8.22656250	-7.20263672	-0.98437500	+60.20507813	-3.88916016	-49.79003906	+1800	+8.05957031	-6.42041016	-0.66796875	+7.80029297	-5.73486328	+13.90869141	+1480	+6.37207031	-10.59082031	-0.67675781	+37.90283203	+12.28271484	-44.31884766	+1136
+1457971051.14960000	+8.23095703	-7.20263672	-0.98437500	+60.20507813	-3.91113281	-49.79003906	+1800	+8.05957031	-6.42041016	-0.66796875	+7.82226563	-5.73486328	+13.90869141	+1480	+6.37646484	-10.59082031	-0.67236328	+37.92480469	+12.28271484	-44.34082031	+1136
+1457971051.15790010	+8.23095703	-7.20263672	-0.98437500	+60.22705078	-3.91113281	-49.79003906	+1796	+8.05957031	-6.42480469	-0.66796875	+7.82226563	-5.73486328	+13.90869141	+1480	+6.38085938	-10.58642578	-0.66796875	+37.94677734	+12.30468750	-44.38476563	+1140
+1457971051.16210010	+8.23095703	-7.20263672	-0.98437500	+60.22705078	-3.91113281	-49.79003906	+1796	+8.05957031	-6.42480469	-0.66796875	+7.82226563	-5.73486328	+13.90869141	+1476	+6.38525391	-10.58642578	-0.66796875	+37.96875000	+12.30468750	-44.38476563	+1140
+1457971051.16619990	+8.23095703	-7.20263672	-0.98437500	+60.22705078	-3.93310547	-49.79003906	+1796	+8.05957031	-6.42480469	-0.66796875	+7.82226563	-5.73486328	+13.90869141	+1476	+6.38525391	-10.58642578	-0.66796875	+37.96875000	+12.32666016	-44.38476563	+1140
+1457971051.17039990	+8.23095703	-7.20703125	-0.98437500	+60.22705078	-3.93310547	-49.81201172	+1796	+8.05957031	-6.42480469	-0.66796875	+7.82226563	-5.73486328	+13.90869141	+1476	+6.38525391	-10.58642578	-0.66357422	+37.94677734	+12.32666016	-44.40673828	+1144
+1457971051.17459990	+8.23095703	-7.20703125	-0.98437500	+60.22705078	-3.93310547	-49.81201172	+1796	+8.05957031	-6.42480469	-0.66796875	+7.82226563	-5.73486328	+13.90869141	+1476	+6.38525391	-10.59082031	-0.66796875	+37.94677734	+12.32666016	-44.40673828	+1144
+1457971051.17870000	+8.23095703	-7.20703125	-0.98437500	+60.22705078	-3.93310547	-49.81201172	+1796	+8.05957031	-6.42480469	-0.66796875	+7.82226563	-5.73486328	+13.90869141	+1472	+6.38085938	-10.59082031	-0.66796875	+37.92480469	+12.32666016	-44.38476563	+1144
+1457971051.18709990	+8.23095703	-7.20703125	-0.98437500	+60.22705078	-3.93310547	-49.81201172	+1796	+8.05957031	-6.42480469	-0.66796875	+7.82226563	-5.71289063	+13.90869141	+1472	+6.38085938	-10.59082031	-0.66796875	+37.90283203	+12.32666016	-44.36279297	+1144
+1457971051.19120000	+8.23095703	-7.20703125	-0.98437500	+60.22705078	-3.93310547	-49.81201172	+1796	+8.05957031	-6.42480469	-0.66796875	+7.82226563	-5.71289063	+13.90869141	+1472	+6.37646484	-10.59082031	-0.67236328	+37.88085938	+12.32666016	-44.36279297	+1144
+1457971051.19540000	+8.23095703	-7.20703125	-0.98437500	+60.22705078	-3.93310547	-49.81201172	+1796	+8.05957031	-6.42480469	-0.66796875	+7.82226563	-5.71289063	+13.90869141	+1472	+6.37646484	-10.59082031	-0.67236328	+37.88085938	+12.32666016	-44.36279297	+1148
+1457971051.19950010	+8.23095703	-7.20703125	-0.98437500	+60.20507813	-3.93310547	-49.81201172	+1796	+8.05957031	-6.42480469	-0.66796875	+7.82226563	-5.71289063	+13.90869141	+1468	+6.37207031	-10.59521484	-0.67236328	+37.85888672	+12.32666016	-44.34082031	+1148
+1457971051.20370010	+8.23095703	-7.20703125	-0.98437500	+60.20507813	-3.93310547	-49.81201172	+1796	+8.05957031	-6.42480469	-0.66796875	+7.82226563	-5.71289063	+13.90869141	+1468	+6.37207031	-10.59521484	-0.67236328	+37.83691406	+12.32666016	-44.34082031	+1148
+1457971051.21199990	+8.23095703	-7.20703125	-0.98437500	+60.20507813	-3.93310547	-49.81201172	+1796	+8.05957031	-6.42480469	-0.66796875	+7.82226563	-5.71289063	+13.90869141	+1468	+6.36767578	-10.59521484	-0.67675781	+37.79296875	+12.30468750	-44.31884766	+1148
+1457971051.21620010	+8.23095703	-7.20703125	-0.98437500	+60.20507813	-3.93310547	-49.81201172	+1796	+8.05957031	-6.42480469	-0.66796875	+7.82226563	-5.71289063	+13.90869141	+1468	+6.36767578	-10.59521484	-0.68115234	+37.77099609	+12.30468750	-44.29687500	+1148
+1457971051.22040010	+8.23095703	-7.20703125	-0.98437500	+60.20507813	-3.93310547	-49.81201172	+1796	+8.05957031	-6.42480469	-0.66796875	+7.82226563	-5.71289063	+13.90869141	+1468	+6.36328125	-10.59960938	-0.68115234	+37.77099609	+12.30468750	-44.27490234	+1148
+1457971051.22449990	+8.23095703	-7.20703125	-0.98437500	+60.20507813	-3.93310547	-49.81201172	+1796	+8.05957031	-6.42480469	-0.66796875	+7.82226563	-5.71289063	+13.88671875	+1468	+6.36328125	-10.59960938	-0.68115234	+37.74902344	+12.30468750	-44.27490234	+1148
+1457971051.22869990	+8.23095703	-7.20703125	-0.98437500	+60.20507813	-3.93310547	-49.81201172	+1796	+8.05957031	-6.42480469	-0.66796875	+7.80029297	-5.71289063	+13.88671875	+1468	+6.35888672	-10.59960938	-0.68554688	+37.72705078	+12.30468750	-44.25292969	+1144
+1457971051.23700000	+8.23095703	-7.20703125	-0.98437500	+60.18310547	-3.93310547	-49.81201172	+1796	+8.05957031	-6.42480469	-0.66796875	+7.80029297	-5.71289063	+13.88671875	+1464	+6.35449219	-10.59960938	-0.68554688	+37.68310547	+12.30468750	-44.25292969	+1144
+1457971051.24120000	+8.23095703	-7.20703125	-0.98437500	+60.18310547	-3.93310547	-49.81201172	+1796	+8.05957031	-6.42480469	-0.66796875	+7.80029297	-5.69091797	+13.88671875	+1464	+6.35449219	-10.60400391	-0.68554688	+37.68310547	+12.30468750	-44.23095703	+1140
+1457971051.24540000	+8.23095703	-7.20703125	-0.98437500	+60.18310547	-3.93310547	-49.81201172	+1796	+8.05957031	-6.42480469	-0.66796875	+7.80029297	-5.69091797	+13.88671875	+1464	+6.35449219	-10.60400391	-0.68554688	+37.68310547	+12.32666016	-44.23095703	+1140
+1457971051.24950000	+8.23095703	-7.20703125	-0.98437500	+60.18310547	-3.93310547	-49.81201172	+1796	+8.05957031	-6.42480469	-0.66796875	+7.80029297	-5.69091797	+13.88671875	+1464	+6.35449219	-10.60400391	-0.68554688	+37.68310547	+12.32666016	-44.25292969	+1140
+1457971051.25370000	+8.23095703	-7.21142578	-0.98437500	+60.18310547	-3.93310547	-49.81201172	+1796	+8.05957031	-6.42480469	-0.66796875	+7.80029297	-5.69091797	+13.88671875	+1464	+6.35449219	-10.60400391	-0.68554688	+37.68310547	+12.32666016	-44.25292969	+1136
+1457971051.26200010	+8.23095703	-7.21142578	-0.98437500	+60.16113281	-3.93310547	-49.81201172	+1796	+8.05957031	-6.42480469	-0.66796875	+7.80029297	-5.69091797	+13.88671875	+1464	+6.35888672	-10.60400391	-0.68554688	+37.68310547	+12.32666016	-44.25292969	+1136
+1457971051.27040000	+8.23095703	-7.21142578	-0.98437500	+60.16113281	-3.93310547	-49.81201172	+1796	+8.05957031	-6.42919922	-0.66796875	+7.80029297	-5.69091797	+13.88671875	+1464	+6.35888672	-10.60400391	-0.68115234	+37.68310547	+12.32666016	-44.27490234	+1136
+1457971051.27449990	+8.23095703	-7.21142578	-0.98437500	+60.16113281	-3.93310547	-49.81201172	+1796	+8.05957031	-6.42919922	-0.66796875	+7.80029297	-5.69091797	+13.88671875	+1464	+6.35888672	-10.60400391	-0.68115234	+37.70507813	+12.32666016	-44.27490234	+1136
+1457971051.27870010	+8.23095703	-7.21142578	-0.98437500	+60.16113281	-3.93310547	-49.81201172	+1796	+8.05957031	-6.42919922	-0.66796875	+7.80029297	-5.69091797	+13.88671875	+1464	+6.35888672	-10.60400391	-0.68115234	+37.70507813	+12.32666016	-44.27490234	+1132
+1457971051.28280000	+8.23095703	-7.21142578	-0.98437500	+60.16113281	-3.93310547	-49.81201172	+1796	+8.05957031	-6.42919922	-0.66796875	+7.80029297	-5.69091797	+13.88671875	+1464	+6.35888672	-10.60400391	-0.68115234	+37.70507813	+12.34863281	-44.27490234	+1132
+1457971051.28699990	+8.23095703	-7.21142578	-0.98437500	+60.16113281	-3.93310547	-49.81201172	+1796	+8.05957031	-6.42919922	-0.67236328	+7.80029297	-5.69091797	+13.88671875	+1464	+6.36328125	-10.60400391	-0.68115234	+37.70507813	+12.34863281	-44.27490234	+1132
+1457971051.29530000	+8.23095703	-7.21582031	-0.98437500	+60.16113281	-3.93310547	-49.81201172	+1796	+8.06396484	-6.42919922	-0.67236328	+7.80029297	-5.69091797	+13.88671875	+1460	+6.36328125	-10.60400391	-0.68115234	+37.70507813	+12.34863281	-44.29687500	+1132
+1457971051.29950000	+8.23095703	-7.21582031	-0.98437500	+60.16113281	-3.93310547	-49.81201172	+1796	+8.06396484	-6.42919922	-0.67236328	+7.80029297	-5.69091797	+13.88671875	+1460	+6.36328125	-10.60400391	-0.68115234	+37.70507813	+12.34863281	-44.29687500	+1132
+1457971051.30370000	+8.23095703	-7.21582031	-0.98437500	+60.16113281	-3.93310547	-49.81201172	+1796	+8.06396484	-6.42919922	-0.67236328	+7.80029297	-5.69091797	+13.88671875	+1460	+6.36328125	-10.60400391	-0.67675781	+37.70507813	+12.34863281	-44.29687500	+1132
+1457971051.30780010	+8.23535156	-7.21582031	-0.98437500	+60.16113281	-3.93310547	-49.81201172	+1796	+8.06396484	-6.42919922	-0.67236328	+7.80029297	-5.69091797	+13.88671875	+1460	+6.36328125	-10.60400391	-0.68115234	+37.70507813	+12.34863281	-44.29687500	+1132
+1457971051.31200000	+8.23535156	-7.21582031	-0.98437500	+60.16113281	-3.93310547	-49.81201172	+1796	+8.06396484	-6.42919922	-0.67236328	+7.80029297	-5.69091797	+13.86474609	+1460	+6.36328125	-10.60400391	-0.68115234	+37.70507813	+12.37060547	-44.29687500	+1132
+1457971051.31620000	+8.23535156	-7.21582031	-0.98437500	+60.16113281	-3.93310547	-49.81201172	+1796	+8.06396484	-6.42919922	-0.67236328	+7.80029297	-5.69091797	+13.86474609	+1460	+6.36328125	-10.60400391	-0.68115234	+37.70507813	+12.37060547	-44.27490234	+1132
+1457971051.32450010	+8.23535156	-7.21582031	-0.98437500	+60.18310547	-3.93310547	-49.81201172	+1796	+8.06396484	-6.42919922	-0.67236328	+7.77832031	-5.66894531	+13.86474609	+1460	+6.35888672	-10.60400391	-0.68115234	+37.68310547	+12.37060547	-44.27490234	+1132
+1457971051.32870010	+8.23535156	-7.21582031	-0.98437500	+60.18310547	-3.93310547	-49.81201172	+1796	+8.06396484	-6.42919922	-0.67236328	+7.77832031	-5.66894531	+13.86474609	+1460	+6.35888672	-10.60400391	-0.68115234	+37.68310547	+12.37060547	-44.27490234	+1132
+1457971051.33279990	+8.23095703	-7.21582031	-0.98437500	+60.18310547	-3.93310547	-49.81201172	+1796	+8.06396484	-6.42919922	-0.67236328	+7.77832031	-5.66894531	+13.86474609	+1460	+6.35888672	-10.60400391	-0.68115234	+37.68310547	+12.37060547	-44.25292969	+1132
+1457971051.33699990	+8.23095703	-7.21582031	-0.98437500	+60.18310547	-3.93310547	-49.79003906	+1796	+8.06396484	-6.42919922	-0.67236328	+7.77832031	-5.66894531	+13.86474609	+1460	+6.35888672	-10.60400391	-0.68554688	+37.68310547	+12.37060547	-44.25292969	+1128
+1457971051.34120010	+8.23095703	-7.21582031	-0.98437500	+60.18310547	-3.93310547	-49.79003906	+1796	+8.06396484	-6.42919922	-0.67236328	+7.77832031	-5.66894531	+13.86474609	+1460	+6.35449219	-10.60839844	-0.68554688	+37.66113281	+12.37060547	-44.25292969	+1128
+1457971051.34530000	+8.23095703	-7.21582031	-0.98437500	+60.18310547	-3.91113281	-49.79003906	+1796	+8.06396484	-6.42919922	-0.67236328	+7.77832031	-5.66894531	+13.84277344	+1460	+6.35449219	-10.60839844	-0.68554688	+37.63916016	+12.37060547	-44.23095703	+1128
+1457971051.35369990	+8.23095703	-7.21582031	-0.98437500	+60.18310547	-3.91113281	-49.79003906	+1792	+8.06396484	-6.42919922	-0.67236328	+7.77832031	-5.66894531	+13.84277344	+1460	+6.35009766	-10.60839844	-0.68994141	+37.63916016	+12.37060547	-44.20898438	+1128
+1457971051.35780000	+8.23535156	-7.21582031	-0.98437500	+60.18310547	-3.91113281	-49.79003906	+1792	+8.06396484	-6.42919922	-0.67236328	+7.77832031	-5.66894531	+13.84277344	+1460	+6.35009766	-10.60839844	-0.68994141	+37.61718750	+12.37060547	-44.20898438	+1128
+1457971051.36200000	+8.23535156	-7.21582031	-0.98437500	+60.18310547	-3.91113281	-49.79003906	+1792	+8.06396484	-6.42919922	-0.67236328	+7.77832031	-5.66894531	+13.84277344	+1460	+6.35009766	-10.60839844	-0.68994141	+37.61718750	+12.37060547	-44.20898438	+1128
+1457971051.36610010	+8.23535156	-7.21582031	-0.98437500	+60.18310547	-3.91113281	-49.79003906	+1792	+8.06396484	-6.42919922	-0.67236328	+7.77832031	-5.66894531	+13.84277344	+1460	+6.35009766	-10.60839844	-0.68994141	+37.61718750	+12.39257813	-44.20898438	+1128
+1457971051.37030010	+8.23535156	-7.21582031	-0.98437500	+60.20507813	-3.91113281	-49.79003906	+1792	+8.06396484	-6.42919922	-0.67236328	+7.77832031	-5.66894531	+13.84277344	+1460	+6.35009766	-10.60839844	-0.68994141	+37.61718750	+12.39257813	-44.20898438	+1124
+1457971051.37859990	+8.23535156	-7.21582031	-0.98876953	+60.20507813	-3.91113281	-49.79003906	+1792	+8.06396484	-6.42919922	-0.67236328	+7.77832031	-5.66894531	+13.82080078	+1460	+6.35009766	-10.60839844	-0.68994141	+37.61718750	+12.39257813	-44.20898438	+1124
+1457971051.38280010	+8.23535156	-7.21582031	-0.98876953	+60.20507813	-3.91113281	-49.79003906	+1792	+8.06396484	-6.42919922	-0.67236328	+7.77832031	-5.66894531	+13.82080078	+1460	+6.35009766	-10.60839844	-0.68994141	+37.61718750	+12.39257813	-44.20898438	+1124
+1457971051.38700010	+8.23535156	-7.21582031	-0.98876953	+60.20507813	-3.91113281	-49.79003906	+1792	+8.06396484	-6.42919922	-0.67236328	+7.77832031	-5.66894531	+13.82080078	+1456	+6.35449219	-10.60839844	-0.68994141	+37.61718750	+12.39257813	-44.23095703	+1124
+1457971051.39109990	+8.23535156	-7.21582031	-0.98876953	+60.20507813	-3.91113281	-49.79003906	+1792	+8.06396484	-6.42919922	-0.67236328	+7.77832031	-5.66894531	+13.82080078	+1456	+6.35449219	-10.60839844	-0.68994141	+37.63916016	+12.39257813	-44.23095703	+1124
+1457971051.39529990	+8.23535156	-7.21582031	-0.98876953	+60.20507813	-3.91113281	-49.79003906	+1792	+8.06396484	-6.42919922	-0.67236328	+7.77832031	-5.66894531	+13.82080078	+1456	+6.35449219	-10.60839844	-0.68994141	+37.63916016	+12.39257813	-44.23095703	+1124
+1457971051.39949990	+8.23535156	-7.21582031	-0.98876953	+60.22705078	-3.91113281	-49.79003906	+1792	+8.06396484	-6.42919922	-0.67236328	+7.77832031	-5.66894531	+13.82080078	+1456	+6.35449219	-10.60839844	-0.68554688	+37.63916016	+12.39257813	-44.23095703	+1124
+1457971051.40780000	+8.23535156	-7.21582031	-0.98876953	+60.22705078	-3.93310547	-49.79003906	+1792	+8.06396484	-6.42919922	-0.67236328	+7.77832031	-5.66894531	+13.82080078	+1456	+6.35888672	-10.60839844	-0.68554688	+37.66113281	+12.41455078	-44.25292969	+1124
+1457971051.41199990	+8.23535156	-7.21582031	-0.98876953	+60.22705078	-3.93310547	-49.79003906	+1792	+8.06396484	-6.42919922	-0.67236328	+7.77832031	-5.66894531	+13.82080078	+1456	+6.35888672	-10.60839844	-0.68554688	+37.66113281	+12.41455078	-44.25292969	+1124
+1457971051.41610000	+8.23535156	-7.21582031	-0.98876953	+60.22705078	-3.93310547	-49.79003906	+1792	+8.06396484	-6.42919922	-0.67236328	+7.77832031	-5.66894531	+13.82080078	+1456	+6.36328125	-10.60839844	-0.68554688	+37.68310547	+12.41455078	-44.27490234	+1128
+1457971051.42030000	+8.23535156	-7.21582031	-0.98876953	+60.22705078	-3.93310547	-49.79003906	+1792	+8.06396484	-6.42919922	-0.67236328	+7.77832031	-5.66894531	+13.82080078	+1456	+6.36328125	-10.60400391	-0.68554688	+37.68310547	+12.41455078	-44.27490234	+1128
+1457971051.42450000	+8.23535156	-7.21582031	-0.98876953	+60.22705078	-3.93310547	-49.79003906	+1792	+8.06396484	-6.42919922	-0.67236328	+7.77832031	-5.66894531	+13.82080078	+1456	+6.36328125	-10.60400391	-0.68115234	+37.68310547	+12.41455078	-44.27490234	+1128
+1457971051.43280010	+8.23535156	-7.21582031	-0.98876953	+60.22705078	-3.93310547	-49.79003906	+1792	+8.06396484	-6.42919922	-0.67236328	+7.77832031	-5.66894531	+13.82080078	+1456	+6.36328125	-10.60400391	-0.68554688	+37.68310547	+12.41455078	-44.27490234	+1128
+1457971051.43689990	+8.23974609	-7.21582031	-0.98876953	+60.24902344	-3.93310547	-49.79003906	+1792	+8.06396484	-6.42919922	-0.67236328	+7.77832031	-5.66894531	+13.82080078	+1456	+6.36328125	-10.60400391	-0.68554688	+37.66113281	+12.41455078	-44.27490234	+1128
+1457971051.44109990	+8.23974609	-7.21582031	-0.98876953	+60.24902344	-3.93310547	-49.79003906	+1792	+8.06396484	-6.42919922	-0.67236328	+7.77832031	-5.66894531	+13.82080078	+1456	+6.36328125	-10.60839844	-0.68554688	+37.66113281	+12.41455078	-44.27490234	+1128
+1457971051.44530010	+8.23974609	-7.21582031	-0.98876953	+60.24902344	-3.93310547	-49.79003906	+1792	+8.06396484	-6.42919922	-0.67236328	+7.77832031	-5.66894531	+13.79882813	+1456	+6.36328125	-10.60839844	-0.68554688	+37.63916016	+12.41455078	-44.25292969	+1132
+1457971051.44939990	+8.23974609	-7.21582031	-0.98876953	+60.24902344	-3.95507813	-49.79003906	+1792	+8.06396484	-6.42919922	-0.67236328	+7.77832031	-5.66894531	+13.79882813	+1456	+6.35888672	-10.60839844	-0.68554688	+37.63916016	+12.41455078	-44.25292969	+1132
+1457971051.45359990	+8.23974609	-7.21582031	-0.98876953	+60.24902344	-3.95507813	-49.79003906	+1792	+8.06396484	-6.42919922	-0.67236328	+7.77832031	-5.66894531	+13.79882813	+1456	+6.35888672	-10.60839844	-0.68994141	+37.63916016	+12.41455078	-44.25292969	+1132
+1457971051.45779990	+8.23974609	-7.21582031	-0.98876953	+60.24902344	-3.95507813	-49.79003906	+1792	+8.06396484	-6.42919922	-0.67236328	+7.77832031	-5.66894531	+13.79882813	+1456	+6.35888672	-10.60839844	-0.68994141	+37.61718750	+12.41455078	-44.23095703	+1132
+1457971051.46610000	+8.23974609	-7.21582031	-0.98876953	+60.24902344	-3.95507813	-49.79003906	+1792	+8.06396484	-6.42919922	-0.67236328	+7.77832031	-5.66894531	+13.79882813	+1456	+6.35449219	-10.60839844	-0.68994141	+37.59521484	+12.41455078	-44.23095703	+1132
+1457971051.47030000	+8.23974609	-7.21582031	-0.98437500	+60.24902344	-3.95507813	-49.79003906	+1788	+8.06396484	-6.42919922	-0.67236328	+7.77832031	-5.66894531	+13.79882813	+1456	+6.35449219	-10.60839844	-0.68994141	+37.59521484	+12.41455078	-44.23095703	+1132
+1457971051.47860000	+8.23974609	-7.21582031	-0.98437500	+60.24902344	-3.97705078	-49.79003906	+1788	+8.06396484	-6.42919922	-0.67236328	+7.75634766	-5.66894531	+13.77685547	+1456	+6.35449219	-10.60839844	-0.69433594	+37.57324219	+12.39257813	-44.20898438	+1132
+1457971051.48690010	+8.23974609	-7.21582031	-0.98437500	+60.24902344	-3.97705078	-49.79003906	+1788	+8.06835938	-6.42919922	-0.67236328	+7.75634766	-5.69091797	+13.77685547	+1456	+6.35449219	-10.60839844	-0.69433594	+37.55126953	+12.39257813	-44.20898438	+1132
+1457971051.49110010	+8.23974609	-7.21582031	-0.98437500	+60.27099609	-3.99902344	-49.79003906	+1788	+8.06835938	-6.42919922	-0.67236328	+7.75634766	-5.69091797	+13.77685547	+1456	+6.35449219	-10.60839844	-0.69433594	+37.55126953	+12.39257813	-44.20898438	+1128
+1457971051.49939990	+8.23974609	-7.21582031	-0.98437500	+60.27099609	-4.02099609	-49.81201172	+1788	+8.06835938	-6.42919922	-0.67236328	+7.75634766	-5.69091797	+13.77685547	+1456	+6.35449219	-10.60839844	-0.68994141	+37.55126953	+12.39257813	-44.23095703	+1128
+1457971051.50359990	+8.23974609	-7.21582031	-0.98437500	+60.27099609	-4.02099609	-49.81201172	+1792	+8.06835938	-6.42919922	-0.67236328	+7.75634766	-5.69091797	+13.77685547	+1456	+6.35449219	-10.60839844	-0.68994141	+37.55126953	+12.39257813	-44.25292969	+1128
+1457971051.50780010	+8.23974609	-7.21582031	-0.98437500	+60.29296875	-4.04296875	-49.81201172	+1792	+8.06835938	-6.42919922	-0.67236328	+7.75634766	-5.71289063	+13.77685547	+1456	+6.35888672	-10.60839844	-0.68554688	+37.55126953	+12.39257813	-44.25292969	+1128
+1457971051.51189990	+8.24414063	-7.21582031	-0.98437500	+60.29296875	-4.04296875	-49.81201172	+1792	+8.06835938	-6.42919922	-0.67236328	+7.75634766	-5.71289063	+13.77685547	+1456	+6.35888672	-10.60839844	-0.68554688	+37.57324219	+12.39257813	-44.27490234	+1128
+1457971051.51609990	+8.24414063	-7.21582031	-0.98437500	+60.29296875	-4.06494141	-49.81201172	+1792	+8.06835938	-6.42919922	-0.67236328	+7.75634766	-5.71289063	+13.77685547	+1456	+6.36328125	-10.60839844	-0.68115234	+37.57324219	+12.39257813	-44.29687500	+1132
+1457971051.52440000	+8.24414063	-7.21582031	-0.98437500	+60.31494141	-4.08691406	-49.83398438	+1792	+8.06835938	-6.42919922	-0.67236328	+7.75634766	-5.73486328	+13.77685547	+1456	+6.36767578	-10.60400391	-0.67675781	+37.59521484	+12.39257813	-44.34082031	+1132
+1457971051.52860000	+8.24414063	-7.21582031	-0.98437500	+60.31494141	-4.10888672	-49.83398438	+1792	+8.06835938	-6.42919922	-0.67236328	+7.75634766	-5.73486328	+13.77685547	+1456	+6.37207031	-10.60400391	-0.67236328	+37.61718750	+12.37060547	-44.38476563	+1136
+1457971051.53270010	+8.24853516	-7.21582031	-0.98437500	+60.33691406	-4.10888672	-49.83398438	+1792	+8.07275391	-6.42919922	-0.67236328	+7.75634766	-5.73486328	+13.77685547	+1456	+6.37646484	-10.60400391	-0.67236328	+37.61718750	+12.37060547	-44.40673828	+1136
+1457971051.53690000	+8.24853516	-7.21582031	-0.98437500	+60.33691406	-4.13085938	-49.83398438	+1792	+8.07275391	-6.42919922	-0.67236328	+7.75634766	-5.73486328	+13.77685547	+1456	+6.38085938	-10.60400391	-0.66796875	+37.63916016	+12.37060547	-44.42871094	+1140
+1457971051.54110000	+8.24853516	-7.21582031	-0.98437500	+60.33691406	-4.13085938	-49.83398438	+1792	+8.07275391	-6.42919922	-0.67236328	+7.73437500	-5.75683594	+13.77685547	+1456	+6.38085938	-10.60400391	-0.66796875	+37.63916016	+12.37060547	-44.45068359	+1140
+1457971051.54940010	+8.24853516	-7.21142578	-0.98437500	+60.35888672	-4.15283203	-49.81201172	+1796	+8.07275391	-6.42919922	-0.67236328	+7.73437500	-5.75683594	+13.77685547	+1456	+6.38085938	-10.60400391	-0.66796875	+37.63916016	+12.34863281	-44.47265625	+1140
