# Supplementary material for: A direct effect of perception on action when grasping a cup
Source: Sci Rep. 2018 Jan 9;8:171. doi: 10.1038/s41598-017-18591-5 (PMC5760564; doi:10.1038/s41598-017-18591-5)
Supplement: Supplementary file 6 — Supplementary Information [file 41598_2017_18591_MOESM6_ESM.zip › SciRep_Data/S01instruct/S01_100instruct_Tr5.dat]

+1000000000000.00000000	+0.00000000	+0.00000000	+0.00000000	+0.00000000	+0.00000000	+0.00000000	+0	+0.00000000	+0.00000000	+0.00000000	+0.00000000	+0.00000000	+0.00000000	+0	+0.00000000	+0.00000000	+0.00000000	+0.00000000	+0.00000000	+0.00000000	+0
+1457970475.68510010	+8.97363281	-6.38085938	-0.76464844	+52.97607422	-2.98828125	-70.57617188	+2032	+8.78027344	-5.63378906	-0.49218750	+0.37353516	-6.94335938	+17.02880859	+1484	+6.82910156	-9.37353516	-1.06347656	+32.40966797	+1.99951172	-45.21972656	+1400
+1457970475.68919990	+8.97363281	-6.38085938	-0.76464844	+52.97607422	-2.98828125	-70.53222656	+2028	+8.78027344	-5.62939453	-0.49218750	+0.39550781	-6.92138672	+17.07275391	+1484	+6.82910156	-9.37353516	-1.06347656	+32.40966797	+1.99951172	-45.21972656	+1400
+1457970475.69339990	+8.97363281	-6.37646484	-0.76464844	+52.99804688	-2.96630859	-70.51025391	+2028	+8.78027344	-5.62939453	-0.49218750	+0.41748047	-6.87744141	+17.13867188	+1484	+6.82910156	-9.37353516	-1.06347656	+32.40966797	+2.02148438	-45.19775391	+1400
+1457970475.69759990	+8.97802734	-6.37646484	-0.76464844	+52.99804688	-2.96630859	-70.46630859	+2028	+8.78027344	-5.62939453	-0.49218750	+0.43945313	-6.83349609	+17.18261719	+1484	+6.83349609	-9.37353516	-1.06787109	+32.43164063	+2.04345703	-45.17578125	+1400
+1457970475.70170000	+8.97802734	-6.37646484	-0.76464844	+52.99804688	-2.96630859	-70.44433594	+2028	+8.78027344	-5.62500000	-0.49218750	+0.46142578	-6.78955078	+17.22656250	+1484	+6.83349609	-9.36914063	-1.06347656	+32.45361328	+2.06542969	-45.15380859	+1400
+1457970475.70590000	+8.97802734	-6.37207031	-0.76904297	+52.99804688	-2.96630859	-70.40039063	+2028	+8.78027344	-5.62500000	-0.49218750	+0.48339844	-6.76757813	+17.27050781	+1484	+6.83789063	-9.36914063	-1.06347656	+32.47558594	+2.08740234	-45.15380859	+1404
+1457970475.71420000	+8.97802734	-6.37207031	-0.76904297	+52.99804688	-2.96630859	-70.31250000	+2024	+8.78027344	-5.62060547	-0.49218750	+0.52734375	-6.67968750	+17.35839844	+1484	+6.84228516	-9.36035156	-1.06347656	+32.54150391	+2.13134766	-45.10986328	+1404
+1457970485.33090000	+8.77587891	-6.45556641	-0.98437500	+54.00878906	-1.03271484	-67.96142578	+1664	+8.55615234	-5.68212891	-0.66357422	+1.38427734	-4.46044922	+14.76562500	+1284	+6.64013672	-9.44824219	-1.12500000	+33.99169922	+5.71289063	-46.01074219	+1296
+1457970485.33920000	+8.77587891	-6.45556641	-0.97998047	+54.00878906	-1.03271484	-67.96142578	+1664	+8.55615234	-5.68212891	-0.66357422	+1.38427734	-4.46044922	+14.76562500	+1280	+6.63574219	-9.44824219	-1.12500000	+33.96972656	+5.71289063	-46.01074219	+1296
+1457970485.34340000	+8.77587891	-6.45556641	-0.97998047	+54.00878906	-1.03271484	-67.96142578	+1664	+8.55615234	-5.68212891	-0.66357422	+1.38427734	-4.46044922	+14.76562500	+1284	+6.63574219	-9.44824219	-1.12500000	+33.96972656	+5.71289063	-45.98876953	+1296
+1457970485.34760000	+8.77587891	-6.45556641	-0.97998047	+54.03076172	-1.03271484	-67.96142578	+1664	+8.55615234	-5.68212891	-0.66357422	+1.38427734	-4.46044922	+14.74365234	+1284	+6.63574219	-9.45263672	-1.12500000	+33.94775391	+5.71289063	-45.98876953	+1296
+1457970485.35170010	+8.77587891	-6.45117188	-0.97998047	+54.03076172	-1.03271484	-67.96142578	+1664	+8.55615234	-5.68212891	-0.66357422	+1.38427734	-4.46044922	+14.74365234	+1284	+6.63134766	-9.45263672	-1.12939453	+33.94775391	+5.71289063	-45.98876953	+1296
+1457970485.35590000	+8.77587891	-6.45117188	-0.97998047	+54.03076172	-1.03271484	-67.96142578	+1664	+8.55615234	-5.68212891	-0.66357422	+1.38427734	-4.43847656	+14.74365234	+1284	+6.63134766	-9.45263672	-1.12939453	+33.94775391	+5.71289063	-45.96679688	+1296
+1457970485.36010000	+8.77587891	-6.45117188	-0.97998047	+54.03076172	-1.03271484	-67.96142578	+1664	+8.55615234	-5.68212891	-0.66357422	+1.38427734	-4.43847656	+14.74365234	+1284	+6.63134766	-9.45263672	-1.12939453	+33.92578125	+5.73486328	-45.96679688	+1296
+1457970485.36420010	+8.77148438	-6.45117188	-0.97998047	+54.03076172	-1.03271484	-67.96142578	+1660	+8.55615234	-5.68212891	-0.66357422	+1.38427734	-4.43847656	+14.74365234	+1284	+6.62695313	-9.45263672	-1.13378906	+33.90380859	+5.73486328	-45.94482422	+1296
+1457970485.36840010	+8.77148438	-6.45117188	-0.97998047	+54.03076172	-1.03271484	-67.96142578	+1660	+8.55615234	-5.68212891	-0.66357422	+1.38427734	-4.43847656	+14.74365234	+1284	+6.62695313	-9.45263672	-1.13378906	+33.90380859	+5.73486328	-45.94482422	+1296
+1457970485.37260010	+8.77148438	-6.45117188	-0.97998047	+54.03076172	-1.01074219	-67.98339844	+1660	+8.55615234	-5.68212891	-0.66357422	+1.38427734	-4.43847656	+14.74365234	+1284	+6.62255859	-9.45703125	-1.13378906	+33.88183594	+5.73486328	-45.92285156	+1296
+1457970485.37669990	+8.77148438	-6.45117188	-0.97998047	+54.03076172	-1.01074219	-67.98339844	+1660	+8.55615234	-5.68212891	-0.66357422	+1.38427734	-4.43847656	+14.74365234	+1288	+6.62255859	-9.45703125	-1.13818359	+33.88183594	+5.73486328	-45.92285156	+1292
+1457970485.38089990	+8.77148438	-6.45117188	-0.97998047	+54.03076172	-1.01074219	-67.98339844	+1660	+8.55615234	-5.68212891	-0.66357422	+1.38427734	-4.43847656	+14.72167969	+1288	+6.62255859	-9.45703125	-1.13818359	+33.88183594	+5.73486328	-45.90087891	+1292
+1457970485.38920000	+8.77148438	-6.45117188	-0.97998047	+54.03076172	-1.01074219	-67.98339844	+1660	+8.55615234	-5.68212891	-0.66357422	+1.38427734	-4.43847656	+14.72167969	+1288	+6.62255859	-9.45703125	-1.13818359	+33.88183594	+5.73486328	-45.90087891	+1292
+1457970485.39750000	+8.77148438	-6.45117188	-0.97998047	+54.03076172	-1.01074219	-67.98339844	+1660	+8.55615234	-5.68212891	-0.66357422	+1.38427734	-4.43847656	+14.72167969	+1292	+6.62255859	-9.45703125	-1.13818359	+33.88183594	+5.73486328	-45.90087891	+1288
+1457970485.40590000	+8.77148438	-6.45117188	-0.97998047	+54.03076172	-1.01074219	-67.98339844	+1660	+8.55615234	-5.68212891	-0.66357422	+1.38427734	-4.43847656	+14.72167969	+1292	+6.62255859	-9.45703125	-1.13818359	+33.90380859	+5.73486328	-45.92285156	+1288
+1457970485.41000010	+8.77148438	-6.45117188	-0.97998047	+54.03076172	-1.01074219	-67.98339844	+1660	+8.55615234	-5.68212891	-0.66357422	+1.38427734	-4.43847656	+14.72167969	+1292	+6.62695313	-9.45703125	-1.13818359	+33.90380859	+5.71289063	-45.92285156	+1284
+1457970485.41840000	+8.77148438	-6.45117188	-0.97998047	+54.03076172	-1.03271484	-67.98339844	+1660	+8.55615234	-5.68212891	-0.66357422	+1.38427734	-4.46044922	+14.74365234	+1292	+6.62695313	-9.45263672	-1.13378906	+33.90380859	+5.71289063	-45.92285156	+1284
+1457970485.42670010	+8.77148438	-6.45117188	-0.97998047	+54.03076172	-1.03271484	-67.98339844	+1660	+8.55615234	-5.68212891	-0.66357422	+1.38427734	-4.46044922	+14.74365234	+1292	+6.62695313	-9.45263672	-1.13378906	+33.92578125	+5.71289063	-45.94482422	+1284
+1457970485.43090010	+8.77148438	-6.45117188	-0.97998047	+54.03076172	-1.03271484	-67.98339844	+1660	+8.55615234	-5.68212891	-0.66357422	+1.38427734	-4.46044922	+14.74365234	+1292	+6.62695313	-9.45263672	-1.13378906	+33.92578125	+5.71289063	-45.94482422	+1284
+1457970485.43499990	+8.77148438	-6.45117188	-0.97998047	+54.03076172	-1.03271484	-67.98339844	+1660	+8.55615234	-5.68212891	-0.66357422	+1.38427734	-4.46044922	+14.74365234	+1296	+6.62695313	-9.45263672	-1.13378906	+33.92578125	+5.71289063	-45.94482422	+1280
+1457970485.43919990	+8.77148438	-6.45117188	-0.97998047	+54.03076172	-1.03271484	-67.98339844	+1660	+8.55615234	-5.68212891	-0.66357422	+1.38427734	-4.46044922	+14.74365234	+1296	+6.62695313	-9.45263672	-1.13378906	+33.92578125	+5.71289063	-45.94482422	+1280
+1457970485.44339990	+8.77148438	-6.45117188	-0.97998047	+54.03076172	-1.03271484	-67.98339844	+1660	+8.55615234	-5.68212891	-0.66357422	+1.38427734	-4.46044922	+14.74365234	+1296	+6.62695313	-9.45263672	-1.13378906	+33.92578125	+5.71289063	-45.94482422	+1280
+1457970485.44750000	+8.77148438	-6.45117188	-0.97998047	+54.03076172	-1.03271484	-67.98339844	+1660	+8.55615234	-5.68212891	-0.66357422	+1.38427734	-4.46044922	+14.74365234	+1296	+6.62695313	-9.45263672	-1.13378906	+33.92578125	+5.71289063	-45.94482422	+1280
+1457970485.45170000	+8.77148438	-6.45117188	-0.97998047	+54.03076172	-1.03271484	-67.98339844	+1660	+8.55615234	-5.68212891	-0.66357422	+1.38427734	-4.46044922	+14.74365234	+1296	+6.62695313	-9.45263672	-1.13378906	+33.92578125	+5.71289063	-45.94482422	+1280
+1457970485.45590000	+8.77148438	-6.45117188	-0.97998047	+54.03076172	-1.03271484	-67.98339844	+1660	+8.55615234	-5.68212891	-0.66357422	+1.38427734	-4.46044922	+14.74365234	+1296	+6.62695313	-9.45263672	-1.13378906	+33.92578125	+5.71289063	-45.94482422	+1280
+1457970485.46000000	+8.77148438	-6.45117188	-0.97998047	+54.03076172	-1.03271484	-67.98339844	+1660	+8.55615234	-5.68212891	-0.66357422	+1.38427734	-4.46044922	+14.72167969	+1296	+6.62695313	-9.45263672	-1.13378906	+33.92578125	+5.71289063	-45.94482422	+1280
+1457970485.46420000	+8.77148438	-6.45117188	-0.97998047	+54.03076172	-1.03271484	-67.98339844	+1660	+8.55615234	-5.68212891	-0.66357422	+1.38427734	-4.46044922	+14.72167969	+1296	+6.62695313	-9.45263672	-1.13378906	+33.92578125	+5.71289063	-45.94482422	+1280
+1457970485.46830010	+8.77148438	-6.45117188	-0.97998047	+54.03076172	-1.03271484	-67.98339844	+1660	+8.55615234	-5.68212891	-0.66357422	+1.38427734	-4.46044922	+14.72167969	+1296	+6.62695313	-9.45263672	-1.13378906	+33.92578125	+5.71289063	-45.94482422	+1280
+1457970485.47250010	+8.77148438	-6.45117188	-0.97998047	+54.03076172	-1.03271484	-67.98339844	+1660	+8.55615234	-5.68212891	-0.66357422	+1.38427734	-4.46044922	+14.72167969	+1296	+6.62695313	-9.45263672	-1.13378906	+33.92578125	+5.71289063	-45.94482422	+1276
+1457970485.47670010	+8.77148438	-6.45117188	-0.97998047	+54.03076172	-1.03271484	-67.98339844	+1660	+8.55615234	-5.68212891	-0.66357422	+1.38427734	-4.46044922	+14.72167969	+1296	+6.62695313	-9.45263672	-1.13378906	+33.92578125	+5.71289063	-45.94482422	+1276
+1457970485.48079990	+8.77148438	-6.45117188	-0.97998047	+54.03076172	-1.03271484	-67.98339844	+1660	+8.55615234	-5.68212891	-0.66357422	+1.38427734	-4.46044922	+14.72167969	+1296	+6.62695313	-9.45263672	-1.13378906	+33.92578125	+5.71289063	-45.94482422	+1276
+1457970485.48499990	+8.77148438	-6.45117188	-0.97998047	+54.03076172	-1.03271484	-67.98339844	+1660	+8.55615234	-5.68212891	-0.66357422	+1.38427734	-4.46044922	+14.72167969	+1296	+6.62695313	-9.45263672	-1.13378906	+33.92578125	+5.71289063	-45.94482422	+1276
+1457970485.49330000	+8.77148438	-6.45117188	-0.97998047	+54.03076172	-1.03271484	-67.98339844	+1660	+8.55615234	-5.68212891	-0.66357422	+1.38427734	-4.46044922	+14.72167969	+1296	+6.62695313	-9.45263672	-1.13378906	+33.92578125	+5.71289063	-45.94482422	+1276
+1457970485.49749990	+8.77148438	-6.45117188	-0.97998047	+54.03076172	-1.03271484	-67.98339844	+1660	+8.55615234	-5.68212891	-0.66357422	+1.38427734	-4.46044922	+14.72167969	+1300	+6.62695313	-9.45263672	-1.13378906	+33.92578125	+5.71289063	-45.94482422	+1276
+1457970485.50169990	+8.77148438	-6.45117188	-0.97998047	+54.03076172	-1.03271484	-67.98339844	+1660	+8.55615234	-5.68212891	-0.66357422	+1.38427734	-4.46044922	+14.72167969	+1300	+6.62695313	-9.45263672	-1.13378906	+33.92578125	+5.71289063	-45.94482422	+1276
+1457970485.50580000	+8.77148438	-6.45117188	-0.97998047	+54.03076172	-1.03271484	-67.98339844	+1660	+8.55615234	-5.68212891	-0.66357422	+1.38427734	-4.46044922	+14.72167969	+1300	+6.62695313	-9.45263672	-1.13378906	+33.92578125	+5.71289063	-45.94482422	+1276
+1457970485.51000000	+8.77148438	-6.45117188	-0.97998047	+54.03076172	-1.03271484	-67.98339844	+1660	+8.55615234	-5.68212891	-0.66357422	+1.38427734	-4.48242188	+14.74365234	+1300	+6.62695313	-9.45263672	-1.13378906	+33.92578125	+5.71289063	-45.94482422	+1276
+1457970485.51830010	+8.77148438	-6.45117188	-0.97998047	+54.03076172	-1.03271484	-67.98339844	+1660	+8.55615234	-5.68212891	-0.66357422	+1.38427734	-4.48242188	+14.74365234	+1300	+6.63134766	-9.45263672	-1.13378906	+33.92578125	+5.71289063	-45.96679688	+1276
+1457970485.52250000	+8.77148438	-6.45117188	-0.97998047	+54.03076172	-1.03271484	-67.98339844	+1660	+8.55615234	-5.68212891	-0.66357422	+1.38427734	-4.48242188	+14.74365234	+1300	+6.63134766	-9.45263672	-1.13378906	+33.94775391	+5.71289063	-45.96679688	+1276
+1457970485.52670000	+8.77148438	-6.45556641	-0.97998047	+54.03076172	-1.03271484	-67.98339844	+1660	+8.55615234	-5.68212891	-0.66357422	+1.38427734	-4.48242188	+14.74365234	+1300	+6.63134766	-9.45263672	-1.13378906	+33.94775391	+5.69091797	-45.96679688	+1276
+1457970485.53080010	+8.77148438	-6.45556641	-0.97998047	+54.03076172	-1.03271484	-67.98339844	+1660	+8.55615234	-5.68212891	-0.66357422	+1.38427734	-4.48242188	+14.74365234	+1300	+6.63134766	-9.45263672	-1.12939453	+33.94775391	+5.69091797	-45.96679688	+1276
+1457970485.53500010	+8.77148438	-6.45556641	-0.97998047	+54.03076172	-1.03271484	-67.98339844	+1660	+8.55615234	-5.68212891	-0.66357422	+1.38427734	-4.48242188	+14.74365234	+1300	+6.63134766	-9.45263672	-1.12939453	+33.94775391	+5.69091797	-45.96679688	+1276
+1457970485.53909990	+8.77148438	-6.45556641	-0.97998047	+54.03076172	-1.03271484	-67.98339844	+1660	+8.55615234	-5.68212891	-0.66357422	+1.38427734	-4.48242188	+14.74365234	+1296	+6.63134766	-9.45263672	-1.12939453	+33.94775391	+5.69091797	-45.98876953	+1276
+1457970485.54329990	+8.77148438	-6.45556641	-0.97998047	+54.03076172	-1.03271484	-67.98339844	+1660	+8.55615234	-5.68212891	-0.66357422	+1.38427734	-4.48242188	+14.74365234	+1296	+6.63134766	-9.45263672	-1.12939453	+33.94775391	+5.69091797	-45.98876953	+1276
+1457970485.54749990	+8.77148438	-6.45556641	-0.97998047	+54.03076172	-1.03271484	-67.98339844	+1660	+8.55615234	-5.68212891	-0.66357422	+1.38427734	-4.48242188	+14.74365234	+1296	+6.63134766	-9.45263672	-1.12939453	+33.94775391	+5.69091797	-45.98876953	+1280
+1457970485.55160000	+8.77148438	-6.45556641	-0.97998047	+54.03076172	-1.03271484	-67.98339844	+1660	+8.55615234	-5.68212891	-0.66357422	+1.38427734	-4.48242188	+14.74365234	+1296	+6.63134766	-9.45263672	-1.12939453	+33.94775391	+5.69091797	-45.98876953	+1280
+1457970485.55580000	+8.77587891	-6.45556641	-0.97998047	+54.03076172	-1.03271484	-67.98339844	+1664	+8.55615234	-5.68212891	-0.66357422	+1.38427734	-4.48242188	+14.74365234	+1296	+6.63134766	-9.45263672	-1.12939453	+33.96972656	+5.69091797	-45.98876953	+1280
+1457970485.56410000	+8.77587891	-6.45556641	-0.97998047	+54.05273438	-1.03271484	-67.98339844	+1664	+8.55615234	-5.68212891	-0.66357422	+1.38427734	-4.48242188	+14.74365234	+1296	+6.63134766	-9.45263672	-1.12939453	+33.96972656	+5.69091797	-45.98876953	+1280
+1457970485.56830000	+8.77587891	-6.45556641	-0.97998047	+54.05273438	-1.03271484	-67.98339844	+1664	+8.55615234	-5.68212891	-0.66357422	+1.38427734	-4.48242188	+14.74365234	+1296	+6.63134766	-9.45263672	-1.12939453	+33.96972656	+5.69091797	-45.98876953	+1280
+1457970485.57250000	+8.77587891	-6.45556641	-0.97998047	+54.05273438	-1.03271484	-67.98339844	+1664	+8.55615234	-5.68212891	-0.66357422	+1.38427734	-4.48242188	+14.74365234	+1296	+6.63134766	-9.45263672	-1.12939453	+33.94775391	+5.69091797	-45.98876953	+1280
+1457970485.58080010	+8.77148438	-6.45556641	-0.97998047	+54.05273438	-1.03271484	-67.98339844	+1664	+8.55615234	-5.68212891	-0.66357422	+1.38427734	-4.48242188	+14.72167969	+1296	+6.63134766	-9.45263672	-1.12939453	+33.94775391	+5.69091797	-45.98876953	+1280
+1457970485.58500000	+8.77148438	-6.45556641	-0.97998047	+54.05273438	-1.03271484	-67.98339844	+1664	+8.55615234	-5.68212891	-0.66357422	+1.38427734	-4.48242188	+14.72167969	+1296	+6.63134766	-9.45263672	-1.12939453	+33.94775391	+5.69091797	-45.98876953	+1280
+1457970485.58909990	+8.77148438	-6.45556641	-0.97998047	+54.05273438	-1.03271484	-67.98339844	+1664	+8.55615234	-5.68212891	-0.66357422	+1.38427734	-4.48242188	+14.72167969	+1296	+6.63134766	-9.45263672	-1.12939453	+33.94775391	+5.69091797	-45.98876953	+1280
+1457970485.59330010	+8.77148438	-6.45556641	-0.97998047	+54.05273438	-1.03271484	-67.98339844	+1660	+8.55615234	-5.68212891	-0.66357422	+1.38427734	-4.48242188	+14.72167969	+1296	+6.63134766	-9.45263672	-1.12939453	+33.94775391	+5.69091797	-45.96679688	+1280
+1457970485.59750010	+8.77148438	-6.45556641	-0.97998047	+54.05273438	-1.03271484	-67.98339844	+1660	+8.55615234	-5.68212891	-0.66357422	+1.38427734	-4.48242188	+14.72167969	+1296	+6.63134766	-9.45263672	-1.12939453	+33.94775391	+5.69091797	-45.96679688	+1280
+1457970485.60579990	+8.77148438	-6.45556641	-0.97998047	+54.05273438	-1.03271484	-67.98339844	+1660	+8.55615234	-5.68212891	-0.66357422	+1.38427734	-4.48242188	+14.72167969	+1296	+6.63134766	-9.45263672	-1.12939453	+33.94775391	+5.69091797	-45.96679688	+1280
+1457970485.61410000	+8.77148438	-6.45556641	-0.97998047	+54.03076172	-1.03271484	-67.98339844	+1660	+8.55615234	-5.68212891	-0.66357422	+1.38427734	-4.48242188	+14.72167969	+1296	+6.63134766	-9.45263672	-1.12939453	+33.94775391	+5.69091797	-45.96679688	+1280
+1457970485.61830000	+8.77148438	-6.45556641	-0.97998047	+54.03076172	-1.03271484	-67.98339844	+1660	+8.55615234	-5.68212891	-0.66357422	+1.38427734	-4.48242188	+14.72167969	+1296	+6.63134766	-9.45263672	-1.12939453	+33.94775391	+5.69091797	-45.96679688	+1280
+1457970485.62660000	+8.77148438	-6.45556641	-0.97998047	+54.03076172	-1.03271484	-67.98339844	+1660	+8.55615234	-5.68212891	-0.66357422	+1.38427734	-4.48242188	+14.72167969	+1296	+6.63134766	-9.45263672	-1.12939453	+33.96972656	+5.69091797	-45.98876953	+1280
+1457970485.63080000	+8.77148438	-6.45556641	-0.97998047	+54.03076172	-1.03271484	-67.98339844	+1660	+8.55615234	-5.68212891	-0.66357422	+1.38427734	-4.48242188	+14.72167969	+1296	+6.63134766	-9.45263672	-1.12939453	+33.96972656	+5.69091797	-45.98876953	+1280
+1457970485.63910010	+8.77148438	-6.45556641	-0.98437500	+54.03076172	-1.03271484	-67.98339844	+1660	+8.55615234	-5.68212891	-0.66357422	+1.38427734	-4.50439453	+14.72167969	+1296	+6.63134766	-9.45263672	-1.12939453	+33.96972656	+5.69091797	-45.98876953	+1280
+1457970485.64739990	+8.77148438	-6.45556641	-0.98437500	+54.03076172	-1.03271484	-67.96142578	+1660	+8.55615234	-5.68212891	-0.66357422	+1.38427734	-4.50439453	+14.72167969	+1296	+6.63574219	-9.45263672	-1.12939453	+33.96972656	+5.69091797	-45.98876953	+1284
+1457970485.65580010	+8.77148438	-6.45556641	-0.98437500	+54.03076172	-1.03271484	-67.96142578	+1660	+8.55615234	-5.68212891	-0.66357422	+1.38427734	-4.50439453	+14.72167969	+1296	+6.63574219	-9.45263672	-1.12939453	+33.99169922	+5.69091797	-46.01074219	+1284
+1457970485.65990000	+8.77148438	-6.45556641	-0.98437500	+54.03076172	-1.03271484	-67.96142578	+1660	+8.55615234	-5.68212891	-0.66357422	+1.38427734	-4.50439453	+14.72167969	+1296	+6.63574219	-9.45263672	-1.12500000	+33.99169922	+5.69091797	-46.01074219	+1284
+1457970485.66829990	+8.77148438	-6.45556641	-0.98437500	+54.03076172	-1.03271484	-67.96142578	+1660	+8.55615234	-5.68212891	-0.66357422	+1.38427734	-4.50439453	+14.72167969	+1296	+6.63574219	-9.45263672	-1.12500000	+33.99169922	+5.69091797	-46.01074219	+1284
+1457970485.67240000	+8.77148438	-6.45556641	-0.98437500	+54.03076172	-1.03271484	-67.96142578	+1660	+8.55615234	-5.68212891	-0.66357422	+1.38427734	-4.50439453	+14.72167969	+1296	+6.63574219	-9.45263672	-1.12500000	+33.99169922	+5.71289063	-46.01074219	+1284
+1457970485.67660000	+8.77148438	-6.45556641	-0.98437500	+54.03076172	-1.03271484	-67.96142578	+1660	+8.55615234	-5.68212891	-0.66357422	+1.38427734	-4.50439453	+14.72167969	+1296	+6.63574219	-9.45263672	-1.12500000	+33.99169922	+5.71289063	-46.01074219	+1284
+1457970485.68080000	+8.77148438	-6.45556641	-0.98437500	+54.03076172	-1.03271484	-67.96142578	+1660	+8.55615234	-5.68212891	-0.66357422	+1.38427734	-4.50439453	+14.72167969	+1296	+6.63574219	-9.45263672	-1.12500000	+33.99169922	+5.71289063	-46.01074219	+1284
+1457970485.68490000	+8.77148438	-6.45556641	-0.98437500	+54.03076172	-1.03271484	-67.96142578	+1660	+8.55615234	-5.68212891	-0.66357422	+1.38427734	-4.50439453	+14.72167969	+1296	+6.63574219	-9.45263672	-1.12500000	+33.99169922	+5.71289063	-46.01074219	+1284
+1457970485.68910000	+8.77148438	-6.45556641	-0.98437500	+54.03076172	-1.03271484	-67.96142578	+1660	+8.55615234	-5.68212891	-0.66357422	+1.38427734	-4.50439453	+14.72167969	+1296	+6.63574219	-9.45263672	-1.12500000	+33.99169922	+5.71289063	-46.01074219	+1284
+1457970485.69320010	+8.77148438	-6.45556641	-0.98437500	+54.03076172	-1.03271484	-67.96142578	+1660	+8.55615234	-5.68212891	-0.66357422	+1.38427734	-4.50439453	+14.72167969	+1296	+6.63574219	-9.45263672	-1.12939453	+33.96972656	+5.71289063	-46.01074219	+1284
+1457970485.69740010	+8.77148438	-6.45556641	-0.97998047	+54.03076172	-1.03271484	-67.96142578	+1660	+8.55615234	-5.68212891	-0.66357422	+1.38427734	-4.50439453	+14.72167969	+1296	+6.63574219	-9.45263672	-1.12939453	+33.96972656	+5.71289063	-45.98876953	+1284
+1457970485.70160010	+8.77148438	-6.45556641	-0.97998047	+54.03076172	-1.03271484	-67.96142578	+1660	+8.55615234	-5.68212891	-0.66357422	+1.38427734	-4.50439453	+14.72167969	+1296	+6.63574219	-9.45263672	-1.12939453	+33.96972656	+5.71289063	-45.98876953	+1284
+1457970485.70569990	+8.77148438	-6.45556641	-0.97998047	+54.03076172	-1.03271484	-67.96142578	+1660	+8.55615234	-5.68212891	-0.66357422	+1.38427734	-4.50439453	+14.72167969	+1296	+6.63134766	-9.45263672	-1.12939453	+33.96972656	+5.71289063	-45.98876953	+1288
+1457970485.70989990	+8.77148438	-6.45556641	-0.97998047	+54.03076172	-1.03271484	-67.96142578	+1660	+8.55615234	-5.68212891	-0.66357422	+1.38427734	-4.50439453	+14.69970703	+1296	+6.63134766	-9.45263672	-1.12939453	+33.96972656	+5.71289063	-45.98876953	+1288
+1457970485.71409990	+8.77148438	-6.45556641	-0.97998047	+54.03076172	-1.03271484	-67.96142578	+1660	+8.55615234	-5.68212891	-0.66357422	+1.36230469	-4.50439453	+14.69970703	+1296	+6.63134766	-9.45263672	-1.12939453	+33.96972656	+5.71289063	-45.98876953	+1284
+1457970485.72240000	+8.77148438	-6.45556641	-0.97998047	+54.03076172	-1.03271484	-67.96142578	+1660	+8.55615234	-5.68212891	-0.66357422	+1.36230469	-4.50439453	+14.69970703	+1296	+6.63134766	-9.45263672	-1.12939453	+33.96972656	+5.71289063	-45.98876953	+1284
+1457970485.72659990	+8.77148438	-6.45556641	-0.97998047	+54.03076172	-1.03271484	-67.96142578	+1660	+8.55615234	-5.68212891	-0.66357422	+1.36230469	-4.50439453	+14.69970703	+1296	+6.63134766	-9.45263672	-1.12939453	+33.96972656	+5.71289063	-45.98876953	+1284
+1457970485.73070000	+8.77148438	-6.45556641	-0.97998047	+54.03076172	-1.03271484	-67.96142578	+1660	+8.55615234	-5.68212891	-0.66357422	+1.36230469	-4.50439453	+14.69970703	+1296	+6.63574219	-9.45263672	-1.12939453	+33.94775391	+5.71289063	-45.98876953	+1284
+1457970485.73490000	+8.77148438	-6.45556641	-0.97998047	+54.03076172	-1.03271484	-67.96142578	+1660	+8.55615234	-5.68212891	-0.66357422	+1.36230469	-4.50439453	+14.69970703	+1296	+6.63574219	-9.45263672	-1.12939453	+33.94775391	+5.71289063	-45.98876953	+1284
+1457970485.73910000	+8.77148438	-6.45556641	-0.97998047	+54.03076172	-1.03271484	-67.96142578	+1660	+8.55615234	-5.68212891	-0.66357422	+1.36230469	-4.50439453	+14.69970703	+1296	+6.63574219	-9.45263672	-1.12500000	+33.94775391	+5.71289063	-45.98876953	+1288
+1457970485.74320010	+8.77148438	-6.45556641	-0.97998047	+54.03076172	-1.03271484	-67.96142578	+1660	+8.55615234	-5.68212891	-0.66357422	+1.36230469	-4.50439453	+14.69970703	+1296	+6.63574219	-9.45263672	-1.12500000	+33.94775391	+5.71289063	-45.98876953	+1288
+1457970485.74740000	+8.77587891	-6.45556641	-0.97998047	+54.03076172	-1.03271484	-67.96142578	+1660	+8.55615234	-5.68212891	-0.66357422	+1.36230469	-4.50439453	+14.69970703	+1296	+6.63574219	-9.45263672	-1.12500000	+33.94775391	+5.71289063	-45.98876953	+1288
+1457970485.75160000	+8.77587891	-6.45556641	-0.98437500	+54.03076172	-1.03271484	-67.93945313	+1660	+8.56054688	-5.68212891	-0.66357422	+1.36230469	-4.50439453	+14.69970703	+1296	+6.64013672	-9.44824219	-1.12500000	+33.94775391	+5.71289063	-45.98876953	+1288
+1457970485.75570010	+8.77587891	-6.45556641	-0.98437500	+54.03076172	-1.03271484	-67.93945313	+1660	+8.56054688	-5.68212891	-0.66357422	+1.34033203	-4.52636719	+14.69970703	+1300	+6.64013672	-9.44824219	-1.12500000	+33.94775391	+5.73486328	-45.98876953	+1288
+1457970485.75990010	+8.77587891	-6.45556641	-0.98437500	+54.00878906	-1.01074219	-67.93945313	+1660	+8.56054688	-5.68212891	-0.66357422	+1.31835938	-4.52636719	+14.67773438	+1300	+6.64453125	-9.44384766	-1.12060547	+33.92578125	+5.73486328	-45.96679688	+1292
+1457970485.76410010	+8.77587891	-6.45556641	-0.98437500	+54.00878906	-1.01074219	-67.93945313	+1660	+8.56494141	-5.67773438	-0.66357422	+1.29638672	-4.52636719	+14.65576172	+1300	+6.65332031	-9.43945313	-1.12060547	+33.88183594	+5.75683594	-45.94482422	+1296
+1457970485.76819990	+8.77587891	-6.45556641	-0.98437500	+54.00878906	-0.98876953	-67.91748047	+1660	+8.56933594	-5.67773438	-0.66357422	+1.27441406	-4.52636719	+14.61181641	+1300	+6.65771484	-9.43066406	-1.12060547	+33.85986328	+5.77880859	-45.90087891	+1296
+1457970485.77239990	+8.78027344	-6.45117188	-0.98876953	+53.98681641	-0.94482422	-67.87353516	+1664	+8.57812500	-5.66894531	-0.66796875	+1.18652344	-4.54833984	+14.52392578	+1304	+6.66650391	-9.41748047	-1.12060547	+33.77197266	+5.82275391	-45.81298828	+1304
+1457970485.77650000	+8.78466797	-6.45117188	-0.99316406	+53.96484375	-0.87890625	-67.82958984	+1664	+8.59130859	-5.66015625	-0.66796875	+1.12060547	-4.57031250	+14.41406250	+1308	+6.67529297	-9.40429688	-1.12500000	+33.66210938	+5.86669922	-45.70312500	+1308
+1457970485.78070000	+8.78906250	-6.44677734	-0.99755859	+53.94287109	-0.81298828	-67.76367188	+1668	+8.60009766	-5.65136719	-0.67236328	+1.05468750	-4.59228516	+14.30419922	+1312	+6.67968750	-9.39550781	-1.12939453	+33.57421875	+5.93261719	-45.59326172	+1312
+1457970485.78490000	+8.79785156	-6.43798828	-1.00634766	+53.89892578	-0.57128906	-67.60986328	+1672	+8.62207031	-5.63378906	-0.68115234	+0.90087891	-4.61425781	+14.08447266	+1324	+6.68847656	-9.37353516	-1.14257813	+33.44238281	+6.02050781	-45.37353516	+1320
+1457970485.78900000	+8.80664063	-6.42919922	-1.01953125	+53.85498047	-0.35156250	-67.43408203	+1680	+8.63525391	-5.61621094	-0.68554688	+0.81298828	-4.65820313	+13.90869141	+1332	+6.69287109	-9.36035156	-1.15576172	+33.33251953	+6.08642578	-45.19775391	+1324
+1457970485.79320000	+8.81542969	-6.41601563	-1.03271484	+53.83300781	-0.08789063	-67.23632813	+1684	+8.64843750	-5.59863281	-0.68994141	+0.72509766	-4.65820313	+13.77685547	+1340	+6.69726563	-9.34277344	-1.16894531	+33.22265625	+6.17431641	-45.04394531	+1332
+1457970485.79740000	+8.83300781	-6.39404297	-1.06347656	+53.81103516	+0.43945313	-66.84082031	+1696	+8.66601563	-5.57666016	-0.69873047	+0.61523438	-4.70214844	+13.57910156	+1348	+6.70605469	-9.32080078	-1.18212891	+33.15673828	+6.26220703	-44.84619141	+1340
+1457970485.80150010	+8.84619141	-6.37646484	-1.08984375	+53.81103516	+0.87890625	-66.48925781	+1700	+8.67919922	-5.55468750	-0.70312500	+0.54931641	-4.76806641	+13.42529297	+1356	+6.71484375	-9.30322266	-1.19531250	+33.04687500	+6.35009766	-44.69238281	+1344
+1457970485.80570010	+8.85937500	-6.35888672	-1.11181641	+53.83300781	+1.27441406	-66.13769531	+1708	+8.69238281	-5.53271484	-0.71191406	+0.50537109	-4.79003906	+13.29345703	+1368	+6.71923828	-9.28125000	-1.21289063	+32.91503906	+6.43798828	-44.49462891	+1348
+1457970485.80990000	+8.87695313	-6.33691406	-1.14257813	+53.83300781	+1.84570313	-65.65429688	+1712	+8.70996094	-5.51074219	-0.72070313	+0.37353516	-4.83398438	+13.11767578	+1380	+6.73242188	-9.25927734	-1.23046875	+32.82714844	+6.54785156	-44.29687500	+1356
+1457970485.81399990	+8.89013672	-6.31054688	-1.16894531	+53.85498047	+2.28515625	-65.30273438	+1716	+8.72753906	-5.48437500	-0.72509766	+0.30761719	-4.89990234	+12.96386719	+1392	+6.74560547	-9.23291016	-1.24365234	+32.71728516	+6.63574219	-44.16503906	+1360
+1457970485.81820010	+8.90332031	-6.28857422	-1.19091797	+53.89892578	+2.63671875	-64.95117188	+1720	+8.74511719	-5.45800781	-0.74267578	+0.26367188	-4.92187500	+12.85400391	+1404	+6.75878906	-9.20654297	-1.26123047	+32.58544922	+6.72363281	-43.96728516	+1364
+1457970485.82649990	+8.93847656	-6.24902344	-1.24804688	+53.81103516	+3.40576172	-64.22607422	+1728	+8.78466797	-5.40527344	-0.76025391	+0.04394531	-5.07568359	+12.52441406	+1428	+6.80273438	-9.14501953	-1.29638672	+32.36572266	+6.89941406	-43.68164063	+1380
+1457970485.83069990	+8.96044922	-6.22265625	-1.27441406	+53.83300781	+3.69140625	-63.91845703	+1732	+8.81103516	-5.37451172	-0.77783203	+0.00000000	-5.11962891	+12.41455078	+1444	+6.82031250	-9.10986328	-1.31835938	+32.23388672	+6.96533203	-43.52783203	+1384
+1457970485.83489990	+8.97802734	-6.20947266	-1.30957031	+53.67919922	+4.06494141	-63.58886719	+1736	+8.83300781	-5.35693359	-0.79541016	-0.26367188	-5.22949219	+12.21679688	+1456	+6.84667969	-9.07910156	-1.33593750	+32.10205078	+7.07519531	-43.41796875	+1392
+1457970485.83900000	+9.00439453	-6.18310547	-1.33154297	+53.63525391	+4.35058594	-63.32519531	+1740	+8.86376953	-5.32617188	-0.80859375	-0.37353516	-5.33935547	+12.04101563	+1472	+6.87304688	-9.04394531	-1.35351563	+31.90429688	+7.14111328	-43.35205078	+1400
+1457970485.84320000	+9.03076172	-6.15234375	-1.36669922	+53.59130859	+4.59228516	-63.01757813	+1748	+8.89453125	-5.29101563	-0.83056641	-0.46142578	-5.40527344	+11.93115234	+1488	+6.89941406	-9.00439453	-1.37988281	+31.72851563	+7.22900391	-43.19824219	+1408
+1457970485.85150000	+9.09228516	-6.10839844	-1.42822266	+53.23974609	+5.11962891	-62.60009766	+1760	+8.95605469	-5.23388672	-0.87890625	-0.92285156	-5.60302734	+11.60156250	+1516	+6.96093750	-8.92529297	-1.42822266	+31.33300781	+7.38281250	-43.04443359	+1420
+1457970485.85570000	+9.12744141	-6.07763672	-1.46777344	+53.15185547	+5.29541016	-62.38037109	+1768	+8.99560547	-5.19873047	-0.90087891	-1.05468750	-5.73486328	+11.49169922	+1536	+6.99609375	-8.88134766	-1.45898438	+31.13525391	+7.42675781	-42.91259766	+1432
+1457970485.85980010	+9.15820313	-6.06005859	-1.50292969	+52.88818359	+5.53710938	-62.22656250	+1772	+9.03076172	-5.18115234	-0.92724609	-1.42822266	-5.86669922	+11.33789063	+1544	+7.02685547	-8.84179688	-1.48974609	+30.89355469	+7.51464844	-42.84667969	+1440
+1457970485.86400010	+9.19335938	-6.02490234	-1.53369141	+52.73437500	+5.71289063	-62.11669922	+1784	+9.07031250	-5.14160156	-0.94921875	-1.62597656	-5.99853516	+11.20605469	+1564	+7.06201172	-8.79345703	-1.51611328	+30.62988281	+7.58056641	-42.84667969	+1448
+1457970485.86820010	+9.23730469	-5.99414063	-1.57324219	+52.58056641	+5.86669922	-61.98486328	+1792	+9.11865234	-5.10644531	-0.97998047	-1.82373047	-6.15234375	+11.07421875	+1584	+7.09716797	-8.74511719	-1.55566406	+30.38818359	+7.62451172	-42.75878906	+1464
+1457970485.87229990	+9.27246094	-5.97216797	-1.60839844	+52.27294922	+6.06445313	-61.89697266	+1800	+9.15820313	-5.08447266	-1.00634766	-2.24121094	-6.28417969	+10.96435547	+1600	+7.13232422	-8.70556641	-1.59082031	+30.05859375	+7.71240234	-42.73681641	+1472
+1457970485.87649990	+9.31640625	-5.93261719	-1.64355469	+52.07519531	+6.19628906	-61.85302734	+1812	+9.20654297	-5.04492188	-1.04150391	-2.50488281	-6.39404297	+10.85449219	+1620	+7.17187500	-8.65283203	-1.62158203	+29.75097656	+7.75634766	-42.75878906	+1488
+1457970485.88070010	+9.36474609	-5.89746094	-1.68310547	+51.87744141	+6.30615234	-61.78710938	+1824	+9.26367188	-5.00537109	-1.06787109	-2.74658203	-6.56982422	+10.74462891	+1640	+7.21142578	-8.60449219	-1.66552734	+29.46533203	+7.77832031	-42.64892578	+1504
+1457970485.88480000	+9.40429688	-5.87109375	-1.72265625	+51.50390625	+6.45996094	-61.76513672	+1836	+9.30761719	-4.97900391	-1.10302734	-3.16406250	-6.70166016	+10.65673828	+1656	+7.24658203	-8.55615234	-1.70947266	+29.09179688	+7.86621094	-42.62695313	+1520
+1457970485.88899990	+9.45703125	-5.82714844	-1.76220703	+51.28417969	+6.56982422	-61.76513672	+1852	+9.36474609	-4.93505859	-1.13818359	-3.47167969	-6.81152344	+10.56884766	+1680	+7.29052734	-8.49902344	-1.74902344	+28.76220703	+7.88818359	-42.64892578	+1536
+1457970485.89319990	+9.50976563	-5.78759766	-1.79736328	+51.02050781	+6.63574219	-61.78710938	+1868	+9.42187500	-4.89550781	-1.16894531	-3.75732422	-7.00927734	+10.48095703	+1704	+7.33007813	-8.44189453	-1.79296875	+28.43261719	+7.88818359	-42.62695313	+1556
+1457970485.89730000	+9.55810547	-5.75683594	-1.83251953	+50.60302734	+6.72363281	-61.80908203	+1884	+9.47900391	-4.86035156	-1.19970703	-4.17480469	-7.18505859	+10.41503906	+1724	+7.36962891	-8.39355469	-1.83691406	+28.01513672	+7.93212891	-42.64892578	+1572
+1457970485.90150000	+9.61523438	-5.70849609	-1.87207031	+50.29541016	+6.81152344	-61.85302734	+1900	+9.53613281	-4.81640625	-1.23486328	-4.50439453	-7.29492188	+10.34912109	+1748	+7.41357422	-8.33642578	-1.87646484	+27.64160156	+7.93212891	-42.71484375	+1596
+1457970485.90570000	+9.67675781	-5.66455078	-1.90722656	+49.98779297	+6.83349609	-61.94091797	+1920	+9.60205078	-4.77246094	-1.26562500	-4.83398438	-7.49267578	+10.26123047	+1772	+7.45751953	-8.27490234	-1.92041016	+27.26806641	+7.88818359	-42.71484375	+1616
+1457970485.90980010	+9.72949219	-5.62939453	-1.94238281	+49.50439453	+6.89941406	-62.00683594	+1936	+9.66357422	-4.72851563	-1.30078125	-5.22949219	-7.62451172	+10.21728516	+1796	+7.50146484	-8.22216797	-1.96875000	+26.80664063	+7.88818359	-42.78076172	+1636
+1457970485.91400000	+9.79101563	-5.58105469	-1.98193359	+49.13085938	+6.92138672	-62.07275391	+1960	+9.72949219	-4.68017578	-1.34033203	-5.55908203	-7.73437500	+10.17333984	+1824	+7.55419922	-8.15185547	-2.00830078	+26.43310547	+7.84423828	-42.84667969	+1660
+1457970485.91820000	+9.85693359	-5.53271484	-2.01269531	+48.73535156	+6.92138672	-62.20458984	+1980	+9.79541016	-4.63183594	-1.37109375	-5.91064453	-7.95410156	+10.10742188	+1848	+7.60253906	-8.08154297	-2.05664063	+26.05957031	+7.75634766	-42.89062500	+1684
+1457970485.92230010	+9.91406250	-5.48876953	-2.04785156	+48.22998047	+6.94335938	-62.27050781	+2000	+9.85693359	-4.58349609	-1.40185547	-6.28417969	-8.10791016	+10.08544922	+1872	+7.65087891	-8.02001953	-2.10058594	+25.57617188	+7.73437500	-42.97851563	+1708
+1457970485.92650010	+9.97998047	-5.43603516	-2.08740234	+47.79052734	+6.94335938	-62.33642578	+2024	+9.92724609	-4.53076172	-1.44140625	-6.63574219	-8.23974609	+10.06347656	+1900	+7.70361328	-7.94531250	-2.14453125	+25.20263672	+7.64648438	-43.06640625	+1732
+1457970485.93059990	+10.05029297	-5.38330078	-2.11376953	+47.32910156	+6.89941406	-62.49023438	+2048	+9.99755859	-4.47802734	-1.46777344	-6.98730469	-8.43750000	+10.01953125	+1924	+7.75634766	-7.87060547	-2.18408203	+24.80712891	+7.51464844	-43.19824219	+1756
+1457970485.93479990	+10.11621094	-5.33056641	-2.14892578	+46.82373047	+6.85546875	-62.57812500	+2068	+10.06787109	-4.41650391	-1.49853516	-7.31689453	-8.56933594	+10.04150391	+1948	+7.80908203	-7.80468750	-2.22363281	+24.32373047	+7.42675781	-43.33007813	+1780
+1457970485.93899990	+10.18652344	-5.27783203	-2.18408203	+46.34033203	+6.83349609	-62.64404297	+2088	+10.13818359	-4.35937500	-1.53369141	-7.66845703	-8.67919922	+10.04150391	+1972	+7.86621094	-7.72119141	-2.26318359	+23.97216797	+7.31689453	-43.43994141	+1804
+1457970485.94310000	+10.25683594	-5.22070313	-2.21044922	+45.85693359	+6.78955078	-62.77587891	+2108	+10.20849609	-4.30224609	-1.56005859	-8.02001953	-8.87695313	+10.01953125	+1992	+7.92333984	-7.63769531	-2.29833984	+23.59863281	+7.16308594	-43.52783203	+1828
+1457970485.94730000	+10.32275391	-5.16357422	-2.24121094	+45.35156250	+6.72363281	-62.84179688	+2128	+10.27880859	-4.23193359	-1.58642578	-8.30566406	-9.03076172	+10.06347656	+2016	+7.97607422	-7.56298828	-2.33349609	+23.11523438	+7.03125000	-43.68164063	+1848
+1457970485.95560000	+10.46337891	-5.04492188	-2.29833984	+44.38476563	+6.59179688	-62.99560547	+2164	+10.42382813	-4.10449219	-1.64355469	-8.96484375	-9.33837891	+10.10742188	+2052	+8.09912109	-7.38281250	-2.40380859	+22.50000000	+6.70166016	-43.90136719	+1896
+1457970485.95980000	+10.53369141	-4.97460938	-2.32470703	+43.92333984	+6.50390625	-63.06152344	+2180	+10.49414063	-4.02539063	-1.66552734	-9.18457031	-9.51416016	+10.17333984	+2072	+8.15185547	-7.30371094	-2.43457031	+22.03857422	+6.52587891	-44.03320313	+1912
+1457970485.96400000	+10.60400391	-4.90869141	-2.35107422	+43.48388672	+6.41601563	-63.10546875	+2196	+10.56445313	-3.95947266	-1.69189453	-9.47021484	-9.64599609	+10.19531250	+2088	+8.21777344	-7.20703125	-2.46972656	+21.75292969	+6.37207031	-44.12109375	+1936
+1457970485.96810010	+10.67431641	-4.84277344	-2.36865234	+43.00048828	+6.32812500	-63.23730469	+2208	+10.63476563	-3.88476563	-1.70947266	-9.73388672	-9.86572266	+10.21728516	+2104	+8.27929688	-7.11474609	-2.49169922	+21.46728516	+6.13037109	-44.27490234	+1952
+1457970485.97230010	+10.74462891	-4.76806641	-2.38623047	+42.60498047	+6.19628906	-63.34716797	+2220	+10.70947266	-3.80126953	-1.72705078	-9.88769531	-10.08544922	+10.26123047	+2120	+8.33642578	-7.02685547	-2.51806641	+21.04980469	+5.93261719	-44.40673828	+1968
+1457970485.97650000	+10.81933594	-4.69775391	-2.40820313	+42.18750000	+6.08642578	-63.43505859	+2232	+10.77978516	-3.72216797	-1.74462891	-10.10742188	-10.26123047	+10.28320313	+2132	+8.39794922	-6.93017578	-2.54882813	+20.78613281	+5.73486328	-44.45068359	+1984
+1457970485.98060010	+10.88525391	-4.62304688	-2.41699219	+41.77001953	+5.95458984	-63.56689453	+2240	+10.85009766	-3.64306641	-1.75781250	-10.30517578	-10.50292969	+10.28320313	+2144	+8.46386719	-6.83349609	-2.57080078	+20.52246094	+5.49316406	-44.56054688	+2000
+1457970485.98480010	+10.95556641	-4.54394531	-2.43017578	+41.44042969	+5.82275391	-63.67675781	+2252	+10.91601563	-3.55517578	-1.76660156	-10.41503906	-10.76660156	+10.32714844	+2160	+8.51660156	-6.74560547	-2.59277344	+20.12695313	+5.29541016	-44.62646484	+2012
+1457970485.98900010	+11.02148438	-4.46484375	-2.44335938	+41.06689453	+5.69091797	-63.76464844	+2260	+10.98632813	-3.47167969	-1.77539063	-10.54687500	-11.00830078	+10.32714844	+2172	+8.58251953	-6.64453125	-2.62353516	+19.90722656	+5.09765625	-44.64843750	+2028
+1457970485.99309990	+11.09179688	-4.39013672	-2.44775391	+40.71533203	+5.53710938	-63.94042969	+2268	+11.05664063	-3.38378906	-1.77978516	-10.67871094	-11.31591797	+10.30517578	+2180	+8.64843750	-6.54345703	-2.63232422	+19.68750000	+4.81201172	-44.75830078	+2040
+1457970485.99729990	+11.15771484	-4.30224609	-2.44775391	+40.40771484	+5.33935547	-64.11621094	+2280	+11.12255859	-3.28710938	-1.77978516	-10.70068359	-11.64550781	+10.30517578	+2196	+8.70117188	-6.45556641	-2.64990234	+19.31396484	+4.59228516	-44.75830078	+2048
+1457970486.00149990	+11.22802734	-4.21875000	-2.44775391	+40.10009766	+5.18554688	-64.27001953	+2288	+11.18847656	-3.19921875	-1.78417969	-10.78857422	-11.93115234	+10.26123047	+2204	+8.76269531	-6.35449219	-2.67626953	+19.07226563	+4.41650391	-44.69238281	+2060
+1457970486.00560000	+11.29394531	-4.13525391	-2.44335938	+39.79248047	+4.98779297	-64.46777344	+2304	+11.25878906	-3.10693359	-1.77539063	-10.85449219	-12.30468750	+10.19531250	+2220	+8.82861328	-6.25781250	-2.68505859	+18.83056641	+4.15283203	-44.71435547	+2064
+1457970486.00980000	+11.35546875	-4.04736328	-2.43896484	+39.52880859	+4.81201172	-64.62158203	+2316	+11.32470703	-3.00585938	-1.77099609	-10.81054688	-12.63427734	+10.19531250	+2236	+8.88134766	-6.16552734	-2.69824219	+18.47900391	+3.95507813	-44.64843750	+2068
+1457970486.01390000	+11.42578125	-3.96386719	-2.43457031	+39.24316406	+4.63623047	-64.75341797	+2328	+11.39062500	-2.91357422	-1.76660156	-10.83251953	-12.94189453	+10.15136719	+2248	+8.94726563	-6.06445313	-2.72021484	+18.28125000	+3.80126953	-44.49462891	+2080
+1457970486.01810000	+11.48730469	-3.87597656	-2.42578125	+38.95751953	+4.46044922	-64.95117188	+2344	+11.45654297	-2.82128906	-1.75341797	-10.85449219	-13.35937500	+10.08544922	+2264	+9.00878906	-5.96777344	-2.72460938	+18.08349609	+3.55957031	-44.42871094	+2084
+1457970486.02230000	+11.54882813	-3.78369141	-2.41259766	+38.73779297	+4.26269531	-65.10498047	+2356	+11.51806641	-2.71582031	-1.74462891	-10.74462891	-13.66699219	+10.06347656	+2280	+9.06591797	-5.87548828	-2.73339844	+17.75390625	+3.38378906	-44.31884766	+2084
+1457970486.02640010	+11.61474609	-3.69580078	-2.40820313	+38.47412109	+4.10888672	-65.23681641	+2372	+11.58398438	-2.62353516	-1.73583984	-10.72265625	-13.97460938	+10.01953125	+2296	+9.12744141	-5.77001953	-2.74658203	+17.55615234	+3.22998047	-44.12109375	+2092
+1457970486.03060010	+11.68066406	-3.60791016	-2.38623047	+38.21044922	+3.91113281	-65.43457031	+2388	+11.64990234	-2.53125000	-1.71386719	-10.70068359	-14.39208984	+9.95361328	+2312	+9.19335938	-5.66894531	-2.74658203	+17.38037109	+2.96630859	-44.03320313	+2092
+1457970486.03889990	+11.79931641	-3.42773438	-2.36425781	+37.77099609	+3.58154297	-65.67626953	+2420	+11.77294922	-2.33349609	-1.68310547	-10.45898438	-14.98535156	+9.88769531	+2340	+9.30761719	-5.47558594	-2.75537109	+16.89697266	+2.63671875	-43.72558594	+2096
+1457970486.04310010	+11.86523438	-3.33984375	-2.34228516	+37.52929688	+3.42773438	-65.83007813	+2436	+11.83447266	-2.24121094	-1.66113281	-10.41503906	-15.33691406	+9.84375000	+2356	+9.37353516	-5.37451172	-2.75537109	+16.74316406	+2.43896484	-43.57177734	+2096
+1457970486.04730010	+11.92236328	-3.24316406	-2.32910156	+37.37548828	+3.27392578	-65.91796875	+2452	+11.89599609	-2.13574219	-1.64794922	-10.19531250	-15.60058594	+9.82177734	+2372	+9.42626953	-5.28222656	-2.75537109	+16.50146484	+2.21923828	-43.50585938	+2096
+1457970486.05139990	+11.98388672	-3.15966797	-2.31591797	+37.15576172	+3.16406250	-66.00585938	+2464	+11.95751953	-2.04345703	-1.63037109	-10.08544922	-15.84228516	+9.79980469	+2380	+9.48779297	-5.17675781	-2.75097656	+16.36962891	+1.97753906	-43.39599609	+2100
+1457970486.05559990	+12.04541016	-3.07177734	-2.29833984	+36.93603516	+3.03222656	-66.11572266	+2476	+12.01904297	-1.95117188	-1.61279297	-9.97558594	-16.12792969	+9.77783203	+2392	+9.55371094	-5.07128906	-2.74658203	+16.25976563	+1.71386719	-43.30810547	+2108
+1457970486.05979990	+12.10253906	-2.97509766	-2.28076172	+36.82617188	+2.87841797	-66.20361328	+2492	+12.08056641	-1.84570313	-1.59082031	-9.73388672	-16.39160156	+9.75585938	+2404	+9.60644531	-4.97460938	-2.73779297	+16.06201172	+1.45019531	-43.30810547	+2108
+1457970486.06390000	+12.15966797	-2.89160156	-2.26318359	+36.65039063	+2.76855469	-66.29150391	+2500	+12.13769531	-1.76220703	-1.57324219	-9.62402344	-16.63330078	+9.73388672	+2412	+9.66796875	-4.87353516	-2.72900391	+15.93017578	+1.16455078	-43.26416016	+2116
+1457970486.06810000	+12.22119141	-2.80810547	-2.24121094	+36.45263672	+2.65869141	-66.42333984	+2512	+12.19921875	-1.66992188	-1.55126953	-9.49218750	-16.91894531	+9.68994141	+2420	+9.73388672	-4.77246094	-2.72021484	+15.84228516	+0.85693359	-43.24218750	+2120
+1457970486.07230000	+12.27832031	-2.71142578	-2.21923828	+36.40869141	+2.52685547	-66.48925781	+2524	+12.25634766	-1.57324219	-1.53369141	-9.25048828	-17.13867188	+9.68994141	+2432	+9.78662109	-4.67578125	-2.70703125	+15.68847656	+0.50537109	-43.30810547	+2124
+1457970486.07640000	+12.33544922	-2.62792969	-2.20166016	+36.23291016	+2.43896484	-66.57714844	+2528	+12.31787109	-1.48535156	-1.51171875	-9.11865234	-17.35839844	+9.64599609	+2436	+9.84375000	-4.57910156	-2.69824219	+15.60058594	+0.15380859	-43.35205078	+2132
+1457970486.08060000	+12.38818359	-2.54882813	-2.17529297	+36.07910156	+2.35107422	-66.68701172	+2536	+12.37500000	-1.40185547	-1.48974609	-8.98681641	-17.62207031	+9.60205078	+2440	+9.90527344	-4.48242188	-2.68066406	+15.51269531	-0.21972656	-43.41796875	+2136
+1457970486.08470010	+12.44091797	-2.45654297	-2.15332031	+36.01318359	+2.26318359	-66.75292969	+2540	+12.42773438	-1.30517578	-1.46777344	-8.76708984	-17.81982422	+9.60205078	+2448	+9.95800781	-4.38574219	-2.66748047	+15.40283203	-0.59326172	-43.50585938	+2140
+1457970486.09310010	+12.54638672	-2.29394531	-2.10498047	+35.74951172	+2.06542969	-66.95068359	+2548	+12.53759766	-1.13818359	-1.41943359	-8.50341797	-18.30322266	+9.55810547	+2456	+10.07226563	-4.19677734	-2.63671875	+15.24902344	-1.36230469	-43.61572266	+2148
+1457970486.09719990	+12.59912109	-2.20605469	-2.07861328	+35.72753906	+1.97753906	-67.01660156	+2552	+12.59472656	-1.04589844	-1.39306641	-8.30566406	-18.50097656	+9.55810547	+2464	+10.12500000	-4.10449219	-2.62353516	+15.13916016	-1.73583984	-43.68164063	+2152
+1457970486.10139990	+12.65185547	-2.13134766	-2.05224609	+35.59570313	+1.91162109	-67.10449219	+2556	+12.64746094	-0.97119141	-1.36669922	-8.19580078	-18.72070313	+9.53613281	+2464	+10.17773438	-4.02099609	-2.61035156	+15.02929688	-2.08740234	-43.74755859	+2152
+1457970486.10560010	+12.70019531	-2.05224609	-2.02148438	+35.46386719	+1.80175781	-67.23632813	+2556	+12.69580078	-0.89208984	-1.33593750	-8.12988281	-18.96240234	+9.53613281	+2468	+10.23046875	-3.93750000	-2.58837891	+14.94140625	-2.46093750	-43.85742188	+2152
+1457970486.10970000	+12.74414063	-1.96875000	-1.99072266	+35.41992188	+1.73583984	-67.28027344	+2560	+12.74853516	-0.80419922	-1.30957031	-7.93212891	-19.13818359	+9.53613281	+2476	+10.27880859	-3.84960938	-2.57519531	+14.85351563	-2.76855469	-43.87939453	+2152
+1457970486.11809990	+12.83642578	-1.82373047	-1.93359375	+35.13427734	+1.62597656	-67.41210938	+2564	+12.84521484	-0.65039063	-1.24804688	-7.75634766	-19.51171875	+9.58007813	+2484	+10.37988281	-3.68701172	-2.54443359	+14.61181641	-3.36181641	-43.96728516	+2148
+1457970486.12220000	+12.88037109	-1.74462891	-1.90722656	+35.09033203	+1.60400391	-67.41210938	+2568	+12.89355469	-0.56250000	-1.21728516	-7.55859375	-19.64355469	+9.62402344	+2492	+10.42382813	-3.60791016	-2.53125000	+14.52392578	-3.55957031	-43.94531250	+2144
+1457970486.12640000	+12.92431641	-1.67431641	-1.88085938	+34.95849609	+1.56005859	-67.43408203	+2568	+12.93750000	-0.49218750	-1.18652344	-7.49267578	-19.79736328	+9.66796875	+2496	+10.46777344	-3.53320313	-2.52685547	+14.37011719	-3.71337891	-43.90136719	+2136
+1457970486.13060000	+12.96386719	-1.60400391	-1.85009766	+34.82666016	+1.51611328	-67.45605469	+2572	+12.98144531	-0.42626953	-1.15136719	-7.44873047	-19.95117188	+9.73388672	+2504	+10.51611328	-3.45849609	-2.50488281	+14.23828125	-3.93310547	-43.94531250	+2132
+1457970486.13890000	+13.04296875	-1.46777344	-1.79736328	+34.60693359	+1.47216797	-67.41210938	+2580	+13.06933594	-0.27685547	-1.09423828	-7.16308594	-20.14892578	+9.86572266	+2520	+10.59960938	-3.31787109	-2.48291016	+13.97460938	-4.17480469	-43.83544922	+2120
+1457970486.14720010	+13.12207031	-1.33593750	-1.74902344	+34.36523438	+1.53808594	-67.30224609	+2592	+13.15283203	-0.13183594	-1.03271484	-6.83349609	-20.30273438	+9.99755859	+2540	+10.68310547	-3.17724609	-2.44775391	+13.73291016	-4.41650391	-43.68164063	+2108
+1457970486.15140010	+13.16162109	-1.27880859	-1.73144531	+34.21142578	+1.58203125	-67.19238281	+2596	+13.19238281	-0.07031250	-1.00195313	-6.72363281	-20.36865234	+10.06347656	+2548	+10.72265625	-3.11132813	-2.43896484	+13.57910156	-4.41650391	-43.52783203	+2100
+1457970486.15560010	+13.19677734	-1.22167969	-1.70947266	+34.03564453	+1.62597656	-67.08251953	+2600	+13.23193359	-0.00878906	-0.97998047	-6.61376953	-20.39062500	+10.12939453	+2552	+10.76220703	-3.04980469	-2.41699219	+13.40332031	-4.52636719	-43.41796875	+2092
+1457970486.15969990	+13.23632813	-1.15576172	-1.69189453	+33.96972656	+1.66992188	-66.97265625	+2604	+13.27148438	+0.06152344	-0.95361328	-6.35009766	-20.41259766	+10.19531250	+2564	+10.80175781	-2.97949219	-2.40380859	+13.33740234	-4.54833984	-43.19824219	+2084
+1457970486.16800000	+13.31103516	-1.05908203	-1.65234375	+33.61816406	+1.80175781	-66.75292969	+2612	+13.35058594	+0.17138672	-0.90527344	-6.04248047	-20.45654297	+10.30517578	+2576	+10.88085938	-2.86083984	-2.36865234	+13.02978516	-4.68017578	-42.78076172	+2068
+1457970486.17220000	+13.35058594	-1.00195313	-1.63476563	+33.50830078	+1.86767578	-66.59912109	+2620	+13.39013672	+0.23730469	-0.88330078	-5.77880859	-20.45654297	+10.37109375	+2584	+10.91601563	-2.79492188	-2.35107422	+12.96386719	-4.74609375	-42.51708984	+2064
+1457970486.17639990	+13.38574219	-0.96240234	-1.61718750	+33.31054688	+1.95556641	-66.46728516	+2620	+13.42968750	+0.28564453	-0.86132813	-5.60302734	-20.47851563	+10.41503906	+2588	+10.95117188	-2.74218750	-2.33349609	+12.83203125	-4.79003906	-42.25341797	+2056
+1457970486.18050000	+13.42529297	-0.91845703	-1.60400391	+33.11279297	+2.08740234	-66.33544922	+2620	+13.46484375	+0.33398438	-0.84375000	-5.42724609	-20.45654297	+10.41503906	+2592	+10.99072266	-2.68505859	-2.31591797	+12.70019531	-4.83398438	-41.96777344	+2048
+1457970486.18470000	+13.46044922	-0.87011719	-1.59082031	+32.98095703	+2.19726563	-66.20361328	+2624	+13.50439453	+0.39111328	-0.82177734	-5.14160156	-20.47851563	+10.41503906	+2596	+11.02587891	-2.62353516	-2.29833984	+12.61230469	-4.92187500	-41.68212891	+2040
+1457970486.18890000	+13.50000000	-0.83056641	-1.57324219	+32.76123047	+2.30712891	-66.07177734	+2620	+13.53955078	+0.43505859	-0.79980469	-4.94384766	-20.47851563	+10.41503906	+2600	+11.06103516	-2.57080078	-2.27636719	+12.48046875	-4.98779297	-41.39648438	+2036
+1457970486.19300010	+13.53515625	-0.79541016	-1.56005859	+32.56347656	+2.43896484	-65.93994141	+2620	+13.57470703	+0.48339844	-0.78662109	-4.72412109	-20.45654297	+10.39306641	+2604	+11.09619141	-2.51806641	-2.26757813	+12.37060547	-5.03173828	-41.11083984	+2028
+1457970486.19720010	+13.57031250	-0.75146484	-1.54248047	+32.38769531	+2.52685547	-65.85205078	+2620	+13.61425781	+0.53173828	-0.76904297	-4.48242188	-20.47851563	+10.39306641	+2608	+11.13134766	-2.46093750	-2.24560547	+12.28271484	-5.16357422	-40.89111328	+2024
+1457970486.20140000	+13.60546875	-0.72070313	-1.52050781	+32.14599609	+2.63671875	-65.76416016	+2620	+13.65380859	+0.57128906	-0.74707031	-4.28466797	-20.54443359	+10.37109375	+2612	+11.16650391	-2.41259766	-2.22363281	+12.12890625	-5.31738281	-40.67138672	+2020
+1457970486.20549990	+13.64501953	-0.68994141	-1.50292969	+31.88232422	+2.76855469	-65.67626953	+2620	+13.68896484	+0.61083984	-0.72949219	-4.08691406	-20.56640625	+10.32714844	+2620	+11.20166016	-2.36425781	-2.21044922	+11.99707031	-5.36132813	-40.45166016	+2012
+1457970486.21390010	+13.71533203	-0.62841797	-1.46777344	+31.39892578	+3.03222656	-65.54443359	+2624	+13.76367188	+0.68994141	-0.68994141	-3.66943359	-20.69824219	+10.23925781	+2628	+11.26757813	-2.27636719	-2.17529297	+11.68945313	-5.66894531	-40.12207031	+2004
+1457970486.21799990	+13.75048828	-0.60205078	-1.45019531	+31.11328125	+3.22998047	-65.47851563	+2624	+13.79443359	+0.72949219	-0.67236328	-3.47167969	-20.72021484	+10.15136719	+2636	+11.29833984	-2.23681641	-2.16650391	+11.51367188	-5.73486328	-39.99023438	+1996
+1457970486.22219990	+13.78125000	-0.57128906	-1.42822266	+30.87158203	+3.33984375	-65.43457031	+2628	+13.82958984	+0.76464844	-0.64599609	-3.29589844	-20.83007813	+10.08544922	+2644	+11.32910156	-2.19287109	-2.14892578	+11.33789063	-5.88867188	-39.88037109	+1992
+1457970486.22639990	+13.80761719	-0.55371094	-1.40625000	+30.58593750	+3.44970703	-65.41259766	+2632	+13.86474609	+0.79980469	-0.62402344	-3.12011719	-20.93994141	+10.04150391	+2652	+11.35986328	-2.15771484	-2.13574219	+11.11816406	-6.04248047	-39.79248047	+1984
+1457970486.23050000	+13.83837891	-0.53173828	-1.38867188	+30.27832031	+3.60351563	-65.36865234	+2632	+13.89550781	+0.83056641	-0.59765625	-2.96630859	-21.04980469	+9.99755859	+2664	+11.39062500	-2.12255859	-2.12695313	+10.89843750	-6.13037109	-39.70458984	+1976
+1457970486.23470000	+13.86914063	-0.50537109	-1.36669922	+30.01464844	+3.69140625	-65.34667969	+2640	+13.93066406	+0.86132813	-0.57128906	-2.83447266	-21.20361328	+9.95361328	+2676	+11.42138672	-2.08740234	-2.11376953	+10.72265625	-6.28417969	-39.63867188	+1972
+1457970486.23880000	+13.89550781	-0.49218750	-1.34472656	+29.68505859	+3.80126953	-65.34667969	+2640	+13.96582031	+0.89208984	-0.54052734	-2.72460938	-21.35742188	+9.90966797	+2684	+11.44775391	-2.06103516	-2.10058594	+10.45898438	-6.41601563	-39.59472656	+1964
+1457970486.24300000	+13.92187500	-0.47460938	-1.32714844	+29.33349609	+3.95507813	-65.34667969	+2644	+13.99218750	+0.91845703	-0.51416016	-2.63671875	-21.51123047	+9.86572266	+2696	+11.47412109	-2.03027344	-2.08740234	+10.19531250	-6.50390625	-39.55078125	+1960
+1457970486.24720000	+13.94824219	-0.45703125	-1.30517578	+29.06982422	+4.04296875	-65.34667969	+2648	+14.02734375	+0.94921875	-0.48339844	-2.52685547	-21.66503906	+9.82177734	+2708	+11.50488281	-1.99951172	-2.07861328	+10.01953125	-6.61376953	-39.48486328	+1952
+1457970486.25130010	+13.97021484	-0.44384766	-1.28320313	+28.74023438	+4.13085938	-65.32470703	+2656	+14.05810547	+0.97119141	-0.45703125	-2.46093750	-21.79687500	+9.79980469	+2720	+11.53125000	-1.97753906	-2.06982422	+9.75585938	-6.72363281	-39.41894531	+1944
+1457970486.25550010	+13.99218750	-0.43066406	-1.27001953	+28.41064453	+4.28466797	-65.30273438	+2660	+14.08007813	+0.99755859	-0.43066406	-2.39501953	-21.90673828	+9.79980469	+2732	+11.55322266	-1.95117188	-2.06103516	+9.49218750	-6.78955078	-39.37500000	+1936
+1457970486.25970010	+14.01416016	-0.41308594	-1.25244141	+28.16894531	+4.35058594	-65.30273438	+2672	+14.11083984	+1.02392578	-0.40429688	-2.37304688	-22.06054688	+9.82177734	+2748	+11.57958984	-1.92041016	-2.05224609	+9.33837891	-6.89941406	-39.30908203	+1932
+1457970486.26379990	+14.03613281	-0.40429688	-1.23046875	+27.86132813	+4.41650391	-65.30273438	+2680	+14.13720703	+1.04150391	-0.37353516	-2.37304688	-22.21435547	+9.84375000	+2764	+11.60156250	-1.90283203	-2.03906250	+9.09667969	-7.00927734	-39.26513672	+1924
+1457970486.26799990	+14.05810547	-0.39550781	-1.21728516	+27.55371094	+4.50439453	-65.28076172	+2692	+14.16357422	+1.05908203	-0.35156250	-2.37304688	-22.34619141	+9.90966797	+2776	+11.62353516	-1.88085938	-2.03027344	+8.87695313	-7.09716797	-39.22119141	+1920
+1457970486.27220010	+14.08007813	-0.37353516	-1.19970703	+27.35595703	+4.54833984	-65.30273438	+2704	+14.19433594	+1.07666016	-0.32958984	-2.39501953	-22.43408203	+9.95361328	+2792	+11.64550781	-1.85449219	-2.02148438	+8.72314453	-7.20703125	-39.17724609	+1916
+1457970486.28049990	+14.11962891	-0.36474609	-1.16894531	+26.80664063	+4.72412109	-65.28076172	+2728	+14.24267578	+1.10742188	-0.29443359	-2.48291016	-22.54394531	+10.06347656	+2816	+11.68505859	-1.81494141	-1.99951172	+8.32763672	-7.40478516	-39.13330078	+1904
+1457970486.28469990	+14.14160156	-0.35156250	-1.15576172	+26.58691406	+4.76806641	-65.30273438	+2740	+14.26464844	+1.12500000	-0.28125000	-2.54882813	-22.58789063	+10.12939453	+2828	+11.70703125	-1.79296875	-1.98632813	+8.19580078	-7.53662109	-39.11132813	+1900
+1457970486.28880000	+14.16357422	-0.34277344	-1.14257813	+26.36718750	+4.81201172	-65.28076172	+2752	+14.28662109	+1.13378906	-0.26806641	-2.63671875	-22.60986328	+10.19531250	+2840	+11.72900391	-1.77099609	-1.97314453	+8.04199219	-7.66845703	-39.08935547	+1896
+1457970486.29300000	+14.18115234	-0.33398438	-1.13378906	+26.14746094	+4.89990234	-65.28076172	+2764	+14.30859375	+1.14257813	-0.25927734	-2.72460938	-22.58789063	+10.30517578	+2852	+11.74218750	-1.75341797	-1.96435547	+7.91015625	-7.77832031	-39.08935547	+1892
+1457970486.29720000	+14.19873047	-0.32080078	-1.12060547	+25.97167969	+4.92187500	-65.28076172	+2772	+14.33056641	+1.14697266	-0.25048828	-2.87841797	-22.60986328	+10.41503906	+2864	+11.76416016	-1.72705078	-1.95117188	+7.80029297	-7.95410156	-39.08935547	+1892
+1457970486.30130000	+14.22070313	-0.31201172	-1.10302734	+25.75195313	+4.92187500	-65.30273438	+2780	+14.35253906	+1.15576172	-0.23730469	-3.03222656	-22.63183594	+10.52490234	+2876	+11.78173828	-1.70947266	-1.93359375	+7.64648438	-8.10791016	-39.11132813	+1888
+1457970486.30550000	+14.23828125	-0.30761719	-1.09423828	+25.51025391	+4.98779297	-65.32470703	+2788	+14.37451172	+1.16455078	-0.23291016	-3.16406250	-22.60986328	+10.61279297	+2884	+11.79492188	-1.69189453	-1.92480469	+7.49267578	-8.26171875	-39.13330078	+1884
+1457970486.30970000	+14.26025391	-0.29882813	-1.08105469	+25.33447266	+5.00976563	-65.34667969	+2796	+14.39648438	+1.16015625	-0.22851563	-3.40576172	-22.60986328	+10.72265625	+2896	+11.81689453	-1.67431641	-1.90722656	+7.40478516	-8.43750000	-39.15527344	+1884
+1457970486.31380010	+14.27783203	-0.29882813	-1.06787109	+25.09277344	+5.03173828	-65.36865234	+2800	+14.41845703	+1.16455078	-0.22412109	-3.62548828	-22.60986328	+10.83251953	+2904	+11.83007813	-1.65673828	-1.89404297	+7.29492188	-8.59130859	-39.15527344	+1884
+1457970486.32209990	+14.30419922	-0.28564453	-1.05029297	+24.67529297	+5.14160156	-65.41259766	+2808	+14.44921875	+1.16015625	-0.21093750	-4.21875000	-22.65380859	+11.11816406	+2924	+11.86083984	-1.62158203	-1.87207031	+7.07519531	-8.87695313	-39.17724609	+1880
+1457970486.32629990	+14.32177734	-0.28125000	-1.03710938	+24.47753906	+5.16357422	-65.45654297	+2812	+14.46679688	+1.16015625	-0.19775391	-4.57031250	-22.71972656	+11.29394531	+2936	+11.87402344	-1.61279297	-1.86328125	+6.92138672	-9.00878906	-39.17724609	+1876
+1457970486.33049990	+14.33056641	-0.28125000	-1.02832031	+24.25781250	+5.18554688	-65.47851563	+2816	+14.47998047	+1.16015625	-0.18896484	-4.92187500	-22.76367188	+11.51367188	+2948	+11.88720703	-1.59960938	-1.85009766	+6.78955078	-9.14062500	-39.19921875	+1876
+1457970486.33460000	+14.34375000	-0.27246094	-1.01513672	+24.08203125	+5.18554688	-65.50048828	+2824	+14.49755859	+1.14257813	-0.17138672	-5.49316406	-22.87353516	+11.73339844	+2964	+11.90039063	-1.58203125	-1.84130859	+6.70166016	-9.27246094	-39.17724609	+1872
+1457970486.33880000	+14.35693359	-0.27685547	-1.00195313	+23.86230469	+5.20751953	-65.54443359	+2828	+14.51953125	+1.13818359	-0.15820313	-5.99853516	-23.00537109	+11.97509766	+2976	+11.91357422	-1.57763672	-1.83251953	+6.54785156	-9.36035156	-39.19921875	+1868
+1457970486.34299990	+14.36132813	-0.27685547	-0.99316406	+23.62060547	+5.27343750	-65.58837891	+2836	+14.52832031	+1.13378906	-0.13623047	-6.52587891	-23.11523438	+12.26074219	+2988	+11.92236328	-1.57324219	-1.82373047	+6.39404297	-9.44824219	-39.19921875	+1864
+1457970486.34710000	+14.37011719	-0.27246094	-0.98437500	+23.46679688	+5.31738281	-65.63232422	+2840	+14.54150391	+1.11181641	-0.11425781	-7.27294922	-23.29101563	+12.54638672	+3004	+11.93554688	-1.56005859	-1.81933594	+6.30615234	-9.51416016	-39.19921875	+1864
+1457970486.35130000	+14.37890625	-0.27246094	-0.97558594	+23.26904297	+5.36132813	-65.65429688	+2844	+14.55468750	+1.10302734	-0.09228516	-7.95410156	-23.44482422	+12.89794922	+3020	+11.94433594	-1.55566406	-1.81494141	+6.17431641	-9.55810547	-39.19921875	+1860
+1457970486.35550000	+14.37890625	-0.27246094	-0.96679688	+23.09326172	+5.44921875	-65.67626953	+2848	+14.56347656	+1.08984375	-0.07031250	-8.67919922	-23.55468750	+13.29345703	+3032	+11.95312500	-1.55126953	-1.81054688	+6.04248047	-9.58007813	-39.19921875	+1852
+1457970486.36380000	+14.38330078	-0.26806641	-0.95361328	+22.80761719	+5.55908203	-65.72021484	+2860	+14.58105469	+1.05029297	-0.02197266	-10.45898438	-23.90625000	+14.15039063	+3064	+11.96630859	-1.54248047	-1.80615234	+5.80078125	-9.60205078	-39.19921875	+1844
+1457970486.36800000	+14.38769531	-0.27246094	-0.94921875	+22.65380859	+5.62500000	-65.74218750	+2868	+14.58984375	+1.03271484	+0.00000000	-11.35986328	-24.01611328	+14.63378906	+3080	+11.97070313	-1.54248047	-1.80615234	+5.66894531	-9.60205078	-39.19921875	+1840
+1457970486.37210010	+14.39208984	-0.26806641	-0.94042969	+22.54394531	+5.66894531	-65.76416016	+2876	+14.59863281	+1.00634766	+0.01757813	-12.32666016	-24.12597656	+15.11718750	+3096	+11.97949219	-1.53808594	-1.80175781	+5.60302734	-9.62402344	-39.19921875	+1836
+1457970486.37630010	+14.39208984	-0.27246094	-0.93164063	+22.39013672	+5.71289063	-65.80810547	+2884	+14.60302734	+0.98437500	+0.03515625	-13.31542969	-24.21386719	+15.60058594	+3108	+11.98388672	-1.53808594	-1.79736328	+5.49316406	-9.62402344	-39.19921875	+1828
+1457970486.38050010	+14.39208984	-0.27246094	-0.93164063	+22.25830078	+5.82275391	-65.85205078	+2892	+14.60742188	+0.96240234	+0.05273438	-14.30419922	-24.25781250	+16.10595703	+3120	+11.98828125	-1.53808594	-1.80175781	+5.38330078	-9.58007813	-39.19921875	+1824
+1457970486.38459990	+14.39648438	-0.27246094	-0.93164063	+22.14843750	+5.93261719	-65.87402344	+2904	+14.61181641	+0.93603516	+0.06591797	-15.29296875	-24.27978516	+16.58935547	+3132	+11.98828125	-1.53369141	-1.80175781	+5.33935547	-9.58007813	-39.19921875	+1820
+1457970486.38879990	+14.39648438	-0.27246094	-0.92724609	+22.03857422	+6.02050781	-65.87402344	+2912	+14.61621094	+0.90966797	+0.07470703	-16.30371094	-24.27978516	+17.11669922	+3140	+11.99267578	-1.52929688	-1.79736328	+5.27343750	-9.58007813	-39.17724609	+1816
+1457970486.39290000	+14.39648438	-0.27246094	-0.92724609	+21.95068359	+6.10839844	-65.89599609	+2920	+14.61621094	+0.88330078	+0.07910156	-17.33642578	-24.23583984	+17.62207031	+3152	+11.99267578	-1.52490234	-1.79736328	+5.18554688	-9.55810547	-39.17724609	+1808
+1457970486.39710000	+14.40087891	-0.27246094	-0.92285156	+21.84082031	+6.19628906	-65.91796875	+2928	+14.62060547	+0.85693359	+0.08349609	-18.32519531	-24.16992188	+18.10546875	+3164	+11.99707031	-1.52050781	-1.79736328	+5.16357422	-9.60205078	-39.15527344	+1808
+1457970486.40130000	+14.40527344	-0.27246094	-0.91845703	+21.70898438	+6.26220703	-65.96191406	+2936	+14.62060547	+0.83056641	+0.08349609	-19.31396484	-24.08203125	+18.56689453	+3172	+11.99707031	-1.51611328	-1.79296875	+5.09765625	-9.62402344	-39.13330078	+1804
+1457970486.40540000	+14.40527344	-0.27685547	-0.91406250	+21.57714844	+6.32812500	-66.00585938	+2940	+14.62500000	+0.79980469	+0.08349609	-20.30273438	-23.99414063	+19.00634766	+3180	+11.99707031	-1.51611328	-1.78857422	+5.03173828	-9.64599609	-39.11132813	+1800
+1457970486.40960000	+14.40966797	-0.27685547	-0.90966797	+21.46728516	+6.45996094	-66.04980469	+2948	+14.62939453	+0.77783203	+0.07470703	-21.22558594	-23.84033203	+19.42382813	+3188	+11.99707031	-1.50732422	-1.78417969	+5.03173828	-9.68994141	-39.08935547	+1800
+1457970486.41380000	+14.41406250	-0.27685547	-0.90966797	+21.33544922	+6.59179688	-66.07177734	+2948	+14.62939453	+0.75146484	+0.07031250	-22.14843750	-23.68652344	+19.81933594	+3196	+11.99707031	-1.50292969	-1.77978516	+4.98779297	-9.75585938	-39.06738281	+1796
+1457970486.42210010	+14.41845703	-0.28125000	-0.90966797	+21.07177734	+6.87744141	-66.09375000	+2948	+14.62500000	+0.69433594	+0.05273438	-24.01611328	-23.35693359	+20.54443359	+3212	+11.99707031	-1.49414063	-1.77978516	+4.94384766	-9.82177734	-39.02343750	+1792
+1457970486.42630000	+14.41845703	-0.27685547	-0.90966797	+20.96191406	+7.03125000	-66.11572266	+2948	+14.62060547	+0.66796875	+0.04394531	-24.89501953	-23.18115234	+20.87402344	+3220	+11.99267578	-1.48974609	-1.77539063	+4.92187500	-9.86572266	-39.00146484	+1792
+1457970486.43039990	+14.41845703	-0.27685547	-0.90527344	+20.83007813	+7.14111328	-66.13769531	+2948	+14.62060547	+0.64599609	+0.03955078	-25.79589844	-23.02734375	+21.18164063	+3232	+11.99267578	-1.48535156	-1.77539063	+4.89990234	-9.93164063	-38.97949219	+1792
+1457970486.43460010	+14.41845703	-0.27685547	-0.90527344	+20.67626953	+7.29492188	-66.15966797	+2952	+14.62060547	+0.61962891	+0.03076172	-26.67480469	-22.85156250	+21.48925781	+3240	+11.99267578	-1.48095703	-1.77099609	+4.85595703	-9.97558594	-38.95751953	+1788
+1457970486.43880010	+14.41845703	-0.27685547	-0.90087891	+20.52246094	+7.44873047	-66.20361328	+2952	+14.62060547	+0.59765625	+0.02197266	-27.53173828	-22.67578125	+21.75292969	+3248	+11.98828125	-1.47656250	-1.76660156	+4.81201172	-10.04150391	-38.93554688	+1788
+1457970486.44289990	+14.41406250	-0.27685547	-0.89648438	+20.34667969	+7.60253906	-66.22558594	+2952	+14.61621094	+0.57568359	+0.02197266	-28.38867188	-22.58789063	+21.99462891	+3252	+11.98828125	-1.47656250	-1.76660156	+4.76806641	-10.08544922	-38.91357422	+1784
+1457970486.45129990	+14.40527344	-0.28125000	-0.90527344	+19.97314453	+8.06396484	-66.24755859	+2956	+14.61181641	+0.53613281	+0.01318359	-30.08056641	-22.25830078	+22.43408203	+3264	+11.98388672	-1.47216797	-1.76220703	+4.65820313	-10.19531250	-38.89160156	+1780
+1457970486.45540000	+14.40087891	-0.28125000	-0.90527344	+19.79736328	+8.26171875	-66.26953125	+2956	+14.60742188	+0.51855469	+0.01318359	-30.89355469	-22.14843750	+22.63183594	+3268	+11.98388672	-1.46777344	-1.76220703	+4.59228516	-10.23925781	-38.89160156	+1780
+1457970486.45960000	+14.39208984	-0.28564453	-0.90087891	+19.57763672	+8.43750000	-66.29150391	+2956	+14.60302734	+0.49658203	+0.01757813	-31.75048828	-22.03857422	+22.82958984	+3272	+11.97949219	-1.46777344	-1.76220703	+4.52636719	-10.28320313	-38.89160156	+1776
+1457970486.46380000	+14.38769531	-0.29003906	-0.90087891	+19.35791016	+8.63525391	-66.33544922	+2960	+14.60302734	+0.48339844	+0.01757813	-32.54150391	-21.92871094	+22.98339844	+3280	+11.97949219	-1.46777344	-1.76220703	+4.41650391	-10.32714844	-38.89160156	+1772
+1457970486.46790000	+14.37890625	-0.29003906	-0.89648438	+19.13818359	+8.78906250	-66.37939453	+2964	+14.60302734	+0.47021484	+0.02636719	-33.35449219	-21.88476563	+23.15917969	+3284	+11.97509766	-1.46777344	-1.76660156	+4.32861328	-10.37109375	-38.89160156	+1768
+1457970486.47210000	+14.37011719	-0.29443359	-0.89208984	+18.91845703	+9.00878906	-66.40136719	+2964	+14.60302734	+0.45703125	+0.03076172	-34.07958984	-21.77490234	+23.29101563	+3288	+11.97509766	-1.47216797	-1.76660156	+4.19677734	-10.41503906	-38.89160156	+1764
+1457970486.47620010	+14.36572266	-0.30322266	-0.89208984	+18.67675781	+9.22851563	-66.44531250	+2964	+14.59863281	+0.44384766	+0.03515625	-34.82666016	-21.68701172	+23.37890625	+3288	+11.97070313	-1.47216797	-1.76660156	+4.06494141	-10.48095703	-38.89160156	+1764
+1457970486.48460010	+14.34814453	-0.31201172	-0.89208984	+18.19335938	+9.64599609	-66.51123047	+2964	+14.58984375	+0.42187500	+0.04394531	-36.23291016	-21.53320313	+23.51074219	+3292	+11.96630859	-1.47656250	-1.77099609	+3.77929688	-10.59082031	-38.91357422	+1756
+1457970486.48869990	+14.33935547	-0.31640625	-0.89208984	+17.95166016	+9.82177734	-66.53320313	+2968	+14.58984375	+0.41308594	+0.04833984	-36.93603516	-21.44531250	+23.53271484	+3296	+11.96630859	-1.48095703	-1.77099609	+3.64746094	-10.63476563	-38.91357422	+1756
+1457970486.49289990	+14.33056641	-0.32519531	-0.88769531	+17.70996094	+10.01953125	-66.55517578	+2968	+14.58544922	+0.39990234	+0.04833984	-37.61718750	-21.33544922	+23.55468750	+3296	+11.96191406	-1.48095703	-1.77099609	+3.49365234	-10.67871094	-38.91357422	+1752
+1457970486.49710010	+14.32177734	-0.32519531	-0.88330078	+17.51220703	+10.15136719	-66.59912109	+2972	+14.58544922	+0.39550781	+0.05273438	-38.21044922	-21.24755859	+23.57666016	+3296	+11.95751953	-1.48535156	-1.77539063	+3.36181641	-10.74462891	-38.91357422	+1748
+1457970486.50120000	+14.31738281	-0.32958984	-0.87890625	+17.29248047	+10.30517578	-66.64306641	+2976	+14.58105469	+0.38232422	+0.05712891	-38.84765625	-21.15966797	+23.59863281	+3296	+11.95312500	-1.48535156	-1.77539063	+3.22998047	-10.78857422	-38.93554688	+1744
+1457970486.50539990	+14.31298828	-0.33837891	-0.87451172	+17.07275391	+10.45898438	-66.68701172	+2980	+14.58544922	+0.36914063	+0.05712891	-39.46289063	-21.07177734	+23.59863281	+3300	+11.95312500	-1.48535156	-1.77539063	+3.09814453	-10.85449219	-38.91357422	+1740
+1457970486.50959990	+14.30859375	-0.33837891	-0.87011719	+16.91894531	+10.59082031	-66.73095703	+2980	+14.58105469	+0.36474609	+0.05273438	-40.01220703	-20.91796875	+23.55468750	+3296	+11.94873047	-1.48535156	-1.77099609	+2.98828125	-10.92041016	-38.91357422	+1736
+1457970486.51370000	+14.30859375	-0.34277344	-0.87011719	+16.74316406	+10.72265625	-66.75292969	+2984	+14.58105469	+0.35156250	+0.04833984	-40.60546875	-20.76416016	+23.51074219	+3300	+11.94433594	-1.48095703	-1.77099609	+2.87841797	-10.96435547	-38.89160156	+1732
+1457970486.51790000	+14.30419922	-0.34716797	-0.87011719	+16.58935547	+10.87646484	-66.75292969	+2984	+14.57666016	+0.33837891	+0.03955078	-41.17675781	-20.56640625	+23.44482422	+3300	+11.94433594	-1.47656250	-1.76660156	+2.79052734	-11.03027344	-38.84765625	+1728
+1457970486.52210000	+14.29980469	-0.34716797	-0.86572266	+16.47949219	+10.96435547	-66.77490234	+2984	+14.57226563	+0.32519531	+0.03076172	-41.72607422	-20.39062500	+23.42285156	+3300	+11.93994141	-1.47656250	-1.76660156	+2.72460938	-11.05224609	-38.82568359	+1724
+1457970486.52620010	+14.29541016	-0.34716797	-0.86132813	+16.34765625	+11.03027344	-66.79687500	+2984	+14.57226563	+0.31201172	+0.02197266	-42.31933594	-20.19287109	+23.40087891	+3304	+11.93554688	-1.47216797	-1.76660156	+2.63671875	-11.07421875	-38.78173828	+1724
+1457970486.53040000	+14.29541016	-0.35156250	-0.85693359	+16.21582031	+11.11816406	-66.79687500	+2984	+14.57226563	+0.29882813	+0.01318359	-42.91259766	-19.97314453	+23.40087891	+3308	+11.93115234	-1.46337891	-1.76220703	+2.57080078	-11.11816406	-38.71582031	+1720
+1457970486.53460000	+14.29541016	-0.34716797	-0.85253906	+16.17187500	+11.18408203	-66.79687500	+2980	+14.56787109	+0.29003906	+0.00439453	-43.46191406	-19.77539063	+23.40087891	+3308	+11.92675781	-1.45898438	-1.75781250	+2.52685547	-11.14013672	-38.64990234	+1720
+1457970486.54290010	+14.29101563	-0.34716797	-0.84814453	+16.01806641	+11.29394531	-66.81884766	+2972	+14.56787109	+0.26367188	-0.01318359	-44.58251953	-19.31396484	+23.40087891	+3316	+11.91796875	-1.45019531	-1.74902344	+2.39501953	-11.20605469	-38.51806641	+1716
+1457970486.54699990	+14.29101563	-0.34277344	-0.84814453	+15.97412109	+11.35986328	-66.81884766	+2964	+14.56787109	+0.25048828	-0.02636719	-45.13183594	-19.05029297	+23.37890625	+3320	+11.91357422	-1.44140625	-1.74902344	+2.32910156	-11.18408203	-38.43017578	+1716
+1457970486.55119990	+14.29101563	-0.34277344	-0.84814453	+15.93017578	+11.42578125	-66.79687500	+2960	+14.56347656	+0.23730469	-0.03955078	-45.68115234	-18.76464844	+23.35693359	+3320	+11.90917969	-1.43701172	-1.74462891	+2.26318359	-11.18408203	-38.34228516	+1716
+1457970486.55539990	+14.28662109	-0.34277344	-0.84814453	+15.88623047	+11.49169922	-66.75292969	+2956	+14.55908203	+0.22412109	-0.04833984	-46.25244141	-18.50097656	+23.37890625	+3324	+11.90478516	-1.43261719	-1.74462891	+2.19726563	-11.16210938	-38.23242188	+1712
+1457970486.55950000	+14.28222656	-0.33837891	-0.84375000	+15.84228516	+11.53564453	-66.73095703	+2952	+14.55908203	+0.21533203	-0.05712891	-46.77978516	-18.25927734	+23.37890625	+3328	+11.90039063	-1.42822266	-1.74023438	+2.10937500	-11.11816406	-38.14453125	+1712
+1457970486.56370000	+14.27783203	-0.33837891	-0.84375000	+15.79833984	+11.55761719	-66.70898438	+2948	+14.55468750	+0.20214844	-0.06591797	-47.30712891	-17.99560547	+23.37890625	+3328	+11.89160156	-1.42382813	-1.74023438	+2.02148438	-11.07421875	-38.03466797	+1712
+1457970486.56789990	+14.27343750	-0.33398438	-0.83935547	+15.75439453	+11.60156250	-66.68701172	+2944	+14.55468750	+0.18896484	-0.06152344	-47.87841797	-17.79785156	+23.42285156	+3328	+11.88720703	-1.41943359	-1.73583984	+1.95556641	-11.05224609	-37.92480469	+1712
+1457970486.57200000	+14.26904297	-0.33398438	-0.83935547	+15.71044922	+11.64550781	-66.66503906	+2944	+14.55468750	+0.18017578	-0.06591797	-48.36181641	-17.53417969	+23.40087891	+3332	+11.88281250	-1.41503906	-1.73583984	+1.84570313	-10.98632813	-37.79296875	+1708
+1457970486.57620000	+14.26464844	-0.33398438	-0.83496094	+15.64453125	+11.68945313	-66.64306641	+2940	+14.55468750	+0.17138672	-0.07031250	-48.84521484	-17.27050781	+23.35693359	+3328	+11.87841797	-1.41503906	-1.73144531	+1.73583984	-10.92041016	-37.68310547	+1708
+1457970486.58040000	+14.25585938	-0.33398438	-0.83496094	+15.57861328	+11.73339844	-66.59912109	+2936	+14.55029297	+0.15820313	-0.06591797	-49.32861328	-17.07275391	+23.33496094	+3328	+11.87402344	-1.41064453	-1.73144531	+1.62597656	-10.83251953	-37.55126953	+1704
+1457970486.58450010	+14.24707031	-0.33398438	-0.83496094	+15.46875000	+11.79931641	-66.57714844	+2932	+14.55029297	+0.15380859	-0.06591797	-49.76806641	-16.85302734	+23.26904297	+3324	+11.86962891	-1.41064453	-1.73144531	+1.49414063	-10.72265625	-37.41943359	+1704
+1457970486.58870010	+14.24267578	-0.33837891	-0.83496094	+15.38085938	+11.86523438	-66.53320313	+2928	+14.54589844	+0.14062500	-0.06591797	-50.20751953	-16.61132813	+23.22509766	+3324	+11.86523438	-1.40625000	-1.73144531	+1.36230469	-10.61279297	-37.28759766	+1700
+1457970486.59699990	+14.22509766	-0.33837891	-0.83056641	+15.16113281	+11.99707031	-66.46728516	+2924	+14.54150391	+0.12744141	-0.06152344	-51.06445313	-16.17187500	+23.11523438	+3316	+11.85644531	-1.40185547	-1.73144531	+1.09863281	-10.34912109	-37.00195313	+1696
+1457970486.60120010	+14.21630859	-0.33837891	-0.82617188	+15.02929688	+12.04101563	-66.44531250	+2924	+14.54150391	+0.11865234	-0.05712891	-51.45996094	-15.97412109	+23.07128906	+3312	+11.85205078	-1.40185547	-1.73583984	+0.96679688	-10.21728516	-36.87011719	+1696
+1457970486.60540010	+14.21191406	-0.34277344	-0.82177734	+14.89746094	+12.08496094	-66.42333984	+2924	+14.54150391	+0.10546875	-0.05712891	-51.87744141	-15.73242188	+23.00537109	+3312	+11.84765625	-1.40185547	-1.73144531	+0.83496094	-10.10742188	-36.71630859	+1692
+1457970486.60949990	+14.20312500	-0.34716797	-0.82177734	+14.74365234	+12.17285156	-66.40136719	+2928	+14.54150391	+0.10107422	-0.05273438	-52.20703125	-15.51269531	+22.96142578	+3308	+11.84326172	-1.39746094	-1.73583984	+0.68115234	-9.93164063	-36.56250000	+1688
+1457970486.61369990	+14.19873047	-0.34716797	-0.82177734	+14.58984375	+12.26074219	-66.35742188	+2932	+14.54589844	+0.09228516	-0.05273438	-52.58056641	-15.29296875	+22.91748047	+3304	+11.83886719	-1.39746094	-1.73583984	+0.54931641	-9.77783203	-36.40869141	+1684
+1457970486.61789990	+14.19873047	-0.35156250	-0.82177734	+14.41406250	+12.37060547	-66.33544922	+2932	+14.54150391	+0.08349609	-0.06152344	-52.93212891	-14.98535156	+22.80761719	+3304	+11.83447266	-1.39306641	-1.73583984	+0.41748047	-9.60205078	-36.25488281	+1684
+1457970486.62200000	+14.19433594	-0.35595703	-0.82177734	+14.26025391	+12.48046875	-66.29150391	+2936	+14.54150391	+0.07910156	-0.06591797	-53.21777344	-14.76562500	+22.78564453	+3304	+11.83007813	-1.38867188	-1.73583984	+0.30761719	-9.42626953	-36.10107422	+1680
+1457970486.62620000	+14.18994141	-0.35595703	-0.82617188	+14.10644531	+12.56835938	-66.24755859	+2940	+14.54150391	+0.06591797	-0.07031250	-53.54736328	-14.50195313	+22.78564453	+3304	+11.82568359	-1.38427734	-1.73583984	+0.19775391	-9.27246094	-35.94726563	+1676
+1457970486.63030000	+14.18994141	-0.36035156	-0.82617188	+13.95263672	+12.67822266	-66.22558594	+2944	+14.54150391	+0.05712891	-0.08349609	-53.87695313	-14.17236328	+22.71972656	+3304	+11.82128906	-1.37548828	-1.73583984	+0.10986328	-9.11865234	-35.79345703	+1672
+1457970486.63450000	+14.18994141	-0.36035156	-0.83056641	+13.79882813	+12.81005859	-66.18164063	+2944	+14.54150391	+0.04833984	-0.09228516	-54.18457031	-13.88671875	+22.74169922	+3300	+11.81689453	-1.37109375	-1.73583984	+0.02197266	-8.94287109	-35.61767578	+1672
+1457970486.63870000	+14.18994141	-0.36474609	-0.83496094	+13.64501953	+12.94189453	-66.15966797	+2944	+14.54589844	+0.03955078	-0.10107422	-54.47021484	-13.60107422	+22.76367188	+3296	+11.81250000	-1.36669922	-1.73583984	-0.06591797	-8.78906250	-35.46386719	+1668
+1457970486.64280010	+14.18994141	-0.36914063	-0.83935547	+13.51318359	+13.07373047	-66.11572266	+2940	+14.54589844	+0.03076172	-0.11865234	-54.75585938	-13.27148438	+22.74169922	+3296	+11.80371094	-1.35791016	-1.73583984	-0.15380859	-8.61328125	-35.33203125	+1664
+1457970486.64700010	+14.19433594	-0.36914063	-0.84814453	+13.38134766	+13.24951172	-66.07177734	+2940	+14.54589844	+0.03076172	-0.13623047	-55.01953125	-12.96386719	+22.76367188	+3292	+11.79931641	-1.35351563	-1.74023438	-0.19775391	-8.43750000	-35.20019531	+1664
+1457970486.65120010	+14.19433594	-0.36914063	-0.85693359	+13.27148438	+13.40332031	-66.02783203	+2936	+14.54589844	+0.02197266	-0.15380859	-55.28320313	-12.65625000	+22.78564453	+3288	+11.79492188	-1.34912109	-1.74023438	-0.26367188	-8.26171875	-35.09033203	+1660
+1457970486.65949990	+14.19873047	-0.36914063	-0.88330078	+13.07373047	+13.77685547	-65.93994141	+2932	+14.54150391	+0.00439453	-0.19335938	-55.81054688	-11.99707031	+22.80761719	+3284	+11.78173828	-1.33593750	-1.74462891	-0.35156250	-7.91015625	-34.87060547	+1660
+1457970486.66370010	+14.19873047	-0.37353516	-0.89208984	+12.96386719	+13.95263672	-65.89599609	+2932	+14.54150391	+0.00000000	-0.21093750	-56.07421875	-11.71142578	+22.85156250	+3284	+11.77294922	-1.33154297	-1.74902344	-0.41748047	-7.75634766	-34.78271484	+1660
+1457970486.66779990	+14.19873047	-0.37353516	-0.90527344	+12.87597656	+14.12841797	-65.87402344	+2932	+14.54150391	-0.00878906	-0.22851563	-56.33789063	-11.40380859	+22.87353516	+3280	+11.76855469	-1.32714844	-1.75341797	-0.46142578	-7.55859375	-34.71679688	+1656
+1457970486.67199990	+14.19873047	-0.37353516	-0.91845703	+12.81005859	+14.28222656	-65.83007813	+2928	+14.53710938	-0.01318359	-0.24609375	-56.55761719	-11.11816406	+22.91748047	+3280	+11.76416016	-1.32275391	-1.75781250	-0.50537109	-7.40478516	-34.65087891	+1656
+1457970486.67619990	+14.19873047	-0.37792969	-0.93164063	+12.70019531	+14.47998047	-65.83007813	+2928	+14.53710938	-0.02197266	-0.26367188	-56.77734375	-10.87646484	+22.93945313	+3276	+11.75976563	-1.32275391	-1.76220703	-0.54931641	-7.25097656	-34.58496094	+1656
+1457970486.68030000	+14.19873047	-0.37792969	-0.94482422	+12.61230469	+14.69970703	-65.80810547	+2928	+14.53710938	-0.02636719	-0.28125000	-56.99707031	-10.63476563	+22.93945313	+3272	+11.75097656	-1.32275391	-1.77099609	-0.61523438	-7.05322266	-34.54101563	+1656
+1457970486.68450000	+14.19433594	-0.38232422	-0.96240234	+12.52441406	+14.87548828	-65.80810547	+2924	+14.53271484	-0.03076172	-0.29882813	-57.17285156	-10.41503906	+22.93945313	+3268	+11.74658203	-1.32275391	-1.77978516	-0.65917969	-6.87744141	-34.51904297	+1656
+1457970486.68870000	+14.18994141	-0.38671875	-0.97558594	+12.43652344	+15.07324219	-65.78613281	+2924	+14.53271484	-0.03515625	-0.31640625	-57.37060547	-10.19531250	+22.91748047	+3264	+11.74218750	-1.32275391	-1.78857422	-0.72509766	-6.72363281	-34.49707031	+1656
+1457970486.69280000	+14.18554688	-0.39111328	-0.99316406	+12.32666016	+15.29296875	-65.78613281	+2924	+14.52832031	-0.04394531	-0.33398438	-57.56835938	-10.01953125	+22.89550781	+3260	+11.73779297	-1.32275391	-1.79736328	-0.79101563	-6.50390625	-34.49707031	+1656
+1457970486.69700000	+14.18115234	-0.39111328	-1.01074219	+12.23876953	+15.46875000	-65.76416016	+2920	+14.52392578	-0.04833984	-0.34716797	-57.76611328	-9.86572266	+22.91748047	+3256	+11.73339844	-1.32714844	-1.81054688	-0.85693359	-6.35009766	-34.49707031	+1656
+1457970486.70110010	+14.17675781	-0.39990234	-1.02392578	+12.12890625	+15.64453125	-65.78613281	+2920	+14.52392578	-0.05712891	-0.35595703	-57.94189453	-9.73388672	+22.91748047	+3252	+11.72900391	-1.33154297	-1.81933594	-0.94482422	-6.17431641	-34.49707031	+1656
+1457970486.70530010	+14.17675781	-0.40869141	-1.04589844	+12.01904297	+15.86425781	-65.78613281	+2920	+14.52392578	-0.06152344	-0.37353516	-58.11767578	-9.62402344	+22.87353516	+3252	+11.72460938	-1.33593750	-1.83691406	-1.03271484	-5.97656250	-34.51904297	+1656
+1457970486.70950010	+14.17236328	-0.41308594	-1.06347656	+11.90917969	+16.04003906	-65.80810547	+2916	+14.52392578	-0.06591797	-0.39111328	-58.24951172	-9.49218750	+22.80761719	+3248	+11.72021484	-1.34033203	-1.85009766	-1.09863281	-5.80078125	-34.54101563	+1656
+1457970486.71779990	+14.16357422	-0.43066406	-1.10742188	+11.64550781	+16.47949219	-65.83007813	+2920	+14.52392578	-0.08349609	-0.43505859	-58.55712891	-9.27246094	+22.58789063	+3252	+11.71142578	-1.35351563	-1.88085938	-1.29638672	-5.40527344	-34.58496094	+1660
+1457970486.72199990	+14.15917969	-0.43945313	-1.13378906	+11.53564453	+16.67724609	-65.85205078	+2924	+14.52392578	-0.09228516	-0.45703125	-58.68896484	-9.20654297	+22.50000000	+3252	+11.70703125	-1.35791016	-1.89843750	-1.38427734	-5.22949219	-34.60693359	+1660
+1457970486.72610000	+14.15917969	-0.45263672	-1.16015625	+11.40380859	+16.89697266	-65.85205078	+2928	+14.52392578	-0.10546875	-0.47460938	-58.86474609	-9.11865234	+22.41210938	+3256	+11.70263672	-1.36669922	-1.92041016	-1.47216797	-5.03173828	-34.65087891	+1660
+1457970486.73029990	+14.15917969	-0.46142578	-1.19091797	+11.29394531	+17.13867188	-65.85205078	+2932	+14.52832031	-0.11865234	-0.51416016	-59.01855469	-8.98681641	+22.21435547	+3264	+11.69824219	-1.37548828	-1.94238281	-1.58203125	-4.81201172	-34.69482422	+1660
+1457970486.73449990	+14.15917969	-0.47021484	-1.21728516	+11.18408203	+17.31445313	-65.85205078	+2936	+14.52832031	-0.12744141	-0.54052734	-59.10644531	-8.92089844	+22.12646484	+3264	+11.69824219	-1.37988281	-1.95996094	-1.66992188	-4.63623047	-34.71679688	+1660
+1457970486.73860000	+14.15917969	-0.48339844	-1.24365234	+11.07421875	+17.51220703	-65.87402344	+2944	+14.53271484	-0.14062500	-0.57128906	-59.23828125	-8.85498047	+22.01660156	+3268	+11.69384766	-1.38867188	-1.98193359	-1.75781250	-4.46044922	-34.78271484	+1660
+1457970486.74280000	+14.15917969	-0.49658203	-1.28320313	+10.94238281	+17.73193359	-65.89599609	+2948	+14.53710938	-0.15820313	-0.61083984	-59.39208984	-8.74511719	+21.81884766	+3276	+11.68945313	-1.39746094	-2.00830078	-1.86767578	-4.24072266	-34.82666016	+1664
+1457970486.74700000	+14.15917969	-0.50976563	-1.30957031	+10.85449219	+17.90771484	-65.89599609	+2956	+14.54150391	-0.17138672	-0.64599609	-59.47998047	-8.67919922	+21.66503906	+3280	+11.68505859	-1.40625000	-2.02587891	-1.95556641	-4.08691406	-34.87060547	+1664
+1457970486.75110010	+14.16357422	-0.52294922	-1.34472656	+10.74462891	+18.08349609	-65.91796875	+2960	+14.54589844	-0.18896484	-0.68554688	-59.61181641	-8.59130859	+21.53320313	+3284	+11.68066406	-1.41503906	-2.05224609	-2.04345703	-3.91113281	-34.93652344	+1664
+1457970486.75530000	+14.16357422	-0.54052734	-1.38427734	+10.61279297	+18.30322266	-65.93994141	+2968	+14.55029297	-0.20654297	-0.73828125	-59.74365234	-8.48144531	+21.31347656	+3292	+11.68066406	-1.42822266	-2.07861328	-2.13134766	-3.71337891	-35.00244141	+1664
+1457970486.76360010	+14.17236328	-0.57128906	-1.46337891	+10.41503906	+18.65478516	-65.98388672	+2976	+14.55908203	-0.24609375	-0.83056641	-59.98535156	-8.34960938	+20.98388672	+3300	+11.67187500	-1.44580078	-2.12695313	-2.28515625	-3.40576172	-35.13427734	+1668
+1457970486.76780010	+14.17675781	-0.58886719	-1.50732422	+10.30517578	+18.85253906	-66.02783203	+2980	+14.56787109	-0.26806641	-0.88769531	-60.11718750	-8.26171875	+20.78613281	+3308	+11.67187500	-1.45898438	-2.15771484	-2.37304688	-3.25195313	-35.20019531	+1672
+1457970486.77200010	+14.18554688	-0.61523438	-1.56884766	+10.12939453	+19.07226563	-66.09375000	+2984	+14.57666016	-0.29882813	-0.95361328	-60.27099609	-8.19580078	+20.58837891	+3316	+11.66748047	-1.47216797	-2.18847656	-2.48291016	-3.07617188	-35.31005859	+1676
+1457970486.77609990	+14.19433594	-0.64160156	-1.62597656	+9.97558594	+19.24804688	-66.18164063	+2988	+14.58105469	-0.32519531	-1.01513672	-60.42480469	-8.17382813	+20.41259766	+3320	+11.66748047	-1.48974609	-2.22363281	-2.59277344	-2.90039063	-35.41992188	+1680
+1457970486.78029990	+14.20312500	-0.67236328	-1.68310547	+9.79980469	+19.44580078	-66.26953125	+2992	+14.58984375	-0.35595703	-1.08105469	-60.55664063	-8.12988281	+20.21484375	+3328	+11.66748047	-1.50732422	-2.26318359	-2.70263672	-2.72460938	-35.55175781	+1688
+1457970486.78440000	+14.21630859	-0.73828125	-1.80615234	+9.42626953	+19.79736328	-66.48925781	+3016	+14.60302734	-0.39990234	-1.17773438	-60.77636719	-8.12988281	+19.95117188	+3340	+11.66308594	-1.54687500	-2.34667969	-2.96630859	-2.35107422	-35.83740234	+1712
+1457970486.78860000	+14.22509766	-0.77783203	-1.88964844	+9.20654297	+19.97314453	-66.64306641	+3020	+14.60742188	-0.43945313	-1.25244141	-60.95214844	-8.17382813	+19.77539063	+3348	+11.66308594	-1.57763672	-2.41699219	-3.18603516	-2.10937500	-36.07910156	+1728
+1457970486.79279990	+14.23388672	-0.81298828	-1.95996094	+9.00878906	+20.14892578	-66.77490234	+3024	+14.61621094	-0.47460938	-1.32275391	-61.12792969	-8.19580078	+19.57763672	+3356	+11.66308594	-1.60839844	-2.47851563	-3.36181641	-1.86767578	-36.32080078	+1740
+1457970486.79690000	+14.24267578	-0.85693359	-2.03466797	+8.76708984	+20.23681641	-66.95068359	+3024	+14.62939453	-0.51855469	-1.40625000	-61.32568359	-8.28369141	+19.42382813	+3364	+11.66308594	-1.66992188	-2.59716797	-3.75732422	-1.47216797	-36.80419922	+1776
+1457970486.80110000	+14.25146484	-0.90087891	-2.10058594	+8.52539063	+20.28076172	-67.12646484	+3024	+14.63378906	-0.55810547	-1.47216797	-61.50146484	-8.39355469	+19.31396484	+3368	+11.66308594	-1.70947266	-2.66308594	-3.99902344	-1.31835938	-37.06787109	+1788
+1457970486.80530000	+14.26025391	-0.94482422	-2.16650391	+8.28369141	+20.34667969	-67.32421875	+3028	+14.64697266	-0.59765625	-1.53808594	-61.67724609	-8.50341797	+19.20410156	+3372	+11.66748047	-1.74462891	-2.72460938	-4.21875000	-1.14257813	-37.33154297	+1800
+1457970486.80940010	+14.26464844	-0.98876953	-2.23242188	+7.99804688	+20.43457031	-67.52197266	+3028	+14.66015625	-0.63720703	-1.60400391	-61.85302734	-8.63525391	+19.07226563	+3380	+11.67187500	-1.78417969	-2.79052734	-4.46044922	-0.96679688	-37.61718750	+1812
+1457970486.81780000	+14.28662109	-1.08984375	-2.37744141	+7.42675781	+20.65429688	-67.91748047	+3040	+14.68212891	-0.72070313	-1.74462891	-62.20458984	-8.87695313	+18.78662109	+3392	+11.68066406	-1.86328125	-2.92236328	-4.96582031	-0.63720703	-38.21044922	+1836
+1457970486.82189990	+14.29101563	-1.14257813	-2.45654297	+7.11914063	+20.76416016	-68.11523438	+3052	+14.69091797	-0.76464844	-1.81494141	-62.40234375	-9.03076172	+18.67675781	+3400	+11.68066406	-1.90722656	-2.99707031	-5.25146484	-0.43945313	-38.51806641	+1848
+1457970486.82610010	+14.29541016	-1.19531250	-2.53564453	+6.81152344	+20.87402344	-68.31298828	+3060	+14.70410156	-0.81298828	-1.88525391	-62.60009766	-9.16259766	+18.54492188	+3412	+11.68505859	-1.95117188	-3.07177734	-5.53710938	-0.21972656	-38.84765625	+1860
+1457970486.83030010	+14.30859375	-1.24804688	-2.61474609	+6.50390625	+20.96191406	-68.51074219	+3072	+14.72167969	-0.86572266	-1.96435547	-62.81982422	-9.27246094	+18.43505859	+3420	+11.69384766	-1.99951172	-3.14648438	-5.82275391	-0.06591797	-39.15527344	+1868
+1457970486.83439990	+14.31298828	-1.30517578	-2.69824219	+6.15234375	+21.07177734	-68.73046875	+3084	+14.73486328	-0.91406250	-2.04345703	-63.03955078	-9.38232422	+18.28125000	+3432	+11.69384766	-2.04785156	-3.22119141	-6.13037109	+0.13183594	-39.48486328	+1880
+1457970486.83859990	+14.32177734	-1.36669922	-2.78173828	+5.77880859	+21.22558594	-68.95019531	+3100	+14.74804688	-0.97119141	-2.12695313	-63.28125000	-9.51416016	+18.10546875	+3444	+11.69824219	-2.10058594	-3.30468750	-6.45996094	+0.35156250	-39.81445313	+1892
+1457970486.84279990	+14.33935547	-1.42822266	-2.86523438	+5.40527344	+21.31347656	-69.16992188	+3116	+14.77001953	-1.02832031	-2.21484375	-63.52294922	-9.62402344	+17.92968750	+3460	+11.70703125	-2.15332031	-3.37939453	-6.78955078	+0.52734375	-40.16601563	+1904
+1457970486.84690000	+14.34814453	-1.49853516	-2.96191406	+5.00976563	+21.53320313	-69.38964844	+3132	+14.78320313	-1.08984375	-2.30712891	-63.74267578	-9.71191406	+17.68798828	+3472	+11.71142578	-2.20605469	-3.46728516	-7.11914063	+0.76904297	-40.51757813	+1916
+1457970486.85110000	+14.35693359	-1.56445313	-3.05859375	+4.59228516	+21.75292969	-69.58740234	+3152	+14.79638672	-1.15576172	-2.40380859	-64.00634766	-9.77783203	+17.44628906	+3492	+11.71142578	-2.25878906	-3.55078125	-7.44873047	+1.01074219	-40.84716797	+1928
+1457970486.85520010	+14.37011719	-1.63476563	-3.15527344	+4.19677734	+21.90673828	-69.80712891	+3168	+14.81396484	-1.22167969	-2.50488281	-64.27001953	-9.84375000	+17.20458984	+3508	+11.72021484	-2.31591797	-3.63427734	-7.77832031	+1.18652344	-41.17675781	+1940
+1457970486.85940000	+14.38330078	-1.70507813	-3.25634766	+3.80126953	+22.12646484	-70.00488281	+3188	+14.83154297	-1.29638672	-2.61474609	-64.55566406	-9.88769531	+16.94091797	+3524	+11.72021484	-2.37304688	-3.72216797	-8.15185547	+1.45019531	-41.52832031	+1952
+1457970486.86360000	+14.39648438	-1.77978516	-3.36181641	+3.38378906	+22.34619141	-70.20263672	+3204	+14.84472656	-1.37109375	-2.72460938	-64.86328125	-9.93164063	+16.65527344	+3544	+11.72460938	-2.43457031	-3.81445313	-8.50341797	+1.71386719	-41.87988281	+1964
+1457970486.86770010	+14.41845703	-1.85449219	-3.45849609	+2.96630859	+22.47802734	-70.44433594	+3220	+14.86669922	-1.45019531	-2.83007813	-65.19287109	-9.99755859	+16.41357422	+3560	+11.72900391	-2.49609375	-3.89794922	-8.87695313	+1.88964844	-42.23144531	+1972
+1457970486.87610010	+14.44921875	-2.02148438	-3.67382813	+2.04345703	+22.93945313	-70.88378906	+3248	+14.89746094	-1.62597656	-3.07617188	-65.85205078	-10.08544922	+15.71044922	+3596	+11.73779297	-2.62353516	-4.08251953	-9.62402344	+2.37304688	-42.95654297	+1996
+1457970486.88019990	+14.47119141	-2.10937500	-3.77929688	+1.56005859	+23.11523438	-71.14746094	+3256	+14.91943359	-1.71386719	-3.19042969	-66.20361328	-10.15136719	+15.40283203	+3616	+11.74658203	-2.69384766	-4.17041016	-9.99755859	+2.54882813	-43.33007813	+2008
+1457970486.88439990	+14.48876953	-2.19726563	-3.89355469	+1.05468750	+23.35693359	-71.38916016	+3268	+14.93261719	-1.81054688	-3.31347656	-66.55517578	-10.21728516	+15.02929688	+3632	+11.74658203	-2.76416016	-4.26708984	-10.41503906	+2.81250000	-43.70361328	+2020
+1457970486.88860010	+14.50634766	-2.28515625	-4.00781250	+0.59326172	+23.57666016	-71.63085938	+3276	+14.95019531	-1.90722656	-3.44091797	-66.92871094	-10.28320313	+14.65576172	+3652	+11.75097656	-2.83447266	-4.36816406	-10.81054688	+3.07617188	-44.09912109	+2032
+1457970486.89270000	+14.52832031	-2.37744141	-4.11767578	+0.10986328	+23.73046875	-71.87255859	+3284	+14.96777344	-2.00830078	-3.55957031	-67.30224609	-10.37109375	+14.39208984	+3664	+11.75976563	-2.90478516	-4.46044922	-11.20605469	+3.22998047	-44.49462891	+2044
+1457970486.89689990	+14.54589844	-2.47412109	-4.22753906	-0.37353516	+23.90625000	-72.13623047	+3288	+14.98535156	-2.10937500	-3.67822266	-67.69775391	-10.48095703	+14.06250000	+3676	+11.75976563	-2.98388672	-4.55712891	-11.64550781	+3.44970703	-44.91210938	+2056
+1457970486.90109990	+14.56347656	-2.57080078	-4.34619141	-0.87890625	+24.10400391	-72.42187500	+3292	+15.00292969	-2.21484375	-3.80566406	-68.07128906	-10.59082031	+13.71093750	+3692	+11.76416016	-3.06298828	-4.65820313	-12.06298828	+3.66943359	-45.32958984	+2068
+1457970486.90520000	+14.58544922	-2.67187500	-4.44726563	-1.40625000	+24.16992188	-72.75146484	+3296	+15.02490234	-2.31591797	-3.91552734	-68.44482422	-10.78857422	+13.46923828	+3700	+11.77294922	-3.14208984	-4.75488281	-12.48046875	+3.80126953	-45.76904297	+2076
+1457970486.90940000	+14.60302734	-2.78173828	-4.56152344	-1.95556641	+24.34570313	-73.05908203	+3300	+15.04248047	-2.42578125	-4.02978516	-68.84033203	-10.96435547	+13.16162109	+3712	+11.78173828	-3.22998047	-4.85595703	-12.94189453	+3.99902344	-46.23046875	+2088
+1457970486.91360000	+14.62060547	-2.88720703	-4.68017578	-2.48291016	+24.49951172	-73.38867188	+3304	+15.06445313	-2.53125000	-4.15283203	-69.16992188	-11.11816406	+12.85400391	+3724	+11.78613281	-3.31347656	-4.96142578	-13.35937500	+4.21875000	-46.69189453	+2100
+1457970486.91770010	+14.63818359	-2.99707031	-4.78564453	-3.05419922	+24.60937500	-73.71826172	+3304	+15.08642578	-2.63671875	-4.25390625	-69.54345703	-11.33789063	+12.65625000	+3732	+11.79931641	-3.40136719	-5.05810547	-13.79882813	+4.32861328	-47.17529297	+2108
+1457970486.92610000	+14.65576172	-3.21679688	-5.02294922	-4.15283203	+24.89501953	-74.42138672	+3320	+15.12597656	-2.85205078	-4.47802734	-70.24658203	-11.77734375	+12.15087891	+3752	+11.80810547	-3.58593750	-5.27343750	-14.69970703	+4.74609375	-48.20800781	+2132
+1457970486.93020010	+14.67333984	-3.33105469	-5.12402344	-4.70214844	+24.89501953	-74.79492188	+3324	+15.15234375	-2.95751953	-4.57031250	-70.59814453	-12.06298828	+12.01904297	+3756	+11.82128906	-3.68261719	-5.37451172	-15.16113281	+4.81201172	-48.71337891	+2140
+1457970486.93440010	+14.68652344	-3.45410156	-5.23388672	-5.29541016	+24.96093750	-75.19042969	+3332	+15.17871094	-3.06738281	-4.67138672	-70.94970703	-12.34863281	+11.84326172	+3768	+11.83007813	-3.78369141	-5.47998047	-15.62255859	+4.96582031	-49.26269531	+2152
+1457970486.93849990	+14.69531250	-3.56835938	-5.34814453	-5.86669922	+25.04882813	-75.58593750	+3340	+15.20068359	-3.17724609	-4.77685547	-71.27929688	-12.63427734	+11.64550781	+3776	+11.83886719	-3.88037109	-5.58984375	-16.08398438	+5.11962891	-49.79003906	+2160
+1457970486.94269990	+14.71289063	-3.69140625	-5.44921875	-6.45996094	+25.02685547	-76.00341797	+3352	+15.22705078	-3.29150391	-4.87353516	-71.60888672	-12.96386719	+11.51367188	+3788	+11.85205078	-3.98583984	-5.69091797	-16.54541016	+5.16357422	-50.33935547	+2168
+1457970486.94689990	+14.72167969	-3.82324219	-5.56347656	-7.09716797	+25.11474609	-76.44287109	+3364	+15.24902344	-3.41015625	-4.97900391	-71.96044922	-13.27148438	+11.29394531	+3800	+11.86083984	-4.09130859	-5.80078125	-17.00683594	+5.29541016	-50.91064453	+2180
+1457970486.95100000	+14.73486328	-3.94628906	-5.67773438	-7.66845703	+25.18066406	-76.86035156	+3380	+15.27539063	-3.52441406	-5.08886719	-72.29003906	-13.55712891	+11.07421875	+3812	+11.86962891	-4.19238281	-5.91064453	-17.44628906	+5.42724609	-51.43798828	+2188
+1457970486.95520000	+14.74365234	-4.07373047	-5.78320313	-8.26171875	+25.18066406	-77.29980469	+3392	+15.29736328	-3.64306641	-5.18994141	-72.64160156	-13.90869141	+10.94238281	+3828	+11.87841797	-4.29785156	-6.01611328	-17.90771484	+5.47119141	-51.98730469	+2196
+1457970486.95939990	+14.75683594	-4.20117188	-5.89746094	-8.87695313	+25.20263672	-77.73925781	+3408	+15.32373047	-3.76611328	-5.29541016	-72.99316406	-14.23828125	+10.72265625	+3840	+11.89160156	-4.40771484	-6.12158203	-18.39111328	+5.53710938	-52.53662109	+2204
+1457970486.96350000	+14.76562500	-4.32861328	-6.01171875	-9.44824219	+25.22460938	-78.17871094	+3424	+15.34130859	-3.89355469	-5.40527344	-73.36669922	-14.56787109	+10.52490234	+3860	+11.90039063	-4.51757813	-6.23583984	-18.83056641	+5.62500000	-53.06396484	+2212
+1457970486.97190000	+14.80957031	-4.59667969	-6.21826172	-10.65673828	+25.07080078	-79.12353516	+3452	+15.38964844	-4.16162109	-5.62500000	-74.11376953	-15.31494141	+10.15136719	+3888	+11.92236328	-4.74609375	-6.44238281	-19.79736328	+5.62500000	-54.16259766	+2228
+1457970486.97600010	+14.83154297	-4.72851563	-6.33251953	-11.22802734	+25.07080078	-79.58496094	+3464	+15.40722656	-4.30224609	-5.74365234	-74.46533203	-15.68847656	+9.90966797	+3904	+11.93554688	-4.85595703	-6.54785156	-20.23681641	+5.62500000	-54.66796875	+2232
+1457970486.98020010	+14.85351563	-4.86914063	-6.43359375	-11.84326172	+24.98291016	-80.06835938	+3472	+15.42919922	-4.44726563	-5.85351563	-74.86083984	-16.08398438	+9.73388672	+3920	+11.94433594	-4.97460938	-6.64892578	-20.74218750	+5.58105469	-55.19531250	+2240
+1457970486.98440000	+14.87109375	-5.01416016	-6.54785156	-12.50244141	+24.98291016	-80.57373047	+3484	+15.44677734	-4.59667969	-5.98095703	-75.27832031	-16.43554688	+9.44824219	+3936	+11.95751953	-5.09326172	-6.75439453	-21.20361328	+5.58105469	-55.72265625	+2244
+1457970486.98850010	+14.89306641	-5.15039063	-6.66650391	-13.07373047	+24.96093750	-81.03515625	+3488	+15.45996094	-4.74609375	-6.11279297	-75.65185547	-16.78710938	+9.16259766	+3952	+11.96630859	-5.20751953	-6.85986328	-21.64306641	+5.58105469	-56.22802734	+2248
+1457970486.99270010	+14.91943359	-5.29541016	-6.76318359	-13.68896484	+24.80712891	-81.51855469	+3488	+15.47753906	-4.89990234	-6.22705078	-76.09130859	-17.20458984	+8.98681641	+3964	+11.97070313	-5.32617188	-6.95654297	-22.14843750	+5.51513672	-56.75537109	+2252
+1457970486.99690010	+14.94580078	-5.44042969	-6.86865234	-14.28222656	+24.71923828	-82.00195313	+3488	+15.49511719	-5.05810547	-6.34130859	-76.50878906	-17.62207031	+8.78906250	+3972	+11.98828125	-5.44482422	-7.05761719	-22.60986328	+5.42724609	-57.26074219	+2256
+1457970487.00099990	+14.97216797	-5.58105469	-6.97851563	-14.87548828	+24.65332031	-82.48535156	+3484	+15.51269531	-5.20751953	-6.45996094	-76.88232422	-18.03955078	+8.59130859	+3976	+12.00146484	-5.56787109	-7.15869141	-23.09326172	+5.36132813	-57.81005859	+2256
+1457970487.00519990	+14.99414063	-5.73046875	-7.07519531	-15.49072266	+24.47753906	-82.99072266	+3480	+15.53466797	-5.36572266	-6.56982422	-77.29980469	-18.50097656	+8.45947266	+3980	+12.00585938	-5.69531250	-7.25097656	-23.59863281	+5.22949219	-58.35937500	+2260
+1457970487.00930000	+15.02490234	-5.88427734	-7.18066406	-16.12792969	+24.41162109	-83.49609375	+3472	+15.55224609	-5.52832031	-6.69726563	-77.69531250	-18.89648438	+8.21777344	+3988	+12.02343750	-5.81835938	-7.35205078	-24.06005859	+5.14160156	-58.86474609	+2260
+1457970487.01350000	+15.05126953	-6.03808594	-7.29492188	-16.74316406	+24.32373047	-84.02343750	+3460	+15.56982422	-5.68652344	-6.82470703	-78.06884766	-19.29199219	+7.97607422	+3988	+12.03662109	-5.94580078	-7.45312500	-24.52148438	+5.03173828	-59.39208984	+2264
+1457970487.01770000	+15.06445313	-6.19189453	-7.39160156	-17.40234375	+24.23583984	-84.55078125	+3448	+15.58300781	-5.84472656	-6.93017578	-78.48632813	-19.75341797	+7.84423828	+3988	+12.04101563	-6.07324219	-7.54980469	-25.00488281	+4.94384766	-59.96337891	+2268
+1457970487.02180000	+15.08203125	-6.34570313	-7.49267578	-18.01757813	+24.14794922	-85.05615234	+3436	+15.60058594	-6.00732422	-7.03564453	-78.88183594	-20.17089844	+7.69042969	+3984	+12.05859375	-6.20068359	-7.64648438	-25.46630859	+4.85595703	-60.49072266	+2268
+1457970487.02600000	+15.09960938	-6.49511719	-7.59375000	-18.61083984	+24.03808594	-85.56152344	+3424	+15.61816406	-6.15234375	-7.14111328	-79.21142578	-20.58837891	+7.55859375	+3980	+12.06738281	-6.32812500	-7.74316406	-25.92773438	+4.74609375	-61.06201172	+2268
+1457970487.03430010	+15.13476563	-6.80712891	-7.77832031	-19.84130859	+23.73046875	-86.57226563	+3396	+15.66650391	-6.45117188	-7.32568359	-79.95849609	-21.48925781	+7.44873047	+3964	+12.08935547	-6.59179688	-7.93212891	-26.82861328	+4.50439453	-62.22656250	+2272
+1457970487.03850010	+15.15234375	-6.96533203	-7.87060547	-20.45654297	+23.59863281	-87.12158203	+3384	+15.69287109	-6.59619141	-7.42236328	-80.26611328	-21.95068359	+7.38281250	+3960	+12.10693359	-6.72363281	-8.02880859	-27.26806641	+4.37255859	-62.81982422	+2272
+1457970487.04270010	+15.15234375	-7.12792969	-7.95849609	-21.11572266	+23.46679688	-87.69287109	+3376	+15.71044922	-6.74560547	-7.50146484	-80.63964844	-22.45605469	+7.36083984	+3952	+12.11132813	-6.85986328	-8.12109375	-27.72949219	+4.26269531	-63.43505859	+2276
+1457970487.04679990	+15.16113281	-7.28173828	-8.05517578	-21.68701172	+23.37890625	-88.19824219	+3368	+15.73681641	-6.89501953	-7.58935547	-80.99121094	-22.87353516	+7.29492188	+3948	+12.12890625	-6.98730469	-8.21777344	-28.10302734	+4.19677734	-63.98437500	+2276
+1457970487.05100010	+15.16992188	-7.43554688	-8.15185547	-22.25830078	+23.29101563	-88.70361328	+3364	+15.76318359	-7.04003906	-7.67724609	-81.29882813	-23.29101563	+7.22900391	+3944	+12.14208984	-7.12353516	-8.31445313	-28.52050781	+4.08691406	-64.55566406	+2276
+1457970487.05520010	+15.16992188	-7.59375000	-8.23974609	-22.85156250	+23.15917969	-89.20898438	+3360	+15.78076172	-7.18066406	-7.75195313	-81.65039063	-23.73046875	+7.20703125	+3940	+12.14208984	-7.25537109	-8.41113281	-28.95996094	+4.04296875	-65.17089844	+2280
+1457970487.05929990	+15.18310547	-7.74755859	-8.32324219	-23.40087891	+23.00537109	-89.69238281	+3360	+15.81152344	-7.32128906	-7.82226563	-81.95800781	-24.16992188	+7.22900391	+3932	+12.15527344	-7.38281250	-8.50341797	-29.31152344	+3.93310547	-65.74218750	+2280
+1457970487.06349990	+15.18750000	-7.90576172	-8.40234375	-23.99414063	+22.80761719	-90.19775391	+3364	+15.83789063	-7.46630859	-7.88818359	-82.30957031	-24.65332031	+7.27294922	+3932	+12.16406250	-7.51904297	-8.59130859	-29.68505859	+3.80126953	-66.33544922	+2280
+1457970487.06769990	+15.18750000	-8.06835938	-8.48583984	-24.58740234	+22.63183594	-90.72509766	+3368	+15.85986328	-7.61572266	-7.95410156	-82.66113281	-25.13671875	+7.31689453	+3932	+12.16845703	-7.65966797	-8.68359375	-30.14648438	+3.66943359	-66.92871094	+2284
+1457970487.07600000	+15.20947266	-8.38476563	-8.65722656	-25.57617188	+22.25830078	-91.66992188	+3380	+15.91259766	-7.92773438	-8.11230469	-83.36425781	-26.03759766	+7.27294922	+3932	+12.19482422	-7.92773438	-8.86376953	-30.87158203	+3.38378906	-68.00537109	+2288
+1457970487.08020000	+15.21826172	-8.54296875	-8.73193359	-26.10351563	+22.06054688	-92.15332031	+3388	+15.92578125	-8.09033203	-8.18701172	-83.73779297	-26.49902344	+7.22900391	+3936	+12.19482422	-8.06835938	-8.95166016	-31.31103516	+3.27392578	-68.59863281	+2296
+1457970487.08430000	+15.23583984	-8.70556641	-8.81982422	-26.60888672	+21.88476563	-92.61474609	+3396	+15.94775391	-8.25292969	-8.26611328	-84.08935547	-26.96044922	+7.20703125	+3940	+12.20800781	-8.19580078	-9.03955078	-31.64062500	+3.16406250	-69.10400391	+2296
+1457970487.08850000	+15.24902344	-8.87255859	-8.89453125	-27.13623047	+21.62109375	-93.05419922	+3400	+15.96093750	-8.42431641	-8.34082031	-84.52880859	-27.44384766	+7.20703125	+3940	+12.21240234	-8.33203125	-9.11425781	-32.05810547	+2.94433594	-69.60937500	+2296
+1457970487.09680010	+15.27978516	-9.20214844	-9.04394531	-28.12500000	+21.07177734	-93.93310547	+3400	+15.97851563	-8.76708984	-8.51220703	-85.29785156	-28.36669922	+7.14111328	+3940	+12.21679688	-8.61328125	-9.27246094	-32.95898438	+2.52685547	-70.59814453	+2296
+1457970487.10100010	+15.30615234	-9.36914063	-9.10986328	-28.60839844	+20.72021484	-94.37255859	+3392	+15.98291016	-8.95166016	-8.59570313	-85.73730469	-28.89404297	+7.09716797	+3940	+12.22119141	-8.75830078	-9.34277344	-33.42041016	+2.21923828	-71.10351563	+2292
+1457970487.10509990	+15.32373047	-9.54052734	-9.17578125	-29.06982422	+20.36865234	-94.83398438	+3384	+15.97851563	-9.14062500	-8.67919922	-86.19873047	-29.42138672	+7.03125000	+3936	+12.21240234	-8.91210938	-9.41748047	-33.94775391	+1.95556641	-71.60888672	+2288
+1457970487.10929990	+15.35888672	-9.70751953	-9.24169922	-29.50927734	+20.03906250	-95.25146484	+3364	+15.98291016	-9.33398438	-8.77148438	-86.61621094	-29.92675781	+6.94335938	+3928	+12.22558594	-9.04833984	-9.48779297	-34.34326172	+1.69189453	-72.00439453	+2280
+1457970487.11350010	+15.38525391	-9.87451172	-9.30761719	-29.97070313	+19.68750000	-95.69091797	+3344	+15.98291016	-9.51855469	-8.86376953	-87.05566406	-30.43212891	+6.87744141	+3916	+12.22998047	-9.19775391	-9.54931641	-34.82666016	+1.34033203	-72.44384766	+2272
+1457970487.11760000	+15.38964844	-10.04589844	-9.37353516	-30.49804688	+19.37988281	-96.13037109	+3320	+15.96972656	-9.70312500	-8.95166016	-87.47314453	-30.91552734	+6.76757813	+3904	+12.21240234	-9.34277344	-9.61962891	-35.35400391	+1.12060547	-72.90527344	+2268
+1457970487.12179990	+15.41601563	-10.21289063	-9.43066406	-30.95947266	+19.02832031	-96.52587891	+3292	+15.96972656	-9.87451172	-9.03076172	-87.86865234	-31.39892578	+6.74560547	+3880	+12.21679688	-9.47900391	-9.68554688	-35.77148438	+0.81298828	-73.30078125	+2256
+1457970487.12599990	+15.42919922	-10.37988281	-9.48339844	-31.46484375	+18.65478516	-96.94335938	+3264	+15.96533203	-10.05029297	-9.10107422	-88.28613281	-31.90429688	+6.74560547	+3856	+12.21679688	-9.62402344	-9.73828125	-36.23291016	+0.43945313	-73.71826172	+2244
+1457970487.13010000	+15.43359375	-10.54687500	-9.53613281	-31.97021484	+18.30322266	-97.38281250	+3232	+15.95214844	-10.23486328	-9.16259766	-88.79150391	-32.45361328	+6.78955078	+3836	+12.20361328	-9.77343750	-9.79980469	-36.76025391	+0.13183594	-74.15771484	+2236
+1457970487.13430000	+15.45996094	-10.69628906	-9.58447266	-32.34375000	+17.88574219	-97.71240234	+3196	+15.95654297	-10.41064453	-9.21972656	-89.25292969	-32.95898438	+6.85546875	+3804	+12.21679688	-9.91406250	-9.85253906	-37.17773438	-0.26367188	-74.50927734	+2220
+1457970487.13850000	+15.46875000	-10.85009766	-9.62841797	-32.78320313	+17.53417969	-98.15185547	+3160	+15.96093750	-10.56884766	-9.28125000	-89.60449219	-33.44238281	+6.85546875	+3772	+12.22119141	-10.05908203	-9.90966797	-37.61718750	-0.63720703	-74.92675781	+2208
+1457970487.14260010	+15.45996094	-11.00390625	-9.67675781	-33.28857422	+17.24853516	-98.59130859	+3128	+15.95214844	-10.72265625	-9.33398438	-90.00000000	-33.94775391	+6.87744141	+3740	+12.20800781	-10.19531250	-9.96679688	-38.01269531	-0.90087891	-75.34423828	+2196
+1457970487.15100000	+15.46875000	-11.30273438	-9.75585938	-34.16748047	+16.63330078	-99.36035156	+3064	+15.98291016	-11.00390625	-9.41748047	-90.70312500	-34.82666016	+7.09716797	+3668	+12.22998047	-10.45458984	-10.07226563	-38.64990234	-1.51611328	-76.09130859	+2164
+1457970487.15510010	+15.43798828	-11.44335938	-9.80419922	-34.71679688	+16.43554688	-99.75585938	+3040	+15.98291016	-11.14453125	-9.43066406	-91.14257813	-35.31005859	+7.27294922	+3640	+12.21679688	-10.58203125	-10.12939453	-38.97949219	-1.69189453	-76.48681641	+2152
+1457970487.15930010	+15.42919922	-11.56640625	-9.84375000	-35.09033203	+16.19384766	-100.04150391	+3016	+16.00488281	-11.26757813	-9.43505859	-91.56005859	-35.72753906	+7.53662109	+3612	+12.22998047	-10.69628906	-10.18212891	-39.22119141	-1.95556641	-76.83837891	+2136
+1457970487.16339990	+15.40722656	-11.69824219	-9.87451172	-35.52978516	+15.93017578	-100.39306641	+3000	+16.02246094	-11.39062500	-9.43945313	-91.95556641	-36.18896484	+7.80029297	+3588	+12.23437500	-10.82373047	-10.22607422	-39.50683594	-2.26318359	-77.23388672	+2120
+1457970487.16759990	+15.38525391	-11.83007813	-9.90087891	-35.96923828	+15.64453125	-100.74462891	+2992	+16.03125000	-11.51367188	-9.44824219	-92.35107422	-36.60644531	+8.02001953	+3568	+12.22998047	-10.95117188	-10.27441406	-39.79248047	-2.50488281	-77.65136719	+2108
+1457970487.17179990	+15.38525391	-11.95751953	-9.92285156	-36.32080078	+15.35888672	-101.05224609	+2984	+16.06201172	-11.62353516	-9.45703125	-92.72460938	-37.00195313	+8.26171875	+3548	+12.24755859	-11.06103516	-10.31396484	-39.99023438	-2.76855469	-77.95898438	+2092
+1457970487.17590000	+15.37207031	-12.09375000	-9.94482422	-36.76025391	+15.07324219	-101.42578125	+2980	+16.08837891	-11.73779297	-9.46582031	-93.07617188	-37.39746094	+8.48144531	+3528	+12.25634766	-11.17968750	-10.35351563	-40.20996094	-3.05419922	-78.33251953	+2084
+1457970487.18429990	+15.31933594	-12.33984375	-10.01074219	-37.61718750	+14.74365234	-102.10693359	+2988	+16.12353516	-11.94873047	-9.48779297	-93.73535156	-38.10058594	+8.85498047	+3492	+12.25634766	-11.38183594	-10.45019531	-40.58349609	-3.36181641	-78.99169922	+2068
+1457970487.18840000	+15.30175781	-12.47167969	-10.03710938	-38.01269531	+14.47998047	-102.34863281	+2996	+16.13671875	-12.07617188	-9.48339844	-94.17480469	-38.47412109	+9.16259766	+3484	+12.26074219	-11.49169922	-10.48095703	-40.80322266	-3.62548828	-79.32128906	+2064
+1457970487.19260000	+15.28417969	-12.59912109	-10.05029297	-38.38623047	+14.21630859	-102.63427734	+3008	+16.14111328	-12.19482422	-9.49218750	-94.61425781	-38.82568359	+9.38232422	+3472	+12.25195313	-11.60156250	-10.52050781	-41.08886719	-3.82324219	-79.65087891	+2060
+1457970487.19680000	+15.28417969	-12.72216797	-10.05908203	-38.71582031	+13.86474609	-102.87597656	+3016	+16.14990234	-12.31787109	-9.49658203	-95.03173828	-39.17724609	+9.64599609	+3460	+12.26074219	-11.69384766	-10.55126953	-41.24267578	-4.08691406	-79.87060547	+2056
+1457970487.20090010	+15.28417969	-12.85400391	-10.06347656	-39.06738281	+13.53515625	-103.16162109	+3024	+16.15429688	-12.44970703	-9.49658203	-95.49316406	-39.57275391	+9.88769531	+3452	+12.25634766	-11.80371094	-10.56005859	-41.52832031	-4.41650391	-80.15625000	+2056
+1457970487.20510010	+15.28417969	-12.99023438	-10.08105469	-39.39697266	+13.20556641	-103.46923828	+3032	+16.15429688	-12.57275391	-9.54052734	-95.82275391	-39.92431641	+9.95361328	+3436	+12.24316406	-11.91357422	-10.58203125	-41.83593750	-4.74609375	-80.46386719	+2056
+1457970487.20930000	+15.29736328	-13.11328125	-10.10742188	-39.63867188	+12.91992188	-103.73291016	+3028	+16.15429688	-12.69140625	-9.58886719	-96.08642578	-40.20996094	+9.99755859	+3420	+12.25195313	-12.01025391	-10.60400391	-42.05566406	-5.03173828	-80.63964844	+2052
+1457970487.21339990	+15.31494141	-13.24511719	-10.12939453	-39.90234375	+12.61230469	-103.97460938	+3020	+16.14550781	-12.83203125	-9.62841797	-96.43798828	-40.53955078	+10.06347656	+3400	+12.25195313	-12.11572266	-10.61718750	-42.31933594	-5.36132813	-80.83740234	+2044
+1457970487.22180010	+15.33251953	-13.49121094	-10.16455078	-40.38574219	+12.06298828	-104.41406250	+2988	+16.10156250	-13.10449219	-9.68994141	-97.20703125	-41.15478516	+10.21728516	+3356	+12.22998047	-12.29589844	-10.65234375	-42.86865234	-5.84472656	-81.16699219	+2028
+1457970487.22589990	+15.35009766	-13.60986328	-10.16894531	-40.60546875	+11.71142578	-104.58984375	+2964	+16.07958984	-13.24511719	-9.71191406	-97.64648438	-41.48437500	+10.34912109	+3332	+12.21679688	-12.39697266	-10.65234375	-43.19824219	-6.19628906	-81.34277344	+2020
+1457970487.23009990	+15.36767578	-13.72412109	-10.18212891	-40.78125000	+11.42578125	-104.76562500	+2932	+16.04882813	-13.37695313	-9.75585938	-97.99804688	-41.79199219	+10.37109375	+3304	+12.19921875	-12.49804688	-10.65673828	-43.52783203	-6.52587891	-81.54052734	+2016
+1457970487.23429990	+15.39843750	-13.82519531	-10.18652344	-40.84716797	+11.07421875	-104.89746094	+2896	+16.04003906	-13.49121094	-9.78662109	-98.28369141	-42.07763672	+10.50292969	+3272	+12.19482422	-12.59033203	-10.65234375	-43.79150391	-6.89941406	-81.65039063	+2008
+1457970487.23840000	+15.41601563	-13.93066406	-10.19970703	-40.95703125	+10.81054688	-105.11718750	+2852	+16.02246094	-13.60546875	-9.81738281	-98.54736328	-42.36328125	+10.56884766	+3236	+12.19042969	-12.68701172	-10.65234375	-44.03320313	-7.22900391	-81.82617188	+2000
+1457970487.24260000	+15.41601563	-14.02294922	-10.22607422	-41.08886719	+10.65673828	-105.33691406	+2808	+15.99609375	-13.71533203	-9.83935547	-98.83300781	-42.67089844	+10.63476563	+3204	+12.17285156	-12.77490234	-10.65673828	-44.27490234	-7.47070313	-82.00195313	+1988
+1457970487.25090000	+15.45117188	-14.18115234	-10.26123047	-41.17675781	+10.28320313	-105.62255859	+2708	+15.96533203	-13.90869141	-9.89208984	-99.25048828	-43.11035156	+10.72265625	+3128	+12.16406250	-12.93750000	-10.66992188	-44.64843750	-7.91015625	-82.24365234	+1964
+1457970487.25510000	+15.43359375	-14.25585938	-10.26123047	-41.30859375	+10.17333984	-105.75439453	+2664	+15.93457031	-13.99218750	-9.90087891	-99.49218750	-43.30810547	+10.76660156	+3096	+12.15087891	-13.00781250	-10.68750000	-44.80224609	-8.02001953	-82.37548828	+1948
+1457970487.25920010	+15.42919922	-14.30859375	-10.24804688	-41.35253906	+9.97558594	-105.84228516	+2620	+15.93457031	-14.04931641	-9.88330078	-99.71191406	-43.50585938	+11.03027344	+3064	+12.15087891	-13.06494141	-10.68750000	-44.86816406	-8.21777344	-82.48535156	+1936
+1457970487.26340010	+15.41601563	-14.36132813	-10.23486328	-41.39648438	+9.79980469	-105.97412109	+2584	+15.93457031	-14.10644531	-9.85693359	-99.95361328	-43.74755859	+11.27197266	+3040	+12.14648438	-13.13525391	-10.68750000	-44.93408203	-8.39355469	-82.66113281	+1924
+1457970487.27169990	+15.40283203	-14.44482422	-10.23925781	-41.37451172	+9.58007813	-106.19384766	+2520	+15.95214844	-14.20312500	-9.82177734	-100.32714844	-44.12109375	+11.77734375	+2992	+12.15087891	-13.25390625	-10.69189453	-44.95605469	-8.70117188	-82.99072266	+1896
+1457970487.27589990	+15.38525391	-14.48876953	-10.23046875	-41.41845703	+9.47021484	-106.36962891	+2496	+15.96972656	-14.22949219	-9.81298828	-100.37109375	-44.25292969	+11.93115234	+2968	+12.16845703	-13.31103516	-10.70068359	-44.89013672	-8.78906250	-83.14453125	+1880
+1457970487.28420000	+15.32373047	-14.56347656	-10.19531250	-41.59423828	+9.31640625	-106.63330078	+2476	+15.99609375	-14.26025391	-9.74707031	-100.56884766	-44.49462891	+12.34863281	+2940	+12.18603516	-13.38134766	-10.73144531	-44.67041016	-8.76708984	-83.38623047	+1848
+1457970487.28839990	+15.30175781	-14.60302734	-10.17333984	-41.68212891	+9.20654297	-106.72119141	+2476	+16.00927734	-14.29101563	-9.69873047	-100.78857422	-44.64843750	+12.70019531	+2936	+12.19042969	-13.42089844	-10.73144531	-44.60449219	-8.83300781	-83.51806641	+1840
+1457970487.29259990	+15.27978516	-14.64257813	-10.16015625	-41.77001953	+9.09667969	-106.80908203	+2476	+16.01806641	-14.31738281	-9.67675781	-100.96435547	-44.75830078	+12.91992188	+2932	+12.19042969	-13.46044922	-10.73583984	-44.56054688	-8.87695313	-83.62792969	+1832
+1457970487.29670000	+15.27099609	-14.66894531	-10.12939453	-41.74804688	+8.94287109	-106.85302734	+2484	+16.04003906	-14.32617188	-9.64599609	-101.11816406	-44.84619141	+13.22753906	+2932	+12.19921875	-13.48242188	-10.73144531	-44.45068359	-8.96484375	-83.71582031	+1824
+1457970487.30510000	+15.24902344	-14.73046875	-10.07226563	-41.79199219	+8.56933594	-107.07275391	+2516	+16.08398438	-14.35253906	-9.58007813	-101.38183594	-45.04394531	+13.86474609	+2936	+12.20800781	-13.55273438	-10.72265625	-44.36279297	-9.11865234	-83.93554688	+1824
+1457970487.30920000	+15.25341797	-14.76123047	-10.06347656	-41.83593750	+8.48144531	-107.13867188	+2524	+16.09277344	-14.37890625	-9.57568359	-101.46972656	-45.10986328	+13.97460938	+2936	+12.22119141	-13.57910156	-10.73144531	-44.29687500	-9.14062500	-83.95751953	+1820
+1457970487.31340000	+15.25341797	-14.80517578	-10.05468750	-41.87988281	+8.37158203	-107.20458984	+2536	+16.09716797	-14.41845703	-9.56689453	-101.62353516	-45.17578125	+14.12841797	+2936	+12.22998047	-13.60986328	-10.72265625	-44.29687500	-9.22851563	-83.97949219	+1820
+1457970487.31750010	+15.24902344	-14.84033203	-10.04589844	-41.92382813	+8.28369141	-107.27050781	+2540	+16.08837891	-14.44921875	-9.57568359	-101.73339844	-45.17578125	+14.15039063	+2932	+12.22119141	-13.63623047	-10.73144531	-44.38476563	-9.25048828	-83.97949219	+1820
+1457970487.32170010	+15.24902344	-14.86669922	-10.04589844	-41.96777344	+8.26171875	-107.31445313	+2540	+16.07958984	-14.47119141	-9.58447266	-101.79931641	-45.19775391	+14.17236328	+2928	+12.22119141	-13.64941406	-10.73583984	-44.42871094	-9.25048828	-83.91357422	+1812
+1457970487.32590010	+15.25781250	-14.89746094	-10.03710938	-42.01171875	+8.17382813	-107.31445313	+2540	+16.06201172	-14.51513672	-9.58007813	-101.99707031	-45.26367188	+14.30419922	+2924	+12.20361328	-13.68017578	-10.71826172	-44.60449219	-9.33837891	-83.89160156	+1812
+1457970487.33419990	+15.29296875	-14.95898438	-10.03710938	-41.96777344	+7.95410156	-107.29248047	+2516	+16.02685547	-14.60742188	-9.60205078	-102.34863281	-45.32958984	+14.41406250	+2908	+12.17724609	-13.74609375	-10.70068359	-44.95605469	-9.58007813	-83.82568359	+1800
+1457970487.33839990	+15.31494141	-14.98535156	-10.03710938	-41.92382813	+7.84423828	-107.29248047	+2496	+16.00488281	-14.64697266	-9.62841797	-102.43652344	-45.35156250	+14.37011719	+2892	+12.16845703	-13.77246094	-10.69628906	-45.10986328	-9.68994141	-83.78173828	+1788
+1457970487.34250000	+15.33251953	-15.01171875	-10.04150391	-41.87988281	+7.77832031	-107.31445313	+2468	+15.97851563	-14.68652344	-9.65478516	-102.50244141	-45.37353516	+14.26025391	+2880	+12.15527344	-13.79882813	-10.69628906	-45.26367188	-9.73388672	-83.71582031	+1776
+1457970487.34670000	+15.34130859	-15.03369141	-10.05468750	-41.87988281	+7.80029297	-107.33642578	+2440	+15.95654297	-14.71728516	-9.68554688	-102.52441406	-45.35156250	+14.15039063	+2864	+12.14648438	-13.81640625	-10.70507813	-45.41748047	-9.73388672	-83.62792969	+1760
+1457970487.35089990	+15.35009766	-15.05566406	-10.06787109	-41.85791016	+7.82226563	-107.31445313	+2404	+15.92578125	-14.75244141	-9.71191406	-102.59033203	-45.35156250	+14.01855469	+2844	+12.13330078	-13.84277344	-10.70947266	-45.59326172	-9.77783203	-83.56201172	+1744
+1457970487.35500000	+15.35888672	-15.07763672	-10.08984375	-41.87988281	+7.88818359	-107.29248047	+2368	+15.89501953	-14.79199219	-9.74267578	-102.65625000	-45.32958984	+13.88671875	+2820	+12.11132813	-13.86035156	-10.70947266	-45.74707031	-9.75585938	-83.47412109	+1728
+1457970487.35920000	+15.36328125	-15.09082031	-10.10302734	-41.85791016	+7.91015625	-107.27050781	+2328	+15.86865234	-14.82275391	-9.75585938	-102.72216797	-45.32958984	+13.79882813	+2796	+12.09814453	-13.86914063	-10.70507813	-45.83496094	-9.79980469	-83.45214844	+1708
+1457970487.36340000	+15.36767578	-15.10400391	-10.11181641	-41.83593750	+7.91015625	-107.24853516	+2288	+15.84667969	-14.84472656	-9.77343750	-102.76611328	-45.32958984	+13.71093750	+2768	+12.08935547	-13.87792969	-10.70068359	-45.92285156	-9.82177734	-83.40820313	+1692
+1457970487.37170000	+15.37646484	-15.11718750	-10.12060547	-41.77001953	+7.88818359	-107.22656250	+2208	+15.81152344	-14.87109375	-9.80419922	-102.78808594	-45.32958984	+13.53515625	+2712	+12.07617188	-13.89550781	-10.68750000	-45.96679688	-9.88769531	-83.36425781	+1656
+1457970487.37590000	+15.37646484	-15.12158203	-10.12500000	-41.72607422	+7.91015625	-107.20458984	+2172	+15.80273438	-14.87548828	-9.81738281	-102.76611328	-45.30761719	+13.44726563	+2684	+12.08056641	-13.89990234	-10.68750000	-45.94482422	-9.90966797	-83.34228516	+1640
+1457970487.38000010	+15.36767578	-15.12158203	-10.12939453	-41.72607422	+7.95410156	-107.20458984	+2136	+15.79394531	-14.87988281	-9.82177734	-102.72216797	-45.28564453	+13.38134766	+2656	+12.08056641	-13.89990234	-10.68750000	-45.87890625	-9.88769531	-83.32031250	+1620
+1457970487.38420010	+15.35888672	-15.12158203	-10.13378906	-41.72607422	+8.02001953	-107.20458984	+2104	+15.79394531	-14.87548828	-9.82177734	-102.70019531	-45.28564453	+13.33740234	+2624	+12.08496094	-13.89990234	-10.69189453	-45.81298828	-9.84375000	-83.32031250	+1604
+1457970487.39249990	+15.33251953	-15.11718750	-10.13378906	-41.72607422	+8.10791016	-107.20458984	+2048	+15.79394531	-14.86230469	-9.81738281	-102.63427734	-45.24169922	+13.29345703	+2572	+12.08935547	-13.88671875	-10.69189453	-45.63720703	-9.75585938	-83.29833984	+1576
+1457970487.39669990	+15.32373047	-15.11279297	-10.13378906	-41.72607422	+8.10791016	-107.20458984	+2024	+15.79833984	-14.85791016	-9.81738281	-102.61230469	-45.24169922	+13.29345703	+2552	+12.09375000	-13.88232422	-10.68750000	-45.54931641	-9.73388672	-83.29833984	+1564
+1457970487.40080000	+15.31494141	-15.10400391	-10.12939453	-41.70410156	+8.12988281	-107.18261719	+2000	+15.80273438	-14.85351563	-9.80859375	-102.59033203	-45.21972656	+13.31542969	+2528	+12.10253906	-13.87353516	-10.68310547	-45.43945313	-9.71191406	-83.32031250	+1552
+1457970487.40920000	+15.29736328	-15.09082031	-10.12060547	-41.68212891	+8.17382813	-107.18261719	+1964	+15.81152344	-14.84033203	-9.79980469	-102.54638672	-45.21972656	+13.33740234	+2492	+12.11572266	-13.85595703	-10.67871094	-45.19775391	-9.64599609	-83.34228516	+1536
+1457970487.41330000	+15.28857422	-15.08642578	-10.11621094	-41.66015625	+8.19580078	-107.18261719	+1952	+15.81152344	-14.83593750	-9.79980469	-102.54638672	-45.19775391	+13.33740234	+2472	+12.12011719	-13.84716797	-10.67871094	-45.08789063	-9.60205078	-83.34228516	+1528
+1457970487.41750000	+15.27978516	-15.07763672	-10.11181641	-41.63818359	+8.23974609	-107.18261719	+1944	+15.81591797	-14.83154297	-9.79541016	-102.52441406	-45.19775391	+13.33740234	+2456	+12.12890625	-13.83837891	-10.67871094	-44.97802734	-9.55810547	-83.34228516	+1524
+1457970487.42170000	+15.26660156	-15.06445313	-10.11181641	-41.61621094	+8.28369141	-107.18261719	+1936	+15.82031250	-14.82714844	-9.79101563	-102.50244141	-45.19775391	+13.35937500	+2440	+12.13330078	-13.82958984	-10.67431641	-44.86816406	-9.49218750	-83.34228516	+1524
+1457970487.42580010	+15.25341797	-15.05566406	-10.10742188	-41.59423828	+8.30566406	-107.16064453	+1936	+15.82031250	-14.82275391	-9.78662109	-102.50244141	-45.17578125	+13.35937500	+2428	+12.13769531	-13.81640625	-10.66992188	-44.75830078	-9.42626953	-83.34228516	+1524
+1457970487.43000010	+15.24462891	-15.04248047	-10.10302734	-41.55029297	+8.34960938	-107.16064453	+1936	+15.82470703	-14.81396484	-9.78662109	-102.48046875	-45.17578125	+13.38134766	+2412	+12.13769531	-13.80761719	-10.66552734	-44.67041016	-9.38232422	-83.34228516	+1524
+1457970487.43420000	+15.23144531	-15.02490234	-10.09863281	-41.48437500	+8.39355469	-107.11669922	+1940	+15.82910156	-14.80517578	-9.77783203	-102.45849609	-45.15380859	+13.40332031	+2400	+12.14208984	-13.79443359	-10.66113281	-44.58251953	-9.36035156	-83.32031250	+1528
+1457970487.43829990	+15.22265625	-15.00732422	-10.09423828	-41.39648438	+8.43750000	-107.09472656	+1948	+15.83789063	-14.79638672	-9.77343750	-102.41455078	-45.10986328	+13.40332031	+2392	+12.14208984	-13.79003906	-10.65234375	-44.53857422	-9.31640625	-83.29833984	+1528
+1457970487.44670010	+15.21386719	-14.97656250	-10.09423828	-41.19873047	+8.54736328	-107.00683594	+1964	+15.84667969	-14.76123047	-9.76464844	-102.28271484	-45.02197266	+13.42529297	+2380	+12.13330078	-13.77685547	-10.64355469	-44.49462891	-9.25048828	-83.25439453	+1532
+1457970487.45079990	+15.21386719	-14.96777344	-10.09863281	-41.11083984	+8.61328125	-106.96289063	+1972	+15.85107422	-14.74365234	-9.76464844	-102.19482422	-44.95605469	+13.42529297	+2372	+12.12890625	-13.77246094	-10.63916016	-44.49462891	-9.20654297	-83.21044922	+1536
+1457970487.45499990	+15.21386719	-14.95458984	-10.11181641	-41.02294922	+8.67919922	-106.89697266	+1980	+15.85107422	-14.72607422	-9.76464844	-102.08496094	-44.89013672	+13.38134766	+2368	+12.12011719	-13.76806641	-10.63476563	-44.51660156	-9.16259766	-83.16650391	+1536
+1457970487.46330000	+15.21826172	-14.93701172	-10.12500000	-40.84716797	+8.76708984	-106.78710938	+1984	+15.83789063	-14.67333984	-9.77783203	-101.82128906	-44.67041016	+13.24951172	+2368	+12.09814453	-13.75488281	-10.62158203	-44.58251953	-9.09667969	-83.07861328	+1532
+1457970487.46750000	+15.22705078	-14.92822266	-10.13378906	-40.75927734	+8.81103516	-106.74316406	+1980	+15.83349609	-14.65576172	-9.78222656	-101.68945313	-44.58251953	+13.18359375	+2368	+12.08935547	-13.75048828	-10.61279297	-44.62646484	-9.07470703	-83.03466797	+1528
+1457970487.47170000	+15.23583984	-14.91943359	-10.13818359	-40.64941406	+8.83300781	-106.69921875	+1976	+15.82031250	-14.62500000	-9.79980469	-101.49169922	-44.45068359	+13.09570313	+2372	+12.07177734	-13.74169922	-10.60400391	-44.67041016	-9.05273438	-82.96875000	+1524
+1457970487.48000000	+15.24902344	-14.90625000	-10.15576172	-40.49560547	+8.94287109	-106.63330078	+1956	+15.78955078	-14.57666016	-9.83056641	-101.14013672	-44.23095703	+12.83203125	+2376	+12.04980469	-13.71972656	-10.59521484	-44.73632813	-8.94287109	-82.83691406	+1516
+1457970487.48410010	+15.25341797	-14.89306641	-10.16015625	-40.42968750	+9.03076172	-106.58935547	+1944	+15.77197266	-14.55029297	-9.84375000	-100.94238281	-44.09912109	+12.67822266	+2376	+12.03222656	-13.69775391	-10.59082031	-44.73632813	-8.83300781	-82.74902344	+1512
+1457970487.48830010	+15.25781250	-14.88427734	-10.16894531	-40.36376953	+9.09667969	-106.56738281	+1932	+15.76318359	-14.51953125	-9.85693359	-100.76660156	-43.98925781	+12.54638672	+2376	+12.02343750	-13.67578125	-10.58642578	-44.69238281	-8.72314453	-82.68310547	+1512
+1457970487.49250010	+15.26220703	-14.87109375	-10.17333984	-40.31982422	+9.18457031	-106.54541016	+1916	+15.75439453	-14.49755859	-9.85693359	-100.63476563	-43.87939453	+12.45849609	+2376	+12.01025391	-13.64941406	-10.58642578	-44.62646484	-8.59130859	-82.59521484	+1508
+1457970487.50079990	+15.26220703	-14.82714844	-10.17333984	-40.20996094	+9.36035156	-106.47949219	+1896	+15.76757813	-14.41845703	-9.82617188	-100.37109375	-43.68164063	+12.50244141	+2380	+12.01025391	-13.57910156	-10.57324219	-44.31884766	-8.32763672	-82.50732422	+1508
+1457970487.50500010	+15.25781250	-14.80078125	-10.16894531	-40.14404297	+9.44824219	-106.45751953	+1884	+15.78515625	-14.37451172	-9.79541016	-100.26123047	-43.61572266	+12.56835938	+2384	+12.01904297	-13.54394531	-10.56884766	-44.12109375	-8.21777344	-82.48535156	+1508
+1457970487.50910000	+15.25781250	-14.76562500	-10.16015625	-40.07812500	+9.55810547	-106.43554688	+1880	+15.81152344	-14.32617188	-9.76464844	-100.15136719	-43.52783203	+12.67822266	+2396	+12.03222656	-13.50439453	-10.56884766	-43.90136719	-8.06396484	-82.44140625	+1512
+1457970487.51329990	+15.25341797	-14.72607422	-10.15576172	-40.01220703	+9.68994141	-106.41357422	+1880	+15.83789063	-14.27783203	-9.73388672	-100.04150391	-43.43994141	+12.74414063	+2404	+12.04541016	-13.46923828	-10.56884766	-43.70361328	-7.93212891	-82.39746094	+1516
+1457970487.52160000	+15.23144531	-14.62060547	-10.13818359	-39.90234375	+10.08544922	-106.30371094	+1888	+15.89501953	-14.17236328	-9.66357422	-99.79980469	-43.24218750	+12.89794922	+2428	+12.06738281	-13.37695313	-10.57763672	-43.22021484	-7.49267578	-82.30957031	+1528
+1457970487.52580000	+15.22265625	-14.55908203	-10.12060547	-39.83642578	+10.26123047	-106.23779297	+1900	+15.92578125	-14.11523438	-9.61523438	-99.71191406	-43.11035156	+13.05175781	+2444	+12.08056641	-13.32421875	-10.56884766	-42.95654297	-7.33886719	-82.26562500	+1540
+1457970487.53410010	+15.20068359	-14.40966797	-10.08105469	-39.66064453	+10.59082031	-105.99609375	+1948	+15.99609375	-13.98339844	-9.53173828	-99.53613281	-42.82470703	+13.38134766	+2480	+12.10693359	-13.23193359	-10.55126953	-42.53906250	-7.11914063	-82.08984375	+1560
+1457970487.53830000	+15.18750000	-14.33935547	-10.05908203	-39.57275391	+10.74462891	-105.88623047	+1980	+16.02685547	-13.92626953	-9.50097656	-99.44824219	-42.67089844	+13.49121094	+2496	+12.12011719	-13.18798828	-10.53808594	-42.36328125	-7.00927734	-82.02392578	+1572
+1457970487.54250000	+15.18310547	-14.27343750	-10.04589844	-39.48486328	+10.89843750	-105.75439453	+2016	+16.04882813	-13.86914063	-9.47900391	-99.31640625	-42.51708984	+13.51318359	+2508	+12.12451172	-13.14404297	-10.53369141	-42.23144531	-6.87744141	-81.93603516	+1588
+1457970487.54660010	+15.18310547	-14.20312500	-10.03710938	-39.37500000	+11.09619141	-105.62255859	+2052	+16.06201172	-13.80761719	-9.46582031	-99.11865234	-42.31933594	+13.44726563	+2520	+12.13330078	-13.09130859	-10.53808594	-42.07763672	-6.67968750	-81.76025391	+1608
+1457970487.55080010	+15.18750000	-14.14599609	-10.03271484	-39.28710938	+11.25000000	-105.46875000	+2084	+16.06201172	-13.75927734	-9.45703125	-99.00878906	-42.12158203	+13.38134766	+2532	+12.13769531	-13.04296875	-10.52929688	-42.01171875	-6.56982422	-81.58447266	+1624
+1457970487.55489990	+15.19189453	-14.09326172	-10.03271484	-39.19921875	+11.40380859	-105.29296875	+2112	+16.04882813	-13.71093750	-9.46142578	-98.87695313	-41.90185547	+13.24951172	+2540	+12.12890625	-12.99462891	-10.52050781	-41.98974609	-6.41601563	-81.38671875	+1636
+1457970487.56329990	+15.19189453	-13.97460938	-10.02392578	-39.02343750	+11.71142578	-104.89746094	+2160	+16.02246094	-13.60986328	-9.47460938	-98.63525391	-41.41845703	+12.98583984	+2560	+12.11572266	-12.88916016	-10.48974609	-41.94580078	-6.21826172	-80.94726563	+1656
+1457970487.56740000	+15.20068359	-13.92187500	-10.02392578	-38.91357422	+11.84326172	-104.69970703	+2176	+16.00488281	-13.56591797	-9.47900391	-98.52539063	-41.22070313	+12.85400391	+2564	+12.10693359	-12.84960938	-10.47656250	-41.94580078	-6.17431641	-80.74951172	+1660
+1457970487.57160000	+15.22265625	-13.86035156	-10.02392578	-38.71582031	+11.95312500	-104.47998047	+2188	+15.98291016	-13.51318359	-9.49218750	-98.34960938	-40.95703125	+12.70019531	+2568	+12.10693359	-12.78808594	-10.45898438	-41.92382813	-6.10839844	-80.44189453	+1664
+1457970487.57990000	+15.25341797	-13.74609375	-10.02832031	-38.40820313	+12.28271484	-104.10644531	+2188	+15.91699219	-13.41650391	-9.52734375	-97.97607422	-40.47363281	+12.17285156	+2576	+12.08935547	-12.68261719	-10.44580078	-41.85791016	-5.80078125	-79.98046875	+1668
+1457970487.58410000	+15.26660156	-13.67138672	-10.03271484	-38.23242188	+12.50244141	-103.86474609	+2184	+15.88183594	-13.34179688	-9.54931641	-97.69042969	-40.16601563	+11.84326172	+2584	+12.08496094	-12.61669922	-10.43701172	-41.74804688	-5.62500000	-79.69482422	+1672
+1457970487.58830000	+15.27978516	-13.60546875	-10.02832031	-38.03466797	+12.67822266	-103.64501953	+2176	+15.85546875	-13.27587891	-9.55371094	-97.49267578	-39.88037109	+11.64550781	+2584	+12.08056641	-12.55517578	-10.41943359	-41.68212891	-5.49316406	-79.43115234	+1672
+1457970487.59660010	+15.30175781	-13.42529297	-10.01513672	-37.59521484	+13.02978516	-103.07373047	+2156	+15.82031250	-13.13085938	-9.53613281	-97.16308594	-39.33105469	+11.46972656	+2588	+12.07617188	-12.41455078	-10.37548828	-41.41845703	-5.31738281	-78.94775391	+1672
+1457970487.60080000	+15.31054688	-13.33300781	-9.99755859	-37.33154297	+13.20556641	-102.85400391	+2144	+15.81591797	-13.03857422	-9.52294922	-96.89941406	-39.04541016	+11.35986328	+2592	+12.08056641	-12.34863281	-10.35351563	-41.19873047	-5.20751953	-78.72802734	+1672
+1457970487.60910010	+15.33691406	-13.11767578	-9.95361328	-36.69433594	+13.57910156	-102.37060547	+2132	+15.82031250	-12.81445313	-9.48339844	-96.21826172	-38.45214844	+11.16210938	+2612	+12.09814453	-12.18164063	-10.32714844	-40.60546875	-4.83398438	-78.26660156	+1680
+1457970487.61330010	+15.34570313	-13.01660156	-9.92724609	-36.43066406	+13.73291016	-102.19482422	+2120	+15.82470703	-12.70019531	-9.45703125	-95.88867188	-38.16650391	+11.11816406	+2620	+12.11132813	-12.10253906	-10.31396484	-40.29785156	-4.68017578	-78.04687500	+1680
+1457970487.61739990	+15.32373047	-12.91113281	-9.90087891	-36.25488281	+14.01855469	-101.97509766	+2116	+15.82031250	-12.58593750	-9.42626953	-95.60302734	-37.85888672	+11.05224609	+2632	+12.10693359	-12.00585938	-10.29638672	-39.96826172	-4.41650391	-77.82714844	+1684
+1457970487.62579990	+15.30175781	-12.66064453	-9.82617188	-35.72753906	+14.43603516	-101.42578125	+2132	+15.86865234	-12.32226563	-9.33837891	-94.98779297	-37.22167969	+11.20605469	+2672	+12.12890625	-11.80371094	-10.23486328	-39.17724609	-4.04296875	-77.36572266	+1696
+1457970487.62990000	+15.28857422	-12.54199219	-9.79101563	-35.41992188	+14.63378906	-101.18408203	+2144	+15.88623047	-12.19482422	-9.29003906	-94.68017578	-36.89208984	+11.27197266	+2692	+12.12890625	-11.70703125	-10.21289063	-38.82568359	-3.82324219	-77.14599609	+1704
+1457970487.63410000	+15.30175781	-12.40576172	-9.74707031	-35.02441406	+14.78759766	-100.87646484	+2168	+15.92138672	-12.04980469	-9.23730469	-94.32861328	-36.56250000	+11.42578125	+2716	+12.14648438	-11.59716797	-10.18212891	-38.34228516	-3.64746094	-76.86035156	+1716
+1457970487.64240000	+15.27099609	-12.15966797	-9.66357422	-34.47509766	+15.24902344	-100.43701172	+2220	+15.95214844	-11.75537109	-9.14501953	-93.55957031	-35.85937500	+11.51367188	+2768	+12.15527344	-11.39501953	-10.12060547	-37.57324219	-3.22998047	-76.42089844	+1736
+1457970487.65070010	+15.24902344	-11.90478516	-9.59326172	-33.90380859	+15.82031250	-99.86572266	+2284	+15.98730469	-11.46972656	-9.06591797	-92.79052734	-35.09033203	+11.49169922	+2816	+12.16406250	-11.17089844	-10.05468750	-36.78222656	-2.74658203	-75.80566406	+1764
+1457970487.65910010	+15.22705078	-11.62792969	-9.52294922	-33.22265625	+16.43554688	-99.20654297	+2360	+15.99609375	-11.18408203	-8.98242188	-92.04345703	-34.25537109	+11.49169922	+2860	+12.15966797	-10.93798828	-9.98437500	-36.05712891	-2.26318359	-75.12451172	+1796
+1457970487.66739990	+15.21826172	-11.35986328	-9.44384766	-32.49755859	+16.96289063	-98.56933594	+2428	+15.98730469	-10.92041016	-8.89453125	-91.38427734	-33.48632813	+11.46972656	+2904	+12.14208984	-10.71826172	-9.88769531	-35.44189453	-1.91162109	-74.46533203	+1824
+1457970487.67569990	+15.24462891	-11.10058594	-9.37353516	-31.70654297	+17.44628906	-97.91015625	+2484	+15.97851563	-10.66113281	-8.84179688	-90.63720703	-32.69531250	+11.27197266	+2936	+12.14648438	-10.48535156	-9.79541016	-34.78271484	-1.56005859	-73.63037109	+1844
+1457970487.67989990	+15.23144531	-10.96435547	-9.34277344	-31.37695313	+17.79785156	-97.60253906	+2508	+15.95214844	-10.53369141	-8.81542969	-90.28564453	-32.27783203	+11.09619141	+2948	+12.12890625	-10.37548828	-9.75146484	-34.51904297	-1.34033203	-73.25683594	+1852
+1457970487.68820000	+15.24462891	-10.67871094	-9.27246094	-30.54199219	+18.39111328	-96.87744141	+2540	+15.91259766	-10.28320313	-8.75390625	-89.58251953	-31.46484375	+10.81054688	+2972	+12.12451172	-10.12939453	-9.64599609	-33.83789063	-1.01074219	-72.31201172	+1868
+1457970487.69660000	+15.26220703	-10.38867188	-9.18457031	-29.61914063	+18.85253906	-96.10839844	+2560	+15.86865234	-10.02832031	-8.67919922	-88.94531250	-30.67382813	+10.61279297	+2988	+12.11572266	-9.87451172	-9.54052734	-33.09082031	-0.68115234	-71.38916016	+1880
+1457970487.70490000	+15.27099609	-10.10742188	-9.07470703	-28.71826172	+19.20410156	-95.42724609	+2572	+15.82031250	-9.76464844	-8.58691406	-88.28613281	-29.94873047	+10.48095703	+3004	+12.10693359	-9.63281250	-9.42187500	-32.36572266	-0.46142578	-70.51025391	+1888
+1457970487.71320010	+15.28857422	-9.80859375	-8.96484375	-27.75146484	+19.57763672	-94.68017578	+2584	+15.80273438	-9.47460938	-8.49462891	-87.51708984	-29.15771484	+10.39306641	+3020	+12.11132813	-9.38671875	-9.30322266	-31.53076172	-0.24169922	-69.56542969	+1900
+1457970487.71740010	+15.26660156	-9.65917969	-8.91210938	-27.33398438	+19.88525391	-94.32861328	+2584	+15.77636719	-9.32519531	-8.43310547	-87.16552734	-28.76220703	+10.34912109	+3028	+12.09814453	-9.25488281	-9.25048828	-31.09130859	+0.00000000	-69.10400391	+1904
+1457970487.72569990	+15.24902344	-9.32958984	-8.77587891	-26.21337891	+20.23681641	-93.51562500	+2604	+15.75878906	-8.99560547	-8.28369141	-86.35253906	-27.97119141	+10.50292969	+3068	+12.09814453	-8.98681641	-9.12304688	-30.05859375	+0.26367188	-68.18115234	+1920
+1457970487.72989990	+15.22705078	-9.17138672	-8.70556641	-25.72998047	+20.41259766	-93.14208984	+2616	+15.74121094	-8.83740234	-8.20019531	-85.97900391	-27.59765625	+10.61279297	+3088	+12.08496094	-8.85498047	-9.06152344	-29.59716797	+0.43945313	-67.74169922	+1924
+1457970487.73400000	+15.22265625	-9.00878906	-8.62646484	-25.13671875	+20.54443359	-92.70263672	+2636	+15.74560547	-8.66601563	-8.11230469	-85.53955078	-27.22412109	+10.78857422	+3112	+12.09375000	-8.71875000	-8.99560547	-29.04785156	+0.54931641	-67.25830078	+1932
+1457970487.74239990	+15.17431641	-8.68798828	-8.46826172	-24.10400391	+20.87402344	-91.95556641	+2680	+15.73681641	-8.30566406	-7.93212891	-84.59472656	-26.47705078	+11.07421875	+3164	+12.07617188	-8.46826172	-8.86376953	-28.05908203	+0.85693359	-66.42333984	+1944
+1457970487.74650000	+15.15673828	-8.52539063	-8.39794922	-23.53271484	+21.07177734	-91.56005859	+2708	+15.73681641	-8.12548828	-7.84423828	-84.08935547	-26.08154297	+11.18408203	+3196	+12.08056641	-8.33203125	-8.79785156	-27.48779297	+1.01074219	-65.91796875	+1952
+1457970487.75070000	+15.13476563	-8.36718750	-8.32324219	-22.98339844	+21.29150391	-91.16455078	+2736	+15.72802734	-7.95410156	-7.75195313	-83.62792969	-25.68603516	+11.33789063	+3224	+12.07617188	-8.20458984	-8.73193359	-26.98242188	+1.14257813	-65.45654297	+1960
+1457970487.75900010	+15.07324219	-8.04199219	-8.16943359	-21.90673828	+21.68701172	-90.37353516	+2800	+15.69726563	-7.61132813	-7.56738281	-82.70507813	-24.91699219	+11.57958984	+3288	+12.05419922	-7.93652344	-8.59130859	-25.92773438	+1.49414063	-64.51171875	+1980
+1457970487.76320000	+15.04687500	-7.88378906	-8.08593750	-21.33544922	+21.84082031	-89.95605469	+2840	+15.68408203	-7.44433594	-7.47509766	-82.26562500	-24.54345703	+11.71142578	+3320	+12.04541016	-7.80908203	-8.51220703	-25.42236328	+1.58203125	-64.02832031	+1992
+1457970487.76740000	+15.02490234	-7.72998047	-7.99365234	-20.78613281	+21.92871094	-89.56054688	+2876	+15.66650391	-7.28613281	-7.38281250	-81.84814453	-24.19189453	+11.84326172	+3348	+12.02783203	-7.68603516	-8.43310547	-25.00488281	+1.66992188	-63.56689453	+2000
+1457970487.77570010	+15.00292969	-7.43115234	-7.83105469	-19.68750000	+22.19238281	-88.79150391	+2948	+15.63134766	-6.97851563	-7.21582031	-80.96923828	-23.46679688	+12.01904297	+3404	+12.02343750	-7.43115234	-8.27050781	-24.03808594	+1.77978516	-62.53417969	+2028
+1457970487.78399990	+14.96777344	-7.13671875	-7.67285156	-18.63281250	+22.52197266	-88.04443359	+3012	+15.56982422	-6.68408203	-7.06640625	-80.11230469	-22.69775391	+11.99707031	+3452	+12.00146484	-7.18066406	-8.10791016	-23.09326172	+1.95556641	-61.47949219	+2056
+1457970487.78819990	+14.95019531	-6.98730469	-7.59375000	-18.08349609	+22.65380859	-87.60498047	+3040	+15.53466797	-6.54785156	-7.00048828	-79.76074219	-22.28027344	+11.97509766	+3472	+11.99267578	-7.05322266	-8.02001953	-22.65380859	+1.97753906	-60.95214844	+2064
+1457970487.79650000	+14.93261719	-6.70605469	-7.41796875	-16.98486328	+22.80761719	-86.77001953	+3088	+15.46875000	-6.28857422	-6.85107422	-79.07958984	-21.51123047	+12.04101563	+3508	+11.97070313	-6.80712891	-7.83984375	-21.79687500	+1.99951172	-59.85351563	+2088
+1457970487.80069990	+14.92382813	-6.56103516	-7.33447266	-16.43554688	+22.91748047	-86.37451172	+3104	+15.43798828	-6.15673828	-6.77636719	-78.70605469	-21.13769531	+12.06298828	+3524	+11.96191406	-6.68847656	-7.74755859	-21.35742188	+1.99951172	-59.30419922	+2100
+1457970487.80900000	+14.90625000	-6.29296875	-7.14990234	-15.38085938	+23.07128906	-85.58349609	+3132	+15.37646484	-5.89746094	-6.62255859	-77.98095703	-20.39062500	+12.12890625	+3556	+11.94433594	-6.45117188	-7.55859375	-20.50048828	+1.97753906	-58.22753906	+2120
+1457970487.81320000	+14.89746094	-6.15234375	-7.06640625	-14.83154297	+23.15917969	-85.18798828	+3140	+15.35009766	-5.76562500	-6.55224609	-77.58544922	-19.99511719	+12.12890625	+3568	+11.93554688	-6.33251953	-7.47070313	-20.08300781	+1.97753906	-57.67822266	+2128
+1457970487.81730010	+14.87988281	-6.02050781	-6.97412109	-14.32617188	+23.24707031	-84.79248047	+3144	+15.31933594	-5.63818359	-6.46435547	-77.25585938	-19.64355469	+12.21679688	+3580	+11.91796875	-6.21826172	-7.37841797	-19.66552734	+1.99951172	-57.17285156	+2136
+1457970487.82570000	+14.84472656	-5.74804688	-6.79833984	-13.24951172	+23.46679688	-83.95751953	+3152	+15.26660156	-5.37890625	-6.30175781	-76.53076172	-18.85253906	+12.32666016	+3604	+11.90039063	-5.98535156	-7.19384766	-18.78662109	+2.02148438	-56.09619141	+2148
+1457970487.82979990	+14.82714844	-5.61621094	-6.70166016	-12.72216797	+23.51074219	-83.54003906	+3156	+15.24462891	-5.25146484	-6.20068359	-76.20117188	-18.54492188	+12.52441406	+3620	+11.88720703	-5.87548828	-7.10156250	-18.39111328	+1.99951172	-55.59082031	+2156
+1457970487.83820010	+14.79199219	-5.36132813	-6.50830078	-11.68945313	+23.57666016	-82.81494141	+3164	+15.21386719	-4.98779297	-5.99414063	-75.45410156	-17.97363281	+12.91992188	+3656	+11.87402344	-5.65576172	-6.91699219	-17.53417969	+1.97753906	-54.60205078	+2164
+1457970487.84649990	+14.74804688	-5.11083984	-6.31054688	-10.72265625	+23.62060547	-82.15576172	+3176	+15.18310547	-4.71533203	-5.77880859	-74.68505859	-17.44628906	+13.35937500	+3692	+11.85644531	-5.45361328	-6.73242188	-16.74316406	+1.91162109	-53.67919922	+2176
+1457970487.85069990	+14.72167969	-4.98339844	-6.21386719	-10.19531250	+23.66455078	-81.80419922	+3184	+15.16992188	-4.58349609	-5.67773438	-74.28955078	-17.16064453	+13.53515625	+3708	+11.84765625	-5.34814453	-6.64453125	-16.32568359	+1.88964844	-53.21777344	+2180
+1457970487.85900000	+14.66894531	-4.74609375	-6.01611328	-9.27246094	+23.64257813	-81.16699219	+3212	+15.13476563	-4.32861328	-5.44482422	-73.63037109	-16.74316406	+14.10644531	+3744	+11.83007813	-5.14599609	-6.46435547	-15.51269531	+1.80175781	-52.31689453	+2188
+1457970487.86730000	+14.62500000	-4.51318359	-5.80957031	-8.34960938	+23.51074219	-80.55175781	+3244	+15.10400391	-4.07373047	-5.21191406	-72.90527344	-16.34765625	+14.72167969	+3784	+11.81250000	-4.95263672	-6.27978516	-14.74365234	+1.60400391	-51.45996094	+2200
+1457970487.87560010	+14.58544922	-4.29345703	-5.61621094	-7.44873047	+23.46679688	-79.98046875	+3280	+15.07324219	-3.84082031	-5.00537109	-72.24609375	-15.93017578	+15.13916016	+3816	+11.79931641	-4.76806641	-6.10400391	-14.01855469	+1.47216797	-50.60302734	+2204
+1457970487.88400010	+14.54589844	-4.08691406	-5.41845703	-6.63574219	+23.37890625	-79.43115234	+3320	+15.03808594	-3.62109375	-4.79882813	-71.65283203	-15.51269531	+15.55664063	+3844	+11.78613281	-4.59228516	-5.91943359	-13.33740234	+1.29638672	-49.79003906	+2216
+1457970487.89229990	+14.51513672	-3.88476563	-5.22949219	-5.77880859	+23.31298828	-78.81591797	+3352	+14.99853516	-3.42333984	-4.60546875	-71.14746094	-15.02929688	+15.93017578	+3860	+11.76855469	-4.41210938	-5.73486328	-12.65625000	+1.09863281	-48.93310547	+2220
+1457970487.90060000	+14.48437500	-3.70019531	-5.05810547	-5.05371094	+23.42285156	-78.20068359	+3376	+14.95458984	-3.25195313	-4.43847656	-70.72998047	-14.47998047	+16.12792969	+3868	+11.75097656	-4.24072266	-5.56347656	-12.06298828	+1.05468750	-48.09814453	+2224
+1457970487.90479990	+14.47998047	-3.61230469	-4.95703125	-4.68017578	+23.33496094	-77.91503906	+3388	+14.94140625	-3.16845703	-4.34619141	-70.53222656	-14.28222656	+16.30371094	+3872	+11.74658203	-4.16162109	-5.46679688	-11.82128906	+0.92285156	-47.70263672	+2228
+1457970487.90899990	+14.47119141	-3.52880859	-4.87353516	-4.35058594	+23.42285156	-77.62939453	+3392	+14.91943359	-3.09375000	-4.27148438	-70.37841797	-13.97460938	+16.32568359	+3868	+11.73779297	-4.08691406	-5.37890625	-11.60156250	+0.90087891	-47.28515625	+2224
+1457970487.91730000	+14.44921875	-3.36181641	-4.70654297	-3.66943359	+23.51074219	-77.01416016	+3392	+14.88427734	-2.94873047	-4.11767578	-70.07080078	-13.40332031	+16.43554688	+3860	+11.72021484	-3.92431641	-5.20312500	-11.09619141	+0.81298828	-46.47216797	+2224
+1457970487.92150000	+14.43603516	-3.28710938	-4.62744141	-3.42773438	+23.62060547	-76.72851563	+3388	+14.86230469	-2.88281250	-4.03857422	-69.96093750	-13.13964844	+16.47949219	+3856	+11.70703125	-3.85839844	-5.11962891	-10.92041016	+0.81298828	-46.09863281	+2224
+1457970487.92560010	+14.42285156	-3.20800781	-4.55273438	-3.14208984	+23.73046875	-76.42089844	+3384	+14.84033203	-2.81250000	-3.96826172	-69.82910156	-12.87597656	+16.50146484	+3848	+11.69824219	-3.77929688	-5.04052734	-10.70068359	+0.83496094	-45.70312500	+2220
+1457970487.93400000	+14.40527344	-3.06298828	-4.38574219	-2.63671875	+23.75244141	-75.89355469	+3368	+14.81396484	-2.68505859	-3.81005859	-69.63134766	-12.41455078	+16.69921875	+3832	+11.68066406	-3.64306641	-4.87353516	-10.37109375	+0.70312500	-44.97802734	+2216
+1457970487.93810010	+14.39208984	-2.99267578	-4.30664063	-2.39501953	+23.77441406	-75.65185547	+3360	+14.80078125	-2.62353516	-3.73535156	-69.52148438	-12.19482422	+16.76513672	+3824	+11.67187500	-3.57714844	-4.79882813	-10.19531250	+0.65917969	-44.62646484	+2212
+1457970487.94639990	+14.37011719	-2.85644531	-4.14404297	-1.95556641	+23.77441406	-75.21240234	+3340	+14.77441406	-2.50048828	-3.56835938	-69.30175781	-11.86523438	+17.00683594	+3812	+11.65869141	-3.45410156	-4.64501953	-9.88769531	+0.50537109	-43.98925781	+2208
+1457970487.95479990	+14.33935547	-2.72900391	-3.99462891	-1.51611328	+23.79638672	-74.79492188	+3320	+14.75244141	-2.36865234	-3.41455078	-69.01611328	-11.55761719	+17.22656250	+3800	+11.64550781	-3.33544922	-4.50000000	-9.55810547	+0.35156250	-43.37402344	+2200
+1457970487.95890000	+14.32177734	-2.66748047	-3.91992188	-1.34033203	+23.77441406	-74.61914063	+3312	+14.73925781	-2.30712891	-3.32666016	-68.88427734	-11.44775391	+17.42431641	+3796	+11.63671875	-3.28271484	-4.42968750	-9.42626953	+0.24169922	-43.11035156	+2196
+1457970487.96729990	+14.29541016	-2.54882813	-3.77050781	-0.92285156	+23.66455078	-74.26757813	+3304	+14.71728516	-2.18408203	-3.15966797	-68.59863281	-11.29394531	+17.79785156	+3792	+11.63232422	-3.17285156	-4.29345703	-9.09667969	+0.00000000	-42.60498047	+2188
+1457970487.97560000	+14.26904297	-2.43457031	-3.62548828	-0.52734375	+23.57666016	-73.98193359	+3296	+14.69970703	-2.06103516	-3.00146484	-68.26904297	-11.14013672	+18.14941406	+3788	+11.62353516	-3.07617188	-4.16601563	-8.81103516	-0.19775391	-42.14355469	+2176
+1457970487.97980000	+14.25585938	-2.38183594	-3.55517578	-0.32958984	+23.51074219	-73.85009766	+3296	+14.69531250	-2.00390625	-2.92236328	-68.09326172	-11.07421875	+18.32519531	+3788	+11.62353516	-3.02783203	-4.10009766	-8.63525391	-0.32958984	-41.92382813	+2172
+1457970487.98810010	+14.22949219	-2.28076172	-3.43212891	+0.04394531	+23.55468750	-73.54248047	+3292	+14.67333984	-1.88964844	-2.78173828	-67.76367188	-10.92041016	+18.58886719	+3784	+11.61474609	-2.93554688	-3.98583984	-8.34960938	-0.43945313	-41.50634766	+2156
+1457970487.99230000	+14.22070313	-2.22802734	-3.37060547	+0.24169922	+23.53271484	-73.41064453	+3296	+14.66894531	-1.83691406	-2.71142578	-67.60986328	-10.85449219	+18.74267578	+3784	+11.61474609	-2.89160156	-3.91992188	-8.17382813	-0.57128906	-41.30859375	+2152
+1457970488.00060010	+14.19873047	-2.14013672	-3.25195313	+0.54931641	+23.55468750	-73.14697266	+3296	+14.65136719	-1.74023438	-2.57958984	-67.36816406	-10.67871094	+19.00634766	+3780	+11.61035156	-2.80810547	-3.81005859	-7.91015625	-0.68115234	-40.89111328	+2136
+1457970488.00480010	+14.19873047	-2.09179688	-3.19482422	+0.72509766	+23.51074219	-73.01513672	+3300	+14.65136719	-1.69628906	-2.51806641	-67.25830078	-10.59082031	+19.11621094	+3776	+11.61035156	-2.76855469	-3.75292969	-7.77832031	-0.79101563	-40.69335938	+2128
+1457970488.01309990	+14.19873047	-2.01708984	-3.08496094	+0.96679688	+23.55468750	-72.79541016	+3296	+14.64257813	-1.62158203	-2.41259766	-67.10449219	-10.39306641	+19.20410156	+3760	+11.60595703	-2.68945313	-3.64746094	-7.58056641	-0.85693359	-40.27587891	+2112
+1457970488.02140000	+14.18994141	-1.94238281	-2.98828125	+1.14257813	+23.62060547	-72.53173828	+3288	+14.63378906	-1.55566406	-2.32031250	-66.99462891	-10.17333984	+19.27001953	+3744	+11.60156250	-2.61474609	-3.54638672	-7.40478516	-0.96679688	-39.85839844	+2096
+1457970488.02970000	+14.19433594	-1.87207031	-2.89160156	+1.31835938	+23.62060547	-72.26806641	+3280	+14.62500000	-1.49853516	-2.23242188	-66.95068359	-9.93164063	+19.33593750	+3724	+11.60156250	-2.53564453	-3.44970703	-7.20703125	-1.09863281	-39.44091797	+2084
+1457970488.03390000	+14.19873047	-1.83691406	-2.83886719	+1.36230469	+23.55468750	-72.15820313	+3272	+14.62060547	-1.47216797	-2.18847656	-66.97265625	-9.84375000	+19.37988281	+3712	+11.59716797	-2.50488281	-3.40136719	-7.18505859	-1.20849609	-39.24316406	+2076
+1457970488.04220010	+14.20312500	-1.77539063	-2.74218750	+1.45019531	+23.44482422	-71.96044922	+3252	+14.61621094	-1.42382813	-2.10498047	-66.97265625	-9.68994141	+19.46777344	+3688	+11.60156250	-2.43457031	-3.30908203	-7.07519531	-1.38427734	-38.86962891	+2064
+1457970488.04640010	+14.20312500	-1.74462891	-2.68945313	+1.47216797	+23.35693359	-71.85058594	+3244	+14.61181641	-1.40185547	-2.06542969	-66.97265625	-9.62402344	+19.53369141	+3676	+11.60156250	-2.40380859	-3.26513672	-7.05322266	-1.51611328	-38.69384766	+2060
+1457970488.05469990	+14.20312500	-1.68310547	-2.59716797	+1.56005859	+23.24707031	-71.65283203	+3220	+14.60742188	-1.34912109	-1.98193359	-66.97265625	-9.51416016	+19.68750000	+3656	+11.60595703	-2.33789063	-3.18164063	-6.94335938	-1.77978516	-38.34228516	+2052
+1457970488.05890010	+14.20312500	-1.65234375	-2.54882813	+1.60400391	+23.11523438	-71.56494141	+3208	+14.60302734	-1.32275391	-1.93359375	-66.97265625	-9.49218750	+19.84130859	+3652	+11.60595703	-2.30712891	-3.13769531	-6.92138672	-1.93359375	-38.18847656	+2044
+1457970488.06719990	+14.19873047	-1.59521484	-2.45214844	+1.69189453	+22.85156250	-71.41113281	+3192	+14.59863281	-1.26562500	-1.84130859	-66.92871094	-9.47021484	+20.12695313	+3640	+11.61474609	-2.25000000	-3.05419922	-6.83349609	-2.26318359	-37.90283203	+2036
+1457970488.07559990	+14.19433594	-1.53369141	-2.35107422	+1.82373047	+22.56591797	-71.27929688	+3176	+14.59423828	-1.20410156	-1.74023438	-66.86279297	-9.51416016	+20.52246094	+3632	+11.61914063	-2.19726563	-2.97509766	-6.74560547	-2.59277344	-37.63916016	+2028
+1457970488.08390000	+14.18554688	-1.47656250	-2.25878906	+1.93359375	+22.34619141	-71.16943359	+3164	+14.58984375	-1.14257813	-1.63037109	-66.75292969	-9.60205078	+20.93994141	+3632	+11.63232422	-2.14453125	-2.89599609	-6.63574219	-2.92236328	-37.39746094	+2020
+1457970488.09220000	+14.17236328	-1.42382813	-2.16650391	+2.06542969	+22.12646484	-71.08154297	+3160	+14.58544922	-1.07666016	-1.52050781	-66.64306641	-9.66796875	+21.35742188	+3632	+11.63671875	-2.09179688	-2.82128906	-6.52587891	-3.22998047	-37.17773438	+2008
+1457970488.10050010	+14.16357422	-1.37109375	-2.07861328	+2.21923828	+21.92871094	-70.99365234	+3164	+14.58105469	-1.01953125	-1.41064453	-66.53320313	-9.73388672	+21.77490234	+3636	+11.64550781	-2.04345703	-2.74658203	-6.39404297	-3.47167969	-36.95800781	+1996
+1457970488.10470010	+14.16357422	-1.34472656	-2.03027344	+2.26318359	+21.79687500	-70.97167969	+3168	+14.58105469	-0.99316406	-1.35791016	-66.48925781	-9.79980469	+21.99462891	+3636	+11.64990234	-2.02148438	-2.70703125	-6.35009766	-3.62548828	-36.84814453	+1992
+1457970488.10890010	+14.15917969	-1.32275391	-1.99072266	+2.32910156	+21.73095703	-70.94970703	+3168	+14.58105469	-0.96679688	-1.30517578	-66.42333984	-9.82177734	+22.17041016	+3636	+11.64990234	-1.99951172	-2.66748047	-6.28417969	-3.75732422	-36.71630859	+1984
+1457970488.11719990	+14.15478516	-1.27880859	-1.90722656	+2.43896484	+21.62109375	-70.88378906	+3176	+14.58105469	-0.91845703	-1.21289063	-66.33544922	-9.86572266	+22.45605469	+3632	+11.65869141	-1.95556641	-2.59277344	-6.15234375	-3.99902344	-36.49658203	+1972
+1457970488.12140010	+14.15478516	-1.26123047	-1.86767578	+2.48291016	+21.59912109	-70.83984375	+3180	+14.57666016	-0.89648438	-1.16894531	-66.29150391	-9.86572266	+22.54394531	+3632	+11.65869141	-1.92919922	-2.55761719	-6.08642578	-4.08691406	-36.38671875	+1968
+1457970488.12969990	+14.15478516	-1.21728516	-1.79736328	+2.57080078	+21.53320313	-70.72998047	+3184	+14.57226563	-0.86132813	-1.09423828	-66.24755859	-9.82177734	+22.71972656	+3620	+11.65869141	-1.88525391	-2.48291016	-5.95458984	-4.28466797	-36.14501953	+1956
+1457970488.14220000	+14.15917969	-1.16015625	-1.68310547	+2.68066406	+21.42333984	-70.62011719	+3180	+14.56787109	-0.81738281	-0.99755859	-66.22558594	-9.71191406	+22.87353516	+3596	+11.65869141	-1.81933594	-2.37744141	-5.80078125	-4.59228516	-35.79345703	+1940
+1457970488.15050010	+14.16357422	-1.12500000	-1.61718750	+2.74658203	+21.44531250	-70.51025391	+3168	+14.56347656	-0.79101563	-0.94921875	-66.18164063	-9.58007813	+22.89550781	+3572	+11.65869141	-1.77978516	-2.30712891	-5.69091797	-4.76806641	-35.52978516	+1928
+1457970488.15470000	+14.16357422	-1.10742188	-1.59082031	+2.76855469	+21.48925781	-70.42236328	+3160	+14.55908203	-0.77783203	-0.92724609	-66.15966797	-9.49218750	+22.85156250	+3564	+11.65429688	-1.75781250	-2.28076172	-5.62500000	-4.81201172	-35.41992188	+1924
+1457970488.15890000	+14.16357422	-1.08544922	-1.56445313	+2.83447266	+21.51123047	-70.35644531	+3152	+14.55468750	-0.76464844	-0.90527344	-66.13769531	-9.42626953	+22.87353516	+3552	+11.64990234	-1.73583984	-2.25000000	-5.55908203	-4.89990234	-35.31005859	+1920
+1457970488.16720010	+14.15917969	-1.05029297	-1.50292969	+2.96630859	+21.51123047	-70.22460938	+3136	+14.55029297	-0.73828125	-0.85693359	-66.09375000	-9.27246094	+22.91748047	+3528	+11.64550781	-1.69628906	-2.18847656	-5.44921875	-5.03173828	-35.11230469	+1908
+1457970488.17549990	+14.15917969	-1.01074219	-1.44580078	+3.12011719	+21.51123047	-70.09277344	+3116	+14.54589844	-0.70751953	-0.80859375	-65.98388672	-9.14062500	+22.98339844	+3508	+11.64111328	-1.66113281	-2.13134766	-5.33935547	-5.16357422	-34.91455078	+1900
+1457970488.18380000	+14.14599609	-0.97558594	-1.40185547	+3.27392578	+21.59912109	-69.98291016	+3096	+14.53710938	-0.67236328	-0.76025391	-65.85205078	-9.03076172	+23.02734375	+3492	+11.63671875	-1.62597656	-2.08300781	-5.16357422	-5.22949219	-34.78271484	+1888
+1457970488.19219990	+14.12841797	-0.93603516	-1.35791016	+3.47167969	+21.68701172	-69.85107422	+3080	+14.52392578	-0.62841797	-0.70751953	-65.65429688	-8.92089844	+23.13720703	+3480	+11.63232422	-1.59521484	-2.03466797	-5.03173828	-5.27343750	-34.67285156	+1876
+1457970488.20050000	+14.11523438	-0.90087891	-1.30957031	+3.69140625	+21.68701172	-69.74121094	+3072	+14.51513672	-0.58447266	-0.64160156	-65.45654297	-8.87695313	+23.33496094	+3472	+11.62353516	-1.56884766	-1.99072266	-4.87792969	-5.31738281	-34.60693359	+1864
+1457970488.20880010	+14.09765625	-0.86572266	-1.26562500	+3.88916016	+21.75292969	-69.65332031	+3064	+14.50634766	-0.54492188	-0.58886719	-65.28076172	-8.81103516	+23.46679688	+3464	+11.61914063	-1.54687500	-1.94677734	-4.72412109	-5.36132813	-34.54101563	+1852
+1457970488.21720000	+14.08007813	-0.83935547	-1.22607422	+4.06494141	+21.86279297	-69.58740234	+3056	+14.49316406	-0.50097656	-0.53613281	-65.06103516	-8.74511719	+23.55468750	+3460	+11.60595703	-1.52490234	-1.90722656	-4.57031250	-5.33935547	-34.47509766	+1836
+1457970488.22129990	+14.07128906	-0.83056641	-1.20849609	+4.13085938	+21.92871094	-69.54345703	+3056	+14.48876953	-0.48339844	-0.51416016	-64.95117188	-8.72314453	+23.59863281	+3460	+11.60156250	-1.51171875	-1.88964844	-4.50439453	-5.31738281	-34.45312500	+1828
+1457970488.22970010	+14.05810547	-0.79541016	-1.17333984	+4.32861328	+22.03857422	-69.43359375	+3056	+14.47558594	-0.44824219	-0.47021484	-64.77539063	-8.61328125	+23.66455078	+3452	+11.59277344	-1.48974609	-1.85009766	-4.37255859	-5.29541016	-34.38720703	+1812
+1457970488.23799990	+14.04931641	-0.77343750	-1.14697266	+4.46044922	+22.19238281	-69.34570313	+3052	+14.46240234	-0.42187500	-0.43945313	-64.66552734	-8.48144531	+23.62060547	+3440	+11.57958984	-1.46777344	-1.81054688	-4.26269531	-5.25146484	-34.29931641	+1792
+1457970488.24630000	+14.04052734	-0.75585938	-1.12060547	+4.57031250	+22.36816406	-69.25781250	+3044	+14.45800781	-0.39990234	-0.42626953	-64.55566406	-8.32763672	+23.48876953	+3424	+11.56640625	-1.45019531	-1.77978516	-4.15283203	-5.18554688	-34.18945313	+1776
+1457970488.25460000	+14.03613281	-0.72949219	-1.10302734	+4.70214844	+22.58789063	-69.12597656	+3032	+14.44921875	-0.38671875	-0.41748047	-64.46777344	-8.10791016	+23.29101563	+3408	+11.55322266	-1.42822266	-1.74902344	-4.02099609	-5.09765625	-34.07958984	+1764
+1457970488.26300000	+14.03173828	-0.70751953	-1.08544922	+4.85595703	+22.74169922	-68.99414063	+3016	+14.44042969	-0.37792969	-0.41748047	-64.40185547	-7.91015625	+23.09326172	+3384	+11.54003906	-1.40625000	-1.72265625	-3.91113281	-5.00976563	-33.96972656	+1748
+1457970488.27130010	+14.02734375	-0.68994141	-1.06787109	+4.98779297	+22.89550781	-68.88427734	+2996	+14.44042969	-0.36914063	-0.41748047	-64.35791016	-7.69042969	+22.87353516	+3360	+11.52685547	-1.38867188	-1.69628906	-3.80126953	-4.94384766	-33.85986328	+1736
+1457970488.27959990	+14.02734375	-0.67675781	-1.05468750	+5.05371094	+23.02734375	-68.79638672	+2968	+14.43603516	-0.36474609	-0.41748047	-64.31396484	-7.53662109	+22.67578125	+3336	+11.51806641	-1.37109375	-1.67431641	-3.69140625	-4.87792969	-33.77197266	+1724
+1457970488.28800010	+14.02294922	-0.66357422	-1.03710938	+5.16357422	+23.07128906	-68.73046875	+2944	+14.43164063	-0.35595703	-0.41748047	-64.22607422	-7.42675781	+22.52197266	+3312	+11.50927734	-1.35791016	-1.65673828	-3.58154297	-4.83398438	-33.68408203	+1716
+1457970488.29629990	+14.01855469	-0.65039063	-1.02832031	+5.29541016	+23.11523438	-68.64257813	+2924	+14.42724609	-0.34716797	-0.40429688	-64.16015625	-7.38281250	+22.43408203	+3292	+11.50488281	-1.34912109	-1.63916016	-3.49365234	-4.79003906	-33.64013672	+1704
+1457970488.30460000	+14.01416016	-0.64599609	-1.01074219	+5.33935547	+23.09326172	-68.62060547	+2904	+14.42285156	-0.33837891	-0.38671875	-64.05029297	-7.42675781	+22.43408203	+3276	+11.50048828	-1.34472656	-1.62597656	-3.44970703	-4.79003906	-33.61816406	+1692
+1457970488.31300000	+14.00976563	-0.64160156	-0.98876953	+5.38330078	+22.98339844	-68.62060547	+2888	+14.42285156	-0.32958984	-0.36035156	-63.91845703	-7.51464844	+22.45605469	+3264	+11.50048828	-1.34472656	-1.61279297	-3.42773438	-4.83398438	-33.61816406	+1676
+1457970488.32130000	+14.00537109	-0.64160156	-0.97558594	+5.40527344	+22.91748047	-68.64257813	+2876	+14.41845703	-0.32080078	-0.33398438	-63.78662109	-7.62451172	+22.52197266	+3256	+11.50488281	-1.34472656	-1.60400391	-3.40576172	-4.85595703	-33.61816406	+1664
+1457970488.35040000	+13.99218750	-0.63281250	-0.92285156	+5.49316406	+22.58789063	-68.68652344	+2860	+14.41845703	-0.28564453	-0.23291016	-63.14941406	-8.15185547	+22.85156250	+3252	+11.51367188	-1.34472656	-1.57324219	-3.38378906	-5.14160156	-33.64013672	+1620
+1457970488.35879990	+13.99218750	-0.63281250	-0.91406250	+5.51513672	+22.52197266	-68.68652344	+2860	+14.41845703	-0.27685547	-0.21093750	-62.95166016	-8.26171875	+22.93945313	+3248	+11.51806641	-1.34472656	-1.56445313	-3.36181641	-5.20751953	-33.64013672	+1608
+1457970488.36710000	+13.99218750	-0.62841797	-0.90527344	+5.53710938	+22.47802734	-68.70849609	+2856	+14.42285156	-0.26806641	-0.19775391	-62.75390625	-8.30566406	+23.02734375	+3248	+11.51806641	-1.34472656	-1.56005859	-3.33984375	-5.25146484	-33.64013672	+1600
+1457970488.37540010	+13.99658203	-0.62402344	-0.89648438	+5.58105469	+22.45605469	-68.70849609	+2856	+14.42724609	-0.26367188	-0.18896484	-62.53417969	-8.32763672	+23.11523438	+3244	+11.52246094	-1.34472656	-1.55566406	-3.31787109	-5.29541016	-33.61816406	+1592
+1457970488.38380000	+13.99658203	-0.61962891	-0.88769531	+5.64697266	+22.43408203	-68.68652344	+2852	+14.43164063	-0.25927734	-0.18457031	-62.31445313	-8.30566406	+23.18115234	+3236	+11.52246094	-1.34033203	-1.55126953	-3.25195313	-5.36132813	-33.61816406	+1584
+1457970488.38790010	+14.00097656	-0.61962891	-0.87890625	+5.69091797	+22.43408203	-68.68652344	+2852	+14.43164063	-0.25927734	-0.18017578	-62.18261719	-8.28369141	+23.22509766	+3232	+11.52685547	-1.34033203	-1.54687500	-3.22998047	-5.40527344	-33.61816406	+1580
+1457970488.39630010	+14.00537109	-0.61083984	-0.87011719	+5.82275391	+22.47802734	-68.66455078	+2844	+14.43603516	-0.25488281	-0.18017578	-61.96289063	-8.19580078	+23.33496094	+3220	+11.53125000	-1.33593750	-1.53369141	-3.09814453	-5.49316406	-33.57421875	+1576
+1457970488.40459990	+14.01416016	-0.60205078	-0.85693359	+5.97656250	+22.50000000	-68.62060547	+2836	+14.44042969	-0.25048828	-0.18017578	-61.72119141	-8.12988281	+23.46679688	+3208	+11.53564453	-1.33154297	-1.51611328	-2.90039063	-5.62500000	-33.55224609	+1576
+1457970488.41290000	+14.02294922	-0.59326172	-0.84375000	+6.15234375	+22.54394531	-68.57666016	+2828	+14.44482422	-0.24609375	-0.17138672	-61.47949219	-8.08593750	+23.62060547	+3196	+11.54003906	-1.32275391	-1.49853516	-2.63671875	-5.75683594	-33.53027344	+1580
+1457970488.42120000	+14.02294922	-0.58447266	-0.83935547	+6.30615234	+22.58789063	-68.55468750	+2816	+14.44482422	-0.24169922	-0.16259766	-61.21582031	-8.12988281	+23.81835938	+3184	+11.54443359	-1.31835938	-1.48535156	-2.41699219	-5.84472656	-33.53027344	+1576
+1457970488.42960000	+14.02294922	-0.58007813	-0.83496094	+6.41601563	+22.58789063	-68.55468750	+2808	+14.44482422	-0.23291016	-0.14501953	-60.90820313	-8.19580078	+24.01611328	+3176	+11.54443359	-1.31835938	-1.48095703	-2.26318359	-5.88867188	-33.57421875	+1576
+1457970488.43790010	+14.01855469	-0.58007813	-0.83496094	+6.48193359	+22.56591797	-68.55468750	+2800	+14.44042969	-0.21533203	-0.12744141	-60.51269531	-8.32763672	+24.23583984	+3176	+11.54882813	-1.31835938	-1.48095703	-2.17529297	-5.93261719	-33.64013672	+1572
+1457970488.44619990	+14.01416016	-0.58007813	-0.83056641	+6.52587891	+22.52197266	-68.55468750	+2796	+14.44042969	-0.20214844	-0.10546875	-60.00732422	-8.54736328	+24.43359375	+3176	+11.54882813	-1.32275391	-1.48095703	-2.13134766	-5.95458984	-33.70605469	+1568
+1457970488.45460010	+14.00537109	-0.58007813	-0.83056641	+6.56982422	+22.47802734	-68.57666016	+2796	+14.43603516	-0.18896484	-0.09228516	-59.45800781	-8.74511719	+24.56542969	+3180	+11.54882813	-1.32714844	-1.48535156	-2.08740234	-6.02050781	-33.75000000	+1564
+1457970488.46709990	+14.00097656	-0.57568359	-0.83056641	+6.61376953	+22.39013672	-68.59863281	+2796	+14.43603516	-0.16259766	-0.08349609	-58.29345703	-9.05273438	+24.65332031	+3184	+11.54882813	-1.33154297	-1.48974609	-2.04345703	-6.10839844	-33.83789063	+1560
+1457970488.47540000	+14.00097656	-0.57568359	-0.83056641	+6.63574219	+22.34619141	-68.62060547	+2800	+14.44042969	-0.14062500	-0.08789063	-57.30468750	-9.22851563	+24.67529297	+3188	+11.54882813	-1.33154297	-1.49414063	-1.97753906	-6.19628906	-33.88183594	+1556
+1457970488.47950010	+13.99658203	-0.57568359	-0.83496094	+6.65771484	+22.30224609	-68.64257813	+2800	+14.44042969	-0.13623047	-0.09228516	-56.88720703	-9.31640625	+24.65332031	+3188	+11.54882813	-1.32714844	-1.49414063	-1.95556641	-6.24023438	-33.90380859	+1552
+1457970488.48790000	+13.99658203	-0.57128906	-0.83496094	+6.70166016	+22.21435547	-68.66455078	+2800	+14.44042969	-0.11425781	-0.10546875	-55.81054688	-9.47021484	+24.63134766	+3192	+11.54443359	-1.32714844	-1.49853516	-1.86767578	-6.37207031	-33.94775391	+1548
+1457970488.49620010	+13.99658203	-0.56689453	-0.83496094	+6.74560547	+22.08251953	-68.68652344	+2800	+14.44042969	-0.09667969	-0.11865234	-54.68994141	-9.58007813	+24.60937500	+3196	+11.54003906	-1.31835938	-1.50292969	-1.75781250	-6.52587891	-33.96972656	+1548
+1457970488.50040010	+13.99658203	-0.56250000	-0.83496094	+6.78955078	+21.99462891	-68.70849609	+2800	+14.44042969	-0.08349609	-0.12304688	-54.09667969	-9.64599609	+24.60937500	+3196	+11.53564453	-1.31396484	-1.50732422	-1.69189453	-6.61376953	-33.99169922	+1548
+1457970488.50869990	+13.99218750	-0.55371094	-0.83496094	+6.85546875	+21.79687500	-68.70849609	+2792	+14.44482422	-0.05712891	-0.13183594	-52.88818359	-9.79980469	+24.67529297	+3196	+11.52685547	-1.30517578	-1.51171875	-1.56005859	-6.81152344	-34.03564453	+1548
+1457970488.51700000	+13.99218750	-0.54931641	-0.83496094	+6.89941406	+21.62109375	-68.70849609	+2784	+14.44482422	-0.02197266	-0.14062500	-51.61376953	-9.95361328	+24.78515625	+3196	+11.51806641	-1.29638672	-1.51611328	-1.42822266	-6.98730469	-34.07958984	+1548
+1457970488.52539990	+13.98779297	-0.54052734	-0.83496094	+6.96533203	+21.46728516	-68.68652344	+2772	+14.44482422	+0.01318359	-0.14062500	-50.36132813	-10.15136719	+24.93896484	+3196	+11.50927734	-1.28759766	-1.52929688	-1.31835938	-7.09716797	-34.12353516	+1548
+1457970488.53370000	+13.97900391	-0.53613281	-0.83935547	+7.05322266	+21.35742188	-68.62060547	+2764	+14.44042969	+0.05712891	-0.13623047	-49.08691406	-10.34912109	+25.11474609	+3200	+11.50048828	-1.28320313	-1.53808594	-1.23046875	-7.18505859	-34.16748047	+1548
+1457970488.54200010	+13.96582031	-0.53173828	-0.84375000	+7.11914063	+21.24755859	-68.57666016	+2752	+14.44042969	+0.10107422	-0.12304688	-47.85644531	-10.61279297	+25.33447266	+3200	+11.48730469	-1.28320313	-1.54687500	-1.18652344	-7.22900391	-34.23339844	+1548
+1457970488.55040000	+13.95263672	-0.52294922	-0.85253906	+7.20703125	+21.20361328	-68.53271484	+2744	+14.43603516	+0.14062500	-0.11425781	-46.66992188	-10.85449219	+25.48828125	+3200	+11.47851563	-1.27880859	-1.56005859	-1.12060547	-7.20703125	-34.29931641	+1544
+1457970488.55870010	+13.93505859	-0.51855469	-0.86572266	+7.33886719	+21.22558594	-68.48876953	+2744	+14.42724609	+0.18017578	-0.10986328	-45.52734375	-11.09619141	+25.59814453	+3200	+11.46972656	-1.27880859	-1.57763672	-1.05468750	-7.18505859	-34.36523438	+1540
+1457970488.56279990	+13.92626953	-0.51416016	-0.87011719	+7.40478516	+21.22558594	-68.44482422	+2744	+14.42285156	+0.20214844	-0.10986328	-44.95605469	-11.22802734	+25.64208984	+3200	+11.46093750	-1.27880859	-1.58203125	-1.01074219	-7.16308594	-34.38720703	+1540
+1457970488.57119990	+13.90869141	-0.50537109	-0.88769531	+7.53662109	+21.24755859	-68.42285156	+2748	+14.41845703	+0.24609375	-0.10986328	-43.83544922	-11.44775391	+25.68603516	+3200	+11.44775391	-1.27441406	-1.59960938	-0.94482422	-7.14111328	-34.45312500	+1532
+1457970488.57950000	+13.89111328	-0.49218750	-0.90527344	+7.69042969	+21.29150391	-68.37890625	+2756	+14.40966797	+0.27685547	-0.11865234	-42.75878906	-11.64550781	+25.66406250	+3196	+11.43457031	-1.27001953	-1.61279297	-0.83496094	-7.11914063	-34.49707031	+1528
+1457970488.58780000	+13.87353516	-0.48339844	-0.92724609	+7.84423828	+21.40136719	-68.35693359	+2760	+14.39648438	+0.30761719	-0.13623047	-41.72607422	-11.77734375	+25.55419922	+3196	+11.42138672	-1.26562500	-1.63037109	-0.70312500	-7.09716797	-34.56298828	+1524
+1457970488.59620000	+13.86474609	-0.46582031	-0.94921875	+7.99804688	+21.51123047	-68.33496094	+2764	+14.38769531	+0.33837891	-0.16259766	-40.71533203	-11.86523438	+25.44433594	+3192	+11.40380859	-1.25683594	-1.64355469	-0.52734375	-7.09716797	-34.60693359	+1520
+1457970488.60450010	+13.85156250	-0.45263672	-0.97119141	+8.17382813	+21.57714844	-68.31298828	+2764	+14.37890625	+0.37353516	-0.18896484	-39.70458984	-11.95312500	+25.31250000	+3188	+11.39062500	-1.25244141	-1.66113281	-0.37353516	-7.11914063	-34.65087891	+1516
+1457970488.61279990	+13.84277344	-0.43945313	-0.98876953	+8.32763672	+21.62109375	-68.31298828	+2756	+14.37011719	+0.39990234	-0.21972656	-38.82568359	-12.01904297	+25.13671875	+3184	+11.37304688	-1.24365234	-1.67431641	-0.17578125	-7.14111328	-34.67285156	+1516
+1457970488.62120010	+13.83398438	-0.42626953	-1.01513672	+8.45947266	+21.73095703	-68.31298828	+2744	+14.35693359	+0.42626953	-0.25488281	-37.99072266	-12.04101563	+24.98291016	+3172	+11.35107422	-1.23925781	-1.69628906	+0.02197266	-7.11914063	-34.71679688	+1516
+1457970488.62949990	+13.82080078	-0.41308594	-1.04150391	+8.61328125	+21.81884766	-68.31298828	+2732	+14.33935547	+0.46582031	-0.28564453	-37.11181641	-12.06298828	+24.80712891	+3168	+11.33349609	-1.23486328	-1.71826172	+0.19775391	-7.09716797	-34.78271484	+1512
+1457970488.63780000	+13.80761719	-0.40429688	-1.06787109	+8.76708984	+21.86279297	-68.35693359	+2720	+14.32617188	+0.49218750	-0.31640625	-36.40869141	-12.12890625	+24.63134766	+3156	+11.31152344	-1.23486328	-1.74023438	+0.37353516	-7.07519531	-34.84863281	+1512
+1457970488.64610000	+13.78564453	-0.39550781	-1.09423828	+8.87695313	+21.95068359	-68.42285156	+2708	+14.30859375	+0.51855469	-0.34716797	-35.72753906	-12.19482422	+24.43359375	+3140	+11.29394531	-1.23486328	-1.77099609	+0.54931641	-6.96533203	-34.95849609	+1512
+1457970488.65860010	+13.74609375	-0.38671875	-1.15576172	+9.09667969	+22.14843750	-68.55468750	+2688	+14.27343750	+0.56689453	-0.39111328	-34.73876953	-12.30468750	+24.10400391	+3124	+11.25878906	-1.24365234	-1.81933594	+0.83496094	-6.78955078	-35.15625000	+1512
+1457970488.66700010	+13.71972656	-0.38232422	-1.19970703	+9.25048828	+22.30224609	-68.66455078	+2676	+14.24707031	+0.60205078	-0.42187500	-34.10156250	-12.39257813	+23.90625000	+3112	+11.23681641	-1.25683594	-1.85449219	+1.01074219	-6.63574219	-35.33203125	+1508
+1457970488.67529990	+13.69335938	-0.37353516	-1.23925781	+9.40429688	+22.43408203	-68.81835938	+2668	+14.22509766	+0.62841797	-0.45263672	-33.55224609	-12.50244141	+23.68652344	+3100	+11.21044922	-1.26562500	-1.89404297	+1.23046875	-6.52587891	-35.50781250	+1504
+1457970488.68359990	+13.65820313	-0.36914063	-1.29199219	+9.58007813	+22.63183594	-68.97216797	+2668	+14.19873047	+0.65478516	-0.49658203	-33.00292969	-12.56835938	+23.42285156	+3088	+11.18408203	-1.27880859	-1.93798828	+1.47216797	-6.35009766	-35.70556641	+1504
+1457970488.69199990	+13.63183594	-0.36474609	-1.34912109	+9.79980469	+22.87353516	-69.10400391	+2668	+14.16796875	+0.67675781	-0.54492188	-32.47558594	-12.56835938	+23.15917969	+3080	+11.15332031	-1.28759766	-1.97753906	+1.73583984	-6.19628906	-35.88134766	+1496
+1457970488.69610000	+13.61865234	-0.36035156	-1.37548828	+9.90966797	+22.93945313	-69.16992188	+2668	+14.15039063	+0.68994141	-0.57128906	-32.21191406	-12.59033203	+23.04931641	+3076	+11.14013672	-1.29199219	-1.99951172	+1.88964844	-6.15234375	-35.99121094	+1496
+1457970488.70450000	+13.58789063	-0.36035156	-1.42822266	+10.10742188	+23.11523438	-69.32373047	+2660	+14.11962891	+0.69873047	-0.62841797	-31.75048828	-12.59033203	+22.82958984	+3060	+11.10937500	-1.30517578	-2.04345703	+2.17529297	-6.02050781	-36.16699219	+1492
+1457970488.71280000	+13.56591797	-0.36035156	-1.48095703	+10.30517578	+23.22509766	-69.47753906	+2652	+14.09326172	+0.70751953	-0.69433594	-31.28906250	-12.54638672	+22.58789063	+3044	+11.07861328	-1.31835938	-2.08740234	+2.48291016	-5.95458984	-36.34277344	+1484
+1457970488.72110010	+13.53955078	-0.36035156	-1.54248047	+10.50292969	+23.40087891	-69.60937500	+2640	+14.05810547	+0.71630859	-0.76904297	-30.82763672	-12.48046875	+22.32421875	+3028	+11.04345703	-1.33154297	-2.13574219	+2.74658203	-5.82275391	-36.49658203	+1484
+1457970488.72939990	+13.51318359	-0.36914063	-1.59960938	+10.70068359	+23.51074219	-69.71923828	+2624	+14.02294922	+0.71630859	-0.83935547	-30.43212891	-12.39257813	+22.08251953	+3008	+11.00830078	-1.34912109	-2.18408203	+3.01025391	-5.71289063	-36.65039063	+1480
+1457970488.73779990	+13.48681641	-0.37353516	-1.64794922	+10.89843750	+23.51074219	-69.85107422	+2600	+13.98779297	+0.71630859	-0.90966797	-30.01464844	-12.32666016	+21.84082031	+2988	+10.97314453	-1.36669922	-2.23242188	+3.20800781	-5.66894531	-36.80419922	+1480
+1457970488.74609990	+13.45605469	-0.38232422	-1.70507813	+11.09619141	+23.55468750	-69.98291016	+2576	+13.95703125	+0.71630859	-0.97558594	-29.57519531	-12.30468750	+21.59912109	+2964	+10.93798828	-1.38867188	-2.28076172	+3.40576172	-5.58105469	-36.95800781	+1480
+1457970488.75440000	+13.42529297	-0.39990234	-1.76220703	+11.27197266	+23.57666016	-70.04882813	+2552	+13.91748047	+0.72070313	-1.04150391	-29.11376953	-12.26074219	+21.35742188	+2940	+10.89843750	-1.41503906	-2.33349609	+3.53759766	-5.49316406	-37.08984375	+1480
+1457970488.76280000	+13.38574219	-0.40869141	-1.81054688	+11.53564453	+23.48876953	-70.11474609	+2528	+13.88232422	+0.72070313	-1.09863281	-28.65234375	-12.26074219	+21.18164063	+2916	+10.85888672	-1.44140625	-2.38623047	+3.64746094	-5.40527344	-37.22167969	+1480
+1457970488.77110000	+13.34619141	-0.41748047	-1.85888672	+11.84326172	+23.35693359	-70.13671875	+2500	+13.84716797	+0.72070313	-1.14257813	-28.23486328	-12.30468750	+21.07177734	+2888	+10.82373047	-1.46777344	-2.43457031	+3.73535156	-5.33935547	-37.35351563	+1476
+1457970488.77940010	+13.31103516	-0.43505859	-1.89843750	+12.12890625	+23.18115234	-70.13671875	+2476	+13.81640625	+0.72509766	-1.18212891	-27.83935547	-12.32666016	+21.07177734	+2860	+10.78857422	-1.49853516	-2.47851563	+3.80126953	-5.29541016	-37.41943359	+1472
+1457970488.78769990	+13.27148438	-0.43945313	-1.94238281	+12.52441406	+22.93945313	-70.07080078	+2460	+13.78125000	+0.72509766	-1.21728516	-27.53173828	-12.30468750	+21.13769531	+2836	+10.75341797	-1.52050781	-2.52685547	+3.86718750	-5.22949219	-37.46337891	+1464
+1457970488.79609990	+13.23632813	-0.44384766	-1.96875000	+12.94189453	+22.56591797	-69.96093750	+2440	+13.75488281	+0.71630859	-1.23925781	-27.42187500	-12.28271484	+21.40136719	+2804	+10.72265625	-1.54248047	-2.56201172	+3.86718750	-5.25146484	-37.46337891	+1452
+1457970488.80440000	+13.20996094	-0.44384766	-1.98632813	+13.38134766	+22.06054688	-69.80712891	+2420	+13.73291016	+0.70312500	-1.24804688	-27.44384766	-12.28271484	+21.84082031	+2776	+10.70068359	-1.55566406	-2.59716797	+3.91113281	-5.36132813	-37.37548828	+1436
+1457970488.81270000	+13.18798828	-0.44384766	-1.99511719	+13.77685547	+21.46728516	-69.63134766	+2400	+13.71533203	+0.68115234	-1.25244141	-27.64160156	-12.26074219	+22.36816406	+2748	+10.67871094	-1.56884766	-2.62353516	+3.86718750	-5.44921875	-37.24365234	+1420
+1457970488.82110000	+13.17919922	-0.44824219	-1.99072266	+14.10644531	+20.69824219	-69.41162109	+2380	+13.70654297	+0.65478516	-1.24804688	-27.97119141	-12.23876953	+23.04931641	+2720	+10.66992188	-1.57763672	-2.64111328	+3.75732422	-5.69091797	-37.06787109	+1404
+1457970488.83769990	+13.18359375	-0.43945313	-1.95996094	+14.76562500	+18.80859375	-68.92822266	+2348	+13.70214844	+0.59326172	-1.22167969	-28.98193359	-12.23876953	+24.60937500	+2680	+10.67431641	-1.56445313	-2.66308594	+3.53759766	-6.30615234	-36.58447266	+1368
+1457970488.84610010	+13.20117188	-0.43945313	-1.92919922	+14.96337891	+17.68798828	-68.73046875	+2332	+13.71093750	+0.56250000	-1.19531250	-29.57519531	-12.28271484	+25.42236328	+2664	+10.69189453	-1.56005859	-2.66308594	+3.33984375	-6.74560547	-36.36474609	+1352
+1457970488.85439990	+13.22753906	-0.43066406	-1.89843750	+15.20507813	+16.54541016	-68.51074219	+2320	+13.72412109	+0.54492188	-1.17333984	-30.08056641	-12.32666016	+26.19140625	+2652	+10.71826172	-1.54248047	-2.66308594	+3.20800781	-7.16308594	-36.14501953	+1344
+1457970488.86270000	+13.24951172	-0.41748047	-1.86328125	+15.42480469	+15.33691406	-68.31298828	+2308	+13.74169922	+0.52734375	-1.14697266	-30.71777344	-12.34863281	+26.96044922	+2640	+10.74462891	-1.53369141	-2.66748047	+2.98828125	-7.51464844	-35.94726563	+1332
+1457970488.87100010	+13.28466797	-0.40869141	-1.82812500	+15.66650391	+14.08447266	-68.15917969	+2300	+13.76806641	+0.50976563	-1.10742188	-31.46484375	-12.37060547	+27.77343750	+2632	+10.77978516	-1.52050781	-2.66308594	+2.85644531	-7.88818359	-35.83740234	+1328
+1457970488.87940000	+13.32421875	-0.39550781	-1.79296875	+15.88623047	+12.83203125	-68.04931641	+2292	+13.79882813	+0.51855469	-1.07226563	-32.14599609	-12.34863281	+28.60839844	+2628	+10.81933594	-1.51171875	-2.66308594	+2.70263672	-8.21777344	-35.79345703	+1324
+1457970488.88770010	+13.36376953	-0.37792969	-1.75781250	+16.23779297	+11.51367188	-67.93945313	+2296	+13.82958984	+0.50976563	-1.04150391	-33.22265625	-12.19482422	+29.42138672	+2624	+10.87207031	-1.49853516	-2.66308594	+2.57080078	-8.48144531	-35.77148438	+1320
+1457970488.89599990	+13.40332031	-0.35595703	-1.72265625	+16.58935547	+10.15136719	-67.85156250	+2304	+13.86035156	+0.50537109	-0.99755859	-34.43115234	-12.01904297	+30.36621094	+2628	+10.92480469	-1.48974609	-2.66308594	+2.48291016	-8.76708984	-35.81542969	+1320
+1457970488.90440010	+13.44726563	-0.33837891	-1.68310547	+16.96289063	+8.72314453	-67.82958984	+2320	+13.89990234	+0.50537109	-0.95800781	-35.77148438	-11.73339844	+31.39892578	+2628	+10.98193359	-1.48095703	-2.65869141	+2.37304688	-9.00878906	-35.92529297	+1324
+1457970488.90850000	+13.47363281	-0.32958984	-1.66113281	+17.18261719	+7.97607422	-67.80761719	+2328	+13.91748047	+0.49658203	-0.94042969	-36.56250000	-11.55761719	+31.92626953	+2628	+11.01269531	-1.47656250	-2.65869141	+2.30712891	-9.11865234	-35.96923828	+1324
+1457970488.91689990	+13.52197266	-0.31640625	-1.61279297	+17.55615234	+6.43798828	-67.82958984	+2352	+13.95703125	+0.47900391	-0.90966797	-38.18847656	-11.09619141	+32.93701172	+2636	+11.06982422	-1.46777344	-2.65429688	+2.21923828	-9.36035156	-36.07910156	+1324
+1457970488.92520000	+13.57031250	-0.29882813	-1.56884766	+17.95166016	+4.92187500	-67.85156250	+2376	+13.98779297	+0.45263672	-0.87451172	-39.88037109	-10.63476563	+34.01367188	+2648	+11.13134766	-1.45898438	-2.64550781	+2.08740234	-9.62402344	-36.21093750	+1328
+1457970488.94190000	+13.68017578	-0.28564453	-1.45458984	+18.58886719	+1.82373047	-68.00537109	+2428	+14.06250000	+0.37353516	-0.82617188	-43.24218750	-9.55810547	+35.99121094	+2680	+11.25439453	-1.45019531	-2.61474609	+1.73583984	-10.28320313	-36.36474609	+1348
+1457970488.94600010	+13.70654297	-0.29003906	-1.43261719	+18.69873047	+1.18652344	-68.02734375	+2436	+14.08447266	+0.36035156	-0.81298828	-43.94531250	-9.27246094	+36.45263672	+2684	+11.28955078	-1.44580078	-2.60156250	+1.62597656	-10.45898438	-36.38671875	+1352
+1457970488.95429990	+13.76367188	-0.29003906	-1.37548828	+18.89648438	-0.15380859	-68.11523438	+2456	+14.11962891	+0.30322266	-0.79101563	-45.48339844	-8.76708984	+37.30957031	+2704	+11.34667969	-1.44140625	-2.58398438	+1.38427734	-10.78857422	-36.40869141	+1364
+1457970488.96269990	+13.81640625	-0.29882813	-1.34472656	+18.96240234	-1.09863281	-68.11523438	+2472	+14.15478516	+0.25927734	-0.76904297	-46.80175781	-8.26171875	+38.10058594	+2724	+11.40820313	-1.43701172	-2.56201172	+1.12060547	-11.09619141	-36.40869141	+1380
+1457970488.97100000	+13.86914063	-0.30761719	-1.29638672	+19.02832031	-2.06542969	-68.15917969	+2488	+14.18994141	+0.21533203	-0.74267578	-48.01025391	-7.77832031	+38.86962891	+2740	+11.46093750	-1.43261719	-2.53564453	+0.81298828	-11.38183594	-36.34277344	+1396
+1457970488.97519990	+13.89550781	-0.31640625	-1.27880859	+19.02832031	-2.41699219	-68.15917969	+2492	+14.21191406	+0.19775391	-0.72949219	-48.58154297	-7.53662109	+39.22119141	+2752	+11.48730469	-1.43701172	-2.52246094	+0.63720703	-11.49169922	-36.32080078	+1400
+1457970488.98350000	+13.93945313	-0.32958984	-1.23925781	+19.02832031	-3.07617188	-68.13720703	+2508	+14.24707031	+0.15820313	-0.70312500	-49.61425781	-7.07519531	+39.88037109	+2772	+11.53564453	-1.43701172	-2.50048828	+0.32958984	-11.64550781	-36.27685547	+1416
+1457970488.98770000	+13.96142578	-0.33837891	-1.23046875	+19.05029297	-3.27392578	-68.11523438	+2516	+14.26464844	+0.14501953	-0.68994141	-50.07568359	-6.83349609	+40.18798828	+2780	+11.55761719	-1.43701172	-2.49169922	+0.15380859	-11.68945313	-36.25488281	+1424
+1457970488.99600010	+13.99658203	-0.34716797	-1.19970703	+19.09423828	-3.69140625	-68.07128906	+2532	+14.29101563	+0.12304688	-0.65917969	-50.91064453	-6.37207031	+40.78125000	+2804	+11.59716797	-1.44140625	-2.47412109	-0.13183594	-11.68945313	-36.21093750	+1436
+1457970489.00020000	+14.00976563	-0.35156250	-1.19091797	+19.11621094	-3.82324219	-68.04931641	+2540	+14.30419922	+0.11425781	-0.64599609	-51.28417969	-6.15234375	+41.04492188	+2812	+11.61914063	-1.44580078	-2.46533203	-0.28564453	-11.66748047	-36.18896484	+1444
+1457970489.00850010	+14.04052734	-0.35595703	-1.16015625	+19.20410156	-4.08691406	-68.02734375	+2556	+14.33496094	+0.10107422	-0.61962891	-51.94335938	-5.71289063	+41.50634766	+2836	+11.64990234	-1.45019531	-2.44775391	-0.52734375	-11.62353516	-36.16699219	+1456
+1457970489.01270010	+14.05371094	-0.36035156	-1.15136719	+19.27001953	-4.19677734	-68.02734375	+2564	+14.34814453	+0.09667969	-0.61083984	-52.22900391	-5.49316406	+41.70410156	+2848	+11.66748047	-1.45898438	-2.43457031	-0.63720703	-11.57958984	-36.16699219	+1464
+1457970489.02099990	+14.07128906	-0.36474609	-1.13378906	+19.40185547	-4.30664063	-68.02734375	+2584	+14.37011719	+0.09667969	-0.58447266	-52.71240234	-5.09765625	+42.01171875	+2868	+11.69384766	-1.46337891	-2.42578125	-0.79101563	-11.44775391	-36.18896484	+1476
+1457970489.02930000	+14.08447266	-0.36035156	-1.12060547	+19.59960938	-4.41650391	-68.00537109	+2608	+14.38330078	+0.09667969	-0.56689453	-53.15185547	-4.70214844	+42.20947266	+2888	+11.71142578	-1.46337891	-2.41259766	-0.90087891	-11.31591797	-36.18896484	+1484
+1457970489.03350000	+14.09326172	-0.35595703	-1.10742188	+19.70947266	-4.52636719	-68.02734375	+2624	+14.39648438	+0.10107422	-0.55371094	-53.28369141	-4.52636719	+42.34130859	+2900	+11.72460938	-1.46337891	-2.39941406	-0.92285156	-11.33789063	-36.18896484	+1488
+1457970489.04180000	+14.10205078	-0.35156250	-1.08544922	+19.92919922	-4.72412109	-68.07128906	+2652	+14.40966797	+0.10546875	-0.53173828	-53.61328125	-4.24072266	+42.51708984	+2920	+11.73779297	-1.46337891	-2.38183594	-0.98876953	-11.31591797	-36.21093750	+1496
+1457970489.05010010	+14.11523438	-0.34277344	-1.06787109	+20.14892578	-4.89990234	-68.09326172	+2676	+14.41845703	+0.11425781	-0.51416016	-53.83300781	-3.93310547	+42.64892578	+2936	+11.75537109	-1.45898438	-2.35986328	-0.96679688	-11.38183594	-36.18896484	+1512
+1457970489.05850010	+14.12402344	-0.33837891	-1.05029297	+20.36865234	-5.09765625	-68.09326172	+2700	+14.42285156	+0.11865234	-0.50097656	-54.03076172	-3.62548828	+42.78076172	+2948	+11.76416016	-1.45019531	-2.34667969	-0.94482422	-11.42578125	-36.12304688	+1524
+1457970489.06259990	+14.12841797	-0.32958984	-1.04150391	+20.47851563	-5.20751953	-68.07128906	+2708	+14.42285156	+0.11865234	-0.49218750	-54.14062500	-3.49365234	+42.89062500	+2952	+11.76855469	-1.44140625	-2.33349609	-0.92285156	-11.49169922	-36.07910156	+1528
+1457970489.07100010	+14.13720703	-0.32080078	-1.02392578	+20.65429688	-5.47119141	-68.02734375	+2724	+14.42285156	+0.12304688	-0.47900391	-54.33837891	-3.16406250	+43.11035156	+2960	+11.77294922	-1.42822266	-2.31591797	-0.92285156	-11.57958984	-35.96923828	+1540
+1457970489.07929990	+14.14160156	-0.31640625	-1.00195313	+20.78613281	-5.73486328	-67.93945313	+2732	+14.42285156	+0.12304688	-0.46142578	-54.58007813	-2.83447266	+43.35205078	+2964	+11.77734375	-1.41943359	-2.29394531	-0.98876953	-11.71142578	-35.83740234	+1552
+1457970489.08349990	+14.14160156	-0.31201172	-0.99755859	+20.80810547	-5.80078125	-67.89550781	+2732	+14.42285156	+0.12304688	-0.45263672	-54.66796875	-2.63671875	+43.48388672	+2968	+11.77734375	-1.41503906	-2.28955078	-0.98876953	-11.73339844	-35.79345703	+1556
+1457970489.09180000	+14.14160156	-0.30322266	-0.98437500	+20.89599609	-5.95458984	-67.74169922	+2736	+14.41845703	+0.11865234	-0.43505859	-54.88769531	-2.24121094	+43.74755859	+2976	+11.77734375	-1.40185547	-2.27636719	-1.03271484	-11.75537109	-35.63964844	+1568
+1457970489.09600000	+14.14160156	-0.30322266	-0.97558594	+20.91796875	-6.02050781	-67.69775391	+2740	+14.41406250	+0.11865234	-0.42626953	-54.97558594	-2.06542969	+43.90136719	+2976	+11.77734375	-1.39746094	-2.26757813	-1.07666016	-11.77734375	-35.57373047	+1572
+1457970489.10430000	+14.14160156	-0.29882813	-0.95800781	+20.93994141	-6.21826172	-67.56591797	+2748	+14.41406250	+0.11425781	-0.39990234	-55.15136719	-1.71386719	+44.23095703	+2984	+11.77734375	-1.39306641	-2.25878906	-1.16455078	-11.77734375	-35.41992188	+1580
+1457970489.11260010	+14.13720703	-0.29443359	-0.94482422	+20.96191406	-6.32812500	-67.45605469	+2752	+14.40966797	+0.11865234	-0.36914063	-55.23925781	-1.40625000	+44.53857422	+2992	+11.77734375	-1.38867188	-2.24560547	-1.25244141	-11.77734375	-35.28808594	+1584
+1457970489.11680010	+14.13720703	-0.29003906	-0.93603516	+20.98388672	-6.39404297	-67.39013672	+2756	+14.40966797	+0.11865234	-0.35595703	-55.30517578	-1.25244141	+44.67041016	+2996	+11.77294922	-1.38427734	-2.24121094	-1.29638672	-11.77734375	-35.24414063	+1584
+1457970489.12509990	+14.13281250	-0.28564453	-0.91845703	+21.00585938	-6.48193359	-67.30224609	+2760	+14.40527344	+0.12744141	-0.33398438	-55.28320313	-1.03271484	+44.91210938	+3004	+11.77294922	-1.37988281	-2.23242188	-1.36230469	-11.75537109	-35.13427734	+1588
+1457970489.12930010	+14.12841797	-0.28564453	-0.90966797	+21.00585938	-6.54785156	-67.25830078	+2764	+14.40527344	+0.13623047	-0.32080078	-55.28320313	-0.94482422	+45.02197266	+3008	+11.77294922	-1.37988281	-2.22802734	-1.40625000	-11.73339844	-35.06835938	+1588
+1457970489.14179990	+14.12402344	-0.27685547	-0.88330078	+21.09375000	-6.70166016	-67.17041016	+2768	+14.40087891	+0.14941406	-0.27246094	-55.15136719	-0.85693359	+45.35156250	+3020	+11.76855469	-1.37548828	-2.21484375	-1.45019531	-11.75537109	-34.95849609	+1588
+1457970489.14590000	+14.11962891	-0.27246094	-0.87451172	+21.11572266	-6.74560547	-67.14843750	+2772	+14.39648438	+0.15380859	-0.26367188	-55.10742188	-0.85693359	+45.41748047	+3024	+11.76855469	-1.37548828	-2.21044922	-1.45019531	-11.75537109	-34.93652344	+1588
+1457970489.15430000	+14.11523438	-0.26367188	-0.85693359	+21.20361328	-6.81152344	-67.10449219	+2780	+14.39208984	+0.16699219	-0.24169922	-54.95361328	-0.85693359	+45.54931641	+3028	+11.76416016	-1.37109375	-2.20166016	-1.42822266	-11.79931641	-34.89257813	+1588
+1457970489.16260000	+14.10644531	-0.25488281	-0.83496094	+21.29150391	-6.87744141	-67.08251953	+2788	+14.38769531	+0.18017578	-0.23291016	-54.82177734	-0.90087891	+45.59326172	+3032	+11.75976563	-1.36669922	-2.19287109	-1.38427734	-11.84326172	-34.87060547	+1584
+1457970489.16680000	+14.10644531	-0.25048828	-0.82617188	+21.33544922	-6.89941406	-67.06054688	+2792	+14.38330078	+0.18457031	-0.22851563	-54.73388672	-0.92285156	+45.59326172	+3032	+11.75976563	-1.36230469	-2.18847656	-1.36230469	-11.86523438	-34.87060547	+1584
+1457970489.17510010	+14.09765625	-0.23730469	-0.80859375	+21.46728516	-6.87744141	-67.03857422	+2796	+14.37890625	+0.18896484	-0.21972656	-54.62402344	-0.96679688	+45.59326172	+3032	+11.75537109	-1.35791016	-2.17968750	-1.27441406	-11.93115234	-34.84863281	+1580
+1457970489.17919990	+14.09326172	-0.23291016	-0.79980469	+21.53320313	-6.85546875	-67.03857422	+2800	+14.37451172	+0.19335938	-0.21972656	-54.55810547	-1.01074219	+45.57128906	+3032	+11.75537109	-1.35351563	-2.17529297	-1.23046875	-11.97509766	-34.82666016	+1580
+1457970489.18759990	+14.08447266	-0.21533203	-0.79101563	+21.66503906	-6.70166016	-66.99462891	+2800	+14.37011719	+0.19775391	-0.21972656	-54.44824219	-1.05468750	+45.54931641	+3032	+11.74658203	-1.34472656	-2.16650391	-1.12060547	-12.06298828	-34.80468750	+1580
+1457970489.19590000	+14.07568359	-0.20214844	-0.78662109	+21.77490234	-6.48193359	-66.95068359	+2800	+14.36132813	+0.20214844	-0.21972656	-54.31640625	-1.12060547	+45.46142578	+3032	+11.73779297	-1.33593750	-2.15332031	-0.92285156	-12.15087891	-34.76074219	+1580
+1457970489.20420000	+14.06250000	-0.18896484	-0.78662109	+21.88476563	-6.26220703	-66.90673828	+2796	+14.35253906	+0.21093750	-0.22412109	-54.14062500	-1.18652344	+45.37353516	+3028	+11.72460938	-1.32275391	-2.14013672	-0.72509766	-12.26074219	-34.71679688	+1580
+1457970489.20840000	+14.05810547	-0.18017578	-0.78662109	+21.95068359	-6.15234375	-66.90673828	+2796	+14.33935547	+0.21972656	-0.22412109	-53.96484375	-1.27441406	+45.26367188	+3028	+11.71582031	-1.30957031	-2.12695313	-0.54931641	-12.32666016	-34.69482422	+1580
+1457970489.21670010	+14.04492188	-0.16699219	-0.79101563	+22.03857422	-5.93261719	-66.88476563	+2792	+14.32177734	+0.23291016	-0.22851563	-53.65722656	-1.42822266	+45.04394531	+3024	+11.69824219	-1.30078125	-2.11816406	-0.32958984	-12.39257813	-34.67285156	+1580
+1457970489.22090010	+14.03613281	-0.16259766	-0.79101563	+22.08251953	-5.86669922	-66.88476563	+2788	+14.30859375	+0.24609375	-0.22851563	-53.39355469	-1.58203125	+44.89013672	+3024	+11.68945313	-1.29199219	-2.11376953	-0.19775391	-12.41455078	-34.69482422	+1580
+1457970489.22919990	+14.01855469	-0.14501953	-0.79101563	+22.21435547	-5.77880859	-66.88476563	+2780	+14.28222656	+0.26367188	-0.22851563	-53.04199219	-1.82373047	+44.67041016	+3020	+11.67187500	-1.28759766	-2.10937500	+0.00000000	-12.41455078	-34.71679688	+1576
+1457970489.23340010	+14.00976563	-0.13623047	-0.79101563	+22.30224609	-5.77880859	-66.90673828	+2776	+14.27343750	+0.27685547	-0.21972656	-52.84423828	-1.99951172	+44.58251953	+3020	+11.66308594	-1.28759766	-2.10937500	+0.08789063	-12.43652344	-34.73876953	+1572
+1457970489.23760010	+13.99658203	-0.12744141	-0.78662109	+22.41210938	-5.80078125	-66.92871094	+2772	+14.26464844	+0.28564453	-0.21533203	-52.66845703	-2.15332031	+44.51660156	+3016	+11.65429688	-1.28759766	-2.10937500	+0.15380859	-12.43652344	-34.78271484	+1568
+1457970489.24589990	+13.97900391	-0.10986328	-0.78222656	+22.60986328	-5.88867188	-66.99462891	+2764	+14.24267578	+0.31201172	-0.19775391	-52.31689453	-2.48291016	+44.36279297	+3016	+11.64111328	-1.28320313	-2.10937500	+0.30761719	-12.43652344	-34.84863281	+1564
+1457970489.25009990	+13.96582031	-0.10107422	-0.77783203	+22.69775391	-5.95458984	-67.01660156	+2764	+14.23388672	+0.32519531	-0.19335938	-52.14111328	-2.65869141	+44.29687500	+3016	+11.63232422	-1.28320313	-2.10937500	+0.39550781	-12.45849609	-34.89257813	+1560
+1457970489.25840000	+13.94384766	-0.08349609	-0.77343750	+22.93945313	-6.10839844	-67.06054688	+2764	+14.21191406	+0.35156250	-0.18457031	-51.74560547	-3.01025391	+44.09912109	+3012	+11.61474609	-1.28320313	-2.11376953	+0.54931641	-12.45849609	-34.98046875	+1556
+1457970489.26250000	+13.93066406	-0.07470703	-0.76904297	+23.07128906	-6.21826172	-67.08251953	+2764	+14.20312500	+0.36474609	-0.18017578	-51.56982422	-3.20800781	+44.01123047	+3008	+11.60595703	-1.27880859	-2.11376953	+0.63720703	-12.45849609	-35.02441406	+1552
+1457970489.26670000	+13.92187500	-0.06591797	-0.76464844	+23.20312500	-6.32812500	-67.10449219	+2764	+14.19433594	+0.37353516	-0.17578125	-51.37207031	-3.38378906	+43.92333984	+3008	+11.59716797	-1.27880859	-2.11816406	+0.72509766	-12.48046875	-35.04638672	+1548
+1457970489.27500010	+13.90429688	-0.04394531	-0.76025391	+23.48876953	-6.56982422	-67.14843750	+2764	+14.17675781	+0.39990234	-0.17578125	-50.95458984	-3.71337891	+43.68164063	+3004	+11.57958984	-1.27441406	-2.11816406	+0.90087891	-12.52441406	-35.11230469	+1540
+1457970489.28340010	+13.88671875	-0.02636719	-0.76025391	+23.75244141	-6.74560547	-67.17041016	+2764	+14.15917969	+0.42626953	-0.18457031	-50.55908203	-4.02099609	+43.41796875	+3000	+11.56201172	-1.26562500	-2.11816406	+1.07666016	-12.56835938	-35.15625000	+1536
+1457970489.28749990	+13.88232422	-0.01757813	-0.76464844	+23.88427734	-6.81152344	-67.14843750	+2760	+14.15039063	+0.43505859	-0.18896484	-50.36132813	-4.17480469	+43.26416016	+2996	+11.55322266	-1.26123047	-2.11816406	+1.18652344	-12.56835938	-35.17822266	+1532
+1457970489.29590010	+13.86914063	-0.00439453	-0.77783203	+24.12597656	-6.92138672	-67.12646484	+2752	+14.13720703	+0.45263672	-0.21093750	-49.98779297	-4.37255859	+42.95654297	+2992	+11.53564453	-1.25244141	-2.12255859	+1.38427734	-12.59033203	-35.22216797	+1532
+1457970489.30000000	+13.86035156	+0.00439453	-0.78222656	+24.23583984	-6.94335938	-67.12646484	+2748	+14.12841797	+0.46142578	-0.21972656	-49.81201172	-4.48242188	+42.82470703	+2988	+11.52685547	-1.24804688	-2.12255859	+1.49414063	-12.59033203	-35.24414063	+1528
+1457970489.30419990	+13.85595703	+0.01318359	-0.78662109	+24.36767578	-6.98730469	-67.12646484	+2744	+14.11962891	+0.47021484	-0.22851563	-49.61425781	-4.59228516	+42.69287109	+2984	+11.51806641	-1.24365234	-2.12255859	+1.60400391	-12.59033203	-35.26611328	+1528
+1457970489.30839990	+13.85595703	+0.01757813	-0.79541016	+24.47753906	-6.98730469	-67.12646484	+2740	+14.11523438	+0.47460938	-0.23730469	-49.46044922	-4.68017578	+42.58300781	+2980	+11.50927734	-1.23925781	-2.12695313	+1.71386719	-12.61230469	-35.28808594	+1524
+1457970489.31250000	+13.85156250	+0.02636719	-0.80419922	+24.56542969	-6.98730469	-67.14843750	+2736	+14.11083984	+0.48339844	-0.24609375	-49.28466797	-4.79003906	+42.45117188	+2976	+11.50488281	-1.23486328	-2.12695313	+1.82373047	-12.61230469	-35.33203125	+1524
+1457970489.31670000	+13.84716797	+0.03076172	-0.81298828	+24.67529297	-6.96533203	-67.17041016	+2732	+14.10205078	+0.49218750	-0.25927734	-49.08691406	-4.87792969	+42.31933594	+2972	+11.49609375	-1.23046875	-2.13134766	+1.93359375	-12.59033203	-35.37597656	+1524
+1457970489.32090000	+13.83837891	+0.03515625	-0.82177734	+24.78515625	-6.92138672	-67.19238281	+2728	+14.09765625	+0.50097656	-0.26806641	-48.93310547	-4.98779297	+42.20947266	+2968	+11.49169922	-1.22607422	-2.13574219	+2.06542969	-12.59033203	-35.44189453	+1520
+1457970489.32500000	+13.83398438	+0.04394531	-0.83056641	+24.89501953	-6.89941406	-67.23632813	+2724	+14.08886719	+0.50976563	-0.27685547	-48.75732422	-5.09765625	+42.09960938	+2960	+11.48291016	-1.22167969	-2.14013672	+2.17529297	-12.59033203	-35.50781250	+1520
+1457970489.32920000	+13.82519531	+0.05273438	-0.83935547	+25.02685547	-6.83349609	-67.28027344	+2720	+14.08007813	+0.52294922	-0.28564453	-48.55957031	-5.18554688	+41.98974609	+2956	+11.47851563	-1.21728516	-2.14453125	+2.30712891	-12.56835938	-35.57373047	+1520
+1457970489.33330010	+13.82080078	+0.06152344	-0.84375000	+25.15869141	-6.83349609	-67.34619141	+2716	+14.07128906	+0.53613281	-0.29003906	-48.38378906	-5.31738281	+41.92382813	+2952	+11.46972656	-1.21728516	-2.14892578	+2.46093750	-12.56835938	-35.66162109	+1516
+1457970489.33750010	+13.81201172	+0.07031250	-0.85253906	+25.31250000	-6.81152344	-67.45605469	+2712	+14.06689453	+0.54931641	-0.29443359	-48.18603516	-5.49316406	+41.85791016	+2944	+11.46533203	-1.21728516	-2.15332031	+2.57080078	-12.59033203	-35.77148438	+1512
+1457970489.34170010	+13.80322266	+0.07910156	-0.85693359	+25.46630859	-6.78955078	-67.54394531	+2708	+14.05810547	+0.56250000	-0.29882813	-47.96630859	-5.66894531	+41.77001953	+2940	+11.46093750	-1.21728516	-2.15771484	+2.70263672	-12.59033203	-35.90332031	+1512
+1457970489.34579990	+13.79882813	+0.09228516	-0.86132813	+25.64208984	-6.78955078	-67.67578125	+2704	+14.05371094	+0.58007813	-0.29882813	-47.72460938	-5.88867188	+41.70410156	+2932	+11.45654297	-1.21289063	-2.16650391	+2.85644531	-12.61230469	-36.01318359	+1508
+1457970489.34999990	+13.79003906	+0.10107422	-0.86572266	+25.81787109	-6.81152344	-67.80761719	+2696	+14.04931641	+0.59765625	-0.29882813	-47.48291016	-6.13037109	+41.66015625	+2924	+11.45214844	-1.21289063	-2.17089844	+3.01025391	-12.63427734	-36.14501953	+1504
+1457970489.35419990	+13.78125000	+0.10986328	-0.87451172	+25.99365234	-6.76757813	-67.93945313	+2692	+14.04052734	+0.61523438	-0.29882813	-47.24121094	-6.37207031	+41.55029297	+2920	+11.45214844	-1.21728516	-2.17968750	+3.16406250	-12.65625000	-36.29882813	+1500
+1457970489.35830000	+13.76806641	+0.12304688	-0.87890625	+26.21337891	-6.76757813	-68.11523438	+2688	+14.03173828	+0.64160156	-0.29882813	-46.86767578	-6.70166016	+41.46240234	+2916	+11.44775391	-1.21728516	-2.18847656	+3.31787109	-12.67822266	-36.45263672	+1500
+1457970489.36250000	+13.75927734	+0.13623047	-0.88330078	+26.41113281	-6.81152344	-68.26904297	+2684	+14.02294922	+0.65478516	-0.29882813	-46.56005859	-7.03125000	+41.39648438	+2908	+11.44335938	-1.21728516	-2.19726563	+3.49365234	-12.72216797	-36.62841797	+1496
+1457970489.36669990	+13.75488281	+0.14941406	-0.89208984	+26.60888672	-6.81152344	-68.42285156	+2680	+14.01855469	+0.67236328	-0.29882813	-46.25244141	-7.38281250	+41.26464844	+2904	+11.44335938	-1.21728516	-2.20605469	+3.64746094	-12.76611328	-36.78222656	+1492
+1457970489.37080000	+13.74609375	+0.16259766	-0.89648438	+26.85058594	-6.87744141	-68.59863281	+2676	+14.01416016	+0.70312500	-0.29443359	-45.79101563	-7.77832031	+41.19873047	+2900	+11.43896484	-1.21728516	-2.21484375	+3.80126953	-12.85400391	-36.95800781	+1488
+1457970489.37500000	+13.74169922	+0.17578125	-0.90087891	+27.04833984	-6.92138672	-68.77441406	+2672	+14.00976563	+0.71630859	-0.29003906	-45.39550781	-8.21777344	+41.06689453	+2896	+11.43896484	-1.22167969	-2.21923828	+3.95507813	-12.91992188	-37.11181641	+1484
+1457970489.37920000	+13.73730469	+0.18457031	-0.90527344	+27.24609375	-6.96533203	-68.92822266	+2668	+14.00537109	+0.72949219	-0.29003906	-45.02197266	-8.67919922	+40.89111328	+2888	+11.43457031	-1.22167969	-2.22802734	+4.08691406	-13.00781250	-37.26562500	+1484
+1457970489.38330010	+13.72851563	+0.19335938	-0.91406250	+27.42187500	-6.98730469	-69.08203125	+2668	+14.00097656	+0.76025391	-0.29003906	-44.40673828	-9.14062500	+40.71533203	+2884	+11.43457031	-1.22607422	-2.24121094	+4.24072266	-13.07373047	-37.44140625	+1480
+1457970489.38750000	+13.72412109	+0.20214844	-0.92285156	+27.57568359	-6.98730469	-69.21386719	+2664	+14.00097656	+0.77343750	-0.29003906	-43.90136719	-9.62402344	+40.53955078	+2880	+11.43457031	-1.22607422	-2.25000000	+4.39453125	-13.13964844	-37.59521484	+1476
+1457970489.39170000	+13.71972656	+0.20654297	-0.93603516	+27.72949219	-7.00927734	-69.30175781	+2660	+13.99658203	+0.78662109	-0.29443359	-43.37402344	-10.10742188	+40.27587891	+2872	+11.43017578	-1.22607422	-2.25878906	+4.52636719	-13.22753906	-37.70507813	+1472
+1457970489.39580010	+13.71972656	+0.21093750	-0.94921875	+27.86132813	-7.00927734	-69.41162109	+2656	+13.99218750	+0.81298828	-0.30322266	-42.69287109	-10.56884766	+40.01220703	+2872	+11.42578125	-1.22607422	-2.26757813	+4.63623047	-13.29345703	-37.83691406	+1472
+1457970489.40000010	+13.71533203	+0.21533203	-0.96240234	+27.97119141	-7.03125000	-69.47753906	+2652	+13.98779297	+0.82177734	-0.31201172	-42.05566406	-11.05224609	+39.72656250	+2868	+11.42578125	-1.23046875	-2.27636719	+4.74609375	-13.35937500	-37.96875000	+1468
+1457970489.40420010	+13.71533203	+0.21533203	-0.97119141	+28.05908203	-7.05322266	-69.56542969	+2644	+13.98779297	+0.83496094	-0.32080078	-41.44042969	-11.53564453	+39.41894531	+2864	+11.42138672	-1.23046875	-2.28515625	+4.83398438	-13.44726563	-38.07861328	+1468
+1457970489.40829990	+13.71093750	+0.21533203	-0.98876953	+28.12500000	-7.03125000	-69.60937500	+2636	+13.98339844	+0.85253906	-0.33398438	-40.71533203	-11.99707031	+39.06738281	+2864	+11.41699219	-1.23486328	-2.29833984	+4.92187500	-13.49121094	-38.16650391	+1464
+1457970489.41249990	+13.71093750	+0.21093750	-1.00195313	+28.16894531	-6.98730469	-69.63134766	+2632	+13.97900391	+0.86572266	-0.35156250	-40.01220703	-12.41455078	+38.71582031	+2860	+11.41259766	-1.23486328	-2.30712891	+4.98779297	-13.53515625	-38.27636719	+1464
+1457970489.41660000	+13.70654297	+0.20654297	-1.01953125	+28.21289063	-6.94335938	-69.65332031	+2628	+13.97460938	+0.87890625	-0.36914063	-39.30908203	-12.81005859	+38.34228516	+2860	+11.40820313	-1.23925781	-2.32031250	+5.07568359	-13.55712891	-38.36425781	+1464
+1457970489.42080000	+13.70654297	+0.20214844	-1.04150391	+28.23486328	-6.87744141	-69.65332031	+2624	+13.97021484	+0.88330078	-0.39111328	-38.64990234	-13.16162109	+37.94677734	+2856	+11.40380859	-1.24365234	-2.33349609	+5.14160156	-13.55712891	-38.43017578	+1464
+1457970489.42500000	+13.70214844	+0.19775391	-1.06347656	+28.25683594	-6.78955078	-69.65332031	+2620	+13.96582031	+0.89648438	-0.41748047	-37.96875000	-13.49121094	+37.55126953	+2856	+11.39501953	-1.24804688	-2.34667969	+5.18554688	-13.53515625	-38.51806641	+1468
+1457970489.42910000	+13.69775391	+0.18896484	-1.08984375	+28.25683594	-6.70166016	-69.60937500	+2616	+13.95703125	+0.90966797	-0.44384766	-37.26562500	-13.75488281	+37.17773438	+2856	+11.38623047	-1.25683594	-2.36425781	+5.20751953	-13.51318359	-38.58398438	+1468
+1457970489.43330000	+13.69335938	+0.18457031	-1.11621094	+28.27880859	-6.61376953	-69.58740234	+2616	+13.94824219	+0.90527344	-0.47460938	-36.76025391	-13.99658203	+36.80419922	+2852	+11.37744141	-1.26123047	-2.38183594	+5.27343750	-13.44726563	-38.67187500	+1472
+1457970489.43750000	+13.68896484	+0.17578125	-1.13818359	+28.27880859	-6.50390625	-69.56542969	+2612	+13.93945313	+0.91406250	-0.50097656	-36.21093750	-14.21630859	+36.45263672	+2852	+11.36425781	-1.27001953	-2.39501953	+5.29541016	-13.40332031	-38.75976563	+1476
+1457970489.44160010	+13.68017578	+0.16259766	-1.16894531	+28.27880859	-6.37207031	-69.54345703	+2612	+13.92626953	+0.92285156	-0.53613281	-35.63964844	-14.37011719	+36.10107422	+2848	+11.35107422	-1.28320313	-2.41699219	+5.29541016	-13.29345703	-38.84765625	+1480
+1457970489.44580010	+13.67138672	+0.15380859	-1.19970703	+28.30078125	-6.24023438	-69.49951172	+2608	+13.91748047	+0.91406250	-0.56689453	-35.31005859	-14.52392578	+35.77148438	+2848	+11.33789063	-1.29199219	-2.44335938	+5.36132813	-13.18359375	-38.95751953	+1484
+1457970489.45000000	+13.66259766	+0.14501953	-1.23046875	+28.30078125	-6.08642578	-69.47753906	+2604	+13.90429688	+0.92285156	-0.60205078	-34.87060547	-14.65576172	+35.44189453	+2844	+11.32470703	-1.30957031	-2.46533203	+5.38330078	-13.07373047	-39.06738281	+1488
+1457970489.45409990	+13.64501953	+0.13183594	-1.27441406	+28.30078125	-5.86669922	-69.41162109	+2604	+13.88671875	+0.93164063	-0.63720703	-34.43115234	-14.72167969	+35.13427734	+2840	+11.30273438	-1.32714844	-2.49609375	+5.40527344	-12.85400391	-39.17724609	+1496
+1457970489.45830010	+13.63183594	+0.12304688	-1.31835938	+28.36669922	-5.66894531	-69.36767578	+2604	+13.86914063	+0.91406250	-0.67675781	-34.25537109	-14.78759766	+34.80468750	+2840	+11.28076172	-1.34472656	-2.53125000	+5.49316406	-12.63427734	-39.30908203	+1504
+1457970489.46250010	+13.61425781	+0.10546875	-1.35791016	+28.38867188	-5.47119141	-69.34570313	+2604	+13.85156250	+0.91406250	-0.71191406	-34.01367188	-14.85351563	+34.51904297	+2832	+11.25878906	-1.37109375	-2.55761719	+5.49316406	-12.45849609	-39.46289063	+1512
+1457970489.46659990	+13.59228516	+0.08789063	-1.40625000	+28.41064453	-5.22949219	-69.27978516	+2604	+13.82519531	+0.91406250	-0.75585938	-33.77197266	-14.85351563	+34.18945313	+2832	+11.23242188	-1.39306641	-2.59716797	+5.53710938	-12.19482422	-39.61669922	+1520
+1457970489.47079990	+13.57031250	+0.07910156	-1.45019531	+28.52050781	-5.00976563	-69.25781250	+2604	+13.80761719	+0.89648438	-0.80419922	-33.68408203	-14.85351563	+33.88183594	+2828	+11.20605469	-1.41064453	-2.62792969	+5.64697266	-11.97509766	-39.77050781	+1528
+1457970489.47499990	+13.55273438	+0.05712891	-1.49414063	+28.56445313	-4.81201172	-69.23583984	+2600	+13.78125000	+0.89208984	-0.84375000	-33.57421875	-14.87548828	+33.55224609	+2824	+11.17968750	-1.44140625	-2.65869141	+5.69091797	-11.75537109	-39.94628906	+1536
+1457970489.48330000	+13.49560547	+0.02197266	-1.60400391	+28.74023438	-4.19677734	-69.14794922	+2600	+13.72851563	+0.86572266	-0.95361328	-33.39843750	-14.80957031	+32.78320313	+2820	+11.11376953	-1.49414063	-2.74218750	+5.91064453	-11.14013672	-40.29785156	+1548
+1457970489.48740010	+13.46923828	-0.00439453	-1.65673828	+28.80615234	-3.91113281	-69.12597656	+2600	+13.69775391	+0.84814453	-1.00634766	-33.35449219	-14.78759766	+32.36572266	+2820	+11.07861328	-1.53369141	-2.77734375	+5.97656250	-10.83251953	-40.51757813	+1560
+1457970489.49160000	+13.43408203	-0.03076172	-1.72265625	+28.89404297	-3.51562500	-69.06005859	+2604	+13.66259766	+0.83056641	-1.07226563	-33.28857422	-14.69970703	+31.90429688	+2816	+11.03906250	-1.56884766	-2.82568359	+6.06445313	-10.45898438	-40.71533203	+1568
+1457970489.49580000	+13.40332031	-0.04394531	-1.78417969	+29.06982422	-3.18603516	-69.01611328	+2604	+13.62744141	+0.80859375	-1.13378906	-33.26660156	-14.63378906	+31.44287109	+2816	+10.99951172	-1.59521484	-2.86523438	+6.28417969	-10.15136719	-40.89111328	+1572
+1457970489.49990010	+13.36816406	-0.07910156	-1.84570313	+29.15771484	-2.85644531	-68.99414063	+2604	+13.59228516	+0.77783203	-1.19091797	-33.31054688	-14.61181641	+30.98144531	+2812	+10.95996094	-1.64355469	-2.90478516	+6.37207031	-9.84375000	-41.11083984	+1584
+1457970489.50410010	+13.32861328	-0.11425781	-1.91162109	+29.24560547	-2.46093750	-68.97216797	+2612	+13.55273438	+0.75146484	-1.26562500	-33.31054688	-14.50195313	+30.43212891	+2812	+10.91162109	-1.68310547	-2.94873047	+6.48193359	-9.44824219	-41.33056641	+1592
+1457970489.51239990	+13.25830078	-0.17578125	-2.04345703	+29.55322266	-1.71386719	-68.90625000	+2612	+13.47802734	+0.68115234	-1.40185547	-33.37646484	-14.39208984	+29.35546875	+2808	+10.82373047	-1.76660156	-3.03222656	+6.87744141	-8.78906250	-41.72607422	+1604
+1457970489.51659990	+13.21435547	-0.21533203	-2.11816406	+29.66308594	-1.25244141	-68.86230469	+2616	+13.43408203	+0.64160156	-1.48095703	-33.39843750	-14.28222656	+28.71826172	+2804	+10.77099609	-1.81933594	-3.08056641	+7.00927734	-8.39355469	-41.94580078	+1616
+1457970489.52080010	+13.17041016	-0.24609375	-2.18847656	+29.88281250	-0.85693359	-68.81835938	+2616	+13.39013672	+0.60644531	-1.55126953	-33.37646484	-14.21630859	+28.14697266	+2800	+10.72265625	-1.85449219	-3.12011719	+7.29492188	-8.04199219	-42.12158203	+1620
+1457970489.52490000	+13.12646484	-0.29443359	-2.25439453	+29.99267578	-0.48339844	-68.81835938	+2616	+13.34619141	+0.55371094	-1.62158203	-33.46435547	-14.19433594	+27.57568359	+2796	+10.66992188	-1.91601563	-3.16406250	+7.42675781	-7.71240234	-42.31933594	+1628
+1457970489.52909990	+13.07812500	-0.34277344	-2.33349609	+30.10253906	+0.00000000	-68.77441406	+2616	+13.29785156	+0.50097656	-1.70068359	-33.50830078	-14.08447266	+26.91650391	+2796	+10.61718750	-1.97314453	-3.20800781	+7.58056641	-7.31689453	-42.51708984	+1640
+1457970489.53329990	+13.03417969	-0.38232422	-2.39941406	+30.32226563	+0.32958984	-68.75244141	+2608	+13.24951172	+0.45703125	-1.77099609	-33.48632813	-14.06250000	+26.36718750	+2788	+10.56445313	-2.01708984	-3.24755859	+7.86621094	-7.00927734	-42.69287109	+1644
+1457970489.53740000	+12.98583984	-0.43945313	-2.46093750	+30.43212891	+0.68115234	-68.77441406	+2604	+13.20117188	+0.39550781	-1.84130859	-33.57421875	-14.06250000	+25.79589844	+2780	+10.50732422	-2.08740234	-3.28710938	+7.99804688	-6.67968750	-42.91259766	+1652
+1457970489.54160000	+12.93310547	-0.49218750	-2.53564453	+30.54199219	+1.09863281	-68.77441406	+2600	+13.14404297	+0.33398438	-1.91601563	-33.64013672	-13.99658203	+25.13671875	+2776	+10.45458984	-2.15332031	-3.33544922	+8.15185547	-6.30615234	-43.13232422	+1660
+1457970489.54580000	+12.88037109	-0.54052734	-2.59716797	+30.78369141	+1.38427734	-68.79638672	+2592	+13.09570313	+0.28125000	-1.98632813	-33.57421875	-14.01855469	+24.58740234	+2764	+10.39746094	-2.20605469	-3.37500000	+8.43750000	-5.99853516	-43.30810547	+1664
+1457970489.54990010	+12.82763672	-0.60644531	-2.65429688	+30.84960938	+1.64794922	-68.84033203	+2584	+13.03857422	+0.21093750	-2.05224609	-33.66210938	-14.04052734	+24.01611328	+2760	+10.34033203	-2.28515625	-3.41455078	+8.56933594	-5.69091797	-43.48388672	+1676
+1457970489.55410000	+12.77490234	-0.67236328	-2.72460938	+30.95947266	+2.04345703	-68.86230469	+2576	+12.98144531	+0.14062500	-2.12695313	-33.68408203	-14.01855469	+23.35693359	+2752	+10.28320313	-2.35546875	-3.45849609	+8.76708984	-5.33935547	-43.70361328	+1684
+1457970489.55830000	+12.71777344	-0.72070313	-2.77734375	+31.20117188	+2.24121094	-68.90625000	+2564	+12.92431641	+0.08349609	-2.18847656	-33.61816406	-14.08447266	+22.82958984	+2740	+10.22167969	-2.42578125	-3.49804688	+9.03076172	-5.05371094	-43.90136719	+1688
+1457970489.56240010	+12.66064453	-0.79541016	-2.83007813	+31.31103516	+2.43896484	-68.99414063	+2556	+12.86279297	+0.00439453	-2.24560547	-33.68408203	-14.17236328	+22.30224609	+2728	+10.16015625	-2.50927734	-3.53759766	+9.16259766	-4.74609375	-44.09912109	+1700
+1457970489.56660010	+12.59912109	-0.86572266	-2.88720703	+31.42089844	+2.70263672	-69.06005859	+2544	+12.80126953	-0.07470703	-2.31152344	-33.70605469	-14.19433594	+21.68701172	+2720	+10.10302734	-2.59277344	-3.57714844	+9.36035156	-4.46044922	-44.31884766	+1704
+1457970489.57069990	+12.54199219	-0.92285156	-2.93554688	+31.66259766	+2.79052734	-69.14794922	+2532	+12.74414063	-0.13623047	-2.36425781	-33.57421875	-14.34814453	+21.22558594	+2704	+10.03710938	-2.66748047	-3.61669922	+9.60205078	-4.17480469	-44.51660156	+1712
+1457970489.57489990	+12.48046875	-1.00634766	-2.97949219	+31.75048828	+2.87841797	-69.27978516	+2520	+12.68261719	-0.21972656	-2.41699219	-33.59619141	-14.50195313	+20.72021484	+2692	+9.97558594	-2.75976563	-3.65625000	+9.75585938	-3.91113281	-44.71435547	+1724
+1457970489.58320000	+12.36181641	-1.15136719	-3.06738281	+32.10205078	+3.05419922	-69.49951172	+2496	+12.55517578	-0.36914063	-2.51806641	-33.37646484	-14.78759766	+19.75341797	+2664	+9.85253906	-2.93554688	-3.73095703	+10.19531250	-3.40576172	-45.13183594	+1736
+1457970489.59159990	+12.23876953	-1.32275391	-3.14208984	+32.29980469	+3.09814453	-69.76318359	+2476	+12.42333984	-0.54931641	-2.61035156	-33.31054688	-15.09521484	+18.83056641	+2640	+9.73388672	-3.12890625	-3.80126953	+10.56884766	-2.98828125	-45.50537109	+1748
+1457970489.59570000	+12.17724609	-1.39306641	-3.17285156	+32.56347656	+3.05419922	-69.89501953	+2464	+12.35742188	-0.61523438	-2.64550781	-33.00292969	-15.31494141	+18.50097656	+2620	+9.66796875	-3.22119141	-3.83203125	+10.76660156	-2.79052734	-45.68115234	+1756
+1457970489.59990000	+12.11132813	-1.48974609	-3.20361328	+32.65136719	+2.98828125	-70.02685547	+2456	+12.29150391	-0.71191406	-2.68066406	-32.91503906	-15.53466797	+18.14941406	+2608	+9.60205078	-3.32226563	-3.87158203	+10.96435547	-2.59277344	-45.79101563	+1764
+1457970489.60410000	+12.05419922	-1.58203125	-3.22998047	+32.73925781	+2.87841797	-70.20263672	+2448	+12.22998047	-0.80859375	-2.71582031	-32.78320313	-15.75439453	+17.75390625	+2596	+9.54931641	-3.42333984	-3.89355469	+11.18408203	-2.52685547	-45.98876953	+1768
+1457970489.60820010	+11.99267578	-1.66113281	-3.25195313	+32.95898438	+2.76855469	-70.33447266	+2436	+12.16406250	-0.87451172	-2.74218750	-32.36572266	-15.97412109	+17.51220703	+2576	+9.48339844	-3.52441406	-3.92431641	+11.35986328	-2.39501953	-46.14257813	+1772
+1457970489.61240010	+11.93554688	-1.76220703	-3.27832031	+33.02490234	+2.63671875	-70.48828125	+2432	+12.09814453	-0.97558594	-2.77294922	-32.16796875	-16.19384766	+17.20458984	+2564	+9.42187500	-3.62548828	-3.95507813	+11.55761719	-2.30712891	-46.23046875	+1780
+1457970489.61660000	+11.87402344	-1.85888672	-3.29150391	+33.11279297	+2.50488281	-70.66406250	+2424	+12.03222656	-1.07226563	-2.79492188	-31.92626953	-16.43554688	+16.89697266	+2552	+9.37353516	-3.72656250	-3.97265625	+11.77734375	-2.32910156	-46.40625000	+1780
+1457970489.62069990	+11.81250000	-1.94238281	-3.31347656	+33.31054688	+2.37304688	-70.77392578	+2416	+11.96630859	-1.14257813	-2.81689453	-31.39892578	-16.63330078	+16.67724609	+2532	+9.30761719	-3.83642578	-3.99462891	+11.95312500	-2.26318359	-46.56005859	+1788
+1457970489.62490010	+11.75537109	-2.04785156	-3.33105469	+33.37646484	+2.21923828	-70.90576172	+2412	+11.90039063	-1.24804688	-2.83886719	-31.09130859	-16.83105469	+16.43554688	+2520	+9.25048828	-3.93750000	-4.02099609	+12.17285156	-2.24121094	-46.62597656	+1792
+1457970489.62910010	+11.69824219	-2.14453125	-3.33984375	+33.46435547	+2.02148438	-71.08154297	+2400	+11.83886719	-1.34912109	-2.85644531	-30.73974609	-17.09472656	+16.14990234	+2508	+9.19775391	-4.04296875	-4.02978516	+12.41455078	-2.37304688	-46.80175781	+1792
+1457970489.63319990	+11.63671875	-2.23681641	-3.34863281	+33.64013672	+1.86767578	-71.19140625	+2392	+11.77294922	-1.41943359	-2.86962891	-30.10253906	-17.27050781	+15.97412109	+2488	+9.13623047	-4.15283203	-4.04296875	+12.54638672	-2.39501953	-46.93359375	+1796
+1457970489.63739990	+11.57958984	-2.34228516	-3.36621094	+33.70605469	+1.73583984	-71.30126953	+2388	+11.70703125	-1.52490234	-2.88720703	-29.64111328	-17.44628906	+15.73242188	+2480	+9.08349609	-4.25830078	-4.06494141	+12.78808594	-2.41699219	-47.02148438	+1796
+1457970489.64150000	+11.52246094	-2.44775391	-3.36621094	+33.79394531	+1.56005859	-71.49902344	+2376	+11.64550781	-1.62158203	-2.89160156	-29.15771484	-17.70996094	+15.46875000	+2464	+9.03515625	-4.36376953	-4.06494141	+13.05175781	-2.59277344	-47.21923828	+1796
+1457970489.64570000	+11.46533203	-2.54443359	-3.37500000	+33.96972656	+1.47216797	-71.58691406	+2368	+11.57958984	-1.70068359	-2.90478516	-28.45458984	-17.84179688	+15.24902344	+2448	+8.97363281	-4.47802734	-4.07373047	+13.20556641	-2.63671875	-47.37304688	+1796
+1457970489.65400000	+11.35107422	-2.75097656	-3.38378906	+34.18945313	+1.25244141	-71.82861328	+2348	+11.45214844	-1.89843750	-2.91796875	-27.29003906	-18.12744141	+14.67773438	+2424	+8.87255859	-4.69335938	-4.07812500	+13.75488281	-2.81250000	-47.65869141	+1800
+1457970489.65820000	+11.28955078	-2.84326172	-3.38818359	+34.38720703	+1.20849609	-71.87255859	+2340	+11.38183594	-1.98193359	-2.93115234	-26.54296875	-18.19335938	+14.43603516	+2412	+8.81542969	-4.80761719	-4.08251953	+13.90869141	-2.83447266	-47.81250000	+1800
+1457970489.66240000	+11.22802734	-2.94873047	-3.39697266	+34.54101563	+1.18652344	-71.89453125	+2332	+11.32031250	-2.07861328	-2.94433594	-25.90576172	-18.19335938	+14.15039063	+2404	+8.76269531	-4.91308594	-4.09130859	+14.21630859	-2.83447266	-47.90039063	+1800
+1457970489.66650010	+11.17529297	-3.04541016	-3.39257813	+34.71679688	+1.12060547	-72.04833984	+2320	+11.25878906	-2.17529297	-2.93994141	-25.24658203	-18.32519531	+13.86474609	+2388	+8.71435547	-5.01855469	-4.07812500	+14.54589844	-2.92236328	-48.09814453	+1804
+1457970489.67070010	+11.10937500	-3.13769531	-3.39257813	+34.93652344	+1.12060547	-72.04833984	+2308	+11.18847656	-2.25878906	-2.94433594	-24.49951172	-18.28125000	+13.60107422	+2376	+8.65283203	-5.13720703	-4.07812500	+14.74365234	-2.90039063	-48.25195313	+1808
+1457970489.67490010	+11.05224609	-3.23876953	-3.39697266	+35.15625000	+1.16455078	-72.04833984	+2300	+11.12695313	-2.35546875	-2.95751953	-23.84033203	-18.17138672	+13.33740234	+2372	+8.60009766	-5.24267578	-4.08251953	+15.05126953	-2.83447266	-48.31787109	+1808
+1457970489.67899990	+10.99511719	-3.33544922	-3.38818359	+35.37597656	+1.14257813	-72.15820313	+2292	+11.06982422	-2.44775391	-2.94873047	-23.18115234	-18.21533203	+13.09570313	+2360	+8.55175781	-5.34814453	-4.06494141	+15.40283203	-2.83447266	-48.49365234	+1816
+1457970489.68319990	+10.93359375	-3.42333984	-3.38818359	+35.66162109	+1.18652344	-72.11425781	+2280	+10.99951172	-2.53125000	-2.95312500	-22.47802734	-18.06152344	+12.87597656	+2352	+8.49023438	-5.46240234	-4.06054688	+15.62255859	-2.72460938	-48.58154297	+1820
+1457970489.68740010	+10.87207031	-3.51562500	-3.38818359	+35.92529297	+1.25244141	-72.04833984	+2272	+10.93798828	-2.62792969	-2.96191406	-21.84082031	-17.84179688	+12.65625000	+2348	+8.44189453	-5.56787109	-4.06054688	+15.97412109	-2.57080078	-48.60351563	+1820
+1457970489.69149990	+10.81494141	-3.60351563	-3.37500000	+36.21093750	+1.25244141	-72.09228516	+2268	+10.88085938	-2.72021484	-2.94433594	-21.24755859	-17.81982422	+12.50244141	+2340	+8.38916016	-5.67333984	-4.04296875	+16.34765625	-2.52685547	-48.69140625	+1832
+1457970489.69569990	+10.75341797	-3.69140625	-3.36621094	+36.51855469	+1.29638672	-72.02636719	+2260	+10.81054688	-2.80371094	-2.93994141	-20.61035156	-17.57812500	+12.37060547	+2336	+8.32763672	-5.78759766	-4.03417969	+16.56738281	-2.37304688	-48.75732422	+1840
+1457970489.69989990	+10.69189453	-3.77929688	-3.36621094	+36.84814453	+1.34033203	-71.93847656	+2252	+10.75341797	-2.89599609	-2.94433594	-20.01708984	-17.31445313	+12.26074219	+2332	+8.27929688	-5.88427734	-4.02978516	+16.94091797	-2.17529297	-48.69140625	+1844
+1457970489.70400000	+10.63916016	-3.86279297	-3.34423828	+37.15576172	+1.31835938	-71.96044922	+2248	+10.69628906	-2.98828125	-2.91796875	-19.48974609	-17.24853516	+12.19482422	+2332	+8.23095703	-5.98535156	-4.00781250	+17.31445313	-2.10937500	-48.73535156	+1852
+1457970489.70820000	+10.57763672	-3.95068359	-3.33105469	+37.44140625	+1.34033203	-71.87255859	+2248	+10.63476563	-3.07617188	-2.90917969	-18.94042969	-16.96289063	+12.17285156	+2328	+8.16943359	-6.09960938	-3.99023438	+17.53417969	-1.93359375	-48.75732422	+1868
+1457970489.71240000	+10.52050781	-4.02978516	-3.31787109	+37.79296875	+1.36230469	-71.76269531	+2240	+10.57763672	-3.16406250	-2.90039063	-18.41308594	-16.65527344	+12.17285156	+2328	+8.12109375	-6.19628906	-3.98144531	+17.92968750	-1.73583984	-48.64746094	+1872
+1457970489.72070000	+10.41064453	-4.19677734	-3.26953125	+38.36425781	+1.29638672	-71.67480469	+2244	+10.46337891	-3.34423828	-2.85205078	-17.46826172	-16.28173828	+12.30468750	+2336	+8.02001953	-6.40722656	-3.93310547	+18.47900391	-1.49414063	-48.58154297	+1896
+1457970489.72480010	+10.36230469	-4.27148438	-3.25195313	+38.71582031	+1.29638672	-71.54296875	+2240	+10.41064453	-3.42773438	-2.83447266	-16.98486328	-15.99609375	+12.41455078	+2336	+7.97607422	-6.49511719	-3.91992188	+18.87451172	-1.34033203	-48.42773438	+1900
+1457970489.72900010	+10.31835938	-4.35058594	-3.21240234	+39.02343750	+1.18652344	-71.56494141	+2244	+10.36230469	-3.51123047	-2.79492188	-16.52343750	-15.90820313	+12.56835938	+2344	+7.93652344	-6.58740234	-3.88476563	+19.22607422	-1.31835938	-48.36181641	+1908
+1457970489.73320010	+10.26123047	-4.43847656	-3.18603516	+39.19921875	+1.16455078	-71.47705078	+2252	+10.30517578	-3.60351563	-2.76416016	-16.17187500	-15.66650391	+12.72216797	+2348	+7.88818359	-6.69726563	-3.85400391	+19.42382813	-1.20849609	-48.29589844	+1920
+1457970489.73729990	+10.21728516	-4.50878906	-3.15966797	+39.50683594	+1.12060547	-71.36718750	+2248	+10.25683594	-3.68261719	-2.74218750	-15.73242188	-15.38085938	+12.91992188	+2352	+7.85302734	-6.78076172	-3.83203125	+19.79736328	-1.12060547	-48.14208984	+1924
+1457970489.74149990	+10.18212891	-4.58349609	-3.11572266	+39.79248047	+0.98876953	-71.41113281	+2256	+10.21289063	-3.76171875	-2.69384766	-15.31494141	-15.33691406	+13.13964844	+2360	+7.81787109	-6.87304688	-3.78808594	+20.12695313	-1.12060547	-48.05419922	+1936
+1457970489.74569990	+10.13378906	-4.67138672	-3.08056641	+39.90234375	+0.94482422	-71.32324219	+2260	+10.15576172	-3.85400391	-2.65869141	-15.07324219	-15.07324219	+13.35937500	+2368	+7.77832031	-6.96972656	-3.75292969	+20.32470703	-1.07666016	-47.98828125	+1944
+1457970489.74980000	+10.09863281	-4.74169922	-3.05419922	+40.16601563	+0.90087891	-71.19140625	+2256	+10.11181641	-3.92871094	-2.63232422	-14.67773438	-14.80957031	+13.60107422	+2364	+7.74755859	-7.05322266	-3.71777344	+20.65429688	-1.01074219	-47.81250000	+1944
+1457970489.75819990	+10.02392578	-4.89550781	-2.96191406	+40.47363281	+0.72509766	-71.14746094	+2264	+10.02832031	-4.08691406	-2.54003906	-14.15039063	-14.52392578	+14.12841797	+2376	+7.68603516	-7.22900391	-3.62988281	+21.15966797	-1.03271484	-47.59277344	+1956
+1457970489.76230000	+9.99316406	-4.96142578	-2.92675781	+40.69335938	+0.65917969	-71.03759766	+2260	+9.98876953	-4.15722656	-2.50048828	-13.79882813	-14.26025391	+14.41406250	+2376	+7.66406250	-7.30371094	-3.59033203	+21.46728516	-0.98876953	-47.39501953	+1952
+1457970489.76650000	+9.96679688	-5.03173828	-2.87402344	+40.91308594	+0.52734375	-71.03759766	+2260	+9.95361328	-4.22314453	-2.44775391	-13.46923828	-14.19433594	+14.72167969	+2376	+7.63769531	-7.38281250	-3.53759766	+21.75292969	-1.03271484	-47.26318359	+1956
+1457970489.77070000	+9.93603516	-5.11083984	-2.83007813	+40.97900391	+0.46142578	-70.97167969	+2264	+9.91406250	-4.30664063	-2.39941406	-13.38134766	-13.99658203	+14.98535156	+2380	+7.61572266	-7.47070313	-3.48486328	+21.95068359	-1.03271484	-47.13134766	+1956
+1457970489.77480010	+9.90966797	-5.17236328	-2.79052734	+41.17675781	+0.41748047	-70.86181641	+2256	+9.87890625	-4.36816406	-2.35986328	-13.09570313	-13.73291016	+15.29296875	+2376	+7.59375000	-7.54101563	-3.44091797	+22.23632813	-0.98876953	-46.93359375	+1952
+1457970489.77900000	+9.88769531	-5.23388672	-2.73339844	+41.37451172	+0.30761719	-70.83984375	+2256	+9.85253906	-4.42968750	-2.30273438	-12.78808594	-13.64501953	+15.57861328	+2376	+7.57177734	-7.61572266	-3.38818359	+22.45605469	-1.01074219	-46.75781250	+1952
+1457970489.78320000	+9.85693359	-5.30859375	-2.68505859	+41.44042969	+0.24169922	-70.77392578	+2256	+9.81738281	-4.50439453	-2.25000000	-12.70019531	-13.46923828	+15.84228516	+2376	+7.55419922	-7.69482422	-3.33544922	+22.65380859	-0.98876953	-46.58203125	+1948
+1457970489.79150010	+9.81738281	-5.41845703	-2.58398438	+41.85791016	+0.08789063	-70.59814453	+2244	+9.76464844	-4.60986328	-2.14892578	-12.15087891	-13.09570313	+16.41357422	+2364	+7.51904297	-7.82666016	-3.23437500	+23.13720703	-0.94482422	-46.12060547	+1936
+1457970489.79559990	+9.79101563	-5.47998047	-2.53125000	+41.96777344	+0.00000000	-70.53222656	+2244	+9.73388672	-4.68017578	-2.09179688	-12.04101563	-12.98583984	+16.63330078	+2364	+7.50146484	-7.89697266	-3.17724609	+23.33496094	-0.92285156	-45.92285156	+1932
+1457970489.79979990	+9.77343750	-5.52832031	-2.47851563	+42.18750000	-0.06591797	-70.42236328	+2236	+9.71191406	-4.72412109	-2.03906250	-11.77734375	-12.81005859	+16.87500000	+2356	+7.48828125	-7.95849609	-3.12451172	+23.55468750	-0.85693359	-45.68115234	+1924
+1457970489.80399990	+9.75585938	-5.57226563	-2.41699219	+42.40722656	-0.17578125	-70.37841797	+2236	+9.69433594	-4.76806641	-1.98193359	-11.46972656	-12.70019531	+17.07275391	+2352	+7.47070313	-8.02001953	-3.07177734	+23.73046875	-0.85693359	-45.43945313	+1916
+1457970489.80810000	+9.73828125	-5.62939453	-2.35986328	+42.53906250	-0.26367188	-70.33447266	+2232	+9.67236328	-4.82519531	-1.92041016	-11.33789063	-12.63427734	+17.20458984	+2348	+7.45751953	-8.08154297	-3.01904297	+23.90625000	-0.83496094	-45.24169922	+1908
+1457970489.81230000	+9.72509766	-5.66455078	-2.30273438	+42.78076172	-0.35156250	-70.26855469	+2228	+9.65478516	-4.86035156	-1.86328125	-11.03027344	-12.54638672	+17.35839844	+2340	+7.44433594	-8.13427734	-2.96191406	+24.10400391	-0.81298828	-45.02197266	+1900
+1457970489.81649990	+9.71191406	-5.70410156	-2.24121094	+43.00048828	-0.46142578	-70.22460938	+2224	+9.64160156	-4.89550781	-1.80615234	-10.72265625	-12.43652344	+17.49023438	+2332	+7.43115234	-8.18701172	-2.90917969	+24.25781250	-0.83496094	-44.75830078	+1892
+1457970489.82480000	+9.68554688	-5.77880859	-2.11816406	+43.35205078	-0.68115234	-70.20263672	+2220	+9.61083984	-4.97460938	-1.67871094	-10.26123047	-12.45849609	+17.57812500	+2320	+7.40917969	-8.28808594	-2.79492188	+24.58740234	-0.85693359	-44.36279297	+1876
+1457970489.82900000	+9.67236328	-5.80517578	-2.05664063	+43.59375000	-0.81298828	-70.18066406	+2216	+9.60205078	-5.00097656	-1.62597656	-9.93164063	-12.41455078	+17.62207031	+2308	+7.40039063	-8.33203125	-2.74218750	+24.74121094	-0.92285156	-44.12109375	+1864
+1457970489.83310010	+9.66357422	-5.84033203	-1.99072266	+43.72558594	-0.92285156	-70.22460938	+2212	+9.58886719	-5.04052734	-1.56005859	-9.73388672	-12.50244141	+17.53417969	+2304	+7.39599609	-8.37597656	-2.68505859	+24.89501953	-0.96679688	-43.96728516	+1852
+1457970489.83730010	+9.65478516	-5.86230469	-1.92480469	+43.92333984	-1.03271484	-70.26855469	+2212	+9.58007813	-5.06250000	-1.49414063	-9.42626953	-12.56835938	+17.46826172	+2296	+7.39160156	-8.41552734	-2.62353516	+25.04882813	-1.03271484	-43.83544922	+1844
+1457970489.84150000	+9.64599609	-5.88427734	-1.86328125	+44.14306641	-1.16455078	-70.29052734	+2204	+9.57128906	-5.08007813	-1.44140625	-9.11865234	-12.56835938	+17.40234375	+2284	+7.38281250	-8.45068359	-2.56640625	+25.18066406	-1.12060547	-43.68164063	+1832
+1457970489.84559990	+9.64160156	-5.91064453	-1.79736328	+44.29687500	-1.25244141	-70.35644531	+2204	+9.56250000	-5.11083984	-1.37988281	-8.87695313	-12.65625000	+17.27050781	+2276	+7.38720703	-8.48583984	-2.50488281	+25.37841797	-1.20849609	-43.57177734	+1824
+1457970489.84980010	+9.63281250	-5.92382813	-1.73583984	+44.47265625	-1.34033203	-70.40039063	+2200	+9.55371094	-5.12841797	-1.31835938	-8.56933594	-12.74414063	+17.11669922	+2264	+7.38720703	-8.51660156	-2.43896484	+25.53222656	-1.29638672	-43.48388672	+1812
+1457970489.85400010	+9.62841797	-5.94140625	-1.67871094	+44.67041016	-1.42822266	-70.42236328	+2192	+9.54931641	-5.14160156	-1.26562500	-8.28369141	-12.76611328	+17.00683594	+2252	+7.38281250	-8.54296875	-2.38183594	+25.70800781	-1.36230469	-43.35205078	+1800
+1457970489.86229990	+9.61523438	-5.96777344	-1.55566406	+45.04394531	-1.53808594	-70.53222656	+2180	+9.53613281	-5.17236328	-1.15576172	-7.69042969	-12.85400391	+16.67724609	+2228	+7.39160156	-8.58251953	-2.25439453	+26.12548828	-1.49414063	-43.24218750	+1776
+1457970489.86649990	+9.60644531	-5.97656250	-1.50292969	+45.24169922	-1.56005859	-70.53222656	+2172	+9.52734375	-5.18115234	-1.10742188	-7.40478516	-12.83203125	+16.52343750	+2216	+7.39160156	-8.60009766	-2.19287109	+26.32324219	-1.53808594	-43.15429688	+1764
+1457970489.87060000	+9.60644531	-5.98095703	-1.45019531	+45.52734375	-1.56005859	-70.55419922	+2164	+9.51855469	-5.18554688	-1.05908203	-7.05322266	-12.81005859	+16.39160156	+2200	+7.40039063	-8.60888672	-2.12695313	+26.63085938	-1.56005859	-43.13232422	+1748
+1457970489.87480000	+9.59765625	-5.98974609	-1.39746094	+45.74707031	-1.53808594	-70.53222656	+2156	+9.50976563	-5.19433594	-1.01074219	-6.74560547	-12.72216797	+16.23779297	+2188	+7.40478516	-8.62207031	-2.06103516	+26.87255859	-1.56005859	-43.11035156	+1740
+1457970489.87890010	+9.58447266	-5.99414063	-1.35351563	+45.96679688	-1.47216797	-70.48828125	+2144	+9.49658203	-5.20312500	-0.96679688	-6.45996094	-12.63427734	+16.08398438	+2176	+7.40039063	-8.63525391	-2.00390625	+27.11425781	-1.49414063	-43.02246094	+1728
+1457970489.88310000	+9.58007813	-5.98974609	-1.30957031	+46.34033203	-1.42822266	-70.40039063	+2132	+9.49218750	-5.19873047	-0.92724609	-6.06445313	-12.45849609	+15.99609375	+2160	+7.40478516	-8.63964844	-1.94677734	+27.44384766	-1.42822266	-42.95654297	+1712
+1457970489.89140010	+9.55371094	-5.98974609	-1.23046875	+46.88964844	-1.20849609	-70.20263672	+2108	+9.46142578	-5.20312500	-0.85253906	-5.44921875	-12.06298828	+15.82031250	+2132	+7.40039063	-8.64843750	-1.83251953	+28.03710938	-1.20849609	-42.78076172	+1688
+1457970489.89980010	+9.52734375	-5.97656250	-1.15576172	+47.65869141	-0.98876953	-69.96093750	+2084	+9.43066406	-5.18994141	-0.78222656	-4.70214844	-11.57958984	+15.71044922	+2104	+7.39160156	-8.64843750	-1.72705078	+28.71826172	-0.90087891	-42.64892578	+1668
+1457970489.90809990	+9.49658203	-5.95458984	-1.08984375	+48.42773438	-0.70312500	-69.67529297	+2064	+9.39550781	-5.18115234	-0.71630859	-3.99902344	-11.07421875	+15.62255859	+2076	+7.37402344	-8.64843750	-1.63476563	+29.35546875	-0.54931641	-42.38525391	+1644
+1457970489.91230010	+9.47900391	-5.94580078	-1.05468750	+48.80126953	-0.59326172	-69.56542969	+2056	+9.37353516	-5.17236328	-0.68115234	-3.66943359	-10.87646484	+15.57861328	+2060	+7.36083984	-8.64843750	-1.58203125	+29.66308594	-0.39550781	-42.34130859	+1636
+1457970489.92059990	+9.43945313	-5.92382813	-0.99755859	+49.48242188	-0.30761719	-69.32373047	+2036	+9.33398438	-5.15478516	-0.62402344	-3.03222656	-10.43701172	+15.46875000	+2032	+7.33447266	-8.64843750	-1.51171875	+30.23437500	-0.06591797	-42.01171875	+1616
+1457970489.92890000	+9.40429688	-5.89306641	-0.94042969	+50.16357422	-0.06591797	-69.19189453	+2024	+9.29003906	-5.13281250	-0.56689453	-2.41699219	-10.10742188	+15.35888672	+2004	+7.30371094	-8.63964844	-1.43701172	+30.71777344	+0.13183594	-41.83593750	+1596
+1457970489.93730000	+9.36914063	-5.87109375	-0.87451172	+50.64697266	+0.17578125	-69.36767578	+2016	+9.25048828	-5.11962891	-0.50097656	-1.91162109	-10.10742188	+15.00732422	+1980	+7.27294922	-8.63525391	-1.36669922	+31.13525391	+0.30761719	-41.79199219	+1588
+1457970489.94560000	+9.33398438	-5.85351563	-0.83496094	+50.99853516	+0.48339844	-69.47753906	+2008	+9.21533203	-5.11083984	-0.46142578	-1.51611328	-9.99755859	+14.67773438	+1948	+7.24218750	-8.63525391	-1.31835938	+31.44287109	+0.41748047	-41.68212891	+1576
+1457970489.94970010	+9.32080078	-5.84033203	-0.80859375	+51.13037109	+0.61523438	-69.67529297	+2004	+9.19775391	-5.09765625	-0.43505859	-1.29638672	-10.10742188	+14.45800781	+1936	+7.22900391	-8.63085938	-1.28320313	+31.57470703	+0.43945313	-41.77001953	+1572
+1457970489.95390010	+9.30761719	-5.83154297	-0.79980469	+51.28417969	+0.76904297	-69.69726563	+2000	+9.18457031	-5.08886719	-0.43066406	-1.09863281	-10.06347656	+14.30419922	+1916	+7.21582031	-8.62646484	-1.27001953	+31.70654297	+0.46142578	-41.72607422	+1568
+1457970489.96639990	+9.26806641	-5.82714844	-0.76904297	+51.32812500	+1.31835938	-70.15869141	+1984	+9.14501953	-5.08447266	-0.40429688	-0.81298828	-10.12939453	+13.62304688	+1868	+7.18066406	-8.62207031	-1.21728516	+31.92626953	+0.61523438	-41.87988281	+1564
+1457970489.97470000	+9.24609375	-5.83593750	-0.76025391	+51.17431641	+1.77978516	-70.46630859	+1972	+9.12304688	-5.08886719	-0.40429688	-0.76904297	-10.12939453	+13.13964844	+1832	+7.15869141	-8.62207031	-1.18652344	+32.01416016	+0.83496094	-42.05566406	+1560
+1457970489.97890000	+9.23730469	-5.83593750	-0.76904297	+51.10839844	+2.02148438	-70.53222656	+1964	+9.11865234	-5.08886719	-0.41308594	-0.72509766	-10.04150391	+12.94189453	+1816	+7.14990234	-8.62207031	-1.18212891	+32.03613281	+0.98876953	-42.07763672	+1556
+1457970489.98309990	+9.22851563	-5.84472656	-0.77783203	+50.99853516	+2.26318359	-70.59814453	+1960	+9.10546875	-5.09765625	-0.42626953	-0.76904297	-9.90966797	+12.76611328	+1808	+7.14111328	-8.62207031	-1.17773438	+32.08007813	+1.14257813	-42.12158203	+1556
+1457970489.98720000	+9.21972656	-5.85351563	-0.79101563	+50.86669922	+2.52685547	-70.62011719	+1956	+9.09667969	-5.10205078	-0.43945313	-0.79101563	-9.75585938	+12.59033203	+1796	+7.12792969	-8.61767578	-1.17333984	+32.08007813	+1.34033203	-42.14355469	+1552
+1457970489.99560000	+9.20214844	-5.86669922	-0.81298828	+50.66894531	+2.96630859	-70.64208984	+1944	+9.08349609	-5.11083984	-0.47021484	-0.87890625	-9.42626953	+12.30468750	+1772	+7.11035156	-8.61767578	-1.17333984	+32.12402344	+1.75781250	-42.16552734	+1544
+1457970489.99970010	+9.19335938	-5.87109375	-0.82617188	+50.58105469	+3.20800781	-70.62011719	+1940	+9.07470703	-5.11523438	-0.49218750	-0.92285156	-9.20654297	+12.19482422	+1764	+7.09716797	-8.61767578	-1.17333984	+32.12402344	+1.97753906	-42.16552734	+1540
+1457970490.00390010	+9.18457031	-5.87988281	-0.83935547	+50.47119141	+3.42773438	-70.62011719	+1936	+9.06591797	-5.11962891	-0.50537109	-0.96679688	-9.03076172	+12.06298828	+1752	+7.08837891	-8.61767578	-1.17333984	+32.14599609	+2.21923828	-42.14355469	+1536
+1457970490.00810000	+9.18017578	-5.88427734	-0.85253906	+50.38330078	+3.60351563	-70.57617188	+1928	+9.05712891	-5.12402344	-0.52294922	-1.03271484	-8.81103516	+11.97509766	+1744	+7.07519531	-8.61767578	-1.17773438	+32.14599609	+2.43896484	-42.12158203	+1536
+1457970490.01220010	+9.17138672	-5.88867188	-0.86572266	+50.29541016	+3.80126953	-70.51025391	+1920	+9.05273438	-5.12841797	-0.54052734	-1.07666016	-8.61328125	+11.88720703	+1732	+7.06640625	-8.61767578	-1.17773438	+32.16796875	+2.63671875	-42.09960938	+1532
+1457970490.02060010	+9.15820313	-5.89746094	-0.88330078	+50.11962891	+4.10888672	-70.44433594	+1904	+9.03955078	-5.13720703	-0.56250000	-1.18652344	-8.30566406	+11.71142578	+1708	+7.04443359	-8.61767578	-1.18652344	+32.14599609	+2.96630859	-42.01171875	+1524
+1457970490.02469990	+9.14941406	-5.90185547	-0.89648438	+50.05371094	+4.24072266	-70.37841797	+1896	+9.03076172	-5.13720703	-0.57128906	-1.20849609	-8.19580078	+11.64550781	+1696	+7.03564453	-8.61767578	-1.19091797	+32.16796875	+3.09814453	-41.96777344	+1520
+1457970490.02889990	+9.14062500	-5.90185547	-0.90087891	+49.98779297	+4.32861328	-70.35644531	+1884	+9.02636719	-5.14160156	-0.57128906	-1.23046875	-8.12988281	+11.57958984	+1680	+7.02685547	-8.61328125	-1.19091797	+32.16796875	+3.18603516	-41.92382813	+1512
+1457970490.03300000	+9.13623047	-5.90625000	-0.90087891	+49.94384766	+4.37255859	-70.33447266	+1876	+9.01757813	-5.14160156	-0.57128906	-1.27441406	-8.08593750	+11.49169922	+1668	+7.01367188	-8.61767578	-1.19531250	+32.14599609	+3.25195313	-41.85791016	+1508
+1457970490.03720000	+9.13183594	-5.90625000	-0.90527344	+49.89990234	+4.41650391	-70.29052734	+1864	+9.01757813	-5.14160156	-0.57128906	-1.27441406	-8.06396484	+11.42578125	+1652	+7.00488281	-8.61328125	-1.19970703	+32.14599609	+3.29589844	-41.81396484	+1504
+1457970490.04140000	+9.12744141	-5.90185547	-0.90087891	+49.85595703	+4.41650391	-70.29052734	+1852	+9.01318359	-5.14160156	-0.56689453	-1.27441406	-8.10791016	+11.33789063	+1640	+6.99609375	-8.61328125	-1.19970703	+32.12402344	+3.29589844	-41.79199219	+1500
+1457970490.04970000	+9.11865234	-5.90185547	-0.89648438	+49.81201172	+4.37255859	-70.26855469	+1832	+9.00878906	-5.14160156	-0.55371094	-1.31835938	-8.21777344	+11.16210938	+1620	+6.98291016	-8.61328125	-1.20410156	+32.05810547	+3.25195313	-41.68212891	+1488
+1457970490.05390000	+9.11865234	-5.89746094	-0.89208984	+49.79003906	+4.30664063	-70.24658203	+1824	+9.00878906	-5.13720703	-0.54931641	-1.29638672	-8.30566406	+11.09619141	+1612	+6.97851563	-8.61328125	-1.20410156	+32.03613281	+3.20800781	-41.63818359	+1484
+1457970490.05800010	+9.11425781	-5.89746094	-0.88769531	+49.76806641	+4.24072266	-70.24658203	+1812	+9.00439453	-5.14160156	-0.54052734	-1.34033203	-8.37158203	+11.00830078	+1604	+6.96972656	-8.61328125	-1.20410156	+31.99218750	+3.14208984	-41.59423828	+1480
+1457970490.06220010	+9.11425781	-5.89746094	-0.87890625	+49.74609375	+4.15283203	-70.24658203	+1804	+9.00439453	-5.13720703	-0.53173828	-1.36230469	-8.48144531	+10.92041016	+1596	+6.96533203	-8.61328125	-1.20410156	+31.94824219	+3.09814453	-41.52832031	+1476
+1457970490.06640010	+9.11425781	-5.89306641	-0.87451172	+49.74609375	+4.06494141	-70.24658203	+1800	+9.00439453	-5.13720703	-0.52294922	-1.36230469	-8.56933594	+10.83251953	+1588	+6.96533203	-8.61328125	-1.20410156	+31.92626953	+3.03222656	-41.50634766	+1468
+1457970490.07470010	+9.10986328	-5.88867188	-0.86132813	+49.72412109	+3.91113281	-70.24658203	+1784	+9.00878906	-5.13720703	-0.51416016	-1.42822266	-8.67919922	+10.72265625	+1576	+6.96093750	-8.61328125	-1.19970703	+31.83837891	+2.96630859	-41.44042969	+1460
+1457970490.08299990	+9.10986328	-5.88867188	-0.85253906	+49.70214844	+3.73535156	-70.20263672	+1772	+9.01318359	-5.14160156	-0.50976563	-1.47216797	-8.74511719	+10.61279297	+1560	+6.96093750	-8.61328125	-1.19531250	+31.77246094	+2.92236328	-41.39648438	+1452
+1457970490.08719990	+9.11425781	-5.88867188	-0.84814453	+49.70214844	+3.66943359	-70.20263672	+1768	+9.01318359	-5.14160156	-0.50976563	-1.49414063	-8.76708984	+10.56884766	+1552	+6.96093750	-8.61328125	-1.19531250	+31.75048828	+2.90039063	-41.37451172	+1452
+1457970490.09139990	+9.11425781	-5.88867188	-0.84814453	+49.68017578	+3.60351563	-70.18066406	+1760	+9.01757813	-5.14160156	-0.50537109	-1.53808594	-8.78906250	+10.52490234	+1544	+6.96093750	-8.61328125	-1.19091797	+31.72851563	+2.87841797	-41.35253906	+1448
+1457970490.09970000	+9.11425781	-5.88867188	-0.84375000	+49.68017578	+3.47167969	-70.13671875	+1752	+9.01757813	-5.14599609	-0.50537109	-1.58203125	-8.78906250	+10.48095703	+1532	+6.96533203	-8.60888672	-1.18652344	+31.70654297	+2.90039063	-41.33056641	+1444
+1457970490.10380010	+9.11865234	-5.88867188	-0.83935547	+49.65820313	+3.40576172	-70.09277344	+1748	+9.02197266	-5.14599609	-0.50537109	-1.60400391	-8.78906250	+10.45898438	+1524	+6.96972656	-8.60888672	-1.18652344	+31.68457031	+2.90039063	-41.33056641	+1444
+1457970490.10800000	+9.11865234	-5.89306641	-0.83935547	+49.65820313	+3.36181641	-70.07080078	+1740	+9.02197266	-5.14599609	-0.50537109	-1.62597656	-8.76708984	+10.43701172	+1520	+6.96972656	-8.60888672	-1.18212891	+31.68457031	+2.90039063	-41.30859375	+1440
+1457970490.11220000	+9.11865234	-5.89306641	-0.83935547	+49.63623047	+3.29589844	-70.02685547	+1736	+9.02636719	-5.15039063	-0.50976563	-1.64794922	-8.76708984	+10.43701172	+1512	+6.97412109	-8.60888672	-1.18212891	+31.68457031	+2.92236328	-41.33056641	+1440
+1457970490.11630010	+9.12304688	-5.89306641	-0.83935547	+49.63623047	+3.25195313	-70.00488281	+1732	+9.02636719	-5.15039063	-0.50976563	-1.69189453	-8.74511719	+10.41503906	+1508	+6.97412109	-8.60888672	-1.17773438	+31.66259766	+2.94433594	-41.30859375	+1440
+1457970490.12470010	+9.12304688	-5.89746094	-0.83935547	+49.63623047	+3.12011719	-69.89501953	+1728	+9.03515625	-5.15478516	-0.51416016	-1.77978516	-8.65722656	+10.37109375	+1496	+6.97851563	-8.60888672	-1.17333984	+31.66259766	+2.96630859	-41.30859375	+1436
+1457970490.12879990	+9.12744141	-5.90185547	-0.83935547	+49.63623047	+3.07617188	-69.85107422	+1724	+9.03515625	-5.15917969	-0.51416016	-1.82373047	-8.61328125	+10.34912109	+1488	+6.98291016	-8.60888672	-1.17333984	+31.66259766	+2.98828125	-41.30859375	+1436
+1457970490.13299990	+9.12744141	-5.90185547	-0.83935547	+49.63623047	+2.98828125	-69.80712891	+1720	+9.03955078	-5.15917969	-0.51855469	-1.88964844	-8.56933594	+10.34912109	+1484	+6.98291016	-8.60888672	-1.16894531	+31.66259766	+2.98828125	-41.30859375	+1436
+1457970490.13720010	+9.13183594	-5.90625000	-0.83935547	+49.63623047	+2.92236328	-69.74121094	+1720	+9.04394531	-5.16357422	-0.51855469	-1.93359375	-8.52539063	+10.32714844	+1476	+6.98730469	-8.60888672	-1.16894531	+31.68457031	+3.01025391	-41.30859375	+1436
+1457970490.14549990	+9.13183594	-5.90625000	-0.84375000	+49.65820313	+2.79052734	-69.65332031	+1716	+9.04833984	-5.16357422	-0.52294922	-1.99951172	-8.45947266	+10.30517578	+1464	+6.98730469	-8.60888672	-1.16455078	+31.66259766	+3.03222656	-41.30859375	+1432
+1457970490.14969990	+9.13623047	-5.91064453	-0.84375000	+49.68017578	+2.70263672	-69.60937500	+1716	+9.05273438	-5.16796875	-0.52294922	-2.04345703	-8.45947266	+10.30517578	+1460	+6.99169922	-8.60888672	-1.16455078	+31.66259766	+3.05419922	-41.30859375	+1432
+1457970490.15380000	+9.13623047	-5.91064453	-0.84375000	+49.70214844	+2.63671875	-69.56542969	+1712	+9.05273438	-5.16796875	-0.52294922	-2.06542969	-8.43750000	+10.28320313	+1456	+6.99169922	-8.60888672	-1.16455078	+31.66259766	+3.07617188	-41.30859375	+1428
+1457970490.15800000	+9.13623047	-5.91064453	-0.83935547	+49.72412109	+2.57080078	-69.52148438	+1712	+9.05712891	-5.16796875	-0.52294922	-2.08740234	-8.41552734	+10.28320313	+1452	+6.99169922	-8.60888672	-1.16455078	+31.64062500	+3.07617188	-41.28662109	+1428
+1457970490.16220000	+9.14062500	-5.91064453	-0.83935547	+49.74609375	+2.50488281	-69.47753906	+1712	+9.05712891	-5.16796875	-0.51855469	-2.10937500	-8.39355469	+10.26123047	+1448	+6.99169922	-8.61328125	-1.16455078	+31.64062500	+3.09814453	-41.28662109	+1428
+1457970490.17050000	+9.14062500	-5.91503906	-0.83935547	+49.79003906	+2.39501953	-69.43359375	+1712	+9.06152344	-5.16796875	-0.51855469	-2.15332031	-8.37158203	+10.21728516	+1444	+6.98730469	-8.61328125	-1.16894531	+31.61865234	+3.14208984	-41.26464844	+1424
+1457970490.17470000	+9.14501953	-5.91503906	-0.83935547	+49.79003906	+2.37304688	-69.41162109	+1708	+9.06152344	-5.17236328	-0.51855469	-2.19726563	-8.37158203	+10.19531250	+1440	+6.98730469	-8.61328125	-1.16894531	+31.59667969	+3.16406250	-41.24267578	+1424
+1457970490.17880010	+9.14501953	-5.91503906	-0.83935547	+49.81201172	+2.32910156	-69.38964844	+1708	+9.06152344	-5.17236328	-0.51855469	-2.21923828	-8.32763672	+10.17333984	+1440	+6.98730469	-8.61767578	-1.16894531	+31.57470703	+3.18603516	-41.24267578	+1424
+1457970490.18300010	+9.14501953	-5.91503906	-0.83935547	+49.81201172	+2.30712891	-69.34570313	+1708	+9.06591797	-5.17236328	-0.51855469	-2.26318359	-8.30566406	+10.15136719	+1436	+6.98730469	-8.61767578	-1.16894531	+31.53076172	+3.22998047	-41.22070313	+1424
+1457970490.18709990	+9.14941406	-5.91503906	-0.83935547	+49.83398438	+2.28515625	-69.32373047	+1708	+9.06591797	-5.17675781	-0.52294922	-2.30712891	-8.26171875	+10.12939453	+1436	+6.98291016	-8.61767578	-1.17333984	+31.50878906	+3.27392578	-41.19873047	+1420
+1457970490.19549990	+9.14941406	-5.91503906	-0.84375000	+49.83398438	+2.26318359	-69.25781250	+1708	+9.07031250	-5.17675781	-0.52734375	-2.39501953	-8.17382813	+10.08544922	+1440	+6.98291016	-8.62207031	-1.17333984	+31.44287109	+3.36181641	-41.15478516	+1420
+1457970490.19960000	+9.14941406	-5.91943359	-0.84375000	+49.83398438	+2.26318359	-69.23583984	+1704	+9.07031250	-5.18115234	-0.52734375	-2.43896484	-8.10791016	+10.08544922	+1440	+6.97851563	-8.62646484	-1.17773438	+31.42089844	+3.42773438	-41.11083984	+1420
+1457970490.20380000	+9.14941406	-5.91943359	-0.84375000	+49.81201172	+2.26318359	-69.21386719	+1704	+9.07031250	-5.18115234	-0.53173828	-2.48291016	-8.06396484	+10.08544922	+1440	+6.97851563	-8.62646484	-1.17773438	+31.39892578	+3.47167969	-41.08886719	+1416
+1457970490.20799990	+9.14941406	-5.91943359	-0.84814453	+49.81201172	+2.26318359	-69.16992188	+1704	+9.07031250	-5.18554688	-0.53613281	-2.52685547	-7.99804688	+10.08544922	+1444	+6.97412109	-8.62646484	-1.17773438	+31.35498047	+3.55957031	-41.04492188	+1416
+1457970490.21630000	+9.15380859	-5.92382813	-0.85253906	+49.81201172	+2.28515625	-69.10400391	+1704	+9.07031250	-5.18994141	-0.54052734	-2.59277344	-7.86621094	+10.10742188	+1444	+6.97412109	-8.63085938	-1.17773438	+31.33300781	+3.71337891	-41.00097656	+1412
+1457970490.22050000	+9.15380859	-5.92382813	-0.85253906	+49.81201172	+2.30712891	-69.06005859	+1704	+9.07031250	-5.18994141	-0.54492188	-2.61474609	-7.80029297	+10.12939453	+1448	+6.97412109	-8.63085938	-1.18212891	+31.31103516	+3.80126953	-40.95703125	+1412
+1457970490.22460010	+9.14941406	-5.92822266	-0.85693359	+49.81201172	+2.30712891	-69.01611328	+1704	+9.06591797	-5.18994141	-0.54931641	-2.63671875	-7.73437500	+10.12939453	+1448	+6.96972656	-8.63085938	-1.17773438	+31.33300781	+3.88916016	-40.91308594	+1408
+1457970490.23300000	+9.14941406	-5.92822266	-0.86132813	+49.81201172	+2.32910156	-68.95019531	+1704	+9.06591797	-5.19433594	-0.55371094	-2.65869141	-7.64648438	+10.17333984	+1448	+6.96972656	-8.63085938	-1.17773438	+31.37695313	+4.02099609	-40.84716797	+1404
+1457970490.23709990	+9.14941406	-5.92822266	-0.86132813	+49.81201172	+2.32910156	-68.90625000	+1704	+9.06152344	-5.19433594	-0.55371094	-2.65869141	-7.58056641	+10.19531250	+1448	+6.96972656	-8.63085938	-1.17773438	+31.42089844	+4.08691406	-40.82519531	+1404
+1457970490.24130010	+9.14941406	-5.93261719	-0.86572266	+49.81201172	+2.35107422	-68.88427734	+1704	+9.06152344	-5.19433594	-0.55810547	-2.65869141	-7.53662109	+10.19531250	+1448	+6.96972656	-8.63085938	-1.17773438	+31.44287109	+4.15283203	-40.80322266	+1404
+1457970490.24959990	+9.14501953	-5.93261719	-0.86572266	+49.83398438	+2.37304688	-68.81835938	+1704	+9.05712891	-5.19433594	-0.55810547	-2.65869141	-7.49267578	+10.21728516	+1444	+6.96972656	-8.63085938	-1.17333984	+31.55273438	+4.26269531	-40.75927734	+1400
+1457970490.25379990	+9.14501953	-5.93261719	-0.87011719	+49.85595703	+2.37304688	-68.77441406	+1704	+9.05273438	-5.19433594	-0.56250000	-2.65869141	-7.44873047	+10.21728516	+1440	+6.96972656	-8.62646484	-1.17333984	+31.59667969	+4.30664063	-40.73730469	+1396
+1457970490.25790000	+9.14062500	-5.93261719	-0.87011719	+49.85595703	+2.39501953	-68.75244141	+1700	+9.05273438	-5.19433594	-0.56250000	-2.63671875	-7.42675781	+10.21728516	+1440	+6.96533203	-8.62646484	-1.17333984	+31.66259766	+4.35058594	-40.71533203	+1396
+1457970490.26630000	+9.13623047	-5.93261719	-0.87451172	+49.89990234	+2.41699219	-68.66455078	+1700	+9.04833984	-5.19433594	-0.56250000	-2.61474609	-7.36083984	+10.21728516	+1436	+6.96093750	-8.63085938	-1.17773438	+31.75048828	+4.43847656	-40.64941406	+1396
+1457970490.27040000	+9.13183594	-5.93261719	-0.87451172	+49.94384766	+2.41699219	-68.62060547	+1700	+9.03955078	-5.19433594	-0.56689453	-2.57080078	-7.29492188	+10.21728516	+1436	+6.95654297	-8.63085938	-1.17773438	+31.79443359	+4.46044922	-40.62744141	+1396
+1457970490.27880000	+9.12744141	-5.93261719	-0.87890625	+50.00976563	+2.43896484	-68.55468750	+1696	+9.02636719	-5.19433594	-0.56689453	-2.48291016	-7.18505859	+10.17333984	+1432	+6.94775391	-8.63085938	-1.18212891	+31.88232422	+4.54833984	-40.56152344	+1396
+1457970490.28290010	+9.11865234	-5.93261719	-0.88330078	+50.07568359	+2.46093750	-68.48876953	+1696	+9.01757813	-5.18994141	-0.56689453	-2.41699219	-7.09716797	+10.12939453	+1432	+6.94335938	-8.63525391	-1.18652344	+31.90429688	+4.57031250	-40.51757813	+1396
+1457970490.28710010	+9.11425781	-5.93261719	-0.88330078	+50.11962891	+2.48291016	-68.42285156	+1692	+9.01318359	-5.18994141	-0.56689453	-2.37304688	-7.05322266	+10.08544922	+1432	+6.93896484	-8.63525391	-1.19091797	+31.92626953	+4.61425781	-40.47363281	+1396
+1457970490.29130010	+9.10986328	-5.93261719	-0.88330078	+50.18554688	+2.50488281	-68.37890625	+1692	+9.00439453	-5.18994141	-0.57128906	-2.32910156	-7.03125000	+10.06347656	+1428	+6.93017578	-8.63964844	-1.19091797	+31.97021484	+4.63623047	-40.45166016	+1396
+1457970490.29959990	+9.09667969	-5.92822266	-0.88769531	+50.31738281	+2.52685547	-68.26904297	+1684	+8.99560547	-5.18554688	-0.57128906	-2.26318359	-6.96533203	+9.97558594	+1428	+6.92138672	-8.63964844	-1.19970703	+32.01416016	+4.70214844	-40.36376953	+1396
+1457970490.30380010	+9.09228516	-5.92382813	-0.88769531	+50.36132813	+2.52685547	-68.24707031	+1680	+8.99560547	-5.18554688	-0.56689453	-2.21923828	-6.96533203	+9.95361328	+1428	+6.91699219	-8.64404297	-1.20410156	+32.03613281	+4.72412109	-40.34179688	+1396
+1457970490.30790000	+9.08789063	-5.92382813	-0.88769531	+50.40527344	+2.54882813	-68.20312500	+1676	+8.99121094	-5.18554688	-0.56689453	-2.19726563	-6.94335938	+9.93164063	+1428	+6.91259766	-8.64404297	-1.20410156	+32.05810547	+4.72412109	-40.34179688	+1396
+1457970490.31209990	+9.08349609	-5.92382813	-0.88769531	+50.44921875	+2.54882813	-68.18115234	+1672	+8.98681641	-5.18554688	-0.56689453	-2.17529297	-6.94335938	+9.90966797	+1428	+6.90820313	-8.64404297	-1.20410156	+32.08007813	+4.74609375	-40.31982422	+1396
+1457970490.31629990	+9.08349609	-5.92382813	-0.89208984	+50.49316406	+2.54882813	-68.13720703	+1668	+8.98681641	-5.18554688	-0.56689453	-2.15332031	-6.92138672	+9.88769531	+1428	+6.90820313	-8.64404297	-1.20849609	+32.10205078	+4.76806641	-40.31982422	+1392
+1457970490.32460000	+9.07470703	-5.91943359	-0.89208984	+50.55908203	+2.57080078	-68.09326172	+1660	+8.98242188	-5.18554688	-0.57128906	-2.10937500	-6.87744141	+9.88769531	+1428	+6.90380859	-8.64404297	-1.20849609	+32.16796875	+4.76806641	-40.31982422	+1388
+1457970490.32880000	+9.07470703	-5.91943359	-0.89208984	+50.60302734	+2.57080078	-68.07128906	+1656	+8.97802734	-5.18554688	-0.57128906	-2.08740234	-6.87744141	+9.88769531	+1428	+6.90380859	-8.64404297	-1.20849609	+32.21191406	+4.76806641	-40.34179688	+1384
+1457970490.33290000	+9.07031250	-5.91943359	-0.89208984	+50.62500000	+2.57080078	-68.07128906	+1656	+8.97802734	-5.18115234	-0.57128906	-2.06542969	-6.85546875	+9.86572266	+1428	+6.90380859	-8.64404297	-1.20410156	+32.25585938	+4.76806641	-40.34179688	+1384
+1457970490.33710000	+9.07031250	-5.91943359	-0.89648438	+50.66894531	+2.57080078	-68.04931641	+1652	+8.97363281	-5.18115234	-0.57128906	-2.04345703	-6.85546875	+9.86572266	+1424	+6.90820313	-8.64404297	-1.20410156	+32.29980469	+4.76806641	-40.36376953	+1380
+1457970490.34120010	+9.07031250	-5.91503906	-0.89648438	+50.69091797	+2.57080078	-68.04931641	+1648	+8.97363281	-5.18115234	-0.57128906	-2.02148438	-6.85546875	+9.86572266	+1424	+6.90820313	-8.63964844	-1.20410156	+32.36572266	+4.79003906	-40.38574219	+1380
