# Supplementary material for: A direct effect of perception on action when grasping a cup
Source: Sci Rep. 2018 Jan 9;8:171. doi: 10.1038/s41598-017-18591-5 (PMC5760564; doi:10.1038/s41598-017-18591-5)
Supplement: Supplementary file 6 — Supplementary Information [file 41598_2017_18591_MOESM6_ESM.zip › SciRep_Data/S01instruct/S01_100instruct_Tr50.dat]

+1000000000000.00000000	+0.00000000	+0.00000000	+0.00000000	+0.00000000	+0.00000000	+0.00000000	+0	+0.00000000	+0.00000000	+0.00000000	+0.00000000	+0.00000000	+0.00000000	+0	+0.00000000	+0.00000000	+0.00000000	+0.00000000	+0.00000000	+0.00000000	+0
+1457971051.55360010	+8.24853516	-7.21142578	-0.98437500	+60.35888672	-4.17480469	-49.81201172	+1796	+8.07275391	-6.42919922	-0.67236328	+7.73437500	-5.75683594	+13.77685547	+1456	+6.38085938	-10.60400391	-0.66796875	+37.61718750	+12.34863281	-44.47265625	+1144
+1457971051.55769990	+8.24853516	-7.21142578	-0.98437500	+60.35888672	-4.17480469	-49.81201172	+1796	+8.07275391	-6.42919922	-0.67236328	+7.73437500	-5.75683594	+13.75488281	+1456	+6.38085938	-10.60400391	-0.66796875	+37.61718750	+12.34863281	-44.45068359	+1144
+1457971051.56189990	+8.24853516	-7.21142578	-0.98437500	+60.35888672	-4.17480469	-49.81201172	+1796	+8.07275391	-6.42919922	-0.67236328	+7.73437500	-5.75683594	+13.75488281	+1456	+6.37646484	-10.60400391	-0.67236328	+37.59521484	+12.34863281	-44.45068359	+1144
+1457971051.56609990	+8.24853516	-7.21142578	-0.98437500	+60.35888672	-4.17480469	-49.81201172	+1796	+8.07275391	-6.42919922	-0.67236328	+7.73437500	-5.75683594	+13.75488281	+1456	+6.37646484	-10.60839844	-0.67236328	+37.57324219	+12.32666016	-44.42871094	+1144
+1457971051.57439990	+8.24853516	-7.21142578	-0.98437500	+60.35888672	-4.17480469	-49.81201172	+1796	+8.07275391	-6.42919922	-0.67236328	+7.73437500	-5.75683594	+13.75488281	+1456	+6.37207031	-10.60839844	-0.67675781	+37.55126953	+12.32666016	-44.40673828	+1144
+1457971051.57859990	+8.24853516	-7.21142578	-0.98437500	+60.33691406	-4.17480469	-49.81201172	+1796	+8.07275391	-6.42919922	-0.67236328	+7.73437500	-5.77880859	+13.75488281	+1456	+6.37207031	-10.60839844	-0.67675781	+37.55126953	+12.32666016	-44.40673828	+1144
+1457971051.58270000	+8.24853516	-7.21142578	-0.98437500	+60.33691406	-4.17480469	-49.79003906	+1796	+8.07275391	-6.42919922	-0.67236328	+7.73437500	-5.77880859	+13.73291016	+1456	+6.37207031	-10.60839844	-0.67675781	+37.52929688	+12.32666016	-44.40673828	+1144
+1457971059.12529990	+8.34521484	-7.18945313	-0.90966797	+61.23779297	-6.67968750	-50.42724609	+1960	+8.14306641	-6.39404297	-0.59765625	+7.91015625	-7.99804688	+12.94189453	+1572	+6.46435547	-10.61279297	-0.61962891	+37.26562500	+10.04150391	-46.62597656	+1164
+1457971059.13360000	+8.34521484	-7.18945313	-0.90966797	+61.23779297	-6.67968750	-50.42724609	+1960	+8.14306641	-6.38964844	-0.59765625	+7.91015625	-7.99804688	+12.94189453	+1572	+6.46435547	-10.61279297	-0.62402344	+37.26562500	+10.04150391	-46.60400391	+1164
+1457971059.13780000	+8.34521484	-7.18945313	-0.90966797	+61.23779297	-6.67968750	-50.42724609	+1960	+8.14306641	-6.38964844	-0.59765625	+7.91015625	-7.99804688	+12.94189453	+1572	+6.46435547	-10.61279297	-0.62402344	+37.24365234	+10.04150391	-46.60400391	+1164
+1457971059.14200000	+8.34521484	-7.18945313	-0.90966797	+61.23779297	-6.67968750	-50.42724609	+1960	+8.14306641	-6.38964844	-0.59765625	+7.91015625	-7.99804688	+12.94189453	+1572	+6.45996094	-10.61279297	-0.62402344	+37.24365234	+10.04150391	-46.58203125	+1168
+1457971059.14610000	+8.34521484	-7.18945313	-0.90966797	+61.23779297	-6.67968750	-50.42724609	+1960	+8.14306641	-6.38964844	-0.59765625	+7.91015625	-7.99804688	+12.94189453	+1572	+6.45996094	-10.61279297	-0.62841797	+37.22167969	+10.04150391	-46.56005859	+1168
+1457971059.15030000	+8.34521484	-7.18945313	-0.90966797	+61.23779297	-6.67968750	-50.42724609	+1960	+8.14306641	-6.38964844	-0.59765625	+7.91015625	-7.99804688	+12.94189453	+1572	+6.45556641	-10.61279297	-0.62841797	+37.22167969	+10.01953125	-46.56005859	+1168
+1457971059.15450000	+8.34521484	-7.18945313	-0.90966797	+61.23779297	-6.65771484	-50.42724609	+1960	+8.14306641	-6.38964844	-0.59765625	+7.91015625	-7.99804688	+12.94189453	+1572	+6.45556641	-10.61279297	-0.63281250	+37.19970703	+10.01953125	-46.53808594	+1168
+1457971059.15860010	+8.34082031	-7.18945313	-0.90966797	+61.23779297	-6.65771484	-50.40527344	+1960	+8.14306641	-6.38964844	-0.59765625	+7.91015625	-7.99804688	+12.94189453	+1572	+6.45117188	-10.61279297	-0.63281250	+37.19970703	+10.01953125	-46.53808594	+1168
+1457971059.16280010	+8.34082031	-7.18945313	-0.90966797	+61.23779297	-6.65771484	-50.40527344	+1960	+8.14306641	-6.38964844	-0.59765625	+7.91015625	-7.99804688	+12.94189453	+1572	+6.45117188	-10.61718750	-0.63720703	+37.17773438	+10.01953125	-46.51611328	+1168
+1457971059.16689990	+8.34082031	-7.18945313	-0.90966797	+61.23779297	-6.65771484	-50.40527344	+1960	+8.14306641	-6.38964844	-0.59765625	+7.91015625	-7.99804688	+12.94189453	+1572	+6.44677734	-10.61718750	-0.63720703	+37.15576172	+10.01953125	-46.49414063	+1168
+1457971059.17109990	+8.34082031	-7.18945313	-0.90966797	+61.23779297	-6.65771484	-50.40527344	+1960	+8.14306641	-6.38964844	-0.59765625	+7.91015625	-7.99804688	+12.94189453	+1572	+6.44238281	-10.61718750	-0.64160156	+37.13378906	+10.01953125	-46.47216797	+1168
+1457971059.17529990	+8.34082031	-7.18945313	-0.90966797	+61.21582031	-6.65771484	-50.40527344	+1960	+8.14306641	-6.38964844	-0.59765625	+7.91015625	-7.99804688	+12.94189453	+1572	+6.43798828	-10.61718750	-0.64599609	+37.11181641	+10.01953125	-46.42822266	+1168
+1457971059.17940000	+8.34082031	-7.18505859	-0.90966797	+61.21582031	-6.65771484	-50.40527344	+1960	+8.14306641	-6.38964844	-0.59765625	+7.91015625	-7.97607422	+12.94189453	+1572	+6.43359375	-10.61718750	-0.65039063	+37.08984375	+10.01953125	-46.40625000	+1168
+1457971059.18359990	+8.34082031	-7.18505859	-0.90966797	+61.21582031	-6.65771484	-50.38330078	+1960	+8.14306641	-6.38964844	-0.59765625	+7.91015625	-7.97607422	+12.94189453	+1572	+6.42919922	-10.61718750	-0.65039063	+37.06787109	+9.99755859	-46.38427734	+1168
+1457971059.18779990	+8.34082031	-7.18505859	-0.90966797	+61.21582031	-6.65771484	-50.38330078	+1960	+8.14306641	-6.38964844	-0.59765625	+7.91015625	-7.97607422	+12.94189453	+1572	+6.42919922	-10.62158203	-0.65478516	+37.04589844	+9.99755859	-46.36230469	+1164
+1457971059.19190000	+8.34082031	-7.18505859	-0.90966797	+61.21582031	-6.65771484	-50.38330078	+1960	+8.14306641	-6.38964844	-0.59765625	+7.91015625	-7.97607422	+12.94189453	+1572	+6.42480469	-10.62158203	-0.65478516	+37.02392578	+9.99755859	-46.34033203	+1164
+1457971059.19610000	+8.34082031	-7.18505859	-0.90966797	+61.21582031	-6.65771484	-50.38330078	+1960	+8.14306641	-6.38964844	-0.59765625	+7.88818359	-7.97607422	+12.94189453	+1572	+6.42480469	-10.62158203	-0.65478516	+37.02392578	+9.99755859	-46.34033203	+1160
+1457971059.20030000	+8.34082031	-7.18505859	-0.90966797	+61.21582031	-6.65771484	-50.38330078	+1960	+8.14306641	-6.38964844	-0.59765625	+7.88818359	-7.97607422	+12.94189453	+1572	+6.42480469	-10.62158203	-0.65478516	+37.02392578	+9.99755859	-46.31835938	+1160
+1457971059.20440010	+8.34082031	-7.18505859	-0.90966797	+61.21582031	-6.65771484	-50.36132813	+1960	+8.14306641	-6.38964844	-0.59765625	+7.88818359	-7.97607422	+12.94189453	+1572	+6.42480469	-10.61718750	-0.65478516	+37.02392578	+9.99755859	-46.34033203	+1156
+1457971059.21280000	+8.34082031	-7.18505859	-0.90966797	+61.21582031	-6.65771484	-50.36132813	+1960	+8.14306641	-6.38964844	-0.59765625	+7.88818359	-7.97607422	+12.96386719	+1576	+6.42919922	-10.61718750	-0.65478516	+37.04589844	+9.99755859	-46.34033203	+1156
+1457971059.21690010	+8.34082031	-7.18505859	-0.90966797	+61.21582031	-6.65771484	-50.36132813	+1960	+8.14306641	-6.38964844	-0.59765625	+7.88818359	-7.97607422	+12.96386719	+1576	+6.42919922	-10.61718750	-0.65039063	+37.04589844	+9.99755859	-46.36230469	+1156
+1457971059.22110010	+8.34082031	-7.18505859	-0.90966797	+61.21582031	-6.65771484	-50.36132813	+1956	+8.14306641	-6.38964844	-0.59765625	+7.88818359	-7.97607422	+12.96386719	+1576	+6.42919922	-10.61718750	-0.65039063	+37.06787109	+9.99755859	-46.36230469	+1152
+1457971059.22530010	+8.34082031	-7.18505859	-0.90966797	+61.21582031	-6.65771484	-50.36132813	+1956	+8.14306641	-6.38964844	-0.59765625	+7.88818359	-7.97607422	+12.96386719	+1576	+6.43359375	-10.61718750	-0.65039063	+37.06787109	+9.99755859	-46.36230469	+1152
+1457971059.23359990	+8.34082031	-7.18505859	-0.90966797	+61.21582031	-6.67968750	-50.36132813	+1956	+8.14306641	-6.38964844	-0.59765625	+7.88818359	-7.97607422	+12.96386719	+1576	+6.43359375	-10.61718750	-0.65039063	+37.06787109	+9.99755859	-46.38427734	+1152
+1457971059.23779990	+8.34082031	-7.18505859	-0.90966797	+61.21582031	-6.67968750	-50.36132813	+1956	+8.14306641	-6.38964844	-0.59765625	+7.88818359	-7.97607422	+12.96386719	+1576	+6.43359375	-10.61718750	-0.64599609	+37.08984375	+9.99755859	-46.38427734	+1152
+1457971059.24609990	+8.34082031	-7.18505859	-0.90966797	+61.21582031	-6.67968750	-50.36132813	+1956	+8.14306641	-6.38964844	-0.59765625	+7.88818359	-7.97607422	+12.98583984	+1576	+6.43359375	-10.61718750	-0.64599609	+37.08984375	+9.99755859	-46.38427734	+1148
+1457971059.25440000	+8.34082031	-7.18505859	-0.90966797	+61.21582031	-6.67968750	-50.33935547	+1956	+8.14306641	-6.38964844	-0.59765625	+7.88818359	-7.97607422	+12.98583984	+1576	+6.43798828	-10.61279297	-0.64599609	+37.08984375	+9.99755859	-46.38427734	+1148
+1457971059.26270010	+8.34082031	-7.18505859	-0.90966797	+61.21582031	-6.67968750	-50.33935547	+1956	+8.14306641	-6.38525391	-0.59765625	+7.88818359	-7.97607422	+12.98583984	+1576	+6.43798828	-10.61279297	-0.64599609	+37.08984375	+9.99755859	-46.38427734	+1148
+1457971059.27110000	+8.34082031	-7.18505859	-0.90966797	+61.19384766	-6.67968750	-50.33935547	+1956	+8.14306641	-6.38525391	-0.59765625	+7.88818359	-7.95410156	+12.98583984	+1576	+6.43359375	-10.61279297	-0.64599609	+37.08984375	+9.99755859	-46.38427734	+1144
+1457971059.27519990	+8.34082031	-7.18505859	-0.90966797	+61.19384766	-6.67968750	-50.33935547	+1956	+8.14306641	-6.38525391	-0.59765625	+7.88818359	-7.95410156	+12.98583984	+1576	+6.43359375	-10.61279297	-0.64599609	+37.08984375	+9.99755859	-46.38427734	+1144
+1457971059.27940010	+8.34082031	-7.18505859	-0.90966797	+61.19384766	-6.67968750	-50.33935547	+1956	+8.14306641	-6.38525391	-0.59765625	+7.88818359	-7.95410156	+12.98583984	+1576	+6.43359375	-10.61279297	-0.64599609	+37.08984375	+9.99755859	-46.36230469	+1144
+1457971059.28360010	+8.34082031	-7.18505859	-0.90966797	+61.19384766	-6.67968750	-50.33935547	+1956	+8.14306641	-6.38525391	-0.59765625	+7.88818359	-7.95410156	+12.98583984	+1576	+6.43359375	-10.61279297	-0.64599609	+37.08984375	+9.99755859	-46.36230469	+1144
+1457971059.28769990	+8.34082031	-7.18505859	-0.90966797	+61.19384766	-6.67968750	-50.31738281	+1956	+8.14306641	-6.38525391	-0.59765625	+7.88818359	-7.95410156	+12.98583984	+1576	+6.43359375	-10.61718750	-0.64599609	+37.08984375	+9.99755859	-46.36230469	+1144
+1457971059.29189990	+8.34082031	-7.18505859	-0.90966797	+61.19384766	-6.67968750	-50.31738281	+1956	+8.14306641	-6.38525391	-0.59765625	+7.88818359	-7.95410156	+12.98583984	+1576	+6.43359375	-10.61718750	-0.65039063	+37.08984375	+9.99755859	-46.36230469	+1144
+1457971059.29609990	+8.34082031	-7.18505859	-0.90966797	+61.19384766	-6.67968750	-50.31738281	+1952	+8.14306641	-6.38525391	-0.59765625	+7.86621094	-7.95410156	+12.98583984	+1576	+6.43359375	-10.61718750	-0.65039063	+37.06787109	+9.99755859	-46.34033203	+1144
+1457971059.30020000	+8.34082031	-7.18505859	-0.90966797	+61.19384766	-6.67968750	-50.31738281	+1952	+8.14306641	-6.38525391	-0.59765625	+7.86621094	-7.95410156	+12.98583984	+1576	+6.43359375	-10.61718750	-0.65039063	+37.06787109	+9.99755859	-46.34033203	+1140
+1457971059.30440000	+8.34082031	-7.18505859	-0.90966797	+61.19384766	-6.67968750	-50.31738281	+1952	+8.14306641	-6.38525391	-0.59765625	+7.86621094	-7.95410156	+12.98583984	+1576	+6.43359375	-10.61718750	-0.65039063	+37.06787109	+9.99755859	-46.34033203	+1140
+1457971059.30859990	+8.34082031	-7.18505859	-0.90966797	+61.19384766	-6.67968750	-50.31738281	+1952	+8.14306641	-6.38525391	-0.59765625	+7.86621094	-7.95410156	+12.98583984	+1576	+6.43359375	-10.61718750	-0.65039063	+37.06787109	+9.99755859	-46.34033203	+1140
+1457971059.31270000	+8.34082031	-7.18505859	-0.90966797	+61.19384766	-6.67968750	-50.31738281	+1952	+8.14306641	-6.38525391	-0.59765625	+7.86621094	-7.93212891	+12.98583984	+1576	+6.43359375	-10.61718750	-0.65039063	+37.06787109	+9.99755859	-46.34033203	+1140
+1457971059.32100010	+8.34082031	-7.18505859	-0.90966797	+61.19384766	-6.65771484	-50.31738281	+1952	+8.14306641	-6.38525391	-0.59765625	+7.86621094	-7.93212891	+12.98583984	+1576	+6.43359375	-10.61718750	-0.65039063	+37.06787109	+10.01953125	-46.34033203	+1140
+1457971059.32520010	+8.34082031	-7.18505859	-0.90966797	+61.19384766	-6.65771484	-50.29541016	+1952	+8.14306641	-6.38525391	-0.59765625	+7.86621094	-7.93212891	+12.98583984	+1576	+6.43359375	-10.61718750	-0.65039063	+37.06787109	+10.01953125	-46.34033203	+1140
+1457971059.32940010	+8.34082031	-7.18505859	-0.90966797	+61.19384766	-6.65771484	-50.29541016	+1952	+8.14306641	-6.38525391	-0.59765625	+7.86621094	-7.93212891	+12.98583984	+1576	+6.43359375	-10.61718750	-0.65039063	+37.06787109	+10.01953125	-46.34033203	+1136
+1457971059.33769990	+8.34082031	-7.18505859	-0.90966797	+61.17187500	-6.67968750	-50.29541016	+1952	+8.14306641	-6.38525391	-0.59765625	+7.86621094	-7.93212891	+12.98583984	+1576	+6.43359375	-10.61279297	-0.64599609	+37.08984375	+10.01953125	-46.34033203	+1136
+1457971059.34600000	+8.34082031	-7.18505859	-0.90966797	+61.17187500	-6.67968750	-50.29541016	+1952	+8.14306641	-6.38525391	-0.59765625	+7.86621094	-7.93212891	+13.00781250	+1576	+6.43359375	-10.61279297	-0.64599609	+37.08984375	+10.01953125	-46.34033203	+1136
+1457971059.35019990	+8.34082031	-7.18505859	-0.90966797	+61.17187500	-6.67968750	-50.29541016	+1952	+8.14306641	-6.38525391	-0.59765625	+7.86621094	-7.93212891	+13.00781250	+1576	+6.43798828	-10.61279297	-0.64599609	+37.08984375	+10.01953125	-46.34033203	+1136
+1457971059.35439990	+8.34082031	-7.18505859	-0.90966797	+61.17187500	-6.67968750	-50.29541016	+1952	+8.14306641	-6.38525391	-0.59765625	+7.86621094	-7.93212891	+13.00781250	+1576	+6.43798828	-10.61279297	-0.64599609	+37.11181641	+10.01953125	-46.36230469	+1136
+1457971059.35850000	+8.34082031	-7.18505859	-0.90966797	+61.17187500	-6.67968750	-50.29541016	+1948	+8.14306641	-6.38525391	-0.59765625	+7.86621094	-7.93212891	+13.00781250	+1576	+6.43798828	-10.61279297	-0.64599609	+37.11181641	+10.01953125	-46.36230469	+1140
+1457971059.36270000	+8.34082031	-7.18505859	-0.90966797	+61.17187500	-6.67968750	-50.29541016	+1948	+8.14306641	-6.38525391	-0.59765625	+7.86621094	-7.93212891	+13.00781250	+1576	+6.43798828	-10.61279297	-0.64160156	+37.11181641	+10.01953125	-46.36230469	+1140
+1457971059.36690000	+8.34082031	-7.18505859	-0.90966797	+61.17187500	-6.67968750	-50.27343750	+1948	+8.14306641	-6.38525391	-0.59765625	+7.86621094	-7.93212891	+13.00781250	+1576	+6.43798828	-10.61279297	-0.64160156	+37.11181641	+10.01953125	-46.36230469	+1140
+1457971059.37100010	+8.34082031	-7.18505859	-0.90966797	+61.17187500	-6.67968750	-50.27343750	+1948	+8.14306641	-6.38525391	-0.59765625	+7.84423828	-7.93212891	+13.00781250	+1576	+6.43798828	-10.61279297	-0.64160156	+37.11181641	+10.01953125	-46.36230469	+1140
+1457971059.37520000	+8.34082031	-7.18505859	-0.90966797	+61.17187500	-6.67968750	-50.27343750	+1948	+8.14306641	-6.38525391	-0.59765625	+7.84423828	-7.91015625	+13.00781250	+1576	+6.43798828	-10.61279297	-0.64160156	+37.11181641	+10.01953125	-46.36230469	+1140
+1457971059.37940000	+8.34082031	-7.18505859	-0.90966797	+61.17187500	-6.67968750	-50.27343750	+1948	+8.14306641	-6.38525391	-0.59765625	+7.84423828	-7.91015625	+13.00781250	+1576	+6.43798828	-10.61279297	-0.64160156	+37.11181641	+10.01953125	-46.36230469	+1140
+1457971059.38770010	+8.34082031	-7.18505859	-0.90966797	+61.17187500	-6.67968750	-50.27343750	+1948	+8.14306641	-6.38525391	-0.59765625	+7.84423828	-7.91015625	+13.00781250	+1580	+6.43798828	-10.61279297	-0.64160156	+37.11181641	+10.01953125	-46.34033203	+1140
+1457971059.39190010	+8.34082031	-7.18505859	-0.90966797	+61.14990234	-6.67968750	-50.27343750	+1948	+8.14306641	-6.38525391	-0.59765625	+7.84423828	-7.91015625	+13.02978516	+1580	+6.43798828	-10.61279297	-0.64160156	+37.11181641	+10.04150391	-46.34033203	+1140
+1457971059.39599990	+8.34082031	-7.18505859	-0.90966797	+61.14990234	-6.67968750	-50.27343750	+1948	+8.14306641	-6.38525391	-0.59765625	+7.84423828	-7.91015625	+13.02978516	+1580	+6.43798828	-10.61279297	-0.64599609	+37.08984375	+10.04150391	-46.34033203	+1140
+1457971059.40019990	+8.34082031	-7.18505859	-0.90966797	+61.14990234	-6.65771484	-50.27343750	+1948	+8.14306641	-6.38525391	-0.59765625	+7.84423828	-7.91015625	+13.02978516	+1580	+6.43798828	-10.61279297	-0.64599609	+37.08984375	+10.04150391	-46.31835938	+1140
+1457971059.40430000	+8.34082031	-7.18505859	-0.90966797	+61.14990234	-6.65771484	-50.25146484	+1948	+8.14306641	-6.38525391	-0.59765625	+7.84423828	-7.88818359	+13.02978516	+1580	+6.43359375	-10.61279297	-0.64599609	+37.08984375	+10.04150391	-46.31835938	+1140
+1457971059.40850000	+8.34082031	-7.18505859	-0.90966797	+61.14990234	-6.65771484	-50.25146484	+1948	+8.14306641	-6.38525391	-0.59765625	+7.84423828	-7.88818359	+13.02978516	+1580	+6.43359375	-10.61279297	-0.64599609	+37.08984375	+10.04150391	-46.31835938	+1140
+1457971059.41680000	+8.34082031	-7.18505859	-0.90966797	+61.14990234	-6.65771484	-50.25146484	+1948	+8.14306641	-6.38525391	-0.59765625	+7.84423828	-7.88818359	+13.02978516	+1580	+6.43359375	-10.61279297	-0.64599609	+37.06787109	+10.04150391	-46.29638672	+1140
+1457971059.42100000	+8.34082031	-7.18505859	-0.90966797	+61.14990234	-6.65771484	-50.25146484	+1948	+8.14306641	-6.38525391	-0.59765625	+7.82226563	-7.88818359	+13.02978516	+1580	+6.43359375	-10.61279297	-0.64599609	+37.06787109	+10.04150391	-46.29638672	+1140
+1457971059.42520000	+8.34082031	-7.18505859	-0.90966797	+61.14990234	-6.65771484	-50.25146484	+1948	+8.14306641	-6.38525391	-0.59765625	+7.82226563	-7.88818359	+13.02978516	+1580	+6.42919922	-10.61279297	-0.65039063	+37.06787109	+10.04150391	-46.27441406	+1140
+1457971059.42930010	+8.34082031	-7.18505859	-0.90966797	+61.14990234	-6.65771484	-50.25146484	+1948	+8.14306641	-6.38525391	-0.59765625	+7.82226563	-7.88818359	+13.02978516	+1580	+6.42919922	-10.61279297	-0.65039063	+37.04589844	+10.04150391	-46.27441406	+1140
+1457971059.43350010	+8.34082031	-7.18505859	-0.90966797	+61.12792969	-6.65771484	-50.25146484	+1948	+8.14306641	-6.38525391	-0.59765625	+7.82226563	-7.86621094	+13.02978516	+1580	+6.42919922	-10.61279297	-0.65039063	+37.04589844	+10.04150391	-46.27441406	+1140
+1457971059.43770000	+8.34082031	-7.18505859	-0.90966797	+61.12792969	-6.65771484	-50.25146484	+1948	+8.14306641	-6.38525391	-0.59765625	+7.82226563	-7.86621094	+13.02978516	+1580	+6.42919922	-10.61279297	-0.65039063	+37.04589844	+10.04150391	-46.27441406	+1140
+1457971059.44180010	+8.34082031	-7.18505859	-0.90966797	+61.12792969	-6.65771484	-50.25146484	+1948	+8.14306641	-6.38525391	-0.59765625	+7.82226563	-7.86621094	+13.02978516	+1580	+6.42919922	-10.61279297	-0.65039063	+37.04589844	+10.04150391	-46.27441406	+1140
+1457971059.44600010	+8.34082031	-7.18505859	-0.90966797	+61.12792969	-6.65771484	-50.25146484	+1948	+8.14306641	-6.38525391	-0.59765625	+7.82226563	-7.86621094	+13.02978516	+1580	+6.42919922	-10.61279297	-0.65039063	+37.04589844	+10.04150391	-46.25244141	+1140
+1457971059.45020010	+8.34082031	-7.18505859	-0.91406250	+61.12792969	-6.65771484	-50.25146484	+1948	+8.14306641	-6.38525391	-0.59765625	+7.82226563	-7.86621094	+13.02978516	+1580	+6.42919922	-10.61279297	-0.65039063	+37.04589844	+10.04150391	-46.27441406	+1140
+1457971059.45429990	+8.34082031	-7.18505859	-0.91406250	+61.12792969	-6.65771484	-50.22949219	+1948	+8.14306641	-6.38525391	-0.59765625	+7.82226563	-7.86621094	+13.02978516	+1580	+6.42919922	-10.61279297	-0.64599609	+37.06787109	+10.04150391	-46.27441406	+1140
+1457971059.45849990	+8.34082031	-7.18505859	-0.91406250	+61.12792969	-6.65771484	-50.22949219	+1948	+8.14306641	-6.38525391	-0.59765625	+7.82226563	-7.86621094	+13.02978516	+1580	+6.43359375	-10.61279297	-0.64599609	+37.06787109	+10.06347656	-46.27441406	+1140
+1457971059.46269990	+8.34082031	-7.18505859	-0.91406250	+61.12792969	-6.65771484	-50.22949219	+1948	+8.14306641	-6.38525391	-0.59765625	+7.82226563	-7.86621094	+13.02978516	+1580	+6.43359375	-10.61279297	-0.64599609	+37.06787109	+10.06347656	-46.27441406	+1140
+1457971059.46680000	+8.34082031	-7.18505859	-0.91406250	+61.12792969	-6.65771484	-50.22949219	+1948	+8.14306641	-6.38525391	-0.59765625	+7.82226563	-7.86621094	+13.02978516	+1580	+6.43359375	-10.61279297	-0.64599609	+37.06787109	+10.06347656	-46.27441406	+1140
+1457971059.47100000	+8.34082031	-7.18505859	-0.91406250	+61.12792969	-6.65771484	-50.22949219	+1948	+8.14306641	-6.38964844	-0.59765625	+7.82226563	-7.86621094	+13.02978516	+1580	+6.43359375	-10.61279297	-0.64599609	+37.08984375	+10.06347656	-46.27441406	+1140
+1457971059.47519990	+8.34082031	-7.18505859	-0.91406250	+61.12792969	-6.65771484	-50.22949219	+1948	+8.14306641	-6.38964844	-0.59765625	+7.80029297	-7.86621094	+13.02978516	+1580	+6.43359375	-10.61279297	-0.64599609	+37.08984375	+10.06347656	-46.27441406	+1140
+1457971059.47930000	+8.34082031	-7.18945313	-0.91406250	+61.12792969	-6.65771484	-50.22949219	+1948	+8.14306641	-6.38964844	-0.59765625	+7.80029297	-7.86621094	+13.02978516	+1580	+6.43359375	-10.61279297	-0.64599609	+37.08984375	+10.06347656	-46.29638672	+1140
+1457971059.48350000	+8.34082031	-7.18945313	-0.91406250	+61.12792969	-6.65771484	-50.22949219	+1948	+8.14306641	-6.38964844	-0.59765625	+7.80029297	-7.86621094	+13.02978516	+1580	+6.43798828	-10.61279297	-0.64160156	+37.08984375	+10.06347656	-46.29638672	+1144
+1457971059.48760010	+8.34082031	-7.18945313	-0.91406250	+61.12792969	-6.65771484	-50.22949219	+1948	+8.14306641	-6.38964844	-0.59765625	+7.80029297	-7.84423828	+13.02978516	+1580	+6.43798828	-10.61279297	-0.64160156	+37.11181641	+10.06347656	-46.29638672	+1144
+1457971059.49180010	+8.34082031	-7.18945313	-0.91406250	+61.12792969	-6.65771484	-50.22949219	+1948	+8.14306641	-6.38964844	-0.59765625	+7.80029297	-7.84423828	+13.02978516	+1576	+6.43798828	-10.61279297	-0.64160156	+37.11181641	+10.06347656	-46.29638672	+1144
+1457971059.49600010	+8.34082031	-7.18945313	-0.91406250	+61.12792969	-6.65771484	-50.22949219	+1948	+8.14306641	-6.38964844	-0.59765625	+7.80029297	-7.84423828	+13.02978516	+1576	+6.43798828	-10.61279297	-0.64160156	+37.11181641	+10.06347656	-46.29638672	+1144
+1457971059.50009990	+8.34082031	-7.18945313	-0.91406250	+61.12792969	-6.65771484	-50.20751953	+1948	+8.14306641	-6.38964844	-0.59765625	+7.80029297	-7.84423828	+13.02978516	+1576	+6.43798828	-10.60839844	-0.64160156	+37.11181641	+10.06347656	-46.29638672	+1144
+1457971059.50430010	+8.34082031	-7.18945313	-0.91406250	+61.12792969	-6.65771484	-50.20751953	+1948	+8.14306641	-6.38964844	-0.59765625	+7.80029297	-7.84423828	+13.02978516	+1576	+6.43798828	-10.60839844	-0.64160156	+37.11181641	+10.08544922	-46.29638672	+1144
+1457971059.50850010	+8.34082031	-7.18945313	-0.91406250	+61.12792969	-6.65771484	-50.20751953	+1948	+8.14306641	-6.38964844	-0.59765625	+7.80029297	-7.84423828	+13.02978516	+1576	+6.43798828	-10.60839844	-0.64160156	+37.11181641	+10.08544922	-46.29638672	+1144
+1457971059.51259990	+8.34082031	-7.18945313	-0.91406250	+61.12792969	-6.65771484	-50.20751953	+1948	+8.14306641	-6.38964844	-0.59765625	+7.80029297	-7.84423828	+13.02978516	+1576	+6.43798828	-10.60839844	-0.64160156	+37.11181641	+10.08544922	-46.29638672	+1144
+1457971059.51679990	+8.34082031	-7.18945313	-0.91406250	+61.12792969	-6.63574219	-50.20751953	+1948	+8.14306641	-6.38964844	-0.59765625	+7.80029297	-7.84423828	+13.02978516	+1576	+6.43798828	-10.60839844	-0.64160156	+37.11181641	+10.08544922	-46.29638672	+1144
+1457971059.52099990	+8.34082031	-7.18945313	-0.91406250	+61.12792969	-6.63574219	-50.20751953	+1948	+8.14306641	-6.38964844	-0.59765625	+7.80029297	-7.84423828	+13.02978516	+1576	+6.43798828	-10.61279297	-0.64160156	+37.11181641	+10.08544922	-46.27441406	+1144
+1457971059.52510000	+8.34082031	-7.18945313	-0.91406250	+61.12792969	-6.63574219	-50.20751953	+1948	+8.14306641	-6.38964844	-0.59765625	+7.80029297	-7.82226563	+13.02978516	+1576	+6.43798828	-10.61279297	-0.64160156	+37.11181641	+10.08544922	-46.27441406	+1144
+1457971059.52930000	+8.33642578	-7.18945313	-0.91406250	+61.12792969	-6.63574219	-50.20751953	+1948	+8.14306641	-6.38964844	-0.59765625	+7.80029297	-7.82226563	+13.02978516	+1576	+6.43359375	-10.61279297	-0.64160156	+37.11181641	+10.08544922	-46.27441406	+1144
+1457971059.53350000	+8.33642578	-7.18945313	-0.91406250	+61.12792969	-6.63574219	-50.18554688	+1948	+8.14306641	-6.38964844	-0.59765625	+7.80029297	-7.82226563	+13.02978516	+1576	+6.43359375	-10.61279297	-0.64599609	+37.11181641	+10.08544922	-46.27441406	+1144
+1457971059.54180000	+8.33642578	-7.18945313	-0.91406250	+61.12792969	-6.63574219	-50.18554688	+1948	+8.14306641	-6.38964844	-0.59765625	+7.80029297	-7.82226563	+13.02978516	+1576	+6.43359375	-10.61279297	-0.64599609	+37.11181641	+10.08544922	-46.25244141	+1144
+1457971059.54600000	+8.33642578	-7.18945313	-0.91406250	+61.12792969	-6.61376953	-50.18554688	+1948	+8.14306641	-6.38964844	-0.59765625	+7.80029297	-7.82226563	+13.02978516	+1576	+6.43359375	-10.61279297	-0.64599609	+37.11181641	+10.08544922	-46.25244141	+1144
+1457971059.55010010	+8.33642578	-7.18945313	-0.91406250	+61.12792969	-6.61376953	-50.16357422	+1948	+8.13867188	-6.38964844	-0.59765625	+7.80029297	-7.80029297	+13.02978516	+1576	+6.43359375	-10.61279297	-0.64599609	+37.11181641	+10.10742188	-46.25244141	+1144
+1457971059.55430010	+8.33642578	-7.18945313	-0.91845703	+61.12792969	-6.61376953	-50.16357422	+1944	+8.13867188	-6.38964844	-0.59765625	+7.80029297	-7.80029297	+13.02978516	+1576	+6.43359375	-10.61279297	-0.64599609	+37.11181641	+10.10742188	-46.23046875	+1144
+1457971059.55839990	+8.33642578	-7.18945313	-0.91845703	+61.12792969	-6.59179688	-50.14160156	+1944	+8.13867188	-6.38964844	-0.59765625	+7.80029297	-7.80029297	+13.02978516	+1576	+6.42919922	-10.61279297	-0.64599609	+37.11181641	+10.10742188	-46.23046875	+1144
+1457971059.56259990	+8.33203125	-7.18945313	-0.91845703	+61.12792969	-6.59179688	-50.11962891	+1944	+8.13867188	-6.38964844	-0.59765625	+7.80029297	-7.77832031	+13.02978516	+1576	+6.42919922	-10.61279297	-0.64599609	+37.11181641	+10.10742188	-46.23046875	+1144
+1457971059.56680010	+8.33203125	-7.18945313	-0.91845703	+61.12792969	-6.56982422	-50.11962891	+1944	+8.13867188	-6.38964844	-0.60205078	+7.80029297	-7.77832031	+13.02978516	+1576	+6.42919922	-10.61279297	-0.64599609	+37.11181641	+10.10742188	-46.23046875	+1144
+1457971059.57090000	+8.33203125	-7.18945313	-0.92285156	+61.12792969	-6.56982422	-50.09765625	+1944	+8.13867188	-6.38964844	-0.60205078	+7.80029297	-7.77832031	+13.02978516	+1576	+6.42919922	-10.61279297	-0.64599609	+37.13378906	+10.12939453	-46.20849609	+1144
+1457971059.57509990	+8.32763672	-7.18945313	-0.92285156	+61.14990234	-6.54785156	-50.07568359	+1944	+8.13867188	-6.38964844	-0.60205078	+7.82226563	-7.75634766	+13.02978516	+1576	+6.42919922	-10.61279297	-0.64599609	+37.13378906	+10.12939453	-46.20849609	+1144
+1457971059.57929990	+8.32763672	-7.18945313	-0.92285156	+61.14990234	-6.52587891	-50.05371094	+1944	+8.13867188	-6.38964844	-0.60205078	+7.82226563	-7.73437500	+13.02978516	+1576	+6.43359375	-10.61279297	-0.64599609	+37.15576172	+10.12939453	-46.20849609	+1144
+1457971059.58340000	+8.32763672	-7.18945313	-0.92724609	+61.17187500	-6.50390625	-50.03173828	+1944	+8.13427734	-6.38964844	-0.60205078	+7.82226563	-7.73437500	+13.05175781	+1576	+6.43359375	-10.61279297	-0.64599609	+37.17773438	+10.15136719	-46.20849609	+1144
+1457971059.58760000	+8.32324219	-7.18945313	-0.92724609	+61.17187500	-6.48193359	-50.00976563	+1944	+8.13427734	-6.38964844	-0.60205078	+7.82226563	-7.71240234	+13.05175781	+1576	+6.43359375	-10.61279297	-0.64599609	+37.19970703	+10.15136719	-46.23046875	+1144
+1457971059.59180000	+8.32324219	-7.18945313	-0.92724609	+61.19384766	-6.48193359	-50.00976563	+1944	+8.13427734	-6.38964844	-0.60205078	+7.84423828	-7.69042969	+13.05175781	+1576	+6.43359375	-10.60839844	-0.64599609	+37.22167969	+10.17333984	-46.23046875	+1144
+1457971059.59590010	+8.32324219	-7.18945313	-0.93164063	+61.21582031	-6.45996094	-49.98779297	+1944	+8.13427734	-6.38964844	-0.60644531	+7.84423828	-7.66845703	+13.05175781	+1572	+6.43798828	-10.60839844	-0.64160156	+37.24365234	+10.17333984	-46.23046875	+1144
+1457971059.60010000	+8.31884766	-7.19384766	-0.93164063	+61.23779297	-6.41601563	-49.98779297	+1940	+8.12988281	-6.38964844	-0.60644531	+7.86621094	-7.64648438	+13.02978516	+1572	+6.43798828	-10.60839844	-0.64160156	+37.26562500	+10.19531250	-46.23046875	+1144
+1457971059.60430000	+8.31884766	-7.19384766	-0.93603516	+61.25976563	-6.39404297	-49.98779297	+1940	+8.12988281	-6.38964844	-0.60644531	+7.88818359	-7.62451172	+13.02978516	+1572	+6.43798828	-10.60839844	-0.64160156	+37.28759766	+10.21728516	-46.25244141	+1144
+1457971059.60840010	+8.31884766	-7.19384766	-0.93603516	+61.28173828	-6.35009766	-49.98779297	+1940	+8.12548828	-6.39404297	-0.61083984	+7.88818359	-7.60253906	+13.00781250	+1572	+6.44238281	-10.60839844	-0.64160156	+37.30957031	+10.21728516	-46.25244141	+1144
+1457971059.61260010	+8.31445313	-7.19384766	-0.94042969	+61.28173828	-6.30615234	-49.98779297	+1940	+8.12548828	-6.39404297	-0.61523438	+7.91015625	-7.58056641	+12.98583984	+1572	+6.44238281	-10.60839844	-0.64160156	+37.33154297	+10.23925781	-46.25244141	+1148
+1457971059.61680010	+8.31445313	-7.19824219	-0.94042969	+61.30371094	-6.26220703	-50.00976563	+1940	+8.12548828	-6.39404297	-0.61523438	+7.93212891	-7.55859375	+12.94189453	+1572	+6.44238281	-10.61279297	-0.63720703	+37.35351563	+10.26123047	-46.27441406	+1148
+1457971059.62089990	+8.31445313	-7.19824219	-0.94482422	+61.30371094	-6.21826172	-50.03173828	+1940	+8.12109375	-6.39404297	-0.61962891	+7.95410156	-7.53662109	+12.89794922	+1572	+6.44238281	-10.61279297	-0.63720703	+37.37548828	+10.28320313	-46.27441406	+1148
+1457971059.62509990	+8.31445313	-7.20263672	-0.94921875	+61.30371094	-6.15234375	-50.05371094	+1940	+8.12109375	-6.39843750	-0.62402344	+7.99804688	-7.51464844	+12.81005859	+1572	+6.44238281	-10.61279297	-0.63720703	+37.37548828	+10.32714844	-46.27441406	+1148
+1457971059.62930010	+8.31445313	-7.20703125	-0.94921875	+61.30371094	-6.06445313	-50.09765625	+1940	+8.12109375	-6.39843750	-0.62841797	+8.02001953	-7.49267578	+12.72216797	+1572	+6.44238281	-10.61718750	-0.64160156	+37.37548828	+10.34912109	-46.29638672	+1148
+1457971059.63340000	+8.31445313	-7.20703125	-0.95361328	+61.28173828	-5.97656250	-50.11962891	+1940	+8.12109375	-6.40283203	-0.63281250	+8.06396484	-7.44873047	+12.63427734	+1572	+6.43798828	-10.61718750	-0.64160156	+37.37548828	+10.37109375	-46.29638672	+1148
+1457971059.63759990	+8.31445313	-7.21582031	-0.96240234	+61.23779297	-5.82275391	-50.20751953	+1940	+8.11669922	-6.40722656	-0.64599609	+8.15185547	-7.40478516	+12.41455078	+1572	+6.43798828	-10.62158203	-0.64160156	+37.35351563	+10.41503906	-46.29638672	+1152
+1457971059.64170000	+8.31445313	-7.22460938	-0.96679688	+61.17187500	-5.66894531	-50.31738281	+1940	+8.11669922	-6.41162109	-0.65478516	+8.21777344	-7.38281250	+12.19482422	+1572	+6.43359375	-10.62597656	-0.64599609	+37.30957031	+10.43701172	-46.29638672	+1152
+1457971059.64590000	+8.31884766	-7.22900391	-0.97558594	+61.12792969	-5.49316406	-50.40527344	+1940	+8.11669922	-6.41601563	-0.66796875	+8.30566406	-7.33886719	+11.97509766	+1576	+6.43359375	-10.63037109	-0.65039063	+37.28759766	+10.48095703	-46.31835938	+1152
+1457971059.65010000	+8.32324219	-7.25537109	-0.99316406	+60.90820313	-5.09765625	-50.62500000	+1940	+8.11230469	-6.42041016	-0.68994141	+8.52539063	-7.27294922	+11.49169922	+1580	+6.42919922	-10.63916016	-0.65478516	+37.19970703	+10.54687500	-46.31835938	+1152
+1457971059.65420010	+8.32763672	-7.26855469	-1.00195313	+60.73242188	-4.83398438	-50.82275391	+1940	+8.11230469	-6.42480469	-0.70751953	+8.70117188	-7.25097656	+11.11816406	+1580	+6.42480469	-10.64355469	-0.65478516	+37.13378906	+10.59082031	-46.34033203	+1152
+1457971059.65840010	+8.33642578	-7.27734375	-1.01513672	+60.60058594	-4.59228516	-50.93261719	+1936	+8.11230469	-6.42919922	-0.72509766	+8.85498047	-7.20703125	+10.81054688	+1580	+6.42041016	-10.65234375	-0.65917969	+37.04589844	+10.65673828	-46.36230469	+1152
+1457971059.66669990	+8.35400391	-7.30810547	-1.04150391	+60.18310547	-4.02099609	-51.30615234	+1932	+8.10791016	-6.42919922	-0.76904297	+9.42626953	-7.14111328	+10.01953125	+1580	+6.41601563	-10.67431641	-0.67236328	+36.80419922	+10.83251953	-46.45019531	+1152
+1457971059.67090010	+8.36279297	-7.32128906	-1.05468750	+60.02929688	-3.75732422	-51.48193359	+1928	+8.10791016	-6.43359375	-0.78662109	+9.64599609	-7.14111328	+9.75585938	+1576	+6.41601563	-10.68310547	-0.67236328	+36.69433594	+10.89843750	-46.51611328	+1148
+1457971059.67510010	+8.37158203	-7.34326172	-1.06347656	+59.80957031	-3.49365234	-51.67968750	+1928	+8.10351563	-6.42919922	-0.80419922	+9.97558594	-7.14111328	+9.47021484	+1576	+6.42041016	-10.69628906	-0.67675781	+36.54052734	+10.98632813	-46.64794922	+1148
+1457971059.67919990	+8.38476563	-7.35644531	-1.07666016	+59.63378906	-3.22998047	-51.92138672	+1924	+8.10351563	-6.42480469	-0.81738281	+10.28320313	-7.20703125	+9.16259766	+1568	+6.42919922	-10.70507813	-0.67675781	+36.40869141	+11.07421875	-46.77978516	+1144
+1457971059.68339990	+8.39794922	-7.36962891	-1.08984375	+59.43603516	-2.98828125	-52.14111328	+1920	+8.09912109	-6.42480469	-0.83496094	+10.59082031	-7.25097656	+8.92089844	+1564	+6.43798828	-10.71386719	-0.67675781	+36.29882813	+11.11816406	-46.91162109	+1140
+1457971059.68759990	+8.41113281	-7.38720703	-1.10302734	+59.19433594	-2.72460938	-52.36083984	+1916	+8.09912109	-6.41601563	-0.85253906	+10.98632813	-7.29492188	+8.67919922	+1560	+6.46435547	-10.73583984	-0.67675781	+36.10107422	+11.16210938	-47.21923828	+1136
+1457971059.69170000	+8.42871094	-7.40039063	-1.11181641	+59.01855469	-2.48291016	-52.64648438	+1912	+8.09912109	-6.40722656	-0.86572266	+11.40380859	-7.42675781	+8.39355469	+1556	+6.48193359	-10.74023438	-0.66796875	+36.05712891	+11.14013672	-47.46093750	+1140
+1457971059.69590000	+8.44628906	-7.41357422	-1.12500000	+58.84277344	-2.28515625	-52.93212891	+1908	+8.09912109	-6.40283203	-0.88330078	+11.79931641	-7.55859375	+8.17382813	+1548	+6.50390625	-10.74462891	-0.67236328	+36.03515625	+11.05224609	-47.63671875	+1140
+1457971059.70009990	+8.45947266	-7.43554688	-1.13818359	+58.57910156	-2.08740234	-53.21777344	+1908	+8.09472656	-6.39404297	-0.90087891	+12.21679688	-7.71240234	+7.95410156	+1544	+6.52148438	-10.74902344	-0.68115234	+35.96923828	+10.94238281	-47.79052734	+1140
+1457971059.70420000	+8.48144531	-7.44433594	-1.14697266	+58.40332031	-1.93359375	-53.59130859	+1904	+8.09912109	-6.38525391	-0.91406250	+12.70019531	-7.95410156	+7.69042969	+1536	+6.54785156	-10.75341797	-0.67675781	+35.90332031	+10.81054688	-48.09814453	+1144
+1457971059.70840000	+8.50781250	-7.45751953	-1.15576172	+58.22753906	-1.82373047	-53.96484375	+1904	+8.10351563	-6.37207031	-0.93603516	+13.16162109	-8.17382813	+7.49267578	+1532	+6.56982422	-10.75781250	-0.68554688	+35.85937500	+10.61279297	-48.31787109	+1144
+1457971059.71250010	+8.52539063	-7.48388672	-1.16894531	+57.87597656	-1.69189453	-54.36035156	+1900	+8.10351563	-6.36767578	-0.94921875	+13.62304688	-8.41552734	+7.22900391	+1524	+6.59179688	-10.76660156	-0.69873047	+35.77148438	+10.41503906	-48.53759766	+1144
+1457971059.71670010	+8.55175781	-7.49267578	-1.17773438	+57.65625000	-1.60400391	-54.82177734	+1900	+8.10791016	-6.35449219	-0.96240234	+14.17236328	-8.76708984	+6.94335938	+1516	+6.61816406	-10.77099609	-0.69873047	+35.66162109	+10.17333984	-48.91113281	+1144
+1457971059.72090010	+8.58251953	-7.50585938	-1.19091797	+57.41455078	-1.58203125	-55.28320313	+1896	+8.11669922	-6.34130859	-0.98876953	+14.69970703	-9.07470703	+6.74560547	+1512	+6.64013672	-10.77539063	-0.72509766	+35.57373047	+9.84375000	-49.10888672	+1148
+1457971059.72499990	+8.60888672	-7.53662109	-1.20410156	+56.97509766	-1.53808594	-55.76660156	+1892	+8.11669922	-6.33691406	-1.01074219	+15.16113281	-9.38232422	+6.43798828	+1504	+6.66650391	-10.78857422	-0.75585938	+35.39794922	+9.53613281	-49.32861328	+1144
+1457971059.72919990	+8.63964844	-7.54980469	-1.21289063	+56.64550781	-1.53808594	-56.31591797	+1892	+8.12548828	-6.32373047	-1.02832031	+15.75439453	-9.79980469	+6.08642578	+1496	+6.68847656	-10.79736328	-0.77343750	+35.22216797	+9.18457031	-49.70214844	+1144
+1457971059.73340010	+8.67919922	-7.56738281	-1.23046875	+56.33789063	-1.58203125	-56.86523438	+1892	+8.13867188	-6.31494141	-1.06347656	+16.32568359	-10.12939453	+5.84472656	+1496	+6.71484375	-10.80175781	-0.81298828	+35.06835938	+8.76708984	-49.92187500	+1148
+1457971059.73750000	+8.70996094	-7.60253906	-1.24804688	+55.74462891	-1.58203125	-57.45849609	+1888	+8.13867188	-6.31494141	-1.09423828	+16.78710938	-10.45898438	+5.44921875	+1488	+6.73681641	-10.81933594	-0.85253906	+34.80468750	+8.39355469	-50.18554688	+1148
+1457971059.74169990	+8.74951172	-7.62451172	-1.26123047	+55.28320313	-1.62597656	-58.09570313	+1884	+8.15185547	-6.30175781	-1.12060547	+17.40234375	-10.89843750	+5.00976563	+1480	+6.75439453	-10.82812500	-0.88769531	+34.49707031	+7.99804688	-50.53710938	+1148
+1457971059.74589990	+8.79345703	-7.64648438	-1.28759766	+54.82177734	-1.69189453	-58.71093750	+1880	+8.16943359	-6.29296875	-1.16894531	+18.01757813	-11.20605469	+4.72412109	+1480	+6.77636719	-10.84130859	-0.94482422	+34.21142578	+7.58056641	-50.75683594	+1152
+1457971059.75000000	+8.82861328	-7.68603516	-1.31396484	+54.14062500	-1.71386719	-59.34814453	+1876	+8.17382813	-6.29736328	-1.21289063	+18.50097656	-11.51367188	+4.24072266	+1468	+6.79394531	-10.85888672	-1.00195313	+33.83789063	+7.22900391	-51.02050781	+1160
+1457971059.75420000	+8.87255859	-7.71240234	-1.34472656	+53.54736328	-1.75781250	-59.98535156	+1876	+8.18701172	-6.28857422	-1.25244141	+19.11621094	-11.88720703	+3.75732422	+1464	+6.81591797	-10.87207031	-1.05029297	+33.46435547	+6.85546875	-51.32812500	+1168
+1457971059.75840000	+8.92089844	-7.74755859	-1.37988281	+52.93212891	-1.82373047	-60.60058594	+1880	+8.20898438	-6.27978516	-1.31396484	+19.75341797	-12.12890625	+3.36181641	+1464	+6.83789063	-10.88525391	-1.12500000	+33.06884766	+6.50390625	-51.54785156	+1176
+1457971059.76250000	+8.96044922	-7.78710938	-1.41503906	+52.20703125	-1.84570313	-61.23779297	+1884	+8.21777344	-6.28857422	-1.37109375	+20.21484375	-12.37060547	+2.83447266	+1456	+6.85107422	-10.90722656	-1.19091797	+32.62939453	+6.19628906	-51.78955078	+1188
+1457971059.76670000	+9.00439453	-7.82226563	-1.45898438	+51.52587891	-1.88964844	-61.85302734	+1892	+8.23095703	-6.27978516	-1.43261719	+20.85205078	-12.65625000	+2.28515625	+1456	+6.87304688	-10.92041016	-1.26123047	+32.21191406	+5.88867188	-52.07519531	+1200
+1457971059.77090000	+9.05712891	-7.86181641	-1.50732422	+50.82275391	-1.93359375	-62.44628906	+1904	+8.25732422	-6.27099609	-1.50292969	+21.51123047	-12.87597656	+1.82373047	+1456	+6.89941406	-10.93359375	-1.34033203	+31.77246094	+5.60302734	-52.31689453	+1216
+1457971059.77500010	+9.10107422	-7.90136719	-1.56005859	+50.09765625	-1.95556641	-63.08349609	+1912	+8.26611328	-6.27978516	-1.57763672	+21.99462891	-13.05175781	+1.23046875	+1452	+6.91699219	-10.95117188	-1.41503906	+31.31103516	+5.40527344	-52.62451172	+1232
+1457971059.77920010	+9.14941406	-7.94091797	-1.62158203	+49.41650391	-1.95556641	-63.61083984	+1924	+8.28369141	-6.27099609	-1.65234375	+22.60986328	-13.24951172	+0.68115234	+1456	+6.94335938	-10.95996094	-1.49414063	+30.87158203	+5.18554688	-52.93212891	+1248
+1457971059.78749990	+9.25488281	-8.01562500	-1.74462891	+48.01025391	-1.95556641	-64.75341797	+1952	+8.32763672	-6.27099609	-1.82373047	+23.75244141	-13.53515625	-0.48339844	+1460	+7.00048828	-10.98632813	-1.66113281	+30.01464844	+4.83398438	-53.56933594	+1280
+1457971059.79169990	+9.30761719	-8.05517578	-1.81933594	+47.35107422	-1.95556641	-65.23681641	+1968	+8.34960938	-6.25781250	-1.91162109	+24.38964844	-13.66699219	-1.03271484	+1464	+7.04003906	-10.99072266	-1.74462891	+29.66308594	+4.65820313	-53.89892578	+1300
+1457971059.79580000	+9.36035156	-8.09472656	-1.88525391	+46.66992188	-1.97753906	-65.78613281	+1980	+8.38037109	-6.24462891	-2.00390625	+25.07080078	-13.84277344	-1.64794922	+1472	+7.07958984	-10.99511719	-1.82812500	+29.28955078	+4.48242188	-54.22851563	+1316
+1457971059.80000000	+9.41308594	-8.12548828	-1.95996094	+46.03271484	-2.02148438	-66.29150391	+1996	+8.40234375	-6.25341797	-2.10058594	+25.48828125	-13.95263672	-2.26318359	+1472	+7.11474609	-10.99951172	-1.91601563	+28.89404297	+4.30664063	-54.62402344	+1332
+1457971059.80419990	+9.47021484	-8.15625000	-2.04345703	+45.43945313	-2.04345703	-66.75292969	+2012	+8.42871094	-6.23583984	-2.20166016	+26.08154297	-14.04052734	-2.81250000	+1484	+7.16308594	-10.99511719	-2.00390625	+28.60839844	+4.13085938	-54.99755859	+1352
+1457971059.80830000	+9.52734375	-8.18701172	-2.11376953	+44.80224609	-2.08740234	-67.34619141	+2024	+8.46826172	-6.21826172	-2.29394531	+26.76269531	-14.23828125	-3.51562500	+1492	+7.21142578	-10.99511719	-2.08740234	+28.27880859	+3.93310547	-55.43701172	+1368
+1457971059.81250000	+9.58447266	-8.21337891	-2.19287109	+44.23095703	-2.19726563	-67.87353516	+2040	+8.49462891	-6.22265625	-2.39501953	+27.13623047	-14.37011719	-4.15283203	+1496	+7.25976563	-10.99072266	-2.17089844	+27.97119141	+3.73535156	-55.87646484	+1384
+1457971059.81670000	+9.64599609	-8.23974609	-2.28076172	+43.65966797	-2.26318359	-68.31298828	+2056	+8.52539063	-6.20068359	-2.50927734	+27.70751953	-14.43603516	-4.65820313	+1512	+7.31689453	-10.98193359	-2.25878906	+27.70751953	+3.51562500	-56.29394531	+1400
+1457971059.82080010	+9.70751953	-8.26171875	-2.35107422	+43.06640625	-2.37304688	-68.90625000	+2064	+8.56933594	-6.17871094	-2.60156250	+28.34472656	-14.65576172	-5.40527344	+1524	+7.36962891	-10.96875000	-2.34667969	+27.42187500	+3.25195313	-56.73339844	+1416
+1457971059.82500000	+9.76904297	-8.28369141	-2.43017578	+42.49511719	-2.54882813	-69.38964844	+2080	+8.60449219	-6.17431641	-2.71142578	+28.69628906	-14.78759766	-6.02050781	+1528	+7.42675781	-10.95996094	-2.43457031	+27.09228516	+2.98828125	-57.17285156	+1428
+1457971059.82920000	+9.83496094	-8.29687500	-2.52246094	+41.92382813	-2.68066406	-69.82910156	+2092	+8.64404297	-6.14794922	-2.83007813	+29.20166016	-14.85351563	-6.54785156	+1548	+7.48828125	-10.93798828	-2.52685547	+26.85058594	+2.72460938	-57.56835938	+1444
+1457971059.83330010	+9.89648438	-8.31005859	-2.59277344	+41.33056641	-2.90039063	-70.42236328	+2104	+8.69677734	-6.12158203	-2.91796875	+29.79492188	-15.11718750	-7.31689453	+1560	+7.54541016	-10.92041016	-2.61914063	+26.54296875	+2.37304688	-57.98583984	+1460
+1457971059.83750010	+9.96240234	-8.31884766	-2.66748047	+40.75927734	-3.16406250	-70.97167969	+2112	+8.74072266	-6.10839844	-3.02343750	+30.10253906	-15.29296875	-7.95410156	+1568	+7.60253906	-10.89843750	-2.70703125	+26.23535156	+2.04345703	-58.44726563	+1472
+1457971059.84170010	+10.02832031	-8.32324219	-2.75097656	+40.20996094	-3.36181641	-71.43310547	+2128	+8.78906250	-6.07324219	-3.14648438	+30.56396484	-15.35888672	-8.43750000	+1592	+7.65966797	-10.86767578	-2.80810547	+25.92773438	+1.73583984	-58.82080078	+1488
+1457971059.84579990	+10.09863281	-8.33203125	-2.81689453	+39.63867188	-3.62548828	-72.09228516	+2136	+8.85058594	-6.04248047	-3.22998047	+31.09130859	-15.62255859	-9.25048828	+1604	+7.71679688	-10.84130859	-2.89599609	+25.59814453	+1.36230469	-59.26025391	+1504
+1457971059.85419990	+10.23925781	-8.32324219	-2.96630859	+38.47412109	-4.21875000	-73.08105469	+2164	+8.96484375	-5.98095703	-3.44531250	+31.77246094	-15.90820313	-10.39306641	+1640	+7.83105469	-10.77978516	-3.08935547	+24.89501953	+0.63720703	-60.00732422	+1536
+1457971059.85830000	+10.30957031	-8.31884766	-3.02783203	+37.88085938	-4.54833984	-73.67431641	+2176	+9.03515625	-5.94140625	-3.52441406	+32.23388672	-16.21582031	-11.20605469	+1656	+7.88818359	-10.74462891	-3.18603516	+24.49951172	+0.24169922	-60.35888672	+1552
+1457971059.86250000	+10.38427734	-8.30566406	-3.08935547	+37.30957031	-4.92187500	-74.20166016	+2196	+9.10107422	-5.90625000	-3.61669922	+32.49755859	-16.45751953	-11.82128906	+1676	+7.94091797	-10.70507813	-3.28271484	+24.08203125	-0.15380859	-60.73242188	+1568
+1457971059.86660000	+10.45898438	-8.28808594	-3.16845703	+36.76025391	-5.25146484	-74.61914063	+2216	+9.16699219	-5.85351563	-3.72656250	+32.82714844	-16.58935547	-12.37060547	+1700	+7.99804688	-10.65673828	-3.38378906	+23.73046875	-0.54931641	-61.01806641	+1592
+1457971059.87080000	+10.53808594	-8.26611328	-3.21679688	+36.18896484	-5.66894531	-75.23437500	+2232	+9.24609375	-5.80517578	-3.79248047	+33.20068359	-16.96289063	-13.20556641	+1720	+8.05517578	-10.61279297	-3.47607422	+23.31298828	-0.98876953	-61.39160156	+1616
+1457971059.87500000	+10.61718750	-8.23974609	-3.26953125	+35.66162109	-6.13037109	-75.78369141	+2252	+9.32519531	-5.76123047	-3.87597656	+33.44238281	-17.29248047	-13.84277344	+1744	+8.10791016	-10.56445313	-3.56396484	+22.89550781	-1.42822266	-61.78710938	+1636
+1457971059.87910010	+10.69628906	-8.21337891	-3.33105469	+35.15625000	-6.52587891	-76.22314453	+2276	+9.40429688	-5.69970703	-3.97265625	+33.70605469	-17.51220703	-14.41406250	+1772	+8.16943359	-10.50732422	-3.66064453	+22.52197266	-1.82373047	-62.05078125	+1668
+1457971059.88330010	+10.77539063	-8.18261719	-3.37060547	+34.60693359	-6.98730469	-76.81640625	+2296	+9.48779297	-5.64697266	-4.02978516	+34.01367188	-17.92968750	-15.24902344	+1796	+8.23095703	-10.45458984	-3.74853516	+22.12646484	-2.30712891	-62.42431641	+1692
+1457971059.88750000	+10.85888672	-8.13867188	-3.41894531	+34.14550781	-7.51464844	-77.27783203	+2320	+9.57568359	-5.58105469	-4.10449219	+34.23339844	-18.34716797	-15.86425781	+1824	+8.29248047	-10.39746094	-3.83203125	+21.70898438	-2.79052734	-62.77587891	+1720
+1457971059.89159990	+10.94238281	-8.09912109	-3.47607422	+33.66210938	-7.99804688	-77.67333984	+2348	+9.66357422	-5.51953125	-4.18359375	+34.40917969	-18.67675781	-16.43554688	+1856	+8.36279297	-10.32714844	-3.92431641	+21.37939453	-3.27392578	-63.03955078	+1756
+1457971059.89580010	+11.02587891	-8.05517578	-3.50683594	+33.15673828	-8.54736328	-78.20068359	+2372	+9.75585938	-5.45361328	-4.23632813	+34.62890625	-19.16015625	-17.24853516	+1880	+8.43310547	-10.26123047	-4.00341797	+21.02783203	-3.82324219	-63.39111328	+1784
+1457971059.90000010	+11.10937500	-7.99804688	-3.54199219	+32.71728516	-9.16259766	-78.66210938	+2396	+9.84814453	-5.37451172	-4.29345703	+34.82666016	-19.68750000	-17.84179688	+1908	+8.49902344	-10.19531250	-4.07812500	+20.65429688	-4.37255859	-63.74267578	+1816
+1457971059.90409990	+11.19287109	-7.94531250	-3.58154297	+32.27783203	-9.73388672	-79.05761719	+2424	+9.93603516	-5.30419922	-4.36376953	+34.98046875	-20.10498047	-18.41308594	+1936	+8.57373047	-10.11181641	-4.16162109	+20.39062500	-4.96582031	-63.98437500	+1852
+1457971059.90829990	+11.28076172	-7.89697266	-3.60351563	+31.83837891	-10.39306641	-79.56298828	+2448	+10.02832031	-5.23388672	-4.40332031	+35.13427734	-20.65429688	-19.16015625	+1956	+8.65722656	-10.03271484	-4.22753906	+20.10498047	-5.62500000	-64.37988281	+1884
+1457971059.91249990	+11.36865234	-7.83105469	-3.62988281	+31.42089844	-11.09619141	-80.00244141	+2472	+10.12500000	-5.15039063	-4.45166016	+35.31005859	-21.24755859	-19.70947266	+1984	+8.73632813	-9.95361328	-4.28906250	+19.79736328	-6.30615234	-64.73144531	+1916
+1457971059.92080000	+11.54003906	-7.70800781	-3.67822266	+30.58593750	-12.48046875	-80.77148438	+2520	+10.30517578	-4.99658203	-4.54394531	+35.52978516	-22.28027344	-20.89599609	+2024	+8.91210938	-9.77343750	-4.42089844	+19.33593750	-7.73437500	-65.30273438	+1980
+1457971059.92500000	+11.62353516	-7.63769531	-3.69580078	+30.16845703	-13.20556641	-81.10107422	+2544	+10.40185547	-4.89990234	-4.58789063	+35.68359375	-22.89550781	-21.37939453	+2048	+9.00000000	-9.68554688	-4.47363281	+19.07226563	-8.50341797	-65.61035156	+2008
+1457971059.92910000	+11.70703125	-7.56738281	-3.71777344	+29.75097656	-13.95263672	-81.36474609	+2564	+10.48974609	-4.81640625	-4.63623047	+35.74951172	-23.42285156	-21.86279297	+2068	+9.09228516	-9.58007813	-4.53955078	+18.89648438	-9.27246094	-65.80810547	+2036
+1457971059.93330000	+11.79052734	-7.49707031	-3.72656250	+29.31152344	-14.74365234	-81.71630859	+2584	+10.57763672	-4.73291016	-4.66259766	+35.85937500	-23.99414063	-22.45605469	+2080	+9.18896484	-9.47900391	-4.58349609	+18.69873047	-10.12939453	-66.07177734	+2060
+1457971059.93750000	+11.86962891	-7.42236328	-3.73095703	+28.89404297	-15.55664063	-82.00195313	+2600	+10.66992188	-4.63183594	-4.69775391	+36.01318359	-24.60937500	-22.91748047	+2096	+9.27246094	-9.38232422	-4.62744141	+18.43505859	-10.96435547	-66.35742188	+2080
+1457971059.94160010	+11.95312500	-7.34326172	-3.74414063	+28.47656250	-16.32568359	-82.22167969	+2620	+10.75781250	-4.54394531	-4.73291016	+36.07910156	-25.11474609	-23.37890625	+2112	+9.36914063	-9.26806641	-4.68457031	+18.25927734	-11.77734375	-66.51123047	+2104
+1457971059.94580010	+12.03222656	-7.26416016	-3.73974609	+28.08105469	-17.13867188	-82.50732422	+2636	+10.84570313	-4.45166016	-4.75488281	+36.23291016	-25.68603516	-23.97216797	+2120	+9.46142578	-9.15820313	-4.72412109	+18.06152344	-12.65625000	-66.75292969	+2124
+1457971059.94989990	+12.11132813	-7.17626953	-3.73974609	+27.68554688	-17.97363281	-82.70507813	+2656	+10.93359375	-4.34619141	-4.77685547	+36.40869141	-26.30126953	-24.41162109	+2132	+9.55371094	-9.05273438	-4.75927734	+17.81982422	-13.53515625	-66.99462891	+2136
+1457971059.95409990	+12.19042969	-7.09277344	-3.74853516	+27.26806641	-18.74267578	-82.83691406	+2668	+11.02587891	-4.24951172	-4.80761719	+36.54052734	-26.80664063	-24.85107422	+2144	+9.64599609	-8.93847656	-4.80322266	+17.64404297	-14.34814453	-67.08251953	+2152
+1457971059.95830010	+12.26513672	-7.00488281	-3.73535156	+26.87255859	-19.55566406	-83.03466797	+2688	+11.11376953	-4.14843750	-4.81640625	+36.73828125	-27.35595703	-25.42236328	+2156	+9.73828125	-8.81982422	-4.83837891	+17.42431641	-15.20507813	-67.23632813	+2168
+1457971059.96240000	+12.33544922	-6.91259766	-3.72656250	+26.47705078	-20.39062500	-83.16650391	+2708	+11.20166016	-4.03417969	-4.82519531	+36.95800781	-27.92724609	-25.88378906	+2168	+9.82177734	-8.70996094	-4.87353516	+17.18261719	-16.04003906	-67.39013672	+2176
+1457971059.96659990	+12.41015625	-6.81591797	-3.72216797	+26.08154297	-21.18164063	-83.23242188	+2724	+11.28955078	-3.92871094	-4.83837891	+37.15576172	-28.43261719	-26.36718750	+2176	+9.90966797	-8.58251953	-4.91308594	+16.98486328	-16.83105469	-67.43408203	+2192
+1457971059.97079990	+12.48486328	-6.71923828	-3.70019531	+25.70800781	-22.01660156	-83.36425781	+2748	+11.37744141	-3.81884766	-4.83398438	+37.41943359	-29.00390625	-26.98242188	+2192	+9.99755859	-8.45947266	-4.93945313	+16.78710938	-17.66601563	-67.54394531	+2204
+1457971059.97490000	+12.55517578	-6.61816406	-3.67382813	+25.35644531	-22.87353516	-83.47412109	+2768	+11.46972656	-3.70019531	-4.82519531	+37.70507813	-29.59716797	-27.48779297	+2208	+10.07666016	-8.34082031	-4.96142578	+16.52343750	-18.47900391	-67.69775391	+2212
+1457971059.97910000	+12.62548828	-6.51269531	-3.66064453	+25.02685547	-23.66455078	-83.51806641	+2792	+11.56201172	-3.58593750	-4.82519531	+37.96875000	-30.12451172	-28.01513672	+2224	+10.16015625	-8.21777344	-4.99658203	+16.32568359	-19.22607422	-67.71972656	+2224
+1457971059.98330000	+12.70019531	-6.40722656	-3.62548828	+24.71923828	-24.49951172	-83.62792969	+2820	+11.65429688	-3.46728516	-4.79882813	+38.32031250	-30.69580078	-28.67431641	+2244	+10.24804688	-8.09472656	-5.01416016	+16.14990234	-20.03906250	-67.80761719	+2236
+1457971059.98740010	+12.76611328	-6.29736328	-3.59472656	+24.43359375	-25.33447266	-83.64990234	+2844	+11.74218750	-3.33984375	-4.78125000	+38.69384766	-31.31103516	-29.20166016	+2268	+10.32275391	-7.97167969	-5.03173828	+15.93017578	-20.78613281	-67.89550781	+2248
+1457971059.99160000	+12.84082031	-6.18750000	-3.57275391	+24.10400391	-26.12548828	-83.62792969	+2872	+11.83886719	-3.22119141	-4.76367188	+39.00146484	-31.83837891	-29.77294922	+2288	+10.40625000	-7.84423828	-5.06250000	+15.73242188	-21.51123047	-67.87353516	+2264
+1457971059.99580000	+12.90673828	-6.07763672	-3.53320313	+23.81835938	-26.96044922	-83.64990234	+2900	+11.92675781	-3.09375000	-4.72412109	+39.41894531	-32.43164063	-30.43212891	+2312	+10.48974609	-7.71679688	-5.07568359	+15.57861328	-22.28027344	-67.89550781	+2276
+1457971060.00410010	+13.03417969	-5.85351563	-3.45410156	+23.22509766	-28.63037109	-83.56201172	+2964	+12.10693359	-2.83447266	-4.65380859	+40.18798828	-33.61816406	-31.55273438	+2360	+10.64355469	-7.45751953	-5.10644531	+15.18310547	-23.70849609	-67.87353516	+2308
+1457971060.00830010	+13.10009766	-5.73925781	-3.40576172	+22.93945313	-29.48730469	-83.54003906	+3000	+12.19482422	-2.71142578	-4.60546875	+40.60546875	-34.23339844	-32.23388672	+2384	+10.72705078	-7.33007813	-5.10644531	+15.05126953	-24.49951172	-67.91748047	+2324
+1457971060.01239990	+13.16162109	-5.62500000	-3.36181641	+22.67578125	-30.34423828	-83.47412109	+3032	+12.28271484	-2.57519531	-4.56152344	+41.04492188	-34.87060547	-32.78320313	+2408	+10.80175781	-7.20263672	-5.10644531	+14.85351563	-25.29052734	-67.93945313	+2340
+1457971060.01659990	+13.22314453	-5.51513672	-3.31787109	+22.36816406	-31.15722656	-83.34228516	+3064	+12.37060547	-2.45214844	-4.51757813	+41.41845703	-35.41992188	-33.37646484	+2432	+10.88085938	-7.07080078	-5.11523438	+14.69970703	-26.01562500	-67.85156250	+2360
+1457971060.02070000	+13.28466797	-5.40527344	-3.26513672	+22.08251953	-32.01416016	-83.25439453	+3100	+12.45410156	-2.32470703	-4.46484375	+41.85791016	-35.99121094	-34.01367188	+2456	+10.96875000	-6.94335938	-5.11083984	+14.56787109	-26.80664063	-67.85156250	+2380
+1457971060.02490000	+13.34179688	-5.29541016	-3.21679688	+21.73095703	-32.82714844	-83.10058594	+3132	+12.53320313	-2.18408203	-4.41650391	+42.29736328	-36.58447266	-34.51904297	+2484	+11.04345703	-6.81591797	-5.10644531	+14.39208984	-27.55371094	-67.78564453	+2396
+1457971060.02909990	+13.39453125	-5.18994141	-3.17285156	+21.35742188	-33.66210938	-82.88085938	+3164	+12.61230469	-2.06982422	-4.36816406	+42.64892578	-37.08984375	-35.06835938	+2504	+11.11816406	-6.67968750	-5.11083984	+14.21630859	-28.30078125	-67.63183594	+2412
+1457971060.03320000	+13.44726563	-5.08447266	-3.12451172	+20.96191406	-34.47509766	-82.68310547	+3196	+12.68701172	-1.94677734	-4.31542969	+43.02246094	-37.59521484	-35.66162109	+2524	+11.20166016	-6.54785156	-5.09326172	+14.06250000	-29.13574219	-67.56591797	+2436
+1457971060.03740000	+13.49121094	-4.97900391	-3.07177734	+20.58837891	-35.31005859	-82.46337891	+3224	+12.75732422	-1.81933594	-4.26269531	+43.43994141	-38.14453125	-36.18896484	+2544	+11.27636719	-6.42041016	-5.08007813	+13.88671875	-29.97070313	-67.47802734	+2452
+1457971060.04160000	+13.53515625	-4.88232422	-3.01904297	+20.14892578	-36.12304688	-82.22167969	+3252	+12.82763672	-1.70947266	-4.21435547	+43.76953125	-38.60595703	-36.76025391	+2560	+11.35107422	-6.28857422	-5.06689453	+13.68896484	-30.76171875	-67.34619141	+2472
+1457971060.04570010	+13.58349609	-4.79003906	-2.97070313	+19.70947266	-36.93603516	-81.97998047	+3280	+12.89355469	-1.59521484	-4.16601563	+44.14306641	-39.06738281	-37.35351563	+2576	+11.43017578	-6.16113281	-5.04492188	+13.53515625	-31.64062500	-67.25830078	+2492
+1457971060.04990010	+13.62744141	-4.68896484	-2.91796875	+19.24804688	-37.74902344	-81.69433594	+3308	+12.95947266	-1.47656250	-4.11767578	+44.56054688	-39.50683594	-37.88085938	+2592	+11.50488281	-6.03369141	-5.02294922	+13.33740234	-32.49755859	-67.12646484	+2508
+1457971060.05819990	+13.70654297	-4.50878906	-2.82128906	+18.25927734	-39.26513672	-81.03515625	+3352	+13.08251953	-1.26562500	-4.02978516	+45.24169922	-40.29785156	-39.04541016	+2616	+11.65429688	-5.77880859	-4.98339844	+12.96386719	-34.14550781	-66.75292969	+2540
+1457971060.06660010	+13.77246094	-4.32861328	-2.72460938	+17.24853516	-40.80322266	-80.33203125	+3392	+13.19238281	-1.05468750	-3.93310547	+46.01074219	-41.06689453	-40.18798828	+2636	+11.78613281	-5.53271484	-4.93945313	+12.52441406	-35.79345703	-66.40136719	+2564
+1457971060.07489990	+13.83398438	-4.14843750	-2.61914063	+16.25976563	-42.29736328	-79.62890625	+3428	+13.29785156	-0.84375000	-3.84082031	+46.82373047	-41.79199219	-41.39648438	+2656	+11.91357422	-5.29101563	-4.87792969	+12.10693359	-37.50732422	-66.09375000	+2584
+1457971060.07909990	+13.86474609	-4.06494141	-2.57080078	+15.77636719	-43.02246094	-79.25537109	+3444	+13.35058594	-0.75146484	-3.78808594	+47.21923828	-42.16552734	-42.05566406	+2660	+11.97949219	-5.17675781	-4.85595703	+11.90917969	-38.29833984	-65.89599609	+2592
+1457971060.08740000	+13.92187500	-3.89355469	-2.46533203	+14.89746094	-44.47265625	-78.50830078	+3476	+13.44726563	-0.54931641	-3.68261719	+48.14208984	-42.91259766	-43.35205078	+2680	+12.09814453	-4.94824219	-4.79443359	+11.55761719	-39.88037109	-65.61035156	+2612
+1457971060.09159990	+13.94824219	-3.81005859	-2.41699219	+14.43603516	-45.13183594	-78.11279297	+3492	+13.49560547	-0.45263672	-3.62988281	+48.60351563	-43.28613281	-43.98925781	+2688	+12.15966797	-4.84277344	-4.77246094	+11.35986328	-40.58349609	-65.43457031	+2616
+1457971060.09570000	+13.97460938	-3.72656250	-2.36425781	+14.01855469	-45.81298828	-77.73925781	+3504	+13.53955078	-0.35595703	-3.56835938	+49.08691406	-43.65966797	-44.67041016	+2696	+12.21679688	-4.73291016	-4.73730469	+11.25000000	-41.30859375	-65.32470703	+2624
+1457971060.09990000	+13.99658203	-3.63867188	-2.31152344	+13.64501953	-46.51611328	-77.36572266	+3520	+13.58349609	-0.24609375	-3.50683594	+49.65820313	-44.09912109	-45.30761719	+2708	+12.26513672	-4.62304688	-4.71093750	+11.09619141	-42.03369141	-65.19287109	+2628
+1457971060.10820010	+14.05371094	-3.47607422	-2.19726563	+12.87597656	-47.87841797	-76.61865234	+3548	+13.67138672	-0.06152344	-3.37060547	+50.69091797	-44.95605469	-46.71386719	+2724	+12.37060547	-4.42529297	-4.64941406	+10.83251953	-43.37402344	-64.99511719	+2640
+1457971060.11649990	+14.10644531	-3.31347656	-2.09179688	+12.12890625	-49.17480469	-75.78369141	+3580	+13.75927734	+0.13623047	-3.23437500	+51.83349609	-45.85693359	-48.03222656	+2740	+12.47167969	-4.23632813	-4.59667969	+10.54687500	-44.62646484	-64.77539063	+2652
+1457971060.12069990	+14.13281250	-3.23876953	-2.03466797	+11.75537109	-49.79003906	-75.36621094	+3592	+13.79882813	+0.22851563	-3.16406250	+52.40478516	-46.29638672	-48.71337891	+2752	+12.52001953	-4.14404297	-4.56591797	+10.48095703	-45.24169922	-64.70947266	+2656
+1457971060.12490010	+14.15478516	-3.15966797	-1.98632813	+11.33789063	-50.38330078	-74.90478516	+3608	+13.83398438	+0.32958984	-3.09375000	+53.02001953	-46.75781250	-49.32861328	+2764	+12.56835938	-4.04736328	-4.53955078	+10.37109375	-45.79101563	-64.57763672	+2664
+1457971060.12899990	+14.17675781	-3.09375000	-1.93359375	+10.87646484	-50.93261719	-74.42138672	+3620	+13.87353516	+0.41748047	-3.02343750	+53.54736328	-47.19726563	-49.94384766	+2772	+12.61230469	-3.96826172	-4.51757813	+10.21728516	-46.29638672	-64.46777344	+2664
+1457971060.13739990	+14.22509766	-2.95751953	-1.83251953	+9.99755859	-52.05322266	-73.47656250	+3644	+13.94384766	+0.59326172	-2.88720703	+54.58007813	-48.05419922	-51.06445313	+2792	+12.70019531	-3.79687500	-4.46484375	+9.97558594	-47.37304688	-64.24804688	+2672
+1457971060.14150000	+14.24707031	-2.90039063	-1.78857422	+9.49218750	-52.55859375	-72.99316406	+3656	+13.97900391	+0.66357422	-2.82128906	+55.04150391	-48.49365234	-51.65771484	+2800	+12.73974609	-3.72216797	-4.43847656	+9.82177734	-47.85644531	-64.11621094	+2676
+1457971060.14570000	+14.26904297	-2.84326172	-1.74462891	+8.98681641	-53.02001953	-72.50976563	+3664	+14.00976563	+0.73388672	-2.75976563	+55.45898438	-48.88916016	-52.18505859	+2808	+12.78369141	-3.64746094	-4.41210938	+9.68994141	-48.36181641	-64.00634766	+2680
+1457971060.14990000	+14.29101563	-2.78173828	-1.70507813	+8.48144531	-53.45947266	-71.96044922	+3676	+14.04052734	+0.81738281	-2.70263672	+55.92041016	-49.30664063	-52.64648438	+2816	+12.82324219	-3.56835938	-4.39013672	+9.53613281	-48.82324219	-63.83056641	+2680
+1457971060.15400000	+14.30859375	-2.73339844	-1.66992188	+7.91015625	-53.87695313	-71.41113281	+3680	+14.06689453	+0.87890625	-2.64550781	+56.29394531	-49.70214844	-53.15185547	+2820	+12.85839844	-3.50244141	-4.36816406	+9.33837891	-49.26269531	-63.67675781	+2680
+1457971060.15820000	+14.32617188	-2.68945313	-1.63916016	+7.38281250	-54.22851563	-70.90576172	+3688	+14.09326172	+0.94042969	-2.60595703	+56.57958984	-50.00976563	-53.52539063	+2824	+12.89794922	-3.43652344	-4.34619141	+9.16259766	-49.70214844	-63.56689453	+2680
+1457971060.16650010	+14.36132813	-2.60156250	-1.57763672	+6.28417969	-54.97558594	-69.89501953	+3700	+14.13720703	+1.05468750	-2.52246094	+57.17285156	-50.66894531	-54.27246094	+2832	+12.96386719	-3.30029297	-4.31103516	+8.74511719	-50.51513672	-63.14941406	+2680
+1457971060.17070010	+14.37451172	-2.56640625	-1.56005859	+5.69091797	-55.23925781	-69.38964844	+3704	+14.15917969	+1.09863281	-2.49609375	+57.32666016	-50.95458984	-54.55810547	+2832	+12.99462891	-3.23876953	-4.28906250	+8.52539063	-50.91064453	-62.95166016	+2680
+1457971060.17899990	+14.40527344	-2.49169922	-1.51171875	+4.68017578	-55.87646484	-68.44482422	+3708	+14.19873047	+1.18212891	-2.43017578	+57.76611328	-51.61376953	-55.23925781	+2836	+13.05615234	-3.12011719	-4.25390625	+8.10791016	-51.74560547	-62.55615234	+2676
+1457971060.18730000	+14.43603516	-2.42138672	-1.48095703	+3.77929688	-56.42578125	-67.63183594	+3708	+14.23388672	+1.26123047	-2.39062500	+58.02978516	-52.18505859	-55.74462891	+2836	+13.11328125	-3.01025391	-4.21875000	+7.69042969	-52.51464844	-62.16064453	+2672
+1457971060.19149990	+14.44921875	-2.39501953	-1.46337891	+3.31787109	-56.71142578	-67.23632813	+3708	+14.25146484	+1.29199219	-2.36865234	+58.13964844	-52.47070313	-56.00830078	+2840	+13.13964844	-2.96191406	-4.20556641	+7.44873047	-52.86621094	-61.96289063	+2668
+1457971060.19569990	+14.45800781	-2.36865234	-1.45458984	+2.87841797	-56.93115234	-66.86279297	+3704	+14.26464844	+1.32275391	-2.35107422	+58.18359375	-52.75634766	-56.22802734	+2840	+13.16601563	-2.91357422	-4.19238281	+7.25097656	-53.19580078	-61.78710938	+2660
+1457971060.19980000	+14.47119141	-2.33789063	-1.43701172	+2.48291016	-57.23876953	-66.51123047	+3704	+14.28222656	+1.35351563	-2.33349609	+58.33740234	-53.10791016	-56.51367188	+2844	+13.18798828	-2.86083984	-4.17919922	+7.05322266	-53.54736328	-61.56738281	+2660
+1457971060.20400000	+14.47998047	-2.31591797	-1.42382813	+2.08740234	-57.54638672	-66.20361328	+3700	+14.29541016	+1.37988281	-2.31152344	+58.42529297	-53.45947266	-56.75537109	+2848	+13.21435547	-2.81689453	-4.16601563	+6.81152344	-53.87695313	-61.34765625	+2652
+1457971060.20820000	+14.49316406	-2.29394531	-1.41064453	+1.71386719	-57.81005859	-65.89599609	+3700	+14.31298828	+1.40625000	-2.28515625	+58.46923828	-53.83300781	-56.99707031	+2856	+13.24072266	-2.77294922	-4.15283203	+6.61376953	-54.22851563	-61.17187500	+2648
+1457971060.21230010	+14.50634766	-2.26318359	-1.39306641	+1.40625000	-58.13964844	-65.58837891	+3696	+14.33056641	+1.43261719	-2.25878906	+58.60107422	-54.27246094	-57.26074219	+2860	+13.26269531	-2.72900391	-4.13964844	+6.43798828	-54.55810547	-60.97412109	+2644
+1457971060.21650000	+14.51953125	-2.24121094	-1.37548828	+1.12060547	-58.42529297	-65.32470703	+3696	+14.35253906	+1.45898438	-2.23242188	+58.68896484	-54.68994141	-57.52441406	+2868	+13.28906250	-2.69384766	-4.12646484	+6.21826172	-54.88769531	-60.82031250	+2640
+1457971060.22070000	+14.52832031	-2.21484375	-1.35791016	+0.87890625	-58.73291016	-65.12695313	+3696	+14.36572266	+1.48095703	-2.19726563	+58.77685547	-55.17333984	-57.78808594	+2876	+13.31542969	-2.65869141	-4.11328125	+6.08642578	-55.19531250	-60.73242188	+2632
+1457971060.22480010	+14.54150391	-2.18408203	-1.34033203	+0.70312500	-59.06250000	-64.90722656	+3696	+14.38769531	+1.51611328	-2.16210938	+58.95263672	-55.67871094	-58.05175781	+2888	+13.34179688	-2.61914063	-4.10009766	+5.93261719	-55.45898438	-60.55664063	+2628
+1457971060.22900010	+14.55029297	-2.16210938	-1.31835938	+0.48339844	-59.39208984	-64.70947266	+3696	+14.40087891	+1.53808594	-2.13134766	+59.01855469	-56.20605469	-58.22753906	+2896	+13.36376953	-2.58398438	-4.09130859	+5.75683594	-55.70068359	-60.40283203	+2624
+1457971060.23729990	+14.57226563	-2.10937500	-1.27001953	+0.24169922	-60.11718750	-64.42382813	+3696	+14.44042969	+1.59082031	-2.03906250	+59.23828125	-57.48046875	-58.71093750	+2920	+13.41210938	-2.51806641	-4.06933594	+5.55908203	-56.20605469	-60.20507813	+2616
+1457971060.24149990	+14.58105469	-2.08300781	-1.24365234	+0.24169922	-60.49072266	-64.40185547	+3700	+14.46240234	+1.60839844	-1.99072266	+59.34814453	-58.16162109	-58.95263672	+2928	+13.43847656	-2.48730469	-4.05615234	+5.44921875	-56.44775391	-60.13916016	+2612
+1457971060.24980000	+14.60302734	-2.02587891	-1.19531250	+0.48339844	-61.28173828	-64.48974609	+3704	+14.50195313	+1.65673828	-1.89843750	+59.45800781	-59.61181641	-59.26025391	+2948	+13.48681641	-2.43017578	-4.02539063	+5.33935547	-56.93115234	-60.07324219	+2604
+1457971060.25399990	+14.61621094	-1.99951172	-1.16455078	+0.70312500	-61.69921875	-64.64355469	+3712	+14.51953125	+1.66992188	-1.85449219	+59.47998047	-60.38085938	-59.34814453	+2956	+13.50878906	-2.40820313	-4.01660156	+5.29541016	-57.15087891	-60.09521484	+2600
+1457971060.25810000	+14.62060547	-1.97314453	-1.14697266	+0.98876953	-62.05078125	-64.88525391	+3712	+14.53271484	+1.68750000	-1.81054688	+59.37011719	-61.17187500	-59.32617188	+2960	+13.53076172	-2.38183594	-4.00341797	+5.27343750	-57.32666016	-60.13916016	+2596
+1457971060.26230000	+14.62939453	-1.94238281	-1.11621094	+1.40625000	-62.51220703	-65.17089844	+3720	+14.55029297	+1.70507813	-1.76220703	+59.43603516	-62.02880859	-59.39208984	+2968	+13.55712891	-2.35546875	-3.99462891	+5.29541016	-57.50244141	-60.13916016	+2592
+1457971060.26650000	+14.63818359	-1.92041016	-1.08544922	+1.84570313	-62.97363281	-65.54443359	+3728	+14.56787109	+1.71386719	-1.71386719	+59.34814453	-62.92968750	-59.39208984	+2972	+13.57470703	-2.32910156	-3.98144531	+5.27343750	-57.70019531	-60.16113281	+2588
+1457971060.27060010	+14.64697266	-1.89404297	-1.07226563	+2.39501953	-63.32519531	-66.00585938	+3728	+14.58105469	+1.71826172	-1.67871094	+59.04052734	-63.78662109	-59.15039063	+2976	+13.59228516	-2.30712891	-3.97265625	+5.27343750	-57.85400391	-60.18310547	+2588
+1457971060.27480010	+14.65136719	-1.86767578	-1.04589844	+3.05419922	-63.80859375	-66.55517578	+3736	+14.58984375	+1.72705078	-1.63916016	+58.86474609	-64.70947266	-59.01855469	+2980	+13.60986328	-2.28076172	-3.95947266	+5.27343750	-58.05175781	-60.20507813	+2584
+1457971060.27900000	+14.66015625	-1.84570313	-1.01513672	+3.77929688	-64.29199219	-67.19238281	+3740	+14.60302734	+1.72265625	-1.59960938	+58.64501953	-65.63232422	-58.86474609	+2980	+13.62304688	-2.26318359	-3.94628906	+5.29541016	-58.24951172	-60.27099609	+2580
+1457971060.28730010	+14.66894531	-1.79736328	-0.98876953	+5.40527344	-65.08300781	-68.62060547	+3744	+14.62060547	+1.72265625	-1.54687500	+57.74414063	-67.41210938	-58.07373047	+2980	+13.65380859	-2.22363281	-3.92871094	+5.25146484	-58.57910156	-60.29296875	+2576
+1457971060.29559990	+14.67333984	-1.76660156	-0.97119141	+7.16308594	-65.80810547	-70.26855469	+3740	+14.62500000	+1.70507813	-1.50292969	+56.46972656	-69.19189453	-56.90917969	+2984	+13.67578125	-2.18847656	-3.91113281	+5.14160156	-58.86474609	-60.24902344	+2572
+1457971060.29979990	+14.67333984	-1.74902344	-0.96240234	+8.10791016	-66.15966797	-71.14746094	+3740	+14.62500000	+1.69189453	-1.48535156	+55.74462891	-70.09277344	-56.29394531	+2988	+13.68457031	-2.16650391	-3.90673828	+5.07568359	-59.01855469	-60.18310547	+2572
+1457971060.30810000	+14.67333984	-1.72265625	-0.94921875	+9.99755859	-66.86279297	-72.92724609	+3732	+14.62939453	+1.66552734	-1.44580078	+54.16259766	-71.82861328	-54.90966797	+2996	+13.69775391	-2.13574219	-3.88916016	+4.81201172	-59.30419922	-60.00732422	+2564
+1457971060.31230000	+14.67333984	-1.70947266	-0.94921875	+10.92041016	-67.17041016	-73.78417969	+3728	+14.62939453	+1.64794922	-1.43701172	+53.08593750	-72.61962891	-53.94287109	+2996	+13.70654297	-2.11816406	-3.88476563	+4.65820313	-59.43603516	-59.85351563	+2564
+1457971060.31649990	+14.67333984	-1.70068359	-0.94921875	+11.84326172	-67.45605469	-74.68505859	+3720	+14.62500000	+1.63916016	-1.42822266	+52.00927734	-73.38867188	-52.95410156	+3000	+13.71533203	-2.10498047	-3.88037109	+4.48242188	-59.56787109	-59.72167969	+2560
+1457971060.32480000	+14.67333984	-1.68310547	-0.94482422	+13.68896484	-67.98339844	-76.44287109	+3708	+14.62500000	+1.61279297	-1.40625000	+49.65820313	-74.88281250	-50.86669922	+3008	+13.72851563	-2.07861328	-3.86718750	+4.15283203	-59.76562500	-59.45800781	+2556
+1457971060.32890010	+14.67333984	-1.67431641	-0.94921875	+14.58984375	-68.20312500	-77.29980469	+3700	+14.62500000	+1.60400391	-1.39746094	+48.29589844	-75.56396484	-49.59228516	+3008	+13.73291016	-2.06542969	-3.86279297	+3.95507813	-59.85351563	-59.28222656	+2552
+1457971060.33310010	+14.67333984	-1.66552734	-0.94482422	+15.53466797	-68.46679688	-78.20068359	+3696	+14.62500000	+1.59960938	-1.37988281	+47.06542969	-76.26708984	-48.47167969	+3016	+13.73730469	-2.05224609	-3.85839844	+3.75732422	-59.94140625	-59.12841797	+2552
+1457971060.33730010	+14.66894531	-1.65673828	-0.93603516	+16.50146484	-68.73046875	-79.12353516	+3688	+14.62500000	+1.58642578	-1.36669922	+45.50537109	-76.88232422	-47.06542969	+3020	+13.74169922	-2.03906250	-3.85400391	+3.55957031	-60.02929688	-58.97460938	+2552
+1457971060.34139990	+14.66894531	-1.65234375	-0.93164063	+17.49023438	-68.99414063	-80.06835938	+3684	+14.62500000	+1.58642578	-1.35791016	+43.90136719	-77.49755859	-45.57128906	+3024	+13.75048828	-2.03027344	-3.84521484	+3.38378906	-60.09521484	-58.86474609	+2548
+1457971060.34559990	+14.67333984	-1.64355469	-0.91845703	+18.54492188	-69.27978516	-81.10107422	+3676	+14.63378906	+1.58203125	-1.33593750	+42.47314453	-78.13476563	-44.25292969	+3028	+13.75488281	-2.02148438	-3.83642578	+3.22998047	-60.18310547	-58.77685547	+2548
+1457971060.35390000	+14.67773438	-1.62597656	-0.89648438	+20.83007813	-69.80712891	-83.27636719	+3668	+14.64257813	+1.58642578	-1.30957031	+38.69384766	-79.23339844	-40.62744141	+3036	+13.77246094	-2.00390625	-3.81884766	+2.94433594	-60.33691406	-58.62304688	+2548
+1457971060.36229990	+14.68212891	-1.60400391	-0.86132813	+23.62060547	-70.33447266	-85.89111328	+3660	+14.65576172	+1.59082031	-1.26562500	+34.40917969	-80.33203125	-36.45263672	+3044	+13.78564453	-1.98632813	-3.80126953	+2.85644531	-60.44677734	-58.62304688	+2548
+1457971060.36640000	+14.68652344	-1.59082031	-0.83935547	+25.11474609	-70.59814453	-87.34130859	+3660	+14.66015625	+1.59521484	-1.24365234	+31.81640625	-80.85937500	-33.92578125	+3048	+13.79003906	-1.98193359	-3.79248047	+2.81250000	-60.51269531	-58.62304688	+2548
+1457971060.37060000	+14.69091797	-1.57763672	-0.81738281	+26.69677734	-70.83984375	-88.83544922	+3656	+14.66894531	+1.59960938	-1.22167969	+29.04785156	-81.36474609	-31.22314453	+3052	+13.79882813	-1.97314453	-3.78369141	+2.76855469	-60.57861328	-58.66699219	+2548
+1457971060.37480000	+14.69531250	-1.57324219	-0.79541016	+28.36669922	-71.10351563	-90.46142578	+3656	+14.67773438	+1.60839844	-1.19970703	+25.94970703	-81.84814453	-28.08105469	+3060	+13.80322266	-1.96875000	-3.77050781	+2.76855469	-60.66650391	-58.71093750	+2552
+1457971060.37890010	+14.69970703	-1.56005859	-0.76904297	+30.19042969	-71.34521484	-92.21923828	+3656	+14.68212891	+1.60839844	-1.17773438	+22.52197266	-82.28759766	-24.65332031	+3060	+13.81201172	-1.95996094	-3.75732422	+2.79052734	-60.77636719	-58.77685547	+2552
+1457971060.38310000	+14.70410156	-1.54248047	-0.75146484	+32.03613281	-71.54296875	-93.99902344	+3652	+14.68652344	+1.60839844	-1.16015625	+18.58886719	-82.70507813	-20.76416016	+3064	+13.82080078	-1.95556641	-3.74853516	+2.83447266	-60.86425781	-58.88671875	+2552
+1457971060.38730000	+14.70410156	-1.53369141	-0.73388672	+33.83789063	-71.67480469	-95.75683594	+3652	+14.69531250	+1.62158203	-1.13818359	+14.26025391	-83.05664063	-16.30371094	+3064	+13.82519531	-1.94677734	-3.73535156	+2.87841797	-60.95214844	-58.99658203	+2552
+1457971060.39140010	+14.70849609	-1.52050781	-0.71630859	+35.63964844	-71.80664063	-97.53662109	+3652	+14.69531250	+1.61718750	-1.12060547	+9.47021484	-83.38623047	-11.46972656	+3064	+13.83398438	-1.93798828	-3.72656250	+2.94433594	-61.04003906	-59.08447266	+2556
+1457971060.39980010	+14.70849609	-1.49853516	-0.68994141	+39.11132813	-71.96044922	-101.00830078	+3644	+14.69531250	+1.62158203	-1.09423828	-0.61523438	-83.78173828	-1.14257813	+3064	+13.84277344	-1.92480469	-3.70898438	+3.03222656	-61.17187500	-59.28222656	+2556
+1457971060.40389990	+14.70849609	-1.49414063	-0.68115234	+40.71533203	-71.98242188	-102.65625000	+3644	+14.69531250	+1.61718750	-1.08544922	-5.95458984	-83.91357422	+4.28466797	+3068	+13.84277344	-1.92041016	-3.70019531	+3.09814453	-61.28173828	-59.39208984	+2556
+1457971060.40809990	+14.70849609	-1.48535156	-0.66796875	+42.31933594	-72.02636719	-104.28222656	+3640	+14.69091797	+1.60839844	-1.07666016	-11.14013672	-83.93554688	+9.58007813	+3068	+13.84277344	-1.91162109	-3.69140625	+3.12011719	-61.34765625	-59.47998047	+2552
+1457971060.41640000	+14.70849609	-1.48095703	-0.67236328	+44.71435547	-71.89453125	-106.89697266	+3628	+14.68212891	+1.59521484	-1.06787109	-21.07177734	-83.86962891	+19.88525391	+3064	+13.84716797	-1.89843750	-3.67822266	+3.18603516	-61.52343750	-59.65576172	+2552
+1457971060.42059990	+14.70410156	-1.47216797	-0.67236328	+45.96679688	-71.82861328	-108.23730469	+3624	+14.67333984	+1.58642578	-1.07226563	-25.26855469	-83.75976563	+24.23583984	+3064	+13.84716797	-1.89404297	-3.67382813	+3.22998047	-61.58935547	-59.74365234	+2548
+1457971060.42470000	+14.70410156	-1.47656250	-0.68115234	+46.75781250	-71.67480469	-109.18212891	+3624	+14.66894531	+1.57763672	-1.07226563	-29.15771484	-83.60595703	+28.32275391	+3064	+13.84716797	-1.88964844	-3.67382813	+3.25195313	-61.65527344	-59.83154297	+2548
+1457971060.42890000	+14.69970703	-1.48095703	-0.68994141	+47.48291016	-71.54296875	-110.08300781	+3620	+14.66015625	+1.56884766	-1.07666016	-32.76123047	-83.43017578	+32.14599609	+3064	+13.84716797	-1.88525391	-3.66943359	+3.27392578	-61.69921875	-59.89746094	+2544
+1457971060.43720010	+14.69091797	-1.48974609	-0.70751953	+48.84521484	-71.27929688	-111.81884766	+3616	+14.63818359	+1.54687500	-1.08984375	-38.67187500	-83.05664063	+38.36425781	+3068	+13.83837891	-1.87646484	-3.66943359	+3.27392578	-61.78710938	-60.00732422	+2540
+1457971060.44140010	+14.68652344	-1.49853516	-0.71630859	+49.41650391	-71.12548828	-112.58789063	+3616	+14.62939453	+1.53808594	-1.09863281	-41.28662109	-82.85888672	+41.15478516	+3072	+13.83398438	-1.87207031	-3.66503906	+3.27392578	-61.85302734	-60.09521484	+2536
+1457971060.44560000	+14.68212891	-1.50292969	-0.72070313	+50.07568359	-70.99365234	-113.46679688	+3612	+14.62500000	+1.53369141	-1.10302734	-43.70361328	-82.66113281	+43.72558594	+3072	+13.83398438	-1.86767578	-3.66503906	+3.27392578	-61.89697266	-60.18310547	+2536
+1457971060.44970010	+14.68212891	-1.50732422	-0.72949219	+50.62500000	-70.83984375	-114.19189453	+3608	+14.61621094	+1.51611328	-1.11181641	-46.07666016	-82.48535156	+46.16455078	+3076	+13.82958984	-1.86767578	-3.66503906	+3.29589844	-61.94091797	-60.27099609	+2532
+1457971060.45390010	+14.68212891	-1.51171875	-0.73828125	+51.15234375	-70.66406250	-114.87304688	+3608	+14.61181641	+1.51171875	-1.11621094	-48.27392578	-82.28759766	+48.49365234	+3072	+13.82519531	-1.86328125	-3.66503906	+3.29589844	-61.98486328	-60.35888672	+2532
+1457971060.45810010	+14.67773438	-1.51611328	-0.74267578	+51.72363281	-70.53222656	-115.62011719	+3604	+14.60302734	+1.51171875	-1.11621094	-50.29541016	-82.11181641	+50.66894531	+3072	+13.82519531	-1.86328125	-3.66503906	+3.31787109	-62.02880859	-60.46875000	+2532
+1457971060.46219990	+14.67333984	-1.51611328	-0.74707031	+52.38281250	-70.40039063	-116.41113281	+3600	+14.59863281	+1.49853516	-1.12060547	-52.33886719	-81.95800781	+52.69042969	+3072	+13.82080078	-1.86328125	-3.66503906	+3.33984375	-62.09472656	-60.60058594	+2528
+1457971060.46639990	+14.67333984	-1.51611328	-0.74707031	+53.04199219	-70.26855469	-117.20214844	+3596	+14.59423828	+1.49853516	-1.12500000	-54.22851563	-81.78222656	+54.66796875	+3072	+13.81640625	-1.85888672	-3.66064453	+3.38378906	-62.13867188	-60.73242188	+2528
+1457971060.47470000	+14.66894531	-1.50732422	-0.72949219	+54.73388672	-70.11474609	-119.02587891	+3592	+14.58984375	+1.49853516	-1.11621094	-58.44726563	-81.45263672	+58.90869141	+3072	+13.81201172	-1.85449219	-3.65185547	+3.49365234	-62.29248047	-61.01806641	+2528
+1457971060.47890000	+14.66894531	-1.49853516	-0.71630859	+55.65673828	-70.04882813	-119.97070313	+3592	+14.58984375	+1.50292969	-1.10742188	-60.49072266	-81.27685547	+60.95214844	+3072	+13.81201172	-1.85009766	-3.64746094	+3.55957031	-62.38037109	-61.17187500	+2528
+1457971060.48300000	+14.67333984	-1.48974609	-0.70312500	+56.55761719	-70.00488281	-120.91552734	+3592	+14.58984375	+1.50732422	-1.09863281	-62.62207031	-81.14501953	+63.12744141	+3072	+13.81201172	-1.85009766	-3.64306641	+3.64746094	-62.49023438	-61.36962891	+2528
+1457971060.49140000	+14.67333984	-1.46337891	-0.67675781	+58.51318359	-69.93896484	-122.82714844	+3592	+14.59423828	+1.52050781	-1.07666016	-66.55517578	-80.83740234	+67.03857422	+3072	+13.81640625	-1.84130859	-3.62988281	+3.84521484	-62.70996094	-61.76513672	+2532
+1457971060.49970010	+14.67333984	-1.43701172	-0.64599609	+60.40283203	-69.96093750	-124.62890625	+3592	+14.59863281	+1.53808594	-1.05029297	-70.15869141	-80.50781250	+70.62011719	+3072	+13.81640625	-1.82812500	-3.61669922	+4.04296875	-62.92968750	-62.11669922	+2532
+1457971060.50390010	+14.66894531	-1.42382813	-0.62841797	+61.34765625	-69.98291016	-125.52978516	+3592	+14.59863281	+1.54687500	-1.04150391	-71.85058594	-80.35400391	+72.29003906	+3072	+13.81640625	-1.82373047	-3.61230469	+4.13085938	-63.03955078	-62.27050781	+2532
+1457971060.50799990	+14.67333984	-1.41503906	-0.61523438	+62.20458984	-70.02685547	-126.34277344	+3592	+14.59863281	+1.55126953	-1.03271484	-73.32275391	-80.20019531	+73.74023438	+3072	+13.82080078	-1.81494141	-3.60791016	+4.19677734	-63.14941406	-62.40234375	+2532
+1457971060.51220010	+14.67333984	-1.40625000	-0.60205078	+62.90771484	-70.04882813	-127.04589844	+3588	+14.60302734	+1.56005859	-1.02832031	-74.83886719	-80.04638672	+75.21240234	+3072	+13.82080078	-1.81054688	-3.60351563	+4.26269531	-63.28125000	-62.53417969	+2532
+1457971060.51640010	+14.67333984	-1.39746094	-0.58886719	+63.69873047	-70.07080078	-127.83691406	+3588	+14.60302734	+1.56445313	-1.01953125	-76.33300781	-79.91455078	+76.66259766	+3068	+13.82080078	-1.80175781	-3.59912109	+4.30664063	-63.39111328	-62.66601563	+2528
+1457971060.52049990	+14.67333984	-1.38867188	-0.58886719	+64.29199219	-70.09277344	-128.40820313	+3584	+14.60302734	+1.57324219	-1.01953125	-77.36572266	-79.80468750	+77.67333984	+3064	+13.82519531	-1.79736328	-3.59912109	+4.35058594	-63.50097656	-62.79785156	+2524
+1457971060.52889990	+14.66894531	-1.37988281	-0.59326172	+65.19287109	-70.13671875	-129.39697266	+3576	+14.59863281	+1.57763672	-1.02392578	-79.36523438	-79.58496094	+79.54101563	+3060	+13.82519531	-1.78417969	-3.60351563	+4.39453125	-63.65478516	-62.95166016	+2520
+1457971060.53300000	+14.66894531	-1.37988281	-0.60205078	+65.47851563	-70.13671875	-129.72656250	+3572	+14.59863281	+1.57763672	-1.04150391	-79.95849609	-79.49707031	+80.04638672	+3056	+13.82519531	-1.77539063	-3.61230469	+4.37255859	-63.69873047	-62.95166016	+2520
+1457971060.53720000	+14.66894531	-1.38427734	-0.61523438	+65.69824219	-70.13671875	-130.05615234	+3572	+14.59423828	+1.57324219	-1.05468750	-80.63964844	-79.40917969	+80.66162109	+3056	+13.82080078	-1.77099609	-3.62109375	+4.32861328	-63.76464844	-62.97363281	+2516
+1457971060.54550000	+14.66455078	-1.39306641	-0.65039063	+65.98388672	-70.07080078	-130.58349609	+3568	+14.59423828	+1.56445313	-1.08984375	-81.89208984	-79.29931641	+81.65039063	+3052	+13.82080078	-1.76220703	-3.64306641	+4.24072266	-63.85253906	-63.03955078	+2512
+1457971060.54970000	+14.66455078	-1.40185547	-0.67236328	+66.02783203	-70.00488281	-130.75927734	+3568	+14.58984375	+1.56005859	-1.11621094	-82.37548828	-79.25537109	+82.00195313	+3056	+13.81640625	-1.75781250	-3.65625000	+4.17480469	-63.87451172	-63.06152344	+2508
+1457971060.55390000	+14.66455078	-1.40625000	-0.69873047	+66.09375000	-69.93896484	-130.95703125	+3568	+14.58544922	+1.55126953	-1.14257813	-82.88085938	-79.23339844	+82.37548828	+3056	+13.81640625	-1.75341797	-3.67382813	+4.13085938	-63.89648438	-63.08349609	+2508
+1457971060.55800010	+14.66455078	-1.41503906	-0.72949219	+66.07177734	-69.82910156	-131.06689453	+3568	+14.58544922	+1.54687500	-1.17333984	-83.21044922	-79.21142578	+82.57324219	+3056	+13.81640625	-1.74462891	-3.69580078	+4.08691406	-63.87451172	-63.10546875	+2508
+1457971060.56220010	+14.66015625	-1.41943359	-0.76464844	+66.02783203	-69.69726563	-131.15478516	+3572	+14.58105469	+1.54248047	-1.20849609	-83.47412109	-79.18945313	+82.68310547	+3060	+13.81201172	-1.74023438	-3.71777344	+4.06494141	-63.85253906	-63.14941406	+2508
+1457971060.56629990	+14.66015625	-1.42382813	-0.79980469	+65.98388672	-69.56542969	-131.24267578	+3572	+14.58105469	+1.53808594	-1.24365234	-83.73779297	-79.18945313	+82.79296875	+3060	+13.80761719	-1.73144531	-3.73974609	+4.04296875	-63.83056641	-63.19335938	+2512
+1457971060.57049990	+14.66015625	-1.42382813	-0.83056641	+66.00585938	-69.43359375	-131.33056641	+3568	+14.58105469	+1.53369141	-1.27880859	-83.97949219	-79.21142578	+82.92480469	+3060	+13.80761719	-1.72705078	-3.76611328	+4.04296875	-63.80859375	-63.25927734	+2512
+1457971060.57470010	+14.66015625	-1.42382813	-0.86572266	+66.04980469	-69.25781250	-131.50634766	+3568	+14.58105469	+1.52929688	-1.31835938	-84.17724609	-79.23339844	+82.94677734	+3064	+13.80322266	-1.71826172	-3.78808594	+4.04296875	-63.78662109	-63.34716797	+2512
+1457971060.57880000	+14.66455078	-1.41503906	-0.89648438	+66.18164063	-69.08203125	-131.68212891	+3568	+14.58105469	+1.53369141	-1.35351563	-84.30908203	-79.25537109	+82.99072266	+3068	+13.80761719	-1.70947266	-3.81445313	+4.13085938	-63.76464844	-63.50097656	+2512
+1457971060.58299990	+14.66894531	-1.40625000	-0.92724609	+66.40136719	-68.90625000	-131.94580078	+3568	+14.58544922	+1.54248047	-1.38427734	-84.63867188	-79.29931641	+83.23242188	+3068	+13.80761719	-1.70068359	-3.83642578	+4.24072266	-63.74267578	-63.67675781	+2516
+1457971060.58719990	+14.67333984	-1.39746094	-0.96240234	+66.48925781	-68.70849609	-132.05566406	+3564	+14.58984375	+1.55126953	-1.42382813	-84.52880859	-79.34326172	+83.03466797	+3072	+13.81201172	-1.69189453	-3.87158203	+4.39453125	-63.69873047	-63.87451172	+2516
+1457971060.59130000	+14.67773438	-1.37109375	-0.99755859	+66.62109375	-68.51074219	-132.14355469	+3568	+14.59423828	+1.56884766	-1.46337891	-84.35302734	-79.40917969	+82.83691406	+3076	+13.81640625	-1.67431641	-3.90234375	+4.57031250	-63.63281250	-64.07226563	+2520
+1457971060.59550000	+14.68652344	-1.34912109	-1.01953125	+66.90673828	-68.33496094	-132.38525391	+3568	+14.59863281	+1.58642578	-1.49414063	-84.57275391	-79.49707031	+83.01269531	+3076	+13.82080078	-1.65673828	-3.93310547	+4.79003906	-63.56689453	-64.29199219	+2524
+1457971060.60380010	+14.70410156	-1.29199219	-1.07666016	+67.30224609	-67.96142578	-132.67089844	+3568	+14.61621094	+1.63037109	-1.56445313	-84.06738281	-79.69482422	+82.48535156	+3084	+13.82958984	-1.62158203	-3.99462891	+5.33935547	-63.45703125	-64.90722656	+2528
+1457971060.60800000	+14.72167969	-1.25683594	-1.09863281	+67.63183594	-67.78564453	-132.91259766	+3572	+14.62500000	+1.66113281	-1.59082031	-84.13330078	-79.82666016	+82.57324219	+3088	+13.83837891	-1.59960938	-4.02099609	+5.66894531	-63.43505859	-65.23681641	+2532
+1457971060.61220000	+14.73486328	-1.22167969	-1.12939453	+67.76367188	-67.58789063	-132.95654297	+3572	+14.63818359	+1.69189453	-1.62597656	-83.69384766	-79.95849609	+82.15576172	+3096	+13.84277344	-1.58203125	-4.05175781	+5.99853516	-63.36914063	-65.61035156	+2532
+1457971060.61630010	+14.74804688	-1.18212891	-1.15576172	+67.93945313	-67.41210938	-133.00048828	+3572	+14.64697266	+1.73144531	-1.66113281	-83.21044922	-80.11230469	+81.71630859	+3100	+13.85595703	-1.56005859	-4.08251953	+6.37207031	-63.30322266	-65.98388672	+2532
+1457971060.62050010	+14.76562500	-1.13818359	-1.18212891	+68.15917969	-67.23632813	-133.11035156	+3572	+14.66455078	+1.76660156	-1.69189453	-82.92480469	-80.28808594	+81.51855469	+3108	+13.86474609	-1.53808594	-4.11328125	+6.76757813	-63.21533203	-66.35742188	+2532
+1457971060.62470010	+14.77880859	-1.10302734	-1.21728516	+68.15917969	-67.06054688	-133.02246094	+3576	+14.67333984	+1.80615234	-1.72705078	-82.08984375	-80.46386719	+80.72753906	+3112	+13.87353516	-1.51611328	-4.15283203	+7.11914063	-63.08349609	-66.73095703	+2536
+1457971060.62879990	+14.79638672	-1.05468750	-1.24804688	+68.18115234	-66.88476563	-132.89062500	+3576	+14.68652344	+1.84570313	-1.76660156	-81.18896484	-80.66162109	+79.89257813	+3120	+13.88232422	-1.48974609	-4.19238281	+7.47070313	-62.92968750	-67.06054688	+2536
+1457971060.63299990	+14.81396484	-1.01074219	-1.28320313	+68.18115234	-66.70898438	-132.78076172	+3580	+14.69970703	+1.88964844	-1.80175781	-80.41992188	-80.85937500	+79.21142578	+3124	+13.88671875	-1.46337891	-4.22753906	+7.84423828	-62.81982422	-67.39013672	+2536
+1457971060.63710000	+14.82714844	-0.96679688	-1.31835938	+68.11523438	-66.53320313	-132.62695313	+3584	+14.71289063	+1.92919922	-1.84130859	-79.34326172	-81.05712891	+78.22265625	+3132	+13.89550781	-1.43701172	-4.26708984	+8.21777344	-62.70996094	-67.76367188	+2536
+1457971060.64130000	+14.84472656	-0.93164063	-1.35351563	+68.02734375	-66.35742188	-132.45117188	+3584	+14.72607422	+1.96435547	-1.88085938	-78.24462891	-81.27685547	+77.18994141	+3136	+13.89990234	-1.41064453	-4.30224609	+8.59130859	-62.57812500	-68.11523438	+2536
+1457971060.64549990	+14.86230469	-0.89208984	-1.39746094	+67.80761719	-66.18164063	-132.16552734	+3584	+14.73925781	+2.00390625	-1.92480469	-76.86035156	-81.47460938	+75.84960938	+3144	+13.90869141	-1.38867188	-4.34179688	+8.87695313	-62.46826172	-68.44482422	+2536
+1457971060.64960000	+14.87988281	-0.85693359	-1.45019531	+67.52197266	-65.98388672	-131.81396484	+3588	+14.74804688	+2.04345703	-1.97314453	-75.23437500	-81.67236328	+74.28955078	+3148	+13.91308594	-1.36230469	-4.39013672	+9.16259766	-62.29248047	-68.70849609	+2536
+1457971060.65380000	+14.89306641	-0.81738281	-1.49853516	+67.23632813	-65.80810547	-131.46240234	+3588	+14.76123047	+2.07861328	-2.02587891	-73.56445313	-81.87011719	+72.64160156	+3156	+13.92187500	-1.33593750	-4.43847656	+9.42626953	-62.11669922	-68.95019531	+2536
+1457971060.65800000	+14.90625000	-0.78222656	-1.55126953	+66.84082031	-65.61035156	-131.02294922	+3588	+14.76562500	+2.11376953	-2.08300781	-71.52099609	-82.04589844	+70.62011719	+3164	+13.92626953	-1.30517578	-4.48681641	+9.68994141	-61.91894531	-69.16992188	+2536
+1457971060.66630010	+14.93261719	-0.71630859	-1.66552734	+66.11572266	-65.23681641	-130.25390625	+3592	+14.77880859	+2.17529297	-2.19287109	-67.41210938	-82.39746094	+66.55517578	+3176	+13.92626953	-1.24365234	-4.59228516	+10.15136719	-61.52343750	-69.49951172	+2540
+1457971060.67050000	+14.94140625	-0.68994141	-1.72705078	+65.63232422	-65.01708984	-129.74853516	+3596	+14.78320313	+2.20605469	-2.26318359	-64.79736328	-82.50732422	+63.94042969	+3184	+13.93066406	-1.21289063	-4.64501953	+10.28320313	-61.34765625	-69.60937500	+2540
+1457971060.67459990	+14.95019531	-0.65917969	-1.78857422	+65.23681641	-64.81933594	-129.39697266	+3596	+14.78759766	+2.23242188	-2.32910156	-62.46826172	-82.61718750	+61.61132813	+3192	+13.93066406	-1.18212891	-4.69335938	+10.43701172	-61.19384766	-69.71923828	+2540
+1457971060.67880010	+14.95898438	-0.63281250	-1.85009766	+64.88525391	-64.62158203	-129.04541016	+3596	+14.79199219	+2.26318359	-2.39062500	-60.11718750	-82.72705078	+59.23828125	+3200	+13.93505859	-1.15136719	-4.74609375	+10.61279297	-61.04003906	-69.82910156	+2540
+1457971060.68300010	+14.97216797	-0.60644531	-1.91601563	+64.46777344	-64.42382813	-128.62792969	+3596	+14.79638672	+2.29394531	-2.46093750	-57.52441406	-82.79296875	+56.64550781	+3212	+13.93505859	-1.11621094	-4.80322266	+10.74462891	-60.86425781	-69.91699219	+2544
+1457971060.68709990	+14.98095703	-0.57568359	-1.98193359	+64.07226563	-64.22607422	-128.27636719	+3596	+14.79638672	+2.32470703	-2.53125000	-55.04150391	-82.85888672	+54.16259766	+3220	+13.93945313	-1.08105469	-4.86035156	+10.89843750	-60.66650391	-70.00488281	+2544
+1457971060.69129990	+14.98974609	-0.54052734	-2.04785156	+63.74267578	-64.02832031	-127.92480469	+3600	+14.79638672	+2.35986328	-2.60156250	-52.53662109	-82.92480469	+51.65771484	+3232	+13.93945313	-1.04150391	-4.91748047	+11.03027344	-60.49072266	-70.04882813	+2548
+1457971060.69549990	+14.99853516	-0.50537109	-2.10937500	+63.47900391	-63.83056641	-127.63916016	+3600	+14.79638672	+2.39062500	-2.67187500	-50.11962891	-82.94677734	+49.21875000	+3240	+13.94384766	-1.00195313	-4.97021484	+11.20605469	-60.31494141	-70.11474609	+2548
+1457971060.69960000	+15.00292969	-0.47021484	-2.16650391	+63.30322266	-63.65478516	-127.46337891	+3600	+14.80078125	+2.42578125	-2.73779297	-47.87841797	-83.01269531	+46.99951172	+3252	+13.94384766	-0.96240234	-5.02294922	+11.38183594	-60.16113281	-70.22460938	+2552
+1457971060.70380000	+15.01171875	-0.43066406	-2.22363281	+63.12744141	-63.50097656	-127.28759766	+3596	+14.80078125	+2.46533203	-2.80371094	-45.65917969	-83.03466797	+44.80224609	+3264	+13.94384766	-0.91845703	-5.07568359	+11.55761719	-60.02929688	-70.31250000	+2552
+1457971060.70799990	+15.02050781	-0.39550781	-2.27197266	+63.06152344	-63.34716797	-127.19970703	+3596	+14.80078125	+2.50927734	-2.86083984	-43.83544922	-83.07861328	+43.02246094	+3276	+13.94824219	-0.87890625	-5.12402344	+11.75537109	-59.91943359	-70.42236328	+2552
+1457971060.71210000	+15.02929688	-0.35595703	-2.32031250	+62.99560547	-63.19335938	-127.15576172	+3592	+14.80517578	+2.54882813	-2.91796875	-41.92382813	-83.12255859	+41.13281250	+3284	+13.95703125	-0.83935547	-5.16796875	+11.97509766	-59.83154297	-70.57617188	+2548
+1457971060.71630000	+15.03808594	-0.30322266	-2.36865234	+63.03955078	-63.03955078	-127.11181641	+3588	+14.80957031	+2.60156250	-2.97509766	-40.01220703	-83.14453125	+39.28710938	+3296	+13.96582031	-0.79541016	-5.21630859	+12.21679688	-59.74365234	-70.77392578	+2548
+1457971060.72040010	+15.05126953	-0.25048828	-2.40820313	+63.21533203	-62.92968750	-127.22167969	+3584	+14.81835938	+2.64990234	-3.01904297	-38.75976563	-83.25439453	+38.12255859	+3304	+13.97460938	-0.75146484	-5.25585938	+12.54638672	-59.67773438	-71.01562500	+2548
+1457971060.72880010	+15.07324219	-0.14062500	-2.48291016	+63.47900391	-62.70996094	-127.28759766	+3576	+14.82714844	+2.75976563	-3.10693359	-35.68359375	-83.38623047	+35.24414063	+3324	+13.98779297	-0.65917969	-5.33935547	+13.20556641	-59.47998047	-71.45507813	+2544
+1457971060.73289990	+15.08203125	-0.08349609	-2.50488281	+63.76464844	-62.64404297	-127.50732422	+3568	+14.83593750	+2.81689453	-3.13769531	-34.78271484	-83.49609375	+34.45312500	+3332	+14.00097656	-0.61083984	-5.37011719	+13.55712891	-59.43603516	-71.69677734	+2540
+1457971060.73709990	+15.09521484	-0.02636719	-2.52685547	+64.05029297	-62.55615234	-127.70507813	+3560	+14.84472656	+2.87402344	-3.16406250	-33.68408203	-83.58398438	+33.48632813	+3340	+14.00976563	-0.56689453	-5.40087891	+13.93066406	-59.41406250	-72.00439453	+2532
+1457971060.74130010	+15.10839844	+0.02636719	-2.54882813	+64.33593750	-62.49023438	-127.90283203	+3552	+14.85351563	+2.93554688	-3.19482422	-32.60742188	-83.67187500	+32.51953125	+3348	+14.01855469	-0.52294922	-5.43164063	+14.30419922	-59.39208984	-72.31201172	+2528
+1457971060.74540000	+15.12158203	+0.08349609	-2.56640625	+64.68750000	-62.44628906	-128.16650391	+3540	+14.86669922	+2.99707031	-3.21240234	-31.97021484	-83.80371094	+32.03613281	+3352	+14.03173828	-0.47900391	-5.45800781	+14.67773438	-59.39208984	-72.66357422	+2520
+1457971060.74959990	+15.13916016	+0.14501953	-2.58837891	+64.92919922	-62.38037109	-128.29833984	+3532	+14.87988281	+3.05859375	-3.23876953	-30.98144531	-83.89160156	+31.17919922	+3360	+14.04931641	-0.43066406	-5.48437500	+15.05126953	-59.39208984	-72.92724609	+2512
+1457971060.75379990	+15.15234375	+0.20214844	-2.61035156	+65.17089844	-62.33642578	-128.40820313	+3524	+14.88867188	+3.12011719	-3.26074219	-29.92675781	-83.95751953	+30.23437500	+3368	+14.06250000	-0.38671875	-5.51074219	+15.42480469	-59.37011719	-73.21289063	+2504
+1457971060.75790000	+15.16552734	+0.26367188	-2.62792969	+65.45654297	-62.29248047	-128.60595703	+3516	+14.89746094	+3.17724609	-3.27832031	-29.15771484	-84.06738281	+29.59716797	+3372	+14.07568359	-0.33837891	-5.53710938	+15.82031250	-59.37011719	-73.52050781	+2496
+1457971060.76210000	+15.17431641	+0.32519531	-2.64550781	+65.69824219	-62.24853516	-128.71582031	+3504	+14.90625000	+3.23876953	-3.29589844	-28.21289063	-84.15527344	+28.80615234	+3376	+14.08447266	-0.29003906	-5.56347656	+16.19384766	-59.32617188	-73.74023438	+2492
+1457971060.76630000	+15.18310547	+0.37353516	-2.66308594	+65.85205078	-62.18261719	-128.80371094	+3496	+14.91503906	+3.29150391	-3.31347656	-27.26806641	-84.22119141	+27.97119141	+3380	+14.09326172	-0.24609375	-5.58984375	+16.50146484	-59.30419922	-73.98193359	+2484
+1457971060.77040000	+15.19628906	+0.42187500	-2.68505859	+65.98388672	-62.13867188	-128.84765625	+3484	+14.91943359	+3.34423828	-3.33544922	-26.27929688	-84.26513672	+27.07031250	+3388	+14.10205078	-0.20654297	-5.61621094	+16.74316406	-59.28222656	-74.17968750	+2476
+1457971060.77460000	+15.20068359	+0.47460938	-2.70703125	+66.07177734	-62.09472656	-128.84765625	+3472	+14.92382813	+3.39697266	-3.35742188	-25.20263672	-84.30908203	+26.10351563	+3392	+14.11083984	-0.16259766	-5.63818359	+16.98486328	-59.28222656	-74.33349609	+2468
+1457971060.77880000	+15.21386719	+0.51855469	-2.73339844	+66.11572266	-62.05078125	-128.82568359	+3460	+14.93261719	+3.44531250	-3.37939453	-24.01611328	-84.37500000	+25.00488281	+3400	+14.11962891	-0.11865234	-5.66015625	+17.22656250	-59.28222656	-74.48730469	+2460
+1457971060.78710010	+15.22705078	+0.61523438	-2.79492188	+66.07177734	-61.91894531	-128.62792969	+3440	+14.93261719	+3.54199219	-3.44531250	-21.00585938	-84.35302734	+22.14843750	+3412	+14.13720703	-0.03076172	-5.71289063	+17.60009766	-59.23828125	-74.66308594	+2444
+1457971060.79119990	+15.23583984	+0.65478516	-2.83007813	+65.96191406	-61.83105469	-128.45214844	+3432	+14.93261719	+3.58154297	-3.48046875	-19.37988281	-84.33105469	+20.56640625	+3420	+14.14160156	+0.01318359	-5.74365234	+17.70996094	-59.19433594	-74.66308594	+2436
+1457971060.79539990	+15.23583984	+0.69433594	-2.86523438	+65.83007813	-61.76513672	-128.27636719	+3424	+14.92822266	+3.62109375	-3.51123047	-17.81982422	-84.33105469	+19.02832031	+3428	+14.14160156	+0.05273438	-5.77001953	+17.79785156	-59.15039063	-74.68505859	+2432
+1457971060.79959990	+15.23583984	+0.73388672	-2.90039063	+65.69824219	-61.67724609	-128.07861328	+3416	+14.92822266	+3.65625000	-3.53759766	-16.25976563	-84.30908203	+17.51220703	+3436	+14.14599609	+0.09228516	-5.80078125	+17.88574219	-59.08447266	-74.68505859	+2424
+1457971060.80370000	+15.24023438	+0.76904297	-2.93554688	+65.54443359	-61.58935547	-127.88085938	+3408	+14.92382813	+3.69580078	-3.56835938	-14.69970703	-84.28710938	+15.97412109	+3448	+14.14599609	+0.13183594	-5.82714844	+17.95166016	-59.04052734	-74.66308594	+2416
+1457971060.80790000	+15.24023438	+0.80419922	-2.97070313	+65.41259766	-61.50146484	-127.70507813	+3404	+14.91943359	+3.73095703	-3.60351563	-13.09570313	-84.24316406	+14.37011719	+3456	+14.14599609	+0.17138672	-5.84912109	+17.97363281	-59.01855469	-74.64111328	+2408
+1457971060.81209990	+15.24462891	+0.84375000	-3.00585938	+65.28076172	-61.41357422	-127.50732422	+3396	+14.91503906	+3.76611328	-3.64306641	-11.40380859	-84.17724609	+12.67822266	+3472	+14.15039063	+0.21093750	-5.87548828	+17.99560547	-58.97460938	-74.57519531	+2400
+1457971060.81620000	+15.24902344	+0.88330078	-3.04101563	+65.14892578	-61.32568359	-127.33154297	+3392	+14.91064453	+3.79687500	-3.68261719	-9.71191406	-84.11132813	+10.98632813	+3484	+14.15478516	+0.25488281	-5.89746094	+18.06152344	-58.95263672	-74.53125000	+2392
+1457971060.82040000	+15.25341797	+0.91845703	-3.07177734	+65.10498047	-61.25976563	-127.24365234	+3388	+14.91064453	+3.83203125	-3.70458984	-8.37158203	-84.11132813	+9.62402344	+3492	+14.15917969	+0.29882813	-5.91943359	+18.14941406	-58.93066406	-74.53125000	+2388
+1457971060.82870010	+15.25781250	+0.99755859	-3.12890625	+64.97314453	-61.10595703	-126.95800781	+3384	+14.91064453	+3.90234375	-3.75292969	-5.60302734	-84.04541016	+6.89941406	+3516	+14.16796875	+0.38232422	-5.96777344	+18.30322266	-58.82080078	-74.48730469	+2372
+1457971060.83290000	+15.26220703	+1.03710938	-3.14648438	+65.01708984	-61.04003906	-126.95800781	+3380	+14.91064453	+3.93750000	-3.77050781	-4.63623047	-84.06738281	+5.93261719	+3528	+14.16796875	+0.42187500	-5.98095703	+18.41308594	-58.77685547	-74.48730469	+2368
+1457971060.83710000	+15.26660156	+1.08105469	-3.15966797	+65.10498047	-60.99609375	-126.97998047	+3380	+14.91064453	+3.97265625	-3.78369141	-3.62548828	-84.06738281	+4.94384766	+3536	+14.17675781	+0.46142578	-5.99414063	+18.54492188	-58.77685547	-74.55322266	+2356
+1457971060.84120010	+15.27099609	+1.12500000	-3.17285156	+65.19287109	-60.97412109	-127.00195313	+3376	+14.91503906	+4.01220703	-3.79248047	-2.79052734	-84.06738281	+4.13085938	+3548	+14.18554688	+0.50097656	-6.00292969	+18.72070313	-58.79882813	-74.64111328	+2348
+1457971060.84540010	+15.27978516	+1.16894531	-3.17285156	+65.43457031	-60.97412109	-127.19970703	+3376	+14.91943359	+4.05175781	-3.79248047	-2.24121094	-84.13330078	+3.62548828	+3560	+14.19433594	+0.54492188	-6.01171875	+18.91845703	-58.84277344	-74.75097656	+2340
+1457971060.84960010	+15.29296875	+1.21728516	-3.17285156	+65.67626953	-60.97412109	-127.33154297	+3376	+14.93261719	+4.09570313	-3.79687500	-1.62597656	-84.17724609	+3.07617188	+3572	+14.20751953	+0.58886719	-6.01611328	+19.11621094	-58.86474609	-74.83886719	+2332
+1457971060.85369990	+15.30175781	+1.26562500	-3.17285156	+65.89599609	-60.97412109	-127.44140625	+3372	+14.94140625	+4.14404297	-3.79687500	-1.09863281	-84.19921875	+2.63671875	+3580	+14.22070313	+0.62841797	-6.02050781	+19.33593750	-58.90869141	-74.97070313	+2320
+1457971060.85789990	+15.31054688	+1.31396484	-3.15527344	+66.24755859	-61.01806641	-127.72705078	+3376	+14.95019531	+4.19238281	-3.78369141	-0.87890625	-84.30908203	+2.48291016	+3592	+14.23388672	+0.66796875	-6.02050781	+19.59960938	-58.95263672	-75.16845703	+2316
+1457971060.86209990	+15.31933594	+1.36669922	-3.14208984	+66.59912109	-61.06201172	-127.96875000	+3376	+14.96337891	+4.24511719	-3.76611328	-0.70312500	-84.41894531	+2.46093750	+3604	+14.24267578	+0.71191406	-6.01611328	+19.88525391	-58.99658203	-75.34423828	+2308
+1457971060.86620000	+15.33251953	+1.41503906	-3.12890625	+66.90673828	-61.12792969	-128.18847656	+3380	+14.97656250	+4.28906250	-3.75292969	-0.74707031	-84.50683594	+2.61474609	+3616	+14.25585938	+0.75146484	-6.01171875	+20.14892578	-59.04052734	-75.49804688	+2304
+1457971060.87450000	+15.35449219	+1.50732422	-3.08935547	+67.56591797	-61.28173828	-128.67187500	+3388	+14.99853516	+4.38574219	-3.72216797	-1.07666016	-84.66064453	+3.16406250	+3636	+14.28222656	+0.83496094	-5.99853516	+20.61035156	-59.19433594	-75.78369141	+2308
+1457971060.87870000	+15.36328125	+1.55126953	-3.07177734	+67.89550781	-61.34765625	-128.91357422	+3392	+15.00732422	+4.43408203	-3.70458984	-1.25244141	-84.74853516	+3.44970703	+3648	+14.29980469	+0.87011719	-5.98974609	+20.85205078	-59.28222656	-75.95947266	+2312
+1457971060.88290000	+15.37646484	+1.59960938	-3.04980469	+68.24707031	-61.45751953	-129.19921875	+3396	+15.02050781	+4.47802734	-3.68701172	-1.40625000	-84.85839844	+3.71337891	+3656	+14.31298828	+0.90527344	-5.97656250	+21.04980469	-59.37011719	-76.11328125	+2316
+1457971060.88700010	+15.38525391	+1.64794922	-3.03222656	+68.55468750	-61.52343750	-129.35302734	+3396	+15.02929688	+4.53076172	-3.66943359	-1.56005859	-84.92431641	+4.02099609	+3668	+14.32617188	+0.94921875	-5.97216797	+21.24755859	-59.41406250	-76.15722656	+2324
+1457971060.89120010	+15.39843750	+1.68310547	-3.01464844	+68.75244141	-61.61132813	-129.50683594	+3400	+15.04248047	+4.57031250	-3.65185547	-1.66992188	-84.99023438	+4.26269531	+3676	+14.33935547	+0.98876953	-5.96777344	+21.37939453	-59.45800781	-76.17919922	+2328
+1457971060.89540000	+15.40283203	+1.72265625	-3.00585938	+68.86230469	-61.67724609	-129.55078125	+3400	+15.04687500	+4.60986328	-3.64306641	-1.60400391	-84.99023438	+4.30664063	+3680	+14.34814453	+1.02392578	-5.96337891	+21.46728516	-59.50195313	-76.15722656	+2336
+1457971060.89949990	+15.40722656	+1.75341797	-2.99707031	+68.95019531	-61.72119141	-129.55078125	+3400	+15.05126953	+4.64941406	-3.63427734	-1.66992188	-85.03417969	+4.48242188	+3688	+14.35693359	+1.06787109	-5.95898438	+21.55517578	-59.52392578	-76.11328125	+2344
+1457971060.90370010	+15.41601563	+1.77978516	-2.99267578	+68.97216797	-61.76513672	-129.55078125	+3400	+15.05566406	+4.67578125	-3.62109375	-1.64794922	-85.05615234	+4.50439453	+3696	+14.36132813	+1.09863281	-5.95458984	+21.57714844	-59.54589844	-76.06933594	+2356
+1457971060.90790010	+15.42041016	+1.80615234	-2.99267578	+68.90625000	-61.80908203	-129.46289063	+3400	+15.05566406	+4.70214844	-3.62109375	-1.31835938	-85.03417969	+4.21875000	+3700	+14.36572266	+1.12939453	-5.95019531	+21.51123047	-59.56787109	-75.93750000	+2360
+1457971060.91199990	+15.42480469	+1.83251953	-2.99707031	+68.81835938	-61.83105469	-129.30908203	+3400	+15.05566406	+4.71972656	-3.62109375	-0.96679688	-84.99023438	+3.91113281	+3708	+14.37451172	+1.16455078	-5.95458984	+21.42333984	-59.56787109	-75.73974609	+2368
+1457971060.92039990	+15.43359375	+1.86767578	-3.01025391	+68.51074219	-61.83105469	-128.93554688	+3400	+15.05126953	+4.76367188	-3.62988281	+0.17578125	-84.90234375	+2.83447266	+3720	+14.38330078	+1.22167969	-5.96337891	+21.20361328	-59.52392578	-75.34423828	+2376
+1457971060.92450000	+15.43798828	+1.88525391	-3.02343750	+68.33496094	-61.80908203	-128.71582031	+3400	+15.05126953	+4.78564453	-3.63427734	+0.76904297	-84.83642578	+2.28515625	+3732	+14.38330078	+1.25244141	-5.96777344	+21.11572266	-59.47998047	-75.16845703	+2376
+1457971060.92870000	+15.43798828	+1.89843750	-3.03662109	+68.07128906	-61.78710938	-128.45214844	+3404	+15.04687500	+4.79443359	-3.64306641	+1.42822266	-84.74853516	+1.62597656	+3740	+14.38769531	+1.27441406	-5.97656250	+20.96191406	-59.43603516	-74.92675781	+2376
+1457971060.93290000	+15.43798828	+1.91162109	-3.04980469	+67.78564453	-61.76513672	-128.14453125	+3412	+15.04248047	+4.80761719	-3.65185547	+2.10937500	-84.66064453	+0.92285156	+3752	+14.38330078	+1.30078125	-5.98095703	+20.78613281	-59.39208984	-74.68505859	+2376
+1457971060.93700000	+15.43798828	+1.92041016	-3.06738281	+67.50000000	-61.72119141	-127.88085938	+3416	+15.03808594	+4.81201172	-3.66064453	+2.70263672	-84.57275391	+0.30761719	+3764	+14.38330078	+1.32275391	-5.98535156	+20.63232422	-59.34814453	-74.48730469	+2376
+1457971060.94120000	+15.44238281	+1.92919922	-3.08056641	+67.25830078	-61.69921875	-127.61718750	+3424	+15.03369141	+4.82080078	-3.66503906	+3.29589844	-84.50683594	-0.28564453	+3776	+14.38769531	+1.34033203	-5.98974609	+20.50048828	-59.32617188	-74.31152344	+2372
+1457971060.94530010	+15.44238281	+1.94238281	-3.08935547	+67.03857422	-61.67724609	-127.39746094	+3428	+15.02929688	+4.82958984	-3.66943359	+3.80126953	-84.46289063	-0.81298828	+3792	+14.38769531	+1.35791016	-5.98974609	+20.36865234	-59.30419922	-74.15771484	+2368
+1457971060.94950010	+15.44677734	+1.95117188	-3.09814453	+66.90673828	-61.67724609	-127.24365234	+3436	+15.02929688	+4.84277344	-3.66943359	+4.26269531	-84.39697266	-1.27441406	+3804	+14.39208984	+1.37548828	-5.98974609	+20.25878906	-59.30419922	-74.02587891	+2360
+1457971060.95370010	+15.45117188	+1.96875000	-3.10253906	+66.77490234	-61.65527344	-127.08984375	+3440	+15.02929688	+4.85595703	-3.67382813	+4.70214844	-84.33105469	-1.71386719	+3820	+14.39648438	+1.39306641	-5.98974609	+20.14892578	-59.30419922	-73.89404297	+2352
+1457971060.95779990	+15.45117188	+1.98193359	-3.10253906	+66.68701172	-61.65527344	-126.97998047	+3448	+15.02929688	+4.86914063	-3.66943359	+5.07568359	-84.30908203	-2.08740234	+3836	+14.40087891	+1.41503906	-5.98974609	+20.10498047	-59.30419922	-73.78417969	+2344
+1457971060.96199990	+15.45556641	+1.99511719	-3.09814453	+66.66503906	-61.67724609	-126.93603516	+3456	+15.02929688	+4.88671875	-3.66503906	+5.38330078	-84.30908203	-2.39501953	+3852	+14.40527344	+1.43261719	-5.98535156	+20.08300781	-59.32617188	-73.74023438	+2340
+1457971060.96620010	+15.45556641	+2.01269531	-3.09375000	+66.66503906	-61.69921875	-126.91406250	+3464	+15.03369141	+4.90429688	-3.65625000	+5.58105469	-84.30908203	-2.57080078	+3868	+14.40966797	+1.45019531	-5.97656250	+20.08300781	-59.34814453	-73.69628906	+2332
+1457971060.97449990	+15.46435547	+2.04785156	-3.06298828	+66.86279297	-61.80908203	-127.04589844	+3484	+15.03808594	+4.93945313	-3.62109375	+5.60302734	-84.41894531	-2.54882813	+3904	+14.42285156	+1.48535156	-5.95458984	+20.14892578	-59.43603516	-73.71826172	+2324
+1457971060.97869990	+15.47314453	+2.07421875	-3.04541016	+67.03857422	-61.89697266	-127.17773438	+3496	+15.04687500	+4.96582031	-3.59912109	+5.49316406	-84.50683594	-2.39501953	+3924	+14.42724609	+1.50732422	-5.94140625	+20.21484375	-59.52392578	-73.76220703	+2324
+1457971060.98280000	+15.47753906	+2.10058594	-3.01904297	+67.30224609	-61.98486328	-127.37548828	+3508	+15.05126953	+4.99218750	-3.57275391	+5.36132813	-84.61669922	-2.17529297	+3940	+14.44042969	+1.52490234	-5.92382813	+20.32470703	-59.63378906	-73.87207031	+2324
+1457971060.98700000	+15.48193359	+2.12255859	-2.99707031	+67.54394531	-62.09472656	-127.57324219	+3520	+15.06005859	+5.01855469	-3.54638672	+5.22949219	-84.70458984	-1.99951172	+3960	+14.44921875	+1.54687500	-5.90185547	+20.45654297	-59.72167969	-73.95996094	+2328
+1457971060.99120000	+15.48632813	+2.14892578	-2.97070313	+67.82958984	-62.18261719	-127.79296875	+3532	+15.06884766	+5.04931641	-3.52001953	+5.09765625	-84.81445313	-1.75781250	+3976	+14.46240234	+1.56884766	-5.88427734	+20.61035156	-59.85351563	-74.04785156	+2336
+1457971060.99530010	+15.49072266	+2.17529297	-2.94433594	+68.11523438	-62.27050781	-128.01269531	+3540	+15.07763672	+5.08007813	-3.49365234	+4.94384766	-84.94628906	-1.53808594	+3992	+14.46679688	+1.59521484	-5.86230469	+20.76416016	-59.94140625	-74.15771484	+2340
+1457971060.99950000	+15.49072266	+2.20166016	-2.91796875	+68.37890625	-62.38037109	-128.21044922	+3552	+15.08203125	+5.10644531	-3.46289063	+4.76806641	-85.07812500	-1.27441406	+4004	+14.47558594	+1.61718750	-5.84472656	+20.91796875	-60.05126953	-74.24560547	+2352
+1457971061.00370000	+15.49511719	+2.22802734	-2.89160156	+68.68652344	-62.46826172	-128.43017578	+3560	+15.08642578	+5.13720703	-3.43212891	+4.52636719	-85.20996094	-0.96679688	+4020	+14.48437500	+1.63916016	-5.82275391	+21.04980469	-60.13916016	-74.35546875	+2360
+1457971061.01200010	+15.49951172	+2.27636719	-2.84765625	+69.21386719	-62.66601563	-128.82568359	+3580	+15.09960938	+5.18994141	-3.37500000	+4.26269531	-85.45166016	-0.54931641	+4044	+14.49755859	+1.67871094	-5.78320313	+21.31347656	-60.35888672	-74.55322266	+2388
+1457971061.01620010	+15.50390625	+2.30273438	-2.82568359	+69.45556641	-62.75390625	-129.02343750	+3588	+15.10400391	+5.21630859	-3.34863281	+4.30664063	-85.53955078	-0.52734375	+4052	+14.50634766	+1.70068359	-5.76562500	+21.42333984	-60.49072266	-74.64111328	+2404
+1457971061.02449990	+15.50390625	+2.34228516	-2.79052734	+69.82910156	-62.90771484	-129.26513672	+3596	+15.10400391	+5.25585938	-3.30908203	+4.89990234	-85.69335938	-1.01074219	+4068	+14.51513672	+1.74023438	-5.73486328	+21.59912109	-60.64453125	-74.70703125	+2432
+1457971061.02860000	+15.49951172	+2.35986328	-2.77734375	+69.93896484	-62.95166016	-129.35302734	+3600	+15.10400391	+5.27343750	-3.29150391	+5.33935547	-85.73730469	-1.40625000	+4072	+14.51513672	+1.75341797	-5.72607422	+21.62109375	-60.68847656	-74.70703125	+2444
+1457971061.03280000	+15.49951172	+2.37744141	-2.77294922	+70.00488281	-62.97363281	-129.37500000	+3604	+15.10400391	+5.28662109	-3.28271484	+5.95458984	-85.78125000	-1.97753906	+4076	+14.51513672	+1.77099609	-5.71728516	+21.62109375	-60.71044922	-74.66308594	+2456
+1457971061.03699990	+15.49511719	+2.39062500	-2.76855469	+70.02685547	-63.01757813	-129.35302734	+3604	+15.09960938	+5.29980469	-3.27392578	+6.56982422	-85.78125000	-2.59277344	+4080	+14.51513672	+1.77978516	-5.71289063	+21.59912109	-60.73242188	-74.61914063	+2468
+1457971061.04530000	+15.49072266	+2.40820313	-2.76416016	+70.00488281	-63.06152344	-129.28710938	+3608	+15.09082031	+5.30859375	-3.26074219	+8.17382813	-85.78125000	-4.19677734	+4084	+14.51074219	+1.80175781	-5.70410156	+21.48925781	-60.79833984	-74.46533203	+2484
+1457971061.04950000	+15.48632813	+2.41699219	-2.76416016	+69.96093750	-63.06152344	-129.24316406	+3608	+15.08642578	+5.31298828	-3.25634766	+9.00878906	-85.75927734	-5.07568359	+4088	+14.51074219	+1.80615234	-5.70410156	+21.40136719	-60.79833984	-74.37744141	+2492
+1457971061.05360010	+15.48632813	+2.42138672	-2.76855469	+69.89501953	-63.08349609	-129.17724609	+3608	+15.08203125	+5.31298828	-3.25634766	+9.93164063	-85.73730469	-5.99853516	+4092	+14.50634766	+1.81494141	-5.69970703	+21.31347656	-60.82031250	-74.26757813	+2496
+1457971061.06200000	+15.47753906	+2.42578125	-2.77734375	+69.76318359	-63.08349609	-129.02343750	+3608	+15.06884766	+5.31298828	-3.26074219	+11.64550781	-85.64941406	-7.73437500	+4096	+14.50195313	+1.83251953	-5.70410156	+21.15966797	-60.79833984	-74.04785156	+2500
+1457971061.06609990	+15.47314453	+2.43017578	-2.78173828	+69.67529297	-63.08349609	-128.93554688	+3608	+15.06445313	+5.31298828	-3.26074219	+12.37060547	-85.62744141	-8.50341797	+4100	+14.49755859	+1.83691406	-5.70410156	+21.07177734	-60.79833984	-73.93798828	+2500
+1457971061.07030010	+15.46435547	+2.43017578	-2.78613281	+69.58740234	-63.08349609	-128.84765625	+3608	+15.05566406	+5.31298828	-3.25634766	+13.09570313	-85.58349609	-9.25048828	+4104	+14.49316406	+1.84570313	-5.70410156	+20.98388672	-60.77636719	-73.80615234	+2500
+1457971061.07859990	+15.45996094	+2.43457031	-2.78613281	+69.49951172	-63.10546875	-128.78173828	+3612	+15.04687500	+5.31298828	-3.25634766	+14.30419922	-85.53955078	-10.48095703	+4116	+14.48437500	+1.85449219	-5.70410156	+20.80810547	-60.82031250	-73.60839844	+2496
+1457971061.08279990	+15.45556641	+2.43457031	-2.78613281	+69.49951172	-63.12744141	-128.75976563	+3612	+15.03808594	+5.31298828	-3.25195313	+14.78759766	-85.51757813	-11.00830078	+4124	+14.48437500	+1.86328125	-5.69970703	+20.74218750	-60.84228516	-73.52050781	+2492
+1457971061.08699990	+15.45117188	+2.43896484	-2.78613281	+69.49951172	-63.14941406	-128.78173828	+3612	+15.03808594	+5.31298828	-3.24755859	+15.18310547	-85.51757813	-11.40380859	+4132	+14.47998047	+1.87207031	-5.69531250	+20.69824219	-60.84228516	-73.43261719	+2488
+1457971061.09110000	+15.44677734	+2.43896484	-2.78173828	+69.52148438	-63.17138672	-128.78173828	+3612	+15.03369141	+5.31738281	-3.23876953	+15.49072266	-85.53955078	-11.68945313	+4140	+14.47998047	+1.88085938	-5.69531250	+20.63232422	-60.86425781	-73.34472656	+2484
+1457971061.09949990	+15.44238281	+2.45214844	-2.76855469	+69.63134766	-63.23730469	-128.86962891	+3616	+15.02490234	+5.33496094	-3.21679688	+15.90820313	-85.58349609	-12.06298828	+4156	+14.47558594	+1.89843750	-5.68212891	+20.56640625	-60.93017578	-73.19091797	+2476
+1457971061.10780000	+15.43359375	+2.46533203	-2.75097656	+69.82910156	-63.34716797	-129.04541016	+3624	+15.02050781	+5.35253906	-3.19042969	+16.01806641	-85.67138672	-12.12890625	+4172	+14.47119141	+1.92041016	-5.66455078	+20.54443359	-61.04003906	-73.10302734	+2468
+1457971061.11610010	+15.43359375	+2.48730469	-2.71582031	+70.18066406	-63.52294922	-129.35302734	+3632	+15.01611328	+5.37451172	-3.15527344	+15.82031250	-85.78125000	-11.88720703	+4192	+14.47119141	+1.94677734	-5.63818359	+20.54443359	-61.19384766	-73.03710938	+2468
+1457971061.12439990	+15.42919922	+2.51367188	-2.66748047	+70.70800781	-63.74267578	-129.79248047	+3648	+15.01611328	+5.40527344	-3.11132813	+15.33691406	-85.95703125	-11.29394531	+4208	+14.47119141	+1.97314453	-5.60742188	+20.61035156	-61.36962891	-73.01513672	+2476
+1457971061.13280010	+15.42480469	+2.54882813	-2.61474609	+71.21337891	-63.98437500	-130.23193359	+3660	+15.01611328	+5.43164063	-3.06298828	+14.56787109	-86.11083984	-10.45898438	+4220	+14.47558594	+1.99511719	-5.57226563	+20.67626953	-61.52343750	-73.01513672	+2488
+1457971061.14109990	+15.42480469	+2.58398438	-2.54443359	+71.80664063	-64.31396484	-130.73730469	+3672	+15.01611328	+5.45800781	-3.00585938	+13.51318359	-86.30859375	-9.33837891	+4228	+14.47558594	+2.02148438	-5.53271484	+20.72021484	-61.69921875	-73.01513672	+2504
+1457971061.14940000	+15.42480469	+2.60595703	-2.49169922	+72.20214844	-64.55566406	-131.08886719	+3676	+15.01611328	+5.47558594	-2.95751953	+12.26074219	-86.44042969	-8.04199219	+4236	+14.47998047	+2.03906250	-5.49755859	+20.69824219	-61.85302734	-72.94921875	+2524
+1457971061.15780000	+15.42480469	+2.61474609	-2.46093750	+72.26806641	-64.73144531	-131.15478516	+3672	+15.01611328	+5.48437500	-2.92236328	+11.05224609	-86.52832031	-6.81152344	+4236	+14.47998047	+2.05224609	-5.47558594	+20.58837891	-61.96289063	-72.79541016	+2540
+1457971061.16610000	+15.42041016	+2.61474609	-2.44335938	+72.09228516	-64.84130859	-131.00097656	+3668	+15.01171875	+5.48876953	-2.90039063	+10.10742188	-86.52832031	-5.86669922	+4236	+14.47998047	+2.06103516	-5.45800781	+20.39062500	-61.98486328	-72.57568359	+2556
+1457971061.17030000	+15.42041016	+2.61035156	-2.44335938	+71.93847656	-64.86328125	-130.86914063	+3664	+15.00732422	+5.48437500	-2.89160156	+9.66796875	-86.50634766	-5.42724609	+4236	+14.47558594	+2.06542969	-5.45361328	+20.25878906	-61.98486328	-72.42187500	+2560
+1457971061.17440010	+15.41601563	+2.60595703	-2.44335938	+71.78466797	-64.88525391	-130.73730469	+3660	+15.00732422	+5.47998047	-2.88720703	+9.27246094	-86.48437500	-5.03173828	+4236	+14.47119141	+2.06982422	-5.44921875	+20.12695313	-61.98486328	-72.26806641	+2564
+1457971061.17860010	+15.41601563	+2.60156250	-2.44335938	+71.60888672	-64.90722656	-130.58349609	+3660	+15.00292969	+5.47558594	-2.88281250	+8.83300781	-86.44042969	-4.63623047	+4236	+14.46679688	+2.06982422	-5.44482422	+19.95117188	-61.96289063	-72.09228516	+2564
+1457971061.18269990	+15.41162109	+2.59277344	-2.44335938	+71.41113281	-64.90722656	-130.40771484	+3656	+15.00292969	+5.47119141	-2.87841797	+8.37158203	-86.39648438	-4.19677734	+4240	+14.46240234	+2.07421875	-5.44482422	+19.79736328	-61.94091797	-71.91650391	+2564
+1457971061.18689990	+15.41162109	+2.58837891	-2.44775391	+71.23535156	-64.90722656	-130.25390625	+3656	+14.99853516	+5.46679688	-2.87841797	+7.99804688	-86.37451172	-3.84521484	+4240	+14.46240234	+2.07421875	-5.44042969	+19.64355469	-61.91894531	-71.74072266	+2560
+1457971061.19109990	+15.40722656	+2.57958984	-2.45214844	+71.03759766	-64.88525391	-130.07812500	+3656	+14.99414063	+5.46240234	-2.87841797	+7.60253906	-86.30859375	-3.44970703	+4244	+14.45800781	+2.07421875	-5.44042969	+19.46777344	-61.89697266	-71.54296875	+2560
+1457971061.19520000	+15.40722656	+2.57519531	-2.45654297	+70.81787109	-64.86328125	-129.88037109	+3656	+14.98974609	+5.45800781	-2.87841797	+7.14111328	-86.24267578	-3.01025391	+4248	+14.45361328	+2.07861328	-5.44042969	+19.29199219	-61.83105469	-71.34521484	+2556
+1457971061.20359990	+15.40283203	+2.57080078	-2.46533203	+70.46630859	-64.81933594	-129.52880859	+3656	+14.98535156	+5.45361328	-2.87841797	+6.19628906	-86.15478516	-2.08740234	+4252	+14.44042969	+2.08300781	-5.44042969	+18.94042969	-61.72119141	-70.92773438	+2544
+1457971061.20770000	+15.40283203	+2.56640625	-2.46972656	+70.31250000	-64.79736328	-129.37500000	+3660	+14.98095703	+5.44921875	-2.87402344	+5.55908203	-86.08886719	-1.45019531	+4256	+14.43603516	+2.08740234	-5.43603516	+18.78662109	-61.67724609	-70.75195313	+2540
+1457971061.21190000	+15.39843750	+2.56201172	-2.46972656	+70.13671875	-64.77539063	-129.19921875	+3660	+14.98095703	+5.44482422	-2.87402344	+4.85595703	-86.04492188	-0.74707031	+4264	+14.43164063	+2.08740234	-5.43603516	+18.61083984	-61.61132813	-70.55419922	+2532
+1457971061.21610000	+15.39843750	+2.56201172	-2.47412109	+69.98291016	-64.73144531	-129.04541016	+3660	+14.98095703	+5.44482422	-2.86962891	+4.04296875	-85.97900391	+0.04394531	+4268	+14.42724609	+2.09179688	-5.43164063	+18.45703125	-61.56738281	-70.37841797	+2528
+1457971061.22020010	+15.39843750	+2.56201172	-2.47412109	+69.85107422	-64.70947266	-128.89160156	+3660	+14.98095703	+5.44042969	-2.86523438	+3.16406250	-85.93505859	+0.92285156	+4272	+14.42724609	+2.09619141	-5.42285156	+18.36914063	-61.52343750	-70.24658203	+2520
+1457971061.22440000	+15.39843750	+2.56201172	-2.46972656	+69.69726563	-64.68750000	-128.73779297	+3664	+14.98095703	+5.44482422	-2.86083984	+1.99951172	-85.86914063	+2.10937500	+4276	+14.42724609	+2.10058594	-5.41406250	+18.28125000	-61.45751953	-70.13671875	+2516
+1457971061.22860000	+15.40283203	+2.56640625	-2.46533203	+69.58740234	-64.64355469	-128.60595703	+3664	+14.98095703	+5.44482422	-2.85205078	+0.81298828	-85.80322266	+3.31787109	+4284	+14.42724609	+2.10498047	-5.40966797	+18.21533203	-61.39160156	-70.02685547	+2516
+1457971061.23690010	+15.40722656	+2.57519531	-2.44775391	+69.41162109	-64.59960938	-128.38623047	+3672	+14.98535156	+5.45800781	-2.82568359	-2.21923828	-85.67138672	+6.45996094	+4296	+14.42724609	+2.11816406	-5.38769531	+18.14941406	-61.30371094	-69.91699219	+2512
+1457971061.24110010	+15.41162109	+2.58398438	-2.43457031	+69.38964844	-64.59960938	-128.32031250	+3676	+14.98974609	+5.46240234	-2.80371094	-3.88916016	-85.60546875	+8.19580078	+4304	+14.43164063	+2.12255859	-5.37451172	+18.14941406	-61.25976563	-69.89501953	+2516
+1457971061.24519990	+15.41601563	+2.59277344	-2.42138672	+69.36767578	-64.59960938	-128.29833984	+3684	+14.99853516	+5.47119141	-2.78613281	-5.42724609	-85.56152344	+9.82177734	+4308	+14.43603516	+2.12695313	-5.36132813	+18.14941406	-61.23779297	-69.91699219	+2516
+1457971061.24939990	+15.42041016	+2.60156250	-2.40380859	+69.38964844	-64.62158203	-128.29833984	+3688	+15.00732422	+5.47998047	-2.76416016	-7.27294922	-85.45166016	+11.77734375	+4316	+14.44042969	+2.13134766	-5.34814453	+18.17138672	-61.21582031	-69.91699219	+2524
+1457971061.25359990	+15.42919922	+2.61035156	-2.38183594	+69.41162109	-64.64355469	-128.32031250	+3692	+15.01611328	+5.48876953	-2.74218750	-8.59130859	-85.34179688	+13.22753906	+4320	+14.44921875	+2.13574219	-5.33496094	+18.21533203	-61.21582031	-69.96093750	+2528
+1457971061.26189990	+15.43798828	+2.62792969	-2.34667969	+69.41162109	-64.68750000	-128.32031250	+3696	+15.02929688	+5.51513672	-2.69824219	-10.15136719	-85.16601563	+15.09521484	+4328	+14.45800781	+2.14453125	-5.31298828	+18.28125000	-61.17187500	-70.00488281	+2544
+1457971061.26600000	+15.44238281	+2.62792969	-2.33349609	+69.36767578	-64.73144531	-128.29833984	+3696	+15.03808594	+5.51953125	-2.68066406	-10.32714844	-85.05615234	+15.40283203	+4328	+14.46240234	+2.14453125	-5.30419922	+18.32519531	-61.14990234	-70.02685547	+2552
+1457971061.27020000	+15.44677734	+2.63232422	-2.32470703	+69.27978516	-64.77539063	-128.21044922	+3696	+15.04248047	+5.52392578	-2.66748047	-9.95361328	-84.96826172	+15.18310547	+4328	+14.46240234	+2.14892578	-5.29541016	+18.32519531	-61.12792969	-70.02685547	+2560
+1457971061.27440000	+15.45117188	+2.63232422	-2.31591797	+69.12597656	-64.81933594	-128.07861328	+3692	+15.04687500	+5.52392578	-2.65869141	-8.98681641	-84.83642578	+14.32617188	+4328	+14.46679688	+2.14892578	-5.29101563	+18.28125000	-61.10595703	-70.00488281	+2568
+1457971061.27850010	+15.45117188	+2.63232422	-2.31152344	+68.92822266	-64.86328125	-127.90283203	+3692	+15.05126953	+5.52392578	-2.65429688	-7.69042969	-84.74853516	+13.11767578	+4324	+14.46679688	+2.14892578	-5.28662109	+18.25927734	-61.08398438	-69.98291016	+2576
+1457971061.28690000	+15.45556641	+2.62353516	-2.31591797	+68.35693359	-64.97314453	-127.33154297	+3684	+15.05566406	+5.52392578	-2.65869141	-3.51562500	-84.48486328	+9.14062500	+4324	+14.47119141	+2.14892578	-5.28662109	+18.14941406	-61.04003906	-69.87304688	+2588
+1457971061.29099990	+15.45556641	+2.61914063	-2.32470703	+67.91748047	-65.03906250	-126.89208984	+3684	+15.05566406	+5.52392578	-2.66748047	-0.83496094	-84.33105469	+6.56982422	+4328	+14.47119141	+2.14892578	-5.29101563	+18.08349609	-60.99609375	-69.80712891	+2592
+1457971061.29520010	+15.45556641	+2.60595703	-2.33349609	+67.36816406	-65.10498047	-126.36474609	+3684	+15.05566406	+5.52392578	-2.67626953	+2.21923828	-84.17724609	+3.62548828	+4328	+14.46679688	+2.14892578	-5.29541016	+17.97363281	-60.93017578	-69.69726563	+2596
+1457971061.29940010	+15.45556641	+2.59716797	-2.35107422	+66.66503906	-65.17089844	-125.63964844	+3684	+15.05126953	+5.51953125	-2.68945313	+5.69091797	-83.95751953	+0.26367188	+4332	+14.46679688	+2.14892578	-5.30419922	+17.90771484	-60.88623047	-69.60937500	+2600
+1457971061.30349990	+15.45556641	+2.58398438	-2.36865234	+65.85205078	-65.25878906	-124.80468750	+3688	+15.04687500	+5.51513672	-2.70703125	+9.25048828	-83.69384766	-3.20800781	+4340	+14.46240234	+2.14892578	-5.30859375	+17.79785156	-60.84228516	-69.52148438	+2604
+1457971061.30769990	+15.45996094	+2.56640625	-2.39062500	+64.95117188	-65.39062500	-123.90380859	+3692	+15.04248047	+5.51074219	-2.72460938	+12.91992188	-83.45214844	-6.76757813	+4344	+14.45800781	+2.14892578	-5.31738281	+17.68798828	-60.77636719	-69.38964844	+2604
+1457971061.31600000	+15.45996094	+2.52246094	-2.45214844	+61.91894531	-65.74218750	-120.82763672	+3704	+15.03369141	+5.50195313	-2.77294922	+20.76416016	-82.68310547	-14.39208984	+4364	+14.44921875	+2.14453125	-5.33496094	+17.49023438	-60.66650391	-69.21386719	+2608
+1457971061.32020000	+15.46435547	+2.50488281	-2.47412109	+60.46875000	-65.93994141	-119.35546875	+3708	+15.02929688	+5.50634766	-2.79492188	+24.32373047	-82.30957031	-17.81982422	+4368	+14.44921875	+2.14453125	-5.34375000	+17.38037109	-60.62255859	-69.10400391	+2604
+1457971061.32439990	+15.46435547	+2.46533203	-2.50927734	+57.89794922	-66.20361328	-116.82861328	+3716	+15.02490234	+5.51074219	-2.81689453	+28.27880859	-81.78222656	-21.62109375	+4380	+14.44482422	+2.14453125	-5.35253906	+17.29248047	-60.55664063	-69.01611328	+2604
+1457971061.32850000	+15.46875000	+2.44775391	-2.54003906	+55.96435547	-66.37939453	-114.89501953	+3720	+15.02050781	+5.51074219	-2.83886719	+31.46484375	-81.29882813	-24.67529297	+4388	+14.44042969	+2.14013672	-5.36132813	+17.18261719	-60.51269531	-68.90625000	+2600
+1457971061.33270000	+15.47314453	+2.43457031	-2.55322266	+54.20654297	-66.59912109	-113.13720703	+3720	+15.01611328	+5.51513672	-2.86083984	+34.23339844	-80.81542969	-27.31201172	+4392	+14.43603516	+2.14013672	-5.37011719	+17.09472656	-60.44677734	-68.79638672	+2600
+1457971061.33680010	+15.47753906	+2.41259766	-2.56640625	+52.11914063	-66.81884766	-111.11572266	+3720	+15.01611328	+5.51513672	-2.87402344	+37.17773438	-80.28808594	-30.16845703	+4396	+14.43164063	+2.13574219	-5.38330078	+16.98486328	-60.38085938	-68.68652344	+2596
+1457971061.34100010	+15.48193359	+2.39941406	-2.57519531	+50.20751953	-67.01660156	-109.24804688	+3720	+15.01611328	+5.52392578	-2.88720703	+39.48486328	-79.82666016	-32.34375000	+4400	+14.42724609	+2.13574219	-5.39208984	+16.87500000	-60.31494141	-68.57666016	+2592
+1457971061.34520010	+15.49072266	+2.38623047	-2.57958984	+48.38378906	-67.21435547	-107.44628906	+3716	+15.01611328	+5.53710938	-2.90039063	+41.44042969	-79.34326172	-34.18945313	+4404	+14.42724609	+2.13134766	-5.40087891	+16.76513672	-60.24902344	-68.48876953	+2588
+1457971061.35349990	+15.49951172	+2.36425781	-2.58837891	+44.51660156	-67.50000000	-103.71093750	+3712	+15.02050781	+5.56347656	-2.91796875	+45.06591797	-78.46435547	-37.59521484	+4408	+14.41845703	+2.12695313	-5.42285156	+16.56738281	-60.13916016	-68.29101563	+2580
+1457971061.36180000	+15.50830078	+2.35107422	-2.59716797	+40.78125000	-67.65380859	-100.04150391	+3700	+15.02490234	+5.58984375	-2.93554688	+47.76855469	-77.62939453	-40.10009766	+4408	+14.41406250	+2.12255859	-5.44482422	+16.41357422	-60.00732422	-68.13720703	+2572
+1457971061.36599990	+15.51269531	+2.33789063	-2.60156250	+39.00146484	-67.71972656	-98.34960938	+3696	+15.02490234	+5.60302734	-2.94433594	+48.88916016	-77.23388672	-41.11083984	+4408	+14.41406250	+2.11816406	-5.45361328	+16.34765625	-59.94140625	-68.09326172	+2568
+1457971061.37019990	+15.51708984	+2.32910156	-2.61474609	+37.28759766	-67.67578125	-96.65771484	+3692	+15.02929688	+5.61181641	-2.96630859	+49.57031250	-76.77246094	-41.72607422	+4408	+14.40966797	+2.11376953	-5.46240234	+16.28173828	-59.87548828	-68.02734375	+2568
+1457971061.37430000	+15.52148438	+2.32910156	-2.62353516	+35.63964844	-67.65380859	-95.00976563	+3684	+15.03369141	+5.62060547	-2.97949219	+50.29541016	-76.44287109	-42.40722656	+4408	+14.40966797	+2.10937500	-5.47558594	+16.23779297	-59.80957031	-67.98339844	+2564
+1457971061.37850000	+15.52587891	+2.31591797	-2.63232422	+34.14550781	-67.60986328	-93.55957031	+3680	+15.03808594	+5.62939453	-2.99267578	+50.99853516	-76.09130859	-43.04443359	+4404	+14.40527344	+2.10498047	-5.48437500	+16.19384766	-59.72167969	-67.96142578	+2564
+1457971061.38680010	+15.53466797	+2.30712891	-2.68505859	+31.42089844	-67.25830078	-90.81298828	+3672	+15.03808594	+5.64697266	-3.05419922	+51.70166016	-75.30029297	-43.61572266	+4400	+14.40087891	+2.09179688	-5.51074219	+16.10595703	-59.56787109	-67.89550781	+2568
+1457971061.39100000	+15.53906250	+2.29394531	-2.70703125	+30.21240234	-67.06054688	-89.64843750	+3668	+15.03808594	+5.65136719	-3.08496094	+51.96533203	-74.90478516	-43.81347656	+4400	+14.40087891	+2.08300781	-5.52392578	+16.06201172	-59.45800781	-67.85156250	+2568
+1457971061.39520000	+15.53906250	+2.28076172	-2.75097656	+29.13574219	-66.70898438	-88.54980469	+3668	+15.03369141	+5.65136719	-3.13330078	+51.94335938	-74.42138672	-43.72558594	+4400	+14.39648438	+2.07421875	-5.54150391	+16.01806641	-59.32617188	-67.80761719	+2572
+1457971061.39930010	+15.53906250	+2.27197266	-2.79931641	+28.12500000	-66.37939453	-87.51708984	+3668	+15.02929688	+5.65136719	-3.17724609	+51.96533203	-74.04785156	-43.70361328	+4396	+14.38769531	+2.06542969	-5.56787109	+15.95214844	-59.12841797	-67.76367188	+2580
+1457971061.40350010	+15.53906250	+2.25439453	-2.84326172	+27.24609375	-66.07177734	-86.63818359	+3668	+15.02929688	+5.63818359	-3.22119141	+51.92138672	-73.65234375	-43.68164063	+4396	+14.37890625	+2.05224609	-5.59863281	+15.88623047	-58.90869141	-67.69775391	+2588
+1457971061.40770010	+15.53906250	+2.23242188	-2.90039063	+26.45507813	-65.61035156	-85.86914063	+3672	+15.02490234	+5.62500000	-3.28271484	+51.65771484	-73.16894531	-43.41796875	+4400	+14.37011719	+2.03466797	-5.62939453	+15.79833984	-58.66699219	-67.63183594	+2596
+1457971061.41599990	+15.54345703	+2.19726563	-3.02783203	+25.11474609	-64.70947266	-84.48486328	+3676	+15.01611328	+5.60302734	-3.40576172	+51.10839844	-72.31201172	-42.84667969	+4404	+14.33496094	+1.98632813	-5.73925781	+15.51269531	-57.85400391	-67.39013672	+2624
+1457971061.42010000	+15.54345703	+2.17968750	-3.10253906	+24.60937500	-64.18212891	-83.97949219	+3680	+15.01171875	+5.58984375	-3.48046875	+50.73486328	-71.80664063	-42.47314453	+4408	+14.31298828	+1.96435547	-5.79638672	+15.40283203	-57.43652344	-67.25830078	+2636
+1457971061.42430000	+15.53906250	+2.16210938	-3.16845703	+24.21386719	-63.69873047	-83.54003906	+3684	+15.00292969	+5.57226563	-3.54638672	+50.40527344	-71.38916016	-42.14355469	+4412	+14.28222656	+1.92480469	-5.88867188	+15.20507813	-56.75537109	-67.08251953	+2652
+1457971061.42849990	+15.53906250	+2.13574219	-3.24316406	+23.81835938	-63.17138672	-83.12255859	+3688	+14.99853516	+5.55468750	-3.62109375	+50.00976563	-70.92773438	-41.74804688	+4416	+14.25146484	+1.89404297	-5.96777344	+15.05126953	-56.16210938	-66.90673828	+2660
+1457971061.43260000	+15.53466797	+2.11376953	-3.32226563	+23.48876953	-62.60009766	-82.77099609	+3692	+14.98974609	+5.53271484	-3.70019531	+49.52636719	-70.42236328	-41.26464844	+4420	+14.22070313	+1.86328125	-6.04248047	+14.91943359	-55.61279297	-66.77490234	+2668
+1457971061.44100000	+15.53027344	+2.06542969	-3.46728516	+23.02734375	-61.58935547	-82.26562500	+3696	+14.97656250	+5.48437500	-3.85400391	+48.62548828	-69.54345703	-40.42968750	+4424	+14.15917969	+1.78857422	-6.20068359	+14.61181641	-54.38232422	-66.51123047	+2672
+1457971061.44510010	+15.53027344	+2.03906250	-3.54199219	+22.82958984	-61.04003906	-82.06787109	+3700	+14.97216797	+5.45361328	-3.93310547	+48.12011719	-69.08203125	-39.99023438	+4428	+14.12841797	+1.75781250	-6.27099609	+14.52392578	-53.87695313	-66.44531250	+2668
+1457971061.44930010	+15.53466797	+2.01708984	-3.61230469	+22.67578125	-60.51269531	-81.87011719	+3700	+14.96777344	+5.42724609	-4.00781250	+47.63671875	-68.66455078	-39.55078125	+4428	+14.10205078	+1.71826172	-6.34130859	+14.41406250	-53.30566406	-66.37939453	+2664
+1457971061.45350000	+15.53466797	+1.99511719	-3.69140625	+22.54394531	-59.96337891	-81.71630859	+3700	+14.96337891	+5.40087891	-4.08691406	+47.13134766	-68.24707031	-39.06738281	+4428	+14.08007813	+1.68750000	-6.41162109	+14.34814453	-52.75634766	-66.35742188	+2652
+1457971061.45760010	+15.53466797	+1.96875000	-3.76611328	+22.50000000	-59.41406250	-81.60644531	+3696	+14.95898438	+5.37451172	-4.16601563	+46.62597656	-67.82958984	-38.58398438	+4428	+14.05810547	+1.65234375	-6.47753906	+14.32617188	-52.22900391	-66.35742188	+2640
+1457971061.46180010	+15.53466797	+1.94677734	-3.83642578	+22.45605469	-58.84277344	-81.49658203	+3696	+14.95458984	+5.34375000	-4.24072266	+46.12060547	-67.45605469	-38.10058594	+4428	+14.03173828	+1.62158203	-6.53906250	+14.34814453	-51.67968750	-66.37939453	+2628
+1457971061.46600010	+15.53466797	+1.92041016	-3.91113281	+22.43408203	-58.29345703	-81.40869141	+3692	+14.95458984	+5.31738281	-4.31542969	+45.61523438	-67.08251953	-37.61718750	+4424	+14.00976563	+1.58203125	-6.59619141	+14.34814453	-51.15234375	-66.42333984	+2616
+1457971061.47009990	+15.53466797	+1.89843750	-3.97705078	+22.45605469	-57.76611328	-81.36474609	+3688	+14.95019531	+5.28662109	-4.38574219	+45.06591797	-66.73095703	-37.13378906	+4420	+13.98339844	+1.54687500	-6.65771484	+14.37011719	-50.62500000	-66.46728516	+2604
+1457971061.47429990	+15.53466797	+1.87207031	-4.05175781	+22.50000000	-57.19482422	-81.32080078	+3684	+14.95019531	+5.25146484	-4.46044922	+44.49462891	-66.40136719	-36.60644531	+4416	+13.96142578	+1.51171875	-6.71923828	+14.41406250	-50.07568359	-66.53320313	+2592
+1457971061.47849990	+15.53906250	+1.85009766	-4.11767578	+22.56591797	-56.64550781	-81.29882813	+3676	+14.95019531	+5.22070313	-4.53076172	+43.94531250	-66.09375000	-36.10107422	+4412	+13.93945313	+1.46777344	-6.77636719	+14.45800781	-49.52636719	-66.64306641	+2584
+1457971061.48260000	+15.54345703	+1.82812500	-4.18359375	+22.67578125	-56.11816406	-81.32080078	+3668	+14.95019531	+5.18994141	-4.59667969	+43.39599609	-65.78613281	-35.57373047	+4404	+13.91748047	+1.42822266	-6.83349609	+14.56787109	-48.97705078	-66.79687500	+2576
+1457971061.49090000	+15.54785156	+1.78417969	-4.32861328	+23.00537109	-54.88769531	-81.32080078	+3648	+14.95458984	+5.12841797	-4.74609375	+42.18750000	-65.12695313	-34.43115234	+4384	+13.87353516	+1.34033203	-6.96093750	+14.78759766	-47.74658203	-67.03857422	+2564
+1457971061.49510000	+15.54785156	+1.76660156	-4.39892578	+23.22509766	-54.27246094	-81.38671875	+3636	+14.95458984	+5.09765625	-4.81640625	+41.61621094	-64.77539063	-33.85986328	+4376	+13.84716797	+1.30078125	-7.02246094	+14.91943359	-47.13134766	-67.19238281	+2556
+1457971061.49930000	+15.54345703	+1.74023438	-4.47802734	+23.48876953	-53.59130859	-81.45263672	+3628	+14.95019531	+5.06250000	-4.89990234	+40.97900391	-64.37988281	-33.22265625	+4368	+13.81640625	+1.25244141	-7.09277344	+15.07324219	-46.40625000	-67.34619141	+2556
+1457971061.50340010	+15.54345703	+1.71386719	-4.55273438	+23.73046875	-52.95410156	-81.56250000	+3620	+14.94580078	+5.02294922	-4.98339844	+40.36376953	-63.98437500	-32.65136719	+4356	+13.78564453	+1.19531250	-7.15869141	+15.20507813	-45.74707031	-67.52197266	+2560
+1457971061.50760010	+15.54345703	+1.68750000	-4.63183594	+24.01611328	-52.27294922	-81.69433594	+3612	+14.94580078	+4.97900391	-5.06689453	+39.74853516	-63.56689453	-32.08007813	+4348	+13.75927734	+1.14257813	-7.22900391	+15.33691406	-45.08789063	-67.71972656	+2560
+1457971061.51180010	+15.53906250	+1.66113281	-4.72851563	+24.34570313	-51.48193359	-81.80419922	+3604	+14.93701172	+4.93066406	-5.17675781	+39.00146484	-63.01757813	-31.37695313	+4340	+13.72412109	+1.08105469	-7.30810547	+15.44677734	-44.27490234	-67.89550781	+2568
+1457971061.51589990	+15.53906250	+1.62597656	-4.82080078	+24.67529297	-50.73486328	-81.97998047	+3596	+14.93261719	+4.87792969	-5.28222656	+38.36425781	-62.44628906	-30.80566406	+4332	+13.68896484	+1.01953125	-7.38720703	+15.57861328	-43.52783203	-68.09326172	+2568
+1457971061.52010010	+15.53027344	+1.59521484	-4.91748047	+25.04882813	-49.94384766	-82.15576172	+3588	+14.92382813	+4.82958984	-5.38769531	+37.81494141	-61.89697266	-30.30029297	+4320	+13.65820313	+0.95800781	-7.45751953	+15.71044922	-42.82470703	-68.31298828	+2572
+1457971061.52430010	+15.52148438	+1.56445313	-5.02294922	+25.40039063	-49.06494141	-82.28759766	+3580	+14.91064453	+4.77246094	-5.51953125	+37.17773438	-61.12792969	-29.70703125	+4316	+13.62304688	+0.89648438	-7.53662109	+15.82031250	-42.01171875	-68.46679688	+2572
+1457971061.52839990	+15.50830078	+1.51611328	-5.13281250	+25.68603516	-48.18603516	-82.44140625	+3576	+14.89306641	+4.70654297	-5.64257813	+36.56250000	-60.35888672	-29.20166016	+4308	+13.58349609	+0.82617188	-7.61572266	+15.86425781	-41.17675781	-68.64257813	+2572
+1457971061.53259990	+15.49951172	+1.46777344	-5.24267578	+26.01562500	-47.26318359	-82.61718750	+3572	+14.87548828	+4.63623047	-5.77441406	+36.01318359	-59.56787109	-28.71826172	+4300	+13.53515625	+0.75146484	-7.69921875	+15.90820313	-40.31982422	-68.81835938	+2568
+1457971061.53679990	+15.48193359	+1.42382813	-5.36132813	+26.34521484	-46.31835938	-82.72705078	+3568	+14.84912109	+4.55712891	-5.93261719	+35.37597656	-58.57910156	-28.16894531	+4296	+13.49121094	+0.67675781	-7.78271484	+15.93017578	-39.39697266	-68.97216797	+2568
+1457971061.54510000	+15.45996094	+1.30517578	-5.60302734	+26.93847656	-44.38476563	-83.01269531	+3564	+14.80957031	+4.38574219	-6.21826172	+34.27734375	-56.71142578	-27.39990234	+4284	+13.39892578	+0.50537109	-7.94531250	+15.90820313	-37.59521484	-69.36767578	+2556
+1457971061.54930000	+15.44677734	+1.25244141	-5.73925781	+27.22412109	-43.28613281	-83.03466797	+3560	+14.78320313	+4.28906250	-6.39843750	+33.66210938	-55.50292969	-26.89453125	+4280	+13.35498047	+0.42626953	-8.03320313	+15.86425781	-36.62841797	-69.47753906	+2548
+1457971061.55340000	+15.42919922	+1.18652344	-5.88427734	+27.44384766	-42.18750000	-83.05664063	+3556	+14.76123047	+4.19677734	-6.56542969	+33.11279297	-54.38232422	-26.49902344	+4272	+13.31103516	+0.33398438	-8.12109375	+15.77636719	-35.61767578	-69.63134766	+2536
+1457971061.55760000	+15.41162109	+1.11621094	-6.00732422	+27.66357422	-41.13281250	-83.10058594	+3552	+14.73046875	+4.10449219	-6.70605469	+32.67333984	-53.34960938	-26.19140625	+4260	+13.25830078	+0.24169922	-8.20019531	+15.71044922	-34.60693359	-69.76318359	+2520
+1457971061.56180000	+15.38964844	+1.04589844	-6.14355469	+27.88330078	-39.99023438	-83.05664063	+3548	+14.69970703	+4.01220703	-6.86425781	+32.23388672	-52.18505859	-25.83984375	+4244	+13.20556641	+0.15380859	-8.28369141	+15.60058594	-33.53027344	-69.85107422	+2508
+1457971061.56590010	+15.36767578	+0.97119141	-6.28417969	+28.01513672	-38.82568359	-82.99072266	+3544	+14.66894531	+3.91113281	-7.01806641	+31.72851563	-51.02050781	-25.46630859	+4232	+13.15283203	+0.04833984	-8.36718750	+15.46875000	-32.43164063	-69.96093750	+2496
+1457971061.57010010	+15.35009766	+0.89208984	-6.41601563	+28.14697266	-37.72705078	-82.94677734	+3536	+14.63818359	+3.80566406	-7.16748047	+31.24511719	-49.87792969	-25.13671875	+4220	+13.10009766	-0.04833984	-8.43750000	+15.31494141	-31.35498047	-70.04882813	+2480
+1457971061.57419990	+15.33251953	+0.81738281	-6.54785156	+28.30078125	-36.58447266	-82.81494141	+3528	+14.61181641	+3.70458984	-7.31250000	+30.76171875	-48.75732422	-24.76318359	+4204	+13.04296875	-0.14941406	-8.51660156	+15.16113281	-30.25634766	-70.11474609	+2468
+1457971061.57839990	+15.31494141	+0.74267578	-6.68408203	+28.43261719	-35.44189453	-82.66113281	+3520	+14.58544922	+3.60351563	-7.45751953	+30.34423828	-47.63671875	-24.45556641	+4184	+12.99462891	-0.25488281	-8.59130859	+15.00732422	-29.13574219	-70.20263672	+2456
+1457971061.58260010	+15.29296875	+0.66796875	-6.80712891	+28.60839844	-34.36523438	-82.52929688	+3508	+14.55908203	+3.50683594	-7.58496094	+29.97070313	-46.58203125	-24.16992188	+4160	+12.94628906	-0.36035156	-8.65722656	+14.87548828	-28.05908203	-70.31250000	+2444
+1457971061.59089990	+15.25341797	+0.51416016	-7.06201172	+28.85009766	-32.03613281	-82.13378906	+3480	+14.50195313	+3.31787109	-7.83984375	+29.24560547	-44.45068359	-23.51074219	+4108	+12.84082031	-0.57568359	-8.80224609	+14.56787109	-25.75195313	-70.44433594	+2424
+1457971061.59509990	+15.22705078	+0.43066406	-7.18066406	+28.95996094	-30.89355469	-81.93603516	+3464	+14.46679688	+3.22119141	-7.95410156	+28.91601563	-43.39599609	-23.18115234	+4080	+12.78369141	-0.68554688	-8.86816406	+14.45800781	-24.56542969	-70.51025391	+2412
+1457971061.59920000	+15.20068359	+0.34716797	-7.29052734	+29.06982422	-29.79492188	-81.73828125	+3448	+14.44042969	+3.12890625	-8.05078125	+28.58642578	-42.51708984	-22.89550781	+4048	+12.72216797	-0.79101563	-8.92968750	+14.37011719	-23.44482422	-70.55419922	+2400
+1457971061.60340000	+15.17431641	+0.26367188	-7.40478516	+29.20166016	-28.67431641	-81.54052734	+3428	+14.41406250	+3.02783203	-8.14306641	+28.27880859	-41.63818359	-22.65380859	+4016	+12.66503906	-0.90966797	-8.99121094	+14.23828125	-22.28027344	-70.66406250	+2396
+1457971061.60760000	+15.14794922	+0.18457031	-7.51464844	+29.33349609	-27.57568359	-81.32080078	+3412	+14.38330078	+2.92675781	-8.24853516	+27.99316406	-40.71533203	-22.36816406	+3984	+12.61230469	-1.02832031	-9.05273438	+14.17236328	-21.18164063	-70.79589844	+2388
+1457971061.61170010	+15.12597656	+0.10107422	-7.61572266	+29.46533203	-26.52099609	-81.12304688	+3392	+14.35693359	+2.82568359	-8.34082031	+27.68554688	-39.90234375	-22.10449219	+3952	+12.55957031	-1.13818359	-9.10986328	+14.10644531	-20.12695313	-70.86181641	+2380
+1457971061.61590000	+15.09521484	+0.01318359	-7.72119141	+29.64111328	-25.44433594	-80.94726563	+3368	+14.33056641	+2.72460938	-8.42431641	+27.44384766	-39.11132813	-21.90673828	+3916	+12.50244141	-1.26562500	-9.16699219	+14.01855469	-19.02832031	-70.99365234	+2376
+1457971061.62010000	+15.06005859	-0.07031250	-7.83105469	+29.79492188	-24.32373047	-80.74951172	+3352	+14.29101563	+2.62353516	-8.51660156	+27.22412109	-38.25439453	-21.68701172	+3880	+12.44970703	-1.38427734	-9.22412109	+13.97460938	-17.95166016	-71.14746094	+2372
+1457971061.62840010	+14.98974609	-0.26367188	-8.02880859	+30.08056641	-22.17041016	-80.41992188	+3324	+14.22070313	+2.40380859	-8.67041016	+26.76269531	-36.78222656	-21.33544922	+3808	+12.32226563	-1.63037109	-9.32958984	+13.88671875	-15.84228516	-71.34521484	+2372
+1457971061.63260010	+14.94580078	-0.36914063	-8.13867188	+30.19042969	-21.02783203	-80.24414063	+3312	+14.17675781	+2.28515625	-8.76708984	+26.49902344	-35.94726563	-21.13769531	+3776	+12.26513672	-1.76220703	-9.38232422	+13.86474609	-14.83154297	-71.47705078	+2368
+1457971061.63669990	+14.91064453	-0.47021484	-8.23095703	+30.36621094	-20.08300781	-80.13427734	+3300	+14.13281250	+2.16650391	-8.84619141	+26.27929688	-35.26611328	-20.98388672	+3744	+12.20361328	-1.88085938	-9.42626953	+13.86474609	-13.93066406	-71.58691406	+2364
+1457971061.64089990	+14.87109375	-0.58447266	-8.31445313	+30.49804688	-19.13818359	-80.06835938	+3288	+14.09326172	+2.03027344	-8.91650391	+26.03759766	-34.58496094	-20.91796875	+3712	+12.14208984	-2.02148438	-9.46582031	+13.79882813	-13.00781250	-71.74072266	+2368
+1457971061.64500000	+14.82275391	-0.68994141	-8.42431641	+30.67382813	-18.08349609	-79.93652344	+3280	+14.04492188	+1.89843750	-9.01318359	+25.79589844	-33.79394531	-20.83007813	+3684	+12.08935547	-2.15771484	-9.50976563	+13.77685547	-12.15087891	-71.91650391	+2368
+1457971061.64920000	+14.77880859	-0.79980469	-8.51660156	+30.87158203	-17.18261719	-79.87060547	+3268	+13.98779297	+1.76660156	-9.10546875	+25.55419922	-33.06884766	-20.69824219	+3652	+12.02783203	-2.28515625	-9.55371094	+13.77685547	-11.31591797	-72.02636719	+2364
+1457971061.65339990	+14.73046875	-0.92285156	-8.60888672	+31.02539063	-16.23779297	-79.84863281	+3256	+13.93066406	+1.62158203	-9.19335938	+25.29052734	-32.34375000	-20.65429688	+3624	+11.96191406	-2.42578125	-9.59326172	+13.71093750	-10.45898438	-72.13623047	+2364
+1457971061.65750000	+14.67333984	-1.04150391	-8.71435547	+31.17919922	-15.22705078	-79.73876953	+3244	+13.86474609	+1.47656250	-9.29003906	+25.04882813	-31.53076172	-20.56640625	+3592	+11.90478516	-2.56201172	-9.63281250	+13.66699219	-9.66796875	-72.26806641	+2360
+1457971061.66590000	+14.55908203	-1.29199219	-8.88574219	+31.53076172	-13.55712891	-79.71679688	+3212	+13.72851563	+1.17773438	-9.46142578	+24.56542969	-30.10253906	-20.45654297	+3532	+11.77294922	-2.83447266	-9.69433594	+13.60107422	-8.21777344	-72.42187500	+2348
+1457971061.67000010	+14.49755859	-1.41943359	-8.97802734	+31.68457031	-12.70019531	-79.65087891	+3196	+13.65820313	+1.01953125	-9.55371094	+24.30175781	-29.33349609	-20.39062500	+3504	+11.71582031	-2.97509766	-9.72070313	+13.53515625	-7.55859375	-72.53173828	+2340
+1457971061.67420010	+14.44042969	-1.53808594	-9.05712891	+31.90429688	-11.99707031	-79.67285156	+3172	+13.58789063	+0.87011719	-9.63281250	+24.06005859	-28.67431641	-20.32470703	+3476	+11.65429688	-3.11572266	-9.74267578	+13.49121094	-6.94335938	-72.61962891	+2328
+1457971061.67840000	+14.37890625	-1.66552734	-9.12744141	+32.10205078	-11.31591797	-79.69482422	+3148	+13.51757813	+0.71191406	-9.71191406	+23.81835938	-28.01513672	-20.30273438	+3444	+11.58837891	-3.25634766	-9.76464844	+13.42529297	-6.30615234	-72.70751953	+2316
+1457971061.68249990	+14.30859375	-1.79296875	-9.20654297	+32.29980469	-10.56884766	-79.67285156	+3120	+13.43847656	+0.56250000	-9.78662109	+23.62060547	-27.33398438	-20.28076172	+3408	+11.53125000	-3.39697266	-9.78662109	+13.38134766	-5.69091797	-72.79541016	+2300
+1457971061.68670010	+14.24267578	-1.91162109	-9.27685547	+32.54150391	-9.93164063	-79.67285156	+3092	+13.36376953	+0.41748047	-9.85693359	+23.44482422	-26.71875000	-20.19287109	+3372	+11.46533203	-3.52880859	-9.79980469	+13.35937500	-5.11962891	-72.86132813	+2284
+1457971061.69090010	+14.17236328	-2.03906250	-9.34716797	+32.71728516	-9.27246094	-79.65087891	+3064	+13.28906250	+0.26806641	-9.92285156	+23.20312500	-26.08154297	-20.14892578	+3336	+11.39941406	-3.66943359	-9.81738281	+13.29345703	-4.57031250	-72.90527344	+2264
+1457971061.69499990	+14.09765625	-2.16650391	-9.40869141	+32.87109375	-8.61328125	-79.62890625	+3036	+13.20996094	+0.11865234	-9.97998047	+23.02734375	-25.48828125	-20.10498047	+3296	+11.33349609	-3.80566406	-9.82617188	+13.27148438	-3.99902344	-72.94921875	+2244
+1457971061.70339990	+13.95263672	-2.40820313	-9.50097656	+33.26660156	-7.55859375	-79.62890625	+2972	+13.07373047	-0.15820313	-10.05468750	+22.74169922	-24.52148438	-20.01708984	+3216	+11.19726563	-4.07812500	-9.83496094	+13.22753906	-2.98828125	-73.10302734	+2204
+1457971061.70750000	+13.88232422	-2.52685547	-9.54052734	+33.44238281	-7.07519531	-79.62890625	+2936	+13.00341797	-0.29443359	-10.08544922	+22.60986328	-24.06005859	-19.97314453	+3172	+11.13134766	-4.20996094	-9.83935547	+13.22753906	-2.48291016	-73.19091797	+2180
+1457971061.71170000	+13.81640625	-2.64550781	-9.57128906	+33.61816406	-6.61376953	-79.67285156	+2904	+12.94189453	-0.42187500	-10.10742188	+22.50000000	-23.70849609	-19.92919922	+3124	+11.06542969	-4.34619141	-9.83496094	+13.22753906	-2.02148438	-73.32275391	+2160
+1457971061.71589990	+13.74609375	-2.76416016	-9.60205078	+33.79394531	-6.15234375	-79.71679688	+2872	+12.88476563	-0.54931641	-10.12939453	+22.43408203	-23.33496094	-19.92919922	+3076	+10.99511719	-4.48242188	-9.83496094	+13.24951172	-1.51611328	-73.43261719	+2144
+1457971061.72000000	+13.67578125	-2.88281250	-9.61962891	+33.94775391	-5.69091797	-79.76074219	+2844	+12.81884766	-0.67236328	-10.13818359	+22.39013672	-22.98339844	-19.90722656	+3028	+10.92919922	-4.60986328	-9.83056641	+13.31542969	-1.01074219	-73.54248047	+2124
+1457971061.72420000	+13.60546875	-2.99707031	-9.63281250	+34.10156250	-5.27343750	-79.78271484	+2816	+12.76171875	-0.78662109	-10.13818359	+22.36816406	-22.67578125	-19.86328125	+2976	+10.85449219	-4.73730469	-9.82177734	+13.38134766	-0.54931641	-73.65234375	+2108
+1457971061.72830010	+13.53515625	-3.11572266	-9.64599609	+34.23339844	-4.85595703	-79.78271484	+2792	+12.70019531	-0.90527344	-10.13378906	+22.32421875	-22.36816406	-19.84130859	+2928	+10.78417969	-4.86474609	-9.81298828	+13.44726563	-0.08789063	-73.76220703	+2096
+1457971061.73670010	+13.40332031	-3.33984375	-9.65039063	+34.49707031	-4.13085938	-79.87060547	+2744	+12.58593750	-1.12939453	-10.11621094	+22.30224609	-21.86279297	-19.79736328	+2828	+10.63916016	-5.11962891	-9.78222656	+13.62304688	+0.76904297	-74.00390625	+2076
+1457971061.74079990	+13.33740234	-3.45410156	-9.64160156	+34.60693359	-3.77929688	-79.93652344	+2724	+12.53320313	-1.24804688	-10.09863281	+22.30224609	-21.66503906	-19.81933594	+2780	+10.56005859	-5.24707031	-9.76464844	+13.68896484	+1.20849609	-74.15771484	+2072
+1457971061.74499990	+13.27148438	-3.57275391	-9.63281250	+34.69482422	-3.44970703	-80.00244141	+2704	+12.47607422	-1.36230469	-10.08105469	+22.30224609	-21.40136719	-19.81933594	+2732	+10.49414063	-5.37890625	-9.74707031	+13.77685547	+1.60400391	-74.31152344	+2072
+1457971061.74920010	+13.20556641	-3.67822266	-9.61962891	+34.82666016	-3.14208984	-80.04638672	+2688	+12.41455078	-1.46777344	-10.06787109	+22.30224609	-21.18164063	-19.77539063	+2684	+10.42382813	-5.49755859	-9.72070313	+13.90869141	+1.97753906	-74.44335938	+2072
+1457971061.75330000	+13.14404297	-3.79248047	-9.60644531	+34.91455078	-2.81250000	-80.06835938	+2672	+12.35742188	-1.58642578	-10.05029297	+22.25830078	-20.91796875	-19.75341797	+2644	+10.35351563	-5.62500000	-9.69873047	+13.99658203	+2.35107422	-74.55322266	+2072
+1457971061.75749990	+13.07373047	-3.90234375	-9.59765625	+35.00244141	-2.43896484	-80.06835938	+2660	+12.28710938	-1.70068359	-10.03271484	+22.21435547	-20.63232422	-19.70947266	+2604	+10.28320313	-5.74365234	-9.67236328	+14.10644531	+2.70263672	-74.66308594	+2076
+1457971061.76169990	+13.00781250	-4.00781250	-9.58007813	+35.09033203	-2.13134766	-80.04638672	+2644	+12.22558594	-1.80615234	-10.01074219	+22.19238281	-20.36865234	-19.62158203	+2568	+10.20849609	-5.86230469	-9.64160156	+14.21630859	+3.05419922	-74.72900391	+2080
+1457971061.77000000	+12.86718750	-4.23193359	-9.54931641	+35.17822266	-1.49414063	-80.02441406	+2624	+12.08496094	-2.05664063	-9.96679688	+21.90673828	-19.81933594	-19.53369141	+2508	+10.06787109	-6.10400391	-9.57568359	+14.37011719	+3.69140625	-74.88281250	+2092
+1457971061.77420000	+12.79687500	-4.33300781	-9.52734375	+35.24414063	-1.20849609	-79.95849609	+2608	+12.01464844	-2.17089844	-9.94921875	+21.77490234	-19.53369141	-19.37988281	+2476	+10.00195313	-6.21826172	-9.53173828	+14.45800781	+3.93310547	-74.92675781	+2096
+1457971061.77830000	+12.73095703	-4.44726563	-9.50976563	+35.26611328	-0.90087891	-79.91455078	+2596	+11.94433594	-2.29833984	-9.92724609	+21.59912109	-19.24804688	-19.29199219	+2448	+9.94042969	-6.33251953	-9.49658203	+14.52392578	+4.19677734	-74.97070313	+2100
+1457971061.78250000	+12.65625000	-4.55712891	-9.48779297	+35.31005859	-0.59326172	-79.84863281	+2584	+11.86523438	-2.42138672	-9.90527344	+21.37939453	-18.94042969	-19.20410156	+2420	+9.87451172	-6.45117188	-9.44824219	+14.58984375	+4.43847656	-75.03662109	+2104
+1457971061.78670000	+12.58593750	-4.65820313	-9.47021484	+35.35400391	-0.28564453	-79.69482422	+2568	+11.79052734	-2.53564453	-9.88330078	+21.15966797	-18.63281250	-19.00634766	+2392	+9.81298828	-6.56103516	-9.40429688	+14.65576172	+4.68017578	-75.01464844	+2104
+1457971061.79080010	+12.51562500	-4.76806641	-9.45703125	+35.37597656	+0.02197266	-79.56298828	+2552	+11.71582031	-2.66748047	-9.85693359	+20.87402344	-18.32519531	-18.85253906	+2368	+9.75146484	-6.67089844	-9.36035156	+14.74365234	+4.89990234	-74.97070313	+2100
+1457971061.79500010	+12.43652344	-4.86914063	-9.43066406	+35.37597656	+0.35156250	-79.40917969	+2532	+11.63232422	-2.79052734	-9.83056641	+20.56640625	-17.99560547	-18.67675781	+2340	+9.68994141	-6.78076172	-9.30761719	+14.78759766	+5.11962891	-74.92675781	+2096
+1457971061.79909990	+12.36181641	-4.96582031	-9.40429688	+35.41992188	+0.61523438	-79.23339844	+2516	+11.55761719	-2.90039063	-9.79541016	+20.30273438	-17.75390625	-18.47900391	+2312	+9.62841797	-6.88183594	-9.25488281	+14.85351563	+5.31738281	-74.86083984	+2088
+1457971061.80749990	+12.21240234	-5.16796875	-9.34277344	+35.39794922	+1.16455078	-78.92578125	+2480	+11.40820313	-3.14648438	-9.71630859	+19.64355469	-17.27050781	-18.17138672	+2260	+9.50976563	-7.09277344	-9.14062500	+14.96337891	+5.71289063	-74.72900391	+2072
+1457971061.81160000	+12.14648438	-5.26025391	-9.30761719	+35.44189453	+1.36230469	-78.75000000	+2460	+11.34228516	-3.25634766	-9.66796875	+19.33593750	-17.09472656	-17.95166016	+2232	+9.45263672	-7.19384766	-9.07470703	+15.02929688	+5.86669922	-74.64111328	+2060
+1457971061.81580000	+12.08056641	-5.35253906	-9.26806641	+35.46386719	+1.60400391	-78.57421875	+2440	+11.27636719	-3.36621094	-9.61962891	+19.05029297	-16.91894531	-17.77587891	+2204	+9.39990234	-7.29052734	-9.01757813	+15.13916016	+6.06445313	-74.53125000	+2048
+1457971061.81999990	+12.00585938	-5.44042969	-9.22412109	+35.48583984	+1.86767578	-78.37646484	+2420	+11.20166016	-3.47167969	-9.56250000	+18.76464844	-16.74316406	-17.57812500	+2180	+9.34277344	-7.38720703	-8.95166016	+15.22705078	+6.26220703	-74.39941406	+2032
+1457971061.82410000	+11.93554688	-5.51953125	-9.17578125	+35.55175781	+2.06542969	-78.15673828	+2400	+11.14013672	-3.55957031	-9.49658203	+18.52294922	-16.63330078	-17.31445313	+2152	+9.28125000	-7.47509766	-8.89013672	+15.33691406	+6.45996094	-74.22363281	+2020
+1457971061.82830000	+11.86962891	-5.60302734	-9.12744141	+35.59570313	+2.26318359	-77.98095703	+2380	+11.07861328	-3.66064453	-9.43505859	+18.23730469	-16.50146484	-17.13867188	+2132	+9.22412109	-7.56738281	-8.82861328	+15.44677734	+6.67968750	-74.02587891	+2004
+1457971061.83250000	+11.79492188	-5.68212891	-9.07031250	+35.61767578	+2.46093750	-77.78320313	+2360	+11.01708984	-3.75732422	-9.36035156	+17.97363281	-16.39160156	-16.96289063	+2112	+9.16259766	-7.65527344	-8.75830078	+15.57861328	+6.87744141	-73.82812500	+1992
+1457971061.83660010	+11.73779297	-5.74804688	-9.00000000	+35.72753906	+2.54882813	-77.60742188	+2344	+10.96875000	-3.84082031	-9.27685547	+17.77587891	-16.39160156	-16.72119141	+2092	+9.10546875	-7.73876953	-8.68359375	+15.71044922	+7.07519531	-73.63037109	+1980
+1457971061.84500000	+11.60595703	-5.89306641	-8.85937500	+35.90332031	+2.83447266	-77.34375000	+2320	+10.86328125	-4.00781250	-9.10546875	+17.38037109	-16.34765625	-16.36962891	+2060	+8.98681641	-7.90576172	-8.54296875	+16.06201172	+7.51464844	-73.19091797	+1960
+1457971061.84910010	+11.55322266	-5.94580078	-8.78027344	+36.07910156	+2.87841797	-77.16796875	+2304	+10.81933594	-4.07373047	-9.01757813	+17.24853516	-16.36962891	-16.08398438	+2040	+8.92529297	-7.98046875	-8.46826172	+16.23779297	+7.71240234	-72.92724609	+1952
+1457971061.85330010	+11.49169922	-6.00732422	-8.70117188	+36.21093750	+2.96630859	-77.01416016	+2292	+10.77539063	-4.15283203	-8.92968750	+17.09472656	-16.34765625	-15.88623047	+2028	+8.86816406	-8.06396484	-8.40234375	+16.43554688	+7.95410156	-72.64160156	+1948
+1457971061.85750010	+11.42578125	-6.06445313	-8.62207031	+36.34277344	+3.07617188	-76.83837891	+2284	+10.72265625	-4.22314453	-8.82861328	+16.94091797	-16.32568359	-15.66650391	+2020	+8.80664063	-8.14306641	-8.32324219	+16.65527344	+8.17382813	-72.35595703	+1944
+1457971061.86159990	+11.36865234	-6.10400391	-8.53417969	+36.56250000	+3.09814453	-76.64062500	+2276	+10.67871094	-4.28027344	-8.73193359	+16.83105469	-16.34765625	-15.35888672	+2008	+8.74511719	-8.21337891	-8.24853516	+16.85302734	+8.37158203	-72.04833984	+1944
+1457971061.86579990	+11.31152344	-6.16552734	-8.44628906	+36.69433594	+3.14208984	-76.48681641	+2272	+10.63476563	-4.35498047	-8.63525391	+16.65527344	-16.32568359	-15.11718750	+2004	+8.68359375	-8.27929688	-8.17382813	+17.09472656	+8.56933594	-71.69677734	+1944
+1457971061.86999990	+11.25000000	-6.21826172	-8.35400391	+36.82617188	+3.18603516	-76.35498047	+2268	+10.58642578	-4.42529297	-8.52978516	+16.50146484	-16.32568359	-14.89746094	+2000	+8.63085938	-8.35400391	-8.09033203	+17.33642578	+8.70117188	-71.43310547	+1948
+1457971061.87410000	+11.19726563	-6.25341797	-8.25732422	+37.08984375	+3.12011719	-76.17919922	+2264	+10.54687500	-4.48242188	-8.42431641	+16.39160156	-16.36962891	-14.56787109	+1996	+8.57373047	-8.41992188	-8.00683594	+17.57812500	+8.83300781	-71.12548828	+1952
+1457971061.88240000	+11.07861328	-6.35449219	-8.06396484	+37.46337891	+3.14208984	-75.87158203	+2260	+10.45458984	-4.61425781	-8.21337891	+16.08398438	-16.36962891	-14.08447266	+1996	+8.46826172	-8.55615234	-7.83984375	+18.08349609	+9.09667969	-70.51025391	+1968
+1457971061.88660000	+11.02587891	-6.38964844	-7.96728516	+37.72705078	+3.07617188	-75.62988281	+2256	+10.41064453	-4.66699219	-8.11230469	+15.95214844	-16.39160156	-13.71093750	+1992	+8.41552734	-8.62207031	-7.75195313	+18.32519531	+9.16259766	-70.20263672	+1972
+1457971061.89080000	+10.96875000	-6.43798828	-7.87060547	+37.90283203	+3.03222656	-75.45410156	+2256	+10.36230469	-4.73291016	-8.00683594	+15.75439453	-16.36962891	-13.44726563	+1992	+8.37158203	-8.67919922	-7.66845703	+18.63281250	+9.20654297	-69.85107422	+1976
+1457971061.89490010	+10.90722656	-6.48193359	-7.76953125	+38.07861328	+3.01025391	-75.25634766	+2260	+10.30957031	-4.79882813	-7.89697266	+15.55664063	-16.36962891	-13.18359375	+1996	+8.32763672	-8.74072266	-7.56738281	+18.91845703	+9.20654297	-69.58740234	+1984
+1457971061.89910010	+10.85449219	-6.51269531	-7.66845703	+38.32031250	+2.92236328	-75.01464844	+2252	+10.26123047	-4.85156250	-7.78710938	+15.38085938	-16.39160156	-12.81005859	+1992	+8.28369141	-8.80224609	-7.47070313	+19.18212891	+9.18457031	-69.27978516	+1992
+1457971061.90330000	+10.79736328	-6.55664063	-7.57177734	+38.49609375	+2.85644531	-74.81689453	+2252	+10.21289063	-4.91748047	-7.68164063	+15.16113281	-16.39160156	-12.52441406	+1992	+8.24414063	-8.85058594	-7.38281250	+19.51171875	+9.16259766	-68.92822266	+1992
+1457971061.90739990	+10.74023438	-6.60498047	-7.46191406	+38.67187500	+2.79052734	-74.68505859	+2252	+10.16015625	-4.98339844	-7.56738281	+14.91943359	-16.43554688	-12.28271484	+1996	+8.21337891	-8.91210938	-7.27734375	+19.81933594	+9.05273438	-68.73046875	+1996
+1457971061.91580010	+10.63916016	-6.67089844	-7.25537109	+39.08935547	+2.61474609	-74.22363281	+2240	+10.06787109	-5.09765625	-7.35644531	+14.45800781	-16.47949219	-11.64550781	+1992	+8.14746094	-9.01757813	-7.07958984	+20.47851563	+8.85498047	-68.15917969	+1992
+1457971061.91989990	+10.58642578	-6.70605469	-7.14111328	+39.28710938	+2.54882813	-74.04785156	+2232	+10.02392578	-5.15917969	-7.23339844	+14.19433594	-16.56738281	-11.40380859	+1992	+8.12109375	-9.07031250	-6.96972656	+20.78613281	+8.72314453	-67.96142578	+1992
+1457971061.92409990	+10.53808594	-6.73242188	-7.04003906	+39.50683594	+2.43896484	-73.76220703	+2224	+9.97558594	-5.21191406	-7.12353516	+13.90869141	-16.58935547	-11.03027344	+1988	+8.09033203	-9.11865234	-6.85986328	+21.09375000	+8.59130859	-67.69775391	+1984
+1457971061.92829990	+10.48535156	-6.76757813	-6.94335938	+39.70458984	+2.39501953	-73.47656250	+2212	+9.93164063	-5.26904297	-7.02246094	+13.64501953	-16.56738281	-10.70068359	+1980	+8.06835938	-9.16259766	-6.76318359	+21.48925781	+8.48144531	-67.34619141	+1972
+1457971061.93240000	+10.43701172	-6.79833984	-6.82470703	+39.88037109	+2.32910156	-73.30078125	+2204	+9.88769531	-5.32617188	-6.89501953	+13.31542969	-16.67724609	-10.45898438	+1980	+8.04638672	-9.20654297	-6.65332031	+21.86279297	+8.32763672	-67.08251953	+1964
+1457971061.93660000	+10.38867188	-6.82470703	-6.71923828	+40.10009766	+2.19726563	-73.01513672	+2192	+9.84814453	-5.37890625	-6.78076172	+12.96386719	-16.69921875	-10.08544922	+1972	+8.02001953	-9.25048828	-6.54345703	+22.17041016	+8.19580078	-66.81884766	+1952
+1457971061.94080000	+10.34472656	-6.85107422	-6.61816406	+40.34179688	+2.17529297	-72.66357422	+2180	+9.80859375	-5.42724609	-6.67529297	+12.65625000	-16.67724609	-9.73388672	+1964	+7.99365234	-9.28564453	-6.45117188	+22.56591797	+8.15185547	-66.44531250	+1936
+1457971061.94490000	+10.30078125	-6.87744141	-6.49951172	+40.58349609	+2.13134766	-72.48779297	+2168	+9.77783203	-5.47998047	-6.53906250	+12.34863281	-16.80908203	-9.49218750	+1960	+7.97167969	-9.32958984	-6.33691406	+22.91748047	+8.06396484	-66.18164063	+1924
+1457971061.95320010	+10.21289063	-6.91699219	-6.29736328	+41.13281250	+2.04345703	-71.76269531	+2140	+9.70751953	-5.57666016	-6.31933594	+11.55761719	-16.72119141	-8.65722656	+1940	+7.91894531	-9.40869141	-6.13476563	+23.59863281	+8.02001953	-65.47851563	+1892
+1457971061.95740010	+10.17333984	-6.93896484	-6.18310547	+41.41845703	+2.02148438	-71.47705078	+2132	+9.68115234	-5.62500000	-6.18750000	+11.18408203	-16.80908203	-8.34960938	+1940	+7.89697266	-9.44384766	-6.02490234	+23.95019531	+7.99804688	-65.12695313	+1876
+1457971061.96160010	+10.12939453	-6.94775391	-6.07763672	+41.74804688	+1.95556641	-71.08154297	+2120	+9.64599609	-5.67333984	-6.06884766	+10.72265625	-16.76513672	-7.88818359	+1932	+7.86181641	-9.48339844	-5.92382813	+24.23583984	+8.04199219	-64.77539063	+1864
+1457971061.96569990	+10.08544922	-6.96533203	-5.98095703	+42.07763672	+1.93359375	-70.62011719	+2108	+9.61523438	-5.71289063	-5.95898438	+10.32714844	-16.65527344	-7.42675781	+1920	+7.82666016	-9.51416016	-5.83593750	+24.58740234	+8.12988281	-64.27001953	+1848
+1457971061.96989990	+10.04589844	-6.98730469	-5.86669922	+42.42919922	+1.91162109	-70.33447266	+2104	+9.59326172	-5.75683594	-5.82714844	+9.93164063	-16.74316406	-7.07519531	+1920	+7.80029297	-9.54931641	-5.73046875	+24.91699219	+8.19580078	-63.89648438	+1836
+1457971061.97410010	+10.00195313	-6.99609375	-5.75683594	+42.80273438	+1.82373047	-69.96093750	+2096	+9.56689453	-5.80078125	-5.70849609	+9.44824219	-16.69921875	-6.59179688	+1916	+7.76513672	-9.58886719	-5.63378906	+25.15869141	+8.28369141	-63.52294922	+1828
+1457971061.98239990	+9.92724609	-7.02685547	-5.54589844	+43.63769531	+1.73583984	-69.21386719	+2088	+9.51855469	-5.87548828	-5.46679688	+8.65722656	-16.61132813	-5.69091797	+1908	+7.70361328	-9.65039063	-5.44482422	+25.81787109	+8.50341797	-62.62207031	+1812
+1457971061.98659990	+9.88330078	-7.03125000	-5.44042969	+44.07714844	+1.62597656	-68.79638672	+2084	+9.48779297	-5.91503906	-5.35253906	+8.19580078	-16.54541016	-5.16357422	+1904	+7.66406250	-9.68994141	-5.34814453	+26.03759766	+8.63525391	-62.20458984	+1808
+1457971061.99070000	+9.84375000	-7.04443359	-5.34814453	+44.53857422	+1.56005859	-68.33496094	+2080	+9.46142578	-5.95019531	-5.24267578	+7.77832031	-16.43554688	-4.61425781	+1900	+7.62890625	-9.71630859	-5.26025391	+26.34521484	+8.74511719	-61.67724609	+1800
+1457971061.99490000	+9.80419922	-7.05761719	-5.23828125	+44.97802734	+1.45019531	-68.02734375	+2084	+9.43945313	-5.98535156	-5.11962891	+7.40478516	-16.43554688	-4.17480469	+1904	+7.60253906	-9.74707031	-5.16357422	+26.65283203	+8.78906250	-61.28173828	+1796
+1457971061.99910000	+9.76464844	-7.06640625	-5.13281250	+45.43945313	+1.31835938	-67.63183594	+2084	+9.41308594	-6.01611328	-5.00537109	+7.00927734	-16.41357422	-3.66943359	+1904	+7.56738281	-9.78222656	-5.07128906	+26.87255859	+8.87695313	-60.86425781	+1796
+1457971062.00320010	+9.72509766	-7.07080078	-5.03613281	+45.94482422	+1.18652344	-67.23632813	+2084	+9.38232422	-6.04248047	-4.89550781	+6.63574219	-16.32568359	-3.14208984	+1904	+7.54101563	-9.80419922	-4.98779297	+27.22412109	+8.92089844	-60.35888672	+1792
+1457971062.00740000	+9.69433594	-7.08398438	-4.92187500	+46.40625000	+1.01074219	-66.97265625	+2088	+9.36474609	-6.07324219	-4.77685547	+6.35009766	-16.34765625	-2.70263672	+1908	+7.52343750	-9.83496094	-4.88671875	+27.53173828	+8.92089844	-60.02929688	+1792
+1457971062.01160000	+9.65478516	-7.09277344	-4.82080078	+46.86767578	+0.83496094	-66.64306641	+2092	+9.33837891	-6.10400391	-4.66699219	+6.02050781	-16.34765625	-2.19726563	+1908	+7.49707031	-9.87011719	-4.79003906	+27.77343750	+8.94287109	-59.67773438	+1792
+1457971062.01990010	+9.59326172	-7.11035156	-4.62304688	+47.83447266	+0.46142578	-66.02783203	+2092	+9.29003906	-6.15673828	-4.45166016	+5.53710938	-16.28173828	-1.25244141	+1916	+7.46630859	-9.91845703	-4.60107422	+28.47656250	+8.85498047	-58.95263672	+1788
+1457971062.02410010	+9.55371094	-7.12353516	-4.52197266	+48.25195313	+0.26367188	-65.69824219	+2096	+9.25927734	-6.17871094	-4.34179688	+5.31738281	-16.25976563	-0.76904297	+1916	+7.44873047	-9.94921875	-4.50439453	+28.71826172	+8.81103516	-58.60107422	+1788
+1457971062.02819990	+9.52294922	-7.12353516	-4.43408203	+48.73535156	+0.06591797	-65.32470703	+2092	+9.23291016	-6.20068359	-4.24511719	+5.16357422	-16.19384766	-0.28564453	+1916	+7.43994141	-9.96679688	-4.41650391	+29.11376953	+8.72314453	-58.20556641	+1780
+1457971062.03239990	+9.50097656	-7.13232422	-4.32861328	+49.19677734	-0.17578125	-65.14892578	+2092	+9.21093750	-6.22265625	-4.13525391	+5.07568359	-16.23779297	+0.10986328	+1920	+7.43994141	-9.98876953	-4.31542969	+29.46533203	+8.61328125	-57.94189453	+1776
+1457971062.03650000	+9.46582031	-7.14550781	-4.22753906	+49.52636719	-0.37353516	-64.86328125	+2092	+9.18457031	-6.24462891	-4.02978516	+4.94384766	-16.21582031	+0.52734375	+1920	+7.42675781	-10.01513672	-4.21435547	+29.75097656	+8.52539063	-57.67822266	+1772
+1457971062.04489990	+9.42626953	-7.15429688	-4.03857422	+50.42724609	-0.83496094	-64.35791016	+2080	+9.14501953	-6.27539063	-3.83203125	+4.92187500	-16.17187500	+1.31835938	+1916	+7.43115234	-10.05029297	-4.02099609	+30.49804688	+8.32763672	-57.12890625	+1752
+1457971062.04900000	+9.39550781	-7.17187500	-3.94628906	+50.73486328	-1.05468750	-64.09423828	+2076	+9.11865234	-6.29736328	-3.73535156	+4.87792969	-16.12792969	+1.69189453	+1916	+7.42675781	-10.07666016	-3.92431641	+30.78369141	+8.23974609	-56.88720703	+1744
+1457971062.05320000	+9.37353516	-7.17187500	-3.86279297	+51.15234375	-1.25244141	-63.76464844	+2068	+9.09667969	-6.31054688	-3.64746094	+4.92187500	-16.01806641	+2.08740234	+1912	+7.42675781	-10.08984375	-3.83203125	+31.13525391	+8.15185547	-56.57958984	+1728
+1457971062.05740000	+9.36035156	-7.18066406	-3.77050781	+51.54785156	-1.49414063	-63.58886719	+2060	+9.07910156	-6.32373047	-3.54638672	+5.03173828	-15.99609375	+2.41699219	+1908	+7.42675781	-10.10742188	-3.73974609	+31.46484375	+8.06396484	-56.29394531	+1716
+1457971062.06150010	+9.33398438	-7.19384766	-3.67822266	+51.81152344	-1.69189453	-63.34716797	+2056	+9.05273438	-6.34130859	-3.45410156	+5.05371094	-15.93017578	+2.72460938	+1904	+7.42236328	-10.13378906	-3.64746094	+31.70654297	+8.02001953	-56.05224609	+1704
+1457971062.06570010	+9.31640625	-7.19824219	-3.59912109	+52.18505859	-1.88964844	-63.06152344	+2044	+9.03515625	-6.34570313	-3.37060547	+5.18554688	-15.84228516	+3.09814453	+1896	+7.41796875	-10.14697266	-3.55957031	+32.03613281	+7.95410156	-55.76660156	+1688
+1457971062.06990000	+9.30322266	-7.20263672	-3.50683594	+52.53662109	-2.13134766	-62.88574219	+2032	+9.02197266	-6.35888672	-3.27832031	+5.36132813	-15.82031250	+3.38378906	+1888	+7.42236328	-10.16015625	-3.47167969	+32.32177734	+7.86621094	-55.50292969	+1672
+1457971062.07399990	+9.28125000	-7.21582031	-3.42333984	+52.77832031	-2.30712891	-62.70996094	+2028	+9.00000000	-6.37646484	-3.18603516	+5.42724609	-15.75439453	+3.62548828	+1884	+7.41357422	-10.18212891	-3.38818359	+32.54150391	+7.84423828	-55.28320313	+1660
+1457971062.07820010	+9.26367188	-7.21582031	-3.34423828	+53.10791016	-2.50488281	-62.46826172	+2016	+8.98242188	-6.38085938	-3.10253906	+5.58105469	-15.66650391	+3.93310547	+1876	+7.40478516	-10.19970703	-3.30468750	+32.78320313	+7.80029297	-55.01953125	+1648
+1457971062.08649990	+9.23291016	-7.23339844	-3.17724609	+53.65722656	-2.87841797	-62.13867188	+2000	+8.95166016	-6.40283203	-2.93554688	+5.86669922	-15.55664063	+4.43847656	+1868	+7.38281250	-10.23925781	-3.15087891	+33.17871094	+7.73437500	-54.44824219	+1620
+1457971062.09069990	+9.21972656	-7.23339844	-3.09814453	+53.94287109	-3.05419922	-61.94091797	+1992	+8.93847656	-6.40283203	-2.85644531	+6.04248047	-15.46875000	+4.70214844	+1860	+7.37402344	-10.25244141	-3.07177734	+33.35449219	+7.69042969	-54.20654297	+1608
+1457971062.09489990	+9.21093750	-7.23779297	-3.01904297	+54.22851563	-3.27392578	-61.80908203	+1980	+8.92968750	-6.40722656	-2.77734375	+6.24023438	-15.44677734	+4.94384766	+1852	+7.36523438	-10.27001953	-3.00585938	+33.53027344	+7.62451172	-53.89892578	+1596
+1457971062.09900000	+9.19335938	-7.24658203	-2.93994141	+54.38232422	-3.42773438	-61.67724609	+1976	+8.91650391	-6.42041016	-2.69824219	+6.35009766	-15.40283203	+5.14160156	+1848	+7.34765625	-10.28759766	-2.93994141	+33.64013672	+7.60253906	-53.61328125	+1588
+1457971062.10320000	+9.18017578	-7.24658203	-2.86523438	+54.64599609	-3.60351563	-61.54541016	+1972	+8.90332031	-6.42041016	-2.61914063	+6.52587891	-15.38085938	+5.36132813	+1844	+7.33447266	-10.30078125	-2.86962891	+33.77197266	+7.53662109	-53.37158203	+1580
+1457971062.10730000	+9.17578125	-7.24658203	-2.79052734	+54.88769531	-3.82324219	-61.43554688	+1964	+8.89453125	-6.42041016	-2.54443359	+6.72363281	-15.40283203	+5.55908203	+1840	+7.32128906	-10.31835938	-2.80371094	+33.90380859	+7.44873047	-53.12988281	+1572
+1457971062.11150000	+9.16259766	-7.25537109	-2.71582031	+55.04150391	-3.97705078	-61.36962891	+1960	+8.88574219	-6.43359375	-2.46972656	+6.81152344	-15.38085938	+5.73486328	+1836	+7.30810547	-10.33593750	-2.73779297	+33.99169922	+7.38281250	-52.91015625	+1568
+1457971062.11570000	+9.15380859	-7.25537109	-2.64111328	+55.23925781	-4.13085938	-61.28173828	+1956	+8.87695313	-6.43359375	-2.39941406	+6.98730469	-15.38085938	+5.93261719	+1832	+7.29492188	-10.34912109	-2.66748047	+34.07958984	+7.31689453	-52.73437500	+1564
+1457971062.12400010	+9.13623047	-7.25976563	-2.50488281	+55.54687500	-4.43847656	-61.12792969	+1948	+8.85937500	-6.44238281	-2.26318359	+7.25097656	-15.38085938	+6.30615234	+1828	+7.26855469	-10.37988281	-2.55322266	+34.23339844	+7.11914063	-52.27294922	+1552
+1457971062.12820010	+9.12744141	-7.25976563	-2.43457031	+55.72265625	-4.59228516	-61.06201172	+1944	+8.85058594	-6.43798828	-2.19287109	+7.40478516	-15.40283203	+6.45996094	+1824	+7.26416016	-10.39306641	-2.49169922	+34.34326172	+7.00927734	-52.11914063	+1552
+1457971062.13229990	+9.12304688	-7.25537109	-2.37304688	+55.87646484	-4.76806641	-60.99609375	+1940	+8.84619141	-6.43798828	-2.13134766	+7.55859375	-15.42480469	+6.65771484	+1820	+7.25537109	-10.40185547	-2.43457031	+34.45312500	+6.87744141	-51.94335938	+1544
+1457971062.13649990	+9.11425781	-7.25976563	-2.30712891	+55.98632813	-4.87792969	-60.95214844	+1936	+8.83740234	-6.44677734	-2.06542969	+7.66845703	-15.44677734	+6.78955078	+1820	+7.25097656	-10.41503906	-2.37304688	+34.56298828	+6.78955078	-51.81152344	+1544
+1457971062.14070010	+9.10546875	-7.25976563	-2.24560547	+56.11816406	-5.00976563	-60.90820313	+1936	+8.82861328	-6.44677734	-2.00390625	+7.80029297	-15.46875000	+6.94335938	+1816	+7.24658203	-10.41943359	-2.31152344	+34.67285156	+6.65771484	-51.74560547	+1540
+1457971062.14479990	+9.10107422	-7.25976563	-2.18847656	+56.25000000	-5.11962891	-60.84228516	+1928	+8.82421875	-6.44677734	-1.94677734	+7.93212891	-15.46875000	+7.09716797	+1812	+7.24218750	-10.42822266	-2.25000000	+34.78271484	+6.54785156	-51.65771484	+1536
+1457971062.14899990	+9.09228516	-7.25976563	-2.12695313	+56.35986328	-5.20751953	-60.79833984	+1924	+8.81542969	-6.45117188	-1.88964844	+8.04199219	-15.49072266	+7.25097656	+1808	+7.24218750	-10.44140625	-2.18847656	+34.91455078	+6.45996094	-51.59179688	+1532
+1457971062.15319990	+9.08349609	-7.25976563	-2.06982422	+56.46972656	-5.31738281	-60.77636719	+1920	+8.80664063	-6.45117188	-1.83251953	+8.15185547	-15.49072266	+7.38281250	+1804	+7.24658203	-10.44580078	-2.12255859	+35.04638672	+6.35009766	-51.59179688	+1528
+1457971062.15730000	+9.07910156	-7.25976563	-2.02148438	+56.57958984	-5.40527344	-60.66650391	+1912	+8.80224609	-6.44677734	-1.78417969	+8.28369141	-15.46875000	+7.55859375	+1796	+7.24658203	-10.45458984	-2.06982422	+35.20019531	+6.24023438	-51.50390625	+1520
+1457971062.16570000	+9.06152344	-7.25537109	-1.92041016	+56.82128906	-5.53710938	-60.57861328	+1900	+8.78466797	-6.44677734	-1.68310547	+8.52539063	-15.44677734	+7.80029297	+1784	+7.25097656	-10.45898438	-1.95996094	+35.55175781	+6.06445313	-51.43798828	+1504
+1457971062.16980000	+9.05273438	-7.25097656	-1.87646484	+56.93115234	-5.60302734	-60.46875000	+1892	+8.77587891	-6.44677734	-1.63916016	+8.63525391	-15.42480469	+7.95410156	+1776	+7.25537109	-10.46337891	-1.90722656	+35.72753906	+5.97656250	-51.41601563	+1496
+1457971062.17400000	+9.04833984	-7.25097656	-1.82812500	+57.08496094	-5.64697266	-60.42480469	+1884	+8.76708984	-6.44677734	-1.59082031	+8.78906250	-15.40283203	+8.06396484	+1768	+7.25976563	-10.46337891	-1.85009766	+35.92529297	+5.93261719	-51.43798828	+1484
+1457971062.17820000	+9.03515625	-7.24658203	-1.78417969	+57.21679688	-5.69091797	-60.38085938	+1876	+8.75830078	-6.44238281	-1.54687500	+8.92089844	-15.38085938	+8.17382813	+1760	+7.25976563	-10.46777344	-1.78857422	+36.07910156	+5.88867188	-51.45996094	+1476
+1457971062.18230010	+9.02636719	-7.24218750	-1.74462891	+57.32666016	-5.73486328	-60.27099609	+1864	+8.74511719	-6.44238281	-1.50732422	+9.05273438	-15.31494141	+8.30566406	+1752	+7.25976563	-10.47216797	-1.74462891	+36.25488281	+5.82275391	-51.41601563	+1464
+1457971062.18650010	+9.01757813	-7.23779297	-1.70507813	+57.48046875	-5.75683594	-60.20507813	+1852	+8.73632813	-6.43798828	-1.46777344	+9.18457031	-15.24902344	+8.41552734	+1740	+7.25976563	-10.47216797	-1.69628906	+36.43066406	+5.80078125	-51.39404297	+1452
+1457971062.19059990	+9.00439453	-7.23339844	-1.66113281	+57.63427734	-5.80078125	-60.11718750	+1844	+8.72753906	-6.43359375	-1.42822266	+9.33837891	-15.20507813	+8.52539063	+1732	+7.25976563	-10.47656250	-1.64794922	+36.60644531	+5.75683594	-51.37207031	+1444
+1457971062.19479990	+8.99560547	-7.22460938	-1.63037109	+57.76611328	-5.82275391	-60.00732422	+1832	+8.71435547	-6.42919922	-1.39306641	+9.49218750	-15.11718750	+8.65722656	+1720	+7.25537109	-10.47656250	-1.60839844	+36.78222656	+5.71289063	-51.28417969	+1428
+1457971062.20310000	+8.96923828	-7.21142578	-1.55566406	+58.09570313	-5.86669922	-59.83154297	+1820	+8.69238281	-6.42041016	-1.32275391	+9.77783203	-14.98535156	+8.87695313	+1700	+7.24218750	-10.47656250	-1.52929688	+37.06787109	+5.66894531	-51.17431641	+1408
+1457971062.20729990	+8.96044922	-7.20263672	-1.52490234	+58.24951172	-5.88867188	-59.72167969	+1812	+8.67919922	-6.41601563	-1.28759766	+9.93164063	-14.91943359	+8.98681641	+1688	+7.23339844	-10.47656250	-1.49853516	+37.19970703	+5.64697266	-51.08642578	+1396
+1457971062.21149990	+8.94726563	-7.19824219	-1.48974609	+58.40332031	-5.88867188	-59.63378906	+1812	+8.66601563	-6.41162109	-1.25683594	+10.06347656	-14.83154297	+9.07470703	+1680	+7.22021484	-10.48095703	-1.46337891	+37.33154297	+5.64697266	-50.99853516	+1388
+1457971062.21560000	+8.93408203	-7.18945313	-1.45898438	+58.55712891	-5.88867188	-59.54589844	+1808	+8.65722656	-6.40283203	-1.22607422	+10.21728516	-14.74365234	+9.16259766	+1668	+7.20703125	-10.48095703	-1.42822266	+37.41943359	+5.64697266	-50.91064453	+1380
+1457971062.21980000	+8.92089844	-7.18066406	-1.42822266	+58.71093750	-5.91064453	-59.41406250	+1804	+8.64404297	-6.39843750	-1.19531250	+10.34912109	-14.63378906	+9.27246094	+1660	+7.18945313	-10.48535156	-1.40185547	+37.50732422	+5.62500000	-50.77880859	+1372
+1457971062.22400000	+8.90771484	-7.17626953	-1.40185547	+58.84277344	-5.91064453	-59.30419922	+1804	+8.63525391	-6.39404297	-1.16894531	+10.48095703	-14.54589844	+9.36035156	+1652	+7.17187500	-10.48535156	-1.37988281	+37.57324219	+5.62500000	-50.62500000	+1368
+1457971062.22810010	+8.89892578	-7.16748047	-1.37109375	+58.97460938	-5.91064453	-59.19433594	+1800	+8.62207031	-6.38525391	-1.13818359	+10.61279297	-14.43603516	+9.47021484	+1644	+7.15869141	-10.48974609	-1.35351563	+37.66113281	+5.62500000	-50.51513672	+1360
+1457971062.23650000	+8.87255859	-7.14990234	-1.31835938	+59.23828125	-5.88867188	-58.95263672	+1804	+8.60009766	-6.37646484	-1.08544922	+10.85449219	-14.23828125	+9.64599609	+1632	+7.12353516	-10.48974609	-1.30517578	+37.79296875	+5.60302734	-50.27343750	+1352
+1457971062.24060010	+8.85937500	-7.14111328	-1.29199219	+59.34814453	-5.88867188	-58.84277344	+1804	+8.59130859	-6.36767578	-1.05908203	+10.98632813	-14.12841797	+9.71191406	+1632	+7.10595703	-10.49414063	-1.28320313	+37.83691406	+5.62500000	-50.16357422	+1348
+1457971062.24480010	+8.85058594	-7.13671875	-1.27001953	+59.47998047	-5.86669922	-58.73291016	+1808	+8.57812500	-6.36328125	-1.03271484	+11.09619141	-14.01855469	+9.82177734	+1628	+7.08837891	-10.49414063	-1.25683594	+37.88085938	+5.62500000	-50.07568359	+1348
+1457971062.24900010	+8.83740234	-7.13232422	-1.24365234	+59.56787109	-5.84472656	-58.62304688	+1812	+8.56933594	-6.35888672	-1.01074219	+11.18408203	-13.90869141	+9.88769531	+1624	+7.07519531	-10.49853516	-1.23486328	+37.92480469	+5.64697266	-49.98779297	+1344
+1457971062.25309990	+8.82861328	-7.12353516	-1.22167969	+59.65576172	-5.84472656	-58.51318359	+1812	+8.56054688	-6.35009766	-0.98437500	+11.29394531	-13.79882813	+9.97558594	+1620	+7.06201172	-10.49853516	-1.20849609	+37.99072266	+5.64697266	-49.89990234	+1344
+1457971062.25729990	+8.81982422	-7.11914063	-1.19970703	+59.74365234	-5.82275391	-58.38134766	+1816	+8.55175781	-6.34570313	-0.96240234	+11.40380859	-13.68896484	+10.06347656	+1616	+7.04882813	-10.49853516	-1.18652344	+38.05664063	+5.64697266	-49.81201172	+1340
+1457971062.26140000	+8.80664063	-7.11474609	-1.17773438	+59.80957031	-5.80078125	-58.24951172	+1820	+8.54296875	-6.34130859	-0.94042969	+11.49169922	-13.57910156	+10.15136719	+1616	+7.03564453	-10.49853516	-1.16455078	+38.12255859	+5.64697266	-49.72412109	+1340
+1457971062.26560000	+8.79785156	-7.10595703	-1.16015625	+59.89746094	-5.77880859	-58.13964844	+1824	+8.53417969	-6.33691406	-0.91845703	+11.57958984	-13.49121094	+10.21728516	+1616	+7.02685547	-10.49853516	-1.13818359	+38.21044922	+5.64697266	-49.65820313	+1336
+1457971062.27390000	+8.78027344	-7.09716797	-1.12060547	+60.02929688	-5.71289063	-57.91992188	+1836	+8.51660156	-6.32812500	-0.87890625	+11.73339844	-13.27148438	+10.37109375	+1616	+7.01806641	-10.49414063	-1.08105469	+38.38623047	+5.66894531	-49.59228516	+1332
+1457971062.27810000	+8.77148438	-7.09277344	-1.09863281	+60.07324219	-5.69091797	-57.83203125	+1844	+8.50781250	-6.32373047	-0.85693359	+11.82128906	-13.18359375	+10.43701172	+1616	+7.01367188	-10.49414063	-1.05468750	+38.47412109	+5.69091797	-49.57031250	+1328
+1457971062.28230000	+8.76269531	-7.08837891	-1.08544922	+60.13916016	-5.64697266	-57.70019531	+1848	+8.50341797	-6.31933594	-0.83935547	+11.88720703	-13.07373047	+10.52490234	+1616	+7.00927734	-10.48974609	-1.02392578	+38.58398438	+5.71289063	-49.54833984	+1324
+1457971062.28640010	+8.75390625	-7.08837891	-1.06787109	+60.16113281	-5.62500000	-57.59033203	+1856	+8.49462891	-6.31494141	-0.82177734	+11.95312500	-12.96386719	+10.59082031	+1616	+7.00488281	-10.48974609	-0.99755859	+38.69384766	+5.73486328	-49.50439453	+1316
+1457971062.29060010	+8.74511719	-7.08398438	-1.05029297	+60.20507813	-5.58105469	-57.45849609	+1860	+8.48583984	-6.31054688	-0.80419922	+12.01904297	-12.87597656	+10.67871094	+1616	+7.00488281	-10.48535156	-0.97119141	+38.80371094	+5.75683594	-49.46044922	+1312
+1457971062.29480000	+8.74072266	-7.07519531	-1.03710938	+60.24902344	-5.55908203	-57.32666016	+1868	+8.48144531	-6.30615234	-0.78662109	+12.08496094	-12.76611328	+10.76660156	+1616	+7.00488281	-10.48095703	-0.94482422	+38.91357422	+5.75683594	-49.41650391	+1304
+1457971062.29889990	+8.73193359	-7.07519531	-1.01953125	+60.24902344	-5.51513672	-57.21679688	+1876	+8.47265625	-6.30175781	-0.77343750	+12.10693359	-12.67822266	+10.81054688	+1616	+7.00488281	-10.47656250	-0.91845703	+39.00146484	+5.77880859	-49.37255859	+1300
+1457971062.30310010	+8.72314453	-7.07080078	-1.00634766	+60.29296875	-5.47119141	-57.12890625	+1884	+8.46826172	-6.29736328	-0.75146484	+12.17285156	-12.59033203	+10.87646484	+1620	+7.00048828	-10.47216797	-0.89208984	+39.11132813	+5.80078125	-49.30664063	+1296
+1457971062.30730010	+8.71875000	-7.06640625	-0.99316406	+60.33691406	-5.42724609	-57.01904297	+1892	+8.45947266	-6.29296875	-0.73828125	+12.21679688	-12.48046875	+10.96435547	+1620	+7.00048828	-10.46777344	-0.86572266	+39.19921875	+5.84472656	-49.26269531	+1296
+1457971062.31559990	+8.70556641	-7.05761719	-0.96240234	+60.35888672	-5.31738281	-56.84326172	+1908	+8.45068359	-6.28857422	-0.70751953	+12.28271484	-12.32666016	+11.03027344	+1624	+6.99609375	-10.46337891	-0.81298828	+39.35302734	+5.91064453	-49.17480469	+1296
+1457971062.31979990	+8.70117188	-7.05322266	-0.95361328	+60.35888672	-5.25146484	-56.71142578	+1916	+8.44628906	-6.28417969	-0.69873047	+12.32666016	-12.21679688	+11.11816406	+1624	+6.99169922	-10.45898438	-0.79980469	+39.39697266	+5.95458984	-49.06494141	+1292
+1457971062.32390000	+8.69238281	-7.05322266	-0.94042969	+60.35888672	-5.18554688	-56.62353516	+1928	+8.44189453	-6.28417969	-0.68554688	+12.32666016	-12.10693359	+11.14013672	+1624	+6.98291016	-10.45898438	-0.78222656	+39.41894531	+5.99853516	-48.95507813	+1292
+1457971062.32810000	+8.68359375	-7.04882813	-0.92724609	+60.35888672	-5.11962891	-56.55761719	+1936	+8.43310547	-6.27978516	-0.67236328	+12.37060547	-12.06298828	+11.14013672	+1628	+6.97412109	-10.45458984	-0.76464844	+39.44091797	+6.02050781	-48.86718750	+1292
+1457971062.33229990	+8.67919922	-7.04443359	-0.91845703	+60.38085938	-5.07568359	-56.44775391	+1944	+8.42871094	-6.27539063	-0.66357422	+12.39257813	-11.93115234	+11.22802734	+1628	+6.96972656	-10.45458984	-0.75146484	+39.46289063	+6.04248047	-48.73535156	+1292
+1457971062.33640000	+8.67480469	-7.04443359	-0.90966797	+60.38085938	-4.98779297	-56.40380859	+1952	+8.42431641	-6.27539063	-0.65478516	+12.41455078	-11.86523438	+11.20605469	+1628	+6.95654297	-10.45458984	-0.74267578	+39.44091797	+6.10839844	-48.62548828	+1292
+1457971062.34060000	+8.66601563	-7.04443359	-0.89208984	+60.38085938	-4.89990234	-56.40380859	+1964	+8.41992188	-6.27539063	-0.64160156	+12.45849609	-11.82128906	+11.16210938	+1632	+6.94335938	-10.45898438	-0.72509766	+39.41894531	+6.15234375	-48.58154297	+1296
+1457971062.34470010	+8.66162109	-7.04003906	-0.89208984	+60.40283203	-4.85595703	-56.31591797	+1972	+8.41552734	-6.27099609	-0.63720703	+12.48046875	-11.71142578	+11.18408203	+1636	+6.93017578	-10.45898438	-0.72070313	+39.39697266	+6.19628906	-48.44970703	+1296
+1457971062.35310010	+8.65283203	-7.04443359	-0.87451172	+60.38085938	-4.68017578	-56.27197266	+1988	+8.40673828	-6.27539063	-0.62402344	+12.50244141	-11.57958984	+11.11816406	+1640	+6.90380859	-10.46777344	-0.70312500	+39.28710938	+6.32812500	-48.29589844	+1296
+1457971062.35719990	+8.64404297	-7.04443359	-0.87451172	+60.38085938	-4.59228516	-56.18408203	+1992	+8.40234375	-6.27099609	-0.62402344	+12.52441406	-11.49169922	+11.11816406	+1640	+6.89062500	-10.47216797	-0.70751953	+39.22119141	+6.39404297	-48.14208984	+1292
+1457971062.36139990	+8.63964844	-7.04443359	-0.87451172	+60.38085938	-4.48242188	-56.14013672	+2000	+8.40234375	-6.27539063	-0.62402344	+12.52441406	-11.42578125	+11.07421875	+1640	+6.87744141	-10.47656250	-0.70751953	+39.15527344	+6.45996094	-48.03222656	+1292
+1457971062.36560010	+8.63085938	-7.04443359	-0.87011719	+60.38085938	-4.39453125	-56.14013672	+2004	+8.39355469	-6.27539063	-0.61962891	+12.52441406	-11.35986328	+11.03027344	+1644	+6.86425781	-10.48095703	-0.70312500	+39.11132813	+6.54785156	-47.98828125	+1288
+1457971062.36970000	+8.63085938	-7.04882813	-0.87451172	+60.38085938	-4.30664063	-56.09619141	+2012	+8.39355469	-6.27978516	-0.62402344	+12.54638672	-11.27197266	+11.00830078	+1644	+6.85107422	-10.48535156	-0.70312500	+39.06738281	+6.61376953	-47.90039063	+1288
+1457971062.37389990	+8.62207031	-7.05322266	-0.87451172	+60.35888672	-4.21875000	-56.05224609	+2016	+8.38916016	-6.27978516	-0.62402344	+12.54638672	-11.22802734	+10.96435547	+1644	+6.84228516	-10.48974609	-0.70312500	+39.00146484	+6.72363281	-47.85644531	+1284
+1457971062.37809990	+8.61767578	-7.05761719	-0.87451172	+60.33691406	-4.10888672	-56.03027344	+2020	+8.38476563	-6.28417969	-0.62402344	+12.54638672	-11.14013672	+10.92041016	+1648	+6.82910156	-10.49414063	-0.70312500	+38.95751953	+6.83349609	-47.81250000	+1280
+1457971062.38220000	+8.61328125	-7.06201172	-0.87890625	+60.33691406	-3.99902344	-55.98632813	+2028	+8.38037109	-6.28417969	-0.62402344	+12.54638672	-11.07421875	+10.89843750	+1648	+6.82031250	-10.49853516	-0.70312500	+38.89160156	+6.94335938	-47.76855469	+1276
+1457971062.39060000	+8.60888672	-7.06640625	-0.88769531	+60.31494141	-3.84521484	-55.87646484	+2032	+8.37597656	-6.29296875	-0.63281250	+12.54638672	-10.92041016	+10.83251953	+1652	+6.80712891	-10.50732422	-0.69873047	+38.86962891	+7.14111328	-47.65869141	+1268
+1457971062.39470010	+8.60449219	-7.07080078	-0.89208984	+60.29296875	-3.75732422	-55.81054688	+2036	+8.37158203	-6.29296875	-0.63281250	+12.52441406	-10.85449219	+10.81054688	+1656	+6.80273438	-10.50732422	-0.69873047	+38.86962891	+7.25097656	-47.63671875	+1264
+1457971062.39890000	+8.60009766	-7.07080078	-0.89648438	+60.27099609	-3.69140625	-55.76660156	+2040	+8.36718750	-6.29736328	-0.63720703	+12.52441406	-10.78857422	+10.78857422	+1656	+6.79833984	-10.51171875	-0.69433594	+38.89160156	+7.36083984	-47.59277344	+1260
+1457971062.40310000	+8.59570313	-7.07519531	-0.90087891	+60.27099609	-3.60351563	-55.70068359	+2044	+8.36279297	-6.30175781	-0.64160156	+12.52441406	-10.70068359	+10.76660156	+1656	+6.79833984	-10.51171875	-0.69433594	+38.91357422	+7.47070313	-47.57080078	+1256
+1457971062.40720010	+8.59130859	-7.07958984	-0.90527344	+60.24902344	-3.51562500	-55.65673828	+2044	+8.36279297	-6.30175781	-0.64160156	+12.52441406	-10.63476563	+10.74462891	+1656	+6.79833984	-10.51171875	-0.68554688	+38.93554688	+7.60253906	-47.59277344	+1252
+1457971062.41140010	+8.58691406	-7.08398438	-0.90966797	+60.22705078	-3.44970703	-55.61279297	+2048	+8.35839844	-6.30615234	-0.64599609	+12.52441406	-10.56884766	+10.72265625	+1656	+6.79833984	-10.51171875	-0.67675781	+39.00146484	+7.71240234	-47.59277344	+1252
+1457971062.41549990	+8.58691406	-7.08398438	-0.90966797	+60.22705078	-3.38378906	-55.54687500	+2048	+8.35400391	-6.30615234	-0.65039063	+12.52441406	-10.50292969	+10.70068359	+1656	+6.79833984	-10.51171875	-0.67236328	+39.04541016	+7.82226563	-47.57080078	+1252
+1457971062.41969990	+8.58251953	-7.08837891	-0.91406250	+60.20507813	-3.31787109	-55.50292969	+2048	+8.34960938	-6.31054688	-0.65039063	+12.50244141	-10.43701172	+10.67871094	+1656	+6.80273438	-10.51171875	-0.66796875	+39.06738281	+7.93212891	-47.54882813	+1248
+1457971062.42800000	+8.57373047	-7.09716797	-0.92285156	+60.18310547	-3.16406250	-55.39306641	+2052	+8.34521484	-6.31494141	-0.65917969	+12.50244141	-10.30517578	+10.65673828	+1656	+6.80273438	-10.51171875	-0.65917969	+39.17724609	+8.10791016	-47.50488281	+1248
+1457971062.43220000	+8.56933594	-7.09716797	-0.92724609	+60.16113281	-3.09814453	-55.32714844	+2052	+8.34082031	-6.31933594	-0.66357422	+12.52441406	-10.23925781	+10.63476563	+1656	+6.80712891	-10.50732422	-0.65478516	+39.22119141	+8.21777344	-47.48291016	+1248
+1457971062.43639990	+8.56933594	-7.10156250	-0.92724609	+60.13916016	-3.03222656	-55.28320313	+2052	+8.33642578	-6.31933594	-0.66357422	+12.52441406	-10.15136719	+10.59082031	+1656	+6.80712891	-10.50732422	-0.64599609	+39.26513672	+8.28369141	-47.46093750	+1248
+1457971062.44050000	+8.56494141	-7.10595703	-0.93164063	+60.11718750	-2.96630859	-55.23925781	+2052	+8.33203125	-6.32373047	-0.66796875	+12.52441406	-10.08544922	+10.56884766	+1656	+6.80712891	-10.50732422	-0.64160156	+39.28710938	+8.39355469	-47.43896484	+1248
+1457971062.44470000	+8.56054688	-7.10595703	-0.93164063	+60.11718750	-2.87841797	-55.17333984	+2052	+8.33203125	-6.32812500	-0.67236328	+12.52441406	-10.01953125	+10.54687500	+1656	+6.80273438	-10.50732422	-0.64160156	+39.30908203	+8.50341797	-47.39501953	+1252
+1457971062.44890000	+8.55615234	-7.11035156	-0.93603516	+60.09521484	-2.81250000	-55.12939453	+2052	+8.32763672	-6.32812500	-0.67236328	+12.52441406	-9.93164063	+10.50292969	+1652	+6.79833984	-10.51171875	-0.63720703	+39.33105469	+8.59130859	-47.35107422	+1252
+1457971062.45300010	+8.55175781	-7.11474609	-0.93603516	+60.07324219	-2.72460938	-55.08544922	+2048	+8.32324219	-6.33251953	-0.67675781	+12.52441406	-9.84375000	+10.48095703	+1652	+6.79394531	-10.51171875	-0.63281250	+39.30908203	+8.67919922	-47.32910156	+1252
+1457971062.45720010	+8.54736328	-7.11914063	-0.94042969	+60.05126953	-2.63671875	-55.01953125	+2048	+8.31884766	-6.33691406	-0.68115234	+12.54638672	-9.75585938	+10.45898438	+1652	+6.78955078	-10.51611328	-0.63720703	+39.30908203	+8.78906250	-47.24121094	+1252
+1457971062.46140000	+8.54296875	-7.12353516	-0.94482422	+60.02929688	-2.57080078	-54.95361328	+2048	+8.31445313	-6.33691406	-0.68554688	+12.54638672	-9.66796875	+10.41503906	+1648	+6.78076172	-10.52050781	-0.63720703	+39.28710938	+8.87695313	-47.17529297	+1252
+1457971062.46970010	+8.53417969	-7.12792969	-0.94921875	+59.98535156	-2.39501953	-54.84375000	+2048	+8.30566406	-6.34570313	-0.68994141	+12.54638672	-9.47021484	+10.37109375	+1644	+6.76318359	-10.52490234	-0.64160156	+39.19921875	+9.05273438	-47.02148438	+1256
+1457971062.47390010	+8.52978516	-7.13232422	-0.94921875	+59.96337891	-2.32910156	-54.77783203	+2044	+8.30126953	-6.35009766	-0.69433594	+12.54638672	-9.38232422	+10.32714844	+1644	+6.75000000	-10.52929688	-0.64599609	+39.17724609	+9.14062500	-46.95556641	+1256
+1457971062.47799990	+8.52539063	-7.13671875	-0.95361328	+59.94140625	-2.24121094	-54.71191406	+2044	+8.29687500	-6.35009766	-0.69873047	+12.52441406	-9.27246094	+10.30517578	+1640	+6.74121094	-10.53369141	-0.64599609	+39.11132813	+9.25048828	-46.88964844	+1256
+1457971062.48219990	+8.52099609	-7.14111328	-0.95800781	+59.94140625	-2.15332031	-54.64599609	+2040	+8.29248047	-6.35449219	-0.69873047	+12.52441406	-9.18457031	+10.28320313	+1640	+6.72802734	-10.53808594	-0.65039063	+39.04541016	+9.33837891	-46.80175781	+1256
+1457971062.48639990	+8.51660156	-7.14111328	-0.95800781	+59.91943359	-2.08740234	-54.58007813	+2040	+8.29248047	-6.35888672	-0.70312500	+12.52441406	-9.07470703	+10.28320313	+1636	+6.71484375	-10.54687500	-0.65478516	+38.97949219	+9.42626953	-46.69189453	+1256
+1457971062.49050000	+8.51220703	-7.14550781	-0.96240234	+59.89746094	-2.02148438	-54.51416016	+2036	+8.28808594	-6.36328125	-0.70751953	+12.52441406	-8.96484375	+10.28320313	+1636	+6.70166016	-10.55126953	-0.65917969	+38.91357422	+9.51416016	-46.60400391	+1256
+1457971062.49470000	+8.50781250	-7.14990234	-0.96679688	+59.89746094	-1.95556641	-54.42626953	+2036	+8.28369141	-6.36328125	-0.70751953	+12.50244141	-8.87695313	+10.28320313	+1632	+6.68847656	-10.55566406	-0.66357422	+38.86962891	+9.58007813	-46.51611328	+1256
+1457971062.50300000	+8.49902344	-7.15429688	-0.97119141	+59.87548828	-1.86767578	-54.27246094	+2028	+8.27490234	-6.37207031	-0.71191406	+12.48046875	-8.70117188	+10.28320313	+1628	+6.67089844	-10.56005859	-0.67236328	+38.78173828	+9.71191406	-46.36230469	+1248
+1457971062.50720000	+8.49462891	-7.15869141	-0.97119141	+59.85351563	-1.82373047	-54.18457031	+2024	+8.27490234	-6.37207031	-0.71630859	+12.48046875	-8.61328125	+10.30517578	+1628	+6.66210938	-10.56445313	-0.67236328	+38.73779297	+9.79980469	-46.29638672	+1248
+1457971062.51130010	+8.49462891	-7.15869141	-0.97558594	+59.85351563	-1.80175781	-54.11865234	+2024	+8.27050781	-6.37646484	-0.71630859	+12.45849609	-8.54736328	+10.30517578	+1624	+6.65332031	-10.56445313	-0.67236328	+38.71582031	+9.86572266	-46.23046875	+1240
+1457971062.51550010	+8.49023438	-7.16308594	-0.97558594	+59.83154297	-1.75781250	-54.03076172	+2020	+8.26611328	-6.37646484	-0.71630859	+12.43652344	-8.45947266	+10.32714844	+1620	+6.64892578	-10.56884766	-0.67236328	+38.69384766	+9.93164063	-46.16455078	+1236
+1457971062.51970010	+8.48583984	-7.16748047	-0.97558594	+59.83154297	-1.73583984	-53.94287109	+2016	+8.26611328	-6.38085938	-0.72070313	+12.43652344	-8.39355469	+10.34912109	+1620	+6.64453125	-10.56884766	-0.67236328	+38.69384766	+9.99755859	-46.09863281	+1232
+1457971062.52379990	+8.48144531	-7.16748047	-0.97998047	+59.80957031	-1.71386719	-53.85498047	+2012	+8.26171875	-6.38085938	-0.72070313	+12.41455078	-8.32763672	+10.39306641	+1616	+6.64013672	-10.56884766	-0.67236328	+38.69384766	+10.06347656	-46.03271484	+1228
+1457971062.52800010	+8.48144531	-7.17187500	-0.97998047	+59.78759766	-1.71386719	-53.76708984	+2008	+8.26171875	-6.38525391	-0.72070313	+12.39257813	-8.26171875	+10.41503906	+1612	+6.64013672	-10.56884766	-0.66796875	+38.69384766	+10.12939453	-45.96679688	+1224
+1457971062.53220010	+8.47705078	-7.17626953	-0.98437500	+59.76562500	-1.71386719	-53.67919922	+2004	+8.25732422	-6.38525391	-0.72509766	+12.37060547	-8.19580078	+10.45898438	+1612	+6.64013672	-10.56884766	-0.66796875	+38.71582031	+10.17333984	-45.92285156	+1220
+1457971062.54049990	+8.47705078	-7.18066406	-0.98437500	+59.69970703	-1.71386719	-53.48144531	+2000	+8.25732422	-6.38964844	-0.72509766	+12.30468750	-8.06396484	+10.52490234	+1604	+6.64453125	-10.56445313	-0.65917969	+38.75976563	+10.30517578	-45.85693359	+1216
+1457971062.54469990	+8.47265625	-7.18066406	-0.98437500	+59.65576172	-1.71386719	-53.39355469	+1996	+8.25732422	-6.38964844	-0.72509766	+12.26074219	-8.02001953	+10.56884766	+1604	+6.64453125	-10.56005859	-0.65478516	+38.75976563	+10.37109375	-45.81298828	+1216
+1457971062.54880000	+8.47265625	-7.18505859	-0.98437500	+59.61181641	-1.71386719	-53.30566406	+1992	+8.25292969	-6.38964844	-0.72509766	+12.21679688	-7.97607422	+10.61279297	+1600	+6.64892578	-10.56005859	-0.65039063	+38.78173828	+10.43701172	-45.76904297	+1216
+1457971062.55300000	+8.47265625	-7.18945313	-0.98437500	+59.54589844	-1.71386719	-53.19580078	+1988	+8.25292969	-6.39404297	-0.72509766	+12.17285156	-7.91015625	+10.63476563	+1596	+6.65332031	-10.55566406	-0.64160156	+38.78173828	+10.50292969	-45.72509766	+1216
+1457971062.55720000	+8.47265625	-7.18945313	-0.98437500	+59.50195313	-1.73583984	-53.10791016	+1984	+8.25292969	-6.39404297	-0.72509766	+12.12890625	-7.86621094	+10.67871094	+1592	+6.65332031	-10.55566406	-0.64160156	+38.78173828	+10.54687500	-45.68115234	+1216
+1457971062.56130000	+8.47265625	-7.19384766	-0.98437500	+59.41406250	-1.75781250	-52.99804688	+1984	+8.25292969	-6.39404297	-0.72509766	+12.08496094	-7.80029297	+10.72265625	+1592	+6.65771484	-10.55126953	-0.63720703	+38.78173828	+10.61279297	-45.63720703	+1220
+1457971062.56550000	+8.46826172	-7.19384766	-0.98876953	+59.34814453	-1.77978516	-52.88818359	+1980	+8.25292969	-6.39404297	-0.72509766	+12.01904297	-7.75634766	+10.78857422	+1588	+6.65771484	-10.55126953	-0.63281250	+38.78173828	+10.65673828	-45.59326172	+1220
+1457971062.56960010	+8.47265625	-7.19384766	-0.98437500	+59.28222656	-1.80175781	-52.77832031	+1976	+8.25292969	-6.39404297	-0.72509766	+11.95312500	-7.71240234	+10.83251953	+1588	+6.65332031	-10.54687500	-0.63281250	+38.75976563	+10.67871094	-45.52734375	+1220
+1457971062.57380010	+8.47265625	-7.19824219	-0.98437500	+59.19433594	-1.82373047	-52.66845703	+1976	+8.25292969	-6.39404297	-0.72070313	+11.88720703	-7.64648438	+10.87646484	+1584	+6.65332031	-10.54248047	-0.63281250	+38.73779297	+10.72265625	-45.48339844	+1220
+1457971062.58209990	+8.47265625	-7.19824219	-0.98437500	+59.01855469	-1.88964844	-52.47070313	+1972	+8.25732422	-6.39843750	-0.72070313	+11.71142578	-7.55859375	+10.98632813	+1580	+6.64453125	-10.54248047	-0.63281250	+38.60595703	+10.78857422	-45.35156250	+1220
+1457971062.58629990	+8.47265625	-7.19824219	-0.97998047	+58.90869141	-1.95556641	-52.36083984	+1968	+8.25732422	-6.39843750	-0.71630859	+11.60156250	-7.49267578	+11.05224609	+1580	+6.63574219	-10.54248047	-0.63720703	+38.51806641	+10.78857422	-45.26367188	+1224
+1457971062.59050010	+8.47265625	-7.19824219	-0.97998047	+58.79882813	-1.99951172	-52.25097656	+1964	+8.25732422	-6.39843750	-0.71630859	+11.49169922	-7.44873047	+11.11816406	+1580	+6.62695313	-10.54248047	-0.64160156	+38.43017578	+10.78857422	-45.17578125	+1224
+1457971062.59460000	+8.47265625	-7.19824219	-0.97998047	+58.71093750	-2.06542969	-52.16308594	+1964	+8.26171875	-6.39404297	-0.71191406	+11.38183594	-7.40478516	+11.18408203	+1580	+6.61816406	-10.53808594	-0.64599609	+38.32031250	+10.78857422	-45.06591797	+1224
+1457971062.59879990	+8.46826172	-7.19824219	-0.97558594	+58.60107422	-2.15332031	-52.05322266	+1964	+8.26171875	-6.39404297	-0.70751953	+11.22802734	-7.36083984	+11.27197266	+1580	+6.60498047	-10.53808594	-0.65478516	+38.21044922	+10.76660156	-44.95605469	+1228
+1457971062.60299990	+8.46826172	-7.19384766	-0.97558594	+58.49121094	-2.24121094	-51.96533203	+1960	+8.26171875	-6.39404297	-0.70312500	+11.09619141	-7.33886719	+11.35986328	+1580	+6.59619141	-10.53808594	-0.66357422	+38.10058594	+10.76660156	-44.86816406	+1228
+1457971062.60710000	+8.46826172	-7.19384766	-0.97119141	+58.40332031	-2.30712891	-51.87744141	+1960	+8.26611328	-6.39404297	-0.69873047	+10.96435547	-7.31689453	+11.44775391	+1584	+6.58300781	-10.53808594	-0.66796875	+37.96875000	+10.74462891	-44.78027344	+1228
+1457971062.61550000	+8.46826172	-7.18945313	-0.96240234	+58.18359375	-2.50488281	-51.70166016	+1960	+8.27050781	-6.39404297	-0.68994141	+10.65673828	-7.27294922	+11.62353516	+1584	+6.56103516	-10.53369141	-0.68554688	+37.72705078	+10.70068359	-44.58251953	+1228
+1457971062.61960010	+8.46826172	-7.18945313	-0.96240234	+58.07373047	-2.59277344	-51.61376953	+1960	+8.27050781	-6.38964844	-0.68994141	+10.52490234	-7.25097656	+11.68945313	+1588	+6.54785156	-10.53369141	-0.68994141	+37.59521484	+10.67871094	-44.49462891	+1228
+1457971062.62380000	+8.46826172	-7.18945313	-0.96240234	+57.96386719	-2.70263672	-51.52587891	+1960	+8.27490234	-6.38964844	-0.68554688	+10.37109375	-7.25097656	+11.79931641	+1588	+6.53466797	-10.53369141	-0.69873047	+37.44140625	+10.63476563	-44.38476563	+1228
+1457971062.62800000	+8.46826172	-7.18505859	-0.95800781	+57.87597656	-2.81250000	-51.43798828	+1960	+8.27490234	-6.38964844	-0.68115234	+10.23925781	-7.25097656	+11.88720703	+1592	+6.52587891	-10.52929688	-0.70751953	+37.35351563	+10.61279297	-44.29687500	+1228
+1457971062.63210010	+8.46826172	-7.18505859	-0.95800781	+57.76611328	-2.92236328	-51.35009766	+1960	+8.27929688	-6.38964844	-0.67675781	+10.10742188	-7.25097656	+11.97509766	+1592	+6.52148438	-10.52929688	-0.70751953	+37.26562500	+10.59082031	-44.23095703	+1224
+1457971062.63630010	+8.46826172	-7.18505859	-0.95361328	+57.67822266	-3.03222656	-51.28417969	+1964	+8.27929688	-6.38964844	-0.67236328	+9.97558594	-7.25097656	+12.06298828	+1596	+6.51269531	-10.52490234	-0.71191406	+37.17773438	+10.56884766	-44.18701172	+1224
+1457971062.64050010	+8.47265625	-7.18505859	-0.94921875	+57.59033203	-3.12011719	-51.24023438	+1964	+8.27929688	-6.38525391	-0.66796875	+9.86572266	-7.27294922	+12.15087891	+1596	+6.50830078	-10.52050781	-0.71191406	+37.08984375	+10.54687500	-44.12109375	+1220
+1457971062.64879990	+8.47265625	-7.18066406	-0.94482422	+57.41455078	-3.31787109	-51.08642578	+1964	+8.28369141	-6.38525391	-0.65917969	+9.62402344	-7.29492188	+12.30468750	+1600	+6.49951172	-10.51171875	-0.71191406	+36.95800781	+10.52490234	-44.07714844	+1216
+1457971062.65290000	+8.47265625	-7.18066406	-0.94042969	+57.34863281	-3.40576172	-51.02050781	+1968	+8.28369141	-6.38525391	-0.65478516	+9.53613281	-7.31689453	+12.37060547	+1604	+6.49951172	-10.50732422	-0.70751953	+36.93603516	+10.52490234	-44.05517578	+1212
+1457971062.65710000	+8.47265625	-7.18066406	-0.94042969	+57.26074219	-3.51562500	-50.95458984	+1968	+8.28808594	-6.38525391	-0.65478516	+9.42626953	-7.31689453	+12.45849609	+1604	+6.49951172	-10.50292969	-0.70312500	+36.89208984	+10.52490234	-44.03320313	+1212
+1457971062.66129990	+8.47265625	-7.18066406	-0.94042969	+57.19482422	-3.58154297	-50.91064453	+1968	+8.28808594	-6.38525391	-0.65039063	+9.33837891	-7.33886719	+12.52441406	+1608	+6.49951172	-10.49853516	-0.70312500	+36.87011719	+10.50292969	-44.03320313	+1212
+1457971062.66540000	+8.47265625	-7.18066406	-0.93603516	+57.12890625	-3.66943359	-50.86669922	+1972	+8.28808594	-6.38525391	-0.65039063	+9.22851563	-7.36083984	+12.59033203	+1608	+6.49951172	-10.49414063	-0.69873047	+36.84814453	+10.50292969	-44.01123047	+1212
+1457971062.66960000	+8.47265625	-7.18066406	-0.93603516	+57.04101563	-3.75732422	-50.80078125	+1972	+8.28808594	-6.38525391	-0.64599609	+9.14062500	-7.36083984	+12.65625000	+1612	+6.49951172	-10.48535156	-0.69433594	+36.84814453	+10.50292969	-44.01123047	+1216
+1457971062.67380000	+8.47265625	-7.18066406	-0.93164063	+56.99707031	-3.82324219	-50.77880859	+1976	+8.28808594	-6.38085938	-0.64160156	+9.05273438	-7.38281250	+12.72216797	+1612	+6.50390625	-10.48095703	-0.68994141	+36.82617188	+10.48095703	-44.03320313	+1216
+1457971062.68210010	+8.46826172	-7.18505859	-0.92724609	+56.86523438	-3.97705078	-50.71289063	+1980	+8.28808594	-6.38085938	-0.63720703	+8.89892578	-7.44873047	+12.81005859	+1616	+6.49951172	-10.47656250	-0.68115234	+36.78222656	+10.48095703	-44.03320313	+1220
+1457971062.68630000	+8.46826172	-7.18505859	-0.92724609	+56.79931641	-4.04296875	-50.66894531	+1984	+8.28808594	-6.38085938	-0.63720703	+8.81103516	-7.47070313	+12.85400391	+1616	+6.49511719	-10.47216797	-0.67675781	+36.73828125	+10.48095703	-44.01123047	+1220
+1457971062.69039990	+8.46826172	-7.18505859	-0.92724609	+56.73339844	-4.10888672	-50.62500000	+1984	+8.28808594	-6.38085938	-0.63281250	+8.74511719	-7.49267578	+12.89794922	+1616	+6.49072266	-10.47216797	-0.67675781	+36.71630859	+10.45898438	-44.01123047	+1220
+1457971062.69460010	+8.46386719	-7.18505859	-0.92724609	+56.66748047	-4.17480469	-50.60302734	+1988	+8.28369141	-6.38085938	-0.63281250	+8.67919922	-7.49267578	+12.94189453	+1616	+6.49072266	-10.46777344	-0.67675781	+36.67236328	+10.43701172	-43.96728516	+1220
+1457971062.69880010	+8.46386719	-7.18505859	-0.92285156	+56.62353516	-4.21875000	-50.55908203	+1988	+8.28369141	-6.38085938	-0.63281250	+8.61328125	-7.51464844	+12.96386719	+1620	+6.48193359	-10.46337891	-0.68115234	+36.62841797	+10.41503906	-43.92333984	+1224
+1457971062.70289990	+8.45947266	-7.18505859	-0.92285156	+56.55761719	-4.28466797	-50.53710938	+1992	+8.28369141	-6.38085938	-0.62841797	+8.54736328	-7.53662109	+13.00781250	+1620	+6.47753906	-10.46337891	-0.68115234	+36.56250000	+10.39306641	-43.87939453	+1228
+1457971062.71129990	+8.45507813	-7.18945313	-0.91845703	+56.44775391	-4.39453125	-50.49316406	+1996	+8.27929688	-6.38525391	-0.62841797	+8.41552734	-7.58056641	+13.05175781	+1624	+6.45556641	-10.46337891	-0.68994141	+36.43066406	+10.37109375	-43.79150391	+1232
+1457971062.71540000	+8.45068359	-7.18945313	-0.91845703	+56.40380859	-4.43847656	-50.44921875	+1996	+8.27490234	-6.38525391	-0.62402344	+8.34960938	-7.58056641	+13.07373047	+1624	+6.44677734	-10.46777344	-0.69433594	+36.34277344	+10.37109375	-43.74755859	+1232
+1457971062.71960000	+8.44628906	-7.18945313	-0.91845703	+56.35986328	-4.48242188	-50.42724609	+2000	+8.27490234	-6.38525391	-0.62402344	+8.28369141	-7.60253906	+13.09570313	+1624	+6.43359375	-10.46777344	-0.69873047	+36.25488281	+10.34912109	-43.65966797	+1236
+1457971062.72379990	+8.44189453	-7.19384766	-0.91845703	+56.31591797	-4.52636719	-50.38330078	+2000	+8.27050781	-6.38525391	-0.62402344	+8.23974609	-7.60253906	+13.11767578	+1624	+6.42041016	-10.47216797	-0.70751953	+36.14501953	+10.34912109	-43.59375000	+1240
+1457971062.72790000	+8.43750000	-7.19384766	-0.91845703	+56.27197266	-4.57031250	-50.33935547	+2000	+8.26611328	-6.38525391	-0.62402344	+8.19580078	-7.60253906	+13.13964844	+1628	+6.40722656	-10.47216797	-0.71630859	+36.07910156	+10.32714844	-43.50585938	+1240
+1457971062.73210000	+8.42871094	-7.19384766	-0.91845703	+56.22802734	-4.61425781	-50.29541016	+2004	+8.26611328	-6.38525391	-0.62402344	+8.12988281	-7.60253906	+13.13964844	+1628	+6.39404297	-10.47216797	-0.72509766	+35.99121094	+10.32714844	-43.41796875	+1240
+1457971062.73620010	+8.42431641	-7.19384766	-0.91845703	+56.20605469	-4.65820313	-50.25146484	+2004	+8.26171875	-6.38525391	-0.61962891	+8.10791016	-7.60253906	+13.16162109	+1628	+6.38085938	-10.47656250	-0.73388672	+35.92529297	+10.32714844	-43.33007813	+1244
+1457971062.74040010	+8.41992188	-7.19384766	-0.91845703	+56.16210938	-4.70214844	-50.20751953	+2004	+8.25732422	-6.38525391	-0.61962891	+8.06396484	-7.60253906	+13.16162109	+1632	+6.36767578	-10.47656250	-0.73828125	+35.85937500	+10.32714844	-43.26416016	+1244
+1457971062.74869990	+8.41113281	-7.19824219	-0.91845703	+56.11816406	-4.76806641	-50.09765625	+2004	+8.25292969	-6.38964844	-0.61962891	+7.97607422	-7.60253906	+13.18359375	+1632	+6.35449219	-10.48095703	-0.74707031	+35.77148438	+10.37109375	-43.19824219	+1236
+1457971062.75289990	+8.40673828	-7.19824219	-0.92285156	+56.09619141	-4.79003906	-50.05371094	+2004	+8.24853516	-6.38964844	-0.61962891	+7.95410156	-7.60253906	+13.18359375	+1632	+6.35009766	-10.48095703	-0.74707031	+35.74951172	+10.37109375	-43.17626953	+1232
+1457971062.75710010	+8.39794922	-7.19824219	-0.92285156	+56.09619141	-4.83398438	-49.98779297	+2004	+8.24414063	-6.38964844	-0.61962891	+7.93212891	-7.58056641	+13.18359375	+1636	+6.34570313	-10.48095703	-0.74707031	+35.74951172	+10.39306641	-43.15429688	+1232
+1457971062.76120000	+8.39355469	-7.19824219	-0.92285156	+56.09619141	-4.85595703	-49.92187500	+2004	+8.24414063	-6.38964844	-0.61962891	+7.91015625	-7.58056641	+13.18359375	+1636	+6.34130859	-10.48095703	-0.75146484	+35.72753906	+10.39306641	-43.13232422	+1228
+1457971062.76539990	+8.38916016	-7.19824219	-0.92285156	+56.09619141	-4.87792969	-49.85595703	+2004	+8.23974609	-6.38964844	-0.61962891	+7.88818359	-7.58056641	+13.18359375	+1636	+6.33691406	-10.48095703	-0.75146484	+35.72753906	+10.41503906	-43.08837891	+1224
+1457971062.76959990	+8.38476563	-7.19824219	-0.92724609	+56.09619141	-4.89990234	-49.81201172	+2000	+8.23535156	-6.38964844	-0.61962891	+7.86621094	-7.55859375	+13.20556641	+1636	+6.33251953	-10.48095703	-0.75146484	+35.70556641	+10.43701172	-43.06640625	+1220
+1457971062.77790000	+8.37597656	-7.19824219	-0.92724609	+56.11816406	-4.96582031	-49.68017578	+2000	+8.22656250	-6.39404297	-0.61962891	+7.82226563	-7.53662109	+13.20556641	+1636	+6.32812500	-10.48095703	-0.75146484	+35.72753906	+10.52490234	-43.04443359	+1216
+1457971062.78210000	+8.37158203	-7.19824219	-0.93164063	+56.14013672	-4.98779297	-49.63623047	+2000	+8.22216797	-6.39404297	-0.61962891	+7.80029297	-7.51464844	+13.20556641	+1636	+6.32373047	-10.47656250	-0.75146484	+35.72753906	+10.54687500	-43.02246094	+1212
+1457971062.78620000	+8.37158203	-7.19824219	-0.93164063	+56.16210938	-5.00976563	-49.57031250	+1996	+8.21777344	-6.39404297	-0.62402344	+7.77832031	-7.51464844	+13.20556641	+1636	+6.32373047	-10.47656250	-0.74707031	+35.74951172	+10.61279297	-43.02246094	+1208
+1457971062.79040000	+8.36718750	-7.19824219	-0.93164063	+56.18408203	-5.03173828	-49.50439453	+1996	+8.21777344	-6.39404297	-0.62402344	+7.77832031	-7.49267578	+13.20556641	+1636	+6.32373047	-10.47656250	-0.74707031	+35.77148438	+10.65673828	-43.02246094	+1208
+1457971062.79460000	+8.36279297	-7.19824219	-0.93603516	+56.20605469	-5.07568359	-49.43847656	+1996	+8.21337891	-6.39404297	-0.62402344	+7.75634766	-7.47070313	+13.20556641	+1636	+6.32373047	-10.47216797	-0.74267578	+35.81542969	+10.70068359	-43.00048828	+1204
+1457971062.79870010	+8.36279297	-7.19824219	-0.93603516	+56.25000000	-5.09765625	-49.39453125	+1992	+8.20898438	-6.39404297	-0.62402344	+7.73437500	-7.47070313	+13.20556641	+1632	+6.32373047	-10.47216797	-0.73828125	+35.83740234	+10.76660156	-43.00048828	+1204
+1457971062.80290010	+8.35839844	-7.19824219	-0.93603516	+56.27197266	-5.14160156	-49.32861328	+1992	+8.20458984	-6.39404297	-0.62402344	+7.73437500	-7.44873047	+13.20556641	+1632	+6.32373047	-10.47216797	-0.73828125	+35.88134766	+10.81054688	-43.00048828	+1204
+1457971062.81119990	+8.35839844	-7.19824219	-0.94042969	+56.31591797	-5.20751953	-49.26269531	+1988	+8.19580078	-6.39404297	-0.62841797	+7.73437500	-7.44873047	+13.20556641	+1628	+6.32812500	-10.46777344	-0.72949219	+35.94726563	+10.89843750	-43.02246094	+1204
+1457971062.81539990	+8.35839844	-7.19824219	-0.94042969	+56.35986328	-5.25146484	-49.24072266	+1984	+8.19140625	-6.39404297	-0.62841797	+7.73437500	-7.47070313	+13.20556641	+1628	+6.33251953	-10.46337891	-0.72509766	+35.96923828	+10.94238281	-43.04443359	+1208
+1457971062.81950000	+8.35400391	-7.19384766	-0.94042969	+56.38183594	-5.29541016	-49.21875000	+1984	+8.19140625	-6.39404297	-0.62841797	+7.73437500	-7.47070313	+13.18359375	+1624	+6.33251953	-10.46337891	-0.72070313	+35.99121094	+10.98632813	-43.06640625	+1208
+1457971062.82370000	+8.35400391	-7.19384766	-0.94042969	+56.42578125	-5.31738281	-49.19677734	+1980	+8.18701172	-6.39404297	-0.62841797	+7.73437500	-7.49267578	+13.18359375	+1624	+6.33251953	-10.46337891	-0.72070313	+36.01318359	+11.00830078	-43.06640625	+1208
+1457971062.82789990	+8.35400391	-7.19384766	-0.94042969	+56.44775391	-5.38330078	-49.19677734	+1980	+8.18701172	-6.39404297	-0.62841797	+7.75634766	-7.51464844	+13.16162109	+1620	+6.33691406	-10.46337891	-0.72070313	+36.03515625	+11.03027344	-43.08837891	+1208
+1457971062.83200000	+8.35400391	-7.19384766	-0.93603516	+56.49169922	-5.42724609	-49.19677734	+1980	+8.18701172	-6.39404297	-0.62841797	+7.75634766	-7.55859375	+13.13964844	+1616	+6.33691406	-10.46337891	-0.72070313	+36.03515625	+11.03027344	-43.08837891	+1208
+1457971062.83620000	+8.35400391	-7.18945313	-0.93603516	+56.53564453	-5.47119141	-49.19677734	+1976	+8.18701172	-6.39404297	-0.62841797	+7.77832031	-7.58056641	+13.11767578	+1616	+6.33691406	-10.45898438	-0.71630859	+36.05712891	+11.05224609	-43.11035156	+1208
+1457971062.84450010	+8.35839844	-7.18505859	-0.93164063	+56.62353516	-5.55908203	-49.26269531	+1976	+8.18261719	-6.38964844	-0.62402344	+7.82226563	-7.69042969	+13.02978516	+1612	+6.33691406	-10.45898438	-0.71630859	+36.05712891	+11.05224609	-43.13232422	+1208
+1457971062.85290000	+8.35839844	-7.18066406	-0.93164063	+56.68945313	-5.62500000	-49.35058594	+1972	+8.18261719	-6.38525391	-0.62402344	+7.88818359	-7.82226563	+12.94189453	+1608	+6.33691406	-10.46337891	-0.71630859	+36.05712891	+11.03027344	-43.15429688	+1208
+1457971062.85700010	+8.35839844	-7.18066406	-0.92724609	+56.73339844	-5.66894531	-49.41650391	+1972	+8.18701172	-6.38525391	-0.61962891	+7.93212891	-7.88818359	+12.89794922	+1608	+6.33691406	-10.46337891	-0.72070313	+36.05712891	+11.03027344	-43.15429688	+1208
+1457971062.86120010	+8.36279297	-7.17626953	-0.92724609	+56.77734375	-5.71289063	-49.46044922	+1972	+8.18701172	-6.38085938	-0.61962891	+7.97607422	-7.97607422	+12.83203125	+1608	+6.33691406	-10.46337891	-0.72070313	+36.05712891	+11.03027344	-43.17626953	+1204
+1457971062.86540010	+8.36279297	-7.17626953	-0.92285156	+56.82128906	-5.73486328	-49.52636719	+1972	+8.18701172	-6.37646484	-0.61523438	+8.04199219	-8.08593750	+12.76611328	+1608	+6.33691406	-10.46337891	-0.72070313	+36.05712891	+11.00830078	-43.17626953	+1204
+1457971062.86949990	+8.36279297	-7.17187500	-0.91845703	+56.88720703	-5.77880859	-49.59228516	+1972	+8.18701172	-6.37646484	-0.61083984	+8.10791016	-8.17382813	+12.70019531	+1608	+6.33691406	-10.46337891	-0.72070313	+36.05712891	+11.00830078	-43.19824219	+1204
+1457971062.87789990	+8.36718750	-7.16748047	-0.91406250	+56.99707031	-5.86669922	-49.74609375	+1972	+8.19140625	-6.36767578	-0.60644531	+8.26171875	-8.45947266	+12.52441406	+1612	+6.34130859	-10.46337891	-0.72070313	+36.05712891	+10.94238281	-43.26416016	+1204
+1457971062.88200000	+8.37158203	-7.16308594	-0.90966797	+57.04101563	-5.91064453	-49.85595703	+1972	+8.19580078	-6.36328125	-0.60205078	+8.34960938	-8.61328125	+12.43652344	+1612	+6.34130859	-10.46337891	-0.72070313	+36.05712891	+10.92041016	-43.30810547	+1204
+1457971062.88620000	+8.37597656	-7.15869141	-0.90527344	+57.15087891	-5.97656250	-49.98779297	+1976	+8.19580078	-6.35888672	-0.59765625	+8.43750000	-8.78906250	+12.32666016	+1616	+6.34570313	-10.46337891	-0.72070313	+36.05712891	+10.78857422	-43.46191406	+1204
+1457971062.89030000	+8.38037109	-7.15429688	-0.90087891	+57.23876953	-6.04248047	-50.11962891	+1976	+8.20019531	-6.35449219	-0.59326172	+8.54736328	-8.96484375	+12.23876953	+1616	+6.35449219	-10.46337891	-0.72070313	+36.07910156	+10.67871094	-43.61572266	+1204
+1457971062.89450000	+8.38476563	-7.14990234	-0.89208984	+57.32666016	-6.10839844	-50.27343750	+1980	+8.20019531	-6.35009766	-0.58886719	+8.63525391	-9.11865234	+12.15087891	+1620	+6.35888672	-10.46337891	-0.71630859	+36.12304688	+10.56884766	-43.76953125	+1204
+1457971062.89870000	+8.38916016	-7.14111328	-0.88769531	+57.48046875	-6.19628906	-50.49316406	+1984	+8.20458984	-6.34570313	-0.58447266	+8.72314453	-9.29443359	+12.08496094	+1620	+6.37646484	-10.46337891	-0.71191406	+36.18896484	+10.32714844	-44.09912109	+1208
+1457971062.90280010	+8.39794922	-7.13671875	-0.87890625	+57.61230469	-6.28417969	-50.69091797	+1988	+8.20898438	-6.34130859	-0.58007813	+8.83300781	-9.44824219	+12.01904297	+1624	+6.39404297	-10.45898438	-0.70312500	+36.27685547	+10.17333984	-44.34082031	+1212
+1457971062.91120000	+8.41113281	-7.12353516	-0.86572266	+57.85400391	-6.45996094	-51.06445313	+2000	+8.21337891	-6.33251953	-0.57128906	+8.98681641	-9.73388672	+11.90917969	+1628	+6.42480469	-10.45458984	-0.68554688	+36.43066406	+9.90966797	-44.78027344	+1220
+1457971062.91529990	+8.41552734	-7.11914063	-0.85693359	+57.96386719	-6.52587891	-51.21826172	+2004	+8.21777344	-6.32812500	-0.56689453	+9.05273438	-9.86572266	+11.86523438	+1628	+6.43798828	-10.45458984	-0.67675781	+36.51855469	+9.82177734	-44.97802734	+1224
+1457971062.91950010	+8.41992188	-7.11914063	-0.85253906	+58.05175781	-6.59179688	-51.35009766	+2008	+8.22216797	-6.32812500	-0.56250000	+9.11865234	-9.99755859	+11.84326172	+1628	+6.45117188	-10.45019531	-0.66796875	+36.58447266	+9.73388672	-45.10986328	+1228
+1457971062.92370010	+8.42431641	-7.11474609	-0.84814453	+58.11767578	-6.65771484	-51.45996094	+2012	+8.22216797	-6.32373047	-0.56250000	+9.18457031	-10.08544922	+11.82128906	+1632	+6.46435547	-10.45019531	-0.66357422	+36.62841797	+9.66796875	-45.24169922	+1232
+1457971062.92779990	+8.42871094	-7.11035156	-0.84814453	+58.20556641	-6.72363281	-51.54785156	+2012	+8.22656250	-6.32373047	-0.55810547	+9.22851563	-10.19531250	+11.79931641	+1632	+6.47314453	-10.45019531	-0.65917969	+36.69433594	+9.60205078	-45.35156250	+1236
+1457971062.93199990	+8.43310547	-7.11035156	-0.84375000	+58.27148438	-6.76757813	-51.63574219	+2016	+8.22656250	-6.32373047	-0.55810547	+9.27246094	-10.28320313	+11.77734375	+1632	+6.48632813	-10.44580078	-0.65039063	+36.73828125	+9.53613281	-45.43945313	+1240
+1457971062.93619990	+8.43750000	-7.10595703	-0.83935547	+58.31542969	-6.81152344	-51.70166016	+2020	+8.23095703	-6.31933594	-0.55371094	+9.31640625	-10.37109375	+11.75537109	+1632	+6.49511719	-10.44580078	-0.64599609	+36.78222656	+9.49218750	-45.52734375	+1244
+1457971062.94450000	+8.44189453	-7.10595703	-0.83496094	+58.40332031	-6.87744141	-51.83349609	+2028	+8.23535156	-6.31933594	-0.54931641	+9.38232422	-10.52490234	+11.73339844	+1636	+6.50830078	-10.44580078	-0.64160156	+36.84814453	+9.40429688	-45.68115234	+1248
+1457971062.94870000	+8.44628906	-7.10595703	-0.83056641	+58.42529297	-6.89941406	-51.87744141	+2032	+8.23535156	-6.31933594	-0.54931641	+9.42626953	-10.56884766	+11.71142578	+1636	+6.51269531	-10.44580078	-0.63720703	+36.84814453	+9.36035156	-45.74707031	+1252
+1457971062.95280000	+8.45068359	-7.10156250	-0.83056641	+58.46923828	-6.94335938	-51.92138672	+2032	+8.23535156	-6.31494141	-0.54931641	+9.44824219	-10.63476563	+11.68945313	+1636	+6.51708984	-10.45019531	-0.63720703	+36.84814453	+9.31640625	-45.79101563	+1252
+1457971062.95700000	+8.45068359	-7.10156250	-0.82617188	+58.49121094	-6.96533203	-51.96533203	+2036	+8.23974609	-6.31494141	-0.54492188	+9.47021484	-10.67871094	+11.68945313	+1636	+6.51708984	-10.45019531	-0.63720703	+36.84814453	+9.29443359	-45.83496094	+1252
+1457971062.96110010	+8.45068359	-7.10156250	-0.82617188	+58.51318359	-6.98730469	-52.00927734	+2040	+8.23974609	-6.31494141	-0.54492188	+9.49218750	-10.72265625	+11.66748047	+1636	+6.51708984	-10.45019531	-0.63720703	+36.84814453	+9.25048828	-45.85693359	+1252
+1457971062.96530010	+8.45068359	-7.10156250	-0.82617188	+58.51318359	-7.00927734	-52.03125000	+2040	+8.23974609	-6.31494141	-0.54052734	+9.51416016	-10.76660156	+11.64550781	+1636	+6.51708984	-10.45458984	-0.63720703	+36.82617188	+9.22851563	-45.85693359	+1256
+1457971062.97359990	+8.45507813	-7.09716797	-0.82177734	+58.55712891	-7.03125000	-52.11914063	+2048	+8.24414063	-6.31494141	-0.54052734	+9.53613281	-10.83251953	+11.62353516	+1636	+6.51269531	-10.45898438	-0.64160156	+36.78222656	+9.16259766	-45.90087891	+1256
+1457971062.97779990	+8.45507813	-7.09716797	-0.81738281	+58.55712891	-7.05322266	-52.14111328	+2052	+8.24414063	-6.31494141	-0.53613281	+9.55810547	-10.85449219	+11.60156250	+1640	+6.51269531	-10.45898438	-0.64599609	+36.76025391	+9.11865234	-45.90087891	+1256
+1457971062.98200010	+8.45507813	-7.09716797	-0.81738281	+58.57910156	-7.05322266	-52.16308594	+2052	+8.24414063	-6.31494141	-0.53613281	+9.55810547	-10.89843750	+11.57958984	+1640	+6.50830078	-10.46337891	-0.64599609	+36.71630859	+9.09667969	-45.90087891	+1256
+1457971062.98610000	+8.45507813	-7.09716797	-0.81738281	+58.57910156	-7.07519531	-52.18505859	+2056	+8.24414063	-6.31054688	-0.53613281	+9.58007813	-10.92041016	+11.57958984	+1640	+6.50390625	-10.46777344	-0.65039063	+36.67236328	+9.07470703	-45.90087891	+1256
+1457971062.99029990	+8.45507813	-7.09716797	-0.81298828	+58.57910156	-7.07519531	-52.20703125	+2056	+8.24853516	-6.31054688	-0.53613281	+9.58007813	-10.94238281	+11.55761719	+1640	+6.49951172	-10.46777344	-0.65478516	+36.65039063	+9.05273438	-45.90087891	+1256
+1457971062.99860000	+8.45947266	-7.09277344	-0.81298828	+58.57910156	-7.11914063	-52.25097656	+2064	+8.24853516	-6.31054688	-0.53173828	+9.60205078	-10.96435547	+11.53564453	+1644	+6.49511719	-10.47216797	-0.65917969	+36.58447266	+8.98681641	-45.90087891	+1256
+1457971063.00280000	+8.45947266	-7.09277344	-0.81298828	+58.57910156	-7.11914063	-52.27294922	+2064	+8.24853516	-6.31054688	-0.53173828	+9.60205078	-10.98632813	+11.53564453	+1644	+6.49072266	-10.47216797	-0.66357422	+36.54052734	+8.96484375	-45.90087891	+1256
+1457971063.00700000	+8.45947266	-7.09277344	-0.80859375	+58.55712891	-7.14111328	-52.29492188	+2068	+8.25292969	-6.31054688	-0.53173828	+9.60205078	-11.00830078	+11.51367188	+1644	+6.49072266	-10.47656250	-0.66357422	+36.51855469	+8.92089844	-45.90087891	+1252
+1457971063.01110010	+8.45947266	-7.09277344	-0.80859375	+58.55712891	-7.16308594	-52.31689453	+2072	+8.25292969	-6.31054688	-0.53173828	+9.60205078	-11.03027344	+11.51367188	+1648	+6.49072266	-10.47656250	-0.66357422	+36.49658203	+8.89892578	-45.90087891	+1252
+1457971063.01530000	+8.45947266	-7.09277344	-0.80419922	+58.53515625	-7.18505859	-52.33886719	+2072	+8.25292969	-6.31054688	-0.52734375	+9.58007813	-11.05224609	+11.51367188	+1648	+6.49072266	-10.47656250	-0.66357422	+36.47460938	+8.87695313	-45.92285156	+1248
+1457971063.01950000	+8.46386719	-7.09277344	-0.80419922	+58.53515625	-7.20703125	-52.36083984	+2076	+8.25292969	-6.31054688	-0.52734375	+9.58007813	-11.07421875	+11.51367188	+1648	+6.49072266	-10.48095703	-0.66357422	+36.45263672	+8.85498047	-45.92285156	+1248
+1457971063.02780010	+8.46386719	-7.09277344	-0.79980469	+58.49121094	-7.25097656	-52.40478516	+2080	+8.25732422	-6.31054688	-0.52734375	+9.58007813	-11.11816406	+11.51367188	+1652	+6.49072266	-10.48095703	-0.66357422	+36.43066406	+8.78906250	-45.96679688	+1244
+1457971063.03200010	+8.46826172	-7.09716797	-0.79980469	+58.49121094	-7.27294922	-52.42675781	+2084	+8.25732422	-6.31054688	-0.52294922	+9.55810547	-11.14013672	+11.51367188	+1652	+6.49511719	-10.48095703	-0.66357422	+36.43066406	+8.76708984	-45.98876953	+1244
+1457971063.04029990	+8.47265625	-7.09716797	-0.79541016	+58.44726563	-7.33886719	-52.49267578	+2092	+8.26171875	-6.31054688	-0.52294922	+9.53613281	-11.20605469	+11.51367188	+1656	+6.49951172	-10.47656250	-0.65478516	+36.43066406	+8.72314453	-46.03271484	+1240
+1457971063.04440000	+8.47265625	-7.09716797	-0.79101563	+58.42529297	-7.36083984	-52.51464844	+2096	+8.26611328	-6.31054688	-0.51855469	+9.53613281	-11.25000000	+11.51367188	+1660	+6.50390625	-10.47656250	-0.65478516	+36.43066406	+8.70117188	-46.07666016	+1240
+1457971063.04860000	+8.47705078	-7.09716797	-0.79101563	+58.40332031	-7.40478516	-52.55859375	+2100	+8.26611328	-6.31054688	-0.51855469	+9.51416016	-11.29394531	+11.53564453	+1660	+6.50830078	-10.47656250	-0.65039063	+36.43066406	+8.67919922	-46.09863281	+1244
+1457971063.05690000	+8.48144531	-7.10156250	-0.78662109	+58.38134766	-7.47070313	-52.62451172	+2112	+8.27050781	-6.31494141	-0.51416016	+9.49218750	-11.35986328	+11.55761719	+1664	+6.52148438	-10.47216797	-0.64160156	+36.45263672	+8.63525391	-46.18652344	+1244
+1457971063.06110000	+8.48144531	-7.10156250	-0.78222656	+58.35937500	-7.49267578	-52.66845703	+2116	+8.27490234	-6.31494141	-0.51416016	+9.47021484	-11.40380859	+11.55761719	+1668	+6.52587891	-10.47216797	-0.63720703	+36.47460938	+8.61328125	-46.20849609	+1244
+1457971063.06530000	+8.48583984	-7.10156250	-0.78222656	+58.35937500	-7.51464844	-52.69042969	+2120	+8.27490234	-6.31494141	-0.50976563	+9.44824219	-11.44775391	+11.55761719	+1672	+6.53027344	-10.47216797	-0.63281250	+36.47460938	+8.56933594	-46.25244141	+1248
+1457971063.06940010	+8.48583984	-7.10156250	-0.77783203	+58.33740234	-7.53662109	-52.73437500	+2124	+8.27929688	-6.31494141	-0.50976563	+9.44824219	-11.49169922	+11.57958984	+1672	+6.53466797	-10.47216797	-0.63281250	+36.49658203	+8.54736328	-46.29638672	+1248
+1457971063.07360010	+8.49023438	-7.10156250	-0.77783203	+58.33740234	-7.53662109	-52.77832031	+2132	+8.27929688	-6.31494141	-0.50537109	+9.42626953	-11.53564453	+11.57958984	+1676	+6.53906250	-10.46777344	-0.62841797	+36.51855469	+8.52539063	-46.31835938	+1252
+1457971063.08189990	+8.49023438	-7.10156250	-0.77343750	+58.33740234	-7.55859375	-52.84423828	+2140	+8.28369141	-6.31494141	-0.50537109	+9.42626953	-11.60156250	+11.55761719	+1680	+6.54345703	-10.46777344	-0.62402344	+36.51855469	+8.45947266	-46.38427734	+1252
+1457971063.08610010	+8.49462891	-7.10156250	-0.76904297	+58.33740234	-7.55859375	-52.88818359	+2144	+8.28369141	-6.31494141	-0.50097656	+9.42626953	-11.62353516	+11.55761719	+1680	+6.54785156	-10.46777344	-0.62402344	+36.51855469	+8.43750000	-46.40625000	+1252
+1457971063.09030010	+8.49462891	-7.09716797	-0.76904297	+58.33740234	-7.55859375	-52.91015625	+2148	+8.28369141	-6.31494141	-0.50097656	+9.42626953	-11.64550781	+11.55761719	+1684	+6.54785156	-10.46777344	-0.62402344	+36.51855469	+8.41552734	-46.40625000	+1252
+1457971063.09439990	+8.49462891	-7.09716797	-0.76904297	+58.33740234	-7.53662109	-52.95410156	+2152	+8.28808594	-6.31494141	-0.50097656	+9.42626953	-11.66748047	+11.53564453	+1688	+6.54785156	-10.46777344	-0.62402344	+36.51855469	+8.39355469	-46.42822266	+1252
+1457971063.09859990	+8.49462891	-7.09716797	-0.76464844	+58.33740234	-7.53662109	-52.99804688	+2156	+8.28808594	-6.31494141	-0.50097656	+9.42626953	-11.66748047	+11.53564453	+1688	+6.54785156	-10.46777344	-0.62402344	+36.51855469	+8.37158203	-46.42822266	+1252
+1457971063.10690000	+8.49462891	-7.09716797	-0.76464844	+58.33740234	-7.51464844	-53.06396484	+2160	+8.28808594	-6.31494141	-0.50097656	+9.42626953	-11.68945313	+11.49169922	+1692	+6.54345703	-10.46777344	-0.62841797	+36.49658203	+8.32763672	-46.40625000	+1252
+1457971063.11110000	+8.49462891	-7.09716797	-0.76464844	+58.33740234	-7.49267578	-53.10791016	+2164	+8.28808594	-6.31494141	-0.50097656	+9.42626953	-11.71142578	+11.46972656	+1696	+6.54345703	-10.47216797	-0.63281250	+36.49658203	+8.30566406	-46.40625000	+1252
+1457971063.11520000	+8.49023438	-7.09716797	-0.76464844	+58.33740234	-7.47070313	-53.15185547	+2168	+8.28808594	-6.31494141	-0.49658203	+9.42626953	-11.71142578	+11.44775391	+1696	+6.53906250	-10.47216797	-0.63281250	+36.47460938	+8.28369141	-46.40625000	+1252
+1457971063.11940000	+8.49023438	-7.09716797	-0.76025391	+58.31542969	-7.44873047	-53.19580078	+2168	+8.28808594	-6.31494141	-0.49658203	+9.44824219	-11.71142578	+11.44775391	+1696	+6.53906250	-10.47216797	-0.63720703	+36.47460938	+8.26171875	-46.40625000	+1252
+1457971063.12360000	+8.49023438	-7.09716797	-0.76025391	+58.31542969	-7.40478516	-53.23974609	+2172	+8.28808594	-6.31494141	-0.49658203	+9.44824219	-11.71142578	+11.42578125	+1700	+6.53466797	-10.47216797	-0.63720703	+36.47460938	+8.21777344	-46.40625000	+1248
+1457971063.12770010	+8.49023438	-7.09277344	-0.76025391	+58.31542969	-7.38281250	-53.30566406	+2172	+8.28808594	-6.31494141	-0.49658203	+9.44824219	-11.71142578	+11.40380859	+1700	+6.53466797	-10.47216797	-0.64160156	+36.47460938	+8.19580078	-46.40625000	+1248
+1457971063.14019990	+8.48583984	-7.09277344	-0.76025391	+58.31542969	-7.25097656	-53.52539063	+2180	+8.28808594	-6.31494141	-0.49658203	+9.47021484	-11.73339844	+11.33789063	+1708	+6.52587891	-10.47656250	-0.64599609	+36.47460938	+8.10791016	-46.40625000	+1248
+1457971063.14439990	+8.48583984	-7.09277344	-0.76025391	+58.31542969	-7.20703125	-53.61328125	+2180	+8.28369141	-6.31494141	-0.49658203	+9.49218750	-11.73339844	+11.33789063	+1708	+6.52587891	-10.47656250	-0.65039063	+36.49658203	+8.08593750	-46.42822266	+1244
+1457971063.14860010	+8.48144531	-7.09277344	-0.76025391	+58.31542969	-7.16308594	-53.70117188	+2180	+8.28369141	-6.31494141	-0.49658203	+9.51416016	-11.75537109	+11.31591797	+1708	+6.52587891	-10.47656250	-0.65039063	+36.54052734	+8.04199219	-46.47216797	+1244
+1457971063.15269990	+8.48144531	-7.09277344	-0.76025391	+58.33740234	-7.11914063	-53.81103516	+2184	+8.28369141	-6.31494141	-0.49658203	+9.51416016	-11.75537109	+11.29394531	+1712	+6.52587891	-10.47656250	-0.65039063	+36.58447266	+7.99804688	-46.51611328	+1244
+1457971063.16109990	+8.47705078	-7.09277344	-0.76025391	+58.40332031	-7.03125000	-53.96484375	+2184	+8.28369141	-6.31494141	-0.49658203	+9.55810547	-11.77734375	+11.25000000	+1712	+6.53466797	-10.47656250	-0.64599609	+36.71630859	+7.91015625	-46.62597656	+1240
+1457971063.16520000	+8.47705078	-7.09277344	-0.76025391	+58.44726563	-6.98730469	-54.03076172	+2188	+8.28369141	-6.31494141	-0.49658203	+9.58007813	-11.77734375	+11.22802734	+1716	+6.53906250	-10.47656250	-0.64160156	+36.80419922	+7.86621094	-46.69189453	+1244
+1457971063.16940000	+8.47265625	-7.09277344	-0.76025391	+58.49121094	-6.96533203	-54.11865234	+2188	+8.27929688	-6.31494141	-0.49658203	+9.62402344	-11.79931641	+11.20605469	+1716	+6.54345703	-10.47656250	-0.64160156	+36.91406250	+7.82226563	-46.75781250	+1244
+1457971063.17360000	+8.47265625	-7.09277344	-0.75585938	+58.53515625	-6.94335938	-54.20654297	+2192	+8.27929688	-6.31494141	-0.49658203	+9.66796875	-11.79931641	+11.18408203	+1716	+6.55224609	-10.47656250	-0.63720703	+37.04589844	+7.77832031	-46.84570313	+1244
+1457971063.18190000	+8.46826172	-7.09277344	-0.75585938	+58.64501953	-6.87744141	-54.33837891	+2192	+8.27490234	-6.31494141	-0.49658203	+9.75585938	-11.84326172	+11.16210938	+1720	+6.56542969	-10.47216797	-0.62402344	+37.26562500	+7.71240234	-47.02148438	+1252
+1457971063.18610000	+8.46826172	-7.09277344	-0.75585938	+58.68896484	-6.83349609	-54.40429688	+2196	+8.27490234	-6.31494141	-0.49658203	+9.82177734	-11.84326172	+11.14013672	+1720	+6.56982422	-10.47216797	-0.61962891	+37.39746094	+7.69042969	-47.08740234	+1256
+1457971063.19020010	+8.46826172	-7.09277344	-0.75585938	+58.75488281	-6.81152344	-54.47021484	+2196	+8.27050781	-6.31494141	-0.50097656	+9.88769531	-11.86523438	+11.11816406	+1724	+6.57861328	-10.47216797	-0.61523438	+37.50732422	+7.64648438	-47.17529297	+1256
+1457971063.19440010	+8.46386719	-7.09277344	-0.75585938	+58.79882813	-6.76757813	-54.51416016	+2196	+8.26611328	-6.31494141	-0.50097656	+9.95361328	-11.86523438	+11.11816406	+1724	+6.58300781	-10.47216797	-0.61523438	+37.61718750	+7.62451172	-47.21923828	+1260
+1457971063.19849990	+8.46386719	-7.09277344	-0.75585938	+58.84277344	-6.72363281	-54.58007813	+2200	+8.26171875	-6.31933594	-0.50097656	+10.06347656	-11.86523438	+11.09619141	+1724	+6.58300781	-10.47216797	-0.61523438	+37.72705078	+7.58056641	-47.26318359	+1260
+1457971063.20689990	+8.45947266	-7.09277344	-0.75146484	+58.93066406	-6.63574219	-54.71191406	+2204	+8.25732422	-6.31933594	-0.50097656	+10.21728516	-11.86523438	+11.07421875	+1724	+6.58740234	-10.47216797	-0.61523438	+37.88085938	+7.53662109	-47.32910156	+1260
+1457971063.21100000	+8.45507813	-7.09716797	-0.75146484	+58.97460938	-6.56982422	-54.79980469	+2204	+8.25292969	-6.31933594	-0.50097656	+10.30517578	-11.84326172	+11.07421875	+1728	+6.58300781	-10.47656250	-0.61523438	+37.94677734	+7.49267578	-47.35107422	+1264
+1457971063.21519990	+8.45068359	-7.09716797	-0.75146484	+59.01855469	-6.50390625	-54.86572266	+2204	+8.24853516	-6.32373047	-0.50097656	+10.37109375	-11.82128906	+11.05224609	+1728	+6.57861328	-10.47656250	-0.61962891	+38.01269531	+7.47070313	-47.37304688	+1264
+1457971063.21939990	+8.44628906	-7.09716797	-0.75146484	+59.06250000	-6.43798828	-54.93164063	+2208	+8.24414063	-6.32373047	-0.50537109	+10.43701172	-11.79931641	+11.05224609	+1728	+6.57421875	-10.48095703	-0.61962891	+38.05664063	+7.44873047	-47.35107422	+1264
+1457971063.22770000	+8.44189453	-7.09716797	-0.75146484	+59.12841797	-6.28417969	-55.08544922	+2208	+8.23535156	-6.32812500	-0.50537109	+10.56884766	-11.73339844	+11.03027344	+1724	+6.56103516	-10.48974609	-0.63281250	+38.14453125	+7.38281250	-47.32910156	+1268
+1457971063.23190000	+8.43750000	-7.09716797	-0.75146484	+59.17236328	-6.19628906	-55.17333984	+2208	+8.23095703	-6.32812500	-0.50976563	+10.63476563	-11.71142578	+11.00830078	+1724	+6.55664063	-10.48974609	-0.63720703	+38.16650391	+7.33886719	-47.32910156	+1268
+1457971063.23600010	+8.43310547	-7.09716797	-0.75146484	+59.21630859	-6.10839844	-55.26123047	+2208	+8.22656250	-6.32812500	-0.50976563	+10.70068359	-11.68945313	+11.00830078	+1724	+6.54785156	-10.49414063	-0.64599609	+38.23242188	+7.29492188	-47.30712891	+1272
+1457971063.24020000	+8.42871094	-7.09716797	-0.75146484	+59.26025391	-6.04248047	-55.34912109	+2208	+8.22216797	-6.33251953	-0.50976563	+10.76660156	-11.66748047	+10.98632813	+1724	+6.54345703	-10.49853516	-0.65039063	+38.27636719	+7.25097656	-47.30712891	+1272
+1457971063.24850010	+8.41992188	-7.09716797	-0.75146484	+59.34814453	-5.88867188	-55.52490234	+2208	+8.21337891	-6.33251953	-0.50976563	+10.92041016	-11.62353516	+10.94238281	+1724	+6.53027344	-10.50292969	-0.65917969	+38.36425781	+7.16308594	-47.30712891	+1268
+1457971063.25690010	+8.41552734	-7.09716797	-0.75146484	+59.45800781	-5.75683594	-55.70068359	+2208	+8.20458984	-6.33691406	-0.51416016	+11.05224609	-11.60156250	+10.94238281	+1720	+6.52587891	-10.51171875	-0.66357422	+38.51806641	+7.09716797	-47.35107422	+1264
+1457971063.26519990	+8.41113281	-7.09277344	-0.75146484	+59.58984375	-5.66894531	-55.85449219	+2204	+8.19580078	-6.33691406	-0.51416016	+11.22802734	-11.60156250	+10.94238281	+1716	+6.52587891	-10.51171875	-0.66357422	+38.71582031	+7.00927734	-47.41699219	+1256
+1457971063.27350000	+8.40673828	-7.09277344	-0.75146484	+59.72167969	-5.62500000	-56.00830078	+2204	+8.18701172	-6.33691406	-0.51416016	+11.38183594	-11.62353516	+10.96435547	+1712	+6.53466797	-10.51171875	-0.65478516	+38.95751953	+6.92138672	-47.52685547	+1252
+1457971063.27769990	+8.40673828	-7.09277344	-0.75146484	+59.76562500	-5.60302734	-56.05224609	+2204	+8.18261719	-6.33691406	-0.51416016	+11.46972656	-11.62353516	+11.00830078	+1712	+6.53906250	-10.51171875	-0.65039063	+39.06738281	+6.89941406	-47.59277344	+1248
+1457971063.28180000	+8.40234375	-7.09277344	-0.75146484	+59.83154297	-5.58105469	-56.11816406	+2204	+8.18261719	-6.33691406	-0.51416016	+11.55761719	-11.64550781	+11.03027344	+1708	+6.54345703	-10.50732422	-0.64599609	+39.17724609	+6.87744141	-47.65869141	+1248
+1457971063.29020000	+8.39794922	-7.09277344	-0.75146484	+59.91943359	-5.58105469	-56.16210938	+2204	+8.17382813	-6.33691406	-0.51416016	+11.71142578	-11.66748047	+11.14013672	+1704	+6.55664063	-10.50732422	-0.63281250	+39.39697266	+6.81152344	-47.81250000	+1252
+1457971063.29850010	+8.39794922	-7.09277344	-0.75146484	+60.00732422	-5.58105469	-56.22802734	+2204	+8.16943359	-6.33691406	-0.50976563	+11.84326172	-11.68945313	+11.25000000	+1700	+6.56982422	-10.50292969	-0.62402344	+39.61669922	+6.76757813	-47.92236328	+1256
+1457971063.30270000	+8.39355469	-7.09277344	-0.75146484	+60.02929688	-5.60302734	-56.25000000	+2204	+8.16503906	-6.33691406	-0.50976563	+11.90917969	-11.71142578	+11.29394531	+1696	+6.57421875	-10.49853516	-0.61962891	+39.70458984	+6.76757813	-47.98828125	+1256
+1457971063.30679990	+8.39355469	-7.09277344	-0.75146484	+60.07324219	-5.60302734	-56.27197266	+2204	+8.16503906	-6.33251953	-0.50976563	+11.95312500	-11.71142578	+11.35986328	+1696	+6.57861328	-10.49853516	-0.61523438	+39.79248047	+6.74560547	-48.03222656	+1260
+1457971063.31520010	+8.38916016	-7.09277344	-0.75146484	+60.09521484	-5.60302734	-56.27197266	+2204	+8.16064453	-6.33251953	-0.50976563	+12.06298828	-11.73339844	+11.46972656	+1688	+6.58300781	-10.49414063	-0.60644531	+39.92431641	+6.72363281	-48.12011719	+1264
+1457971063.31929990	+8.38916016	-7.09277344	-0.75146484	+60.11718750	-5.60302734	-56.27197266	+2204	+8.16064453	-6.33251953	-0.50537109	+12.10693359	-11.73339844	+11.53564453	+1688	+6.58740234	-10.49414063	-0.60644531	+39.99023438	+6.72363281	-48.14208984	+1264
+1457971063.32769990	+8.38476563	-7.09277344	-0.75146484	+60.11718750	-5.60302734	-56.27197266	+2204	+8.15625000	-6.33251953	-0.50537109	+12.17285156	-11.71142578	+11.64550781	+1680	+6.58740234	-10.49414063	-0.60644531	+40.03417969	+6.70166016	-48.16406250	+1264
+1457971063.33180000	+8.38476563	-7.09277344	-0.75585938	+60.13916016	-5.60302734	-56.25000000	+2204	+8.15185547	-6.33251953	-0.50537109	+12.19482422	-11.71142578	+11.71142578	+1680	+6.58740234	-10.49414063	-0.60644531	+40.07812500	+6.70166016	-48.16406250	+1264
+1457971063.33600000	+8.38476563	-7.09277344	-0.75585938	+60.13916016	-5.60302734	-56.25000000	+2204	+8.15185547	-6.33251953	-0.50537109	+12.23876953	-11.68945313	+11.75537109	+1676	+6.58300781	-10.49414063	-0.60644531	+40.07812500	+6.67968750	-48.16406250	+1268
+1457971063.34019990	+8.38037109	-7.08837891	-0.75585938	+60.13916016	-5.58105469	-56.25000000	+2200	+8.15185547	-6.33251953	-0.50537109	+12.26074219	-11.68945313	+11.77734375	+1676	+6.58300781	-10.49414063	-0.61083984	+40.10009766	+6.67968750	-48.14208984	+1268
+1457971063.34430000	+8.38037109	-7.08837891	-0.75585938	+60.13916016	-5.58105469	-56.25000000	+2200	+8.14746094	-6.33251953	-0.50537109	+12.28271484	-11.66748047	+11.82128906	+1672	+6.57861328	-10.49414063	-0.61523438	+40.07812500	+6.67968750	-48.14208984	+1268
+1457971063.35260010	+8.38037109	-7.08837891	-0.75585938	+60.13916016	-5.58105469	-56.22802734	+2196	+8.14746094	-6.33251953	-0.50537109	+12.32666016	-11.64550781	+11.90917969	+1668	+6.56982422	-10.49853516	-0.61962891	+40.07812500	+6.67968750	-48.09814453	+1272
+1457971063.35680010	+8.37597656	-7.08837891	-0.75585938	+60.13916016	-5.55908203	-56.22802734	+2196	+8.14306641	-6.33251953	-0.50537109	+12.34863281	-11.62353516	+11.93115234	+1668	+6.56542969	-10.49853516	-0.62402344	+40.05615234	+6.65771484	-48.07617188	+1272
+1457971063.36509990	+8.37597656	-7.08837891	-0.75585938	+60.16113281	-5.55908203	-56.20605469	+2192	+8.14306641	-6.33251953	-0.50537109	+12.39257813	-11.57958984	+11.99707031	+1664	+6.55664063	-10.50292969	-0.63281250	+40.03417969	+6.65771484	-48.03222656	+1272
+1457971063.36929990	+8.37158203	-7.08837891	-0.75585938	+60.16113281	-5.55908203	-56.20605469	+2188	+8.14306641	-6.32812500	-0.50537109	+12.41455078	-11.55761719	+12.01904297	+1664	+6.55224609	-10.50292969	-0.63720703	+40.01220703	+6.65771484	-48.01025391	+1268
+1457971063.37760000	+8.37158203	-7.08837891	-0.76025391	+60.16113281	-5.53710938	-56.18408203	+2184	+8.13867188	-6.32812500	-0.50537109	+12.43652344	-11.53564453	+12.08496094	+1660	+6.54345703	-10.50292969	-0.64599609	+40.01220703	+6.63574219	-47.96630859	+1268
+1457971063.38599990	+8.37158203	-7.08398438	-0.76025391	+60.18310547	-5.53710938	-56.18408203	+2180	+8.13867188	-6.32812500	-0.50537109	+12.48046875	-11.51367188	+12.12890625	+1660	+6.53906250	-10.50732422	-0.65039063	+39.99023438	+6.63574219	-47.94433594	+1264
+1457971063.39430000	+8.36718750	-7.08398438	-0.76025391	+60.18310547	-5.51513672	-56.16210938	+2176	+8.13427734	-6.32812500	-0.50537109	+12.50244141	-11.49169922	+12.19482422	+1656	+6.53466797	-10.50732422	-0.65039063	+40.01220703	+6.63574219	-47.92236328	+1256
+1457971063.39850000	+8.36718750	-7.08398438	-0.76025391	+60.18310547	-5.51513672	-56.16210938	+2172	+8.13427734	-6.32812500	-0.50537109	+12.52441406	-11.49169922	+12.21679688	+1656	+6.53466797	-10.50732422	-0.65039063	+40.03417969	+6.63574219	-47.92236328	+1252
+1457971063.40680000	+8.36718750	-7.08398438	-0.76025391	+60.20507813	-5.51513672	-56.14013672	+2168	+8.13427734	-6.32812500	-0.50537109	+12.54638672	-11.46972656	+12.28271484	+1652	+6.53906250	-10.50292969	-0.65039063	+40.05615234	+6.63574219	-47.94433594	+1248
+1457971063.41100000	+8.36718750	-7.08398438	-0.76025391	+60.20507813	-5.51513672	-56.14013672	+2168	+8.13427734	-6.33251953	-0.50537109	+12.56835938	-11.46972656	+12.30468750	+1652	+6.53906250	-10.50292969	-0.65039063	+40.07812500	+6.65771484	-47.94433594	+1248
+1457971063.41510010	+8.36718750	-7.08837891	-0.76464844	+60.20507813	-5.51513672	-56.14013672	+2164	+8.13427734	-6.33251953	-0.50537109	+12.56835938	-11.46972656	+12.32666016	+1652	+6.53906250	-10.50292969	-0.64599609	+40.10009766	+6.65771484	-47.96630859	+1244
+1457971063.42339990	+8.36279297	-7.08837891	-0.76464844	+60.20507813	-5.49316406	-56.14013672	+2160	+8.12988281	-6.33251953	-0.50537109	+12.59033203	-11.44775391	+12.37060547	+1648	+6.54345703	-10.50292969	-0.64599609	+40.14404297	+6.65771484	-47.98828125	+1244
+1457971063.42759990	+8.36279297	-7.08837891	-0.76464844	+60.20507813	-5.49316406	-56.11816406	+2160	+8.12988281	-6.33251953	-0.50537109	+12.59033203	-11.44775391	+12.39257813	+1648	+6.54345703	-10.50292969	-0.64160156	+40.16601563	+6.65771484	-48.01025391	+1240
+1457971063.43179990	+8.36279297	-7.08837891	-0.76464844	+60.20507813	-5.49316406	-56.11816406	+2156	+8.12988281	-6.33251953	-0.50537109	+12.61230469	-11.44775391	+12.41455078	+1644	+6.54785156	-10.50292969	-0.64160156	+40.18798828	+6.67968750	-48.01025391	+1240
+1457971063.43590000	+8.36279297	-7.08837891	-0.76464844	+60.20507813	-5.49316406	-56.11816406	+2156	+8.12988281	-6.33251953	-0.50537109	+12.61230469	-11.44775391	+12.43652344	+1644	+6.54785156	-10.50292969	-0.64160156	+40.18798828	+6.67968750	-48.01025391	+1240
+1457971063.44010000	+8.36279297	-7.08837891	-0.76464844	+60.20507813	-5.49316406	-56.11816406	+2156	+8.12988281	-6.33251953	-0.50537109	+12.61230469	-11.44775391	+12.45849609	+1644	+6.54785156	-10.50292969	-0.63720703	+40.20996094	+6.67968750	-48.03222656	+1240
+1457971063.44840000	+8.36279297	-7.08837891	-0.76464844	+60.20507813	-5.47119141	-56.09619141	+2152	+8.12988281	-6.33251953	-0.50537109	+12.63427734	-11.42578125	+12.48046875	+1640	+6.55224609	-10.50292969	-0.63720703	+40.23193359	+6.67968750	-48.03222656	+1240
+1457971063.45260000	+8.36279297	-7.09277344	-0.76464844	+60.20507813	-5.47119141	-56.09619141	+2152	+8.12988281	-6.33691406	-0.50537109	+12.63427734	-11.40380859	+12.48046875	+1640	+6.55224609	-10.50292969	-0.63720703	+40.25390625	+6.67968750	-48.05419922	+1236
+1457971063.46090010	+8.36279297	-7.09277344	-0.76904297	+60.20507813	-5.47119141	-56.07421875	+2148	+8.12548828	-6.33691406	-0.50537109	+12.65625000	-11.38183594	+12.50244141	+1636	+6.55224609	-10.50292969	-0.63281250	+40.25390625	+6.70166016	-48.05419922	+1236
+1457971063.46930000	+8.36279297	-7.09277344	-0.76904297	+60.20507813	-5.44921875	-56.05224609	+2148	+8.12548828	-6.33691406	-0.50976563	+12.65625000	-11.35986328	+12.52441406	+1636	+6.55224609	-10.50292969	-0.63281250	+40.25390625	+6.70166016	-48.05419922	+1236
+1457971063.47760010	+8.35839844	-7.09277344	-0.76904297	+60.22705078	-5.42724609	-56.03027344	+2144	+8.12548828	-6.33691406	-0.50976563	+12.67822266	-11.33789063	+12.54638672	+1632	+6.55224609	-10.50292969	-0.63720703	+40.27587891	+6.72363281	-48.03222656	+1232
+1457971063.48589990	+8.35839844	-7.09277344	-0.76904297	+60.22705078	-5.40527344	-56.00830078	+2144	+8.12109375	-6.33691406	-0.50976563	+12.70019531	-11.29394531	+12.54638672	+1632	+6.54785156	-10.50292969	-0.63720703	+40.25390625	+6.74560547	-48.01025391	+1232
+1457971063.49429990	+8.35839844	-7.09277344	-0.76904297	+60.22705078	-5.38330078	-55.98632813	+2140	+8.12109375	-6.33691406	-0.50976563	+12.72216797	-11.25000000	+12.56835938	+1632	+6.54345703	-10.50292969	-0.63720703	+40.25390625	+6.74560547	-47.98828125	+1232
+1457971063.49840000	+8.35400391	-7.09277344	-0.76904297	+60.22705078	-5.36132813	-55.96435547	+2140	+8.12109375	-6.33691406	-0.50976563	+12.72216797	-11.22802734	+12.56835938	+1632	+6.54345703	-10.50732422	-0.64160156	+40.25390625	+6.76757813	-47.96630859	+1232
+1457971063.50260000	+8.35400391	-7.09277344	-0.77343750	+60.22705078	-5.36132813	-55.94238281	+2140	+8.11669922	-6.34130859	-0.50976563	+12.74414063	-11.20605469	+12.56835938	+1628	+6.53906250	-10.50732422	-0.64160156	+40.25390625	+6.76757813	-47.94433594	+1232
+1457971063.51090000	+8.35400391	-7.09277344	-0.77343750	+60.24902344	-5.33935547	-55.89843750	+2140	+8.11669922	-6.34130859	-0.50976563	+12.76611328	-11.16210938	+12.59033203	+1628	+6.53466797	-10.50732422	-0.64599609	+40.23193359	+6.78955078	-47.92236328	+1232
+1457971063.51920010	+8.34960938	-7.09277344	-0.77343750	+60.27099609	-5.31738281	-55.83251953	+2136	+8.11669922	-6.34130859	-0.51416016	+12.78808594	-11.11816406	+12.63427734	+1628	+6.53027344	-10.50732422	-0.64599609	+40.23193359	+6.83349609	-47.87841797	+1228
+1457971063.52760000	+8.34960938	-7.09716797	-0.77783203	+60.27099609	-5.31738281	-55.76660156	+2136	+8.11230469	-6.34130859	-0.51416016	+12.81005859	-11.07421875	+12.67822266	+1628	+6.53027344	-10.51171875	-0.64599609	+40.25390625	+6.85546875	-47.85644531	+1228
+1457971063.53590010	+8.34521484	-7.09716797	-0.77783203	+60.27099609	-5.31738281	-55.70068359	+2132	+8.11230469	-6.34130859	-0.51416016	+12.83203125	-11.03027344	+12.74414063	+1628	+6.53027344	-10.51171875	-0.64599609	+40.27587891	+6.89941406	-47.85644531	+1224
+1457971063.54010010	+8.34521484	-7.09716797	-0.78222656	+60.27099609	-5.31738281	-55.67871094	+2132	+8.11230469	-6.34130859	-0.51416016	+12.85400391	-11.00830078	+12.76611328	+1628	+6.53466797	-10.51171875	-0.64160156	+40.29785156	+6.92138672	-47.85644531	+1224
+1457971063.54839990	+8.34521484	-7.09716797	-0.78222656	+60.29296875	-5.31738281	-55.61279297	+2128	+8.11230469	-6.34570313	-0.51416016	+12.87597656	-10.98632813	+12.85400391	+1624	+6.53466797	-10.51171875	-0.64160156	+40.31982422	+6.94335938	-47.85644531	+1224
+1457971063.55670000	+8.34960938	-7.10156250	-0.78222656	+60.27099609	-5.33935547	-55.54687500	+2128	+8.11230469	-6.34570313	-0.51416016	+12.89794922	-10.96435547	+12.91992188	+1620	+6.53906250	-10.51171875	-0.63720703	+40.36376953	+6.98730469	-47.85644531	+1224
+1457971063.56090000	+8.34960938	-7.10156250	-0.78662109	+60.27099609	-5.33935547	-55.52490234	+2128	+8.11230469	-6.34570313	-0.51416016	+12.89794922	-10.94238281	+12.96386719	+1620	+6.54345703	-10.51171875	-0.63281250	+40.36376953	+6.98730469	-47.87841797	+1224
+1457971063.56920000	+8.34960938	-7.10156250	-0.78662109	+60.27099609	-5.36132813	-55.45898438	+2124	+8.11230469	-6.34570313	-0.51416016	+12.91992188	-10.92041016	+13.05175781	+1616	+6.54345703	-10.51171875	-0.63281250	+40.38574219	+7.00927734	-47.87841797	+1224
+1457971063.58170010	+8.34960938	-7.10156250	-0.78662109	+60.27099609	-5.38330078	-55.39306641	+2124	+8.11669922	-6.35009766	-0.51416016	+12.94189453	-10.89843750	+13.13964844	+1616	+6.54785156	-10.51171875	-0.62841797	+40.40771484	+7.05322266	-47.87841797	+1224
+1457971063.58590010	+8.34960938	-7.10595703	-0.78662109	+60.24902344	-5.38330078	-55.34912109	+2124	+8.11669922	-6.35009766	-0.51416016	+12.96386719	-10.89843750	+13.16162109	+1612	+6.54785156	-10.51171875	-0.62841797	+40.38574219	+7.05322266	-47.87841797	+1224
+1457971063.59419990	+8.34960938	-7.10595703	-0.79101563	+60.24902344	-5.40527344	-55.30517578	+2120	+8.11669922	-6.35009766	-0.51416016	+12.96386719	-10.87646484	+13.22753906	+1612	+6.54785156	-10.51171875	-0.62841797	+40.38574219	+7.07519531	-47.85644531	+1224
+1457971063.59840010	+8.34960938	-7.10595703	-0.79101563	+60.22705078	-5.40527344	-55.26123047	+2120	+8.11669922	-6.35009766	-0.51416016	+12.96386719	-10.85449219	+13.24951172	+1612	+6.54785156	-10.51171875	-0.62841797	+40.36376953	+7.07519531	-47.85644531	+1224
+1457971063.60250000	+8.34960938	-7.10595703	-0.79101563	+60.22705078	-5.42724609	-55.23925781	+2120	+8.11669922	-6.35009766	-0.51416016	+12.96386719	-10.85449219	+13.24951172	+1612	+6.54785156	-10.51611328	-0.63281250	+40.34179688	+7.09716797	-47.83447266	+1224
+1457971063.60669990	+8.34960938	-7.10595703	-0.79101563	+60.22705078	-5.42724609	-55.21728516	+2120	+8.11669922	-6.35009766	-0.51416016	+12.98583984	-10.83251953	+13.27148438	+1608	+6.54345703	-10.51611328	-0.63281250	+40.34179688	+7.09716797	-47.83447266	+1224
+1457971063.61089990	+8.34960938	-7.10595703	-0.79101563	+60.20507813	-5.44921875	-55.17333984	+2120	+8.11669922	-6.35009766	-0.51416016	+12.98583984	-10.83251953	+13.29345703	+1608	+6.54345703	-10.51611328	-0.63281250	+40.31982422	+7.09716797	-47.81250000	+1224
+1457971063.61500000	+8.34960938	-7.11035156	-0.79101563	+60.20507813	-5.47119141	-55.15136719	+2116	+8.12109375	-6.35009766	-0.51416016	+12.98583984	-10.83251953	+13.31542969	+1608	+6.54345703	-10.51611328	-0.63281250	+40.29785156	+7.09716797	-47.81250000	+1224
+1457971063.62340000	+8.34960938	-7.11035156	-0.79541016	+60.18310547	-5.49316406	-55.06347656	+2116	+8.12109375	-6.35449219	-0.51416016	+12.98583984	-10.81054688	+13.33740234	+1608	+6.53906250	-10.52050781	-0.63720703	+40.25390625	+7.11914063	-47.79052734	+1220
+1457971063.62750010	+8.34960938	-7.11035156	-0.79541016	+60.18310547	-5.51513672	-55.01953125	+2112	+8.12109375	-6.35449219	-0.51416016	+12.98583984	-10.81054688	+13.33740234	+1608	+6.53906250	-10.52050781	-0.63720703	+40.23193359	+7.11914063	-47.76855469	+1220
+1457971063.63170000	+8.35400391	-7.11035156	-0.79541016	+60.16113281	-5.53710938	-54.99755859	+2112	+8.12109375	-6.35449219	-0.51416016	+13.00781250	-10.81054688	+13.35937500	+1608	+6.53466797	-10.52050781	-0.63720703	+40.20996094	+7.11914063	-47.76855469	+1220
+1457971063.63590000	+8.35400391	-7.11035156	-0.79541016	+60.16113281	-5.55908203	-54.95361328	+2108	+8.12109375	-6.35449219	-0.51416016	+13.00781250	-10.81054688	+13.38134766	+1612	+6.53466797	-10.52490234	-0.63720703	+40.18798828	+7.14111328	-47.74658203	+1220
+1457971063.64000010	+8.35400391	-7.11035156	-0.79980469	+60.16113281	-5.58105469	-54.93164063	+2108	+8.12109375	-6.35449219	-0.51416016	+13.00781250	-10.81054688	+13.38134766	+1612	+6.53466797	-10.52490234	-0.64160156	+40.16601563	+7.14111328	-47.74658203	+1216
+1457971063.64840010	+8.35400391	-7.11474609	-0.79980469	+60.13916016	-5.62500000	-54.86572266	+2104	+8.12109375	-6.35449219	-0.51416016	+13.02978516	-10.81054688	+13.40332031	+1612	+6.53466797	-10.52490234	-0.64160156	+40.14404297	+7.16308594	-47.74658203	+1216
+1457971063.65249990	+8.35839844	-7.11474609	-0.79980469	+60.13916016	-5.66894531	-54.82177734	+2104	+8.12109375	-6.35449219	-0.51416016	+13.02978516	-10.81054688	+13.40332031	+1612	+6.53466797	-10.52929688	-0.63720703	+40.12207031	+7.16308594	-47.74658203	+1212
+1457971063.65669990	+8.35839844	-7.11474609	-0.79980469	+60.13916016	-5.69091797	-54.79980469	+2100	+8.12109375	-6.35449219	-0.51416016	+13.02978516	-10.81054688	+13.42529297	+1612	+6.53466797	-10.52929688	-0.63720703	+40.12207031	+7.16308594	-47.76855469	+1212
+1457971063.66080000	+8.35839844	-7.11914063	-0.79980469	+60.13916016	-5.71289063	-54.75585938	+2100	+8.12548828	-6.35449219	-0.51416016	+13.02978516	-10.81054688	+13.42529297	+1612	+6.53466797	-10.52929688	-0.63720703	+40.10009766	+7.18505859	-47.76855469	+1212
+1457971063.66500000	+8.36279297	-7.11914063	-0.79980469	+60.13916016	-5.75683594	-54.73388672	+2100	+8.12548828	-6.35449219	-0.51416016	+13.05175781	-10.83251953	+13.44726563	+1612	+6.53466797	-10.52929688	-0.63281250	+40.10009766	+7.18505859	-47.79052734	+1212
+1457971063.67330000	+8.36279297	-7.11914063	-0.79980469	+60.13916016	-5.80078125	-54.68994141	+2096	+8.12548828	-6.35449219	-0.51416016	+13.07373047	-10.83251953	+13.44726563	+1616	+6.53906250	-10.52929688	-0.62841797	+40.10009766	+7.22900391	-47.83447266	+1212
+1457971063.67750000	+8.36718750	-7.11914063	-0.80419922	+60.13916016	-5.82275391	-54.66796875	+2096	+8.12548828	-6.35449219	-0.51416016	+13.07373047	-10.83251953	+13.44726563	+1616	+6.54345703	-10.52929688	-0.62841797	+40.10009766	+7.22900391	-47.85644531	+1212
+1457971063.68170000	+8.36718750	-7.11914063	-0.80419922	+60.13916016	-5.84472656	-54.62402344	+2096	+8.12548828	-6.35449219	-0.51416016	+13.07373047	-10.85449219	+13.44726563	+1616	+6.54345703	-10.52929688	-0.62402344	+40.10009766	+7.25097656	-47.87841797	+1212
+1457971063.68580010	+8.36718750	-7.11914063	-0.80419922	+60.13916016	-5.84472656	-54.60205078	+2092	+8.12548828	-6.35449219	-0.51416016	+13.09570313	-10.85449219	+13.44726563	+1616	+6.54785156	-10.52929688	-0.61962891	+40.10009766	+7.27294922	-47.92236328	+1216
+1457971063.69420000	+8.37158203	-7.12353516	-0.80419922	+60.13916016	-5.86669922	-54.55810547	+2092	+8.12988281	-6.35449219	-0.51416016	+13.11767578	-10.85449219	+13.44726563	+1616	+6.55224609	-10.52929688	-0.61523438	+40.10009766	+7.29492188	-47.96630859	+1216
+1457971063.69829990	+8.37158203	-7.12353516	-0.80419922	+60.13916016	-5.86669922	-54.53613281	+2092	+8.12988281	-6.35449219	-0.51416016	+13.11767578	-10.85449219	+13.44726563	+1616	+6.55664063	-10.52929688	-0.61523438	+40.10009766	+7.31689453	-47.98828125	+1220
+1457971063.70250010	+8.37158203	-7.12353516	-0.80859375	+60.13916016	-5.86669922	-54.53613281	+2092	+8.12988281	-6.35449219	-0.51416016	+13.11767578	-10.85449219	+13.44726563	+1620	+6.55664063	-10.52929688	-0.61083984	+40.10009766	+7.31689453	-48.01025391	+1220
+1457971063.70670010	+8.37158203	-7.12353516	-0.80859375	+60.13916016	-5.86669922	-54.51416016	+2092	+8.12988281	-6.35449219	-0.51416016	+13.13964844	-10.85449219	+13.42529297	+1620	+6.55664063	-10.52929688	-0.61083984	+40.10009766	+7.33886719	-48.01025391	+1220
+1457971063.71079990	+8.37158203	-7.12353516	-0.80859375	+60.13916016	-5.86669922	-54.51416016	+2092	+8.12988281	-6.35888672	-0.51855469	+13.13964844	-10.85449219	+13.42529297	+1620	+6.55664063	-10.53369141	-0.61083984	+40.10009766	+7.36083984	-48.03222656	+1220
+1457971063.71919990	+8.37158203	-7.12353516	-0.80859375	+60.11718750	-5.84472656	-54.49218750	+2092	+8.12988281	-6.35888672	-0.51855469	+13.16162109	-10.85449219	+13.40332031	+1620	+6.55664063	-10.53369141	-0.61083984	+40.07812500	+7.38281250	-48.03222656	+1224
+1457971063.72330000	+8.37158203	-7.12353516	-0.80859375	+60.11718750	-5.82275391	-54.49218750	+2092	+8.12988281	-6.35888672	-0.51855469	+13.16162109	-10.85449219	+13.38134766	+1620	+6.55224609	-10.53808594	-0.61523438	+40.05615234	+7.38281250	-48.03222656	+1224
+1457971063.72750000	+8.37158203	-7.12353516	-0.81298828	+60.11718750	-5.82275391	-54.49218750	+2092	+8.12988281	-6.35888672	-0.51855469	+13.16162109	-10.85449219	+13.35937500	+1620	+6.55224609	-10.53808594	-0.61523438	+40.03417969	+7.38281250	-48.03222656	+1224
+1457971063.73160000	+8.37158203	-7.12353516	-0.81298828	+60.11718750	-5.80078125	-54.47021484	+2092	+8.12988281	-6.35888672	-0.51855469	+13.18359375	-10.83251953	+13.33740234	+1620	+6.54785156	-10.53808594	-0.61962891	+40.03417969	+7.40478516	-48.01025391	+1224
+1457971063.73580000	+8.37158203	-7.12353516	-0.81298828	+60.11718750	-5.80078125	-54.47021484	+2092	+8.12988281	-6.35888672	-0.52294922	+13.20556641	-10.83251953	+13.31542969	+1620	+6.54785156	-10.54248047	-0.61962891	+40.01220703	+7.40478516	-48.01025391	+1224
+1457971063.74000000	+8.37158203	-7.12353516	-0.81298828	+60.09521484	-5.80078125	-54.47021484	+2088	+8.12988281	-6.35888672	-0.52294922	+13.20556641	-10.83251953	+13.27148438	+1620	+6.54345703	-10.54248047	-0.62402344	+39.99023438	+7.40478516	-48.01025391	+1224
+1457971063.74830010	+8.36718750	-7.12353516	-0.81298828	+60.09521484	-5.77880859	-54.47021484	+2088	+8.12988281	-6.35888672	-0.52734375	+13.24951172	-10.78857422	+13.18359375	+1624	+6.53906250	-10.54687500	-0.62841797	+39.96826172	+7.40478516	-47.98828125	+1224
+1457971063.75250010	+8.36718750	-7.12353516	-0.81298828	+60.09521484	-5.75683594	-54.49218750	+2088	+8.12988281	-6.35888672	-0.52734375	+13.27148438	-10.78857422	+13.11767578	+1624	+6.53906250	-10.54687500	-0.62841797	+39.94628906	+7.42675781	-47.98828125	+1220
+1457971063.75659990	+8.36718750	-7.12353516	-0.81298828	+60.09521484	-5.75683594	-54.49218750	+2088	+8.13427734	-6.35888672	-0.53173828	+13.31542969	-10.76660156	+13.05175781	+1624	+6.53466797	-10.55126953	-0.63281250	+39.94628906	+7.42675781	-47.98828125	+1220
+1457971063.76079990	+8.36718750	-7.12353516	-0.81298828	+60.09521484	-5.73486328	-54.49218750	+2088	+8.13427734	-6.36328125	-0.53173828	+13.33740234	-10.76660156	+12.98583984	+1624	+6.53466797	-10.55126953	-0.63281250	+39.94628906	+7.42675781	-47.98828125	+1220
+1457971063.76500010	+8.36718750	-7.12353516	-0.81298828	+60.09521484	-5.73486328	-54.49218750	+2088	+8.13427734	-6.36328125	-0.53613281	+13.35937500	-10.76660156	+12.91992188	+1628	+6.53466797	-10.55126953	-0.63281250	+39.94628906	+7.42675781	-47.98828125	+1216
+1457971063.76910000	+8.36718750	-7.12353516	-0.81298828	+60.09521484	-5.73486328	-54.49218750	+2088	+8.13427734	-6.36328125	-0.53613281	+13.40332031	-10.76660156	+12.85400391	+1628	+6.53466797	-10.55126953	-0.63281250	+39.94628906	+7.42675781	-48.01025391	+1216
+1457971063.77329990	+8.36718750	-7.12353516	-0.81298828	+60.09521484	-5.71289063	-54.49218750	+2084	+8.13427734	-6.36328125	-0.53613281	+13.42529297	-10.76660156	+12.81005859	+1628	+6.53466797	-10.55566406	-0.63281250	+39.96826172	+7.42675781	-48.03222656	+1212
+1457971063.78160000	+8.37158203	-7.12792969	-0.81738281	+60.09521484	-5.69091797	-54.51416016	+2084	+8.13427734	-6.36328125	-0.54052734	+13.46923828	-10.76660156	+12.72216797	+1628	+6.53906250	-10.55566406	-0.63281250	+39.99023438	+7.42675781	-48.07617188	+1208
+1457971063.78580000	+8.37158203	-7.12792969	-0.81738281	+60.07324219	-5.66894531	-54.51416016	+2084	+8.13867188	-6.36328125	-0.54052734	+13.49121094	-10.78857422	+12.70019531	+1628	+6.54345703	-10.55566406	-0.62841797	+40.01220703	+7.42675781	-48.12011719	+1208
+1457971063.79000000	+8.37158203	-7.12792969	-0.81738281	+60.07324219	-5.64697266	-54.51416016	+2084	+8.13867188	-6.36328125	-0.54052734	+13.51318359	-10.78857422	+12.67822266	+1628	+6.54785156	-10.55566406	-0.62841797	+40.05615234	+7.42675781	-48.16406250	+1208
+1457971063.79410000	+8.37158203	-7.12792969	-0.81738281	+60.07324219	-5.64697266	-54.53613281	+2084	+8.13867188	-6.36328125	-0.54492188	+13.53515625	-10.78857422	+12.67822266	+1628	+6.55224609	-10.55566406	-0.62402344	+40.07812500	+7.44873047	-48.20800781	+1208
+1457971063.79830000	+8.37158203	-7.13232422	-0.82177734	+60.07324219	-5.62500000	-54.53613281	+2084	+8.13867188	-6.36328125	-0.54492188	+13.53515625	-10.81054688	+12.67822266	+1628	+6.55664063	-10.55566406	-0.61962891	+40.12207031	+7.44873047	-48.25195313	+1208
+1457971063.80250000	+8.37597656	-7.13232422	-0.82177734	+60.07324219	-5.62500000	-54.51416016	+2084	+8.13867188	-6.36328125	-0.54492188	+13.55712891	-10.81054688	+12.67822266	+1628	+6.56103516	-10.55566406	-0.61962891	+40.14404297	+7.44873047	-48.29589844	+1212
+1457971063.81080010	+8.37597656	-7.13232422	-0.82177734	+60.07324219	-5.60302734	-54.51416016	+2084	+8.14306641	-6.36767578	-0.54492188	+13.55712891	-10.81054688	+12.67822266	+1624	+6.56982422	-10.55566406	-0.61083984	+40.20996094	+7.47070313	-48.38378906	+1212
+1457971063.81489990	+8.37597656	-7.13671875	-0.82617188	+60.07324219	-5.60302734	-54.49218750	+2084	+8.14306641	-6.36767578	-0.54492188	+13.57910156	-10.81054688	+12.67822266	+1624	+6.57421875	-10.55566406	-0.60644531	+40.23193359	+7.49267578	-48.42773438	+1212
+1457971063.81909990	+8.37597656	-7.13671875	-0.82617188	+60.07324219	-5.58105469	-54.47021484	+2084	+8.14306641	-6.36767578	-0.54492188	+13.57910156	-10.81054688	+12.67822266	+1624	+6.57861328	-10.56005859	-0.60644531	+40.23193359	+7.51464844	-48.44970703	+1216
+1457971063.82329990	+8.37597656	-7.13671875	-0.82617188	+60.07324219	-5.58105469	-54.44824219	+2084	+8.14306641	-6.36767578	-0.54492188	+13.57910156	-10.81054688	+12.67822266	+1624	+6.57861328	-10.56005859	-0.60644531	+40.25390625	+7.53662109	-48.47167969	+1216
+1457971063.82740000	+8.37597656	-7.13671875	-0.83056641	+60.07324219	-5.58105469	-54.42626953	+2084	+8.14306641	-6.36767578	-0.54931641	+13.57910156	-10.81054688	+12.70019531	+1624	+6.57861328	-10.56005859	-0.60644531	+40.25390625	+7.55859375	-48.47167969	+1216
+1457971063.83160000	+8.37597656	-7.13671875	-0.83056641	+60.05126953	-5.58105469	-54.38232422	+2084	+8.14306641	-6.36767578	-0.54931641	+13.60107422	-10.78857422	+12.70019531	+1624	+6.57861328	-10.56005859	-0.60644531	+40.25390625	+7.58056641	-48.49365234	+1216
+1457971063.83579990	+8.37597656	-7.14111328	-0.83056641	+60.05126953	-5.58105469	-54.36035156	+2084	+8.14306641	-6.36767578	-0.54931641	+13.60107422	-10.78857422	+12.70019531	+1620	+6.57861328	-10.56445313	-0.60644531	+40.23193359	+7.60253906	-48.49365234	+1216
+1457971063.84410000	+8.37597656	-7.14111328	-0.83496094	+60.05126953	-5.58105469	-54.29443359	+2084	+8.14306641	-6.36767578	-0.54931641	+13.60107422	-10.76660156	+12.72216797	+1620	+6.57421875	-10.56445313	-0.61083984	+40.20996094	+7.66845703	-48.47167969	+1216
+1457971063.84830000	+8.37597656	-7.14111328	-0.83496094	+60.05126953	-5.58105469	-54.27246094	+2084	+8.14306641	-6.36767578	-0.54931641	+13.60107422	-10.76660156	+12.72216797	+1620	+6.56982422	-10.56884766	-0.61083984	+40.16601563	+7.69042969	-48.47167969	+1212
+1457971063.85240010	+8.37597656	-7.14111328	-0.83935547	+60.05126953	-5.58105469	-54.22851563	+2084	+8.14306641	-6.37207031	-0.54931641	+13.60107422	-10.76660156	+12.72216797	+1620	+6.56982422	-10.56884766	-0.61523438	+40.14404297	+7.71240234	-48.44970703	+1212
+1457971063.85660000	+8.37597656	-7.14111328	-0.83935547	+60.05126953	-5.58105469	-54.18457031	+2084	+8.14306641	-6.37207031	-0.54931641	+13.62304688	-10.74462891	+12.74414063	+1620	+6.56542969	-10.57324219	-0.61523438	+40.12207031	+7.75634766	-48.42773438	+1212
+1457971063.86080000	+8.37597656	-7.14550781	-0.84375000	+60.05126953	-5.58105469	-54.14062500	+2084	+8.14306641	-6.37207031	-0.54931641	+13.62304688	-10.72265625	+12.74414063	+1620	+6.56103516	-10.57763672	-0.61962891	+40.07812500	+7.77832031	-48.40576172	+1212
+1457971063.86910010	+8.37158203	-7.14550781	-0.84375000	+60.07324219	-5.58105469	-54.03076172	+2084	+8.14306641	-6.37207031	-0.54931641	+13.62304688	-10.70068359	+12.76611328	+1620	+6.55224609	-10.57763672	-0.62402344	+40.03417969	+7.84423828	-48.36181641	+1208
+1457971063.87330010	+8.37158203	-7.14550781	-0.84814453	+60.07324219	-5.58105469	-53.96484375	+2084	+8.14306641	-6.37207031	-0.55371094	+13.62304688	-10.67871094	+12.76611328	+1620	+6.54785156	-10.58203125	-0.62841797	+40.01220703	+7.88818359	-48.33984375	+1208
+1457971063.87739990	+8.37158203	-7.14550781	-0.84814453	+60.07324219	-5.58105469	-53.89892578	+2080	+8.14306641	-6.37207031	-0.55371094	+13.62304688	-10.67871094	+12.78808594	+1620	+6.54345703	-10.58203125	-0.63281250	+39.99023438	+7.91015625	-48.31787109	+1208
+1457971063.88159990	+8.37158203	-7.14990234	-0.85253906	+60.09521484	-5.60302734	-53.83300781	+2080	+8.13867188	-6.37207031	-0.55371094	+13.64501953	-10.65673828	+12.78808594	+1620	+6.54345703	-10.58642578	-0.63281250	+39.96826172	+7.95410156	-48.29589844	+1204
+1457971063.88570000	+8.36718750	-7.14990234	-0.85693359	+60.09521484	-5.60302734	-53.76708984	+2080	+8.13867188	-6.37207031	-0.55371094	+13.64501953	-10.63476563	+12.81005859	+1620	+6.53906250	-10.58642578	-0.63281250	+39.94628906	+7.97607422	-48.27392578	+1200
+1457971063.89410000	+8.36718750	-7.14990234	-0.85693359	+60.11718750	-5.62500000	-53.65722656	+2076	+8.13867188	-6.37646484	-0.55371094	+13.64501953	-10.59082031	+12.83203125	+1620	+6.53906250	-10.58642578	-0.63281250	+39.94628906	+8.04199219	-48.27392578	+1196
+1457971063.89820000	+8.36718750	-7.15429688	-0.86132813	+60.11718750	-5.64697266	-53.61328125	+2076	+8.13867188	-6.37646484	-0.55810547	+13.66699219	-10.56884766	+12.83203125	+1620	+6.53906250	-10.59082031	-0.63281250	+39.94628906	+8.06396484	-48.27392578	+1192
+1457971063.90660000	+8.37158203	-7.15429688	-0.86132813	+60.13916016	-5.66894531	-53.54736328	+2072	+8.13867188	-6.37646484	-0.55810547	+13.66699219	-10.54687500	+12.85400391	+1620	+6.54345703	-10.59082031	-0.63281250	+39.96826172	+8.10791016	-48.29589844	+1188
+1457971063.91070010	+8.37158203	-7.15429688	-0.86572266	+60.13916016	-5.69091797	-53.52539063	+2068	+8.13867188	-6.38085938	-0.55810547	+13.66699219	-10.52490234	+12.87597656	+1620	+6.54785156	-10.59082031	-0.62841797	+39.99023438	+8.12988281	-48.29589844	+1188
+1457971063.91490010	+8.37158203	-7.15869141	-0.86572266	+60.16113281	-5.71289063	-53.50341797	+2068	+8.13867188	-6.38085938	-0.55810547	+13.66699219	-10.52490234	+12.87597656	+1616	+6.54785156	-10.58642578	-0.62841797	+39.99023438	+8.15185547	-48.31787109	+1188
+1457971063.91910000	+8.37597656	-7.15869141	-0.86572266	+60.16113281	-5.73486328	-53.50341797	+2064	+8.13867188	-6.38085938	-0.55810547	+13.68896484	-10.52490234	+12.87597656	+1616	+6.55224609	-10.58642578	-0.62402344	+40.01220703	+8.17382813	-48.33984375	+1188
+1457971063.92319990	+8.37597656	-7.15869141	-0.86572266	+60.16113281	-5.73486328	-53.48144531	+2064	+8.13867188	-6.38085938	-0.55810547	+13.68896484	-10.52490234	+12.89794922	+1616	+6.55224609	-10.58642578	-0.62402344	+40.01220703	+8.19580078	-48.33984375	+1188
+1457971063.93160010	+8.37597656	-7.15869141	-0.86572266	+60.16113281	-5.77880859	-53.45947266	+2060	+8.13867188	-6.38085938	-0.55810547	+13.68896484	-10.50292969	+12.91992188	+1616	+6.56103516	-10.58642578	-0.61962891	+40.05615234	+8.21777344	-48.38378906	+1188
+1457971063.93569990	+8.37597656	-7.15869141	-0.86572266	+60.16113281	-5.80078125	-53.45947266	+2056	+8.13867188	-6.38085938	-0.55810547	+13.68896484	-10.50292969	+12.91992188	+1616	+6.56103516	-10.58642578	-0.61523438	+40.05615234	+8.23974609	-48.38378906	+1188
+1457971063.93989990	+8.37597656	-7.16308594	-0.86572266	+60.18310547	-5.80078125	-53.43750000	+2056	+8.14306641	-6.38525391	-0.55810547	+13.68896484	-10.50292969	+12.91992188	+1612	+6.56542969	-10.58642578	-0.61523438	+40.05615234	+8.23974609	-48.40576172	+1188
+1457971063.94409990	+8.38037109	-7.16308594	-0.86572266	+60.18310547	-5.82275391	-53.43750000	+2056	+8.14306641	-6.38525391	-0.55810547	+13.68896484	-10.50292969	+12.91992188	+1612	+6.56542969	-10.58642578	-0.61083984	+40.07812500	+8.26171875	-48.40576172	+1188
+1457971063.94820000	+8.38037109	-7.16308594	-0.86572266	+60.18310547	-5.84472656	-53.43750000	+2052	+8.14306641	-6.38525391	-0.55810547	+13.68896484	-10.50292969	+12.91992188	+1612	+6.56982422	-10.58642578	-0.61083984	+40.07812500	+8.26171875	-48.42773438	+1188
+1457971063.95240000	+8.38037109	-7.16308594	-0.86572266	+60.18310547	-5.86669922	-53.41552734	+2052	+8.14306641	-6.38525391	-0.55810547	+13.68896484	-10.50292969	+12.91992188	+1612	+6.56982422	-10.58642578	-0.61083984	+40.05615234	+8.28369141	-48.42773438	+1188
+1457971063.96070000	+8.38037109	-7.16308594	-0.86132813	+60.18310547	-5.88867188	-53.41552734	+2048	+8.14306641	-6.38525391	-0.55810547	+13.68896484	-10.50292969	+12.94189453	+1612	+6.56982422	-10.58642578	-0.60644531	+40.05615234	+8.30566406	-48.42773438	+1188
+1457971063.96490000	+8.38037109	-7.16308594	-0.86132813	+60.18310547	-5.91064453	-53.39355469	+2048	+8.14306641	-6.38525391	-0.55810547	+13.68896484	-10.50292969	+12.94189453	+1612	+6.56982422	-10.58642578	-0.60644531	+40.03417969	+8.30566406	-48.42773438	+1188
+1457971063.96900010	+8.38037109	-7.16308594	-0.86132813	+60.18310547	-5.91064453	-53.39355469	+2048	+8.14306641	-6.38525391	-0.55810547	+13.68896484	-10.50292969	+12.94189453	+1612	+6.56982422	-10.58642578	-0.61083984	+40.01220703	+8.30566406	-48.40576172	+1188
+1457971063.97320010	+8.38037109	-7.16748047	-0.86132813	+60.18310547	-5.93261719	-53.39355469	+2048	+8.14306641	-6.38525391	-0.55810547	+13.68896484	-10.50292969	+12.94189453	+1612	+6.56542969	-10.58642578	-0.61083984	+40.01220703	+8.30566406	-48.40576172	+1192
+1457971063.97740010	+8.38037109	-7.16748047	-0.85693359	+60.18310547	-5.95458984	-53.39355469	+2044	+8.14306641	-6.38525391	-0.55810547	+13.68896484	-10.50292969	+12.94189453	+1612	+6.56542969	-10.59082031	-0.61083984	+39.99023438	+8.30566406	-48.40576172	+1192
+1457971063.98569990	+8.38037109	-7.16748047	-0.85693359	+60.18310547	-5.97656250	-53.39355469	+2044	+8.14306641	-6.38525391	-0.55810547	+13.68896484	-10.50292969	+12.91992188	+1612	+6.56103516	-10.59082031	-0.61083984	+39.94628906	+8.32763672	-48.38378906	+1192
+1457971063.98990010	+8.38037109	-7.16748047	-0.85693359	+60.20507813	-5.97656250	-53.39355469	+2044	+8.14746094	-6.38525391	-0.55810547	+13.68896484	-10.50292969	+12.91992188	+1612	+6.56103516	-10.59082031	-0.61523438	+39.92431641	+8.32763672	-48.38378906	+1192
+1457971063.99400000	+8.38037109	-7.16748047	-0.85693359	+60.20507813	-5.99853516	-53.37158203	+2044	+8.14746094	-6.38525391	-0.55810547	+13.68896484	-10.50292969	+12.91992188	+1612	+6.56103516	-10.59082031	-0.61523438	+39.92431641	+8.32763672	-48.36181641	+1188
+1457971063.99819990	+8.38476563	-7.16748047	-0.85693359	+60.20507813	-5.99853516	-53.37158203	+2040	+8.14746094	-6.38525391	-0.55810547	+13.68896484	-10.50292969	+12.91992188	+1612	+6.55664063	-10.59082031	-0.61523438	+39.90234375	+8.32763672	-48.36181641	+1188
+1457971064.00239990	+8.38476563	-7.16748047	-0.85693359	+60.20507813	-6.02050781	-53.37158203	+2040	+8.14746094	-6.38525391	-0.55810547	+13.68896484	-10.50292969	+12.91992188	+1612	+6.55664063	-10.59521484	-0.61523438	+39.88037109	+8.32763672	-48.36181641	+1188
+1457971064.01070000	+8.38476563	-7.16748047	-0.85253906	+60.20507813	-6.04248047	-53.39355469	+2040	+8.14746094	-6.38525391	-0.55810547	+13.68896484	-10.50292969	+12.89794922	+1612	+6.55664063	-10.59521484	-0.61962891	+39.85839844	+8.32763672	-48.33984375	+1188
+1457971064.01490000	+8.38476563	-7.16748047	-0.85253906	+60.20507813	-6.04248047	-53.39355469	+2040	+8.14746094	-6.38525391	-0.55810547	+13.68896484	-10.50292969	+12.89794922	+1616	+6.55664063	-10.59521484	-0.61962891	+39.85839844	+8.32763672	-48.33984375	+1188
+1457971064.01900010	+8.38476563	-7.16748047	-0.85253906	+60.20507813	-6.04248047	-53.39355469	+2040	+8.14746094	-6.38525391	-0.55810547	+13.68896484	-10.52490234	+12.87597656	+1616	+6.55664063	-10.59521484	-0.61962891	+39.85839844	+8.32763672	-48.36181641	+1184
+1457971064.02740000	+8.38476563	-7.16748047	-0.85253906	+60.20507813	-6.06445313	-53.39355469	+2040	+8.14746094	-6.38525391	-0.55810547	+13.68896484	-10.52490234	+12.87597656	+1616	+6.55664063	-10.59521484	-0.61962891	+39.83642578	+8.32763672	-48.36181641	+1184
+1457971064.03150010	+8.38476563	-7.16748047	-0.85253906	+60.18310547	-6.08642578	-53.39355469	+2040	+8.15185547	-6.38525391	-0.55810547	+13.68896484	-10.52490234	+12.85400391	+1616	+6.55664063	-10.59521484	-0.61523438	+39.83642578	+8.32763672	-48.36181641	+1184
+1457971064.03570010	+8.38476563	-7.16748047	-0.85253906	+60.18310547	-6.08642578	-53.41552734	+2044	+8.15185547	-6.38525391	-0.55810547	+13.68896484	-10.54687500	+12.85400391	+1620	+6.55664063	-10.59521484	-0.61523438	+39.83642578	+8.32763672	-48.36181641	+1184
+1457971064.03979990	+8.38916016	-7.16748047	-0.85253906	+60.18310547	-6.08642578	-53.41552734	+2044	+8.15185547	-6.38525391	-0.55810547	+13.68896484	-10.54687500	+12.85400391	+1620	+6.55664063	-10.59521484	-0.61523438	+39.83642578	+8.32763672	-48.38378906	+1184
+1457971064.04399990	+8.38916016	-7.16748047	-0.85253906	+60.18310547	-6.10839844	-53.41552734	+2044	+8.15185547	-6.38525391	-0.55810547	+13.68896484	-10.54687500	+12.83203125	+1620	+6.56103516	-10.59521484	-0.61523438	+39.83642578	+8.32763672	-48.38378906	+1184
+1457971064.05230000	+8.38916016	-7.16748047	-0.85253906	+60.18310547	-6.10839844	-53.41552734	+2044	+8.15185547	-6.38964844	-0.55810547	+13.66699219	-10.56884766	+12.83203125	+1620	+6.56542969	-10.59521484	-0.61083984	+39.85839844	+8.32763672	-48.42773438	+1184
+1457971064.05650000	+8.38916016	-7.16748047	-0.85253906	+60.18310547	-6.13037109	-53.41552734	+2048	+8.15185547	-6.38964844	-0.55810547	+13.66699219	-10.56884766	+12.81005859	+1620	+6.56542969	-10.59521484	-0.61083984	+39.85839844	+8.32763672	-48.44970703	+1184
+1457971064.06069990	+8.38916016	-7.17187500	-0.85253906	+60.18310547	-6.13037109	-53.43750000	+2048	+8.15625000	-6.38964844	-0.55810547	+13.66699219	-10.59082031	+12.81005859	+1620	+6.56542969	-10.59521484	-0.60644531	+39.85839844	+8.34960938	-48.44970703	+1184
+1457971064.06480000	+8.38916016	-7.17187500	-0.85253906	+60.18310547	-6.13037109	-53.43750000	+2048	+8.15625000	-6.38964844	-0.55810547	+13.66699219	-10.59082031	+12.78808594	+1624	+6.56982422	-10.59521484	-0.60644531	+39.85839844	+8.34960938	-48.47167969	+1188
+1457971064.07320000	+8.39355469	-7.17187500	-0.85253906	+60.18310547	-6.15234375	-53.43750000	+2052	+8.15625000	-6.38964844	-0.55810547	+13.66699219	-10.61279297	+12.78808594	+1624	+6.57421875	-10.59521484	-0.60205078	+39.88037109	+8.34960938	-48.51562500	+1188
+1457971064.07730010	+8.39355469	-7.17187500	-0.85253906	+60.20507813	-6.15234375	-53.43750000	+2052	+8.15625000	-6.38964844	-0.55810547	+13.66699219	-10.61279297	+12.76611328	+1624	+6.57421875	-10.59521484	-0.60205078	+39.85839844	+8.37158203	-48.53759766	+1188
+1457971064.08150010	+8.39355469	-7.17187500	-0.85253906	+60.20507813	-6.17431641	-53.43750000	+2052	+8.15625000	-6.38964844	-0.55810547	+13.66699219	-10.61279297	+12.76611328	+1624	+6.57421875	-10.59960938	-0.60205078	+39.85839844	+8.37158203	-48.53759766	+1188
+1457971064.08570000	+8.39355469	-7.17187500	-0.85253906	+60.20507813	-6.17431641	-53.43750000	+2056	+8.15625000	-6.38964844	-0.55810547	+13.66699219	-10.61279297	+12.74414063	+1624	+6.57421875	-10.59960938	-0.60205078	+39.85839844	+8.37158203	-48.53759766	+1188
+1457971064.08979990	+8.39355469	-7.17187500	-0.85253906	+60.20507813	-6.17431641	-53.43750000	+2056	+8.16064453	-6.38964844	-0.55810547	+13.66699219	-10.61279297	+12.72216797	+1624	+6.57421875	-10.59960938	-0.60205078	+39.83642578	+8.39355469	-48.55957031	+1188
+1457971064.09400010	+8.39355469	-7.17187500	-0.85253906	+60.20507813	-6.17431641	-53.43750000	+2056	+8.16064453	-6.39404297	-0.55810547	+13.66699219	-10.61279297	+12.72216797	+1628	+6.57421875	-10.59960938	-0.60205078	+39.81445313	+8.39355469	-48.55957031	+1188
+1457971064.10229990	+8.39355469	-7.17187500	-0.85253906	+60.20507813	-6.19628906	-53.43750000	+2060	+8.16064453	-6.39404297	-0.55810547	+13.66699219	-10.61279297	+12.67822266	+1628	+6.56982422	-10.60400391	-0.60205078	+39.79248047	+8.39355469	-48.53759766	+1188
+1457971064.10649990	+8.39355469	-7.17187500	-0.85253906	+60.20507813	-6.19628906	-53.43750000	+2060	+8.16064453	-6.39404297	-0.55810547	+13.66699219	-10.61279297	+12.67822266	+1628	+6.56982422	-10.60400391	-0.60644531	+39.77050781	+8.39355469	-48.53759766	+1188
+1457971064.11069990	+8.39794922	-7.17187500	-0.85253906	+60.20507813	-6.19628906	-53.43750000	+2060	+8.16064453	-6.39404297	-0.55810547	+13.66699219	-10.61279297	+12.65625000	+1632	+6.56982422	-10.60839844	-0.60644531	+39.74853516	+8.39355469	-48.53759766	+1188
+1457971064.11480000	+8.39794922	-7.17187500	-0.85253906	+60.20507813	-6.19628906	-53.43750000	+2064	+8.16064453	-6.39404297	-0.55810547	+13.68896484	-10.61279297	+12.63427734	+1632	+6.56542969	-10.60839844	-0.60644531	+39.72656250	+8.39355469	-48.53759766	+1188
+1457971064.11900000	+8.39794922	-7.17187500	-0.85253906	+60.20507813	-6.19628906	-53.43750000	+2064	+8.16064453	-6.39404297	-0.55810547	+13.68896484	-10.63476563	+12.61230469	+1632	+6.56542969	-10.61279297	-0.61083984	+39.70458984	+8.39355469	-48.53759766	+1188
+1457971064.12730000	+8.39794922	-7.17187500	-0.85253906	+60.22705078	-6.21826172	-53.43750000	+2064	+8.16064453	-6.39404297	-0.55810547	+13.68896484	-10.63476563	+12.59033203	+1636	+6.56103516	-10.61279297	-0.61523438	+39.66064453	+8.39355469	-48.51562500	+1188
+1457971064.13150000	+8.39794922	-7.17187500	-0.85253906	+60.22705078	-6.21826172	-53.43750000	+2068	+8.16503906	-6.39404297	-0.55810547	+13.68896484	-10.63476563	+12.56835938	+1636	+6.56103516	-10.61279297	-0.61523438	+39.63867188	+8.39355469	-48.51562500	+1184
+1457971064.13560010	+8.39794922	-7.17187500	-0.85253906	+60.22705078	-6.24023438	-53.43750000	+2068	+8.16503906	-6.39404297	-0.55810547	+13.68896484	-10.63476563	+12.54638672	+1636	+6.56103516	-10.61718750	-0.61523438	+39.61669922	+8.39355469	-48.51562500	+1184
