# Supplementary material for: A direct effect of perception on action when grasping a cup
Source: Sci Rep. 2018 Jan 9;8:171. doi: 10.1038/s41598-017-18591-5 (PMC5760564; doi:10.1038/s41598-017-18591-5)
Supplement: Supplementary file 6 — Supplementary Information [file 41598_2017_18591_MOESM6_ESM.zip › SciRep_Data/S01instruct/S01_100instruct_Tr51.dat]

+1000000000000.00000000	+0.00000000	+0.00000000	+0.00000000	+0.00000000	+0.00000000	+0.00000000	+0	+0.00000000	+0.00000000	+0.00000000	+0.00000000	+0.00000000	+0.00000000	+0	+0.00000000	+0.00000000	+0.00000000	+0.00000000	+0.00000000	+0.00000000	+0
+1457971064.13980010	+8.39794922	-7.17187500	-0.85253906	+60.22705078	-6.24023438	-53.43750000	+2068	+8.16503906	-6.39404297	-0.55810547	+13.68896484	-10.63476563	+12.54638672	+1640	+6.56103516	-10.61718750	-0.61523438	+39.61669922	+8.39355469	-48.51562500	+1180
+1457971064.14809990	+8.39794922	-7.17187500	-0.85253906	+60.22705078	-6.26220703	-53.41552734	+2072	+8.16503906	-6.39404297	-0.55810547	+13.68896484	-10.65673828	+12.52441406	+1640	+6.56103516	-10.61718750	-0.61523438	+39.59472656	+8.39355469	-48.53759766	+1176
+1457971064.15229990	+8.39794922	-7.17187500	-0.85253906	+60.22705078	-6.28417969	-53.41552734	+2072	+8.16503906	-6.39404297	-0.55371094	+13.68896484	-10.67871094	+12.52441406	+1640	+6.56103516	-10.61718750	-0.61523438	+39.59472656	+8.39355469	-48.55957031	+1176
+1457971064.15650010	+8.40234375	-7.17187500	-0.85253906	+60.22705078	-6.28417969	-53.41552734	+2072	+8.16503906	-6.39404297	-0.55371094	+13.68896484	-10.67871094	+12.50244141	+1644	+6.56542969	-10.61718750	-0.61083984	+39.59472656	+8.39355469	-48.58154297	+1176
+1457971064.16059990	+8.40234375	-7.17626953	-0.85253906	+60.22705078	-6.30615234	-53.41552734	+2072	+8.16943359	-6.39404297	-0.55371094	+13.68896484	-10.67871094	+12.50244141	+1644	+6.56542969	-10.61718750	-0.61083984	+39.61669922	+8.39355469	-48.58154297	+1176
+1457971064.16479990	+8.40234375	-7.17626953	-0.84814453	+60.22705078	-6.30615234	-53.41552734	+2072	+8.16943359	-6.39404297	-0.55371094	+13.68896484	-10.70068359	+12.50244141	+1644	+6.56982422	-10.61718750	-0.61083984	+39.61669922	+8.39355469	-48.60351563	+1176
+1457971064.17310000	+8.40234375	-7.17626953	-0.84814453	+60.22705078	-6.35009766	-53.39355469	+2076	+8.16943359	-6.39404297	-0.55371094	+13.71093750	-10.72265625	+12.50244141	+1648	+6.57421875	-10.61718750	-0.60644531	+39.63867188	+8.41552734	-48.64746094	+1176
+1457971071.33670000	+8.47705078	-7.31689453	-0.87011719	+59.91943359	-6.17431641	-54.58007813	+2168	+8.25292969	-6.48193359	-0.64599609	+14.87548828	-12.89794922	+4.15283203	+1696	+6.56982422	-10.77978516	-0.57128906	+38.54003906	+9.09667969	-50.44921875	+1136
+1457971071.34089990	+8.47265625	-7.31689453	-0.87451172	+59.89746094	-6.13037109	-54.58007813	+2164	+8.24853516	-6.48193359	-0.65039063	+14.87548828	-12.89794922	+4.13085938	+1696	+6.56542969	-10.78417969	-0.57568359	+38.51806641	+9.14062500	-50.44921875	+1132
+1457971071.34500000	+8.47265625	-7.32128906	-0.87451172	+59.89746094	-6.10839844	-54.58007813	+2164	+8.24853516	-6.48193359	-0.65039063	+14.87548828	-12.87597656	+4.10888672	+1696	+6.56542969	-10.78417969	-0.57568359	+38.51806641	+9.16259766	-50.44921875	+1128
+1457971071.34920000	+8.47265625	-7.32128906	-0.87451172	+59.89746094	-6.08642578	-54.60205078	+2164	+8.24853516	-6.48632813	-0.65039063	+14.87548828	-12.85400391	+4.10888672	+1696	+6.56542969	-10.78417969	-0.57568359	+38.51806641	+9.18457031	-50.47119141	+1128
+1457971071.35340000	+8.47265625	-7.32568359	-0.87451172	+59.89746094	-6.08642578	-54.60205078	+2164	+8.24853516	-6.48632813	-0.65039063	+14.87548828	-12.85400391	+4.08691406	+1700	+6.56982422	-10.78417969	-0.57128906	+38.56201172	+9.22851563	-50.51513672	+1124
+1457971071.35750010	+8.47265625	-7.32568359	-0.87890625	+59.89746094	-6.06445313	-54.62402344	+2164	+8.24853516	-6.48632813	-0.65478516	+14.87548828	-12.85400391	+4.08691406	+1700	+6.57421875	-10.78417969	-0.56250000	+38.58398438	+9.25048828	-50.55908203	+1124
+1457971071.36590000	+8.47705078	-7.33007813	-0.87890625	+59.87548828	-6.06445313	-54.64599609	+2164	+8.24853516	-6.49072266	-0.65478516	+14.87548828	-12.83203125	+4.06494141	+1700	+6.58740234	-10.78417969	-0.54931641	+38.67187500	+9.29443359	-50.69091797	+1124
+1457971071.36999990	+8.47705078	-7.33447266	-0.87890625	+59.87548828	-6.06445313	-54.64599609	+2164	+8.24853516	-6.49511719	-0.65917969	+14.85351563	-12.83203125	+4.06494141	+1700	+6.59179688	-10.78417969	-0.54492188	+38.71582031	+9.31640625	-50.73486328	+1124
+1457971071.37420010	+8.48144531	-7.33447266	-0.87890625	+59.87548828	-6.06445313	-54.66796875	+2164	+8.24414063	-6.49511719	-0.65917969	+14.85351563	-12.83203125	+4.06494141	+1700	+6.60058594	-10.78417969	-0.54052734	+38.73779297	+9.33837891	-50.77880859	+1124
+1457971071.37840010	+8.48144531	-7.33447266	-0.87890625	+59.87548828	-6.06445313	-54.66796875	+2160	+8.24414063	-6.49511719	-0.65917969	+14.85351563	-12.83203125	+4.06494141	+1700	+6.60498047	-10.78417969	-0.53613281	+38.78173828	+9.33837891	-50.82275391	+1124
+1457971071.38249990	+8.48144531	-7.33886719	-0.87890625	+59.87548828	-6.06445313	-54.66796875	+2160	+8.24414063	-6.49951172	-0.65917969	+14.85351563	-12.83203125	+4.04296875	+1700	+6.60937500	-10.77978516	-0.53173828	+38.82568359	+9.36035156	-50.84472656	+1128
+1457971071.38669990	+8.48144531	-7.33886719	-0.87890625	+59.87548828	-6.06445313	-54.66796875	+2160	+8.24414063	-6.49951172	-0.65917969	+14.85351563	-12.83203125	+4.04296875	+1700	+6.61376953	-10.77978516	-0.52734375	+38.84765625	+9.38232422	-50.88867188	+1128
+1457971071.39080000	+8.48144531	-7.33886719	-0.87890625	+59.87548828	-6.06445313	-54.68994141	+2160	+8.24414063	-6.49951172	-0.66357422	+14.83154297	-12.83203125	+4.04296875	+1700	+6.61816406	-10.77978516	-0.52294922	+38.86962891	+9.38232422	-50.91064453	+1128
+1457971071.39500000	+8.48144531	-7.33886719	-0.87890625	+59.87548828	-6.06445313	-54.68994141	+2160	+8.24414063	-6.49951172	-0.66357422	+14.83154297	-12.83203125	+4.04296875	+1700	+6.62255859	-10.77978516	-0.51855469	+38.89160156	+9.40429688	-50.95458984	+1132
+1457971071.39920000	+8.48583984	-7.33886719	-0.87890625	+59.87548828	-6.04248047	-54.68994141	+2160	+8.24414063	-6.50390625	-0.66357422	+14.83154297	-12.83203125	+4.04296875	+1700	+6.62255859	-10.77978516	-0.51416016	+38.91357422	+9.42626953	-50.97656250	+1132
+1457971071.40330000	+8.48583984	-7.34326172	-0.87890625	+59.87548828	-6.04248047	-54.71191406	+2160	+8.24414063	-6.50390625	-0.66357422	+14.83154297	-12.83203125	+4.02099609	+1700	+6.62695313	-10.77978516	-0.51416016	+38.91357422	+9.44824219	-50.99853516	+1132
+1457971071.40750000	+8.48583984	-7.34326172	-0.87890625	+59.87548828	-6.04248047	-54.71191406	+2160	+8.24414063	-6.50390625	-0.66357422	+14.83154297	-12.81005859	+4.02099609	+1700	+6.62695313	-10.77978516	-0.51416016	+38.93554688	+9.44824219	-50.99853516	+1132
+1457971071.41170000	+8.48583984	-7.34326172	-0.87890625	+59.87548828	-6.02050781	-54.71191406	+2160	+8.24414063	-6.50390625	-0.66357422	+14.83154297	-12.81005859	+3.99902344	+1700	+6.62695313	-10.77978516	-0.51416016	+38.93554688	+9.47021484	-50.99853516	+1132
+1457971071.41580010	+8.48144531	-7.34326172	-0.87890625	+59.87548828	-6.02050781	-54.71191406	+2160	+8.24414063	-6.50390625	-0.66796875	+14.83154297	-12.81005859	+3.99902344	+1696	+6.62695313	-10.78417969	-0.51416016	+38.91357422	+9.47021484	-50.99853516	+1132
+1457971071.42000010	+8.48144531	-7.34326172	-0.87890625	+59.87548828	-6.02050781	-54.71191406	+2160	+8.24414063	-6.50830078	-0.66796875	+14.83154297	-12.78808594	+3.99902344	+1696	+6.62255859	-10.78417969	-0.51416016	+38.91357422	+9.47021484	-50.99853516	+1132
+1457971071.42420010	+8.48144531	-7.34326172	-0.87890625	+59.87548828	-6.02050781	-54.71191406	+2160	+8.24414063	-6.50830078	-0.66796875	+14.83154297	-12.78808594	+3.97705078	+1696	+6.62255859	-10.78417969	-0.51416016	+38.91357422	+9.49218750	-50.99853516	+1132
+1457971071.43249990	+8.48144531	-7.34326172	-0.87890625	+59.87548828	-5.99853516	-54.71191406	+2160	+8.24414063	-6.50830078	-0.66796875	+14.83154297	-12.76611328	+3.95507813	+1696	+6.61816406	-10.78857422	-0.51855469	+38.86962891	+9.49218750	-50.97656250	+1132
+1457971071.43670010	+8.48144531	-7.34326172	-0.87890625	+59.87548828	-5.97656250	-54.71191406	+2160	+8.23974609	-6.50830078	-0.66796875	+14.83154297	-12.76611328	+3.93310547	+1692	+6.61376953	-10.78857422	-0.51855469	+38.86962891	+9.49218750	-50.95458984	+1132
+1457971071.44080000	+8.48144531	-7.34326172	-0.87890625	+59.87548828	-5.97656250	-54.71191406	+2160	+8.23974609	-6.50830078	-0.66796875	+14.83154297	-12.74414063	+3.93310547	+1692	+6.61376953	-10.78857422	-0.52294922	+38.84765625	+9.51416016	-50.95458984	+1132
+1457971071.44499990	+8.48144531	-7.34326172	-0.87890625	+59.87548828	-5.97656250	-54.71191406	+2160	+8.23974609	-6.50830078	-0.66796875	+14.83154297	-12.74414063	+3.91113281	+1692	+6.60937500	-10.78857422	-0.52294922	+38.82568359	+9.51416016	-50.93261719	+1132
+1457971071.44919990	+8.48144531	-7.34326172	-0.87890625	+59.87548828	-5.97656250	-54.71191406	+2160	+8.23974609	-6.50830078	-0.66796875	+14.83154297	-12.74414063	+3.91113281	+1692	+6.60498047	-10.79296875	-0.52734375	+38.82568359	+9.51416016	-50.93261719	+1128
+1457971071.45330000	+8.48144531	-7.34326172	-0.87890625	+59.87548828	-5.95458984	-54.71191406	+2160	+8.23974609	-6.50830078	-0.66796875	+14.83154297	-12.74414063	+3.88916016	+1692	+6.60498047	-10.79296875	-0.52734375	+38.80371094	+9.51416016	-50.91064453	+1128
+1457971071.45750000	+8.48144531	-7.34326172	-0.87890625	+59.87548828	-5.95458984	-54.73388672	+2160	+8.23974609	-6.50830078	-0.66796875	+14.83154297	-12.72216797	+3.88916016	+1688	+6.60058594	-10.79296875	-0.53173828	+38.78173828	+9.51416016	-50.91064453	+1128
+1457971071.46170000	+8.48144531	-7.34326172	-0.87890625	+59.87548828	-5.95458984	-54.73388672	+2156	+8.23974609	-6.50830078	-0.66796875	+14.83154297	-12.72216797	+3.86718750	+1688	+6.60058594	-10.79296875	-0.53173828	+38.78173828	+9.51416016	-50.91064453	+1124
+1457971071.46580000	+8.48144531	-7.34326172	-0.87890625	+59.87548828	-5.95458984	-54.73388672	+2156	+8.23974609	-6.50830078	-0.66796875	+14.83154297	-12.72216797	+3.86718750	+1688	+6.60058594	-10.79296875	-0.53173828	+38.75976563	+9.51416016	-50.91064453	+1124
+1457971071.47000000	+8.48144531	-7.34326172	-0.87890625	+59.87548828	-5.95458984	-54.73388672	+2156	+8.23974609	-6.50830078	-0.66796875	+14.83154297	-12.72216797	+3.86718750	+1688	+6.59619141	-10.79296875	-0.53173828	+38.75976563	+9.51416016	-50.88867188	+1120
+1457971071.47410010	+8.48144531	-7.34326172	-0.87890625	+59.87548828	-5.95458984	-54.73388672	+2156	+8.23974609	-6.50830078	-0.66796875	+14.83154297	-12.72216797	+3.84521484	+1688	+6.59619141	-10.79296875	-0.53173828	+38.75976563	+9.53613281	-50.91064453	+1120
+1457971071.47830010	+8.48144531	-7.34326172	-0.87890625	+59.87548828	-5.95458984	-54.73388672	+2156	+8.23974609	-6.50830078	-0.66796875	+14.83154297	-12.72216797	+3.84521484	+1688	+6.59619141	-10.79296875	-0.53173828	+38.75976563	+9.53613281	-50.91064453	+1116
+1457971071.48250010	+8.48144531	-7.34326172	-0.87890625	+59.87548828	-5.95458984	-54.73388672	+2156	+8.23974609	-6.50830078	-0.66796875	+14.83154297	-12.72216797	+3.84521484	+1688	+6.59619141	-10.79296875	-0.53173828	+38.75976563	+9.53613281	-50.91064453	+1116
+1457971071.48659990	+8.48144531	-7.34326172	-0.87890625	+59.87548828	-5.95458984	-54.73388672	+2156	+8.23974609	-6.50830078	-0.66796875	+14.83154297	-12.72216797	+3.84521484	+1684	+6.59619141	-10.79296875	-0.53173828	+38.75976563	+9.53613281	-50.91064453	+1112
+1457971071.49499990	+8.48144531	-7.34326172	-0.87890625	+59.87548828	-5.95458984	-54.75585938	+2156	+8.23974609	-6.50830078	-0.66796875	+14.83154297	-12.74414063	+3.84521484	+1684	+6.60058594	-10.79296875	-0.53173828	+38.75976563	+9.53613281	-50.93261719	+1112
+1457971071.49910000	+8.48144531	-7.34326172	-0.87890625	+59.87548828	-5.95458984	-54.75585938	+2156	+8.23974609	-6.50830078	-0.66796875	+14.83154297	-12.74414063	+3.84521484	+1684	+6.60058594	-10.79296875	-0.53173828	+38.78173828	+9.53613281	-50.93261719	+1108
+1457971071.50330000	+8.48144531	-7.34326172	-0.87890625	+59.87548828	-5.95458984	-54.75585938	+2156	+8.23974609	-6.50830078	-0.66796875	+14.83154297	-12.74414063	+3.84521484	+1684	+6.60058594	-10.79296875	-0.53173828	+38.78173828	+9.53613281	-50.93261719	+1108
+1457971071.50749990	+8.48144531	-7.33886719	-0.87890625	+59.87548828	-5.95458984	-54.75585938	+2156	+8.23974609	-6.50830078	-0.66796875	+14.83154297	-12.74414063	+3.84521484	+1684	+6.60058594	-10.79296875	-0.53173828	+38.78173828	+9.53613281	-50.93261719	+1108
+1457971071.51160000	+8.48144531	-7.33886719	-0.87890625	+59.87548828	-5.95458984	-54.75585938	+2156	+8.23974609	-6.50830078	-0.66796875	+14.83154297	-12.74414063	+3.84521484	+1684	+6.60058594	-10.79296875	-0.53173828	+38.78173828	+9.53613281	-50.93261719	+1104
+1457971071.51580000	+8.48144531	-7.33886719	-0.87890625	+59.87548828	-5.95458984	-54.75585938	+2156	+8.23974609	-6.50830078	-0.66796875	+14.83154297	-12.74414063	+3.84521484	+1684	+6.60058594	-10.79296875	-0.53173828	+38.78173828	+9.53613281	-50.95458984	+1104
+1457971071.52000000	+8.48144531	-7.33886719	-0.87890625	+59.87548828	-5.97656250	-54.75585938	+2156	+8.23974609	-6.50830078	-0.66796875	+14.83154297	-12.74414063	+3.84521484	+1684	+6.60498047	-10.79296875	-0.53173828	+38.78173828	+9.53613281	-50.95458984	+1104
+1457971071.52410010	+8.48144531	-7.33886719	-0.87890625	+59.87548828	-5.97656250	-54.75585938	+2156	+8.23974609	-6.50830078	-0.66796875	+14.83154297	-12.76611328	+3.84521484	+1684	+6.60498047	-10.79296875	-0.52734375	+38.80371094	+9.53613281	-50.95458984	+1104
+1457971071.52830000	+8.48144531	-7.33886719	-0.87890625	+59.87548828	-5.97656250	-54.75585938	+2156	+8.23974609	-6.50830078	-0.66796875	+14.83154297	-12.76611328	+3.84521484	+1684	+6.60498047	-10.79296875	-0.52734375	+38.80371094	+9.53613281	-50.95458984	+1100
+1457971071.53250000	+8.48144531	-7.33886719	-0.87890625	+59.87548828	-5.97656250	-54.75585938	+2156	+8.23974609	-6.50830078	-0.66796875	+14.83154297	-12.76611328	+3.84521484	+1684	+6.60498047	-10.79296875	-0.52734375	+38.80371094	+9.53613281	-50.95458984	+1100
+1457971071.54080010	+8.48144531	-7.33886719	-0.87890625	+59.87548828	-5.97656250	-54.75585938	+2156	+8.23974609	-6.50830078	-0.66796875	+14.83154297	-12.76611328	+3.84521484	+1684	+6.60498047	-10.79296875	-0.53173828	+38.80371094	+9.53613281	-50.95458984	+1100
+1457971071.54909990	+8.48144531	-7.33886719	-0.87890625	+59.87548828	-5.97656250	-54.75585938	+2156	+8.23974609	-6.50830078	-0.66796875	+14.83154297	-12.76611328	+3.84521484	+1680	+6.60498047	-10.79296875	-0.53173828	+38.78173828	+9.53613281	-50.93261719	+1100
+1457971071.55740000	+8.48144531	-7.33886719	-0.87890625	+59.87548828	-5.99853516	-54.75585938	+2156	+8.23974609	-6.50830078	-0.66796875	+14.83154297	-12.76611328	+3.84521484	+1680	+6.60058594	-10.79296875	-0.53173828	+38.78173828	+9.51416016	-50.93261719	+1096
+1457971071.56160000	+8.48144531	-7.33886719	-0.87890625	+59.87548828	-5.99853516	-54.75585938	+2156	+8.23974609	-6.50830078	-0.66796875	+14.83154297	-12.76611328	+3.84521484	+1680	+6.60058594	-10.79296875	-0.53173828	+38.78173828	+9.51416016	-50.93261719	+1096
+1457971071.56580000	+8.48144531	-7.33886719	-0.87890625	+59.87548828	-5.99853516	-54.75585938	+2156	+8.23974609	-6.50830078	-0.66796875	+14.83154297	-12.76611328	+3.84521484	+1680	+6.60058594	-10.79296875	-0.53173828	+38.78173828	+9.51416016	-50.93261719	+1096
+1457971071.57410000	+8.48144531	-7.33886719	-0.87890625	+59.87548828	-5.99853516	-54.75585938	+2156	+8.23974609	-6.50830078	-0.66796875	+14.83154297	-12.76611328	+3.84521484	+1680	+6.60058594	-10.79296875	-0.53613281	+38.75976563	+9.51416016	-50.91064453	+1096
+1457971071.57830000	+8.48144531	-7.33886719	-0.87890625	+59.87548828	-5.99853516	-54.75585938	+2156	+8.23974609	-6.50830078	-0.66357422	+14.83154297	-12.78808594	+3.84521484	+1684	+6.60058594	-10.79296875	-0.53613281	+38.75976563	+9.51416016	-50.91064453	+1096
+1457971071.58240010	+8.48144531	-7.33886719	-0.87890625	+59.87548828	-5.99853516	-54.75585938	+2156	+8.23974609	-6.50830078	-0.66357422	+14.83154297	-12.78808594	+3.84521484	+1684	+6.59619141	-10.79296875	-0.53613281	+38.75976563	+9.51416016	-50.91064453	+1092
+1457971071.58660010	+8.48144531	-7.33886719	-0.87890625	+59.87548828	-6.02050781	-54.75585938	+2156	+8.23974609	-6.50830078	-0.66357422	+14.80957031	-12.78808594	+3.84521484	+1684	+6.59619141	-10.79296875	-0.53613281	+38.75976563	+9.49218750	-50.91064453	+1092
+1457971071.59080000	+8.48144531	-7.33886719	-0.87890625	+59.87548828	-6.02050781	-54.75585938	+2156	+8.23974609	-6.50830078	-0.66357422	+14.80957031	-12.78808594	+3.84521484	+1684	+6.59619141	-10.79296875	-0.53613281	+38.73779297	+9.49218750	-50.88867188	+1092
+1457971071.59489990	+8.48144531	-7.33886719	-0.87890625	+59.87548828	-6.02050781	-54.75585938	+2156	+8.23974609	-6.50830078	-0.66357422	+14.80957031	-12.78808594	+3.84521484	+1684	+6.59619141	-10.79296875	-0.53613281	+38.73779297	+9.49218750	-50.88867188	+1092
+1457971071.59910010	+8.48144531	-7.33886719	-0.87890625	+59.87548828	-6.02050781	-54.75585938	+2156	+8.23974609	-6.50830078	-0.66357422	+14.80957031	-12.78808594	+3.84521484	+1684	+6.59619141	-10.79296875	-0.53613281	+38.73779297	+9.49218750	-50.88867188	+1092
+1457971071.60330010	+8.48144531	-7.33447266	-0.87890625	+59.87548828	-6.04248047	-54.75585938	+2156	+8.23974609	-6.50390625	-0.66357422	+14.80957031	-12.78808594	+3.84521484	+1684	+6.59619141	-10.78857422	-0.53613281	+38.73779297	+9.49218750	-50.91064453	+1092
+1457971071.60739990	+8.48144531	-7.33447266	-0.87451172	+59.87548828	-6.04248047	-54.75585938	+2156	+8.23974609	-6.50390625	-0.66357422	+14.80957031	-12.81005859	+3.84521484	+1684	+6.59619141	-10.78857422	-0.53613281	+38.73779297	+9.49218750	-50.91064453	+1088
+1457971071.61159990	+8.48583984	-7.33447266	-0.87451172	+59.87548828	-6.06445313	-54.77783203	+2156	+8.23974609	-6.50390625	-0.66357422	+14.80957031	-12.81005859	+3.84521484	+1684	+6.59619141	-10.78857422	-0.53613281	+38.73779297	+9.49218750	-50.91064453	+1088
+1457971071.61579990	+8.48583984	-7.33447266	-0.87451172	+59.87548828	-6.06445313	-54.77783203	+2156	+8.23974609	-6.50390625	-0.66357422	+14.80957031	-12.81005859	+3.84521484	+1684	+6.60058594	-10.78857422	-0.53613281	+38.73779297	+9.47021484	-50.91064453	+1088
+1457971071.61990000	+8.48583984	-7.33447266	-0.87451172	+59.87548828	-6.08642578	-54.77783203	+2156	+8.23974609	-6.50390625	-0.66357422	+14.80957031	-12.81005859	+3.84521484	+1684	+6.60058594	-10.78857422	-0.53613281	+38.75976563	+9.47021484	-50.91064453	+1088
+1457971071.62820010	+8.48583984	-7.33447266	-0.87451172	+59.85351563	-6.08642578	-54.77783203	+2160	+8.23974609	-6.50390625	-0.66357422	+14.80957031	-12.83203125	+3.86718750	+1684	+6.60058594	-10.78857422	-0.53173828	+38.75976563	+9.47021484	-50.93261719	+1088
+1457971071.63240000	+8.48583984	-7.33447266	-0.87451172	+59.85351563	-6.10839844	-54.79980469	+2160	+8.23974609	-6.50390625	-0.66357422	+14.80957031	-12.83203125	+3.86718750	+1684	+6.60058594	-10.78857422	-0.53173828	+38.75976563	+9.47021484	-50.93261719	+1088
+1457971071.64070010	+8.48583984	-7.33447266	-0.87451172	+59.85351563	-6.13037109	-54.79980469	+2160	+8.23974609	-6.50390625	-0.66357422	+14.80957031	-12.83203125	+3.86718750	+1684	+6.60058594	-10.78857422	-0.53173828	+38.75976563	+9.47021484	-50.95458984	+1092
+1457971071.64490010	+8.48583984	-7.33447266	-0.87451172	+59.85351563	-6.13037109	-54.79980469	+2160	+8.23974609	-6.50390625	-0.66357422	+14.80957031	-12.85400391	+3.86718750	+1684	+6.60498047	-10.78857422	-0.53173828	+38.75976563	+9.47021484	-50.95458984	+1092
+1457971071.64910010	+8.48583984	-7.33447266	-0.87011719	+59.85351563	-6.15234375	-54.79980469	+2160	+8.23974609	-6.50390625	-0.66357422	+14.80957031	-12.85400391	+3.86718750	+1684	+6.60498047	-10.78857422	-0.52734375	+38.75976563	+9.44824219	-50.95458984	+1092
+1457971071.65319990	+8.49023438	-7.33447266	-0.87011719	+59.85351563	-6.15234375	-54.82177734	+2160	+8.23974609	-6.50390625	-0.66357422	+14.80957031	-12.85400391	+3.86718750	+1684	+6.60498047	-10.78857422	-0.52734375	+38.75976563	+9.44824219	-50.95458984	+1092
+1457971071.65739990	+8.49023438	-7.33447266	-0.87011719	+59.85351563	-6.15234375	-54.82177734	+2160	+8.23974609	-6.50390625	-0.66357422	+14.80957031	-12.85400391	+3.86718750	+1684	+6.60498047	-10.78857422	-0.52734375	+38.75976563	+9.44824219	-50.97656250	+1092
+1457971071.66160010	+8.49023438	-7.33447266	-0.87011719	+59.85351563	-6.15234375	-54.82177734	+2160	+8.24414063	-6.50390625	-0.66357422	+14.80957031	-12.87597656	+3.86718750	+1684	+6.60498047	-10.78857422	-0.52734375	+38.75976563	+9.44824219	-50.97656250	+1092
+1457971071.66570000	+8.49023438	-7.33447266	-0.87011719	+59.85351563	-6.15234375	-54.82177734	+2160	+8.24414063	-6.50390625	-0.66357422	+14.80957031	-12.87597656	+3.86718750	+1684	+6.60498047	-10.78857422	-0.52734375	+38.75976563	+9.44824219	-50.97656250	+1092
+1457971071.66989990	+8.48583984	-7.33447266	-0.87011719	+59.85351563	-6.15234375	-54.84375000	+2160	+8.24414063	-6.50390625	-0.66357422	+14.80957031	-12.87597656	+3.86718750	+1684	+6.60498047	-10.78857422	-0.52734375	+38.75976563	+9.42626953	-50.97656250	+1092
+1457971071.67409990	+8.48583984	-7.33447266	-0.87011719	+59.85351563	-6.15234375	-54.84375000	+2160	+8.24414063	-6.50390625	-0.66357422	+14.80957031	-12.87597656	+3.86718750	+1684	+6.60498047	-10.78857422	-0.52734375	+38.75976563	+9.42626953	-50.97656250	+1092
+1457971071.67820000	+8.48583984	-7.33447266	-0.87011719	+59.85351563	-6.15234375	-54.84375000	+2160	+8.24414063	-6.50390625	-0.66357422	+14.80957031	-12.87597656	+3.86718750	+1684	+6.60498047	-10.78857422	-0.52734375	+38.73779297	+9.42626953	-50.97656250	+1092
+1457971071.68240000	+8.48583984	-7.33447266	-0.87011719	+59.87548828	-6.15234375	-54.84375000	+2160	+8.24414063	-6.50390625	-0.66357422	+14.80957031	-12.87597656	+3.86718750	+1684	+6.60498047	-10.78857422	-0.53173828	+38.73779297	+9.42626953	-50.97656250	+1092
+1457971071.68660000	+8.48583984	-7.33447266	-0.87011719	+59.87548828	-6.15234375	-54.84375000	+2160	+8.24414063	-6.50390625	-0.66357422	+14.80957031	-12.89794922	+3.86718750	+1684	+6.60058594	-10.78857422	-0.53173828	+38.73779297	+9.42626953	-50.97656250	+1092
+1457971071.69070010	+8.48583984	-7.33447266	-0.87011719	+59.87548828	-6.15234375	-54.84375000	+2160	+8.24414063	-6.50390625	-0.66357422	+14.80957031	-12.89794922	+3.84521484	+1684	+6.60058594	-10.78857422	-0.53173828	+38.73779297	+9.42626953	-50.95458984	+1092
+1457971071.69490000	+8.48583984	-7.33447266	-0.87011719	+59.87548828	-6.15234375	-54.84375000	+2160	+8.24414063	-6.50390625	-0.66357422	+14.83154297	-12.89794922	+3.84521484	+1684	+6.60058594	-10.78857422	-0.53173828	+38.73779297	+9.42626953	-50.95458984	+1092
+1457971071.69899990	+8.48583984	-7.33447266	-0.87011719	+59.87548828	-6.15234375	-54.86572266	+2160	+8.24414063	-6.50390625	-0.66357422	+14.83154297	-12.89794922	+3.84521484	+1684	+6.60058594	-10.78857422	-0.53173828	+38.71582031	+9.42626953	-50.95458984	+1092
+1457971071.70320010	+8.48583984	-7.33447266	-0.87011719	+59.87548828	-6.15234375	-54.86572266	+2160	+8.24414063	-6.50390625	-0.66357422	+14.83154297	-12.89794922	+3.84521484	+1684	+6.60058594	-10.78857422	-0.53173828	+38.71582031	+9.40429688	-50.95458984	+1092
+1457971071.70740010	+8.48583984	-7.33447266	-0.87011719	+59.89746094	-6.15234375	-54.86572266	+2160	+8.23974609	-6.50390625	-0.66357422	+14.83154297	-12.91992188	+3.84521484	+1684	+6.60058594	-10.78857422	-0.53173828	+38.71582031	+9.40429688	-50.95458984	+1092
+1457971071.71149990	+8.48583984	-7.33447266	-0.87011719	+59.89746094	-6.15234375	-54.86572266	+2160	+8.23974609	-6.50390625	-0.66357422	+14.85351563	-12.91992188	+3.82324219	+1684	+6.60058594	-10.78857422	-0.53173828	+38.71582031	+9.40429688	-50.95458984	+1088
+1457971071.71569990	+8.48583984	-7.33007813	-0.87011719	+59.91943359	-6.15234375	-54.88769531	+2160	+8.23974609	-6.50390625	-0.66357422	+14.85351563	-12.91992188	+3.82324219	+1684	+6.60058594	-10.78857422	-0.53173828	+38.71582031	+9.40429688	-50.95458984	+1088
+1457971071.71989990	+8.48583984	-7.33007813	-0.87011719	+59.94140625	-6.15234375	-54.90966797	+2160	+8.23974609	-6.50390625	-0.66357422	+14.87548828	-12.94189453	+3.80126953	+1684	+6.60058594	-10.78857422	-0.53613281	+38.71582031	+9.40429688	-50.95458984	+1088
+1457971071.72400000	+8.48583984	-7.33007813	-0.87011719	+59.98535156	-6.15234375	-54.90966797	+2160	+8.23974609	-6.50390625	-0.66357422	+14.89746094	-12.94189453	+3.80126953	+1684	+6.60058594	-10.78857422	-0.53613281	+38.71582031	+9.40429688	-50.95458984	+1088
+1457971071.72820000	+8.48583984	-7.33007813	-0.87451172	+60.00732422	-6.15234375	-54.93164063	+2164	+8.23974609	-6.50390625	-0.66357422	+14.91943359	-12.96386719	+3.77929688	+1684	+6.60058594	-10.78857422	-0.53613281	+38.71582031	+9.40429688	-50.97656250	+1088
+1457971071.73650000	+8.49023438	-7.33007813	-0.87451172	+60.13916016	-6.13037109	-55.01953125	+2164	+8.23974609	-6.50390625	-0.66796875	+15.00732422	-13.02978516	+3.71337891	+1688	+6.60058594	-10.78857422	-0.53173828	+38.73779297	+9.40429688	-50.97656250	+1088
+1457971071.74070000	+8.49023438	-7.33007813	-0.87890625	+60.18310547	-6.10839844	-55.04150391	+2164	+8.23974609	-6.50390625	-0.66796875	+15.02929688	-13.05175781	+3.69140625	+1688	+6.60498047	-10.78857422	-0.53173828	+38.73779297	+9.40429688	-50.99853516	+1088
+1457971071.74490000	+8.49023438	-7.33007813	-0.88330078	+60.27099609	-6.06445313	-55.08544922	+2164	+8.23974609	-6.50390625	-0.67236328	+15.09521484	-13.07373047	+3.64746094	+1688	+6.60498047	-10.78857422	-0.53173828	+38.75976563	+9.40429688	-50.99853516	+1088
+1457971071.74900010	+8.49462891	-7.33007813	-0.88769531	+60.33691406	-6.04248047	-55.10742188	+2164	+8.23974609	-6.50390625	-0.67675781	+15.13916016	-13.09570313	+3.58154297	+1688	+6.60937500	-10.78857422	-0.53173828	+38.75976563	+9.42626953	-51.02050781	+1088
+1457971071.75320010	+8.49462891	-7.33007813	-0.89208984	+60.38085938	-5.99853516	-55.12939453	+2164	+8.23974609	-6.50390625	-0.68115234	+15.18310547	-13.09570313	+3.53759766	+1688	+6.61376953	-10.78857422	-0.53173828	+38.78173828	+9.42626953	-51.02050781	+1088
+1457971071.75740000	+8.49902344	-7.33007813	-0.89648438	+60.44677734	-5.93261719	-55.15136719	+2164	+8.24414063	-6.50830078	-0.68554688	+15.22705078	-13.11767578	+3.47167969	+1688	+6.61816406	-10.78857422	-0.52734375	+38.80371094	+9.44824219	-51.04248047	+1092
+1457971071.76149990	+8.49902344	-7.33447266	-0.90087891	+60.49072266	-5.86669922	-55.17333984	+2164	+8.24414063	-6.50830078	-0.68994141	+15.27099609	-13.11767578	+3.38378906	+1688	+6.62255859	-10.79296875	-0.52734375	+38.82568359	+9.47021484	-51.06445313	+1092
+1457971071.76570010	+8.49902344	-7.33447266	-0.90966797	+60.51269531	-5.80078125	-55.17333984	+2164	+8.24414063	-6.51269531	-0.69873047	+15.31494141	-13.09570313	+3.31787109	+1688	+6.62695313	-10.79296875	-0.52734375	+38.84765625	+9.49218750	-51.08642578	+1096
+1457971071.76990010	+8.49902344	-7.33886719	-0.91845703	+60.53466797	-5.69091797	-55.17333984	+2164	+8.24414063	-6.51269531	-0.70751953	+15.33691406	-13.05175781	+3.22998047	+1688	+6.63574219	-10.79296875	-0.52734375	+38.84765625	+9.53613281	-51.08642578	+1096
+1457971071.77399990	+8.50341797	-7.33886719	-0.92285156	+60.55664063	-5.60302734	-55.19531250	+2164	+8.24414063	-6.51708984	-0.71630859	+15.38085938	-13.02978516	+3.14208984	+1688	+6.64013672	-10.79296875	-0.52734375	+38.86962891	+9.58007813	-51.08642578	+1100
+1457971071.77819990	+8.50341797	-7.33886719	-0.93603516	+60.55664063	-5.51513672	-55.17333984	+2160	+8.24414063	-6.51708984	-0.72509766	+15.40283203	-12.98583984	+3.05419922	+1688	+6.64453125	-10.79296875	-0.53173828	+38.86962891	+9.64599609	-51.08642578	+1100
+1457971071.78230000	+8.50341797	-7.34326172	-0.94482422	+60.55664063	-5.40527344	-55.17333984	+2160	+8.24853516	-6.52148438	-0.73388672	+15.42480469	-12.91992188	+2.96630859	+1688	+6.64892578	-10.79736328	-0.54052734	+38.86962891	+9.71191406	-51.04248047	+1100
+1457971071.78650000	+8.50341797	-7.34326172	-0.95361328	+60.57861328	-5.29541016	-55.19531250	+2160	+8.24853516	-6.52148438	-0.74707031	+15.44677734	-12.87597656	+2.85644531	+1688	+6.64892578	-10.79736328	-0.54492188	+38.84765625	+9.77783203	-51.02050781	+1104
+1457971071.79070000	+8.50341797	-7.34326172	-0.96679688	+60.57861328	-5.20751953	-55.21728516	+2156	+8.24853516	-6.52148438	-0.75585938	+15.44677734	-12.83203125	+2.76855469	+1688	+6.65332031	-10.79736328	-0.55810547	+38.82568359	+9.84375000	-50.97656250	+1104
+1457971071.79480000	+8.50341797	-7.34326172	-0.97998047	+60.57861328	-5.09765625	-55.23925781	+2152	+8.24853516	-6.52587891	-0.77343750	+15.46875000	-12.78808594	+2.63671875	+1688	+6.65332031	-10.80175781	-0.57128906	+38.78173828	+9.90966797	-50.93261719	+1104
+1457971071.79900000	+8.50341797	-7.34326172	-0.98876953	+60.60058594	-5.00976563	-55.32714844	+2148	+8.24853516	-6.52587891	-0.78222656	+15.49072266	-12.76611328	+2.50488281	+1688	+6.65332031	-10.80175781	-0.58007813	+38.73779297	+9.97558594	-50.91064453	+1104
+1457971071.80730010	+8.50781250	-7.34326172	-1.02392578	+60.62255859	-4.85595703	-55.43701172	+2140	+8.25292969	-6.53027344	-0.81738281	+15.51269531	-12.78808594	+2.28515625	+1684	+6.65332031	-10.80615234	-0.61523438	+38.67187500	+10.04150391	-50.84472656	+1108
+1457971071.81150010	+8.51220703	-7.34326172	-1.03271484	+60.64453125	-4.81201172	-55.59082031	+2136	+8.25732422	-6.52587891	-0.83056641	+15.53466797	-12.85400391	+2.13134766	+1680	+6.65332031	-10.80615234	-0.63281250	+38.62792969	+10.06347656	-50.84472656	+1108
+1457971071.81570010	+8.51660156	-7.33886719	-1.05468750	+60.66650391	-4.81201172	-55.70068359	+2128	+8.25732422	-6.52587891	-0.84814453	+15.53466797	-12.94189453	+2.04345703	+1680	+6.65771484	-10.80175781	-0.65478516	+38.60595703	+10.06347656	-50.86669922	+1108
+1457971071.81979990	+8.52099609	-7.34326172	-1.07226563	+60.66650391	-4.76806641	-55.89843750	+2124	+8.26171875	-6.52587891	-0.87011719	+15.53466797	-13.07373047	+1.86767578	+1676	+6.66210938	-10.80175781	-0.68115234	+38.58398438	+10.01953125	-50.88867188	+1112
+1457971071.82399990	+8.52539063	-7.33886719	-1.08544922	+60.68847656	-4.76806641	-56.16210938	+2116	+8.26611328	-6.52587891	-0.88330078	+15.55664063	-13.27148438	+1.69189453	+1672	+6.67089844	-10.79736328	-0.70312500	+38.56201172	+9.97558594	-50.99853516	+1120
+1457971071.82820010	+8.53417969	-7.33886719	-1.11181641	+60.71044922	-4.79003906	-56.29394531	+2112	+8.27490234	-6.52587891	-0.90966797	+15.55664063	-13.44726563	+1.58203125	+1668	+6.68408203	-10.79736328	-0.72949219	+38.56201172	+9.90966797	-51.13037109	+1124
+1457971071.83229990	+8.54296875	-7.34326172	-1.12939453	+60.64453125	-4.76806641	-56.51367188	+2100	+8.27929688	-6.53466797	-0.93603516	+15.49072266	-13.68896484	+1.38427734	+1664	+6.70605469	-10.79296875	-0.76904297	+38.56201172	+9.79980469	-51.32812500	+1136
+1457971071.83649990	+8.55175781	-7.33886719	-1.14697266	+60.64453125	-4.76806641	-56.82128906	+2092	+8.28808594	-6.53027344	-0.95800781	+15.51269531	-13.97460938	+1.16455078	+1660	+6.72363281	-10.78857422	-0.79101563	+38.56201172	+9.68994141	-51.59179688	+1140
+1457971071.84069990	+8.56494141	-7.33886719	-1.18212891	+60.64453125	-4.81201172	-56.99707031	+2088	+8.30126953	-6.53027344	-0.99316406	+15.49072266	-14.19433594	+1.07666016	+1656	+6.74560547	-10.77978516	-0.82617188	+38.58398438	+9.55810547	-51.76757813	+1148
+1457971071.84480000	+8.56933594	-7.35205078	-1.21289063	+60.51269531	-4.74609375	-57.26074219	+2076	+8.30566406	-6.53906250	-1.02392578	+15.33691406	-14.41406250	+0.87890625	+1648	+6.77197266	-10.77539063	-0.87451172	+38.56201172	+9.44824219	-52.00927734	+1160
+1457971071.85310010	+8.60009766	-7.35205078	-1.28320313	+60.42480469	-4.72412109	-57.85400391	+2060	+8.33203125	-6.54345703	-1.09863281	+15.24902344	-14.94140625	+0.50537109	+1640	+6.82470703	-10.76220703	-0.94921875	+38.56201172	+9.22851563	-52.58056641	+1172
+1457971071.85730000	+8.60449219	-7.36523438	-1.32275391	+60.22705078	-4.63623047	-58.18359375	+2048	+8.34082031	-6.55664063	-1.14257813	+15.05126953	-15.18310547	+0.24169922	+1632	+6.85107422	-10.76220703	-0.99316406	+38.51806641	+9.18457031	-52.84423828	+1176
+1457971071.86150000	+8.62207031	-7.36962891	-1.36230469	+60.11718750	-4.54833984	-58.55712891	+2036	+8.35400391	-6.56103516	-1.18212891	+14.96337891	-15.46875000	-0.02197266	+1624	+6.87304688	-10.75341797	-1.02832031	+38.43017578	+9.11865234	-53.21777344	+1180
+1457971071.86560010	+8.63964844	-7.37402344	-1.41943359	+60.00732422	-4.48242188	-58.79882813	+2024	+8.37158203	-6.56103516	-1.23925781	+14.87548828	-15.64453125	-0.17578125	+1620	+6.89941406	-10.74902344	-1.08984375	+38.36425781	+9.05273438	-53.41552734	+1188
+1457971071.87400010	+8.67041016	-7.39599609	-1.52490234	+59.56787109	-4.17480469	-59.50195313	+1996	+8.40234375	-6.58300781	-1.35351563	+14.50195313	-16.06201172	-0.74707031	+1612	+6.94335938	-10.74462891	-1.19970703	+38.12255859	+9.05273438	-54.03076172	+1196
+1457971071.87809990	+8.69238281	-7.40039063	-1.59521484	+59.39208984	-4.06494141	-59.78759766	+1988	+8.42431641	-6.58740234	-1.42382813	+14.34814453	-16.23779297	-0.96679688	+1612	+6.96972656	-10.73583984	-1.27441406	+38.01269531	+9.03076172	-54.25048828	+1208
+1457971071.88229990	+8.70556641	-7.42236328	-1.66113281	+59.10644531	-3.84521484	-60.13916016	+1976	+8.43750000	-6.60498047	-1.48974609	+14.08447266	-16.39160156	-1.29638672	+1612	+6.98730469	-10.73583984	-1.34472656	+37.83691406	+9.07470703	-54.51416016	+1212
+1457971071.88649990	+8.72753906	-7.42236328	-1.72705078	+58.90869141	-3.64746094	-60.53466797	+1968	+8.45947266	-6.60498047	-1.56005859	+13.95263672	-16.56738281	-1.62597656	+1612	+7.00927734	-10.72705078	-1.41503906	+37.66113281	+9.09667969	-54.86572266	+1220
+1457971071.89060000	+8.75390625	-7.42675781	-1.80175781	+58.73291016	-3.47167969	-60.88623047	+1964	+8.48583984	-6.60937500	-1.63916016	+13.82080078	-16.74316406	-1.93359375	+1620	+7.03125000	-10.72265625	-1.49853516	+37.48535156	+9.11865234	-55.10742188	+1232
+1457971071.89479990	+8.77148438	-7.44433594	-1.88085938	+58.42529297	-3.25195313	-61.28173828	+1956	+8.50341797	-6.62255859	-1.71386719	+13.55712891	-16.89697266	-2.30712891	+1620	+7.04882813	-10.71826172	-1.58203125	+37.24365234	+9.16259766	-55.41503906	+1240
+1457971071.89899990	+8.79785156	-7.44433594	-1.95996094	+58.22753906	-3.03222656	-61.67724609	+1952	+8.52978516	-6.62255859	-1.79736328	+13.42529297	-17.02880859	-2.65869141	+1628	+7.06640625	-10.70947266	-1.66113281	+37.02392578	+9.22851563	-55.72265625	+1252
+1457971071.90730000	+8.85058594	-7.45312500	-2.12695313	+57.74414063	-2.59277344	-62.49023438	+1952	+8.58251953	-6.63134766	-1.96875000	+13.07373047	-17.35839844	-3.40576172	+1644	+7.10156250	-10.69628906	-1.85009766	+36.54052734	+9.29443359	-56.25000000	+1280
+1457971071.91560010	+8.91650391	-7.44433594	-2.29833984	+57.41455078	-2.21923828	-63.39111328	+1960	+8.64843750	-6.61816406	-2.14453125	+12.89794922	-17.75390625	-4.19677734	+1668	+7.14990234	-10.66552734	-2.03906250	+36.10107422	+9.31640625	-56.93115234	+1316
+1457971071.91980000	+8.94287109	-7.44873047	-2.38623047	+57.15087891	-2.02148438	-63.85253906	+1964	+8.67919922	-6.61816406	-2.23242188	+12.67822266	-17.97363281	-4.59228516	+1680	+7.17187500	-10.65234375	-2.13134766	+35.81542969	+9.31640625	-57.28271484	+1336
+1457971071.92810010	+9.02197266	-7.42675781	-2.55761719	+56.84326172	-1.69189453	-64.81933594	+1980	+8.75830078	-6.60058594	-2.41259766	+12.52441406	-18.43505859	-5.42724609	+1712	+7.22460938	-10.61279297	-2.32470703	+35.33203125	+9.29443359	-57.96386719	+1380
+1457971071.93230010	+9.05712891	-7.42675781	-2.64990234	+56.57958984	-1.56005859	-65.28076172	+1988	+8.79345703	-6.59619141	-2.50488281	+12.34863281	-18.67675781	-5.77880859	+1728	+7.25537109	-10.59960938	-2.42138672	+35.04638672	+9.25048828	-58.33740234	+1404
+1457971071.93639990	+9.10107422	-7.40917969	-2.75097656	+56.42578125	-1.45019531	-65.67626953	+2004	+8.83300781	-6.57861328	-2.61035156	+12.23876953	-18.87451172	-6.08642578	+1748	+7.29052734	-10.56884766	-2.52246094	+34.82666016	+9.20654297	-58.68896484	+1428
+1457971071.94059990	+9.14941406	-7.39160156	-2.82568359	+56.27197266	-1.34033203	-66.26953125	+2012	+8.88134766	-6.56103516	-2.69384766	+12.17285156	-19.22607422	-6.52587891	+1764	+7.33007813	-10.54248047	-2.61474609	+34.58496094	+9.09667969	-59.10644531	+1452
+1457971071.94890000	+9.23730469	-7.36083984	-3.01464844	+55.85449219	-1.23046875	-67.10449219	+2036	+8.96923828	-6.52587891	-2.89160156	+11.84326172	-19.68750000	-7.09716797	+1804	+7.41357422	-10.48095703	-2.80810547	+34.05761719	+8.85498047	-59.87548828	+1504
+1457971071.95310000	+9.29443359	-7.33886719	-3.08935547	+55.67871094	-1.18652344	-67.71972656	+2048	+9.02636719	-6.50830078	-2.96630859	+11.75537109	-20.08300781	-7.53662109	+1820	+7.46630859	-10.45019531	-2.89160156	+33.79394531	+8.67919922	-60.35888672	+1528
+1457971071.95729990	+9.34277344	-7.32568359	-3.17724609	+55.41503906	-1.20849609	-68.20312500	+2056	+9.07470703	-6.49072266	-3.05859375	+11.53564453	-20.41259766	-7.80029297	+1832	+7.51464844	-10.41943359	-2.97949219	+33.50830078	+8.50341797	-60.82031250	+1552
+1457971071.96140000	+9.39990234	-7.29492188	-3.27392578	+55.23925781	-1.20849609	-68.55468750	+2072	+9.12744141	-6.45996094	-3.16406250	+11.38183594	-20.58837891	-7.97607422	+1856	+7.57177734	-10.37548828	-3.07177734	+33.26660156	+8.32763672	-61.19384766	+1580
+1457971071.96560000	+9.46142578	-7.27294922	-3.34423828	+55.01953125	-1.23046875	-69.14794922	+2080	+9.18457031	-6.43359375	-3.24316406	+11.25000000	-20.98388672	-8.34960938	+1868	+7.62890625	-10.33593750	-3.15527344	+32.98095703	+8.08593750	-61.67724609	+1600
+1457971071.96980000	+9.51855469	-7.25097656	-3.42773438	+54.73388672	-1.31835938	-69.58740234	+2088	+9.24169922	-6.40722656	-3.33105469	+11.05224609	-21.29150391	-8.54736328	+1884	+7.68603516	-10.29638672	-3.23876953	+32.65136719	+7.84423828	-62.11669922	+1620
+1457971071.97390010	+9.58007813	-7.21582031	-3.52441406	+54.53613281	-1.38427734	-69.93896484	+2104	+9.29882813	-6.37207031	-3.43212891	+10.87646484	-21.51123047	-8.70117188	+1904	+7.75195313	-10.24804688	-3.33105469	+32.40966797	+7.58056641	-62.49023438	+1644
+1457971071.97810010	+9.65039063	-7.18505859	-3.58593750	+54.29443359	-1.49414063	-70.51025391	+2112	+9.36474609	-6.34130859	-3.50683594	+10.72265625	-21.90673828	-9.00878906	+1916	+7.81787109	-10.19970703	-3.40576172	+32.12402344	+7.27294922	-62.97363281	+1664
+1457971071.98639990	+9.78222656	-7.11474609	-3.74853516	+53.78906250	-1.80175781	-71.32324219	+2132	+9.48779297	-6.25781250	-3.68261719	+10.41503906	-22.52197266	-9.36035156	+1948	+7.94970703	-10.08984375	-3.57714844	+31.48681641	+6.61376953	-63.76464844	+1700
+1457971071.99480010	+9.93164063	-7.04003906	-3.87158203	+53.19580078	-2.21923828	-72.39990234	+2148	+9.62402344	-6.16552734	-3.82763672	+10.23925781	-23.29101563	-9.84375000	+1972	+8.08593750	-9.98437500	-3.72656250	+30.76171875	+5.82275391	-64.64355469	+1728
+1457971072.00309990	+10.08984375	-6.94775391	-3.99902344	+52.62451172	-2.70263672	-73.36669922	+2164	+9.76464844	-6.06005859	-3.97705078	+10.12939453	-23.97216797	-10.28320313	+1996	+8.22656250	-9.85693359	-3.88476563	+30.10253906	+4.96582031	-65.32470703	+1760
+1457971072.00720000	+10.16894531	-6.90380859	-4.05175781	+52.27294922	-2.98828125	-73.85009766	+2172	+9.83935547	-5.98974609	-4.04296875	+10.21728516	-24.41162109	-10.48095703	+2012	+8.28808594	-9.79101563	-3.95947266	+29.68505859	+4.52636719	-65.67626953	+1772
+1457971072.01140000	+10.24804688	-6.84667969	-4.11767578	+51.94335938	-3.27392578	-74.28955078	+2188	+9.90966797	-5.92382813	-4.11328125	+10.26123047	-24.76318359	-10.70068359	+2028	+8.35839844	-9.72070313	-4.04296875	+29.35546875	+4.06494141	-65.93994141	+1792
+1457971072.01560000	+10.33593750	-6.79394531	-4.15283203	+51.59179688	-3.62548828	-74.90478516	+2196	+9.98437500	-5.85791016	-4.16601563	+10.37109375	-25.20263672	-11.00830078	+2036	+8.42431641	-9.65039063	-4.11328125	+28.98193359	+3.53759766	-66.26953125	+1804
+1457971072.02390000	+10.50732422	-6.68408203	-4.24511719	+50.84472656	-4.32861328	-75.93750000	+2220	+10.13818359	-5.69531250	-4.28027344	+10.81054688	-26.10351563	-11.51367188	+2068	+8.55615234	-9.50097656	-4.26269531	+28.23486328	+2.50488281	-66.79687500	+1840
+1457971072.03220010	+10.68750000	-6.56542969	-4.29785156	+49.96582031	-5.11962891	-77.18994141	+2240	+10.30078125	-5.51953125	-4.36376953	+11.46972656	-27.09228516	-12.15087891	+2092	+8.68798828	-9.35156250	-4.38574219	+27.42187500	+1.36230469	-67.36816406	+1872
+1457971072.04060010	+10.87646484	-6.43359375	-4.34619141	+49.04296875	-5.97656250	-78.35449219	+2272	+10.45898438	-5.33496094	-4.44287109	+12.26074219	-28.05908203	-12.83203125	+2124	+8.82861328	-9.18017578	-4.51757813	+26.71875000	+0.13183594	-67.78564453	+1916
+1457971072.04889990	+11.06103516	-6.29736328	-4.38134766	+47.98828125	-6.89941406	-79.51904297	+2308	+10.61718750	-5.12841797	-4.51318359	+13.22753906	-29.04785156	-13.49121094	+2152	+8.96044922	-9.00439453	-4.63623047	+26.01562500	-1.14257813	-68.13720703	+1964
+1457971072.05310010	+11.15771484	-6.22705078	-4.38134766	+47.46093750	-7.42675781	-80.20019531	+2332	+10.69628906	-5.02294922	-4.53515625	+13.77685547	-29.59716797	-13.93066406	+2164	+9.03515625	-8.91650391	-4.68017578	+25.66406250	-1.86767578	-68.40087891	+1984
+1457971072.05720000	+11.25000000	-6.15673828	-4.38134766	+46.84570313	-7.95410156	-80.81542969	+2352	+10.77978516	-4.91308594	-4.55712891	+14.34814453	-30.14648438	-14.30419922	+2180	+9.10546875	-8.82421875	-4.72412109	+25.29052734	-2.61474609	-68.64257813	+2008
+1457971072.06139990	+11.34667969	-6.08642578	-4.39453125	+46.25244141	-8.45947266	-81.34277344	+2376	+10.85888672	-4.80322266	-4.58349609	+14.94140625	-30.58593750	-14.72167969	+2192	+9.18457031	-8.72753906	-4.77685547	+25.00488281	-3.33984375	-68.77441406	+2036
+1457971072.06559990	+11.43896484	-6.01611328	-4.38574219	+45.63720703	-9.03076172	-82.00195313	+2400	+10.93798828	-4.69335938	-4.59667969	+15.60058594	-31.11328125	-15.20507813	+2204	+9.26367188	-8.63085938	-4.81201172	+24.67529297	-4.13085938	-68.99414063	+2060
+1457971072.06970000	+11.53125000	-5.93701172	-4.38134766	+44.97802734	-9.60205078	-82.55126953	+2428	+11.01708984	-4.57910156	-4.61865234	+16.21582031	-31.59667969	-15.62255859	+2220	+9.33837891	-8.53857422	-4.84716797	+24.32373047	-4.92187500	-69.16992188	+2080
+1457971072.07810000	+11.71582031	-5.79638672	-4.36376953	+43.59375000	-10.81054688	-83.60595703	+2476	+11.16650391	-4.35498047	-4.64501953	+17.53417969	-32.51953125	-16.58935547	+2244	+9.50537109	-8.33203125	-4.91308594	+23.77441406	-6.63574219	-69.45556641	+2124
+1457971072.08220010	+11.80371094	-5.72167969	-4.34619141	+42.86865234	-11.46972656	-84.11132813	+2500	+11.24121094	-4.23632813	-4.65820313	+18.19335938	-32.95898438	-17.05078125	+2252	+9.58447266	-8.23095703	-4.93505859	+23.42285156	-7.49267578	-69.63134766	+2144
+1457971072.08640000	+11.89599609	-5.65576172	-4.33740234	+42.12158203	-12.12890625	-84.55078125	+2524	+11.31591797	-4.12207031	-4.67578125	+18.85253906	-33.33251953	-17.55615234	+2260	+9.66796875	-8.12109375	-4.96582031	+23.15917969	-8.37158203	-69.67529297	+2164
+1457971072.09050010	+11.98388672	-5.58544922	-4.30664063	+41.39648438	-12.81005859	-85.07812500	+2548	+11.39062500	-4.00781250	-4.67578125	+19.59960938	-33.79394531	-18.12744141	+2272	+9.75585938	-8.01562500	-4.97460938	+22.89550781	-9.31640625	-69.85107422	+2176
+1457971072.09470010	+12.06738281	-5.50195313	-4.29345703	+40.64941406	-13.53515625	-85.36376953	+2568	+11.46533203	-3.88916016	-4.68457031	+20.25878906	-34.21142578	-18.63281250	+2280	+9.83496094	-7.91015625	-4.98779297	+22.56591797	-10.26123047	-69.98291016	+2188
+1457971072.09890010	+12.15527344	-5.43603516	-4.28466797	+39.83642578	-14.19433594	-85.58349609	+2580	+11.53564453	-3.77929688	-4.69335938	+20.93994141	-34.54101563	-19.16015625	+2284	+9.92285156	-7.80029297	-5.00976563	+22.30224609	-11.14013672	-69.98291016	+2200
+1457971072.10299990	+12.24316406	-5.37011719	-4.24951172	+39.04541016	-14.94140625	-85.95703125	+2600	+11.61035156	-3.66064453	-4.68896484	+21.70898438	-34.95849609	-19.81933594	+2296	+10.01074219	-7.69042969	-5.01855469	+22.03857422	-12.08496094	-70.07080078	+2208
+1457971072.10719990	+12.32226563	-5.29101563	-4.21435547	+38.29833984	-15.73242188	-86.15478516	+2616	+11.68066406	-3.54199219	-4.68896484	+22.41210938	-35.31005859	-20.32470703	+2304	+10.08544922	-7.58935547	-5.02734375	+21.68701172	-12.98583984	-70.11474609	+2212
+1457971072.11139990	+12.40576172	-5.22949219	-4.18798828	+37.46337891	-16.50146484	-86.30859375	+2628	+11.75537109	-3.42773438	-4.69335938	+23.13720703	-35.61767578	-20.87402344	+2312	+10.16894531	-7.47509766	-5.04492188	+21.42333984	-13.90869141	-70.04882813	+2220
+1457971072.11550000	+12.49365234	-5.16796875	-4.13964844	+36.65039063	-17.33642578	-86.52832031	+2644	+11.83007813	-3.30908203	-4.67138672	+23.92822266	-36.03515625	-21.55517578	+2320	+10.26123047	-7.36083984	-5.04492188	+21.15966797	-14.87548828	-70.07080078	+2224
+1457971072.11970000	+12.56835938	-5.08886719	-4.09570313	+35.88134766	-18.19335938	-86.61621094	+2656	+11.90039063	-3.18603516	-4.65820313	+24.67529297	-36.40869141	-22.14843750	+2332	+10.33593750	-7.25537109	-5.04492188	+20.83007813	-15.82031250	-70.09277344	+2224
+1457971072.12800000	+12.73535156	-4.96142578	-3.99902344	+34.27734375	-19.92919922	-86.72607422	+2684	+12.04980469	-2.94873047	-4.61865234	+26.27929688	-37.15576172	-23.51074219	+2352	+10.50292969	-7.03564453	-5.04931641	+20.30273438	-17.66601563	-69.98291016	+2228
+1457971072.13220000	+12.81445313	-4.88671875	-3.93750000	+33.53027344	-20.87402344	-86.68212891	+2696	+12.12451172	-2.82128906	-4.59228516	+27.11425781	-37.52929688	-24.12597656	+2364	+10.57324219	-6.93017578	-5.04931641	+19.97314453	-18.58886719	-69.96093750	+2232
+1457971072.13640000	+12.89355469	-4.82519531	-3.88916016	+32.69531250	-21.77490234	-86.55029297	+2708	+12.20361328	-2.70263672	-4.57031250	+27.94921875	-37.88085938	-24.78515625	+2376	+10.65234375	-6.81591797	-5.05371094	+19.68750000	-19.48974609	-69.82910156	+2232
+1457971072.14050010	+12.97705078	-4.76367188	-3.81445313	+31.83837891	-22.78564453	-86.48437500	+2724	+12.27832031	-2.57519531	-4.52197266	+28.87207031	-38.29833984	-25.55419922	+2392	+10.73583984	-6.70605469	-5.04492188	+19.42382813	-20.43457031	-69.76318359	+2240
+1457971072.14470010	+13.05175781	-4.69335938	-3.73535156	+31.06933594	-23.84033203	-86.39648438	+2744	+12.35302734	-2.44335938	-4.47802734	+29.79492188	-38.71582031	-26.23535156	+2408	+10.80615234	-6.60058594	-5.04052734	+19.09423828	-21.35742188	-69.67529297	+2244
+1457971072.14890000	+13.12646484	-4.63623047	-3.66064453	+30.19042969	-24.89501953	-86.24267578	+2764	+12.42773438	-2.32031250	-4.43408203	+30.69580078	-39.11132813	-27.00439453	+2424	+10.88085938	-6.49072266	-5.04052734	+18.80859375	-22.28027344	-69.52148438	+2252
+1457971072.15300010	+13.20117188	-4.57031250	-3.57714844	+29.33349609	-25.94970703	-86.06689453	+2784	+12.50244141	-2.19726563	-4.37695313	+31.66259766	-39.57275391	-27.83935547	+2444	+10.96435547	-6.38085938	-5.02734375	+18.52294922	-23.26904297	-69.43359375	+2264
+1457971072.15720010	+13.27148438	-4.49560547	-3.49365234	+28.54248047	-27.07031250	-85.82519531	+2808	+12.57714844	-2.06542969	-4.31982422	+32.65136719	-40.01220703	-28.60839844	+2460	+11.03466797	-6.27539063	-5.00976563	+18.21533203	-24.23583984	-69.34570313	+2272
+1457971072.16129990	+13.34179688	-4.43847656	-3.41455078	+27.61962891	-28.16894531	-85.51757813	+2832	+12.65185547	-1.94238281	-4.25830078	+33.59619141	-40.42968750	-29.42138672	+2480	+11.10937500	-6.16992188	-5.00097656	+17.90771484	-25.20263672	-69.19189453	+2288
+1457971072.16549990	+13.40771484	-4.37255859	-3.32666016	+26.69677734	-29.26757813	-85.18798828	+2856	+12.72216797	-1.81933594	-4.19238281	+34.60693359	-40.86914063	-30.27832031	+2500	+11.18847656	-6.06445313	-4.98339844	+17.64404297	-26.19140625	-69.08203125	+2304
+1457971072.17380000	+13.52636719	-4.24511719	-3.14648438	+24.82910156	-31.55273438	-84.35302734	+2908	+12.86279297	-1.56884766	-4.06054688	+36.56250000	-41.72607422	-31.88232422	+2540	+11.32910156	-5.85351563	-4.95263672	+16.98486328	-28.14697266	-68.73046875	+2340
+1457971072.17800000	+13.57910156	-4.18798828	-3.06738281	+23.81835938	-32.62939453	-83.82568359	+2936	+12.92871094	-1.45019531	-3.99023438	+37.50732422	-42.16552734	-32.76123047	+2556	+11.40380859	-5.74365234	-4.93066406	+16.65527344	-29.17968750	-68.55468750	+2360
+1457971072.18220000	+13.62744141	-4.11767578	-2.97949219	+22.89550781	-33.77197266	-83.32031250	+2964	+12.99023438	-1.32714844	-3.91552734	+38.47412109	-42.60498047	-33.57421875	+2580	+11.47412109	-5.63818359	-4.90429688	+16.34765625	-30.21240234	-68.37890625	+2376
+1457971072.18630000	+13.67138672	-4.06054688	-2.89160156	+21.86279297	-34.87060547	-82.72705078	+2992	+13.05175781	-1.22167969	-3.84082031	+39.37500000	-43.04443359	-34.43115234	+2596	+11.54003906	-5.53271484	-4.88232422	+15.99609375	-31.17919922	-68.15917969	+2396
+1457971072.19050000	+13.71533203	-4.00341797	-2.81250000	+20.83007813	-35.90332031	-82.08984375	+3020	+13.10888672	-1.11621094	-3.77050781	+40.23193359	-43.46191406	-35.26611328	+2608	+11.61474609	-5.43164063	-4.85156250	+15.68847656	-32.23388672	-68.00537109	+2420
+1457971072.19470000	+13.75488281	-3.93310547	-2.72900391	+19.88525391	-36.97998047	-81.43066406	+3048	+13.16601563	-1.00195313	-3.70458984	+41.11083984	-43.85742188	-36.01318359	+2624	+11.68505859	-5.32617188	-4.81640625	+15.38085938	-33.31054688	-67.80761719	+2440
+1457971072.19880010	+13.79003906	-3.88476563	-2.64990234	+18.83056641	-37.99072266	-80.74951172	+3076	+13.22314453	-0.90527344	-3.63867188	+41.90185547	-44.25292969	-36.80419922	+2636	+11.75537109	-5.22509766	-4.79003906	+15.00732422	-34.29931641	-67.56591797	+2460
+1457971072.20300010	+13.82519531	-3.83203125	-2.58398438	+17.75390625	-38.89160156	-80.00244141	+3096	+13.27587891	-0.80419922	-3.57275391	+42.64892578	-44.62646484	-37.55126953	+2648	+11.82568359	-5.12402344	-4.75488281	+14.72167969	-35.33203125	-67.36816406	+2480
+1457971072.20720010	+13.85156250	-3.77050781	-2.50488281	+16.80908203	-39.88037109	-79.25537109	+3124	+13.32421875	-0.70312500	-3.50683594	+43.41796875	-44.97802734	-38.27636719	+2660	+11.88720703	-5.02294922	-4.71533203	+14.39208984	-36.34277344	-67.14843750	+2496
+1457971072.21129990	+13.87792969	-3.72216797	-2.43457031	+15.73242188	-40.80322266	-78.48632813	+3148	+13.37255859	-0.61962891	-3.44531250	+44.09912109	-45.35156250	-39.02343750	+2668	+11.94873047	-4.92626953	-4.68457031	+14.01855469	-37.28759766	-66.88476563	+2512
+1457971072.21550010	+13.90429688	-3.67382813	-2.36865234	+14.69970703	-41.63818359	-77.69531250	+3172	+13.41650391	-0.53613281	-3.37939453	+44.75830078	-45.70312500	-39.74853516	+2676	+12.01464844	-4.82958984	-4.64501953	+13.71093750	-38.29833984	-66.66503906	+2532
+1457971072.21970010	+13.92626953	-3.61669922	-2.29394531	+13.75488281	-42.58300781	-76.97021484	+3196	+13.46044922	-0.44384766	-3.31787109	+45.41748047	-46.05468750	-40.42968750	+2684	+12.07617188	-4.72851563	-4.60107422	+13.40332031	-39.30908203	-66.44531250	+2544
+1457971072.22799990	+13.97460938	-3.52441406	-2.15332031	+11.79931641	-44.25292969	-75.47607422	+3240	+13.54833984	-0.29003906	-3.19482422	+46.64794922	-46.73583984	-41.85791016	+2696	+12.19921875	-4.54833984	-4.51757813	+12.76611328	-41.17675781	-66.02783203	+2568
+1457971072.23219990	+13.99658203	-3.47167969	-2.08740234	+10.89843750	-45.06591797	-74.72900391	+3260	+13.59228516	-0.20654297	-3.13330078	+47.24121094	-47.02148438	-42.51708984	+2700	+12.25634766	-4.45605469	-4.47363281	+12.43652344	-42.12158203	-65.76416016	+2580
+1457971072.23630000	+14.01416016	-3.43212891	-2.02148438	+9.93164063	-45.83496094	-73.95996094	+3280	+13.63183594	-0.13183594	-3.07617188	+47.81250000	-47.32910156	-43.19824219	+2704	+12.31347656	-4.37255859	-4.43408203	+12.08496094	-42.95654297	-65.50048828	+2588
+1457971072.24050000	+14.03613281	-3.38818359	-1.96435547	+8.98681641	-46.53808594	-73.21289063	+3296	+13.67138672	-0.05712891	-3.01025391	+48.42773438	-47.63671875	-43.92333984	+2708	+12.36621094	-4.28466797	-4.39013672	+11.82128906	-43.81347656	-65.30273438	+2596
+1457971072.24460010	+14.05371094	-3.33984375	-1.89404297	+8.10791016	-47.30712891	-72.46582031	+3316	+13.71093750	+0.02197266	-2.94873047	+49.04296875	-47.92236328	-44.60449219	+2716	+12.41894531	-4.19677734	-4.34619141	+11.51367188	-44.62646484	-65.06103516	+2604
+1457971072.24880000	+14.07128906	-3.29589844	-1.82812500	+7.20703125	-48.01025391	-71.74072266	+3336	+13.75048828	+0.09228516	-2.88281250	+49.63623047	-48.22998047	-45.32958984	+2720	+12.46728516	-4.12207031	-4.30664063	+11.16210938	-45.39550781	-64.79736328	+2608
+1457971072.25300000	+14.08886719	-3.24755859	-1.76660156	+6.37207031	-48.69140625	-71.03759766	+3356	+13.79003906	+0.16259766	-2.81250000	+50.25146484	-48.51562500	-46.07666016	+2728	+12.52001953	-4.03857422	-4.26269531	+10.89843750	-46.18652344	-64.59960938	+2616
+1457971072.25710010	+14.10644531	-3.19482422	-1.69628906	+5.55908203	-49.41650391	-70.31250000	+3380	+13.82958984	+0.24169922	-2.74218750	+50.91064453	-48.82324219	-46.82373047	+2740	+12.56835938	-3.95947266	-4.21435547	+10.63476563	-46.93359375	-64.35791016	+2624
+1457971072.26130010	+14.12841797	-3.15087891	-1.63476563	+4.76806641	-50.05371094	-69.60937500	+3400	+13.86914063	+0.31201172	-2.67187500	+51.56982422	-49.13085938	-47.59277344	+2752	+12.61669922	-3.88916016	-4.17919922	+10.32714844	-47.63671875	-64.16015625	+2628
+1457971072.26550010	+14.14599609	-3.10253906	-1.57324219	+4.02099609	-50.64697266	-68.95019531	+3424	+13.90869141	+0.38671875	-2.59716797	+52.25097656	-49.41650391	-48.38378906	+2760	+12.66503906	-3.81445313	-4.13525391	+10.12939453	-48.31787109	-64.00634766	+2632
+1457971072.26959990	+14.16357422	-3.04980469	-1.51171875	+3.29589844	-51.24023438	-68.26904297	+3444	+13.94384766	+0.46582031	-2.52246094	+52.97607422	-49.72412109	-49.15283203	+2776	+12.71337891	-3.74414063	-4.09570313	+9.88769531	-48.95507813	-63.78662109	+2640
+1457971072.27379990	+14.18115234	-3.00146484	-1.45019531	+2.57080078	-51.78955078	-67.58789063	+3468	+13.98339844	+0.53613281	-2.44775391	+53.65722656	-50.00976563	-49.94384766	+2788	+12.75732422	-3.67822266	-4.06054688	+9.62402344	-49.54833984	-63.61083984	+2644
+1457971072.27800010	+14.19873047	-2.95751953	-1.39306641	+1.88964844	-52.31689453	-66.97265625	+3488	+14.01416016	+0.60644531	-2.37304688	+54.31640625	-50.29541016	-50.71289063	+2800	+12.80126953	-3.60791016	-4.01660156	+9.44824219	-50.14160156	-63.47900391	+2652
+1457971072.28210000	+14.21630859	-2.90478516	-1.33154297	+1.25244141	-52.88818359	-66.35742188	+3512	+14.04492188	+0.68115234	-2.29833984	+55.08544922	-50.60302734	-51.52587891	+2816	+12.84082031	-3.53759766	-3.98144531	+9.25048828	-50.71289063	-63.30322266	+2656
+1457971072.28629990	+14.22949219	-2.85644531	-1.27441406	+0.63720703	-53.41552734	-65.76416016	+3540	+14.08007813	+0.74707031	-2.21484375	+55.78857422	-50.93261719	-52.36083984	+2832	+12.88037109	-3.48046875	-3.94189453	+9.05273438	-51.26220703	-63.17138672	+2664
+1457971072.29049990	+14.25146484	-2.81250000	-1.21728516	+0.06591797	-53.89892578	-65.23681641	+3560	+14.11083984	+0.80859375	-2.14892578	+56.42578125	-51.21826172	-53.08593750	+2844	+12.92431641	-3.41894531	-3.90234375	+8.92089844	-51.78955078	-63.10546875	+2672
+1457971072.29460000	+14.26464844	-2.75976563	-1.16015625	-0.46142578	-54.38232422	-64.68750000	+3584	+14.14160156	+0.87890625	-2.07861328	+57.10693359	-51.50390625	-53.83300781	+2856	+12.96826172	-3.35302734	-3.86718750	+8.76708984	-52.33886719	-62.95166016	+2680
+1457971072.30300000	+14.30419922	-2.68066406	-1.06347656	-1.51611328	-55.19531250	-63.72070313	+3624	+14.19873047	+0.99316406	-1.95117188	+58.31542969	-52.07519531	-55.23925781	+2880	+13.04736328	-3.24755859	-3.79248047	+8.48144531	-53.30566406	-62.81982422	+2692
+1457971072.30710010	+14.31738281	-2.63671875	-1.01953125	-1.97753906	-55.59082031	-63.25927734	+3644	+14.22509766	+1.05908203	-1.88964844	+58.93066406	-52.36083984	-55.89843750	+2892	+13.08251953	-3.19042969	-3.76171875	+8.34960938	-53.72314453	-62.66601563	+2700
+1457971072.31130000	+14.33496094	-2.60595703	-0.97558594	-2.48291016	-55.98632813	-62.79785156	+3664	+14.24707031	+1.10302734	-1.82812500	+59.39208984	-52.64648438	-56.53564453	+2900	+13.11328125	-3.13769531	-3.73095703	+8.17382813	-54.11865234	-62.53417969	+2704
+1457971072.31550000	+14.34814453	-2.57080078	-0.93603516	-2.96630859	-56.31591797	-62.38037109	+3680	+14.26904297	+1.14257813	-1.78417969	+59.74365234	-52.88818359	-57.01904297	+2908	+13.14843750	-3.08935547	-3.69580078	+8.04199219	-54.55810547	-62.44628906	+2712
+1457971072.31960010	+14.36132813	-2.53125000	-0.89208984	-3.40576172	-56.68945313	-61.96289063	+3696	+14.29101563	+1.19091797	-1.73583984	+60.16113281	-53.17382813	-57.50244141	+2916	+13.18359375	-3.03222656	-3.66503906	+7.88818359	-54.95361328	-62.27050781	+2720
+1457971072.32380010	+14.37890625	-2.50488281	-0.85253906	-3.86718750	-57.01904297	-61.56738281	+3712	+14.31738281	+1.22607422	-1.69189453	+60.49072266	-53.45947266	-58.00781250	+2924	+13.21435547	-2.98828125	-3.63427734	+7.71240234	-55.34912109	-62.13867188	+2724
+1457971072.32789990	+14.39648438	-2.48291016	-0.82177734	-4.28466797	-57.28271484	-61.21582031	+3724	+14.33496094	+1.26123047	-1.65673828	+60.68847656	-53.72314453	-58.35937500	+2928	+13.24511719	-2.94433594	-3.60351563	+7.53662109	-55.72265625	-62.02880859	+2728
+1457971072.33209990	+14.40966797	-2.45214844	-0.79541016	-4.68017578	-57.54638672	-60.86425781	+3732	+14.35693359	+1.29638672	-1.62597656	+60.90820313	-53.98681641	-58.64501953	+2936	+13.27587891	-2.89599609	-3.57714844	+7.33886719	-56.05224609	-61.76513672	+2732
+1457971072.33629990	+14.42285156	-2.43017578	-0.76904297	-5.07568359	-57.81005859	-60.53466797	+3744	+14.37451172	+1.32275391	-1.59521484	+60.99609375	-54.25048828	-58.90869141	+2940	+13.30224609	-2.85205078	-3.55517578	+7.09716797	-56.33789063	-61.54541016	+2736
+1457971072.34040000	+14.43603516	-2.40820313	-0.75146484	-5.47119141	-57.98583984	-60.22705078	+3752	+14.39208984	+1.34472656	-1.56884766	+61.04003906	-54.53613281	-59.08447266	+2944	+13.32861328	-2.80810547	-3.52880859	+6.89941406	-56.62353516	-61.32568359	+2736
+1457971072.34460000	+14.44921875	-2.37744141	-0.72509766	-5.75683594	-58.27148438	-59.91943359	+3764	+14.40966797	+1.37548828	-1.53808594	+61.17187500	-54.84375000	-59.30419922	+2952	+13.35058594	-2.76416016	-3.50683594	+6.70166016	-56.90917969	-61.08398438	+2740
+1457971072.34879990	+14.45800781	-2.35986328	-0.69873047	-6.06445313	-58.53515625	-59.63378906	+3772	+14.42285156	+1.39306641	-1.51171875	+61.19384766	-55.17333984	-59.50195313	+2960	+13.37255859	-2.72460938	-3.48486328	+6.45996094	-57.17285156	-60.84228516	+2740
+1457971072.35290000	+14.47119141	-2.34228516	-0.68554688	-6.37207031	-58.71093750	-59.37011719	+3776	+14.43603516	+1.40625000	-1.48974609	+61.10595703	-55.52490234	-59.56787109	+2964	+13.39453125	-2.68505859	-3.46289063	+6.21826172	-57.41455078	-60.60058594	+2740
+1457971072.35710000	+14.48437500	-2.31152344	-0.66796875	-6.54785156	-58.99658203	-59.12841797	+3784	+14.45361328	+1.42382813	-1.46337891	+61.14990234	-55.89843750	-59.69970703	+2972	+13.41650391	-2.64550781	-3.44091797	+6.02050781	-57.67822266	-60.33691406	+2740
+1457971072.36130000	+14.49755859	-2.29394531	-0.64599609	-6.72363281	-59.28222656	-58.95263672	+3792	+14.47119141	+1.44580078	-1.43701172	+61.14990234	-56.31591797	-59.83154297	+2984	+13.44287109	-2.61035156	-3.41894531	+5.80078125	-57.94189453	-60.13916016	+2740
+1457971072.36540010	+14.50634766	-2.27197266	-0.63720703	-6.83349609	-59.47998047	-58.86474609	+3800	+14.47998047	+1.45898438	-1.41503906	+61.10595703	-56.73339844	-59.89746094	+2992	+13.46044922	-2.57958984	-3.40576172	+5.62500000	-58.11767578	-59.94140625	+2740
+1457971072.36960010	+14.51953125	-2.24121094	-0.61523438	-6.78955078	-59.80957031	-58.75488281	+3808	+14.49316406	+1.48095703	-1.38427734	+61.21582031	-57.21679688	-60.07324219	+3004	+13.48242188	-2.54003906	-3.38818359	+5.47119141	-58.33740234	-59.76562500	+2740
+1457971072.37380000	+14.52832031	-2.21923828	-0.59326172	-6.78955078	-60.16113281	-58.71093750	+3816	+14.50634766	+1.50292969	-1.35351563	+61.28173828	-57.72216797	-60.22705078	+3016	+13.50439453	-2.50927734	-3.37500000	+5.33935547	-58.55712891	-59.58984375	+2740
+1457971072.37789990	+14.53271484	-2.19726563	-0.58447266	-6.70166016	-60.42480469	-58.71093750	+3820	+14.51074219	+1.52050781	-1.32714844	+61.25976563	-58.22753906	-60.29296875	+3024	+13.52197266	-2.47412109	-3.36181641	+5.22949219	-58.73291016	-59.45800781	+2736
+1457971072.38210010	+14.54150391	-2.16210938	-0.56250000	-6.52587891	-60.86425781	-58.75488281	+3832	+14.52392578	+1.53808594	-1.28759766	+61.45751953	-58.84277344	-60.55664063	+3040	+13.53955078	-2.43896484	-3.34423828	+5.18554688	-58.99658203	-59.39208984	+2740
+1457971072.39039990	+14.55908203	-2.10937500	-0.51855469	-6.04248047	-61.69921875	-59.04052734	+3848	+14.54150391	+1.57763672	-1.20849609	+61.76513672	-60.11718750	-60.97412109	+3068	+13.57910156	-2.39062500	-3.31347656	+5.09765625	-59.47998047	-59.39208984	+2736
+1457971072.39459990	+14.56787109	-2.07861328	-0.49218750	-5.64697266	-62.22656250	-59.23828125	+3856	+14.55468750	+1.59960938	-1.16894531	+62.00683594	-60.79833984	-61.25976563	+3084	+13.59667969	-2.36425781	-3.29589844	+5.09765625	-59.72167969	-59.41406250	+2732
+1457971072.39870000	+14.57666016	-2.04785156	-0.46142578	-5.20751953	-62.73193359	-59.54589844	+3864	+14.56347656	+1.62158203	-1.12500000	+62.22656250	-61.50146484	-61.50146484	+3096	+13.61425781	-2.33789063	-3.28271484	+5.11962891	-59.98535156	-59.45800781	+2732
+1457971072.40290000	+14.57666016	-2.02148438	-0.43945313	-4.70214844	-63.19335938	-59.91943359	+3872	+14.57226563	+1.64355469	-1.08544922	+62.42431641	-62.22656250	-61.72119141	+3108	+13.63623047	-2.31152344	-3.26953125	+5.18554688	-60.18310547	-59.54589844	+2732
+1457971072.40710000	+14.58105469	-1.98632813	-0.41308594	-4.10888672	-63.72070313	-60.33691406	+3880	+14.57666016	+1.66552734	-1.04589844	+62.66601563	-62.95166016	-61.94091797	+3120	+13.65380859	-2.28515625	-3.25634766	+5.27343750	-60.42480469	-59.65576172	+2732
+1457971072.41120000	+14.58544922	-1.95556641	-0.38671875	-3.49365234	-64.24804688	-60.79833984	+3888	+14.58544922	+1.68310547	-1.00195313	+62.81982422	-63.69873047	-62.13867188	+3132	+13.66699219	-2.26757813	-3.24316406	+5.36132813	-60.66650391	-59.76562500	+2732
+1457971072.41540000	+14.58984375	-1.92919922	-0.36474609	-2.83447266	-64.75341797	-61.30371094	+3896	+14.59423828	+1.69628906	-0.96240234	+62.90771484	-64.46777344	-62.27050781	+3140	+13.68457031	-2.24560547	-3.22998047	+5.42724609	-60.88623047	-59.89746094	+2732
+1457971072.41960000	+14.59423828	-1.89843750	-0.33837891	-2.13134766	-65.25878906	-61.85302734	+3900	+14.59863281	+1.70947266	-0.92285156	+63.01757813	-65.23681641	-62.38037109	+3152	+13.69775391	-2.22363281	-3.21679688	+5.49316406	-61.10595703	-59.98535156	+2732
+1457971072.42370010	+14.59423828	-1.87207031	-0.31201172	-1.38427734	-65.76416016	-62.44628906	+3904	+14.60742188	+1.71826172	-0.88769531	+63.06152344	-66.00585938	-62.46826172	+3160	+13.71093750	-2.20605469	-3.20361328	+5.55908203	-61.30371094	-60.11718750	+2732
+1457971072.42790010	+14.59863281	-1.85009766	-0.29003906	-0.57128906	-66.26953125	-63.12744141	+3908	+14.61621094	+1.72705078	-0.85253906	+63.03955078	-66.79687500	-62.49023438	+3164	+13.72412109	-2.18847656	-3.19042969	+5.62500000	-61.52343750	-60.24902344	+2728
+1457971072.43210010	+14.60302734	-1.82373047	-0.26806641	+0.26367188	-66.68701172	-63.78662109	+3908	+14.62060547	+1.74023438	-0.82617188	+62.88574219	-67.52197266	-62.31445313	+3168	+13.74169922	-2.16650391	-3.18603516	+5.64697266	-61.67724609	-60.27099609	+2728
+1457971072.43619990	+14.60302734	-1.80175781	-0.25488281	+1.09863281	-67.08251953	-64.48974609	+3908	+14.62939453	+1.74023438	-0.79980469	+62.60009766	-68.26904297	-62.07275391	+3168	+13.75048828	-2.14892578	-3.17724609	+5.64697266	-61.80908203	-60.31494141	+2728
+1457971072.44039990	+14.60742188	-1.77978516	-0.24169922	+1.93359375	-67.45605469	-65.19287109	+3908	+14.63378906	+1.74023438	-0.77783203	+62.24853516	-69.01611328	-61.78710938	+3172	+13.75927734	-2.13134766	-3.16845703	+5.64697266	-61.96289063	-60.35888672	+2728
+1457971072.44460010	+14.60742188	-1.75781250	-0.23730469	+2.74658203	-67.74169922	-65.85205078	+3908	+14.63818359	+1.74023438	-0.76025391	+61.76513672	-69.71923828	-61.30371094	+3172	+13.76806641	-2.11376953	-3.16845703	+5.62500000	-62.02880859	-60.31494141	+2724
+1457971072.44870000	+14.60742188	-1.74462891	-0.23291016	+3.47167969	-68.00537109	-66.48925781	+3900	+14.64257813	+1.72705078	-0.74267578	+61.17187500	-70.42236328	-60.79833984	+3172	+13.77246094	-2.09619141	-3.16406250	+5.53710938	-62.11669922	-60.27099609	+2724
+1457971072.45289990	+14.61621094	-1.73144531	-0.22412109	+4.17480469	-68.33496094	-67.10449219	+3896	+14.64697266	+1.71826172	-0.72949219	+60.49072266	-71.10351563	-60.20507813	+3176	+13.77685547	-2.08300781	-3.15527344	+5.38330078	-62.22656250	-60.16113281	+2720
+1457971072.46120000	+14.61621094	-1.70947266	-0.22412109	+5.47119141	-68.75244141	-68.20312500	+3888	+14.65136719	+1.69628906	-0.71191406	+58.73291016	-72.42187500	-58.60107422	+3176	+13.78564453	-2.05224609	-3.15527344	+5.03173828	-62.31445313	-59.85351563	+2712
+1457971072.46540000	+14.62060547	-1.70068359	-0.22412109	+6.10839844	-68.95019531	-68.73046875	+3880	+14.65576172	+1.68310547	-0.70312500	+57.78808594	-73.03710938	-57.72216797	+3180	+13.79003906	-2.03906250	-3.15087891	+4.81201172	-62.35839844	-59.69970703	+2708
+1457971072.46960000	+14.62060547	-1.69628906	-0.23291016	+6.63574219	-69.03808594	-69.19189453	+3880	+14.66015625	+1.66992188	-0.70312500	+56.62353516	-73.60839844	-56.66748047	+3180	+13.79003906	-2.02148438	-3.15527344	+4.59228516	-62.33642578	-59.45800781	+2708
+1457971072.47370000	+14.62500000	-1.69189453	-0.24169922	+7.11914063	-69.14794922	-69.60937500	+3872	+14.66015625	+1.65673828	-0.69873047	+55.37109375	-74.17968750	-55.50292969	+3180	+13.79443359	-2.00830078	-3.15966797	+4.30664063	-62.33642578	-59.19433594	+2704
+1457971072.48200010	+14.62500000	-1.69189453	-0.24609375	+8.02001953	-69.47753906	-70.42236328	+3860	+14.66455078	+1.62158203	-0.68554688	+52.73437500	-75.32226563	-53.15185547	+3188	+13.79003906	-1.98193359	-3.15966797	+3.73535156	-62.31445313	-58.64501953	+2696
+1457971072.48620010	+14.62500000	-1.69189453	-0.25048828	+8.45947266	-69.63134766	-70.81787109	+3856	+14.66894531	+1.60839844	-0.68115234	+51.35009766	-75.89355469	-51.87744141	+3188	+13.79003906	-1.97314453	-3.15966797	+3.44970703	-62.29248047	-58.38134766	+2692
+1457971072.49040010	+14.62939453	-1.69189453	-0.25048828	+8.94287109	-69.78515625	-71.27929688	+3848	+14.67333984	+1.59521484	-0.66796875	+49.96582031	-76.42089844	-50.64697266	+3192	+13.79003906	-1.96435547	-3.15966797	+3.14208984	-62.29248047	-58.11767578	+2688
+1457971072.49449990	+14.62939453	-1.69189453	-0.24609375	+9.47021484	-69.96093750	-71.76269531	+3844	+14.67773438	+1.58203125	-0.65917969	+48.44970703	-76.94824219	-49.28466797	+3196	+13.79443359	-1.95556641	-3.15527344	+2.83447266	-62.29248047	-57.85400391	+2684
+1457971072.49869990	+14.63378906	-1.68750000	-0.24609375	+10.12939453	-70.15869141	-72.35595703	+3836	+14.68212891	+1.57324219	-0.65039063	+46.86767578	-77.47558594	-47.83447266	+3196	+13.79882813	-1.94677734	-3.15527344	+2.54882813	-62.27050781	-57.61230469	+2680
+1457971072.50289990	+14.63378906	-1.68750000	-0.24169922	+10.87646484	-70.33447266	-73.05908203	+3832	+14.68652344	+1.56884766	-0.63281250	+45.28564453	-78.00292969	-46.38427734	+3200	+13.79882813	-1.93798828	-3.15087891	+2.35107422	-62.27050781	-57.41455078	+2676
+1457971072.50700000	+14.63818359	-1.67871094	-0.22851563	+11.82128906	-70.62011719	-73.91601563	+3828	+14.69091797	+1.56005859	-0.61523438	+43.61572266	-78.55224609	-44.84619141	+3204	+13.80322266	-1.93359375	-3.15087891	+2.15332031	-62.24853516	-57.26074219	+2672
+1457971072.51539990	+14.63818359	-1.66992188	-0.20214844	+13.88671875	-71.12548828	-75.84960938	+3824	+14.69531250	+1.55126953	-0.57568359	+39.90234375	-79.62890625	-41.37451172	+3208	+13.80761719	-1.91601563	-3.14208984	+1.75781250	-62.24853516	-56.93115234	+2668
+1457971072.51950000	+14.63818359	-1.66552734	-0.18017578	+15.29296875	-71.49902344	-77.18994141	+3820	+14.70410156	+1.55126953	-0.54931641	+37.94677734	-80.20019531	-39.48486328	+3212	+13.80761719	-1.91162109	-3.13330078	+1.62597656	-62.27050781	-56.82128906	+2664
+1457971072.52370000	+14.64257813	-1.65234375	-0.15820313	+16.76513672	-71.82861328	-78.59619141	+3820	+14.70849609	+1.55126953	-0.52734375	+35.79345703	-80.72753906	-37.39746094	+3212	+13.81201172	-1.90722656	-3.12890625	+1.49414063	-62.31445313	-56.75537109	+2664
+1457971072.52790000	+14.64257813	-1.63916016	-0.14062500	+18.36914063	-72.09228516	-80.11230469	+3820	+14.71289063	+1.55126953	-0.50097656	+33.39843750	-81.25488281	-35.06835938	+3216	+13.82080078	-1.90283203	-3.12011719	+1.40625000	-62.35839844	-56.71142578	+2664
+1457971072.53200010	+14.64697266	-1.62597656	-0.12304688	+20.14892578	-72.37792969	-81.82617188	+3820	+14.71728516	+1.56005859	-0.47460938	+30.82763672	-81.76025391	-32.43164063	+3216	+13.82519531	-1.89843750	-3.11132813	+1.34033203	-62.40234375	-56.68945313	+2660
+1457971072.53620000	+14.65136719	-1.61279297	-0.10107422	+21.99462891	-72.64160156	-83.58398438	+3820	+14.72167969	+1.56005859	-0.45263672	+27.86132813	-82.26562500	-29.46533203	+3216	+13.83398438	-1.89404297	-3.10253906	+1.27441406	-62.46826172	-56.64550781	+2660
+1457971072.54040000	+14.65136719	-1.59521484	-0.08349609	+23.86230469	-72.86132813	-85.36376953	+3820	+14.72167969	+1.56005859	-0.43066406	+24.47753906	-82.70507813	-26.05957031	+3216	+13.83837891	-1.88525391	-3.09375000	+1.23046875	-62.49023438	-56.64550781	+2660
+1457971072.54450010	+14.65136719	-1.58642578	-0.07031250	+25.68603516	-73.08105469	-87.20947266	+3816	+14.72167969	+1.57324219	-0.40869141	+20.80810547	-83.12255859	-22.23632813	+3220	+13.84277344	-1.88085938	-3.08496094	+1.20849609	-62.53417969	-56.64550781	+2656
+1457971072.54870010	+14.64697266	-1.57324219	-0.05273438	+27.57568359	-73.25683594	-89.05517578	+3812	+14.72607422	+1.56884766	-0.38671875	+16.74316406	-83.51806641	-18.06152344	+3220	+13.84277344	-1.87646484	-3.08056641	+1.20849609	-62.60009766	-56.66748047	+2656
+1457971072.55279990	+14.64697266	-1.56005859	-0.03955078	+29.44335938	-73.43261719	-90.92285156	+3812	+14.72607422	+1.56445313	-0.37353516	+12.39257813	-83.80371094	-13.62304688	+3216	+13.84716797	-1.87207031	-3.07177734	+1.16455078	-62.64404297	-56.66748047	+2652
+1457971072.55699990	+14.64697266	-1.55566406	-0.03076172	+31.09130859	-73.52050781	-92.61474609	+3804	+14.72607422	+1.57324219	-0.36035156	+7.73437500	-84.06738281	-8.76708984	+3216	+13.85156250	-1.86328125	-3.06298828	+1.14257813	-62.70996094	-56.66748047	+2648
+1457971072.56119990	+14.64697266	-1.54248047	-0.02636719	+32.73925781	-73.58642578	-94.30664063	+3800	+14.72607422	+1.56445313	-0.34716797	+2.94433594	-84.28710938	-3.84521484	+3216	+13.85595703	-1.85888672	-3.05859375	+1.12060547	-62.77587891	-56.68945313	+2648
+1457971072.56530000	+14.64697266	-1.53369141	-0.01757813	+34.40917969	-73.65234375	-95.99853516	+3796	+14.72167969	+1.56005859	-0.34277344	-1.84570313	-84.39697266	+1.09863281	+3212	+13.85595703	-1.85449219	-3.04980469	+1.12060547	-62.84179688	-56.71142578	+2644
+1457971072.57370000	+14.64257813	-1.52929688	-0.02636719	+36.71630859	-73.58642578	-98.56933594	+3784	+14.71728516	+1.55126953	-0.34277344	-11.29394531	-84.46289063	+10.94238281	+3204	+13.86035156	-1.84130859	-3.04541016	+1.07666016	-62.92968750	-56.71142578	+2636
+1457971072.57780000	+14.63818359	-1.52929688	-0.03076172	+37.79296875	-73.58642578	-99.77783203	+3780	+14.71289063	+1.54687500	-0.35156250	-15.31494141	-84.44091797	+15.11718750	+3204	+13.85595703	-1.83691406	-3.04101563	+1.03271484	-62.95166016	-56.68945313	+2632
+1457971072.58200000	+14.62939453	-1.53369141	-0.04394531	+38.51806641	-73.52050781	-100.67871094	+3776	+14.70849609	+1.53369141	-0.35595703	-19.16015625	-84.37500000	+19.07226563	+3204	+13.85595703	-1.83251953	-3.04101563	+0.96679688	-62.97363281	-56.66748047	+2628
+1457971072.58620000	+14.62500000	-1.53808594	-0.05712891	+39.19921875	-73.45458984	-101.55761719	+3776	+14.69970703	+1.52050781	-0.36474609	-22.60986328	-84.30908203	+22.63183594	+3204	+13.85156250	-1.82812500	-3.04541016	+0.92285156	-63.01757813	-56.64550781	+2624
+1457971072.59450010	+14.61621094	-1.55126953	-0.07031250	+40.38574219	-73.34472656	-103.11767578	+3768	+14.69531250	+1.49414063	-0.38671875	-28.30078125	-84.13330078	+28.47656250	+3208	+13.84716797	-1.81933594	-3.04541016	+0.79101563	-63.08349609	-56.60156250	+2620
+1457971072.59870000	+14.61181641	-1.56005859	-0.08349609	+40.75927734	-73.27880859	-103.71093750	+3768	+14.69091797	+1.48535156	-0.39990234	-30.67382813	-84.02343750	+30.91552734	+3208	+13.84277344	-1.81494141	-3.04541016	+0.72509766	-63.10546875	-56.57958984	+2616
+1457971072.60279990	+14.60742188	-1.56884766	-0.09667969	+41.15478516	-73.21289063	-104.32617188	+3768	+14.68212891	+1.48095703	-0.40869141	-32.71728516	-83.97949219	+33.02490234	+3208	+13.83837891	-1.81054688	-3.04980469	+0.65917969	-63.12744141	-56.57958984	+2612
+1457971072.60700010	+14.60302734	-1.57763672	-0.10546875	+41.46240234	-73.14697266	-104.83154297	+3764	+14.67773438	+1.46337891	-0.41748047	-34.58496094	-83.89160156	+34.87060547	+3212	+13.83398438	-1.80615234	-3.04980469	+0.61523438	-63.14941406	-56.57958984	+2612
+1457971072.61120010	+14.59863281	-1.58203125	-0.11865234	+41.74804688	-73.08105469	-105.29296875	+3764	+14.67333984	+1.45458984	-0.42626953	-36.25488281	-83.82568359	+36.56250000	+3212	+13.82958984	-1.80175781	-3.05419922	+0.54931641	-63.17138672	-56.57958984	+2612
+1457971072.61529990	+14.58984375	-1.59082031	-0.12304688	+42.12158203	-73.05908203	-105.86425781	+3764	+14.66894531	+1.45019531	-0.43066406	-38.07861328	-83.80371094	+38.40820313	+3212	+13.82519531	-1.79736328	-3.05859375	+0.50537109	-63.19335938	-56.60156250	+2612
+1457971072.62369990	+14.58544922	-1.59521484	-0.12304688	+43.22021484	-73.08105469	-107.20458984	+3756	+14.66455078	+1.43261719	-0.42626953	-42.03369141	-83.80371094	+42.25341797	+3212	+13.82080078	-1.79296875	-3.05859375	+0.41748047	-63.28125000	-56.68945313	+2608
+1457971072.62780000	+14.58544922	-1.59521484	-0.11865234	+43.79150391	-73.10302734	-107.92968750	+3756	+14.66455078	+1.43261719	-0.42187500	-43.96728516	-83.80371094	+44.18701172	+3212	+13.82080078	-1.78857422	-3.05859375	+0.43945313	-63.34716797	-56.77734375	+2608
+1457971072.63200000	+14.58105469	-1.59082031	-0.10986328	+44.47265625	-73.12500000	-108.67675781	+3756	+14.66455078	+1.43261719	-0.41748047	-45.74707031	-83.82568359	+45.92285156	+3208	+13.82080078	-1.78417969	-3.05859375	+0.46142578	-63.43505859	-56.88720703	+2608
+1457971072.63610010	+14.58544922	-1.58642578	-0.10546875	+45.21972656	-73.16894531	-109.44580078	+3752	+14.66455078	+1.43701172	-0.41308594	-47.61474609	-83.82568359	+47.79052734	+3208	+13.82519531	-1.78417969	-3.05859375	+0.50537109	-63.50097656	-56.99707031	+2608
+1457971072.64030000	+14.58105469	-1.57763672	-0.09667969	+46.01074219	-73.21289063	-110.30273438	+3756	+14.66455078	+1.44140625	-0.40429688	-49.76806641	-83.86962891	+49.94384766	+3212	+13.82519531	-1.77978516	-3.05419922	+0.54931641	-63.56689453	-57.12890625	+2608
+1457971072.64450000	+14.58105469	-1.56884766	-0.08349609	+46.95556641	-73.27880859	-111.22558594	+3756	+14.66894531	+1.44580078	-0.39550781	-51.74560547	-83.89160156	+51.89941406	+3212	+13.82958984	-1.77539063	-3.05419922	+0.63720703	-63.65478516	-57.28271484	+2608
+1457971072.64860010	+14.58544922	-1.55566406	-0.06591797	+48.01025391	-73.36669922	-112.25830078	+3756	+14.66894531	+1.45019531	-0.37792969	-54.11865234	-83.91357422	+54.25048828	+3212	+13.82958984	-1.77099609	-3.04980469	+0.70312500	-63.74267578	-57.43652344	+2608
+1457971072.65280010	+14.58544922	-1.54248047	-0.05273438	+49.04296875	-73.45458984	-113.24707031	+3760	+14.67333984	+1.45898438	-0.36914063	-56.53564453	-83.91357422	+56.64550781	+3216	+13.83398438	-1.76220703	-3.04541016	+0.76904297	-63.85253906	-57.59033203	+2612
+1457971072.65700010	+14.58984375	-1.52929688	-0.03515625	+50.11962891	-73.52050781	-114.27978516	+3760	+14.67773438	+1.46337891	-0.35595703	-58.77685547	-83.91357422	+58.88671875	+3216	+13.84277344	-1.75781250	-3.03662109	+0.85693359	-63.98437500	-57.74414063	+2612
+1457971072.66109990	+14.59423828	-1.51611328	-0.01757813	+51.24023438	-73.60839844	-115.37841797	+3756	+14.67773438	+1.47216797	-0.34277344	-61.21582031	-83.89160156	+61.30371094	+3216	+13.84716797	-1.75341797	-3.03222656	+0.94482422	-64.09423828	-57.91992188	+2612
+1457971072.66950010	+14.60302734	-1.48974609	+0.00000000	+53.28369141	-73.71826172	-117.33398438	+3752	+14.68652344	+1.49414063	-0.32958984	-65.54443359	-83.80371094	+65.63232422	+3216	+13.86035156	-1.74023438	-3.02783203	+1.07666016	-64.31396484	-58.20556641	+2612
+1457971072.67360000	+14.60302734	-1.47656250	+0.01318359	+54.29443359	-73.78417969	-118.27880859	+3748	+14.69091797	+1.50292969	-0.32080078	-67.58789063	-83.75976563	+67.65380859	+3216	+13.86914063	-1.73583984	-3.02783203	+1.12060547	-64.40185547	-58.31542969	+2608
+1457971072.67779990	+14.60742188	-1.46337891	+0.01757813	+55.17333984	-73.82812500	-119.11376953	+3744	+14.69091797	+1.50732422	-0.32080078	-69.41162109	-83.67187500	+69.45556641	+3216	+13.87353516	-1.72705078	-3.02783203	+1.14257813	-64.48974609	-58.38134766	+2608
+1457971072.68199990	+14.60742188	-1.45458984	+0.01757813	+56.00830078	-73.85009766	-119.92675781	+3740	+14.69531250	+1.51611328	-0.31640625	-71.34521484	-83.60595703	+71.36718750	+3216	+13.87792969	-1.71826172	-3.02783203	+1.14257813	-64.57763672	-58.44726563	+2608
+1457971072.68610000	+14.61181641	-1.45019531	+0.02197266	+56.79931641	-73.89404297	-120.73974609	+3732	+14.69531250	+1.52050781	-0.31640625	-73.25683594	-83.51806641	+73.23486328	+3212	+13.87792969	-1.71386719	-3.02783203	+1.12060547	-64.66552734	-58.49121094	+2604
+1457971072.69030000	+14.61181641	-1.44580078	+0.01318359	+57.39257813	-73.89404297	-121.35498047	+3728	+14.69970703	+1.52050781	-0.32080078	-74.59716797	-83.40820313	+74.53125000	+3208	+13.88232422	-1.70947266	-3.03222656	+1.05468750	-64.75341797	-58.51318359	+2604
+1457971072.69450000	+14.61181641	-1.44140625	+0.00439453	+57.83203125	-73.89404297	-121.86035156	+3720	+14.69970703	+1.52490234	-0.33398438	-75.71777344	-83.32031250	+75.60791016	+3208	+13.88671875	-1.70507813	-3.04101563	+0.96679688	-64.79736328	-58.49121094	+2604
+1457971072.69860010	+14.61181641	-1.44140625	-0.00878906	+58.24951172	-73.89404297	-122.32177734	+3716	+14.69970703	+1.52490234	-0.34716797	-76.70654297	-83.23242188	+76.55273438	+3208	+13.88671875	-1.69628906	-3.04980469	+0.85693359	-64.86328125	-58.44726563	+2604
+1457971072.70280000	+14.61181641	-1.43701172	-0.02636719	+58.55712891	-73.87207031	-122.67333984	+3708	+14.70410156	+1.52050781	-0.36474609	-77.43164063	-83.14453125	+77.18994141	+3208	+13.88671875	-1.69189453	-3.05859375	+0.76904297	-64.88525391	-58.40332031	+2604
+1457971072.70689990	+14.61181641	-1.44140625	-0.04394531	+58.75488281	-73.85009766	-123.00292969	+3708	+14.70410156	+1.51611328	-0.38232422	-78.17871094	-83.07861328	+77.84912109	+3208	+13.89111328	-1.68750000	-3.06738281	+0.65917969	-64.92919922	-58.35937500	+2604
+1457971072.71110010	+14.60742188	-1.44580078	-0.06591797	+58.93066406	-73.80615234	-123.28857422	+3704	+14.69970703	+1.51611328	-0.40429688	-78.88183594	-83.01269531	+78.48632813	+3212	+13.88671875	-1.67871094	-3.08056641	+0.54931641	-64.95117188	-58.29345703	+2608
+1457971072.71530010	+14.60742188	-1.44580078	-0.09228516	+59.04052734	-73.76220703	-123.48632813	+3700	+14.69970703	+1.51171875	-0.42626953	-79.29931641	-82.94677734	+78.83789063	+3212	+13.88671875	-1.66992188	-3.09375000	+0.43945313	-64.97314453	-58.22753906	+2612
+1457971072.71939990	+14.60302734	-1.45019531	-0.11865234	+59.12841797	-73.71826172	-123.72802734	+3696	+14.69970703	+1.50732422	-0.45263672	-79.80468750	-82.88085938	+79.23339844	+3216	+13.88232422	-1.66113281	-3.10693359	+0.30761719	-64.99511719	-58.16162109	+2612
+1457971072.72359990	+14.60302734	-1.45019531	-0.14062500	+59.26025391	-73.65234375	-123.99169922	+3696	+14.69970703	+1.50292969	-0.47460938	-80.31005859	-82.85888672	+79.65087891	+3216	+13.88232422	-1.65673828	-3.12451172	+0.21972656	-65.01708984	-58.13964844	+2616
+1457971072.72779990	+14.60742188	-1.45019531	-0.16699219	+59.41406250	-73.58642578	-124.27734375	+3692	+14.69970703	+1.50292969	-0.50097656	-80.70556641	-82.81494141	+79.95849609	+3220	+13.88232422	-1.64794922	-3.13769531	+0.15380859	-65.03906250	-58.11767578	+2620
+1457971072.73190000	+14.60742188	-1.45458984	-0.19335938	+59.54589844	-73.52050781	-124.54101563	+3692	+14.69970703	+1.50292969	-0.53173828	-81.03515625	-82.79296875	+80.15625000	+3220	+13.88232422	-1.63916016	-3.15966797	+0.10986328	-65.06103516	-58.13964844	+2624
+1457971072.74029990	+14.61621094	-1.44140625	-0.24169922	+59.91943359	-73.32275391	-125.09033203	+3692	+14.70410156	+1.52050781	-0.58886719	-81.60644531	-82.77099609	+80.63964844	+3228	+13.88671875	-1.61718750	-3.19482422	+0.15380859	-65.03906250	-58.22753906	+2632
+1457971072.74440000	+14.61621094	-1.43261719	-0.26367188	+60.16113281	-73.23486328	-125.44189453	+3688	+14.70849609	+1.52929688	-0.61523438	-82.13378906	-82.79296875	+81.05712891	+3228	+13.88671875	-1.60400391	-3.21679688	+0.24169922	-65.03906250	-58.35937500	+2636
+1457971072.74860000	+14.62060547	-1.41503906	-0.29003906	+60.46875000	-73.12500000	-125.77148438	+3692	+14.70849609	+1.54687500	-0.64160156	-82.59521484	-82.79296875	+81.49658203	+3232	+13.89111328	-1.59082031	-3.23876953	+0.35156250	-65.01708984	-58.51318359	+2640
+1457971072.75280000	+14.62939453	-1.40185547	-0.30761719	+60.88623047	-73.01513672	-126.25488281	+3688	+14.71728516	+1.56884766	-0.66357422	-83.21044922	-82.79296875	+82.06787109	+3236	+13.89550781	-1.57324219	-3.26074219	+0.50537109	-65.01708984	-58.68896484	+2644
+1457971072.75690010	+14.63818359	-1.38427734	-0.32519531	+61.32568359	-72.90527344	-126.73828125	+3688	+14.72167969	+1.58642578	-0.68554688	-83.69384766	-82.79296875	+82.48535156	+3240	+13.89990234	-1.56005859	-3.28271484	+0.68115234	-65.01708984	-58.93066406	+2648
+1457971072.76110010	+14.65136719	-1.35791016	-0.33837891	+61.80908203	-72.79541016	-127.19970703	+3688	+14.73046875	+1.61279297	-0.71191406	-84.08935547	-82.81494141	+82.85888672	+3248	+13.90869141	-1.54687500	-3.30908203	+0.90087891	-64.99511719	-59.17236328	+2652
+1457971072.76530000	+14.66455078	-1.33154297	-0.35595703	+62.33642578	-72.66357422	-127.70507813	+3688	+14.74365234	+1.64355469	-0.72949219	-84.70458984	-82.83691406	+83.47412109	+3248	+13.91748047	-1.52929688	-3.33105469	+1.18652344	-64.99511719	-59.47998047	+2652
+1457971072.76939990	+14.67773438	-1.30517578	-0.37353516	+62.70996094	-72.50976563	-128.07861328	+3684	+14.75244141	+1.67431641	-0.75585938	-85.07812500	-82.88085938	+83.80371094	+3252	+13.92626953	-1.50732422	-3.36181641	+1.51611328	-64.95117188	-59.85351563	+2656
+1457971072.77360010	+14.69091797	-1.27001953	-0.39550781	+63.10546875	-72.37792969	-128.43017578	+3684	+14.76562500	+1.70947266	-0.77783203	-85.36376953	-82.90283203	+84.13330078	+3260	+13.93505859	-1.48974609	-3.38818359	+1.82373047	-64.90722656	-60.16113281	+2660
+1457971072.77780010	+14.70410156	-1.23925781	-0.41308594	+63.52294922	-72.22412109	-128.80371094	+3684	+14.77441406	+1.74902344	-0.79980469	-85.64941406	-82.92480469	+84.44091797	+3264	+13.94384766	-1.46777344	-3.41894531	+2.15332031	-64.84130859	-60.46875000	+2660
+1457971072.78189990	+14.71728516	-1.20849609	-0.43505859	+63.94042969	-72.09228516	-129.17724609	+3684	+14.78320313	+1.78417969	-0.82617188	-85.69335938	-82.96875000	+84.46289063	+3268	+13.94824219	-1.45019531	-3.44970703	+2.46093750	-64.77539063	-60.82031250	+2664
+1457971072.78609990	+14.73046875	-1.17333984	-0.45263672	+64.33593750	-71.93847656	-129.52880859	+3680	+14.79638672	+1.81494141	-0.85253906	-85.78125000	-83.03466797	+84.52880859	+3272	+13.95703125	-1.42822266	-3.48046875	+2.81250000	-64.70947266	-61.19384766	+2664
+1457971072.79020000	+14.74804688	-1.13818359	-0.47900391	+64.64355469	-71.78466797	-129.77050781	+3680	+14.81396484	+1.84570313	-0.88330078	-85.89111328	-83.10058594	+84.59472656	+3276	+13.97021484	-1.41064453	-3.51123047	+3.12011719	-64.66552734	-61.52343750	+2664
+1457971072.79440000	+14.76123047	-1.10742188	-0.50976563	+64.79736328	-71.63085938	-129.90234375	+3680	+14.83154297	+1.88085938	-0.91406250	-85.47363281	-83.16650391	+84.17724609	+3280	+13.97900391	-1.38427734	-3.54199219	+3.42773438	-64.59960938	-61.83105469	+2664
+1457971072.79860000	+14.77880859	-1.07226563	-0.53613281	+64.97314453	-71.45507813	-130.01220703	+3680	+14.84472656	+1.91601563	-0.94921875	-85.07812500	-83.25439453	+83.75976563	+3284	+13.98779297	-1.36230469	-3.57714844	+3.75732422	-64.51171875	-62.16064453	+2664
+1457971072.80690000	+14.80517578	-1.01074219	-0.61083984	+65.01708984	-71.08154297	-129.96826172	+3680	+14.86669922	+1.98632813	-1.03271484	-83.25439453	-83.47412109	+81.93603516	+3296	+14.00537109	-1.31835938	-3.65625000	+4.39453125	-64.29199219	-62.77587891	+2668
+1457971072.81110000	+14.81396484	-0.97998047	-0.65039063	+64.97314453	-70.90576172	-129.90234375	+3680	+14.87548828	+2.00830078	-1.07666016	-82.17773438	-83.58398438	+80.79345703	+3300	+14.00976563	-1.29199219	-3.69580078	+4.68017578	-64.18212891	-63.03955078	+2672
+1457971072.81520010	+14.83154297	-0.95361328	-0.69873047	+64.77539063	-70.72998047	-129.68261719	+3680	+14.88867188	+2.03466797	-1.12939453	-80.72753906	-83.71582031	+79.27734375	+3308	+14.01855469	-1.26562500	-3.73535156	+4.89990234	-64.07226563	-63.25927734	+2672
+1457971072.81940010	+14.84033203	-0.92724609	-0.74707031	+64.59960938	-70.53222656	-129.50683594	+3680	+14.89746094	+2.06103516	-1.18212891	-78.99169922	-83.82568359	+77.47558594	+3316	+14.02294922	-1.23925781	-3.77929688	+5.11962891	-63.96240234	-63.45703125	+2672
+1457971072.82360010	+14.85351563	-0.90087891	-0.79541016	+64.42382813	-70.35644531	-129.33105469	+3676	+14.91064453	+2.08300781	-1.23925781	-77.23388672	-83.95751953	+75.62988281	+3320	+14.02734375	-1.21289063	-3.82324219	+5.36132813	-63.83056641	-63.67675781	+2676
+1457971072.82769990	+14.86669922	-0.87451172	-0.84814453	+64.13818359	-70.15869141	-129.02343750	+3680	+14.91943359	+2.10058594	-1.29638672	-75.14648438	-84.08935547	+73.45458984	+3328	+14.03613281	-1.18652344	-3.86718750	+5.55908203	-63.72070313	-63.85253906	+2676
+1457971072.83189990	+14.87548828	-0.84814453	-0.90527344	+63.76464844	-69.93896484	-128.67187500	+3680	+14.92822266	+2.12695313	-1.35791016	-72.70751953	-84.19921875	+70.97167969	+3336	+14.04052734	-1.16015625	-3.91552734	+5.75683594	-63.61083984	-64.02832031	+2680
+1457971072.83610010	+14.88427734	-0.82177734	-0.96679688	+63.43505859	-69.71923828	-128.32031250	+3680	+14.93261719	+2.15332031	-1.42382813	-70.13671875	-84.33105469	+68.35693359	+3344	+14.04492188	-1.12939453	-3.95947266	+5.93261719	-63.47900391	-64.16015625	+2684
+1457971072.84019990	+14.89306641	-0.79541016	-1.02392578	+63.10546875	-69.52148438	-127.96875000	+3684	+14.93701172	+2.17529297	-1.48974609	-67.17041016	-84.44091797	+65.36865234	+3352	+14.04931641	-1.09863281	-4.00781250	+6.13037109	-63.34716797	-64.31396484	+2688
+1457971072.84439990	+14.90185547	-0.76904297	-1.08105469	+62.84179688	-69.34570313	-127.74902344	+3684	+14.94140625	+2.19726563	-1.55566406	-64.20410156	-84.52880859	+62.33642578	+3364	+14.04931641	-1.06787109	-4.05615234	+6.32812500	-63.21533203	-64.48974609	+2688
+1457971072.84859990	+14.91064453	-0.73828125	-1.13378906	+62.62207031	-69.16992188	-127.50732422	+3684	+14.94580078	+2.21923828	-1.62158203	-61.14990234	-84.61669922	+59.21630859	+3376	+14.04931641	-1.03710938	-4.10449219	+6.52587891	-63.10546875	-64.62158203	+2692
+1457971072.85690000	+14.93261719	-0.68115234	-1.24804688	+62.11669922	-68.79638672	-127.02392578	+3684	+14.95898438	+2.26757813	-1.74902344	-55.52490234	-84.79248047	+53.45947266	+3396	+14.05810547	-0.97558594	-4.20117188	+6.89941406	-62.90771484	-64.95117188	+2700
+1457971072.86100010	+14.94140625	-0.64160156	-1.30517578	+61.94091797	-68.62060547	-126.80419922	+3684	+14.96337891	+2.30273438	-1.81054688	-52.62451172	-84.85839844	+50.55908203	+3408	+14.06250000	-0.94042969	-4.24511719	+7.14111328	-62.81982422	-65.17089844	+2700
+1457971072.86520000	+14.95458984	-0.60205078	-1.35351563	+61.91894531	-68.46679688	-126.73828125	+3684	+14.96777344	+2.33789063	-1.86328125	-50.00976563	-84.94628906	+47.94433594	+3416	+14.07128906	-0.90966797	-4.28906250	+7.40478516	-62.73193359	-65.39062500	+2704
+1457971072.86940000	+14.96337891	-0.56689453	-1.40185547	+61.87500000	-68.31298828	-126.67236328	+3684	+14.97216797	+2.37744141	-1.92041016	-47.39501953	-85.03417969	+45.32958984	+3428	+14.07568359	-0.87451172	-4.33300781	+7.69042969	-62.66601563	-65.65429688	+2704
+1457971072.87350010	+14.97656250	-0.51855469	-1.44580078	+61.85302734	-68.15917969	-126.58447266	+3680	+14.97656250	+2.41699219	-1.97314453	-44.73632813	-85.10009766	+42.69287109	+3440	+14.08447266	-0.83935547	-4.38134766	+7.97607422	-62.57812500	-65.91796875	+2704
+1457971072.87770010	+14.98535156	-0.47460938	-1.48535156	+62.00683594	-68.02734375	-126.69433594	+3680	+14.98095703	+2.46533203	-2.01708984	-42.75878906	-85.18798828	+40.78125000	+3448	+14.08886719	-0.79980469	-4.42089844	+8.32763672	-62.51220703	-66.20361328	+2704
+1457971072.88190010	+14.99853516	-0.43066406	-1.51611328	+62.16064453	-67.91748047	-126.82617188	+3676	+14.98974609	+2.50488281	-2.05664063	-40.80322266	-85.29785156	+38.82568359	+3456	+14.09765625	-0.76464844	-4.46044922	+8.70117188	-62.46826172	-66.57714844	+2704
+1457971072.88599990	+15.00732422	-0.37792969	-1.55126953	+62.35839844	-67.80761719	-126.95800781	+3672	+14.99853516	+2.55761719	-2.09619141	-38.80371094	-85.40771484	+36.89208984	+3468	+14.10644531	-0.72949219	-4.49560547	+9.11865234	-62.42431641	-66.95068359	+2700
+1457971072.89019990	+15.02490234	-0.32958984	-1.57763672	+62.66601563	-67.74169922	-127.22167969	+3668	+15.00732422	+2.61035156	-2.12255859	-37.57324219	-85.53955078	+35.72753906	+3476	+14.11523438	-0.68994141	-4.52636719	+9.53613281	-62.44628906	-67.34619141	+2696
+1457971072.89439990	+15.03808594	-0.27685547	-1.60839844	+62.86376953	-67.63183594	-127.35351563	+3660	+15.01611328	+2.66748047	-2.15332031	-36.14501953	-85.67138672	+34.40917969	+3484	+14.12841797	-0.65478516	-4.56152344	+9.95361328	-62.42431641	-67.74169922	+2692
+1457971072.89850000	+15.05126953	-0.21972656	-1.63916016	+63.10546875	-67.52197266	-127.48535156	+3656	+15.02929688	+2.72460938	-2.17968750	-34.69482422	-85.78125000	+33.06884766	+3488	+14.14160156	-0.61523438	-4.59228516	+10.41503906	-62.42431641	-68.18115234	+2688
+1457971072.90689990	+15.07763672	-0.10546875	-1.67871094	+63.83056641	-67.34619141	-128.03466797	+3644	+15.04687500	+2.84326172	-2.22802734	-32.14599609	-86.04492188	+30.73974609	+3500	+14.16796875	-0.53173828	-4.65380859	+11.40380859	-62.38037109	-69.06005859	+2676
+1457971072.91100000	+15.09082031	-0.05273438	-1.69628906	+64.11621094	-67.28027344	-128.25439453	+3636	+15.05566406	+2.89599609	-2.25000000	-30.58593750	-86.13281250	+29.28955078	+3504	+14.17675781	-0.49218750	-4.68457031	+11.86523438	-62.35839844	-69.45556641	+2672
+1457971072.91520000	+15.10400391	-0.00439453	-1.71826172	+64.42382813	-67.21435547	-128.49609375	+3624	+15.06445313	+2.95312500	-2.27197266	-29.46533203	-86.24267578	+28.25683594	+3508	+14.18554688	-0.45263672	-4.71093750	+12.30468750	-62.35839844	-69.85107422	+2664
+1457971072.91940000	+15.11279297	+0.04833984	-1.74023438	+64.66552734	-67.12646484	-128.67187500	+3616	+15.07324219	+3.01025391	-2.29394531	-28.08105469	-86.33056641	+27.00439453	+3512	+14.19873047	-0.40869141	-4.73730469	+12.72216797	-62.38037109	-70.22460938	+2656
+1457971072.92350010	+15.12597656	+0.10107422	-1.76220703	+64.90722656	-67.03857422	-128.82568359	+3608	+15.08203125	+3.06298828	-2.31591797	-26.54296875	-86.41845703	+25.55419922	+3516	+14.21191406	-0.36914063	-4.75927734	+13.16162109	-62.38037109	-70.59814453	+2648
+1457971072.92770000	+15.13476563	+0.15380859	-1.78417969	+65.12695313	-66.97265625	-128.97949219	+3596	+15.08642578	+3.11572266	-2.34228516	-24.93896484	-86.48437500	+24.01611328	+3520	+14.22070313	-0.32519531	-4.78564453	+13.55712891	-62.38037109	-70.94970703	+2636
+1457971072.93190000	+15.14355469	+0.20654297	-1.81054688	+65.23681641	-66.88476563	-129.00146484	+3588	+15.09082031	+3.16845703	-2.37304688	-22.82958984	-86.50634766	+22.06054688	+3524	+14.22949219	-0.28125000	-4.81640625	+13.88671875	-62.33642578	-71.19140625	+2632
+1457971072.93600010	+15.15673828	+0.25048828	-1.84130859	+65.30273438	-66.77490234	-128.97949219	+3580	+15.09521484	+3.21679688	-2.40380859	-20.65429688	-86.52832031	+19.92919922	+3528	+14.23828125	-0.23730469	-4.85156250	+14.17236328	-62.27050781	-71.38916016	+2624
+1457971072.94020010	+15.16552734	+0.29443359	-1.87207031	+65.34667969	-66.66503906	-128.97949219	+3572	+15.09521484	+3.26074219	-2.43457031	-18.23730469	-86.52832031	+17.57812500	+3536	+14.24267578	-0.19775391	-4.87792969	+14.43603516	-62.22656250	-71.56494141	+2616
+1457971072.94429990	+15.16992188	+0.34277344	-1.90283203	+65.39062500	-66.57714844	-128.93554688	+3564	+15.09521484	+3.30468750	-2.47412109	-15.68847656	-86.50634766	+15.11718750	+3544	+14.24707031	-0.15380859	-4.91308594	+14.65576172	-62.16064453	-71.69677734	+2612
+1457971072.94849990	+15.17431641	+0.37792969	-1.93359375	+65.36865234	-66.46728516	-128.89160156	+3552	+15.09521484	+3.34423828	-2.50927734	-13.13964844	-86.46240234	+12.59033203	+3552	+14.25146484	-0.10986328	-4.94384766	+14.85351563	-62.09472656	-71.80664063	+2604
+1457971072.95680000	+15.18750000	+0.45703125	-2.00830078	+65.17089844	-66.26953125	-128.58398438	+3540	+15.09082031	+3.41894531	-2.59277344	-8.26171875	-86.30859375	+7.80029297	+3572	+14.26025391	-0.03076172	-5.00537109	+15.07324219	-61.98486328	-71.85058594	+2588
+1457971072.96100000	+15.19189453	+0.49218750	-2.04785156	+65.01708984	-66.13769531	-128.38623047	+3532	+15.08642578	+3.45410156	-2.63671875	-5.88867188	-86.22070313	+5.44921875	+3580	+14.26464844	+0.00878906	-5.04052734	+15.16113281	-61.91894531	-71.87255859	+2584
+1457971072.96519990	+15.19628906	+0.53173828	-2.08740234	+64.95117188	-66.02783203	-128.27636719	+3528	+15.08642578	+3.48925781	-2.67626953	-3.69140625	-86.15478516	+3.27392578	+3592	+14.26904297	+0.04833984	-5.06689453	+15.27099609	-61.85302734	-71.91650391	+2576
+1457971072.96930000	+15.20068359	+0.57128906	-2.12255859	+64.84130859	-65.91796875	-128.07861328	+3520	+15.08203125	+3.52880859	-2.71582031	-1.38427734	-86.06689453	+1.01074219	+3604	+14.26904297	+0.08789063	-5.10205078	+15.35888672	-61.74316406	-71.89453125	+2572
+1457971072.97770000	+15.21386719	+0.64160156	-2.19726563	+64.59960938	-65.72021484	-127.74902344	+3512	+15.07324219	+3.59472656	-2.79492188	+2.50488281	-85.86914063	-2.83447266	+3632	+14.27343750	+0.17138672	-5.16357422	+15.46875000	-61.58935547	-71.80664063	+2560
+1457971072.98180010	+15.21826172	+0.67675781	-2.22802734	+64.55566406	-65.63232422	-127.63916016	+3508	+15.06884766	+3.62988281	-2.83007813	+4.17480469	-85.78125000	-4.46044922	+3648	+14.27783203	+0.21093750	-5.18554688	+15.55664063	-61.54541016	-71.80664063	+2556
+1457971072.98600010	+15.22265625	+0.71630859	-2.25878906	+64.53369141	-65.54443359	-127.55126953	+3508	+15.06884766	+3.66503906	-2.86523438	+5.73486328	-85.71533203	-5.97656250	+3664	+14.28222656	+0.24609375	-5.20751953	+15.66650391	-61.50146484	-71.85058594	+2548
+1457971072.99020000	+15.23144531	+0.75585938	-2.28076172	+64.62158203	-65.47851563	-127.57324219	+3504	+15.06884766	+3.70019531	-2.88720703	+6.94335938	-85.71533203	-7.16308594	+3676	+14.29101563	+0.28564453	-5.22949219	+15.79833984	-61.47949219	-71.91650391	+2544
+1457971072.99429990	+15.24023438	+0.79980469	-2.30273438	+64.66552734	-65.41259766	-127.52929688	+3500	+15.07324219	+3.73974609	-2.90917969	+8.26171875	-85.67138672	-8.43750000	+3688	+14.29980469	+0.32519531	-5.24707031	+15.95214844	-61.45751953	-71.96044922	+2536
+1457971072.99850010	+15.24902344	+0.84375000	-2.32470703	+64.73144531	-65.34667969	-127.48535156	+3496	+15.07763672	+3.77929688	-2.93554688	+9.36035156	-85.62744141	-9.47021484	+3704	+14.30859375	+0.36474609	-5.26904297	+16.10595703	-61.41357422	-72.04833984	+2532
+1457971073.00270010	+15.25781250	+0.89208984	-2.33349609	+64.97314453	-65.32470703	-127.66113281	+3492	+15.08203125	+3.82763672	-2.93994141	+10.32714844	-85.69335938	-10.34912109	+3716	+14.31738281	+0.40429688	-5.28222656	+16.34765625	-61.41357422	-72.18017578	+2524
+1457971073.00679990	+15.26660156	+0.94042969	-2.34228516	+65.23681641	-65.28076172	-127.79296875	+3488	+15.08642578	+3.87158203	-2.94433594	+11.31591797	-85.73730469	-11.25000000	+3728	+14.32617188	+0.44384766	-5.29101563	+16.61132813	-61.41357422	-72.33398438	+2520
+1457971073.01099990	+15.27539063	+0.98876953	-2.34667969	+65.45654297	-65.28076172	-127.90283203	+3484	+15.09521484	+3.91552734	-2.95312500	+12.10693359	-85.75927734	-11.93115234	+3740	+14.33496094	+0.48779297	-5.29980469	+16.85302734	-61.43554688	-72.46582031	+2512
+1457971073.01510000	+15.28417969	+1.03710938	-2.34667969	+65.80810547	-65.30273438	-128.14453125	+3484	+15.10400391	+3.95947266	-2.94873047	+12.70019531	-85.84716797	-12.43652344	+3752	+14.34814453	+0.52734375	-5.30419922	+17.11669922	-61.45751953	-72.61962891	+2504
+1457971073.01930000	+15.29296875	+1.08544922	-2.34228516	+66.13769531	-65.32470703	-128.36425781	+3480	+15.11279297	+4.00781250	-2.94433594	+13.31542969	-85.93505859	-12.94189453	+3764	+14.36132813	+0.57128906	-5.30419922	+17.38037109	-61.52343750	-72.81738281	+2496
+1457971073.02350000	+15.30615234	+1.13818359	-2.33789063	+66.48925781	-65.32470703	-128.58398438	+3480	+15.12597656	+4.05615234	-2.93994141	+13.82080078	-86.00097656	-13.33740234	+3772	+14.37451172	+0.60644531	-5.30859375	+17.66601563	-61.56738281	-73.03710938	+2488
+1457971073.02760000	+15.31933594	+1.18652344	-2.32910156	+66.92871094	-65.36865234	-128.91357422	+3480	+15.13476563	+4.10449219	-2.92675781	+14.19433594	-86.13281250	-13.62304688	+3788	+14.38769531	+0.64599609	-5.30859375	+17.97363281	-61.63330078	-73.25683594	+2480
+1457971073.03600000	+15.34130859	+1.28320313	-2.31591797	+67.60986328	-65.39062500	-129.33105469	+3476	+15.15673828	+4.20117188	-2.90478516	+14.83154297	-86.28662109	-14.01855469	+3808	+14.41845703	+0.72509766	-5.31298828	+18.50097656	-61.69921875	-73.60839844	+2472
+1457971073.04010010	+15.35009766	+1.32714844	-2.30712891	+67.91748047	-65.43457031	-129.55078125	+3476	+15.16552734	+4.24511719	-2.89599609	+15.05126953	-86.37451172	-14.15039063	+3820	+14.42724609	+0.76904297	-5.31298828	+18.74267578	-61.74316406	-73.74023438	+2472
+1457971073.04430010	+15.35888672	+1.37548828	-2.29833984	+68.18115234	-65.45654297	-129.70458984	+3472	+15.17431641	+4.29345703	-2.88281250	+15.24902344	-86.44042969	-14.19433594	+3828	+14.44042969	+0.80859375	-5.30859375	+19.00634766	-61.78710938	-73.87207031	+2476
+1457971073.04850010	+15.36328125	+1.41064453	-2.29394531	+68.37890625	-65.47851563	-129.83642578	+3472	+15.18310547	+4.32861328	-2.87402344	+15.42480469	-86.50634766	-14.32617188	+3836	+14.44921875	+0.84375000	-5.30859375	+19.18212891	-61.83105469	-73.98193359	+2480
+1457971073.05259990	+15.37646484	+1.44580078	-2.29394531	+68.55468750	-65.50048828	-129.92431641	+3472	+15.19189453	+4.36376953	-2.86962891	+15.46875000	-86.52832031	-14.30419922	+3844	+14.45800781	+0.87890625	-5.30859375	+19.29199219	-61.87500000	-74.04785156	+2484
+1457971073.05679990	+15.38085938	+1.48535156	-2.29394531	+68.66455078	-65.50048828	-129.92431641	+3472	+15.19628906	+4.40332031	-2.86962891	+15.44677734	-86.50634766	-14.19433594	+3852	+14.47119141	+0.91406250	-5.31738281	+19.40185547	-61.87500000	-74.04785156	+2488
+1457971073.06100010	+15.38964844	+1.51611328	-2.29833984	+68.70849609	-65.47851563	-129.94628906	+3468	+15.20507813	+4.43408203	-2.87402344	+15.55664063	-86.50634766	-14.23828125	+3860	+14.47998047	+0.94921875	-5.32177734	+19.48974609	-61.89697266	-74.06982422	+2492
+1457971073.06510000	+15.39843750	+1.54248047	-2.30273438	+68.68652344	-65.47851563	-129.88037109	+3468	+15.20947266	+4.46484375	-2.87841797	+15.64453125	-86.44042969	-14.28222656	+3868	+14.48437500	+0.97998047	-5.32617188	+19.53369141	-61.89697266	-74.04785156	+2492
+1457971073.06929990	+15.40283203	+1.56884766	-2.31591797	+68.57666016	-65.45654297	-129.70458984	+3468	+15.20947266	+4.49560547	-2.89160156	+15.68847656	-86.37451172	-14.26025391	+3876	+14.49316406	+1.01513672	-5.33496094	+19.53369141	-61.87500000	-73.95996094	+2496
+1457971073.07349990	+15.40722656	+1.58642578	-2.32910156	+68.37890625	-65.41259766	-129.46289063	+3468	+15.20947266	+4.51318359	-2.90039063	+15.77636719	-86.28662109	-14.34814453	+3884	+14.49755859	+1.04150391	-5.34375000	+19.46777344	-61.83105469	-73.80615234	+2496
+1457971073.07760000	+15.40722656	+1.60400391	-2.34667969	+68.11523438	-65.39062500	-129.19921875	+3472	+15.20947266	+4.53515625	-2.91796875	+15.93017578	-86.15478516	-14.45800781	+3892	+14.49755859	+1.07226563	-5.35693359	+19.37988281	-61.78710938	-73.63037109	+2500
+1457971073.08180000	+15.41162109	+1.62158203	-2.36425781	+67.91748047	-65.34667969	-128.95751953	+3472	+15.20947266	+4.54833984	-2.93115234	+16.01806641	-86.06689453	-14.54589844	+3904	+14.50195313	+1.09863281	-5.36572266	+19.27001953	-61.74316406	-73.45458984	+2500
+1457971073.09010000	+15.41601563	+1.65234375	-2.39501953	+67.45605469	-65.28076172	-128.47412109	+3480	+15.20947266	+4.57470703	-2.96630859	+16.21582031	-85.82519531	-14.76562500	+3924	+14.50195313	+1.14697266	-5.38769531	+19.02832031	-61.65527344	-73.12500000	+2492
+1457971073.09430000	+15.42041016	+1.66992188	-2.41259766	+67.21435547	-65.25878906	-128.21044922	+3484	+15.20947266	+4.58349609	-2.97949219	+16.25976563	-85.69335938	-14.83154297	+3936	+14.50634766	+1.16894531	-5.39648438	+18.91845703	-61.61132813	-72.94921875	+2488
+1457971073.09840010	+15.42480469	+1.68310547	-2.43017578	+66.95068359	-65.21484375	-127.90283203	+3492	+15.20947266	+4.60107422	-2.99707031	+16.30371094	-85.56152344	-14.87548828	+3948	+14.51074219	+1.19091797	-5.40966797	+18.76464844	-61.54541016	-72.77343750	+2480
+1457971073.10260010	+15.42919922	+1.69628906	-2.44335938	+66.73095703	-65.19287109	-127.63916016	+3496	+15.20507813	+4.61425781	-3.01025391	+16.43554688	-85.45166016	-14.98535156	+3960	+14.51513672	+1.21289063	-5.41845703	+18.67675781	-61.50146484	-72.59765625	+2468
+1457971073.10680010	+15.42919922	+1.71386719	-2.45214844	+66.55517578	-65.17089844	-127.44140625	+3500	+15.20507813	+4.62744141	-3.01904297	+16.56738281	-85.38574219	-15.11718750	+3972	+14.51513672	+1.23486328	-5.41845703	+18.58886719	-61.47949219	-72.48779297	+2460
+1457971073.11089990	+15.43359375	+1.73144531	-2.46093750	+66.37939453	-65.17089844	-127.24365234	+3504	+15.20507813	+4.64062500	-3.02343750	+16.56738281	-85.31982422	-15.13916016	+3984	+14.51953125	+1.25683594	-5.42285156	+18.50097656	-61.45751953	-72.35595703	+2448
+1457971073.11509990	+15.43359375	+1.74902344	-2.46972656	+66.26953125	-65.17089844	-127.06787109	+3508	+15.20507813	+4.65380859	-3.02343750	+16.52343750	-85.27587891	-15.09521484	+3996	+14.51953125	+1.27880859	-5.42724609	+18.43505859	-61.43554688	-72.22412109	+2440
+1457971073.11929990	+15.43798828	+1.77099609	-2.46972656	+66.22558594	-65.19287109	-126.97998047	+3512	+15.20947266	+4.66259766	-3.01904297	+16.45751953	-85.27587891	-15.05126953	+4008	+14.52392578	+1.29638672	-5.42724609	+18.39111328	-61.41357422	-72.13623047	+2432
+1457971073.12340000	+15.44238281	+1.79296875	-2.46533203	+66.24755859	-65.23681641	-126.93603516	+3520	+15.20947266	+4.68457031	-3.01025391	+16.34765625	-85.29785156	-14.89746094	+4024	+14.52832031	+1.31835938	-5.42724609	+18.39111328	-61.43554688	-72.09228516	+2420
+1457971073.12760000	+15.44677734	+1.81933594	-2.46093750	+66.33544922	-65.28076172	-126.95800781	+3524	+15.21386719	+4.70654297	-2.99707031	+16.19384766	-85.34179688	-14.69970703	+4036	+14.53710938	+1.34033203	-5.42285156	+18.41308594	-61.45751953	-72.09228516	+2416
+1457971073.13179990	+15.45556641	+1.84130859	-2.44775391	+66.44531250	-65.34667969	-127.02392578	+3532	+15.21826172	+4.72851563	-2.97949219	+16.06201172	-85.40771484	-14.52392578	+4052	+14.54589844	+1.36230469	-5.41406250	+18.45703125	-61.50146484	-72.11425781	+2412
+1457971073.13590000	+15.45996094	+1.86767578	-2.43457031	+66.59912109	-65.41259766	-127.08984375	+3540	+15.22265625	+4.75488281	-2.95751953	+15.79833984	-85.47363281	-14.19433594	+4068	+14.55468750	+1.38867188	-5.40527344	+18.52294922	-61.54541016	-72.13623047	+2408
+1457971073.14010000	+15.46435547	+1.89843750	-2.41699219	+66.79687500	-65.47851563	-127.19970703	+3548	+15.22705078	+4.78564453	-2.93554688	+15.51269531	-85.58349609	-13.79882813	+4084	+14.55908203	+1.41503906	-5.39208984	+18.63281250	-61.58935547	-72.18017578	+2408
+1457971073.14840010	+15.47314453	+1.95556641	-2.37744141	+67.30224609	-65.65429688	-127.55126953	+3564	+15.23583984	+4.83837891	-2.87841797	+14.83154297	-85.80322266	-12.96386719	+4116	+14.57666016	+1.46337891	-5.36132813	+18.89648438	-61.72119141	-72.33398438	+2416
+1457971073.15260000	+15.47753906	+1.98632813	-2.35546875	+67.56591797	-65.74218750	-127.72705078	+3572	+15.24023438	+4.86914063	-2.84765625	+14.34814453	-85.93505859	-12.39257813	+4132	+14.58105469	+1.48535156	-5.34814453	+19.02832031	-61.80908203	-72.42187500	+2424
+1457971073.15680000	+15.48193359	+2.01269531	-2.33349609	+67.82958984	-65.83007813	-127.92480469	+3580	+15.24462891	+4.89550781	-2.82128906	+13.79882813	-86.04492188	-11.75537109	+4148	+14.58984375	+1.50732422	-5.33496094	+19.13818359	-61.87500000	-72.48779297	+2432
+1457971073.16090010	+15.48632813	+2.04345703	-2.31152344	+68.11523438	-65.91796875	-128.12255859	+3588	+15.24902344	+4.92626953	-2.79052734	+13.20556641	-86.15478516	-11.07421875	+4160	+14.59863281	+1.52929688	-5.31738281	+19.27001953	-61.96289063	-72.57568359	+2444
+1457971073.16510010	+15.49072266	+2.06982422	-2.28955078	+68.40087891	-66.00585938	-128.34228516	+3592	+15.25341797	+4.95703125	-2.76416016	+12.63427734	-86.26464844	-10.41503906	+4176	+14.60302734	+1.55126953	-5.29980469	+19.40185547	-62.05078125	-72.68554688	+2456
+1457971073.16919990	+15.49511719	+2.09179688	-2.26757813	+68.64257813	-66.07177734	-128.51806641	+3600	+15.25341797	+4.98339844	-2.73779297	+12.15087891	-86.35253906	-9.82177734	+4188	+14.61181641	+1.57324219	-5.28222656	+19.53369141	-62.13867188	-72.75146484	+2468
+1457971073.17339990	+15.49951172	+2.11376953	-2.25000000	+68.86230469	-66.15966797	-128.69384766	+3604	+15.25781250	+5.00976563	-2.71582031	+11.68945313	-86.41845703	-9.25048828	+4196	+14.61621094	+1.59521484	-5.26464844	+19.64355469	-62.22656250	-72.81738281	+2484
+1457971073.17759990	+15.49951172	+2.13574219	-2.23242188	+69.03808594	-66.20361328	-128.80371094	+3608	+15.25781250	+5.03173828	-2.69384766	+11.22802734	-86.48437500	-8.74511719	+4204	+14.61621094	+1.61718750	-5.25146484	+19.70947266	-62.27050781	-72.81738281	+2496
+1457971073.18170000	+15.49951172	+2.15332031	-2.21923828	+69.14794922	-66.26953125	-128.89160156	+3608	+15.25781250	+5.04931641	-2.67626953	+10.76660156	-86.52832031	-8.21777344	+4216	+14.61621094	+1.63476563	-5.24267578	+19.73144531	-62.31445313	-72.81738281	+2508
+1457971073.19010000	+15.49951172	+2.17968750	-2.19726563	+69.30175781	-66.37939453	-129.00146484	+3612	+15.25341797	+5.08007813	-2.64550781	+10.06347656	-86.61621094	-7.42675781	+4232	+14.61621094	+1.66552734	-5.22509766	+19.75341797	-62.40234375	-72.77343750	+2536
+1457971073.19420000	+15.49951172	+2.18847656	-2.19287109	+69.30175781	-66.40136719	-129.02343750	+3612	+15.25341797	+5.09326172	-2.63671875	+9.84375000	-86.61621094	-7.18505859	+4236	+14.61621094	+1.67871094	-5.21630859	+19.70947266	-62.44628906	-72.68554688	+2548
+1457971073.19840000	+15.49511719	+2.19726563	-2.18847656	+69.30175781	-66.44531250	-129.00146484	+3612	+15.24902344	+5.10205078	-2.62792969	+9.75585938	-86.61621094	-7.07519531	+4240	+14.61621094	+1.69628906	-5.21191406	+19.66552734	-62.49023438	-72.59765625	+2556
+1457971073.20670010	+15.49072266	+2.20605469	-2.18408203	+69.14794922	-66.48925781	-128.86962891	+3612	+15.24023438	+5.11083984	-2.61914063	+9.84375000	-86.57226563	-7.14111328	+4252	+14.60742188	+1.72265625	-5.20312500	+19.53369141	-62.51220703	-72.37792969	+2572
+1457971073.21090010	+15.49072266	+2.20605469	-2.18847656	+69.01611328	-66.48925781	-128.75976563	+3608	+15.23144531	+5.11523438	-2.61914063	+9.90966797	-86.55029297	-7.22900391	+4256	+14.60302734	+1.73144531	-5.19873047	+19.44580078	-62.53417969	-72.24609375	+2576
+1457971073.21510000	+15.48632813	+2.20605469	-2.18847656	+68.86230469	-66.51123047	-128.64990234	+3608	+15.22265625	+5.11523438	-2.61474609	+9.99755859	-86.52832031	-7.31689453	+4264	+14.59863281	+1.74462891	-5.19433594	+19.33593750	-62.53417969	-72.09228516	+2580
+1457971073.21919990	+15.48193359	+2.20605469	-2.18847656	+68.73046875	-66.51123047	-128.54003906	+3608	+15.21826172	+5.11523438	-2.61474609	+10.06347656	-86.48437500	-7.40478516	+4268	+14.59423828	+1.75341797	-5.19433594	+19.22607422	-62.53417969	-71.96044922	+2584
+1457971073.22340010	+15.47753906	+2.21044922	-2.19287109	+68.59863281	-66.53320313	-128.43017578	+3608	+15.20947266	+5.11523438	-2.61474609	+10.15136719	-86.46240234	-7.49267578	+4276	+14.58984375	+1.76220703	-5.18994141	+19.11621094	-62.53417969	-71.82861328	+2584
+1457971073.23169990	+15.46875000	+2.21044922	-2.18847656	+68.35693359	-66.57714844	-128.25439453	+3608	+15.19628906	+5.11962891	-2.61035156	+10.28320313	-86.41845703	-7.60253906	+4292	+14.58544922	+1.78417969	-5.18115234	+18.91845703	-62.57812500	-71.54296875	+2580
+1457971073.23589990	+15.46435547	+2.21044922	-2.18847656	+68.22509766	-66.59912109	-128.14453125	+3608	+15.18750000	+5.12402344	-2.60595703	+10.30517578	-86.39648438	-7.62451172	+4300	+14.58105469	+1.79296875	-5.17236328	+18.83056641	-62.60009766	-71.41113281	+2580
+1457971073.24009990	+15.45996094	+2.21484375	-2.18408203	+68.13720703	-66.62109375	-128.07861328	+3608	+15.18310547	+5.12841797	-2.60156250	+10.28320313	-86.39648438	-7.58056641	+4308	+14.57666016	+1.80615234	-5.16796875	+18.74267578	-62.60009766	-71.27929688	+2576
+1457971073.24420000	+15.45556641	+2.21923828	-2.17968750	+68.07128906	-66.66503906	-128.03466797	+3612	+15.17431641	+5.12841797	-2.59716797	+10.21728516	-86.37451172	-7.51464844	+4320	+14.57666016	+1.81494141	-5.15917969	+18.65478516	-62.62207031	-71.16943359	+2572
+1457971073.24840000	+15.45117188	+2.22363281	-2.17089844	+68.02734375	-66.70898438	-127.99072266	+3612	+15.16992188	+5.13720703	-2.58837891	+10.10742188	-86.37451172	-7.38281250	+4328	+14.57226563	+1.82812500	-5.15039063	+18.58886719	-62.64404297	-71.05957031	+2568
+1457971073.25250010	+15.45117188	+2.23242188	-2.15771484	+68.04931641	-66.75292969	-127.99072266	+3616	+15.16113281	+5.14160156	-2.57519531	+9.88769531	-86.39648438	-7.11914063	+4340	+14.56787109	+1.84130859	-5.13720703	+18.54492188	-62.68798828	-70.97167969	+2568
+1457971073.25670000	+15.44677734	+2.24121094	-2.14453125	+68.09326172	-66.81884766	-128.01269531	+3624	+15.15673828	+5.15478516	-2.56201172	+9.60205078	-86.41845703	-6.81152344	+4352	+14.56787109	+1.85449219	-5.11962891	+18.50097656	-62.73193359	-70.88378906	+2564
+1457971073.26090000	+15.44238281	+2.25439453	-2.12695313	+68.18115234	-66.88476563	-128.07861328	+3628	+15.15234375	+5.16357422	-2.54443359	+9.27246094	-86.44042969	-6.43798828	+4364	+14.56787109	+1.86767578	-5.10205078	+18.47900391	-62.77587891	-70.81787109	+2564
+1457971073.26500010	+15.44238281	+2.26757813	-2.10498047	+68.29101563	-66.97265625	-128.16650391	+3636	+15.14794922	+5.17675781	-2.52685547	+8.83300781	-86.46240234	-5.95458984	+4376	+14.56787109	+1.88525391	-5.08447266	+18.50097656	-62.84179688	-70.79589844	+2564
+1457971073.26920010	+15.43798828	+2.28515625	-2.07421875	+68.48876953	-67.06054688	-128.29833984	+3644	+15.14355469	+5.19433594	-2.49609375	+8.19580078	-86.52832031	-5.22949219	+4388	+14.56787109	+1.90283203	-5.06250000	+18.52294922	-62.92968750	-70.77392578	+2568
+1457971073.27749990	+15.43359375	+2.32031250	-2.01708984	+68.90625000	-67.25830078	-128.58398438	+3660	+15.13916016	+5.22949219	-2.43457031	+6.65771484	-86.66015625	-3.53759766	+4416	+14.56787109	+1.93359375	-5.01855469	+18.61083984	-63.03955078	-70.75195313	+2576
+1457971073.28169990	+15.42919922	+2.34667969	-1.98193359	+69.21386719	-67.39013672	-128.78173828	+3668	+15.13476563	+5.25585938	-2.39062500	+5.40527344	-86.74804688	-2.19726563	+4428	+14.56787109	+1.95556641	-4.98779297	+18.65478516	-63.12744141	-70.75195313	+2584
+1457971073.28590010	+15.42480469	+2.36865234	-1.94677734	+69.47753906	-67.52197266	-128.97949219	+3676	+15.13476563	+5.27783203	-2.35107422	+4.26269531	-86.83593750	-0.96679688	+4440	+14.56787109	+1.96875000	-4.96142578	+18.72070313	-63.21533203	-70.79589844	+2592
+1457971073.29000000	+15.42480469	+2.39062500	-1.91162109	+69.74121094	-67.63183594	-129.13330078	+3684	+15.13476563	+5.29541016	-2.31152344	+3.14208984	-86.90185547	+0.24169922	+4452	+14.56787109	+1.98193359	-4.93505859	+18.76464844	-63.28125000	-70.79589844	+2604
+1457971073.29419990	+15.42041016	+2.40820313	-1.87646484	+69.98291016	-67.74169922	-129.30908203	+3692	+15.13476563	+5.31738281	-2.26318359	+1.62597656	-86.98974609	+1.86767578	+4460	+14.56787109	+1.99951172	-4.91308594	+18.78662109	-63.36914063	-70.77392578	+2616
+1457971073.29839990	+15.42041016	+2.42578125	-1.84570313	+70.15869141	-67.85156250	-129.44091797	+3696	+15.13476563	+5.33496094	-2.21923828	+0.24169922	-87.05566406	+3.33984375	+4468	+14.56787109	+2.00830078	-4.89111328	+18.76464844	-63.41308594	-70.75195313	+2628
+1457971073.30250000	+15.41601563	+2.44335938	-1.82373047	+70.26855469	-67.91748047	-129.48486328	+3700	+15.13476563	+5.34814453	-2.18847656	-0.76904297	-87.09960938	+4.41650391	+4472	+14.56787109	+2.02148438	-4.87353516	+18.72070313	-63.47900391	-70.68603516	+2636
+1457971073.30670000	+15.41162109	+2.45654297	-1.80175781	+70.33447266	-67.98339844	-129.50683594	+3704	+15.13037109	+5.35693359	-2.15771484	-1.62597656	-87.09960938	+5.33935547	+4472	+14.56787109	+2.03027344	-4.85595703	+18.65478516	-63.50097656	-70.59814453	+2648
+1457971073.31090000	+15.40722656	+2.46093750	-1.78857422	+70.33447266	-68.02734375	-129.48486328	+3704	+15.12597656	+5.36132813	-2.13574219	-2.21923828	-87.07763672	+5.97656250	+4472	+14.56347656	+2.03466797	-4.83837891	+18.56689453	-63.52294922	-70.46630859	+2656
+1457971073.31500010	+15.40283203	+2.46533203	-1.77978516	+70.20263672	-68.04931641	-129.37500000	+3700	+15.12158203	+5.36132813	-2.12255859	-2.50488281	-87.01171875	+6.28417969	+4472	+14.55908203	+2.04345703	-4.82519531	+18.41308594	-63.52294922	-70.29052734	+2664
+1457971073.31920000	+15.40283203	+2.46533203	-1.77539063	+70.02685547	-68.07128906	-129.19921875	+3700	+15.11718750	+5.36132813	-2.10937500	-2.83447266	-86.96777344	+6.61376953	+4468	+14.55029297	+2.04785156	-4.81640625	+18.23730469	-63.50097656	-70.09277344	+2668
+1457971073.32329990	+15.39843750	+2.46533203	-1.77099609	+69.78515625	-68.07128906	-129.00146484	+3696	+15.10839844	+5.35693359	-2.10058594	-3.14208984	-86.90185547	+6.94335938	+4468	+14.54589844	+2.05224609	-4.81201172	+18.03955078	-63.47900391	-69.89501953	+2672
+1457971073.32750010	+15.39404297	+2.46093750	-1.77539063	+69.54345703	-68.04931641	-128.80371094	+3696	+15.10400391	+5.34814453	-2.10058594	-3.27392578	-86.81396484	+7.09716797	+4464	+14.54150391	+2.05224609	-4.80322266	+17.81982422	-63.45703125	-69.65332031	+2676
+1457971073.33579990	+15.38964844	+2.45654297	-1.78417969	+68.95019531	-67.98339844	-128.32031250	+3692	+15.09082031	+5.33935547	-2.10498047	-3.25195313	-86.57226563	+7.09716797	+4460	+14.52832031	+2.06103516	-4.79443359	+17.31445313	-63.32519531	-69.10400391	+2676
+1457971073.33999990	+15.38964844	+2.44775391	-1.79296875	+68.57666016	-67.93945313	-128.01269531	+3696	+15.08642578	+5.33056641	-2.10937500	-3.16406250	-86.44042969	+7.03125000	+4464	+14.52392578	+2.06542969	-4.79443359	+17.05078125	-63.23730469	-68.79638672	+2672
+1457971073.34419990	+15.38525391	+2.44335938	-1.80175781	+68.24707031	-67.89550781	-127.74902344	+3696	+15.07763672	+5.32617188	-2.11376953	-3.14208984	-86.30859375	+7.03125000	+4464	+14.51513672	+2.06982422	-4.79443359	+16.80908203	-63.12744141	-68.51074219	+2668
+1457971073.34830000	+15.38525391	+2.43896484	-1.81054688	+67.87353516	-67.82958984	-127.44140625	+3700	+15.06884766	+5.31738281	-2.12255859	-3.16406250	-86.17675781	+7.07519531	+4468	+14.50634766	+2.07421875	-4.79443359	+16.54541016	-63.01757813	-68.20312500	+2664
+1457971073.35250000	+15.38085938	+2.43017578	-1.81933594	+67.50000000	-67.78564453	-127.15576172	+3704	+15.06445313	+5.30859375	-2.12695313	-3.31787109	-86.02294922	+7.22900391	+4472	+14.49755859	+2.07421875	-4.79443359	+16.28173828	-62.90771484	-67.91748047	+2660
+1457971073.35669990	+15.38085938	+2.42578125	-1.82812500	+67.14843750	-67.71972656	-126.87011719	+3704	+15.06005859	+5.29980469	-2.13574219	-3.53759766	-85.89111328	+7.49267578	+4476	+14.48876953	+2.07861328	-4.79443359	+16.01806641	-62.77587891	-67.60986328	+2652
+1457971073.36080000	+15.38085938	+2.42138672	-1.83691406	+66.79687500	-67.65380859	-126.60644531	+3708	+15.05566406	+5.29541016	-2.14013672	-3.84521484	-85.75927734	+7.84423828	+4480	+14.48437500	+2.08300781	-4.79882813	+15.77636719	-62.66601563	-67.34619141	+2644
+1457971073.36500000	+15.38085938	+2.41699219	-1.84570313	+66.48925781	-67.60986328	-126.36474609	+3712	+15.05126953	+5.29101563	-2.14453125	-4.30664063	-85.62744141	+8.34960938	+4484	+14.47998047	+2.08740234	-4.79443359	+15.60058594	-62.57812500	-67.10449219	+2636
+1457971073.36920000	+15.38085938	+2.41699219	-1.85009766	+66.22558594	-67.56591797	-126.14501953	+3716	+15.04687500	+5.29101563	-2.14453125	-4.83398438	-85.47363281	+8.94287109	+4488	+14.47558594	+2.09619141	-4.79443359	+15.44677734	-62.46826172	-66.90673828	+2628
+1457971073.37330010	+15.38525391	+2.41259766	-1.85009766	+65.98388672	-67.50000000	-125.94726563	+3720	+15.04248047	+5.29101563	-2.14892578	-5.38330078	-85.31982422	+9.60205078	+4492	+14.47119141	+2.10058594	-4.79003906	+15.29296875	-62.38037109	-66.73095703	+2616
+1457971073.37750010	+15.38525391	+2.41699219	-1.85009766	+65.76416016	-67.47802734	-125.79345703	+3720	+15.04248047	+5.29101563	-2.14453125	-6.10839844	-85.20996094	+10.43701172	+4496	+14.47119141	+2.10937500	-4.78564453	+15.18310547	-62.27050781	-66.59912109	+2608
+1457971073.38170000	+15.38964844	+2.41699219	-1.84570313	+65.61035156	-67.45605469	-125.68359375	+3724	+15.04248047	+5.29541016	-2.13574219	-7.27294922	-85.07812500	+11.73339844	+4504	+14.46679688	+2.11376953	-4.78125000	+15.11718750	-62.22656250	-66.48925781	+2604
+1457971073.38579990	+15.38964844	+2.42138672	-1.84130859	+65.50048828	-67.45605469	-125.61767578	+3728	+15.04248047	+5.30419922	-2.11816406	-8.52539063	-84.99023438	+13.13964844	+4512	+14.46679688	+2.11816406	-4.77685547	+15.05126953	-62.18261719	-66.42333984	+2596
+1457971073.39420010	+15.39843750	+2.43896484	-1.81494141	+65.52246094	-67.47802734	-125.66162109	+3740	+15.05126953	+5.32617188	-2.07861328	-11.53564453	-84.81445313	+16.52343750	+4528	+14.47558594	+2.12695313	-4.75488281	+15.00732422	-62.16064453	-66.35742188	+2592
+1457971073.39829990	+15.40283203	+2.44775391	-1.79736328	+65.61035156	-67.52197266	-125.74951172	+3744	+15.05566406	+5.34375000	-2.05664063	-12.98583984	-84.74853516	+18.19335938	+4536	+14.47998047	+2.13134766	-4.74609375	+15.00732422	-62.16064453	-66.35742188	+2592
+1457971073.40249990	+15.40722656	+2.46093750	-1.77539063	+65.74218750	-67.56591797	-125.85937500	+3748	+15.06005859	+5.35693359	-2.03027344	-14.41406250	-84.68261719	+19.81933594	+4540	+14.48437500	+2.14013672	-4.73730469	+15.02929688	-62.18261719	-66.35742188	+2592
+1457971073.40660000	+15.41162109	+2.47412109	-1.75781250	+65.89599609	-67.63183594	-125.99121094	+3752	+15.06884766	+5.37890625	-1.99951172	-16.04003906	-84.61669922	+21.70898438	+4548	+14.48876953	+2.14453125	-4.72412109	+15.05126953	-62.18261719	-66.37939453	+2596
+1457971073.41080000	+15.41601563	+2.48730469	-1.73583984	+66.04980469	-67.69775391	-126.12304688	+3756	+15.07324219	+5.39208984	-1.96875000	-17.49023438	-84.57275391	+23.37890625	+4552	+14.49316406	+2.14892578	-4.71533203	+15.09521484	-62.20458984	-66.40136719	+2600
+1457971073.41500000	+15.41601563	+2.49609375	-1.71826172	+66.15966797	-67.76367188	-126.23291016	+3756	+15.07763672	+5.40527344	-1.94677734	-18.67675781	-84.50683594	+24.76318359	+4552	+14.49755859	+2.15332031	-4.70654297	+15.09521484	-62.22656250	-66.40136719	+2604
+1457971073.41910000	+15.42041016	+2.50488281	-1.70068359	+66.24755859	-67.82958984	-126.29882813	+3756	+15.08203125	+5.41845703	-1.92480469	-19.64355469	-84.44091797	+25.92773438	+4552	+14.49755859	+2.15332031	-4.70214844	+15.09521484	-62.24853516	-66.42333984	+2608
+1457971073.42330000	+15.42480469	+2.51367188	-1.68750000	+66.33544922	-67.89550781	-126.38671875	+3756	+15.08642578	+5.42724609	-1.90283203	-20.39062500	-84.37500000	+26.85058594	+4552	+14.50195313	+2.15771484	-4.69335938	+15.09521484	-62.29248047	-66.42333984	+2616
+1457971073.42750000	+15.42480469	+2.52246094	-1.67431641	+66.37939453	-67.96142578	-126.40869141	+3756	+15.09082031	+5.43603516	-1.88525391	-20.65429688	-84.33105469	+27.29003906	+4548	+14.50634766	+2.15771484	-4.68896484	+15.09521484	-62.31445313	-66.40136719	+2624
+1457971073.43160010	+15.42480469	+2.53125000	-1.66552734	+66.37939453	-68.00537109	-126.38671875	+3752	+15.09082031	+5.44042969	-1.87646484	-20.36865234	-84.24316406	+27.13623047	+4544	+14.50634766	+2.16210938	-4.68457031	+15.07324219	-62.31445313	-66.37939453	+2628
+1457971073.43580010	+15.42480469	+2.53564453	-1.66113281	+66.31347656	-68.04931641	-126.29882813	+3748	+15.09082031	+5.44482422	-1.87207031	-19.79736328	-84.17724609	+26.71875000	+4536	+14.51074219	+2.16650391	-4.68017578	+15.05126953	-62.33642578	-66.33544922	+2636
+1457971073.44409990	+15.42480469	+2.53564453	-1.65673828	+65.96191406	-68.15917969	-125.92529297	+3736	+15.08642578	+5.44482422	-1.87207031	-17.55615234	-84.02343750	+24.67529297	+4528	+14.51074219	+2.17089844	-4.68457031	+14.96337891	-62.31445313	-66.22558594	+2648
+1457971073.44829990	+15.42480469	+2.53564453	-1.66113281	+65.67626953	-68.18115234	-125.61767578	+3736	+15.08203125	+5.44042969	-1.87646484	-16.01806641	-83.93554688	+23.18115234	+4524	+14.50634766	+2.17089844	-4.68457031	+14.89746094	-62.29248047	-66.15966797	+2652
+1457971073.45250010	+15.42480469	+2.53125000	-1.66992188	+65.32470703	-68.24707031	-125.24414063	+3732	+15.08203125	+5.43603516	-1.88525391	-14.01855469	-83.86962891	+21.20361328	+4520	+14.50634766	+2.17529297	-4.68896484	+14.83154297	-62.27050781	-66.07177734	+2656
+1457971073.45660000	+15.42480469	+2.52685547	-1.67871094	+64.90722656	-68.26904297	-124.82666016	+3728	+15.07763672	+5.42724609	-1.89843750	-11.84326172	-83.75976563	+19.05029297	+4524	+14.50195313	+2.17529297	-4.69335938	+14.76562500	-62.24853516	-66.00585938	+2664
+1457971073.46079990	+15.42480469	+2.52246094	-1.69189453	+64.40185547	-68.31298828	-124.29931641	+3728	+15.07324219	+5.42285156	-1.91601563	-9.29443359	-83.64990234	+16.50146484	+4524	+14.50195313	+2.17529297	-4.69775391	+14.69970703	-62.22656250	-65.93994141	+2668
+1457971073.46499990	+15.42480469	+2.51367188	-1.70507813	+63.83056641	-68.37890625	-123.70605469	+3732	+15.07324219	+5.41845703	-1.93359375	-6.41601563	-83.54003906	+13.64501953	+4528	+14.50195313	+2.17529297	-4.70214844	+14.63378906	-62.20458984	-65.85205078	+2668
+1457971073.46910000	+15.42041016	+2.50488281	-1.72705078	+62.90771484	-68.44482422	-122.71728516	+3732	+15.06884766	+5.41406250	-1.95556641	-3.58154297	-83.40820313	+10.78857422	+4532	+14.49755859	+2.17529297	-4.70654297	+14.56787109	-62.18261719	-65.80810547	+2672
+1457971073.47330000	+15.42041016	+2.49169922	-1.74902344	+61.87500000	-68.51074219	-121.64062500	+3736	+15.06445313	+5.40966797	-1.97314453	-0.48339844	-83.25439453	+7.66845703	+4536	+14.49755859	+2.17968750	-4.71093750	+14.50195313	-62.13867188	-65.72021484	+2676
+1457971073.47740010	+15.42041016	+2.48291016	-1.77099609	+60.82031250	-68.59863281	-120.52001953	+3740	+15.06445313	+5.40087891	-1.99511719	+2.74658203	-83.10058594	+4.41650391	+4540	+14.49316406	+2.17968750	-4.71972656	+14.43603516	-62.09472656	-65.65429688	+2676
+1457971073.48580000	+15.42480469	+2.43896484	-1.83691406	+56.79931641	-68.90625000	-116.32324219	+3760	+15.06005859	+5.39208984	-2.03466797	+9.90966797	-82.66113281	-2.81250000	+4556	+14.48437500	+2.17968750	-4.73291016	+14.28222656	-62.00683594	-65.47851563	+2676
+1457971073.48990010	+15.42480469	+2.43017578	-1.85009766	+55.23925781	-69.08203125	-114.67529297	+3764	+15.06005859	+5.39208984	-2.05224609	+13.33740234	-82.44140625	-6.26220703	+4560	+14.48437500	+2.18408203	-4.74169922	+14.21630859	-61.94091797	-65.41259766	+2676
+1457971073.49410010	+15.43359375	+2.41259766	-1.87207031	+52.71240234	-69.32373047	-111.99462891	+3768	+15.06445313	+5.39648438	-2.07421875	+17.62207031	-82.08984375	-10.54687500	+4568	+14.47998047	+2.18408203	-4.75488281	+14.12841797	-61.87500000	-65.32470703	+2676
+1457971073.49830010	+15.43798828	+2.40820313	-1.88525391	+50.91064453	-69.45556641	-110.06103516	+3768	+15.06445313	+5.40087891	-2.09179688	+21.13769531	-81.73828125	-14.04052734	+4576	+14.47558594	+2.18408203	-4.76367188	+14.04052734	-61.80908203	-65.25878906	+2672
+1457971073.50239990	+15.44238281	+2.40380859	-1.88525391	+49.24072266	-69.65332031	-108.30322266	+3768	+15.06884766	+5.41406250	-2.10058594	+24.30175781	-81.45263672	-17.16064453	+4580	+14.47119141	+2.18408203	-4.77685547	+13.97460938	-61.74316406	-65.21484375	+2668
+1457971073.50659990	+15.44677734	+2.39501953	-1.88085938	+47.39501953	-69.85107422	-106.39160156	+3768	+15.07324219	+5.42724609	-2.10498047	+28.12500000	-81.05712891	-20.91796875	+4584	+14.47119141	+2.18847656	-4.78564453	+13.93066406	-61.67724609	-65.17089844	+2664
+1457971073.51079990	+15.45117188	+2.39062500	-1.88085938	+45.57128906	-70.00488281	-104.47998047	+3764	+15.07763672	+5.44482422	-2.10498047	+31.00341797	-80.72753906	-23.70849609	+4588	+14.46679688	+2.18847656	-4.79443359	+13.90869141	-61.63330078	-65.14892578	+2660
+1457971073.51490000	+15.45556641	+2.39062500	-1.87646484	+43.72558594	-70.15869141	-102.54638672	+3760	+15.07763672	+5.45800781	-2.10498047	+33.46435547	-80.39794922	-26.10351563	+4592	+14.46679688	+2.18847656	-4.80322266	+13.88671875	-61.58935547	-65.14892578	+2656
+1457971073.51910000	+15.45996094	+2.38623047	-1.87207031	+41.85791016	-70.31250000	-100.59082031	+3760	+15.08642578	+5.47998047	-2.10498047	+36.05712891	-80.00244141	-28.56445313	+4596	+14.46679688	+2.18847656	-4.80761719	+13.86474609	-61.54541016	-65.14892578	+2652
+1457971073.52740000	+15.47314453	+2.38183594	-1.87207031	+37.99072266	-70.48828125	-96.54785156	+3752	+15.09082031	+5.51953125	-2.10498047	+40.16601563	-79.27734375	-32.43164063	+4596	+14.46679688	+2.18847656	-4.82080078	+13.86474609	-61.50146484	-65.17089844	+2644
+1457971073.53160000	+15.47753906	+2.38183594	-1.87646484	+35.96923828	-70.51025391	-94.43847656	+3748	+15.09521484	+5.54589844	-2.10498047	+42.14355469	-78.85986328	-34.21142578	+4596	+14.46679688	+2.18847656	-4.82519531	+13.86474609	-61.47949219	-65.17089844	+2644
+1457971073.53580000	+15.48193359	+2.37744141	-1.88525391	+33.99169922	-70.51025391	-92.39501953	+3744	+15.09960938	+5.56347656	-2.10937500	+43.79150391	-78.46435547	-35.72753906	+4596	+14.46679688	+2.18847656	-4.82958984	+13.86474609	-61.45751953	-65.17089844	+2640
+1457971073.53990010	+15.49072266	+2.37304688	-1.89843750	+32.03613281	-70.40039063	-90.37353516	+3744	+15.09960938	+5.58105469	-2.12255859	+45.10986328	-77.98095703	-36.89208984	+4596	+14.46679688	+2.18847656	-4.83398438	+13.86474609	-61.41357422	-65.17089844	+2640
+1457971073.54410000	+15.49072266	+2.36865234	-1.90722656	+30.16845703	-70.35644531	-88.43994141	+3740	+15.09521484	+5.59423828	-2.13134766	+46.45019531	-77.56347656	-38.10058594	+4596	+14.46679688	+2.18847656	-4.83837891	+13.86474609	-61.39160156	-65.17089844	+2636
+1457971073.54830000	+15.49511719	+2.35546875	-1.91601563	+28.38867188	-70.26855469	-86.63818359	+3740	+15.09521484	+5.60302734	-2.14453125	+47.63671875	-77.14599609	-39.22119141	+4596	+14.46679688	+2.18847656	-4.84277344	+13.84277344	-61.36962891	-65.14892578	+2636
+1457971073.55240010	+15.49951172	+2.34228516	-1.95117188	+26.60888672	-70.02685547	-84.81445313	+3744	+15.09082031	+5.60742188	-2.17529297	+48.36181641	-76.59667969	-39.85839844	+4600	+14.46679688	+2.18847656	-4.84716797	+13.82080078	-61.34765625	-65.12695313	+2640
+1457971073.55660010	+15.49951172	+2.33789063	-1.98632813	+24.91699219	-69.76318359	-83.05664063	+3744	+15.09082031	+5.61621094	-2.20166016	+49.13085938	-76.17919922	-40.56152344	+4600	+14.46240234	+2.18408203	-4.85156250	+13.79882813	-61.30371094	-65.08300781	+2640
+1457971073.56069990	+15.50390625	+2.32031250	-2.02148438	+23.37890625	-69.49951172	-81.49658203	+3748	+15.08642578	+5.61181641	-2.22802734	+49.87792969	-75.73974609	-41.24267578	+4600	+14.46240234	+2.18408203	-4.86035156	+13.77685547	-61.25976563	-65.03906250	+2640
+1457971073.56489990	+15.50830078	+2.30712891	-2.06542969	+21.99462891	-69.14794922	-80.06835938	+3752	+15.08203125	+5.60742188	-2.27636719	+50.18554688	-75.16845703	-41.52832031	+4604	+14.46240234	+2.18408203	-4.86914063	+13.73291016	-61.21582031	-64.99511719	+2644
+1457971073.56909990	+15.50830078	+2.28955078	-2.10937500	+20.65429688	-68.81835938	-78.72802734	+3760	+15.07763672	+5.60742188	-2.32031250	+50.53710938	-74.75097656	-41.85791016	+4608	+14.45800781	+2.17968750	-4.88671875	+13.64501953	-61.10595703	-64.86328125	+2648
+1457971073.57740000	+15.50830078	+2.25439453	-2.21044922	+18.45703125	-68.00537109	-76.53076172	+3768	+15.06005859	+5.58984375	-2.42578125	+50.84472656	-73.76220703	-42.12158203	+4620	+14.44482422	+2.17089844	-4.93066406	+13.42529297	-60.84228516	-64.57763672	+2660
+1457971073.58160000	+15.50390625	+2.23242188	-2.26318359	+17.51220703	-67.63183594	-75.58593750	+3776	+15.05566406	+5.57666016	-2.46972656	+50.93261719	-73.41064453	-42.23144531	+4624	+14.42724609	+2.15332031	-4.99658203	+13.11767578	-60.42480469	-64.16015625	+2672
+1457971073.58570000	+15.50390625	+2.21044922	-2.31152344	+16.76513672	-67.25830078	-74.86083984	+3780	+15.05126953	+5.56347656	-2.51806641	+51.02050781	-73.03710938	-42.36328125	+4632	+14.40966797	+2.13574219	-5.05810547	+12.85400391	-60.07324219	-63.80859375	+2684
+1457971073.58990000	+15.50390625	+2.18847656	-2.37304688	+16.14990234	-66.81884766	-74.26757813	+3788	+15.04687500	+5.54150391	-2.57958984	+50.91064453	-72.61962891	-42.31933594	+4640	+14.38769531	+2.12255859	-5.11523438	+12.63427734	-59.74365234	-63.52294922	+2696
+1457971073.59410000	+15.50390625	+2.17089844	-2.43017578	+15.60058594	-66.40136719	-73.71826172	+3796	+15.04248047	+5.52832031	-2.62792969	+50.86669922	-72.33398438	-42.29736328	+4644	+14.35693359	+2.08740234	-5.21630859	+12.28271484	-59.12841797	-63.06152344	+2712
+1457971073.59820010	+15.49951172	+2.15332031	-2.48291016	+15.20507813	-66.02783203	-73.32275391	+3796	+15.03808594	+5.51513672	-2.68066406	+50.77880859	-72.00439453	-42.23144531	+4648	+14.33496094	+2.06103516	-5.29101563	+12.06298828	-58.71093750	-62.79785156	+2716
+1457971073.60240010	+15.49511719	+2.13574219	-2.54003906	+14.96337891	-65.61035156	-73.05908203	+3800	+15.03369141	+5.50195313	-2.73779297	+50.62500000	-71.65283203	-42.09960938	+4652	+14.31738281	+2.03906250	-5.34814453	+11.99707031	-58.38134766	-62.66601563	+2712
+1457971073.60660000	+15.49511719	+2.12255859	-2.57958984	+14.80957031	-65.34667969	-72.88330078	+3796	+15.02929688	+5.49316406	-2.78613281	+50.49316406	-71.41113281	-42.01171875	+4652	+14.29541016	+2.01269531	-5.40966797	+11.97509766	-58.02978516	-62.62207031	+2712
+1457971073.61069990	+15.49072266	+2.10498047	-2.62353516	+14.67773438	-65.03906250	-72.75146484	+3796	+15.02490234	+5.47998047	-2.83886719	+50.33935547	-71.14746094	-41.87988281	+4656	+14.27783203	+1.99072266	-5.45361328	+11.97509766	-57.76611328	-62.62207031	+2704
+1457971073.61490010	+15.49072266	+2.09179688	-2.67187500	+14.67773438	-64.68750000	-72.72949219	+3796	+15.02050781	+5.46240234	-2.89160156	+50.14160156	-70.88378906	-41.72607422	+4656	+14.26464844	+1.96875000	-5.49755859	+12.04101563	-57.50244141	-62.68798828	+2692
+1457971073.62319990	+15.48632813	+2.06982422	-2.74658203	+14.78759766	-64.20410156	-72.79541016	+3788	+15.02050781	+5.44042969	-2.97509766	+49.83398438	-70.51025391	-41.48437500	+4652	+14.23828125	+1.92041016	-5.57666016	+12.21679688	-57.04101563	-62.95166016	+2672
+1457971073.62739990	+15.48632813	+2.06103516	-2.78613281	+14.96337891	-63.91845703	-72.90527344	+3784	+15.02050781	+5.43164063	-3.01904297	+49.65820313	-70.33447266	-41.33056641	+4652	+14.22509766	+1.89843750	-5.61181641	+12.37060547	-56.82128906	-63.14941406	+2664
+1457971073.63150000	+15.48632813	+2.05664063	-2.82128906	+15.11718750	-63.72070313	-72.99316406	+3776	+15.02050781	+5.42285156	-3.05859375	+49.50439453	-70.15869141	-41.19873047	+4644	+14.21630859	+1.87646484	-5.65136719	+12.52441406	-56.57958984	-63.34716797	+2652
+1457971073.63570000	+15.48632813	+2.04785156	-2.85644531	+15.31494141	-63.45703125	-73.14697266	+3768	+15.02050781	+5.41406250	-3.10693359	+49.28466797	-69.96093750	-41.00097656	+4640	+14.20751953	+1.85009766	-5.69091797	+12.67822266	-56.31591797	-63.54492188	+2644
+1457971073.63990000	+15.48632813	+2.03906250	-2.89599609	+15.55664063	-63.19335938	-73.32275391	+3764	+15.02050781	+5.40527344	-3.15087891	+49.06494141	-69.76318359	-40.78125000	+4632	+14.19433594	+1.82373047	-5.73046875	+12.85400391	-56.03027344	-63.78662109	+2636
+1457971073.64400010	+15.48632813	+2.03027344	-2.93115234	+15.79833984	-62.95166016	-73.49853516	+3756	+15.02050781	+5.39648438	-3.19921875	+48.82324219	-69.56542969	-40.53955078	+4628	+14.18115234	+1.79736328	-5.77001953	+13.05175781	-55.74462891	-64.00634766	+2632
+1457971073.64820000	+15.48632813	+2.02148438	-2.96630859	+16.06201172	-62.66601563	-73.69628906	+3748	+15.02050781	+5.38330078	-3.24755859	+48.55957031	-69.36767578	-40.29785156	+4620	+14.16796875	+1.76660156	-5.80957031	+13.22753906	-55.41503906	-64.27001953	+2632
+1457971073.65240000	+15.48632813	+2.01269531	-3.01025391	+16.36962891	-62.35839844	-73.93798828	+3740	+15.02050781	+5.37011719	-3.29589844	+48.25195313	-69.14794922	-40.03417969	+4612	+14.15039063	+1.73583984	-5.85351563	+13.38134766	-55.08544922	-64.53369141	+2632
+1457971073.65650010	+15.49072266	+1.99951172	-3.05859375	+16.72119141	-61.98486328	-74.17968750	+3732	+15.02490234	+5.35693359	-3.35742188	+47.90039063	-68.88427734	-39.68261719	+4604	+14.13720703	+1.70507813	-5.90185547	+13.55712891	-54.68994141	-64.75341797	+2632
+1457971073.66490010	+15.49511719	+1.96875000	-3.16845703	+17.46826172	-61.17187500	-74.77294922	+3720	+15.02929688	+5.31738281	-3.48046875	+47.13134766	-68.31298828	-39.00146484	+4584	+14.10644531	+1.62597656	-6.00292969	+13.86474609	-53.85498047	-65.25878906	+2644
+1457971073.66899990	+15.49511719	+1.95117188	-3.24316406	+18.03955078	-60.53466797	-75.16845703	+3720	+15.02929688	+5.29541016	-3.55957031	+46.66992188	-67.93945313	-38.56201172	+4576	+14.08447266	+1.58203125	-6.06884766	+14.04052734	-53.30566406	-65.50048828	+2652
+1457971073.67319990	+15.49951172	+1.92480469	-3.31787109	+18.50097656	-59.96337891	-75.54199219	+3716	+15.02929688	+5.26904297	-3.64306641	+46.18652344	-67.52197266	-38.12255859	+4568	+14.05810547	+1.53369141	-6.13037109	+14.17236328	-52.75634766	-65.72021484	+2660
+1457971073.67740010	+15.49951172	+1.89843750	-3.39257813	+18.94042969	-59.37011719	-75.91552734	+3712	+15.02929688	+5.23388672	-3.72656250	+45.68115234	-67.10449219	-37.68310547	+4560	+14.03613281	+1.48535156	-6.19628906	+14.28222656	-52.18505859	-65.91796875	+2668
+1457971073.68150000	+15.49951172	+1.85888672	-3.50244141	+19.55566406	-58.46923828	-76.39892578	+3716	+15.02490234	+5.18994141	-3.83203125	+45.04394531	-66.55517578	-37.13378906	+4560	+14.00097656	+1.42822266	-6.27539063	+14.39208984	-51.45996094	-66.13769531	+2684
+1457971073.68569990	+15.49511719	+1.82373047	-3.59472656	+20.06103516	-57.76611328	-76.79443359	+3716	+15.02490234	+5.14599609	-3.93310547	+44.47265625	-66.04980469	-36.69433594	+4552	+13.97460938	+1.36669922	-6.34570313	+14.50195313	-50.84472656	-66.35742188	+2692
+1457971073.68989990	+15.49511719	+1.78857422	-3.68261719	+20.56640625	-57.06298828	-77.21191406	+3712	+15.02050781	+5.09326172	-4.03857422	+43.90136719	-65.50048828	-36.25488281	+4548	+13.94384766	+1.30957031	-6.41601563	+14.56787109	-50.22949219	-66.57714844	+2700
+1457971073.69400000	+15.49072266	+1.74902344	-3.79687500	+21.18164063	-56.18408203	-77.67333984	+3712	+15.01171875	+5.02734375	-4.17480469	+43.22021484	-64.75341797	-35.70556641	+4548	+13.91308594	+1.23925781	-6.50390625	+14.63378906	-49.48242188	-66.75292969	+2708
+1457971073.69820000	+15.48632813	+1.70507813	-3.89355469	+21.66503906	-55.43701172	-78.11279297	+3708	+15.00292969	+4.96582031	-4.30224609	+42.60498047	-64.07226563	-35.24414063	+4544	+13.88232422	+1.17333984	-6.57861328	+14.67773438	-48.82324219	-66.95068359	+2708
+1457971073.70240000	+15.47753906	+1.65673828	-3.99023438	+22.14843750	-54.64599609	-78.53027344	+3704	+14.99414063	+4.90429688	-4.42968750	+42.05566406	-63.39111328	-34.82666016	+4536	+13.84716797	+1.11181641	-6.65332031	+14.76562500	-48.12011719	-67.14843750	+2704
+1457971073.71070000	+15.45996094	+1.56445313	-4.18359375	+23.09326172	-53.12988281	-79.34326172	+3696	+14.96337891	+4.74609375	-4.71093750	+40.84716797	-61.87500000	-33.99169922	+4532	+13.76806641	+0.97119141	-6.80712891	+14.87548828	-46.69189453	-67.60986328	+2692
+1457971073.71479990	+15.45117188	+1.51611328	-4.28906250	+23.53271484	-52.31689453	-79.69482422	+3692	+14.94580078	+4.67138672	-4.84277344	+40.29785156	-61.14990234	-33.59619141	+4524	+13.72851563	+0.89648438	-6.88183594	+14.91943359	-46.01074219	-67.82958984	+2684
+1457971073.71900010	+15.43798828	+1.46337891	-4.39013672	+23.95019531	-51.54785156	-80.06835938	+3688	+14.92822266	+4.58789063	-4.98779297	+39.70458984	-60.38085938	-33.22265625	+4520	+13.69335938	+0.82617188	-6.95214844	+14.96337891	-45.32958984	-68.04931641	+2672
+1457971073.72320010	+15.42480469	+1.41064453	-4.48681641	+24.36767578	-50.77880859	-80.46386719	+3680	+14.91064453	+4.50439453	-5.11523438	+39.17724609	-59.69970703	-32.89306641	+4508	+13.65820313	+0.74707031	-7.02246094	+15.00732422	-44.67041016	-68.31298828	+2656
+1457971073.72729990	+15.41162109	+1.35791016	-4.58349609	+24.76318359	-50.03173828	-80.79345703	+3672	+14.89306641	+4.42529297	-5.23388672	+38.71582031	-59.04052734	-32.60742188	+4496	+13.61865234	+0.66796875	-7.09277344	+15.07324219	-43.98925781	-68.57666016	+2636
+1457971073.73149990	+15.39843750	+1.30078125	-4.67578125	+25.09277344	-49.26269531	-81.14501953	+3664	+14.87109375	+4.34179688	-5.36132813	+38.21044922	-58.33740234	-32.27783203	+4480	+13.57910156	+0.59326172	-7.16308594	+15.11718750	-43.28613281	-68.81835938	+2620
+1457971073.73569990	+15.38525391	+1.23925781	-4.77246094	+25.35644531	-48.49365234	-81.40869141	+3656	+14.85351563	+4.26708984	-5.47998047	+37.72705078	-57.70019531	-31.94824219	+4464	+13.53955078	+0.50976563	-7.23339844	+15.11718750	-42.56103516	-69.03808594	+2600
+1457971073.73980000	+15.36767578	+1.17333984	-4.86035156	+25.53222656	-47.76855469	-81.62841797	+3648	+14.82714844	+4.19238281	-5.58544922	+37.28759766	-57.10693359	-31.66259766	+4440	+13.49121094	+0.42626953	-7.29931641	+15.13916016	-41.81396484	-69.27978516	+2584
+1457971073.74400000	+15.35009766	+1.11181641	-4.94824219	+25.70800781	-47.04345703	-81.82617188	+3636	+14.80957031	+4.11328125	-5.68212891	+36.89208984	-56.57958984	-31.39892578	+4420	+13.44726563	+0.34716797	-7.36083984	+15.18310547	-41.08886719	-69.47753906	+2568
+1457971073.74819990	+15.33251953	+1.04589844	-5.03613281	+25.83984375	-46.31835938	-81.97998047	+3624	+14.79199219	+4.03417969	-5.77441406	+36.45263672	-56.05224609	-31.11328125	+4392	+13.40771484	+0.25927734	-7.42236328	+15.16113281	-40.34179688	-69.71923828	+2552
+1457971073.75650000	+15.30615234	+0.91845703	-5.18994141	+25.99365234	-44.95605469	-82.17773438	+3596	+14.76123047	+3.88037109	-5.94140625	+35.57373047	-55.06347656	-30.54199219	+4340	+13.31982422	+0.07910156	-7.53662109	+15.11718750	-38.89160156	-70.09277344	+2520
+1457971073.76070000	+15.29296875	+0.83935547	-5.27343750	+25.97167969	-44.23095703	-82.24365234	+3584	+14.74804688	+3.79687500	-6.02490234	+35.15625000	-54.60205078	-30.25634766	+4312	+13.28027344	-0.01318359	-7.59375000	+15.07324219	-38.16650391	-70.29052734	+2504
+1457971073.76480010	+15.27978516	+0.76025391	-5.34375000	+25.90576172	-43.57177734	-82.28759766	+3568	+14.72607422	+3.72216797	-6.09521484	+34.78271484	-54.14062500	-30.01464844	+4280	+13.23632813	-0.10986328	-7.64648438	+15.02929688	-37.39746094	-70.46630859	+2492
+1457971073.76900010	+15.26220703	+0.68994141	-5.42285156	+25.86181641	-42.82470703	-82.24365234	+3552	+14.70849609	+3.64306641	-6.16552734	+34.43115234	-53.67919922	-29.75097656	+4244	+13.18798828	-0.19775391	-7.70800781	+14.98535156	-36.60644531	-70.53222656	+2480
+1457971073.77320000	+15.24462891	+0.60644531	-5.50195313	+25.72998047	-42.07763672	-82.17773438	+3536	+14.69091797	+3.56396484	-6.23583984	+34.05761719	-53.21777344	-29.48730469	+4212	+13.13964844	-0.29882813	-7.76074219	+14.89746094	-35.79345703	-70.64208984	+2468
+1457971073.77729990	+15.22705078	+0.51855469	-5.57666016	+25.59814453	-41.33056641	-82.11181641	+3520	+14.66455078	+3.48046875	-6.31054688	+33.66210938	-52.71240234	-29.20166016	+4180	+13.09130859	-0.39990234	-7.81347656	+14.80957031	-35.00244141	-70.75195313	+2460
+1457971073.78150010	+15.20947266	+0.44384766	-5.65576172	+25.51025391	-40.58349609	-81.97998047	+3504	+14.64697266	+3.39697266	-6.37646484	+33.31054688	-52.29492188	-28.93798828	+4148	+13.04296875	-0.49218750	-7.86181641	+14.72167969	-34.25537109	-70.79589844	+2444
+1457971073.78559990	+15.19189453	+0.35156250	-5.73046875	+25.40039063	-39.83642578	-81.89208984	+3492	+14.62500000	+3.30029297	-6.43798828	+32.93701172	-51.85546875	-28.76220703	+4116	+12.99462891	-0.60205078	-7.91015625	+14.61181641	-33.48632813	-70.88378906	+2436
+1457971073.78979990	+15.16992188	+0.25927734	-5.80957031	+25.31250000	-39.04541016	-81.82617188	+3480	+14.59863281	+3.20361328	-6.51269531	+32.58544922	-51.32812500	-28.54248047	+4088	+12.95068359	-0.71191406	-7.95410156	+14.50195313	-32.73925781	-70.99365234	+2428
+1457971073.79399990	+15.15234375	+0.17578125	-5.89306641	+25.26855469	-38.23242188	-81.67236328	+3468	+14.56787109	+3.11572266	-6.59179688	+32.25585938	-50.82275391	-28.30078125	+4056	+12.90234375	-0.81298828	-8.00244141	+14.41406250	-31.99218750	-71.01562500	+2420
+1457971073.80230000	+15.09960938	-0.02197266	-6.06884766	+25.18066406	-36.49658203	-81.51855469	+3452	+14.49755859	+2.90478516	-6.75439453	+31.61865234	-49.70214844	-27.97119141	+3996	+12.79687500	-1.04150391	-8.09912109	+14.17236328	-30.45410156	-71.12548828	+2408
+1457971073.81060000	+15.03808594	-0.21533203	-6.23144531	+25.26855469	-34.84863281	-81.34277344	+3436	+14.41406250	+2.68505859	-6.91259766	+31.02539063	-48.62548828	-27.66357422	+3936	+12.67822266	-1.27001953	-8.18701172	+13.97460938	-28.98193359	-71.21337891	+2400
+1457971073.81900000	+14.97216797	-0.40869141	-6.41162109	+25.53222656	-33.15673828	-81.21093750	+3420	+14.30859375	+2.44775391	-7.10156250	+30.41015625	-47.37304688	-27.31201172	+3884	+12.56835938	-1.50292969	-8.26611328	+13.79882813	-27.64160156	-71.32324219	+2384
+1457971073.82310010	+14.93701172	-0.51855469	-6.49072266	+25.68603516	-32.34375000	-81.23291016	+3408	+14.25585938	+2.31591797	-7.18505859	+30.10253906	-46.80175781	-27.22412109	+3856	+12.50683594	-1.63037109	-8.30126953	+13.68896484	-27.00439453	-71.43310547	+2380
+1457971073.82730010	+14.89306641	-0.61962891	-6.58300781	+25.90576172	-31.42089844	-81.25488281	+3400	+14.19873047	+2.18847656	-7.28173828	+29.81689453	-46.14257813	-27.09228516	+3832	+12.44970703	-1.75781250	-8.34082031	+13.64501953	-26.34521484	-71.54296875	+2372
+1457971073.83150010	+14.84912109	-0.71191406	-6.66650391	+26.21337891	-30.65185547	-81.25488281	+3384	+14.13720703	+2.06982422	-7.36962891	+29.55322266	-45.57128906	-26.93847656	+3804	+12.38818359	-1.87207031	-8.37597656	+13.62304688	-25.72998047	-71.58691406	+2364
+1457971073.83559990	+14.80517578	-0.82177734	-6.74121094	+26.47705078	-29.88281250	-81.27685547	+3368	+14.07568359	+1.93798828	-7.45312500	+29.26757813	-45.00000000	-26.80664063	+3776	+12.32226563	-2.00390625	-8.41113281	+13.53515625	-25.09277344	-71.69677734	+2360
+1457971073.83979990	+14.75244141	-0.92285156	-6.82910156	+26.74072266	-29.02587891	-81.27685547	+3352	+14.00097656	+1.80175781	-7.54101563	+28.95996094	-44.34082031	-26.63085938	+3748	+12.26074219	-2.13134766	-8.44189453	+13.53515625	-24.47753906	-71.80664063	+2352
+1457971073.84809990	+14.64697266	-1.12939453	-6.96533203	+27.35595703	-27.66357422	-81.36474609	+3312	+13.87353516	+1.54248047	-7.68603516	+28.38867188	-43.35205078	-26.30126953	+3684	+12.12890625	-2.38623047	-8.49462891	+13.51318359	-23.33496094	-72.00439453	+2328
+1457971073.85229990	+14.59423828	-1.23925781	-7.03564453	+27.64160156	-26.93847656	-81.40869141	+3292	+13.80322266	+1.41064453	-7.75195313	+28.10302734	-42.84667969	-26.12548828	+3656	+12.06738281	-2.51367188	-8.52099609	+13.51318359	-22.78564453	-72.13623047	+2316
+1457971073.85649990	+14.53710938	-1.33593750	-7.09277344	+27.99316406	-26.34521484	-81.43066406	+3268	+13.74169922	+1.28759766	-7.80908203	+27.83935547	-42.42919922	-25.92773438	+3616	+12.00146484	-2.64111328	-8.53857422	+13.53515625	-22.25830078	-72.22412109	+2304
+1457971073.86060000	+14.48437500	-1.44140625	-7.14990234	+28.30078125	-25.72998047	-81.47460938	+3244	+13.68017578	+1.16015625	-7.85742188	+27.55371094	-42.03369141	-25.75195313	+3580	+11.93554688	-2.77294922	-8.56054688	+13.53515625	-21.70898438	-72.35595703	+2292
+1457971073.86480000	+14.42724609	-1.54687500	-7.20263672	+28.56445313	-25.11474609	-81.49658203	+3220	+13.61425781	+1.03271484	-7.90136719	+27.31201172	-41.66015625	-25.57617188	+3540	+11.86962891	-2.90039063	-8.57812500	+13.57910156	-21.15966797	-72.46582031	+2280
+1457971073.87310000	+14.30859375	-1.75781250	-7.28613281	+29.09179688	-24.06005859	-81.49658203	+3172	+13.49560547	+0.79541016	-7.95849609	+26.82861328	-41.06689453	-25.18066406	+3452	+11.73339844	-3.15527344	-8.60888672	+13.68896484	-20.08300781	-72.64160156	+2260
+1457971073.87730000	+14.24707031	-1.86767578	-7.32128906	+29.28955078	-23.57666016	-81.47460938	+3148	+13.43408203	+0.67675781	-7.98046875	+26.58691406	-40.80322266	-24.98291016	+3408	+11.66308594	-3.28271484	-8.61328125	+13.75488281	-19.55566406	-72.72949219	+2248
+1457971073.88140010	+14.18994141	-1.97314453	-7.34765625	+29.50927734	-23.13720703	-81.47460938	+3128	+13.38134766	+0.56250000	-7.98486328	+26.38916016	-40.62744141	-24.78515625	+3356	+11.59277344	-3.40136719	-8.61767578	+13.82080078	-19.05029297	-72.79541016	+2240
+1457971073.88560010	+14.13281250	-2.08300781	-7.37402344	+29.68505859	-22.71972656	-81.47460938	+3104	+13.32861328	+0.43945313	-7.98925781	+26.16943359	-40.45166016	-24.63134766	+3308	+11.52246094	-3.53320313	-8.62646484	+13.86474609	-18.52294922	-72.86132813	+2232
+1457971073.88980010	+14.08007813	-2.19287109	-7.39160156	+29.83886719	-22.32421875	-81.47460938	+3084	+13.27148438	+0.32519531	-7.98925781	+25.99365234	-40.27587891	-24.49951172	+3260	+11.45654297	-3.66064453	-8.62646484	+13.90869141	-18.03955078	-72.94921875	+2228
+1457971073.89389990	+14.02294922	-2.29833984	-7.40917969	+30.03662109	-21.95068359	-81.43066406	+3064	+13.21875000	+0.21533203	-7.98925781	+25.83984375	-40.14404297	-24.27978516	+3208	+11.38623047	-3.78369141	-8.62646484	+13.99658203	-17.55615234	-72.97119141	+2220
+1457971073.89809990	+13.96582031	-2.41259766	-7.42675781	+30.16845703	-21.55517578	-81.40869141	+3048	+13.16601563	+0.09667969	-7.98486328	+25.66406250	-39.96826172	-24.14794922	+3160	+11.31591797	-3.91113281	-8.62646484	+14.01855469	-17.07275391	-73.01513672	+2220
+1457971073.90640000	+13.84277344	-2.63232422	-7.44433594	+30.47607422	-20.85205078	-81.34277344	+3012	+13.05175781	-0.11865234	-7.97167969	+25.42236328	-39.63867188	-23.79638672	+3056	+11.17089844	-4.16162109	-8.61328125	+14.17236328	-16.10595703	-73.08105469	+2212
+1457971073.91479990	+13.72412109	-2.86083984	-7.46191406	+30.69580078	-20.17089844	-81.27685547	+2988	+12.92431641	-0.36474609	-7.95849609	+25.07080078	-39.19921875	-23.53271484	+2964	+11.02587891	-4.41650391	-8.59570313	+14.26025391	-15.22705078	-73.10302734	+2212
+1457971073.91890000	+13.65820313	-2.97070313	-7.46630859	+30.87158203	-19.86328125	-81.25488281	+2976	+12.85839844	-0.47460938	-7.94970703	+24.93896484	-39.00146484	-23.31298828	+2916	+10.95556641	-4.53515625	-8.57812500	+14.30419922	-14.83154297	-73.12500000	+2212
+1457971073.92730000	+13.53076172	-3.19921875	-7.47509766	+31.15722656	-19.18212891	-81.21093750	+2952	+12.72216797	-0.72070313	-7.94091797	+24.65332031	-38.45214844	-23.04931641	+2836	+10.81054688	-4.79443359	-8.54296875	+14.43603516	-14.01855469	-73.19091797	+2212
+1457971073.93140010	+13.46484375	-3.30468750	-7.48388672	+31.35498047	-18.83056641	-81.14501953	+2936	+12.64746094	-0.83056641	-7.94531250	+24.52148438	-38.07861328	-22.74169922	+2800	+10.74023438	-4.91308594	-8.52539063	+14.50195313	-13.64501953	-73.16894531	+2212
+1457971073.93560000	+13.39453125	-3.41894531	-7.49267578	+31.48681641	-18.47900391	-81.07910156	+2928	+12.56835938	-0.96240234	-7.94970703	+24.30175781	-37.70507813	-22.52197266	+2768	+10.66552734	-5.04052734	-8.50781250	+14.54589844	-13.22753906	-73.16894531	+2212
+1457971073.93980000	+13.32421875	-3.52880859	-7.49707031	+31.68457031	-18.08349609	-80.99121094	+2912	+12.48486328	-1.08544922	-7.94970703	+24.12597656	-37.26562500	-22.30224609	+2736	+10.59521484	-5.16357422	-8.47705078	+14.63378906	-12.87597656	-73.16894531	+2212
+1457971073.94390010	+13.24951172	-3.62988281	-7.50585938	+31.90429688	-17.70996094	-80.85937500	+2900	+12.40136719	-1.19531250	-7.95410156	+23.92822266	-36.82617188	-21.95068359	+2704	+10.52050781	-5.28222656	-8.45068359	+14.69970703	-12.48046875	-73.12500000	+2208
+1457971073.94810010	+13.17480469	-3.73974609	-7.51464844	+32.08007813	-17.29248047	-80.72753906	+2888	+12.31787109	-1.33154297	-7.95410156	+23.68652344	-36.36474609	-21.70898438	+2680	+10.44580078	-5.40087891	-8.42871094	+14.74365234	-12.04101563	-73.05908203	+2204
+1457971073.95219990	+13.10449219	-3.84960938	-7.51464844	+32.29980469	-16.89697266	-80.63964844	+2872	+12.22998047	-1.45898438	-7.94970703	+23.48876953	-35.90332031	-21.46728516	+2652	+10.37548828	-5.52392578	-8.38916016	+14.83154297	-11.68945313	-73.08105469	+2204
+1457971073.96059990	+12.95507813	-4.05175781	-7.53222656	+32.71728516	-16.01806641	-80.24414063	+2836	+12.06298828	-1.69628906	-7.95410156	+23.00537109	-34.84863281	-20.69824219	+2604	+10.23486328	-5.76123047	-8.32763672	+15.00732422	-10.83251953	-72.92724609	+2192
+1457971073.96470000	+12.88037109	-4.15283203	-7.52343750	+32.95898438	-15.60058594	-80.09033203	+2816	+11.97509766	-1.81494141	-7.94091797	+22.80761719	-34.36523438	-20.39062500	+2576	+10.16455078	-5.87548828	-8.27929688	+15.09521484	-10.39306641	-72.86132813	+2188
+1457971073.96890000	+12.80126953	-4.24511719	-7.52783203	+33.20068359	-15.13916016	-79.76074219	+2796	+11.89160156	-1.91601563	-7.92773438	+22.58789063	-33.83789063	-19.90722656	+2548	+10.08984375	-5.98535156	-8.23974609	+15.16113281	-9.90966797	-72.70751953	+2176
+1457971073.97309990	+12.72656250	-4.34179688	-7.53222656	+33.39843750	-14.63378906	-79.45312500	+2776	+11.81250000	-2.03906250	-7.91894531	+22.30224609	-33.28857422	-19.51171875	+2528	+10.01953125	-6.09960938	-8.20898438	+15.24902344	-9.36035156	-72.53173828	+2168
+1457971073.97720000	+12.65185547	-4.43847656	-7.51904297	+33.61816406	-14.19433594	-79.18945313	+2752	+11.72460938	-2.15771484	-7.89257813	+22.08251953	-32.78320313	-19.16015625	+2500	+9.94482422	-6.20947266	-8.16064453	+15.33691406	-8.87695313	-72.37792969	+2156
+1457971073.98140000	+12.57714844	-4.52636719	-7.51025391	+33.81591797	-13.75488281	-78.83789063	+2732	+11.64990234	-2.25878906	-7.86181641	+21.86279297	-32.32177734	-18.67675781	+2472	+9.87451172	-6.31494141	-8.11230469	+15.38085938	-8.37158203	-72.18017578	+2148
+1457971073.98970010	+12.43212891	-4.71533203	-7.48388672	+34.23339844	-12.83203125	-78.20068359	+2688	+11.50048828	-2.47412109	-7.79150391	+21.48925781	-31.42089844	-17.90771484	+2424	+9.72949219	-6.53027344	-8.02001953	+15.55664063	-7.22900391	-71.76269531	+2128
+1457971073.99390010	+12.36181641	-4.79882813	-7.46191406	+34.43115234	-12.41455078	-77.80517578	+2664	+11.43457031	-2.56201172	-7.74755859	+21.33544922	-31.00341797	-17.42431641	+2396	+9.65478516	-6.63134766	-7.97167969	+15.60058594	-6.67968750	-71.49902344	+2116
+1457971073.99810000	+12.29589844	-4.88671875	-7.44433594	+34.62890625	-11.97509766	-77.40966797	+2644	+11.36425781	-2.66308594	-7.70800781	+21.15966797	-30.56396484	-17.02880859	+2372	+9.58007813	-6.73681641	-7.92773438	+15.71044922	-6.08642578	-71.19140625	+2108
+1457971074.00219990	+12.22558594	-4.97460938	-7.40917969	+34.82666016	-11.55761719	-77.05810547	+2624	+11.29833984	-2.75976563	-7.64648438	+21.02783203	-30.19042969	-16.65527344	+2352	+9.50976563	-6.83349609	-7.87060547	+15.79833984	-5.51513672	-70.90576172	+2100
+1457971074.00640010	+12.15966797	-5.04931641	-7.37402344	+35.02441406	-11.18408203	-76.64062500	+2608	+11.23242188	-2.83886719	-7.58935547	+20.91796875	-29.81689453	-16.17187500	+2332	+9.43066406	-6.93017578	-7.81347656	+15.86425781	-4.94384766	-70.57617188	+2096
+1457971074.01060010	+12.08935547	-5.13720703	-7.34326172	+35.20019531	-10.78857422	-76.20117188	+2592	+11.17089844	-2.93554688	-7.53662109	+20.78613281	-29.42138672	-15.77636719	+2316	+9.35595703	-7.02685547	-7.76953125	+15.93017578	-4.32861328	-70.20263672	+2088
+1457971074.01469990	+12.02343750	-5.22070313	-7.29492188	+35.37597656	-10.48095703	-75.87158203	+2584	+11.10498047	-3.02343750	-7.46191406	+20.69824219	-29.06982422	-15.42480469	+2304	+9.28564453	-7.12353516	-7.70361328	+16.01806641	-3.82324219	-69.91699219	+2088
+1457971074.02300000	+11.90039063	-5.37890625	-7.20263672	+35.74951172	-9.86572266	-75.08056641	+2564	+10.99072266	-3.18603516	-7.33007813	+20.56640625	-28.38867188	-14.56787109	+2272	+9.14062500	-7.30810547	-7.58496094	+16.21582031	-2.74658203	-69.19189453	+2088
+1457971074.02720000	+11.83447266	-5.45800781	-7.14111328	+35.92529297	-9.60205078	-74.75097656	+2560	+10.92919922	-3.26953125	-7.25097656	+20.52246094	-28.03710938	-14.23828125	+2264	+9.07470703	-7.40478516	-7.51025391	+16.32568359	-2.26318359	-68.90625000	+2092
+1457971074.03140000	+11.77294922	-5.52392578	-7.08398438	+36.12304688	-9.36035156	-74.31152344	+2556	+10.87207031	-3.33544922	-7.18066406	+20.47851563	-27.68554688	-13.73291016	+2248	+9.00439453	-7.49267578	-7.43994141	+16.41357422	-1.77978516	-68.53271484	+2096
+1457971074.03550000	+11.71142578	-5.60302734	-7.03125000	+36.29882813	-9.07470703	-73.87207031	+2552	+10.81054688	-3.42333984	-7.11474609	+20.39062500	-27.26806641	-13.31542969	+2240	+8.93847656	-7.57617188	-7.37841797	+16.54541016	-1.29638672	-68.09326172	+2096
+1457971074.03970000	+11.64990234	-5.67773438	-6.96533203	+36.47460938	-8.85498047	-73.49853516	+2552	+10.74902344	-3.50244141	-7.03125000	+20.34667969	-26.89453125	-12.96386719	+2236	+8.87695313	-7.66406250	-7.29931641	+16.67724609	-0.87890625	-67.76367188	+2104
+1457971074.04800010	+11.52685547	-5.81396484	-6.84228516	+36.87011719	-8.43750000	-72.59765625	+2548	+10.62597656	-3.65185547	-6.88183594	+20.21484375	-26.08154297	-11.99707031	+2220	+8.75390625	-7.82666016	-7.15429688	+16.96289063	-0.02197266	-66.92871094	+2116
+1457971074.05220010	+11.46972656	-5.88427734	-6.76757813	+37.08984375	-8.26171875	-72.22412109	+2548	+10.56445313	-3.73095703	-6.79394531	+20.14892578	-25.70800781	-11.64550781	+2220	+8.70117188	-7.91015625	-7.06201172	+17.09472656	+0.30761719	-66.62109375	+2124
+1457971074.05640010	+11.41259766	-5.94140625	-6.70166016	+37.30957031	-8.10791016	-71.74072266	+2544	+10.50732422	-3.79687500	-6.71484375	+20.06103516	-25.33447266	-11.09619141	+2212	+8.64843750	-7.99365234	-6.96972656	+17.20458984	+0.61523438	-66.26953125	+2132
+1457971074.06049990	+11.35107422	-6.01171875	-6.63574219	+37.50732422	-7.88818359	-71.25732422	+2544	+10.44580078	-3.87597656	-6.64013672	+19.95117188	-24.87304688	-10.63476563	+2208	+8.59570313	-8.06396484	-6.89062500	+17.40234375	+0.98876953	-65.78613281	+2132
+1457971074.06469990	+11.29394531	-6.07763672	-6.55664063	+37.70507813	-7.73437500	-70.86181641	+2544	+10.38427734	-3.95507813	-6.54345703	+19.86328125	-24.52148438	-10.23925781	+2208	+8.55175781	-8.14306641	-6.79394531	+17.57812500	+1.27441406	-65.45654297	+2136
+1457971074.06890010	+11.23681641	-6.13037109	-6.48193359	+37.92480469	-7.62451172	-70.33447266	+2536	+10.32275391	-4.01660156	-6.45996094	+19.75341797	-24.14794922	-9.66796875	+2204	+8.50341797	-8.21337891	-6.70166016	+17.73193359	+1.56005859	-65.03906250	+2136
+1457971074.07719990	+11.12695313	-6.24902344	-6.32373047	+38.34228516	-7.36083984	-69.41162109	+2528	+10.20410156	-4.16601563	-6.27099609	+19.48974609	-23.42285156	-8.74511719	+2200	+8.42431641	-8.34960938	-6.50830078	+18.17138672	+2.04345703	-64.18212891	+2132
+1457971074.08139990	+11.07421875	-6.29736328	-6.24023438	+38.58398438	-7.29492188	-68.90625000	+2520	+10.15136719	-4.22314453	-6.17431641	+19.35791016	-23.13720703	-8.19580078	+2196	+8.38037109	-8.41992188	-6.40283203	+18.32519531	+2.24121094	-63.80859375	+2132
+1457971074.08550000	+11.01708984	-6.35009766	-6.16113281	+38.80371094	-7.20703125	-68.37890625	+2508	+10.09423828	-4.28906250	-6.08203125	+19.24804688	-22.78564453	-7.69042969	+2188	+8.34521484	-8.47705078	-6.31054688	+18.58886719	+2.43896484	-63.32519531	+2124
+1457971074.08970000	+10.96875000	-6.40283203	-6.05566406	+38.97949219	-7.18505859	-68.02734375	+2504	+10.04589844	-4.35937500	-5.96777344	+19.13818359	-22.60986328	-7.31689453	+2192	+8.31445313	-8.54736328	-6.20068359	+18.78662109	+2.57080078	-62.97363281	+2120
+1457971074.09390000	+10.92041016	-6.45117188	-5.96337891	+39.19921875	-7.18505859	-67.58789063	+2492	+9.99755859	-4.41650391	-5.86230469	+18.98437500	-22.39013672	-6.76757813	+2188	+8.27490234	-8.60888672	-6.09521484	+18.98437500	+2.68066406	-62.57812500	+2112
+1457971074.10220000	+10.82812500	-6.53466797	-5.76123047	+39.59472656	-7.20703125	-66.77490234	+2468	+9.90966797	-4.53515625	-5.63818359	+18.74267578	-22.03857422	-5.88867188	+2180	+8.21337891	-8.71875000	-5.88427734	+19.51171875	+2.87841797	-61.69921875	+2092
+1457971074.11050010	+10.73583984	-6.60498047	-5.55908203	+39.99023438	-7.27294922	-65.89599609	+2444	+9.82617188	-4.63623047	-5.42285156	+18.45703125	-21.64306641	-4.83398438	+2164	+8.13867188	-8.82421875	-5.68212891	+19.97314453	+3.03222656	-60.77636719	+2072
+1457971074.11879990	+10.65234375	-6.67968750	-5.32617188	+40.31982422	-7.47070313	-65.25878906	+2424	+9.75585938	-4.74169922	-5.16357422	+18.14941406	-21.55517578	-4.02099609	+2164	+8.07714844	-8.93408203	-5.45800781	+20.41259766	+3.05419922	-60.00732422	+2056
+1457971074.12299990	+10.61279297	-6.70605469	-5.22070313	+40.51757813	-7.53662109	-64.86328125	+2412	+9.72509766	-4.78564453	-5.05810547	+18.01757813	-21.35742188	-3.49365234	+2152	+8.04199219	-8.97363281	-5.36572266	+20.69824219	+3.12011719	-59.50195313	+2044
+1457971074.13130000	+10.53808594	-6.76318359	-4.97900391	+40.82519531	-7.75634766	-64.29199219	+2404	+9.66796875	-4.88232422	-4.80322266	+17.66601563	-21.26953125	-2.65869141	+2152	+7.97607422	-9.07470703	-5.15039063	+21.15966797	+3.16406250	-58.68896484	+2032
+1457971074.13550000	+10.50292969	-6.78515625	-4.87792969	+41.02294922	-7.82226563	-63.87451172	+2392	+9.64160156	-4.92187500	-4.69775391	+17.49023438	-21.07177734	-2.10937500	+2144	+7.94531250	-9.10986328	-5.05371094	+21.44531250	+3.22998047	-58.16162109	+2020
+1457971074.14380000	+10.43261719	-6.83349609	-4.64501953	+41.37451172	-8.02001953	-63.23730469	+2388	+9.59326172	-5.01416016	-4.44287109	+17.02880859	-20.98388672	-1.25244141	+2144	+7.87939453	-9.19775391	-4.84716797	+21.88476563	+3.29589844	-57.34863281	+2012
+1457971074.15220000	+10.36669922	-6.87304688	-4.42968750	+41.77001953	-8.19580078	-62.57812500	+2384	+9.55810547	-5.08886719	-4.20556641	+16.67724609	-20.78613281	-0.32958984	+2136	+7.82666016	-9.26806641	-4.65380859	+22.45605469	+3.40576172	-56.42578125	+2000
+1457971074.15630010	+10.32714844	-6.89501953	-4.31982422	+41.90185547	-8.28369141	-62.27050781	+2384	+9.53173828	-5.14160156	-4.09130859	+16.30371094	-20.65429688	+0.13183594	+2140	+7.79150391	-9.31201172	-4.55273438	+22.63183594	+3.47167969	-56.05224609	+1996
+1457971074.16470000	+10.27001953	-6.93017578	-4.11328125	+42.31933594	-8.45947266	-61.63330078	+2380	+9.49658203	-5.21191406	-3.86718750	+15.84228516	-20.41259766	+1.09863281	+2132	+7.75195313	-9.37353516	-4.36376953	+23.22509766	+3.55957031	-55.17333984	+1984
+1457971074.16880010	+10.23046875	-6.95214844	-4.01220703	+42.47314453	-8.52539063	-61.30371094	+2384	+9.47460938	-5.26025391	-3.76171875	+15.46875000	-20.25878906	+1.53808594	+2132	+7.72119141	-9.41748047	-4.26708984	+23.40087891	+3.62548828	-54.79980469	+1984
+1457971074.17709990	+10.17333984	-6.97851563	-3.81445313	+42.89062500	-8.74511719	-60.71044922	+2380	+9.44824219	-5.32617188	-3.55078125	+14.96337891	-20.06103516	+2.43896484	+2124	+7.69042969	-9.46582031	-4.08251953	+24.06005859	+3.58154297	-54.07470703	+1968
+1457971074.18549990	+10.11181641	-7.00927734	-3.61669922	+43.24218750	-8.98681641	-60.24902344	+2376	+9.40869141	-5.40966797	-3.34863281	+14.28222656	-19.88525391	+3.16406250	+2120	+7.65966797	-9.52294922	-3.89355469	+24.63134766	+3.51562500	-53.50341797	+1956
+1457971074.19380000	+10.05468750	-7.04003906	-3.42333984	+43.59375000	-9.31640625	-59.94140625	+2368	+9.38232422	-5.49316406	-3.15527344	+13.66699219	-19.77539063	+3.80126953	+2112	+7.63769531	-9.58447266	-3.70898438	+25.20263672	+3.33984375	-53.04199219	+1940
+1457971074.19800000	+10.03271484	-7.04882813	-3.32666016	+43.81347656	-9.49218750	-59.78759766	+2360	+9.36914063	-5.52392578	-3.06298828	+13.38134766	-19.75341797	+4.10888672	+2108	+7.63330078	-9.60205078	-3.61230469	+25.57617188	+3.18603516	-52.86621094	+1932
+1457971074.20210000	+10.01074219	-7.05761719	-3.23437500	+44.01123047	-9.71191406	-59.67773438	+2352	+9.36474609	-5.55908203	-2.97509766	+13.13964844	-19.75341797	+4.41650391	+2096	+7.63330078	-9.62402344	-3.52880859	+25.92773438	+3.01025391	-52.69042969	+1916
+1457971074.21050000	+9.95800781	-7.07958984	-3.04541016	+44.34082031	-10.10742188	-59.56787109	+2336	+9.33398438	-5.63378906	-2.79492188	+12.50244141	-19.77539063	+4.81201172	+2084	+7.62011719	-9.66796875	-3.35302734	+26.54296875	+2.70263672	-52.42675781	+1892
+1457971074.21880010	+9.91406250	-7.10595703	-2.86523438	+44.64843750	-10.54687500	-59.56787109	+2320	+9.31640625	-5.70849609	-2.62792969	+11.93115234	-19.86328125	+5.18554688	+2068	+7.61132813	-9.71630859	-3.18603516	+27.15820313	+2.30712891	-52.25097656	+1864
+1457971074.22300000	+9.89648438	-7.11035156	-2.77734375	+44.86816406	-10.76660156	-59.56787109	+2308	+9.30761719	-5.73925781	-2.54443359	+11.68945313	-19.92919922	+5.31738281	+2060	+7.61132813	-9.73388672	-3.09814453	+27.48779297	+2.13134766	-52.18505859	+1852
+1457971074.22709990	+9.87890625	-7.11474609	-2.68945313	+45.06591797	-10.98632813	-59.56787109	+2292	+9.30322266	-5.77001953	-2.46972656	+11.44775391	-19.95117188	+5.51513672	+2048	+7.60693359	-9.75585938	-3.02783203	+27.79541016	+1.93359375	-52.09716797	+1836
+1457971074.23130010	+9.85693359	-7.12792969	-2.60156250	+45.17578125	-11.16210938	-59.61181641	+2284	+9.29443359	-5.80517578	-2.39501953	+11.18408203	-19.99511719	+5.62500000	+2040	+7.59814453	-9.78222656	-2.95312500	+28.01513672	+1.77978516	-52.00927734	+1824
+1457971074.23550010	+9.83935547	-7.13232422	-2.52246094	+45.37353516	-11.33789063	-59.61181641	+2272	+9.28564453	-5.83593750	-2.31591797	+10.98632813	-20.06103516	+5.73486328	+2028	+7.58935547	-9.80419922	-2.87841797	+28.27880859	+1.62597656	-51.96533203	+1808
+1457971074.23959990	+9.82177734	-7.13671875	-2.44775391	+45.57128906	-11.51367188	-59.58984375	+2260	+9.28125000	-5.86230469	-2.25000000	+10.78857422	-20.06103516	+5.88867188	+2020	+7.58056641	-9.82177734	-2.81250000	+28.54248047	+1.47216797	-51.83349609	+1792
+1457971074.24799990	+9.78222656	-7.15429688	-2.29833984	+45.87890625	-11.79931641	-59.61181641	+2240	+9.26367188	-5.91943359	-2.10937500	+10.43701172	-20.10498047	+6.06445313	+2004	+7.55419922	-9.87011719	-2.68505859	+28.93798828	+1.27441406	-51.67968750	+1768
+1457971074.25210000	+9.76464844	-7.15869141	-2.22802734	+46.07666016	-11.93115234	-59.58984375	+2228	+9.25488281	-5.94140625	-2.04785156	+10.28320313	-20.08300781	+6.19628906	+1992	+7.54101563	-9.89208984	-2.62792969	+29.13574219	+1.18652344	-51.56982422	+1756
+1457971074.25630000	+9.74707031	-7.17187500	-2.16210938	+46.23046875	-12.06298828	-59.58984375	+2220	+9.24609375	-5.96777344	-1.98193359	+10.15136719	-20.06103516	+6.28417969	+1984	+7.52343750	-9.91845703	-2.56640625	+29.31152344	+1.12060547	-51.48193359	+1744
+1457971074.26460000	+9.71191406	-7.18066406	-2.03906250	+46.60400391	-12.23876953	-59.47998047	+2204	+9.23291016	-6.01171875	-1.86767578	+9.93164063	-19.92919922	+6.50390625	+1972	+7.48828125	-9.96240234	-2.46093750	+29.61914063	+1.05468750	-51.24023438	+1724
+1457971074.26880000	+9.68994141	-7.18945313	-1.98193359	+46.75781250	-12.30468750	-59.39208984	+2200	+9.21972656	-6.03369141	-1.81054688	+9.84375000	-19.86328125	+6.59179688	+1964	+7.46630859	-9.98876953	-2.41259766	+29.75097656	+1.03271484	-51.10839844	+1716
+1457971074.27290010	+9.66796875	-7.19384766	-1.92480469	+46.95556641	-12.39257813	-59.32617188	+2192	+9.21093750	-6.05126953	-1.75341797	+9.77783203	-19.79736328	+6.67968750	+1960	+7.44873047	-10.00634766	-2.36425781	+29.90478516	+1.01074219	-50.99853516	+1708
+1457971074.28130010	+9.63281250	-7.20703125	-1.81933594	+47.32910156	-12.54638672	-59.15039063	+2184	+9.18896484	-6.08642578	-1.65673828	+9.62402344	-19.59960938	+6.92138672	+1952	+7.41796875	-10.05029297	-2.26757813	+30.19042969	+0.98876953	-50.77880859	+1696
+1457971074.28539990	+9.61523438	-7.20703125	-1.77099609	+47.52685547	-12.63427734	-59.08447266	+2180	+9.18017578	-6.10400391	-1.60839844	+9.58007813	-19.53369141	+7.00927734	+1948	+7.40039063	-10.07226563	-2.21923828	+30.34423828	+0.96679688	-50.69091797	+1692
+1457971074.28959990	+9.59765625	-7.21582031	-1.71826172	+47.72460938	-12.72216797	-59.01855469	+2176	+9.16699219	-6.12158203	-1.56005859	+9.49218750	-19.42382813	+7.14111328	+1944	+7.38720703	-10.08984375	-2.17089844	+30.47607422	+0.94482422	-50.58105469	+1684
+1457971074.29380010	+9.58007813	-7.22021484	-1.66992188	+47.92236328	-12.78808594	-58.93066406	+2172	+9.15820313	-6.13476563	-1.51611328	+9.44824219	-19.33593750	+7.27294922	+1940	+7.37402344	-10.11181641	-2.12695313	+30.62988281	+0.92285156	-50.49316406	+1676
+1457971074.29790000	+9.56250000	-7.22021484	-1.62158203	+48.12011719	-12.87597656	-58.86474609	+2168	+9.14501953	-6.14794922	-1.47216797	+9.38232422	-19.27001953	+7.38281250	+1940	+7.36083984	-10.12500000	-2.07421875	+30.82763672	+0.87890625	-50.44921875	+1672
+1457971074.30209990	+9.54492188	-7.22460938	-1.58203125	+48.31787109	-12.98583984	-58.75488281	+2164	+9.13623047	-6.16113281	-1.42822266	+9.31640625	-19.18212891	+7.55859375	+1932	+7.35205078	-10.14257813	-2.03027344	+31.00341797	+0.83496094	-50.38330078	+1664
+1457971074.31040000	+9.50537109	-7.22460938	-1.49414063	+48.73535156	-13.18359375	-58.57910156	+2156	+9.10986328	-6.18750000	-1.34472656	+9.18457031	-19.07226563	+7.86621094	+1924	+7.33886719	-10.16455078	-1.93359375	+31.39892578	+0.70312500	-50.29541016	+1648
+1457971074.31460000	+9.49218750	-7.22900391	-1.45019531	+48.93310547	-13.29345703	-58.53515625	+2152	+9.09667969	-6.20068359	-1.30517578	+9.09667969	-19.02832031	+8.04199219	+1920	+7.33447266	-10.17773438	-1.88525391	+31.59667969	+0.63720703	-50.27343750	+1640
+1457971074.31880000	+9.47460938	-7.22900391	-1.40185547	+49.15283203	-13.40332031	-58.49121094	+2152	+9.08789063	-6.20947266	-1.27001953	+9.00878906	-18.96240234	+8.21777344	+1912	+7.33007813	-10.18652344	-1.83691406	+31.81640625	+0.57128906	-50.27343750	+1632
+1457971074.32290010	+9.45703125	-7.22900391	-1.35791016	+49.37255859	-13.51318359	-58.44726563	+2152	+9.07470703	-6.22265625	-1.23046875	+8.92089844	-18.91845703	+8.39355469	+1904	+7.32568359	-10.19531250	-1.78857422	+32.03613281	+0.50537109	-50.29541016	+1620
+1457971074.32710000	+9.43945313	-7.22900391	-1.32275391	+49.57031250	-13.60107422	-58.35937500	+2152	+9.06152344	-6.23144531	-1.19091797	+8.83300781	-18.87451172	+8.59130859	+1896	+7.32128906	-10.20410156	-1.74023438	+32.23388672	+0.43945313	-50.27343750	+1612
+1457971074.33119990	+9.42626953	-7.22460938	-1.28320313	+49.76806641	-13.68896484	-58.29345703	+2152	+9.05273438	-6.24023438	-1.15576172	+8.70117188	-18.80859375	+8.81103516	+1892	+7.32128906	-10.21289063	-1.69628906	+32.45361328	+0.37353516	-50.25146484	+1600
+1457971074.33540010	+9.40869141	-7.22460938	-1.24365234	+49.98779297	-13.77685547	-58.20556641	+2156	+9.03955078	-6.24902344	-1.12060547	+8.59130859	-18.76464844	+9.00878906	+1888	+7.31689453	-10.22167969	-1.64794922	+32.67333984	+0.30761719	-50.27343750	+1588
+1457971074.34369990	+9.37353516	-7.21582031	-1.17773438	+50.40527344	-13.90869141	-58.07373047	+2172	+9.01757813	-6.26660156	-1.05908203	+8.34960938	-18.61083984	+9.44824219	+1884	+7.30810547	-10.23046875	-1.56884766	+33.11279297	+0.19775391	-50.20751953	+1560
+1457971074.34789990	+9.35595703	-7.20703125	-1.13818359	+50.60302734	-13.95263672	-58.02978516	+2180	+9.00439453	-6.27099609	-1.02832031	+8.21777344	-18.52294922	+9.64599609	+1884	+7.30371094	-10.23486328	-1.52490234	+33.31054688	+0.17578125	-50.22949219	+1552
+1457971074.35209990	+9.33837891	-7.20263672	-1.11181641	+50.80078125	-13.97460938	-57.91992188	+2188	+8.99121094	-6.27539063	-0.99755859	+8.10791016	-18.41308594	+9.88769531	+1884	+7.29492188	-10.23925781	-1.48974609	+33.48632813	+0.15380859	-50.18554688	+1536
+1457971074.35620000	+9.32519531	-7.19824219	-1.08105469	+50.99853516	-13.97460938	-57.89794922	+2200	+8.98242188	-6.28417969	-0.96679688	+7.97607422	-18.32519531	+10.06347656	+1888	+7.28613281	-10.24365234	-1.45458984	+33.68408203	+0.15380859	-50.16357422	+1524
+1457971074.36040000	+9.30761719	-7.19384766	-1.05029297	+51.19628906	-13.95263672	-57.83203125	+2208	+8.96923828	-6.28857422	-0.93603516	+7.86621094	-18.23730469	+10.23925781	+1888	+7.27294922	-10.25244141	-1.41503906	+33.81591797	+0.15380859	-50.14160156	+1516
+1457971074.36459990	+9.29003906	-7.18505859	-1.02832031	+51.35009766	-13.93066406	-57.70019531	+2216	+8.95605469	-6.29296875	-0.91406250	+7.73437500	-18.08349609	+10.45898438	+1892	+7.25976563	-10.25683594	-1.38867188	+33.96972656	+0.15380859	-50.03173828	+1504
+1457971074.36870000	+9.27246094	-7.18066406	-1.00195313	+51.50390625	-13.84277344	-57.63427734	+2228	+8.94287109	-6.29296875	-0.88769531	+7.66845703	-17.97363281	+10.61279297	+1896	+7.24658203	-10.26123047	-1.36669922	+34.10156250	+0.19775391	-49.96582031	+1492
+1457971074.37710000	+9.23730469	-7.16308594	-0.95800781	+51.81152344	-13.68896484	-57.48046875	+2248	+8.91650391	-6.29736328	-0.84375000	+7.49267578	-17.70996094	+10.94238281	+1904	+7.21142578	-10.27441406	-1.31396484	+34.36523438	+0.21972656	-49.81201172	+1472
+1457971074.38120010	+9.21972656	-7.15429688	-0.93603516	+51.94335938	-13.57910156	-57.45849609	+2260	+8.90771484	-6.29736328	-0.82177734	+7.49267578	-17.60009766	+11.05224609	+1908	+7.19824219	-10.27880859	-1.29199219	+34.47509766	+0.24169922	-49.74609375	+1464
+1457971074.38960000	+9.18457031	-7.13671875	-0.89208984	+52.16308594	-13.33740234	-57.37060547	+2280	+8.88134766	-6.30175781	-0.77783203	+7.40478516	-17.35839844	+11.29394531	+1916	+7.15429688	-10.28759766	-1.25244141	+34.65087891	+0.30761719	-49.61425781	+1452
+1457971074.39369990	+9.17138672	-7.13232422	-0.87451172	+52.22900391	-13.18359375	-57.32666016	+2292	+8.86816406	-6.29736328	-0.75585938	+7.44873047	-17.24853516	+11.35986328	+1920	+7.13671875	-10.29638672	-1.23046875	+34.73876953	+0.32958984	-49.52636719	+1444
+1457971074.40210010	+9.14062500	-7.11474609	-0.83935547	+52.40478516	-12.89794922	-57.23876953	+2316	+8.84179688	-6.29736328	-0.71630859	+7.49267578	-17.05078125	+11.51367188	+1932	+7.10156250	-10.30078125	-1.19091797	+34.89257813	+0.35156250	-49.41650391	+1432
+1457971074.40619990	+9.12304688	-7.11035156	-0.82177734	+52.42675781	-12.74414063	-57.21679688	+2328	+8.82861328	-6.29296875	-0.69873047	+7.55859375	-16.96289063	+11.55761719	+1936	+7.08398438	-10.30517578	-1.17773438	+34.98046875	+0.37353516	-49.32861328	+1428
+1457971074.41039990	+9.10986328	-7.09716797	-0.80419922	+52.49267578	-12.61230469	-57.21679688	+2340	+8.81542969	-6.28857422	-0.67675781	+7.62451172	-16.87500000	+11.60156250	+1940	+7.06640625	-10.30517578	-1.15576172	+35.09033203	+0.35156250	-49.28466797	+1420
+1457971074.41870000	+9.07910156	-7.08398438	-0.76904297	+52.58056641	-12.34863281	-57.19482422	+2364	+8.79345703	-6.28417969	-0.64160156	+7.73437500	-16.74316406	+11.71142578	+1952	+7.04003906	-10.30517578	-1.11181641	+35.26611328	+0.35156250	-49.26269531	+1412
+1457971074.42700000	+9.05712891	-7.07080078	-0.73828125	+52.69042969	-12.12890625	-57.15087891	+2392	+8.77148438	-6.27539063	-0.60644531	+7.88818359	-16.58935547	+11.79931641	+1964	+7.01806641	-10.30517578	-1.06787109	+35.46386719	+0.35156250	-49.26269531	+1404
+1457971074.43540000	+9.03515625	-7.06201172	-0.71191406	+52.75634766	-11.95312500	-56.99707031	+2416	+8.75390625	-6.26660156	-0.58007813	+7.99804688	-16.39160156	+11.97509766	+1972	+7.00488281	-10.30078125	-1.01953125	+35.68359375	+0.37353516	-49.21875000	+1392
+1457971074.43950010	+9.02636719	-7.05322266	-0.69433594	+52.82226563	-11.86523438	-56.95312500	+2428	+8.74511719	-6.26220703	-0.56250000	+8.08593750	-16.30371094	+12.06298828	+1976	+7.00048828	-10.29638672	-0.99755859	+35.81542969	+0.37353516	-49.19677734	+1384
+1457971074.44790010	+9.00439453	-7.04443359	-0.67236328	+52.91015625	-11.75537109	-56.75537109	+2456	+8.72314453	-6.25341797	-0.54052734	+8.15185547	-16.08398438	+12.28271484	+1988	+6.99609375	-10.28759766	-0.94921875	+36.03515625	+0.43945313	-49.17480469	+1376
+1457971074.45199990	+8.99560547	-7.04003906	-0.65917969	+52.97607422	-11.71142578	-56.66748047	+2472	+8.71875000	-6.24902344	-0.52734375	+8.19580078	-15.97412109	+12.39257813	+1992	+6.99169922	-10.28320313	-0.92285156	+36.14501953	+0.48339844	-49.15283203	+1372
+1457971074.45619990	+8.98681641	-7.03564453	-0.65039063	+53.04199219	-11.66748047	-56.53564453	+2484	+8.70996094	-6.24902344	-0.51416016	+8.21777344	-15.84228516	+12.50244141	+2000	+6.99169922	-10.27880859	-0.90087891	+36.25488281	+0.54931641	-49.13085938	+1368
+1457971074.46040010	+8.97802734	-7.03125000	-0.64160156	+53.10791016	-11.62353516	-56.40380859	+2500	+8.70117188	-6.24462891	-0.50537109	+8.26171875	-15.68847656	+12.63427734	+2004	+6.98730469	-10.27441406	-0.87451172	+36.34277344	+0.61523438	-49.08691406	+1364
+1457971074.46450000	+8.97363281	-7.02685547	-0.63720703	+53.15185547	-11.57958984	-56.22802734	+2512	+8.69238281	-6.24462891	-0.49658203	+8.30566406	-15.53466797	+12.76611328	+2008	+6.98291016	-10.27001953	-0.85693359	+36.43066406	+0.70312500	-48.99902344	+1364
+1457971074.46869990	+8.96044922	-7.02685547	-0.62841797	+53.19580078	-11.55761719	-56.07421875	+2524	+8.68798828	-6.24023438	-0.48779297	+8.32763672	-15.38085938	+12.89794922	+2012	+6.97851563	-10.27001953	-0.83935547	+36.49658203	+0.79101563	-48.93310547	+1364
+1457971074.47700000	+8.94726563	-7.01806641	-0.61962891	+53.32763672	-11.49169922	-55.72265625	+2548	+8.67480469	-6.23583984	-0.47460938	+8.37158203	-15.02929688	+13.18359375	+2020	+6.96972656	-10.26123047	-0.80859375	+36.62841797	+0.98876953	-48.73535156	+1360
+1457971074.48120000	+8.93847656	-7.01806641	-0.61523438	+53.39355469	-11.44775391	-55.59082031	+2560	+8.66601563	-6.23583984	-0.47021484	+8.39355469	-14.85351563	+13.27148438	+2024	+6.96093750	-10.26123047	-0.79541016	+36.67236328	+1.09863281	-48.64746094	+1364
+1457971074.48530010	+8.93408203	-7.01806641	-0.61083984	+53.45947266	-11.40380859	-55.48095703	+2568	+8.65722656	-6.23583984	-0.46142578	+8.41552734	-14.72167969	+13.35937500	+2032	+6.95214844	-10.26123047	-0.78222656	+36.67236328	+1.23046875	-48.55957031	+1364
+1457971074.48950000	+8.92529297	-7.01806641	-0.61523438	+53.50341797	-11.35986328	-55.28320313	+2580	+8.65283203	-6.23583984	-0.46142578	+8.43750000	-14.52392578	+13.46923828	+2032	+6.93896484	-10.26562500	-0.77783203	+36.69433594	+1.36230469	-48.42773438	+1364
+1457971074.49370000	+8.92089844	-7.01806641	-0.61083984	+53.54736328	-11.29394531	-55.17333984	+2588	+8.64404297	-6.24023438	-0.45703125	+8.43750000	-14.39208984	+13.51318359	+2036	+6.92578125	-10.27001953	-0.77343750	+36.67236328	+1.51611328	-48.31787109	+1364
+1457971074.50200010	+8.90771484	-7.02246094	-0.61523438	+53.63525391	-11.16210938	-54.88769531	+2604	+8.63525391	-6.24023438	-0.45703125	+8.48144531	-14.04052734	+13.66699219	+2040	+6.89941406	-10.27441406	-0.76904297	+36.62841797	+1.77978516	-48.05419922	+1368
+1457971074.50620010	+8.89892578	-7.02685547	-0.61962891	+53.63525391	-11.07421875	-54.77783203	+2612	+8.62646484	-6.24462891	-0.45703125	+8.48144531	-13.90869141	+13.66699219	+2040	+6.88183594	-10.28320313	-0.77343750	+36.56250000	+1.95556641	-47.92236328	+1368
+1457971074.51029990	+8.89013672	-7.02685547	-0.61962891	+53.67919922	-10.98632813	-54.71191406	+2616	+8.61767578	-6.24902344	-0.45703125	+8.50341797	-13.77685547	+13.66699219	+2040	+6.86865234	-10.28759766	-0.77343750	+36.54052734	+2.08740234	-47.81250000	+1368
+1457971074.51449990	+8.88574219	-7.02685547	-0.62841797	+53.70117188	-10.89843750	-54.58007813	+2624	+8.61328125	-6.24902344	-0.46142578	+8.52539063	-13.60107422	+13.71093750	+2040	+6.85546875	-10.29199219	-0.77783203	+36.51855469	+2.21923828	-47.70263672	+1368
+1457971074.51869990	+8.87695313	-7.03564453	-0.62841797	+53.70117188	-10.78857422	-54.51416016	+2628	+8.60888672	-6.25341797	-0.46582031	+8.52539063	-13.49121094	+13.68896484	+2040	+6.84228516	-10.29638672	-0.77783203	+36.47460938	+2.35107422	-47.61474609	+1364
+1457971074.52280000	+8.86816406	-7.03564453	-0.63281250	+53.70117188	-10.67871094	-54.44824219	+2632	+8.60449219	-6.25781250	-0.46582031	+8.52539063	-13.38134766	+13.66699219	+2040	+6.82910156	-10.30078125	-0.78222656	+36.43066406	+2.50488281	-47.54882813	+1364
+1457971074.53119990	+8.85937500	-7.04882813	-0.64599609	+53.67919922	-10.48095703	-54.29443359	+2636	+8.59570313	-6.26660156	-0.47460938	+8.54736328	-13.11767578	+13.66699219	+2040	+6.80273438	-10.31396484	-0.79101563	+36.36474609	+2.76855469	-47.35107422	+1360
+1457971074.53530000	+8.85058594	-7.05322266	-0.65039063	+53.67919922	-10.37109375	-54.22851563	+2640	+8.58691406	-6.27099609	-0.47900391	+8.54736328	-13.00781250	+13.64501953	+2040	+6.79394531	-10.31835938	-0.79541016	+36.34277344	+2.90039063	-47.28515625	+1356
+1457971074.53950000	+8.84619141	-7.05761719	-0.65478516	+53.67919922	-10.28320313	-54.16259766	+2640	+8.58251953	-6.27539063	-0.48339844	+8.56933594	-12.89794922	+13.64501953	+2040	+6.78515625	-10.32275391	-0.79980469	+36.34277344	+3.01025391	-47.21923828	+1352
+1457971074.54370000	+8.84179688	-7.06201172	-0.65917969	+53.65722656	-10.21728516	-54.14062500	+2640	+8.57812500	-6.27539063	-0.48779297	+8.56933594	-12.78808594	+13.62304688	+2040	+6.77636719	-10.32714844	-0.79980469	+36.34277344	+3.09814453	-47.17529297	+1348
+1457971074.54780010	+8.83740234	-7.06640625	-0.65917969	+53.65722656	-10.12939453	-54.09667969	+2640	+8.57812500	-6.27978516	-0.49218750	+8.56933594	-12.70019531	+13.62304688	+2036	+6.77197266	-10.33154297	-0.79980469	+36.36474609	+3.20800781	-47.13134766	+1340
+1457971074.55200000	+8.83300781	-7.07080078	-0.66357422	+53.65722656	-10.06347656	-54.09667969	+2636	+8.57373047	-6.28417969	-0.49658203	+8.59130859	-12.61230469	+13.60107422	+2036	+6.76757813	-10.33154297	-0.79980469	+36.38671875	+3.29589844	-47.13134766	+1336
+1457971074.55620000	+8.83300781	-7.07519531	-0.66357422	+53.63525391	-9.99755859	-54.05273438	+2636	+8.56933594	-6.28857422	-0.50097656	+8.59130859	-12.56835938	+13.60107422	+2036	+6.76757813	-10.33593750	-0.79541016	+36.40869141	+3.36181641	-47.13134766	+1332
+1457971074.56030010	+8.82861328	-7.07958984	-0.66796875	+53.63525391	-9.95361328	-54.03076172	+2636	+8.56494141	-6.29296875	-0.50097656	+8.59130859	-12.50244141	+13.60107422	+2032	+6.76318359	-10.33593750	-0.79101563	+36.43066406	+3.42773438	-47.13134766	+1328
+1457971074.56859990	+8.82421875	-7.08837891	-0.66796875	+53.59130859	-9.86572266	-53.98681641	+2632	+8.56054688	-6.29736328	-0.50537109	+8.61328125	-12.39257813	+13.57910156	+2028	+6.76318359	-10.34033203	-0.78222656	+36.49658203	+3.53759766	-47.17529297	+1320
+1457971074.57279990	+8.82421875	-7.09277344	-0.67236328	+53.59130859	-9.84375000	-53.98681641	+2628	+8.56054688	-6.30175781	-0.50976563	+8.61328125	-12.34863281	+13.57910156	+2024	+6.76757813	-10.34472656	-0.77783203	+36.54052734	+3.58154297	-47.19726563	+1316
+1457971074.57699990	+8.81982422	-7.09277344	-0.66796875	+53.59130859	-9.82177734	-53.98681641	+2628	+8.56054688	-6.30615234	-0.50976563	+8.63525391	-12.32666016	+13.57910156	+2024	+6.77197266	-10.34472656	-0.76904297	+36.58447266	+3.62548828	-47.24121094	+1312
+1457971074.58110000	+8.81982422	-7.09716797	-0.66796875	+53.59130859	-9.79980469	-53.98681641	+2624	+8.55615234	-6.30615234	-0.50976563	+8.63525391	-12.30468750	+13.57910156	+2020	+6.77197266	-10.34472656	-0.76464844	+36.60644531	+3.64746094	-47.28515625	+1312
+1457971074.58530000	+8.81982422	-7.10156250	-0.66796875	+53.56933594	-9.79980469	-53.98681641	+2624	+8.55615234	-6.31054688	-0.50976563	+8.63525391	-12.30468750	+13.57910156	+2016	+6.77636719	-10.34912109	-0.75585938	+36.62841797	+3.64746094	-47.32910156	+1312
+1457971074.58950000	+8.81982422	-7.10595703	-0.66357422	+53.56933594	-9.77783203	-54.00878906	+2624	+8.55615234	-6.31054688	-0.50976563	+8.63525391	-12.28271484	+13.57910156	+2012	+6.78076172	-10.34912109	-0.74707031	+36.67236328	+3.66943359	-47.39501953	+1312
+1457971074.59360000	+8.81982422	-7.10595703	-0.66357422	+53.54736328	-9.77783203	-54.00878906	+2624	+8.55615234	-6.31494141	-0.50976563	+8.63525391	-12.28271484	+13.57910156	+2012	+6.78076172	-10.35351563	-0.74267578	+36.67236328	+3.69140625	-47.43896484	+1312
+1457971074.60200000	+8.81982422	-7.11474609	-0.65917969	+53.52539063	-9.77783203	-54.03076172	+2624	+8.55615234	-6.31933594	-0.50976563	+8.63525391	-12.28271484	+13.55712891	+2004	+6.78515625	-10.35791016	-0.72949219	+36.69433594	+3.69140625	-47.54882813	+1312
+1457971074.60610010	+8.81542969	-7.11474609	-0.65917969	+53.52539063	-9.75585938	-54.05273438	+2624	+8.55615234	-6.31933594	-0.50537109	+8.63525391	-12.30468750	+13.55712891	+2004	+6.78955078	-10.35791016	-0.72509766	+36.69433594	+3.71337891	-47.57080078	+1308
+1457971074.61030010	+8.81542969	-7.11914063	-0.65917969	+53.50341797	-9.75585938	-54.07470703	+2624	+8.55615234	-6.32373047	-0.50537109	+8.63525391	-12.30468750	+13.55712891	+2000	+6.78955078	-10.36230469	-0.72070313	+36.69433594	+3.71337891	-47.61474609	+1308
+1457971074.61450000	+8.81542969	-7.12353516	-0.65478516	+53.48144531	-9.75585938	-54.07470703	+2624	+8.55615234	-6.32373047	-0.50537109	+8.63525391	-12.30468750	+13.53515625	+2000	+6.78955078	-10.36669922	-0.71630859	+36.69433594	+3.71337891	-47.65869141	+1312
+1457971074.61859990	+8.81542969	-7.12353516	-0.65478516	+53.48144531	-9.75585938	-54.09667969	+2624	+8.55615234	-6.32812500	-0.50537109	+8.61328125	-12.32666016	+13.53515625	+2000	+6.78955078	-10.36669922	-0.71191406	+36.67236328	+3.71337891	-47.68066406	+1312
+1457971074.62280010	+8.81542969	-7.12792969	-0.65039063	+53.45947266	-9.75585938	-54.11865234	+2624	+8.55615234	-6.32812500	-0.50537109	+8.61328125	-12.32666016	+13.51318359	+1996	+6.78955078	-10.37109375	-0.70751953	+36.65039063	+3.71337891	-47.70263672	+1312
+1457971074.62700010	+8.81542969	-7.12792969	-0.65039063	+53.43750000	-9.75585938	-54.14062500	+2628	+8.55615234	-6.33251953	-0.50097656	+8.61328125	-12.32666016	+13.51318359	+1996	+6.78515625	-10.37548828	-0.70312500	+36.60644531	+3.71337891	-47.72460938	+1312
+1457971074.63109990	+8.81542969	-7.13232422	-0.64599609	+53.41552734	-9.75585938	-54.14062500	+2628	+8.55615234	-6.33251953	-0.50097656	+8.59130859	-12.32666016	+13.49121094	+1996	+6.78076172	-10.37988281	-0.70312500	+36.56250000	+3.73535156	-47.74658203	+1312
+1457971074.63529990	+8.81542969	-7.13671875	-0.64599609	+53.39355469	-9.73388672	-54.16259766	+2628	+8.55615234	-6.33691406	-0.50097656	+8.59130859	-12.34863281	+13.46923828	+1996	+6.78076172	-10.38427734	-0.70312500	+36.51855469	+3.73535156	-47.74658203	+1312
+1457971074.64360000	+8.81103516	-7.14550781	-0.64160156	+53.32763672	-9.71191406	-54.20654297	+2636	+8.55615234	-6.34130859	-0.50097656	+8.56933594	-12.34863281	+13.42529297	+1996	+6.76757813	-10.39746094	-0.69873047	+36.40869141	+3.75732422	-47.76855469	+1312
+1457971074.64780000	+8.81103516	-7.14990234	-0.63720703	+53.28369141	-9.68994141	-54.22851563	+2636	+8.55615234	-6.34130859	-0.49658203	+8.54736328	-12.34863281	+13.40332031	+1996	+6.76318359	-10.40185547	-0.69873047	+36.34277344	+3.77929688	-47.74658203	+1312
+1457971074.65190010	+8.80664063	-7.15429688	-0.63720703	+53.23974609	-9.64599609	-54.25048828	+2640	+8.55175781	-6.34570313	-0.49658203	+8.52539063	-12.32666016	+13.38134766	+1996	+6.75439453	-10.40625000	-0.69873047	+36.27685547	+3.80126953	-47.74658203	+1312
+1457971074.65610000	+8.80664063	-7.16308594	-0.63281250	+53.17382813	-9.60205078	-54.27246094	+2644	+8.55175781	-6.35009766	-0.49658203	+8.50341797	-12.32666016	+13.31542969	+2000	+6.74560547	-10.41503906	-0.69873047	+36.21093750	+3.84521484	-47.74658203	+1312
+1457971074.66030000	+8.80224609	-7.16748047	-0.63281250	+53.12988281	-9.55810547	-54.27246094	+2648	+8.55175781	-6.35449219	-0.49658203	+8.48144531	-12.30468750	+13.27148438	+2000	+6.73681641	-10.42382813	-0.69873047	+36.12304688	+3.86718750	-47.72460938	+1312
+1457971074.66440010	+8.79785156	-7.17626953	-0.63281250	+53.06396484	-9.51416016	-54.27246094	+2652	+8.55175781	-6.35888672	-0.49658203	+8.45947266	-12.28271484	+13.22753906	+2004	+6.72802734	-10.42822266	-0.69873047	+36.05712891	+3.91113281	-47.70263672	+1308
+1457971074.66860010	+8.79345703	-7.18066406	-0.63281250	+53.02001953	-9.44824219	-54.25048828	+2656	+8.54736328	-6.36767578	-0.49658203	+8.41552734	-12.26074219	+13.18359375	+2008	+6.71923828	-10.43701172	-0.69873047	+35.96923828	+3.97705078	-47.68066406	+1308
+1457971074.67689990	+8.78906250	-7.19384766	-0.63281250	+52.91015625	-9.33837891	-54.18457031	+2660	+8.54296875	-6.37646484	-0.49658203	+8.32763672	-12.15087891	+13.09570313	+2012	+6.70166016	-10.45019531	-0.69873047	+35.85937500	+4.08691406	-47.61474609	+1304
+1457971074.68109990	+8.78466797	-7.19824219	-0.63281250	+52.86621094	-9.27246094	-54.16259766	+2664	+8.54296875	-6.38525391	-0.49658203	+8.30566406	-12.10693359	+13.05175781	+2016	+6.69287109	-10.45458984	-0.69433594	+35.81542969	+4.17480469	-47.59277344	+1304
+1457971074.68530010	+8.78027344	-7.20703125	-0.63281250	+52.82226563	-9.20654297	-54.11865234	+2668	+8.53857422	-6.38964844	-0.49658203	+8.26171875	-12.04101563	+13.00781250	+2020	+6.68847656	-10.46337891	-0.69433594	+35.77148438	+4.26269531	-47.57080078	+1304
+1457971074.68940000	+8.77587891	-7.21142578	-0.63720703	+52.77832031	-9.16259766	-54.07470703	+2672	+8.53417969	-6.39404297	-0.49658203	+8.21777344	-11.97509766	+12.96386719	+2024	+6.67968750	-10.46777344	-0.68994141	+35.74951172	+4.35058594	-47.54882813	+1300
+1457971074.69359990	+8.77148438	-7.21582031	-0.63720703	+52.75634766	-9.09667969	-54.00878906	+2672	+8.53417969	-6.40283203	-0.50097656	+8.17382813	-11.90917969	+12.94189453	+2028	+6.67529297	-10.47216797	-0.68554688	+35.72753906	+4.46044922	-47.52685547	+1300
+1457971074.69779990	+8.76708984	-7.22460938	-0.64160156	+52.71240234	-9.03076172	-53.94287109	+2676	+8.52978516	-6.40722656	-0.50097656	+8.15185547	-11.82128906	+12.94189453	+2032	+6.67089844	-10.47656250	-0.68115234	+35.72753906	+4.57031250	-47.48291016	+1296
+1457971074.70610000	+8.75830078	-7.23339844	-0.64599609	+52.64648438	-8.92089844	-53.81103516	+2680	+8.52099609	-6.41601563	-0.50537109	+8.08593750	-11.66748047	+12.91992188	+2036	+6.66650391	-10.48095703	-0.66796875	+35.77148438	+4.81201172	-47.41699219	+1296
+1457971074.71030000	+8.75390625	-7.23779297	-0.65039063	+52.60253906	-8.85498047	-53.72314453	+2684	+8.51660156	-6.42041016	-0.50976563	+8.04199219	-11.57958984	+12.94189453	+2040	+6.66210938	-10.48095703	-0.66357422	+35.79345703	+4.94384766	-47.37304688	+1292
+1457971074.71440010	+8.74951172	-7.24218750	-0.65039063	+52.58056641	-8.78906250	-53.65722656	+2684	+8.51660156	-6.42480469	-0.51416016	+8.02001953	-11.49169922	+12.94189453	+2040	+6.65771484	-10.48535156	-0.65478516	+35.83740234	+5.07568359	-47.35107422	+1292
+1457971074.71860000	+8.74511719	-7.25097656	-0.65478516	+52.55859375	-8.72314453	-53.56933594	+2688	+8.51220703	-6.42919922	-0.51416016	+7.99804688	-11.42578125	+12.94189453	+2044	+6.65771484	-10.48535156	-0.65039063	+35.88134766	+5.22949219	-47.30712891	+1292
+1457971074.72270010	+8.74072266	-7.25537109	-0.65917969	+52.51464844	-8.65722656	-53.45947266	+2688	+8.50781250	-6.43359375	-0.51855469	+7.95410156	-11.33789063	+12.96386719	+2044	+6.65332031	-10.48535156	-0.64599609	+35.90332031	+5.38330078	-47.26318359	+1288
+1457971074.72690010	+8.73632813	-7.25976563	-0.65917969	+52.49267578	-8.59130859	-53.37158203	+2688	+8.50341797	-6.43798828	-0.51855469	+7.93212891	-11.25000000	+12.96386719	+2044	+6.64892578	-10.48974609	-0.64160156	+35.92529297	+5.51513672	-47.19726563	+1288
+1457971074.73110010	+8.72753906	-7.26416016	-0.66796875	+52.44873047	-8.50341797	-53.23974609	+2688	+8.49902344	-6.44238281	-0.52294922	+7.91015625	-11.14013672	+12.98583984	+2048	+6.64013672	-10.48974609	-0.63720703	+35.94726563	+5.66894531	-47.13134766	+1288
+1457971074.73939990	+8.71875000	-7.27734375	-0.67675781	+52.40478516	-8.34960938	-52.99804688	+2688	+8.49023438	-6.44677734	-0.52734375	+7.84423828	-10.94238281	+13.02978516	+2048	+6.62695313	-10.49414063	-0.63720703	+35.96923828	+5.93261719	-46.95556641	+1288
+1457971074.74359990	+8.70996094	-7.28173828	-0.68115234	+52.36083984	-8.28369141	-52.86621094	+2688	+8.48144531	-6.45556641	-0.53173828	+7.82226563	-10.81054688	+13.05175781	+2048	+6.61816406	-10.49414063	-0.64160156	+35.94726563	+6.06445313	-46.84570313	+1288
+1457971074.74770000	+8.70556641	-7.28613281	-0.68554688	+52.31689453	-8.19580078	-52.73437500	+2688	+8.47705078	-6.45556641	-0.53613281	+7.77832031	-10.67871094	+13.05175781	+2048	+6.60498047	-10.49853516	-0.64599609	+35.92529297	+6.17431641	-46.75781250	+1288
+1457971074.75190000	+8.69677734	-7.28613281	-0.68994141	+52.29492188	-8.15185547	-52.62451172	+2684	+8.47265625	-6.45996094	-0.54052734	+7.75634766	-10.56884766	+13.07373047	+2052	+6.59179688	-10.50292969	-0.65039063	+35.88134766	+6.28417969	-46.66992188	+1288
+1457971074.75609990	+8.69238281	-7.29052734	-0.69433594	+52.27294922	-8.08593750	-52.53662109	+2680	+8.46386719	-6.46435547	-0.54052734	+7.71240234	-10.41503906	+13.09570313	+2052	+6.58300781	-10.50292969	-0.65478516	+35.83740234	+6.37207031	-46.58203125	+1288
+1457971074.76020000	+8.68798828	-7.29492188	-0.69873047	+52.22900391	-8.02001953	-52.42675781	+2676	+8.45947266	-6.46875000	-0.54492188	+7.69042969	-10.28320313	+13.11767578	+2052	+6.56982422	-10.50732422	-0.65917969	+35.79345703	+6.48193359	-46.47216797	+1288
+1457971074.76440000	+8.68359375	-7.29931641	-0.69873047	+52.18505859	-7.97607422	-52.33886719	+2672	+8.45507813	-6.47314453	-0.54931641	+7.64648438	-10.17333984	+13.13964844	+2048	+6.55664063	-10.51171875	-0.66796875	+35.72753906	+6.54785156	-46.38427734	+1288
+1457971074.76860000	+8.67919922	-7.30371094	-0.70312500	+52.14111328	-7.93212891	-52.25097656	+2664	+8.45068359	-6.47753906	-0.54931641	+7.60253906	-10.04150391	+13.13964844	+2048	+6.54785156	-10.51611328	-0.67236328	+35.66162109	+6.63574219	-46.29638672	+1288
+1457971074.77690010	+8.67041016	-7.30810547	-0.70751953	+52.07519531	-7.88818359	-52.11914063	+2656	+8.44189453	-6.48193359	-0.55371094	+7.53662109	-9.84375000	+13.16162109	+2048	+6.52587891	-10.52050781	-0.68554688	+35.55175781	+6.74560547	-46.14257813	+1284
+1457971074.78110000	+8.67041016	-7.30810547	-0.71191406	+52.03125000	-7.86621094	-52.05322266	+2648	+8.44189453	-6.48632813	-0.55810547	+7.49267578	-9.77783203	+13.16162109	+2044	+6.51708984	-10.52490234	-0.68994141	+35.48583984	+6.78955078	-46.07666016	+1280
+1457971074.78520010	+8.66601563	-7.31250000	-0.71191406	+52.00927734	-7.84423828	-52.00927734	+2644	+8.43750000	-6.48632813	-0.55810547	+7.47070313	-9.71191406	+13.18359375	+2044	+6.51269531	-10.52490234	-0.69433594	+35.44189453	+6.85546875	-46.03271484	+1276
+1457971074.78940010	+8.66601563	-7.31250000	-0.71191406	+51.96533203	-7.82226563	-51.96533203	+2636	+8.43750000	-6.49072266	-0.55810547	+7.42675781	-9.66796875	+13.18359375	+2044	+6.50390625	-10.52490234	-0.69433594	+35.39794922	+6.89941406	-46.01074219	+1272
+1457971074.79349990	+8.66601563	-7.31689453	-0.71191406	+51.92138672	-7.82226563	-51.94335938	+2632	+8.43750000	-6.49072266	-0.55810547	+7.40478516	-9.62402344	+13.18359375	+2040	+6.49951172	-10.52929688	-0.69873047	+35.35400391	+6.92138672	-45.98876953	+1268
+1457971074.79769990	+8.66601563	-7.31689453	-0.71191406	+51.89941406	-7.82226563	-51.92138672	+2624	+8.43750000	-6.49072266	-0.55810547	+7.36083984	-9.58007813	+13.18359375	+2040	+6.49951172	-10.52929688	-0.69873047	+35.31005859	+6.96533203	-45.96679688	+1260
+1457971074.80189990	+8.66601563	-7.32128906	-0.71191406	+51.87744141	-7.82226563	-51.89941406	+2620	+8.43750000	-6.49511719	-0.55810547	+7.33886719	-9.55810547	+13.18359375	+2036	+6.49951172	-10.52929688	-0.69873047	+35.28808594	+6.98730469	-45.96679688	+1256
+1457971074.81020000	+8.66601563	-7.32568359	-0.71191406	+51.81152344	-7.84423828	-51.85546875	+2608	+8.43750000	-6.49511719	-0.55810547	+7.27294922	-9.53613281	+13.20556641	+2032	+6.49951172	-10.52929688	-0.69433594	+35.24414063	+7.03125000	-45.98876953	+1244
+1457971074.81440000	+8.67041016	-7.32568359	-0.71191406	+51.78955078	-7.86621094	-51.83349609	+2604	+8.43750000	-6.49951172	-0.55810547	+7.25097656	-9.51416016	+13.20556641	+2032	+6.49951172	-10.52929688	-0.69433594	+35.24414063	+7.03125000	-46.01074219	+1240
+1457971074.81850000	+8.67041016	-7.32568359	-0.71191406	+51.76757813	-7.86621094	-51.83349609	+2600	+8.44189453	-6.49951172	-0.55810547	+7.22900391	-9.51416016	+13.20556641	+2028	+6.49951172	-10.52929688	-0.68994141	+35.24414063	+7.05322266	-46.03271484	+1236
+1457971074.82270000	+8.67041016	-7.32568359	-0.71191406	+51.76757813	-7.88818359	-51.81152344	+2596	+8.44189453	-6.49951172	-0.55810547	+7.20703125	-9.51416016	+13.20556641	+2028	+6.50390625	-10.52929688	-0.68994141	+35.24414063	+7.07519531	-46.05468750	+1236
+1457971074.82690000	+8.67480469	-7.33007813	-0.71191406	+51.74560547	-7.91015625	-51.81152344	+2592	+8.44189453	-6.49951172	-0.55810547	+7.18505859	-9.51416016	+13.20556641	+2028	+6.50390625	-10.52929688	-0.68554688	+35.24414063	+7.07519531	-46.07666016	+1232
+1457971074.83100010	+8.67480469	-7.33007813	-0.70751953	+51.72363281	-7.93212891	-51.78955078	+2588	+8.44189453	-6.49951172	-0.55810547	+7.16308594	-9.51416016	+13.20556641	+2024	+6.50830078	-10.52929688	-0.68115234	+35.24414063	+7.09716797	-46.09863281	+1228
+1457971074.83520010	+8.67480469	-7.33007813	-0.70751953	+51.72363281	-7.93212891	-51.78955078	+2584	+8.44189453	-6.50390625	-0.55810547	+7.14111328	-9.51416016	+13.22753906	+2024	+6.50830078	-10.52929688	-0.68115234	+35.24414063	+7.09716797	-46.12060547	+1228
+1457971074.83940010	+8.67919922	-7.33007813	-0.70751953	+51.70166016	-7.95410156	-51.76757813	+2584	+8.44628906	-6.50390625	-0.55810547	+7.11914063	-9.51416016	+13.22753906	+2024	+6.51269531	-10.52929688	-0.67675781	+35.24414063	+7.09716797	-46.14257813	+1224
+1457971074.84770010	+8.68359375	-7.33447266	-0.70751953	+51.67968750	-8.02001953	-51.72363281	+2580	+8.44628906	-6.50390625	-0.55810547	+7.09716797	-9.53613281	+13.22753906	+2020	+6.51708984	-10.52929688	-0.67675781	+35.24414063	+7.11914063	-46.16455078	+1220
+1457971074.85190010	+8.68359375	-7.33447266	-0.70751953	+51.65771484	-8.04199219	-51.70166016	+2576	+8.44628906	-6.50390625	-0.55810547	+7.07519531	-9.53613281	+13.24951172	+2020	+6.52148438	-10.52490234	-0.67236328	+35.26611328	+7.14111328	-46.18652344	+1220
+1457971074.85599990	+8.68798828	-7.33447266	-0.70751953	+51.65771484	-8.06396484	-51.67968750	+2576	+8.45068359	-6.50390625	-0.55810547	+7.05322266	-9.53613281	+13.24951172	+2020	+6.52148438	-10.52490234	-0.67236328	+35.26611328	+7.16308594	-46.20849609	+1220
+1457971074.86019990	+8.68798828	-7.33447266	-0.70751953	+51.63574219	-8.08593750	-51.63574219	+2572	+8.45068359	-6.50830078	-0.55810547	+7.03125000	-9.53613281	+13.24951172	+2020	+6.52587891	-10.52490234	-0.66796875	+35.26611328	+7.16308594	-46.23046875	+1216
+1457971074.86439990	+8.68798828	-7.33886719	-0.70751953	+51.63574219	-8.10791016	-51.59179688	+2572	+8.45068359	-6.50830078	-0.55810547	+7.00927734	-9.53613281	+13.27148438	+2020	+6.52587891	-10.52490234	-0.66796875	+35.24414063	+7.18505859	-46.23046875	+1216
+1457971074.86850000	+8.68798828	-7.33886719	-0.70751953	+51.61376953	-8.12988281	-51.52587891	+2572	+8.45068359	-6.50830078	-0.55810547	+6.96533203	-9.51416016	+13.27148438	+2016	+6.52587891	-10.52490234	-0.66357422	+35.24414063	+7.22900391	-46.23046875	+1216
+1457971074.87270000	+8.69238281	-7.33886719	-0.71191406	+51.59179688	-8.12988281	-51.48193359	+2572	+8.45507813	-6.50830078	-0.55810547	+6.94335938	-9.49218750	+13.29345703	+2016	+6.53027344	-10.52490234	-0.66357422	+35.22216797	+7.25097656	-46.23046875	+1212
+1457971074.88100000	+8.68798828	-7.33886719	-0.71191406	+51.54785156	-8.15185547	-51.35009766	+2568	+8.45507813	-6.50830078	-0.55810547	+6.87744141	-9.44824219	+13.31542969	+2016	+6.52587891	-10.52490234	-0.66357422	+35.17822266	+7.31689453	-46.20849609	+1212
+1457971074.88520000	+8.68798828	-7.33886719	-0.71630859	+51.52587891	-8.12988281	-51.26220703	+2568	+8.45507813	-6.51269531	-0.55810547	+6.85546875	-9.42626953	+13.31542969	+2016	+6.52587891	-10.52490234	-0.66796875	+35.13427734	+7.36083984	-46.16455078	+1208
+1457971074.88930010	+8.68798828	-7.34326172	-0.71630859	+51.48193359	-8.12988281	-51.17431641	+2568	+8.45507813	-6.51269531	-0.55810547	+6.81152344	-9.38232422	+13.33740234	+2016	+6.52148438	-10.52490234	-0.66796875	+35.09033203	+7.40478516	-46.14257813	+1208
+1457971074.89350010	+8.68359375	-7.34326172	-0.72070313	+51.45996094	-8.12988281	-51.08642578	+2568	+8.45507813	-6.51269531	-0.55810547	+6.78955078	-9.33837891	+13.33740234	+2016	+6.51708984	-10.52929688	-0.67236328	+35.04638672	+7.47070313	-46.09863281	+1208
+1457971074.89770010	+8.68359375	-7.34326172	-0.72509766	+51.41601563	-8.10791016	-50.99853516	+2568	+8.45068359	-6.51269531	-0.55810547	+6.74560547	-9.29443359	+13.35937500	+2016	+6.50830078	-10.52929688	-0.67236328	+35.00244141	+7.53662109	-46.03271484	+1208
+1457971074.90179990	+8.67919922	-7.34326172	-0.72509766	+51.37207031	-8.08593750	-50.91064453	+2564	+8.45068359	-6.51269531	-0.56250000	+6.72363281	-9.22851563	+13.38134766	+2016	+6.50390625	-10.52929688	-0.67675781	+34.93652344	+7.58056641	-45.96679688	+1208
+1457971074.90599990	+8.67480469	-7.34765625	-0.72949219	+51.32812500	-8.06396484	-50.80078125	+2564	+8.45068359	-6.51708984	-0.56250000	+6.67968750	-9.16259766	+13.38134766	+2016	+6.49511719	-10.53369141	-0.68554688	+34.87060547	+7.66845703	-45.87890625	+1208
+1457971074.91020010	+8.67041016	-7.34765625	-0.73388672	+51.28417969	-8.06396484	-50.69091797	+2564	+8.45068359	-6.51708984	-0.56250000	+6.63574219	-9.09667969	+13.40332031	+2016	+6.48632813	-10.53369141	-0.68994141	+34.80468750	+7.75634766	-45.79101563	+1208
+1457971074.91430000	+8.67041016	-7.34765625	-0.73388672	+51.24023438	-8.04199219	-50.60302734	+2560	+8.44628906	-6.51708984	-0.56250000	+6.59179688	-9.03076172	+13.42529297	+2016	+6.47753906	-10.53369141	-0.69433594	+34.73876953	+7.82226563	-45.70312500	+1208
+1457971074.91849990	+8.66601563	-7.35205078	-0.73828125	+51.19628906	-8.02001953	-50.47119141	+2560	+8.44628906	-6.51708984	-0.56689453	+6.56982422	-8.96484375	+13.44726563	+2016	+6.46875000	-10.53369141	-0.69873047	+34.67285156	+7.93212891	-45.59326172	+1208
+1457971074.92680000	+8.65722656	-7.35205078	-0.74267578	+51.10839844	-8.02001953	-50.25146484	+2556	+8.44189453	-6.51708984	-0.56689453	+6.48193359	-8.83300781	+13.51318359	+2016	+6.45556641	-10.53369141	-0.70312500	+34.56298828	+8.10791016	-45.41748047	+1204
+1457971074.93100000	+8.65283203	-7.35644531	-0.74707031	+51.04248047	-7.99804688	-50.09765625	+2552	+8.44189453	-6.52148438	-0.56689453	+6.43798828	-8.74511719	+13.53515625	+2016	+6.44677734	-10.53369141	-0.70751953	+34.51904297	+8.23974609	-45.30761719	+1204
+1457971074.93520000	+8.65283203	-7.35644531	-0.75146484	+50.99853516	-8.02001953	-49.96582031	+2548	+8.44189453	-6.52148438	-0.57128906	+6.39404297	-8.67919922	+13.57910156	+2016	+6.44238281	-10.52929688	-0.70751953	+34.49707031	+8.32763672	-45.21972656	+1200
+1457971074.93930010	+8.64843750	-7.35644531	-0.75146484	+50.95458984	-8.02001953	-49.83398438	+2544	+8.43750000	-6.52148438	-0.57128906	+6.35009766	-8.59130859	+13.62304688	+2016	+6.43798828	-10.52929688	-0.70751953	+34.49707031	+8.41552734	-45.15380859	+1196
+1457971074.94350000	+8.64404297	-7.35644531	-0.75585938	+50.91064453	-8.04199219	-49.68017578	+2540	+8.43750000	-6.52148438	-0.57128906	+6.28417969	-8.52539063	+13.66699219	+2012	+6.43359375	-10.52490234	-0.70751953	+34.49707031	+8.52539063	-45.06591797	+1192
+1457971074.94759990	+8.64404297	-7.36083984	-0.76025391	+50.86669922	-8.06396484	-49.52636719	+2540	+8.43310547	-6.52148438	-0.57568359	+6.24023438	-8.45947266	+13.71093750	+2012	+6.43359375	-10.52050781	-0.70312500	+34.49707031	+8.61328125	-45.00000000	+1192
+1457971074.95180010	+8.63964844	-7.36083984	-0.76464844	+50.84472656	-8.10791016	-49.39453125	+2536	+8.43310547	-6.52148438	-0.57568359	+6.19628906	-8.39355469	+13.77685547	+2012	+6.43359375	-10.51611328	-0.70312500	+34.49707031	+8.70117188	-44.95605469	+1188
+1457971074.95600010	+8.63525391	-7.36083984	-0.76464844	+50.80078125	-8.12988281	-49.24072266	+2532	+8.42871094	-6.52148438	-0.57568359	+6.13037109	-8.32763672	+13.82080078	+2012	+6.43359375	-10.51171875	-0.69873047	+34.51904297	+8.78906250	-44.89013672	+1188
+1457971074.96009990	+8.63525391	-7.36083984	-0.76904297	+50.75683594	-8.17382813	-49.08691406	+2528	+8.42871094	-6.52587891	-0.57568359	+6.08642578	-8.26171875	+13.88671875	+2008	+6.43359375	-10.50732422	-0.69433594	+34.51904297	+8.87695313	-44.84619141	+1188
+1457971074.96849990	+8.62646484	-7.36083984	-0.77343750	+50.66894531	-8.23974609	-48.75732422	+2520	+8.41992188	-6.52587891	-0.58007813	+5.97656250	-8.12988281	+13.99658203	+2004	+6.42919922	-10.49853516	-0.69433594	+34.49707031	+9.05273438	-44.69238281	+1188
+1457971074.97260000	+8.62207031	-7.36083984	-0.77783203	+50.62500000	-8.28369141	-48.58154297	+2516	+8.41992188	-6.52587891	-0.58007813	+5.91064453	-8.06396484	+14.06250000	+2004	+6.42480469	-10.49414063	-0.69433594	+34.47509766	+9.14062500	-44.62646484	+1188
+1457971074.97680000	+8.62207031	-7.36083984	-0.78222656	+50.58105469	-8.30566406	-48.42773438	+2512	+8.41552734	-6.52587891	-0.58007813	+5.84472656	-7.99804688	+14.10644531	+2000	+6.42480469	-10.49414063	-0.69433594	+34.45312500	+9.22851563	-44.53857422	+1188
+1457971074.98099990	+8.61767578	-7.36083984	-0.78662109	+50.53710938	-8.32763672	-48.27392578	+2508	+8.41113281	-6.52587891	-0.58447266	+5.77880859	-7.95410156	+14.15039063	+2000	+6.41601563	-10.48974609	-0.69433594	+34.43115234	+9.29443359	-44.42871094	+1192
+1457971074.98510000	+8.61328125	-7.36083984	-0.78662109	+50.49316406	-8.34960938	-48.14208984	+2504	+8.41113281	-6.52587891	-0.58447266	+5.73486328	-7.88818359	+14.19433594	+1996	+6.41162109	-10.48535156	-0.69873047	+34.36523438	+9.38232422	-44.34082031	+1192
+1457971074.98930000	+8.60888672	-7.36083984	-0.79101563	+50.42724609	-8.37158203	-47.98828125	+2500	+8.40673828	-6.52587891	-0.58447266	+5.66894531	-7.84423828	+14.21630859	+1996	+6.39843750	-10.48535156	-0.70312500	+34.29931641	+9.47021484	-44.23095703	+1196
+1457971074.99350000	+8.60009766	-7.36523438	-0.79541016	+50.36132813	-8.37158203	-47.85644531	+2496	+8.40234375	-6.52587891	-0.58447266	+5.60302734	-7.77832031	+14.23828125	+1992	+6.38964844	-10.48535156	-0.71191406	+34.23339844	+9.55810547	-44.09912109	+1200
+1457971074.99760010	+8.59570313	-7.36523438	-0.79980469	+50.29541016	-8.37158203	-47.72460938	+2492	+8.40234375	-6.52587891	-0.58447266	+5.53710938	-7.73437500	+14.26025391	+1992	+6.37646484	-10.48535156	-0.71630859	+34.14550781	+9.64599609	-43.96728516	+1204
+1457971075.00180010	+8.59130859	-7.36523438	-0.80419922	+50.22949219	-8.34960938	-47.57080078	+2492	+8.39794922	-6.53027344	-0.58886719	+5.47119141	-7.66845703	+14.26025391	+1988	+6.36328125	-10.48535156	-0.72509766	+34.05761719	+9.73388672	-43.83544922	+1204
+1457971075.01009990	+8.57812500	-7.36962891	-0.80859375	+50.09765625	-8.32763672	-47.35107422	+2484	+8.38916016	-6.53027344	-0.58886719	+5.36132813	-7.55859375	+14.26025391	+1984	+6.33251953	-10.48535156	-0.74267578	+33.85986328	+9.88769531	-43.54980469	+1212
+1457971075.01430010	+8.56933594	-7.36962891	-0.81298828	+50.00976563	-8.30566406	-47.21923828	+2480	+8.38476563	-6.53027344	-0.59326172	+5.29541016	-7.51464844	+14.23828125	+1984	+6.31933594	-10.48535156	-0.75146484	+33.77197266	+9.95361328	-43.41796875	+1216
+1457971075.01850010	+8.56494141	-7.37402344	-0.81738281	+49.96582031	-8.28369141	-47.13134766	+2472	+8.38037109	-6.53027344	-0.59326172	+5.25146484	-7.47070313	+14.21630859	+1980	+6.30175781	-10.48535156	-0.76025391	+33.66210938	+10.01953125	-43.28613281	+1216
+1457971075.02259990	+8.55615234	-7.37402344	-0.81738281	+49.89990234	-8.26171875	-47.04345703	+2468	+8.37597656	-6.53027344	-0.59326172	+5.18554688	-7.42675781	+14.19433594	+1980	+6.28417969	-10.48535156	-0.76904297	+33.57421875	+10.10742188	-43.17626953	+1216
+1457971075.02679990	+8.54736328	-7.37841797	-0.82177734	+49.83398438	-8.23974609	-46.95556641	+2464	+8.37158203	-6.53466797	-0.59765625	+5.14160156	-7.38281250	+14.15039063	+1976	+6.27099609	-10.48535156	-0.77783203	+33.48632813	+10.17333984	-43.04443359	+1220
+1457971075.03090000	+8.54296875	-7.37841797	-0.82617188	+49.79003906	-8.19580078	-46.86767578	+2460	+8.36718750	-6.53466797	-0.59765625	+5.07568359	-7.33886719	+14.12841797	+1976	+6.25341797	-10.48974609	-0.78222656	+33.39843750	+10.23925781	-42.93457031	+1216
+1457971075.03510000	+8.53417969	-7.37841797	-0.83056641	+49.74609375	-8.17382813	-46.77978516	+2456	+8.36279297	-6.53466797	-0.59765625	+5.03173828	-7.31689453	+14.08447266	+1976	+6.24023438	-10.48974609	-0.79101563	+33.33251953	+10.30517578	-42.84667969	+1216
+1457971075.04340000	+8.52099609	-7.38281250	-0.83496094	+49.68017578	-8.12988281	-46.62597656	+2444	+8.34960938	-6.53906250	-0.60205078	+4.94384766	-7.22900391	+13.99658203	+1972	+6.21826172	-10.48535156	-0.79541016	+33.24462891	+10.43701172	-42.69287109	+1212
+1457971075.04760000	+8.51220703	-7.38281250	-0.83935547	+49.65820313	-8.10791016	-46.56005859	+2440	+8.34521484	-6.53906250	-0.60644531	+4.92187500	-7.20703125	+13.95263672	+1968	+6.20507813	-10.48535156	-0.79980469	+33.22265625	+10.50292969	-42.62695313	+1208
+1457971075.05590010	+8.49462891	-7.38281250	-0.84375000	+49.63623047	-8.06396484	-46.42822266	+2428	+8.33203125	-6.53906250	-0.61083984	+4.85595703	-7.11914063	+13.84277344	+1964	+6.19189453	-10.48535156	-0.79980469	+33.22265625	+10.63476563	-42.56103516	+1204
+1457971075.06010010	+8.49023438	-7.38281250	-0.84814453	+49.63623047	-8.02001953	-46.36230469	+2420	+8.32324219	-6.54345703	-0.61523438	+4.81201172	-7.09716797	+13.79882813	+1964	+6.18310547	-10.48095703	-0.79980469	+33.22265625	+10.70068359	-42.51708984	+1200
+1457971075.06430010	+8.48144531	-7.38720703	-0.85253906	+49.63623047	-7.99804688	-46.27441406	+2416	+8.31445313	-6.54345703	-0.61523438	+4.81201172	-7.05322266	+13.73291016	+1960	+6.17871094	-10.48095703	-0.79541016	+33.24462891	+10.76660156	-42.49511719	+1196
+1457971075.06839990	+8.47265625	-7.38720703	-0.85693359	+49.63623047	-7.97607422	-46.18652344	+2408	+8.30566406	-6.54785156	-0.61962891	+4.79003906	-7.00927734	+13.66699219	+1960	+6.17431641	-10.47656250	-0.79541016	+33.28857422	+10.83251953	-42.47314453	+1192
+1457971075.07259990	+8.46386719	-7.38720703	-0.86132813	+49.65820313	-7.95410156	-46.12060547	+2400	+8.29248047	-6.54785156	-0.62402344	+4.76806641	-6.96533203	+13.62304688	+1956	+6.16992188	-10.47656250	-0.79101563	+33.31054688	+10.89843750	-42.47314453	+1188
+1457971075.08090000	+8.45068359	-7.38281250	-0.86572266	+49.70214844	-7.88818359	-45.98876953	+2388	+8.27490234	-6.55224609	-0.63281250	+4.79003906	-6.87744141	+13.51318359	+1948	+6.16552734	-10.47216797	-0.78662109	+33.42041016	+11.03027344	-42.45117188	+1184
+1457971075.08509990	+8.44628906	-7.38281250	-0.87011719	+49.74609375	-7.86621094	-45.92285156	+2380	+8.26611328	-6.55224609	-0.63720703	+4.79003906	-6.85546875	+13.46923828	+1940	+6.16552734	-10.46777344	-0.78222656	+33.46435547	+11.11816406	-42.45117188	+1184
+1457971075.08929990	+8.44189453	-7.38281250	-0.87451172	+49.76806641	-7.84423828	-45.85693359	+2372	+8.26171875	-6.55224609	-0.63720703	+4.81201172	-6.83349609	+13.42529297	+1936	+6.16113281	-10.46777344	-0.77783203	+33.48632813	+11.18408203	-42.45117188	+1184
+1457971075.09340000	+8.43310547	-7.38720703	-0.87451172	+49.76806641	-7.80029297	-45.79101563	+2364	+8.25292969	-6.55224609	-0.64160156	+4.83398438	-6.78955078	+13.38134766	+1928	+6.16113281	-10.46777344	-0.77783203	+33.50830078	+11.25000000	-42.45117188	+1180
+1457971075.09760000	+8.43310547	-7.38281250	-0.87890625	+49.79003906	-7.77832031	-45.74707031	+2356	+8.24853516	-6.55224609	-0.64599609	+4.83398438	-6.76757813	+13.33740234	+1920	+6.16113281	-10.46337891	-0.77343750	+33.53027344	+11.29394531	-42.45117188	+1180
+1457971075.10170010	+8.42871094	-7.38281250	-0.87890625	+49.83398438	-7.77832031	-45.70312500	+2348	+8.24414063	-6.55224609	-0.64599609	+4.85595703	-6.76757813	+13.31542969	+1912	+6.15673828	-10.46337891	-0.76904297	+33.55224609	+11.35986328	-42.42919922	+1180
+1457971075.10590000	+8.42431641	-7.38281250	-0.88330078	+49.83398438	-7.75634766	-45.65917969	+2340	+8.24414063	-6.55224609	-0.64599609	+4.85595703	-6.74560547	+13.29345703	+1908	+6.15673828	-10.46337891	-0.76904297	+33.57421875	+11.38183594	-42.42919922	+1180
+1457971075.11420010	+8.42431641	-7.38281250	-0.88330078	+49.85595703	-7.75634766	-45.63720703	+2324	+8.23974609	-6.55224609	-0.65039063	+4.87792969	-6.76757813	+13.20556641	+1892	+6.15234375	-10.45898438	-0.76904297	+33.55224609	+11.42578125	-42.40722656	+1176
+1457971075.11840010	+8.42431641	-7.38281250	-0.88330078	+49.85595703	-7.77832031	-45.65917969	+2316	+8.23974609	-6.55224609	-0.64599609	+4.87792969	-6.78955078	+13.16162109	+1884	+6.15234375	-10.45898438	-0.76904297	+33.55224609	+11.44775391	-42.40722656	+1176
+1457971075.12260010	+8.42431641	-7.38281250	-0.87890625	+49.85595703	-7.77832031	-45.68115234	+2308	+8.23974609	-6.55224609	-0.64599609	+4.87792969	-6.83349609	+13.11767578	+1876	+6.15234375	-10.45898438	-0.77343750	+33.53027344	+11.44775391	-42.40722656	+1176
+1457971075.12669990	+8.42431641	-7.37841797	-0.87890625	+49.85595703	-7.80029297	-45.70312500	+2300	+8.23974609	-6.54785156	-0.64599609	+4.87792969	-6.87744141	+13.07373047	+1868	+6.14794922	-10.46337891	-0.77343750	+33.48632813	+11.42578125	-42.40722656	+1172
+1457971075.13089990	+8.42431641	-7.37841797	-0.87890625	+49.85595703	-7.82226563	-45.72509766	+2292	+8.23974609	-6.54785156	-0.64599609	+4.87792969	-6.89941406	+13.05175781	+1864	+6.14794922	-10.46337891	-0.77343750	+33.46435547	+11.42578125	-42.40722656	+1172
+1457971075.13509990	+8.42431641	-7.37841797	-0.87890625	+49.85595703	-7.84423828	-45.74707031	+2288	+8.24414063	-6.54785156	-0.64160156	+4.85595703	-6.96533203	+13.00781250	+1856	+6.14794922	-10.46337891	-0.77783203	+33.44238281	+11.40380859	-42.40722656	+1172
+1457971075.13920000	+8.42871094	-7.37841797	-0.87451172	+49.85595703	-7.86621094	-45.79101563	+2280	+8.24414063	-6.54785156	-0.64160156	+4.85595703	-7.00927734	+12.96386719	+1852	+6.14355469	-10.46337891	-0.77783203	+33.39843750	+11.35986328	-42.40722656	+1168
+1457971075.14340000	+8.42871094	-7.37841797	-0.87451172	+49.85595703	-7.88818359	-45.81298828	+2276	+8.24414063	-6.54785156	-0.64160156	+4.85595703	-7.07519531	+12.91992188	+1848	+6.14355469	-10.46337891	-0.77783203	+33.37646484	+11.33789063	-42.40722656	+1168
+1457971075.15170000	+8.42871094	-7.37841797	-0.87011719	+49.85595703	-7.93212891	-45.85693359	+2264	+8.24853516	-6.54345703	-0.63720703	+4.83398438	-7.20703125	+12.83203125	+1840	+6.14355469	-10.46337891	-0.78222656	+33.33251953	+11.29394531	-42.42919922	+1164
+1457971075.15590000	+8.43310547	-7.37841797	-0.87011719	+49.85595703	-7.93212891	-45.87890625	+2260	+8.25292969	-6.54345703	-0.63281250	+4.81201172	-7.29492188	+12.76611328	+1840	+6.14355469	-10.46337891	-0.78222656	+33.33251953	+11.27197266	-42.42919922	+1164
+1457971075.16010000	+8.43310547	-7.37841797	-0.87011719	+49.85595703	-7.93212891	-45.90087891	+2256	+8.25732422	-6.53906250	-0.62841797	+4.81201172	-7.40478516	+12.70019531	+1840	+6.14355469	-10.46337891	-0.78222656	+33.31054688	+11.22802734	-42.45117188	+1160
+1457971075.16420010	+8.43310547	-7.37841797	-0.87011719	+49.85595703	-7.95410156	-45.90087891	+2252	+8.26171875	-6.53906250	-0.62402344	+4.79003906	-7.51464844	+12.63427734	+1836	+6.14355469	-10.46337891	-0.78222656	+33.28857422	+11.20605469	-42.45117188	+1160
+1457971075.16840000	+8.43750000	-7.37402344	-0.86572266	+49.87792969	-8.04199219	-46.03271484	+2248	+8.26611328	-6.53466797	-0.61962891	+4.76806641	-7.71240234	+12.54638672	+1836	+6.14355469	-10.46337891	-0.78662109	+33.24462891	+11.11816406	-42.49511719	+1156
+1457971075.17260000	+8.44189453	-7.37402344	-0.85693359	+49.87792969	-8.12988281	-46.16455078	+2248	+8.27490234	-6.53466797	-0.61523438	+4.74609375	-7.91015625	+12.45849609	+1840	+6.14794922	-10.46337891	-0.78662109	+33.20068359	+11.00830078	-42.53906250	+1156
+1457971075.18090010	+8.46386719	-7.36083984	-0.83056641	+49.96582031	-8.52539063	-46.71386719	+2256	+8.28808594	-6.52587891	-0.60644531	+4.72412109	-8.32763672	+12.28271484	+1844	+6.16113281	-10.46337891	-0.78662109	+33.06884766	+10.67871094	-42.75878906	+1156
+1457971075.18499990	+8.47705078	-7.35644531	-0.82177734	+50.03173828	-8.72314453	-46.97753906	+2264	+8.29248047	-6.52148438	-0.60205078	+4.72412109	-8.52539063	+12.21679688	+1848	+6.16992188	-10.45898438	-0.78662109	+33.02490234	+10.45898438	-42.89062500	+1156
+1457971075.18919990	+8.48583984	-7.35644531	-0.80859375	+50.07568359	-8.87695313	-47.17529297	+2268	+8.29687500	-6.52148438	-0.59326172	+4.72412109	-8.70117188	+12.15087891	+1848	+6.17871094	-10.45898438	-0.78222656	+33.00292969	+10.28320313	-43.02246094	+1156
+1457971075.19339990	+8.49023438	-7.34765625	-0.79980469	+50.16357422	-9.03076172	-47.35107422	+2272	+8.30126953	-6.51708984	-0.59326172	+4.74609375	-8.85498047	+12.12890625	+1852	+6.19189453	-10.45458984	-0.77343750	+32.98095703	+10.08544922	-43.22021484	+1160
+1457971075.19750000	+8.49902344	-7.34765625	-0.79541016	+50.22949219	-9.14062500	-47.43896484	+2276	+8.30566406	-6.51708984	-0.58886719	+4.74609375	-8.96484375	+12.10693359	+1852	+6.20507813	-10.45019531	-0.76904297	+33.00292969	+9.93164063	-43.35205078	+1164
+1457971075.20170000	+8.49902344	-7.34765625	-0.79101563	+50.29541016	-9.22851563	-47.52685547	+2280	+8.31005859	-6.51708984	-0.58886719	+4.76806641	-9.07470703	+12.10693359	+1852	+6.21386719	-10.45019531	-0.76025391	+33.04687500	+9.84375000	-43.46191406	+1168
+1457971075.21000000	+8.50341797	-7.33886719	-0.78662109	+50.40527344	-9.36035156	-47.57080078	+2284	+8.31005859	-6.51269531	-0.58447266	+4.81201172	-9.20654297	+12.12890625	+1852	+6.23144531	-10.44140625	-0.75146484	+33.13476563	+9.73388672	-43.63769531	+1176
+1457971075.21420000	+8.50781250	-7.33886719	-0.78662109	+50.49316406	-9.42626953	-47.59277344	+2284	+8.31005859	-6.51269531	-0.58447266	+4.83398438	-9.25048828	+12.15087891	+1852	+6.24023438	-10.43701172	-0.74707031	+33.20068359	+9.68994141	-43.70361328	+1180
+1457971075.21840000	+8.50781250	-7.33886719	-0.78662109	+50.53710938	-9.44824219	-47.59277344	+2288	+8.31005859	-6.50830078	-0.58447266	+4.85595703	-9.29443359	+12.17285156	+1852	+6.24462891	-10.43701172	-0.74267578	+33.22265625	+9.68994141	-43.74755859	+1180
+1457971075.22250010	+8.50781250	-7.33447266	-0.78662109	+50.58105469	-9.49218750	-47.59277344	+2288	+8.31445313	-6.50830078	-0.58007813	+4.85595703	-9.31640625	+12.19482422	+1852	+6.24902344	-10.43701172	-0.73828125	+33.26660156	+9.68994141	-43.79150391	+1184
+1457971075.22670010	+8.50781250	-7.33447266	-0.78662109	+50.64697266	-9.53613281	-47.57080078	+2292	+8.31445313	-6.50830078	-0.58007813	+4.87792969	-9.33837891	+12.23876953	+1852	+6.24902344	-10.43701172	-0.73828125	+33.28857422	+9.68994141	-43.81347656	+1184
+1457971075.23090000	+8.50781250	-7.33447266	-0.78662109	+50.66894531	-9.58007813	-47.57080078	+2292	+8.31445313	-6.50830078	-0.58007813	+4.89990234	-9.33837891	+12.26074219	+1852	+6.24902344	-10.43701172	-0.73828125	+33.31054688	+9.68994141	-43.83544922	+1188
+1457971075.23499990	+8.50781250	-7.33447266	-0.78662109	+50.71289063	-9.60205078	-47.54882813	+2292	+8.31445313	-6.50830078	-0.58007813	+4.89990234	-9.33837891	+12.28271484	+1852	+6.24902344	-10.43701172	-0.73828125	+33.31054688	+9.71191406	-43.83544922	+1188
+1457971075.24340010	+8.50781250	-7.33007813	-0.78662109	+50.77880859	-9.66796875	-47.50488281	+2292	+8.31005859	-6.50830078	-0.58007813	+4.92187500	-9.33837891	+12.30468750	+1848	+6.24902344	-10.43701172	-0.73828125	+33.33251953	+9.73388672	-43.83544922	+1188
+1457971075.24749990	+8.50781250	-7.33007813	-0.78662109	+50.80078125	-9.68994141	-47.48291016	+2292	+8.31005859	-6.50830078	-0.58007813	+4.92187500	-9.33837891	+12.32666016	+1848	+6.24902344	-10.43701172	-0.73828125	+33.31054688	+9.73388672	-43.81347656	+1188
+1457971075.25169990	+8.50781250	-7.33007813	-0.78662109	+50.82275391	-9.71191406	-47.46093750	+2296	+8.31005859	-6.50830078	-0.58007813	+4.92187500	-9.33837891	+12.34863281	+1848	+6.24462891	-10.43701172	-0.73828125	+33.31054688	+9.75585938	-43.81347656	+1192
+1457971075.25580000	+8.50781250	-7.33007813	-0.78662109	+50.84472656	-9.73388672	-47.43896484	+2296	+8.31005859	-6.50830078	-0.58007813	+4.92187500	-9.33837891	+12.34863281	+1848	+6.24462891	-10.43701172	-0.74267578	+33.31054688	+9.75585938	-43.81347656	+1192
+1457971075.26000000	+8.50781250	-7.33007813	-0.78662109	+50.86669922	-9.75585938	-47.41699219	+2296	+8.31005859	-6.50830078	-0.58007813	+4.92187500	-9.33837891	+12.34863281	+1848	+6.24462891	-10.43701172	-0.74267578	+33.31054688	+9.75585938	-43.79150391	+1192
+1457971075.26420000	+8.50781250	-7.33007813	-0.78662109	+50.88867188	-9.77783203	-47.39501953	+2296	+8.31005859	-6.50830078	-0.58007813	+4.92187500	-9.33837891	+12.37060547	+1848	+6.24023438	-10.43701172	-0.74267578	+33.28857422	+9.77783203	-43.79150391	+1192
+1457971075.27250000	+8.50341797	-7.33007813	-0.78662109	+50.93261719	-9.82177734	-47.37304688	+2296	+8.31005859	-6.50830078	-0.58007813	+4.92187500	-9.33837891	+12.37060547	+1844	+6.23583984	-10.44140625	-0.74707031	+33.26660156	+9.77783203	-43.76953125	+1192
+1457971075.27670000	+8.50341797	-7.33007813	-0.78662109	+50.93261719	-9.86572266	-47.35107422	+2296	+8.31005859	-6.50830078	-0.58007813	+4.92187500	-9.33837891	+12.37060547	+1844	+6.23583984	-10.44140625	-0.74707031	+33.26660156	+9.77783203	-43.76953125	+1192
+1457971075.28080010	+8.50341797	-7.33007813	-0.79101563	+50.95458984	-9.88769531	-47.35107422	+2296	+8.31005859	-6.50830078	-0.58007813	+4.92187500	-9.33837891	+12.39257813	+1844	+6.23583984	-10.44140625	-0.75146484	+33.24462891	+9.77783203	-43.74755859	+1192
+1457971075.28500010	+8.50341797	-7.33447266	-0.78662109	+50.95458984	-9.90966797	-47.35107422	+2296	+8.31005859	-6.50830078	-0.58007813	+4.92187500	-9.33837891	+12.39257813	+1844	+6.23144531	-10.44140625	-0.75146484	+33.24462891	+9.77783203	-43.74755859	+1192
+1457971075.28920010	+8.50341797	-7.33447266	-0.78662109	+50.97656250	-9.93164063	-47.35107422	+2300	+8.31005859	-6.50830078	-0.58007813	+4.92187500	-9.33837891	+12.39257813	+1844	+6.23144531	-10.44580078	-0.75146484	+33.22265625	+9.77783203	-43.74755859	+1192
+1457971075.29329990	+8.50341797	-7.33447266	-0.78662109	+50.97656250	-9.97558594	-47.37304688	+2300	+8.31005859	-6.50830078	-0.58007813	+4.92187500	-9.33837891	+12.39257813	+1844	+6.23144531	-10.44580078	-0.75146484	+33.22265625	+9.77783203	-43.74755859	+1192
+1457971075.30170010	+8.50341797	-7.33447266	-0.78662109	+50.99853516	-10.01953125	-47.39501953	+2300	+8.31005859	-6.51269531	-0.57568359	+4.92187500	-9.33837891	+12.41455078	+1844	+6.22705078	-10.44580078	-0.75585938	+33.17871094	+9.77783203	-43.74755859	+1192
+1457971075.30580000	+8.50341797	-7.33447266	-0.78222656	+51.02050781	-10.06347656	-47.41699219	+2300	+8.31005859	-6.51269531	-0.57568359	+4.89990234	-9.36035156	+12.41455078	+1844	+6.22705078	-10.45019531	-0.75585938	+33.17871094	+9.75585938	-43.74755859	+1188
+1457971075.30999990	+8.50781250	-7.33447266	-0.78222656	+51.04248047	-10.10742188	-47.46093750	+2304	+8.31005859	-6.51269531	-0.57568359	+4.89990234	-9.36035156	+12.41455078	+1844	+6.22705078	-10.45019531	-0.75585938	+33.17871094	+9.75585938	-43.76953125	+1188
+1457971075.31419990	+8.50781250	-7.33447266	-0.77783203	+51.04248047	-10.12939453	-47.48291016	+2304	+8.31445313	-6.51269531	-0.57568359	+4.89990234	-9.38232422	+12.43652344	+1844	+6.22705078	-10.45019531	-0.75585938	+33.17871094	+9.73388672	-43.79150391	+1188
+1457971075.31830000	+8.51220703	-7.33447266	-0.77783203	+51.06445313	-10.19531250	-47.52685547	+2308	+8.31445313	-6.51269531	-0.57568359	+4.89990234	-9.40429688	+12.43652344	+1844	+6.23144531	-10.45019531	-0.75585938	+33.17871094	+9.73388672	-43.81347656	+1184
+1457971075.32250000	+8.51220703	-7.33447266	-0.77343750	+51.10839844	-10.23925781	-47.59277344	+2312	+8.31445313	-6.51269531	-0.57568359	+4.89990234	-9.42626953	+12.43652344	+1844	+6.23144531	-10.45019531	-0.75146484	+33.17871094	+9.71191406	-43.85742188	+1184
+1457971075.33080010	+8.52099609	-7.33447266	-0.76904297	+51.17431641	-10.34912109	-47.68066406	+2316	+8.31884766	-6.51269531	-0.57128906	+4.89990234	-9.47021484	+12.45849609	+1848	+6.24023438	-10.45019531	-0.74707031	+33.20068359	+9.66796875	-43.94531250	+1188
+1457971075.33500000	+8.52099609	-7.33447266	-0.76464844	+51.21826172	-10.43701172	-47.72460938	+2320	+8.31884766	-6.51269531	-0.57128906	+4.92187500	-9.51416016	+12.48046875	+1848	+6.24462891	-10.45019531	-0.74267578	+33.20068359	+9.62402344	-43.98925781	+1188
+1457971075.33909990	+8.52539063	-7.33447266	-0.76464844	+51.26220703	-10.50292969	-47.76855469	+2324	+8.31884766	-6.51269531	-0.57128906	+4.92187500	-9.55810547	+12.48046875	+1848	+6.24902344	-10.45019531	-0.74267578	+33.22265625	+9.60205078	-44.05517578	+1188
+1457971075.34330010	+8.52978516	-7.33447266	-0.76025391	+51.30615234	-10.59082031	-47.81250000	+2328	+8.32324219	-6.51269531	-0.57128906	+4.92187500	-9.60205078	+12.50244141	+1852	+6.25341797	-10.45019531	-0.73828125	+33.24462891	+9.55810547	-44.12109375	+1192
+1457971075.34750010	+8.52978516	-7.33007813	-0.75585938	+51.35009766	-10.65673828	-47.85644531	+2332	+8.32324219	-6.51269531	-0.56689453	+4.92187500	-9.64599609	+12.52441406	+1852	+6.26220703	-10.45019531	-0.73388672	+33.26660156	+9.53613281	-44.18701172	+1192
+1457971075.35159990	+8.53417969	-7.33007813	-0.75585938	+51.39404297	-10.74462891	-47.90039063	+2336	+8.32763672	-6.51269531	-0.56689453	+4.94384766	-9.68994141	+12.54638672	+1856	+6.26660156	-10.45458984	-0.72949219	+33.26660156	+9.49218750	-44.23095703	+1196
+1457971075.35999990	+8.53857422	-7.33007813	-0.74707031	+51.50390625	-10.89843750	-47.98828125	+2344	+8.33203125	-6.51269531	-0.56250000	+4.94384766	-9.82177734	+12.59033203	+1860	+6.27539063	-10.45458984	-0.72070313	+33.28857422	+9.40429688	-44.36279297	+1200
+1457971075.36410000	+8.54296875	-7.33007813	-0.74707031	+51.54785156	-10.96435547	-48.01025391	+2348	+8.33203125	-6.51708984	-0.56250000	+4.96582031	-9.86572266	+12.59033203	+1864	+6.27978516	-10.45458984	-0.72070313	+33.28857422	+9.38232422	-44.40673828	+1200
+1457971075.36830000	+8.54296875	-7.33007813	-0.74707031	+51.56982422	-11.03027344	-48.03222656	+2348	+8.33642578	-6.51708984	-0.55810547	+4.96582031	-9.90966797	+12.61230469	+1864	+6.27978516	-10.45898438	-0.72070313	+33.26660156	+9.33837891	-44.42871094	+1200
+1457971075.37249990	+8.54296875	-7.33007813	-0.74267578	+51.61376953	-11.09619141	-48.05419922	+2352	+8.33642578	-6.51708984	-0.55810547	+4.98779297	-9.95361328	+12.63427734	+1868	+6.28417969	-10.45898438	-0.72070313	+33.24462891	+9.31640625	-44.47265625	+1200
+1457971075.37660000	+8.54736328	-7.33007813	-0.74267578	+51.63574219	-11.14013672	-48.07617188	+2356	+8.33642578	-6.51708984	-0.55371094	+4.98779297	-9.99755859	+12.65625000	+1872	+6.28417969	-10.46337891	-0.72509766	+33.22265625	+9.27246094	-44.49462891	+1200
+1457971075.38080000	+8.54736328	-7.32568359	-0.74267578	+51.67968750	-11.20605469	-48.09814453	+2360	+8.34082031	-6.51708984	-0.55371094	+4.98779297	-10.04150391	+12.65625000	+1872	+6.27978516	-10.46337891	-0.72509766	+33.20068359	+9.25048828	-44.49462891	+1200
+1457971075.38910010	+8.54736328	-7.32568359	-0.73828125	+51.72363281	-11.27197266	-48.16406250	+2364	+8.34082031	-6.51708984	-0.54931641	+5.00976563	-10.12939453	+12.67822266	+1880	+6.27539063	-10.47216797	-0.72949219	+33.13476563	+9.18457031	-44.51660156	+1200
+1457971075.39330010	+8.54736328	-7.33007813	-0.73828125	+51.74560547	-11.29394531	-48.18603516	+2368	+8.34082031	-6.51708984	-0.54492188	+5.03173828	-10.15136719	+12.67822266	+1884	+6.27539063	-10.47216797	-0.73388672	+33.09082031	+9.16259766	-44.53857422	+1200
+1457971075.39750000	+8.54736328	-7.33007813	-0.73828125	+51.74560547	-11.31591797	-48.22998047	+2372	+8.34521484	-6.51708984	-0.54492188	+5.03173828	-10.19531250	+12.65625000	+1888	+6.27099609	-10.47656250	-0.73828125	+33.06884766	+9.14062500	-44.53857422	+1200
+1457971075.40159990	+8.54736328	-7.33007813	-0.73828125	+51.76757813	-11.33789063	-48.25195313	+2376	+8.34521484	-6.51708984	-0.54492188	+5.05371094	-10.21728516	+12.65625000	+1888	+6.27099609	-10.48095703	-0.73828125	+33.02490234	+9.09667969	-44.56054688	+1200
+1457971075.40580010	+8.54736328	-7.33007813	-0.73388672	+51.78955078	-11.35986328	-48.29589844	+2376	+8.34521484	-6.51708984	-0.54052734	+5.05371094	-10.26123047	+12.65625000	+1892	+6.26660156	-10.48095703	-0.74267578	+33.00292969	+9.07470703	-44.58251953	+1196
+1457971075.40990000	+8.55175781	-7.33007813	-0.73388672	+51.81152344	-11.38183594	-48.33984375	+2380	+8.34521484	-6.51708984	-0.54052734	+5.07568359	-10.28320313	+12.63427734	+1896	+6.26660156	-10.48535156	-0.74267578	+33.00292969	+9.05273438	-44.58251953	+1196
+1457971075.41829990	+8.55175781	-7.32568359	-0.72949219	+51.85546875	-11.40380859	-48.42773438	+2388	+8.34960938	-6.51708984	-0.54052734	+5.09765625	-10.34912109	+12.61230469	+1904	+6.26660156	-10.48535156	-0.74707031	+32.98095703	+8.98681641	-44.64843750	+1192
+1457971075.42240000	+8.55175781	-7.33007813	-0.72949219	+51.87744141	-11.42578125	-48.47167969	+2392	+8.34960938	-6.51708984	-0.53613281	+5.11962891	-10.37109375	+12.61230469	+1908	+6.27099609	-10.48535156	-0.74267578	+32.98095703	+8.96484375	-44.67041016	+1188
+1457971075.42660000	+8.55615234	-7.33007813	-0.72509766	+51.89941406	-11.42578125	-48.53759766	+2392	+8.34960938	-6.51708984	-0.53613281	+5.14160156	-10.41503906	+12.59033203	+1912	+6.27099609	-10.48974609	-0.74267578	+33.00292969	+8.94287109	-44.71435547	+1188
+1457971075.43080000	+8.55615234	-7.33007813	-0.72509766	+51.92138672	-11.44775391	-48.58154297	+2396	+8.34960938	-6.51708984	-0.53613281	+5.14160156	-10.43701172	+12.59033203	+1912	+6.27539063	-10.48974609	-0.74267578	+33.02490234	+8.92089844	-44.75830078	+1188
+1457971075.43490000	+8.55615234	-7.33007813	-0.72509766	+51.94335938	-11.46972656	-48.62548828	+2400	+8.35400391	-6.51708984	-0.53613281	+5.16357422	-10.45898438	+12.59033203	+1916	+6.28417969	-10.48974609	-0.73828125	+33.04687500	+8.89892578	-44.80224609	+1188
+1457971075.43910000	+8.56054688	-7.32568359	-0.72070313	+51.96533203	-11.46972656	-48.69140625	+2404	+8.35400391	-6.51708984	-0.53613281	+5.18554688	-10.50292969	+12.59033203	+1920	+6.28857422	-10.48974609	-0.73388672	+33.09082031	+8.87695313	-44.86816406	+1188
+1457971075.44330000	+8.56054688	-7.32568359	-0.72070313	+52.00927734	-11.49169922	-48.73535156	+2408	+8.35400391	-6.51708984	-0.53173828	+5.20751953	-10.52490234	+12.59033203	+1924	+6.29736328	-10.48974609	-0.72949219	+33.11279297	+8.85498047	-44.91210938	+1188
+1457971075.45160010	+8.56494141	-7.32568359	-0.71630859	+52.05322266	-11.53564453	-48.82324219	+2416	+8.35839844	-6.51708984	-0.53173828	+5.22949219	-10.59082031	+12.59033203	+1928	+6.31054688	-10.48535156	-0.72509766	+33.20068359	+8.81103516	-45.02197266	+1192
+1457971075.45580010	+8.56933594	-7.33007813	-0.71191406	+52.07519531	-11.55761719	-48.86718750	+2420	+8.35839844	-6.52148438	-0.53173828	+5.25146484	-10.61279297	+12.61230469	+1932	+6.31933594	-10.48535156	-0.72070313	+33.24462891	+8.78906250	-45.08789063	+1192
+1457971075.45989990	+8.56933594	-7.33007813	-0.71191406	+52.09716797	-11.55761719	-48.91113281	+2424	+8.35839844	-6.52148438	-0.53173828	+5.25146484	-10.65673828	+12.61230469	+1936	+6.32373047	-10.48535156	-0.71191406	+33.28857422	+8.78906250	-45.13183594	+1196
+1457971075.46409990	+8.57373047	-7.33007813	-0.71191406	+52.11914063	-11.57958984	-48.93310547	+2428	+8.36279297	-6.52148438	-0.52734375	+5.27343750	-10.67871094	+12.63427734	+1940	+6.33251953	-10.48535156	-0.70751953	+33.31054688	+8.76708984	-45.19775391	+1196
+1457971075.46830010	+8.57373047	-7.33007813	-0.70751953	+52.14111328	-11.60156250	-48.97705078	+2432	+8.36279297	-6.52148438	-0.52734375	+5.29541016	-10.70068359	+12.65625000	+1940	+6.33691406	-10.48535156	-0.70751953	+33.35449219	+8.74511719	-45.24169922	+1200
+1457971075.47659990	+8.57812500	-7.33007813	-0.70751953	+52.16308594	-11.64550781	-49.02099609	+2436	+8.36718750	-6.52148438	-0.52734375	+5.31738281	-10.76660156	+12.67822266	+1948	+6.35009766	-10.48535156	-0.69873047	+33.37646484	+8.72314453	-45.32958984	+1200
+1457971075.48079990	+8.57812500	-7.33007813	-0.70751953	+52.16308594	-11.64550781	-49.04296875	+2440	+8.36718750	-6.52148438	-0.52734375	+5.31738281	-10.78857422	+12.70019531	+1948	+6.35009766	-10.48535156	-0.69873047	+33.39843750	+8.70117188	-45.35156250	+1200
+1457971075.48490000	+8.57812500	-7.33007813	-0.70751953	+52.18505859	-11.66748047	-49.04296875	+2444	+8.36718750	-6.52148438	-0.52734375	+5.33935547	-10.81054688	+12.72216797	+1952	+6.35449219	-10.48535156	-0.69873047	+33.39843750	+8.70117188	-45.37353516	+1200
+1457971075.48910000	+8.58251953	-7.33007813	-0.70312500	+52.18505859	-11.68945313	-49.06494141	+2448	+8.36718750	-6.52148438	-0.52294922	+5.33935547	-10.83251953	+12.72216797	+1956	+6.35449219	-10.48535156	-0.69873047	+33.39843750	+8.67919922	-45.41748047	+1200
+1457971075.49320010	+8.58251953	-7.33007813	-0.70312500	+52.20703125	-11.68945313	-49.08691406	+2448	+8.37158203	-6.52148438	-0.52294922	+5.36132813	-10.85449219	+12.74414063	+1956	+6.35449219	-10.48974609	-0.69873047	+33.37646484	+8.65722656	-45.41748047	+1200
+1457971075.50160000	+8.58251953	-7.33007813	-0.70312500	+52.22900391	-11.71142578	-49.10888672	+2452	+8.37158203	-6.52148438	-0.52294922	+5.38330078	-10.89843750	+12.76611328	+1964	+6.35449219	-10.49414063	-0.69873047	+33.33251953	+8.63525391	-45.43945313	+1196
+1457971075.50570010	+8.58251953	-7.33007813	-0.70312500	+52.22900391	-11.71142578	-49.10888672	+2456	+8.37158203	-6.52148438	-0.52294922	+5.40527344	-10.92041016	+12.78808594	+1964	+6.35009766	-10.49414063	-0.70312500	+33.31054688	+8.63525391	-45.43945313	+1196
+1457971075.50990010	+8.58251953	-7.33007813	-0.70312500	+52.25097656	-11.71142578	-49.13085938	+2456	+8.37158203	-6.52148438	-0.51855469	+5.40527344	-10.92041016	+12.78808594	+1968	+6.35009766	-10.49853516	-0.70312500	+33.28857422	+8.61328125	-45.43945313	+1196
+1457971075.51410010	+8.58251953	-7.33007813	-0.70312500	+52.25097656	-11.73339844	-49.13085938	+2460	+8.37158203	-6.52148438	-0.51855469	+5.42724609	-10.94238281	+12.78808594	+1968	+6.34570313	-10.49853516	-0.70751953	+33.26660156	+8.59130859	-45.43945313	+1196
+1457971075.51819990	+8.58251953	-7.33007813	-0.70312500	+52.27294922	-11.73339844	-49.15283203	+2460	+8.37597656	-6.52148438	-0.51855469	+5.44921875	-10.96435547	+12.78808594	+1972	+6.34570313	-10.49853516	-0.70751953	+33.24462891	+8.59130859	-45.43945313	+1196
+1457971075.52239990	+8.58251953	-7.33007813	-0.70312500	+52.27294922	-11.73339844	-49.15283203	+2464	+8.37597656	-6.51708984	-0.51855469	+5.44921875	-10.96435547	+12.78808594	+1976	+6.34130859	-10.50292969	-0.70751953	+33.22265625	+8.56933594	-45.43945313	+1192
+1457971075.53070000	+8.58251953	-7.33007813	-0.69873047	+52.29492188	-11.75537109	-49.17480469	+2468	+8.37597656	-6.51708984	-0.51416016	+5.49316406	-10.98632813	+12.78808594	+1980	+6.33691406	-10.50732422	-0.71191406	+33.20068359	+8.54736328	-45.46142578	+1192
+1457971075.53490000	+8.58251953	-7.33007813	-0.69873047	+52.31689453	-11.75537109	-49.19677734	+2468	+8.37597656	-6.51708984	-0.51416016	+5.49316406	-11.00830078	+12.78808594	+1980	+6.33251953	-10.50732422	-0.71191406	+33.17871094	+8.54736328	-45.46142578	+1188
+1457971075.53909990	+8.58251953	-7.33007813	-0.69873047	+52.33886719	-11.77734375	-49.19677734	+2468	+8.37597656	-6.51708984	-0.51416016	+5.51513672	-11.00830078	+12.78808594	+1984	+6.33251953	-10.51171875	-0.71630859	+33.17871094	+8.52539063	-45.46142578	+1188
+1457971075.54320000	+8.58251953	-7.33007813	-0.69873047	+52.36083984	-11.77734375	-49.21875000	+2472	+8.37597656	-6.51708984	-0.51416016	+5.51513672	-11.03027344	+12.76611328	+1988	+6.33251953	-10.51171875	-0.71630859	+33.15673828	+8.50341797	-45.48339844	+1184
+1457971075.54740000	+8.58251953	-7.32568359	-0.69873047	+52.36083984	-11.79931641	-49.24072266	+2472	+8.37597656	-6.51708984	-0.51416016	+5.53710938	-11.03027344	+12.76611328	+1988	+6.33251953	-10.51171875	-0.71630859	+33.17871094	+8.50341797	-45.50537109	+1184
+1457971075.55570010	+8.58251953	-7.32568359	-0.69873047	+52.40478516	-11.82128906	-49.26269531	+2476	+8.37597656	-6.51708984	-0.51416016	+5.55908203	-11.05224609	+12.76611328	+1992	+6.33251953	-10.51171875	-0.71191406	+33.17871094	+8.45947266	-45.54931641	+1180
+1457971075.55990000	+8.58691406	-7.32568359	-0.69873047	+52.42675781	-11.82128906	-49.28466797	+2476	+8.37597656	-6.51708984	-0.51416016	+5.55908203	-11.07421875	+12.74414063	+1996	+6.33691406	-10.51171875	-0.71191406	+33.20068359	+8.45947266	-45.59326172	+1180
+1457971075.56410000	+8.58691406	-7.32568359	-0.69433594	+52.44873047	-11.84326172	-49.30664063	+2480	+8.37597656	-6.51708984	-0.51416016	+5.58105469	-11.09619141	+12.74414063	+1996	+6.33691406	-10.51611328	-0.70751953	+33.22265625	+8.43750000	-45.61523438	+1180
+1457971075.56820010	+8.58691406	-7.32568359	-0.69433594	+52.49267578	-11.86523438	-49.32861328	+2480	+8.37597656	-6.51708984	-0.51416016	+5.58105469	-11.09619141	+12.74414063	+1996	+6.34130859	-10.51611328	-0.70312500	+33.24462891	+8.43750000	-45.65917969	+1176
+1457971075.57240010	+8.58691406	-7.32568359	-0.69433594	+52.51464844	-11.88720703	-49.35058594	+2480	+8.37597656	-6.51708984	-0.51416016	+5.60302734	-11.11816406	+12.74414063	+2000	+6.34570313	-10.51611328	-0.70312500	+33.28857422	+8.41552734	-45.70312500	+1176
+1457971075.57649990	+8.58691406	-7.32568359	-0.69433594	+52.53662109	-11.90917969	-49.35058594	+2484	+8.37597656	-6.51708984	-0.51416016	+5.62500000	-11.11816406	+12.72216797	+2000	+6.35009766	-10.51611328	-0.69873047	+33.31054688	+8.41552734	-45.74707031	+1180
+1457971075.58489990	+8.58691406	-7.32568359	-0.69433594	+52.60253906	-11.95312500	-49.39453125	+2484	+8.37597656	-6.51708984	-0.51416016	+5.64697266	-11.16210938	+12.70019531	+2004	+6.35449219	-10.51171875	-0.68994141	+33.37646484	+8.39355469	-45.83496094	+1180
+1457971075.58900000	+8.58691406	-7.32568359	-0.69433594	+52.64648438	-11.97509766	-49.41650391	+2488	+8.37597656	-6.51708984	-0.51416016	+5.64697266	-11.16210938	+12.70019531	+2004	+6.35888672	-10.51171875	-0.68554688	+33.42041016	+8.39355469	-45.87890625	+1180
+1457971075.59320000	+8.58691406	-7.32568359	-0.68994141	+52.69042969	-11.99707031	-49.43847656	+2488	+8.37597656	-6.51708984	-0.51416016	+5.66894531	-11.18408203	+12.70019531	+2004	+6.36328125	-10.51171875	-0.68115234	+33.46435547	+8.39355469	-45.92285156	+1184
+1457971075.59740000	+8.58691406	-7.32568359	-0.68994141	+52.73437500	-12.01904297	-49.46044922	+2492	+8.37597656	-6.51708984	-0.51416016	+5.69091797	-11.20605469	+12.67822266	+2008	+6.36767578	-10.51171875	-0.68115234	+33.48632813	+8.37158203	-45.96679688	+1184
+1457971075.60150000	+8.58691406	-7.32568359	-0.68994141	+52.77832031	-12.04101563	-49.48242188	+2492	+8.37597656	-6.51708984	-0.51416016	+5.71289063	-11.22802734	+12.67822266	+2008	+6.37207031	-10.51171875	-0.67675781	+33.50830078	+8.37158203	-46.01074219	+1184
+1457971075.60570000	+8.58691406	-7.32568359	-0.68994141	+52.82226563	-12.06298828	-49.50439453	+2492	+8.37597656	-6.51708984	-0.51416016	+5.73486328	-11.25000000	+12.65625000	+2008	+6.37207031	-10.51171875	-0.67236328	+33.55224609	+8.37158203	-46.03271484	+1184
+1457971075.61400010	+8.58691406	-7.32568359	-0.68994141	+52.91015625	-12.10693359	-49.52636719	+2496	+8.37597656	-6.51708984	-0.51416016	+5.77880859	-11.29394531	+12.61230469	+2008	+6.37646484	-10.51611328	-0.67236328	+33.59619141	+8.37158203	-46.09863281	+1188
+1457971075.61820010	+8.58691406	-7.32568359	-0.68994141	+52.95410156	-12.12890625	-49.54833984	+2496	+8.37597656	-6.51708984	-0.51416016	+5.82275391	-11.31591797	+12.61230469	+2012	+6.37646484	-10.51611328	-0.67236328	+33.61816406	+8.37158203	-46.09863281	+1184
+1457971075.62240000	+8.58691406	-7.32128906	-0.68994141	+52.99804688	-12.15087891	-49.54833984	+2500	+8.37597656	-6.51708984	-0.51416016	+5.84472656	-11.31591797	+12.59033203	+2012	+6.37646484	-10.51611328	-0.67236328	+33.64013672	+8.37158203	-46.12060547	+1184
+1457971075.62649990	+8.58691406	-7.32128906	-0.68994141	+53.04199219	-12.15087891	-49.57031250	+2500	+8.37597656	-6.51708984	-0.51416016	+5.86669922	-11.33789063	+12.56835938	+2012	+6.37646484	-10.52050781	-0.67236328	+33.64013672	+8.37158203	-46.12060547	+1188
+1457971075.63070010	+8.58691406	-7.32128906	-0.68994141	+53.08593750	-12.17285156	-49.57031250	+2500	+8.37597656	-6.51708984	-0.51416016	+5.91064453	-11.33789063	+12.54638672	+2012	+6.37207031	-10.52050781	-0.67675781	+33.64013672	+8.37158203	-46.12060547	+1188
+1457971075.63899990	+8.58251953	-7.32128906	-0.68994141	+53.15185547	-12.17285156	-49.59228516	+2504	+8.37158203	-6.51708984	-0.51416016	+5.95458984	-11.35986328	+12.50244141	+2012	+6.36767578	-10.52490234	-0.68115234	+33.64013672	+8.37158203	-46.12060547	+1188
+1457971075.64319990	+8.58251953	-7.32128906	-0.68994141	+53.17382813	-12.19482422	-49.59228516	+2504	+8.37158203	-6.51708984	-0.51416016	+5.97656250	-11.35986328	+12.50244141	+2012	+6.36767578	-10.52490234	-0.68554688	+33.64013672	+8.37158203	-46.09863281	+1188
+1457971075.64730000	+8.58251953	-7.32128906	-0.68994141	+53.19580078	-12.19482422	-49.59228516	+2508	+8.37158203	-6.51708984	-0.51416016	+5.99853516	-11.38183594	+12.48046875	+2016	+6.36328125	-10.52929688	-0.68994141	+33.61816406	+8.37158203	-46.09863281	+1188
+1457971075.65150000	+8.58251953	-7.32128906	-0.68994141	+53.21777344	-12.21679688	-49.61425781	+2508	+8.37158203	-6.51708984	-0.51416016	+6.02050781	-11.38183594	+12.45849609	+2016	+6.35888672	-10.52929688	-0.68994141	+33.61816406	+8.37158203	-46.07666016	+1188
+1457971075.65570000	+8.58251953	-7.32128906	-0.68994141	+53.23974609	-12.21679688	-49.61425781	+2508	+8.37158203	-6.51708984	-0.51416016	+6.04248047	-11.38183594	+12.45849609	+2016	+6.35888672	-10.53369141	-0.69433594	+33.61816406	+8.37158203	-46.07666016	+1188
+1457971075.65980010	+8.58251953	-7.32128906	-0.68994141	+53.26171875	-12.21679688	-49.61425781	+2508	+8.37158203	-6.51708984	-0.51416016	+6.06445313	-11.38183594	+12.43652344	+2016	+6.35449219	-10.53369141	-0.69873047	+33.61816406	+8.37158203	-46.07666016	+1184
+1457971075.66820000	+8.58251953	-7.32128906	-0.68994141	+53.30566406	-12.23876953	-49.63623047	+2512	+8.37158203	-6.51708984	-0.51416016	+6.10839844	-11.40380859	+12.41455078	+2016	+6.35009766	-10.53808594	-0.70312500	+33.59619141	+8.34960938	-46.05468750	+1184
+1457971075.67230010	+8.58251953	-7.32128906	-0.68994141	+53.30566406	-12.26074219	-49.63623047	+2512	+8.37158203	-6.51708984	-0.51416016	+6.10839844	-11.40380859	+12.41455078	+2016	+6.35009766	-10.53808594	-0.70312500	+33.59619141	+8.34960938	-46.05468750	+1180
+1457971075.67650010	+8.58251953	-7.32128906	-0.68994141	+53.32763672	-12.26074219	-49.63623047	+2512	+8.37158203	-6.51708984	-0.51416016	+6.13037109	-11.40380859	+12.41455078	+2020	+6.35449219	-10.53808594	-0.70312500	+33.61816406	+8.34960938	-46.07666016	+1180
+1457971075.68070010	+8.58251953	-7.32128906	-0.68994141	+53.32763672	-12.28271484	-49.63623047	+2516	+8.37158203	-6.51708984	-0.51416016	+6.13037109	-11.42578125	+12.41455078	+2020	+6.35449219	-10.53808594	-0.70312500	+33.61816406	+8.34960938	-46.07666016	+1176
+1457971075.68479990	+8.58251953	-7.32128906	-0.68994141	+53.34960938	-12.28271484	-49.63623047	+2516	+8.37158203	-6.51708984	-0.51416016	+6.15234375	-11.42578125	+12.41455078	+2020	+6.35449219	-10.53808594	-0.70312500	+33.64013672	+8.32763672	-46.09863281	+1176
+1457971075.69320010	+8.58251953	-7.31689453	-0.68994141	+53.37158203	-12.30468750	-49.65820313	+2520	+8.37158203	-6.51269531	-0.51416016	+6.15234375	-11.44775391	+12.41455078	+2020	+6.35888672	-10.53808594	-0.69873047	+33.66210938	+8.32763672	-46.14257813	+1172
+1457971075.69730000	+8.58251953	-7.31689453	-0.68994141	+53.39355469	-12.32666016	-49.65820313	+2520	+8.37158203	-6.51269531	-0.51416016	+6.17431641	-11.44775391	+12.41455078	+2020	+6.36328125	-10.53808594	-0.69433594	+33.68408203	+8.32763672	-46.16455078	+1172
+1457971075.70149990	+8.58691406	-7.31689453	-0.68994141	+53.39355469	-12.32666016	-49.68017578	+2520	+8.37158203	-6.51269531	-0.51416016	+6.17431641	-11.44775391	+12.41455078	+2024	+6.36767578	-10.53808594	-0.69433594	+33.70605469	+8.32763672	-46.18652344	+1172
+1457971075.70569990	+8.58691406	-7.31689453	-0.68994141	+53.41552734	-12.34863281	-49.68017578	+2524	+8.37158203	-6.51269531	-0.51416016	+6.17431641	-11.44775391	+12.41455078	+2024	+6.36767578	-10.53808594	-0.68994141	+33.72802734	+8.30566406	-46.20849609	+1172
+1457971075.70980000	+8.58691406	-7.31689453	-0.68554688	+53.41552734	-12.37060547	-49.68017578	+2524	+8.37158203	-6.51269531	-0.51416016	+6.17431641	-11.46972656	+12.41455078	+2024	+6.37207031	-10.53808594	-0.68994141	+33.75000000	+8.30566406	-46.23046875	+1176
+1457971075.71400000	+8.58691406	-7.31689453	-0.68554688	+53.43750000	-12.37060547	-49.68017578	+2524	+8.37158203	-6.51269531	-0.51416016	+6.19628906	-11.46972656	+12.41455078	+2024	+6.37646484	-10.53369141	-0.68554688	+33.77197266	+8.30566406	-46.25244141	+1176
+1457971075.72230010	+8.58691406	-7.31689453	-0.68554688	+53.48144531	-12.39257813	-49.68017578	+2528	+8.37158203	-6.51269531	-0.51416016	+6.19628906	-11.46972656	+12.41455078	+2024	+6.38085938	-10.53369141	-0.68115234	+33.81591797	+8.30566406	-46.27441406	+1176
+1457971075.72650000	+8.58691406	-7.31689453	-0.68554688	+53.48144531	-12.41455078	-49.68017578	+2528	+8.37158203	-6.51269531	-0.50976563	+6.21826172	-11.46972656	+12.43652344	+2024	+6.38085938	-10.53369141	-0.68115234	+33.83789063	+8.30566406	-46.29638672	+1176
+1457971075.73060010	+8.58691406	-7.31689453	-0.68554688	+53.50341797	-12.41455078	-49.68017578	+2532	+8.37158203	-6.51269531	-0.50976563	+6.21826172	-11.49169922	+12.43652344	+2024	+6.38525391	-10.53369141	-0.68115234	+33.85986328	+8.30566406	-46.29638672	+1176
+1457971075.73480010	+8.58691406	-7.31689453	-0.68554688	+53.52539063	-12.43652344	-49.68017578	+2532	+8.37158203	-6.51269531	-0.50976563	+6.21826172	-11.49169922	+12.43652344	+2024	+6.38525391	-10.53369141	-0.67675781	+33.88183594	+8.30566406	-46.29638672	+1176
+1457971075.73900010	+8.58691406	-7.31689453	-0.68554688	+53.54736328	-12.43652344	-49.68017578	+2532	+8.37158203	-6.51269531	-0.50976563	+6.24023438	-11.49169922	+12.43652344	+2024	+6.38525391	-10.53369141	-0.67675781	+33.88183594	+8.32763672	-46.31835938	+1176
+1457971075.74309990	+8.58691406	-7.31689453	-0.68554688	+53.56933594	-12.43652344	-49.65820313	+2532	+8.37158203	-6.51269531	-0.50976563	+6.24023438	-11.46972656	+12.43652344	+2024	+6.38964844	-10.53369141	-0.67675781	+33.90380859	+8.32763672	-46.31835938	+1176
+1457971075.74729990	+8.58691406	-7.31250000	-0.68554688	+53.59130859	-12.45849609	-49.65820313	+2532	+8.37158203	-6.51269531	-0.50976563	+6.24023438	-11.46972656	+12.43652344	+2028	+6.38964844	-10.53369141	-0.67675781	+33.90380859	+8.32763672	-46.29638672	+1176
+1457971075.75560000	+8.58691406	-7.31250000	-0.68554688	+53.63525391	-12.45849609	-49.63623047	+2536	+8.37158203	-6.51269531	-0.50976563	+6.26220703	-11.46972656	+12.43652344	+2028	+6.38525391	-10.53369141	-0.67675781	+33.92578125	+8.32763672	-46.29638672	+1176
+1457971075.75980000	+8.58691406	-7.31250000	-0.68554688	+53.65722656	-12.48046875	-49.61425781	+2536	+8.36718750	-6.51269531	-0.50976563	+6.28417969	-11.44775391	+12.43652344	+2028	+6.38525391	-10.53369141	-0.68115234	+33.92578125	+8.34960938	-46.29638672	+1176
+1457971075.76399990	+8.58251953	-7.31250000	-0.68554688	+53.67919922	-12.48046875	-49.59228516	+2536	+8.36718750	-6.51269531	-0.50976563	+6.28417969	-11.44775391	+12.43652344	+2028	+6.38525391	-10.53369141	-0.68115234	+33.92578125	+8.34960938	-46.27441406	+1176
+1457971075.76810000	+8.58251953	-7.31250000	-0.68554688	+53.70117188	-12.48046875	-49.54833984	+2536	+8.36718750	-6.50830078	-0.50976563	+6.30615234	-11.42578125	+12.43652344	+2028	+6.38525391	-10.53369141	-0.68115234	+33.92578125	+8.34960938	-46.27441406	+1176
+1457971075.77230000	+8.58251953	-7.30810547	-0.68994141	+53.74511719	-12.48046875	-49.52636719	+2532	+8.36718750	-6.50830078	-0.50976563	+6.32812500	-11.42578125	+12.45849609	+2024	+6.38085938	-10.53369141	-0.68115234	+33.92578125	+8.34960938	-46.25244141	+1176
+1457971075.77650000	+8.57812500	-7.30810547	-0.68994141	+53.76708984	-12.48046875	-49.50439453	+2532	+8.36718750	-6.50830078	-0.50976563	+6.35009766	-11.40380859	+12.45849609	+2024	+6.38085938	-10.53808594	-0.68554688	+33.92578125	+8.37158203	-46.25244141	+1176
+1457971075.78480010	+8.57373047	-7.30810547	-0.68994141	+53.81103516	-12.45849609	-49.43847656	+2532	+8.36279297	-6.50830078	-0.50976563	+6.37207031	-11.35986328	+12.45849609	+2024	+6.37646484	-10.53808594	-0.68554688	+33.94775391	+8.39355469	-46.20849609	+1172
+1457971075.78900000	+8.57373047	-7.30810547	-0.68994141	+53.83300781	-12.45849609	-49.41650391	+2532	+8.36279297	-6.50830078	-0.50976563	+6.39404297	-11.33789063	+12.45849609	+2024	+6.37646484	-10.53808594	-0.68994141	+33.94775391	+8.39355469	-46.20849609	+1172
+1457971075.79310010	+8.57373047	-7.30810547	-0.68994141	+53.83300781	-12.45849609	-49.39453125	+2532	+8.36279297	-6.50830078	-0.50976563	+6.41601563	-11.31591797	+12.45849609	+2024	+6.37207031	-10.53808594	-0.68994141	+33.94775391	+8.41552734	-46.18652344	+1172
+1457971075.79730010	+8.57373047	-7.30810547	-0.68994141	+53.85498047	-12.45849609	-49.37255859	+2528	+8.35839844	-6.50830078	-0.50976563	+6.43798828	-11.29394531	+12.45849609	+2024	+6.37207031	-10.54248047	-0.68994141	+33.94775391	+8.43750000	-46.18652344	+1172
+1457971075.80139990	+8.57373047	-7.30810547	-0.68994141	+53.87695313	-12.45849609	-49.37255859	+2528	+8.35839844	-6.50830078	-0.50976563	+6.43798828	-11.29394531	+12.45849609	+2024	+6.37207031	-10.54248047	-0.68994141	+33.96972656	+8.43750000	-46.16455078	+1168
+1457971075.80559990	+8.57373047	-7.30810547	-0.68994141	+53.89892578	-12.45849609	-49.35058594	+2528	+8.35839844	-6.50830078	-0.50976563	+6.45996094	-11.27197266	+12.45849609	+2020	+6.37207031	-10.54248047	-0.68994141	+33.99169922	+8.45947266	-46.16455078	+1168
+1457971075.81390000	+8.56933594	-7.30810547	-0.68994141	+53.92089844	-12.48046875	-49.32861328	+2524	+8.35400391	-6.50830078	-0.50976563	+6.48193359	-11.25000000	+12.45849609	+2020	+6.37207031	-10.54248047	-0.68994141	+34.03564453	+8.50341797	-46.16455078	+1164
+1457971075.81810000	+8.56933594	-7.30371094	-0.68994141	+53.94287109	-12.48046875	-49.30664063	+2524	+8.35400391	-6.50830078	-0.50976563	+6.48193359	-11.25000000	+12.45849609	+2020	+6.37646484	-10.54248047	-0.68994141	+34.05761719	+8.50341797	-46.18652344	+1164
+1457971075.82230000	+8.57373047	-7.30371094	-0.68994141	+53.96484375	-12.48046875	-49.30664063	+2524	+8.35400391	-6.50830078	-0.50976563	+6.50390625	-11.25000000	+12.45849609	+2016	+6.37646484	-10.54248047	-0.68554688	+34.07958984	+8.52539063	-46.18652344	+1164
+1457971075.82640000	+8.57373047	-7.30371094	-0.68994141	+53.96484375	-12.48046875	-49.30664063	+2524	+8.35400391	-6.50830078	-0.50976563	+6.50390625	-11.25000000	+12.45849609	+2016	+6.38085938	-10.54248047	-0.68554688	+34.12353516	+8.54736328	-46.20849609	+1164
+1457971075.83060000	+8.57373047	-7.30371094	-0.68994141	+53.98681641	-12.48046875	-49.28466797	+2520	+8.35400391	-6.50830078	-0.50976563	+6.52587891	-11.22802734	+12.48046875	+2016	+6.38085938	-10.53808594	-0.68115234	+34.14550781	+8.54736328	-46.20849609	+1164
+1457971075.83480000	+8.57373047	-7.30371094	-0.68994141	+53.98681641	-12.50244141	-49.28466797	+2520	+8.35400391	-6.50830078	-0.50976563	+6.52587891	-11.22802734	+12.48046875	+2012	+6.38525391	-10.53808594	-0.68115234	+34.18945313	+8.56933594	-46.23046875	+1164
+1457971075.84310010	+8.57373047	-7.30371094	-0.68994141	+54.00878906	-12.50244141	-49.24072266	+2520	+8.34960938	-6.50390625	-0.50976563	+6.54785156	-11.22802734	+12.48046875	+2008	+6.38964844	-10.53808594	-0.67675781	+34.25537109	+8.59130859	-46.25244141	+1164
+1457971075.84730010	+8.57373047	-7.30371094	-0.68994141	+54.00878906	-12.50244141	-49.24072266	+2520	+8.34960938	-6.50390625	-0.50976563	+6.54785156	-11.22802734	+12.48046875	+2008	+6.38964844	-10.53808594	-0.67675781	+34.27734375	+8.59130859	-46.25244141	+1164
+1457971075.85139990	+8.57373047	-7.30371094	-0.69433594	+54.03076172	-12.52441406	-49.21875000	+2520	+8.34960938	-6.50390625	-0.50976563	+6.56982422	-11.20605469	+12.48046875	+2008	+6.39404297	-10.53369141	-0.67236328	+34.29931641	+8.61328125	-46.25244141	+1164
+1457971075.85560010	+8.56933594	-7.29931641	-0.69433594	+54.03076172	-12.52441406	-49.19677734	+2516	+8.34960938	-6.50390625	-0.50976563	+6.56982422	-11.20605469	+12.48046875	+2004	+6.39404297	-10.53369141	-0.67236328	+34.32128906	+8.61328125	-46.25244141	+1164
+1457971075.85980010	+8.56933594	-7.29931641	-0.69433594	+54.03076172	-12.52441406	-49.15283203	+2516	+8.34960938	-6.50390625	-0.50976563	+6.59179688	-11.18408203	+12.45849609	+2004	+6.39404297	-10.53369141	-0.67236328	+34.34326172	+8.61328125	-46.25244141	+1168
+1457971075.86389990	+8.56933594	-7.29931641	-0.69433594	+54.03076172	-12.52441406	-49.13085938	+2516	+8.34960938	-6.49951172	-0.50976563	+6.59179688	-11.18408203	+12.45849609	+2004	+6.39404297	-10.53369141	-0.67236328	+34.36523438	+8.63525391	-46.23046875	+1168
+1457971075.87229990	+8.56494141	-7.29492188	-0.69873047	+54.05273438	-12.50244141	-49.02099609	+2516	+8.34521484	-6.49951172	-0.50976563	+6.61376953	-11.14013672	+12.45849609	+2000	+6.38964844	-10.52929688	-0.67675781	+34.38720703	+8.65722656	-46.20849609	+1168
+1457971075.87640000	+8.56494141	-7.29492188	-0.69873047	+54.05273438	-12.50244141	-48.97705078	+2516	+8.34521484	-6.49951172	-0.51416016	+6.63574219	-11.11816406	+12.43652344	+1996	+6.38964844	-10.52929688	-0.67675781	+34.38720703	+8.67919922	-46.18652344	+1168
+1457971075.88060000	+8.56054688	-7.29492188	-0.70312500	+54.05273438	-12.48046875	-48.91113281	+2512	+8.34082031	-6.49511719	-0.51416016	+6.63574219	-11.07421875	+12.43652344	+1996	+6.38525391	-10.52929688	-0.68115234	+34.40917969	+8.70117188	-46.14257813	+1172
+1457971075.88470010	+8.55615234	-7.29052734	-0.70751953	+54.05273438	-12.48046875	-48.84521484	+2512	+8.34082031	-6.49511719	-0.51416016	+6.65771484	-11.05224609	+12.41455078	+1996	+6.38085938	-10.52929688	-0.68554688	+34.40917969	+8.72314453	-46.09863281	+1172
+1457971075.88890000	+8.55175781	-7.29052734	-0.70751953	+54.05273438	-12.45849609	-48.77929688	+2512	+8.33642578	-6.49072266	-0.51416016	+6.67968750	-11.00830078	+12.41455078	+1992	+6.37646484	-10.52929688	-0.68554688	+34.40917969	+8.74511719	-46.07666016	+1172
+1457971075.89310000	+8.54736328	-7.28613281	-0.71191406	+54.07470703	-12.43652344	-48.71337891	+2508	+8.33203125	-6.49072266	-0.51416016	+6.70166016	-10.96435547	+12.39257813	+1992	+6.37207031	-10.52929688	-0.69433594	+34.43115234	+8.76708984	-46.01074219	+1176
+1457971075.90140010	+8.54296875	-7.28173828	-0.71630859	+54.07470703	-12.39257813	-48.58154297	+2504	+8.32763672	-6.48632813	-0.51855469	+6.74560547	-10.87646484	+12.34863281	+1988	+6.35888672	-10.52929688	-0.70312500	+34.43115234	+8.83300781	-45.90087891	+1180
+1457971075.90560010	+8.53857422	-7.28173828	-0.71630859	+54.09667969	-12.39257813	-48.51562500	+2500	+8.32324219	-6.48632813	-0.51855469	+6.76757813	-10.81054688	+12.32666016	+1984	+6.35009766	-10.52490234	-0.71191406	+34.45312500	+8.87695313	-45.81298828	+1180
+1457971075.90969990	+8.53417969	-7.27734375	-0.72070313	+54.11865234	-12.37060547	-48.47167969	+2500	+8.31884766	-6.48193359	-0.51855469	+6.78955078	-10.76660156	+12.32666016	+1984	+6.34570313	-10.52490234	-0.71630859	+34.47509766	+8.92089844	-45.74707031	+1184
+1457971075.91389990	+8.52978516	-7.27734375	-0.72070313	+54.14062500	-12.34863281	-48.42773438	+2496	+8.31884766	-6.48193359	-0.52294922	+6.81152344	-10.72265625	+12.30468750	+1980	+6.33691406	-10.52490234	-0.72070313	+34.49707031	+8.96484375	-45.70312500	+1184
+1457971075.91810010	+8.52978516	-7.27734375	-0.72070313	+54.16259766	-12.34863281	-48.40576172	+2492	+8.31445313	-6.48193359	-0.52294922	+6.83349609	-10.70068359	+12.28271484	+1976	+6.33691406	-10.52490234	-0.72509766	+34.54101563	+9.00878906	-45.68115234	+1180
+1457971075.92220000	+8.52978516	-7.27294922	-0.72509766	+54.18457031	-12.34863281	-48.38378906	+2488	+8.31445313	-6.47753906	-0.52294922	+6.87744141	-10.65673828	+12.28271484	+1976	+6.33251953	-10.52050781	-0.72509766	+34.58496094	+9.05273438	-45.65917969	+1180
+1457971075.93059990	+8.52539063	-7.27294922	-0.72509766	+54.22851563	-12.34863281	-48.33984375	+2480	+8.31005859	-6.47753906	-0.52294922	+6.92138672	-10.63476563	+12.26074219	+1968	+6.33691406	-10.52050781	-0.72509766	+34.69482422	+9.09667969	-45.68115234	+1180
+1457971075.93470000	+8.52539063	-7.27294922	-0.72509766	+54.25048828	-12.34863281	-48.33984375	+2476	+8.30566406	-6.47753906	-0.52294922	+6.94335938	-10.61279297	+12.26074219	+1964	+6.33691406	-10.51611328	-0.72070313	+34.73876953	+9.11865234	-45.70312500	+1180
+1457971075.93890000	+8.52539063	-7.26855469	-0.72509766	+54.27246094	-12.34863281	-48.31787109	+2472	+8.30566406	-6.47314453	-0.52294922	+6.96533203	-10.61279297	+12.26074219	+1964	+6.34130859	-10.51611328	-0.72070313	+34.80468750	+9.14062500	-45.72509766	+1180
+1457971075.94310000	+8.52539063	-7.26855469	-0.72509766	+54.29443359	-12.34863281	-48.31787109	+2472	+8.30566406	-6.47314453	-0.52294922	+6.96533203	-10.61279297	+12.26074219	+1960	+6.34570313	-10.51611328	-0.71630859	+34.84863281	+9.16259766	-45.74707031	+1180
+1457971075.94720010	+8.52539063	-7.26855469	-0.72509766	+54.31640625	-12.37060547	-48.31787109	+2468	+8.30566406	-6.47314453	-0.52294922	+6.98730469	-10.61279297	+12.26074219	+1956	+6.35009766	-10.51171875	-0.71630859	+34.91455078	+9.16259766	-45.79101563	+1180
+1457971075.95140000	+8.52978516	-7.26855469	-0.72509766	+54.33837891	-12.37060547	-48.31787109	+2464	+8.30126953	-6.47314453	-0.52294922	+7.00927734	-10.63476563	+12.26074219	+1952	+6.35449219	-10.51171875	-0.71191406	+34.95849609	+9.18457031	-45.81298828	+1184
+1457971075.95970010	+8.52978516	-7.26855469	-0.72509766	+54.38232422	-12.39257813	-48.33984375	+2460	+8.30126953	-6.47314453	-0.52294922	+7.03125000	-10.65673828	+12.23876953	+1948	+6.36328125	-10.51171875	-0.70312500	+35.02441406	+9.18457031	-45.90087891	+1184
+1457971075.96390010	+8.52978516	-7.26855469	-0.72509766	+54.40429688	-12.39257813	-48.36181641	+2456	+8.30126953	-6.47314453	-0.52294922	+7.05322266	-10.67871094	+12.23876953	+1944	+6.36328125	-10.51171875	-0.70312500	+35.04638672	+9.18457031	-45.92285156	+1188
+1457971075.96799990	+8.52978516	-7.26855469	-0.72509766	+54.40429688	-12.41455078	-48.36181641	+2456	+8.30126953	-6.47314453	-0.52294922	+7.05322266	-10.67871094	+12.23876953	+1940	+6.36767578	-10.51171875	-0.69873047	+35.06835938	+9.18457031	-45.94482422	+1188
+1457971075.97219990	+8.52978516	-7.26855469	-0.72509766	+54.42626953	-12.41455078	-48.36181641	+2452	+8.30126953	-6.47314453	-0.52294922	+7.07519531	-10.70068359	+12.21679688	+1936	+6.36767578	-10.51171875	-0.69873047	+35.09033203	+9.18457031	-45.98876953	+1188
+1457971075.97639990	+8.52978516	-7.26855469	-0.72509766	+54.42626953	-12.41455078	-48.38378906	+2452	+8.30126953	-6.47314453	-0.52294922	+7.07519531	-10.70068359	+12.21679688	+1936	+6.37207031	-10.51171875	-0.69873047	+35.11230469	+9.18457031	-46.01074219	+1188
+1457971075.98050000	+8.53417969	-7.26855469	-0.72509766	+54.44824219	-12.43652344	-48.38378906	+2448	+8.30126953	-6.47314453	-0.52294922	+7.09716797	-10.72265625	+12.19482422	+1932	+6.37207031	-10.51171875	-0.69433594	+35.11230469	+9.18457031	-46.03271484	+1192
+1457971075.98889990	+8.53417969	-7.26855469	-0.72509766	+54.47021484	-12.43652344	-48.40576172	+2444	+8.30126953	-6.47753906	-0.52294922	+7.11914063	-10.74462891	+12.17285156	+1928	+6.37207031	-10.51611328	-0.69433594	+35.13427734	+9.18457031	-46.05468750	+1192
+1457971075.99300000	+8.53417969	-7.26855469	-0.72509766	+54.47021484	-12.43652344	-48.40576172	+2444	+8.30566406	-6.47753906	-0.52294922	+7.11914063	-10.76660156	+12.17285156	+1924	+6.37207031	-10.51611328	-0.69433594	+35.13427734	+9.16259766	-46.07666016	+1192
+1457971075.99720000	+8.53417969	-7.26855469	-0.72509766	+54.47021484	-12.45849609	-48.42773438	+2440	+8.30566406	-6.47753906	-0.52294922	+7.14111328	-10.76660156	+12.15087891	+1924	+6.37207031	-10.51611328	-0.69433594	+35.13427734	+9.16259766	-46.09863281	+1192
+1457971076.00140000	+8.53417969	-7.26855469	-0.72509766	+54.49218750	-12.45849609	-48.42773438	+2440	+8.30566406	-6.47753906	-0.52294922	+7.14111328	-10.78857422	+12.12890625	+1920	+6.37207031	-10.52050781	-0.69433594	+35.13427734	+9.16259766	-46.12060547	+1188
+1457971076.00550010	+8.53417969	-7.26855469	-0.72509766	+54.49218750	-12.45849609	-48.44970703	+2436	+8.30566406	-6.47753906	-0.52294922	+7.16308594	-10.78857422	+12.10693359	+1920	+6.37207031	-10.52050781	-0.69873047	+35.13427734	+9.14062500	-46.14257813	+1188
+1457971076.00970010	+8.53417969	-7.26855469	-0.72509766	+54.51416016	-12.45849609	-48.44970703	+2436	+8.30566406	-6.47753906	-0.52294922	+7.16308594	-10.81054688	+12.10693359	+1920	+6.36767578	-10.52490234	-0.69873047	+35.11230469	+9.14062500	-46.16455078	+1188
+1457971076.01799990	+8.53417969	-7.27294922	-0.72509766	+54.53613281	-12.48046875	-48.49365234	+2432	+8.30566406	-6.47753906	-0.52294922	+7.20703125	-10.83251953	+12.04101563	+1916	+6.36328125	-10.53369141	-0.70312500	+35.09033203	+9.11865234	-46.20849609	+1188
+1457971076.02220010	+8.53417969	-7.27294922	-0.72509766	+54.55810547	-12.48046875	-48.53759766	+2432	+8.30566406	-6.47753906	-0.52294922	+7.22900391	-10.85449219	+12.01904297	+1916	+6.36328125	-10.53369141	-0.70751953	+35.06835938	+9.09667969	-46.23046875	+1188
+1457971076.02640010	+8.53417969	-7.27294922	-0.72509766	+54.58007813	-12.50244141	-48.58154297	+2432	+8.30566406	-6.47753906	-0.51855469	+7.25097656	-10.87646484	+11.99707031	+1916	+6.35888672	-10.53808594	-0.70751953	+35.06835938	+9.07470703	-46.27441406	+1184
+1457971076.03049990	+8.53417969	-7.27294922	-0.72070313	+54.62402344	-12.52441406	-48.64746094	+2428	+8.30566406	-6.47753906	-0.51855469	+7.27294922	-10.92041016	+11.95312500	+1912	+6.35888672	-10.54248047	-0.71191406	+35.04638672	+9.05273438	-46.29638672	+1184
+1457971076.03469990	+8.53417969	-7.27294922	-0.72070313	+54.66796875	-12.54638672	-48.73535156	+2428	+8.30566406	-6.47753906	-0.51855469	+7.31689453	-10.94238281	+11.90917969	+1912	+6.35888672	-10.54687500	-0.71191406	+35.04638672	+9.03076172	-46.34033203	+1180
+1457971076.03880000	+8.53417969	-7.26855469	-0.72070313	+54.71191406	-12.56835938	-48.82324219	+2428	+8.30566406	-6.47753906	-0.51855469	+7.33886719	-10.96435547	+11.88720703	+1912	+6.35888672	-10.54687500	-0.71191406	+35.06835938	+9.00878906	-46.36230469	+1176
+1457971076.04720000	+8.53857422	-7.26855469	-0.72070313	+54.82177734	-12.61230469	-49.06494141	+2428	+8.31005859	-6.47314453	-0.51855469	+7.40478516	-11.05224609	+11.79931641	+1912	+6.36328125	-10.54687500	-0.71191406	+35.09033203	+8.96484375	-46.45019531	+1172
+1457971076.05130000	+8.53857422	-7.26855469	-0.71630859	+54.84375000	-12.65625000	-49.15283203	+2432	+8.31005859	-6.47314453	-0.51416016	+7.42675781	-11.09619141	+11.77734375	+1912	+6.36767578	-10.54687500	-0.70751953	+35.11230469	+8.94287109	-46.51611328	+1172
+1457971076.05550000	+8.54296875	-7.26855469	-0.71630859	+54.88769531	-12.67822266	-49.28466797	+2432	+8.31005859	-6.47314453	-0.51416016	+7.44873047	-11.14013672	+11.73339844	+1912	+6.37207031	-10.54687500	-0.70312500	+35.13427734	+8.94287109	-46.56005859	+1172
+1457971076.05970000	+8.54296875	-7.26855469	-0.71191406	+54.90966797	-12.70019531	-49.37255859	+2432	+8.31005859	-6.47314453	-0.51416016	+7.47070313	-11.16210938	+11.71142578	+1912	+6.37646484	-10.54687500	-0.69873047	+35.17822266	+8.92089844	-46.60400391	+1172
+1457971076.06380010	+8.54736328	-7.26855469	-0.71191406	+54.95361328	-12.72216797	-49.48242188	+2436	+8.31005859	-6.47314453	-0.51416016	+7.49267578	-11.20605469	+11.68945313	+1912	+6.38085938	-10.54248047	-0.69873047	+35.20019531	+8.89892578	-46.64794922	+1172
+1457971076.06800010	+8.54736328	-7.26855469	-0.70751953	+54.97558594	-12.76611328	-49.57031250	+2436	+8.31445313	-6.47314453	-0.51416016	+7.51464844	-11.25000000	+11.68945313	+1912	+6.38525391	-10.54248047	-0.69433594	+35.22216797	+8.89892578	-46.69189453	+1172
+1457971076.07629990	+8.55175781	-7.26416016	-0.70312500	+54.99755859	-12.81005859	-49.68017578	+2444	+8.31445313	-6.47314453	-0.51416016	+7.53662109	-11.31591797	+11.66748047	+1912	+6.39843750	-10.53808594	-0.68554688	+35.28808594	+8.85498047	-46.75781250	+1172
+1457971076.08049990	+8.55615234	-7.26416016	-0.70312500	+54.99755859	-12.83203125	-49.70214844	+2444	+8.31884766	-6.47314453	-0.50976563	+7.53662109	-11.33789063	+11.66748047	+1912	+6.40283203	-10.53808594	-0.68115234	+35.31005859	+8.85498047	-46.80175781	+1176
+1457971076.08470010	+8.55615234	-7.26416016	-0.69873047	+55.01953125	-12.85400391	-49.74609375	+2448	+8.31884766	-6.47314453	-0.50976563	+7.53662109	-11.35986328	+11.66748047	+1912	+6.40722656	-10.53808594	-0.68115234	+35.31005859	+8.83300781	-46.82373047	+1176
+1457971076.08880000	+8.56054688	-7.26416016	-0.69873047	+55.01953125	-12.87597656	-49.76806641	+2448	+8.31884766	-6.47314453	-0.50976563	+7.53662109	-11.38183594	+11.64550781	+1916	+6.41162109	-10.53808594	-0.67675781	+35.33203125	+8.83300781	-46.84570313	+1176
+1457971076.09299990	+8.56054688	-7.26416016	-0.69433594	+55.01953125	-12.89794922	-49.79003906	+2452	+8.31884766	-6.47314453	-0.50976563	+7.53662109	-11.40380859	+11.64550781	+1916	+6.41162109	-10.53808594	-0.67675781	+35.33203125	+8.83300781	-46.86767578	+1176
+1457971076.10130000	+8.56054688	-7.26416016	-0.69433594	+55.01953125	-12.91992188	-49.83398438	+2456	+8.32324219	-6.47314453	-0.50976563	+7.53662109	-11.42578125	+11.66748047	+1916	+6.41601563	-10.53808594	-0.67236328	+35.35400391	+8.81103516	-46.88964844	+1180
+1457971076.10550000	+8.56054688	-7.26416016	-0.69433594	+55.01953125	-12.91992188	-49.83398438	+2456	+8.32324219	-6.47314453	-0.50976563	+7.53662109	-11.44775391	+11.66748047	+1916	+6.42041016	-10.53808594	-0.67236328	+35.35400391	+8.81103516	-46.88964844	+1180
+1457971076.10960010	+8.56054688	-7.26416016	-0.68994141	+54.99755859	-12.94189453	-49.83398438	+2460	+8.32324219	-6.47314453	-0.50976563	+7.53662109	-11.44775391	+11.66748047	+1916	+6.42041016	-10.53808594	-0.66796875	+35.35400391	+8.81103516	-46.88964844	+1180
+1457971076.11380000	+8.56054688	-7.26416016	-0.68994141	+54.99755859	-12.94189453	-49.83398438	+2460	+8.32324219	-6.47314453	-0.50976563	+7.53662109	-11.44775391	+11.66748047	+1916	+6.42041016	-10.53808594	-0.66796875	+35.33203125	+8.78906250	-46.88964844	+1176
+1457971076.11800000	+8.56054688	-7.26416016	-0.68994141	+54.99755859	-12.94189453	-49.83398438	+2464	+8.32324219	-6.47314453	-0.50976563	+7.53662109	-11.46972656	+11.66748047	+1916	+6.42041016	-10.53808594	-0.66796875	+35.33203125	+8.78906250	-46.88964844	+1176
+1457971076.12210010	+8.56054688	-7.26416016	-0.68994141	+54.99755859	-12.94189453	-49.83398438	+2464	+8.32324219	-6.47314453	-0.50537109	+7.53662109	-11.46972656	+11.64550781	+1916	+6.42041016	-10.53808594	-0.67236328	+35.33203125	+8.78906250	-46.88964844	+1176
+1457971076.12630010	+8.56054688	-7.26416016	-0.68994141	+54.99755859	-12.96386719	-49.83398438	+2464	+8.32324219	-6.47314453	-0.50537109	+7.51464844	-11.46972656	+11.64550781	+1916	+6.41601563	-10.53808594	-0.67236328	+35.31005859	+8.78906250	-46.86767578	+1176
+1457971076.13459990	+8.56054688	-7.26416016	-0.68994141	+54.99755859	-12.96386719	-49.81201172	+2468	+8.32324219	-6.47314453	-0.50537109	+7.51464844	-11.46972656	+11.64550781	+1916	+6.41601563	-10.53808594	-0.67236328	+35.28808594	+8.78906250	-46.86767578	+1176
+1457971076.13879990	+8.56054688	-7.26416016	-0.68994141	+54.99755859	-12.96386719	-49.81201172	+2468	+8.32324219	-6.47314453	-0.50537109	+7.51464844	-11.46972656	+11.64550781	+1920	+6.41601563	-10.53808594	-0.67236328	+35.28808594	+8.78906250	-46.84570313	+1176
+1457971076.14299990	+8.56054688	-7.26416016	-0.68994141	+54.97558594	-12.96386719	-49.81201172	+2472	+8.32324219	-6.47314453	-0.50537109	+7.51464844	-11.46972656	+11.64550781	+1920	+6.41601563	-10.53808594	-0.67236328	+35.26611328	+8.78906250	-46.84570313	+1176
+1457971076.14710000	+8.56054688	-7.26416016	-0.68994141	+54.97558594	-12.96386719	-49.81201172	+2472	+8.32763672	-6.46875000	-0.50537109	+7.51464844	-11.46972656	+11.64550781	+1920	+6.41601563	-10.53808594	-0.67675781	+35.26611328	+8.78906250	-46.84570313	+1176
+1457971076.15130000	+8.56054688	-7.26416016	-0.68994141	+54.97558594	-12.96386719	-49.81201172	+2472	+8.32763672	-6.46875000	-0.50537109	+7.49267578	-11.46972656	+11.64550781	+1920	+6.41162109	-10.53808594	-0.67675781	+35.26611328	+8.78906250	-46.82373047	+1176
+1457971076.15549990	+8.56054688	-7.26416016	-0.68994141	+54.97558594	-12.96386719	-49.81201172	+2472	+8.32763672	-6.46875000	-0.50537109	+7.49267578	-11.46972656	+11.64550781	+1920	+6.41162109	-10.53808594	-0.67675781	+35.24414063	+8.78906250	-46.82373047	+1176
+1457971076.16380000	+8.56054688	-7.26416016	-0.68994141	+54.97558594	-12.96386719	-49.81201172	+2476	+8.32763672	-6.46875000	-0.50537109	+7.49267578	-11.46972656	+11.62353516	+1920	+6.41162109	-10.53808594	-0.67675781	+35.24414063	+8.76708984	-46.82373047	+1172
+1457971076.16800000	+8.56054688	-7.26416016	-0.68994141	+54.97558594	-12.96386719	-49.79003906	+2476	+8.32763672	-6.46875000	-0.50537109	+7.49267578	-11.46972656	+11.62353516	+1920	+6.41162109	-10.53808594	-0.67675781	+35.22216797	+8.76708984	-46.80175781	+1172
+1457971076.17210010	+8.56054688	-7.26416016	-0.68994141	+54.97558594	-12.96386719	-49.79003906	+2476	+8.32763672	-6.46875000	-0.50537109	+7.47070313	-11.46972656	+11.62353516	+1920	+6.41162109	-10.53808594	-0.67675781	+35.22216797	+8.76708984	-46.80175781	+1172
+1457971076.17630000	+8.56054688	-7.26416016	-0.68994141	+54.97558594	-12.96386719	-49.79003906	+2476	+8.32763672	-6.46875000	-0.50537109	+7.47070313	-11.46972656	+11.62353516	+1924	+6.41162109	-10.53808594	-0.67675781	+35.22216797	+8.76708984	-46.80175781	+1172
+1457971076.18050000	+8.56054688	-7.26416016	-0.68994141	+54.97558594	-12.98583984	-49.79003906	+2480	+8.32763672	-6.46875000	-0.50537109	+7.47070313	-11.49169922	+11.62353516	+1924	+6.41162109	-10.53808594	-0.67675781	+35.22216797	+8.76708984	-46.80175781	+1172
+1457971076.18460010	+8.56054688	-7.26416016	-0.68994141	+54.95361328	-12.98583984	-49.79003906	+2480	+8.32763672	-6.46875000	-0.50537109	+7.44873047	-11.49169922	+11.60156250	+1924	+6.40722656	-10.53808594	-0.67675781	+35.20019531	+8.76708984	-46.80175781	+1168
+1457971076.19289990	+8.56054688	-7.26416016	-0.68994141	+54.95361328	-12.98583984	-49.79003906	+2480	+8.32763672	-6.46875000	-0.50097656	+7.42675781	-11.51367188	+11.60156250	+1924	+6.41162109	-10.53808594	-0.67675781	+35.20019531	+8.76708984	-46.77978516	+1168
+1457971076.19709990	+8.56054688	-7.26416016	-0.68994141	+54.93164063	-13.00781250	-49.79003906	+2480	+8.33203125	-6.46875000	-0.50097656	+7.40478516	-11.51367188	+11.60156250	+1924	+6.41162109	-10.53808594	-0.67675781	+35.20019531	+8.76708984	-46.77978516	+1168
+1457971076.20129990	+8.56494141	-7.26416016	-0.68994141	+54.93164063	-13.00781250	-49.76806641	+2484	+8.33203125	-6.46875000	-0.50097656	+7.38281250	-11.53564453	+11.60156250	+1928	+6.41162109	-10.53808594	-0.67675781	+35.20019531	+8.76708984	-46.77978516	+1168
+1457971076.20540000	+8.56494141	-7.26416016	-0.68994141	+54.90966797	-13.02978516	-49.76806641	+2484	+8.33203125	-6.46875000	-0.50097656	+7.36083984	-11.53564453	+11.57958984	+1928	+6.41162109	-10.53369141	-0.67675781	+35.17822266	+8.74511719	-46.77978516	+1168
+1457971076.21380000	+8.56494141	-7.26416016	-0.68994141	+54.88769531	-13.05175781	-49.76806641	+2484	+8.33203125	-6.46875000	-0.50097656	+7.31689453	-11.55761719	+11.57958984	+1928	+6.41601563	-10.53369141	-0.67236328	+35.17822266	+8.74511719	-46.80175781	+1168
+1457971076.21790000	+8.56494141	-7.26416016	-0.68994141	+54.84375000	-13.07373047	-49.74609375	+2488	+8.33642578	-6.46875000	-0.50097656	+7.29492188	-11.57958984	+11.57958984	+1928	+6.41601563	-10.52929688	-0.67236328	+35.17822266	+8.74511719	-46.80175781	+1172
+1457971076.22210000	+8.56933594	-7.26416016	-0.68554688	+54.82177734	-13.07373047	-49.74609375	+2488	+8.33642578	-6.46875000	-0.50097656	+7.27294922	-11.57958984	+11.55761719	+1932	+6.41601563	-10.52929688	-0.67236328	+35.15625000	+8.72314453	-46.80175781	+1172
+1457971076.23040010	+8.56933594	-7.26416016	-0.68554688	+54.77783203	-13.11767578	-49.70214844	+2492	+8.33642578	-6.46875000	-0.49658203	+7.20703125	-11.60156250	+11.55761719	+1932	+6.41601563	-10.52490234	-0.66796875	+35.13427734	+8.72314453	-46.77978516	+1172
+1457971076.23880000	+8.56933594	-7.25976563	-0.68994141	+54.73388672	-13.13964844	-49.68017578	+2492	+8.33642578	-6.46435547	-0.49658203	+7.16308594	-11.60156250	+11.53564453	+1932	+6.41601563	-10.52490234	-0.66796875	+35.06835938	+8.70117188	-46.75781250	+1176
+1457971076.24289990	+8.56933594	-7.25976563	-0.68994141	+54.71191406	-13.13964844	-49.65820313	+2492	+8.34082031	-6.46435547	-0.49658203	+7.14111328	-11.60156250	+11.53564453	+1936	+6.41162109	-10.52490234	-0.67236328	+35.04638672	+8.70117188	-46.73583984	+1176
+1457971076.25130010	+8.56933594	-7.25976563	-0.68994141	+54.66796875	-13.13964844	-49.61425781	+2496	+8.34082031	-6.46435547	-0.49658203	+7.09716797	-11.57958984	+11.51367188	+1936	+6.40722656	-10.52490234	-0.67675781	+34.95849609	+8.70117188	-46.66992188	+1180
+1457971076.25539990	+8.56933594	-7.25976563	-0.68994141	+54.64599609	-13.13964844	-49.59228516	+2496	+8.34082031	-6.46435547	-0.49658203	+7.07519531	-11.57958984	+11.51367188	+1936	+6.40283203	-10.52490234	-0.68115234	+34.91455078	+8.70117188	-46.62597656	+1180
+1457971076.26370000	+8.56933594	-7.25976563	-0.68994141	+54.60205078	-13.13964844	-49.57031250	+2496	+8.34082031	-6.46435547	-0.49658203	+7.05322266	-11.55761719	+11.49169922	+1940	+6.39404297	-10.52490234	-0.68554688	+34.84863281	+8.72314453	-46.53808594	+1184
+1457971076.27210000	+8.56494141	-7.25976563	-0.68994141	+54.55810547	-13.13964844	-49.52636719	+2500	+8.34082031	-6.46435547	-0.49658203	+7.00927734	-11.51367188	+11.46972656	+1940	+6.38085938	-10.52490234	-0.69433594	+34.76074219	+8.72314453	-46.45019531	+1184
+1457971076.28040000	+8.56494141	-7.25976563	-0.68994141	+54.53613281	-13.13964844	-49.50439453	+2500	+8.34082031	-6.46435547	-0.49658203	+6.98730469	-11.49169922	+11.44775391	+1940	+6.37646484	-10.52929688	-0.70312500	+34.69482422	+8.72314453	-46.38427734	+1184
+1457971076.28870010	+8.56494141	-7.25976563	-0.68994141	+54.51416016	-13.11767578	-49.48242188	+2500	+8.34082031	-6.46435547	-0.49658203	+6.96533203	-11.46972656	+11.44775391	+1944	+6.37207031	-10.52929688	-0.70751953	+34.67285156	+8.72314453	-46.34033203	+1180
+1457971076.29710010	+8.56054688	-7.25976563	-0.68994141	+54.49218750	-13.11767578	-49.46044922	+2500	+8.34082031	-6.46435547	-0.49658203	+6.94335938	-11.46972656	+11.42578125	+1944	+6.36767578	-10.52929688	-0.70751953	+34.65087891	+8.74511719	-46.31835938	+1176
+1457971076.30539990	+8.56054688	-7.25976563	-0.68994141	+54.47021484	-13.11767578	-49.46044922	+2504	+8.34082031	-6.46435547	-0.49658203	+6.92138672	-11.44775391	+11.42578125	+1944	+6.36767578	-10.52929688	-0.70751953	+34.62890625	+8.74511719	-46.29638672	+1172
+1457971076.30960010	+8.56054688	-7.25976563	-0.68994141	+54.47021484	-13.11767578	-49.46044922	+2504	+8.34082031	-6.46435547	-0.49658203	+6.92138672	-11.44775391	+11.42578125	+1944	+6.37207031	-10.52929688	-0.70751953	+34.65087891	+8.74511719	-46.29638672	+1172
+1457971076.31370000	+8.56054688	-7.25976563	-0.68994141	+54.47021484	-13.11767578	-49.46044922	+2504	+8.34082031	-6.46435547	-0.49658203	+6.92138672	-11.44775391	+11.42578125	+1944	+6.37207031	-10.52490234	-0.70751953	+34.65087891	+8.74511719	-46.31835938	+1172
+1457971076.31789990	+8.56054688	-7.25976563	-0.68994141	+54.44824219	-13.11767578	-49.46044922	+2504	+8.34082031	-6.46435547	-0.49658203	+6.89941406	-11.44775391	+11.42578125	+1944	+6.37207031	-10.52490234	-0.70312500	+34.65087891	+8.74511719	-46.31835938	+1172
+1457971076.32209990	+8.56494141	-7.26416016	-0.68994141	+54.44824219	-13.11767578	-49.46044922	+2500	+8.34082031	-6.46435547	-0.49658203	+6.89941406	-11.44775391	+11.42578125	+1948	+6.37646484	-10.52490234	-0.70312500	+34.67285156	+8.76708984	-46.34033203	+1172
+1457971076.33040000	+8.56494141	-7.26416016	-0.68994141	+54.44824219	-13.11767578	-49.46044922	+2500	+8.34082031	-6.46435547	-0.50097656	+6.87744141	-11.42578125	+11.42578125	+1948	+6.37646484	-10.52490234	-0.69873047	+34.69482422	+8.76708984	-46.36230469	+1168
+1457971076.33460000	+8.56494141	-7.26416016	-0.68994141	+54.44824219	-13.11767578	-49.43847656	+2500	+8.34082031	-6.46435547	-0.50097656	+6.87744141	-11.42578125	+11.42578125	+1948	+6.38085938	-10.52490234	-0.69873047	+34.69482422	+8.76708984	-46.36230469	+1168
+1457971076.33870010	+8.56494141	-7.26416016	-0.68554688	+54.44824219	-13.11767578	-49.43847656	+2500	+8.34082031	-6.46435547	-0.50097656	+6.87744141	-11.42578125	+11.42578125	+1948	+6.38085938	-10.52490234	-0.69433594	+34.69482422	+8.76708984	-46.38427734	+1168
+1457971076.34290000	+8.56494141	-7.26416016	-0.68554688	+54.42626953	-13.11767578	-49.43847656	+2500	+8.34082031	-6.46435547	-0.50097656	+6.87744141	-11.42578125	+11.42578125	+1948	+6.38525391	-10.52050781	-0.69433594	+34.71679688	+8.76708984	-46.38427734	+1168
