# Supplementary material for: A direct effect of perception on action when grasping a cup
Source: Sci Rep. 2018 Jan 9;8:171. doi: 10.1038/s41598-017-18591-5 (PMC5760564; doi:10.1038/s41598-017-18591-5)
Supplement: Supplementary file 6 — Supplementary Information [file 41598_2017_18591_MOESM6_ESM.zip › SciRep_Data/S01instruct/S01_100instruct_Tr52.dat]

+1000000000000.00000000	+0.00000000	+0.00000000	+0.00000000	+0.00000000	+0.00000000	+0.00000000	+0	+0.00000000	+0.00000000	+0.00000000	+0.00000000	+0.00000000	+0.00000000	+0	+0.00000000	+0.00000000	+0.00000000	+0.00000000	+0.00000000	+0.00000000	+0
+1457971076.34699990	+8.56494141	-7.26416016	-0.68554688	+54.42626953	-13.11767578	-49.43847656	+2500	+8.34082031	-6.46435547	-0.50097656	+6.85546875	-11.42578125	+11.44775391	+1948	+6.38525391	-10.52050781	-0.69433594	+34.71679688	+8.76708984	-46.40625000	+1172
+1457971076.35540010	+8.56494141	-7.26416016	-0.68554688	+54.42626953	-13.11767578	-49.43847656	+2500	+8.34082031	-6.46435547	-0.50097656	+6.85546875	-11.42578125	+11.44775391	+1948	+6.38525391	-10.52050781	-0.68994141	+34.71679688	+8.76708984	-46.42822266	+1172
+1457971076.35949990	+8.56494141	-7.26416016	-0.68554688	+54.42626953	-13.11767578	-49.43847656	+2500	+8.34082031	-6.46435547	-0.50097656	+6.85546875	-11.42578125	+11.42578125	+1948	+6.38525391	-10.52050781	-0.68994141	+34.71679688	+8.76708984	-46.42822266	+1172
+1457971076.36369990	+8.56494141	-7.26416016	-0.68554688	+54.42626953	-13.11767578	-49.43847656	+2500	+8.34082031	-6.46435547	-0.50097656	+6.83349609	-11.42578125	+11.42578125	+1948	+6.38525391	-10.52050781	-0.68994141	+34.71679688	+8.78906250	-46.42822266	+1172
+1457971076.36789990	+8.56494141	-7.26416016	-0.68554688	+54.40429688	-13.11767578	-49.43847656	+2496	+8.34082031	-6.46435547	-0.50097656	+6.83349609	-11.42578125	+11.42578125	+1948	+6.38525391	-10.52050781	-0.68994141	+34.71679688	+8.78906250	-46.42822266	+1172
+1457971076.37200000	+8.56494141	-7.26416016	-0.68554688	+54.40429688	-13.11767578	-49.43847656	+2496	+8.34082031	-6.46435547	-0.50097656	+6.83349609	-11.42578125	+11.42578125	+1948	+6.38525391	-10.52050781	-0.68994141	+34.71679688	+8.78906250	-46.42822266	+1172
+1457971076.38039990	+8.56494141	-7.26855469	-0.68554688	+54.40429688	-13.11767578	-49.41650391	+2496	+8.34082031	-6.46875000	-0.50097656	+6.83349609	-11.40380859	+11.42578125	+1948	+6.38525391	-10.52050781	-0.68994141	+34.69482422	+8.78906250	-46.40625000	+1172
+1457971083.26490000	+8.62207031	-7.40917969	-0.67675781	+54.71191406	-12.72216797	-49.98779297	+2608	+8.39794922	-6.56542969	-0.52734375	+6.24023438	-12.63427734	+8.23974609	+2072	+6.42041016	-10.70068359	-0.62402344	+33.94775391	+8.94287109	-48.51562500	+1140
+1457971083.26910000	+8.62207031	-7.40917969	-0.67675781	+54.71191406	-12.72216797	-49.98779297	+2608	+8.39794922	-6.56542969	-0.52734375	+6.24023438	-12.63427734	+8.23974609	+2072	+6.42480469	-10.69628906	-0.61962891	+33.96972656	+8.94287109	-48.53759766	+1136
+1457971083.27320000	+8.62207031	-7.40917969	-0.67675781	+54.71191406	-12.72216797	-49.98779297	+2608	+8.39794922	-6.56542969	-0.52734375	+6.24023438	-12.63427734	+8.23974609	+2072	+6.42919922	-10.69628906	-0.61523438	+33.99169922	+8.94287109	-48.55957031	+1136
+1457971083.27740000	+8.62207031	-7.40917969	-0.67675781	+54.71191406	-12.72216797	-49.98779297	+2608	+8.39794922	-6.56542969	-0.52734375	+6.24023438	-12.63427734	+8.23974609	+2072	+6.42919922	-10.69628906	-0.61523438	+33.99169922	+8.94287109	-48.58154297	+1136
+1457971083.28160000	+8.62207031	-7.40917969	-0.67675781	+54.71191406	-12.72216797	-49.98779297	+2608	+8.39794922	-6.56542969	-0.52734375	+6.24023438	-12.65625000	+8.23974609	+2072	+6.43359375	-10.69628906	-0.61523438	+34.01367188	+8.94287109	-48.60351563	+1136
+1457971083.28570010	+8.62207031	-7.40917969	-0.67675781	+54.71191406	-12.74414063	-49.98779297	+2608	+8.39794922	-6.56542969	-0.52734375	+6.24023438	-12.65625000	+8.23974609	+2072	+6.43359375	-10.69628906	-0.61083984	+34.01367188	+8.94287109	-48.60351563	+1136
+1457971083.28990010	+8.62207031	-7.40917969	-0.67675781	+54.71191406	-12.74414063	-49.98779297	+2608	+8.39794922	-6.56542969	-0.52734375	+6.24023438	-12.65625000	+8.23974609	+2072	+6.43798828	-10.69628906	-0.61083984	+34.03564453	+8.94287109	-48.62548828	+1136
+1457971083.29410000	+8.62207031	-7.40917969	-0.67236328	+54.73388672	-12.74414063	-49.98779297	+2608	+8.39794922	-6.56982422	-0.52734375	+6.24023438	-12.65625000	+8.26171875	+2072	+6.44238281	-10.69189453	-0.60644531	+34.05761719	+8.94287109	-48.64746094	+1136
+1457971083.29819990	+8.62207031	-7.40917969	-0.67236328	+54.73388672	-12.74414063	-50.00976563	+2608	+8.39794922	-6.56982422	-0.52734375	+6.24023438	-12.65625000	+8.26171875	+2072	+6.44238281	-10.69189453	-0.60644531	+34.07958984	+8.94287109	-48.66943359	+1136
+1457971083.30240010	+8.62646484	-7.40917969	-0.67236328	+54.73388672	-12.74414063	-50.00976563	+2608	+8.39794922	-6.56982422	-0.52734375	+6.24023438	-12.67822266	+8.26171875	+2072	+6.44677734	-10.69189453	-0.60205078	+34.10156250	+8.94287109	-48.69140625	+1140
+1457971083.30650000	+8.62646484	-7.40917969	-0.67236328	+54.73388672	-12.74414063	-50.00976563	+2608	+8.39794922	-6.56982422	-0.52734375	+6.24023438	-12.67822266	+8.26171875	+2072	+6.45556641	-10.69189453	-0.59765625	+34.14550781	+8.94287109	-48.73535156	+1140
+1457971083.31489990	+8.62646484	-7.40917969	-0.67236328	+54.73388672	-12.74414063	-50.00976563	+2608	+8.39794922	-6.56982422	-0.52734375	+6.24023438	-12.67822266	+8.26171875	+2072	+6.45996094	-10.68750000	-0.58886719	+34.18945313	+8.94287109	-48.77929688	+1144
+1457971083.31900000	+8.62646484	-7.40917969	-0.67236328	+54.73388672	-12.74414063	-50.00976563	+2608	+8.39794922	-6.56982422	-0.52734375	+6.24023438	-12.70019531	+8.26171875	+2072	+6.46435547	-10.68750000	-0.58886719	+34.21142578	+8.94287109	-48.80126953	+1144
+1457971083.32320000	+8.62646484	-7.40917969	-0.67236328	+54.75585938	-12.76611328	-50.00976563	+2608	+8.39794922	-6.56982422	-0.52734375	+6.24023438	-12.70019531	+8.26171875	+2072	+6.46435547	-10.68750000	-0.58886719	+34.21142578	+8.94287109	-48.80126953	+1144
+1457971083.32740000	+8.62646484	-7.40917969	-0.67236328	+54.75585938	-12.76611328	-50.03173828	+2608	+8.39794922	-6.56982422	-0.52734375	+6.24023438	-12.70019531	+8.26171875	+2072	+6.46435547	-10.68750000	-0.58886719	+34.21142578	+8.94287109	-48.80126953	+1144
+1457971083.33150010	+8.62646484	-7.40917969	-0.67236328	+54.75585938	-12.76611328	-50.03173828	+2608	+8.39794922	-6.56982422	-0.52734375	+6.24023438	-12.70019531	+8.26171875	+2072	+6.46435547	-10.68750000	-0.58886719	+34.21142578	+8.94287109	-48.80126953	+1144
+1457971083.33570000	+8.62646484	-7.40917969	-0.67236328	+54.75585938	-12.76611328	-50.03173828	+2608	+8.39794922	-6.56982422	-0.52734375	+6.24023438	-12.70019531	+8.26171875	+2072	+6.45996094	-10.68750000	-0.58886719	+34.18945313	+8.94287109	-48.80126953	+1148
+1457971083.33990000	+8.62646484	-7.40917969	-0.67236328	+54.75585938	-12.74414063	-50.03173828	+2612	+8.39794922	-6.56982422	-0.52734375	+6.24023438	-12.70019531	+8.26171875	+2072	+6.45996094	-10.68750000	-0.59326172	+34.18945313	+8.94287109	-48.77929688	+1148
+1457971083.34400010	+8.62646484	-7.40917969	-0.67236328	+54.75585938	-12.74414063	-50.03173828	+2612	+8.39794922	-6.56982422	-0.52734375	+6.24023438	-12.70019531	+8.23974609	+2072	+6.45996094	-10.69189453	-0.59326172	+34.18945313	+8.94287109	-48.77929688	+1148
+1457971083.34820010	+8.62646484	-7.40917969	-0.67236328	+54.75585938	-12.74414063	-50.03173828	+2612	+8.39794922	-6.56982422	-0.52734375	+6.24023438	-12.70019531	+8.23974609	+2072	+6.45556641	-10.69189453	-0.59326172	+34.16748047	+8.94287109	-48.77929688	+1148
+1457971083.35240010	+8.62646484	-7.40917969	-0.67236328	+54.75585938	-12.74414063	-50.03173828	+2612	+8.39794922	-6.56982422	-0.52734375	+6.24023438	-12.70019531	+8.23974609	+2072	+6.45556641	-10.69189453	-0.59326172	+34.16748047	+8.94287109	-48.75732422	+1148
+1457971083.35649990	+8.62646484	-7.40917969	-0.67236328	+54.75585938	-12.74414063	-50.03173828	+2612	+8.39794922	-6.56982422	-0.52734375	+6.24023438	-12.70019531	+8.23974609	+2072	+6.45556641	-10.69189453	-0.59326172	+34.14550781	+8.94287109	-48.75732422	+1148
+1457971083.36069990	+8.62646484	-7.40917969	-0.67236328	+54.75585938	-12.74414063	-50.03173828	+2612	+8.39794922	-6.56982422	-0.52734375	+6.24023438	-12.70019531	+8.23974609	+2072	+6.45556641	-10.69189453	-0.59765625	+34.14550781	+8.94287109	-48.75732422	+1148
+1457971083.36900000	+8.62646484	-7.40917969	-0.67236328	+54.75585938	-12.74414063	-50.03173828	+2612	+8.39794922	-6.56982422	-0.52734375	+6.24023438	-12.70019531	+8.23974609	+2072	+6.45117188	-10.69189453	-0.59765625	+34.14550781	+8.94287109	-48.75732422	+1144
+1457971083.37730000	+8.62646484	-7.40917969	-0.67236328	+54.75585938	-12.74414063	-50.03173828	+2612	+8.39794922	-6.56982422	-0.52734375	+6.26220703	-12.70019531	+8.21777344	+2072	+6.45117188	-10.69189453	-0.59765625	+34.12353516	+8.94287109	-48.73535156	+1144
+1457971083.38570000	+8.62646484	-7.40917969	-0.67236328	+54.75585938	-12.74414063	-50.03173828	+2612	+8.39794922	-6.56982422	-0.52734375	+6.26220703	-12.70019531	+8.21777344	+2072	+6.45117188	-10.69189453	-0.59765625	+34.12353516	+8.94287109	-48.73535156	+1144
+1457971083.38980010	+8.62646484	-7.40917969	-0.67236328	+54.77783203	-12.74414063	-50.03173828	+2612	+8.39794922	-6.56982422	-0.52734375	+6.26220703	-12.70019531	+8.21777344	+2072	+6.45117188	-10.69189453	-0.59765625	+34.12353516	+8.94287109	-48.73535156	+1144
+1457971083.39400010	+8.62646484	-7.40917969	-0.67236328	+54.77783203	-12.74414063	-50.03173828	+2612	+8.39794922	-6.56982422	-0.52734375	+6.26220703	-12.70019531	+8.21777344	+2072	+6.45117188	-10.69189453	-0.59765625	+34.12353516	+8.94287109	-48.73535156	+1140
+1457971083.39820000	+8.62646484	-7.40917969	-0.67236328	+54.77783203	-12.74414063	-50.03173828	+2612	+8.39794922	-6.56982422	-0.52734375	+6.26220703	-12.70019531	+8.21777344	+2072	+6.45117188	-10.69189453	-0.59765625	+34.12353516	+8.94287109	-48.73535156	+1140
+1457971083.40229990	+8.62646484	-7.40917969	-0.67236328	+54.77783203	-12.74414063	-50.03173828	+2612	+8.39794922	-6.56982422	-0.52734375	+6.26220703	-12.70019531	+8.21777344	+2072	+6.45117188	-10.69189453	-0.59765625	+34.12353516	+8.94287109	-48.75732422	+1140
+1457971083.40650010	+8.62646484	-7.40917969	-0.67236328	+54.77783203	-12.74414063	-50.03173828	+2612	+8.39794922	-6.56982422	-0.52734375	+6.26220703	-12.70019531	+8.21777344	+2072	+6.45117188	-10.69189453	-0.59765625	+34.12353516	+8.94287109	-48.75732422	+1140
+1457971083.41479990	+8.62646484	-7.40917969	-0.67236328	+54.77783203	-12.74414063	-50.03173828	+2612	+8.39794922	-6.56982422	-0.52734375	+6.26220703	-12.70019531	+8.21777344	+2072	+6.45117188	-10.69189453	-0.59765625	+34.12353516	+8.94287109	-48.75732422	+1140
+1457971083.42319990	+8.62646484	-7.40917969	-0.67236328	+54.77783203	-12.74414063	-50.05371094	+2612	+8.39794922	-6.56982422	-0.52734375	+6.26220703	-12.70019531	+8.21777344	+2072	+6.45117188	-10.69189453	-0.59765625	+34.14550781	+8.94287109	-48.77929688	+1140
+1457971083.43150000	+8.62646484	-7.40917969	-0.67236328	+54.77783203	-12.74414063	-50.05371094	+2612	+8.39794922	-6.56982422	-0.52734375	+6.26220703	-12.70019531	+8.21777344	+2072	+6.45556641	-10.69189453	-0.59326172	+34.14550781	+8.94287109	-48.77929688	+1136
+1457971083.43569990	+8.62646484	-7.40917969	-0.67236328	+54.77783203	-12.74414063	-50.05371094	+2612	+8.39794922	-6.56982422	-0.52734375	+6.26220703	-12.70019531	+8.21777344	+2072	+6.45556641	-10.69189453	-0.59326172	+34.14550781	+8.94287109	-48.77929688	+1136
+1457971083.43980000	+8.62646484	-7.40917969	-0.67236328	+54.79980469	-12.74414063	-50.05371094	+2612	+8.39794922	-6.56982422	-0.52734375	+6.26220703	-12.70019531	+8.21777344	+2072	+6.45556641	-10.69189453	-0.59326172	+34.14550781	+8.94287109	-48.77929688	+1136
+1457971083.44400000	+8.62646484	-7.40917969	-0.67236328	+54.79980469	-12.76611328	-50.05371094	+2612	+8.39794922	-6.56982422	-0.52734375	+6.26220703	-12.70019531	+8.21777344	+2072	+6.45556641	-10.69628906	-0.59326172	+34.14550781	+8.94287109	-48.77929688	+1136
+1457971083.44820000	+8.62646484	-7.40917969	-0.67236328	+54.79980469	-12.76611328	-50.05371094	+2612	+8.39794922	-6.56982422	-0.52734375	+6.26220703	-12.70019531	+8.21777344	+2072	+6.45117188	-10.69628906	-0.59765625	+34.14550781	+8.94287109	-48.77929688	+1136
+1457971083.45230010	+8.62646484	-7.40917969	-0.67236328	+54.79980469	-12.74414063	-50.05371094	+2612	+8.39794922	-6.56982422	-0.52734375	+6.28417969	-12.70019531	+8.21777344	+2072	+6.45117188	-10.69628906	-0.59765625	+34.14550781	+8.94287109	-48.77929688	+1136
+1457971083.45650010	+8.62646484	-7.40917969	-0.67236328	+54.79980469	-12.74414063	-50.05371094	+2612	+8.39794922	-6.56982422	-0.52734375	+6.28417969	-12.70019531	+8.21777344	+2072	+6.45117188	-10.69628906	-0.59765625	+34.14550781	+8.94287109	-48.77929688	+1136
+1457971083.46059990	+8.62646484	-7.40917969	-0.67236328	+54.79980469	-12.74414063	-50.05371094	+2612	+8.39794922	-6.56982422	-0.52734375	+6.28417969	-12.70019531	+8.21777344	+2072	+6.45117188	-10.69628906	-0.59765625	+34.12353516	+8.94287109	-48.75732422	+1136
+1457971083.46479990	+8.62646484	-7.40917969	-0.67675781	+54.79980469	-12.74414063	-50.05371094	+2612	+8.39794922	-6.56982422	-0.52734375	+6.28417969	-12.70019531	+8.19580078	+2072	+6.45117188	-10.69628906	-0.59765625	+34.12353516	+8.94287109	-48.75732422	+1136
+1457971083.46900010	+8.62646484	-7.40917969	-0.67675781	+54.79980469	-12.74414063	-50.05371094	+2612	+8.39794922	-6.56982422	-0.52734375	+6.28417969	-12.70019531	+8.19580078	+2072	+6.45117188	-10.69628906	-0.59765625	+34.12353516	+8.94287109	-48.75732422	+1136
+1457971083.47309990	+8.62646484	-7.40917969	-0.67675781	+54.79980469	-12.74414063	-50.05371094	+2612	+8.39794922	-6.56982422	-0.52734375	+6.28417969	-12.70019531	+8.19580078	+2072	+6.45117188	-10.69628906	-0.59765625	+34.12353516	+8.94287109	-48.75732422	+1136
+1457971083.47729990	+8.62646484	-7.40917969	-0.67675781	+54.79980469	-12.74414063	-50.05371094	+2612	+8.39794922	-6.56982422	-0.52734375	+6.28417969	-12.70019531	+8.19580078	+2072	+6.44677734	-10.69628906	-0.60205078	+34.10156250	+8.94287109	-48.73535156	+1136
+1457971083.48149990	+8.62646484	-7.40917969	-0.67675781	+54.79980469	-12.74414063	-50.05371094	+2612	+8.39794922	-6.56982422	-0.52734375	+6.28417969	-12.70019531	+8.19580078	+2072	+6.44677734	-10.69628906	-0.60205078	+34.10156250	+8.94287109	-48.73535156	+1136
+1457971083.48980000	+8.62646484	-7.40917969	-0.67675781	+54.79980469	-12.74414063	-50.05371094	+2612	+8.39794922	-6.56982422	-0.52734375	+6.28417969	-12.70019531	+8.19580078	+2072	+6.44677734	-10.69628906	-0.60205078	+34.10156250	+8.94287109	-48.73535156	+1136
+1457971083.49400000	+8.62207031	-7.40917969	-0.67675781	+54.79980469	-12.74414063	-50.05371094	+2612	+8.39794922	-6.56982422	-0.52734375	+6.30615234	-12.70019531	+8.19580078	+2072	+6.44238281	-10.69628906	-0.60205078	+34.07958984	+8.94287109	-48.71337891	+1132
+1457971083.49810000	+8.62646484	-7.40917969	-0.67675781	+54.79980469	-12.74414063	-50.05371094	+2612	+8.39794922	-6.56982422	-0.52734375	+6.30615234	-12.70019531	+8.19580078	+2068	+6.44238281	-10.70068359	-0.60644531	+34.07958984	+8.94287109	-48.71337891	+1132
+1457971083.50230000	+8.62646484	-7.40917969	-0.67675781	+54.79980469	-12.74414063	-50.05371094	+2612	+8.39794922	-6.56982422	-0.52734375	+6.30615234	-12.70019531	+8.19580078	+2068	+6.44238281	-10.70068359	-0.60644531	+34.07958984	+8.94287109	-48.71337891	+1132
+1457971083.50650000	+8.62646484	-7.40917969	-0.67675781	+54.79980469	-12.74414063	-50.05371094	+2612	+8.39794922	-6.56982422	-0.52734375	+6.30615234	-12.70019531	+8.19580078	+2068	+6.44238281	-10.70068359	-0.60644531	+34.07958984	+8.94287109	-48.71337891	+1132
+1457971083.51060010	+8.62646484	-7.40917969	-0.67675781	+54.82177734	-12.74414063	-50.05371094	+2612	+8.39794922	-6.56982422	-0.52734375	+6.30615234	-12.70019531	+8.19580078	+2068	+6.44238281	-10.70068359	-0.60644531	+34.07958984	+8.94287109	-48.71337891	+1132
+1457971083.51480010	+8.62646484	-7.40917969	-0.67675781	+54.82177734	-12.74414063	-50.05371094	+2612	+8.39794922	-6.56982422	-0.52734375	+6.30615234	-12.70019531	+8.19580078	+2068	+6.44238281	-10.70068359	-0.60205078	+34.07958984	+8.94287109	-48.71337891	+1128
+1457971083.51900010	+8.62646484	-7.40917969	-0.67675781	+54.82177734	-12.74414063	-50.05371094	+2612	+8.39794922	-6.56982422	-0.52734375	+6.30615234	-12.70019531	+8.19580078	+2068	+6.44238281	-10.70068359	-0.60205078	+34.07958984	+8.94287109	-48.73535156	+1128
+1457971083.52309990	+8.62646484	-7.40917969	-0.67675781	+54.82177734	-12.74414063	-50.05371094	+2612	+8.39794922	-6.56982422	-0.52734375	+6.30615234	-12.70019531	+8.19580078	+2068	+6.44238281	-10.70068359	-0.60205078	+34.10156250	+8.94287109	-48.73535156	+1128
+1457971083.52729990	+8.62646484	-7.40917969	-0.67675781	+54.82177734	-12.74414063	-50.05371094	+2612	+8.39794922	-6.56982422	-0.52734375	+6.30615234	-12.70019531	+8.19580078	+2068	+6.44677734	-10.69628906	-0.60205078	+34.10156250	+8.94287109	-48.73535156	+1128
+1457971083.53140000	+8.62646484	-7.40917969	-0.67675781	+54.82177734	-12.74414063	-50.05371094	+2612	+8.39794922	-6.56982422	-0.52734375	+6.30615234	-12.70019531	+8.19580078	+2068	+6.44677734	-10.69628906	-0.60205078	+34.10156250	+8.94287109	-48.73535156	+1128
+1457971083.53559990	+8.62646484	-7.40917969	-0.67236328	+54.82177734	-12.74414063	-50.07568359	+2612	+8.39794922	-6.56982422	-0.52734375	+6.30615234	-12.70019531	+8.19580078	+2068	+6.44677734	-10.69628906	-0.60205078	+34.10156250	+8.94287109	-48.73535156	+1128
+1457971083.53979990	+8.62646484	-7.40917969	-0.67236328	+54.82177734	-12.74414063	-50.07568359	+2612	+8.39794922	-6.56982422	-0.52734375	+6.30615234	-12.70019531	+8.19580078	+2068	+6.44677734	-10.69628906	-0.60205078	+34.12353516	+8.94287109	-48.73535156	+1128
+1457971083.54390000	+8.62646484	-7.40917969	-0.67236328	+54.82177734	-12.74414063	-50.07568359	+2612	+8.39794922	-6.56982422	-0.52734375	+6.30615234	-12.70019531	+8.19580078	+2068	+6.44677734	-10.69628906	-0.60205078	+34.12353516	+8.94287109	-48.73535156	+1128
+1457971083.54810000	+8.62646484	-7.40917969	-0.67236328	+54.82177734	-12.74414063	-50.07568359	+2612	+8.39794922	-6.56982422	-0.52734375	+6.32812500	-12.70019531	+8.19580078	+2068	+6.44677734	-10.69628906	-0.60205078	+34.12353516	+8.94287109	-48.73535156	+1128
+1457971083.55640010	+8.62646484	-7.40917969	-0.67236328	+54.82177734	-12.74414063	-50.07568359	+2612	+8.39794922	-6.56982422	-0.52734375	+6.32812500	-12.70019531	+8.19580078	+2068	+6.44677734	-10.69628906	-0.60205078	+34.12353516	+8.94287109	-48.73535156	+1128
+1457971083.56060000	+8.62646484	-7.40917969	-0.67236328	+54.84375000	-12.74414063	-50.07568359	+2612	+8.39794922	-6.56982422	-0.52734375	+6.32812500	-12.70019531	+8.19580078	+2068	+6.45117188	-10.69628906	-0.60205078	+34.12353516	+8.94287109	-48.73535156	+1128
+1457971083.56480000	+8.62646484	-7.40917969	-0.67236328	+54.84375000	-12.74414063	-50.07568359	+2612	+8.39794922	-6.56982422	-0.52734375	+6.32812500	-12.70019531	+8.19580078	+2068	+6.45117188	-10.69628906	-0.60205078	+34.12353516	+8.94287109	-48.73535156	+1128
+1457971083.56890010	+8.62646484	-7.40917969	-0.67236328	+54.84375000	-12.74414063	-50.07568359	+2612	+8.39794922	-6.56982422	-0.52734375	+6.32812500	-12.70019531	+8.19580078	+2068	+6.45117188	-10.69628906	-0.60205078	+34.12353516	+8.94287109	-48.73535156	+1128
+1457971083.57310010	+8.62646484	-7.40917969	-0.67236328	+54.84375000	-12.74414063	-50.07568359	+2612	+8.39794922	-6.56982422	-0.52734375	+6.32812500	-12.70019531	+8.19580078	+2068	+6.45117188	-10.69628906	-0.60205078	+34.12353516	+8.94287109	-48.73535156	+1128
+1457971083.57730010	+8.62646484	-7.40917969	-0.67236328	+54.84375000	-12.74414063	-50.07568359	+2612	+8.39794922	-6.56982422	-0.52734375	+6.32812500	-12.70019531	+8.19580078	+2068	+6.44677734	-10.69628906	-0.60205078	+34.12353516	+8.94287109	-48.73535156	+1128
+1457971083.58139990	+8.62646484	-7.40917969	-0.67236328	+54.84375000	-12.74414063	-50.07568359	+2612	+8.39794922	-6.56982422	-0.52734375	+6.32812500	-12.70019531	+8.19580078	+2068	+6.44677734	-10.69628906	-0.60205078	+34.12353516	+8.94287109	-48.73535156	+1128
+1457971083.58559990	+8.62646484	-7.40917969	-0.67236328	+54.84375000	-12.74414063	-50.07568359	+2612	+8.39794922	-6.56982422	-0.52734375	+6.32812500	-12.70019531	+8.19580078	+2068	+6.44677734	-10.69628906	-0.60205078	+34.12353516	+8.94287109	-48.73535156	+1128
+1457971083.58979990	+8.62646484	-7.40917969	-0.67236328	+54.84375000	-12.74414063	-50.07568359	+2612	+8.39794922	-6.56982422	-0.52734375	+6.32812500	-12.70019531	+8.19580078	+2068	+6.44677734	-10.69628906	-0.60205078	+34.12353516	+8.94287109	-48.71337891	+1124
+1457971083.59390000	+8.62646484	-7.40917969	-0.67236328	+54.84375000	-12.74414063	-50.07568359	+2612	+8.39794922	-6.56982422	-0.52734375	+6.32812500	-12.70019531	+8.19580078	+2068	+6.44677734	-10.69628906	-0.60644531	+34.12353516	+8.94287109	-48.71337891	+1124
+1457971083.59809990	+8.62646484	-7.40917969	-0.67236328	+54.84375000	-12.74414063	-50.07568359	+2612	+8.39794922	-6.56982422	-0.52734375	+6.32812500	-12.70019531	+8.19580078	+2068	+6.44677734	-10.70068359	-0.60644531	+34.10156250	+8.94287109	-48.71337891	+1124
+1457971083.60229990	+8.62646484	-7.40917969	-0.67236328	+54.84375000	-12.74414063	-50.07568359	+2612	+8.39794922	-6.56982422	-0.52734375	+6.32812500	-12.70019531	+8.19580078	+2068	+6.44677734	-10.70068359	-0.60644531	+34.10156250	+8.94287109	-48.71337891	+1124
+1457971083.60640000	+8.62646484	-7.40917969	-0.67236328	+54.84375000	-12.74414063	-50.07568359	+2612	+8.39794922	-6.56982422	-0.52734375	+6.35009766	-12.70019531	+8.17382813	+2068	+6.44677734	-10.70068359	-0.60644531	+34.10156250	+8.94287109	-48.69140625	+1124
+1457971083.61060000	+8.62646484	-7.40917969	-0.67236328	+54.84375000	-12.74414063	-50.07568359	+2612	+8.39794922	-6.56982422	-0.52734375	+6.35009766	-12.70019531	+8.17382813	+2068	+6.44238281	-10.70068359	-0.60644531	+34.10156250	+8.94287109	-48.69140625	+1124
+1457971083.61470010	+8.62646484	-7.40917969	-0.67236328	+54.84375000	-12.74414063	-50.07568359	+2612	+8.39794922	-6.56982422	-0.52734375	+6.35009766	-12.70019531	+8.17382813	+2068	+6.44238281	-10.70068359	-0.60644531	+34.10156250	+8.94287109	-48.69140625	+1124
+1457971083.61890010	+8.62646484	-7.40917969	-0.67236328	+54.84375000	-12.74414063	-50.07568359	+2612	+8.39794922	-6.56982422	-0.52734375	+6.35009766	-12.70019531	+8.17382813	+2068	+6.44238281	-10.70068359	-0.60644531	+34.10156250	+8.94287109	-48.69140625	+1124
+1457971083.62310000	+8.62646484	-7.40917969	-0.67236328	+54.84375000	-12.74414063	-50.07568359	+2612	+8.39794922	-6.56982422	-0.52734375	+6.35009766	-12.72216797	+8.17382813	+2068	+6.44238281	-10.70068359	-0.60644531	+34.07958984	+8.94287109	-48.69140625	+1120
+1457971083.62719990	+8.62646484	-7.40917969	-0.67236328	+54.84375000	-12.74414063	-50.07568359	+2612	+8.39794922	-6.56982422	-0.52734375	+6.35009766	-12.72216797	+8.17382813	+2068	+6.44238281	-10.70068359	-0.60644531	+34.07958984	+8.94287109	-48.69140625	+1120
+1457971083.63560010	+8.62646484	-7.40917969	-0.67236328	+54.84375000	-12.74414063	-50.07568359	+2612	+8.39794922	-6.56982422	-0.52734375	+6.35009766	-12.72216797	+8.17382813	+2068	+6.44238281	-10.70068359	-0.60644531	+34.07958984	+8.94287109	-48.69140625	+1120
+1457971083.63969990	+8.62646484	-7.40917969	-0.67236328	+54.84375000	-12.74414063	-50.07568359	+2612	+8.39794922	-6.56982422	-0.52734375	+6.35009766	-12.72216797	+8.17382813	+2068	+6.44238281	-10.70068359	-0.60644531	+34.10156250	+8.94287109	-48.69140625	+1120
+1457971083.64389990	+8.62646484	-7.40917969	-0.67236328	+54.84375000	-12.74414063	-50.07568359	+2612	+8.39794922	-6.56982422	-0.52734375	+6.35009766	-12.72216797	+8.17382813	+2068	+6.44238281	-10.70068359	-0.60644531	+34.10156250	+8.94287109	-48.69140625	+1120
+1457971083.64809990	+8.62646484	-7.40917969	-0.67236328	+54.84375000	-12.74414063	-50.07568359	+2612	+8.39794922	-6.56982422	-0.52734375	+6.35009766	-12.72216797	+8.17382813	+2068	+6.44238281	-10.70068359	-0.60644531	+34.10156250	+8.94287109	-48.69140625	+1116
+1457971083.65220000	+8.62646484	-7.40917969	-0.67236328	+54.84375000	-12.76611328	-50.07568359	+2612	+8.39794922	-6.56982422	-0.52734375	+6.35009766	-12.72216797	+8.17382813	+2068	+6.44677734	-10.70068359	-0.60644531	+34.10156250	+8.94287109	-48.69140625	+1116
+1457971083.65640000	+8.62646484	-7.40917969	-0.67236328	+54.84375000	-12.76611328	-50.07568359	+2612	+8.39794922	-6.56982422	-0.52734375	+6.35009766	-12.74414063	+8.17382813	+2068	+6.44677734	-10.70068359	-0.60644531	+34.10156250	+8.92089844	-48.71337891	+1116
+1457971083.66059990	+8.62646484	-7.40917969	-0.67236328	+54.84375000	-12.76611328	-50.07568359	+2612	+8.39794922	-6.56982422	-0.52734375	+6.35009766	-12.74414063	+8.17382813	+2072	+6.44677734	-10.70068359	-0.60644531	+34.10156250	+8.92089844	-48.71337891	+1116
+1457971083.66470000	+8.62646484	-7.40917969	-0.67236328	+54.84375000	-12.76611328	-50.07568359	+2616	+8.40234375	-6.56982422	-0.52734375	+6.35009766	-12.74414063	+8.17382813	+2072	+6.44677734	-10.70068359	-0.60644531	+34.12353516	+8.92089844	-48.71337891	+1116
+1457971083.66890000	+8.62646484	-7.40917969	-0.67236328	+54.84375000	-12.76611328	-50.07568359	+2616	+8.40234375	-6.56982422	-0.52734375	+6.35009766	-12.74414063	+8.17382813	+2072	+6.44677734	-10.70068359	-0.60644531	+34.12353516	+8.92089844	-48.71337891	+1116
+1457971083.67310000	+8.62646484	-7.40917969	-0.67236328	+54.84375000	-12.76611328	-50.07568359	+2616	+8.40234375	-6.56982422	-0.52734375	+6.35009766	-12.74414063	+8.17382813	+2072	+6.44677734	-10.70068359	-0.60205078	+34.12353516	+8.92089844	-48.73535156	+1116
+1457971083.67720010	+8.62646484	-7.40917969	-0.67236328	+54.86572266	-12.76611328	-50.09765625	+2616	+8.40234375	-6.56982422	-0.52734375	+6.35009766	-12.76611328	+8.17382813	+2072	+6.45117188	-10.70068359	-0.60205078	+34.12353516	+8.92089844	-48.73535156	+1116
+1457971083.68140010	+8.62646484	-7.40917969	-0.67236328	+54.86572266	-12.76611328	-50.09765625	+2616	+8.40234375	-6.56982422	-0.52734375	+6.37207031	-12.76611328	+8.17382813	+2072	+6.45117188	-10.70068359	-0.60205078	+34.12353516	+8.92089844	-48.73535156	+1116
+1457971083.68560000	+8.62646484	-7.40917969	-0.67236328	+54.86572266	-12.78808594	-50.09765625	+2616	+8.40234375	-6.56982422	-0.52734375	+6.37207031	-12.76611328	+8.17382813	+2072	+6.45117188	-10.70068359	-0.60205078	+34.12353516	+8.89892578	-48.73535156	+1116
+1457971083.68969990	+8.62646484	-7.40917969	-0.67236328	+54.86572266	-12.78808594	-50.09765625	+2616	+8.40234375	-6.56982422	-0.52734375	+6.37207031	-12.76611328	+8.17382813	+2072	+6.45117188	-10.70068359	-0.60205078	+34.12353516	+8.89892578	-48.73535156	+1116
+1457971083.69390010	+8.62646484	-7.40478516	-0.67236328	+54.86572266	-12.78808594	-50.09765625	+2616	+8.40234375	-6.56982422	-0.52734375	+6.37207031	-12.78808594	+8.17382813	+2072	+6.45117188	-10.70068359	-0.60205078	+34.12353516	+8.89892578	-48.73535156	+1116
+1457971083.69800000	+8.62646484	-7.40478516	-0.67236328	+54.86572266	-12.78808594	-50.11962891	+2616	+8.40234375	-6.56982422	-0.52734375	+6.37207031	-12.78808594	+8.15185547	+2072	+6.45117188	-10.70068359	-0.60205078	+34.12353516	+8.89892578	-48.73535156	+1116
+1457971083.70219990	+8.62646484	-7.40478516	-0.67236328	+54.86572266	-12.78808594	-50.11962891	+2616	+8.40234375	-6.56542969	-0.52734375	+6.37207031	-12.81005859	+8.15185547	+2072	+6.45117188	-10.70068359	-0.60205078	+34.12353516	+8.89892578	-48.73535156	+1116
+1457971083.70639990	+8.62646484	-7.40478516	-0.67236328	+54.88769531	-12.78808594	-50.11962891	+2616	+8.40234375	-6.56542969	-0.52734375	+6.37207031	-12.81005859	+8.12988281	+2072	+6.45117188	-10.70068359	-0.60205078	+34.10156250	+8.87695313	-48.73535156	+1116
+1457971083.71050000	+8.62646484	-7.40478516	-0.66796875	+54.88769531	-12.78808594	-50.14160156	+2620	+8.40234375	-6.56542969	-0.52294922	+6.37207031	-12.81005859	+8.12988281	+2072	+6.45117188	-10.70068359	-0.60205078	+34.10156250	+8.87695313	-48.73535156	+1116
+1457971083.71470000	+8.62646484	-7.40478516	-0.66796875	+54.88769531	-12.78808594	-50.14160156	+2620	+8.40234375	-6.56542969	-0.52294922	+6.39404297	-12.83203125	+8.10791016	+2076	+6.45117188	-10.70068359	-0.60644531	+34.10156250	+8.87695313	-48.73535156	+1116
+1457971083.71890000	+8.63085938	-7.40478516	-0.66796875	+54.90966797	-12.78808594	-50.16357422	+2620	+8.40234375	-6.56542969	-0.52294922	+6.39404297	-12.85400391	+8.08593750	+2076	+6.45117188	-10.70068359	-0.60644531	+34.07958984	+8.87695313	-48.73535156	+1116
+1457971083.72300000	+8.63085938	-7.40478516	-0.67236328	+54.90966797	-12.78808594	-50.16357422	+2620	+8.40234375	-6.56542969	-0.52294922	+6.39404297	-12.87597656	+8.06396484	+2076	+6.45117188	-10.70068359	-0.60644531	+34.07958984	+8.85498047	-48.73535156	+1116
+1457971083.73140000	+8.63085938	-7.40478516	-0.67236328	+54.93164063	-12.76611328	-50.20751953	+2620	+8.40673828	-6.56542969	-0.52294922	+6.41601563	-12.91992188	+7.97607422	+2076	+6.44677734	-10.70068359	-0.61083984	+34.05761719	+8.85498047	-48.71337891	+1116
+1457971083.73550010	+8.63085938	-7.40039063	-0.67236328	+54.95361328	-12.76611328	-50.22949219	+2620	+8.40673828	-6.56542969	-0.52734375	+6.43798828	-12.94189453	+7.95410156	+2076	+6.44677734	-10.70068359	-0.61083984	+34.03564453	+8.85498047	-48.69140625	+1112
+1457971083.73970010	+8.63085938	-7.40039063	-0.67236328	+54.95361328	-12.74414063	-50.27343750	+2620	+8.40673828	-6.56542969	-0.52734375	+6.43798828	-12.98583984	+7.88818359	+2080	+6.44677734	-10.70068359	-0.61083984	+34.03564453	+8.85498047	-48.69140625	+1112
+1457971083.74390010	+8.63525391	-7.40039063	-0.67675781	+54.97558594	-12.72216797	-50.27343750	+2620	+8.40673828	-6.56542969	-0.52734375	+6.43798828	-13.00781250	+7.84423828	+2080	+6.44677734	-10.70068359	-0.61523438	+34.01367188	+8.85498047	-48.66943359	+1112
+1457971083.74799990	+8.63525391	-7.40039063	-0.67675781	+54.97558594	-12.70019531	-50.29541016	+2620	+8.41113281	-6.56542969	-0.53173828	+6.43798828	-13.00781250	+7.80029297	+2080	+6.45117188	-10.70068359	-0.61523438	+34.01367188	+8.85498047	-48.64746094	+1112
+1457971083.75219990	+8.63525391	-7.40039063	-0.68115234	+54.99755859	-12.65625000	-50.29541016	+2620	+8.41113281	-6.56982422	-0.53613281	+6.41601563	-13.00781250	+7.75634766	+2080	+6.45117188	-10.70068359	-0.61523438	+33.99169922	+8.87695313	-48.62548828	+1112
+1457971083.75640010	+8.63964844	-7.40039063	-0.68554688	+54.99755859	-12.61230469	-50.29541016	+2620	+8.41113281	-6.56982422	-0.54052734	+6.41601563	-13.00781250	+7.71240234	+2080	+6.45117188	-10.70068359	-0.61523438	+33.99169922	+8.87695313	-48.60351563	+1112
+1457971083.76050000	+8.63964844	-7.40039063	-0.69433594	+54.99755859	-12.56835938	-50.27343750	+2620	+8.41113281	-6.56982422	-0.54492188	+6.39404297	-12.98583984	+7.69042969	+2080	+6.45556641	-10.70068359	-0.61962891	+33.99169922	+8.89892578	-48.58154297	+1112
+1457971083.76469990	+8.64404297	-7.40039063	-0.69873047	+54.97558594	-12.52441406	-50.25146484	+2620	+8.41552734	-6.56982422	-0.55371094	+6.37207031	-12.96386719	+7.66845703	+2080	+6.45556641	-10.70068359	-0.61962891	+33.99169922	+8.92089844	-48.53759766	+1112
+1457971083.76880000	+8.64404297	-7.40039063	-0.70751953	+54.97558594	-12.45849609	-50.20751953	+2620	+8.41552734	-6.56982422	-0.55810547	+6.35009766	-12.91992188	+7.62451172	+2080	+6.45996094	-10.69628906	-0.61962891	+33.99169922	+8.96484375	-48.49365234	+1112
+1457971083.77300000	+8.64404297	-7.40039063	-0.71630859	+54.95361328	-12.39257813	-50.16357422	+2616	+8.41552734	-6.57421875	-0.56689453	+6.32812500	-12.87597656	+7.60253906	+2080	+6.46435547	-10.69628906	-0.62402344	+33.99169922	+9.00878906	-48.44970703	+1112
+1457971083.77720000	+8.64404297	-7.40039063	-0.72509766	+54.95361328	-12.30468750	-50.09765625	+2616	+8.41552734	-6.57421875	-0.57568359	+6.28417969	-12.81005859	+7.58056641	+2080	+6.46875000	-10.69189453	-0.62841797	+34.01367188	+9.07470703	-48.36181641	+1116
+1457971083.78130010	+8.64843750	-7.40039063	-0.73388672	+54.93164063	-12.23876953	-50.03173828	+2612	+8.41552734	-6.57421875	-0.58447266	+6.26220703	-12.72216797	+7.58056641	+2076	+6.47753906	-10.68750000	-0.63281250	+34.03564453	+9.14062500	-48.29589844	+1116
+1457971083.78550000	+8.64843750	-7.40039063	-0.74707031	+54.90966797	-12.15087891	-49.94384766	+2612	+8.41552734	-6.57421875	-0.59765625	+6.24023438	-12.63427734	+7.55859375	+2076	+6.48193359	-10.68310547	-0.63720703	+34.03564453	+9.22851563	-48.18603516	+1120
+1457971083.78970000	+8.64843750	-7.39599609	-0.76025391	+54.86572266	-12.04101563	-49.81201172	+2608	+8.41552734	-6.57421875	-0.60644531	+6.19628906	-12.54638672	+7.55859375	+2072	+6.48632813	-10.67431641	-0.65039063	+34.07958984	+9.36035156	-48.03222656	+1124
+1457971083.79380010	+8.64843750	-7.39599609	-0.77343750	+54.84375000	-11.95312500	-49.70214844	+2604	+8.41552734	-6.57421875	-0.61962891	+6.17431641	-12.43652344	+7.53662109	+2068	+6.49511719	-10.66992188	-0.65917969	+34.10156250	+9.47021484	-47.90039063	+1128
+1457971083.79800010	+8.64404297	-7.39599609	-0.79101563	+54.79980469	-11.84326172	-49.57031250	+2600	+8.41552734	-6.57421875	-0.63281250	+6.13037109	-12.32666016	+7.53662109	+2064	+6.49511719	-10.66113281	-0.67675781	+34.14550781	+9.58007813	-47.72460938	+1132
+1457971083.80220010	+8.64404297	-7.39160156	-0.81738281	+54.75585938	-11.68945313	-49.39453125	+2596	+8.41113281	-6.57421875	-0.64599609	+6.08642578	-12.19482422	+7.51464844	+2060	+6.49951172	-10.65234375	-0.69873047	+34.16748047	+9.71191406	-47.54882813	+1136
+1457971083.80629990	+8.64404297	-7.39160156	-0.83935547	+54.71191406	-11.53564453	-49.24072266	+2588	+8.41113281	-6.56982422	-0.66357422	+6.04248047	-12.06298828	+7.49267578	+2056	+6.49951172	-10.64794922	-0.71630859	+34.16748047	+9.82177734	-47.37304688	+1140
+1457971083.81049990	+8.64404297	-7.38720703	-0.86572266	+54.68994141	-11.38183594	-49.04296875	+2584	+8.41113281	-6.56982422	-0.68115234	+5.99853516	-11.90917969	+7.49267578	+2052	+6.49951172	-10.63916016	-0.74267578	+34.18945313	+9.95361328	-47.19726563	+1144
+1457971083.81469990	+8.63964844	-7.38720703	-0.90527344	+54.60205078	-11.16210938	-48.80126953	+2576	+8.41113281	-6.56982422	-0.70751953	+5.93261719	-11.68945313	+7.47070313	+2048	+6.49511719	-10.63476563	-0.77343750	+34.18945313	+10.08544922	-46.97753906	+1148
+1457971083.81880000	+8.63964844	-7.38720703	-0.93603516	+54.55810547	-10.96435547	-48.62548828	+2568	+8.41113281	-6.56542969	-0.72949219	+5.86669922	-11.51367188	+7.44873047	+2040	+6.49511719	-10.62597656	-0.80419922	+34.16748047	+10.19531250	-46.80175781	+1152
+1457971083.82719990	+8.63525391	-7.38281250	-1.02392578	+54.42626953	-10.52490234	-48.18603516	+2548	+8.41113281	-6.56103516	-0.79980469	+5.71289063	-11.03027344	+7.40478516	+2032	+6.49072266	-10.61718750	-0.89208984	+34.12353516	+10.45898438	-46.38427734	+1160
+1457971083.83130000	+8.63964844	-7.38281250	-1.05908203	+54.40429688	-10.28320313	-48.07617188	+2532	+8.41113281	-6.55664063	-0.83056641	+5.62500000	-10.83251953	+7.33886719	+2024	+6.48632813	-10.60839844	-0.93164063	+34.07958984	+10.59082031	-46.25244141	+1160
+1457971083.83550000	+8.64404297	-7.38281250	-1.10742188	+54.38232422	-10.08544922	-47.90039063	+2520	+8.41552734	-6.55664063	-0.87011719	+5.58105469	-10.61279297	+7.29492188	+2016	+6.48632813	-10.60400391	-0.97998047	+34.01367188	+10.70068359	-46.07666016	+1164
+1457971083.83970000	+8.64404297	-7.39160156	-1.16455078	+54.22851563	-9.73388672	-47.76855469	+2504	+8.41992188	-6.55664063	-0.93164063	+5.47119141	-10.32714844	+7.18505859	+2008	+6.48632813	-10.59521484	-1.05029297	+33.92578125	+10.92041016	-45.87890625	+1176
+1457971083.84380010	+8.65283203	-7.39160156	-1.20410156	+54.20654297	-9.47021484	-47.74658203	+2484	+8.42871094	-6.55224609	-0.97558594	+5.42724609	-10.17333984	+7.05322266	+2000	+6.49072266	-10.59082031	-1.10302734	+33.81591797	+11.09619141	-45.83496094	+1184
+1457971083.84800000	+8.66162109	-7.39599609	-1.27001953	+54.18457031	-9.18457031	-47.52685547	+2464	+8.43750000	-6.55224609	-1.03271484	+5.40527344	-9.95361328	+7.03125000	+1992	+6.49511719	-10.58203125	-1.16015625	+33.72802734	+11.22802734	-45.74707031	+1192
+1457971083.85209990	+8.66162109	-7.40917969	-1.32714844	+53.98681641	-8.81103516	-47.48291016	+2444	+8.44628906	-6.55224609	-1.10742188	+5.36132813	-9.71191406	+6.83349609	+1984	+6.50830078	-10.57763672	-1.24804688	+33.55224609	+11.46972656	-45.68115234	+1208
+1457971083.85630010	+8.67480469	-7.40917969	-1.37988281	+53.94287109	-8.45947266	-47.50488281	+2420	+8.45507813	-6.54345703	-1.15576172	+5.42724609	-9.66796875	+6.61376953	+1972	+6.52587891	-10.56445313	-1.29638672	+33.42041016	+11.60156250	-45.81298828	+1216
+1457971083.86050010	+8.69238281	-7.41357422	-1.45019531	+53.92089844	-8.12988281	-47.39501953	+2396	+8.47265625	-6.53906250	-1.22607422	+5.47119141	-9.51416016	+6.52587891	+1964	+6.54345703	-10.55566406	-1.35791016	+33.31054688	+11.73339844	-45.83496094	+1228
+1457971083.86459990	+8.70117188	-7.43554688	-1.52050781	+53.67919922	-7.64648438	-47.41699219	+2372	+8.48144531	-6.53466797	-1.28759766	+5.53710938	-9.42626953	+6.28417969	+1956	+6.56103516	-10.55126953	-1.41503906	+33.17871094	+11.90917969	-45.92285156	+1236
+1457971083.86879990	+8.71435547	-7.43554688	-1.58642578	+53.59130859	-7.20703125	-47.46093750	+2352	+8.49462891	-6.52587891	-1.34912109	+5.66894531	-9.42626953	+6.02050781	+1944	+6.58300781	-10.53808594	-1.46777344	+32.98095703	+12.06298828	-46.12060547	+1248
+1457971083.87299990	+8.74072266	-7.43994141	-1.66552734	+53.52539063	-6.76757813	-47.41699219	+2332	+8.51660156	-6.51708984	-1.42822266	+5.84472656	-9.31640625	+5.88867188	+1940	+6.60937500	-10.52490234	-1.53369141	+32.82714844	+12.17285156	-46.25244141	+1260
+1457971083.87710000	+8.75390625	-7.46191406	-1.74462891	+53.23974609	-6.21826172	-47.46093750	+2312	+8.52978516	-6.51269531	-1.50292969	+5.97656250	-9.25048828	+5.58105469	+1932	+6.64013672	-10.51611328	-1.59521484	+32.62939453	+12.34863281	-46.42822266	+1272
+1457971083.88130000	+8.77587891	-7.46191406	-1.82812500	+53.08593750	-5.66894531	-47.50488281	+2296	+8.55175781	-6.49511719	-1.57324219	+6.24023438	-9.27246094	+5.27343750	+1924	+6.67089844	-10.50292969	-1.65234375	+32.40966797	+12.50244141	-46.71386719	+1280
+1457971083.88550000	+8.80664063	-7.46191406	-1.91601563	+52.97607422	-5.11962891	-47.54882813	+2284	+8.57373047	-6.47753906	-1.65673828	+6.50390625	-9.22851563	+5.05371094	+1920	+6.70166016	-10.48535156	-1.72705078	+32.21191406	+12.59033203	-46.88964844	+1296
+1457971083.88960000	+8.82861328	-7.47949219	-2.00390625	+52.66845703	-4.50439453	-47.61474609	+2264	+8.59130859	-6.46435547	-1.73583984	+6.74560547	-9.22851563	+4.70214844	+1912	+6.73242188	-10.47216797	-1.79736328	+31.94824219	+12.72216797	-47.10937500	+1308
+1457971083.89380000	+8.85498047	-7.47509766	-2.09619141	+52.49267578	-3.88916016	-47.68066406	+2256	+8.61328125	-6.43798828	-1.81933594	+7.07519531	-9.25048828	+4.37255859	+1908	+6.76757813	-10.45019531	-1.86328125	+31.70654297	+12.85400391	-47.41699219	+1320
+1457971083.89800000	+8.89013672	-7.47070313	-2.18408203	+52.33886719	-3.27392578	-47.79052734	+2244	+8.64404297	-6.41601563	-1.90283203	+7.44873047	-9.27246094	+4.06494141	+1904	+6.80273438	-10.42822266	-1.93798828	+31.44287109	+12.94189453	-47.68066406	+1332
+1457971083.90210010	+8.92089844	-7.47949219	-2.28076172	+52.05322266	-2.63671875	-47.90039063	+2232	+8.66601563	-6.39843750	-1.98632813	+7.71240234	-9.31640625	+3.66943359	+1896	+6.83789063	-10.41064453	-2.00830078	+31.15722656	+13.05175781	-47.96630859	+1348
+1457971083.90630010	+8.95605469	-7.47070313	-2.38183594	+51.85546875	-1.95556641	-47.94433594	+2224	+8.69677734	-6.36328125	-2.07861328	+8.08593750	-9.31640625	+3.33984375	+1896	+6.87304688	-10.38867188	-2.08300781	+30.84960938	+13.18359375	-48.25195313	+1360
+1457971083.91050000	+8.99121094	-7.46191406	-2.47412109	+51.67968750	-1.29638672	-48.09814453	+2220	+8.72753906	-6.33251953	-2.16210938	+8.52539063	-9.38232422	+2.94433594	+1896	+6.90820313	-10.36230469	-2.16210938	+30.52001953	+13.24951172	-48.51562500	+1372
+1457971083.91459990	+9.02636719	-7.45751953	-2.57080078	+51.41601563	-0.63720703	-48.20800781	+2212	+8.75830078	-6.31054688	-2.25000000	+8.76708984	-9.40429688	+2.54882813	+1892	+6.93896484	-10.34033203	-2.24560547	+30.16845703	+13.33740234	-48.77929688	+1388
+1457971083.91880010	+9.06152344	-7.43994141	-2.67626953	+51.24023438	+0.04394531	-48.29589844	+2212	+8.78906250	-6.26660156	-2.34228516	+9.16259766	-9.40429688	+2.19726563	+1900	+6.97851563	-10.30517578	-2.32470703	+29.83886719	+13.44726563	-49.02099609	+1404
+1457971083.92290000	+9.10546875	-7.42675781	-2.76416016	+51.06445313	+0.68115234	-48.49365234	+2208	+8.83300781	-6.22705078	-2.42138672	+9.60205078	-9.51416016	+1.77978516	+1904	+7.01367188	-10.27441406	-2.40820313	+29.50927734	+13.51318359	-49.26269531	+1420
+1457971083.93129990	+9.18017578	-7.38281250	-2.97070313	+50.71289063	+1.97753906	-48.64746094	+2212	+8.90332031	-6.15234375	-2.60156250	+10.17333984	-9.55810547	+0.96679688	+1912	+7.07958984	-10.20849609	-2.58398438	+28.78417969	+13.68896484	-49.68017578	+1456
+1457971083.93540000	+9.22412109	-7.35644531	-3.05859375	+50.55908203	+2.59277344	-48.84521484	+2212	+8.95166016	-6.10400391	-2.67187500	+10.56884766	-9.71191406	+0.46142578	+1920	+7.11035156	-10.16894531	-2.66308594	+28.41064453	+13.75488281	-49.92187500	+1472
+1457971083.93960000	+9.25927734	-7.33007813	-3.15087891	+50.38330078	+3.18603516	-48.99902344	+2216	+8.99560547	-6.06884766	-2.75537109	+10.76660156	-9.77783203	+0.04394531	+1924	+7.14990234	-10.13378906	-2.74218750	+28.01513672	+13.79882813	-50.16357422	+1492
+1457971083.94380000	+9.30322266	-7.29492188	-3.24755859	+50.27343750	+3.77929688	-49.13085938	+2228	+9.04394531	-6.01611328	-2.84765625	+11.09619141	-9.73388672	-0.32958984	+1940	+7.18505859	-10.08984375	-2.83007813	+27.66357422	+13.90869141	-50.29541016	+1512
+1457971083.94790010	+9.34716797	-7.25976563	-3.32666016	+50.14160156	+4.35058594	-49.39453125	+2236	+9.09667969	-5.96337891	-2.91796875	+11.46972656	-9.90966797	-0.83496094	+1952	+7.22021484	-10.04150391	-2.90917969	+27.29003906	+13.95263672	-50.51513672	+1532
+1457971083.95210000	+9.39111328	-7.22460938	-3.41894531	+49.98779297	+4.85595703	-49.54833984	+2244	+9.14501953	-5.91943359	-2.99707031	+11.66748047	-9.97558594	-1.23046875	+1960	+7.26416016	-9.99755859	-2.98828125	+26.91650391	+13.99658203	-50.69091797	+1552
+1457971083.95630000	+9.43945313	-7.18066406	-3.51562500	+49.87792969	+5.40527344	-49.65820313	+2260	+9.19775391	-5.86230469	-3.08496094	+11.95312500	-9.95361328	-1.60400391	+1980	+7.30810547	-9.94042969	-3.07177734	+26.60888672	+14.06250000	-50.77880859	+1580
+1457971083.96040010	+9.48779297	-7.13671875	-3.58593750	+49.72412109	+5.88867188	-49.96582031	+2268	+9.25927734	-5.80517578	-3.14648438	+12.26074219	-10.12939453	-2.08740234	+1992	+7.34765625	-9.88769531	-3.14208984	+26.25732422	+14.08447266	-50.97656250	+1600
+1457971083.96460010	+9.53613281	-7.09716797	-3.66503906	+49.54833984	+6.35009766	-50.14160156	+2284	+9.31640625	-5.74804688	-3.21679688	+12.48046875	-10.21728516	-2.48291016	+2004	+7.39599609	-9.83056641	-3.21240234	+25.88378906	+14.08447266	-51.17431641	+1620
+1457971083.96880010	+9.58886719	-7.04443359	-3.75292969	+49.46044922	+6.81152344	-50.27343750	+2300	+9.37353516	-5.68652344	-3.29589844	+12.74414063	-10.21728516	-2.83447266	+2024	+7.44873047	-9.76904297	-3.28710938	+25.59814453	+14.12841797	-51.28417969	+1644
+1457971083.97289990	+9.64160156	-6.99169922	-3.81884766	+49.28466797	+7.22900391	-50.58105469	+2312	+9.43505859	-5.62500000	-3.35302734	+13.00781250	-10.39306641	-3.31787109	+2036	+7.49707031	-9.70751953	-3.34423828	+25.26855469	+14.10644531	-51.50390625	+1668
+1457971083.97709990	+9.69873047	-6.93896484	-3.88916016	+49.10888672	+7.60253906	-50.77880859	+2324	+9.49658203	-5.55908203	-3.41894531	+13.24951172	-10.48095703	-3.60351563	+2048	+7.55419922	-9.64160156	-3.40576172	+24.96093750	+14.06250000	-51.70166016	+1688
+1457971083.98130010	+9.76025391	-6.88183594	-3.96386719	+48.97705078	+7.97607422	-50.97656250	+2340	+9.56250000	-5.49316406	-3.49365234	+13.49121094	-10.48095703	-3.88916016	+2064	+7.61572266	-9.56689453	-3.47167969	+24.71923828	+14.04052734	-51.81152344	+1712
+1457971083.98540000	+9.81738281	-6.82470703	-4.01660156	+48.75732422	+8.30566406	-51.32812500	+2348	+9.62402344	-5.42285156	-3.54638672	+13.73291016	-10.63476563	-4.26269531	+2076	+7.67724609	-9.49658203	-3.52001953	+24.43359375	+13.95263672	-52.00927734	+1732
+1457971083.98959990	+9.88330078	-6.76318359	-4.08251953	+48.55957031	+8.59130859	-51.50390625	+2356	+9.68994141	-5.34814453	-3.60351563	+13.93066406	-10.74462891	-4.52636719	+2084	+7.73876953	-9.41748047	-3.57275391	+24.16992188	+13.86474609	-52.18505859	+1748
+1457971083.99379990	+9.94921875	-6.70166016	-4.15283203	+48.40576172	+8.89892578	-51.59179688	+2364	+9.75146484	-5.27783203	-3.66943359	+14.15039063	-10.78857422	-4.79003906	+2096	+7.80468750	-9.33837891	-3.62548828	+23.97216797	+13.77685547	-52.31689453	+1768
+1457971083.99790000	+10.01074219	-6.63574219	-4.19677734	+48.18603516	+9.14062500	-51.85546875	+2368	+9.81738281	-5.20312500	-3.70898438	+14.34814453	-10.96435547	-5.14160156	+2100	+7.87060547	-9.25488281	-3.66064453	+23.70849609	+13.64501953	-52.53662109	+1784
+1457971084.00210000	+10.07666016	-6.56103516	-4.24511719	+47.98828125	+9.33837891	-52.00927734	+2372	+9.88769531	-5.11962891	-3.75732422	+14.54589844	-11.09619141	-5.33935547	+2108	+7.94091797	-9.17138672	-3.70019531	+23.48876953	+13.46923828	-52.71240234	+1800
+1457971084.00620010	+10.14697266	-6.48632813	-4.29785156	+47.83447266	+9.55810547	-52.14111328	+2376	+9.95361328	-5.04052734	-3.81005859	+14.74365234	-11.16210938	-5.53710938	+2112	+8.01123047	-9.07910156	-3.73974609	+23.31298828	+13.31542969	-52.82226563	+1816
+1457971084.01040010	+10.21289063	-6.41162109	-4.32861328	+47.59277344	+9.71191406	-52.40478516	+2372	+10.01953125	-4.95703125	-3.84082031	+14.89746094	-11.35986328	-5.80078125	+2116	+8.08154297	-8.99121094	-3.77050781	+23.09326172	+13.13964844	-52.97607422	+1828
+1457971084.01460000	+10.28320313	-6.32812500	-4.37255859	+47.43896484	+9.82177734	-52.51464844	+2372	+10.08984375	-4.86914063	-3.87597656	+15.07324219	-11.49169922	-5.95458984	+2116	+8.15185547	-8.89892578	-3.80566406	+22.89550781	+12.91992188	-53.08593750	+1840
+1457971084.01869990	+10.35351563	-6.24902344	-4.41210938	+47.28515625	+9.95361328	-52.58056641	+2368	+10.15576172	-4.78125000	-3.91552734	+15.20507813	-11.60156250	-6.10839844	+2120	+8.22216797	-8.80224609	-3.84082031	+22.76367188	+12.72216797	-53.12988281	+1852
+1457971084.02290010	+10.41943359	-6.16552734	-4.43408203	+47.06542969	+10.01953125	-52.75634766	+2364	+10.22167969	-4.69335938	-3.92871094	+15.33691406	-11.86523438	-6.32812500	+2116	+8.28808594	-8.70117188	-3.86279297	+22.56591797	+12.48046875	-53.21777344	+1864
+1457971084.03119990	+10.55566406	-5.97656250	-4.48242188	+46.75781250	+10.08544922	-52.88818359	+2352	+10.36230469	-4.50000000	-3.97265625	+15.57861328	-12.26074219	-6.52587891	+2112	+8.42431641	-8.49902344	-3.91552734	+22.25830078	+12.01904297	-53.21777344	+1880
+1457971084.03539990	+10.62597656	-5.88427734	-4.48681641	+46.56005859	+10.06347656	-53.04199219	+2344	+10.42822266	-4.40332031	-3.96826172	+15.66650391	-12.56835938	-6.70166016	+2112	+8.49023438	-8.39794922	-3.92871094	+22.08251953	+11.75537109	-53.23974609	+1888
+1457971084.03959990	+10.69628906	-5.77880859	-4.49560547	+46.42822266	+9.99755859	-53.10791016	+2340	+10.49853516	-4.29785156	-3.97265625	+15.77636719	-12.83203125	-6.74560547	+2108	+8.55615234	-8.29248047	-3.94628906	+21.90673828	+11.46972656	-53.17382813	+1896
+1457971084.04790000	+10.82812500	-5.57666016	-4.49560547	+46.09863281	+9.86572266	-53.28369141	+2332	+10.63916016	-4.08691406	-3.95507813	+15.95214844	-13.42529297	-6.87744141	+2112	+8.67919922	-8.07275391	-3.98144531	+21.62109375	+10.94238281	-52.95410156	+1912
+1457971084.05209990	+10.89404297	-5.47119141	-4.48681641	+45.94482422	+9.77783203	-53.30566406	+2332	+10.70947266	-3.97705078	-3.94189453	+16.01806641	-13.71093750	-6.85546875	+2120	+8.74072266	-7.96289063	-3.99462891	+21.46728516	+10.67871094	-52.80029297	+1920
+1457971084.05620000	+10.96435547	-5.36132813	-4.48242188	+45.79101563	+9.64599609	-53.32763672	+2332	+10.77978516	-3.86718750	-3.92871094	+16.06201172	-14.01855469	-6.85546875	+2124	+8.80224609	-7.84863281	-4.00781250	+21.35742188	+10.39306641	-52.62451172	+1928
+1457971084.06040000	+11.02587891	-5.25146484	-4.45605469	+45.61523438	+9.47021484	-53.43750000	+2336	+10.84570313	-3.75732422	-3.88916016	+16.10595703	-14.43603516	-6.87744141	+2136	+8.85937500	-7.73437500	-4.01220703	+21.20361328	+10.06347656	-52.47070313	+1932
+1457971084.06460000	+11.09179688	-5.14160156	-4.43408203	+45.43945313	+9.29443359	-53.48144531	+2344	+10.91162109	-3.64306641	-3.85839844	+16.14990234	-14.80957031	-6.83349609	+2148	+8.91650391	-7.62011719	-4.01220703	+21.04980469	+9.75585938	-52.29492188	+1940
+1457971084.06870010	+11.15771484	-5.02734375	-4.41210938	+45.30761719	+9.07470703	-53.50341797	+2352	+10.98193359	-3.52880859	-3.82324219	+16.17187500	-15.18310547	-6.78955078	+2160	+8.97363281	-7.49707031	-4.02099609	+20.98388672	+9.42626953	-52.05322266	+1952
+1457971084.07290010	+11.22363281	-4.91308594	-4.37695313	+45.13183594	+8.83300781	-53.61328125	+2364	+11.04785156	-3.41015625	-3.77490234	+16.19384766	-15.62255859	-6.74560547	+2176	+9.03076172	-7.38281250	-4.01220703	+20.85205078	+9.07470703	-51.87744141	+1956
+1457971084.07699990	+11.28515625	-4.79443359	-4.34179688	+44.97802734	+8.59130859	-53.67919922	+2376	+11.11376953	-3.29150391	-3.73095703	+16.21582031	-16.01806641	-6.65771484	+2192	+9.08789063	-7.26416016	-4.00781250	+20.74218750	+8.74511719	-51.67968750	+1964
+1457971084.08119990	+11.35107422	-4.67578125	-4.30664063	+44.82421875	+8.32763672	-53.72314453	+2388	+11.17968750	-3.17724609	-3.68701172	+16.19384766	-16.43554688	-6.54785156	+2208	+9.14941406	-7.13671875	-4.00341797	+20.69824219	+8.34960938	-51.43798828	+1976
+1457971084.08540010	+11.41259766	-4.55712891	-4.25830078	+44.67041016	+8.02001953	-53.81103516	+2404	+11.24121094	-3.05859375	-3.62988281	+16.19384766	-16.89697266	-6.48193359	+2224	+9.20654297	-7.01367188	-3.98583984	+20.65429688	+7.93212891	-51.26220703	+1984
+1457971084.08950000	+11.46972656	-4.43847656	-4.20996094	+44.53857422	+7.69042969	-53.89892578	+2420	+11.30273438	-2.93994141	-3.57275391	+16.19384766	-17.35839844	-6.35009766	+2244	+9.25927734	-6.89501953	-3.96826172	+20.54443359	+7.51464844	-51.08642578	+1996
+1457971084.09369990	+11.53125000	-4.31982422	-4.16162109	+44.40673828	+7.33886719	-53.96484375	+2440	+11.35986328	-2.82128906	-3.51123047	+16.17187500	-17.81982422	-6.21826172	+2260	+9.32080078	-6.76318359	-3.95507813	+20.56640625	+7.07519531	-50.86669922	+2008
+1457971084.09789990	+11.59716797	-4.19677734	-4.10449219	+44.29687500	+6.94335938	-54.09667969	+2460	+11.42138672	-2.70703125	-3.44970703	+16.14990234	-18.30322266	-6.10839844	+2276	+9.38232422	-6.64013672	-3.92871094	+20.56640625	+6.54785156	-50.71289063	+2020
+1457971084.10200000	+11.65429688	-4.07373047	-4.04296875	+44.20898438	+6.54785156	-54.22851563	+2476	+11.47412109	-2.58398438	-3.38818359	+16.14990234	-18.80859375	-5.97656250	+2296	+9.43945313	-6.52148438	-3.89794922	+20.52246094	+6.04248047	-50.58105469	+2032
+1457971084.10620000	+11.71142578	-3.95507813	-3.98583984	+44.12109375	+6.13037109	-54.36035156	+2492	+11.53125000	-2.47412109	-3.32226563	+16.10595703	-19.29199219	-5.82275391	+2308	+9.50097656	-6.38964844	-3.87158203	+20.58837891	+5.49316406	-50.42724609	+2048
+1457971084.11040000	+11.77294922	-3.83642578	-3.91992188	+44.05517578	+5.69091797	-54.51416016	+2512	+11.58398438	-2.35986328	-3.25634766	+16.06201172	-19.79736328	-5.69091797	+2324	+9.56689453	-6.26220703	-3.83642578	+20.63232422	+4.89990234	-50.31738281	+2064
+1457971084.11450000	+11.82568359	-3.71337891	-3.85400391	+44.01123047	+5.27343750	-54.64599609	+2528	+11.63232422	-2.23681641	-3.18603516	+16.08398438	-20.30273438	-5.53710938	+2336	+9.62402344	-6.14355469	-3.79687500	+20.63232422	+4.32861328	-50.20751953	+2076
+1457971084.11870000	+11.88281250	-3.59472656	-3.78808594	+43.94531250	+4.81201172	-54.75585938	+2544	+11.68066406	-2.13134766	-3.12011719	+16.04003906	-20.78613281	-5.36132813	+2348	+9.68554688	-6.01611328	-3.76171875	+20.72021484	+3.73535156	-50.05371094	+2092
+1457971084.12290000	+11.93994141	-3.47607422	-3.71337891	+43.90136719	+4.35058594	-54.90966797	+2556	+11.72900391	-2.02148438	-3.04980469	+16.01806641	-21.31347656	-5.20751953	+2360	+9.74707031	-5.88867188	-3.72216797	+20.83007813	+3.07617188	-49.94384766	+2108
+1457971084.12700010	+11.98828125	-3.35742188	-3.64306641	+43.85742188	+3.88916016	-55.04150391	+2568	+11.77294922	-1.90283203	-2.97509766	+16.04003906	-21.81884766	-5.03173828	+2368	+9.80419922	-5.77001953	-3.67822266	+20.83007813	+2.46093750	-49.85595703	+2120
+1457971084.13540010	+12.09375000	-3.12451172	-3.49365234	+43.79150391	+2.96630859	-55.32714844	+2588	+11.86083984	-1.69628906	-2.82568359	+15.99609375	-22.82958984	-4.70214844	+2384	+9.91845703	-5.52392578	-3.59033203	+21.02783203	+1.16455078	-49.65820313	+2144
+1457971084.13949990	+12.13769531	-3.01025391	-3.41894531	+43.72558594	+2.54882813	-55.39306641	+2592	+11.90039063	-1.58642578	-2.75097656	+15.99609375	-23.29101563	-4.48242188	+2388	+9.97119141	-5.40966797	-3.54199219	+21.02783203	+0.54931641	-49.54833984	+2152
+1457971084.14369990	+12.18603516	-2.90478516	-3.34863281	+43.65966797	+2.15332031	-55.43701172	+2596	+11.94433594	-1.48535156	-2.68066406	+15.95214844	-23.73046875	-4.26269531	+2388	+10.02392578	-5.29101563	-3.50244141	+21.09375000	-0.02197266	-49.39453125	+2160
+1457971084.14790010	+12.22998047	-2.79492188	-3.26513672	+43.61572266	+1.73583984	-55.54687500	+2600	+11.98828125	-1.38427734	-2.59716797	+15.95214844	-24.21386719	-4.08691406	+2392	+10.07666016	-5.17675781	-3.44970703	+21.18164063	-0.63720703	-49.28466797	+2168
+1457971084.15200000	+12.26953125	-2.68945313	-3.19482422	+43.52783203	+1.40625000	-55.54687500	+2600	+12.02343750	-1.27880859	-2.52246094	+15.95214844	-24.63134766	-3.86718750	+2396	+10.12060547	-5.06689453	-3.40576172	+21.15966797	-1.16455078	-49.15283203	+2172
+1457971084.15619990	+12.30908203	-2.58837891	-3.12890625	+43.41796875	+1.07666016	-55.52490234	+2600	+12.06298828	-1.18652344	-2.44775391	+15.90820313	-25.00488281	-3.62548828	+2396	+10.16894531	-4.95703125	-3.36621094	+21.18164063	-1.66992188	-48.95507813	+2176
+1457971084.16030000	+12.35302734	-2.48291016	-3.04541016	+43.35205078	+0.72509766	-55.59082031	+2600	+12.10253906	-1.08984375	-2.36425781	+15.88623047	-25.44433594	-3.42773438	+2400	+10.21289063	-4.84716797	-3.31787109	+21.22558594	-2.19726563	-48.82324219	+2180
+1457971084.16450000	+12.38818359	-2.38623047	-2.97509766	+43.22021484	+0.43945313	-55.54687500	+2600	+12.13769531	-0.98876953	-2.28515625	+15.88623047	-25.81787109	-3.18603516	+2400	+10.24804688	-4.74169922	-3.27392578	+21.15966797	-2.63671875	-48.64746094	+2180
+1457971084.16870000	+12.42333984	-2.29394531	-2.90478516	+43.06640625	+0.19775391	-55.48095703	+2596	+12.17285156	-0.90087891	-2.20605469	+15.82031250	-26.14746094	-2.96630859	+2404	+10.28759766	-4.64501953	-3.23876953	+21.11572266	-3.03222656	-48.42773438	+2180
+1457971084.17280010	+12.45849609	-2.20166016	-2.83447266	+42.93457031	-0.04394531	-55.48095703	+2596	+12.21240234	-0.80859375	-2.12695313	+15.77636719	-26.49902344	-2.76855469	+2404	+10.32714844	-4.54394531	-3.18603516	+21.09375000	-3.44970703	-48.27392578	+2184
+1457971084.17700000	+12.48925781	-2.10498047	-2.76416016	+42.80273438	-0.24169922	-55.41503906	+2592	+12.24316406	-0.71191406	-2.04785156	+15.77636719	-26.80664063	-2.52685547	+2408	+10.35791016	-4.45166016	-3.14648438	+21.00585938	-3.77929688	-48.07617188	+2180
+1457971084.18120000	+12.52001953	-2.02148438	-2.69824219	+42.62695313	-0.43945313	-55.32714844	+2588	+12.27832031	-0.62841797	-1.96875000	+15.71044922	-27.09228516	-2.28515625	+2412	+10.38867188	-4.35498047	-3.11132813	+20.91796875	-4.06494141	-47.83447266	+2176
+1457971084.18530010	+12.55517578	-1.93798828	-2.63671875	+42.47314453	-0.57128906	-55.23925781	+2588	+12.30908203	-0.54492188	-1.89404297	+15.64453125	-27.33398438	-2.06542969	+2412	+10.42382813	-4.26269531	-3.06738281	+20.87402344	-4.37255859	-47.63671875	+2176
+1457971084.18950010	+12.58154297	-1.85009766	-2.57519531	+42.34130859	-0.72509766	-55.15136719	+2588	+12.33984375	-0.45263672	-1.81494141	+15.64453125	-27.61962891	-1.84570313	+2420	+10.45019531	-4.17480469	-3.03222656	+20.78613281	-4.59228516	-47.41699219	+2172
+1457971084.19779990	+12.63427734	-1.70068359	-2.45214844	+41.94580078	-0.98876953	-54.97558594	+2588	+12.39697266	-0.29882813	-1.66552734	+15.46875000	-28.05908203	-1.40625000	+2424	+10.50732422	-4.00781250	-2.95312500	+20.63232422	-5.07568359	-46.97753906	+2164
+1457971084.20199990	+12.66064453	-1.61718750	-2.39062500	+41.83593750	-1.12060547	-54.90966797	+2588	+12.42333984	-0.21093750	-1.59521484	+15.44677734	-28.30078125	-1.18652344	+2432	+10.52929688	-3.92431641	-2.91357422	+20.56640625	-5.29541016	-46.75781250	+2160
+1457971084.20619990	+12.68701172	-1.55126953	-2.32910156	+41.61621094	-1.25244141	-54.84375000	+2592	+12.44970703	-0.14062500	-1.52050781	+15.33691406	-28.54248047	-0.96679688	+2432	+10.55566406	-3.84960938	-2.87841797	+20.47851563	-5.51513672	-46.53808594	+2156
+1457971084.21030000	+12.71337891	-1.48535156	-2.27636719	+41.44042969	-1.31835938	-54.75585938	+2592	+12.47607422	-0.07031250	-1.45898438	+15.22705078	-28.67431641	-0.72509766	+2436	+10.58203125	-3.77050781	-2.84326172	+20.41259766	-5.71289063	-46.34033203	+2152
+1457971084.21450000	+12.73535156	-1.41064453	-2.22363281	+41.33056641	-1.40625000	-54.66796875	+2592	+12.49804688	+0.00439453	-1.39746094	+15.22705078	-28.87207031	-0.50537109	+2436	+10.60400391	-3.69580078	-2.80371094	+20.34667969	-5.91064453	-46.12060547	+2148
+1457971084.21869990	+12.76171875	-1.34912109	-2.17089844	+41.13281250	-1.51611328	-54.55810547	+2596	+12.52001953	+0.06591797	-1.33154297	+15.07324219	-29.04785156	-0.24169922	+2436	+10.62597656	-3.62109375	-2.76855469	+20.30273438	-6.10839844	-45.90087891	+2144
+1457971084.22280000	+12.78369141	-1.28759766	-2.12255859	+40.95703125	-1.58203125	-54.44824219	+2596	+12.54199219	+0.12744141	-1.27880859	+14.91943359	-29.13574219	+0.02197266	+2436	+10.65234375	-3.55078125	-2.73339844	+20.25878906	-6.30615234	-45.70312500	+2140
+1457971084.22700000	+12.80566406	-1.21728516	-2.07421875	+40.84716797	-1.66992188	-54.36035156	+2596	+12.56396484	+0.19335938	-1.22167969	+14.87548828	-29.28955078	+0.28564453	+2436	+10.67431641	-3.47607422	-2.69824219	+20.23681641	-6.50390625	-45.48339844	+2136
+1457971084.23110010	+12.82324219	-1.16455078	-2.02148438	+40.64941406	-1.75781250	-54.27246094	+2596	+12.58154297	+0.24609375	-1.16455078	+14.69970703	-29.44335938	+0.54931641	+2436	+10.69189453	-3.41015625	-2.66308594	+20.17089844	-6.70166016	-45.26367188	+2128
+1457971084.23530010	+12.84960938	-1.11181641	-1.97753906	+40.45166016	-1.84570313	-54.16259766	+2592	+12.60351563	+0.29882813	-1.11621094	+14.50195313	-29.50927734	+0.85693359	+2432	+10.71826172	-3.34423828	-2.62353516	+20.12695313	-6.92138672	-45.06591797	+2124
+1457971084.23950000	+12.87158203	-1.05468750	-1.93359375	+40.31982422	-1.88964844	-54.03076172	+2592	+12.62109375	+0.35595703	-1.07226563	+14.39208984	-29.61914063	+1.16455078	+2432	+10.73583984	-3.27832031	-2.58837891	+20.10498047	-7.11914063	-44.82421875	+2116
+1457971084.24359990	+12.89355469	-1.00634766	-1.88964844	+40.12207031	-1.95556641	-53.89892578	+2588	+12.64306641	+0.39990234	-1.02392578	+14.17236328	-29.68505859	+1.47216797	+2428	+10.75781250	-3.21679688	-2.55322266	+20.03906250	-7.29492188	-44.58251953	+2108
+1457971084.24780010	+12.91113281	-0.95800781	-1.85009766	+39.92431641	-1.95556641	-53.76708984	+2580	+12.66064453	+0.44384766	-0.98437500	+13.95263672	-29.72900391	+1.77978516	+2420	+10.77539063	-3.15966797	-2.51806641	+19.99511719	-7.49267578	-44.38476563	+2104
+1457971084.25200010	+12.92871094	-0.90527344	-1.81054688	+39.77050781	-1.95556641	-53.59130859	+2576	+12.67822266	+0.49218750	-0.94042969	+13.77685547	-29.79492188	+2.10937500	+2416	+10.79296875	-3.09814453	-2.48291016	+19.95117188	-7.62451172	-44.12109375	+2096
+1457971084.25609990	+12.94628906	-0.86572266	-1.77539063	+39.55078125	-1.97753906	-53.43750000	+2564	+12.69580078	+0.53173828	-0.89648438	+13.51318359	-29.86083984	+2.43896484	+2412	+10.81054688	-3.04101563	-2.45214844	+19.88525391	-7.75634766	-43.85742188	+2084
+1457971084.26449990	+12.98583984	-0.78222656	-1.70068359	+39.11132813	-1.97753906	-53.10791016	+2548	+12.73535156	+0.60644531	-0.81738281	+12.98583984	-29.92675781	+3.16406250	+2400	+10.84130859	-2.93115234	-2.38623047	+19.73144531	-8.04199219	-43.33007813	+2068
+1457971084.26860000	+13.00341797	-0.74707031	-1.66113281	+38.84765625	-1.97753906	-52.97607422	+2540	+12.75292969	+0.63720703	-0.77343750	+12.67822266	-29.99267578	+3.49365234	+2396	+10.85449219	-2.88281250	-2.35546875	+19.59960938	-8.15185547	-43.06640625	+2056
+1457971084.27280000	+13.02099609	-0.71630859	-1.63037109	+38.58398438	-1.95556641	-52.80029297	+2532	+12.77490234	+0.66796875	-0.73828125	+12.37060547	-30.03662109	+3.84521484	+2392	+10.87207031	-2.83886719	-2.32470703	+19.48974609	-8.23974609	-42.80273438	+2044
+1457971084.27700000	+13.03417969	-0.68115234	-1.59960938	+38.34228516	-1.91162109	-52.64648438	+2524	+12.79687500	+0.69873047	-0.69433594	+12.04101563	-30.10253906	+4.19677734	+2388	+10.88085938	-2.79052734	-2.29833984	+19.33593750	-8.30566406	-42.53906250	+2032
+1457971084.28110000	+13.05175781	-0.65478516	-1.56445313	+38.05664063	-1.86767578	-52.47070313	+2516	+12.81884766	+0.72070313	-0.65478516	+11.66748047	-30.14648438	+4.54833984	+2380	+10.89404297	-2.75097656	-2.27197266	+19.18212891	-8.37158203	-42.25341797	+2020
+1457971084.28530000	+13.06933594	-0.62841797	-1.53808594	+37.74902344	-1.80175781	-52.29492188	+2504	+12.83642578	+0.74707031	-0.61962891	+11.29394531	-30.19042969	+4.92187500	+2376	+10.90722656	-2.70703125	-2.24560547	+19.02832031	-8.39355469	-41.96777344	+2008
+1457971084.28950000	+13.08251953	-0.59765625	-1.50732422	+37.48535156	-1.77978516	-52.14111328	+2496	+12.85839844	+0.77343750	-0.57568359	+10.89843750	-30.30029297	+5.27343750	+2372	+10.91601563	-2.66748047	-2.22363281	+18.83056641	-8.43750000	-41.68212891	+1996
+1457971084.29360010	+13.09570313	-0.58007813	-1.47216797	+37.15576172	-1.75781250	-51.98730469	+2492	+12.88037109	+0.79101563	-0.52734375	+10.43701172	-30.41015625	+5.64697266	+2368	+10.92480469	-2.63232422	-2.20166016	+18.61083984	-8.45947266	-41.41845703	+1984
+1457971084.29780010	+13.10888672	-0.55810547	-1.44580078	+36.82617188	-1.71386719	-51.81152344	+2484	+12.90234375	+0.80859375	-0.48779297	+9.97558594	-30.47607422	+6.04248047	+2368	+10.93359375	-2.60156250	-2.17968750	+18.39111328	-8.45947266	-41.13281250	+1972
+1457971084.30200000	+13.12207031	-0.53613281	-1.41503906	+36.51855469	-1.71386719	-51.65771484	+2480	+12.92431641	+0.82617188	-0.44384766	+9.44824219	-30.60791016	+6.43798828	+2364	+10.94238281	-2.56640625	-2.15771484	+18.17138672	-8.48144531	-40.84716797	+1960
+1457971084.30609990	+13.13964844	-0.52294922	-1.38427734	+36.18896484	-1.71386719	-51.50390625	+2472	+12.94628906	+0.83496094	-0.39550781	+8.89892578	-30.73974609	+6.85546875	+2364	+10.95117188	-2.54003906	-2.14013672	+17.90771484	-8.48144531	-40.58349609	+1944
+1457971084.31030010	+13.15283203	-0.50537109	-1.35791016	+35.83740234	-1.64794922	-51.32812500	+2464	+12.97265625	+0.84814453	-0.35156250	+8.30566406	-30.82763672	+7.29492188	+2360	+10.95996094	-2.51367188	-2.12255859	+17.64404297	-8.45947266	-40.29785156	+1932
+1457971084.31440000	+13.16601563	-0.48779297	-1.33154297	+35.52978516	-1.62597656	-51.15234375	+2460	+12.99462891	+0.85693359	-0.30761719	+7.69042969	-30.93750000	+7.75634766	+2360	+10.96875000	-2.48730469	-2.10498047	+17.38037109	-8.43750000	-40.01220703	+1920
+1457971084.31859990	+13.17480469	-0.47900391	-1.30517578	+35.17822266	-1.60400391	-50.95458984	+2452	+13.01660156	+0.86132813	-0.26367188	+6.98730469	-31.02539063	+8.26171875	+2356	+10.97314453	-2.46093750	-2.08740234	+17.09472656	-8.41552734	-39.74853516	+1904
+1457971084.32279990	+13.18798828	-0.46582031	-1.28320313	+34.82666016	-1.56005859	-50.73486328	+2448	+13.03857422	+0.86572266	-0.22412109	+6.26220703	-31.06933594	+8.78906250	+2356	+10.98193359	-2.43457031	-2.07421875	+16.83105469	-8.37158203	-39.44091797	+1892
+1457971084.32690000	+13.20117188	-0.45263672	-1.25683594	+34.51904297	-1.56005859	-50.51513672	+2444	+13.06054688	+0.86572266	-0.18017578	+5.47119141	-31.17919922	+9.36035156	+2356	+10.98632813	-2.40820313	-2.05664063	+16.54541016	-8.34960938	-39.17724609	+1880
+1457971084.33110000	+13.20996094	-0.44384766	-1.23486328	+34.16748047	-1.58203125	-50.31738281	+2440	+13.08251953	+0.86132813	-0.13623047	+4.63623047	-31.26708984	+9.95361328	+2360	+10.99072266	-2.38623047	-2.04345703	+16.25976563	-8.32763672	-38.89160156	+1868
+1457971084.33530000	+13.22314453	-0.43505859	-1.20849609	+33.81591797	-1.56005859	-50.07568359	+2440	+13.10888672	+0.85693359	-0.10107422	+3.77929688	-31.28906250	+10.56884766	+2360	+10.99511719	-2.36425781	-2.03027344	+15.97412109	-8.30566406	-38.62792969	+1856
+1457971084.34360000	+13.24951172	-0.41748047	-1.16455078	+33.15673828	-1.56005859	-49.59228516	+2436	+13.15283203	+0.83935547	-0.03076172	+1.95556641	-31.28906250	+11.88720703	+2364	+11.00390625	-2.32031250	-1.99511719	+15.42480469	-8.28369141	-38.07861328	+1832
+1457971084.34780000	+13.26269531	-0.41308594	-1.14697266	+32.82714844	-1.51611328	-49.32861328	+2436	+13.17041016	+0.83056641	+0.00000000	+1.01074219	-31.17919922	+12.56835938	+2368	+11.01269531	-2.29833984	-1.98193359	+15.16113281	-8.26171875	-37.81494141	+1824
+1457971084.35190010	+13.27148438	-0.40429688	-1.12939453	+32.49755859	-1.47216797	-49.06494141	+2436	+13.19238281	+0.81738281	+0.02636719	+0.02197266	-31.13525391	+13.29345703	+2372	+11.01269531	-2.27197266	-1.96435547	+14.91943359	-8.26171875	-37.55126953	+1812
+1457971084.35610010	+13.28027344	-0.39990234	-1.11181641	+32.16796875	-1.45019531	-48.80126953	+2436	+13.20996094	+0.80419922	+0.05712891	-0.98876953	-31.04736328	+14.04052734	+2376	+11.01708984	-2.25000000	-1.95117188	+14.67773438	-8.26171875	-37.28759766	+1804
+1457971084.36030010	+13.29345703	-0.39111328	-1.09423828	+31.86035156	-1.40625000	-48.53759766	+2436	+13.23193359	+0.79101563	+0.07470703	-1.99951172	-30.87158203	+14.76562500	+2380	+11.02148438	-2.22802734	-1.93359375	+14.45800781	-8.23974609	-37.04589844	+1796
+1457971084.36439990	+13.30224609	-0.38671875	-1.07666016	+31.53076172	-1.36230469	-48.27392578	+2436	+13.24951172	+0.77343750	+0.10107422	-3.05419922	-30.76171875	+15.53466797	+2384	+11.02148438	-2.20166016	-1.91601563	+14.26025391	-8.28369141	-36.80419922	+1788
+1457971084.36859990	+13.31542969	-0.38232422	-1.05908203	+31.22314453	-1.29638672	-48.01025391	+2432	+13.26708984	+0.75585938	+0.12304688	-4.10888672	-30.62988281	+16.30371094	+2392	+11.02587891	-2.17968750	-1.89843750	+14.04052734	-8.30566406	-36.60644531	+1780
+1457971084.37280010	+13.32421875	-0.37353516	-1.04589844	+30.89355469	-1.20849609	-47.79052734	+2432	+13.28027344	+0.74267578	+0.14062500	-5.16357422	-30.43212891	+17.05078125	+2396	+11.03027344	-2.15771484	-1.88525391	+13.82080078	-8.30566406	-36.38671875	+1772
+1457971084.37690000	+13.33740234	-0.36914063	-1.02832031	+30.58593750	-1.09863281	-47.54882813	+2428	+13.29785156	+0.72070313	+0.16259766	-6.28417969	-30.25634766	+17.84179688	+2400	+11.03027344	-2.13574219	-1.86767578	+13.64501953	-8.32763672	-36.18896484	+1768
+1457971084.38109990	+13.34619141	-0.36474609	-1.01513672	+30.25634766	-0.94482422	-47.30712891	+2424	+13.31542969	+0.70751953	+0.18017578	-7.38281250	-30.03662109	+18.61083984	+2404	+11.03466797	-2.11376953	-1.85009766	+13.46923828	-8.37158203	-36.01318359	+1760
+1457971084.38520000	+13.35058594	-0.35595703	-1.00634766	+29.97070313	-0.76904297	-47.10937500	+2420	+13.32421875	+0.68994141	+0.19335938	-8.45947266	-29.77294922	+19.37988281	+2408	+11.03466797	-2.09179688	-1.83691406	+13.29345703	-8.34960938	-35.83740234	+1752
+1457971084.38940000	+13.35937500	-0.35156250	-0.99755859	+29.64111328	-0.57128906	-46.88964844	+2416	+13.33740234	+0.66357422	+0.21093750	-9.71191406	-29.57519531	+20.19287109	+2416	+11.03466797	-2.06982422	-1.82373047	+13.16162109	-8.34960938	-35.66162109	+1748
+1457971084.39360000	+13.36376953	-0.34716797	-0.98876953	+29.33349609	-0.35156250	-46.69189453	+2412	+13.35058594	+0.64599609	+0.22851563	-10.92041016	-29.33349609	+20.98388672	+2420	+11.03466797	-2.05224609	-1.81054688	+12.98583984	-8.34960938	-35.48583984	+1740
+1457971084.40190010	+13.37695313	-0.33398438	-0.97119141	+28.71826172	+0.10986328	-46.36230469	+2404	+13.36816406	+0.60205078	+0.26367188	-13.46923828	-28.82812500	+22.56591797	+2436	+11.03466797	-2.01269531	-1.78417969	+12.67822266	-8.30566406	-35.20019531	+1724
+1457971084.40610000	+13.38134766	-0.32958984	-0.96679688	+28.41064453	+0.37353516	-46.20849609	+2400	+13.38134766	+0.58447266	+0.27685547	-14.76562500	-28.49853516	+23.35693359	+2440	+11.03027344	-1.99951172	-1.77539063	+12.50244141	-8.26171875	-35.06835938	+1720
+1457971084.41020010	+13.38134766	-0.32519531	-0.96240234	+28.08105469	+0.68115234	-46.07666016	+2396	+13.39013672	+0.56689453	+0.29443359	-16.04003906	-28.19091797	+24.14794922	+2448	+11.03027344	-1.98193359	-1.76660156	+12.32666016	-8.19580078	-34.93652344	+1708
+1457971084.41440010	+13.38134766	-0.32080078	-0.95361328	+27.77343750	+0.98876953	-45.94482422	+2396	+13.39453125	+0.53173828	+0.30761719	-17.53417969	-27.81738281	+24.93896484	+2456	+11.02587891	-1.96875000	-1.75781250	+12.17285156	-8.08593750	-34.78271484	+1700
+1457971084.41860010	+13.38134766	-0.32080078	-0.94921875	+27.46582031	+1.27441406	-45.81298828	+2392	+13.40332031	+0.50976563	+0.32080078	-18.96240234	-27.37792969	+25.68603516	+2464	+11.02587891	-1.95556641	-1.75341797	+11.99707031	-7.95410156	-34.62890625	+1692
+1457971084.42269990	+13.38134766	-0.31640625	-0.94921875	+27.15820313	+1.62597656	-45.68115234	+2388	+13.41210938	+0.49218750	+0.32958984	-20.34667969	-26.96044922	+26.38916016	+2468	+11.02148438	-1.94238281	-1.74902344	+11.82128906	-7.82226563	-34.49707031	+1684
+1457971084.42689990	+13.37695313	-0.31201172	-0.94921875	+26.87255859	+1.91162109	-45.57128906	+2384	+13.41650391	+0.46582031	+0.33837891	-21.81884766	-26.49902344	+27.09228516	+2476	+11.01708984	-1.92919922	-1.74462891	+11.64550781	-7.66845703	-34.34326172	+1672
+1457971084.43109990	+13.37695313	-0.31201172	-0.94482422	+26.54296875	+2.19726563	-45.46142578	+2380	+13.42089844	+0.43945313	+0.34716797	-23.24707031	-25.97167969	+27.77343750	+2484	+11.01269531	-1.91601563	-1.74023438	+11.46972656	-7.51464844	-34.21142578	+1660
+1457971084.43520000	+13.37255859	-0.31201172	-0.94482422	+26.23535156	+2.50488281	-45.35156250	+2376	+13.42968750	+0.41748047	+0.35156250	-24.65332031	-25.46630859	+28.41064453	+2492	+11.00830078	-1.90722656	-1.74023438	+11.27197266	-7.36083984	-34.07958984	+1652
+1457971084.43940000	+13.36816406	-0.31201172	-0.94042969	+25.94970703	+2.76855469	-45.26367188	+2376	+13.43408203	+0.39550781	+0.35595703	-26.03759766	-24.87304688	+29.00390625	+2496	+11.00390625	-1.89843750	-1.73583984	+11.09619141	-7.18505859	-33.94775391	+1640
+1457971084.44770000	+13.36376953	-0.31201172	-0.93603516	+25.33447266	+3.31787109	-45.08789063	+2372	+13.44726563	+0.35156250	+0.35156250	-28.74023438	-23.64257813	+30.03662109	+2508	+10.99072266	-1.87646484	-1.73583984	+10.72265625	-6.81152344	-33.66210938	+1620
+1457971084.45190000	+13.35937500	-0.31201172	-0.93603516	+25.00488281	+3.58154297	-45.02197266	+2372	+13.45166016	+0.33398438	+0.34716797	-30.01464844	-23.00537109	+30.49804688	+2512	+10.98632813	-1.86767578	-1.73583984	+10.54687500	-6.63574219	-33.53027344	+1608
+1457971084.45610000	+13.35498047	-0.31201172	-0.93603516	+24.71923828	+3.82324219	-44.95605469	+2372	+13.45605469	+0.31640625	+0.34277344	-31.26708984	-22.36816406	+30.91552734	+2520	+10.98193359	-1.85888672	-1.73583984	+10.39306641	-6.48193359	-33.39843750	+1596
+1457971084.46020010	+13.35058594	-0.30761719	-0.93603516	+24.41162109	+4.08691406	-44.89013672	+2372	+13.46044922	+0.29443359	+0.32958984	-32.51953125	-21.68701172	+31.26708984	+2524	+10.97753906	-1.84570313	-1.73583984	+10.23925781	-6.30615234	-33.26660156	+1588
+1457971084.46440010	+13.34619141	-0.30761719	-0.93603516	+24.10400391	+4.30664063	-44.82421875	+2372	+13.46484375	+0.28564453	+0.32519531	-33.59619141	-21.04980469	+31.61865234	+2528	+10.96875000	-1.83691406	-1.73583984	+10.08544922	-6.17431641	-33.13476563	+1576
+1457971084.46849990	+13.34619141	-0.30761719	-0.93164063	+23.79638672	+4.52636719	-44.78027344	+2376	+13.46484375	+0.26806641	+0.31640625	-34.71679688	-20.41259766	+31.94824219	+2532	+10.96435547	-1.82373047	-1.73144531	+9.93164063	-6.04248047	-33.02490234	+1568
+1457971084.47270010	+13.34619141	-0.30761719	-0.93164063	+23.48876953	+4.74609375	-44.73632813	+2376	+13.46923828	+0.25048828	+0.29882813	-35.81542969	-19.73144531	+32.18994141	+2540	+10.95996094	-1.81494141	-1.73144531	+9.77783203	-5.91064453	-32.89306641	+1556
+1457971084.48099990	+13.34179688	-0.30322266	-0.92724609	+22.89550781	+5.18554688	-44.67041016	+2376	+13.47363281	+0.22851563	+0.26806641	-37.85888672	-18.39111328	+32.60742188	+2548	+10.95556641	-1.78857422	-1.72705078	+9.55810547	-5.69091797	-32.65136719	+1540
+1457971084.48519990	+13.34179688	-0.30322266	-0.93164063	+22.60986328	+5.42724609	-44.60449219	+2376	+13.47802734	+0.21093750	+0.24609375	-38.84765625	-17.70996094	+32.71728516	+2556	+10.95117188	-1.77539063	-1.72705078	+9.47021484	-5.58105469	-32.51953125	+1532
+1457971084.49350000	+13.34179688	-0.29882813	-0.93164063	+22.08251953	+5.84472656	-44.51660156	+2376	+13.47802734	+0.19335938	+0.20654297	-40.64941406	-16.43554688	+32.95898438	+2564	+10.94238281	-1.74902344	-1.72265625	+9.25048828	-5.36132813	-32.25585938	+1516
+1457971084.49770000	+13.34619141	-0.29443359	-0.93164063	+21.81884766	+6.04248047	-44.45068359	+2372	+13.48242188	+0.18017578	+0.18896484	-41.57226563	-15.82031250	+33.00292969	+2568	+10.93798828	-1.73583984	-1.71826172	+9.14062500	-5.29541016	-32.12402344	+1512
+1457971084.50190000	+13.34619141	-0.29003906	-0.93164063	+21.62109375	+6.21826172	-44.40673828	+2368	+13.48242188	+0.17578125	+0.16699219	-42.36328125	-15.20507813	+33.06884766	+2572	+10.93798828	-1.72265625	-1.71386719	+9.05273438	-5.18554688	-31.99218750	+1504
+1457971084.50600000	+13.35058594	-0.28564453	-0.93164063	+21.37939453	+6.37207031	-44.34082031	+2364	+13.48242188	+0.16259766	+0.14941406	-43.19824219	-14.61181641	+33.09082031	+2576	+10.93359375	-1.70947266	-1.71386719	+8.96484375	-5.09765625	-31.86035156	+1500
+1457971084.51020000	+13.35058594	-0.28564453	-0.93164063	+21.13769531	+6.54785156	-44.27490234	+2360	+13.48681641	+0.14941406	+0.12744141	-44.03320313	-14.04052734	+33.04687500	+2580	+10.93359375	-1.69628906	-1.70947266	+8.85498047	-4.98779297	-31.72851563	+1492
+1457971084.51440000	+13.35058594	-0.28125000	-0.93164063	+20.96191406	+6.72363281	-44.20898438	+2356	+13.49121094	+0.14941406	+0.10986328	-44.71435547	-13.51318359	+33.04687500	+2580	+10.92919922	-1.68750000	-1.70947266	+8.76708984	-4.87792969	-31.59667969	+1488
+1457971084.51850010	+13.35058594	-0.28125000	-0.93164063	+20.76416016	+6.89941406	-44.12109375	+2352	+13.49121094	+0.13623047	+0.09228516	-45.46142578	-12.96386719	+33.00292969	+2584	+10.92919922	-1.67431641	-1.70947266	+8.65722656	-4.74609375	-31.46484375	+1480
+1457971084.52270010	+13.35058594	-0.27685547	-0.93603516	+20.56640625	+7.09716797	-44.03320313	+2348	+13.49560547	+0.12744141	+0.07031250	-46.18652344	-12.45849609	+32.93701172	+2584	+10.92480469	-1.66113281	-1.70507813	+8.54736328	-4.63623047	-31.33300781	+1476
+1457971084.52690010	+13.35058594	-0.27246094	-0.93603516	+20.41259766	+7.25097656	-43.94531250	+2344	+13.49560547	+0.12744141	+0.06152344	-46.77978516	-11.99707031	+32.93701172	+2584	+10.92480469	-1.65234375	-1.70507813	+8.43750000	-4.50439453	-31.20117188	+1472
+1457971084.53099990	+13.35058594	-0.27246094	-0.93603516	+20.23681641	+7.40478516	-43.85742188	+2340	+13.50000000	+0.12304688	+0.04833984	-47.43896484	-11.57958984	+32.93701172	+2584	+10.92041016	-1.64355469	-1.70507813	+8.30566406	-4.37255859	-31.09130859	+1464
+1457971084.53520010	+13.35058594	-0.26806641	-0.93164063	+20.03906250	+7.53662109	-43.79150391	+2336	+13.50000000	+0.11425781	+0.03955078	-48.09814453	-11.16210938	+32.91503906	+2584	+10.92041016	-1.63916016	-1.70507813	+8.19580078	-4.24072266	-30.98144531	+1460
+1457971084.53930000	+13.35058594	-0.26806641	-0.93164063	+19.88525391	+7.71240234	-43.70361328	+2336	+13.50439453	+0.11425781	+0.03955078	-48.60351563	-10.78857422	+32.93701172	+2580	+10.92041016	-1.63037109	-1.70507813	+8.06396484	-4.10888672	-30.87158203	+1456
+1457971084.54349990	+13.35058594	-0.26806641	-0.93164063	+19.70947266	+7.88818359	-43.63769531	+2332	+13.50878906	+0.10986328	+0.03515625	-49.17480469	-10.43701172	+32.95898438	+2576	+10.92041016	-1.62597656	-1.70507813	+7.93212891	-3.97705078	-30.76171875	+1448
+1457971084.54769990	+13.35058594	-0.26806641	-0.93164063	+19.53369141	+8.08593750	-43.57177734	+2328	+13.51318359	+0.10546875	+0.03076172	-49.72412109	-10.06347656	+32.93701172	+2572	+10.92041016	-1.61718750	-1.70947266	+7.80029297	-3.82324219	-30.67382813	+1444
+1457971084.55180000	+13.34619141	-0.26806641	-0.93603516	+19.35791016	+8.28369141	-43.50585938	+2324	+13.51318359	+0.10986328	+0.03076172	-50.16357422	-9.75585938	+33.02490234	+2568	+10.91601563	-1.61279297	-1.70947266	+7.69042969	-3.69140625	-30.58593750	+1440
+1457971084.56020000	+13.33740234	-0.26806641	-0.93603516	+19.02832031	+8.67919922	-43.35205078	+2320	+13.51757813	+0.10546875	+0.03076172	-51.17431641	-9.09667969	+33.13476563	+2564	+10.91601563	-1.60400391	-1.71386719	+7.42675781	-3.42773438	-30.43212891	+1428
+1457971084.56430010	+13.33740234	-0.26367188	-0.93164063	+18.87451172	+8.87695313	-43.30810547	+2316	+13.51757813	+0.10986328	+0.03515625	-51.59179688	-8.81103516	+33.28857422	+2560	+10.91601563	-1.59960938	-1.71826172	+7.31689453	-3.31787109	-30.36621094	+1424
+1457971084.56850000	+13.33300781	-0.26806641	-0.93164063	+18.69873047	+9.07470703	-43.24218750	+2316	+13.51757813	+0.10546875	+0.04394531	-52.05322266	-8.54736328	+33.42041016	+2556	+10.91601563	-1.59521484	-1.71826172	+7.20703125	-3.20800781	-30.30029297	+1416
+1457971084.57270000	+13.33300781	-0.26806641	-0.92724609	+18.52294922	+9.27246094	-43.19824219	+2316	+13.52197266	+0.10546875	+0.04394531	-52.49267578	-8.23974609	+33.50830078	+2556	+10.91601563	-1.59082031	-1.71826172	+7.07519531	-3.09814453	-30.23437500	+1412
+1457971084.57680010	+13.32861328	-0.26806641	-0.92724609	+18.36914063	+9.49218750	-43.13232422	+2316	+13.52197266	+0.10986328	+0.04833984	-52.86621094	-7.97607422	+33.61816406	+2552	+10.91601563	-1.58642578	-1.71826172	+6.98730469	-3.01025391	-30.19042969	+1408
+1457971084.58100010	+13.32861328	-0.26367188	-0.92724609	+18.21533203	+9.71191406	-43.06640625	+2316	+13.52197266	+0.10546875	+0.04833984	-53.26171875	-7.69042969	+33.72802734	+2548	+10.91601563	-1.58203125	-1.71826172	+6.89941406	-2.92236328	-30.12451172	+1400
+1457971084.58520010	+13.32421875	-0.26367188	-0.93164063	+18.06152344	+9.95361328	-42.97851563	+2316	+13.52197266	+0.10546875	+0.04394531	-53.65722656	-7.38281250	+33.79394531	+2548	+10.91601563	-1.57763672	-1.71826172	+6.81152344	-2.81250000	-30.08056641	+1396
+1457971084.58929990	+13.31982422	-0.26367188	-0.92724609	+17.92968750	+10.15136719	-42.91259766	+2320	+13.52197266	+0.10546875	+0.04394531	-54.00878906	-7.09716797	+33.92578125	+2548	+10.91601563	-1.56884766	-1.71826172	+6.72363281	-2.74658203	-30.01464844	+1388
+1457971084.59349990	+13.31542969	-0.25927734	-0.92724609	+17.79785156	+10.34912109	-42.82470703	+2320	+13.52197266	+0.10107422	+0.04394531	-54.38232422	-6.81152344	+34.03564453	+2548	+10.91601563	-1.56445313	-1.71826172	+6.65771484	-2.65869141	-29.97070313	+1384
+1457971084.59770010	+13.31982422	-0.25927734	-0.92724609	+17.66601563	+10.52490234	-42.73681641	+2324	+13.52197266	+0.09667969	+0.03955078	-54.75585938	-6.52587891	+34.12353516	+2544	+10.91601563	-1.55566406	-1.71826172	+6.59179688	-2.59277344	-29.92675781	+1380
+1457971084.60180000	+13.31982422	-0.25488281	-0.92724609	+17.57812500	+10.70068359	-42.62695313	+2324	+13.52197266	+0.10107422	+0.03076172	-55.06347656	-6.24023438	+34.18945313	+2544	+10.91601563	-1.54687500	-1.71386719	+6.54785156	-2.52685547	-29.88281250	+1376
+1457971084.60599990	+13.31982422	-0.25048828	-0.92285156	+17.46826172	+10.89843750	-42.53906250	+2324	+13.52636719	+0.09228516	+0.02636719	-55.41503906	-5.99853516	+34.25537109	+2544	+10.91601563	-1.54248047	-1.70947266	+6.48193359	-2.48291016	-29.83886719	+1372
+1457971084.61019990	+13.31982422	-0.25048828	-0.92724609	+17.35839844	+11.09619141	-42.42919922	+2324	+13.52636719	+0.08789063	+0.01757813	-55.74462891	-5.75683594	+34.27734375	+2544	+10.91162109	-1.53808594	-1.70947266	+6.41601563	-2.41699219	-29.81689453	+1368
+1457971084.61850000	+13.31982422	-0.24609375	-0.93164063	+17.16064453	+11.44775391	-42.20947266	+2320	+13.52636719	+0.07910156	+0.00000000	-56.31591797	-5.29541016	+34.34326172	+2544	+10.91162109	-1.52050781	-1.70507813	+6.35009766	-2.30712891	-29.75097656	+1364
+1457971084.62260010	+13.32421875	-0.24169922	-0.93603516	+17.07275391	+11.64550781	-42.09960938	+2316	+13.52636719	+0.07031250	-0.01318359	-56.62353516	-5.07568359	+34.32128906	+2548	+10.91162109	-1.51611328	-1.70507813	+6.32812500	-2.24121094	-29.72900391	+1364
+1457971084.62680010	+13.32421875	-0.23730469	-0.93603516	+17.00683594	+11.77734375	-41.98974609	+2316	+13.52197266	+0.06591797	-0.02197266	-56.86523438	-4.89990234	+34.36523438	+2548	+10.91162109	-1.50732422	-1.70068359	+6.30615234	-2.19726563	-29.70703125	+1360
+1457971084.63100000	+13.32421875	-0.23730469	-0.93603516	+16.91894531	+11.90917969	-41.87988281	+2312	+13.52197266	+0.06152344	-0.03076172	-57.15087891	-4.74609375	+34.38720703	+2548	+10.91162109	-1.50292969	-1.70068359	+6.26220703	-2.13134766	-29.68505859	+1360
+1457971084.63509990	+13.32861328	-0.23730469	-0.93603516	+16.80908203	+12.06298828	-41.79199219	+2308	+13.52636719	+0.04833984	-0.03955078	-57.41455078	-4.59228516	+34.36523438	+2552	+10.91162109	-1.49853516	-1.69628906	+6.21826172	-2.08740234	-29.68505859	+1356
+1457971084.64350010	+13.33740234	-0.23730469	-0.94042969	+16.63330078	+12.30468750	-41.61621094	+2300	+13.53076172	+0.03955078	-0.05273438	-57.87597656	-4.41650391	+34.47509766	+2552	+10.91162109	-1.49414063	-1.69628906	+6.15234375	-1.97753906	-29.70703125	+1352
+1457971084.64759990	+13.33740234	-0.24169922	-0.94921875	+16.52343750	+12.48046875	-41.52832031	+2296	+13.53076172	+0.03076172	-0.06591797	-58.09570313	-4.32861328	+34.45312500	+2556	+10.91162109	-1.49414063	-1.69628906	+6.13037109	-1.88964844	-29.70703125	+1352
+1457971084.65599990	+13.33740234	-0.25048828	-0.95361328	+16.30371094	+12.70019531	-41.41845703	+2288	+13.53076172	+0.02197266	-0.07031250	-58.53515625	-4.28466797	+34.67285156	+2556	+10.91162109	-1.48974609	-1.70068359	+6.06445313	-1.73583984	-29.75097656	+1348
+1457971084.66430000	+13.34179688	-0.25927734	-0.96679688	+16.06201172	+12.94189453	-41.30859375	+2284	+13.53076172	+0.00878906	-0.07910156	-58.93066406	-4.26269531	+34.89257813	+2556	+10.91162109	-1.49414063	-1.70507813	+5.97656250	-1.53808594	-29.81689453	+1348
+1457971084.66849990	+13.34179688	-0.26806641	-0.96679688	+15.88623047	+13.00781250	-41.30859375	+2284	+13.53515625	+0.00439453	-0.07910156	-59.15039063	-4.30664063	+35.06835938	+2556	+10.91601563	-1.49853516	-1.70947266	+5.91064453	-1.42822266	-29.86083984	+1348
+1457971084.67260000	+13.34619141	-0.28125000	-0.97998047	+15.73242188	+13.13964844	-41.28662109	+2284	+13.53955078	-0.00439453	-0.08789063	-59.34814453	-4.32861328	+35.17822266	+2556	+10.91601563	-1.50292969	-1.71386719	+5.84472656	-1.29638672	-29.92675781	+1348
+1457971084.67680000	+13.34619141	-0.29003906	-0.98876953	+15.57861328	+13.24951172	-41.30859375	+2284	+13.53955078	-0.00878906	-0.08789063	-59.54589844	-4.41650391	+35.37597656	+2556	+10.91601563	-1.50732422	-1.72265625	+5.77880859	-1.18652344	-29.99267578	+1348
+1457971084.68100000	+13.35058594	-0.30322266	-0.99316406	+15.40283203	+13.33740234	-41.33056641	+2284	+13.54394531	-0.01318359	-0.08789063	-59.76562500	-4.48242188	+35.59570313	+2552	+10.92041016	-1.51611328	-1.72705078	+5.69091797	-1.05468750	-30.05859375	+1348
+1457971084.68510010	+13.35058594	-0.32080078	-1.01074219	+15.22705078	+13.49121094	-41.35253906	+2288	+13.54833984	-0.02197266	-0.09667969	-59.96337891	-4.54833984	+35.72753906	+2556	+10.92041016	-1.52050781	-1.73583984	+5.62500000	-0.90087891	-30.12451172	+1348
+1457971084.68930010	+13.35058594	-0.32958984	-1.02392578	+15.05126953	+13.57910156	-41.41845703	+2292	+13.54833984	-0.02636719	-0.10107422	-60.16113281	-4.65820313	+35.92529297	+2556	+10.92480469	-1.52929688	-1.74462891	+5.53710938	-0.76904297	-30.21240234	+1352
+1457971084.69339990	+13.35058594	-0.34716797	-1.03271484	+14.87548828	+13.64501953	-41.48437500	+2300	+13.55273438	-0.03955078	-0.10546875	-60.38085938	-4.79003906	+36.14501953	+2556	+10.92919922	-1.53808594	-1.75341797	+5.44921875	-0.63720703	-30.30029297	+1352
+1457971084.69759990	+13.35498047	-0.36035156	-1.05029297	+14.69970703	+13.75488281	-41.55029297	+2304	+13.55712891	-0.04833984	-0.11425781	-60.60058594	-4.89990234	+36.29882813	+2560	+10.92919922	-1.54687500	-1.76660156	+5.36132813	-0.48339844	-30.38818359	+1352
+1457971084.70180010	+13.35937500	-0.37353516	-1.05908203	+14.56787109	+13.77685547	-41.63818359	+2312	+13.56152344	-0.05712891	-0.12304688	-60.77636719	-5.03173828	+36.47460938	+2564	+10.93359375	-1.55566406	-1.77539063	+5.27343750	-0.35156250	-30.49804688	+1356
+1457971084.71009990	+13.36816406	-0.40869141	-1.08544922	+14.19433594	+13.93066406	-41.85791016	+2328	+13.57031250	-0.08349609	-0.14501953	-61.21582031	-5.38330078	+36.76025391	+2572	+10.94238281	-1.58203125	-1.80175781	+5.09765625	-0.08789063	-30.73974609	+1360
+1457971084.71429990	+13.37255859	-0.41748047	-1.09863281	+14.08447266	+13.99658203	-41.96777344	+2336	+13.57470703	-0.09228516	-0.16259766	-61.36962891	-5.53710938	+36.82617188	+2576	+10.94677734	-1.59521484	-1.81494141	+5.00976563	+0.00000000	-30.89355469	+1360
+1457971084.71840000	+13.37695313	-0.43066406	-1.11181641	+13.95263672	+14.04052734	-42.07763672	+2344	+13.57910156	-0.10986328	-0.18017578	-61.56738281	-5.71289063	+36.87011719	+2584	+10.95117188	-1.60839844	-1.82812500	+4.94384766	+0.10986328	-31.02539063	+1364
+1457971084.72680000	+13.38574219	-0.45703125	-1.14697266	+13.73291016	+14.17236328	-42.31933594	+2360	+13.59228516	-0.14501953	-0.22412109	-61.91894531	-6.10839844	+36.87011719	+2596	+10.96435547	-1.63476563	-1.86328125	+4.83398438	+0.28564453	-31.35498047	+1368
+1457971084.73510000	+13.39892578	-0.48779297	-1.17773438	+13.53515625	+14.26025391	-42.58300781	+2372	+13.60107422	-0.18457031	-0.27685547	-62.24853516	-6.54785156	+36.78222656	+2608	+10.97314453	-1.66552734	-1.89404297	+4.72412109	+0.39550781	-31.70654297	+1376
+1457971084.73930000	+13.40771484	-0.50097656	-1.19970703	+13.44726563	+14.32617188	-42.71484375	+2380	+13.60546875	-0.20214844	-0.30322266	-62.33642578	-6.72363281	+36.65039063	+2612	+10.98193359	-1.68310547	-1.91601563	+4.72412109	+0.43945313	-31.92626953	+1380
+1457971084.74340010	+13.41650391	-0.51416016	-1.22167969	+13.38134766	+14.37011719	-42.86865234	+2384	+13.61425781	-0.22412109	-0.33837891	-62.46826172	-6.94335938	+36.51855469	+2620	+10.98632813	-1.70068359	-1.93359375	+4.72412109	+0.46142578	-32.12402344	+1384
+1457971084.74760010	+13.42529297	-0.53173828	-1.24804688	+13.31542969	+14.45800781	-43.00048828	+2388	+13.61865234	-0.24609375	-0.36914063	-62.57812500	-7.18505859	+36.34277344	+2624	+10.99511719	-1.71826172	-1.95556641	+4.70214844	+0.50537109	-32.34375000	+1392
+1457971084.75589990	+13.44287109	-0.56689453	-1.30517578	+13.24951172	+14.61181641	-43.30810547	+2396	+13.62744141	-0.28564453	-0.44384766	-62.68798828	-7.58056641	+35.92529297	+2636	+11.00830078	-1.76220703	-2.00390625	+4.76806641	+0.54931641	-32.82714844	+1408
+1457971084.76009990	+13.45166016	-0.58447266	-1.34033203	+13.20556641	+14.69970703	-43.43994141	+2400	+13.63183594	-0.30761719	-0.48339844	-62.73193359	-7.77832031	+35.70556641	+2640	+11.01269531	-1.77978516	-2.03027344	+4.79003906	+0.61523438	-33.06884766	+1416
+1457971084.76430010	+13.46044922	-0.60644531	-1.37988281	+13.22753906	+14.78759766	-43.61572266	+2400	+13.63623047	-0.32519531	-0.51855469	-62.75390625	-7.99804688	+35.48583984	+2644	+11.01708984	-1.80175781	-2.05664063	+4.83398438	+0.63720703	-33.31054688	+1424
+1457971084.76840000	+13.46484375	-0.62841797	-1.41064453	+13.18359375	+14.85351563	-43.76953125	+2400	+13.64062500	-0.34716797	-0.55371094	-62.77587891	-8.21777344	+35.26611328	+2648	+11.02587891	-1.82812500	-2.08300781	+4.85595703	+0.65917969	-33.55224609	+1432
+1457971084.77259990	+13.47363281	-0.65039063	-1.45019531	+13.16162109	+14.96337891	-43.92333984	+2404	+13.64941406	-0.36914063	-0.59765625	-62.77587891	-8.43750000	+35.02441406	+2656	+11.03027344	-1.85449219	-2.11376953	+4.87792969	+0.72509766	-33.79394531	+1444
+1457971084.78090000	+13.48681641	-0.70312500	-1.52929688	+13.09570313	+15.11718750	-44.27490234	+2408	+13.65820313	-0.40869141	-0.68115234	-62.70996094	-8.87695313	+34.54101563	+2660	+11.04345703	-1.90722656	-2.17529297	+4.92187500	+0.83496094	-34.32128906	+1464
+1457971084.78920010	+13.49121094	-0.75585938	-1.62158203	+13.02978516	+15.38085938	-44.64843750	+2416	+13.66699219	-0.44824219	-0.77343750	-62.57812500	-9.31640625	+34.03564453	+2672	+11.05224609	-1.96875000	-2.25439453	+4.96582031	+1.03271484	-34.91455078	+1488
+1457971084.79340000	+13.49121094	-0.79101563	-1.66552734	+12.96386719	+15.46875000	-44.86816406	+2420	+13.67138672	-0.47460938	-0.81298828	-62.53417969	-9.58007813	+33.81591797	+2676	+11.05664063	-2.00390625	-2.29394531	+4.96582031	+1.12060547	-35.20019531	+1500
+1457971084.79760000	+13.49560547	-0.82177734	-1.71826172	+12.89794922	+15.62255859	-45.08789063	+2428	+13.68017578	-0.49658203	-0.86572266	-62.46826172	-9.82177734	+33.55224609	+2684	+11.06542969	-2.03906250	-2.34228516	+4.96582031	+1.25244141	-35.50781250	+1512
+1457971084.80170010	+13.50000000	-0.85693359	-1.77099609	+12.83203125	+15.68847656	-45.35156250	+2436	+13.68457031	-0.51416016	-0.90966797	-62.35839844	-10.10742188	+33.35449219	+2688	+11.06982422	-2.07861328	-2.38623047	+4.94384766	+1.34033203	-35.85937500	+1524
+1457971084.80590010	+13.50439453	-0.89648438	-1.81933594	+12.74414063	+15.77636719	-45.61523438	+2444	+13.69335938	-0.54492188	-0.95800781	-62.31445313	-10.41503906	+33.13476563	+2696	+11.07421875	-2.12255859	-2.43457031	+4.92187500	+1.45019531	-36.18896484	+1536
+1457971084.81010010	+13.50878906	-0.93603516	-1.88085938	+12.65625000	+15.95214844	-45.87890625	+2456	+13.70214844	-0.57128906	-1.01513672	-62.22656250	-10.70068359	+32.84912109	+2704	+11.08300781	-2.16650391	-2.48730469	+4.89990234	+1.58203125	-36.54052734	+1548
+1457971084.81839990	+13.51318359	-1.01953125	-1.99511719	+12.48046875	+16.14990234	-46.47216797	+2488	+13.71533203	-0.63281250	-1.12060547	-62.00683594	-11.33789063	+32.38769531	+2724	+11.09179688	-2.25878906	-2.59277344	+4.87792969	+1.82373047	-37.26562500	+1576
+1457971084.82670000	+13.52197266	-1.10742188	-2.13134766	+12.30468750	+16.36962891	-47.06542969	+2520	+13.73291016	-0.69433594	-1.24804688	-61.72119141	-11.99707031	+31.83837891	+2744	+11.10937500	-2.35546875	-2.71142578	+4.83398438	+2.04345703	-38.05664063	+1600
+1457971084.83509990	+13.53955078	-1.20410156	-2.26757813	+12.12890625	+16.52343750	-47.68066406	+2556	+13.75488281	-0.78222656	-1.38427734	-61.50146484	-12.72216797	+31.28906250	+2772	+11.12695313	-2.46533203	-2.83447266	+4.81201172	+2.24121094	-38.84765625	+1628
+1457971084.83920000	+13.54833984	-1.25683594	-2.33789063	+12.04101563	+16.56738281	-48.01025391	+2572	+13.76367188	-0.81738281	-1.45458984	-61.28173828	-13.11767578	+31.02539063	+2784	+11.13134766	-2.52246094	-2.90039063	+4.79003906	+2.35107422	-39.26513672	+1640
+1457971084.84340000	+13.55712891	-1.30957031	-2.40820313	+11.95312500	+16.63330078	-48.31787109	+2588	+13.77246094	-0.87011719	-1.52929688	-61.14990234	-13.46923828	+30.76171875	+2796	+11.14013672	-2.57958984	-2.96630859	+4.79003906	+2.43896484	-39.68261719	+1652
+1457971084.85170010	+13.58789063	-1.42382813	-2.56640625	+11.79931641	+16.76513672	-48.93310547	+2624	+13.79443359	-0.97119141	-1.70068359	-60.75439453	-14.15039063	+30.14648438	+2824	+11.16210938	-2.69824219	-3.10253906	+4.79003906	+2.63671875	-40.53955078	+1680
+1457971084.85999990	+13.61865234	-1.54248047	-2.72900391	+11.68945313	+16.83105469	-49.48242188	+2652	+13.81640625	-1.08984375	-1.88525391	-60.42480469	-14.78759766	+29.57519531	+2852	+11.18847656	-2.81689453	-3.24316406	+4.83398438	+2.79052734	-41.37451172	+1700
+1457971084.86840010	+13.64941406	-1.66992188	-2.90478516	+11.55761719	+16.91894531	-50.05371094	+2676	+13.83837891	-1.21289063	-2.08300781	-60.02929688	-15.40283203	+29.04785156	+2880	+11.20605469	-2.95312500	-3.39697266	+4.81201172	+3.01025391	-42.23144531	+1728
+1457971084.87669990	+13.69335938	-1.81054688	-3.08496094	+11.40380859	+16.98486328	-50.64697266	+2696	+13.86035156	-1.34472656	-2.28515625	-59.67773438	-15.95214844	+28.52050781	+2904	+11.23681641	-3.09814453	-3.55078125	+4.74609375	+3.16406250	-43.11035156	+1756
+1457971084.88089990	+13.71093750	-1.88085938	-3.18164063	+11.33789063	+17.07275391	-50.91064453	+2704	+13.87353516	-1.41503906	-2.39501953	-59.47998047	-16.17187500	+28.21289063	+2920	+11.25000000	-3.16845703	-3.63427734	+4.76806641	+3.31787109	-43.52783203	+1772
+1457971084.88500000	+13.73291016	-1.95117188	-3.27392578	+11.29394531	+17.09472656	-51.21826172	+2708	+13.89111328	-1.48535156	-2.49609375	-59.30419922	-16.43554688	+28.01513672	+2928	+11.26318359	-3.23876953	-3.71337891	+4.76806641	+3.38378906	-43.96728516	+1784
+1457971084.88920000	+13.75048828	-2.03466797	-3.37500000	+11.16210938	+17.22656250	-51.50390625	+2716	+13.89990234	-1.56445313	-2.60595703	-59.19433594	-16.65527344	+27.70751953	+2944	+11.27636719	-3.32226563	-3.79687500	+4.65820313	+3.53759766	-44.42871094	+1800
+1457971084.89340000	+13.76367188	-2.10937500	-3.48046875	+11.07421875	+17.33642578	-51.78955078	+2724	+13.90869141	-1.63476563	-2.72460938	-59.01855469	-16.85302734	+27.39990234	+2956	+11.28515625	-3.40136719	-3.88916016	+4.61425781	+3.73535156	-44.84619141	+1812
+1457971084.89750000	+13.78564453	-2.18847656	-3.57714844	+10.98632813	+17.35839844	-52.11914063	+2728	+13.93066406	-1.70947266	-2.81689453	-58.88671875	-17.13867188	+27.22412109	+2964	+11.30273438	-3.48486328	-3.97265625	+4.57031250	+3.80126953	-45.32958984	+1824
+1457971084.90590000	+13.82080078	-2.36425781	-3.78808594	+10.67871094	+17.64404297	-52.80029297	+2744	+13.95703125	-1.87207031	-3.04541016	-58.66699219	-17.55615234	+26.52099609	+2992	+11.32910156	-3.66064453	-4.15722656	+4.37255859	+4.15283203	-46.27441406	+1856
+1457971084.91000010	+13.83837891	-2.45214844	-3.88476563	+10.52490234	+17.70996094	-53.19580078	+2748	+13.97900391	-1.94677734	-3.13769531	-58.51318359	-17.88574219	+26.27929688	+3000	+11.34667969	-3.75292969	-4.24511719	+4.28466797	+4.26269531	-46.77978516	+1872
+1457971084.91840000	+13.86474609	-2.63671875	-4.10888672	+10.15136719	+18.10546875	-53.96484375	+2772	+14.01416016	-2.11376953	-3.36181641	-58.33740234	-18.32519531	+25.44433594	+3028	+11.36865234	-3.94189453	-4.44726563	+4.02099609	+4.74609375	-47.74658203	+1904
+1457971084.92670010	+13.88671875	-2.83007813	-4.31982422	+9.73388672	+18.43505859	-54.79980469	+2800	+14.05371094	-2.28515625	-3.55957031	-58.18359375	-18.94042969	+24.69726563	+3052	+11.39062500	-4.14843750	-4.64062500	+3.71337891	+5.11962891	-48.77929688	+1936
+1457971084.93499990	+13.91308594	-3.02783203	-4.53515625	+9.33837891	+18.72070313	-55.72265625	+2832	+14.10205078	-2.45214844	-3.76611328	-57.96386719	-19.57763672	+23.88427734	+3072	+11.41259766	-4.35058594	-4.83837891	+3.42773438	+5.51513672	-49.83398438	+1968
+1457971084.93919990	+13.92187500	-3.13330078	-4.64941406	+9.05273438	+18.91845703	-56.20605469	+2856	+14.12402344	-2.54882813	-3.87158203	-57.91992188	-19.88525391	+23.37890625	+3088	+11.42578125	-4.46484375	-4.94384766	+3.22998047	+5.75683594	-50.36132813	+1984
+1457971084.94750000	+13.94824219	-3.33984375	-4.86914063	+8.61328125	+19.27001953	-57.12890625	+2900	+14.17236328	-2.72900391	-4.08691406	-57.72216797	-20.47851563	+22.45605469	+3116	+11.44335938	-4.67578125	-5.14599609	+2.92236328	+6.15234375	-51.43798828	+2016
+1457971084.95170000	+13.95703125	-3.45410156	-4.98339844	+8.32763672	+19.51171875	-57.61230469	+2928	+14.19433594	-2.83007813	-4.19677734	-57.67822266	-20.78613281	+21.95068359	+3132	+11.45654297	-4.79003906	-5.25146484	+2.72460938	+6.41601563	-51.98730469	+2032
+1457971084.96000000	+13.97900391	-3.66503906	-5.20751953	+7.88818359	+19.79736328	-58.49121094	+2972	+14.23828125	-3.02343750	-4.41650391	-57.56835938	-21.40136719	+21.02783203	+3160	+11.46972656	-5.00976563	-5.45361328	+2.35107422	+6.76757813	-53.04199219	+2064
+1457971084.96420000	+13.99658203	-3.77929688	-5.32177734	+7.60253906	+19.97314453	-58.97460938	+3000	+14.26025391	-3.13330078	-4.52636719	-57.56835938	-21.73095703	+20.54443359	+3172	+11.48291016	-5.12402344	-5.55029297	+2.13134766	+6.92138672	-53.61328125	+2076
+1457971084.97250010	+14.03173828	-4.00341797	-5.54150391	+7.09716797	+20.14892578	-59.91943359	+3040	+14.29980469	-3.34863281	-4.75488281	-57.52441406	-22.36816406	+19.64355469	+3204	+11.50488281	-5.34814453	-5.74365234	+1.75781250	+7.18505859	-54.73388672	+2100
+1457971084.98079990	+14.07128906	-4.24511719	-5.77880859	+6.54785156	+20.47851563	-60.82031250	+3072	+14.33496094	-3.58154297	-5.00537109	-57.52441406	-22.93945313	+18.61083984	+3236	+11.53564453	-5.57226563	-5.94140625	+1.38427734	+7.42675781	-55.83251953	+2120
+1457971084.98499990	+14.09326172	-4.36376953	-5.88867188	+6.26220703	+20.54443359	-61.28173828	+3084	+14.34814453	-3.70019531	-5.12841797	-57.52441406	-23.24707031	+18.17138672	+3248	+11.54443359	-5.68652344	-6.02929688	+1.16455078	+7.47070313	-56.38183594	+2132
+1457971084.99330000	+14.13281250	-4.60986328	-6.11718750	+5.66894531	+20.74218750	-62.22656250	+3096	+14.37011719	-3.94189453	-5.37890625	-57.56835938	-23.81835938	+17.16064453	+3276	+11.57080078	-5.91503906	-6.21826172	+0.74707031	+7.62451172	-57.50244141	+2140
+1457971084.99749990	+14.15478516	-4.73291016	-6.21826172	+5.40527344	+20.72021484	-62.73193359	+3096	+14.38330078	-4.06933594	-5.49755859	-57.61230469	-24.14794922	+16.76513672	+3288	+11.58398438	-6.02929688	-6.30175781	+0.50537109	+7.62451172	-58.09570313	+2144
+1457971085.00160000	+14.18115234	-4.86474609	-6.32812500	+5.05371094	+20.78613281	-63.25927734	+3092	+14.39648438	-4.19677734	-5.62060547	-57.65625000	-24.47753906	+16.28173828	+3300	+11.60595703	-6.14794922	-6.39404297	+0.32958984	+7.64648438	-58.66699219	+2148
+1457971085.00580000	+14.20751953	-4.99218750	-6.44677734	+4.76806641	+20.87402344	-63.76464844	+3084	+14.40966797	-4.31982422	-5.75244141	-57.63427734	-24.76318359	+15.79833984	+3308	+11.62353516	-6.26220703	-6.48632813	+0.13183594	+7.69042969	-59.26025391	+2144
+1457971085.01410010	+14.24707031	-5.25585938	-6.65771484	+4.13085938	+20.98388672	-64.84130859	+3064	+14.42724609	-4.57470703	-5.99414063	-57.63427734	-25.37841797	+14.87548828	+3328	+11.64990234	-6.49951172	-6.66210938	-0.28564453	+7.80029297	-60.40283203	+2144
+1457971085.01830010	+14.26904297	-5.37890625	-6.77197266	+3.86718750	+21.07177734	-65.34667969	+3052	+14.43603516	-4.68896484	-6.12597656	-57.56835938	-25.62011719	+14.41406250	+3336	+11.66308594	-6.61816406	-6.75439453	-0.48339844	+7.84423828	-60.99609375	+2140
+1457971085.02659990	+14.29980469	-5.63818359	-6.97412109	+3.25195313	+21.15966797	-66.42333984	+3024	+14.46240234	-4.93945313	-6.34130859	-57.59033203	-26.27929688	+13.66699219	+3344	+11.68066406	-6.85546875	-6.93017578	-0.92285156	+8.02001953	-62.13867188	+2136
+1457971085.03080010	+14.31298828	-5.76123047	-7.07958984	+2.98828125	+21.22558594	-66.99462891	+3012	+14.47998047	-5.05371094	-6.45117188	-57.52441406	-26.60888672	+13.29345703	+3344	+11.68945313	-6.97851563	-7.02246094	-1.12060547	+8.12988281	-62.73193359	+2136
+1457971085.03909990	+14.33935547	-6.01611328	-7.26855469	+2.41699219	+21.33544922	-68.15917969	+2992	+14.51953125	-5.29101563	-6.64453125	-57.50244141	-27.33398438	+12.63427734	+3348	+11.70263672	-7.22460938	-7.20263672	-1.58203125	+8.39355469	-63.91845703	+2132
+1457971085.04749990	+14.35253906	-6.26220703	-7.46630859	+1.91162109	+21.51123047	-69.27978516	+2980	+14.55908203	-5.50634766	-6.83789063	-57.30468750	-28.01513672	+12.01904297	+3344	+11.70703125	-7.47509766	-7.38720703	-2.06542969	+8.74511719	-65.10498047	+2132
+1457971085.05580000	+14.35693359	-6.51269531	-7.65966797	+1.31835938	+21.77490234	-70.42236328	+2984	+14.61181641	-5.72607422	-7.01367188	-57.19482422	-28.71826172	+11.40380859	+3340	+11.71142578	-7.71679688	-7.57177734	-2.48291016	+9.11865234	-66.22558594	+2140
+1457971085.05999990	+14.35253906	-6.63574219	-7.74755859	+1.01074219	+21.86279297	-71.01562500	+2992	+14.63378906	-5.84033203	-7.09277344	-57.17285156	-29.11376953	+11.16210938	+3336	+11.70703125	-7.84423828	-7.65527344	-2.76855469	+9.29443359	-66.81884766	+2144
+1457971085.06830000	+14.36572266	-6.87304688	-7.92773438	+0.52734375	+21.99462891	-72.20214844	+3008	+14.69970703	-6.06005859	-7.24658203	-57.04101563	-29.94873047	+10.63476563	+3328	+11.71582031	-8.08593750	-7.82666016	-3.20800781	+9.60205078	-67.96142578	+2152
+1457971085.07250000	+14.36572266	-6.99609375	-8.00683594	+0.24169922	+22.01660156	-72.81738281	+3024	+14.72167969	-6.16552734	-7.32128906	-56.95312500	-30.34423828	+10.34912109	+3324	+11.71142578	-8.21337891	-7.91015625	-3.51562500	+9.75585938	-68.55468750	+2164
+1457971085.08080010	+14.37011719	-7.25976563	-8.20019531	-0.43945313	+22.34619141	-74.02587891	+3060	+14.77441406	-6.38964844	-7.50146484	-56.77734375	-31.02539063	+9.60205078	+3320	+11.72900391	-8.44628906	-8.07714844	-3.91113281	+9.99755859	-69.60937500	+2176
+1457971085.08489990	+14.36132813	-7.38720703	-8.29687500	-0.79101563	+22.50000000	-74.61914063	+3080	+14.79199219	-6.50390625	-7.58496094	-56.71142578	-31.37695313	+9.22851563	+3320	+11.72460938	-8.56494141	-8.15185547	-4.19677734	+10.12939453	-70.13671875	+2188
+1457971085.08909990	+14.37011719	-7.51025391	-8.38476563	-1.07666016	+22.58789063	-75.25634766	+3096	+14.80957031	-6.61816406	-7.67285156	-56.62353516	-31.70654297	+8.83300781	+3316	+11.73779297	-8.67480469	-8.23095703	-4.39453125	+10.19531250	-70.62011719	+2192
+1457971085.09330010	+14.37890625	-7.63330078	-8.47265625	-1.34033203	+22.58789063	-75.87158203	+3108	+14.82714844	-6.74560547	-7.76074219	-56.57958984	-32.05810547	+8.43750000	+3316	+11.74218750	-8.78906250	-8.30126953	-4.65820313	+10.23925781	-71.14746094	+2196
+1457971085.09740000	+14.39208984	-7.76074219	-8.54736328	-1.64794922	+22.52197266	-76.55273438	+3116	+14.83154297	-6.87304688	-7.85302734	-56.55761719	-32.40966797	+7.99804688	+3316	+11.74658203	-8.91210938	-8.36718750	-4.96582031	+10.23925781	-71.67480469	+2200
+1457971085.10159990	+14.41845703	-7.89697266	-8.63085938	-1.93359375	+22.50000000	-77.16796875	+3120	+14.84472656	-7.00048828	-7.95410156	-56.51367188	-32.67333984	+7.53662109	+3316	+11.76855469	-9.02197266	-8.43310547	-5.16357422	+10.19531250	-72.13623047	+2196
+1457971085.10579990	+14.44482422	-8.02880859	-8.71875000	-2.21923828	+22.50000000	-77.80517578	+3120	+14.84912109	-7.13232422	-8.05957031	-56.42578125	-32.95898438	+7.00927734	+3312	+11.78613281	-9.13623047	-8.49902344	-5.42724609	+10.17333984	-72.64160156	+2192
+1457971085.10990000	+14.45800781	-8.16503906	-8.80224609	-2.54882813	+22.50000000	-78.44238281	+3116	+14.84912109	-7.26855469	-8.16064453	-56.38183594	-33.22265625	+6.48193359	+3312	+11.79052734	-9.25048828	-8.56054688	-5.73486328	+10.15136719	-73.12500000	+2188
+1457971085.11830000	+14.50634766	-8.42871094	-8.97802734	-3.12011719	+22.52197266	-79.60693359	+3092	+14.84472656	-7.54101563	-8.38037109	-56.29394531	-33.64013672	+5.38330078	+3312	+11.83007813	-9.47460938	-8.68359375	-6.24023438	+10.04150391	-74.02587891	+2160
+1457971085.12660000	+14.56347656	-8.68359375	-9.13183594	-3.62548828	+22.32421875	-80.77148438	+3040	+14.82714844	-7.83105469	-8.57812500	-56.33789063	-34.14550781	+4.35058594	+3304	+11.85644531	-9.69433594	-8.80224609	-6.83349609	+9.90966797	-74.90478516	+2128
+1457971085.13490010	+14.62939453	-8.94287109	-9.25488281	-4.08691406	+21.97265625	-81.95800781	+2968	+14.82275391	-8.11230469	-8.76708984	-56.33789063	-34.71679688	+3.33984375	+3288	+11.87402344	-9.93164063	-8.91650391	-7.49267578	+9.77783203	-75.84960938	+2092
+1457971085.13910010	+14.66455078	-9.08349609	-9.32519531	-4.37255859	+21.88476563	-82.50732422	+2928	+14.83154297	-8.24853516	-8.85937500	-56.33789063	-34.98046875	+2.85644531	+3276	+11.90039063	-10.04150391	-8.96923828	-7.73437500	+9.66796875	-76.31103516	+2068
+1457971085.14739990	+14.69091797	-9.33837891	-9.46582031	-5.03173828	+21.86279297	-83.60595703	+2848	+14.83593750	-8.51220703	-9.03076172	-56.31591797	-35.50781250	+1.91162109	+3248	+11.91796875	-10.27441406	-9.08349609	-8.34960938	+9.60205078	-77.25585938	+2028
+1457971085.15159990	+14.71289063	-9.44824219	-9.52294922	-5.25146484	+21.79687500	-84.08935547	+2808	+14.85351563	-8.63525391	-9.09667969	-56.29394531	-35.81542969	+1.53808594	+3232	+11.92675781	-10.37988281	-9.14062500	-8.61328125	+9.58007813	-77.69531250	+2008
+1457971085.15570000	+14.73486328	-9.56689453	-9.57568359	-5.49316406	+21.68701172	-84.59472656	+2768	+14.87109375	-8.74511719	-9.15820313	-56.27197266	-36.16699219	+1.20849609	+3212	+11.93115234	-10.49853516	-9.19775391	-8.89892578	+9.58007813	-78.17871094	+1988
+1457971085.15990000	+14.74365234	-9.68115234	-9.61962891	-5.82275391	+21.57714844	-85.07812500	+2732	+14.88867188	-8.86376953	-9.21093750	-56.33789063	-36.51855469	+0.90087891	+3192	+11.91796875	-10.60839844	-9.25488281	-9.22851563	+9.62402344	-78.64013672	+1976
+1457971085.16820000	+14.76562500	-9.90966797	-9.70312500	-6.39404297	+21.37939453	-86.13281250	+2672	+14.96337891	-9.07910156	-9.29443359	-56.35986328	-37.35351563	+0.39550781	+3148	+11.92675781	-10.82373047	-9.35595703	-9.71191406	+9.60205078	-79.65087891	+1948
+1457971085.17660000	+14.75683594	-10.11181641	-9.79101563	-7.03125000	+21.37939453	-87.07763672	+2648	+15.03808594	-9.27685547	-9.37353516	-56.31591797	-38.10058594	-0.06591797	+3108	+11.92236328	-11.03027344	-9.47460938	-10.17333984	+9.75585938	-80.59570313	+1940
+1457971085.18070010	+14.76123047	-10.21289063	-9.83056641	-7.31689453	+21.33544922	-87.51708984	+2640	+15.07763672	-9.36474609	-9.41308594	-56.27197266	-38.47412109	-0.28564453	+3088	+11.92236328	-11.13134766	-9.52734375	-10.41503906	+9.79980469	-81.07910156	+1936
+1457971085.18490000	+14.74804688	-10.30957031	-9.87451172	-7.62451172	+21.35742188	-87.91259766	+2644	+15.10400391	-9.45263672	-9.44824219	-56.29394531	-38.80371094	-0.50537109	+3072	+11.90039063	-11.22802734	-9.58886719	-10.67871094	+9.95361328	-81.49658203	+1944
+1457971085.18910000	+14.74365234	-10.39746094	-9.91406250	-7.88818359	+21.35742188	-88.28613281	+2656	+15.14794922	-9.53173828	-9.47460938	-56.27197266	-39.17724609	-0.70312500	+3060	+11.89599609	-11.30712891	-9.64599609	-10.85449219	+10.06347656	-81.87011719	+1952
+1457971085.19320010	+14.73925781	-10.48974609	-9.94921875	-8.19580078	+21.31347656	-88.70361328	+2672	+15.18310547	-9.62841797	-9.49658203	-56.31591797	-39.59472656	-0.90087891	+3048	+11.88281250	-11.39941406	-9.69433594	-11.11816406	+10.15136719	-82.30957031	+1964
+1457971085.19740010	+14.73486328	-10.58642578	-9.98437500	-8.48144531	+21.26953125	-89.09912109	+2696	+15.21826172	-9.72509766	-9.52734375	-56.33789063	-39.96826172	-1.12060547	+3040	+11.86962891	-11.49609375	-9.73828125	-11.40380859	+10.17333984	-82.77099609	+1984
+1457971085.20160010	+14.74365234	-10.68310547	-10.03271484	-8.74511719	+21.22558594	-89.45068359	+2720	+15.25341797	-9.81298828	-9.56250000	-56.35986328	-40.29785156	-1.34033203	+3028	+11.87841797	-11.58398438	-9.78662109	-11.60156250	+10.17333984	-83.16650391	+1996
+1457971085.20989990	+14.74365234	-10.87646484	-10.11621094	-9.31640625	+21.15966797	-90.19775391	+2780	+15.29736328	-10.00634766	-9.64599609	-56.31591797	-40.86914063	-1.99951172	+3016	+11.87402344	-11.77294922	-9.87451172	-12.15087891	+10.17333984	-84.00146484	+2032
+1457971085.21409990	+14.75244141	-10.96875000	-10.17333984	-9.58007813	+21.22558594	-90.48339844	+2808	+15.31054688	-10.09863281	-9.70751953	-56.27197266	-41.04492188	-2.37304688	+3012	+11.88281250	-11.85205078	-9.92285156	-12.34863281	+10.19531250	-84.26513672	+2044
+1457971085.21820000	+14.76562500	-11.07421875	-10.22607422	-9.86572266	+21.18164063	-90.74707031	+2832	+15.31494141	-10.21289063	-9.75585938	-56.31591797	-41.26464844	-2.79052734	+3008	+11.88720703	-11.93994141	-9.95800781	-12.63427734	+10.10742188	-84.59472656	+2056
+1457971085.22659990	+14.80078125	-11.29394531	-10.33593750	-10.39306641	+21.02783203	-91.29638672	+2856	+15.30615234	-10.43261719	-9.87011719	-56.33789063	-41.66015625	-3.71337891	+3008	+11.90917969	-12.11572266	-10.01953125	-13.20556641	+9.82177734	-85.20996094	+2064
+1457971085.23070000	+14.81835938	-11.40820313	-10.38427734	-10.72265625	+20.91796875	-91.62597656	+2860	+15.29736328	-10.55566406	-9.91845703	-56.35986328	-41.90185547	-4.17480469	+3004	+11.92236328	-12.21240234	-10.04150391	-13.53515625	+9.62402344	-85.53955078	+2064
+1457971085.23490000	+14.84033203	-11.53125000	-10.43701172	-11.03027344	+20.78613281	-91.95556641	+2856	+15.28417969	-10.67871094	-9.98437500	-56.38183594	-42.09960938	-4.70214844	+3004	+11.93554688	-12.31347656	-10.06347656	-13.86474609	+9.38232422	-85.91308594	+2060
+1457971085.23900010	+14.87548828	-11.64990234	-10.49414063	-11.27197266	+20.67626953	-92.24121094	+2836	+15.27539063	-10.79296875	-10.05908203	-56.38183594	-42.20947266	-5.18554688	+3004	+11.96630859	-12.40576172	-10.08544922	-14.10644531	+9.11865234	-86.19873047	+2044
+1457971085.24320010	+14.91064453	-11.77734375	-10.55126953	-11.53564453	+20.56640625	-92.52685547	+2808	+15.25341797	-10.92041016	-10.12939453	-56.40380859	-42.34130859	-5.73486328	+3000	+11.99267578	-12.50683594	-10.10742188	-14.39208984	+8.87695313	-86.48437500	+2024
+1457971085.25149990	+14.95019531	-12.00146484	-10.66113281	-12.06298828	+20.43457031	-93.05419922	+2740	+15.19628906	-11.14892578	-10.25683594	-56.35986328	-42.56103516	-6.81152344	+2996	+12.02343750	-12.68261719	-10.15136719	-14.94140625	+8.50341797	-86.96777344	+1968
+1457971085.25570010	+14.97656250	-12.11572266	-10.70507813	-12.30468750	+20.28076172	-93.33984375	+2696	+15.17871094	-11.25878906	-10.30957031	-56.38183594	-42.75878906	-7.25097656	+2988	+12.03662109	-12.77050781	-10.16015625	-15.22705078	+8.26171875	-87.23144531	+1936
+1457971085.26399990	+15.03369141	-12.33984375	-10.77539063	-12.81005859	+19.86328125	-93.88916016	+2600	+15.15673828	-11.47851563	-10.39746094	-56.46972656	-43.17626953	-7.99804688	+2968	+12.06738281	-12.94628906	-10.18212891	-15.75439453	+7.71240234	-87.80273438	+1864
+1457971085.26819990	+15.05566406	-12.44531250	-10.80175781	-13.05175781	+19.70947266	-94.24072266	+2548	+15.15673828	-11.57519531	-10.43701172	-56.49169922	-43.41796875	-8.30566406	+2956	+12.08496094	-13.03857422	-10.19531250	-15.95214844	+7.51464844	-88.13232422	+1828
+1457971085.27239990	+15.05566406	-12.54199219	-10.83251953	-13.31542969	+19.62158203	-94.57031250	+2500	+15.15234375	-11.67626953	-10.46777344	-56.51367188	-43.63769531	-8.61328125	+2944	+12.08935547	-13.11767578	-10.21289063	-16.17187500	+7.40478516	-88.41796875	+1788
+1457971085.27650000	+15.08203125	-12.62109375	-10.85009766	-13.44726563	+19.46777344	-94.83398438	+2448	+15.15673828	-11.75976563	-10.49853516	-56.51367188	-43.85742188	-8.85498047	+2932	+12.09814453	-13.19238281	-10.22607422	-16.34765625	+7.27294922	-88.70361328	+1752
+1457971085.28490000	+15.09521484	-12.77050781	-10.88525391	-13.82080078	+19.29199219	-95.33935547	+2356	+15.17431641	-11.90039063	-10.54248047	-56.53564453	-44.29687500	-9.18457031	+2904	+12.09375000	-13.33300781	-10.27001953	-16.69921875	+7.22900391	-89.20898438	+1688
+1457971085.28900000	+15.09960938	-12.82763672	-10.87646484	-13.97460938	+19.11621094	-95.62500000	+2324	+15.20947266	-11.95312500	-10.53808594	-56.53564453	-44.58251953	-9.20654297	+2896	+12.09375000	-13.38134766	-10.28320313	-16.80908203	+7.18505859	-89.47265625	+1664
+1457971085.29740000	+15.09082031	-12.94189453	-10.84570313	-14.37011719	+18.76464844	-96.26220703	+2284	+15.28857422	-12.07177734	-10.51611328	-56.60156250	-45.28564453	-9.16259766	+2880	+12.08056641	-13.50000000	-10.31396484	-17.07275391	+7.18505859	-90.06591797	+1632
+1457971085.30150010	+15.09960938	-12.98144531	-10.83251953	-14.47998047	+18.56689453	-96.50390625	+2276	+15.33251953	-12.12451172	-10.50732422	-56.66748047	-45.61523438	-9.09667969	+2872	+12.08496094	-13.55273438	-10.32714844	-17.16064453	+7.16308594	-90.32958984	+1624
+1457971085.30570010	+15.10839844	-13.03417969	-10.82373047	-14.58984375	+18.45703125	-96.76757813	+2276	+15.37646484	-12.17724609	-10.49853516	-56.66748047	-45.92285156	-9.07470703	+2868	+12.08935547	-13.61425781	-10.34912109	-17.24853516	+7.22900391	-90.59326172	+1624
+1457971085.30990000	+15.09960938	-13.07373047	-10.81933594	-14.72167969	+18.39111328	-97.03125000	+2284	+15.41162109	-12.22119141	-10.49414063	-56.66748047	-46.16455078	-9.07470703	+2860	+12.08056641	-13.66259766	-10.37988281	-17.33642578	+7.36083984	-90.83496094	+1628
+1457971085.31399990	+15.09521484	-13.11328125	-10.81494141	-14.83154297	+18.34716797	-97.25097656	+2304	+15.45996094	-12.25195313	-10.48974609	-56.64550781	-46.38427734	-9.00878906	+2852	+12.07617188	-13.70214844	-10.41503906	-17.38037109	+7.51464844	-90.98876953	+1644
+1457971085.32230000	+15.09082031	-13.20996094	-10.78857422	-15.13916016	+18.10546875	-97.69042969	+2364	+15.53906250	-12.34863281	-10.46777344	-56.77734375	-46.93359375	-8.87695313	+2844	+12.05859375	-13.79443359	-10.45458984	-17.64404297	+7.64648438	-91.38427734	+1680
+1457971085.33069990	+15.08203125	-13.31103516	-10.78417969	-15.44677734	+17.90771484	-98.06396484	+2436	+15.60498047	-12.47607422	-10.44580078	-56.97509766	-47.50488281	-8.81103516	+2840	+12.05859375	-13.87353516	-10.48974609	-17.84179688	+7.66845703	-91.69189453	+1728
+1457971085.33480000	+15.09960938	-13.37695313	-10.78417969	-15.55664063	+17.75390625	-98.30566406	+2476	+15.62255859	-12.54638672	-10.45458984	-57.06298828	-47.72460938	-8.85498047	+2836	+12.06738281	-13.93505859	-10.50292969	-17.99560547	+7.60253906	-91.91162109	+1756
+1457971085.34320000	+15.14355469	-13.53076172	-10.81933594	-15.82031250	+17.57812500	-98.61328125	+2528	+15.64453125	-12.68701172	-10.48535156	-57.23876953	-48.01025391	-8.98681641	+2816	+12.09375000	-14.04931641	-10.53808594	-18.30322266	+7.49267578	-92.13134766	+1796
+1457971085.34730010	+15.14794922	-13.60546875	-10.84570313	-15.95214844	+17.55615234	-98.70117188	+2544	+15.63574219	-12.75732422	-10.51611328	-57.34863281	-48.07617188	-9.09667969	+2808	+12.09814453	-14.11083984	-10.55566406	-18.52294922	+7.40478516	-92.24121094	+1808
+1457971085.35570000	+15.15673828	-13.77685547	-10.90722656	-16.39160156	+17.51220703	-98.92089844	+2560	+15.60058594	-12.92871094	-10.56884766	-57.70019531	-48.22998047	-9.33837891	+2796	+12.12011719	-14.22070313	-10.56884766	-18.96240234	+7.09716797	-92.39501953	+1820
+1457971085.35980010	+15.17871094	-13.87353516	-10.92919922	-16.56738281	+17.35839844	-99.05273438	+2552	+15.57421875	-13.03417969	-10.59960938	-57.94189453	-48.33984375	-9.44824219	+2788	+12.13330078	-14.29101563	-10.56445313	-19.24804688	+6.83349609	-92.52685547	+1816
+1457971085.36400010	+15.20947266	-13.95703125	-10.94677734	-16.69921875	+17.18261719	-99.14062500	+2528	+15.55224609	-13.13085938	-10.62158203	-58.18359375	-48.47167969	-9.53613281	+2776	+12.15087891	-14.35253906	-10.55126953	-19.48974609	+6.52587891	-92.61474609	+1808
+1457971085.36820010	+15.23144531	-14.05371094	-10.97314453	-16.83105469	+17.09472656	-99.27246094	+2500	+15.53466797	-13.21875000	-10.65234375	-58.33740234	-48.53759766	-9.64599609	+2760	+12.16845703	-14.42285156	-10.54687500	-19.75341797	+6.28417969	-92.74658203	+1792
+1457971085.37229990	+15.24902344	-14.14599609	-11.00390625	-17.00683594	+17.02880859	-99.36035156	+2460	+15.49951172	-13.29785156	-10.69189453	-58.51318359	-48.55957031	-9.79980469	+2752	+12.18164063	-14.48876953	-10.54248047	-19.99511719	+6.08642578	-92.85644531	+1776
+1457971085.38070010	+15.28857422	-14.32617188	-11.06982422	-17.33642578	+16.94091797	-99.53613281	+2364	+15.44677734	-13.45166016	-10.77539063	-58.93066406	-48.49365234	-9.95361328	+2724	+12.21240234	-14.62060547	-10.53369141	-20.47851563	+5.62500000	-93.03222656	+1724
+1457971085.38480000	+15.27978516	-14.39208984	-11.09619141	-17.55615234	+16.98486328	-99.58007813	+2312	+15.41162109	-13.53076172	-10.80615234	-59.19433594	-48.49365234	-9.99755859	+2712	+12.20800781	-14.66894531	-10.52929688	-20.76416016	+5.49316406	-93.07617188	+1692
+1457971085.38899990	+15.28857422	-14.44482422	-11.10498047	-17.68798828	+16.89697266	-99.64599609	+2256	+15.39843750	-13.59667969	-10.82373047	-59.43603516	-48.58154297	-9.97558594	+2696	+12.21240234	-14.71289063	-10.50732422	-20.98388672	+5.29541016	-93.16406250	+1660
+1457971085.39310000	+15.29296875	-14.49755859	-11.11376953	-17.79785156	+16.85302734	-99.73388672	+2204	+15.38964844	-13.65380859	-10.83691406	-59.65576172	-48.64746094	-9.90966797	+2676	+12.21240234	-14.76123047	-10.49414063	-21.18164063	+5.14160156	-93.27392578	+1632
+1457971085.39730000	+15.29736328	-14.56347656	-11.11816406	-17.97363281	+16.76513672	-99.84375000	+2156	+15.38525391	-13.71093750	-10.84570313	-59.89746094	-48.75732422	-9.82177734	+2664	+12.21679688	-14.80078125	-10.48535156	-21.35742188	+5.03173828	-93.38378906	+1604
+1457971085.40150000	+15.31933594	-14.60742188	-11.10058594	-18.01757813	+16.61132813	-99.93164063	+2108	+15.40283203	-13.76367188	-10.84570313	-60.11718750	-48.86718750	-9.64599609	+2648	+12.22119141	-14.84472656	-10.46777344	-21.48925781	+4.87792969	-93.53759766	+1576
+1457971085.40560010	+15.33251953	-14.63818359	-11.09619141	-18.10546875	+16.58935547	-100.06347656	+2060	+15.42041016	-13.79003906	-10.85449219	-60.24902344	-48.93310547	-9.53613281	+2632	+12.22558594	-14.88867188	-10.47216797	-21.62109375	+4.89990234	-93.66943359	+1552
+1457971085.40980010	+15.31494141	-14.65576172	-11.10058594	-18.21533203	+16.67724609	-100.17333984	+2020	+15.44238281	-13.81640625	-10.84570313	-60.40283203	-49.02099609	-9.40429688	+2616	+12.21679688	-14.91064453	-10.48095703	-21.70898438	+5.03173828	-93.77929688	+1532
+1457971085.41400000	+15.30175781	-14.66455078	-11.10058594	-18.30322266	+16.76513672	-100.21728516	+1984	+15.46435547	-13.83398438	-10.83691406	-60.53466797	-49.10888672	-9.25048828	+2604	+12.20800781	-14.93261719	-10.48974609	-21.77490234	+5.16357422	-93.88916016	+1512
+1457971085.42230010	+15.27539063	-14.69531250	-11.08300781	-18.54492188	+16.87500000	-100.37109375	+1940	+15.53027344	-13.86914063	-10.80175781	-60.88623047	-49.32861328	-8.81103516	+2584	+12.19482422	-14.96777344	-10.50292969	-21.90673828	+5.36132813	-94.04296875	+1492
+1457971085.42650010	+15.27099609	-14.69970703	-11.05664063	-18.61083984	+16.83105469	-100.45898438	+1928	+15.57861328	-13.87353516	-10.76660156	-61.01806641	-49.52636719	-8.54736328	+2580	+12.18603516	-14.97656250	-10.49853516	-21.95068359	+5.42724609	-94.17480469	+1492
+1457971085.43059990	+15.26220703	-14.70410156	-11.02148438	-18.69873047	+16.78710938	-100.59082031	+1932	+15.62695313	-13.88232422	-10.72265625	-61.12792969	-49.74609375	-8.28369141	+2580	+12.17285156	-14.98974609	-10.50292969	-21.99462891	+5.58105469	-94.32861328	+1500
+1457971085.43479990	+15.25781250	-14.71289063	-10.99511719	-18.76464844	+16.74316406	-100.72265625	+1940	+15.68408203	-13.89550781	-10.68310547	-61.23779297	-49.98779297	-8.06396484	+2584	+12.17285156	-15.01611328	-10.50732422	-21.99462891	+5.69091797	-94.52636719	+1512
+1457971085.43899990	+15.25341797	-14.72167969	-10.97753906	-18.83056641	+16.74316406	-100.83251953	+1956	+15.72363281	-13.90869141	-10.66113281	-61.32568359	-50.14160156	-7.88818359	+2580	+12.17285156	-15.03369141	-10.52490234	-22.01660156	+5.84472656	-94.61425781	+1528
+1457971085.44310000	+15.24902344	-14.73486328	-10.96875000	-18.91845703	+16.78710938	-100.94238281	+1980	+15.76757813	-13.92187500	-10.63916016	-61.41357422	-50.29541016	-7.73437500	+2580	+12.17285156	-15.05126953	-10.54248047	-22.03857422	+5.97656250	-94.70214844	+1548
+1457971085.44730000	+15.23583984	-14.74804688	-10.96435547	-19.02832031	+16.85302734	-101.05224609	+2008	+15.80712891	-13.93066406	-10.61718750	-61.45751953	-50.42724609	-7.60253906	+2580	+12.16845703	-15.07324219	-10.56005859	-22.08251953	+6.15234375	-94.76806641	+1572
+1457971085.45149990	+15.22265625	-14.76123047	-10.96435547	-19.16015625	+16.94091797	-101.14013672	+2040	+15.83789063	-13.93505859	-10.59521484	-61.47949219	-50.53710938	-7.49267578	+2580	+12.16845703	-15.08642578	-10.57763672	-22.12646484	+6.28417969	-94.79003906	+1600
+1457971085.45560000	+15.21386719	-14.78320313	-10.95556641	-19.29199219	+16.98486328	-101.20605469	+2080	+15.86425781	-13.96142578	-10.56445313	-61.58935547	-50.71289063	-7.40478516	+2580	+12.15966797	-15.09960938	-10.57763672	-22.21435547	+6.30615234	-94.85595703	+1628
+1457971085.45980000	+15.20947266	-14.81835938	-10.94677734	-19.42382813	+16.94091797	-101.29394531	+2120	+15.88623047	-13.99218750	-10.54687500	-61.69921875	-50.84472656	-7.31689453	+2580	+12.16406250	-15.13037109	-10.57324219	-22.30224609	+6.24023438	-94.94384766	+1656
+1457971085.46810010	+15.21826172	-14.89306641	-10.93798828	-19.64355469	+16.83105469	-101.49169922	+2192	+15.90820313	-14.06689453	-10.52490234	-61.89697266	-51.10839844	-7.29492188	+2576	+12.17724609	-15.18750000	-10.56884766	-22.50000000	+6.08642578	-95.07568359	+1704
+1457971085.47230010	+15.22705078	-14.93261719	-10.94677734	-19.75341797	+16.80908203	-101.57958984	+2224	+15.90820313	-14.10644531	-10.53369141	-61.91894531	-51.19628906	-7.38281250	+2576	+12.19042969	-15.22705078	-10.56445313	-22.63183594	+5.97656250	-95.16357422	+1724
+1457971085.47639990	+15.23144531	-14.98095703	-10.97314453	-19.88525391	+16.83105469	-101.64550781	+2248	+15.89941406	-14.14160156	-10.55126953	-61.94091797	-51.21826172	-7.53662109	+2572	+12.19921875	-15.26220703	-10.57324219	-22.76367188	+5.91064453	-95.16357422	+1736
+1457971085.48060010	+15.24462891	-15.03808594	-10.99951172	-19.99511719	+16.85302734	-101.68945313	+2268	+15.87744141	-14.19433594	-10.57324219	-61.96289063	-51.21826172	-7.71240234	+2568	+12.21240234	-15.30175781	-10.56884766	-22.91748047	+5.73486328	-95.14160156	+1744
+1457971085.48480010	+15.24902344	-15.09521484	-11.03466797	-20.14892578	+16.85302734	-101.73339844	+2276	+15.84228516	-14.24707031	-10.59960938	-62.02880859	-51.19628906	-7.93212891	+2568	+12.22119141	-15.34130859	-10.56445313	-23.09326172	+5.55908203	-95.11962891	+1744
+1457971085.48889990	+15.26220703	-15.15673828	-11.06103516	-20.25878906	+16.83105469	-101.75537109	+2276	+15.80712891	-14.29541016	-10.62597656	-62.11669922	-51.17431641	-8.12988281	+2568	+12.22998047	-15.37646484	-10.55566406	-23.26904297	+5.36132813	-95.11962891	+1740
+1457971085.49309990	+15.27539063	-15.21386719	-11.08300781	-20.39062500	+16.76513672	-101.75537109	+2264	+15.76757813	-14.35253906	-10.64794922	-62.20458984	-51.19628906	-8.34960938	+2568	+12.23437500	-15.41162109	-10.54248047	-23.46679688	+5.14160156	-95.14160156	+1728
+1457971085.49729990	+15.29736328	-15.27099609	-11.10498047	-20.47851563	+16.67724609	-101.79931641	+2244	+15.71923828	-14.41406250	-10.67431641	-62.29248047	-51.19628906	-8.59130859	+2564	+12.23876953	-15.45556641	-10.52929688	-23.68652344	+4.89990234	-95.18554688	+1712
+1457971085.50140000	+15.31933594	-15.33251953	-11.12695313	-20.56640625	+16.54541016	-101.82128906	+2220	+15.67968750	-14.46679688	-10.70507813	-62.38037109	-51.19628906	-8.78906250	+2560	+12.24755859	-15.49951172	-10.51611328	-23.88427734	+4.65820313	-95.20751953	+1692
+1457971085.50560000	+15.34570313	-15.39404297	-11.15771484	-20.63232422	+16.47949219	-101.86523438	+2184	+15.64453125	-14.51513672	-10.74023438	-62.40234375	-51.15234375	-9.03076172	+2556	+12.25634766	-15.53906250	-10.50732422	-24.06005859	+4.46044922	-95.22949219	+1664
+1457971085.50980000	+15.35449219	-15.44238281	-11.18847656	-20.74218750	+16.47949219	-101.88720703	+2144	+15.60937500	-14.55468750	-10.77099609	-62.44628906	-51.13037109	-9.25048828	+2552	+12.26074219	-15.57421875	-10.50732422	-24.23583984	+4.32861328	-95.22949219	+1632
+1457971085.51810000	+15.37646484	-15.52148438	-11.23242188	-20.89599609	+16.45751953	-101.90917969	+2064	+15.54345703	-14.62500000	-10.82373047	-62.51220703	-51.04248047	-9.64599609	+2536	+12.26953125	-15.63574219	-10.50732422	-24.54345703	+4.10888672	-95.27343750	+1564
+1457971085.52230000	+15.38085938	-15.55664063	-11.24121094	-20.98388672	+16.41357422	-101.90917969	+2020	+15.50830078	-14.66455078	-10.84570313	-62.57812500	-51.02050781	-9.82177734	+2528	+12.26513672	-15.65771484	-10.50732422	-24.67529297	+4.06494141	-95.29541016	+1528
+1457971085.52640010	+15.38964844	-15.57421875	-11.23681641	-21.02783203	+16.32568359	-101.93115234	+1980	+15.49072266	-14.69531250	-10.85449219	-62.64404297	-51.02050781	-9.90966797	+2520	+12.26074219	-15.67529297	-10.50292969	-24.76318359	+3.99902344	-95.36132813	+1492
+1457971085.53060010	+15.39404297	-15.58300781	-11.22363281	-21.07177734	+16.25976563	-101.99707031	+1944	+15.48632813	-14.70849609	-10.86328125	-62.70996094	-51.04248047	-9.95361328	+2504	+12.25634766	-15.68408203	-10.50292969	-24.80712891	+4.02099609	-95.44921875	+1456
+1457971085.53480010	+15.39843750	-15.59179688	-11.21044922	-21.11572266	+16.21582031	-102.06298828	+1908	+15.49511719	-14.72167969	-10.86328125	-62.73193359	-51.08642578	-9.95361328	+2492	+12.25195313	-15.69287109	-10.51171875	-24.82910156	+4.10888672	-95.53710938	+1424
+1457971085.53889990	+15.39404297	-15.59179688	-11.19726563	-21.15966797	+16.19384766	-102.10693359	+1872	+15.50830078	-14.72607422	-10.86328125	-62.73193359	-51.13037109	-9.93164063	+2480	+12.25195313	-15.69287109	-10.51611328	-24.80712891	+4.17480469	-95.60302734	+1396
+1457971085.54310010	+15.38964844	-15.58740234	-11.18408203	-21.18164063	+16.21582031	-102.17285156	+1840	+15.53027344	-14.72607422	-10.85449219	-62.73193359	-51.17431641	-9.90966797	+2468	+12.25195313	-15.69726563	-10.52929688	-24.78515625	+4.28466797	-95.66894531	+1372
+1457971085.54720000	+15.37646484	-15.57861328	-11.17089844	-21.24755859	+16.23779297	-102.23876953	+1812	+15.55664063	-14.72167969	-10.84570313	-62.70996094	-51.21826172	-9.86572266	+2460	+12.24755859	-15.69287109	-10.54248047	-24.76318359	+4.43847656	-95.73486328	+1348
+1457971085.55139990	+15.36767578	-15.56982422	-11.15771484	-21.26953125	+16.25976563	-102.28271484	+1792	+15.57861328	-14.71728516	-10.83251953	-62.70996094	-51.28417969	-9.79980469	+2452	+12.23876953	-15.68408203	-10.55126953	-24.71923828	+4.59228516	-95.80078125	+1332
+1457971085.55559990	+15.35449219	-15.55664063	-11.13574219	-21.31347656	+16.28173828	-102.32666016	+1776	+15.60937500	-14.70849609	-10.81054688	-62.70996094	-51.35009766	-9.71191406	+2444	+12.22998047	-15.67089844	-10.56005859	-24.67529297	+4.76806641	-95.84472656	+1316
+1457971085.56390000	+15.33691406	-15.53027344	-11.09619141	-21.35742188	+16.28173828	-102.41455078	+1760	+15.67968750	-14.69531250	-10.76660156	-62.73193359	-51.52587891	-9.49218750	+2436	+12.21679688	-15.64892578	-10.57763672	-24.56542969	+5.07568359	-95.97656250	+1308
+1457971085.56810000	+15.32373047	-15.51708984	-11.07861328	-21.37939453	+16.28173828	-102.45849609	+1760	+15.71923828	-14.68212891	-10.74462891	-62.70996094	-51.61376953	-9.38232422	+2432	+12.20800781	-15.63574219	-10.58203125	-24.49951172	+5.22949219	-96.04248047	+1312
+1457971085.57220010	+15.31494141	-15.50390625	-11.05664063	-21.40136719	+16.28173828	-102.50244141	+1764	+15.75878906	-14.66894531	-10.71826172	-62.66601563	-51.70166016	-9.25048828	+2428	+12.20361328	-15.62695313	-10.58642578	-24.43359375	+5.38330078	-96.13037109	+1316
+1457971085.57640000	+15.30175781	-15.48632813	-11.04345703	-21.42333984	+16.32568359	-102.56835938	+1776	+15.79394531	-14.65576172	-10.69628906	-62.64404297	-51.76757813	-9.16259766	+2424	+12.19482422	-15.61376953	-10.59960938	-24.38964844	+5.55908203	-96.17431641	+1332
+1457971085.58060000	+15.28857422	-15.47314453	-11.02587891	-21.46728516	+16.36962891	-102.61230469	+1788	+15.82470703	-14.65136719	-10.67431641	-62.62207031	-51.85546875	-9.09667969	+2420	+12.19042969	-15.60498047	-10.60839844	-24.34570313	+5.73486328	-96.21826172	+1348
+1457971085.58470010	+15.27539063	-15.45996094	-11.01708984	-21.48925781	+16.39160156	-102.65625000	+1812	+15.84667969	-14.64697266	-10.65673828	-62.60009766	-51.89941406	-9.07470703	+2412	+12.18164063	-15.59179688	-10.61718750	-24.30175781	+5.86669922	-96.24023438	+1364
+1457971085.58890010	+15.26220703	-15.45117188	-11.00390625	-21.53320313	+16.43554688	-102.67822266	+1836	+15.85986328	-14.64697266	-10.64794922	-62.57812500	-51.92138672	-9.05273438	+2404	+12.17724609	-15.58300781	-10.62597656	-24.27978516	+5.97656250	-96.24023438	+1384
+1457971085.59310010	+15.24902344	-15.44238281	-10.99072266	-21.55517578	+16.43554688	-102.72216797	+1860	+15.87304688	-14.64697266	-10.63476563	-62.55615234	-51.96533203	-9.05273438	+2396	+12.17285156	-15.57421875	-10.62597656	-24.25781250	+6.02050781	-96.21826172	+1408
+1457971085.59719990	+15.24462891	-15.43798828	-10.98193359	-21.57714844	+16.43554688	-102.74414063	+1888	+15.87744141	-14.65136719	-10.62597656	-62.53417969	-51.98730469	-9.05273438	+2388	+12.17285156	-15.57421875	-10.62158203	-24.27978516	+6.02050781	-96.21826172	+1428
+1457971085.60560010	+15.24023438	-15.44238281	-10.98193359	-21.62109375	+16.43554688	-102.81005859	+1940	+15.87744141	-14.66015625	-10.63037109	-62.51220703	-51.96533203	-9.11865234	+2368	+12.18164063	-15.58300781	-10.61718750	-24.30175781	+5.93261719	-96.19628906	+1464
+1457971085.60970000	+15.24023438	-15.44677734	-10.98632813	-21.64306641	+16.43554688	-102.83203125	+1964	+15.86865234	-14.66894531	-10.63476563	-62.49023438	-51.94335938	-9.18457031	+2360	+12.18603516	-15.59179688	-10.61718750	-24.34570313	+5.86669922	-96.17431641	+1476
+1457971085.61389990	+15.24023438	-15.45117188	-10.99072266	-21.64306641	+16.45751953	-102.83203125	+1980	+15.85986328	-14.67333984	-10.64355469	-62.46826172	-51.92138672	-9.25048828	+2352	+12.19042969	-15.59619141	-10.61718750	-24.36767578	+5.84472656	-96.15234375	+1488
+1457971085.61809990	+15.24023438	-15.45996094	-10.99511719	-21.64306641	+16.45751953	-102.83203125	+1996	+15.84667969	-14.67773438	-10.64794922	-62.46826172	-51.87744141	-9.29443359	+2344	+12.19482422	-15.60058594	-10.61718750	-24.38964844	+5.80078125	-96.13037109	+1496
+1457971085.62220000	+15.24462891	-15.46875000	-11.00390625	-21.66503906	+16.45751953	-102.83203125	+2008	+15.83349609	-14.68652344	-10.65673828	-62.46826172	-51.85546875	-9.36035156	+2340	+12.19482422	-15.60498047	-10.61279297	-24.41162109	+5.75683594	-96.10839844	+1504
+1457971085.62640000	+15.24462891	-15.47314453	-11.00390625	-21.66503906	+16.43554688	-102.83203125	+2016	+15.82470703	-14.69091797	-10.66113281	-62.46826172	-51.83349609	-9.38232422	+2332	+12.19921875	-15.60498047	-10.61279297	-24.41162109	+5.73486328	-96.08642578	+1508
+1457971085.63050010	+15.24902344	-15.47753906	-11.00830078	-21.66503906	+16.43554688	-102.83203125	+2020	+15.82031250	-14.69091797	-10.66552734	-62.46826172	-51.81152344	-9.42626953	+2324	+12.19921875	-15.60498047	-10.61279297	-24.43359375	+5.71289063	-96.08642578	+1512
+1457971085.63470010	+15.25341797	-15.48193359	-11.01269531	-21.66503906	+16.41357422	-102.85400391	+2024	+15.81152344	-14.69531250	-10.66992188	-62.44628906	-51.78955078	-9.44824219	+2316	+12.19921875	-15.60937500	-10.60839844	-24.43359375	+5.66894531	-96.06445313	+1516
+1457971085.63890000	+15.25341797	-15.48632813	-11.01269531	-21.66503906	+16.41357422	-102.85400391	+2024	+15.80273438	-14.69531250	-10.67431641	-62.44628906	-51.76757813	-9.47021484	+2308	+12.21240234	-15.61816406	-10.60400391	-24.47753906	+5.53710938	-96.02050781	+1516
+1457971085.64299990	+15.25781250	-15.49072266	-11.01708984	-21.66503906	+16.39160156	-102.85400391	+2024	+15.79833984	-14.69531250	-10.68310547	-62.44628906	-51.74560547	-9.51416016	+2304	+12.22119141	-15.62255859	-10.59521484	-24.49951172	+5.40527344	-95.95458984	+1508
+1457971085.64720010	+15.26220703	-15.49072266	-11.02148438	-21.64306641	+16.39160156	-102.83203125	+2020	+15.78955078	-14.69970703	-10.68750000	-62.42431641	-51.72363281	-9.53613281	+2296	+12.22558594	-15.62695313	-10.59082031	-24.52148438	+5.29541016	-95.91064453	+1500
+1457971085.65549990	+15.26660156	-15.49072266	-11.03027344	-21.59912109	+16.36962891	-102.81005859	+2008	+15.73681641	-14.69531250	-10.71386719	-62.38037109	-51.54785156	-9.71191406	+2288	+12.24755859	-15.61376953	-10.56884766	-24.49951172	+4.96582031	-95.62500000	+1460
+1457971085.65969990	+15.27099609	-15.48632813	-11.03027344	-21.55517578	+16.36962891	-102.78808594	+1996	+15.71484375	-14.68652344	-10.72265625	-62.33642578	-51.45996094	-9.77783203	+2288	+12.25195313	-15.59179688	-10.56005859	-24.41162109	+4.92187500	-95.53710938	+1440
+1457971085.66389990	+15.27539063	-15.47314453	-11.03027344	-21.48925781	+16.36962891	-102.74414063	+1988	+15.67968750	-14.65576172	-10.73583984	-62.27050781	-51.30615234	-9.86572266	+2284	+12.25634766	-15.56103516	-10.55126953	-24.27978516	+4.89990234	-95.44921875	+1416
+1457971085.66800000	+15.27978516	-15.45117188	-11.02587891	-21.40136719	+16.36962891	-102.70019531	+1976	+15.65771484	-14.61621094	-10.73583984	-62.18261719	-51.19628906	-9.88769531	+2284	+12.25634766	-15.52587891	-10.54687500	-24.10400391	+4.96582031	-95.38330078	+1396
+1457971085.67220000	+15.27978516	-15.42480469	-11.02148438	-21.31347656	+16.39160156	-102.65625000	+1968	+15.64892578	-14.57226563	-10.73144531	-62.09472656	-51.08642578	-9.86572266	+2284	+12.24755859	-15.48632813	-10.54248047	-23.92822266	+5.09765625	-95.33935547	+1380
+1457971085.67639990	+15.27539063	-15.36328125	-11.01708984	-21.09375000	+16.47949219	-102.54638672	+1968	+15.64892578	-14.47558594	-10.70507813	-61.94091797	-50.95458984	-9.75585938	+2292	+12.24316406	-15.44677734	-10.54687500	-23.75244141	+5.29541016	-95.29541016	+1368
+1457971085.68050000	+15.27099609	-15.29736328	-11.00830078	-20.89599609	+16.56738281	-102.41455078	+1968	+15.66210938	-14.39208984	-10.67431641	-61.83105469	-50.84472656	-9.62402344	+2300	+12.23437500	-15.39843750	-10.55126953	-23.57666016	+5.49316406	-95.20751953	+1360
+1457971085.68470000	+15.25781250	-15.23144531	-10.99511719	-20.69824219	+16.67724609	-102.26074219	+1980	+15.67529297	-14.30859375	-10.63916016	-61.72119141	-50.73486328	-9.47021484	+2312	+12.22119141	-15.35009766	-10.55566406	-23.37890625	+5.71289063	-95.11962891	+1364
+1457971085.68890000	+15.23144531	-15.06005859	-10.96435547	-20.23681641	+16.94091797	-101.88720703	+2012	+15.70605469	-14.18115234	-10.58642578	-61.61132813	-50.62500000	-9.20654297	+2336	+12.20361328	-15.27099609	-10.55566406	-23.09326172	+6.02050781	-94.98779297	+1376
+1457971085.69300010	+15.20947266	-14.91943359	-10.92919922	-19.86328125	+17.11669922	-101.55761719	+2056	+15.73681641	-14.08007813	-10.52929688	-61.52343750	-50.53710938	-8.94287109	+2356	+12.18603516	-15.20068359	-10.55566406	-22.85156250	+6.30615234	-94.87792969	+1392
+1457971085.70129990	+15.18310547	-14.62939453	-10.87646484	-19.00634766	+17.53417969	-100.85449219	+2172	+15.80273438	-13.87792969	-10.44140625	-61.39160156	-50.27343750	-8.41552734	+2396	+12.15966797	-15.03808594	-10.54248047	-22.28027344	+6.87744141	-94.52636719	+1460
+1457971085.70549990	+15.17431641	-14.53271484	-10.85449219	-18.72070313	+17.68798828	-100.56884766	+2236	+15.81591797	-13.79443359	-10.40625000	-61.30371094	-50.11962891	-8.28369141	+2412	+12.15087891	-14.96777344	-10.53369141	-22.03857422	+7.07519531	-94.32861328	+1496
+1457971085.70970010	+15.16113281	-14.45361328	-10.85009766	-18.47900391	+17.86376953	-100.30517578	+2296	+15.81152344	-13.71533203	-10.39306641	-61.21582031	-49.85595703	-8.23974609	+2424	+12.14208984	-14.90625000	-10.52490234	-21.88476563	+7.25097656	-94.13085938	+1536
+1457971085.71380000	+15.16113281	-14.37451172	-10.86328125	-18.23730469	+18.10546875	-99.97558594	+2352	+15.79394531	-13.61865234	-10.39306641	-61.08398438	-49.43847656	-8.23974609	+2440	+12.13769531	-14.82275391	-10.52490234	-21.68701172	+7.49267578	-93.73535156	+1580
+1457971085.71799990	+15.16552734	-14.31738281	-10.86328125	-18.06152344	+18.21533203	-99.62402344	+2396	+15.76757813	-13.55712891	-10.38867188	-61.06201172	-49.10888672	-8.21777344	+2452	+12.13330078	-14.76123047	-10.50732422	-21.57714844	+7.55859375	-93.42773438	+1612
+1457971085.72219990	+15.17431641	-14.26904297	-10.86767578	-17.86376953	+18.28125000	-99.29443359	+2432	+15.72802734	-13.49560547	-10.40185547	-61.01806641	-48.69140625	-8.26171875	+2460	+12.13330078	-14.71289063	-10.48974609	-21.53320313	+7.58056641	-93.12011719	+1636
+1457971085.72630000	+15.19628906	-14.20751953	-10.86328125	-17.60009766	+18.32519531	-98.92089844	+2456	+15.68847656	-13.42529297	-10.41503906	-60.97412109	-48.25195313	-8.28369141	+2472	+12.15527344	-14.63378906	-10.45898438	-21.33544922	+7.49267578	-92.72460938	+1660
+1457971085.73050000	+15.20507813	-14.15478516	-10.85449219	-17.40234375	+18.36914063	-98.61328125	+2468	+15.64453125	-13.36816406	-10.42382813	-60.93017578	-47.87841797	-8.37158203	+2476	+12.16845703	-14.57666016	-10.42822266	-21.18164063	+7.44873047	-92.41699219	+1668
+1457971085.73470000	+15.21826172	-14.10205078	-10.86328125	-17.18261719	+18.47900391	-98.32763672	+2472	+15.59619141	-13.30664063	-10.45019531	-60.82031250	-47.41699219	-8.50341797	+2484	+12.17724609	-14.52392578	-10.40625000	-21.09375000	+7.44873047	-92.10937500	+1672
+1457971085.74300000	+15.27099609	-13.99218750	-10.89404297	-16.63330078	+18.72070313	-97.55859375	+2436	+15.51269531	-13.16162109	-10.52490234	-60.60058594	-46.34033203	-8.70117188	+2492	+12.21679688	-14.40527344	-10.37548828	-20.83007813	+7.44873047	-91.31835938	+1660
+1457971085.74720000	+15.26660156	-13.93066406	-10.90722656	-16.43554688	+18.91845703	-97.14111328	+2404	+15.45117188	-13.09130859	-10.56005859	-60.53466797	-45.74707031	-8.83300781	+2492	+12.21679688	-14.33056641	-10.36230469	-20.69824219	+7.55859375	-90.87890625	+1648
+1457971085.75130010	+15.27539063	-13.83398438	-10.90722656	-16.10595703	+19.07226563	-96.61376953	+2372	+15.41162109	-13.00341797	-10.58203125	-60.44677734	-45.21972656	-8.87695313	+2492	+12.22998047	-14.24267578	-10.33593750	-20.45654297	+7.58056641	-90.43945313	+1632
+1457971085.75550010	+15.27539063	-13.75048828	-10.89404297	-15.84228516	+19.20410156	-96.17431641	+2328	+15.37207031	-12.92431641	-10.59521484	-60.42480469	-44.75830078	-8.85498047	+2492	+12.24316406	-14.16357422	-10.30957031	-20.25878906	+7.62451172	-90.02197266	+1612
+1457971085.75970010	+15.26220703	-13.66699219	-10.88525391	-15.60058594	+19.35791016	-95.73486328	+2284	+15.32812500	-12.84521484	-10.60400391	-60.38085938	-44.29687500	-8.83300781	+2488	+12.24755859	-14.07128906	-10.28759766	-20.01708984	+7.73437500	-89.58251953	+1592
+1457971085.76379990	+15.27978516	-13.55712891	-10.85888672	-15.20507813	+19.40185547	-95.29541016	+2244	+15.32373047	-12.74853516	-10.59521484	-60.31494141	-43.87939453	-8.65722656	+2488	+12.26074219	-13.97460938	-10.25683594	-19.73144531	+7.75634766	-89.16503906	+1572
+1457971085.76799990	+15.27978516	-13.45605469	-10.83251953	-14.87548828	+19.55566406	-94.92187500	+2204	+15.31933594	-12.62988281	-10.59082031	-60.18310547	-43.43994141	-8.52539063	+2488	+12.26953125	-13.89111328	-10.23486328	-19.42382813	+7.91015625	-88.81347656	+1556
+1457971085.77220010	+15.25341797	-13.34179688	-10.81933594	-14.58984375	+19.81933594	-94.48242188	+2168	+15.30615234	-12.50683594	-10.56884766	-60.05126953	-43.02246094	-8.39355469	+2488	+12.25634766	-13.78564453	-10.22167969	-19.13818359	+8.21777344	-88.37402344	+1540
+1457971085.77630000	+15.24023438	-13.21435547	-10.79736328	-14.19433594	+20.01708984	-93.97705078	+2140	+15.31494141	-12.37060547	-10.54248047	-59.89746094	-42.56103516	-8.15185547	+2492	+12.25634766	-13.67578125	-10.20849609	-18.76464844	+8.50341797	-87.91259766	+1532
+1457971085.78049990	+15.22705078	-13.08251953	-10.77099609	-13.84277344	+20.23681641	-93.51562500	+2116	+15.31933594	-12.23876953	-10.51171875	-59.80957031	-42.14355469	-7.91015625	+2496	+12.25195313	-13.57470703	-10.19091797	-18.45703125	+8.76708984	-87.49511719	+1520
+1457971085.78880000	+15.14794922	-12.77929688	-10.68750000	-13.13964844	+20.72021484	-92.43896484	+2100	+15.32812500	-11.95751953	-10.40185547	-59.67773438	-41.37451172	-7.20703125	+2516	+12.21240234	-13.32421875	-10.16455078	-17.73193359	+9.51416016	-86.52832031	+1524
+1457971085.79300000	+15.11718750	-12.62988281	-10.63037109	-12.76611328	+20.91796875	-91.95556641	+2108	+15.34570313	-11.79931641	-10.33154297	-59.58984375	-41.02294922	-6.81152344	+2536	+12.19042969	-13.20556641	-10.14697266	-17.35839844	+9.88769531	-86.11083984	+1528
+1457971085.79710010	+15.07763672	-12.48925781	-10.58203125	-12.41455078	+21.11572266	-91.47216797	+2124	+15.36328125	-11.64550781	-10.26123047	-59.45800781	-40.69335938	-6.41601563	+2556	+12.16406250	-13.08691406	-10.12500000	-17.02880859	+10.26123047	-85.67138672	+1540
+1457971085.80130000	+15.06445313	-12.33984375	-10.53808594	-11.97509766	+21.31347656	-90.90087891	+2156	+15.39404297	-11.47851563	-10.19091797	-59.30419922	-40.31982422	-5.93261719	+2580	+12.15087891	-12.95947266	-10.10742188	-16.61132813	+10.61279297	-85.14404297	+1560
+1457971085.80550000	+15.03808594	-12.19482422	-10.48974609	-11.57958984	+21.51123047	-90.39550781	+2188	+15.41601563	-11.32031250	-10.11621094	-59.15039063	-39.96826172	-5.53710938	+2604	+12.12890625	-12.84521484	-10.08544922	-16.30371094	+11.03027344	-84.72656250	+1580
+1457971085.80960010	+14.98974609	-12.03662109	-10.45019531	-11.20605469	+21.84082031	-89.82421875	+2236	+15.41601563	-11.16210938	-10.04589844	-59.04052734	-39.55078125	-5.18554688	+2632	+12.08496094	-12.72656250	-10.07666016	-16.04003906	+11.51367188	-84.24316406	+1608
+1457971085.81380010	+14.95898438	-11.86962891	-10.42382813	-10.74462891	+22.21435547	-89.14306641	+2288	+15.42919922	-10.99511719	-9.98437500	-58.88671875	-39.04541016	-4.81201172	+2660	+12.06298828	-12.59033203	-10.06787109	-15.64453125	+11.97509766	-83.60595703	+1644
+1457971085.81800010	+14.92382813	-11.72460938	-10.37988281	-10.32714844	+22.45605469	-88.48388672	+2340	+15.42919922	-10.85009766	-9.91406250	-58.84277344	-38.60595703	-4.41650391	+2684	+12.04101563	-12.45849609	-10.04150391	-15.33691406	+12.30468750	-83.03466797	+1680
+1457971085.82629990	+14.87988281	-11.43457031	-10.28759766	-9.51416016	+22.82958984	-87.16552734	+2448	+15.42919922	-10.54687500	-9.79101563	-58.71093750	-37.63916016	-3.64746094	+2736	+12.01025391	-12.19921875	-9.97558594	-14.65576172	+12.85400391	-81.84814453	+1752
+1457971085.83049990	+14.86669922	-11.29833984	-10.23046875	-9.09667969	+22.93945313	-86.52832031	+2500	+15.42041016	-10.40625000	-9.72070313	-58.62304688	-37.19970703	-3.31787109	+2760	+11.99267578	-12.07177734	-9.92724609	-14.34814453	+13.05175781	-81.29882813	+1784
+1457971085.83460000	+14.85791016	-11.16210938	-10.18212891	-8.67919922	+23.02734375	-85.89111328	+2548	+15.40283203	-10.26123047	-9.66796875	-58.53515625	-36.69433594	-3.03222656	+2784	+11.97949219	-11.95751953	-9.87890625	-14.12841797	+13.22753906	-80.77148438	+1812
+1457971085.83880000	+14.86669922	-11.02587891	-10.15576172	-8.19580078	+23.20312500	-85.16601563	+2592	+15.38525391	-10.12500000	-9.63281250	-58.44726563	-36.07910156	-2.81250000	+2804	+11.98828125	-11.82568359	-9.83496094	-13.75488281	+13.35937500	-80.09033203	+1840
+1457971085.84299990	+14.86669922	-10.89404297	-10.12060547	-7.75634766	+23.31298828	-84.44091797	+2620	+15.35888672	-10.00634766	-9.58886719	-58.42529297	-35.52978516	-2.63671875	+2816	+11.99267578	-11.70263672	-9.77783203	-13.46923828	+13.40332031	-79.45312500	+1864
+1457971085.84710000	+14.85351563	-10.76220703	-10.08105469	-7.38281250	+23.48876953	-83.71582031	+2644	+15.31494141	-9.88330078	-9.55371094	-58.44726563	-34.91455078	-2.48291016	+2832	+11.97949219	-11.57519531	-9.72949219	-13.22753906	+13.51318359	-78.79394531	+1880
+1457971085.85130000	+14.85351563	-10.62597656	-10.03710938	-6.94335938	+23.59863281	-82.94677734	+2660	+15.28857422	-9.76025391	-9.51416016	-58.42529297	-34.34326172	-2.28515625	+2844	+11.98828125	-11.43457031	-9.67236328	-12.85400391	+13.57910156	-78.06884766	+1896
+1457971085.85540010	+14.84912109	-10.48535156	-9.98437500	-6.52587891	+23.62060547	-82.22167969	+2668	+15.25341797	-9.63281250	-9.46142578	-58.42529297	-33.79394531	-2.08740234	+2852	+11.99267578	-11.30273438	-9.60644531	-12.54638672	+13.53515625	-77.40966797	+1908
+1457971085.85960010	+14.85351563	-10.35791016	-9.92724609	-6.15234375	+23.59863281	-81.49658203	+2672	+15.21386719	-9.51416016	-9.41748047	-58.44726563	-33.24462891	-1.91162109	+2860	+11.99267578	-11.17529297	-9.53173828	-12.28271484	+13.49121094	-76.77246094	+1912
+1457971085.86380000	+14.87548828	-10.22167969	-9.87011719	-5.69091797	+23.51074219	-80.77148438	+2672	+15.18750000	-9.38671875	-9.36914063	-58.44726563	-32.73925781	-1.69189453	+2864	+12.01464844	-11.03466797	-9.45703125	-11.90917969	+13.38134766	-76.06933594	+1920
+1457971085.87210010	+14.87548828	-9.94042969	-9.75146484	-4.85595703	+23.51074219	-79.40917969	+2644	+15.11718750	-9.14062500	-9.26806641	-58.40332031	-31.70654297	-1.36230469	+2876	+12.01464844	-10.77539063	-9.31640625	-11.31591797	+13.35937500	-74.81689453	+1924
+1457971085.87630010	+14.87548828	-9.79541016	-9.69873047	-4.41650391	+23.57666016	-78.66210938	+2624	+15.09082031	-9.00878906	-9.21533203	-58.35937500	-31.15722656	-1.18652344	+2880	+12.02343750	-10.63476563	-9.25048828	-10.94238281	+13.38134766	-74.11376953	+1924
+1457971085.88039990	+14.87109375	-9.65039063	-9.64160156	-3.95507813	+23.64257813	-77.93701172	+2600	+15.06445313	-8.87695313	-9.16259766	-58.33740234	-30.65185547	-0.94482422	+2884	+12.02783203	-10.50732422	-9.18017578	-10.63476563	+13.38134766	-73.45458984	+1920
+1457971085.88459990	+14.84472656	-9.50097656	-9.58447266	-3.55957031	+23.73046875	-77.16796875	+2572	+15.02490234	-8.74511719	-9.09228516	-58.35937500	-30.14648438	-0.72509766	+2888	+12.01464844	-10.36669922	-9.11865234	-10.30517578	+13.46923828	-72.75146484	+1916
+1457971085.88879990	+14.83593750	-9.33837891	-9.50537109	-3.07617188	+23.70849609	-76.44287109	+2552	+15.00292969	-8.60449219	-9.01318359	-58.31542969	-29.72900391	-0.39550781	+2896	+12.01025391	-10.22167969	-9.04833984	-9.90966797	+13.51318359	-72.09228516	+1912
+1457971085.89290000	+14.82275391	-9.18457031	-9.42626953	-2.63671875	+23.70849609	-75.78369141	+2536	+14.98535156	-8.45507813	-8.92968750	-58.22753906	-29.28955078	-0.04394531	+2912	+12.00146484	-10.08984375	-8.98242188	-9.58007813	+13.60107422	-71.47705078	+1908
+1457971085.89710000	+14.79638672	-9.03076172	-9.35156250	-2.19726563	+23.75244141	-75.10253906	+2520	+14.96337891	-8.31005859	-8.84619141	-58.16162109	-28.89404297	+0.28564453	+2924	+11.98388672	-9.96240234	-8.91650391	-9.27246094	+13.71093750	-70.88378906	+1904
+1457971085.90130000	+14.78320313	-8.87255859	-9.27685547	-1.69189453	+23.75244141	-74.42138672	+2508	+14.95898438	-8.15625000	-8.76269531	-58.02978516	-28.47656250	+0.70312500	+2940	+11.97509766	-9.83056641	-8.85058594	-8.89892578	+13.79882813	-70.24658203	+1904
+1457971085.90960000	+14.72607422	-8.56054688	-9.12744141	-0.76904297	+23.95019531	-73.12500000	+2492	+14.93701172	-7.84863281	-8.57812500	-57.78808594	-27.72949219	+1.51611328	+2976	+11.93554688	-9.58007813	-8.73632813	-8.23974609	+14.15039063	-69.06005859	+1900
+1457971085.91380000	+14.69531250	-8.40673828	-9.04394531	-0.28564453	+24.01611328	-72.46582031	+2500	+14.93261719	-7.69482422	-8.47265625	-57.65625000	-27.37792969	+1.95556641	+3000	+11.91796875	-9.44824219	-8.67919922	-7.84423828	+14.34814453	-68.44482422	+1904
+1457971085.91790010	+14.66455078	-8.24853516	-8.96044922	+0.15380859	+24.06005859	-71.82861328	+2512	+14.92822266	-7.53222656	-8.37158203	-57.50244141	-27.02636719	+2.39501953	+3020	+11.89599609	-9.32080078	-8.61767578	-7.49267578	+14.47998047	-67.85156250	+1904
+1457971085.92210010	+14.62939453	-8.09472656	-8.87695313	+0.59326172	+24.10400391	-71.21337891	+2528	+14.91503906	-7.37841797	-8.26611328	-57.37060547	-26.69677734	+2.85644531	+3044	+11.86962891	-9.20214844	-8.56054688	-7.18505859	+14.63378906	-67.28027344	+1908
+1457971085.92630000	+14.60742188	-7.94531250	-8.78906250	+1.05468750	+24.06005859	-70.62011719	+2552	+14.91503906	-7.22460938	-8.15625000	-57.23876953	-26.43310547	+3.33984375	+3072	+11.85644531	-9.07910156	-8.49462891	-6.81152344	+14.72167969	-66.70898438	+1916
+1457971085.93039990	+14.58105469	-7.79150391	-8.69677734	+1.53808594	+24.01611328	-70.07080078	+2580	+14.91503906	-7.06640625	-8.04638672	-57.06298828	-26.16943359	+3.80126953	+3096	+11.83886719	-8.95605469	-8.43310547	-6.48193359	+14.83154297	-66.15966797	+1928
+1457971085.93460010	+14.55908203	-7.64648438	-8.59570313	+1.95556641	+23.90625000	-69.56542969	+2616	+14.91064453	-6.91699219	-7.93652344	-56.90917969	-25.94970703	+4.28466797	+3124	+11.81689453	-8.84179688	-8.36279297	-6.19628906	+14.89746094	-65.63232422	+1940
+1457971085.93870000	+14.54150391	-7.51025391	-8.50781250	+2.37304688	+23.88427734	-69.01611328	+2652	+14.91064453	-6.77197266	-7.83105469	-56.73339844	-25.70800781	+4.70214844	+3148	+11.81250000	-8.71875000	-8.29687500	-5.80078125	+14.94140625	-65.06103516	+1956
+1457971085.94289990	+14.51953125	-7.36523438	-8.41552734	+2.79052734	+23.81835938	-68.46679688	+2688	+14.90185547	-6.62695313	-7.72558594	-56.57958984	-25.46630859	+5.11962891	+3168	+11.79931641	-8.60009766	-8.23095703	-5.44921875	+14.94140625	-64.51171875	+1972
+1457971085.94709990	+14.50195313	-7.22900391	-8.32763672	+3.20800781	+23.75244141	-67.93945313	+2724	+14.88867188	-6.48632813	-7.62011719	-56.44775391	-25.22460938	+5.51513672	+3192	+11.78613281	-8.48583984	-8.15625000	-5.14160156	+14.96337891	-63.96240234	+1988
+1457971085.95540000	+14.47119141	-6.96093750	-8.14306641	+4.04296875	+23.51074219	-66.86279297	+2800	+14.85791016	-6.22705078	-7.42236328	-56.25000000	-24.74121094	+6.26220703	+3228	+11.77294922	-8.23535156	-8.00683594	-4.39453125	+14.87548828	-62.79785156	+2024
+1457971085.95960000	+14.46679688	-6.82910156	-8.04638672	+4.41650391	+23.29101563	-66.35742188	+2836	+14.83593750	-6.10400391	-7.32568359	-56.16210938	-24.49951172	+6.63574219	+3240	+11.76416016	-8.12109375	-7.91894531	-4.08691406	+14.72167969	-62.27050781	+2044
+1457971085.96370010	+14.46240234	-6.70605469	-7.95849609	+4.81201172	+23.13720703	-65.83007813	+2868	+14.82275391	-5.98095703	-7.23779297	-56.07421875	-24.25781250	+6.98730469	+3252	+11.76855469	-8.00244141	-7.83544922	-3.73535156	+14.56787109	-61.69921875	+2064
+1457971085.96790000	+14.45361328	-6.57421875	-7.87060547	+5.22949219	+22.98339844	-65.30273438	+2892	+14.80517578	-5.86230469	-7.14550781	-56.00830078	-24.01611328	+7.36083984	+3264	+11.77294922	-7.87939453	-7.74755859	-3.38378906	+14.41406250	-61.14990234	+2076
+1457971085.97210000	+14.45361328	-6.45117188	-7.77392578	+5.60302734	+22.76367188	-64.81933594	+2916	+14.77880859	-5.74804688	-7.05322266	-55.96435547	-23.79638672	+7.73437500	+3276	+11.76855469	-7.76513672	-7.65966797	-3.07617188	+14.26025391	-60.62255859	+2092
+1457971085.97620010	+14.45361328	-6.33251953	-7.69042969	+5.99853516	+22.63183594	-64.29199219	+2936	+14.75244141	-5.64257813	-6.97412109	-55.94238281	-23.46679688	+7.99804688	+3280	+11.77294922	-7.64648438	-7.57177734	-2.70263672	+14.10644531	-60.02929688	+2104
+1457971085.98040010	+14.45361328	-6.20947266	-7.60253906	+6.39404297	+22.47802734	-63.74267578	+2944	+14.72167969	-5.53710938	-6.89941406	-55.89843750	-23.13720703	+8.26171875	+3280	+11.77734375	-7.52343750	-7.48828125	-2.35107422	+13.93066406	-59.45800781	+2116
+1457971085.98460010	+14.44482422	-6.09082031	-7.51464844	+6.76757813	+22.30224609	-63.19335938	+2952	+14.69091797	-5.43164063	-6.81591797	-55.89843750	-22.85156250	+8.56933594	+3284	+11.76855469	-7.40478516	-7.39160156	-2.04345703	+13.75488281	-58.88671875	+2124
+1457971085.98869990	+14.43603516	-5.97656250	-7.42675781	+7.09716797	+22.17041016	-62.66601563	+2956	+14.66455078	-5.33056641	-6.73681641	-55.89843750	-22.54394531	+8.87695313	+3288	+11.77294922	-7.28613281	-7.30371094	-1.71386719	+13.57910156	-58.31542969	+2132
+1457971085.99710010	+14.42285156	-5.74365234	-7.24218750	+7.82226563	+21.81884766	-61.67724609	+2952	+14.61621094	-5.11523438	-6.56542969	-55.81054688	-21.99462891	+9.53613281	+3292	+11.76416016	-7.05761719	-7.12353516	-1.07666016	+13.22753906	-57.21679688	+2140
+1457971086.00120000	+14.42285156	-5.62939453	-7.15429688	+8.17382813	+21.66503906	-61.19384766	+2944	+14.59423828	-5.01855469	-6.48193359	-55.78857422	-21.68701172	+9.79980469	+3292	+11.76855469	-6.94775391	-7.03564453	-0.76904297	+13.05175781	-56.66748047	+2148
+1457971086.00539990	+14.41406250	-5.51513672	-7.06640625	+8.52539063	+21.53320313	-60.71044922	+2936	+14.57226563	-4.91308594	-6.40283203	-55.70068359	-21.37939453	+10.01953125	+3292	+11.76416016	-6.83789063	-6.95214844	-0.48339844	+12.91992188	-56.16210938	+2148
+1457971086.00950000	+14.40087891	-5.40527344	-6.96972656	+8.85498047	+21.40136719	-60.22705078	+2928	+14.55029297	-4.80761719	-6.30175781	-55.61279297	-21.15966797	+10.30517578	+3300	+11.75537109	-6.73242188	-6.86425781	-0.17578125	+12.81005859	-55.63476563	+2152
+1457971086.01370000	+14.38330078	-5.29541016	-6.87744141	+9.16259766	+21.31347656	-59.76562500	+2920	+14.53271484	-4.71093750	-6.21386719	-55.54687500	-20.87402344	+10.48095703	+3300	+11.74658203	-6.62695313	-6.78515625	+0.10986328	+12.72216797	-55.10742188	+2156
+1457971086.01790000	+14.37011719	-5.18115234	-6.78955078	+9.51416016	+21.20361328	-59.30419922	+2912	+14.51513672	-4.59667969	-6.13037109	-55.39306641	-20.56640625	+10.70068359	+3304	+11.74218750	-6.52148438	-6.70605469	+0.43945313	+12.65625000	-54.58007813	+2156
+1457971086.02200010	+14.35253906	-5.07568359	-6.68847656	+9.82177734	+21.07177734	-58.84277344	+2908	+14.49755859	-4.49121094	-6.02050781	-55.26123047	-20.39062500	+10.98632813	+3308	+11.72900391	-6.42041016	-6.62255859	+0.72509766	+12.54638672	-54.07470703	+2156
+1457971086.02620010	+14.33056641	-4.97021484	-6.59179688	+10.12939453	+20.96191406	-58.42529297	+2904	+14.48876953	-4.38574219	-5.91943359	-55.15136719	-20.19287109	+11.22802734	+3316	+11.72021484	-6.32373047	-6.54785156	+0.98876953	+12.50244141	-53.59130859	+2156
+1457971086.03040000	+14.31298828	-4.86035156	-6.50390625	+10.45898438	+20.87402344	-57.98583984	+2904	+14.47558594	-4.27148438	-5.81835938	-54.95361328	-19.97314453	+11.44775391	+3320	+11.70703125	-6.22705078	-6.47314453	+1.25244141	+12.45849609	-53.12988281	+2156
+1457971086.03870010	+14.27783203	-4.65380859	-6.30175781	+11.09619141	+20.61035156	-57.19482422	+2912	+14.45800781	-4.06054688	-5.59863281	-54.60205078	-19.68750000	+11.93115234	+3340	+11.68505859	-6.05126953	-6.32373047	+1.77978516	+12.37060547	-52.20703125	+2160
+1457971086.04290010	+14.26025391	-4.55273438	-6.21386719	+11.42578125	+20.50048828	-56.77734375	+2920	+14.44921875	-3.95507813	-5.49755859	-54.40429688	-19.46777344	+12.12890625	+3348	+11.67626953	-5.95898438	-6.25341797	+2.06542969	+12.37060547	-51.74560547	+2160
+1457971086.04699990	+14.23828125	-4.45166016	-6.11279297	+11.75537109	+20.39062500	-56.38183594	+2932	+14.44042969	-3.84960938	-5.39208984	-54.20654297	-19.31396484	+12.39257813	+3356	+11.66308594	-5.87109375	-6.17871094	+2.32910156	+12.32666016	-51.30615234	+2164
+1457971086.05119990	+14.21191406	-4.35498047	-6.02490234	+12.04101563	+20.32470703	-55.98632813	+2944	+14.42724609	-3.74414063	-5.28662109	-54.00878906	-19.13818359	+12.61230469	+3364	+11.64990234	-5.78320313	-6.10839844	+2.59277344	+12.32666016	-50.84472656	+2164
+1457971086.05539990	+14.18554688	-4.24951172	-5.93701172	+12.39257813	+20.25878906	-55.54687500	+2960	+14.41406250	-3.63867188	-5.18115234	-53.81103516	-18.94042969	+12.89794922	+3376	+11.63671875	-5.69531250	-6.03808594	+2.87841797	+12.32666016	-50.36132813	+2168
+1457971086.05950000	+14.17236328	-4.15283203	-5.84033203	+12.72216797	+20.08300781	-55.17333984	+2980	+14.40966797	-3.54199219	-5.07128906	-53.65722656	-18.83056641	+13.22753906	+3388	+11.62792969	-5.61181641	-5.95898438	+3.12011719	+12.21679688	-49.94384766	+2172
+1457971086.06370000	+14.15478516	-4.06054688	-5.75244141	+13.00781250	+19.95117188	-54.79980469	+2996	+14.39648438	-3.44531250	-4.97021484	-53.48144531	-18.63281250	+13.49121094	+3396	+11.61914063	-5.52832031	-5.88867188	+3.36181641	+12.17285156	-49.52636719	+2176
+1457971086.06789990	+14.14160156	-3.96826172	-5.66455078	+13.31542969	+19.84130859	-54.42626953	+3016	+14.38330078	-3.35302734	-4.87353516	-53.32763672	-18.45703125	+13.75488281	+3400	+11.61035156	-5.44482422	-5.81396484	+3.62548828	+12.10693359	-49.08691406	+2176
+1457971086.07200000	+14.12402344	-3.87597656	-5.57226563	+13.62304688	+19.66552734	-54.09667969	+3036	+14.37011719	-3.26074219	-4.77246094	-53.17382813	-18.28125000	+14.04052734	+3408	+11.60156250	-5.36572266	-5.73486328	+3.84521484	+11.99707031	-48.69140625	+2184
+1457971086.08040000	+14.09326172	-3.69580078	-5.40966797	+14.23828125	+19.53369141	-53.30566406	+3068	+14.33935547	-3.08935547	-4.60107422	-52.88818359	-17.79785156	+14.52392578	+3420	+11.59277344	-5.19873047	-5.58544922	+4.39453125	+11.82128906	-47.79052734	+2192
+1457971086.08450010	+14.08007813	-3.60791016	-5.32177734	+14.54589844	+19.37988281	-52.95410156	+3084	+14.32177734	-3.00585938	-4.51318359	-52.77832031	-17.57812500	+14.80957031	+3424	+11.58837891	-5.11523438	-5.50195313	+4.68017578	+11.64550781	-47.37304688	+2196
+1457971086.08870010	+14.07128906	-3.52441406	-5.23828125	+14.83154297	+19.29199219	-52.58056641	+3096	+14.30419922	-2.93115234	-4.42968750	-52.66845703	-17.31445313	+15.05126953	+3424	+11.57958984	-5.03173828	-5.42285156	+4.94384766	+11.51367188	-46.93359375	+2200
+1457971086.09279990	+14.05371094	-3.43652344	-5.16357422	+15.13916016	+19.20410156	-52.20703125	+3104	+14.28222656	-2.85644531	-4.35058594	-52.58056641	-17.05078125	+15.27099609	+3424	+11.57519531	-4.94824219	-5.34814453	+5.22949219	+11.40380859	-46.49414063	+2204
+1457971086.09699990	+14.04931641	-3.34863281	-5.07128906	+15.42480469	+19.00634766	-51.87744141	+3112	+14.26464844	-2.79052734	-4.26708984	-52.49267578	-16.83105469	+15.55664063	+3420	+11.57080078	-4.86914063	-5.26025391	+5.47119141	+11.18408203	-46.12060547	+2208
+1457971086.10120010	+14.04052734	-3.26953125	-4.99218750	+15.71044922	+18.89648438	-51.52587891	+3116	+14.24267578	-2.72460938	-4.19238281	-52.42675781	-16.54541016	+15.73242188	+3416	+11.56640625	-4.79003906	-5.17675781	+5.73486328	+11.00830078	-45.70312500	+2212
+1457971086.10529990	+14.03613281	-3.18603516	-4.91308594	+16.01806641	+18.80859375	-51.17431641	+3116	+14.22509766	-2.65429688	-4.12207031	-52.33886719	-16.25976563	+15.93017578	+3412	+11.56640625	-4.71093750	-5.09765625	+6.02050781	+10.85449219	-45.30761719	+2212
+1457971086.10949990	+14.02734375	-3.10693359	-4.82519531	+16.30371094	+18.65478516	-50.86669922	+3116	+14.20751953	-2.58837891	-4.04736328	-52.22900391	-16.01806641	+16.14990234	+3408	+11.56201172	-4.63183594	-5.01416016	+6.32812500	+10.65673828	-44.91210938	+2216
+1457971086.11369990	+14.01855469	-3.03222656	-4.75048828	+16.58935547	+18.58886719	-50.51513672	+3108	+14.18994141	-2.52246094	-3.97705078	-52.14111328	-15.73242188	+16.32568359	+3400	+11.55322266	-4.55712891	-4.93505859	+6.59179688	+10.52490234	-44.51660156	+2216
+1457971086.12200000	+13.99658203	-2.86962891	-4.59228516	+17.20458984	+18.39111328	-49.85595703	+3096	+14.15039063	-2.39941406	-3.83203125	-51.98730469	-15.24902344	+16.74316406	+3384	+11.54443359	-4.40771484	-4.78125000	+7.18505859	+10.23925781	-43.74755859	+2216
+1457971086.12620000	+13.98339844	-2.79492188	-4.51318359	+17.49023438	+18.28125000	-49.57031250	+3084	+14.12841797	-2.34228516	-3.75732422	-51.92138672	-15.00732422	+16.96289063	+3376	+11.53564453	-4.33300781	-4.70214844	+7.42675781	+10.08544922	-43.37402344	+2216
+1457971086.13030000	+13.97460938	-2.72021484	-4.43408203	+17.77587891	+18.17138672	-49.28466797	+3072	+14.11083984	-2.27636719	-3.68261719	-51.81152344	-14.78759766	+17.16064453	+3368	+11.53125000	-4.26708984	-4.63183594	+7.69042969	+9.97558594	-43.02246094	+2212
+1457971086.13450000	+13.96582031	-2.64990234	-4.35058594	+18.03955078	+18.01757813	-49.02099609	+3060	+14.09765625	-2.21044922	-3.60791016	-51.70166016	-14.61181641	+17.38037109	+3360	+11.52246094	-4.20117188	-4.55273438	+7.95410156	+9.82177734	-42.69287109	+2212
+1457971086.13870000	+13.95263672	-2.58398438	-4.27148438	+18.28125000	+17.92968750	-48.77929688	+3048	+14.08447266	-2.15332031	-3.52880859	-51.59179688	-14.43603516	+17.60009766	+3352	+11.51367188	-4.13964844	-4.48242188	+8.17382813	+9.71191406	-42.36328125	+2208
+1457971086.14280010	+13.93945313	-2.51367188	-4.19238281	+18.54492188	+17.84179688	-48.53759766	+3036	+14.07128906	-2.08740234	-3.45410156	-51.45996094	-14.26025391	+17.81982422	+3344	+11.50927734	-4.07812500	-4.41650391	+8.41552734	+9.62402344	-42.03369141	+2204
+1457971086.14700010	+13.92187500	-2.44775391	-4.11767578	+18.78662109	+17.77587891	-48.31787109	+3024	+14.05810547	-2.02148438	-3.37060547	-51.30615234	-14.12841797	+18.06152344	+3340	+11.50048828	-4.01220703	-4.34619141	+8.67919922	+9.53613281	-41.72607422	+2200
+1457971086.15120010	+13.90429688	-2.38623047	-4.04296875	+19.00634766	+17.68798828	-48.14208984	+3012	+14.04492188	-1.95996094	-3.29150391	-51.19628906	-13.99658203	+18.30322266	+3332	+11.48730469	-3.95947266	-4.28466797	+8.87695313	+9.47021484	-41.44042969	+2192
+1457971086.15949990	+13.86914063	-2.26318359	-3.89355469	+19.42382813	+17.51220703	-47.76855469	+2996	+14.01855469	-1.83691406	-3.12890625	-50.91064453	-13.79882813	+18.76464844	+3324	+11.46972656	-3.84960938	-4.16162109	+9.29443359	+9.31640625	-40.89111328	+2184
+1457971086.16360000	+13.85156250	-2.20605469	-3.81884766	+19.59960938	+17.42431641	-47.61474609	+2992	+14.00537109	-1.77539063	-3.04980469	-50.80078125	-13.73291016	+19.00634766	+3320	+11.45654297	-3.79687500	-4.10009766	+9.44824219	+9.22851563	-40.64941406	+2176
+1457971086.16779990	+13.83398438	-2.15332031	-3.74853516	+19.77539063	+17.35839844	-47.46093750	+2988	+13.99218750	-1.71386719	-2.97070313	-50.64697266	-13.66699219	+19.22607422	+3316	+11.44775391	-3.74853516	-4.04296875	+9.62402344	+9.16259766	-40.38574219	+2172
+1457971086.17199990	+13.81640625	-2.10058594	-3.67822266	+19.92919922	+17.27050781	-47.35107422	+2984	+13.98339844	-1.65234375	-2.89160156	-50.49316406	-13.62304688	+19.46777344	+3316	+11.43896484	-3.70019531	-3.98144531	+9.79980469	+9.07470703	-40.16601563	+2164
+1457971086.17610000	+13.79882813	-2.05224609	-3.60791016	+20.08300781	+17.20458984	-47.21923828	+2980	+13.97021484	-1.59521484	-2.81250000	-50.33935547	-13.55712891	+19.64355469	+3312	+11.42578125	-3.65625000	-3.92871094	+9.95361328	+9.03076172	-39.94628906	+2156
+1457971086.18030000	+13.78125000	-1.99951172	-3.54638672	+20.23681641	+17.16064453	-47.06542969	+2980	+13.95703125	-1.54248047	-2.73779297	-50.20751953	-13.51318359	+19.84130859	+3308	+11.41699219	-3.61230469	-3.87158203	+10.12939453	+8.98681641	-39.70458984	+2152
+1457971086.18450000	+13.76367188	-1.95117188	-3.48046875	+20.41259766	+17.11669922	-46.93359375	+2980	+13.94384766	-1.48974609	-2.66748047	-50.09765625	-13.42529297	+20.03906250	+3300	+11.40820313	-3.56835938	-3.81884766	+10.28320313	+8.89892578	-39.48486328	+2144
+1457971086.18860010	+13.74609375	-1.90283203	-3.42333984	+20.56640625	+17.05078125	-46.77978516	+2984	+13.92626953	-1.43701172	-2.59716797	-49.98779297	-13.35937500	+20.21484375	+3296	+11.39501953	-3.52441406	-3.76611328	+10.43701172	+8.83300781	-39.26513672	+2136
+1457971086.19280000	+13.72412109	-1.85449219	-3.36181641	+20.72021484	+17.00683594	-46.62597656	+2984	+13.91308594	-1.38867188	-2.53125000	-49.89990234	-13.29345703	+20.41259766	+3292	+11.38183594	-3.48046875	-3.71337891	+10.59082031	+8.78906250	-39.04541016	+2132
+1457971086.20110010	+13.70214844	-1.76220703	-3.23876953	+21.02783203	+16.83105469	-46.34033203	+2988	+13.89111328	-1.30078125	-2.40380859	-49.72412109	-13.11767578	+20.76416016	+3280	+11.36865234	-3.39697266	-3.60351563	+10.87646484	+8.56933594	-38.62792969	+2120
+1457971086.20530010	+13.68896484	-1.71826172	-3.18603516	+21.20361328	+16.76513672	-46.16455078	+2988	+13.88232422	-1.26123047	-2.34667969	-49.65820313	-13.00781250	+20.93994141	+3272	+11.35986328	-3.35302734	-3.55517578	+11.05224609	+8.50341797	-38.40820313	+2112
+1457971086.20950010	+13.68017578	-1.67431641	-3.12890625	+21.35742188	+16.69921875	-46.01074219	+2988	+13.87353516	-1.22167969	-2.28955078	-49.59228516	-12.89794922	+21.09375000	+3264	+11.35107422	-3.31347656	-3.49804688	+11.20605469	+8.39355469	-38.21044922	+2108
+1457971086.21779990	+13.65820313	-1.58642578	-3.02783203	+21.73095703	+16.61132813	-45.59326172	+2980	+13.84277344	-1.15136719	-2.18847656	-49.50439453	-12.56835938	+21.35742188	+3240	+11.33349609	-3.22998047	-3.40136719	+11.53564453	+8.23974609	-37.74902344	+2096
+1457971086.22199990	+13.64941406	-1.54248047	-2.97509766	+21.90673828	+16.52343750	-45.37353516	+2976	+13.83398438	-1.11621094	-2.14013672	-49.48242188	-12.41455078	+21.51123047	+3228	+11.32910156	-3.18603516	-3.34863281	+11.71142578	+8.12988281	-37.50732422	+2092
+1457971086.22610000	+13.64062500	-1.50292969	-2.92675781	+22.08251953	+16.45751953	-45.15380859	+2968	+13.82080078	-1.08544922	-2.09179688	-49.43847656	-12.23876953	+21.64306641	+3216	+11.32031250	-3.14648438	-3.30029297	+11.86523438	+8.02001953	-37.28759766	+2084
+1457971086.23029990	+13.63183594	-1.46337891	-2.87841797	+22.25830078	+16.39160156	-44.93408203	+2960	+13.81201172	-1.05468750	-2.04785156	-49.41650391	-12.08496094	+21.77490234	+3200	+11.31152344	-3.10693359	-3.25195313	+12.04101563	+7.93212891	-37.06787109	+2080
+1457971086.23449990	+13.62744141	-1.42382813	-2.82568359	+22.41210938	+16.30371094	-44.73632813	+2948	+13.80322266	-1.02832031	-1.99951172	-49.39453125	-11.93115234	+21.90673828	+3188	+11.30712891	-3.06738281	-3.20361328	+12.19482422	+7.82226563	-36.87011719	+2076
+1457971086.24280000	+13.61865234	-1.34912109	-2.73339844	+22.74169922	+16.19384766	-44.29687500	+2920	+13.78564453	-0.97119141	-1.92480469	-49.32861328	-11.55761719	+22.06054688	+3152	+11.29394531	-2.99267578	-3.11132813	+12.50244141	+7.62451172	-36.45263672	+2060
+1457971086.24690010	+13.61425781	-1.30957031	-2.68945313	+22.91748047	+16.14990234	-44.05517578	+2904	+13.77685547	-0.94482422	-1.88085938	-49.28466797	-11.38183594	+22.12646484	+3136	+11.28955078	-2.95751953	-3.06738281	+12.67822266	+7.55859375	-36.23291016	+2056
+1457971086.25110010	+13.60546875	-1.27441406	-2.64990234	+23.07128906	+16.10595703	-43.83544922	+2888	+13.76367188	-0.91406250	-1.84130859	-49.24072266	-11.22802734	+22.19238281	+3120	+11.28515625	-2.92236328	-3.02783203	+12.81005859	+7.49267578	-36.03515625	+2044
+1457971086.25530000	+13.59667969	-1.24365234	-2.60595703	+23.22509766	+16.08398438	-43.61572266	+2868	+13.75488281	-0.88769531	-1.80175781	-49.17480469	-11.07421875	+22.25830078	+3108	+11.27636719	-2.88720703	-2.99267578	+12.96386719	+7.42675781	-35.83740234	+2036
+1457971086.25939990	+13.59228516	-1.21289063	-2.56640625	+23.35693359	+16.04003906	-43.41796875	+2852	+13.75048828	-0.86132813	-1.75781250	-49.13085938	-10.92041016	+22.32421875	+3092	+11.27197266	-2.85644531	-2.95312500	+13.11767578	+7.36083984	-35.63964844	+2028
+1457971086.26360010	+13.58349609	-1.18212891	-2.52246094	+23.48876953	+15.95214844	-43.24218750	+2832	+13.74169922	-0.83496094	-1.71826172	-49.06494141	-10.81054688	+22.39013672	+3076	+11.26757813	-2.83007813	-2.91796875	+13.22753906	+7.29492188	-35.46386719	+2020
+1457971086.26780010	+13.57910156	-1.15576172	-2.47851563	+23.57666016	+15.90820313	-43.06640625	+2816	+13.73291016	-0.80859375	-1.67431641	-48.99902344	-10.67871094	+22.43408203	+3064	+11.26318359	-2.80371094	-2.88281250	+13.31542969	+7.22900391	-35.31005859	+2012
+1457971086.27189990	+13.57031250	-1.12939453	-2.44335938	+23.68652344	+15.88623047	-42.91259766	+2800	+13.72851563	-0.77783203	-1.63476563	-48.93310547	-10.56884766	+22.47802734	+3052	+11.25878906	-2.77734375	-2.85205078	+13.42529297	+7.18505859	-35.15625000	+2000
+1457971086.27609990	+13.56152344	-1.10302734	-2.40820313	+23.77441406	+15.86425781	-42.75878906	+2784	+13.71972656	-0.75146484	-1.59521484	-48.84521484	-10.48095703	+22.52197266	+3040	+11.25439453	-2.75537109	-2.82128906	+13.51318359	+7.18505859	-35.00244141	+1988
+1457971086.28440000	+13.54394531	-1.06347656	-2.34228516	+23.95019531	+15.82031250	-42.45117188	+2756	+13.70654297	-0.69873047	-1.51611328	-48.69140625	-10.26123047	+22.63183594	+3016	+11.24560547	-2.71582031	-2.76855469	+13.68896484	+7.16308594	-34.69482422	+1964
+1457971086.28860000	+13.53515625	-1.04150391	-2.30712891	+24.01611328	+15.79833984	-42.31933594	+2744	+13.69775391	-0.67236328	-1.47656250	-48.60351563	-10.21728516	+22.74169922	+3012	+11.24121094	-2.69824219	-2.74218750	+13.73291016	+7.14111328	-34.54101563	+1952
+1457971086.29279990	+13.52197266	-1.02392578	-2.27636719	+24.08203125	+15.75439453	-42.18750000	+2732	+13.69335938	-0.65039063	-1.42822266	-48.53759766	-10.15136719	+22.85156250	+3004	+11.23681641	-2.68066406	-2.72021484	+13.79882813	+7.14111328	-34.40917969	+1940
+1457971086.29690000	+13.51757813	-1.00634766	-2.24560547	+24.12597656	+15.71044922	-42.07763672	+2724	+13.69335938	-0.62841797	-1.39306641	-48.47167969	-10.06347656	+22.93945313	+2996	+11.23242188	-2.66308594	-2.69384766	+13.84277344	+7.11914063	-34.27734375	+1928
+1457971086.30110000	+13.51318359	-0.98876953	-2.21044922	+24.19189453	+15.64453125	-41.96777344	+2720	+13.68896484	-0.60644531	-1.35791016	-48.40576172	-9.99755859	+23.04931641	+2988	+11.23242188	-2.64990234	-2.67187500	+13.88671875	+7.09716797	-34.16748047	+1916
+1457971086.30530000	+13.50439453	-0.97558594	-2.17968750	+24.23583984	+15.60058594	-41.85791016	+2712	+13.68457031	-0.58447266	-1.31835938	-48.36181641	-9.93164063	+23.15917969	+2980	+11.22802734	-2.63671875	-2.64990234	+13.93066406	+7.09716797	-34.03564453	+1904
+1457971086.30940010	+13.50000000	-0.96240234	-2.15332031	+24.27978516	+15.57861328	-41.74804688	+2708	+13.68017578	-0.56689453	-1.28759766	-48.31787109	-9.84375000	+23.24707031	+2976	+11.22802734	-2.62353516	-2.62792969	+13.97460938	+7.07519531	-33.90380859	+1892
+1457971086.31360010	+13.49121094	-0.94921875	-2.12695313	+24.32373047	+15.55664063	-41.61621094	+2704	+13.67578125	-0.54931641	-1.25244141	-48.25195313	-9.77783203	+23.35693359	+2972	+11.22363281	-2.61035156	-2.60595703	+13.99658203	+7.07519531	-33.79394531	+1884
+1457971086.31769990	+13.48681641	-0.93164063	-2.10498047	+24.38964844	+15.51269531	-41.48437500	+2704	+13.67138672	-0.53173828	-1.21728516	-48.20800781	-9.71191406	+23.48876953	+2964	+11.21923828	-2.59277344	-2.58398438	+14.06250000	+7.05322266	-33.66210938	+1872
+1457971086.32610010	+13.48242188	-0.90087891	-2.04785156	+24.54345703	+15.38085938	-41.22070313	+2700	+13.66699219	-0.50537109	-1.16015625	-48.16406250	-9.51416016	+23.70849609	+2952	+11.21923828	-2.56201172	-2.54003906	+14.15039063	+6.96533203	-33.42041016	+1852
+1457971086.33020000	+13.47802734	-0.88330078	-2.02148438	+24.60937500	+15.31494141	-41.08886719	+2700	+13.66699219	-0.49218750	-1.13378906	-48.14208984	-9.42626953	+23.84033203	+2944	+11.21923828	-2.54443359	-2.51806641	+14.21630859	+6.92138672	-33.28857422	+1844
+1457971086.33439990	+13.47802734	-0.87011719	-1.99511719	+24.69726563	+15.22705078	-40.95703125	+2696	+13.66699219	-0.48339844	-1.10742188	-48.14208984	-9.31640625	+23.92822266	+2936	+11.21923828	-2.53125000	-2.49169922	+14.28222656	+6.85546875	-33.17871094	+1840
+1457971086.33859990	+13.48242188	-0.85253906	-1.96875000	+24.78515625	+15.16113281	-40.80322266	+2692	+13.66259766	-0.47021484	-1.08544922	-48.12011719	-9.20654297	+24.01611328	+2928	+11.21923828	-2.51367188	-2.46972656	+14.34814453	+6.76757813	-33.06884766	+1832
+1457971086.34270000	+13.48242188	-0.83935547	-1.94238281	+24.87304688	+15.09521484	-40.64941406	+2688	+13.66259766	-0.46582031	-1.06347656	-48.12011719	-9.07470703	+24.10400391	+2920	+11.21923828	-2.49609375	-2.44335938	+14.41406250	+6.70166016	-32.95898438	+1828
+1457971086.34690000	+13.48242188	-0.82177734	-1.92041016	+24.98291016	+15.05126953	-40.49560547	+2684	+13.66259766	-0.45703125	-1.04589844	-48.09814453	-8.94287109	+24.16992188	+2908	+11.22363281	-2.47851563	-2.42138672	+14.50195313	+6.63574219	-32.82714844	+1820
+1457971086.35110000	+13.48681641	-0.80419922	-1.89843750	+25.07080078	+14.98535156	-40.31982422	+2676	+13.65820313	-0.44824219	-1.02832031	-48.09814453	-8.81103516	+24.23583984	+2896	+11.22363281	-2.46533203	-2.39941406	+14.56787109	+6.56982422	-32.71728516	+1816
+1457971086.35520010	+13.48681641	-0.78662109	-1.87646484	+25.20263672	+14.91943359	-40.16601563	+2668	+13.65820313	-0.44384766	-1.01074219	-48.12011719	-8.67919922	+24.32373047	+2888	+11.22363281	-2.44775391	-2.37744141	+14.65576172	+6.50390625	-32.60742188	+1812
+1457971086.35940000	+13.49121094	-0.76904297	-1.85449219	+25.31250000	+14.83154297	-39.99023438	+2660	+13.65820313	-0.43945313	-0.99316406	-48.12011719	-8.54736328	+24.41162109	+2876	+11.22363281	-2.43017578	-2.35546875	+14.72167969	+6.41601563	-32.49755859	+1804
+1457971086.36770010	+13.49560547	-0.74267578	-1.80615234	+25.46630859	+14.63378906	-39.70458984	+2636	+13.65820313	-0.43066406	-0.96240234	-48.16406250	-8.28369141	+24.56542969	+2852	+11.22802734	-2.39941406	-2.30712891	+14.85351563	+6.26220703	-32.27783203	+1800
+1457971086.37190010	+13.50000000	-0.72949219	-1.78417969	+25.53222656	+14.58984375	-39.55078125	+2624	+13.65820313	-0.42626953	-0.94921875	-48.16406250	-8.15185547	+24.63134766	+2840	+11.22802734	-2.38623047	-2.28955078	+14.89746094	+6.21826172	-32.16796875	+1792
+1457971086.37610010	+13.50439453	-0.72070313	-1.76660156	+25.59814453	+14.54589844	-39.39697266	+2608	+13.65820313	-0.42187500	-0.93164063	-48.18603516	-8.04199219	+24.69726563	+2828	+11.23242188	-2.37304688	-2.27197266	+14.94140625	+6.17431641	-32.08007813	+1788
+1457971086.38019990	+13.50439453	-0.70751953	-1.74902344	+25.66406250	+14.50195313	-39.24316406	+2592	+13.66259766	-0.41748047	-0.91406250	-48.18603516	-7.91015625	+24.78515625	+2816	+11.23242188	-2.36425781	-2.25439453	+14.96337891	+6.13037109	-31.97021484	+1784
+1457971086.38439990	+13.50439453	-0.69873047	-1.73583984	+25.72998047	+14.47998047	-39.08935547	+2576	+13.65820313	-0.40869141	-0.90087891	-48.20800781	-7.80029297	+24.85107422	+2808	+11.23242188	-2.35546875	-2.24121094	+15.00732422	+6.10839844	-31.86035156	+1780
+1457971086.38860010	+13.50439453	-0.68554688	-1.71826172	+25.77392578	+14.41406250	-38.95751953	+2564	+13.65820313	-0.40429688	-0.88330078	-48.22998047	-7.69042969	+24.91699219	+2796	+11.23242188	-2.34667969	-2.22802734	+15.02929688	+6.08642578	-31.77246094	+1772
+1457971086.39270000	+13.50439453	-0.68115234	-1.70068359	+25.77392578	+14.34814453	-38.84765625	+2548	+13.65820313	-0.39990234	-0.86572266	-48.22998047	-7.60253906	+24.98291016	+2788	+11.23242188	-2.33789063	-2.21484375	+15.02929688	+6.08642578	-31.66259766	+1768
+1457971086.39689990	+13.50439453	-0.68115234	-1.68310547	+25.79589844	+14.30419922	-38.73779297	+2536	+13.65820313	-0.39550781	-0.84375000	-48.25195313	-7.53662109	+25.07080078	+2780	+11.23681641	-2.33349609	-2.20166016	+15.02929688	+6.08642578	-31.57470703	+1760
+1457971086.40520000	+13.50439453	-0.67675781	-1.64794922	+25.77392578	+14.19433594	-38.54003906	+2516	+13.66259766	-0.38671875	-0.80419922	-48.27392578	-7.40478516	+25.22460938	+2764	+11.23681641	-2.32910156	-2.17968750	+14.98535156	+6.08642578	-31.39892578	+1744
+1457971086.40940000	+13.50000000	-0.67675781	-1.63476563	+25.75195313	+14.19433594	-38.45214844	+2508	+13.66259766	-0.37792969	-0.78222656	-48.27392578	-7.36083984	+25.29052734	+2760	+11.23681641	-2.32470703	-2.17089844	+14.96337891	+6.13037109	-31.31103516	+1736
+1457971086.41350010	+13.49560547	-0.67675781	-1.62597656	+25.75195313	+14.19433594	-38.34228516	+2500	+13.66259766	-0.37353516	-0.76025391	-48.25195313	-7.29492188	+25.33447266	+2756	+11.23681641	-2.32470703	-2.16650391	+14.94140625	+6.17431641	-31.22314453	+1728
+1457971086.41770010	+13.49121094	-0.67675781	-1.61279297	+25.75195313	+14.19433594	-38.23242188	+2492	+13.66259766	-0.36474609	-0.74267578	-48.25195313	-7.22900391	+25.40039063	+2752	+11.23681641	-2.32031250	-2.16210938	+14.91943359	+6.21826172	-31.11328125	+1720
+1457971086.42190000	+13.49121094	-0.67236328	-1.59960938	+25.72998047	+14.15039063	-38.12255859	+2492	+13.66259766	-0.36035156	-0.72509766	-48.22998047	-7.16308594	+25.44433594	+2748	+11.23681641	-2.32031250	-2.15332031	+14.89746094	+6.26220703	-31.02539063	+1712
+1457971086.42600010	+13.48681641	-0.67236328	-1.58642578	+25.75195313	+14.10644531	-38.03466797	+2488	+13.66259766	-0.35595703	-0.70312500	-48.22998047	-7.09716797	+25.51025391	+2748	+11.23681641	-2.32031250	-2.14892578	+14.87548828	+6.28417969	-30.95947266	+1704
+1457971086.43020010	+13.48242188	-0.67236328	-1.56884766	+25.72998047	+14.06250000	-37.94677734	+2492	+13.66259766	-0.35156250	-0.68554688	-48.22998047	-7.05322266	+25.57617188	+2744	+11.23681641	-2.31591797	-2.14013672	+14.85351563	+6.32812500	-30.87158203	+1696
+1457971086.43440010	+13.48242188	-0.67675781	-1.55566406	+25.70800781	+14.01855469	-37.85888672	+2492	+13.66699219	-0.34716797	-0.66796875	-48.20800781	-6.98730469	+25.64208984	+2744	+11.23681641	-2.31591797	-2.13134766	+14.83154297	+6.35009766	-30.78369141	+1692
+1457971086.43849990	+13.48242188	-0.67236328	-1.54248047	+25.72998047	+14.01855469	-37.74902344	+2492	+13.66699219	-0.33837891	-0.65039063	-48.18603516	-6.89941406	+25.68603516	+2744	+11.23681641	-2.31591797	-2.12255859	+14.83154297	+6.37207031	-30.69580078	+1684
+1457971086.44689990	+13.47802734	-0.66796875	-1.52050781	+25.79589844	+13.99658203	-37.50732422	+2500	+13.67138672	-0.32958984	-0.62402344	-48.12011719	-6.70166016	+25.75195313	+2740	+11.23681641	-2.30712891	-2.10498047	+14.85351563	+6.41601563	-30.49804688	+1672
+1457971086.45100000	+13.47802734	-0.66357422	-1.51171875	+25.83984375	+13.97460938	-37.37548828	+2500	+13.67138672	-0.32519531	-0.61083984	-48.09814453	-6.61376953	+25.77392578	+2740	+11.23681641	-2.30273438	-2.09619141	+14.87548828	+6.43798828	-30.41015625	+1664
+1457971086.45520000	+13.47802734	-0.65478516	-1.49853516	+25.92773438	+13.95263672	-37.22167969	+2504	+13.66699219	-0.32519531	-0.60205078	-48.09814453	-6.50390625	+25.79589844	+2736	+11.23242188	-2.29394531	-2.08740234	+14.89746094	+6.43798828	-30.30029297	+1660
+1457971086.45939990	+13.47802734	-0.64599609	-1.48535156	+25.99365234	+13.88671875	-37.08984375	+2508	+13.67138672	-0.32080078	-0.59326172	-48.09814453	-6.37207031	+25.83984375	+2732	+11.23242188	-2.28955078	-2.07421875	+14.91943359	+6.43798828	-30.19042969	+1656
+1457971086.46350000	+13.48242188	-0.63720703	-1.47216797	+26.05957031	+13.84277344	-36.95800781	+2508	+13.67138672	-0.32080078	-0.58447266	-48.07617188	-6.24023438	+25.88378906	+2728	+11.23242188	-2.28076172	-2.06542969	+14.96337891	+6.41601563	-30.10253906	+1652
+1457971086.46770000	+13.48242188	-0.63281250	-1.45898438	+26.10351563	+13.82080078	-36.80419922	+2508	+13.67138672	-0.32080078	-0.57568359	-48.07617188	-6.13037109	+25.90576172	+2724	+11.23242188	-2.27197266	-2.05224609	+15.00732422	+6.39404297	-29.99267578	+1652
+1457971086.47180010	+13.48681641	-0.62402344	-1.44580078	+26.16943359	+13.77685547	-36.67236328	+2508	+13.67138672	-0.32080078	-0.57128906	-48.07617188	-5.99853516	+25.90576172	+2720	+11.23242188	-2.26318359	-2.03906250	+15.05126953	+6.37207031	-29.90478516	+1648
+1457971086.47600010	+13.48681641	-0.61523438	-1.43701172	+26.25732422	+13.77685547	-36.51855469	+2504	+13.67578125	-0.32080078	-0.56689453	-48.05419922	-5.84472656	+25.88378906	+2712	+11.23242188	-2.25439453	-2.02587891	+15.09521484	+6.35009766	-29.79492188	+1648
+1457971086.48429990	+13.49121094	-0.59326172	-1.41503906	+26.43310547	+13.73291016	-36.16699219	+2496	+13.67138672	-0.32080078	-0.55810547	-48.03222656	-5.55908203	+25.83984375	+2700	+11.23242188	-2.23681641	-1.99951172	+15.22705078	+6.30615234	-29.57519531	+1644
+1457971086.48850010	+13.49121094	-0.58447266	-1.40625000	+26.54296875	+13.71093750	-36.01318359	+2488	+13.67138672	-0.32080078	-0.55371094	-48.03222656	-5.42724609	+25.81787109	+2696	+11.22802734	-2.22363281	-1.98632813	+15.29296875	+6.26220703	-29.46533203	+1644
+1457971086.49270010	+13.49121094	-0.57568359	-1.39306641	+26.60888672	+13.66699219	-35.85937500	+2484	+13.67138672	-0.32519531	-0.54931641	-48.01025391	-5.29541016	+25.79589844	+2688	+11.22802734	-2.21484375	-1.97314453	+15.33691406	+6.24023438	-29.37744141	+1644
+1457971086.49679990	+13.49121094	-0.56689453	-1.37988281	+26.67480469	+13.62304688	-35.72753906	+2476	+13.67138672	-0.32519531	-0.54492188	-48.01025391	-5.18554688	+25.77392578	+2684	+11.22363281	-2.20605469	-1.96435547	+15.38085938	+6.21826172	-29.26757813	+1640
+1457971086.50099990	+13.49121094	-0.55810547	-1.36669922	+26.74072266	+13.57910156	-35.57373047	+2468	+13.67138672	-0.32519531	-0.53613281	-47.96630859	-5.05371094	+25.75195313	+2676	+11.22363281	-2.19726563	-1.95117188	+15.44677734	+6.19628906	-29.17968750	+1640
+1457971086.50519990	+13.49121094	-0.55371094	-1.35351563	+26.80664063	+13.53515625	-35.44189453	+2460	+13.66699219	-0.32519531	-0.52734375	-47.92236328	-4.96582031	+25.70800781	+2672	+11.22363281	-2.19287109	-1.93798828	+15.49072266	+6.17431641	-29.06982422	+1640
+1457971086.50930000	+13.49121094	-0.54492188	-1.34912109	+26.87255859	+13.55712891	-35.31005859	+2448	+13.66699219	-0.32080078	-0.52294922	-47.87841797	-4.85595703	+25.68603516	+2668	+11.21923828	-2.18408203	-1.92919922	+15.53466797	+6.19628906	-28.98193359	+1640
+1457971086.51770000	+13.48242188	-0.53613281	-1.33154297	+26.98242188	+13.51318359	-35.06835938	+2432	+13.65820313	-0.31640625	-0.50097656	-47.76855469	-4.70214844	+25.64208984	+2660	+11.21484375	-2.17529297	-1.91162109	+15.62255859	+6.19628906	-28.80615234	+1636
+1457971086.52180000	+13.47802734	-0.53173828	-1.32275391	+27.02636719	+13.51318359	-34.93652344	+2424	+13.65820313	-0.31201172	-0.48779297	-47.70263672	-4.63623047	+25.64208984	+2660	+11.21044922	-2.17089844	-1.90283203	+15.64453125	+6.21826172	-28.69628906	+1632
+1457971086.52600000	+13.47363281	-0.52734375	-1.30957031	+27.07031250	+13.44726563	-34.82666016	+2420	+13.65380859	-0.30761719	-0.47021484	-47.63671875	-4.57031250	+25.68603516	+2656	+11.21044922	-2.16650391	-1.89843750	+15.66650391	+6.24023438	-28.63037109	+1632
+1457971086.53020000	+13.46923828	-0.52294922	-1.29638672	+27.09228516	+13.40332031	-34.73876953	+2412	+13.64941406	-0.29882813	-0.45263672	-47.57080078	-4.54833984	+25.70800781	+2660	+11.20605469	-2.16210938	-1.88964844	+15.68847656	+6.24023438	-28.54248047	+1628
+1457971086.53430010	+13.46484375	-0.52294922	-1.28759766	+27.11425781	+13.38134766	-34.65087891	+2408	+13.64941406	-0.29443359	-0.43505859	-47.48291016	-4.50439453	+25.75195313	+2660	+11.20166016	-2.16210938	-1.88525391	+15.71044922	+6.28417969	-28.45458984	+1624
+1457971086.53850010	+13.46044922	-0.51855469	-1.27441406	+27.13623047	+13.33740234	-34.56298828	+2404	+13.64501953	-0.28564453	-0.41748047	-47.39501953	-4.48242188	+25.79589844	+2660	+11.20166016	-2.15771484	-1.87646484	+15.71044922	+6.28417969	-28.36669922	+1620
+1457971086.54679990	+13.45166016	-0.51416016	-1.25683594	+27.20214844	+13.29345703	-34.36523438	+2400	+13.64062500	-0.26806641	-0.37792969	-47.19726563	-4.43847656	+25.90576172	+2664	+11.19287109	-2.15332031	-1.86328125	+15.73242188	+6.32812500	-28.21289063	+1612
+1457971086.55100010	+13.44287109	-0.51416016	-1.24804688	+27.22412109	+13.27148438	-34.27734375	+2400	+13.63623047	-0.25488281	-0.36035156	-47.08740234	-4.39453125	+25.97167969	+2668	+11.19287109	-2.15332031	-1.85888672	+15.75439453	+6.35009766	-28.14697266	+1604
+1457971086.55510000	+13.43847656	-0.50976563	-1.23925781	+27.26806641	+13.24951172	-34.16748047	+2400	+13.63183594	-0.25048828	-0.34277344	-46.99951172	-4.37255859	+26.03759766	+2672	+11.18847656	-2.14892578	-1.85449219	+15.77636719	+6.35009766	-28.05908203	+1600
+1457971086.55929990	+13.43408203	-0.50537109	-1.22607422	+27.29003906	+13.18359375	-34.05761719	+2400	+13.62744141	-0.24169922	-0.32519531	-46.88964844	-4.32861328	+26.08154297	+2672	+11.18408203	-2.14453125	-1.85009766	+15.77636719	+6.35009766	-27.97119141	+1596
+1457971086.56349990	+13.42968750	-0.50097656	-1.21289063	+27.33398438	+13.11767578	-33.96972656	+2404	+13.62304688	-0.23291016	-0.30761719	-46.80175781	-4.30664063	+26.14746094	+2676	+11.17968750	-2.14453125	-1.84130859	+15.79833984	+6.32812500	-27.90527344	+1592
+1457971086.56760000	+13.42529297	-0.49658203	-1.19970703	+27.35595703	+13.05175781	-33.88183594	+2408	+13.62304688	-0.22412109	-0.29003906	-46.69189453	-4.28466797	+26.19140625	+2676	+11.17968750	-2.14013672	-1.83251953	+15.82031250	+6.30615234	-27.83935547	+1588
+1457971086.57180000	+13.42089844	-0.49218750	-1.18652344	+27.39990234	+13.00781250	-33.79394531	+2408	+13.61865234	-0.21533203	-0.27685547	-46.58203125	-4.26269531	+26.23535156	+2680	+11.17529297	-2.13574219	-1.82812500	+15.82031250	+6.28417969	-27.75146484	+1584
+1457971086.57600000	+13.42089844	-0.48779297	-1.17773438	+27.46582031	+12.96386719	-33.68408203	+2412	+13.61425781	-0.20654297	-0.26367188	-46.45019531	-4.19677734	+26.23535156	+2680	+11.17089844	-2.13134766	-1.81933594	+15.86425781	+6.24023438	-27.68554688	+1580
+1457971086.58430000	+13.41210938	-0.47021484	-1.16015625	+27.61962891	+12.89794922	-33.42041016	+2416	+13.60986328	-0.19775391	-0.24609375	-46.23046875	-4.06494141	+26.16943359	+2676	+11.16650391	-2.11376953	-1.79736328	+15.97412109	+6.15234375	-27.53173828	+1576
+1457971086.58850000	+13.41210938	-0.46142578	-1.15136719	+27.70751953	+12.85400391	-33.28857422	+2420	+13.60546875	-0.18896484	-0.23730469	-46.09863281	-3.97705078	+26.10351563	+2676	+11.16210938	-2.10498047	-1.78857422	+16.04003906	+6.08642578	-27.44384766	+1572
+1457971086.59260010	+13.40771484	-0.44824219	-1.13818359	+27.79541016	+12.78808594	-33.15673828	+2420	+13.59667969	-0.18896484	-0.23291016	-45.98876953	-3.88916016	+26.01562500	+2672	+11.15771484	-2.09619141	-1.77978516	+16.08398438	+6.02050781	-27.37792969	+1572
+1457971086.59680010	+13.40332031	-0.43945313	-1.12939453	+27.88330078	+12.72216797	-33.02490234	+2420	+13.59667969	-0.18457031	-0.22412109	-45.87890625	-3.82324219	+25.92773438	+2668	+11.15332031	-2.08740234	-1.76660156	+16.14990234	+5.95458984	-27.29003906	+1568
+1457971086.60100010	+13.40332031	-0.42626953	-1.11621094	+27.99316406	+12.67822266	-32.91503906	+2420	+13.59228516	-0.18017578	-0.21972656	-45.74707031	-3.73535156	+25.79589844	+2664	+11.14892578	-2.07861328	-1.75781250	+16.21582031	+5.88867188	-27.22412109	+1568
+1457971086.60509990	+13.40332031	-0.41748047	-1.10302734	+28.05908203	+12.63427734	-32.80517578	+2416	+13.59228516	-0.17578125	-0.21533203	-45.61523438	-3.64746094	+25.64208984	+2656	+11.14453125	-2.06982422	-1.74462891	+16.30371094	+5.80078125	-27.15820313	+1568
+1457971086.60929990	+13.39892578	-0.40869141	-1.09423828	+28.14697266	+12.61230469	-32.69531250	+2412	+13.58789063	-0.17138672	-0.21093750	-45.48339844	-3.60351563	+25.48828125	+2652	+11.14013672	-2.06103516	-1.73583984	+16.36962891	+5.73486328	-27.07031250	+1568
+1457971086.61350010	+13.39453125	-0.40429688	-1.08984375	+28.21289063	+12.59033203	-32.58544922	+2408	+13.58349609	-0.16699219	-0.21093750	-45.32958984	-3.49365234	+25.26855469	+2644	+11.13574219	-2.05224609	-1.72265625	+16.43554688	+5.66894531	-27.00439453	+1564
+1457971086.62179990	+13.38574219	-0.38232422	-1.07226563	+28.38867188	+12.56835938	-32.36572266	+2400	+13.57031250	-0.16699219	-0.21093750	-45.08789063	-3.33984375	+24.85107422	+2632	+11.12695313	-2.03466797	-1.70507813	+16.58935547	+5.53710938	-26.82861328	+1564
+1457971086.62590000	+13.38134766	-0.37353516	-1.06347656	+28.43261719	+12.52441406	-32.27783203	+2392	+13.57031250	-0.16699219	-0.20654297	-44.97802734	-3.29589844	+24.65332031	+2628	+11.12255859	-2.02587891	-1.69628906	+16.63330078	+5.49316406	-26.76269531	+1564
+1457971086.63010000	+13.37695313	-0.36914063	-1.05468750	+28.47656250	+12.50244141	-32.23388672	+2384	+13.56591797	-0.16259766	-0.19775391	-44.82421875	-3.27392578	+24.47753906	+2624	+11.11376953	-2.02148438	-1.68750000	+16.67724609	+5.42724609	-26.69677734	+1564
+1457971086.63430000	+13.37255859	-0.36474609	-1.04589844	+28.49853516	+12.48046875	-32.18994141	+2376	+13.56152344	-0.15820313	-0.19335938	-44.67041016	-3.27392578	+24.30175781	+2620	+11.10937500	-2.01269531	-1.68310547	+16.69921875	+5.40527344	-26.63085938	+1560
+1457971086.63840010	+13.36816406	-0.36035156	-1.03710938	+28.52050781	+12.48046875	-32.14599609	+2368	+13.55712891	-0.14941406	-0.18457031	-44.51660156	-3.25195313	+24.10400391	+2616	+11.10498047	-2.00830078	-1.67431641	+16.72119141	+5.36132813	-26.56494141	+1560
+1457971086.64260010	+13.36376953	-0.36035156	-1.02832031	+28.52050781	+12.45849609	-32.12402344	+2364	+13.55712891	-0.14501953	-0.18017578	-44.36279297	-3.22998047	+23.90625000	+2612	+11.09619141	-2.00390625	-1.66992188	+16.74316406	+5.31738281	-26.49902344	+1556
+1457971086.65089990	+13.35058594	-0.35595703	-1.02392578	+28.54248047	+12.48046875	-32.08007813	+2348	+13.54394531	-0.13183594	-0.16259766	-44.01123047	-3.25195313	+23.55468750	+2604	+11.08740234	-1.99951172	-1.66552734	+16.78710938	+5.27343750	-26.36718750	+1548
+1457971086.65510010	+13.34179688	-0.35156250	-1.01953125	+28.54248047	+12.45849609	-32.08007813	+2344	+13.53955078	-0.12744141	-0.14941406	-43.81347656	-3.27392578	+23.42285156	+2604	+11.08300781	-1.99511719	-1.66552734	+16.76513672	+5.25146484	-26.30126953	+1544
+1457971086.65930010	+13.33300781	-0.34716797	-1.01513672	+28.56445313	+12.48046875	-32.08007813	+2336	+13.53515625	-0.12304688	-0.14501953	-43.61572266	-3.27392578	+23.26904297	+2600	+11.07421875	-1.99511719	-1.66552734	+16.76513672	+5.22949219	-26.23535156	+1540
+1457971086.66339990	+13.32861328	-0.34716797	-1.01074219	+28.56445313	+12.43652344	-32.10205078	+2332	+13.53515625	-0.10986328	-0.13183594	-43.30810547	-3.33984375	+23.18115234	+2600	+11.06982422	-1.99072266	-1.66552734	+16.76513672	+5.18554688	-26.19140625	+1536
+1457971086.66759990	+13.31982422	-0.34716797	-1.00195313	+28.56445313	+12.39257813	-32.14599609	+2332	+13.53076172	-0.10546875	-0.11425781	-43.06640625	-3.38378906	+23.09326172	+2600	+11.06542969	-1.99072266	-1.66113281	+16.74316406	+5.11962891	-26.14746094	+1528
+1457971086.67179990	+13.31542969	-0.34716797	-0.99755859	+28.56445313	+12.39257813	-32.21191406	+2328	+13.52636719	-0.09667969	-0.10986328	-42.80273438	-3.40576172	+22.96142578	+2596	+11.06103516	-1.99072266	-1.66113281	+16.72119141	+5.07568359	-26.08154297	+1524
+1457971086.68010000	+13.30224609	-0.34277344	-0.98876953	+28.58642578	+12.32666016	-32.34375000	+2324	+13.51757813	-0.07470703	-0.08349609	-42.01171875	-3.51562500	+22.85156250	+2600	+11.05224609	-1.99072266	-1.66113281	+16.72119141	+4.94384766	-25.99365234	+1512
+1457971086.68429990	+13.29785156	-0.34277344	-0.98876953	+28.60839844	+12.32666016	-32.40966797	+2324	+13.51318359	-0.06591797	-0.08789063	-41.68212891	-3.47167969	+22.76367188	+2600	+11.04785156	-1.98632813	-1.66552734	+16.74316406	+4.89990234	-25.94970703	+1508
+1457971086.68840000	+13.29345703	-0.33837891	-0.98437500	+28.65234375	+12.28271484	-32.49755859	+2324	+13.50878906	-0.04394531	-0.07910156	-41.11083984	-3.53759766	+22.80761719	+2604	+11.04345703	-1.98632813	-1.66552734	+16.74316406	+4.79003906	-25.90576172	+1500
+1457971086.69260000	+13.28906250	-0.33837891	-0.98437500	+28.67431641	+12.23876953	-32.58544922	+2324	+13.50439453	-0.03955078	-0.06591797	-40.64941406	-3.60351563	+22.87353516	+2604	+11.03906250	-1.98193359	-1.66552734	+16.76513672	+4.68017578	-25.88378906	+1496
+1457971086.69680000	+13.28466797	-0.33398438	-0.97998047	+28.71826172	+12.19482422	-32.71728516	+2324	+13.50000000	-0.03515625	-0.07031250	-40.20996094	-3.53759766	+22.91748047	+2604	+11.03466797	-1.98193359	-1.66552734	+16.78710938	+4.54833984	-25.83984375	+1492
+1457971086.70090010	+13.28027344	-0.32958984	-0.97558594	+28.76220703	+12.12890625	-32.84912109	+2324	+13.50000000	-0.01318359	-0.07031250	-39.55078125	-3.58154297	+23.04931641	+2608	+11.03027344	-1.97753906	-1.66113281	+16.83105469	+4.39453125	-25.83984375	+1484
+1457971086.70510010	+13.27587891	-0.32958984	-0.97119141	+28.78417969	+12.06298828	-33.02490234	+2324	+13.49560547	-0.00878906	-0.06152344	-38.95751953	-3.58154297	+23.22509766	+2604	+11.03027344	-1.97314453	-1.66113281	+16.87500000	+4.21875000	-25.81787109	+1480
+1457971086.71339990	+13.27148438	-0.32080078	-0.96240234	+28.87207031	+11.97509766	-33.42041016	+2324	+13.49560547	+0.01318359	-0.07910156	-37.66113281	-3.44970703	+23.66455078	+2604	+11.02148438	-1.96435547	-1.65673828	+16.98486328	+3.82324219	-25.79589844	+1472
+1457971086.71760010	+13.26708984	-0.31640625	-0.96240234	+28.91601563	+11.90917969	-33.64013672	+2320	+13.49121094	+0.02197266	-0.07910156	-37.00195313	-3.42773438	+24.01611328	+2604	+11.01708984	-1.95556641	-1.65234375	+17.05078125	+3.62548828	-25.77392578	+1472
+1457971086.72170000	+13.26708984	-0.31201172	-0.95800781	+28.95996094	+11.86523438	-33.85986328	+2320	+13.49121094	+0.03076172	-0.09228516	-36.34277344	-3.22998047	+24.38964844	+2600	+11.01269531	-1.94677734	-1.64794922	+17.11669922	+3.40576172	-25.75195313	+1468
+1457971086.72589990	+13.26708984	-0.30761719	-0.95361328	+28.98193359	+11.77734375	-34.14550781	+2316	+13.49121094	+0.04394531	-0.09667969	-35.63964844	-3.18603516	+24.85107422	+2600	+11.00830078	-1.93798828	-1.64355469	+17.18261719	+3.12011719	-25.75195313	+1468
+1457971086.73009990	+13.26708984	-0.30322266	-0.95361328	+28.98193359	+11.73339844	-34.40917969	+2316	+13.48681641	+0.05273438	-0.09667969	-34.95849609	-3.14208984	+25.37841797	+2596	+11.00390625	-1.92919922	-1.63916016	+17.24853516	+2.87841797	-25.77392578	+1464
+1457971086.73420000	+13.26708984	-0.30322266	-0.94921875	+28.98193359	+11.68945313	-34.62890625	+2312	+13.48681641	+0.06152344	-0.10546875	-34.27734375	-3.01025391	+25.94970703	+2592	+10.99951172	-1.92480469	-1.63476563	+17.29248047	+2.63671875	-25.77392578	+1464
+1457971086.73840000	+13.26708984	-0.30322266	-0.94921875	+28.91601563	+11.66748047	-34.87060547	+2308	+13.48681641	+0.07031250	-0.10986328	-33.61816406	-2.92236328	+26.54296875	+2584	+10.99511719	-1.91601563	-1.63476563	+17.31445313	+2.39501953	-25.75195313	+1464
+1457971086.74670000	+13.27148438	-0.30322266	-0.94921875	+28.78417969	+11.71142578	-35.26611328	+2296	+13.48242188	+0.09228516	-0.11865234	-32.23388672	-2.74658203	+27.86132813	+2576	+10.98632813	-1.90283203	-1.63037109	+17.35839844	+1.97753906	-25.75195313	+1460
+1457971086.75090000	+13.26708984	-0.30761719	-0.95361328	+28.67431641	+11.75537109	-35.44189453	+2292	+13.47802734	+0.09667969	-0.11865234	-31.64062500	-2.70263672	+28.56445313	+2568	+10.98193359	-1.89843750	-1.63037109	+17.33642578	+1.77978516	-25.72998047	+1460
+1457971086.75510000	+13.26708984	-0.30761719	-0.95800781	+28.58642578	+11.79931641	-35.59570313	+2288	+13.47363281	+0.10986328	-0.11425781	-31.00341797	-2.65869141	+29.31152344	+2564	+10.97753906	-1.89404297	-1.63037109	+17.29248047	+1.58203125	-25.72998047	+1460
+1457971086.75920010	+13.26708984	-0.30761719	-0.95800781	+28.47656250	+11.82128906	-35.79345703	+2284	+13.46923828	+0.11865234	-0.10986328	-30.38818359	-2.65869141	+30.03662109	+2560	+10.97314453	-1.88964844	-1.63476563	+17.27050781	+1.40625000	-25.72998047	+1456
+1457971086.76340010	+13.26708984	-0.31201172	-0.95800781	+28.32275391	+11.90917969	-35.94726563	+2280	+13.46484375	+0.12304688	-0.10546875	-29.81689453	-2.65869141	+30.76171875	+2556	+10.96875000	-1.88964844	-1.63916016	+17.20458984	+1.23046875	-25.72998047	+1456
+1457971086.76760010	+13.26269531	-0.32080078	-0.96240234	+28.16894531	+12.01904297	-36.12304688	+2276	+13.45605469	+0.13623047	-0.09667969	-29.22363281	-2.72460938	+31.48681641	+2552	+10.96435547	-1.88964844	-1.64355469	+17.11669922	+1.07666016	-25.75195313	+1456
+1457971086.77169990	+13.26269531	-0.32519531	-0.96679688	+27.99316406	+12.15087891	-36.29882813	+2272	+13.45166016	+0.14501953	-0.08349609	-28.63037109	-2.83447266	+32.12402344	+2552	+10.95556641	-1.88964844	-1.64794922	+17.02880859	+0.96679688	-25.75195313	+1452
+1457971086.78000000	+13.25390625	-0.33837891	-0.98437500	+27.64160156	+12.52441406	-36.58447266	+2268	+13.43847656	+0.16699219	-0.06152344	-27.42187500	-3.12011719	+33.39843750	+2548	+10.94677734	-1.89404297	-1.66552734	+16.85302734	+0.70312500	-25.79589844	+1452
+1457971086.78420000	+13.24951172	-0.34716797	-0.99316406	+27.46582031	+12.70019531	-36.73828125	+2268	+13.42968750	+0.18017578	-0.05712891	-26.85058594	-3.31787109	+33.90380859	+2544	+10.93798828	-1.89843750	-1.67871094	+16.76513672	+0.63720703	-25.81787109	+1452
+1457971086.78839990	+13.24511719	-0.35595703	-1.00195313	+27.26806641	+12.96386719	-36.89208984	+2268	+13.41650391	+0.19335938	-0.03955078	-26.16943359	-3.58154297	+34.45312500	+2548	+10.93359375	-1.90283203	-1.68750000	+16.67724609	+0.50537109	-25.86181641	+1452
+1457971086.79250000	+13.23632813	-0.36474609	-1.01513672	+27.07031250	+13.22753906	-37.04589844	+2272	+13.40771484	+0.20654297	-0.02197266	-25.53222656	-3.91113281	+34.95849609	+2548	+10.92480469	-1.90722656	-1.69628906	+16.56738281	+0.39550781	-25.90576172	+1452
+1457971086.79670000	+13.22753906	-0.37353516	-1.02832031	+26.87255859	+13.49121094	-37.19970703	+2272	+13.39892578	+0.21533203	-0.01318359	-24.91699219	-4.26269531	+35.33203125	+2552	+10.91601563	-1.91601563	-1.70947266	+16.45751953	+0.30761719	-25.97167969	+1452
+1457971086.80090000	+13.21875000	-0.38232422	-1.04150391	+26.65283203	+13.84277344	-37.37548828	+2276	+13.38574219	+0.23730469	+0.00000000	-24.14794922	-4.65820313	+35.72753906	+2556	+10.91162109	-1.91601563	-1.72265625	+16.43554688	+0.19775391	-26.03759766	+1452
+1457971086.80920000	+13.20556641	-0.40869141	-1.07226563	+26.25732422	+14.50195313	-37.68310547	+2288	+13.36376953	+0.25927734	+0.02197266	-22.69775391	-5.53710938	+36.23291016	+2560	+10.89404297	-1.93359375	-1.74902344	+16.28173828	+0.02197266	-26.19140625	+1448
+1457971086.81340000	+13.19238281	-0.41748047	-1.09423828	+26.10351563	+14.89746094	-37.88085938	+2296	+13.35058594	+0.28125000	+0.03076172	-21.84082031	-6.04248047	+36.45263672	+2564	+10.88525391	-1.93798828	-1.76220703	+16.28173828	-0.08789063	-26.27929688	+1448
+1457971086.81750010	+13.18359375	-0.42187500	-1.11181641	+25.97167969	+15.22705078	-38.03466797	+2300	+13.33740234	+0.29882813	+0.03955078	-21.04980469	-6.56982422	+36.60644531	+2568	+10.87646484	-1.94238281	-1.77099609	+16.25976563	-0.19775391	-26.38916016	+1444
+1457971086.82170010	+13.17041016	-0.43066406	-1.13378906	+25.86181641	+15.57861328	-38.14453125	+2308	+13.31982422	+0.31201172	+0.03955078	-20.23681641	-7.05322266	+36.65039063	+2568	+10.86767578	-1.95117188	-1.78857422	+16.23779297	-0.28564453	-26.49902344	+1444
+1457971086.82590010	+13.16162109	-0.43505859	-1.15136719	+25.79589844	+15.84228516	-38.32031250	+2308	+13.30664063	+0.33398438	+0.04394531	-19.35791016	-7.58056641	+36.71630859	+2572	+10.85449219	-1.95117188	-1.80175781	+16.32568359	-0.41748047	-26.60888672	+1440
+1457971086.82999990	+13.14843750	-0.44384766	-1.16455078	+25.70800781	+16.10595703	-38.49609375	+2312	+13.28906250	+0.35156250	+0.04833984	-18.47900391	-8.12988281	+36.71630859	+2572	+10.84570313	-1.95996094	-1.81494141	+16.34765625	-0.52734375	-26.74072266	+1440
+1457971086.83839990	+13.12646484	-0.45263672	-1.21728516	+25.62011719	+16.67724609	-38.82568359	+2316	+13.25390625	+0.38671875	+0.02636719	-16.72119141	-9.07470703	+36.51855469	+2576	+10.81933594	-1.96875000	-1.84130859	+16.50146484	-0.72509766	-27.04833984	+1436
+1457971086.84250000	+13.11328125	-0.45703125	-1.23486328	+25.59814453	+16.89697266	-39.04541016	+2312	+13.23193359	+0.40869141	+0.01757813	-15.84228516	-9.51416016	+36.36474609	+2576	+10.80615234	-1.97753906	-1.85449219	+16.58935547	-0.83496094	-27.20214844	+1432
+1457971086.84670000	+13.09570313	-0.46142578	-1.27001953	+25.59814453	+17.22656250	-39.17724609	+2312	+13.20996094	+0.43066406	-0.00439453	-14.94140625	-9.90966797	+36.16699219	+2580	+10.79296875	-1.98632813	-1.87646484	+16.67724609	-0.85693359	-27.37792969	+1432
+1457971086.85089990	+13.07812500	-0.46142578	-1.29638672	+25.62011719	+17.40234375	-39.39697266	+2308	+13.18798828	+0.44384766	-0.02636719	-14.15039063	-10.26123047	+35.92529297	+2580	+10.77539063	-1.99072266	-1.89404297	+16.85302734	-0.92285156	-27.55371094	+1432
+1457971086.85500000	+13.06494141	-0.46582031	-1.32275391	+25.64208984	+17.57812500	-39.61669922	+2304	+13.16162109	+0.46582031	-0.05273438	-13.31542969	-10.59082031	+35.68359375	+2580	+10.76220703	-1.99951172	-1.91162109	+16.96289063	-0.98876953	-27.72949219	+1432
+1457971086.85920000	+13.04296875	-0.47021484	-1.36230469	+25.66406250	+17.86376953	-39.77050781	+2300	+13.13525391	+0.48779297	-0.08349609	-12.48046875	-10.89843750	+35.39794922	+2580	+10.74023438	-2.01269531	-1.93798828	+17.09472656	-0.98876953	-27.92724609	+1432
+1457971086.86750010	+13.01220703	-0.47900391	-1.41943359	+25.72998047	+18.10546875	-40.29785156	+2288	+13.08691406	+0.51416016	-0.15380859	-11.05224609	-11.35986328	+34.78271484	+2572	+10.70507813	-2.03466797	-1.98193359	+17.42431641	-1.05468750	-28.36669922	+1436
+1457971086.87170000	+12.99023438	-0.48779297	-1.46777344	+25.77392578	+18.36914063	-40.49560547	+2284	+13.06054688	+0.53173828	-0.19335938	-10.30517578	-11.53564453	+34.43115234	+2568	+10.68310547	-2.04785156	-2.01269531	+17.57812500	-0.98876953	-28.58642578	+1440
+1457971086.87579990	+12.96826172	-0.49218750	-1.51171875	+25.81787109	+18.52294922	-40.75927734	+2280	+13.02978516	+0.54052734	-0.24169922	-9.73388672	-11.66748047	+34.07958984	+2564	+10.66113281	-2.06103516	-2.04345703	+17.77587891	-0.92285156	-28.80615234	+1440
+1457971086.88000010	+12.94628906	-0.50537109	-1.55126953	+25.83984375	+18.65478516	-41.04492188	+2276	+13.00341797	+0.54931641	-0.28564453	-9.09667969	-11.77734375	+33.70605469	+2556	+10.63916016	-2.07861328	-2.06982422	+17.90771484	-0.87890625	-29.02587891	+1448
+1457971086.88420010	+12.91992188	-0.51416016	-1.60839844	+25.86181641	+18.94042969	-41.26464844	+2272	+12.96826172	+0.56250000	-0.33837891	-8.48144531	-11.82128906	+33.31054688	+2548	+10.61718750	-2.10058594	-2.10937500	+18.06152344	-0.72509766	-29.26757813	+1452
+1457971086.88829990	+12.89355469	-0.52294922	-1.65234375	+25.90576172	+19.07226563	-41.55029297	+2268	+12.93750000	+0.57128906	-0.38671875	-7.95410156	-11.90917969	+32.93701172	+2540	+10.59082031	-2.11816406	-2.14453125	+18.28125000	-0.59326172	-29.50927734	+1456
+1457971086.89669990	+12.83642578	-0.55371094	-1.75781250	+25.88378906	+19.44580078	-42.12158203	+2264	+12.87158203	+0.58007813	-0.49218750	-6.89941406	-11.99707031	+32.14599609	+2520	+10.53808594	-2.17089844	-2.22802734	+18.54492188	-0.26367188	-30.01464844	+1468
+1457971086.90080000	+12.81005859	-0.56689453	-1.81054688	+25.92773438	+19.57763672	-42.42919922	+2260	+12.84082031	+0.58447266	-0.54492188	-6.39404297	-12.04101563	+31.75048828	+2512	+10.50732422	-2.19726563	-2.26757813	+18.74267578	-0.08789063	-30.25634766	+1476
+1457971086.90500000	+12.77929688	-0.58886719	-1.85888672	+25.88378906	+19.73144531	-42.75878906	+2256	+12.81005859	+0.58447266	-0.59765625	-5.93261719	-12.06298828	+31.33300781	+2496	+10.47656250	-2.22802734	-2.31152344	+18.85253906	+0.08789063	-30.54199219	+1480
+1457971086.90920000	+12.74853516	-0.61523438	-1.92919922	+25.88378906	+19.99511719	-43.02246094	+2256	+12.77050781	+0.58007813	-0.66357422	-5.44921875	-11.99707031	+30.89355469	+2488	+10.45019531	-2.26318359	-2.35986328	+19.00634766	+0.37353516	-30.78369141	+1488
+1457971086.91330000	+12.71777344	-0.63281250	-1.99072266	+25.90576172	+20.17089844	-43.33007813	+2252	+12.73535156	+0.58007813	-0.72509766	-4.92187500	-11.99707031	+30.45410156	+2476	+10.41503906	-2.29394531	-2.40820313	+19.18212891	+0.61523438	-31.04736328	+1496
+1457971086.91750000	+12.68261719	-0.65917969	-2.04785156	+25.88378906	+20.32470703	-43.65966797	+2252	+12.70019531	+0.57568359	-0.78662109	-4.48242188	-11.99707031	+30.01464844	+2464	+10.38427734	-2.32910156	-2.45654297	+19.31396484	+0.87890625	-31.33300781	+1504
+1457971086.92170000	+12.64746094	-0.68554688	-2.11816406	+25.88378906	+20.56640625	-43.92333984	+2252	+12.66064453	+0.56689453	-0.85693359	-3.99902344	-11.88720703	+29.55322266	+2456	+10.34912109	-2.36865234	-2.50927734	+19.46777344	+1.16455078	-31.59667969	+1508
+1457971086.93000010	+12.57714844	-0.73388672	-2.23681641	+25.92773438	+20.76416016	-44.58251953	+2248	+12.58593750	+0.54931641	-0.98437500	-3.01025391	-11.88720703	+28.65234375	+2436	+10.28320313	-2.44335938	-2.61035156	+19.77539063	+1.69189453	-32.16796875	+1520
+1457971086.93420000	+12.54638672	-0.76464844	-2.30712891	+25.94970703	+20.98388672	-44.86816406	+2248	+12.54638672	+0.53613281	-1.06347656	-2.52685547	-11.75537109	+28.12500000	+2428	+10.24804688	-2.48730469	-2.66748047	+19.92919922	+1.97753906	-32.45361328	+1528
+1457971086.93829990	+12.50683594	-0.78662109	-2.37304688	+26.08154297	+21.07177734	-45.19775391	+2248	+12.50683594	+0.52734375	-1.13818359	-1.95556641	-11.68945313	+27.66357422	+2420	+10.21289063	-2.52685547	-2.72021484	+20.12695313	+2.26318359	-32.76123047	+1532
+1457971086.94250010	+12.47167969	-0.82177734	-2.43896484	+26.10351563	+21.15966797	-45.50537109	+2248	+12.46289063	+0.50976563	-1.21289063	-1.47216797	-11.62353516	+27.18017578	+2412	+10.17333984	-2.57080078	-2.77294922	+20.28076172	+2.52685547	-33.04687500	+1540
+1457971086.94660000	+12.43652344	-0.85693359	-2.51367188	+26.16943359	+21.33544922	-45.76904297	+2248	+12.42333984	+0.48779297	-1.30078125	-0.96679688	-11.42578125	+26.63085938	+2408	+10.14257813	-2.61474609	-2.83007813	+20.45654297	+2.83447266	-33.33251953	+1544
+1457971086.95079990	+12.39697266	-0.88330078	-2.57958984	+26.34521484	+21.35742188	-46.07666016	+2244	+12.37939453	+0.47460938	-1.38427734	-0.39550781	-11.33789063	+26.14746094	+2400	+10.10302734	-2.65869141	-2.88281250	+20.63232422	+3.12011719	-33.66210938	+1548
+1457971086.95910000	+12.32226563	-0.95800781	-2.72021484	+26.56494141	+21.46728516	-46.62597656	+2236	+12.29589844	+0.42626953	-1.55566406	+0.61523438	-11.00830078	+25.11474609	+2392	+10.03271484	-2.75537109	-2.99267578	+20.98388672	+3.64746094	-34.29931641	+1556
+1457971086.96330000	+12.28710938	-0.98437500	-2.79052734	+26.80664063	+21.44531250	-46.91162109	+2228	+12.24755859	+0.40429688	-1.64355469	+1.16455078	-10.87646484	+24.60937500	+2384	+9.99755859	-2.80371094	-3.04541016	+21.15966797	+3.93310547	-34.65087891	+1556
+1457971086.96750000	+12.24755859	-1.02832031	-2.85644531	+26.93847656	+21.42333984	-47.19726563	+2228	+12.20361328	+0.37353516	-1.73144531	+1.64794922	-10.74462891	+24.08203125	+2380	+9.95800781	-2.85644531	-3.10253906	+21.31347656	+4.19677734	-34.95849609	+1564
+1457971086.97160010	+12.21240234	-1.07226563	-2.93554688	+27.11425781	+21.46728516	-47.46093750	+2224	+12.16406250	+0.33837891	-1.83251953	+2.15332031	-10.48095703	+23.51074219	+2376	+9.92724609	-2.90917969	-3.15527344	+21.51123047	+4.46044922	-35.33203125	+1564
+1457971086.97580000	+12.17285156	-1.10302734	-3.00585938	+27.37792969	+21.44531250	-47.72460938	+2220	+12.11572266	+0.31201172	-1.92919922	+2.65869141	-10.30517578	+22.98339844	+2368	+9.88769531	-2.96191406	-3.21240234	+21.66503906	+4.76806641	-35.68359375	+1568
+1457971086.98000000	+12.12890625	-1.15136719	-3.08056641	+27.55371094	+21.42333984	-47.98828125	+2216	+12.07177734	+0.27246094	-2.02148438	+3.09814453	-10.08544922	+22.47802734	+2364	+9.84814453	-3.01904297	-3.26953125	+21.81884766	+5.05371094	-36.01318359	+1572
+1457971086.98830010	+12.04980469	-1.24365234	-3.22998047	+28.01513672	+21.37939453	-48.49365234	+2212	+11.97949219	+0.19775391	-2.22363281	+4.02099609	-9.60205078	+21.40136719	+2352	+9.77343750	-3.13769531	-3.38378906	+22.14843750	+5.64697266	-36.76025391	+1576
+1457971086.99250010	+12.01025391	-1.29638672	-3.30468750	+28.19091797	+21.35742188	-48.75732422	+2208	+11.93554688	+0.15380859	-2.31591797	+4.39453125	-9.36035156	+20.85205078	+2344	+9.73388672	-3.19921875	-3.44531250	+22.25830078	+5.95458984	-37.11181641	+1580
+1457971086.99659990	+11.97070313	-1.34912109	-3.37939453	+28.38867188	+21.33544922	-49.04296875	+2204	+11.89160156	+0.10546875	-2.42138672	+4.79003906	-9.09667969	+20.32470703	+2340	+9.70312500	-3.26513672	-3.49804688	+22.43408203	+6.24023438	-37.50732422	+1580
+1457971087.00079990	+11.92675781	-1.39746094	-3.45849609	+28.63037109	+21.35742188	-49.30664063	+2200	+11.84326172	+0.06152344	-2.51806641	+5.16357422	-8.85498047	+19.77539063	+2332	+9.65917969	-3.33105469	-3.55957031	+22.52197266	+6.59179688	-37.90283203	+1588
+1457971087.00500010	+11.88281250	-1.45898438	-3.53759766	+28.80615234	+21.37939453	-49.57031250	+2200	+11.79931641	+0.00878906	-2.61914063	+5.44921875	-8.59130859	+19.24804688	+2324	+9.61962891	-3.40136719	-3.62109375	+22.63183594	+6.94335938	-38.25439453	+1592
+1457971087.00910000	+11.84326172	-1.52050781	-3.61230469	+29.00390625	+21.40136719	-49.85595703	+2196	+11.75537109	-0.04394531	-2.71582031	+5.77880859	-8.30566406	+18.69873047	+2316	+9.58007813	-3.47167969	-3.67822266	+22.78564453	+7.25097656	-38.64990234	+1592
+1457971087.01740000	+11.74658203	-1.64355469	-3.77050781	+29.33349609	+21.57714844	-50.38330078	+2188	+11.65869141	-0.15820313	-2.91357422	+6.32812500	-7.80029297	+17.62207031	+2296	+9.49218750	-3.62109375	-3.80566406	+22.93945313	+8.04199219	-39.35302734	+1604
+1457971087.02160000	+11.70703125	-1.70507813	-3.84082031	+29.53125000	+21.62109375	-50.71289063	+2180	+11.61474609	-0.21533203	-3.01025391	+6.59179688	-7.53662109	+17.09472656	+2288	+9.45703125	-3.69580078	-3.86279297	+23.04931641	+8.37158203	-39.77050781	+1608
+1457971087.02580000	+11.65869141	-1.77099609	-3.91992188	+29.66308594	+21.73095703	-50.99853516	+2176	+11.56640625	-0.27246094	-3.10253906	+6.81152344	-7.31689453	+16.56738281	+2276	+9.40869141	-3.77929688	-3.92431641	+23.09326172	+8.76708984	-40.14404297	+1612
+1457971087.02990010	+11.61035156	-1.84130859	-3.99902344	+29.79492188	+21.86279297	-51.26220703	+2168	+11.51806641	-0.34277344	-3.19482422	+6.98730469	-7.09716797	+16.04003906	+2268	+9.36474609	-3.85839844	-3.99023438	+23.15917969	+9.16259766	-40.49560547	+1620
+1457971087.03830000	+11.52246094	-1.98193359	-4.14404297	+30.03662109	+22.10449219	-51.94335938	+2152	+11.43017578	-0.47021484	-3.37939453	+7.38281250	-6.67968750	+14.96337891	+2248	+9.27685547	-4.02539063	-4.10449219	+23.26904297	+9.86572266	-41.28662109	+1628
+1457971087.04239990	+11.47412109	-2.05224609	-4.22314453	+30.14648438	+22.28027344	-52.22900391	+2148	+11.38183594	-0.54052734	-3.46728516	+7.51464844	-6.43798828	+14.45800781	+2236	+9.23291016	-4.10888672	-4.17041016	+23.35693359	+10.23925781	-41.61621094	+1636
+1457971087.04660010	+11.43017578	-2.12255859	-4.28906250	+30.27832031	+22.36816406	-52.58056641	+2136	+11.33789063	-0.61083984	-3.55517578	+7.69042969	-6.26220703	+13.95263672	+2228	+9.19335938	-4.19238281	-4.22314453	+23.44482422	+10.52490234	-42.03369141	+1636
+1457971087.05489990	+11.33349609	-2.27636719	-4.43847656	+30.43212891	+22.69775391	-53.19580078	+2128	+11.23681641	-0.75585938	-3.72656250	+7.97607422	-5.91064453	+12.96386719	+2208	+9.10107422	-4.36376953	-4.34179688	+23.55468750	+11.20605469	-42.73681641	+1648
+1457971087.05909990	+11.29394531	-2.34667969	-4.50439453	+30.49804688	+22.76367188	-53.56933594	+2120	+11.19726563	-0.83496094	-3.81005859	+8.10791016	-5.77880859	+12.48046875	+2196	+9.06152344	-4.44726563	-4.39013672	+23.62060547	+11.42578125	-43.17626953	+1648
+1457971087.06329990	+11.24560547	-2.42578125	-4.57031250	+30.56396484	+22.91748047	-53.92089844	+2116	+11.14453125	-0.90527344	-3.88916016	+8.23974609	-5.62500000	+11.99707031	+2184	+9.01757813	-4.53955078	-4.44287109	+23.64257813	+11.73339844	-43.59375000	+1652
+1457971087.06740000	+11.20166016	-2.50488281	-4.64062500	+30.62988281	+23.04931641	-54.22851563	+2112	+11.09619141	-0.98437500	-3.97265625	+8.34960938	-5.47119141	+11.53564453	+2176	+8.97363281	-4.62304688	-4.50000000	+23.73046875	+11.99707031	-43.92333984	+1652
+1457971087.07160000	+11.16650391	-2.58398438	-4.70214844	+30.67382813	+23.09326172	-54.64599609	+2104	+11.05664063	-1.06347656	-4.05175781	+8.45947266	-5.36132813	+11.07421875	+2160	+8.93847656	-4.71093750	-4.53955078	+23.81835938	+12.17285156	-44.38476563	+1652
+1457971087.07990000	+11.07421875	-2.74658203	-4.83398438	+30.76171875	+23.33496094	-55.28320313	+2092	+10.95556641	-1.22607422	-4.20996094	+8.67919922	-5.03173828	+10.19531250	+2140	+8.85498047	-4.88671875	-4.64062500	+23.95019531	+12.63427734	-45.10986328	+1656
+1457971087.08410000	+11.03906250	-2.83007813	-4.89111328	+30.80566406	+23.35693359	-55.65673828	+2084	+10.91162109	-1.30517578	-4.28466797	+8.78906250	-4.96582031	+9.75585938	+2128	+8.81982422	-4.97021484	-4.68017578	+24.03808594	+12.76611328	-45.57128906	+1648
+1457971087.08830000	+10.99072266	-2.91357422	-4.95263672	+30.82763672	+23.46679688	-55.98632813	+2076	+10.85888672	-1.38867188	-4.35937500	+8.89892578	-4.81201172	+9.33837891	+2116	+8.78027344	-5.06689453	-4.72412109	+24.06005859	+12.98583984	-45.96679688	+1648
+1457971087.09240010	+10.95117188	-2.99707031	-5.01416016	+30.87158203	+23.55468750	-56.29394531	+2068	+10.81054688	-1.47216797	-4.43408203	+8.98681641	-4.63623047	+8.94287109	+2104	+8.74511719	-5.15039063	-4.76806641	+24.16992188	+13.18359375	-46.31835938	+1648
+1457971087.09660010	+10.91162109	-3.08056641	-5.06250000	+30.89355469	+23.53271484	-56.68945313	+2056	+10.76660156	-1.56005859	-4.50000000	+9.07470703	-4.59228516	+8.52539063	+2088	+8.70996094	-5.23828125	-4.79882813	+24.25781250	+13.31542969	-46.75781250	+1640
+1457971087.10489990	+10.82812500	-3.25195313	-5.18115234	+30.95947266	+23.70849609	-57.28271484	+2036	+10.66992188	-1.72705078	-4.64501953	+9.27246094	-4.24072266	+7.75634766	+2064	+8.63525391	-5.41845703	-4.87792969	+24.36767578	+13.71093750	-47.48291016	+1632
+1457971087.11319990	+10.74462891	-3.42773438	-5.28222656	+30.95947266	+23.84033203	-57.94189453	+2012	+10.57324219	-1.89843750	-4.77246094	+9.49218750	-3.99902344	+6.98730469	+2036	+8.56054688	-5.59863281	-4.93945313	+24.47753906	+14.08447266	-48.20800781	+1620
+1457971087.11739990	+10.70507813	-3.51562500	-5.33496094	+31.00341797	+23.92822266	-58.18359375	+2000	+10.52490234	-1.98632813	-4.83837891	+9.58007813	-3.82324219	+6.65771484	+2020	+8.52539063	-5.68652344	-4.97900391	+24.56542969	+14.30419922	-48.49365234	+1616
+1457971087.12570000	+10.62158203	-3.69140625	-5.42285156	+31.00341797	+24.01611328	-58.84277344	+1976	+10.43261719	-2.15771484	-4.94824219	+9.77783203	-3.60351563	+5.93261719	+1992	+8.44628906	-5.87109375	-5.03173828	+24.63134766	+14.72167969	-49.17480469	+1600
+1457971087.13410000	+10.54248047	-3.86279297	-5.50634766	+31.06933594	+24.10400391	-59.43603516	+1952	+10.34033203	-2.32910156	-5.05371094	+10.01953125	-3.38378906	+5.25146484	+1960	+8.36718750	-6.05126953	-5.08886719	+24.71923828	+15.16113281	-49.74609375	+1588
+1457971087.14240000	+10.45898438	-4.03857422	-5.59423828	+31.06933594	+24.27978516	-59.96337891	+1932	+10.24804688	-2.49609375	-5.15478516	+10.23925781	-3.12011719	+4.63623047	+1932	+8.28808594	-6.23583984	-5.14599609	+24.78515625	+15.68847656	-50.22949219	+1580
+1457971087.15070010	+10.37548828	-4.20996094	-5.65576172	+31.09130859	+24.34570313	-60.53466797	+1912	+10.15576172	-2.66308594	-5.22949219	+10.45898438	-2.96630859	+3.97705078	+1904	+8.20019531	-6.42041016	-5.19433594	+24.82910156	+16.14990234	-50.71289063	+1572
+1457971087.15910010	+10.29638672	-4.37695313	-5.71289063	+31.13525391	+24.32373047	-61.10595703	+1896	+10.07226563	-2.82568359	-5.29980469	+10.67871094	-2.87841797	+3.40576172	+1876	+8.11669922	-6.60058594	-5.23828125	+24.91699219	+16.56738281	-51.15234375	+1568
+1457971087.16319990	+10.26123047	-4.46044922	-5.73486328	+31.17919922	+24.30175781	-61.36962891	+1888	+10.02832031	-2.90917969	-5.33056641	+10.76660156	-2.83447266	+3.09814453	+1860	+8.07714844	-6.69287109	-5.25585938	+24.91699219	+16.78710938	-51.37207031	+1564
+1457971087.16739990	+10.22167969	-4.53955078	-5.76123047	+31.22314453	+24.27978516	-61.61132813	+1880	+9.98437500	-2.99267578	-5.36132813	+10.85449219	-2.81250000	+2.81250000	+1848	+8.03759766	-6.77636719	-5.27783203	+24.98291016	+16.96289063	-51.56982422	+1560
+1457971087.17150000	+10.18212891	-4.61865234	-5.77441406	+31.26708984	+24.19189453	-61.91894531	+1876	+9.94482422	-3.07177734	-5.37890625	+10.96435547	-2.85644531	+2.52685547	+1836	+7.99804688	-6.86865234	-5.29101563	+25.02685547	+17.09472656	-51.78955078	+1556
+1457971087.17989990	+10.11181641	-4.77685547	-5.80517578	+31.42089844	+24.03808594	-62.38037109	+1864	+9.86572266	-3.22998047	-5.42724609	+11.11816406	-2.83447266	+1.99951172	+1816	+7.92333984	-7.03564453	-5.31738281	+25.15869141	+17.33642578	-52.18505859	+1548
+1457971087.18400000	+10.07666016	-4.85156250	-5.80957031	+31.48681641	+23.90625000	-62.66601563	+1856	+9.82617188	-3.30908203	-5.44042969	+11.18408203	-2.90039063	+1.73583984	+1804	+7.88378906	-7.12353516	-5.32617188	+25.20263672	+17.40234375	-52.40478516	+1548
+1457971087.18820000	+10.04150391	-4.92626953	-5.81835938	+31.59667969	+23.77441406	-62.86376953	+1852	+9.78662109	-3.39257813	-5.45361328	+11.25000000	-2.94433594	+1.49414063	+1792	+7.85302734	-7.20703125	-5.33056641	+25.29052734	+17.46826172	-52.62451172	+1544
+1457971087.19240000	+10.00634766	-5.00097656	-5.82714844	+31.72851563	+23.64257813	-63.06152344	+1848	+9.74707031	-3.46728516	-5.47119141	+11.29394531	-2.96630859	+1.27441406	+1780	+7.81787109	-7.28613281	-5.33496094	+25.40039063	+17.49023438	-52.82226563	+1544
+1457971087.19650010	+9.97119141	-5.07568359	-5.82275391	+31.81640625	+23.46679688	-63.30322266	+1840	+9.71191406	-3.54638672	-5.47558594	+11.33789063	-3.07617188	+1.01074219	+1768	+7.78710938	-7.36962891	-5.33056641	+25.44433594	+17.49023438	-53.06396484	+1544
+1457971087.20490000	+9.90966797	-5.21630859	-5.82275391	+32.12402344	+23.15917969	-63.63281250	+1828	+9.64160156	-3.70458984	-5.49755859	+11.42578125	-3.14208984	+0.61523438	+1748	+7.73437500	-7.52343750	-5.32617188	+25.68603516	+17.44628906	-53.50341797	+1540
+1457971087.21320010	+9.84375000	-5.35693359	-5.80957031	+32.45361328	+22.80761719	-63.89648438	+1820	+9.56689453	-3.85400391	-5.49755859	+11.46972656	-3.27392578	+0.26367188	+1724	+7.68603516	-7.67724609	-5.30419922	+25.88378906	+17.33642578	-53.89892578	+1536
+1457971087.21740010	+9.81298828	-5.42285156	-5.80517578	+32.65136719	+22.63183594	-63.98437500	+1812	+9.53173828	-3.92871094	-5.50195313	+11.49169922	-3.29589844	+0.10986328	+1708	+7.66406250	-7.75195313	-5.29541016	+26.03759766	+17.29248047	-54.07470703	+1532
+1457971087.22569990	+9.75146484	-5.55468750	-5.77441406	+33.02490234	+22.23632813	-64.20410156	+1800	+9.46582031	-4.07812500	-5.48876953	+11.51367188	-3.44970703	-0.19775391	+1684	+7.62011719	-7.89697266	-5.26025391	+26.27929688	+17.11669922	-54.44824219	+1524
+1457971087.23400000	+9.68994141	-5.68212891	-5.73925781	+33.44238281	+21.84082031	-64.33593750	+1788	+9.39990234	-4.21875000	-5.46679688	+11.53564453	-3.58154297	-0.43945313	+1664	+7.57617188	-8.03759766	-5.22509766	+26.54296875	+17.00683594	-54.77783203	+1516
+1457971087.24239990	+9.63281250	-5.80078125	-5.70410156	+33.90380859	+21.46728516	-64.40185547	+1776	+9.33837891	-4.35937500	-5.44482422	+11.53564453	-3.69140625	-0.61523438	+1640	+7.54101563	-8.17382813	-5.18115234	+26.87255859	+16.85302734	-55.01953125	+1500
+1457971087.25070000	+9.57128906	-5.91503906	-5.64697266	+34.34326172	+21.04980469	-64.44580078	+1764	+9.27685547	-4.49121094	-5.40087891	+11.51367188	-3.86718750	-0.79101563	+1624	+7.50146484	-8.30566406	-5.13720703	+27.13623047	+16.72119141	-55.17333984	+1484
+1457971087.25900010	+9.51855469	-6.02050781	-5.58544922	+34.82666016	+20.61035156	-64.51171875	+1752	+9.21972656	-4.61865234	-5.34375000	+11.51367188	-4.10888672	-0.96679688	+1608	+7.45312500	-8.43310547	-5.08886719	+27.39990234	+16.61132813	-55.28320313	+1472
+1457971087.26320000	+9.49218750	-6.07324219	-5.55468750	+35.02441406	+20.39062500	-64.55566406	+1748	+9.19775391	-4.68017578	-5.31298828	+11.51367188	-4.24072266	-1.01074219	+1604	+7.43115234	-8.49462891	-5.05810547	+27.55371094	+16.52343750	-55.32714844	+1464
+1457971087.26729990	+9.47021484	-6.12158203	-5.51953125	+35.28808594	+20.17089844	-64.57763672	+1740	+9.17138672	-4.73730469	-5.28662109	+11.51367188	-4.37255859	-1.07666016	+1596	+7.40917969	-8.55615234	-5.03173828	+27.68554688	+16.45751953	-55.37109375	+1460
+1457971087.27150010	+9.44384766	-6.16992188	-5.47998047	+35.48583984	+19.95117188	-64.62158203	+1740	+9.14501953	-4.79443359	-5.24707031	+11.53564453	-4.52636719	-1.14257813	+1596	+7.38281250	-8.61767578	-5.00537109	+27.79541016	+16.39160156	-55.37109375	+1456
+1457971087.27979990	+9.39550781	-6.26220703	-5.40527344	+35.90332031	+19.51171875	-64.62158203	+1736	+9.10107422	-4.90429688	-5.17236328	+11.55761719	-4.79003906	-1.18652344	+1592	+7.33447266	-8.73193359	-4.94824219	+28.08105469	+16.23779297	-55.34912109	+1448
+1457971087.28399990	+9.36914063	-6.30615234	-5.35693359	+36.10107422	+19.27001953	-64.66552734	+1736	+9.07470703	-4.95703125	-5.12402344	+11.57958984	-4.96582031	-1.25244141	+1592	+7.30810547	-8.78906250	-4.91748047	+28.16894531	+16.14990234	-55.30517578	+1448
+1457971087.29230000	+9.32519531	-6.39404297	-5.26464844	+36.47460938	+18.85253906	-64.70947266	+1736	+9.03515625	-5.05810547	-5.03613281	+11.64550781	-5.27343750	-1.23046875	+1592	+7.25976563	-8.89892578	-4.85595703	+28.43261719	+15.97412109	-55.21728516	+1448
+1457971087.30069990	+9.28564453	-6.48193359	-5.16357422	+36.78222656	+18.41308594	-64.77539063	+1748	+8.99121094	-5.15478516	-4.93505859	+11.71142578	-5.58105469	-1.20849609	+1600	+7.21142578	-9.00878906	-4.77246094	+28.65234375	+15.75439453	-55.19531250	+1456
+1457971087.30900000	+9.24609375	-6.56103516	-5.06250000	+37.11181641	+18.06152344	-64.73144531	+1752	+8.95166016	-5.24707031	-4.83398438	+11.82128906	-5.80078125	-1.12060547	+1608	+7.16748047	-9.10986328	-4.69335938	+28.89404297	+15.55664063	-55.06347656	+1460
+1457971087.31320000	+9.22851563	-6.60058594	-5.00976563	+37.26562500	+17.86376953	-64.68750000	+1756	+8.93408203	-5.29101563	-4.78125000	+11.86523438	-5.88867188	-1.01074219	+1612	+7.15429688	-9.15380859	-4.64941406	+29.02587891	+15.42480469	-54.97558594	+1460
+1457971087.31730010	+9.21093750	-6.64013672	-4.96142578	+37.44140625	+17.70996094	-64.59960938	+1760	+8.91210938	-5.33056641	-4.73291016	+11.90917969	-5.95458984	-0.90087891	+1612	+7.13671875	-9.19775391	-4.60986328	+29.20166016	+15.31494141	-54.88769531	+1464
+1457971087.32559990	+9.17578125	-6.71044922	-4.84716797	+37.74902344	+17.35839844	-64.51171875	+1768	+8.87695313	-5.41406250	-4.61425781	+11.97509766	-6.15234375	-0.70312500	+1620	+7.11474609	-9.29003906	-4.50439453	+29.48730469	+15.02929688	-54.82177734	+1468
+1457971087.32979990	+9.15820313	-6.74560547	-4.79443359	+37.94677734	+17.20458984	-64.40185547	+1772	+8.85937500	-5.45361328	-4.56152344	+12.01904297	-6.19628906	-0.54931641	+1620	+7.10595703	-9.32958984	-4.45605469	+29.64111328	+14.91943359	-54.73388672	+1468
+1457971087.33400010	+9.14062500	-6.78076172	-4.73291016	+38.10058594	+17.05078125	-64.33593750	+1776	+8.84179688	-5.49316406	-4.50000000	+12.06298828	-6.30615234	-0.46142578	+1624	+7.09716797	-9.37353516	-4.39892578	+29.79492188	+14.78759766	-54.68994141	+1468
+1457971087.33810000	+9.12744141	-6.81152344	-4.67578125	+38.32031250	+16.87500000	-64.18212891	+1776	+8.82421875	-5.53271484	-4.44287109	+12.06298828	-6.37207031	-0.30761719	+1624	+7.09277344	-9.41308594	-4.34179688	+29.97070313	+14.61181641	-54.62402344	+1468
+1457971087.34229990	+9.10986328	-6.84228516	-4.61865234	+38.56201172	+16.69921875	-64.02832031	+1776	+8.81103516	-5.56347656	-4.38574219	+12.10693359	-6.41601563	-0.13183594	+1624	+7.08837891	-9.44824219	-4.28466797	+30.16845703	+14.47998047	-54.53613281	+1464
+1457971087.34649990	+9.09228516	-6.87304688	-4.55712891	+38.73779297	+16.50146484	-63.89648438	+1776	+8.79785156	-5.59863281	-4.31982422	+12.12890625	-6.54785156	+0.00000000	+1624	+7.08398438	-9.48339844	-4.22753906	+30.34423828	+14.30419922	-54.47021484	+1460
+1457971087.35480000	+9.06591797	-6.92138672	-4.43847656	+39.24316406	+16.10595703	-63.54492188	+1772	+8.77148438	-5.66894531	-4.19677734	+12.12890625	-6.72363281	+0.32958984	+1624	+7.07958984	-9.54931641	-4.10888672	+30.73974609	+13.95263672	-54.29443359	+1448
+1457971087.35900000	+9.04833984	-6.94775391	-4.37255859	+39.46289063	+15.88623047	-63.43505859	+1772	+8.75830078	-5.69970703	-4.12646484	+12.15087891	-6.87744141	+0.43945313	+1620	+7.07958984	-9.58007813	-4.04736328	+30.91552734	+13.77685547	-54.22851563	+1440
+1457971087.36310010	+9.03955078	-6.96972656	-4.30664063	+39.70458984	+15.64453125	-63.28125000	+1768	+8.74511719	-5.73046875	-4.06054688	+12.10693359	-7.00927734	+0.59326172	+1620	+7.07958984	-9.61083984	-3.98583984	+31.09130859	+13.57910156	-54.14062500	+1432
+1457971087.37150000	+9.01318359	-7.00927734	-4.17480469	+40.23193359	+15.18310547	-62.92968750	+1760	+8.73193359	-5.78320313	-3.92431641	+12.19482422	-7.27294922	+0.87890625	+1616	+7.07519531	-9.66796875	-3.86279297	+31.44287109	+13.22753906	-53.89892578	+1416
+1457971087.37980010	+8.99121094	-7.04003906	-4.04736328	+40.78125000	+14.69970703	-62.49023438	+1752	+8.71435547	-5.83593750	-3.78808594	+12.19482422	-7.49267578	+1.18652344	+1608	+7.07080078	-9.72070313	-3.74853516	+31.75048828	+12.87597656	-53.61328125	+1400
+1457971087.38400010	+8.98242188	-7.05322266	-3.97705078	+41.02294922	+14.43603516	-62.35839844	+1748	+8.70996094	-5.85791016	-3.71337891	+12.23876953	-7.64648438	+1.29638672	+1604	+7.06201172	-9.74267578	-3.68701172	+31.90429688	+12.67822266	-53.43750000	+1392
+1457971087.39229990	+8.96484375	-7.07958984	-3.84082031	+41.55029297	+13.97460938	-61.94091797	+1740	+8.70117188	-5.90185547	-3.57275391	+12.32666016	-7.86621094	+1.58203125	+1600	+7.04882813	-9.79101563	-3.57275391	+32.16796875	+12.37060547	-53.08593750	+1380
+1457971087.39650010	+8.95605469	-7.09277344	-3.76611328	+41.81396484	+13.73291016	-61.78710938	+1740	+8.69677734	-5.91943359	-3.49804688	+12.39257813	-7.99804688	+1.66992188	+1600	+7.04003906	-9.81298828	-3.51562500	+32.27783203	+12.23876953	-52.88818359	+1372
+1457971087.40479990	+8.93847656	-7.11035156	-3.63427734	+42.34130859	+13.27148438	-61.32568359	+1736	+8.69238281	-5.95458984	-3.36181641	+12.52441406	-8.15185547	+1.93359375	+1600	+7.02246094	-9.85693359	-3.40576172	+32.49755859	+11.97509766	-52.49267578	+1364
+1457971087.41310000	+8.92089844	-7.13232422	-3.49365234	+42.82470703	+12.83203125	-60.90820313	+1736	+8.68359375	-5.98535156	-3.21679688	+12.72216797	-8.30566406	+2.17529297	+1600	+7.00048828	-9.90087891	-3.29589844	+32.69531250	+11.75537109	-52.03125000	+1360
+1457971087.41730000	+8.91650391	-7.13671875	-3.42773438	+43.11035156	+12.61230469	-60.68847656	+1736	+8.67919922	-5.99414063	-3.15087891	+12.83203125	-8.34960938	+2.28515625	+1600	+6.99169922	-9.91406250	-3.23876953	+32.80517578	+11.64550781	-51.81152344	+1356
+1457971087.42140010	+8.90771484	-7.14111328	-3.36181641	+43.37402344	+12.39257813	-60.49072266	+1736	+8.67919922	-6.00732422	-3.08056641	+12.96386719	-8.41552734	+2.39501953	+1604	+6.98291016	-9.93164063	-3.18603516	+32.91503906	+11.51367188	-51.61376953	+1356
+1457971087.42560010	+8.90332031	-7.14990234	-3.29150391	+43.61572266	+12.17285156	-60.29296875	+1740	+8.67480469	-6.02050781	-3.01025391	+13.11767578	-8.50341797	+2.48291016	+1604	+6.97851563	-9.94921875	-3.12890625	+33.00292969	+11.40380859	-51.41601563	+1360
+1457971087.43390010	+8.89013672	-7.15429688	-3.15966797	+44.12109375	+11.73339844	-59.94140625	+1740	+8.67041016	-6.03808594	-2.87402344	+13.44726563	-8.67919922	+2.68066406	+1612	+6.96093750	-9.97998047	-3.01464844	+33.22265625	+11.18408203	-51.08642578	+1360
+1457971087.43810010	+8.88134766	-7.15869141	-3.09375000	+44.31884766	+11.51367188	-59.76562500	+1744	+8.66601563	-6.04687500	-2.80810547	+13.64501953	-8.76708984	+2.74658203	+1616	+6.95654297	-9.99755859	-2.95312500	+33.33251953	+11.05224609	-50.91064453	+1364
+1457971087.44230010	+8.87695313	-7.15869141	-3.02783203	+44.56054688	+11.27197266	-59.61181641	+1744	+8.66162109	-6.05566406	-2.74218750	+13.86474609	-8.89892578	+2.83447266	+1620	+6.95654297	-10.00634766	-2.89599609	+33.46435547	+10.87646484	-50.77880859	+1364
+1457971087.44639990	+8.87695313	-7.15869141	-2.96191406	+44.80224609	+11.00830078	-59.45800781	+1744	+8.66162109	-6.06005859	-2.67626953	+14.06250000	-9.00878906	+2.92236328	+1620	+6.96093750	-10.01953125	-2.83447266	+33.61816406	+10.70068359	-50.66894531	+1364
+1457971087.45059990	+8.86816406	-7.16308594	-2.90039063	+44.97802734	+10.78857422	-59.34814453	+1748	+8.65722656	-6.06445313	-2.61035156	+14.30419922	-9.14062500	+2.94433594	+1624	+6.96093750	-10.02832031	-2.77734375	+33.75000000	+10.52490234	-50.53710938	+1364
+1457971087.45890000	+8.86376953	-7.15869141	-2.76855469	+45.39550781	+10.23925781	-59.19433594	+1748	+8.65283203	-6.07324219	-2.47851563	+14.80957031	-9.51416016	+3.01025391	+1628	+6.97412109	-10.04150391	-2.65429688	+34.10156250	+10.10742188	-50.42724609	+1360
+1457971087.46310000	+8.85937500	-7.16308594	-2.70263672	+45.54931641	+9.97558594	-59.17236328	+1744	+8.64843750	-6.08203125	-2.41259766	+15.05126953	-9.71191406	+3.01025391	+1628	+6.98291016	-10.04589844	-2.58837891	+34.25537109	+9.88769531	-50.38330078	+1360
+1457971087.46729990	+8.85937500	-7.15869141	-2.63671875	+45.72509766	+9.71191406	-59.12841797	+1744	+8.64843750	-6.08203125	-2.34667969	+15.31494141	-9.93164063	+2.98828125	+1628	+6.98730469	-10.05468750	-2.52246094	+34.43115234	+9.66796875	-50.40527344	+1360
+1457971087.47140000	+8.85937500	-7.15429688	-2.57519531	+45.90087891	+9.42626953	-59.08447266	+1740	+8.64404297	-6.08642578	-2.28955078	+15.60058594	-10.12939453	+3.01025391	+1628	+6.99609375	-10.05908203	-2.46533203	+34.60693359	+9.42626953	-50.36132813	+1356
+1457971087.47560000	+8.85498047	-7.15429688	-2.51367188	+46.05468750	+9.18457031	-59.06250000	+1740	+8.64404297	-6.09082031	-2.22363281	+15.84228516	-10.32714844	+2.96630859	+1624	+7.00488281	-10.06347656	-2.40380859	+34.78271484	+9.18457031	-50.33935547	+1352
+1457971087.48390010	+8.85058594	-7.14550781	-2.39062500	+46.36230469	+8.63525391	-59.06250000	+1732	+8.63964844	-6.08642578	-2.10498047	+16.41357422	-10.76660156	+2.92236328	+1616	+7.02685547	-10.06347656	-2.28955078	+35.15625000	+8.67919922	-50.36132813	+1348
+1457971087.48810010	+8.85058594	-7.14550781	-2.32910156	+46.49414063	+8.39355469	-59.08447266	+1728	+8.63525391	-6.09082031	-2.04345703	+16.65527344	-10.96435547	+2.85644531	+1612	+7.03125000	-10.06787109	-2.23242188	+35.33203125	+8.45947266	-50.36132813	+1344
+1457971087.49640010	+8.84179688	-7.13232422	-2.21044922	+46.80175781	+7.91015625	-59.10644531	+1720	+8.62646484	-6.09082031	-1.92919922	+17.20458984	-11.35986328	+2.72460938	+1604	+7.04003906	-10.07226563	-2.12255859	+35.63964844	+7.99804688	-50.40527344	+1332
+1457971087.50060010	+8.83740234	-7.12792969	-2.15332031	+46.95556641	+7.66845703	-59.10644531	+1712	+8.62646484	-6.09082031	-1.87207031	+17.44628906	-11.53564453	+2.65869141	+1600	+7.04003906	-10.07666016	-2.06982422	+35.79345703	+7.80029297	-50.40527344	+1324
+1457971087.50469990	+8.83300781	-7.12353516	-2.09619141	+47.08740234	+7.44873047	-59.10644531	+1708	+8.62207031	-6.08642578	-1.81494141	+17.70996094	-11.68945313	+2.59277344	+1592	+7.04003906	-10.08105469	-2.01269531	+35.92529297	+7.60253906	-50.44921875	+1320
+1457971087.50889990	+8.82861328	-7.11474609	-2.04345703	+47.24121094	+7.25097656	-59.08447266	+1704	+8.61328125	-6.08203125	-1.76660156	+17.97363281	-11.84326172	+2.54882813	+1588	+7.03564453	-10.08105469	-1.97314453	+36.05712891	+7.40478516	-50.40527344	+1312
+1457971087.51309990	+8.81982422	-7.11035156	-1.99072266	+47.39501953	+7.03125000	-59.08447266	+1700	+8.60888672	-6.08203125	-1.71386719	+18.23730469	-11.97509766	+2.48291016	+1584	+7.03125000	-10.08544922	-1.92919922	+36.18896484	+7.20703125	-50.36132813	+1304
+1457971087.52140000	+8.80664063	-7.09277344	-1.88964844	+47.70263672	+6.61376953	-59.08447266	+1696	+8.59570313	-6.07324219	-1.61279297	+18.76464844	-12.23876953	+2.37304688	+1576	+7.01806641	-10.08984375	-1.84570313	+36.43066406	+6.85546875	-50.31738281	+1296
+1457971087.52560000	+8.80224609	-7.08398438	-1.83691406	+47.87841797	+6.41601563	-59.10644531	+1692	+8.59130859	-6.06884766	-1.56005859	+19.02832031	-12.37060547	+2.30712891	+1572	+7.00927734	-10.08984375	-1.80615234	+36.51855469	+6.67968750	-50.29541016	+1296
+1457971087.52970000	+8.79345703	-7.07519531	-1.78857422	+48.03222656	+6.21826172	-59.10644531	+1692	+8.58251953	-6.06445313	-1.51171875	+19.29199219	-12.48046875	+2.26318359	+1568	+6.99609375	-10.09423828	-1.76220703	+36.60644531	+6.52587891	-50.29541016	+1296
+1457971087.53390000	+8.78466797	-7.06640625	-1.74023438	+48.20800781	+6.02050781	-59.08447266	+1692	+8.57373047	-6.06005859	-1.46777344	+19.53369141	-12.59033203	+2.21923828	+1568	+6.98291016	-10.09863281	-1.72705078	+36.69433594	+6.37207031	-50.25146484	+1296
+1457971087.53810000	+8.77587891	-7.05322266	-1.69628906	+48.36181641	+5.82275391	-59.06250000	+1692	+8.56494141	-6.05126953	-1.42382813	+19.79736328	-12.67822266	+2.19726563	+1568	+6.97412109	-10.09863281	-1.68750000	+36.80419922	+6.21826172	-50.20751953	+1296
+1457971087.54640010	+8.76269531	-7.03564453	-1.60839844	+48.69140625	+5.42724609	-59.04052734	+1692	+8.54736328	-6.03808594	-1.33154297	+20.28076172	-12.89794922	+2.13134766	+1568	+6.95214844	-10.09863281	-1.61718750	+37.00195313	+5.88867188	-50.11962891	+1296
+1457971087.55060010	+8.74951172	-7.02246094	-1.56445313	+48.84521484	+5.22949219	-59.01855469	+1692	+8.53857422	-6.03369141	-1.29199219	+20.50048828	-12.98583984	+2.15332031	+1568	+6.93896484	-10.10302734	-1.58203125	+37.11181641	+5.73486328	-50.07568359	+1296
+1457971087.55469990	+8.74511719	-7.01367188	-1.52050781	+49.02099609	+5.03173828	-59.01855469	+1696	+8.52978516	-6.02490234	-1.25244141	+20.72021484	-13.05175781	+2.15332031	+1568	+6.93017578	-10.09863281	-1.54687500	+37.22167969	+5.58105469	-50.03173828	+1300
+1457971087.55890010	+8.73632813	-7.00048828	-1.48095703	+49.21875000	+4.81201172	-58.99658203	+1696	+8.52099609	-6.02050781	-1.20849609	+20.93994141	-13.16162109	+2.15332031	+1568	+6.92138672	-10.09863281	-1.50732422	+37.35351563	+5.42724609	-50.03173828	+1300
+1457971087.56300000	+8.72753906	-6.99609375	-1.44140625	+49.35058594	+4.61425781	-58.95263672	+1696	+8.51220703	-6.02050781	-1.17333984	+21.07177734	-13.24951172	+2.19726563	+1572	+6.91699219	-10.09863281	-1.47216797	+37.46337891	+5.29541016	-50.00976563	+1304
+1457971087.57139990	+8.71875000	-6.97412109	-1.37109375	+49.70214844	+4.21875000	-58.86474609	+1700	+8.49902344	-6.00732422	-1.09863281	+21.42333984	-13.35937500	+2.30712891	+1568	+6.90820313	-10.09423828	-1.39746094	+37.70507813	+5.05371094	-49.96582031	+1304
+1457971087.57550000	+8.70996094	-6.96972656	-1.33593750	+49.83398438	+4.04296875	-58.77685547	+1700	+8.49023438	-6.00732422	-1.06787109	+21.48925781	-13.40332031	+2.41699219	+1568	+6.90380859	-10.09423828	-1.36230469	+37.83691406	+4.94384766	-49.92187500	+1304
+1457971087.57970000	+8.70117188	-6.96093750	-1.30517578	+50.00976563	+3.84521484	-58.68896484	+1700	+8.48583984	-5.99853516	-1.03271484	+21.59912109	-13.44726563	+2.52685547	+1564	+6.90380859	-10.08984375	-1.32714844	+37.96875000	+4.83398438	-49.87792969	+1304
+1457971087.58390000	+8.70117188	-6.95214844	-1.27001953	+50.18554688	+3.62548828	-58.60107422	+1704	+8.48144531	-5.99414063	-1.00195313	+21.73095703	-13.49121094	+2.63671875	+1564	+6.90380859	-10.08544922	-1.29638672	+38.12255859	+4.72412109	-49.83398438	+1304
+1457971087.58800010	+8.69238281	-6.94775391	-1.23925781	+50.31738281	+3.44970703	-58.51318359	+1704	+8.47265625	-5.99414063	-0.97119141	+21.73095703	-13.53515625	+2.74658203	+1560	+6.90380859	-10.08105469	-1.25683594	+38.25439453	+4.65820313	-49.81201172	+1300
+1457971087.59220000	+8.68798828	-6.93896484	-1.21289063	+50.47119141	+3.25195313	-58.42529297	+1708	+8.46826172	-5.98974609	-0.94042969	+21.79687500	-13.55712891	+2.85644531	+1556	+6.90380859	-10.07666016	-1.22167969	+38.36425781	+4.57031250	-49.81201172	+1300
+1457971087.60050010	+8.68359375	-6.93457031	-1.15576172	+50.75683594	+2.85644531	-58.20556641	+1720	+8.46386719	-5.98974609	-0.88330078	+21.84082031	-13.60107422	+3.12011719	+1540	+6.90820313	-10.07666016	-1.16015625	+38.58398438	+4.43847656	-49.72412109	+1300
+1457971087.60470010	+8.67919922	-6.92578125	-1.12939453	+50.91064453	+2.63671875	-58.11767578	+1728	+8.46386719	-5.98535156	-0.85693359	+21.86279297	-13.64501953	+3.22998047	+1536	+6.90820313	-10.07226563	-1.12500000	+38.67187500	+4.39453125	-49.72412109	+1300
+1457971087.60890010	+8.67919922	-6.92138672	-1.10742188	+51.08642578	+2.41699219	-58.00781250	+1732	+8.46386719	-5.98535156	-0.83496094	+21.90673828	-13.66699219	+3.40576172	+1528	+6.91259766	-10.06787109	-1.10302734	+38.75976563	+4.30664063	-49.63623047	+1300
+1457971087.61299990	+8.67480469	-6.91699219	-1.08105469	+51.17431641	+2.21923828	-57.91992188	+1740	+8.45947266	-5.98535156	-0.80859375	+21.86279297	-13.68896484	+3.51562500	+1520	+6.91259766	-10.06787109	-1.07666016	+38.82568359	+4.24072266	-49.59228516	+1300
+1457971087.61719990	+8.67480469	-6.91259766	-1.05468750	+51.32812500	+1.97753906	-57.87597656	+1752	+8.45947266	-5.98535156	-0.78222656	+21.86279297	-13.75488281	+3.60351563	+1516	+6.91259766	-10.06787109	-1.05029297	+38.86962891	+4.17480469	-49.57031250	+1304
+1457971087.62550000	+8.67480469	-6.90820313	-1.01513672	+51.56982422	+1.51611328	-57.74414063	+1768	+8.45947266	-5.98535156	-0.74267578	+21.81884766	-13.84277344	+3.82324219	+1512	+6.91259766	-10.06787109	-1.01074219	+38.95751953	+4.02099609	-49.48242188	+1308
+1457971087.62969990	+8.67480469	-6.89941406	-0.98876953	+51.70166016	+1.27441406	-57.76611328	+1780	+8.45947266	-5.98095703	-0.71630859	+21.79687500	-13.90869141	+3.86718750	+1508	+6.90820313	-10.06787109	-0.98437500	+38.95751953	+3.95507813	-49.48242188	+1316
+1457971087.63380000	+8.67919922	-6.89501953	-0.97119141	+51.85546875	+1.03271484	-57.70019531	+1792	+8.46386719	-5.98095703	-0.70312500	+21.77490234	-13.95263672	+3.99902344	+1508	+6.90380859	-10.07226563	-0.97558594	+38.93554688	+3.84521484	-49.39453125	+1316
+1457971087.63800000	+8.67480469	-6.89501953	-0.95361328	+51.92138672	+0.81298828	-57.70019531	+1800	+8.46386719	-5.98095703	-0.68115234	+21.70898438	-14.01855469	+4.06494141	+1504	+6.89501953	-10.07666016	-0.96240234	+38.89160156	+3.77929688	-49.32861328	+1316
+1457971087.64220000	+8.67919922	-6.89062500	-0.93164063	+52.03125000	+0.59326172	-57.74414063	+1816	+8.46386719	-5.98095703	-0.66357422	+21.68701172	-14.10644531	+4.10888672	+1504	+6.89062500	-10.08105469	-0.94921875	+38.86962891	+3.69140625	-49.30664063	+1320
+1457971087.64630010	+8.67919922	-6.88623047	-0.91845703	+52.16308594	+0.32958984	-57.70019531	+1824	+8.46826172	-5.98095703	-0.65039063	+21.64306641	-14.15039063	+4.21875000	+1504	+6.88623047	-10.08105469	-0.94482422	+38.82568359	+3.58154297	-49.21875000	+1320
+1457971087.65470000	+8.68359375	-6.88183594	-0.88330078	+52.31689453	-0.08789063	-57.81005859	+1848	+8.46826172	-5.98095703	-0.61962891	+21.46728516	-14.28222656	+4.35058594	+1508	+6.86865234	-10.08984375	-0.93164063	+38.71582031	+3.42773438	-49.13085938	+1320
+1457971087.65879990	+8.68359375	-6.87744141	-0.87451172	+52.40478516	-0.28564453	-57.78808594	+1860	+8.47265625	-5.98095703	-0.61083984	+21.40136719	-14.32617188	+4.43847656	+1508	+6.86425781	-10.09423828	-0.92724609	+38.64990234	+3.33984375	-49.06494141	+1320
+1457971087.66300010	+8.68798828	-6.87744141	-0.86132813	+52.44873047	-0.48339844	-57.85400391	+1872	+8.47265625	-5.98535156	-0.59765625	+21.29150391	-14.39208984	+4.50439453	+1508	+6.85546875	-10.10302734	-0.92285156	+38.58398438	+3.27392578	-49.02099609	+1320
+1457971087.66720010	+8.68798828	-6.87744141	-0.84814453	+52.49267578	-0.65917969	-57.89794922	+1880	+8.47705078	-5.98535156	-0.58886719	+21.18164063	-14.43603516	+4.57031250	+1508	+6.85107422	-10.10742188	-0.91845703	+38.51806641	+3.20800781	-48.99902344	+1320
+1457971087.67129990	+8.69238281	-6.87744141	-0.84375000	+52.55859375	-0.83496094	-57.91992188	+1892	+8.47705078	-5.98974609	-0.58007813	+21.07177734	-14.45800781	+4.65820313	+1512	+6.84228516	-10.11181641	-0.91845703	+38.43017578	+3.16406250	-48.93310547	+1316
+1457971087.67969990	+8.69677734	-6.87744141	-0.82617188	+52.60253906	-1.12060547	-57.96386719	+1912	+8.48144531	-5.99414063	-0.57128906	+20.80810547	-14.50195313	+4.87792969	+1512	+6.83789063	-10.12060547	-0.91845703	+38.34228516	+3.07617188	-48.86718750	+1312
+1457971087.68380000	+8.69677734	-6.87744141	-0.82177734	+52.62451172	-1.25244141	-57.96386719	+1920	+8.48583984	-5.99853516	-0.56689453	+20.67626953	-14.50195313	+4.98779297	+1516	+6.83349609	-10.12500000	-0.91406250	+38.32031250	+3.01025391	-48.84521484	+1308
+1457971087.68800000	+8.70117188	-6.88183594	-0.81738281	+52.60253906	-1.38427734	-57.98583984	+1932	+8.48583984	-6.00292969	-0.56250000	+20.52246094	-14.52392578	+5.09765625	+1516	+6.83349609	-10.12500000	-0.91406250	+38.29833984	+2.98828125	-48.84521484	+1304
+1457971087.69219990	+8.70117188	-6.88183594	-0.81298828	+52.60253906	-1.47216797	-57.98583984	+1940	+8.49023438	-6.00732422	-0.55810547	+20.36865234	-14.52392578	+5.20751953	+1520	+6.83349609	-10.12939453	-0.90966797	+38.27636719	+2.96630859	-48.84521484	+1300
+1457971087.69630000	+8.70556641	-6.88623047	-0.80859375	+52.60253906	-1.58203125	-58.00781250	+1948	+8.49023438	-6.01171875	-0.55371094	+20.19287109	-14.54589844	+5.31738281	+1524	+6.83349609	-10.13378906	-0.90527344	+38.23242188	+2.92236328	-48.86718750	+1300
+1457971087.70050000	+8.70996094	-6.89062500	-0.80419922	+52.55859375	-1.66992188	-58.00781250	+1960	+8.49462891	-6.01611328	-0.55371094	+20.03906250	-14.54589844	+5.44921875	+1528	+6.83789063	-10.13378906	-0.90087891	+38.23242188	+2.90039063	-48.86718750	+1296
+1457971087.70880010	+8.71435547	-6.89941406	-0.79541016	+52.49267578	-1.80175781	-57.98583984	+1980	+8.50341797	-6.02490234	-0.54931641	+19.68750000	-14.54589844	+5.71289063	+1532	+6.84228516	-10.13818359	-0.89208984	+38.21044922	+2.85644531	-48.91113281	+1292
+1457971087.71300010	+8.71435547	-6.89941406	-0.79541016	+52.44873047	-1.86767578	-57.96386719	+1988	+8.50341797	-6.02929688	-0.54492188	+19.51171875	-14.52392578	+5.84472656	+1536	+6.84667969	-10.13818359	-0.88769531	+38.21044922	+2.83447266	-48.91113281	+1292
+1457971087.71709990	+8.71875000	-6.90380859	-0.79101563	+52.40478516	-1.93359375	-57.91992188	+1996	+8.50781250	-6.03369141	-0.54052734	+19.31396484	-14.52392578	+5.97656250	+1540	+6.85107422	-10.13818359	-0.88330078	+38.21044922	+2.81250000	-48.93310547	+1292
+1457971087.72129990	+8.71875000	-6.90820313	-0.78662109	+52.36083984	-1.99951172	-57.91992188	+2008	+8.51220703	-6.03808594	-0.54052734	+19.13818359	-14.54589844	+6.10839844	+1544	+6.85546875	-10.14257813	-0.87890625	+38.23242188	+2.79052734	-48.95507813	+1292
+1457971087.72960000	+8.72314453	-6.91699219	-0.78222656	+52.27294922	-2.08740234	-57.87597656	+2028	+8.51660156	-6.04687500	-0.53173828	+18.80859375	-14.54589844	+6.35009766	+1556	+6.86425781	-10.14257813	-0.86572266	+38.23242188	+2.74658203	-48.99902344	+1292
+1457971087.73379990	+8.72314453	-6.92138672	-0.77783203	+52.22900391	-2.13134766	-57.85400391	+2040	+8.52099609	-6.05126953	-0.52734375	+18.63281250	-14.54589844	+6.45996094	+1560	+6.86425781	-10.14257813	-0.85693359	+38.23242188	+2.72460938	-49.02099609	+1296
+1457971087.73799990	+8.72753906	-6.92578125	-0.77343750	+52.20703125	-2.19726563	-57.81005859	+2048	+8.52539063	-6.05566406	-0.52294922	+18.50097656	-14.54589844	+6.56982422	+1564	+6.86865234	-10.14257813	-0.84814453	+38.23242188	+2.70263672	-49.04296875	+1296
+1457971087.74210000	+8.72753906	-6.92578125	-0.76904297	+52.16308594	-2.24121094	-57.78808594	+2060	+8.52539063	-6.06005859	-0.51855469	+18.34716797	-14.54589844	+6.65771484	+1572	+6.87304688	-10.14257813	-0.84375000	+38.23242188	+2.68066406	-49.04296875	+1296
+1457971087.74630000	+8.72753906	-6.93017578	-0.76464844	+52.11914063	-2.28515625	-57.72216797	+2072	+8.52978516	-6.06445313	-0.51416016	+18.21533203	-14.54589844	+6.76757813	+1576	+6.87304688	-10.14697266	-0.83935547	+38.21044922	+2.65869141	-49.04296875	+1300
+1457971087.75050000	+8.72753906	-6.93457031	-0.76025391	+52.09716797	-2.32910156	-57.67822266	+2080	+8.52978516	-6.06445313	-0.50976563	+18.10546875	-14.54589844	+6.85546875	+1580	+6.87304688	-10.14697266	-0.83056641	+38.21044922	+2.63671875	-49.02099609	+1300
+1457971087.75880000	+8.72314453	-6.93896484	-0.75146484	+52.05322266	-2.43896484	-57.59033203	+2104	+8.53417969	-6.07324219	-0.50097656	+17.88574219	-14.52392578	+6.98730469	+1596	+6.87304688	-10.15136719	-0.82177734	+38.14453125	+2.59277344	-48.97705078	+1304
+1457971087.76300000	+8.72314453	-6.93896484	-0.74707031	+52.07519531	-2.48291016	-57.54638672	+2112	+8.53417969	-6.07324219	-0.49658203	+17.79785156	-14.50195313	+7.03125000	+1600	+6.86865234	-10.15136719	-0.81738281	+38.12255859	+2.59277344	-48.93310547	+1304
+1457971087.76710010	+8.72314453	-6.93896484	-0.74267578	+52.07519531	-2.52685547	-57.48046875	+2124	+8.53417969	-6.07763672	-0.49218750	+17.70996094	-14.47998047	+7.09716797	+1608	+6.86425781	-10.15576172	-0.81738281	+38.07861328	+2.59277344	-48.88916016	+1308
+1457971087.77130010	+8.71875000	-6.94335938	-0.73828125	+52.07519531	-2.57080078	-57.41455078	+2132	+8.53417969	-6.07763672	-0.48779297	+17.62207031	-14.43603516	+7.16308594	+1616	+6.85546875	-10.15576172	-0.81298828	+38.01269531	+2.61474609	-48.82324219	+1312
+1457971087.77550010	+8.71875000	-6.94335938	-0.73828125	+52.11914063	-2.61474609	-57.34863281	+2140	+8.53417969	-6.08203125	-0.48779297	+17.55615234	-14.41406250	+7.20703125	+1620	+6.85107422	-10.16015625	-0.81738281	+37.96875000	+2.61474609	-48.73535156	+1312
+1457971087.78379990	+8.70996094	-6.94335938	-0.73388672	+52.18505859	-2.72460938	-57.21679688	+2156	+8.52978516	-6.08642578	-0.48339844	+17.40234375	-14.32617188	+7.31689453	+1632	+6.83349609	-10.16894531	-0.81738281	+37.85888672	+2.65869141	-48.55957031	+1316
+1457971087.78790000	+8.70996094	-6.94335938	-0.73388672	+52.22900391	-2.76855469	-57.15087891	+2164	+8.52978516	-6.08642578	-0.47900391	+17.33642578	-14.28222656	+7.36083984	+1640	+6.82031250	-10.16894531	-0.82177734	+37.79296875	+2.68066406	-48.44970703	+1320
+1457971087.79210000	+8.70556641	-6.93896484	-0.73388672	+52.29492188	-2.83447266	-57.08496094	+2168	+8.52539063	-6.08642578	-0.47900391	+17.29248047	-14.26025391	+7.42675781	+1644	+6.81152344	-10.17333984	-0.82617188	+37.74902344	+2.72460938	-48.33984375	+1320
+1457971087.79629990	+8.70117188	-6.93896484	-0.73388672	+52.33886719	-2.87841797	-57.01904297	+2176	+8.52539063	-6.08642578	-0.47460938	+17.22656250	-14.19433594	+7.47070313	+1652	+6.80273438	-10.17773438	-0.83056641	+37.68310547	+2.76855469	-48.25195313	+1324
+1457971087.80040000	+8.69677734	-6.93896484	-0.72949219	+52.40478516	-2.94433594	-56.95312500	+2180	+8.52099609	-6.08642578	-0.47460938	+17.16064453	-14.17236328	+7.51464844	+1656	+6.78955078	-10.17773438	-0.83056641	+37.63916016	+2.81250000	-48.14208984	+1324
+1457971087.80880000	+8.69238281	-6.93457031	-0.72949219	+52.51464844	-3.05419922	-56.82128906	+2192	+8.52099609	-6.09082031	-0.47460938	+17.05078125	-14.06250000	+7.62451172	+1664	+6.77197266	-10.18212891	-0.83935547	+37.57324219	+2.90039063	-47.94433594	+1324
+1457971087.81290010	+8.68798828	-6.93457031	-0.73388672	+52.58056641	-3.12011719	-56.73339844	+2196	+8.51660156	-6.09082031	-0.47021484	+17.00683594	-14.01855469	+7.69042969	+1668	+6.76318359	-10.18212891	-0.84375000	+37.52929688	+2.94433594	-47.83447266	+1324
+1457971087.81710000	+8.68359375	-6.93457031	-0.73388672	+52.62451172	-3.18603516	-56.66748047	+2200	+8.51660156	-6.09082031	-0.47021484	+16.94091797	-13.99658203	+7.75634766	+1672	+6.75878906	-10.18212891	-0.84375000	+37.52929688	+2.98828125	-47.74658203	+1324
+1457971087.82540010	+8.67919922	-6.93017578	-0.72949219	+52.71240234	-3.31787109	-56.53564453	+2204	+8.51220703	-6.09082031	-0.47021484	+16.85302734	-13.90869141	+7.86621094	+1680	+6.75000000	-10.17773438	-0.84375000	+37.52929688	+3.07617188	-47.61474609	+1320
+1457971087.82960010	+8.67919922	-6.93017578	-0.72949219	+52.75634766	-3.38378906	-56.49169922	+2208	+8.50781250	-6.09082031	-0.47021484	+16.78710938	-13.88671875	+7.93212891	+1684	+6.75000000	-10.17773438	-0.84375000	+37.55126953	+3.12011719	-47.57080078	+1316
+1457971087.83380010	+8.67919922	-6.92578125	-0.72949219	+52.77832031	-3.44970703	-56.42578125	+2212	+8.50781250	-6.08642578	-0.46582031	+16.74316406	-13.86474609	+7.99804688	+1688	+6.75000000	-10.17333984	-0.83935547	+37.57324219	+3.16406250	-47.52685547	+1316
+1457971087.84209990	+8.67480469	-6.92578125	-0.72949219	+52.82226563	-3.53759766	-56.31591797	+2216	+8.50781250	-6.08642578	-0.46582031	+16.63330078	-13.79882813	+8.12988281	+1692	+6.75000000	-10.16455078	-0.83496094	+37.63916016	+3.22998047	-47.43896484	+1316
+1457971087.84629990	+8.67480469	-6.92138672	-0.72949219	+52.82226563	-3.60351563	-56.27197266	+2220	+8.50341797	-6.08203125	-0.46582031	+16.58935547	-13.77685547	+8.21777344	+1692	+6.75439453	-10.16015625	-0.83056641	+37.68310547	+3.27392578	-47.41699219	+1316
+1457971087.85040000	+8.67041016	-6.92138672	-0.72949219	+52.82226563	-3.62548828	-56.22802734	+2220	+8.50341797	-6.08203125	-0.46582031	+16.52343750	-13.75488281	+8.28369141	+1696	+6.75878906	-10.15136719	-0.82617188	+37.72705078	+3.29589844	-47.39501953	+1316
+1457971087.85460000	+8.67041016	-6.91699219	-0.72949219	+52.82226563	-3.66943359	-56.18408203	+2224	+8.50341797	-6.08203125	-0.46142578	+16.47949219	-13.73291016	+8.34960938	+1696	+6.75878906	-10.14697266	-0.82177734	+37.77099609	+3.31787109	-47.37304688	+1320
+1457971087.85879990	+8.67041016	-6.91699219	-0.72949219	+52.82226563	-3.71337891	-56.11816406	+2228	+8.50341797	-6.07763672	-0.46142578	+16.41357422	-13.71093750	+8.41552734	+1700	+6.76318359	-10.13818359	-0.81738281	+37.81494141	+3.33984375	-47.35107422	+1324
+1457971087.86710000	+8.67041016	-6.90820313	-0.72949219	+52.80029297	-3.75732422	-56.05224609	+2232	+8.50341797	-6.07324219	-0.45703125	+16.32568359	-13.66699219	+8.54736328	+1700	+6.77197266	-10.12500000	-0.80859375	+37.88085938	+3.38378906	-47.32910156	+1328
+1457971087.87120010	+8.67041016	-6.90820313	-0.72509766	+52.80029297	-3.77929688	-56.00830078	+2236	+8.50341797	-6.06884766	-0.45703125	+16.28173828	-13.64501953	+8.61328125	+1704	+6.77197266	-10.12060547	-0.80859375	+37.90283203	+3.40576172	-47.30712891	+1332
+1457971087.87540010	+8.67041016	-6.90380859	-0.72509766	+52.77832031	-3.80126953	-55.96435547	+2236	+8.50341797	-6.06884766	-0.45703125	+16.21582031	-13.64501953	+8.65722656	+1704	+6.77197266	-10.11621094	-0.80419922	+37.92480469	+3.42773438	-47.26318359	+1332
+1457971087.87960000	+8.66601563	-6.90380859	-0.72509766	+52.75634766	-3.82324219	-55.92041016	+2240	+8.50341797	-6.06445313	-0.45263672	+16.17187500	-13.62304688	+8.72314453	+1704	+6.77197266	-10.11181641	-0.80419922	+37.92480469	+3.42773438	-47.24121094	+1336
+1457971087.88369990	+8.66601563	-6.89941406	-0.72509766	+52.75634766	-3.84521484	-55.87646484	+2244	+8.50341797	-6.06445313	-0.45263672	+16.12792969	-13.60107422	+8.76708984	+1704	+6.77197266	-10.10742188	-0.80419922	+37.92480469	+3.44970703	-47.19726563	+1336
+1457971087.88790010	+8.66601563	-6.89501953	-0.72509766	+52.73437500	-3.86718750	-55.85449219	+2244	+8.50341797	-6.06005859	-0.45263672	+16.08398438	-13.57910156	+8.81103516	+1704	+6.77197266	-10.10302734	-0.80859375	+37.90283203	+3.44970703	-47.15332031	+1340
+1457971087.89619990	+8.66601563	-6.89062500	-0.72509766	+52.73437500	-3.91113281	-55.76660156	+2248	+8.50341797	-6.05566406	-0.44824219	+15.99609375	-13.53515625	+8.89892578	+1704	+6.76318359	-10.09863281	-0.81298828	+37.83691406	+3.47167969	-47.04345703	+1340
+1457971087.90039990	+8.66601563	-6.88623047	-0.72070313	+52.71240234	-3.93310547	-55.72265625	+2252	+8.50341797	-6.05566406	-0.44824219	+15.97412109	-13.51318359	+8.94287109	+1704	+6.75878906	-10.09863281	-0.81738281	+37.79296875	+3.47167969	-46.97753906	+1344
+1457971087.90459990	+8.66601563	-6.88623047	-0.72070313	+52.69042969	-3.93310547	-55.67871094	+2252	+8.50341797	-6.05566406	-0.44384766	+15.93017578	-13.49121094	+8.98681641	+1704	+6.75439453	-10.09863281	-0.82177734	+37.74902344	+3.49365234	-46.93359375	+1344
+1457971087.90870000	+8.66601563	-6.88183594	-0.72070313	+52.69042969	-3.95507813	-55.63476563	+2252	+8.50341797	-6.05126953	-0.44384766	+15.88623047	-13.46923828	+9.03076172	+1708	+6.75000000	-10.09863281	-0.82617188	+37.68310547	+3.49365234	-46.86767578	+1344
+1457971087.91290000	+8.66601563	-6.88183594	-0.72070313	+52.66845703	-3.97705078	-55.56884766	+2252	+8.50341797	-6.05126953	-0.44384766	+15.84228516	-13.44726563	+9.07470703	+1708	+6.74121094	-10.09863281	-0.83056641	+37.61718750	+3.51562500	-46.80175781	+1348
+1457971087.92120000	+8.66601563	-6.87744141	-0.72070313	+52.62451172	-4.04296875	-55.45898438	+2252	+8.50341797	-6.04687500	-0.44384766	+15.75439453	-13.38134766	+9.16259766	+1708	+6.72802734	-10.09863281	-0.83935547	+37.48535156	+3.51562500	-46.66992188	+1348
+1457971087.92540000	+8.66601563	-6.87744141	-0.72070313	+52.60253906	-4.06494141	-55.41503906	+2252	+8.50341797	-6.04687500	-0.43945313	+15.68847656	-13.35937500	+9.20654297	+1708	+6.72363281	-10.09863281	-0.84375000	+37.41943359	+3.53759766	-46.62597656	+1344
+1457971087.92960000	+8.66601563	-6.87744141	-0.72070313	+52.58056641	-4.08691406	-55.34912109	+2252	+8.50341797	-6.04687500	-0.43945313	+15.64453125	-13.33740234	+9.25048828	+1708	+6.71923828	-10.09863281	-0.84375000	+37.35351563	+3.55957031	-46.56005859	+1344
+1457971087.93370010	+8.66162109	-6.87304688	-0.72070313	+52.55859375	-4.10888672	-55.28320313	+2252	+8.50781250	-6.04687500	-0.43945313	+15.60058594	-13.31542969	+9.31640625	+1708	+6.71044922	-10.09863281	-0.84814453	+37.28759766	+3.58154297	-46.51611328	+1344
+1457971087.93790010	+8.66162109	-6.87304688	-0.72070313	+52.51464844	-4.15283203	-55.21728516	+2252	+8.50781250	-6.04687500	-0.43945313	+15.55664063	-13.29345703	+9.36035156	+1712	+6.70605469	-10.09863281	-0.84814453	+37.22167969	+3.60351563	-46.47216797	+1340
+1457971087.94619990	+8.66162109	-6.87744141	-0.72070313	+52.44873047	-4.21875000	-55.08544922	+2252	+8.50781250	-6.04687500	-0.43505859	+15.42480469	-13.22753906	+9.47021484	+1712	+6.70166016	-10.09863281	-0.85253906	+37.11181641	+3.64746094	-46.38427734	+1336
+1457971087.95040010	+8.66162109	-6.87744141	-0.72070313	+52.42675781	-4.26269531	-55.01953125	+2252	+8.50781250	-6.04687500	-0.43505859	+15.35888672	-13.20556641	+9.53613281	+1712	+6.69726563	-10.09423828	-0.85253906	+37.06787109	+3.66943359	-46.34033203	+1332
+1457971087.95450000	+8.66162109	-6.87744141	-0.72070313	+52.38281250	-4.30664063	-54.95361328	+2252	+8.50781250	-6.04687500	-0.43505859	+15.31494141	-13.18359375	+9.60205078	+1712	+6.69726563	-10.09423828	-0.85253906	+37.02392578	+3.71337891	-46.29638672	+1328
+1457971087.95869990	+8.66162109	-6.87744141	-0.72070313	+52.33886719	-4.35058594	-54.86572266	+2252	+8.50781250	-6.05126953	-0.43505859	+15.24902344	-13.16162109	+9.66796875	+1716	+6.69287109	-10.09423828	-0.84814453	+36.97998047	+3.73535156	-46.27441406	+1328
+1457971087.96700000	+8.66162109	-6.88183594	-0.72070313	+52.25097656	-4.43847656	-54.73388672	+2252	+8.50781250	-6.05126953	-0.43505859	+15.11718750	-13.11767578	+9.77783203	+1716	+6.69287109	-10.08984375	-0.84375000	+36.93603516	+3.82324219	-46.20849609	+1324
+1457971087.97120000	+8.66162109	-6.88623047	-0.72070313	+52.20703125	-4.48242188	-54.64599609	+2252	+8.50781250	-6.05126953	-0.43505859	+15.02929688	-13.09570313	+9.84375000	+1720	+6.69287109	-10.08544922	-0.83935547	+36.91406250	+3.86718750	-46.18652344	+1324
+1457971087.97540000	+8.66162109	-6.89062500	-0.72509766	+52.16308594	-4.52636719	-54.58007813	+2256	+8.50781250	-6.05566406	-0.43505859	+14.96337891	-13.07373047	+9.88769531	+1720	+6.69287109	-10.08544922	-0.83496094	+36.89208984	+3.93310547	-46.14257813	+1324
+1457971087.97950010	+8.65722656	-6.89062500	-0.72509766	+52.14111328	-4.57031250	-54.49218750	+2256	+8.50781250	-6.05566406	-0.43945313	+14.89746094	-13.02978516	+9.95361328	+1720	+6.69287109	-10.08105469	-0.83056641	+36.87011719	+3.97705078	-46.12060547	+1324
+1457971087.98370000	+8.65722656	-6.89501953	-0.72509766	+52.09716797	-4.61425781	-54.42626953	+2256	+8.50781250	-6.05566406	-0.43945313	+14.83154297	-13.00781250	+10.01953125	+1724	+6.69287109	-10.07666016	-0.83056641	+36.84814453	+4.02099609	-46.07666016	+1324
+1457971087.99200010	+8.65283203	-6.89501953	-0.72949219	+52.03125000	-4.70214844	-54.27246094	+2260	+8.50781250	-6.06005859	-0.43945313	+14.72167969	-12.96386719	+10.10742188	+1724	+6.68847656	-10.07226563	-0.82617188	+36.80419922	+4.13085938	-45.98876953	+1328
+1457971087.99620010	+8.65283203	-6.89941406	-0.72949219	+51.98730469	-4.74609375	-54.20654297	+2260	+8.50781250	-6.06005859	-0.43945313	+14.67773438	-12.94189453	+10.15136719	+1728	+6.68847656	-10.07226563	-0.82177734	+36.78222656	+4.19677734	-45.94482422	+1328
+1457971088.00040010	+8.65283203	-6.90380859	-0.72949219	+51.96533203	-4.79003906	-54.14062500	+2260	+8.50781250	-6.06005859	-0.43945313	+14.63378906	-12.91992188	+10.17333984	+1728	+6.68408203	-10.07226563	-0.82177734	+36.73828125	+4.24072266	-45.90087891	+1332
+1457971088.00449990	+8.64843750	-6.90380859	-0.72949219	+51.94335938	-4.83398438	-54.07470703	+2260	+8.50341797	-6.06445313	-0.43945313	+14.58984375	-12.89794922	+10.21728516	+1728	+6.67968750	-10.07226563	-0.82177734	+36.69433594	+4.30664063	-45.83496094	+1332
+1457971088.00869990	+8.64843750	-6.90380859	-0.73388672	+51.92138672	-4.87792969	-54.00878906	+2260	+8.50341797	-6.06445313	-0.43945313	+14.54589844	-12.85400391	+10.26123047	+1728	+6.67089844	-10.07226563	-0.82177734	+36.65039063	+4.35058594	-45.79101563	+1336
+1457971088.01700000	+8.63964844	-6.90820313	-0.73388672	+51.87744141	-4.94384766	-53.87695313	+2260	+8.50341797	-6.06445313	-0.43945313	+14.45800781	-12.81005859	+10.30517578	+1732	+6.65771484	-10.07226563	-0.82617188	+36.54052734	+4.46044922	-45.63720703	+1340
+1457971088.02119990	+8.63964844	-6.90820313	-0.73388672	+51.87744141	-4.98779297	-53.81103516	+2260	+8.49902344	-6.06884766	-0.43945313	+14.43603516	-12.78808594	+10.34912109	+1732	+6.64892578	-10.07666016	-0.83056641	+36.47460938	+4.50439453	-45.57128906	+1340
+1457971088.02530000	+8.63525391	-6.90820313	-0.73388672	+51.85546875	-5.05371094	-53.74511719	+2260	+8.49902344	-6.06884766	-0.43945313	+14.41406250	-12.76611328	+10.37109375	+1732	+6.64013672	-10.07666016	-0.83496094	+36.40869141	+4.54833984	-45.50537109	+1344
+1457971088.02950000	+8.63085938	-6.90820313	-0.73388672	+51.85546875	-5.09765625	-53.67919922	+2260	+8.49902344	-6.06884766	-0.43945313	+14.37011719	-12.76611328	+10.39306641	+1732	+6.63134766	-10.08105469	-0.83935547	+36.34277344	+4.59228516	-45.43945313	+1344
+1457971088.03780010	+8.62646484	-6.91259766	-0.73388672	+51.83349609	-5.18554688	-53.56933594	+2256	+8.49462891	-6.06884766	-0.43945313	+14.32617188	-12.72216797	+10.43701172	+1732	+6.60937500	-10.08544922	-0.84814453	+36.18896484	+4.68017578	-45.30761719	+1348
+1457971088.04620000	+8.62207031	-6.91259766	-0.73388672	+51.83349609	-5.27343750	-53.45947266	+2252	+8.49023438	-6.07324219	-0.43945313	+14.28222656	-12.70019531	+10.48095703	+1732	+6.59179688	-10.08984375	-0.85253906	+36.03515625	+4.74609375	-45.17578125	+1344
+1457971088.05450010	+8.62207031	-6.91259766	-0.73388672	+51.81152344	-5.36132813	-53.37158203	+2252	+8.49023438	-6.07324219	-0.43505859	+14.23828125	-12.67822266	+10.52490234	+1736	+6.57861328	-10.09423828	-0.86132813	+35.92529297	+4.79003906	-45.06591797	+1344
+1457971088.06279990	+8.61767578	-6.91259766	-0.73388672	+51.81152344	-5.47119141	-53.30566406	+2248	+8.48583984	-6.07324219	-0.43505859	+14.19433594	-12.67822266	+10.54687500	+1736	+6.56982422	-10.09423828	-0.86572266	+35.81542969	+4.83398438	-45.02197266	+1336
+1457971088.07119990	+8.62207031	-6.91259766	-0.73388672	+51.81152344	-5.55908203	-53.26171875	+2244	+8.48583984	-6.07324219	-0.43505859	+14.15039063	-12.70019531	+10.59082031	+1736	+6.56982422	-10.09863281	-0.86572266	+35.74951172	+4.85595703	-44.97802734	+1328
+1457971088.07950000	+8.62207031	-6.91259766	-0.73388672	+51.78955078	-5.64697266	-53.21777344	+2244	+8.48583984	-6.07763672	-0.43066406	+14.12841797	-12.72216797	+10.61279297	+1736	+6.56982422	-10.09863281	-0.86572266	+35.72753906	+4.85595703	-44.97802734	+1324
+1457971088.08369990	+8.62207031	-6.91259766	-0.73388672	+51.78955078	-5.69091797	-53.21777344	+2244	+8.48583984	-6.07763672	-0.43066406	+14.10644531	-12.72216797	+10.61279297	+1736	+6.56982422	-10.09863281	-0.86132813	+35.72753906	+4.85595703	-45.00000000	+1320
+1457971088.08780000	+8.62646484	-6.91259766	-0.72949219	+51.78955078	-5.73486328	-53.21777344	+2244	+8.48583984	-6.07763672	-0.43066406	+14.10644531	-12.74414063	+10.61279297	+1736	+6.57421875	-10.09423828	-0.86132813	+35.72753906	+4.85595703	-45.00000000	+1320
+1457971088.09200000	+8.62646484	-6.91259766	-0.72949219	+51.78955078	-5.77880859	-53.21777344	+2244	+8.49023438	-6.07763672	-0.43066406	+14.08447266	-12.76611328	+10.61279297	+1736	+6.57421875	-10.09423828	-0.85693359	+35.72753906	+4.85595703	-45.02197266	+1316
+1457971088.09610010	+8.62646484	-6.91259766	-0.72949219	+51.78955078	-5.80078125	-53.23974609	+2244	+8.49023438	-6.07763672	-0.43066406	+14.08447266	-12.76611328	+10.61279297	+1740	+6.57861328	-10.09423828	-0.85693359	+35.72753906	+4.85595703	-45.04394531	+1316
+1457971088.10450010	+8.63085938	-6.91259766	-0.72949219	+51.81152344	-5.86669922	-53.26171875	+2244	+8.49023438	-6.07763672	-0.43066406	+14.08447266	-12.81005859	+10.61279297	+1740	+6.58300781	-10.09423828	-0.85253906	+35.74951172	+4.83398438	-45.06591797	+1316
+1457971088.10859990	+8.63525391	-6.91259766	-0.72509766	+51.81152344	-5.91064453	-53.28369141	+2248	+8.49023438	-6.07763672	-0.43066406	+14.06250000	-12.83203125	+10.61279297	+1740	+6.58740234	-10.09423828	-0.84814453	+35.74951172	+4.83398438	-45.08789063	+1312
+1457971088.11279990	+8.63525391	-6.91259766	-0.72509766	+51.81152344	-5.93261719	-53.30566406	+2248	+8.49023438	-6.07763672	-0.43066406	+14.06250000	-12.85400391	+10.59082031	+1740	+6.58740234	-10.08984375	-0.84814453	+35.77148438	+4.83398438	-45.10986328	+1312
+1457971088.11700010	+8.63525391	-6.91259766	-0.72509766	+51.81152344	-5.95458984	-53.32763672	+2248	+8.49023438	-6.07763672	-0.43066406	+14.06250000	-12.85400391	+10.59082031	+1740	+6.59179688	-10.08984375	-0.84814453	+35.77148438	+4.81201172	-45.13183594	+1312
+1457971088.12529990	+8.63964844	-6.91259766	-0.72070313	+51.83349609	-5.99853516	-53.37158203	+2252	+8.49462891	-6.07763672	-0.42626953	+14.06250000	-12.91992188	+10.56884766	+1744	+6.59619141	-10.08984375	-0.84375000	+35.79345703	+4.81201172	-45.19775391	+1312
+1457971088.12949990	+8.63964844	-6.91259766	-0.72070313	+51.83349609	-6.02050781	-53.39355469	+2256	+8.49462891	-6.07763672	-0.42626953	+14.06250000	-12.94189453	+10.56884766	+1744	+6.60058594	-10.08984375	-0.83935547	+35.79345703	+4.79003906	-45.21972656	+1312
+1457971088.13360000	+8.63964844	-6.91259766	-0.72070313	+51.85546875	-6.04248047	-53.41552734	+2256	+8.49462891	-6.07763672	-0.42626953	+14.06250000	-12.96386719	+10.54687500	+1744	+6.60058594	-10.08984375	-0.83935547	+35.79345703	+4.79003906	-45.24169922	+1312
+1457971088.14200000	+8.64404297	-6.91259766	-0.72070313	+51.85546875	-6.06445313	-53.45947266	+2260	+8.49902344	-6.07763672	-0.42626953	+14.06250000	-13.02978516	+10.50292969	+1744	+6.60498047	-10.08984375	-0.83496094	+35.81542969	+4.76806641	-45.28564453	+1312
+1457971088.14610000	+8.64404297	-6.91259766	-0.71630859	+51.87744141	-6.08642578	-53.48144531	+2260	+8.49902344	-6.07763672	-0.42626953	+14.06250000	-13.05175781	+10.48095703	+1744	+6.60937500	-10.08984375	-0.83496094	+35.79345703	+4.76806641	-45.30761719	+1312
+1457971088.15030000	+8.64404297	-6.90820313	-0.71630859	+51.87744141	-6.08642578	-53.50341797	+2260	+8.49902344	-6.07763672	-0.42187500	+14.06250000	-13.09570313	+10.43701172	+1748	+6.60937500	-10.08984375	-0.83496094	+35.79345703	+4.74609375	-45.30761719	+1312
+1457971088.15450000	+8.64404297	-6.90820313	-0.71630859	+51.89941406	-6.08642578	-53.50341797	+2264	+8.49902344	-6.07324219	-0.42187500	+14.06250000	-13.11767578	+10.41503906	+1748	+6.60937500	-10.08984375	-0.83496094	+35.79345703	+4.74609375	-45.32958984	+1312
+1457971088.15860010	+8.64404297	-6.90820313	-0.71630859	+51.89941406	-6.10839844	-53.52539063	+2264	+8.49902344	-6.07324219	-0.42187500	+14.08447266	-13.16162109	+10.37109375	+1748	+6.60937500	-10.08984375	-0.83496094	+35.77148438	+4.74609375	-45.32958984	+1312
+1457971088.16700010	+8.64404297	-6.90820313	-0.71630859	+51.92138672	-6.10839844	-53.54736328	+2264	+8.50341797	-6.07324219	-0.42187500	+14.08447266	-13.20556641	+10.30517578	+1748	+6.60937500	-10.08984375	-0.83935547	+35.74951172	+4.72412109	-45.35156250	+1312
+1457971088.17109990	+8.64404297	-6.90820313	-0.71630859	+51.94335938	-6.13037109	-53.56933594	+2264	+8.50341797	-6.07324219	-0.42187500	+14.08447266	-13.22753906	+10.28320313	+1748	+6.60498047	-10.08984375	-0.83935547	+35.72753906	+4.72412109	-45.35156250	+1308
+1457971088.17529990	+8.64404297	-6.90820313	-0.71630859	+51.96533203	-6.13037109	-53.56933594	+2264	+8.50341797	-6.07324219	-0.42187500	+14.10644531	-13.22753906	+10.26123047	+1752	+6.60498047	-10.09423828	-0.83935547	+35.72753906	+4.72412109	-45.35156250	+1308
+1457971088.17940000	+8.64404297	-6.90820313	-0.71630859	+51.98730469	-6.13037109	-53.59130859	+2264	+8.50341797	-6.07324219	-0.42187500	+14.10644531	-13.24951172	+10.23925781	+1752	+6.60498047	-10.09423828	-0.83935547	+35.70556641	+4.72412109	-45.35156250	+1308
+1457971088.18359990	+8.64404297	-6.90820313	-0.71630859	+51.98730469	-6.13037109	-53.59130859	+2264	+8.50341797	-6.07324219	-0.42187500	+14.10644531	-13.24951172	+10.21728516	+1752	+6.60058594	-10.09423828	-0.84375000	+35.70556641	+4.72412109	-45.35156250	+1308
+1457971088.19190000	+8.64404297	-6.90820313	-0.71630859	+52.03125000	-6.15234375	-53.63525391	+2268	+8.50341797	-6.07324219	-0.42187500	+14.12841797	-13.27148438	+10.17333984	+1752	+6.60058594	-10.09423828	-0.84375000	+35.68359375	+4.74609375	-45.35156250	+1304
+1457971088.19610000	+8.64404297	-6.90820313	-0.71630859	+52.05322266	-6.15234375	-53.63525391	+2268	+8.50341797	-6.07324219	-0.42187500	+14.12841797	-13.27148438	+10.15136719	+1752	+6.60058594	-10.09863281	-0.84375000	+35.68359375	+4.74609375	-45.37353516	+1304
+1457971088.20030000	+8.64404297	-6.90820313	-0.71630859	+52.09716797	-6.15234375	-53.65722656	+2268	+8.50341797	-6.07324219	-0.42187500	+14.15039063	-13.27148438	+10.12939453	+1752	+6.60058594	-10.09863281	-0.84375000	+35.68359375	+4.74609375	-45.37353516	+1300
+1457971088.20440010	+8.64404297	-6.90820313	-0.71630859	+52.11914063	-6.17431641	-53.67919922	+2264	+8.50341797	-6.07324219	-0.42187500	+14.15039063	-13.29345703	+10.12939453	+1752	+6.60058594	-10.09863281	-0.84375000	+35.68359375	+4.74609375	-45.37353516	+1300
+1457971088.21280000	+8.64404297	-6.90820313	-0.71630859	+52.18505859	-6.19628906	-53.70117188	+2264	+8.49902344	-6.07324219	-0.42187500	+14.17236328	-13.29345703	+10.10742188	+1756	+6.60058594	-10.09863281	-0.83935547	+35.68359375	+4.76806641	-45.41748047	+1300
+1457971088.22110010	+8.64404297	-6.90820313	-0.71630859	+52.25097656	-6.21826172	-53.72314453	+2264	+8.49902344	-6.07324219	-0.42187500	+14.19433594	-13.31542969	+10.08544922	+1756	+6.60498047	-10.09863281	-0.83935547	+35.72753906	+4.76806641	-45.46142578	+1300
+1457971088.22939990	+8.64843750	-6.90820313	-0.71630859	+52.31689453	-6.24023438	-53.76708984	+2264	+8.49902344	-6.07324219	-0.42187500	+14.21630859	-13.31542969	+10.06347656	+1756	+6.61376953	-10.09863281	-0.83056641	+35.77148438	+4.79003906	-45.52734375	+1300
+1457971088.23359990	+8.64843750	-6.90820313	-0.71630859	+52.36083984	-6.26220703	-53.78906250	+2264	+8.49902344	-6.07324219	-0.42187500	+14.21630859	-13.33740234	+10.04150391	+1756	+6.61376953	-10.09863281	-0.83056641	+35.79345703	+4.79003906	-45.54931641	+1300
+1457971088.24190000	+8.64843750	-6.90820313	-0.71630859	+52.40478516	-6.28417969	-53.78906250	+2268	+8.49902344	-6.07324219	-0.42187500	+14.23828125	-13.35937500	+10.01953125	+1756	+6.62255859	-10.09863281	-0.82177734	+35.83740234	+4.81201172	-45.63720703	+1304
+1457971088.24609990	+8.64843750	-6.90820313	-0.71630859	+52.44873047	-6.30615234	-53.81103516	+2268	+8.49902344	-6.07324219	-0.42187500	+14.26025391	-13.35937500	+10.01953125	+1756	+6.62255859	-10.09863281	-0.81738281	+35.85937500	+4.83398438	-45.65917969	+1304
+1457971088.25020000	+8.64843750	-6.90820313	-0.71630859	+52.47070313	-6.30615234	-53.81103516	+2268	+8.49902344	-6.07324219	-0.42187500	+14.28222656	-13.35937500	+9.99755859	+1756	+6.62695313	-10.09863281	-0.81738281	+35.88134766	+4.83398438	-45.70312500	+1308
+1457971088.25440000	+8.64843750	-6.90820313	-0.71630859	+52.49267578	-6.32812500	-53.81103516	+2268	+8.49902344	-6.07324219	-0.42626953	+14.28222656	-13.38134766	+9.97558594	+1756	+6.63134766	-10.09863281	-0.81298828	+35.90332031	+4.85595703	-45.72509766	+1308
+1457971088.26270010	+8.64843750	-6.90820313	-0.71630859	+52.53662109	-6.32812500	-53.81103516	+2268	+8.49902344	-6.07324219	-0.42626953	+14.30419922	-13.38134766	+9.93164063	+1756	+6.63134766	-10.09863281	-0.80859375	+35.94726563	+4.87792969	-45.76904297	+1312
+1457971088.26690010	+8.64843750	-6.90820313	-0.71630859	+52.55859375	-6.35009766	-53.81103516	+2268	+8.49902344	-6.07324219	-0.42626953	+14.32617188	-13.40332031	+9.90966797	+1756	+6.63574219	-10.09863281	-0.80859375	+35.94726563	+4.89990234	-45.79101563	+1312
+1457971088.27110000	+8.64843750	-6.90820313	-0.71630859	+52.55859375	-6.35009766	-53.81103516	+2272	+8.49902344	-6.07324219	-0.42626953	+14.34814453	-13.40332031	+9.88769531	+1756	+6.63574219	-10.10302734	-0.80859375	+35.94726563	+4.89990234	-45.79101563	+1312
