# Supplementary material for: A direct effect of perception on action when grasping a cup
Source: Sci Rep. 2018 Jan 9;8:171. doi: 10.1038/s41598-017-18591-5 (PMC5760564; doi:10.1038/s41598-017-18591-5)
Supplement: Supplementary file 6 — Supplementary Information [file 41598_2017_18591_MOESM6_ESM.zip › SciRep_Data/S01instruct/S01_100instruct_Tr53.dat]

+1000000000000.00000000	+0.00000000	+0.00000000	+0.00000000	+0.00000000	+0.00000000	+0.00000000	+0	+0.00000000	+0.00000000	+0.00000000	+0.00000000	+0.00000000	+0.00000000	+0	+0.00000000	+0.00000000	+0.00000000	+0.00000000	+0.00000000	+0.00000000	+0
+1457971088.27519990	+8.64404297	-6.90820313	-0.71630859	+52.58056641	-6.35009766	-53.81103516	+2272	+8.49902344	-6.07324219	-0.42626953	+14.34814453	-13.40332031	+9.84375000	+1756	+6.63134766	-10.10302734	-0.80859375	+35.94726563	+4.92187500	-45.79101563	+1312
+1457971088.28360010	+8.64404297	-6.90820313	-0.71630859	+52.60253906	-6.37207031	-53.78906250	+2272	+8.49902344	-6.07324219	-0.42626953	+14.39208984	-13.40332031	+9.79980469	+1752	+6.63134766	-10.10302734	-0.81298828	+35.92529297	+4.94384766	-45.76904297	+1312
+1457971088.28769990	+8.64404297	-6.90820313	-0.72070313	+52.62451172	-6.37207031	-53.78906250	+2272	+8.49902344	-6.07324219	-0.42626953	+14.39208984	-13.42529297	+9.75585938	+1752	+6.62695313	-10.10742188	-0.81298828	+35.90332031	+4.94384766	-45.76904297	+1312
+1457971088.29189990	+8.64404297	-6.90820313	-0.72070313	+52.62451172	-6.37207031	-53.78906250	+2272	+8.49902344	-6.07324219	-0.42626953	+14.41406250	-13.42529297	+9.71191406	+1752	+6.62695313	-10.10742188	-0.81738281	+35.90332031	+4.96582031	-45.76904297	+1316
+1457971088.29609990	+8.64404297	-6.90820313	-0.72070313	+52.64648438	-6.37207031	-53.76708984	+2272	+8.49902344	-6.07324219	-0.42626953	+14.43603516	-13.42529297	+9.68994141	+1752	+6.62695313	-10.10742188	-0.81738281	+35.88134766	+4.96582031	-45.74707031	+1316
+1457971088.30440000	+8.63964844	-6.90380859	-0.72070313	+52.66845703	-6.39404297	-53.76708984	+2272	+8.49462891	-6.07324219	-0.42626953	+14.45800781	-13.42529297	+9.60205078	+1752	+6.62255859	-10.11181641	-0.82177734	+35.85937500	+4.98779297	-45.72509766	+1316
+1457971088.30859990	+8.63964844	-6.90380859	-0.72070313	+52.66845703	-6.39404297	-53.76708984	+2272	+8.49462891	-6.07324219	-0.42626953	+14.45800781	-13.42529297	+9.58007813	+1752	+6.61816406	-10.11181641	-0.82617188	+35.83740234	+4.98779297	-45.72509766	+1316
+1457971095.53040000	+8.56933594	-6.99169922	-0.87011719	+54.99755859	-5.44921875	-52.95410156	+2032	+8.37158203	-6.13916016	-0.58886719	+15.07324219	-11.95312500	+6.72363281	+1532	+6.55664063	-10.26123047	-0.83496094	+36.73828125	+7.33886719	-47.39501953	+1248
+1457971095.53880000	+8.56933594	-6.99169922	-0.87011719	+54.99755859	-5.44921875	-52.93212891	+2032	+8.37158203	-6.13916016	-0.58886719	+15.07324219	-11.95312500	+6.74560547	+1532	+6.56103516	-10.26123047	-0.83056641	+36.76025391	+7.33886719	-47.41699219	+1244
+1457971095.54290010	+8.56933594	-6.99169922	-0.87011719	+54.99755859	-5.44921875	-52.95410156	+2032	+8.37158203	-6.13916016	-0.58886719	+15.07324219	-11.95312500	+6.74560547	+1532	+6.56542969	-10.26123047	-0.83056641	+36.78222656	+7.33886719	-47.43896484	+1244
+1457971095.54710010	+8.56933594	-6.99169922	-0.87011719	+54.99755859	-5.44921875	-52.95410156	+2032	+8.37158203	-6.13916016	-0.58886719	+15.07324219	-11.95312500	+6.74560547	+1532	+6.56542969	-10.26123047	-0.83056641	+36.78222656	+7.33886719	-47.43896484	+1244
+1457971095.55130000	+8.56933594	-6.99169922	-0.87011719	+54.99755859	-5.47119141	-52.95410156	+2032	+8.37158203	-6.13916016	-0.58886719	+15.07324219	-11.95312500	+6.74560547	+1532	+6.56542969	-10.26123047	-0.82617188	+36.80419922	+7.33886719	-47.46093750	+1244
+1457971095.55539990	+8.56933594	-6.99169922	-0.87011719	+54.99755859	-5.47119141	-52.95410156	+2032	+8.37158203	-6.13916016	-0.58886719	+15.07324219	-11.95312500	+6.74560547	+1532	+6.56982422	-10.25683594	-0.82617188	+36.80419922	+7.33886719	-47.46093750	+1244
+1457971095.55960010	+8.56933594	-6.99609375	-0.87011719	+54.99755859	-5.47119141	-52.95410156	+2032	+8.37158203	-6.13916016	-0.58886719	+15.07324219	-11.95312500	+6.74560547	+1532	+6.56982422	-10.25683594	-0.82617188	+36.82617188	+7.33886719	-47.48291016	+1244
+1457971095.56380010	+8.56933594	-6.99609375	-0.87011719	+54.99755859	-5.47119141	-52.95410156	+2032	+8.37158203	-6.14355469	-0.58886719	+15.07324219	-11.95312500	+6.76757813	+1532	+6.57421875	-10.25683594	-0.82177734	+36.84814453	+7.33886719	-47.48291016	+1244
+1457971095.57209990	+8.56933594	-6.99609375	-0.87011719	+54.99755859	-5.47119141	-52.95410156	+2032	+8.37158203	-6.14355469	-0.58886719	+15.05126953	-11.97509766	+6.76757813	+1532	+6.57861328	-10.25683594	-0.81738281	+36.87011719	+7.33886719	-47.52685547	+1248
+1457971095.57629990	+8.56933594	-6.99609375	-0.87011719	+54.99755859	-5.47119141	-52.95410156	+2032	+8.37158203	-6.14355469	-0.58886719	+15.05126953	-11.97509766	+6.76757813	+1532	+6.58300781	-10.25244141	-0.81738281	+36.89208984	+7.33886719	-47.54882813	+1248
+1457971095.58040000	+8.56933594	-6.99609375	-0.87011719	+54.99755859	-5.47119141	-52.95410156	+2032	+8.37158203	-6.14355469	-0.58886719	+15.05126953	-11.97509766	+6.76757813	+1528	+6.58300781	-10.25244141	-0.81298828	+36.91406250	+7.33886719	-47.54882813	+1248
+1457971095.58460000	+8.56933594	-6.99609375	-0.87011719	+54.99755859	-5.47119141	-52.95410156	+2032	+8.37158203	-6.14355469	-0.58886719	+15.05126953	-11.97509766	+6.76757813	+1528	+6.58740234	-10.25244141	-0.81298828	+36.93603516	+7.33886719	-47.57080078	+1252
+1457971095.58880000	+8.56933594	-6.99609375	-0.87011719	+54.99755859	-5.47119141	-52.95410156	+2032	+8.37158203	-6.14355469	-0.58886719	+15.05126953	-11.97509766	+6.76757813	+1528	+6.59179688	-10.24804688	-0.80859375	+36.95800781	+7.33886719	-47.59277344	+1252
+1457971095.59290000	+8.56933594	-6.99609375	-0.87011719	+54.99755859	-5.47119141	-52.95410156	+2032	+8.37158203	-6.14355469	-0.58886719	+15.05126953	-11.97509766	+6.76757813	+1528	+6.59179688	-10.24804688	-0.80859375	+36.97998047	+7.33886719	-47.61474609	+1256
+1457971095.59710000	+8.56933594	-6.99609375	-0.87011719	+54.99755859	-5.47119141	-52.95410156	+2032	+8.37158203	-6.14355469	-0.58886719	+15.05126953	-11.97509766	+6.76757813	+1528	+6.59619141	-10.24804688	-0.80859375	+36.97998047	+7.33886719	-47.59277344	+1256
+1457971095.60120010	+8.56933594	-6.99609375	-0.87011719	+54.99755859	-5.47119141	-52.95410156	+2032	+8.37158203	-6.14355469	-0.58886719	+15.05126953	-11.97509766	+6.76757813	+1528	+6.59619141	-10.24804688	-0.80859375	+36.97998047	+7.33886719	-47.59277344	+1256
+1457971095.60960010	+8.56933594	-6.99609375	-0.87011719	+54.99755859	-5.47119141	-52.95410156	+2032	+8.37158203	-6.14355469	-0.58886719	+15.05126953	-11.97509766	+6.76757813	+1528	+6.59179688	-10.24804688	-0.80859375	+36.97998047	+7.33886719	-47.57080078	+1256
+1457971095.61369990	+8.56933594	-6.99609375	-0.87011719	+54.99755859	-5.47119141	-52.95410156	+2032	+8.37158203	-6.14355469	-0.58886719	+15.02929688	-11.97509766	+6.76757813	+1528	+6.59179688	-10.24804688	-0.80859375	+36.97998047	+7.33886719	-47.57080078	+1260
+1457971095.61789990	+8.56933594	-6.99609375	-0.87011719	+54.99755859	-5.47119141	-52.95410156	+2032	+8.37158203	-6.14355469	-0.58886719	+15.02929688	-11.97509766	+6.76757813	+1528	+6.59179688	-10.24804688	-0.81298828	+36.95800781	+7.33886719	-47.57080078	+1260
+1457971095.62210010	+8.56933594	-6.99609375	-0.87011719	+54.99755859	-5.47119141	-52.95410156	+2032	+8.37158203	-6.14355469	-0.58886719	+15.02929688	-11.97509766	+6.76757813	+1528	+6.59179688	-10.24804688	-0.81298828	+36.95800781	+7.33886719	-47.54882813	+1260
+1457971095.63039990	+8.56933594	-6.99609375	-0.87011719	+54.99755859	-5.47119141	-52.93212891	+2036	+8.37158203	-6.14355469	-0.58886719	+15.02929688	-11.97509766	+6.76757813	+1528	+6.58740234	-10.25244141	-0.81298828	+36.93603516	+7.33886719	-47.54882813	+1260
+1457971095.63870000	+8.56933594	-6.99609375	-0.87011719	+54.99755859	-5.47119141	-52.93212891	+2036	+8.37158203	-6.14355469	-0.58886719	+15.02929688	-11.97509766	+6.76757813	+1528	+6.58740234	-10.25244141	-0.81738281	+36.93603516	+7.33886719	-47.52685547	+1260
+1457971095.64710000	+8.56933594	-6.99609375	-0.87011719	+54.97558594	-5.47119141	-52.93212891	+2036	+8.37158203	-6.14355469	-0.58886719	+15.02929688	-11.95312500	+6.76757813	+1528	+6.58300781	-10.25244141	-0.81738281	+36.91406250	+7.33886719	-47.50488281	+1260
+1457971095.65120010	+8.56933594	-6.99609375	-0.87011719	+54.97558594	-5.47119141	-52.93212891	+2036	+8.37158203	-6.14355469	-0.58886719	+15.02929688	-11.95312500	+6.76757813	+1528	+6.58300781	-10.25244141	-0.81738281	+36.91406250	+7.33886719	-47.50488281	+1260
+1457971095.65540000	+8.56933594	-6.99609375	-0.87011719	+54.97558594	-5.47119141	-52.93212891	+2032	+8.37158203	-6.14355469	-0.58886719	+15.02929688	-11.95312500	+6.76757813	+1528	+6.58300781	-10.25244141	-0.81738281	+36.91406250	+7.33886719	-47.50488281	+1260
+1457971095.66370010	+8.56933594	-6.99609375	-0.87011719	+54.97558594	-5.47119141	-52.93212891	+2032	+8.37158203	-6.13916016	-0.58886719	+15.02929688	-11.95312500	+6.76757813	+1528	+6.58300781	-10.25244141	-0.81738281	+36.91406250	+7.33886719	-47.50488281	+1256
+1457971095.66790010	+8.56933594	-6.99609375	-0.87011719	+54.97558594	-5.47119141	-52.93212891	+2032	+8.37158203	-6.13916016	-0.58886719	+15.02929688	-11.95312500	+6.76757813	+1528	+6.58300781	-10.25244141	-0.81738281	+36.91406250	+7.33886719	-47.50488281	+1256
+1457971095.67210010	+8.56933594	-6.99609375	-0.87011719	+54.97558594	-5.47119141	-52.93212891	+2032	+8.37158203	-6.13916016	-0.58886719	+15.02929688	-11.95312500	+6.76757813	+1528	+6.58300781	-10.25244141	-0.81738281	+36.91406250	+7.33886719	-47.50488281	+1256
+1457971095.67619990	+8.56933594	-6.99609375	-0.87011719	+54.97558594	-5.47119141	-52.93212891	+2032	+8.37158203	-6.13916016	-0.58886719	+15.02929688	-11.95312500	+6.76757813	+1532	+6.58300781	-10.25244141	-0.81738281	+36.91406250	+7.33886719	-47.50488281	+1256
+1457971095.68039990	+8.56933594	-6.99609375	-0.87011719	+54.97558594	-5.47119141	-52.93212891	+2032	+8.37158203	-6.13916016	-0.58886719	+15.02929688	-11.95312500	+6.76757813	+1532	+6.58300781	-10.25244141	-0.81738281	+36.91406250	+7.33886719	-47.50488281	+1256
+1457971095.68450000	+8.56933594	-6.99609375	-0.87011719	+54.97558594	-5.47119141	-52.93212891	+2032	+8.37158203	-6.13916016	-0.58886719	+15.02929688	-11.95312500	+6.76757813	+1532	+6.58300781	-10.25244141	-0.81738281	+36.93603516	+7.33886719	-47.50488281	+1256
+1457971095.68870000	+8.56933594	-6.99609375	-0.87011719	+54.97558594	-5.47119141	-52.93212891	+2032	+8.37158203	-6.13916016	-0.58886719	+15.02929688	-11.95312500	+6.76757813	+1532	+6.58740234	-10.25244141	-0.81738281	+36.93603516	+7.33886719	-47.50488281	+1256
+1457971095.69289990	+8.56933594	-6.99609375	-0.87011719	+54.97558594	-5.47119141	-52.93212891	+2032	+8.37158203	-6.13916016	-0.58886719	+15.00732422	-11.95312500	+6.76757813	+1532	+6.58740234	-10.25244141	-0.81738281	+36.93603516	+7.33886719	-47.50488281	+1256
+1457971095.70120000	+8.56933594	-6.99609375	-0.87011719	+54.97558594	-5.47119141	-52.93212891	+2032	+8.37158203	-6.13916016	-0.58886719	+15.00732422	-11.95312500	+6.76757813	+1532	+6.58740234	-10.25244141	-0.81738281	+36.93603516	+7.33886719	-47.50488281	+1252
+1457971095.70540000	+8.56933594	-6.99609375	-0.87011719	+54.97558594	-5.47119141	-52.93212891	+2032	+8.37158203	-6.13916016	-0.58886719	+15.00732422	-11.95312500	+6.76757813	+1532	+6.58740234	-10.25244141	-0.81298828	+36.93603516	+7.33886719	-47.50488281	+1252
+1457971095.71370010	+8.56933594	-6.99609375	-0.87011719	+54.97558594	-5.47119141	-52.93212891	+2032	+8.37158203	-6.13916016	-0.58886719	+15.00732422	-11.95312500	+6.76757813	+1532	+6.58740234	-10.25244141	-0.81298828	+36.93603516	+7.33886719	-47.50488281	+1252
+1457971095.72199990	+8.56933594	-6.99609375	-0.87011719	+54.97558594	-5.47119141	-52.93212891	+2032	+8.37158203	-6.13916016	-0.58886719	+15.00732422	-11.95312500	+6.76757813	+1532	+6.58740234	-10.25244141	-0.81738281	+36.93603516	+7.33886719	-47.50488281	+1252
+1457971095.73040010	+8.56933594	-6.99609375	-0.87011719	+54.97558594	-5.47119141	-52.91015625	+2032	+8.37158203	-6.13916016	-0.58886719	+15.00732422	-11.95312500	+6.76757813	+1532	+6.58740234	-10.25244141	-0.81738281	+36.93603516	+7.33886719	-47.48291016	+1252
+1457971095.73869990	+8.56933594	-6.99609375	-0.87011719	+54.97558594	-5.47119141	-52.91015625	+2032	+8.37158203	-6.13916016	-0.58886719	+15.00732422	-11.95312500	+6.76757813	+1532	+6.58300781	-10.25244141	-0.81738281	+36.93603516	+7.33886719	-47.48291016	+1252
+1457971095.74289990	+8.56933594	-6.99169922	-0.87011719	+54.97558594	-5.47119141	-52.91015625	+2032	+8.37158203	-6.13916016	-0.58886719	+15.00732422	-11.93115234	+6.76757813	+1532	+6.58300781	-10.25244141	-0.81738281	+36.93603516	+7.33886719	-47.48291016	+1252
+1457971095.75950000	+8.56494141	-6.99169922	-0.87011719	+54.97558594	-5.47119141	-52.91015625	+2036	+8.37158203	-6.13916016	-0.58886719	+15.00732422	-11.93115234	+6.76757813	+1532	+6.57861328	-10.25244141	-0.82177734	+36.91406250	+7.33886719	-47.43896484	+1248
+1457971095.76780010	+8.56494141	-6.99169922	-0.87011719	+54.97558594	-5.47119141	-52.91015625	+2036	+8.37158203	-6.13916016	-0.58886719	+15.00732422	-11.93115234	+6.76757813	+1532	+6.57861328	-10.25244141	-0.82177734	+36.89208984	+7.33886719	-47.43896484	+1248
+1457971095.77620010	+8.56494141	-6.99169922	-0.87011719	+54.97558594	-5.44921875	-52.88818359	+2036	+8.37158203	-6.13916016	-0.58886719	+15.00732422	-11.90917969	+6.76757813	+1532	+6.57861328	-10.25244141	-0.82177734	+36.89208984	+7.33886719	-47.41699219	+1248
+1457971095.78029990	+8.56494141	-6.99169922	-0.87011719	+54.97558594	-5.44921875	-52.88818359	+2036	+8.37158203	-6.13916016	-0.58886719	+15.00732422	-11.90917969	+6.76757813	+1532	+6.57421875	-10.25244141	-0.82177734	+36.89208984	+7.33886719	-47.41699219	+1244
+1457971095.78870010	+8.56494141	-6.99169922	-0.87011719	+54.97558594	-5.44921875	-52.88818359	+2036	+8.37158203	-6.13916016	-0.58886719	+15.00732422	-11.90917969	+6.76757813	+1532	+6.57861328	-10.25244141	-0.82177734	+36.91406250	+7.33886719	-47.41699219	+1244
+1457971095.79699990	+8.56494141	-6.99169922	-0.87011719	+54.97558594	-5.47119141	-52.88818359	+2036	+8.37158203	-6.13916016	-0.58886719	+15.00732422	-11.90917969	+6.76757813	+1532	+6.57861328	-10.25244141	-0.82177734	+36.91406250	+7.33886719	-47.41699219	+1244
+1457971095.80950000	+8.56494141	-6.99169922	-0.87011719	+54.97558594	-5.47119141	-52.88818359	+2036	+8.37158203	-6.13916016	-0.58886719	+15.00732422	-11.90917969	+6.78955078	+1532	+6.57861328	-10.24804688	-0.81738281	+36.93603516	+7.33886719	-47.41699219	+1244
+1457971095.82620000	+8.56494141	-6.99169922	-0.87011719	+54.97558594	-5.47119141	-52.88818359	+2036	+8.37158203	-6.13916016	-0.58886719	+15.00732422	-11.90917969	+6.78955078	+1532	+6.58300781	-10.24804688	-0.81298828	+36.95800781	+7.33886719	-47.43896484	+1244
+1457971095.83859990	+8.56494141	-6.99169922	-0.87011719	+54.97558594	-5.47119141	-52.86621094	+2036	+8.37158203	-6.13916016	-0.58886719	+15.00732422	-11.90917969	+6.78955078	+1532	+6.58300781	-10.24804688	-0.81298828	+36.95800781	+7.33886719	-47.43896484	+1248
+1457971095.84699990	+8.56494141	-6.99169922	-0.87011719	+54.97558594	-5.47119141	-52.86621094	+2036	+8.37158203	-6.13916016	-0.58886719	+14.98535156	-11.90917969	+6.81152344	+1532	+6.58300781	-10.24804688	-0.81298828	+36.95800781	+7.33886719	-47.41699219	+1248
+1457971095.85110000	+8.56494141	-6.99169922	-0.87011719	+54.97558594	-5.47119141	-52.86621094	+2036	+8.37158203	-6.13916016	-0.58886719	+14.98535156	-11.90917969	+6.81152344	+1532	+6.58300781	-10.24804688	-0.81298828	+36.95800781	+7.33886719	-47.41699219	+1248
+1457971095.85949990	+8.56494141	-6.99169922	-0.87011719	+54.97558594	-5.47119141	-52.86621094	+2036	+8.36718750	-6.13916016	-0.58886719	+14.98535156	-11.90917969	+6.81152344	+1532	+6.57861328	-10.24804688	-0.81738281	+36.93603516	+7.36083984	-47.41699219	+1248
+1457971095.86780000	+8.56494141	-6.99169922	-0.87011719	+54.97558594	-5.47119141	-52.86621094	+2036	+8.36718750	-6.13916016	-0.58886719	+14.98535156	-11.90917969	+6.81152344	+1532	+6.57861328	-10.24804688	-0.81738281	+36.93603516	+7.36083984	-47.39501953	+1248
+1457971095.88030000	+8.56494141	-6.99169922	-0.87011719	+54.97558594	-5.47119141	-52.84423828	+2032	+8.36718750	-6.13916016	-0.58886719	+14.98535156	-11.88720703	+6.81152344	+1532	+6.57421875	-10.24804688	-0.82177734	+36.91406250	+7.36083984	-47.35107422	+1248
+1457971095.88450000	+8.56494141	-6.99169922	-0.87011719	+54.97558594	-5.47119141	-52.84423828	+2032	+8.36718750	-6.13916016	-0.58886719	+14.98535156	-11.88720703	+6.81152344	+1532	+6.57421875	-10.24804688	-0.82177734	+36.91406250	+7.36083984	-47.35107422	+1248
+1457971095.89700010	+8.56494141	-6.99169922	-0.87011719	+54.99755859	-5.47119141	-52.84423828	+2032	+8.36718750	-6.13916016	-0.58886719	+14.98535156	-11.88720703	+6.81152344	+1532	+6.56982422	-10.25244141	-0.82617188	+36.89208984	+7.36083984	-47.30712891	+1244
+1457971095.90529990	+8.56494141	-6.98730469	-0.87011719	+54.99755859	-5.47119141	-52.82226563	+2032	+8.36718750	-6.13916016	-0.58886719	+14.98535156	-11.88720703	+6.81152344	+1532	+6.56982422	-10.25244141	-0.82617188	+36.89208984	+7.36083984	-47.30712891	+1244
+1457971095.91360000	+8.56494141	-6.98730469	-0.87011719	+54.99755859	-5.47119141	-52.82226563	+2032	+8.36718750	-6.13916016	-0.58886719	+14.98535156	-11.88720703	+6.83349609	+1532	+6.56982422	-10.24804688	-0.82617188	+36.89208984	+7.36083984	-47.30712891	+1240
+1457971095.92190000	+8.56494141	-6.98730469	-0.87011719	+54.99755859	-5.47119141	-52.82226563	+2028	+8.36718750	-6.13916016	-0.58886719	+14.98535156	-11.88720703	+6.83349609	+1532	+6.57421875	-10.24804688	-0.82617188	+36.91406250	+7.36083984	-47.30712891	+1240
+1457971095.93440010	+8.56494141	-6.98730469	-0.87011719	+54.99755859	-5.49316406	-52.82226563	+2028	+8.36718750	-6.13916016	-0.58886719	+14.98535156	-11.88720703	+6.85546875	+1536	+6.57421875	-10.24804688	-0.82177734	+36.93603516	+7.36083984	-47.30712891	+1236
+1457971095.94280000	+8.56494141	-6.98730469	-0.87011719	+55.01953125	-5.49316406	-52.82226563	+2028	+8.36718750	-6.13916016	-0.58886719	+14.98535156	-11.88720703	+6.85546875	+1536	+6.57421875	-10.24804688	-0.82177734	+36.93603516	+7.36083984	-47.30712891	+1236
+1457971095.95110010	+8.56494141	-6.98730469	-0.87011719	+55.01953125	-5.49316406	-52.82226563	+2028	+8.36718750	-6.13476563	-0.58886719	+14.98535156	-11.88720703	+6.87744141	+1536	+6.57861328	-10.24804688	-0.82177734	+36.95800781	+7.36083984	-47.30712891	+1236
+1457971095.95939990	+8.56494141	-6.98730469	-0.87011719	+55.01953125	-5.49316406	-52.82226563	+2028	+8.36718750	-6.13476563	-0.58886719	+14.98535156	-11.88720703	+6.87744141	+1536	+6.57861328	-10.24804688	-0.82177734	+36.95800781	+7.36083984	-47.30712891	+1236
+1457971095.96779990	+8.56494141	-6.98730469	-0.87011719	+55.01953125	-5.49316406	-52.80029297	+2028	+8.36718750	-6.13476563	-0.58886719	+14.98535156	-11.88720703	+6.89941406	+1536	+6.57861328	-10.24804688	-0.82177734	+36.95800781	+7.36083984	-47.30712891	+1236
+1457971095.97610000	+8.56494141	-6.98730469	-0.87011719	+55.04150391	-5.49316406	-52.80029297	+2028	+8.36718750	-6.13476563	-0.58886719	+15.00732422	-11.86523438	+6.89941406	+1536	+6.57861328	-10.24804688	-0.82177734	+36.95800781	+7.36083984	-47.30712891	+1236
+1457971095.98440000	+8.56494141	-6.98730469	-0.87011719	+55.04150391	-5.49316406	-52.80029297	+2028	+8.36718750	-6.13476563	-0.58886719	+15.00732422	-11.86523438	+6.92138672	+1536	+6.57861328	-10.24804688	-0.82177734	+36.95800781	+7.36083984	-47.28515625	+1236
+1457971095.98860000	+8.56494141	-6.98730469	-0.87011719	+55.04150391	-5.49316406	-52.80029297	+2028	+8.36279297	-6.13476563	-0.58886719	+15.00732422	-11.86523438	+6.92138672	+1532	+6.57421875	-10.24804688	-0.82177734	+36.95800781	+7.36083984	-47.28515625	+1232
+1457971095.99270010	+8.56054688	-6.98730469	-0.87011719	+55.04150391	-5.49316406	-52.80029297	+2028	+8.36279297	-6.13476563	-0.58886719	+15.00732422	-11.84326172	+6.92138672	+1532	+6.57421875	-10.24804688	-0.82177734	+36.95800781	+7.36083984	-47.28515625	+1232
+1457971096.00110010	+8.56054688	-6.98730469	-0.87011719	+55.06347656	-5.47119141	-52.77832031	+2024	+8.36279297	-6.13476563	-0.58886719	+15.02929688	-11.84326172	+6.92138672	+1532	+6.57421875	-10.24804688	-0.82177734	+36.93603516	+7.38281250	-47.26318359	+1232
+1457971096.00939990	+8.56054688	-6.98730469	-0.87451172	+55.08544922	-5.44921875	-52.77832031	+2024	+8.36279297	-6.13476563	-0.59326172	+15.05126953	-11.82128906	+6.89941406	+1536	+6.57421875	-10.24804688	-0.82177734	+36.93603516	+7.38281250	-47.26318359	+1232
+1457971096.01770000	+8.56054688	-6.98730469	-0.87451172	+55.10742188	-5.42724609	-52.77832031	+2024	+8.36279297	-6.13476563	-0.59326172	+15.07324219	-11.82128906	+6.89941406	+1536	+6.57421875	-10.25244141	-0.82617188	+36.93603516	+7.38281250	-47.26318359	+1232
+1457971096.02609990	+8.55615234	-6.98730469	-0.87890625	+55.17333984	-5.38330078	-52.77832031	+2024	+8.35839844	-6.13916016	-0.59326172	+15.09521484	-11.79931641	+6.87744141	+1536	+6.56982422	-10.25244141	-0.82617188	+36.93603516	+7.40478516	-47.24121094	+1232
+1457971096.03440000	+8.55615234	-6.99169922	-0.88769531	+55.26123047	-5.31738281	-52.80029297	+2024	+8.35839844	-6.13916016	-0.59765625	+15.11718750	-11.79931641	+6.83349609	+1536	+6.57421875	-10.25244141	-0.82617188	+36.93603516	+7.42675781	-47.24121094	+1228
+1457971096.04270010	+8.55615234	-6.99169922	-0.89208984	+55.37109375	-5.27343750	-52.84423828	+2024	+8.35839844	-6.13916016	-0.60205078	+15.18310547	-11.79931641	+6.78955078	+1536	+6.57421875	-10.25244141	-0.82177734	+36.95800781	+7.44873047	-47.24121094	+1228
+1457971096.05110000	+8.55615234	-6.99169922	-0.90087891	+55.50292969	-5.18554688	-52.88818359	+2024	+8.35400391	-6.14355469	-0.61083984	+15.27099609	-11.79931641	+6.67968750	+1536	+6.57861328	-10.25244141	-0.82177734	+36.97998047	+7.49267578	-47.26318359	+1232
+1457971096.05940010	+8.55615234	-6.99169922	-0.90966797	+55.63476563	-5.16357422	-52.95410156	+2024	+8.34960938	-6.13916016	-0.61962891	+15.38085938	-11.82128906	+6.56982422	+1536	+6.58300781	-10.25244141	-0.82177734	+37.02392578	+7.53662109	-47.26318359	+1232
+1457971096.06769990	+8.56494141	-6.98291016	-0.91845703	+55.76660156	-5.18554688	-53.04199219	+2020	+8.34960938	-6.13916016	-0.63281250	+15.53466797	-11.88720703	+6.43798828	+1532	+6.59179688	-10.25244141	-0.82177734	+37.04589844	+7.53662109	-47.26318359	+1232
+1457971096.07189990	+8.56494141	-6.97851563	-0.91845703	+55.81054688	-5.20751953	-53.08593750	+2020	+8.34960938	-6.13476563	-0.63720703	+15.62255859	-11.95312500	+6.35009766	+1532	+6.59619141	-10.25244141	-0.82177734	+37.06787109	+7.53662109	-47.26318359	+1236
+1457971096.08020000	+8.57373047	-6.96972656	-0.92285156	+55.92041016	-5.29541016	-53.23974609	+2020	+8.35400391	-6.12158203	-0.64599609	+15.82031250	-12.12890625	+6.24023438	+1532	+6.60498047	-10.24804688	-0.82617188	+37.08984375	+7.51464844	-47.28515625	+1240
+1457971096.08439990	+8.57812500	-6.96533203	-0.92724609	+55.96435547	-5.33935547	-53.32763672	+2020	+8.35400391	-6.11279297	-0.65039063	+15.93017578	-12.26074219	+6.17431641	+1532	+6.60937500	-10.24804688	-0.82617188	+37.08984375	+7.47070313	-47.28515625	+1240
+1457971096.08850000	+8.58691406	-6.95654297	-0.92724609	+56.00830078	-5.40527344	-53.43750000	+2016	+8.35839844	-6.10400391	-0.65478516	+16.04003906	-12.41455078	+6.10839844	+1528	+6.61376953	-10.24365234	-0.83056641	+37.08984375	+7.42675781	-47.30712891	+1244
+1457971096.09690000	+8.60449219	-6.94335938	-0.93603516	+56.07421875	-5.64697266	-53.76708984	+2016	+8.36718750	-6.08203125	-0.66357422	+16.30371094	-12.76611328	+6.02050781	+1528	+6.63574219	-10.23486328	-0.85253906	+37.06787109	+7.18505859	-47.35107422	+1252
+1457971096.10100010	+8.61767578	-6.93017578	-0.93603516	+56.11816406	-5.80078125	-54.00878906	+2016	+8.37597656	-6.06445313	-0.66357422	+16.47949219	-13.00781250	+5.93261719	+1528	+6.64892578	-10.23046875	-0.87011719	+37.04589844	+6.98730469	-47.43896484	+1256
+1457971096.10940000	+8.66601563	-6.90820313	-0.95361328	+56.05224609	-6.24023438	-54.73388672	+2020	+8.39355469	-6.03369141	-0.68115234	+16.85302734	-13.60107422	+5.84472656	+1532	+6.71044922	-10.20410156	-0.94921875	+36.82617188	+6.06445313	-47.74658203	+1280
+1457971096.11770010	+8.71435547	-6.88183594	-0.97119141	+56.00830078	-6.65771484	-55.43701172	+2024	+8.41552734	-5.99853516	-0.70312500	+17.31445313	-14.28222656	+5.69091797	+1532	+6.75878906	-10.17773438	-1.01074219	+36.65039063	+5.29541016	-48.20800781	+1288
+1457971096.12599990	+8.76269531	-6.87744141	-0.98876953	+55.70068359	-6.98730469	-56.31591797	+2016	+8.44628906	-5.95898438	-0.73828125	+17.84179688	-15.18310547	+5.40527344	+1536	+6.82031250	-10.15136719	-1.07226563	+36.40869141	+4.54833984	-48.80126953	+1304
+1457971096.13439990	+8.81982422	-6.87744141	-1.03710938	+55.28320313	-7.31689453	-57.15087891	+2016	+8.48144531	-5.92822266	-0.79980469	+18.28125000	-15.90820313	+5.18554688	+1544	+6.88183594	-10.12939453	-1.15576172	+36.18896484	+3.86718750	-49.28466797	+1324
+1457971096.13850000	+8.85058594	-6.86865234	-1.05468750	+55.08544922	-7.49267578	-57.70019531	+2012	+8.50341797	-5.90625000	-0.82177734	+18.56689453	-16.34765625	+4.96582031	+1548	+6.91699219	-10.11181641	-1.18652344	+36.05712891	+3.53759766	-49.68017578	+1336
+1457971096.14680000	+8.92089844	-6.87304688	-1.12060547	+54.47021484	-7.75634766	-58.64501953	+2008	+8.54296875	-5.87988281	-0.90527344	+18.91845703	-17.05078125	+4.65820313	+1556	+6.99609375	-10.08544922	-1.27880859	+35.77148438	+2.90039063	-50.36132813	+1360
+1457971096.15520000	+9.00878906	-6.86865234	-1.19970703	+53.89892578	-7.99804688	-59.65576172	+2012	+8.60009766	-5.83593750	-1.00195313	+19.42382813	-17.75390625	+4.26269531	+1576	+7.08398438	-10.05029297	-1.37988281	+35.46386719	+2.28515625	-51.10839844	+1388
+1457971096.15930010	+9.04394531	-6.87744141	-1.24365234	+53.41552734	-8.04199219	-60.20507813	+2008	+8.62207031	-5.83154297	-1.05468750	+19.48974609	-18.06152344	+3.95507813	+1580	+7.12353516	-10.04150391	-1.43261719	+35.22216797	+2.06542969	-51.48193359	+1400
+1457971096.16770010	+9.14062500	-6.87304688	-1.35351563	+52.69042969	-8.12988281	-61.23779297	+2020	+8.69238281	-5.78320313	-1.17773438	+19.92919922	-18.69873047	+3.44970703	+1604	+7.22021484	-9.99316406	-1.55566406	+34.84863281	+1.56005859	-52.25097656	+1432
+1457971096.17600010	+9.23291016	-6.88183594	-1.47216797	+51.76757813	-8.08593750	-62.33642578	+2032	+8.75830078	-5.75244141	-1.31396484	+20.17089844	-19.27001953	+2.74658203	+1624	+7.31250000	-9.95800781	-1.68750000	+34.32128906	+1.18652344	-53.10791016	+1464
+1457971096.18020010	+9.29003906	-6.87744141	-1.53808594	+51.39404297	-8.08593750	-62.90771484	+2044	+8.80224609	-5.72607422	-1.38867188	+20.41259766	-19.53369141	+2.41699219	+1640	+7.36523438	-9.93603516	-1.76220703	+34.07958984	+0.98876953	-53.48144531	+1484
+1457971096.18429990	+9.33398438	-6.88623047	-1.60400391	+50.84472656	-8.02001953	-63.47900391	+2052	+8.83740234	-5.71728516	-1.46337891	+20.43457031	-19.77539063	+1.99951172	+1648	+7.40917969	-9.91845703	-1.83691406	+33.72802734	+0.85693359	-53.92089844	+1496
+1457971096.19269990	+9.45703125	-6.86865234	-1.74462891	+50.03173828	-7.91015625	-64.59960938	+2084	+8.92968750	-5.65576172	-1.62597656	+20.89599609	-20.23681641	+1.20849609	+1688	+7.51464844	-9.86572266	-1.99951172	+33.15673828	+0.52734375	-54.71191406	+1540
+1457971096.19680000	+9.50976563	-6.87304688	-1.81933594	+49.46044922	-7.86621094	-65.21484375	+2096	+8.97363281	-5.64257813	-1.70947266	+20.93994141	-20.45654297	+0.72509766	+1700	+7.55859375	-9.84375000	-2.08740234	+32.76123047	+0.41748047	-55.12939453	+1556
+1457971096.20100000	+9.57128906	-6.85546875	-1.89843750	+49.04296875	-7.77832031	-65.74218750	+2116	+9.02197266	-5.60742188	-1.80175781	+21.15966797	-20.61035156	+0.28564453	+1724	+7.61132813	-9.80859375	-2.17529297	+32.47558594	+0.26367188	-55.52490234	+1580
+1457971096.20930000	+9.69873047	-6.83789063	-2.03906250	+48.05419922	-7.73437500	-67.08251953	+2152	+9.12744141	-5.55029297	-1.97314453	+21.53320313	-21.11572266	-0.79101563	+1764	+7.71240234	-9.75585938	-2.35107422	+31.70654297	-0.06591797	-56.40380859	+1624
+1457971096.21350000	+9.76904297	-6.82031250	-2.12255859	+47.59277344	-7.66845703	-67.63183594	+2180	+9.18457031	-5.50634766	-2.06982422	+21.79687500	-21.26953125	-1.27441406	+1792	+7.76513672	-9.71630859	-2.44335938	+31.37695313	-0.24169922	-56.79931641	+1652
+1457971096.22180010	+9.91406250	-6.78955078	-2.25878906	+46.56005859	-7.69042969	-69.03808594	+2220	+9.30761719	-5.43164063	-2.24121094	+22.25830078	-21.77490234	-2.46093750	+1840	+7.87060547	-9.65039063	-2.62353516	+30.54199219	-0.65917969	-57.70019531	+1708
+1457971096.23009990	+10.07226563	-6.74121094	-2.39941406	+45.57128906	-7.77832031	-70.40039063	+2276	+9.44384766	-5.33056641	-2.42138672	+22.87353516	-22.23632813	-3.66943359	+1896	+7.99804688	-9.55810547	-2.80371094	+29.86083984	-1.18652344	-58.53515625	+1772
+1457971096.23850010	+10.22607422	-6.69287109	-2.54882813	+44.38476563	-7.93212891	-71.63085938	+2336	+9.57568359	-5.22949219	-2.61035156	+23.35693359	-22.65380859	-4.74609375	+1956	+8.11669922	-9.46582031	-2.99267578	+29.04785156	-1.77978516	-59.37011719	+1840
+1457971096.24679990	+10.39306641	-6.64453125	-2.66308594	+43.15429688	-8.28369141	-73.12500000	+2388	+9.72509766	-5.12402344	-2.77294922	+23.92822266	-23.29101563	-6.04248047	+2008	+8.25292969	-9.36914063	-3.15087891	+28.21289063	-2.50488281	-60.38085938	+1900
+1457971096.25510000	+10.57324219	-6.58740234	-2.78613281	+41.92382813	-8.63525391	-74.48730469	+2444	+9.87890625	-5.00097656	-2.93994141	+24.56542969	-23.81835938	-7.29492188	+2064	+8.41113281	-9.25488281	-3.31347656	+27.55371094	-3.33984375	-61.28173828	+1972
+1457971096.25930000	+10.65673828	-6.55664063	-2.84765625	+41.22070313	-8.89892578	-75.12451172	+2472	+9.95361328	-4.93505859	-3.02783203	+24.82910156	-24.12597656	-7.82226563	+2092	+8.48144531	-9.20214844	-3.38818359	+27.09228516	-3.80126953	-61.74316406	+2000
+1457971096.26760010	+10.84130859	-6.49951172	-2.95312500	+39.83642578	-9.47021484	-76.50878906	+2520	+10.11181641	-4.81201172	-3.19042969	+25.42236328	-24.69726563	-9.03076172	+2136	+8.65722656	-9.06591797	-3.54199219	+26.49902344	-4.83398438	-62.62207031	+2060
+1457971096.27600000	+11.02587891	-6.42919922	-3.06738281	+38.40820313	-10.15136719	-77.67333984	+2568	+10.27001953	-4.67138672	-3.35742188	+25.99365234	-25.24658203	-10.06347656	+2180	+8.82421875	-8.93408203	-3.68701172	+25.77392578	-5.91064453	-63.50097656	+2112
+1457971096.28010010	+11.12255859	-6.39843750	-3.10253906	+37.70507813	-10.59082031	-78.42041016	+2584	+10.35351563	-4.60546875	-3.41894531	+26.38916016	-25.64208984	-10.81054688	+2196	+8.92089844	-8.86376953	-3.74414063	+25.46630859	-6.52587891	-64.00634766	+2132
+1457971096.28850010	+11.31152344	-6.32373047	-3.19482422	+36.29882813	-11.46972656	-79.54101563	+2620	+10.52050781	-4.45605469	-3.57714844	+27.04833984	-26.21337891	-11.88720703	+2232	+9.10107422	-8.71875000	-3.87597656	+24.78515625	-7.73437500	-64.79736328	+2172
+1457971096.29679990	+11.50048828	-6.24023438	-3.24316406	+34.93652344	-12.56835938	-80.77148438	+2644	+10.68750000	-4.28906250	-3.70458984	+27.88330078	-26.98242188	-13.18359375	+2260	+9.28125000	-8.56933594	-3.99023438	+24.12597656	-9.07470703	-65.65429688	+2196
+1457971096.30090000	+11.59716797	-6.20068359	-3.28710938	+34.25537109	-13.09570313	-81.18896484	+2656	+10.77099609	-4.21435547	-3.77490234	+28.27880859	-27.24609375	-13.77685547	+2272	+9.36914063	-8.48583984	-4.06054688	+23.84033203	-9.68994141	-65.91796875	+2212
+1457971096.30929990	+11.78173828	-6.09521484	-3.32226563	+33.04687500	-14.43603516	-82.19970703	+2676	+10.94238281	-4.04296875	-3.88037109	+29.22363281	-28.08105469	-15.18310547	+2288	+9.54931641	-8.32763672	-4.16601563	+23.22509766	-11.05224609	-66.68701172	+2232
+1457971096.31760000	+11.97070313	-5.99853516	-3.35302734	+31.83837891	-15.73242188	-83.05664063	+2700	+11.11376953	-3.86718750	-3.97705078	+30.25634766	-28.80615234	-16.67724609	+2308	+9.73388672	-8.16064453	-4.28027344	+22.71972656	-12.37060547	-67.28027344	+2252
+1457971096.32180000	+12.06298828	-5.92382813	-3.36621094	+31.35498047	-16.45751953	-83.38623047	+2712	+11.20605469	-3.76171875	-4.02539063	+30.82763672	-29.22363281	-17.29248047	+2320	+9.80859375	-8.07714844	-4.33300781	+22.39013672	-13.02978516	-67.58789063	+2260
+1457971096.32590010	+12.15087891	-5.87109375	-3.38378906	+30.78369141	-17.11669922	-83.64990234	+2724	+11.28955078	-3.66943359	-4.07812500	+31.33300781	-29.53125000	-17.95166016	+2328	+9.89648438	-7.98925781	-4.39453125	+22.12646484	-13.66699219	-67.78564453	+2276
+1457971096.33010010	+12.23876953	-5.81396484	-3.37939453	+30.21240234	-17.86376953	-84.04541016	+2740	+11.37744141	-3.57275391	-4.10009766	+31.92626953	-29.97070313	-18.78662109	+2332	+9.97998047	-7.90136719	-4.44287109	+21.86279297	-14.32617188	-68.04931641	+2284
+1457971096.33430000	+12.32226563	-5.73486328	-3.38378906	+29.75097656	-18.65478516	-84.24316406	+2756	+11.46533203	-3.46289063	-4.13525391	+32.51953125	-30.38818359	-19.42382813	+2344	+10.05468750	-7.81347656	-4.49121094	+21.57714844	-15.00732422	-68.31298828	+2296
+1457971096.33839990	+12.41015625	-5.66894531	-3.39257813	+29.24560547	-19.35791016	-84.39697266	+2772	+11.55322266	-3.36621094	-4.17041016	+33.06884766	-30.71777344	-20.12695313	+2348	+10.13818359	-7.71679688	-4.55273438	+21.33544922	-15.62255859	-68.48876953	+2316
+1457971096.34680010	+12.58154297	-5.51074219	-3.37939453	+28.32275391	-20.93994141	-84.79248047	+2812	+11.72900391	-3.14648438	-4.20117188	+34.34326172	-31.59667969	-21.57714844	+2368	+10.30078125	-7.53222656	-4.62744141	+20.85205078	-17.00683594	-69.01611328	+2344
+1457971096.35089990	+12.66064453	-5.44482422	-3.37939453	+27.79541016	-21.66503906	-84.92431641	+2832	+11.81689453	-3.04541016	-4.22753906	+34.91455078	-31.90429688	-22.25830078	+2372	+10.37988281	-7.43994141	-4.67578125	+20.61035156	-17.64404297	-69.16992188	+2364
+1457971096.35509990	+12.74414063	-5.37451172	-3.35742188	+27.26806641	-22.43408203	-85.12207031	+2856	+11.90039063	-2.93994141	-4.23193359	+35.55175781	-32.32177734	-23.04931641	+2384	+10.46337891	-7.34326172	-4.71093750	+20.41259766	-18.34716797	-69.41162109	+2384
+1457971096.35929990	+12.81884766	-5.29101563	-3.34863281	+26.78466797	-23.20312500	-85.12207031	+2880	+11.98388672	-2.82128906	-4.24072266	+36.18896484	-32.71728516	-23.62060547	+2396	+10.54248047	-7.24658203	-4.74609375	+20.17089844	-19.05029297	-69.58740234	+2400
+1457971096.36340000	+12.89794922	-5.22070313	-3.34423828	+26.21337891	-23.92822266	-85.10009766	+2904	+12.06738281	-2.72021484	-4.25390625	+36.73828125	-33.04687500	-24.27978516	+2400	+10.62158203	-7.14111328	-4.79003906	+19.97314453	-19.73144531	-69.69726563	+2424
+1457971096.36760000	+12.96826172	-5.15039063	-3.32666016	+25.64208984	-24.69726563	-85.12207031	+2928	+12.14208984	-2.61474609	-4.25390625	+37.33154297	-33.42041016	-25.02685547	+2412	+10.70507813	-7.04443359	-4.81201172	+19.77539063	-20.47851563	-69.91699219	+2440
+1457971096.37590000	+13.11328125	-4.99658203	-3.29150391	+24.54345703	-26.25732422	-85.03417969	+2976	+12.30468750	-2.39941406	-4.25830078	+38.49609375	-34.14550781	-26.30126953	+2432	+10.86328125	-6.83349609	-4.85595703	+19.40185547	-22.01660156	-70.20263672	+2476
+1457971096.38420010	+13.24951172	-4.84277344	-3.24755859	+23.42285156	-27.77343750	-84.85839844	+3020	+12.44970703	-2.17529297	-4.25390625	+39.70458984	-34.84863281	-27.57568359	+2456	+11.03027344	-6.62695313	-4.87792969	+19.09423828	-23.68652344	-70.53222656	+2504
+1457971096.39260010	+13.37255859	-4.71093750	-3.20800781	+22.12646484	-29.22363281	-84.48486328	+3060	+12.58593750	-1.97753906	-4.24511719	+40.78125000	-35.48583984	-28.89404297	+2468	+11.19726563	-6.41601563	-4.89990234	+18.80859375	-25.31250000	-70.72998047	+2524
+1457971096.39669990	+13.42968750	-4.62744141	-3.17724609	+21.57714844	-30.01464844	-84.28710938	+3080	+12.65185547	-1.86328125	-4.24072266	+41.37451172	-35.83740234	-29.50927734	+2480	+11.27197266	-6.30615234	-4.90429688	+18.67675781	-26.16943359	-70.79589844	+2532
+1457971096.40089990	+13.48681641	-4.56152344	-3.15087891	+20.93994141	-30.76171875	-84.04541016	+3100	+12.71777344	-1.76660156	-4.23193359	+41.87988281	-36.14501953	-30.16845703	+2484	+11.35107422	-6.19628906	-4.91308594	+18.54492188	-27.00439453	-70.81787109	+2536
+1457971096.40510010	+13.54394531	-4.49560547	-3.12011719	+20.30273438	-31.50878906	-83.80371094	+3116	+12.77929688	-1.66552734	-4.21875000	+42.42919922	-36.47460938	-30.84960938	+2492	+11.43017578	-6.09082031	-4.90869141	+18.43505859	-27.90527344	-70.90576172	+2544
+1457971096.40920000	+13.59667969	-4.40771484	-3.08935547	+19.79736328	-32.29980469	-83.51806641	+3136	+12.84082031	-1.55566406	-4.20996094	+43.02246094	-36.82617188	-31.50878906	+2500	+11.50488281	-5.98095703	-4.89990234	+18.34716797	-28.82812500	-70.97167969	+2548
+1457971096.41339990	+13.64501953	-4.34179688	-3.05859375	+19.18212891	-33.04687500	-83.21044922	+3148	+12.90234375	-1.45898438	-4.19677734	+43.57177734	-37.15576172	-32.21191406	+2504	+11.58398438	-5.87548828	-4.89990234	+18.21533203	-29.68505859	-70.97167969	+2548
+1457971096.41759990	+13.69335938	-4.27148438	-3.02343750	+18.56689453	-33.77197266	-82.90283203	+3164	+12.95507813	-1.35791016	-4.17480469	+44.14306641	-37.48535156	-32.93701172	+2512	+11.65869141	-5.77001953	-4.89550781	+18.14941406	-30.54199219	-71.01562500	+2552
+1457971096.42170000	+13.73730469	-4.18798828	-2.98828125	+18.06152344	-34.51904297	-82.55126953	+3180	+13.01220703	-1.24804688	-4.15722656	+44.73632813	-37.83691406	-33.59619141	+2520	+11.72460938	-5.65576172	-4.89111328	+18.06152344	-31.37695313	-70.99365234	+2552
+1457971096.42590000	+13.78564453	-4.12207031	-2.95312500	+17.46826172	-35.24414063	-82.15576172	+3196	+13.06933594	-1.15136719	-4.13964844	+45.26367188	-38.14453125	-34.27734375	+2524	+11.79492188	-5.55468750	-4.89111328	+17.92968750	-32.18994141	-70.92773438	+2548
+1457971096.43010000	+13.82519531	-4.05175781	-2.91357422	+16.85302734	-35.99121094	-81.78222656	+3208	+13.12207031	-1.05029297	-4.10449219	+45.85693359	-38.51806641	-35.04638672	+2532	+11.86083984	-5.44482422	-4.87792969	+17.86376953	-33.00292969	-70.92773438	+2552
+1457971096.43420000	+13.86474609	-3.97265625	-2.86523438	+16.36962891	-36.76025391	-81.36474609	+3224	+13.17480469	-0.94042969	-4.07373047	+46.47216797	-38.91357422	-35.74951172	+2544	+11.92236328	-5.33935547	-4.86474609	+17.75390625	-33.81591797	-70.88378906	+2552
+1457971096.43840000	+13.90429688	-3.90234375	-2.82568359	+15.79833984	-37.48535156	-80.92529297	+3240	+13.23193359	-0.84375000	-4.03857422	+47.02148438	-39.26513672	-36.47460938	+2552	+11.98388672	-5.23828125	-4.86035156	+17.62207031	-34.58496094	-70.81787109	+2552
+1457971096.44260000	+13.94384766	-3.82763672	-2.77294922	+15.27099609	-38.25439453	-80.50781250	+3256	+13.28466797	-0.74707031	-3.99023438	+47.61474609	-39.70458984	-37.28759766	+2560	+12.04980469	-5.13720703	-4.84716797	+17.55615234	-35.35400391	-70.81787109	+2552
+1457971096.44670010	+13.97900391	-3.74853516	-2.72460938	+14.78759766	-38.97949219	-80.02441406	+3276	+13.33740234	-0.63720703	-3.94628906	+48.25195313	-40.12207031	-37.99072266	+2572	+12.10693359	-5.03613281	-4.83398438	+17.42431641	-36.12304688	-70.72998047	+2556
+1457971096.45499990	+14.04931641	-3.60791016	-2.62792969	+13.68896484	-40.36376953	-79.01367188	+3308	+13.44287109	-0.44384766	-3.83642578	+49.41650391	-41.00097656	-39.55078125	+2592	+12.22558594	-4.84716797	-4.80761719	+17.18261719	-37.52929688	-70.62011719	+2560
+1457971096.45919990	+14.08447266	-3.53320313	-2.57519531	+13.18359375	-41.06689453	-78.46435547	+3328	+13.49121094	-0.33837891	-3.77929688	+50.05371094	-41.44042969	-40.23193359	+2608	+12.27832031	-4.75048828	-4.79443359	+17.05078125	-38.21044922	-70.48828125	+2564
+1457971096.46339990	+14.11523438	-3.46728516	-2.52685547	+12.63427734	-41.74804688	-77.91503906	+3344	+13.54394531	-0.24609375	-3.71777344	+50.58105469	-41.90185547	-40.91308594	+2616	+12.32666016	-4.66259766	-4.78125000	+16.85302734	-38.84765625	-70.37841797	+2568
+1457971096.46750000	+14.14599609	-3.40136719	-2.47412109	+12.06298828	-42.40722656	-77.36572266	+3364	+13.58789063	-0.15820313	-3.65185547	+51.08642578	-42.40722656	-41.63818359	+2628	+12.37939453	-4.57470703	-4.75927734	+16.69921875	-39.52880859	-70.29052734	+2576
+1457971096.47170000	+14.17675781	-3.32666016	-2.42138672	+11.55761719	-43.08837891	-76.77246094	+3384	+13.63623047	-0.06152344	-3.58154297	+51.67968750	-42.91259766	-42.31933594	+2644	+12.42773438	-4.48242188	-4.74169922	+16.54541016	-40.20996094	-70.13671875	+2584
+1457971096.47589990	+14.20312500	-3.26513672	-2.36865234	+11.00830078	-43.72558594	-76.15722656	+3404	+13.68457031	+0.01757813	-3.51562500	+52.16308594	-43.43994141	-43.00048828	+2652	+12.47607422	-4.39892578	-4.72851563	+16.32568359	-40.82519531	-69.98291016	+2588
+1457971096.48000000	+14.22949219	-3.20361328	-2.31591797	+10.45898438	-44.34082031	-75.58593750	+3424	+13.72412109	+0.10107422	-3.44531250	+52.62451172	-43.96728516	-43.65966797	+2660	+12.52880859	-4.31982422	-4.70214844	+16.17187500	-41.48437500	-69.89501953	+2596
+1457971096.48420000	+14.25585938	-3.13330078	-2.26757813	+9.93164063	-44.95605469	-74.94873047	+3444	+13.76806641	+0.18896484	-3.37500000	+53.12988281	-44.49462891	-44.23095703	+2672	+12.57714844	-4.23193359	-4.68017578	+15.99609375	-42.12158203	-69.69726563	+2604
+1457971096.48840000	+14.28222656	-3.08056641	-2.21923828	+9.31640625	-45.52734375	-74.33349609	+3460	+13.80761719	+0.25927734	-3.30908203	+53.50341797	-45.02197266	-44.80224609	+2676	+12.62548828	-4.15722656	-4.65820313	+15.73242188	-42.73681641	-69.49951172	+2612
+1457971096.49250010	+14.30419922	-3.03222656	-2.17529297	+8.67919922	-46.05468750	-73.67431641	+3476	+13.84277344	+0.32958984	-3.24755859	+53.85498047	-45.52734375	-45.32958984	+2684	+12.66943359	-4.08251953	-4.63623047	+15.51269531	-43.35205078	-69.32373047	+2620
+1457971096.49670000	+14.32617188	-2.97070313	-2.13134766	+8.12988281	-46.60400391	-73.01513672	+3492	+13.87792969	+0.40869141	-3.18603516	+54.25048828	-46.07666016	-45.81298828	+2692	+12.71337891	-4.00341797	-4.61425781	+15.27099609	-43.96728516	-69.06005859	+2624
+1457971096.50090000	+14.34375000	-2.92675781	-2.08740234	+7.47070313	-47.13134766	-72.33398438	+3508	+13.91308594	+0.46582031	-3.12011719	+54.53613281	-46.60400391	-46.29638672	+2696	+12.75292969	-3.93310547	-4.59667969	+15.00732422	-44.53857422	-68.81835938	+2632
+1457971096.50500010	+14.36132813	-2.88281250	-2.05664063	+6.81152344	-47.59277344	-71.65283203	+3520	+13.93945313	+0.51855469	-3.06738281	+54.71191406	-47.10937500	-46.66992188	+2696	+12.79248047	-3.85839844	-4.57470703	+14.74365234	-45.15380859	-68.57666016	+2636
+1457971096.50920010	+14.38330078	-2.83447266	-2.01708984	+6.21826172	-48.12011719	-70.97167969	+3532	+13.97021484	+0.58007813	-3.01904297	+54.95361328	-47.63671875	-47.04345703	+2700	+12.83203125	-3.78369141	-4.54833984	+14.50195313	-45.76904297	-68.26904297	+2640
+1457971096.51340010	+14.39648438	-2.79492188	-1.97753906	+5.55908203	-48.60351563	-70.31250000	+3544	+13.99658203	+0.62841797	-2.96630859	+55.15136719	-48.14208984	-47.43896484	+2700	+12.87158203	-3.71777344	-4.53076172	+14.19433594	-46.34033203	-67.98339844	+2640
+1457971096.52169990	+14.42285156	-2.72021484	-1.91601563	+4.26269531	-49.46044922	-68.95019531	+3556	+14.04052734	+0.73388672	-2.87841797	+55.48095703	-49.08691406	-48.05419922	+2704	+12.94189453	-3.58593750	-4.48681641	+13.64501953	-47.46093750	-67.39013672	+2644
+1457971096.52589990	+14.43603516	-2.68945313	-1.88964844	+3.58154297	-49.87792969	-68.26904297	+3564	+14.06250000	+0.77343750	-2.83886719	+55.59082031	-49.57031250	-48.33984375	+2704	+12.97705078	-3.52441406	-4.46923828	+13.31542969	-48.01025391	-67.06054688	+2644
+1457971096.53000000	+14.44482422	-2.66308594	-1.86767578	+2.87841797	-50.22949219	-67.58789063	+3564	+14.07568359	+0.81298828	-2.79931641	+55.63476563	-49.98779297	-48.58154297	+2704	+13.00781250	-3.46289063	-4.45166016	+13.00781250	-48.51562500	-66.73095703	+2640
+1457971096.53420000	+14.45800781	-2.62353516	-1.83691406	+2.28515625	-50.66894531	-66.90673828	+3572	+14.09326172	+0.85693359	-2.75976563	+55.78857422	-50.47119141	-48.86718750	+2708	+13.03417969	-3.39697266	-4.43408203	+12.72216797	-49.04296875	-66.37939453	+2640
+1457971096.53830000	+14.46240234	-2.59277344	-1.80615234	+1.64794922	-51.08642578	-66.22558594	+3576	+14.11083984	+0.89208984	-2.72021484	+55.89843750	-50.93261719	-49.15283203	+2712	+13.06494141	-3.34423828	-4.41650391	+12.41455078	-49.52636719	-66.07177734	+2636
+1457971096.54250000	+14.47119141	-2.56640625	-1.77978516	+1.05468750	-51.48193359	-65.58837891	+3576	+14.12402344	+0.92724609	-2.68066406	+56.03027344	-51.37207031	-49.43847656	+2716	+13.09130859	-3.28710938	-4.39892578	+12.15087891	-50.03173828	-65.78613281	+2632
+1457971096.54670000	+14.47998047	-2.53125000	-1.75341797	+0.46142578	-51.89941406	-64.95117188	+3580	+14.14160156	+0.96679688	-2.64550781	+56.18408203	-51.81152344	-49.72412109	+2720	+13.12207031	-3.22558594	-4.37695313	+11.88720703	-50.53710938	-65.45654297	+2632
+1457971096.55080010	+14.48437500	-2.50488281	-1.72705078	-0.10986328	-52.29492188	-64.35791016	+3580	+14.15478516	+1.00195313	-2.60595703	+56.33789063	-52.25097656	-50.03173828	+2728	+13.14843750	-3.17724609	-4.35937500	+11.60156250	-50.99853516	-65.19287109	+2628
+1457971096.55500010	+14.48876953	-2.47851563	-1.70068359	-0.65917969	-52.66845703	-63.78662109	+3584	+14.16796875	+1.03710938	-2.55761719	+56.55761719	-52.71240234	-50.38330078	+2736	+13.17480469	-3.12890625	-4.34179688	+11.38183594	-51.45996094	-64.95117188	+2624
+1457971096.55920000	+14.49755859	-2.44335938	-1.66992188	-1.12060547	-53.08593750	-63.21533203	+3588	+14.18554688	+1.08105469	-2.51367188	+56.82128906	-53.15185547	-50.73486328	+2744	+13.19677734	-3.07617188	-4.32421875	+11.16210938	-51.87744141	-64.66552734	+2624
+1457971096.56329990	+14.50195313	-2.41259766	-1.63916016	-1.62597656	-53.48144531	-62.64404297	+3592	+14.19873047	+1.11621094	-2.46533203	+57.06298828	-53.61328125	-51.08642578	+2752	+13.22314453	-3.03222656	-4.30664063	+10.89843750	-52.29492188	-64.42382813	+2620
+1457971096.56750010	+14.50634766	-2.38183594	-1.60400391	-2.06542969	-53.89892578	-62.11669922	+3596	+14.21191406	+1.15136719	-2.41699219	+57.34863281	-54.09667969	-51.48193359	+2760	+13.24511719	-2.98388672	-4.28906250	+10.72265625	-52.69042969	-64.22607422	+2620
+1457971096.57170010	+14.51074219	-2.34667969	-1.56884766	-2.50488281	-54.36035156	-61.58935547	+3604	+14.22509766	+1.18652344	-2.35986328	+57.70019531	-54.58007813	-51.92138672	+2772	+13.27148438	-2.93554688	-4.26708984	+10.56884766	-53.12988281	-64.00634766	+2616
+1457971096.57579990	+14.51513672	-2.31591797	-1.52929688	-2.87841797	-54.79980469	-61.08398438	+3612	+14.23828125	+1.22167969	-2.30273438	+58.05175781	-55.08544922	-52.40478516	+2784	+13.29345703	-2.90039063	-4.24951172	+10.39306641	-53.52539063	-63.87451172	+2616
+1457971096.58419990	+14.52832031	-2.24560547	-1.45458984	-3.55957031	-55.67871094	-60.18310547	+3624	+14.26904297	+1.30078125	-2.18847656	+58.84277344	-56.09619141	-53.34960938	+2812	+13.34619141	-2.81689453	-4.20556641	+10.17333984	-54.29443359	-63.58886719	+2616
+1457971096.58830000	+14.53710938	-2.21923828	-1.41943359	-3.91113281	-56.11816406	-59.76562500	+3632	+14.28222656	+1.33593750	-2.13134766	+59.21630859	-56.60156250	-53.78906250	+2820	+13.37255859	-2.78173828	-4.18798828	+10.01953125	-54.64599609	-63.45703125	+2612
+1457971096.59250000	+14.54150391	-2.19287109	-1.38427734	-4.26269531	-56.51367188	-59.34814453	+3640	+14.29541016	+1.36669922	-2.07421875	+59.56787109	-57.12890625	-54.22851563	+2832	+13.39453125	-2.74658203	-4.16601563	+9.93164063	-55.01953125	-63.34716797	+2612
+1457971096.59670000	+14.54589844	-2.16210938	-1.34912109	-4.54833984	-56.93115234	-58.93066406	+3648	+14.30859375	+1.40185547	-2.01708984	+59.98535156	-57.65625000	-54.68994141	+2844	+13.41650391	-2.70703125	-4.14404297	+9.84375000	-55.37109375	-63.21533203	+2616
+1457971096.60080000	+14.55029297	-2.13134766	-1.31396484	-4.85595703	-57.37060547	-58.51318359	+3656	+14.32177734	+1.42822266	-1.95556641	+60.31494141	-58.20556641	-55.12939453	+2856	+13.43847656	-2.67626953	-4.12207031	+9.75585938	-55.72265625	-63.10546875	+2616
+1457971096.60500000	+14.55908203	-2.10498047	-1.28320313	-5.16357422	-57.76611328	-58.11767578	+3664	+14.33056641	+1.45458984	-1.91162109	+60.53466797	-58.73291016	-55.45898438	+2864	+13.46044922	-2.64550781	-4.10449219	+9.64599609	-56.05224609	-62.99560547	+2616
+1457971096.60910010	+14.56347656	-2.07861328	-1.25244141	-5.44921875	-58.16162109	-57.70019531	+3672	+14.34375000	+1.48095703	-1.86328125	+60.79833984	-59.26025391	-55.76660156	+2872	+13.48242188	-2.61035156	-4.08691406	+9.53613281	-56.38183594	-62.84179688	+2616
+1457971096.61330010	+14.56787109	-2.06103516	-1.22167969	-5.75683594	-58.55712891	-57.34863281	+3676	+14.35693359	+1.50292969	-1.81494141	+61.01806641	-59.80957031	-56.09619141	+2880	+13.50000000	-2.58398438	-4.07373047	+9.40429688	-56.68945313	-62.73193359	+2616
+1457971096.61750010	+14.57226563	-2.04345703	-1.19970703	-6.06445313	-58.88671875	-56.99707031	+3680	+14.36572266	+1.52050781	-1.77978516	+61.10595703	-60.33691406	-56.29394531	+2884	+13.52197266	-2.55761719	-4.05175781	+9.29443359	-57.01904297	-62.62207031	+2616
+1457971096.62159990	+14.58105469	-2.02148438	-1.18652344	-6.30615234	-59.17236328	-56.64550781	+3684	+14.37451172	+1.54248047	-1.74462891	+61.19384766	-60.82031250	-56.40380859	+2888	+13.53955078	-2.52246094	-4.03857422	+9.16259766	-57.30468750	-62.42431641	+2616
+1457971096.62579990	+14.58105469	-2.00830078	-1.16894531	-6.59179688	-59.47998047	-56.27197266	+3684	+14.38330078	+1.55126953	-1.71386719	+61.14990234	-61.32568359	-56.46972656	+2892	+13.55712891	-2.49609375	-4.02099609	+9.00878906	-57.59033203	-62.22656250	+2616
+1457971096.63000010	+14.58544922	-1.99511719	-1.15576172	-6.87744141	-59.74365234	-55.94238281	+3684	+14.38769531	+1.55566406	-1.69628906	+60.97412109	-61.83105469	-56.40380859	+2892	+13.57031250	-2.46972656	-4.01220703	+8.81103516	-57.83203125	-62.02880859	+2616
+1457971096.63410000	+14.58984375	-1.98193359	-1.14697266	-7.14111328	-60.00732422	-55.59082031	+3684	+14.39208984	+1.56445313	-1.67431641	+60.79833984	-62.33642578	-56.27197266	+2896	+13.58349609	-2.44335938	-4.00341797	+8.59130859	-58.05175781	-61.76513672	+2616
+1457971096.63829990	+14.58984375	-1.97314453	-1.13378906	-7.42675781	-60.24902344	-55.28320313	+3680	+14.40087891	+1.56445313	-1.65673828	+60.53466797	-62.81982422	-56.11816406	+2896	+13.59228516	-2.42138672	-3.99902344	+8.39355469	-58.24951172	-61.54541016	+2612
+1457971096.64249990	+14.59423828	-1.96435547	-1.12939453	-7.64648438	-60.46875000	-55.01953125	+3676	+14.40527344	+1.56445313	-1.64794922	+60.18310547	-63.30322266	-55.87646484	+2896	+13.60546875	-2.39941406	-3.98583984	+8.17382813	-58.46923828	-61.32568359	+2608
+1457971096.64660000	+14.59863281	-1.95556641	-1.12939453	-7.84423828	-60.68847656	-54.73388672	+3672	+14.40966797	+1.56445313	-1.63916016	+59.78759766	-63.76464844	-55.52490234	+2896	+13.61425781	-2.37304688	-3.98144531	+7.93212891	-58.66699219	-61.04003906	+2604
+1457971096.65080000	+14.60302734	-1.95117188	-1.12500000	-8.02001953	-60.88623047	-54.53613281	+3668	+14.41845703	+1.56005859	-1.63476563	+59.34814453	-64.20410156	-55.17333984	+2896	+13.62744141	-2.35107422	-3.97705078	+7.69042969	-58.82080078	-60.79833984	+2600
+1457971096.65910010	+14.60742188	-1.93798828	-1.12500000	-8.23974609	-61.28173828	-54.20654297	+3656	+14.42724609	+1.55566406	-1.62158203	+58.42529297	-65.12695313	-54.36035156	+2896	+13.64501953	-2.31152344	-3.97265625	+7.22900391	-59.08447266	-60.31494141	+2596
+1457971096.66330000	+14.60742188	-1.93359375	-1.12060547	-8.32763672	-61.47949219	-54.07470703	+3652	+14.43164063	+1.55566406	-1.61279297	+57.89794922	-65.58837891	-53.85498047	+2900	+13.64941406	-2.29394531	-3.96826172	+6.98730469	-59.17236328	-60.05126953	+2592
+1457971096.66750000	+14.61181641	-1.92919922	-1.12060547	-8.34960938	-61.69921875	-54.00878906	+3644	+14.43603516	+1.55126953	-1.60839844	+57.34863281	-66.04980469	-53.34960938	+2900	+13.65820313	-2.27636719	-3.96826172	+6.78955078	-59.30419922	-59.83154297	+2588
+1457971096.67160010	+14.61181641	-1.92480469	-1.11621094	-8.32763672	-61.91894531	-53.94287109	+3640	+14.44042969	+1.54687500	-1.59960938	+56.82128906	-66.53320313	-52.88818359	+2900	+13.66699219	-2.25878906	-3.96386719	+6.59179688	-59.41406250	-59.63378906	+2584
+1457971096.67580010	+14.61621094	-1.92041016	-1.10742188	-8.26171875	-62.18261719	-53.96484375	+3636	+14.44482422	+1.54687500	-1.58642578	+56.33789063	-67.01660156	-52.44873047	+2904	+13.67578125	-2.24560547	-3.95947266	+6.41601563	-59.50195313	-59.47998047	+2580
+1457971096.68000010	+14.62060547	-1.91601563	-1.09863281	-8.12988281	-62.44628906	-54.03076172	+3632	+14.45361328	+1.54687500	-1.57324219	+55.89843750	-67.52197266	-52.00927734	+2904	+13.68457031	-2.23242188	-3.95068359	+6.28417969	-59.61181641	-59.34814453	+2576
+1457971096.68409990	+14.62500000	-1.90722656	-1.08984375	-7.97607422	-62.73193359	-54.11865234	+3628	+14.46240234	+1.54687500	-1.55566406	+55.43701172	-68.04931641	-51.61376953	+2908	+13.69335938	-2.21923828	-3.94628906	+6.13037109	-59.72167969	-59.21630859	+2576
+1457971096.68829990	+14.62939453	-1.89843750	-1.07666016	-7.75634766	-63.06152344	-54.27246094	+3628	+14.47119141	+1.55126953	-1.53808594	+54.97558594	-68.55468750	-51.15234375	+2908	+13.70654297	-2.20605469	-3.93750000	+6.02050781	-59.83154297	-59.12841797	+2572
+1457971096.69240000	+14.63378906	-1.88964844	-1.06347656	-7.44873047	-63.39111328	-54.47021484	+3624	+14.47558594	+1.55566406	-1.51611328	+54.55810547	-69.10400391	-50.71289063	+2912	+13.71533203	-2.19287109	-3.93310547	+5.95458984	-59.91943359	-59.06250000	+2572
+1457971096.69660000	+14.63818359	-1.87646484	-1.04589844	-7.11914063	-63.78662109	-54.71191406	+3624	+14.48437500	+1.55566406	-1.48535156	+54.16259766	-69.69726563	-50.40527344	+2916	+13.72851563	-2.17968750	-3.92431641	+5.88867188	-60.00732422	-59.06250000	+2572
+1457971096.70079990	+14.64257813	-1.86328125	-1.02832031	-6.72363281	-64.20410156	-55.01953125	+3624	+14.49316406	+1.56445313	-1.45898438	+53.78906250	-70.29052734	-50.07568359	+2920	+13.73730469	-2.17089844	-3.91992188	+5.84472656	-60.11718750	-59.04052734	+2572
+1457971096.70490000	+14.64697266	-1.85009766	-1.00634766	-6.28417969	-64.64355469	-55.37109375	+3628	+14.50195313	+1.57324219	-1.43261719	+53.37158203	-70.86181641	-49.68017578	+2924	+13.75048828	-2.15771484	-3.90673828	+5.82275391	-60.22705078	-59.01855469	+2572
+1457971096.70910000	+14.65136719	-1.83691406	-0.97998047	-5.69091797	-65.17089844	-55.81054688	+3628	+14.51074219	+1.57324219	-1.40185547	+52.93212891	-71.45507813	-49.35058594	+2928	+13.75927734	-2.14453125	-3.89794922	+5.77880859	-60.35888672	-59.04052734	+2572
+1457971096.71330000	+14.66015625	-1.81933594	-0.95800781	-5.05371094	-65.65429688	-56.31591797	+3632	+14.52392578	+1.58203125	-1.37109375	+52.51464844	-72.04833984	-49.04296875	+2932	+13.77246094	-2.13574219	-3.88476563	+5.77880859	-60.49072266	-59.08447266	+2572
+1457971096.71740010	+14.66455078	-1.80175781	-0.93603516	-4.39453125	-66.11572266	-56.86523438	+3636	+14.53271484	+1.58642578	-1.34472656	+52.05322266	-72.61962891	-48.66943359	+2932	+13.78564453	-2.12695313	-3.87597656	+5.75683594	-60.57861328	-59.12841797	+2568
+1457971096.72160010	+14.66894531	-1.77978516	-0.90966797	-3.51562500	-66.66503906	-57.56835938	+3640	+14.54150391	+1.59082031	-1.31835938	+51.52587891	-73.21289063	-48.27392578	+2936	+13.79882813	-2.11816406	-3.87158203	+5.73486328	-60.66650391	-59.15039063	+2568
+1457971096.72580000	+14.67333984	-1.76660156	-0.89208984	-2.76855469	-67.14843750	-58.18359375	+3644	+14.55029297	+1.59082031	-1.29199219	+50.97656250	-73.78417969	-47.83447266	+2940	+13.80761719	-2.10937500	-3.86718750	+5.69091797	-60.75439453	-59.12841797	+2568
+1457971096.72989990	+14.67773438	-1.75781250	-0.87451172	-2.02148438	-67.54394531	-58.84277344	+3644	+14.55908203	+1.59521484	-1.27001953	+50.29541016	-74.31152344	-47.26318359	+2940	+13.81640625	-2.10058594	-3.85839844	+5.62500000	-60.82031250	-59.12841797	+2568
+1457971096.73410010	+14.68212891	-1.74023438	-0.86132813	-1.14257813	-68.00537109	-59.58984375	+3644	+14.56787109	+1.59082031	-1.24804688	+49.54833984	-74.86083984	-46.69189453	+2944	+13.82519531	-2.09179688	-3.85400391	+5.58105469	-60.88623047	-59.10644531	+2564
+1457971096.73830010	+14.68212891	-1.73144531	-0.84814453	-0.30761719	-68.42285156	-60.33691406	+3644	+14.57666016	+1.58642578	-1.22607422	+48.75732422	-75.38818359	-46.09863281	+2948	+13.82958984	-2.08740234	-3.84960938	+5.53710938	-60.97412109	-59.10644531	+2564
+1457971096.74239990	+14.68652344	-1.72265625	-0.83935547	+0.57128906	-68.79638672	-61.12792969	+3644	+14.58105469	+1.58203125	-1.21728516	+47.76855469	-75.87158203	-45.28564453	+2948	+13.83837891	-2.07861328	-3.84521484	+5.40527344	-61.04003906	-59.04052734	+2560
+1457971096.75079990	+14.69091797	-1.71386719	-0.82617188	+2.41699219	-69.47753906	-62.79785156	+3640	+14.59423828	+1.56884766	-1.20410156	+45.48339844	-76.75048828	-43.26416016	+2948	+13.84716797	-2.06982422	-3.84521484	+5.11962891	-61.10595703	-58.82080078	+2552
+1457971096.75490000	+14.69091797	-1.71386719	-0.83056641	+3.38378906	-69.76318359	-63.69873047	+3636	+14.59863281	+1.55566406	-1.19970703	+44.12109375	-77.16796875	-42.09960938	+2952	+13.85156250	-2.06542969	-3.84521484	+4.94384766	-61.14990234	-58.71093750	+2552
+1457971096.75910000	+14.68652344	-1.70947266	-0.83056641	+4.39453125	-70.07080078	-64.64355469	+3636	+14.60302734	+1.55126953	-1.19970703	+42.71484375	-77.56347656	-40.75927734	+2952	+13.85595703	-2.06103516	-3.84960938	+4.79003906	-61.17187500	-58.57910156	+2548
+1457971096.76320000	+14.68652344	-1.71386719	-0.83496094	+5.40527344	-70.35644531	-65.63232422	+3632	+14.60302734	+1.53369141	-1.19970703	+41.11083984	-77.98095703	-39.28710938	+2952	+13.85595703	-2.05664063	-3.84960938	+4.59228516	-61.19384766	-58.40332031	+2544
+1457971096.76740000	+14.68212891	-1.71826172	-0.84375000	+6.48193359	-70.57617188	-66.68701172	+3632	+14.60302734	+1.52050781	-1.20849609	+39.24316406	-78.31054688	-37.52929688	+2956	+13.85595703	-2.05224609	-3.85400391	+4.37255859	-61.19384766	-58.20556641	+2544
+1457971096.77160000	+14.68212891	-1.72265625	-0.84375000	+7.64648438	-70.88378906	-67.85156250	+3628	+14.60742188	+1.51171875	-1.21728516	+37.37548828	-78.68408203	-35.70556641	+2956	+13.85595703	-2.04785156	-3.85400391	+4.17480469	-61.21582031	-58.02978516	+2540
+1457971096.77570010	+14.67773438	-1.72705078	-0.84814453	+8.96484375	-71.16943359	-69.12597656	+3628	+14.60742188	+1.49414063	-1.22167969	+35.37597656	-79.03564453	-33.75000000	+2960	+13.85595703	-2.04345703	-3.85839844	+3.97705078	-61.25976563	-57.87597656	+2540
+1457971096.77990010	+14.67773438	-1.72705078	-0.85693359	+10.39306641	-71.38916016	-70.53222656	+3624	+14.60302734	+1.47656250	-1.23046875	+33.17871094	-79.36523438	-31.61865234	+2964	+13.85156250	-2.03906250	-3.85839844	+3.77929688	-61.28173828	-57.72216797	+2540
+1457971096.78410010	+14.67333984	-1.73144531	-0.86132813	+11.88720703	-71.67480469	-72.07031250	+3624	+14.60302734	+1.46777344	-1.23486328	+30.95947266	-79.71679688	-29.35546875	+2968	+13.85156250	-2.03906250	-3.85839844	+3.62548828	-61.32568359	-57.56835938	+2536
+1457971096.78819990	+14.67333984	-1.73583984	-0.86572266	+13.51318359	-71.93847656	-73.71826172	+3620	+14.60302734	+1.45898438	-1.23925781	+28.56445313	-80.06835938	-26.93847656	+2968	+13.85156250	-2.03466797	-3.85839844	+3.44970703	-61.36962891	-57.41455078	+2536
+1457971096.79239990	+14.66894531	-1.73583984	-0.87451172	+15.27099609	-72.11425781	-75.45410156	+3620	+14.59863281	+1.44580078	-1.24365234	+26.01562500	-80.39794922	-24.34570313	+2968	+13.85156250	-2.03027344	-3.86279297	+3.29589844	-61.39160156	-57.28271484	+2536
+1457971096.79660010	+14.66455078	-1.74023438	-0.87011719	+17.18261719	-72.39990234	-77.45361328	+3616	+14.59863281	+1.43701172	-1.24365234	+23.40087891	-80.77148438	-21.68701172	+2972	+13.84716797	-2.02587891	-3.86279297	+3.18603516	-61.43554688	-57.19482422	+2536
+1457971096.80069990	+14.66015625	-1.73583984	-0.87011719	+19.27001953	-72.66357422	-79.56298828	+3616	+14.59423828	+1.43261719	-1.23925781	+20.58837891	-81.12304688	-18.78662109	+2972	+13.84716797	-2.02148438	-3.85839844	+3.07617188	-61.50146484	-57.12890625	+2536
+1457971096.80489990	+14.65576172	-1.72705078	-0.86572266	+21.53320313	-72.88330078	-81.82617188	+3616	+14.59423828	+1.42382813	-1.23925781	+17.62207031	-81.45263672	-15.77636719	+2972	+13.84716797	-2.01708984	-3.85839844	+3.01025391	-61.56738281	-57.06298828	+2536
+1457971096.80909990	+14.65576172	-1.72705078	-0.85693359	+23.88427734	-73.12500000	-84.26513672	+3612	+14.59423828	+1.41503906	-1.23046875	+14.47998047	-81.80419922	-12.59033203	+2976	+13.84277344	-2.01269531	-3.85400391	+2.96630859	-61.63330078	-57.04101563	+2536
+1457971096.81320000	+14.65136719	-1.71386719	-0.85253906	+26.43310547	-73.32275391	-86.83593750	+3612	+14.58984375	+1.41943359	-1.22167969	+11.31591797	-82.15576172	-9.33837891	+2976	+13.84277344	-2.01269531	-3.84960938	+2.94433594	-61.72119141	-57.06298828	+2536
+1457971096.81740000	+14.65136719	-1.70068359	-0.83935547	+29.11376953	-73.49853516	-89.53857422	+3612	+14.58984375	+1.41943359	-1.20849609	+8.06396484	-82.50732422	-5.99853516	+2976	+13.84277344	-2.00830078	-3.84521484	+2.96630859	-61.83105469	-57.12890625	+2536
+1457971096.82570000	+14.64697266	-1.67431641	-0.81738281	+34.32128906	-73.69628906	-94.87792969	+3612	+14.59423828	+1.42382813	-1.18212891	+0.85693359	-83.10058594	+1.25244141	+2984	+13.84716797	-1.99951172	-3.83642578	+3.07617188	-62.02880859	-57.32666016	+2536
+1457971096.82990000	+14.64697266	-1.65673828	-0.79541016	+37.08984375	-73.82812500	-97.66845703	+3612	+14.59423828	+1.43261719	-1.16455078	-2.83447266	-83.36425781	+5.03173828	+2988	+13.84716797	-1.99072266	-3.82763672	+3.16406250	-62.11669922	-57.43652344	+2540
+1457971096.83410000	+14.64257813	-1.63916016	-0.78222656	+39.68261719	-73.89404297	-100.32714844	+3612	+14.59863281	+1.43261719	-1.15576172	-6.76757813	-83.58398438	+8.92089844	+2988	+13.85156250	-1.98632813	-3.82324219	+3.27392578	-62.22656250	-57.59033203	+2540
+1457971096.83820010	+14.63818359	-1.62597656	-0.76464844	+42.23144531	-73.91601563	-102.94189453	+3612	+14.59863281	+1.43701172	-1.14257813	-10.67871094	-83.80371094	+12.81005859	+2992	+13.85156250	-1.98193359	-3.81884766	+3.38378906	-62.33642578	-57.76611328	+2540
+1457971096.84240010	+14.63818359	-1.60839844	-0.73828125	+44.89013672	-73.98193359	-105.64453125	+3612	+14.60302734	+1.44140625	-1.12500000	-14.65576172	-83.97949219	+16.74316406	+2992	+13.85156250	-1.97753906	-3.81005859	+3.51562500	-62.44628906	-57.96386719	+2540
+1457971096.84649990	+14.63818359	-1.59082031	-0.72509766	+47.10937500	-73.93798828	-107.90771484	+3612	+14.60742188	+1.44140625	-1.11621094	-18.61083984	-84.11132813	+20.63232422	+2996	+13.85595703	-1.97314453	-3.80126953	+3.66943359	-62.60009766	-58.18359375	+2544
+1457971096.85069990	+14.63378906	-1.57763672	-0.71191406	+49.21875000	-73.89404297	-110.08300781	+3608	+14.60742188	+1.45019531	-1.10742188	-22.50000000	-84.22119141	+24.49951172	+2996	+13.86035156	-1.96875000	-3.79687500	+3.82324219	-62.70996094	-58.40332031	+2544
+1457971096.85489990	+14.63378906	-1.56445313	-0.69433594	+51.32812500	-73.89404297	-112.23632813	+3604	+14.61181641	+1.45898438	-1.09863281	-26.32324219	-84.28710938	+28.27880859	+2996	+13.86474609	-1.96435547	-3.79248047	+3.95507813	-62.81982422	-58.60107422	+2544
+1457971096.85900000	+14.63378906	-1.55126953	-0.68994141	+53.04199219	-73.80615234	-113.97216797	+3604	+14.61181641	+1.46337891	-1.09423828	-29.94873047	-84.28710938	+31.86035156	+2996	+13.86474609	-1.95996094	-3.78808594	+4.08691406	-62.92968750	-58.79882813	+2544
+1457971096.86319990	+14.62939453	-1.54687500	-0.68554688	+54.60205078	-73.74023438	-115.59814453	+3596	+14.61181641	+1.46337891	-1.08984375	-33.57421875	-84.26513672	+35.39794922	+2996	+13.86914063	-1.95556641	-3.78369141	+4.17480469	-63.01757813	-58.95263672	+2544
+1457971096.86739990	+14.62500000	-1.54248047	-0.67236328	+56.16210938	-73.69628906	-117.24609375	+3592	+14.61621094	+1.45898438	-1.09423828	-37.00195313	-84.19921875	+38.71582031	+2996	+13.86914063	-1.95117188	-3.77929688	+4.24072266	-63.10546875	-59.06250000	+2544
+1457971096.87150000	+14.62060547	-1.53369141	-0.67236328	+57.48046875	-73.63037109	-118.63037109	+3584	+14.61181641	+1.46337891	-1.09423828	-40.45166016	-84.13330078	+42.12158203	+2996	+13.86914063	-1.94677734	-3.77929688	+4.26269531	-63.19335938	-59.12841797	+2540
+1457971096.87570000	+14.61621094	-1.53369141	-0.66796875	+58.73291016	-73.56445313	-119.94873047	+3576	+14.61181641	+1.45898438	-1.09423828	-43.79150391	-84.04541016	+45.39550781	+2992	+13.86914063	-1.94238281	-3.77929688	+4.26269531	-63.25927734	-59.19433594	+2540
+1457971096.87990000	+14.61181641	-1.53369141	-0.67236328	+59.78759766	-73.49853516	-121.09130859	+3572	+14.61181641	+1.45458984	-1.10302734	-46.66992188	-83.89160156	+48.18603516	+2996	+13.86914063	-1.94238281	-3.77490234	+4.24072266	-63.34716797	-59.23828125	+2536
+1457971096.88820000	+14.60742188	-1.53808594	-0.69873047	+61.32568359	-73.30078125	-122.78320313	+3564	+14.60302734	+1.45019531	-1.12500000	-52.33886719	-83.51806641	+53.72314453	+2996	+13.86474609	-1.93359375	-3.77929688	+4.10888672	-63.45703125	-59.19433594	+2536
+1457971096.89240000	+14.60302734	-1.54248047	-0.71191406	+61.98486328	-73.21289063	-123.53027344	+3560	+14.59863281	+1.44580078	-1.14257813	-54.62402344	-83.29833984	+55.94238281	+2996	+13.86474609	-1.92919922	-3.78369141	+4.02099609	-63.50097656	-59.12841797	+2536
+1457971096.89650010	+14.59423828	-1.54687500	-0.72949219	+62.57812500	-73.10302734	-124.25537109	+3556	+14.59423828	+1.43701172	-1.15136719	-57.34863281	-83.07861328	+58.53515625	+2996	+13.86035156	-1.92480469	-3.78369141	+3.93310547	-63.54492188	-59.08447266	+2532
+1457971096.90070010	+14.58984375	-1.55126953	-0.74707031	+63.17138672	-73.03710938	-124.95849609	+3556	+14.58984375	+1.43261719	-1.16455078	-59.91943359	-82.83691406	+61.01806641	+2996	+13.85595703	-1.92041016	-3.78808594	+3.84521484	-63.56689453	-58.99658203	+2532
+1457971096.90490010	+14.58544922	-1.55126953	-0.76025391	+63.76464844	-72.94921875	-125.63964844	+3552	+14.58105469	+1.42822266	-1.17773438	-62.05078125	-82.59521484	+63.06152344	+3000	+13.85156250	-1.91162109	-3.79248047	+3.73535156	-63.61083984	-58.90869141	+2532
+1457971096.90899990	+14.58105469	-1.56005859	-0.78222656	+64.22607422	-72.86132813	-126.23291016	+3548	+14.57666016	+1.41943359	-1.19531250	-64.29199219	-82.33154297	+65.14892578	+3004	+13.84716797	-1.90722656	-3.79687500	+3.60351563	-63.63281250	-58.82080078	+2532
+1457971096.91319990	+14.58105469	-1.55566406	-0.79980469	+64.73144531	-72.75146484	-126.80419922	+3548	+14.57226563	+1.42382813	-1.20849609	-66.33544922	-82.08984375	+67.12646484	+3004	+13.84277344	-1.90283203	-3.80126953	+3.49365234	-63.67675781	-58.73291016	+2532
+1457971096.91730000	+14.57666016	-1.55126953	-0.81738281	+65.25878906	-72.66357422	-127.41943359	+3544	+14.56787109	+1.42382813	-1.22167969	-68.26904297	-81.87011719	+68.99414063	+3004	+13.84277344	-1.89404297	-3.81005859	+3.40576172	-63.69873047	-58.66699219	+2532
+1457971096.92150000	+14.57666016	-1.55126953	-0.83935547	+65.58837891	-72.55371094	-127.85888672	+3544	+14.56347656	+1.42382813	-1.23486328	-69.93896484	-81.65039063	+70.53222656	+3004	+13.83837891	-1.88964844	-3.81884766	+3.33984375	-63.69873047	-58.62304688	+2532
+1457971096.92569990	+14.57666016	-1.54248047	-0.86132813	+65.91796875	-72.44384766	-128.27636719	+3540	+14.55908203	+1.42822266	-1.25244141	-71.49902344	-81.43066406	+71.96044922	+3004	+13.83398438	-1.87646484	-3.82763672	+3.27392578	-63.67675781	-58.57910156	+2532
+1457971096.92980000	+14.57666016	-1.53369141	-0.87451172	+66.48925781	-72.35595703	-128.91357422	+3540	+14.55908203	+1.43701172	-1.25683594	-73.27880859	-81.27685547	+73.69628906	+3004	+13.83398438	-1.86767578	-3.83642578	+3.25195313	-63.67675781	-58.53515625	+2532
+1457971096.93400000	+14.57666016	-1.52929688	-0.88769531	+66.88476563	-72.24609375	-129.41894531	+3536	+14.55468750	+1.44140625	-1.27001953	-74.55322266	-81.12304688	+74.81689453	+3008	+13.82958984	-1.85888672	-3.84521484	+3.22998047	-63.63281250	-58.53515625	+2532
+1457971096.93820000	+14.58105469	-1.51171875	-0.90527344	+67.32421875	-72.13623047	-129.90234375	+3536	+14.55468750	+1.45458984	-1.27880859	-75.71777344	-80.99121094	+75.89355469	+3008	+13.82958984	-1.84570313	-3.85839844	+3.25195313	-63.61083984	-58.57910156	+2532
+1457971096.94230010	+14.58544922	-1.49414063	-0.90966797	+68.00537109	-72.07031250	-130.60546875	+3532	+14.55908203	+1.47216797	-1.28320313	-77.18994141	-80.92529297	+77.29980469	+3008	+13.82958984	-1.83691406	-3.86718750	+3.29589844	-63.56689453	-58.64501953	+2532
+1457971096.95070000	+14.59863281	-1.45458984	-0.93164063	+68.81835938	-71.82861328	-131.44042969	+3532	+14.56787109	+1.50732422	-1.31835938	-77.95898438	-80.79345703	+77.95898438	+3016	+13.83398438	-1.81494141	-3.89355469	+3.49365234	-63.43505859	-58.86474609	+2532
+1457971096.95479990	+14.60742188	-1.43261719	-0.94042969	+69.30175781	-71.71875000	-131.94580078	+3528	+14.58105469	+1.52929688	-1.31835938	-78.90380859	-80.81542969	+78.88183594	+3016	+13.83837891	-1.79736328	-3.91113281	+3.64746094	-63.36914063	-59.04052734	+2532
+1457971096.95900010	+14.61621094	-1.40625000	-0.95800781	+69.52148438	-71.56494141	-132.14355469	+3528	+14.58544922	+1.55566406	-1.33154297	-78.99169922	-80.83740234	+78.92578125	+3016	+13.84277344	-1.78417969	-3.92871094	+3.84521484	-63.23730469	-59.23828125	+2536
+1457971096.96320010	+14.62500000	-1.38427734	-0.97119141	+69.74121094	-71.43310547	-132.31933594	+3528	+14.59423828	+1.57763672	-1.34472656	-79.01367188	-80.90332031	+78.92578125	+3020	+13.84277344	-1.76660156	-3.95068359	+4.04296875	-63.10546875	-59.43603516	+2536
+1457971096.96729990	+14.63818359	-1.35791016	-0.98437500	+70.09277344	-71.30126953	-132.62695313	+3528	+14.60742188	+1.60400391	-1.36230469	-79.05761719	-80.99121094	+78.92578125	+3020	+13.84716797	-1.74902344	-3.97265625	+4.24072266	-62.97363281	-59.63378906	+2536
+1457971096.97149990	+14.64697266	-1.33154297	-0.99755859	+70.29052734	-71.14746094	-132.78076172	+3524	+14.61181641	+1.63037109	-1.38427734	-78.26660156	-81.07910156	+78.13476563	+3024	+13.85156250	-1.73144531	-3.99902344	+4.50439453	-62.81982422	-59.87548828	+2536
+1457971096.97569990	+14.66015625	-1.30517578	-1.01513672	+70.48828125	-70.99365234	-132.91259766	+3524	+14.62060547	+1.65673828	-1.41064453	-77.45361328	-81.16699219	+77.32177734	+3028	+13.85156250	-1.71826172	-4.02099609	+4.74609375	-62.66601563	-60.11718750	+2536
+1457971096.97980000	+14.67333984	-1.27441406	-1.03710938	+70.51025391	-70.83984375	-132.89062500	+3524	+14.63378906	+1.68310547	-1.43701172	-76.68457031	-81.29882813	+76.55273438	+3032	+13.85595703	-1.70068359	-4.05175781	+4.98779297	-62.51220703	-60.38085938	+2536
+1457971096.98400000	+14.68652344	-1.24804688	-1.06787109	+70.35644531	-70.66406250	-132.62695313	+3528	+14.63818359	+1.71386719	-1.46337891	-75.69580078	-81.40869141	+75.56396484	+3036	+13.86035156	-1.67871094	-4.08251953	+5.27343750	-62.31445313	-60.62255859	+2540
+1457971096.99230000	+14.70849609	-1.19970703	-1.14257813	+69.87304688	-70.33447266	-131.96777344	+3528	+14.65576172	+1.76220703	-1.53369141	-72.94921875	-81.60644531	+72.79541016	+3044	+13.86474609	-1.63916016	-4.15283203	+5.71289063	-61.91894531	-60.95214844	+2540
+1457971096.99650000	+14.71728516	-1.17333984	-1.18212891	+69.52148438	-70.15869141	-131.55029297	+3528	+14.65576172	+1.78857422	-1.57324219	-71.32324219	-81.69433594	+71.19140625	+3048	+13.86474609	-1.61718750	-4.19238281	+5.93261719	-61.69921875	-61.10595703	+2544
+1457971097.00060010	+14.72167969	-1.15136719	-1.22167969	+69.12597656	-69.98291016	-131.11083984	+3528	+14.66015625	+1.81054688	-1.61718750	-69.60937500	-81.76025391	+69.47753906	+3056	+13.86035156	-1.59082031	-4.23193359	+6.10839844	-61.50146484	-61.21582031	+2544
+1457971097.00480010	+14.73486328	-1.13378906	-1.27441406	+68.55468750	-69.82910156	-130.47363281	+3532	+14.66015625	+1.82812500	-1.66992188	-67.39013672	-81.78222656	+67.21435547	+3064	+13.86035156	-1.57324219	-4.27148438	+6.21826172	-61.28173828	-61.28173828	+2548
+1457971097.00900010	+14.74365234	-1.11621094	-1.32714844	+67.96142578	-69.67529297	-129.83642578	+3532	+14.66015625	+1.85449219	-1.72705078	-65.36865234	-81.80419922	+65.21484375	+3072	+13.85595703	-1.54687500	-4.31542969	+6.32812500	-61.08398438	-61.32568359	+2548
+1457971097.01309990	+14.75244141	-1.09423828	-1.37988281	+67.36816406	-69.52148438	-129.17724609	+3532	+14.66015625	+1.87646484	-1.77978516	-63.47900391	-81.82617188	+63.32519531	+3080	+13.85595703	-1.52490234	-4.35937500	+6.43798828	-60.90820313	-61.34765625	+2552
+1457971097.01729990	+14.76123047	-1.07666016	-1.44140625	+66.66503906	-69.36767578	-128.40820313	+3536	+14.66015625	+1.89843750	-1.84130859	-61.28173828	-81.80419922	+61.10595703	+3088	+13.85595703	-1.49853516	-4.40771484	+6.52587891	-60.71044922	-61.34765625	+2552
+1457971097.02150010	+14.76562500	-1.05908203	-1.49853516	+65.93994141	-69.21386719	-127.63916016	+3536	+14.66015625	+1.92041016	-1.90722656	-59.17236328	-81.78222656	+59.01855469	+3100	+13.85156250	-1.47216797	-4.46044922	+6.59179688	-60.46875000	-61.32568359	+2560
+1457971097.02560000	+14.77441406	-1.03710938	-1.56445313	+65.17089844	-69.06005859	-126.82617188	+3536	+14.65576172	+1.94238281	-1.96435547	-57.26074219	-81.71630859	+57.12890625	+3108	+13.84716797	-1.44140625	-4.51318359	+6.65771484	-60.24902344	-61.28173828	+2564
+1457971097.02979990	+14.77880859	-1.01953125	-1.62597656	+64.40185547	-68.92822266	-126.01318359	+3540	+14.65136719	+1.96435547	-2.03466797	-55.10742188	-81.65039063	+54.97558594	+3120	+13.84277344	-1.41064453	-4.56591797	+6.70166016	-60.02929688	-61.19384766	+2568
+1457971097.03399990	+14.78320313	-1.00195313	-1.68750000	+63.72070313	-68.77441406	-125.33203125	+3536	+14.64697266	+1.98632813	-2.09619141	-53.32763672	-81.58447266	+53.21777344	+3128	+13.83837891	-1.37988281	-4.62744141	+6.72363281	-59.78759766	-61.14990234	+2572
+1457971097.03810000	+14.79199219	-0.97998047	-1.74462891	+63.08349609	-68.64257813	-124.67285156	+3540	+14.64697266	+2.01269531	-2.16210938	-51.59179688	-81.49658203	+51.52587891	+3140	+13.83398438	-1.34912109	-4.68017578	+6.78955078	-59.58984375	-61.12792969	+2576
+1457971097.04230000	+14.80078125	-0.95361328	-1.80615234	+62.44628906	-68.53271484	-123.99169922	+3540	+14.64697266	+2.03906250	-2.21923828	-49.98779297	-81.45263672	+49.96582031	+3148	+13.83398438	-1.31835938	-4.73291016	+6.85546875	-59.39208984	-61.10595703	+2576
+1457971097.05060010	+14.82275391	-0.89648438	-1.92919922	+61.19384766	-68.24707031	-122.65136719	+3540	+14.64697266	+2.10058594	-2.33789063	-47.02148438	-81.36474609	+47.10937500	+3168	+13.83837891	-1.25683594	-4.84277344	+7.03125000	-58.99658203	-61.14990234	+2580
+1457971097.05480000	+14.83593750	-0.85693359	-1.98193359	+60.79833984	-68.11523438	-122.21191406	+3536	+14.65136719	+2.13574219	-2.39062500	-45.72509766	-81.36474609	+45.90087891	+3176	+13.83837891	-1.22167969	-4.89990234	+7.18505859	-58.77685547	-61.19384766	+2584
+1457971097.05900000	+14.84472656	-0.82617188	-2.02587891	+60.53466797	-68.00537109	-121.90429688	+3532	+14.65576172	+2.16650391	-2.44335938	-44.29687500	-81.34277344	+44.51660156	+3180	+13.83837891	-1.19091797	-4.95263672	+7.36083984	-58.57910156	-61.30371094	+2584
+1457971097.06310010	+14.85791016	-0.78662109	-2.06982422	+60.29296875	-67.91748047	-121.61865234	+3532	+14.66015625	+2.20605469	-2.50048828	-42.82470703	-81.32080078	+43.15429688	+3192	+13.84277344	-1.15576172	-5.00976563	+7.53662109	-58.38134766	-61.43554688	+2584
+1457971097.06730010	+14.87109375	-0.74267578	-2.11376953	+60.11718750	-67.80761719	-121.35498047	+3528	+14.66894531	+2.25000000	-2.54443359	-41.66015625	-81.38671875	+42.09960938	+3196	+13.84716797	-1.12060547	-5.05810547	+7.77832031	-58.20556641	-61.58935547	+2584
+1457971097.07139990	+14.88427734	-0.70312500	-2.15332031	+60.02929688	-67.71972656	-121.24511719	+3524	+14.67773438	+2.28955078	-2.58398438	-40.45166016	-81.43066406	+40.95703125	+3204	+13.84716797	-1.08984375	-5.10644531	+7.99804688	-58.07373047	-61.80908203	+2584
+1457971097.07559990	+14.90185547	-0.65478516	-2.18847656	+60.02929688	-67.60986328	-121.15722656	+3520	+14.68652344	+2.33349609	-2.62792969	-39.17724609	-81.49658203	+39.77050781	+3208	+13.85595703	-1.05908203	-5.15917969	+8.28369141	-57.91992188	-62.05078125	+2580
+1457971097.07979990	+14.91943359	-0.60644531	-2.22363281	+60.07324219	-67.52197266	-121.13525391	+3512	+14.69970703	+2.38183594	-2.66748047	-38.01269531	-81.60644531	+38.73779297	+3216	+13.86474609	-1.02392578	-5.20312500	+8.59130859	-57.78808594	-62.31445313	+2576
+1457971097.08390000	+14.93701172	-0.55810547	-2.25878906	+60.18310547	-67.45605469	-121.15722656	+3508	+14.70849609	+2.42578125	-2.71142578	-36.54052734	-81.65039063	+37.33154297	+3220	+13.87353516	-0.98876953	-5.25146484	+8.89892578	-57.70019531	-62.60009766	+2572
+1457971097.08810000	+14.95458984	-0.50537109	-2.28955078	+60.31494141	-67.36816406	-121.20117188	+3504	+14.72167969	+2.47412109	-2.75537109	-35.02441406	-81.71630859	+35.90332031	+3224	+13.88232422	-0.95361328	-5.29541016	+9.25048828	-57.59033203	-62.88574219	+2568
+1457971097.09229990	+14.96777344	-0.45263672	-2.32470703	+60.44677734	-67.25830078	-121.22314453	+3496	+14.73486328	+2.52246094	-2.79492188	-33.61816406	-81.80419922	+34.58496094	+3228	+13.89550781	-0.91845703	-5.34375000	+9.58007813	-57.48046875	-63.19335938	+2564
+1457971097.09640000	+14.98095703	-0.39990234	-2.35546875	+60.66650391	-67.19238281	-121.35498047	+3492	+14.74365234	+2.57080078	-2.83447266	-32.12402344	-81.89208984	+33.17871094	+3236	+13.89990234	-0.88330078	-5.38769531	+9.93164063	-57.39257813	-63.50097656	+2560
+1457971097.10480000	+15.00732422	-0.30761719	-2.42578125	+60.90820313	-66.99462891	-121.50878906	+3476	+14.77001953	+2.65869141	-2.91796875	-29.00390625	-82.04589844	+30.16845703	+3244	+13.91748047	-0.81298828	-5.47119141	+10.54687500	-57.28271484	-64.07226563	+2548
+1457971097.10890010	+15.02050781	-0.25927734	-2.46533203	+60.99609375	-66.90673828	-121.50878906	+3468	+14.77880859	+2.70703125	-2.96191406	-27.31201172	-82.06787109	+28.56445313	+3252	+13.92626953	-0.77343750	-5.51074219	+10.85449219	-57.26074219	-64.33593750	+2540
+1457971097.11310010	+15.03369141	-0.21533203	-2.50488281	+61.06201172	-66.79687500	-121.50878906	+3464	+14.78759766	+2.75097656	-3.01025391	-25.62011719	-82.11181641	+26.89453125	+3256	+13.93505859	-0.73828125	-5.55468750	+11.16210938	-57.21679688	-64.59960938	+2532
+1457971097.11730000	+15.04248047	-0.17138672	-2.54882813	+61.08398438	-66.68701172	-121.44287109	+3456	+14.79638672	+2.79052734	-3.06298828	-23.88427734	-82.11181641	+25.20263672	+3260	+13.94384766	-0.70751953	-5.59423828	+11.42578125	-57.17285156	-64.86328125	+2524
+1457971097.12140010	+15.04687500	-0.12744141	-2.60156250	+61.01806641	-66.55517578	-121.31103516	+3452	+14.80078125	+2.83886719	-3.11132813	-22.14843750	-82.11181641	+23.53271484	+3268	+13.94824219	-0.66796875	-5.63818359	+11.66748047	-57.10693359	-65.03906250	+2516
+1457971097.12560010	+15.05566406	-0.08789063	-2.65429688	+60.88623047	-66.40136719	-121.15722656	+3444	+14.80517578	+2.87402344	-3.16845703	-20.43457031	-82.06787109	+21.84082031	+3276	+13.95263672	-0.62841797	-5.68652344	+11.86523438	-57.06298828	-65.17089844	+2508
+1457971097.12980010	+15.06005859	-0.05273438	-2.70703125	+60.71044922	-66.24755859	-120.95947266	+3440	+14.80957031	+2.91357422	-3.22558594	-18.67675781	-82.02392578	+20.10498047	+3280	+13.95703125	-0.59326172	-5.73046875	+12.01904297	-56.99707031	-65.30273438	+2504
+1457971097.13389990	+15.06005859	-0.01757813	-2.76416016	+60.51269531	-66.09375000	-120.69580078	+3436	+14.80957031	+2.94873047	-3.28271484	-17.00683594	-81.95800781	+18.47900391	+3288	+13.95703125	-0.55371094	-5.77441406	+12.17285156	-56.93115234	-65.36865234	+2496
+1457971097.13809990	+15.06445313	+0.01318359	-2.82568359	+60.27099609	-65.93994141	-120.45410156	+3428	+14.80957031	+2.98388672	-3.33984375	-15.38085938	-81.87011719	+16.85302734	+3296	+13.95703125	-0.51855469	-5.82275391	+12.30468750	-56.84326172	-65.45654297	+2488
+1457971097.14229990	+15.06884766	+0.04394531	-2.88281250	+60.07324219	-65.78613281	-120.23437500	+3424	+14.80957031	+3.01464844	-3.39697266	-13.95263672	-81.80419922	+15.42480469	+3304	+13.96142578	-0.48339844	-5.86230469	+12.41455078	-56.82128906	-65.54443359	+2480
+1457971097.14640000	+15.07324219	+0.07910156	-2.94433594	+59.78759766	-65.63232422	-119.94873047	+3416	+14.80957031	+3.04980469	-3.45410156	-12.50244141	-81.69433594	+13.99658203	+3312	+13.96582031	-0.44824219	-5.90625000	+12.50244141	-56.75537109	-65.58837891	+2472
+1457971097.15060000	+15.07763672	+0.11425781	-3.00585938	+59.52392578	-65.45654297	-119.64111328	+3412	+14.80957031	+3.08496094	-3.51562500	-11.07421875	-81.56250000	+12.61230469	+3320	+13.96582031	-0.41308594	-5.95019531	+12.59033203	-56.68945313	-65.63232422	+2464
+1457971097.15470000	+15.07763672	+0.14941406	-3.05419922	+59.39208984	-65.30273438	-119.46533203	+3404	+14.80957031	+3.11572266	-3.56835938	-9.77783203	-81.49658203	+11.33789063	+3328	+13.97021484	-0.37353516	-5.98974609	+12.72216797	-56.60156250	-65.69824219	+2456
+1457971097.16310000	+15.08203125	+0.21972656	-3.16406250	+58.97460938	-64.99511719	-118.98193359	+3396	+14.80078125	+3.18603516	-3.67822266	-7.16308594	-81.25488281	+8.78906250	+3348	+13.97021484	-0.29443359	-6.07763672	+12.94189453	-56.42578125	-65.74218750	+2440
+1457971097.16720010	+15.08642578	+0.25488281	-3.20800781	+58.90869141	-64.86328125	-118.89404297	+3388	+14.80078125	+3.22119141	-3.72216797	-6.13037109	-81.18896484	+7.82226563	+3352	+13.97021484	-0.25488281	-6.11718750	+13.05175781	-56.35986328	-65.78613281	+2432
+1457971097.17140010	+15.09521484	+0.29003906	-3.24755859	+58.88671875	-64.77539063	-118.85009766	+3376	+14.80078125	+3.25634766	-3.76611328	-5.07568359	-81.12304688	+6.78955078	+3360	+13.97460938	-0.21972656	-6.14794922	+13.18359375	-56.33789063	-65.87402344	+2420
+1457971097.17560010	+15.10400391	+0.33398438	-3.28710938	+58.90869141	-64.66552734	-118.82812500	+3368	+14.80517578	+3.29589844	-3.81005859	-4.06494141	-81.03515625	+5.84472656	+3368	+13.97900391	-0.18457031	-6.18310547	+13.35937500	-56.29394531	-66.00585938	+2412
+1457971097.17969990	+15.11279297	+0.37792969	-3.31347656	+59.12841797	-64.62158203	-118.98193359	+3360	+14.80957031	+3.33544922	-3.84082031	-3.18603516	-81.05712891	+5.03173828	+3376	+13.98339844	-0.14501953	-6.21386719	+13.57910156	-56.29394531	-66.18164063	+2400
+1457971097.18390010	+15.12158203	+0.42626953	-3.33984375	+59.26025391	-64.55566406	-119.04785156	+3352	+14.81396484	+3.37939453	-3.87158203	-2.19726563	-81.03515625	+4.10888672	+3380	+13.99218750	-0.10546875	-6.24023438	+13.82080078	-56.27197266	-66.33544922	+2392
+1457971097.18810010	+15.13037109	+0.47460938	-3.36621094	+59.41406250	-64.48974609	-119.11376953	+3340	+14.81835938	+3.42773438	-3.90234375	-1.27441406	-80.99121094	+3.29589844	+3388	+14.00097656	-0.06591797	-6.27099609	+14.06250000	-56.25000000	-66.51123047	+2380
+1457971097.19219990	+15.14355469	+0.52294922	-3.37939453	+59.69970703	-64.46777344	-119.31152344	+3332	+14.82275391	+3.48046875	-3.91992188	-0.46142578	-81.03515625	+2.63671875	+3396	+14.00976563	-0.02197266	-6.29736328	+14.34814453	-56.22802734	-66.68701172	+2372
+1457971097.19639990	+15.15234375	+0.57568359	-3.39257813	+60.00732422	-64.42382813	-119.53125000	+3320	+14.83154297	+3.53320313	-3.93750000	+0.37353516	-81.05712891	+1.88964844	+3400	+14.01855469	+0.01757813	-6.31933594	+14.65576172	-56.22802734	-66.90673828	+2360
+1457971097.20059990	+15.16552734	+0.62841797	-3.40576172	+60.29296875	-64.40185547	-119.72900391	+3312	+14.84033203	+3.58154297	-3.95507813	+1.18652344	-81.07910156	+1.18652344	+3408	+14.02734375	+0.05712891	-6.34130859	+14.94140625	-56.22802734	-67.14843750	+2352
+1457971097.20470000	+15.17871094	+0.68115234	-3.41455078	+60.64453125	-64.40185547	-120.01464844	+3300	+14.84912109	+3.63427734	-3.96386719	+1.93359375	-81.14501953	+0.57128906	+3412	+14.03613281	+0.09667969	-6.35888672	+15.24902344	-56.27197266	-67.39013672	+2340
+1457971097.21310000	+15.20507813	+0.78662109	-3.43212891	+61.34765625	-64.37988281	-120.49804688	+3276	+14.87109375	+3.73974609	-3.98583984	+3.47167969	-81.27685547	-0.70312500	+3424	+14.06250000	+0.18017578	-6.38964844	+15.90820313	-56.33789063	-67.91748047	+2316
+1457971097.21720000	+15.21826172	+0.84375000	-3.43212891	+61.72119141	-64.37988281	-120.78369141	+3264	+14.87548828	+3.79687500	-3.99462891	+4.17480469	-81.32080078	-1.29638672	+3428	+14.07568359	+0.21972656	-6.40283203	+16.25976563	-56.38183594	-68.18115234	+2304
+1457971097.22140000	+15.22705078	+0.90087891	-3.44531250	+61.98486328	-64.31396484	-120.89355469	+3256	+14.88427734	+3.84960938	-4.00341797	+4.94384766	-81.34277344	-1.91162109	+3436	+14.08447266	+0.26806641	-6.42480469	+16.56738281	-56.35986328	-68.37890625	+2300
+1457971097.22550010	+15.23583984	+0.94921875	-3.45849609	+62.16064453	-64.27001953	-120.95947266	+3244	+14.88867188	+3.90234375	-4.01660156	+5.64697266	-81.36474609	-2.50488281	+3440	+14.09326172	+0.30761719	-6.44238281	+16.85302734	-56.33789063	-68.55468750	+2296
+1457971097.22970010	+15.24462891	+0.99316406	-3.47167969	+62.31445313	-64.22607422	-121.04736328	+3236	+14.89306641	+3.95068359	-4.02978516	+6.35009766	-81.34277344	-3.09814453	+3448	+14.10205078	+0.34716797	-6.45556641	+17.11669922	-56.31591797	-68.70849609	+2292
+1457971097.23390010	+15.24902344	+1.04150391	-3.48486328	+62.49023438	-64.16015625	-121.09130859	+3228	+14.90185547	+4.00341797	-4.04296875	+6.98730469	-81.36474609	-3.60351563	+3456	+14.10644531	+0.39111328	-6.46875000	+17.35839844	-56.31591797	-68.84033203	+2288
+1457971097.23799990	+15.25781250	+1.08105469	-3.49804688	+62.60009766	-64.09423828	-121.13525391	+3220	+14.90625000	+4.03857422	-4.05175781	+7.62451172	-81.36474609	-4.19677734	+3460	+14.11523438	+0.42626953	-6.48193359	+17.55615234	-56.31591797	-68.99414063	+2288
+1457971097.24219990	+15.26220703	+1.11621094	-3.51123047	+62.68798828	-64.05029297	-121.17919922	+3216	+14.90625000	+4.07373047	-4.07373047	+8.21777344	-81.29882813	-4.72412109	+3468	+14.11962891	+0.46142578	-6.49951172	+17.70996094	-56.29394531	-69.10400391	+2288
+1457971097.24640010	+15.26660156	+1.16015625	-3.53320313	+62.66601563	-63.94042969	-121.02539063	+3212	+14.90625000	+4.11328125	-4.10009766	+8.78906250	-81.18896484	-5.22949219	+3480	+14.12402344	+0.50537109	-6.51708984	+17.84179688	-56.22802734	-69.10400391	+2288
+1457971097.25050000	+15.26660156	+1.19091797	-3.55957031	+62.57812500	-63.83056641	-120.87158203	+3208	+14.90625000	+4.14843750	-4.12646484	+9.31640625	-81.07910156	-5.71289063	+3488	+14.12402344	+0.54052734	-6.53906250	+17.97363281	-56.16210938	-69.12597656	+2288
+1457971097.25469990	+15.26660156	+1.22167969	-3.58154297	+62.49023438	-63.72070313	-120.71777344	+3204	+14.90185547	+4.17919922	-4.15283203	+9.84375000	-80.96923828	-6.17431641	+3496	+14.12402344	+0.57568359	-6.55664063	+18.03955078	-56.09619141	-69.10400391	+2284
+1457971097.25889990	+15.26660156	+1.25244141	-3.61230469	+62.35839844	-63.58886719	-120.49804688	+3200	+14.89746094	+4.21875000	-4.17480469	+10.30517578	-80.88134766	-6.54785156	+3504	+14.12402344	+0.61523438	-6.57421875	+18.10546875	-56.03027344	-69.06005859	+2280
+1457971097.26300000	+15.26660156	+1.27441406	-3.63867188	+62.13867188	-63.45703125	-120.23437500	+3200	+14.89306641	+4.24072266	-4.20117188	+10.72265625	-80.74951172	-6.94335938	+3512	+14.12402344	+0.64160156	-6.59179688	+18.10546875	-55.96435547	-68.99414063	+2272
+1457971097.27140000	+15.26220703	+1.31835938	-3.68701172	+61.78710938	-63.23730469	-119.81689453	+3196	+14.88427734	+4.28027344	-4.25390625	+11.40380859	-80.48583984	-7.60253906	+3528	+14.11962891	+0.70312500	-6.62255859	+18.08349609	-55.81054688	-68.84033203	+2260
+1457971097.27550010	+15.26220703	+1.34033203	-3.70898438	+61.65527344	-63.12744141	-119.64111328	+3196	+14.87988281	+4.30224609	-4.27587891	+11.71142578	-80.37597656	-7.93212891	+3540	+14.11962891	+0.72949219	-6.63574219	+18.08349609	-55.76660156	-68.77441406	+2248
+1457971097.27970000	+15.26220703	+1.36230469	-3.72656250	+61.54541016	-63.03955078	-119.48730469	+3200	+14.87548828	+4.32861328	-4.29345703	+12.04101563	-80.28808594	-8.21777344	+3548	+14.11962891	+0.76025391	-6.64453125	+18.10546875	-55.74462891	-68.73046875	+2240
+1457971097.28390000	+15.26220703	+1.38867188	-3.74853516	+61.41357422	-62.92968750	-119.28955078	+3200	+14.87109375	+4.35058594	-4.31103516	+12.34863281	-80.20019531	-8.50341797	+3556	+14.12402344	+0.79101563	-6.65332031	+18.12744141	-55.70068359	-68.66455078	+2228
+1457971097.28800010	+15.26220703	+1.41503906	-3.77050781	+61.25976563	-62.81982422	-119.09179688	+3200	+14.86230469	+4.38134766	-4.32861328	+12.61230469	-80.11230469	-8.70117188	+3564	+14.12841797	+0.82177734	-6.66210938	+18.12744141	-55.67871094	-68.59863281	+2216
+1457971097.29220010	+15.26220703	+1.43701172	-3.77929688	+61.21582031	-62.75390625	-118.98193359	+3200	+14.85791016	+4.41210938	-4.33740234	+12.89794922	-80.06835938	-8.89892578	+3572	+14.12841797	+0.84814453	-6.66650391	+18.17138672	-55.63476563	-68.55468750	+2208
+1457971097.29640010	+15.26220703	+1.45898438	-3.78369141	+61.23779297	-62.70996094	-118.98193359	+3200	+14.85791016	+4.43847656	-4.33740234	+13.18359375	-80.06835938	-9.18457031	+3580	+14.12841797	+0.87451172	-6.66650391	+18.23730469	-55.63476563	-68.57666016	+2196
+1457971097.30049990	+15.26220703	+1.48974609	-3.78808594	+61.28173828	-62.68798828	-118.98193359	+3204	+14.85791016	+4.46484375	-4.33740234	+13.44726563	-80.06835938	-9.38232422	+3588	+14.13281250	+0.90087891	-6.66650391	+18.30322266	-55.63476563	-68.59863281	+2188
+1457971097.30469990	+15.26660156	+1.52050781	-3.78369141	+61.41357422	-62.66601563	-119.02587891	+3204	+14.85351563	+4.49560547	-4.33300781	+13.66699219	-80.11230469	-9.55810547	+3596	+14.13720703	+0.93164063	-6.66650391	+18.41308594	-55.65673828	-68.64257813	+2176
+1457971097.30880000	+15.27099609	+1.54687500	-3.77490234	+61.56738281	-62.68798828	-119.11376953	+3208	+14.85791016	+4.51757813	-4.32421875	+13.86474609	-80.13427734	-9.73388672	+3604	+14.14160156	+0.95361328	-6.65771484	+18.54492188	-55.70068359	-68.70849609	+2168
+1457971097.31300000	+15.27539063	+1.58203125	-3.76611328	+61.78710938	-62.70996094	-119.26757813	+3212	+14.85791016	+4.55273438	-4.31982422	+14.10644531	-80.17822266	-9.88769531	+3616	+14.15039063	+0.98437500	-6.64892578	+18.72070313	-55.78857422	-68.81835938	+2160
+1457971097.31719990	+15.27978516	+1.62158203	-3.74853516	+62.07275391	-62.73193359	-119.46533203	+3220	+14.86230469	+4.59228516	-4.29785156	+14.43603516	-80.28808594	-10.10742188	+3628	+14.15917969	+1.01953125	-6.64013672	+18.91845703	-55.83251953	-68.95019531	+2156
+1457971097.32130000	+15.28417969	+1.65673828	-3.73095703	+62.38037109	-62.77587891	-119.68505859	+3224	+14.86669922	+4.62744141	-4.28027344	+14.74365234	-80.39794922	-10.34912109	+3640	+14.16357422	+1.04589844	-6.63134766	+19.11621094	-55.89843750	-69.06005859	+2152
+1457971097.32970000	+15.28857422	+1.73583984	-3.69140625	+63.03955078	-62.88574219	-120.14648438	+3240	+14.87548828	+4.70214844	-4.24072266	+15.29296875	-80.59570313	-10.74462891	+3668	+14.17675781	+1.10742188	-6.60937500	+19.55566406	-56.00830078	-69.32373047	+2152
+1457971097.33380010	+15.29296875	+1.77099609	-3.66503906	+63.41308594	-62.95166016	-120.41015625	+3244	+14.87988281	+4.73291016	-4.21875000	+15.51269531	-80.70556641	-10.87646484	+3680	+14.18115234	+1.13378906	-6.59619141	+19.77539063	-56.07421875	-69.47753906	+2156
+1457971097.33800010	+15.29296875	+1.80615234	-3.63867188	+63.80859375	-63.03955078	-120.71777344	+3252	+14.88427734	+4.76806641	-4.19677734	+15.75439453	-80.83740234	-11.09619141	+3688	+14.18554688	+1.16015625	-6.58300781	+20.01708984	-56.16210938	-69.65332031	+2164
+1457971097.34220000	+15.29736328	+1.84130859	-3.61230469	+64.22607422	-63.12744141	-121.04736328	+3260	+14.88867188	+4.79882813	-4.17041016	+16.06201172	-80.94726563	-11.33789063	+3700	+14.19433594	+1.18652344	-6.56542969	+20.23681641	-56.27197266	-69.85107422	+2172
+1457971097.34629990	+15.30175781	+1.87646484	-3.58593750	+64.57763672	-63.19335938	-121.31103516	+3268	+14.89306641	+4.82958984	-4.14843750	+16.32568359	-81.05712891	-11.55761719	+3708	+14.20312500	+1.21728516	-6.55224609	+20.45654297	-56.38183594	-69.98291016	+2184
+1457971097.35050010	+15.30615234	+1.90722656	-3.56396484	+64.95117188	-63.28125000	-121.59667969	+3272	+14.89746094	+4.85595703	-4.12646484	+16.65527344	-81.18896484	-11.82128906	+3716	+14.21191406	+1.24365234	-6.53466797	+20.67626953	-56.46972656	-70.11474609	+2196
+1457971097.35470010	+15.30615234	+1.93798828	-3.53759766	+65.28076172	-63.34716797	-121.83837891	+3280	+14.90185547	+4.88671875	-4.10449219	+16.94091797	-81.27685547	-12.06298828	+3724	+14.21630859	+1.26562500	-6.52148438	+20.85205078	-56.55761719	-70.24658203	+2208
+1457971097.35879990	+15.30615234	+1.96875000	-3.52001953	+65.54443359	-63.39111328	-122.01416016	+3280	+14.90185547	+4.91308594	-4.08251953	+17.18261719	-81.38671875	-12.26074219	+3728	+14.22070313	+1.28759766	-6.50830078	+21.00585938	-56.62353516	-70.31250000	+2216
+1457971097.36299990	+15.30615234	+1.99072266	-3.50244141	+65.78613281	-63.45703125	-122.16796875	+3284	+14.90625000	+4.93505859	-4.06494141	+17.42431641	-81.47460938	-12.48046875	+3736	+14.22070313	+1.30957031	-6.49951172	+21.13769531	-56.66748047	-70.37841797	+2228
+1457971097.36719990	+15.30615234	+2.01708984	-3.48925781	+65.96191406	-63.50097656	-122.27783203	+3284	+14.90185547	+4.95263672	-4.04736328	+17.68798828	-81.54052734	-12.72216797	+3736	+14.22070313	+1.33154297	-6.48632813	+21.20361328	-56.73339844	-70.40039063	+2240
+1457971097.37130000	+15.30175781	+2.03466797	-3.47607422	+66.07177734	-63.54492188	-122.34375000	+3284	+14.90185547	+4.96582031	-4.03417969	+17.88574219	-81.58447266	-12.91992188	+3740	+14.22070313	+1.34912109	-6.47753906	+21.24755859	-56.79931641	-70.40039063	+2248
+1457971097.37960000	+15.30175781	+2.06542969	-3.45849609	+66.24755859	-63.63281250	-122.43164063	+3284	+14.89306641	+4.99218750	-4.00781250	+18.36914063	-81.65039063	-13.38134766	+3744	+14.22070313	+1.38427734	-6.45117188	+21.26953125	-56.95312500	-70.31250000	+2264
+1457971097.38380000	+15.29736328	+2.07861328	-3.45410156	+66.24755859	-63.67675781	-122.38769531	+3284	+14.88867188	+5.00537109	-3.99902344	+18.58886719	-81.67236328	-13.57910156	+3744	+14.22070313	+1.39746094	-6.44677734	+21.24755859	-56.97509766	-70.24658203	+2268
+1457971097.38800000	+15.29296875	+2.08740234	-3.44970703	+66.22558594	-63.69873047	-122.32177734	+3280	+14.88427734	+5.01416016	-3.99023438	+18.78662109	-81.67236328	-13.77685547	+3744	+14.21630859	+1.41503906	-6.44238281	+21.18164063	-57.01904297	-70.11474609	+2272
+1457971097.39210010	+15.28857422	+2.09619141	-3.44970703	+66.13769531	-63.72070313	-122.23388672	+3280	+14.87548828	+5.02294922	-3.98144531	+18.98437500	-81.67236328	-13.97460938	+3748	+14.21630859	+1.43261719	-6.43359375	+21.09375000	-57.04101563	-69.98291016	+2276
+1457971097.39630010	+15.28417969	+2.10498047	-3.44970703	+66.07177734	-63.72070313	-122.12402344	+3276	+14.86669922	+5.03173828	-3.97265625	+19.16015625	-81.65039063	-14.12841797	+3748	+14.21191406	+1.44140625	-6.42919922	+21.02783203	-57.06298828	-69.85107422	+2276
+1457971097.40050010	+15.27978516	+2.10937500	-3.44970703	+65.96191406	-63.74267578	-122.01416016	+3276	+14.85791016	+5.03613281	-3.96386719	+19.31396484	-81.65039063	-14.28222656	+3752	+14.20751953	+1.45458984	-6.42480469	+20.93994141	-57.10693359	-69.71923828	+2276
+1457971097.40459990	+15.27539063	+2.11376953	-3.44970703	+65.87402344	-63.76464844	-121.88232422	+3276	+14.84912109	+5.04492188	-3.95947266	+19.44580078	-81.62841797	-14.41406250	+3752	+14.20312500	+1.46777344	-6.41601563	+20.85205078	-57.12890625	-69.56542969	+2272
+1457971097.40879990	+15.27099609	+2.11816406	-3.44970703	+65.76416016	-63.78662109	-121.77246094	+3272	+14.84033203	+5.05371094	-3.95068359	+19.55566406	-81.60644531	-14.50195313	+3756	+14.19873047	+1.48095703	-6.41162109	+20.74218750	-57.15087891	-69.43359375	+2272
+1457971097.41300010	+15.26660156	+2.12255859	-3.44970703	+65.67626953	-63.80859375	-121.66259766	+3272	+14.83154297	+5.05810547	-3.94628906	+19.68750000	-81.56250000	-14.61181641	+3764	+14.19433594	+1.49414063	-6.40283203	+20.65429688	-57.17285156	-69.27978516	+2268
+1457971097.41710000	+15.26220703	+2.13134766	-3.44531250	+65.58837891	-63.83056641	-121.57470703	+3272	+14.82275391	+5.06689453	-3.93750000	+19.77539063	-81.56250000	-14.67773438	+3768	+14.18994141	+1.50732422	-6.39843750	+20.56640625	-57.21679688	-69.14794922	+2264
+1457971097.42549990	+15.24902344	+2.14013672	-3.43652344	+65.43457031	-63.89648438	-121.39892578	+3276	+14.80517578	+5.08886719	-3.91552734	+19.90722656	-81.56250000	-14.78759766	+3780	+14.18554688	+1.53369141	-6.37646484	+20.41259766	-57.28271484	-68.88427734	+2256
+1457971097.42960000	+15.24462891	+2.14892578	-3.42773438	+65.39062500	-63.94042969	-121.33300781	+3280	+14.80078125	+5.10205078	-3.90234375	+19.95117188	-81.56250000	-14.78759766	+3792	+14.18115234	+1.54687500	-6.36767578	+20.34667969	-57.32666016	-68.75244141	+2252
+1457971097.43380000	+15.24023438	+2.15771484	-3.41894531	+65.36865234	-64.00634766	-121.28906250	+3284	+14.79638672	+5.11083984	-3.88476563	+19.97314453	-81.58447266	-14.78759766	+3800	+14.17675781	+1.56445313	-6.35449219	+20.30273438	-57.37060547	-68.66455078	+2248
+1457971097.43800000	+15.23583984	+2.16650391	-3.40136719	+65.39062500	-64.07226563	-121.28906250	+3288	+14.78759766	+5.12841797	-3.86279297	+19.99511719	-81.62841797	-14.76562500	+3808	+14.17675781	+1.57763672	-6.33691406	+20.28076172	-57.41455078	-68.59863281	+2244
+1457971097.44210000	+15.23144531	+2.17968750	-3.38378906	+65.45654297	-64.13818359	-121.33300781	+3296	+14.78759766	+5.14160156	-3.84082031	+19.95117188	-81.67236328	-14.67773438	+3820	+14.17675781	+1.59082031	-6.31933594	+20.28076172	-57.50244141	-68.55468750	+2244
+1457971097.44630000	+15.22705078	+2.19287109	-3.35742188	+65.58837891	-64.24804688	-121.39892578	+3304	+14.78320313	+5.15917969	-3.81445313	+19.86328125	-81.76025391	-14.54589844	+3832	+14.17675781	+1.61279297	-6.29296875	+20.30273438	-57.59033203	-68.53271484	+2248
+1457971097.45050000	+15.22265625	+2.21044922	-3.32666016	+65.74218750	-64.35791016	-121.50878906	+3312	+14.78320313	+5.17675781	-3.78369141	+19.73144531	-81.82617188	-14.39208984	+3844	+14.18115234	+1.62597656	-6.27099609	+20.34667969	-57.70019531	-68.53271484	+2248
+1457971097.45460010	+15.22265625	+2.22802734	-3.29589844	+65.93994141	-64.46777344	-121.64062500	+3324	+14.78320313	+5.19433594	-3.74853516	+19.59960938	-81.93603516	-14.21630859	+3856	+14.18554688	+1.64355469	-6.24462891	+20.41259766	-57.78808594	-68.55468750	+2252
+1457971097.45880010	+15.21826172	+2.25439453	-3.25634766	+66.22558594	-64.62158203	-121.86035156	+3336	+14.78759766	+5.21191406	-3.70898438	+19.44580078	-82.06787109	-14.01855469	+3868	+14.18554688	+1.66113281	-6.21386719	+20.52246094	-57.89794922	-68.59863281	+2260
+1457971097.46289990	+15.21826172	+2.27197266	-3.21679688	+66.51123047	-64.77539063	-122.05810547	+3344	+14.78759766	+5.22949219	-3.66943359	+19.24804688	-82.17773438	-13.77685547	+3880	+14.18994141	+1.67871094	-6.18750000	+20.63232422	-58.00781250	-68.66455078	+2268
+1457971097.46709990	+15.21386719	+2.28955078	-3.17724609	+66.77490234	-64.90722656	-122.25585938	+3356	+14.78759766	+5.24707031	-3.63427734	+19.00634766	-82.30957031	-13.51318359	+3888	+14.19433594	+1.69628906	-6.16113281	+20.72021484	-58.11767578	-68.70849609	+2276
+1457971097.47129990	+15.21386719	+2.31152344	-3.12890625	+67.10449219	-65.08300781	-122.51953125	+3364	+14.78759766	+5.26464844	-3.59033203	+18.63281250	-82.44140625	-13.11767578	+3900	+14.19433594	+1.70947266	-6.13037109	+20.80810547	-58.22753906	-68.75244141	+2288
+1457971097.47960000	+15.21386719	+2.34228516	-3.04980469	+67.65380859	-65.34667969	-122.95898438	+3380	+14.79199219	+5.29101563	-3.51562500	+17.92968750	-82.66113281	-12.34863281	+3912	+14.19873047	+1.73583984	-6.07324219	+20.91796875	-58.44726563	-68.81835938	+2312
+1457971097.48379990	+15.21386719	+2.35546875	-3.01904297	+67.82958984	-65.45654297	-123.09082031	+3384	+14.79199219	+5.29980469	-3.48486328	+17.53417969	-82.74902344	-11.95312500	+3920	+14.20312500	+1.74902344	-6.04687500	+20.93994141	-58.53515625	-68.79638672	+2328
+1457971097.48790000	+15.20947266	+2.36425781	-2.99267578	+67.93945313	-65.54443359	-123.13476563	+3388	+14.79199219	+5.30859375	-3.45410156	+17.16064453	-82.83691406	-11.57958984	+3924	+14.20312500	+1.76220703	-6.02490234	+20.91796875	-58.62304688	-68.73046875	+2340
+1457971097.49210000	+15.20947266	+2.37304688	-2.97070313	+67.98339844	-65.61035156	-123.11279297	+3388	+14.79199219	+5.31298828	-3.43212891	+16.85302734	-82.88085938	-11.27197266	+3924	+14.20312500	+1.77099609	-6.00732422	+20.87402344	-58.66699219	-68.64257813	+2348
+1457971097.49630000	+15.20507813	+2.37744141	-2.95312500	+67.98339844	-65.67626953	-123.09082031	+3388	+14.78759766	+5.32177734	-3.41015625	+16.56738281	-82.90283203	-10.98632813	+3928	+14.19873047	+1.78417969	-5.99414063	+20.80810547	-58.68896484	-68.51074219	+2360
+1457971097.50040010	+15.20068359	+2.37744141	-2.93554688	+67.93945313	-65.74218750	-123.02490234	+3388	+14.78320313	+5.32177734	-3.39257813	+16.28173828	-82.92480469	-10.67871094	+3928	+14.19433594	+1.79296875	-5.97656250	+20.69824219	-58.71093750	-68.35693359	+2368
+1457971097.50460000	+15.19628906	+2.37744141	-2.92236328	+67.80761719	-65.78613281	-122.89306641	+3388	+14.77441406	+5.32177734	-3.37939453	+15.95214844	-82.90283203	-10.37109375	+3928	+14.19433594	+1.79736328	-5.96337891	+20.54443359	-58.73291016	-68.18115234	+2376
+1457971097.50880000	+15.19628906	+2.37304688	-2.91357422	+67.63183594	-65.80810547	-122.73925781	+3384	+14.77001953	+5.32177734	-3.36621094	+15.66650391	-82.88085938	-10.08544922	+3932	+14.18994141	+1.80615234	-5.95019531	+20.36865234	-58.75488281	-67.98339844	+2380
+1457971097.51290010	+15.19189453	+2.37304688	-2.90917969	+67.43408203	-65.83007813	-122.51953125	+3384	+14.76562500	+5.32177734	-3.35742188	+15.38085938	-82.85888672	-9.82177734	+3932	+14.18554688	+1.81054688	-5.93701172	+20.17089844	-58.77685547	-67.76367188	+2384
+1457971097.51710010	+15.18750000	+2.36865234	-2.90917969	+67.19238281	-65.85205078	-122.29980469	+3380	+14.75683594	+5.31738281	-3.34863281	+15.11718750	-82.83691406	-9.58007813	+3932	+14.18115234	+1.81494141	-5.92822266	+19.99511719	-58.77685547	-67.54394531	+2388
+1457971097.52130010	+15.18310547	+2.36425781	-2.90478516	+66.95068359	-65.85205078	-122.08007813	+3380	+14.75244141	+5.31298828	-3.33984375	+14.91943359	-82.81494141	-9.40429688	+3936	+14.17675781	+1.81933594	-5.91943359	+19.79736328	-58.77685547	-67.34619141	+2384
+1457971097.52539990	+15.17871094	+2.36425781	-2.90917969	+66.66503906	-65.85205078	-121.81640625	+3376	+14.74365234	+5.31298828	-3.33544922	+14.72167969	-82.77099609	-9.20654297	+3936	+14.17236328	+1.82812500	-5.91064453	+19.62158203	-58.73291016	-67.10449219	+2384
+1457971097.53370000	+15.16992188	+2.35546875	-2.90478516	+66.11572266	-65.85205078	-121.28906250	+3376	+14.73046875	+5.30419922	-3.32226563	+14.32617188	-82.68310547	-8.87695313	+3940	+14.15917969	+1.83691406	-5.89306641	+19.24804688	-58.68896484	-66.66503906	+2372
+1457971097.53790000	+15.16552734	+2.35107422	-2.90478516	+65.85205078	-65.85205078	-121.04736328	+3376	+14.72607422	+5.30419922	-3.31787109	+14.12841797	-82.66113281	-8.70117188	+3944	+14.15478516	+1.83691406	-5.88427734	+19.07226563	-58.68896484	-66.48925781	+2368
+1457971097.54210000	+15.16113281	+2.34667969	-2.90039063	+65.61035156	-65.85205078	-120.82763672	+3376	+14.71728516	+5.29980469	-3.30468750	+13.88671875	-82.63916016	-8.48144531	+3952	+14.15478516	+1.84130859	-5.87109375	+18.94042969	-58.66699219	-66.33544922	+2360
+1457971097.54620000	+15.16113281	+2.34228516	-2.89599609	+65.36865234	-65.85205078	-120.62988281	+3376	+14.71728516	+5.29541016	-3.29589844	+13.64501953	-82.61718750	-8.26171875	+3956	+14.15039063	+1.84130859	-5.85791016	+18.80859375	-58.68896484	-66.20361328	+2352
+1457971097.55040000	+15.16113281	+2.34228516	-2.89160156	+65.17089844	-65.87402344	-120.43212891	+3376	+14.71289063	+5.29541016	-3.28271484	+13.38134766	-82.59521484	-8.02001953	+3960	+14.15039063	+1.84570313	-5.84472656	+18.69873047	-58.68896484	-66.11572266	+2348
+1457971097.55460000	+15.15673828	+2.34228516	-2.88281250	+65.01708984	-65.89599609	-120.30029297	+3380	+14.71289063	+5.29541016	-3.26953125	+13.13964844	-82.61718750	-7.80029297	+3964	+14.15039063	+1.85009766	-5.82714844	+18.65478516	-58.68896484	-66.04980469	+2340
+1457971097.55870010	+15.15673828	+2.34667969	-2.86962891	+64.92919922	-65.91796875	-120.21240234	+3380	+14.71289063	+5.29541016	-3.25195313	+12.87597656	-82.61718750	-7.55859375	+3972	+14.15039063	+1.85449219	-5.81396484	+18.63281250	-58.71093750	-66.02783203	+2332
+1457971097.56290010	+15.15673828	+2.34667969	-2.85205078	+64.86328125	-65.96191406	-120.14648438	+3384	+14.70849609	+5.29980469	-3.22998047	+12.61230469	-82.63916016	-7.31689453	+3976	+14.15039063	+1.85888672	-5.79638672	+18.63281250	-58.71093750	-66.02783203	+2328
+1457971097.56710000	+15.15673828	+2.35107422	-2.83007813	+64.81933594	-66.02783203	-120.10253906	+3388	+14.71289063	+5.29980469	-3.20800781	+12.32666016	-82.66113281	-7.03125000	+3984	+14.15478516	+1.85888672	-5.77880859	+18.63281250	-58.73291016	-66.04980469	+2324
+1457971097.57119990	+15.16113281	+2.35986328	-2.80371094	+64.84130859	-66.11572266	-120.10253906	+3396	+14.71289063	+5.30859375	-3.18164063	+11.97509766	-82.70507813	-6.70166016	+3992	+14.15478516	+1.86328125	-5.76123047	+18.65478516	-58.75488281	-66.07177734	+2324
+1457971097.57540010	+15.16113281	+2.36865234	-2.77734375	+64.86328125	-66.20361328	-120.12451172	+3400	+14.71728516	+5.31298828	-3.15087891	+11.66748047	-82.74902344	-6.37207031	+4000	+14.15917969	+1.86767578	-5.73925781	+18.69873047	-58.79882813	-66.13769531	+2324
+1457971097.58369990	+15.16992188	+2.38623047	-2.71142578	+65.10498047	-66.40136719	-120.30029297	+3412	+14.73046875	+5.33056641	-3.08496094	+11.03027344	-82.88085938	-5.71289063	+4012	+14.16796875	+1.87207031	-5.69531250	+18.83056641	-58.93066406	-66.29150391	+2332
+1457971097.58789990	+15.17871094	+2.39501953	-2.68066406	+65.23681641	-66.48925781	-120.38818359	+3420	+14.73925781	+5.33935547	-3.04980469	+10.74462891	-82.90283203	-5.40527344	+4020	+14.17675781	+1.87646484	-5.67333984	+18.87451172	-58.97460938	-66.35742188	+2340
+1457971097.59620000	+15.18310547	+2.41699219	-2.61914063	+65.45654297	-66.68701172	-120.47607422	+3428	+14.74804688	+5.35693359	-2.98828125	+10.34912109	-82.96875000	-4.96582031	+4028	+14.18554688	+1.88525391	-5.63378906	+18.96240234	-59.06250000	-66.44531250	+2352
+1457971097.60040000	+15.18750000	+2.42578125	-2.58837891	+65.52246094	-66.77490234	-120.49804688	+3432	+14.75683594	+5.36132813	-2.95751953	+10.19531250	-82.99072266	-4.76806641	+4032	+14.18554688	+1.88964844	-5.61181641	+19.00634766	-59.08447266	-66.46728516	+2364
+1457971097.60460000	+15.19189453	+2.43017578	-2.56640625	+65.52246094	-66.86279297	-120.47607422	+3432	+14.76123047	+5.36572266	-2.93554688	+10.01953125	-82.96875000	-4.61425781	+4036	+14.18994141	+1.89404297	-5.59423828	+18.98437500	-59.15039063	-66.46728516	+2376
+1457971097.60870000	+15.19628906	+2.43896484	-2.54443359	+65.52246094	-66.92871094	-120.41015625	+3436	+14.76123047	+5.37451172	-2.91357422	+9.86572266	-82.94677734	-4.41650391	+4036	+14.19433594	+1.89843750	-5.57666016	+18.96240234	-59.17236328	-66.44531250	+2384
+1457971097.61290000	+15.20068359	+2.44335938	-2.52685547	+65.47851563	-66.99462891	-120.34423828	+3436	+14.76562500	+5.37451172	-2.89599609	+9.75585938	-82.92480469	-4.28466797	+4040	+14.19873047	+1.90283203	-5.55908203	+18.91845703	-59.21630859	-66.40136719	+2396
+1457971097.61700010	+15.20068359	+2.44335938	-2.51367188	+65.39062500	-67.01660156	-120.21240234	+3436	+14.77001953	+5.37451172	-2.88281250	+9.68994141	-82.83691406	-4.24072266	+4040	+14.20312500	+1.90283203	-5.54150391	+18.85253906	-59.23828125	-66.33544922	+2408
+1457971097.62120010	+15.20507813	+2.44775391	-2.50488281	+65.23681641	-67.01660156	-120.01464844	+3432	+14.77001953	+5.37451172	-2.87402344	+9.64599609	-82.74902344	-4.17480469	+4036	+14.20312500	+1.90722656	-5.53271484	+18.76464844	-59.21630859	-66.22558594	+2416
+1457971097.62540010	+15.20507813	+2.44775391	-2.50048828	+65.01708984	-67.01660156	-119.77294922	+3428	+14.77001953	+5.37011719	-2.86962891	+9.58007813	-82.66113281	-4.13085938	+4036	+14.20751953	+1.91162109	-5.52392578	+18.65478516	-59.19433594	-66.09375000	+2424
+1457971097.63369990	+15.20507813	+2.43896484	-2.50488281	+64.44580078	-66.95068359	-119.15771484	+3428	+14.77001953	+5.35693359	-2.86962891	+9.40429688	-82.39746094	-3.95507813	+4036	+14.20312500	+1.91601563	-5.51074219	+18.39111328	-59.12841797	-65.76416016	+2432
+1457971097.63790010	+15.20507813	+2.43457031	-2.50927734	+64.13818359	-66.92871094	-118.82812500	+3424	+14.77001953	+5.34814453	-2.86962891	+9.27246094	-82.26562500	-3.84521484	+4040	+14.19873047	+1.91601563	-5.50634766	+18.23730469	-59.06250000	-65.58837891	+2436
+1457971097.64200000	+15.20507813	+2.43017578	-2.51806641	+63.80859375	-66.86279297	-118.49853516	+3428	+14.76562500	+5.33935547	-2.86962891	+9.14062500	-82.11181641	-3.73535156	+4040	+14.19873047	+1.92041016	-5.50634766	+18.06152344	-58.99658203	-65.39062500	+2436
+1457971097.64619990	+15.20507813	+2.42138672	-2.52685547	+63.47900391	-66.81884766	-118.16894531	+3428	+14.76562500	+5.33496094	-2.87841797	+9.03076172	-81.95800781	-3.60351563	+4044	+14.19873047	+1.92041016	-5.50195313	+17.88574219	-58.93066406	-65.21484375	+2436
+1457971097.65039990	+15.20507813	+2.41699219	-2.53564453	+63.12744141	-66.73095703	-117.79541016	+3428	+14.76562500	+5.32617188	-2.88281250	+8.94287109	-81.78222656	-3.49365234	+4048	+14.19433594	+1.92041016	-5.50195313	+17.73193359	-58.84277344	-65.01708984	+2432
+1457971097.65450000	+15.20947266	+2.40820313	-2.54882813	+62.77587891	-66.66503906	-117.44384766	+3428	+14.76562500	+5.32177734	-2.89160156	+8.87695313	-81.60644531	-3.40576172	+4048	+14.19433594	+1.92480469	-5.50195313	+17.57812500	-58.75488281	-64.84130859	+2428
+1457971097.65870000	+15.20947266	+2.40380859	-2.55761719	+62.44628906	-66.57714844	-117.09228516	+3432	+14.76562500	+5.31298828	-2.89599609	+8.85498047	-81.40869141	-3.29589844	+4052	+14.18994141	+1.92919922	-5.50195313	+17.44628906	-58.64501953	-64.66552734	+2420
+1457971097.66290000	+15.20947266	+2.39941406	-2.56640625	+62.09472656	-66.51123047	-116.74072266	+3432	+14.76562500	+5.30859375	-2.90039063	+8.83300781	-81.18896484	-3.18603516	+4056	+14.18554688	+1.92919922	-5.50634766	+17.31445313	-58.55712891	-64.51171875	+2416
+1457971097.66700010	+15.20947266	+2.39062500	-2.57519531	+61.76513672	-66.44531250	-116.41113281	+3432	+14.76562500	+5.30859375	-2.90039063	+8.85498047	-81.01318359	-3.09814453	+4056	+14.18554688	+1.93359375	-5.50634766	+17.22656250	-58.44726563	-64.35791016	+2408
+1457971097.67120000	+15.21386719	+2.38623047	-2.57958984	+61.45751953	-66.37939453	-116.08154297	+3432	+14.77001953	+5.30859375	-2.90039063	+8.96484375	-80.77148438	-3.03222656	+4060	+14.18115234	+1.93359375	-5.50634766	+17.11669922	-58.35937500	-64.24804688	+2396
+1457971097.67950010	+15.21826172	+2.38623047	-2.58398438	+60.99609375	-66.31347656	-115.57617188	+3432	+14.77880859	+5.31298828	-2.89599609	+9.51416016	-80.37597656	-3.16406250	+4068	+14.18115234	+1.94238281	-5.50195313	+17.02880859	-58.18359375	-64.11621094	+2380
+1457971097.68370010	+15.22265625	+2.38623047	-2.57958984	+60.79833984	-66.29150391	-115.33447266	+3432	+14.78759766	+5.32177734	-2.88281250	+10.15136719	-80.11230469	-3.49365234	+4072	+14.18115234	+1.94677734	-5.49755859	+17.02880859	-58.13964844	-64.09423828	+2372
+1457971097.68779990	+15.22705078	+2.39062500	-2.57519531	+60.62255859	-66.29150391	-115.09277344	+3432	+14.79638672	+5.33496094	-2.87402344	+10.85449219	-79.91455078	-3.86718750	+4076	+14.18554688	+1.95117188	-5.49755859	+17.05078125	-58.09570313	-64.09423828	+2368
+1457971097.69199990	+15.23144531	+2.39062500	-2.56640625	+60.46875000	-66.31347656	-114.87304688	+3432	+14.80078125	+5.35253906	-2.85644531	+11.71142578	-79.76074219	-4.39453125	+4084	+14.18994141	+1.95996094	-5.49316406	+17.09472656	-58.02978516	-64.11621094	+2360
+1457971097.69619990	+15.23583984	+2.39941406	-2.55322266	+60.33691406	-66.35742188	-114.65332031	+3432	+14.80517578	+5.37011719	-2.83886719	+12.94189453	-79.56298828	-5.27343750	+4092	+14.18994141	+1.96435547	-5.48876953	+17.13867188	-58.00781250	-64.13818359	+2356
+1457971097.70030000	+15.24023438	+2.40820313	-2.53564453	+60.22705078	-66.42333984	-114.43359375	+3436	+14.81396484	+5.38769531	-2.82128906	+14.12841797	-79.38720703	-6.19628906	+4100	+14.19433594	+1.96875000	-5.48437500	+17.20458984	-57.98583984	-64.20410156	+2356
+1457971097.70450000	+15.24902344	+2.41699219	-2.51806641	+60.09521484	-66.51123047	-114.19189453	+3436	+14.82275391	+5.40087891	-2.80371094	+15.53466797	-79.25537109	-7.29492188	+4104	+14.19873047	+1.97314453	-5.47998047	+17.27050781	-57.96386719	-64.24804688	+2356
+1457971097.70869990	+15.25341797	+2.42578125	-2.50488281	+59.89746094	-66.64306641	-113.84033203	+3440	+14.83154297	+5.41406250	-2.79052734	+17.24853516	-79.01367188	-8.74511719	+4112	+14.19873047	+1.97753906	-5.47558594	+17.33642578	-57.94189453	-64.31396484	+2356
+1457971097.71280000	+15.26220703	+2.43457031	-2.48730469	+59.63378906	-66.75292969	-113.42285156	+3444	+14.84033203	+5.43164063	-2.77734375	+19.02832031	-78.81591797	-10.28320313	+4116	+14.20751953	+1.98193359	-5.47119141	+17.42431641	-57.96386719	-64.40185547	+2360
+1457971097.71700000	+15.26660156	+2.44335938	-2.47412109	+59.32617188	-66.88476563	-112.96142578	+3444	+14.84912109	+5.44921875	-2.76855469	+21.02783203	-78.59619141	-12.01904297	+4120	+14.21191406	+1.98632813	-5.46240234	+17.49023438	-57.96386719	-64.48974609	+2364
+1457971097.72530010	+15.27978516	+2.45654297	-2.45214844	+58.20556641	-67.19238281	-111.48925781	+3444	+14.85791016	+5.47119141	-2.75537109	+25.18066406	-78.04687500	-15.82031250	+4128	+14.22070313	+1.99511719	-5.45800781	+17.64404297	-57.96386719	-64.64355469	+2372
+1457971097.72950010	+15.28417969	+2.46093750	-2.44775391	+57.45849609	-67.36816406	-110.58837891	+3444	+14.86230469	+5.48876953	-2.75537109	+27.46582031	-77.71728516	-17.88574219	+4128	+14.22509766	+1.99511719	-5.45800781	+17.70996094	-57.94189453	-64.70947266	+2380
+1457971097.73370000	+15.29296875	+2.46093750	-2.44335938	+56.25000000	-67.56591797	-109.22607422	+3440	+14.86230469	+5.49755859	-2.76416016	+29.66308594	-77.29980469	-19.92919922	+4132	+14.22509766	+1.99951172	-5.45800781	+17.73193359	-57.91992188	-64.77539063	+2384
+1457971097.73779990	+15.29736328	+2.45214844	-2.44775391	+54.97558594	-67.74169922	-107.84179688	+3440	+14.86669922	+5.49755859	-2.76855469	+31.90429688	-76.90429688	-22.08251953	+4132	+14.22949219	+1.99951172	-5.45800781	+17.77587891	-57.91992188	-64.81933594	+2392
+1457971097.74200010	+15.30175781	+2.44335938	-2.45214844	+53.54736328	-67.93945313	-106.34765625	+3440	+14.87548828	+5.49755859	-2.78173828	+34.12353516	-76.39892578	-24.23583984	+4136	+14.23388672	+1.99951172	-5.45800781	+17.77587891	-57.89794922	-64.84130859	+2396
+1457971097.74620010	+15.31054688	+2.42138672	-2.47412109	+51.43798828	-68.07128906	-104.21630859	+3444	+14.87548828	+5.49755859	-2.80371094	+36.18896484	-75.82763672	-26.16943359	+4140	+14.23388672	+1.99951172	-5.45800781	+17.77587891	-57.87597656	-64.84130859	+2404
+1457971097.75029990	+15.31494141	+2.40820313	-2.49609375	+49.43847656	-68.15917969	-102.21679688	+3448	+14.87109375	+5.50195313	-2.82568359	+38.25439453	-75.23437500	-28.10302734	+4144	+14.23388672	+1.99951172	-5.46240234	+17.73193359	-57.87597656	-64.84130859	+2408
+1457971097.75869990	+15.32812500	+2.35986328	-2.53564453	+44.89013672	-68.35693359	-97.84423828	+3456	+14.86669922	+5.51074219	-2.88720703	+42.07763672	-73.87207031	-31.66259766	+4152	+14.23388672	+1.99511719	-5.47558594	+17.64404297	-57.81005859	-64.79736328	+2420
+1457971097.76280000	+15.33251953	+2.33349609	-2.56201172	+42.23144531	-68.37890625	-95.33935547	+3460	+14.86230469	+5.51074219	-2.91796875	+43.72558594	-73.14697266	-33.20068359	+4160	+14.23388672	+1.99072266	-5.47998047	+17.60009766	-57.76611328	-64.75341797	+2424
+1457971097.76700000	+15.34130859	+2.30712891	-2.58837891	+39.37500000	-68.42285156	-92.63671875	+3464	+14.85791016	+5.50634766	-2.95312500	+45.24169922	-72.39990234	-34.60693359	+4164	+14.23388672	+1.99072266	-5.48876953	+17.51220703	-57.72216797	-64.68750000	+2428
+1457971097.77110000	+15.34570313	+2.26757813	-2.61474609	+36.40869141	-68.37890625	-89.93408203	+3472	+14.84912109	+5.50634766	-2.98828125	+46.66992188	-71.65283203	-35.92529297	+4172	+14.22949219	+1.98632813	-5.49316406	+17.44628906	-57.70019531	-64.62158203	+2432
+1457971097.77530000	+15.35009766	+2.24121094	-2.64550781	+33.37646484	-68.29101563	-87.14355469	+3476	+14.84472656	+5.50634766	-3.01904297	+48.03222656	-70.92773438	-37.13378906	+4176	+14.22949219	+1.98632813	-5.50195313	+17.38037109	-57.67822266	-64.55566406	+2432
+1457971097.77950000	+15.35888672	+2.21044922	-2.68066406	+30.25634766	-68.15917969	-84.24316406	+3480	+14.83593750	+5.50634766	-3.06298828	+49.17480469	-70.11474609	-38.12255859	+4184	+14.22949219	+1.98193359	-5.51074219	+17.29248047	-57.65625000	-64.48974609	+2436
+1457971097.78360010	+15.36328125	+2.17529297	-2.71142578	+27.11425781	-67.93945313	-81.43066406	+3484	+14.83154297	+5.51074219	-3.10253906	+50.27343750	-69.38964844	-39.08935547	+4192	+14.22509766	+1.97753906	-5.51953125	+17.16064453	-57.61230469	-64.37988281	+2436
+1457971097.78780010	+15.36328125	+2.14892578	-2.74658203	+24.03808594	-67.67578125	-78.61816406	+3488	+14.82275391	+5.51953125	-3.13769531	+51.30615234	-68.64257813	-39.90234375	+4200	+14.22509766	+1.97314453	-5.53271484	+17.02880859	-57.56835938	-64.27001953	+2436
+1457971097.79200010	+15.36328125	+2.12255859	-2.78173828	+21.04980469	-67.36816406	-75.87158203	+3488	+14.80957031	+5.52832031	-3.17724609	+52.18505859	-67.91748047	-40.58349609	+4208	+14.22070313	+1.96875000	-5.54589844	+16.89697266	-57.52441406	-64.13818359	+2436
+1457971097.80029990	+15.35888672	+2.07421875	-2.83007813	+15.38085938	-66.73095703	-70.79589844	+3488	+14.79638672	+5.54150391	-3.21240234	+53.98681641	-66.79687500	-42.12158203	+4216	+14.20312500	+1.94677734	-5.60742188	+16.21582031	-57.32666016	-63.52294922	+2436
+1457971097.80450010	+15.35888672	+2.05224609	-2.86083984	+12.89794922	-66.31347656	-68.53271484	+3488	+14.79199219	+5.54589844	-3.24316406	+54.53613281	-66.20361328	-42.53906250	+4220	+14.19873047	+1.93798828	-5.63378906	+15.93017578	-57.23876953	-63.23730469	+2436
+1457971097.80859990	+15.35888672	+2.03466797	-2.88281250	+10.52490234	-65.91796875	-66.37939453	+3488	+14.78759766	+5.55468750	-3.25634766	+55.26123047	-65.80810547	-43.15429688	+4220	+14.18554688	+1.92041016	-5.68212891	+15.42480469	-57.12890625	-62.79785156	+2436
+1457971097.81279990	+15.35449219	+2.01708984	-2.90478516	+8.45947266	-65.54443359	-64.53369141	+3484	+14.78320313	+5.56787109	-3.26953125	+55.94238281	-65.43457031	-43.68164063	+4224	+14.17675781	+1.90283203	-5.72167969	+15.07324219	-57.04101563	-62.49023438	+2436
+1457971097.81699990	+15.35449219	+2.00830078	-2.93115234	+6.67968750	-65.10498047	-62.92968750	+3480	+14.77880859	+5.58105469	-3.28710938	+56.40380859	-65.03906250	-43.98925781	+4224	+14.16796875	+1.88964844	-5.75244141	+14.83154297	-56.95312500	-62.27050781	+2432
+1457971097.82110000	+15.35009766	+1.99951172	-2.95312500	+5.00976563	-64.68750000	-61.39160156	+3476	+14.77880859	+5.58984375	-3.29589844	+56.97509766	-64.79736328	-44.47265625	+4220	+14.16357422	+1.87207031	-5.78759766	+14.63378906	-56.86523438	-62.11669922	+2432
+1457971097.82530000	+15.34570313	+1.98632813	-2.97070313	+3.55957031	-64.31396484	-60.09521484	+3468	+14.77441406	+5.59863281	-3.30029297	+57.41455078	-64.57763672	-44.82421875	+4216	+14.15478516	+1.85888672	-5.81396484	+14.52392578	-56.79931641	-62.00683594	+2432
+1457971097.82950000	+15.34130859	+1.97314453	-2.99707031	+2.43896484	-63.87451172	-59.10644531	+3464	+14.77001953	+5.60302734	-3.32226563	+57.59033203	-64.29199219	-44.91210938	+4216	+14.14599609	+1.85009766	-5.84033203	+14.45800781	-56.71142578	-61.94091797	+2432
+1457971097.83360000	+15.33691406	+1.96875000	-3.01464844	+1.38427734	-63.52294922	-58.11767578	+3460	+14.77001953	+5.60742188	-3.32666016	+57.91992188	-64.20410156	-45.19775391	+4208	+14.14160156	+1.84130859	-5.86230469	+14.43603516	-56.64550781	-61.89697266	+2432
+1457971097.83780000	+15.33251953	+1.95556641	-3.02783203	+0.52734375	-63.21533203	-57.37060547	+3452	+14.77001953	+5.60742188	-3.33544922	+58.20556641	-64.11621094	-45.43945313	+4204	+14.13281250	+1.82812500	-5.87988281	+14.43603516	-56.57958984	-61.91894531	+2436
+1457971097.84610010	+15.33691406	+1.94238281	-3.08496094	-0.54931641	-62.46826172	-56.35986328	+3444	+14.77001953	+5.60742188	-3.37939453	+58.27148438	-63.89648438	-45.41748047	+4192	+14.11962891	+1.80175781	-5.92382813	+14.47998047	-56.40380859	-61.98486328	+2448
+1457971097.85030010	+15.33251953	+1.92480469	-3.11132813	-0.94482422	-62.11669922	-56.05224609	+3436	+14.77001953	+5.60302734	-3.39697266	+58.29345703	-63.80859375	-45.43945313	+4188	+14.11083984	+1.78857422	-5.95019531	+14.52392578	-56.27197266	-62.02880859	+2452
+1457971097.85439990	+15.33251953	+1.91162109	-3.15087891	-1.09863281	-61.74316406	-55.94238281	+3432	+14.77001953	+5.58984375	-3.43212891	+58.18359375	-63.67675781	-45.30761719	+4180	+14.10205078	+1.77099609	-5.97656250	+14.58984375	-56.11816406	-62.07275391	+2460
+1457971097.85859990	+15.32812500	+1.90722656	-3.18603516	-1.23046875	-61.36962891	-55.81054688	+3428	+14.76562500	+5.58544922	-3.45849609	+58.09570313	-63.58886719	-45.21972656	+4176	+14.08886719	+1.75781250	-6.00732422	+14.65576172	-55.94238281	-62.11669922	+2468
+1457971097.86279990	+15.32373047	+1.88525391	-3.22558594	-1.34033203	-60.99609375	-55.76660156	+3424	+14.76123047	+5.57226563	-3.49365234	+57.96386719	-63.47900391	-45.08789063	+4168	+14.07568359	+1.74023438	-6.04248047	+14.69970703	-55.74462891	-62.16064453	+2480
+1457971097.87109990	+15.31933594	+1.85009766	-3.33105469	-1.23046875	-60.13916016	-55.92041016	+3424	+14.75244141	+5.54150391	-3.57275391	+57.48046875	-63.21533203	-44.62646484	+4164	+14.04052734	+1.69628906	-6.12158203	+14.72167969	-55.23925781	-62.18261719	+2496
+1457971097.87529990	+15.31933594	+1.82373047	-3.37939453	-1.16455078	-59.72167969	-56.05224609	+3424	+14.74804688	+5.52392578	-3.61669922	+57.23876953	-63.08349609	-44.40673828	+4160	+14.01855469	+1.66992188	-6.16552734	+14.72167969	-54.93164063	-62.18261719	+2504
+1457971097.88360000	+15.31054688	+1.78417969	-3.49365234	-0.94482422	-58.86474609	-56.35986328	+3420	+14.73486328	+5.47998047	-3.72216797	+56.55761719	-62.70996094	-43.79150391	+4156	+13.97460938	+1.60839844	-6.27099609	+14.65576172	-54.20654297	-62.18261719	+2520
+1457971097.88780000	+15.30175781	+1.76220703	-3.55517578	-0.83496094	-58.35937500	-56.53564453	+3420	+14.72607422	+5.45361328	-3.78808594	+56.16210938	-62.46826172	-43.41796875	+4156	+13.94824219	+1.57763672	-6.32812500	+14.58984375	-53.78906250	-62.13867188	+2524
+1457971097.89190010	+15.29736328	+1.73583984	-3.62109375	-0.70312500	-57.85400391	-56.73339844	+3420	+14.71728516	+5.42285156	-3.85400391	+55.72265625	-62.20458984	-43.02246094	+4156	+13.92187500	+1.54687500	-6.38525391	+14.52392578	-53.37158203	-62.09472656	+2520
+1457971097.89610000	+15.29296875	+1.71386719	-3.67822266	-0.59326172	-57.39257813	-56.90917969	+3420	+14.69970703	+5.37890625	-3.95507813	+55.04150391	-61.78710938	-42.40722656	+4164	+13.88671875	+1.51171875	-6.45117188	+14.45800781	-52.84423828	-62.02880859	+2520
+1457971097.90030000	+15.28417969	+1.68750000	-3.74853516	-0.50537109	-56.84326172	-57.08496094	+3420	+14.68652344	+5.33496094	-4.05615234	+54.40429688	-61.36962891	-41.81396484	+4172	+13.85595703	+1.47216797	-6.51708984	+14.34814453	-52.33886719	-62.00683594	+2520
+1457971097.90860010	+15.27539063	+1.62597656	-3.88476563	-0.41748047	-55.70068359	-57.37060547	+3424	+14.65576172	+5.22949219	-4.28466797	+52.88818359	-60.38085938	-40.42968750	+4196	+13.79443359	+1.38427734	-6.64453125	+14.10644531	-51.28417969	-61.94091797	+2508
+1457971097.91280010	+15.27099609	+1.59521484	-3.95947266	-0.37353516	-55.06347656	-57.54638672	+3428	+14.63818359	+5.18115234	-4.39892578	+52.18505859	-59.87548828	-39.77050781	+4204	+13.76806641	+1.34033203	-6.70605469	+14.01855469	-50.75683594	-61.96289063	+2500
+1457971097.91689990	+15.26660156	+1.56445313	-4.02978516	-0.32958984	-54.44824219	-57.67822266	+3428	+14.62939453	+5.13720703	-4.49121094	+51.59179688	-59.43603516	-39.24316406	+4204	+13.73730469	+1.29638672	-6.76318359	+13.99658203	-50.25146484	-62.00683594	+2488
+1457971097.92520000	+15.25781250	+1.49853516	-4.19238281	-0.24169922	-52.91015625	-58.00781250	+3428	+14.60302734	+5.05371094	-4.67578125	+50.44921875	-58.49121094	-38.14453125	+4208	+13.68017578	+1.20849609	-6.88623047	+13.93066406	-49.08691406	-62.11669922	+2464
+1457971097.92940000	+15.25781250	+1.46337891	-4.26708984	-0.21972656	-52.20703125	-58.16162109	+3428	+14.59423828	+5.01855469	-4.75488281	+49.96582031	-58.09570313	-37.68310547	+4204	+13.65380859	+1.16015625	-6.94335938	+13.95263672	-48.51562500	-62.18261719	+2452
+1457971097.93359990	+15.25341797	+1.42382813	-4.35498047	-0.19775391	-51.28417969	-58.33740234	+3428	+14.58984375	+4.98339844	-4.82519531	+49.52636719	-57.70019531	-37.26562500	+4196	+13.61865234	+1.11181641	-7.00488281	+13.95263672	-47.87841797	-62.29248047	+2440
+1457971097.93770000	+15.25341797	+1.38867188	-4.42968750	-0.13183594	-50.51513672	-58.51318359	+3424	+14.58544922	+4.94824219	-4.89550781	+49.10888672	-57.32666016	-36.84814453	+4188	+13.59228516	+1.05908203	-7.05761719	+13.99658203	-47.28515625	-62.46826172	+2432
+1457971097.94190000	+15.25341797	+1.35791016	-4.49560547	-0.06591797	-49.81201172	-58.68896484	+3420	+14.58544922	+4.91308594	-4.96142578	+48.73535156	-56.97509766	-36.49658203	+4180	+13.57031250	+1.00195313	-7.11035156	+14.08447266	-46.71386719	-62.64404297	+2424
+1457971097.94610000	+15.25341797	+1.32275391	-4.57470703	+0.04394531	-48.95507813	-58.86474609	+3416	+14.58105469	+4.88232422	-5.02294922	+48.36181641	-56.62353516	-36.14501953	+4168	+13.54394531	+0.94921875	-7.16748047	+14.17236328	-46.07666016	-62.84179688	+2416
+1457971097.95440010	+15.25341797	+1.25244141	-4.71533203	+0.43945313	-47.43896484	-59.41406250	+3396	+14.58105469	+4.81201172	-5.14599609	+47.70263672	-55.89843750	-35.52978516	+4140	+13.49121094	+0.83496094	-7.26855469	+14.41406250	-44.86816406	-63.28125000	+2404
+1457971097.95860000	+15.24902344	+1.22167969	-4.78564453	+0.72509766	-46.69189453	-59.69970703	+3388	+14.57666016	+4.77685547	-5.21191406	+47.41699219	-55.52490234	-35.22216797	+4120	+13.46044922	+0.77783203	-7.33007813	+14.56787109	-44.16503906	-63.50097656	+2400
+1457971097.96269990	+15.24462891	+1.17773438	-4.85156250	+1.01074219	-45.98876953	-60.05126953	+3376	+14.57226563	+4.73291016	-5.27343750	+47.08740234	-55.15136719	-34.91455078	+4104	+13.42529297	+0.71191406	-7.37841797	+14.67773438	-43.52783203	-63.72070313	+2400
+1457971097.96690010	+15.24023438	+1.14257813	-4.93066406	+1.38427734	-45.19775391	-60.44677734	+3368	+14.56787109	+4.68457031	-5.34375000	+46.71386719	-54.71191406	-34.60693359	+4092	+13.39453125	+0.64599609	-7.43554688	+14.78759766	-42.89062500	-63.96240234	+2400
+1457971097.97110010	+15.23144531	+1.11181641	-4.99658203	+1.77978516	-44.56054688	-60.77636719	+3356	+14.55908203	+4.63183594	-5.42724609	+46.31835938	-54.25048828	-34.25537109	+4076	+13.36376953	+0.58007813	-7.48388672	+14.89746094	-42.27539063	-64.18212891	+2396
+1457971097.97519990	+15.22705078	+1.06347656	-5.06250000	+2.24121094	-43.96728516	-61.23779297	+3344	+14.55468750	+4.57910156	-5.50195313	+45.96679688	-53.83300781	-33.94775391	+4060	+13.33300781	+0.50976563	-7.53662109	+14.98535156	-41.66015625	-64.44580078	+2396
+1457971097.97939990	+15.21826172	+1.01953125	-5.14599609	+2.83447266	-43.22021484	-61.80908203	+3336	+14.54150391	+4.51757813	-5.58544922	+45.57128906	-53.34960938	-33.64013672	+4044	+13.29785156	+0.43505859	-7.58935547	+15.09521484	-41.02294922	-64.70947266	+2396
+1457971097.98770000	+15.19628906	+0.92724609	-5.29980469	+4.04296875	-41.96777344	-62.88574219	+3312	+14.51513672	+4.37695313	-5.77880859	+44.64843750	-52.22900391	-32.89306641	+4020	+13.22314453	+0.29003906	-7.69921875	+15.20507813	-39.66064453	-65.08300781	+2388
+1457971097.99190000	+15.18310547	+0.87451172	-5.39648438	+4.76806641	-41.19873047	-63.54492188	+3304	+14.49316406	+4.29345703	-5.88427734	+44.12109375	-51.61376953	-32.49755859	+4008	+13.18359375	+0.20654297	-7.76074219	+15.22705078	-38.95751953	-65.28076172	+2384
+1457971097.99600010	+15.16113281	+0.83056641	-5.47998047	+5.49316406	-40.60546875	-64.09423828	+3292	+14.46679688	+4.20117188	-6.01171875	+43.52783203	-50.88867188	-32.01416016	+4000	+13.13964844	+0.12744141	-7.81787109	+15.22705078	-38.25439453	-65.45654297	+2380
+1457971098.00020000	+15.14355469	+0.76904297	-5.55908203	+6.21826172	-39.99023438	-64.70947266	+3284	+14.44042969	+4.10449219	-6.12158203	+42.93457031	-50.25146484	-31.59667969	+3992	+13.09570313	+0.03515625	-7.87500000	+15.20507813	-37.55126953	-65.63232422	+2372
+1457971098.00440000	+15.12597656	+0.70751953	-5.65576172	+7.03125000	-39.28710938	-65.36865234	+3276	+14.41406250	+4.00781250	-6.24023438	+42.29736328	-49.57031250	-31.13525391	+3984	+13.04736328	-0.05273438	-7.93212891	+15.16113281	-36.84814453	-65.83007813	+2364
+1457971098.01270010	+15.08203125	+0.58886719	-5.83154297	+8.63525391	-38.10058594	-66.57714844	+3252	+14.36132813	+3.79687500	-6.47753906	+41.00097656	-48.25195313	-30.23437500	+3964	+12.95947266	-0.24169922	-8.04638672	+15.00732422	-35.41992188	-66.13769531	+2344
+1457971098.01690010	+15.06005859	+0.51855469	-5.92382813	+9.47021484	-37.44140625	-67.23632813	+3244	+14.33056641	+3.68701172	-6.58740234	+40.36376953	-47.59277344	-29.81689453	+3952	+12.91113281	-0.33837891	-8.10351563	+14.96337891	-34.67285156	-66.29150391	+2332
+1457971098.02519990	+15.00292969	+0.39111328	-6.10400391	+11.16210938	-36.16699219	-68.31298828	+3216	+14.26464844	+3.46728516	-6.80273438	+39.06738281	-46.29638672	-28.91601563	+3924	+12.81445313	-0.53173828	-8.21337891	+14.78759766	-33.13476563	-66.55517578	+2316
+1457971098.03350000	+14.94580078	+0.25488281	-6.27539063	+12.76611328	-34.91455078	-69.30175781	+3188	+14.20312500	+3.23876953	-6.99609375	+37.77099609	-45.10986328	-28.08105469	+3892	+12.70898438	-0.73828125	-8.31445313	+14.61181641	-31.64062500	-66.79687500	+2292
+1457971098.03769990	+14.91503906	+0.18017578	-6.35888672	+13.53515625	-34.29931641	-69.78515625	+3172	+14.17236328	+3.12451172	-7.08398438	+37.15576172	-44.60449219	-27.70751953	+3872	+12.66064453	-0.84814453	-8.36279297	+14.52392578	-30.87158203	-66.97265625	+2284
+1457971098.04189990	+14.88427734	+0.10107422	-6.43359375	+14.30419922	-33.70605469	-70.24658203	+3156	+14.14160156	+3.01025391	-7.15869141	+36.58447266	-44.12109375	-27.35595703	+3848	+12.61230469	-0.95361328	-8.40234375	+14.45800781	-30.14648438	-67.14843750	+2272
+1457971098.04600000	+14.85351563	+0.03076172	-6.50390625	+15.07324219	-33.15673828	-70.66406250	+3136	+14.11523438	+2.89599609	-7.22900391	+36.01318359	-43.72558594	-27.02636719	+3824	+12.56396484	-1.05908203	-8.44189453	+14.41406250	-29.44335938	-67.28027344	+2256
+1457971098.05020000	+14.82714844	-0.04394531	-6.57861328	+15.84228516	-32.56347656	-71.05957031	+3116	+14.09326172	+2.78613281	-7.29492188	+35.48583984	-43.33007813	-26.71875000	+3796	+12.51562500	-1.17333984	-8.48144531	+14.34814453	-28.71826172	-67.47802734	+2248
+1457971098.05440000	+14.79199219	-0.12304688	-6.64013672	+16.56738281	-31.99218750	-71.45507813	+3092	+14.05810547	+2.67626953	-7.35205078	+35.00244141	-42.93457031	-26.43310547	+3764	+12.46289063	-1.28320313	-8.52099609	+14.34814453	-27.97119141	-67.65380859	+2236
+1457971098.06270000	+14.72167969	-0.28564453	-6.75439453	+17.92968750	-30.91552734	-72.15820313	+3052	+14.00537109	+2.45654297	-7.42675781	+34.14550781	-42.42919922	-25.97167969	+3696	+12.35742188	-1.50732422	-8.58251953	+14.32617188	-26.60888672	-68.00537109	+2220
+1457971098.06690000	+14.68652344	-0.36914063	-6.80712891	+18.54492188	-30.38818359	-72.48779297	+3032	+13.97460938	+2.35107422	-7.47070313	+33.72802734	-42.16552734	-25.72998047	+3664	+12.30908203	-1.62597656	-8.61328125	+14.32617188	-25.92773438	-68.18115234	+2212
+1457971098.07100010	+14.65136719	-0.45703125	-6.85107422	+19.16015625	-29.94873047	-72.83935547	+3012	+13.95263672	+2.24121094	-7.49707031	+33.35449219	-42.01171875	-25.53222656	+3624	+12.25634766	-1.73583984	-8.63525391	+14.34814453	-25.35644531	-68.35693359	+2200
+1457971098.07520010	+14.61621094	-0.54492188	-6.89501953	+19.77539063	-29.48730469	-73.19091797	+2996	+13.92626953	+2.13134766	-7.51904297	+33.00292969	-41.87988281	-25.42236328	+3588	+12.20800781	-1.85888672	-8.65722656	+14.32617188	-24.74121094	-68.59863281	+2196
+1457971098.07929990	+14.57666016	-0.63281250	-6.93457031	+20.34667969	-29.02587891	-73.52050781	+2980	+13.89111328	+2.02148438	-7.54980469	+32.67333984	-41.66015625	-25.26855469	+3552	+12.15527344	-1.98193359	-8.67919922	+14.37011719	-24.14794922	-68.84033203	+2188
+1457971098.08769990	+14.49755859	-0.81738281	-7.00488281	+21.42333984	-28.12500000	-74.17968750	+2948	+13.82519531	+1.80175781	-7.59814453	+32.01416016	-41.35253906	-24.96093750	+3476	+12.04980469	-2.22363281	-8.70996094	+14.43603516	-23.04931641	-69.23583984	+2184
+1457971098.09600000	+14.40966797	-1.01074219	-7.07958984	+22.34619141	-27.18017578	-74.75097656	+2928	+13.74609375	+1.57763672	-7.65087891	+31.39892578	-40.95703125	-24.65332031	+3404	+11.93554688	-2.46533203	-8.74072266	+14.50195313	-21.97265625	-69.58740234	+2180
+1457971098.10019990	+14.35693359	-1.11621094	-7.11035156	+22.74169922	-26.71875000	-75.03662109	+2920	+13.70214844	+1.44580078	-7.67285156	+31.02539063	-40.75927734	-24.54345703	+3368	+11.87402344	-2.59277344	-8.74951172	+14.50195313	-21.46728516	-69.78515625	+2180
+1457971098.10850000	+14.26025391	-1.32275391	-7.17626953	+23.48876953	-25.81787109	-75.56396484	+2904	+13.60546875	+1.19091797	-7.74316406	+30.25634766	-40.23193359	-24.21386719	+3308	+11.76416016	-2.84326172	-8.76269531	+14.52392578	-20.56640625	-70.15869141	+2176
+1457971098.11270000	+14.21191406	-1.43261719	-7.20703125	+23.84033203	-25.35644531	-75.80566406	+2896	+13.55712891	+1.05468750	-7.77392578	+29.83886719	-39.94628906	-24.08203125	+3276	+11.70263672	-2.97509766	-8.76708984	+14.52392578	-20.10498047	-70.35644531	+2176
+1457971098.11680010	+14.15478516	-1.53808594	-7.24218750	+24.14794922	-24.85107422	-76.02539063	+2888	+13.50000000	+0.91845703	-7.80908203	+29.44335938	-39.61669922	-23.92822266	+3244	+11.64111328	-3.10253906	-8.76708984	+14.54589844	-19.64355469	-70.55419922	+2176
+1457971098.12100010	+14.09765625	-1.64355469	-7.28173828	+24.43359375	-24.32373047	-76.17919922	+2884	+13.44287109	+0.79541016	-7.84863281	+29.04785156	-39.28710938	-23.68652344	+3212	+11.57958984	-3.22119141	-8.77148438	+14.56787109	-19.18212891	-70.64208984	+2172
+1457971098.12930010	+13.97460938	-1.87646484	-7.35644531	+24.85107422	-23.24707031	-76.48681641	+2872	+13.31982422	+0.49658203	-7.91455078	+28.08105469	-38.54003906	-23.31298828	+3152	+11.45214844	-3.48046875	-8.77148438	+14.52392578	-18.25927734	-70.88378906	+2168
+1457971098.13350010	+13.91308594	-1.98632813	-7.38281250	+25.09277344	-22.74169922	-76.59667969	+2864	+13.25390625	+0.36035156	-7.94531250	+27.64160156	-38.18847656	-23.09326172	+3120	+11.38623047	-3.60351563	-8.76269531	+14.52392578	-17.84179688	-70.94970703	+2160
+1457971098.13770010	+13.85595703	-2.10058594	-7.41357422	+25.26855469	-22.23632813	-76.70654297	+2852	+13.19238281	+0.21093750	-7.97167969	+27.18017578	-37.83691406	-22.91748047	+3088	+11.32470703	-3.73095703	-8.75830078	+14.50195313	-17.40234375	-71.08154297	+2152
+1457971098.14179990	+13.79443359	-2.21923828	-7.43554688	+25.44433594	-21.75292969	-76.81640625	+2840	+13.12646484	+0.07031250	-7.99804688	+26.74072266	-37.46337891	-22.71972656	+3056	+11.25878906	-3.85839844	-8.74511719	+14.52392578	-16.98486328	-71.19140625	+2144
+1457971098.14599990	+13.73291016	-2.32910156	-7.45751953	+25.64208984	-21.24755859	-76.86035156	+2828	+13.06494141	-0.06152344	-8.02001953	+26.30126953	-37.11181641	-22.47802734	+3020	+11.19726563	-3.97705078	-8.73193359	+14.54589844	-16.56738281	-71.25732422	+2132
+1457971098.15019990	+13.67138672	-2.44335938	-7.48388672	+25.77392578	-20.74218750	-76.90429688	+2816	+12.99902344	-0.20654297	-8.03759766	+25.86181641	-36.78222656	-22.28027344	+2980	+11.13574219	-4.10449219	-8.71875000	+14.54589844	-16.12792969	-71.32324219	+2120
+1457971098.15850000	+13.53955078	-2.66308594	-7.51464844	+26.12548828	-19.77539063	-76.92626953	+2788	+12.87158203	-0.46582031	-8.04638672	+25.11474609	-36.14501953	-21.86279297	+2900	+10.99951172	-4.34619141	-8.68359375	+14.65576172	-15.24902344	-71.41113281	+2096
+1457971098.16260000	+13.47363281	-2.77294922	-7.52343750	+26.25732422	-19.31396484	-76.90429688	+2772	+12.80566406	-0.59765625	-8.04199219	+24.71923828	-35.85937500	-21.64306641	+2860	+10.93359375	-4.46923828	-8.66162109	+14.69970703	-14.80957031	-71.43310547	+2084
+1457971098.16680000	+13.40771484	-2.88720703	-7.52343750	+26.38916016	-18.89648438	-76.92626953	+2752	+12.73974609	-0.72509766	-8.03320313	+24.36767578	-35.57373047	-21.46728516	+2820	+10.86767578	-4.58789063	-8.63525391	+14.76562500	-14.39208984	-71.47705078	+2076
+1457971098.17100000	+13.35058594	-2.98828125	-7.51464844	+26.58691406	-18.56689453	-76.92626953	+2732	+12.67822266	-0.84375000	-8.01562500	+24.03808594	-35.35400391	-21.22558594	+2780	+10.80175781	-4.70214844	-8.60449219	+14.85351563	-14.01855469	-71.49902344	+2064
+1457971098.17930010	+13.22314453	-3.19921875	-7.49267578	+26.96044922	-17.81982422	-76.97021484	+2696	+12.55957031	-1.08105469	-7.97167969	+23.46679688	-34.93652344	-20.87402344	+2700	+10.66992188	-4.94384766	-8.54296875	+15.07324219	-13.13964844	-71.58691406	+2052
+1457971098.18350010	+13.15722656	-3.28710938	-7.47949219	+27.20214844	-17.49023438	-76.90429688	+2676	+12.50244141	-1.18212891	-7.94091797	+23.22509766	-34.73876953	-20.61035156	+2660	+10.59960938	-5.04931641	-8.51220703	+15.20507813	-12.72216797	-71.56494141	+2044
+1457971098.18759990	+13.09130859	-3.38818359	-7.47070313	+27.39990234	-17.11669922	-76.86035156	+2660	+12.44531250	-1.29638672	-7.91015625	+22.93945313	-34.54101563	-20.41259766	+2624	+10.52929688	-5.16796875	-8.48144531	+15.31494141	-12.26074219	-71.54296875	+2040
+1457971098.19180010	+13.02539063	-3.48046875	-7.44873047	+27.61962891	-16.76513672	-76.81640625	+2644	+12.38378906	-1.40625000	-7.87060547	+22.69775391	-34.34326172	-20.21484375	+2592	+10.45898438	-5.28222656	-8.44189453	+15.44677734	-11.79931641	-71.54296875	+2040
+1457971098.20009990	+12.89355469	-3.66064453	-7.39599609	+28.10302734	-16.14990234	-76.68457031	+2616	+12.26513672	-1.61279297	-7.79150391	+22.19238281	-33.99169922	-19.70947266	+2532	+10.30957031	-5.50195313	-8.36279297	+15.68847656	-10.87646484	-71.43310547	+2044
+1457971098.20429990	+12.82763672	-3.75292969	-7.36523438	+28.34472656	-15.84228516	-76.64062500	+2604	+12.20361328	-1.71826172	-7.74755859	+21.92871094	-33.79394531	-19.48974609	+2508	+10.23925781	-5.61181641	-8.31445313	+15.82031250	-10.43701172	-71.41113281	+2048
+1457971098.20849990	+12.76171875	-3.83203125	-7.33447266	+28.60839844	-15.55664063	-76.53076172	+2592	+12.14648438	-1.81494141	-7.70361328	+21.68701172	-33.59619141	-19.16015625	+2484	+10.16455078	-5.71289063	-8.27050781	+15.97412109	-10.01953125	-71.30126953	+2052
+1457971098.21680000	+12.62109375	-4.01220703	-7.28173828	+29.09179688	-14.85351563	-76.33300781	+2576	+12.01904297	-2.03027344	-7.60693359	+21.13769531	-33.13476563	-18.69873047	+2444	+10.01513672	-5.92822266	-8.17382813	+16.23779297	-9.07470703	-71.12548828	+2072
+1457971098.22100000	+12.55078125	-4.08251953	-7.25537109	+29.37744141	-14.50195313	-76.13525391	+2564	+11.95312500	-2.12255859	-7.56738281	+20.87402344	-32.89306641	-18.30322266	+2420	+9.93603516	-6.02490234	-8.12548828	+16.34765625	-8.63525391	-70.97167969	+2080
+1457971098.22930000	+12.40576172	-4.26708984	-7.19384766	+29.77294922	-13.77685547	-75.78369141	+2552	+11.81689453	-2.34228516	-7.47070313	+20.19287109	-32.32177734	-17.70996094	+2388	+9.79101563	-6.22705078	-8.02001953	+16.58935547	-7.75634766	-70.66406250	+2100
+1457971098.23760010	+12.26513672	-4.43408203	-7.11914063	+30.19042969	-13.16162109	-75.38818359	+2536	+11.68066406	-2.54882813	-7.37402344	+19.48974609	-31.77246094	-16.98486328	+2360	+9.64160156	-6.41601563	-7.91015625	+16.85302734	-6.96533203	-70.26855469	+2112
+1457971098.24180010	+12.19042969	-4.51757813	-7.07958984	+30.38818359	-12.81005859	-75.21240234	+2532	+11.60595703	-2.65869141	-7.32128906	+19.11621094	-31.48681641	-16.67724609	+2348	+9.57568359	-6.51708984	-7.84423828	+17.00683594	-6.63574219	-70.13671875	+2124
+1457971098.24589990	+12.12011719	-4.59228516	-7.04443359	+30.62988281	-12.52441406	-74.92675781	+2520	+11.53564453	-2.75537109	-7.27294922	+18.74267578	-31.17919922	-16.25976563	+2332	+9.50976563	-6.60498047	-7.77832031	+17.13867188	-6.30615234	-69.93896484	+2128
+1457971098.25009990	+12.04541016	-4.68017578	-7.00927734	+30.78369141	-12.19482422	-74.68505859	+2512	+11.46533203	-2.86523438	-7.22460938	+18.34716797	-30.87158203	-15.93017578	+2320	+9.43945313	-6.69726563	-7.71679688	+17.27050781	-5.97656250	-69.71923828	+2128
+1457971098.25430010	+11.97070313	-4.76806641	-6.96533203	+30.95947266	-11.88720703	-74.48730469	+2508	+11.39062500	-2.97070313	-7.16308594	+17.97363281	-30.58593750	-15.60058594	+2308	+9.37792969	-6.78955078	-7.64648438	+17.44628906	-5.66894531	-69.54345703	+2132
+1457971098.25840000	+11.90039063	-4.83837891	-6.91699219	+31.17919922	-11.66748047	-74.20166016	+2496	+11.31591797	-3.06298828	-7.11035156	+17.60009766	-30.30029297	-15.18310547	+2292	+9.31201172	-6.87744141	-7.57617188	+17.60009766	-5.40527344	-69.32373047	+2132
+1457971098.26679990	+11.75537109	-5.00097656	-6.81152344	+31.50878906	-11.18408203	-73.74023438	+2480	+11.17089844	-3.26953125	-6.98291016	+16.80908203	-29.77294922	-14.52392578	+2272	+9.18896484	-7.04882813	-7.43115234	+17.95166016	-4.89990234	-68.90625000	+2128
+1457971098.27090000	+11.68505859	-5.06689453	-6.75000000	+31.75048828	-11.03027344	-73.47656250	+2468	+11.10498047	-3.36181641	-6.91699219	+16.45751953	-29.55322266	-14.15039063	+2260	+9.12304688	-7.12792969	-7.35205078	+18.14941406	-4.68017578	-68.73046875	+2120
+1457971098.27510000	+11.61914063	-5.14599609	-6.69726563	+31.92626953	-10.83251953	-73.23486328	+2460	+11.03466797	-3.45849609	-6.85546875	+16.10595703	-29.28955078	-13.84277344	+2248	+9.06152344	-7.21142578	-7.28173828	+18.36914063	-4.41650391	-68.48876953	+2112
+1457971098.27930000	+11.54882813	-5.21630859	-6.63134766	+32.14599609	-10.63476563	-73.03710938	+2452	+10.96875000	-3.55078125	-6.78076172	+15.79833984	-29.09179688	-13.55712891	+2240	+9.00439453	-7.29492188	-7.19824219	+18.61083984	-4.21875000	-68.33496094	+2108
+1457971098.28340010	+11.47851563	-5.27343750	-6.56982422	+32.40966797	-10.50292969	-72.75146484	+2436	+10.90283203	-3.62548828	-6.70605469	+15.51269531	-28.89404297	-13.18359375	+2224	+8.94287109	-7.37402344	-7.11474609	+18.80859375	-3.99902344	-68.13720703	+2100
+1457971098.28760000	+11.40820313	-5.34375000	-6.50830078	+32.65136719	-10.32714844	-72.46582031	+2428	+10.83691406	-3.71337891	-6.64013672	+15.22705078	-28.65234375	-12.87597656	+2216	+8.88134766	-7.44873047	-7.04443359	+19.05029297	-3.73535156	-67.87353516	+2092
+1457971098.29180000	+11.34228516	-5.40527344	-6.43359375	+32.89306641	-10.17333984	-72.26806641	+2420	+10.77099609	-3.79687500	-6.55224609	+15.00732422	-28.47656250	-12.61230469	+2208	+8.82421875	-7.52343750	-6.96093750	+19.33593750	-3.51562500	-67.65380859	+2084
+1457971098.29590010	+11.27197266	-5.45800781	-6.35888672	+33.20068359	-10.08544922	-71.98242188	+2408	+10.70947266	-3.86279297	-6.46875000	+14.80957031	-28.32275391	-12.26074219	+2196	+8.75830078	-7.59814453	-6.87744141	+19.55566406	-3.27392578	-67.43408203	+2076
+1457971098.30010010	+11.20605469	-5.51513672	-6.28857422	+33.48632813	-9.95361328	-71.69677734	+2400	+10.64794922	-3.94189453	-6.38964844	+14.61181641	-28.12500000	-11.99707031	+2188	+8.69677734	-7.66406250	-6.80273438	+19.84130859	-3.01025391	-67.12646484	+2064
+1457971098.30839990	+11.07861328	-5.61621094	-6.13037109	+34.16748047	-9.73388672	-71.21337891	+2384	+10.53369141	-4.07373047	-6.21386719	+14.39208984	-27.83935547	-11.46972656	+2176	+8.57812500	-7.80908203	-6.63134766	+20.39062500	-2.54882813	-66.70898438	+2056
+1457971098.31259990	+11.01269531	-5.66894531	-6.06005859	+34.47509766	-9.60205078	-70.90576172	+2376	+10.47216797	-4.14404297	-6.13037109	+14.28222656	-27.64160156	-11.20605469	+2168	+8.51660156	-7.87500000	-6.55664063	+20.69824219	-2.26318359	-66.37939453	+2048
+1457971098.31670000	+10.95117188	-5.71728516	-5.97656250	+34.82666016	-9.47021484	-70.70800781	+2372	+10.41503906	-4.20556641	-6.03369141	+14.23828125	-27.50976563	-11.00830078	+2164	+8.46386719	-7.94091797	-6.47314453	+21.02783203	-2.02148438	-66.13769531	+2048
+1457971098.32090000	+10.88525391	-5.75683594	-5.89306641	+35.20019531	-9.38232422	-70.37841797	+2368	+10.35791016	-4.25830078	-5.94580078	+14.21630859	-27.33398438	-10.67871094	+2156	+8.39794922	-8.00683594	-6.38964844	+21.26953125	-1.73583984	-65.85205078	+2048
+1457971098.32509990	+10.81933594	-5.80078125	-5.82275391	+35.55175781	-9.25048828	-70.04882813	+2360	+10.30078125	-4.31982422	-5.86230469	+14.12841797	-27.13623047	-10.41503906	+2156	+8.33642578	-8.06835938	-6.31933594	+21.59912109	-1.47216797	-65.47851563	+2044
+1457971098.32920000	+10.75781250	-5.84472656	-5.73486328	+35.90332031	-9.14062500	-69.80712891	+2360	+10.24365234	-4.38134766	-5.76562500	+14.12841797	-27.00439453	-10.23925781	+2156	+8.28369141	-8.12988281	-6.22705078	+21.90673828	-1.25244141	-65.23681641	+2048
+1457971098.33340000	+10.69628906	-5.87988281	-5.65136719	+36.27685547	-9.07470703	-69.49951172	+2356	+10.18652344	-4.43408203	-5.67333984	+14.08447266	-26.85058594	-9.93164063	+2152	+8.22216797	-8.19580078	-6.14355469	+22.17041016	-1.01074219	-64.95117188	+2052
+1457971098.34170010	+10.57324219	-5.96777344	-5.48437500	+36.97998047	-8.85498047	-68.97216797	+2356	+10.07666016	-4.55273438	-5.48876953	+14.01855469	-26.52099609	-9.49218750	+2152	+8.11669922	-8.31005859	-5.98095703	+22.82958984	-0.61523438	-64.33593750	+2056
+1457971098.34590010	+10.51171875	-6.00292969	-5.40527344	+37.30957031	-8.78906250	-68.64257813	+2356	+10.01953125	-4.60546875	-5.40087891	+13.95263672	-26.34521484	-9.16259766	+2148	+8.06396484	-8.37158203	-5.89306641	+23.07128906	-0.41748047	-64.05029297	+2060
+1457971098.35010000	+10.45458984	-6.04248047	-5.33056641	+37.66113281	-8.67919922	-68.29101563	+2352	+9.96240234	-4.66259766	-5.32177734	+13.86474609	-26.10351563	-8.85498047	+2148	+8.01562500	-8.42431641	-5.81835938	+23.42285156	-0.24169922	-63.67675781	+2060
+1457971098.35419990	+10.39746094	-6.07763672	-5.24267578	+37.99072266	-8.61328125	-68.02734375	+2352	+9.91406250	-4.71972656	-5.21630859	+13.79882813	-26.01562500	-8.65722656	+2148	+7.97167969	-8.48144531	-5.72607422	+23.75244141	-0.10986328	-63.43505859	+2064
+1457971098.35840010	+10.33593750	-6.11718750	-5.15917969	+38.29833984	-8.52539063	-67.74169922	+2348	+9.85693359	-4.77246094	-5.13281250	+13.66699219	-25.81787109	-8.28369141	+2148	+7.91894531	-8.53857422	-5.63818359	+23.99414063	+0.04394531	-63.14941406	+2064
+1457971098.36260010	+10.27880859	-6.15234375	-5.08447266	+38.62792969	-8.43750000	-67.43408203	+2344	+9.79980469	-4.82958984	-5.05371094	+13.51318359	-25.57617188	-7.93212891	+2144	+7.87939453	-8.58251953	-5.55908203	+24.34570313	+0.17578125	-62.75390625	+2060
+1457971098.36669990	+10.22607422	-6.19189453	-4.99218750	+38.93554688	-8.39355469	-67.25830078	+2344	+9.75146484	-4.88671875	-4.94824219	+13.40332031	-25.48828125	-7.69042969	+2148	+7.84423828	-8.63525391	-5.46240234	+24.67529297	+0.24169922	-62.53417969	+2060
+1457971098.37089990	+10.16894531	-6.22705078	-4.90869141	+39.22119141	-8.34960938	-66.97265625	+2340	+9.69873047	-4.94384766	-4.86474609	+13.18359375	-25.31250000	-7.31689453	+2148	+7.80468750	-8.69238281	-5.37011719	+24.93896484	+0.32958984	-62.31445313	+2060
+1457971098.37920000	+10.06787109	-6.29736328	-4.74609375	+39.83642578	-8.26171875	-66.44531250	+2328	+9.60205078	-5.04931641	-4.68457031	+12.87597656	-24.98291016	-6.65771484	+2140	+7.73876953	-8.78466797	-5.18994141	+25.64208984	+0.50537109	-61.72119141	+2044
+1457971098.38340000	+10.01513672	-6.33251953	-4.66259766	+40.10009766	-8.21777344	-66.18164063	+2324	+9.55371094	-5.10205078	-4.60107422	+12.61230469	-24.78515625	-6.24023438	+2136	+7.70361328	-8.84179688	-5.09765625	+25.88378906	+0.59326172	-61.47949219	+2040
+1457971098.38750000	+9.96679688	-6.36328125	-4.58349609	+40.40771484	-8.17382813	-65.85205078	+2312	+9.50537109	-5.15039063	-4.52636719	+12.39257813	-24.52148438	-5.80078125	+2128	+7.67285156	-8.88134766	-5.01855469	+26.23535156	+0.70312500	-61.12792969	+2024
+1457971098.39170000	+9.92724609	-6.39404297	-4.49560547	+40.73730469	-8.15185547	-65.67626953	+2308	+9.46582031	-5.20312500	-4.42968750	+12.23876953	-24.43359375	-5.47119141	+2128	+7.64648438	-8.92529297	-4.92187500	+26.56494141	+0.74707031	-60.88623047	+2012
+1457971098.39590000	+9.87451172	-6.42480469	-4.41650391	+41.00097656	-8.12988281	-65.39062500	+2300	+9.41748047	-5.25146484	-4.34179688	+11.95312500	-24.23583984	-5.05371094	+2120	+7.61132813	-8.97363281	-4.82958984	+26.80664063	+0.83496094	-60.64453125	+2004
+1457971098.40000010	+9.83056641	-6.45556641	-4.34179688	+41.33056641	-8.08593750	-65.06103516	+2288	+9.37353516	-5.29541016	-4.26708984	+11.77734375	-23.97216797	-4.59228516	+2112	+7.58496094	-9.00878906	-4.75048828	+27.15820313	+0.94482422	-60.29296875	+1984
+1457971098.40420010	+9.78662109	-6.48632813	-4.24951172	+41.66015625	-8.10791016	-64.90722656	+2280	+9.33837891	-5.33935547	-4.17041016	+11.62353516	-23.88427734	-4.28466797	+2104	+7.55859375	-9.05273438	-4.65820313	+27.48779297	+0.98876953	-60.05126953	+1972
+1457971098.41249990	+9.69873047	-6.53906250	-4.09570313	+42.29736328	-8.08593750	-64.27001953	+2256	+9.25927734	-5.42724609	-4.00781250	+11.18408203	-23.48876953	-3.42773438	+2088	+7.49707031	-9.13623047	-4.48681641	+28.03710938	+1.20849609	-59.47998047	+1940
+1457971098.41669990	+9.66357422	-6.56103516	-4.00781250	+42.62695313	-8.12988281	-64.02832031	+2248	+9.22851563	-5.46679688	-3.91552734	+11.05224609	-23.40087891	-3.07617188	+2080	+7.47070313	-9.17578125	-4.40332031	+28.32275391	+1.27441406	-59.19433594	+1924
+1457971098.42090010	+9.61523438	-6.58740234	-3.92871094	+42.93457031	-8.12988281	-63.74267578	+2240	+9.18896484	-5.51074219	-3.82763672	+10.83251953	-23.22509766	-2.68066406	+2076	+7.43554688	-9.21972656	-4.31982422	+28.52050781	+1.38427734	-58.88671875	+1912
+1457971098.42500000	+9.58007813	-6.60937500	-3.85400391	+43.28613281	-8.15185547	-63.39111328	+2228	+9.15380859	-5.54150391	-3.74853516	+10.67871094	-23.02734375	-2.24121094	+2064	+7.40917969	-9.25048828	-4.24511719	+28.82812500	+1.49414063	-58.53515625	+1896
+1457971098.42919990	+9.54492188	-6.62695313	-3.76611328	+43.63769531	-8.19580078	-63.17138672	+2220	+9.12744141	-5.57666016	-3.65625000	+10.56884766	-22.96142578	-1.88964844	+2056	+7.38281250	-9.28564453	-4.16601563	+29.09179688	+1.53808594	-58.22753906	+1880
+1457971098.43339990	+9.50097656	-6.65332031	-3.68701172	+43.92333984	-8.23974609	-62.86376953	+2212	+9.09228516	-5.61621094	-3.57275391	+10.34912109	-22.82958984	-1.51611328	+2052	+7.34326172	-9.32958984	-4.08691406	+29.26757813	+1.62597656	-57.91992188	+1868
+1457971098.43750000	+9.46582031	-6.66650391	-3.61669922	+44.27490234	-8.26171875	-62.51220703	+2200	+9.06152344	-5.64257813	-3.49365234	+10.21728516	-22.67578125	-1.09863281	+2044	+7.31689453	-9.36035156	-4.01660156	+29.53125000	+1.71386719	-57.56835938	+1856
+1457971098.44170000	+9.43066406	-6.68408203	-3.53320313	+44.62646484	-8.32763672	-62.27050781	+2192	+9.03955078	-5.67333984	-3.40136719	+10.12939453	-22.63183594	-0.76904297	+2036	+7.29052734	-9.39550781	-3.94189453	+29.77294922	+1.75781250	-57.28271484	+1844
+1457971098.45000000	+9.36035156	-6.71923828	-3.37939453	+45.19775391	-8.39355469	-61.69921875	+2176	+8.97802734	-5.73486328	-3.23437500	+9.79980469	-22.41210938	+0.00000000	+2024	+7.22900391	-9.46582031	-3.79687500	+30.16845703	+1.86767578	-56.66748047	+1824
+1457971098.45420000	+9.32958984	-6.73681641	-3.29589844	+45.52734375	-8.45947266	-61.45751953	+2168	+8.96044922	-5.76562500	-3.14648438	+9.71191406	-22.39013672	+0.32958984	+2020	+7.20263672	-9.49658203	-3.72656250	+30.38818359	+1.88964844	-56.33789063	+1812
+1457971098.45840000	+9.29443359	-6.75878906	-3.22119141	+45.72509766	-8.50341797	-61.21582031	+2164	+8.92968750	-5.79638672	-3.06738281	+9.51416016	-22.30224609	+0.68115234	+2020	+7.17187500	-9.53173828	-3.65625000	+30.54199219	+1.93359375	-56.05224609	+1804
+1457971098.46250010	+9.26367188	-6.76757813	-3.15087891	+46.03271484	-8.52539063	-60.90820313	+2156	+8.90332031	-5.81835938	-2.98828125	+9.40429688	-22.19238281	+1.07666016	+2012	+7.14550781	-9.55810547	-3.59033203	+30.76171875	+1.93359375	-55.74462891	+1796
+1457971098.46670010	+9.24169922	-6.78076172	-3.07617188	+46.31835938	-8.59130859	-60.71044922	+2148	+8.88574219	-5.84033203	-2.90478516	+9.31640625	-22.17041016	+1.40625000	+2008	+7.12792969	-9.58447266	-3.52001953	+31.00341797	+1.91162109	-55.48095703	+1788
+1457971098.47079990	+9.20654297	-6.80273438	-3.00146484	+46.49414063	-8.61328125	-60.51269531	+2144	+8.85937500	-5.87109375	-2.82568359	+9.14062500	-22.10449219	+1.71386719	+2004	+7.10156250	-9.61962891	-3.44970703	+31.17919922	+1.91162109	-55.23925781	+1780
+1457971098.47499990	+9.18017578	-6.80712891	-2.93115234	+46.75781250	-8.63525391	-60.24902344	+2132	+8.83300781	-5.89306641	-2.75097656	+9.05273438	-22.01660156	+2.06542969	+2000	+7.08398438	-9.64160156	-3.37939453	+31.39892578	+1.91162109	-54.99755859	+1772
+1457971098.48330000	+9.13183594	-6.83789063	-2.79052734	+47.17529297	-8.65722656	-59.85351563	+2120	+8.79345703	-5.93701172	-2.60595703	+8.87695313	-21.86279297	+2.70263672	+1988	+7.04882813	-9.69433594	-3.23876953	+31.83837891	+1.88964844	-54.58007813	+1756
+1457971098.48750000	+9.10546875	-6.84667969	-2.72900391	+47.39501953	-8.63525391	-59.61181641	+2108	+8.77148438	-5.95458984	-2.53564453	+8.81103516	-21.75292969	+3.03222656	+1980	+7.03564453	-9.71191406	-3.16845703	+32.10205078	+1.86767578	-54.38232422	+1744
+1457971098.49169990	+9.08349609	-6.85546875	-2.66308594	+47.61474609	-8.63525391	-59.41406250	+2096	+8.75390625	-5.97216797	-2.46972656	+8.76708984	-21.64306641	+3.36181641	+1972	+7.02685547	-9.73388672	-3.10253906	+32.34375000	+1.82373047	-54.16259766	+1732
+1457971098.49580000	+9.06152344	-6.87304688	-2.60156250	+47.74658203	-8.61328125	-59.21630859	+2088	+8.72753906	-5.99414063	-2.40380859	+8.70117188	-21.53320313	+3.64746094	+1964	+7.01367188	-9.75585938	-3.03662109	+32.56347656	+1.82373047	-54.00878906	+1724
+1457971098.50000000	+9.03955078	-6.87744141	-2.54443359	+47.94433594	-8.59130859	-58.99658203	+2076	+8.70556641	-6.01171875	-2.34228516	+8.70117188	-21.40136719	+3.93310547	+1956	+7.00927734	-9.77343750	-2.97070313	+32.84912109	+1.82373047	-53.83300781	+1708
+1457971098.50420000	+9.02197266	-6.88623047	-2.48291016	+48.14208984	-8.54736328	-58.79882813	+2064	+8.68798828	-6.02490234	-2.28515625	+8.70117188	-21.26953125	+4.21875000	+1944	+7.00048828	-9.79101563	-2.90039063	+33.13476563	+1.80175781	-53.67919922	+1696
+1457971098.50830010	+8.99560547	-6.89941406	-2.42578125	+48.27392578	-8.50341797	-58.60107422	+2052	+8.67041016	-6.04248047	-2.22363281	+8.67919922	-21.13769531	+4.48242188	+1932	+6.99609375	-9.80859375	-2.83447266	+33.37646484	+1.82373047	-53.54736328	+1684
+1457971098.51250000	+8.97802734	-6.90820313	-2.37304688	+48.44970703	-8.43750000	-58.38134766	+2036	+8.64843750	-6.05566406	-2.17089844	+8.72314453	-20.96191406	+4.76806641	+1920	+6.98730469	-9.82617188	-2.76855469	+33.64013672	+1.84570313	-53.39355469	+1668
+1457971098.52080010	+8.94287109	-6.92578125	-2.26757813	+48.75732422	-8.32763672	-57.91992188	+2008	+8.61328125	-6.08642578	-2.06103516	+8.81103516	-20.58837891	+5.29541016	+1892	+6.97412109	-9.85693359	-2.64550781	+34.12353516	+1.91162109	-53.04199219	+1636
+1457971098.52500010	+8.92529297	-6.93017578	-2.21923828	+48.91113281	-8.26171875	-57.67822266	+1992	+8.59570313	-6.09082031	-2.01269531	+8.87695313	-20.39062500	+5.55908203	+1876	+6.96972656	-9.87011719	-2.58398438	+34.36523438	+1.95556641	-52.86621094	+1620
+1457971098.52920010	+8.90771484	-6.93457031	-2.17089844	+49.08691406	-8.21777344	-57.45849609	+1976	+8.58251953	-6.09960938	-1.96435547	+8.96484375	-20.21484375	+5.82275391	+1864	+6.96533203	-9.87890625	-2.53125000	+34.60693359	+1.97753906	-52.66845703	+1600
+1457971098.53329990	+8.89013672	-6.94775391	-2.12255859	+49.19677734	-8.15185547	-57.26074219	+1960	+8.56494141	-6.11718750	-1.91162109	+9.00878906	-20.01708984	+6.06445313	+1848	+6.95214844	-9.89648438	-2.47412109	+34.80468750	+2.04345703	-52.49267578	+1584
+1457971098.53749990	+8.87695313	-6.94775391	-2.07421875	+49.37255859	-8.10791016	-57.01904297	+1944	+8.55175781	-6.12158203	-1.86328125	+9.11865234	-19.81933594	+6.32812500	+1832	+6.94335938	-9.90966797	-2.42138672	+34.98046875	+2.13134766	-52.33886719	+1568
+1457971098.54160000	+8.86376953	-6.95214844	-2.03027344	+49.52636719	-8.06396484	-56.79931641	+1924	+8.53857422	-6.12597656	-1.81933594	+9.22851563	-19.62158203	+6.56982422	+1816	+6.93457031	-9.92285156	-2.37304688	+35.15625000	+2.17529297	-52.11914063	+1552
+1457971098.54580000	+8.84619141	-6.96093750	-1.98632813	+49.63623047	-7.99804688	-56.57958984	+1912	+8.52539063	-6.13916016	-1.77099609	+9.27246094	-19.44580078	+6.78955078	+1804	+6.92138672	-9.93603516	-2.32470703	+35.28808594	+2.24121094	-51.92138672	+1536
+1457971098.55410000	+8.82421875	-6.96093750	-1.90283203	+49.94384766	-7.93212891	-56.14013672	+1880	+8.50341797	-6.14355469	-1.68310547	+9.49218750	-19.07226563	+7.27294922	+1772	+6.89501953	-9.95800781	-2.23242188	+35.52978516	+2.37304688	-51.48193359	+1508
+1457971098.55830000	+8.81103516	-6.96533203	-1.86328125	+50.03173828	-7.88818359	-55.92041016	+1868	+8.49023438	-6.15234375	-1.63916016	+9.53613281	-18.89648438	+7.47070313	+1760	+6.88183594	-9.97119141	-2.19287109	+35.61767578	+2.43896484	-51.26220703	+1492
+1457971098.56250000	+8.79785156	-6.96533203	-1.81933594	+50.18554688	-7.86621094	-55.72265625	+1856	+8.48144531	-6.15234375	-1.59082031	+9.66796875	-18.76464844	+7.64648438	+1748	+6.86865234	-9.97998047	-2.14892578	+35.70556641	+2.48291016	-51.08642578	+1480
+1457971098.56660010	+8.79345703	-6.96533203	-1.78417969	+50.31738281	-7.86621094	-55.52490234	+1840	+8.47705078	-6.15234375	-1.55566406	+9.77783203	-18.61083984	+7.88818359	+1732	+6.85546875	-9.98876953	-2.10937500	+35.77148438	+2.50488281	-50.86669922	+1468
+1457971098.57080010	+8.78027344	-6.96972656	-1.74023438	+50.40527344	-7.84423828	-55.37109375	+1832	+8.46826172	-6.16113281	-1.51171875	+9.82177734	-18.45703125	+8.02001953	+1724	+6.84228516	-10.00195313	-2.07421875	+35.83740234	+2.54882813	-50.66894531	+1460
+1457971098.57500000	+8.77587891	-6.96533203	-1.70068359	+50.55908203	-7.84423828	-55.21728516	+1824	+8.46386719	-6.15673828	-1.46777344	+9.95361328	-18.36914063	+8.17382813	+1712	+6.82910156	-10.01074219	-2.03466797	+35.88134766	+2.59277344	-50.51513672	+1448
+1457971098.57909990	+8.77148438	-6.96533203	-1.66552734	+50.69091797	-7.84423828	-55.04150391	+1812	+8.45947266	-6.15673828	-1.43261719	+10.04150391	-18.21533203	+8.34960938	+1700	+6.81591797	-10.01953125	-1.99951172	+35.92529297	+2.61474609	-50.31738281	+1440
+1457971098.58330010	+8.76269531	-6.96533203	-1.63037109	+50.77880859	-7.82226563	-54.88769531	+1804	+8.45507813	-6.16113281	-1.39306641	+10.10742188	-18.10546875	+8.45947266	+1688	+6.80712891	-10.02832031	-1.95996094	+35.96923828	+2.63671875	-50.14160156	+1432
+1457971098.59159990	+8.75390625	-6.96093750	-1.56005859	+51.02050781	-7.84423828	-54.60205078	+1788	+8.45068359	-6.15673828	-1.32275391	+10.32714844	-17.90771484	+8.74511719	+1672	+6.79394531	-10.03710938	-1.88964844	+36.07910156	+2.63671875	-49.85595703	+1416
+1457971098.59579990	+8.74951172	-6.96093750	-1.52929688	+51.10839844	-7.84423828	-54.47021484	+1784	+8.44628906	-6.16113281	-1.28759766	+10.37109375	-17.81982422	+8.83300781	+1664	+6.78955078	-10.04589844	-1.85449219	+36.14501953	+2.63671875	-49.70214844	+1412
+1457971098.59999990	+8.74951172	-6.95654297	-1.49414063	+51.21826172	-7.86621094	-54.36035156	+1776	+8.44189453	-6.15673828	-1.25244141	+10.48095703	-17.73193359	+8.89892578	+1656	+6.78955078	-10.04589844	-1.81933594	+36.23291016	+2.63671875	-49.59228516	+1404
+1457971098.60410000	+8.74511719	-6.95214844	-1.46337891	+51.35009766	-7.86621094	-54.22851563	+1772	+8.44189453	-6.15234375	-1.22167969	+10.56884766	-17.64404297	+9.03076172	+1648	+6.78515625	-10.05029297	-1.78417969	+36.29882813	+2.63671875	-49.50439453	+1396
+1457971098.60830000	+8.74511719	-6.95214844	-1.43261719	+51.43798828	-7.86621094	-54.11865234	+1764	+8.44189453	-6.15234375	-1.19091797	+10.63476563	-17.53417969	+9.11865234	+1640	+6.78955078	-10.05468750	-1.74462891	+36.40869141	+2.63671875	-49.41650391	+1392
+1457971098.61250000	+8.74511719	-6.94775391	-1.40185547	+51.54785156	-7.84423828	-54.00878906	+1760	+8.43750000	-6.15234375	-1.16015625	+10.72265625	-17.44628906	+9.20654297	+1632	+6.79394531	-10.05468750	-1.70507813	+36.49658203	+2.65869141	-49.32861328	+1384
+1457971098.61660000	+8.74511719	-6.94335938	-1.37109375	+51.65771484	-7.84423828	-53.85498047	+1752	+8.43750000	-6.14794922	-1.13378906	+10.81054688	-17.31445313	+9.31640625	+1620	+6.79394531	-10.05468750	-1.66992188	+36.60644531	+2.68066406	-49.24072266	+1376
+1457971098.62490010	+8.74072266	-6.93457031	-1.31835938	+51.83349609	-7.80029297	-53.56933594	+1748	+8.43750000	-6.14355469	-1.07666016	+10.96435547	-17.09472656	+9.51416016	+1604	+6.80712891	-10.05468750	-1.59521484	+36.84814453	+2.72460938	-49.08691406	+1368
+1457971098.62910010	+8.74072266	-6.93017578	-1.29638672	+51.94335938	-7.77832031	-53.39355469	+1744	+8.43750000	-6.14355469	-1.05468750	+11.03027344	-16.96289063	+9.62402344	+1592	+6.81152344	-10.05029297	-1.56005859	+36.97998047	+2.74658203	-49.02099609	+1360
+1457971098.63330010	+8.74072266	-6.92578125	-1.27001953	+52.05322266	-7.75634766	-53.23974609	+1744	+8.43310547	-6.13916016	-1.02832031	+11.11816406	-16.83105469	+9.71191406	+1584	+6.82031250	-10.05029297	-1.52490234	+37.11181641	+2.81250000	-48.95507813	+1352
+1457971098.63739990	+8.74072266	-6.92138672	-1.24804688	+52.14111328	-7.73437500	-53.06396484	+1744	+8.43310547	-6.13476563	-1.00195313	+11.18408203	-16.67724609	+9.82177734	+1572	+6.82470703	-10.04589844	-1.48974609	+37.22167969	+2.85644531	-48.86718750	+1348
+1457971098.64159990	+8.73632813	-6.92138672	-1.22607422	+52.22900391	-7.69042969	-52.91015625	+1744	+8.43310547	-6.13037109	-0.97998047	+11.27197266	-16.52343750	+9.93164063	+1564	+6.82910156	-10.04589844	-1.45458984	+37.35351563	+2.92236328	-48.80126953	+1340
+1457971098.64580010	+8.73632813	-6.91259766	-1.20410156	+52.33886719	-7.64648438	-52.73437500	+1748	+8.43310547	-6.12597656	-0.95800781	+11.35986328	-16.36962891	+10.04150391	+1556	+6.83349609	-10.04150391	-1.41943359	+37.46337891	+3.01025391	-48.71337891	+1332
+1457971098.64990000	+8.73193359	-6.90820313	-1.18212891	+52.44873047	-7.60253906	-52.53662109	+1748	+8.43310547	-6.12597656	-0.93603516	+11.44775391	-16.19384766	+10.15136719	+1544	+6.83349609	-10.04150391	-1.38427734	+37.57324219	+3.07617188	-48.64746094	+1324
+1457971098.65829990	+8.72753906	-6.89941406	-1.14257813	+52.64648438	-7.49267578	-52.11914063	+1752	+8.42431641	-6.11279297	-0.89208984	+11.64550781	-15.84228516	+10.37109375	+1532	+6.83349609	-10.03710938	-1.33154297	+37.77099609	+3.25195313	-48.40576172	+1304
+1457971098.66240000	+8.72314453	-6.89062500	-1.12500000	+52.73437500	-7.44873047	-51.92138672	+1756	+8.42431641	-6.10839844	-0.87011719	+11.75537109	-15.66650391	+10.48095703	+1524	+6.82910156	-10.03710938	-1.30078125	+37.85888672	+3.33984375	-48.29589844	+1300
+1457971098.66660000	+8.71875000	-6.88623047	-1.10302734	+52.84423828	-7.38281250	-51.72363281	+1764	+8.41992188	-6.10400391	-0.85253906	+11.84326172	-15.46875000	+10.56884766	+1520	+6.82910156	-10.03710938	-1.27441406	+37.94677734	+3.42773438	-48.16406250	+1292
+1457971098.67080000	+8.71435547	-6.87744141	-1.08544922	+52.95410156	-7.31689453	-51.54785156	+1768	+8.41552734	-6.09960938	-0.83056641	+11.97509766	-15.29296875	+10.65673828	+1516	+6.82031250	-10.03710938	-1.25244141	+38.01269531	+3.51562500	-48.05419922	+1288
+1457971098.67490010	+8.70996094	-6.87304688	-1.06347656	+53.06396484	-7.27294922	-51.35009766	+1772	+8.41113281	-6.09521484	-0.80859375	+12.08496094	-15.11718750	+10.72265625	+1512	+6.81152344	-10.03710938	-1.22607422	+38.05664063	+3.60351563	-47.94433594	+1284
+1457971098.67910000	+8.70556641	-6.86865234	-1.04589844	+53.15185547	-7.20703125	-51.15234375	+1780	+8.40673828	-6.09082031	-0.78662109	+12.19482422	-14.91943359	+10.81054688	+1512	+6.80273438	-10.03710938	-1.20410156	+38.12255859	+3.69140625	-47.79052734	+1284
+1457971098.68330000	+8.69677734	-6.85986328	-1.02832031	+53.26171875	-7.14111328	-50.95458984	+1784	+8.40234375	-6.08203125	-0.76904297	+12.32666016	-14.74365234	+10.89843750	+1508	+6.79394531	-10.03710938	-1.18212891	+38.16650391	+3.77929688	-47.65869141	+1280
+1457971098.68740010	+8.69238281	-6.85107422	-1.01074219	+53.37158203	-7.07519531	-50.75683594	+1792	+8.39794922	-6.07763672	-0.74707031	+12.43652344	-14.56787109	+10.96435547	+1504	+6.78515625	-10.03710938	-1.16015625	+38.21044922	+3.86718750	-47.52685547	+1280
+1457971098.69569990	+8.67919922	-6.83789063	-0.97558594	+53.59130859	-6.98730469	-50.38330078	+1804	+8.38916016	-6.06445313	-0.70751953	+12.67822266	-14.23828125	+11.07421875	+1504	+6.75878906	-10.03710938	-1.12939453	+38.29833984	+3.99902344	-47.19726563	+1276
+1457971098.69989990	+8.67041016	-6.82910156	-0.95800781	+53.70117188	-6.94335938	-50.20751953	+1812	+8.38037109	-6.06005859	-0.68554688	+12.81005859	-14.10644531	+11.11816406	+1504	+6.74560547	-10.03710938	-1.10742188	+38.34228516	+4.06494141	-47.08740234	+1272
+1457971098.70409990	+8.66601563	-6.82470703	-0.94042969	+53.81103516	-6.92138672	-50.03173828	+1820	+8.37597656	-6.05126953	-0.66796875	+12.91992188	-13.95263672	+11.18408203	+1504	+6.73242188	-10.03710938	-1.08984375	+38.38623047	+4.10888672	-46.97753906	+1276
+1457971098.70820000	+8.65722656	-6.81591797	-0.92285156	+53.92089844	-6.87744141	-49.87792969	+1828	+8.37158203	-6.04687500	-0.64599609	+13.05175781	-13.82080078	+11.22802734	+1504	+6.72363281	-10.03710938	-1.06787109	+38.45214844	+4.15283203	-46.86767578	+1276
+1457971098.71240000	+8.65283203	-6.80712891	-0.90087891	+54.03076172	-6.85546875	-49.74609375	+1840	+8.36279297	-6.04248047	-0.62402344	+13.16162109	-13.73291016	+11.25000000	+1504	+6.71484375	-10.03710938	-1.04589844	+38.51806641	+4.19677734	-46.80175781	+1276
+1457971098.71659990	+8.64404297	-6.80273438	-0.88769531	+54.11865234	-6.83349609	-49.57031250	+1848	+8.35839844	-6.03808594	-0.61083984	+13.27148438	-13.60107422	+11.29394531	+1504	+6.70166016	-10.03710938	-1.02832031	+38.56201172	+4.21875000	-46.69189453	+1276
+1457971098.72490000	+8.63085938	-6.78955078	-0.85253906	+54.31640625	-6.81152344	-49.35058594	+1864	+8.34521484	-6.02490234	-0.57568359	+13.46923828	-13.44726563	+11.33789063	+1508	+6.68847656	-10.03271484	-0.99316406	+38.71582031	+4.28466797	-46.53808594	+1276
+1457971098.72910000	+8.62646484	-6.78515625	-0.84375000	+54.42626953	-6.83349609	-49.19677734	+1872	+8.33642578	-6.02050781	-0.56689453	+13.55712891	-13.35937500	+11.42578125	+1508	+6.68408203	-10.02832031	-0.97558594	+38.82568359	+4.30664063	-46.47216797	+1280
+1457971098.73320010	+8.61767578	-6.78076172	-0.83056641	+54.49218750	-6.83349609	-49.13085938	+1880	+8.33203125	-6.02050781	-0.55371094	+13.64501953	-13.29345703	+11.42578125	+1508	+6.67968750	-10.02832031	-0.95800781	+38.89160156	+4.32861328	-46.42822266	+1280
+1457971098.73740010	+8.61328125	-6.77636719	-0.81738281	+54.58007813	-6.83349609	-49.08691406	+1888	+8.32324219	-6.01611328	-0.53613281	+13.73291016	-13.27148438	+11.40380859	+1508	+6.67529297	-10.02832031	-0.93603516	+38.97949219	+4.37255859	-46.45019531	+1284
+1457971098.74160000	+8.60888672	-6.77197266	-0.80859375	+54.66796875	-6.83349609	-48.97705078	+1896	+8.31884766	-6.01611328	-0.53173828	+13.79882813	-13.20556641	+11.44775391	+1508	+6.67089844	-10.02392578	-0.92285156	+39.08935547	+4.39453125	-46.42822266	+1284
+1457971098.74990010	+8.59570313	-6.77197266	-0.79101563	+54.75585938	-6.78955078	-48.86718750	+1912	+8.30566406	-6.01611328	-0.51416016	+13.90869141	-13.11767578	+11.46972656	+1508	+6.67089844	-10.02392578	-0.88769531	+39.24316406	+4.50439453	-46.45019531	+1292
+1457971098.75410010	+8.59130859	-6.77197266	-0.79101563	+54.79980469	-6.76757813	-48.75732422	+1916	+8.30126953	-6.01611328	-0.51416016	+13.95263672	-13.02978516	+11.51367188	+1504	+6.66650391	-10.02392578	-0.88330078	+39.33105469	+4.57031250	-46.38427734	+1296
+1457971098.75819990	+8.58691406	-6.77636719	-0.79101563	+54.79980469	-6.72363281	-48.69140625	+1924	+8.29687500	-6.01611328	-0.50976563	+13.95263672	-12.96386719	+11.53564453	+1504	+6.66650391	-10.02392578	-0.87451172	+39.39697266	+4.65820313	-46.36230469	+1296
+1457971098.76239990	+8.58251953	-6.77636719	-0.78662109	+54.84375000	-6.70166016	-48.64746094	+1932	+8.28808594	-6.02050781	-0.50976563	+13.97460938	-12.89794922	+11.55761719	+1504	+6.66650391	-10.02392578	-0.86132813	+39.44091797	+4.74609375	-46.36230469	+1300
+1457971098.76659990	+8.57812500	-6.77636719	-0.79101563	+54.86572266	-6.65771484	-48.53759766	+1936	+8.28369141	-6.02050781	-0.50976563	+14.01855469	-12.83203125	+11.60156250	+1500	+6.66650391	-10.02392578	-0.85693359	+39.50683594	+4.83398438	-46.34033203	+1304
+1457971098.77490000	+8.56494141	-6.78515625	-0.79541016	+54.84375000	-6.54785156	-48.38378906	+1948	+8.27490234	-6.02490234	-0.51416016	+13.99658203	-12.67822266	+11.64550781	+1496	+6.65771484	-10.02832031	-0.84375000	+39.57275391	+5.07568359	-46.34033203	+1312
+1457971098.77900000	+8.56054688	-6.78955078	-0.79980469	+54.84375000	-6.48193359	-48.29589844	+1952	+8.27050781	-6.02929688	-0.51416016	+14.01855469	-12.59033203	+11.66748047	+1496	+6.65332031	-10.02832031	-0.83935547	+39.59472656	+5.18554688	-46.27441406	+1312
+1457971098.78320000	+8.55615234	-6.79394531	-0.80419922	+54.79980469	-6.41601563	-48.18603516	+1956	+8.26611328	-6.03369141	-0.51855469	+13.99658203	-12.50244141	+11.68945313	+1492	+6.64892578	-10.02832031	-0.83935547	+39.59472656	+5.27343750	-46.23046875	+1316
+1457971098.79150010	+8.54736328	-6.79833984	-0.81298828	+54.77783203	-6.32812500	-47.96630859	+1964	+8.26171875	-6.03808594	-0.52294922	+13.95263672	-12.30468750	+11.77734375	+1488	+6.63574219	-10.03271484	-0.84375000	+39.55078125	+5.49316406	-46.09863281	+1320
+1457971098.79990010	+8.53417969	-6.80273438	-0.82177734	+54.71191406	-6.26220703	-47.72460938	+1968	+8.25292969	-6.03808594	-0.52734375	+13.90869141	-12.15087891	+11.86523438	+1484	+6.62255859	-10.03710938	-0.84814453	+39.50683594	+5.64697266	-45.96679688	+1324
+1457971098.80399990	+8.53417969	-6.80712891	-0.82177734	+54.71191406	-6.24023438	-47.63671875	+1968	+8.25292969	-6.04248047	-0.52734375	+13.90869141	-12.08496094	+11.88720703	+1480	+6.61376953	-10.03710938	-0.85253906	+39.46289063	+5.71289063	-45.90087891	+1328
+1457971098.81240010	+8.52539063	-6.81152344	-0.82617188	+54.64599609	-6.26220703	-47.46093750	+1972	+8.24853516	-6.04687500	-0.52734375	+13.84277344	-11.97509766	+11.93115234	+1476	+6.59619141	-10.04589844	-0.85693359	+39.35302734	+5.82275391	-45.79101563	+1332
+1457971098.82069990	+8.52099609	-6.81591797	-0.82617188	+54.55810547	-6.28417969	-47.30712891	+1968	+8.24414063	-6.04687500	-0.52734375	+13.77685547	-11.90917969	+11.99707031	+1468	+6.57861328	-10.05029297	-0.86572266	+39.22119141	+5.91064453	-45.65917969	+1332
+1457971098.82489990	+8.52099609	-6.81591797	-0.82617188	+54.53613281	-6.32812500	-47.26318359	+1968	+8.24414063	-6.04687500	-0.52734375	+13.75488281	-11.88720703	+12.01904297	+1468	+6.57421875	-10.05029297	-0.87011719	+39.15527344	+5.91064453	-45.59326172	+1332
+1457971098.82900000	+8.52099609	-6.81152344	-0.82177734	+54.51416016	-6.39404297	-47.19726563	+1968	+8.24414063	-6.04687500	-0.52294922	+13.71093750	-11.86523438	+12.04101563	+1468	+6.56542969	-10.05029297	-0.87451172	+39.08935547	+5.93261719	-45.54931641	+1332
+1457971098.83320000	+8.52099609	-6.81591797	-0.82177734	+54.47021484	-6.43798828	-47.17529297	+1968	+8.24414063	-6.04687500	-0.52294922	+13.68896484	-11.86523438	+12.06298828	+1464	+6.56103516	-10.05468750	-0.87451172	+39.04541016	+5.93261719	-45.50537109	+1332
+1457971098.84150000	+8.52539063	-6.81591797	-0.81298828	+54.42626953	-6.54785156	-47.15332031	+1972	+8.24853516	-6.04687500	-0.51855469	+13.62304688	-11.90917969	+12.08496094	+1464	+6.55224609	-10.05468750	-0.87890625	+38.91357422	+5.91064453	-45.46142578	+1328
+1457971098.84980010	+8.52978516	-6.81591797	-0.80859375	+54.36035156	-6.67968750	-47.15332031	+1976	+8.24853516	-6.05126953	-0.51416016	+13.55712891	-11.95312500	+12.08496094	+1464	+6.54785156	-10.05908203	-0.87890625	+38.80371094	+5.88867188	-45.43945313	+1324
+1457971098.85820010	+8.53417969	-6.82031250	-0.79980469	+54.29443359	-6.81152344	-47.15332031	+1980	+8.25292969	-6.05126953	-0.50976563	+13.49121094	-12.01904297	+12.10693359	+1468	+6.54785156	-10.05908203	-0.87890625	+38.71582031	+5.84472656	-45.43945313	+1320
+1457971098.86229990	+8.53857422	-6.82031250	-0.79541016	+54.27246094	-6.87744141	-47.17529297	+1984	+8.25732422	-6.05126953	-0.50537109	+13.46923828	-12.04101563	+12.10693359	+1468	+6.54785156	-10.05908203	-0.87890625	+38.69384766	+5.82275391	-45.43945313	+1316
+1457971098.86649990	+8.54296875	-6.82031250	-0.79101563	+54.25048828	-6.96533203	-47.19726563	+1988	+8.25732422	-6.05126953	-0.50097656	+13.44726563	-12.08496094	+12.10693359	+1468	+6.54785156	-10.05908203	-0.87890625	+38.64990234	+5.80078125	-45.46142578	+1312
+1457971098.87480000	+8.55175781	-6.81591797	-0.78222656	+54.20654297	-7.14111328	-47.24121094	+1996	+8.26611328	-6.05126953	-0.49658203	+13.35937500	-12.21679688	+12.12890625	+1472	+6.55224609	-10.05908203	-0.87451172	+38.60595703	+5.75683594	-45.48339844	+1308
+1457971098.87899990	+8.55615234	-6.81591797	-0.77783203	+54.18457031	-7.22900391	-47.28515625	+2000	+8.27050781	-6.05126953	-0.49218750	+13.31542969	-12.28271484	+12.12890625	+1476	+6.55224609	-10.05908203	-0.87011719	+38.58398438	+5.73486328	-45.50537109	+1308
+1457971098.88319990	+8.56494141	-6.81591797	-0.76904297	+54.16259766	-7.31689453	-47.30712891	+2008	+8.27490234	-6.05126953	-0.48339844	+13.24951172	-12.39257813	+12.12890625	+1480	+6.55664063	-10.05908203	-0.86572266	+38.56201172	+5.69091797	-45.54931641	+1308
+1457971098.88730000	+8.56933594	-6.81591797	-0.76464844	+54.16259766	-7.42675781	-47.32910156	+2012	+8.28369141	-6.04687500	-0.47900391	+13.18359375	-12.50244141	+12.12890625	+1484	+6.56542969	-10.05908203	-0.86132813	+38.51806641	+5.64697266	-45.59326172	+1308
+1457971098.89150000	+8.57373047	-6.81591797	-0.76025391	+54.14062500	-7.51464844	-47.35107422	+2020	+8.28808594	-6.04687500	-0.47460938	+13.13964844	-12.61230469	+12.15087891	+1488	+6.56982422	-10.05468750	-0.85693359	+38.49609375	+5.60302734	-45.63720703	+1308
+1457971098.89570000	+8.57812500	-6.81591797	-0.75585938	+54.14062500	-7.60253906	-47.37304688	+2028	+8.29248047	-6.04687500	-0.46582031	+13.07373047	-12.74414063	+12.17285156	+1492	+6.57861328	-10.05468750	-0.84814453	+38.47412109	+5.53710938	-45.72509766	+1312
+1457971098.90400000	+8.58691406	-6.81152344	-0.74707031	+54.14062500	-7.75634766	-47.39501953	+2040	+8.30566406	-6.04687500	-0.45703125	+12.96386719	-12.94189453	+12.19482422	+1500	+6.59619141	-10.05029297	-0.83496094	+38.43017578	+5.40527344	-45.85693359	+1316
+1457971098.91230010	+8.59130859	-6.81152344	-0.74267578	+54.14062500	-7.88818359	-47.39501953	+2052	+8.31445313	-6.04248047	-0.44824219	+12.87597656	-13.07373047	+12.21679688	+1508	+6.61376953	-10.04150391	-0.81738281	+38.36425781	+5.29541016	-45.98876953	+1324
+1457971098.91650010	+8.59130859	-6.81152344	-0.73828125	+54.11865234	-7.93212891	-47.37304688	+2056	+8.31445313	-6.04248047	-0.44824219	+12.83203125	-13.11767578	+12.23876953	+1508	+6.61816406	-10.04150391	-0.81298828	+38.34228516	+5.25146484	-46.01074219	+1328
+1457971098.92070010	+8.59130859	-6.80712891	-0.73828125	+54.11865234	-7.95410156	-47.35107422	+2060	+8.31445313	-6.04248047	-0.44384766	+12.81005859	-13.11767578	+12.26074219	+1512	+6.61816406	-10.03710938	-0.81298828	+38.32031250	+5.22949219	-46.01074219	+1328
+1457971098.92479990	+8.59570313	-6.80712891	-0.73828125	+54.11865234	-7.97607422	-47.32910156	+2068	+8.31884766	-6.04248047	-0.44384766	+12.78808594	-13.13964844	+12.26074219	+1512	+6.61816406	-10.03710938	-0.81298828	+38.27636719	+5.20751953	-45.98876953	+1328
+1457971098.92899990	+8.59130859	-6.80712891	-0.73828125	+54.09667969	-7.99804688	-47.28515625	+2072	+8.31884766	-6.03808594	-0.44384766	+12.76611328	-13.11767578	+12.28271484	+1516	+6.61816406	-10.03710938	-0.81298828	+38.25439453	+5.18554688	-45.96679688	+1328
+1457971098.93730000	+8.59130859	-6.80273438	-0.73828125	+54.09667969	-8.02001953	-47.21923828	+2076	+8.31884766	-6.03808594	-0.43945313	+12.72216797	-13.09570313	+12.30468750	+1516	+6.61376953	-10.03271484	-0.81738281	+38.18847656	+5.20751953	-45.90087891	+1328
+1457971098.94560000	+8.59130859	-6.80273438	-0.73828125	+54.07470703	-8.02001953	-47.15332031	+2084	+8.31884766	-6.03808594	-0.43945313	+12.70019531	-13.05175781	+12.30468750	+1520	+6.60498047	-10.03271484	-0.82617188	+38.12255859	+5.22949219	-45.81298828	+1328
+1457971098.94980000	+8.58691406	-6.80273438	-0.73828125	+54.05273438	-7.99804688	-47.13134766	+2088	+8.31445313	-6.03808594	-0.43945313	+12.67822266	-13.02978516	+12.30468750	+1520	+6.60058594	-10.03271484	-0.82617188	+38.10058594	+5.22949219	-45.79101563	+1328
+1457971098.95810010	+8.58251953	-6.79833984	-0.74267578	+54.03076172	-7.97607422	-47.04345703	+2092	+8.31445313	-6.03369141	-0.43945313	+12.65625000	-12.98583984	+12.30468750	+1524	+6.58740234	-10.03271484	-0.83496094	+38.03466797	+5.27343750	-45.70312500	+1328
+1457971098.96650000	+8.58251953	-6.79833984	-0.74267578	+54.00878906	-7.95410156	-46.97753906	+2096	+8.31445313	-6.03369141	-0.43945313	+12.63427734	-12.91992188	+12.30468750	+1524	+6.57861328	-10.03271484	-0.83935547	+37.99072266	+5.29541016	-45.61523438	+1328
+1457971098.97480010	+8.57812500	-6.79394531	-0.74267578	+53.98681641	-7.91015625	-46.91162109	+2100	+8.31005859	-6.03369141	-0.43945313	+12.61230469	-12.87597656	+12.30468750	+1524	+6.57421875	-10.03271484	-0.84375000	+37.96875000	+5.33935547	-45.54931641	+1328
+1457971098.97900010	+8.57812500	-6.79394531	-0.74267578	+53.98681641	-7.91015625	-46.88964844	+2100	+8.31005859	-6.03369141	-0.43945313	+12.61230469	-12.85400391	+12.30468750	+1528	+6.56982422	-10.03271484	-0.84814453	+37.94677734	+5.36132813	-45.52734375	+1328
+1457971098.98309990	+8.57373047	-6.79394531	-0.74707031	+53.96484375	-7.88818359	-46.84570313	+2104	+8.31005859	-6.03369141	-0.43945313	+12.59033203	-12.83203125	+12.30468750	+1528	+6.56542969	-10.03271484	-0.84814453	+37.94677734	+5.38330078	-45.48339844	+1328
+1457971098.98729990	+8.57373047	-6.79394531	-0.74707031	+53.96484375	-7.88818359	-46.82373047	+2104	+8.31005859	-6.03369141	-0.43945313	+12.59033203	-12.81005859	+12.30468750	+1528	+6.56103516	-10.02832031	-0.84814453	+37.92480469	+5.40527344	-45.46142578	+1324
+1457971098.99149990	+8.57373047	-6.79394531	-0.74707031	+53.94287109	-7.88818359	-46.77978516	+2104	+8.31005859	-6.02929688	-0.43945313	+12.56835938	-12.78808594	+12.32666016	+1528	+6.56103516	-10.02832031	-0.84814453	+37.92480469	+5.42724609	-45.43945313	+1324
+1457971098.99980000	+8.56933594	-6.78955078	-0.74707031	+53.92089844	-7.88818359	-46.73583984	+2104	+8.30566406	-6.02929688	-0.43945313	+12.54638672	-12.74414063	+12.32666016	+1528	+6.55664063	-10.02392578	-0.84814453	+37.94677734	+5.47119141	-45.39550781	+1320
+1457971099.00390010	+8.56933594	-6.78955078	-0.74707031	+53.92089844	-7.88818359	-46.71386719	+2104	+8.30566406	-6.02929688	-0.43945313	+12.54638672	-12.72216797	+12.32666016	+1528	+6.56103516	-10.01953125	-0.84814453	+37.96875000	+5.49316406	-45.41748047	+1320
+1457971099.00810000	+8.57373047	-6.78955078	-0.74707031	+53.92089844	-7.91015625	-46.71386719	+2104	+8.30566406	-6.02929688	-0.43945313	+12.52441406	-12.72216797	+12.34863281	+1528	+6.56103516	-10.01513672	-0.84375000	+37.99072266	+5.49316406	-45.41748047	+1324
+1457971099.01230000	+8.57373047	-6.78955078	-0.74707031	+53.89892578	-7.91015625	-46.73583984	+2104	+8.30566406	-6.02490234	-0.43945313	+12.52441406	-12.72216797	+12.34863281	+1532	+6.56542969	-10.01513672	-0.83935547	+38.01269531	+5.49316406	-45.46142578	+1324
+1457971099.01640010	+8.57373047	-6.78955078	-0.74707031	+53.89892578	-7.93212891	-46.73583984	+2104	+8.30566406	-6.02490234	-0.43945313	+12.50244141	-12.72216797	+12.34863281	+1532	+6.56982422	-10.01074219	-0.83496094	+38.03466797	+5.49316406	-45.48339844	+1324
+1457971099.02480010	+8.57373047	-6.78955078	-0.74707031	+53.89892578	-7.97607422	-46.75781250	+2104	+8.31005859	-6.02490234	-0.43505859	+12.50244141	-12.72216797	+12.37060547	+1532	+6.57861328	-10.00634766	-0.83056641	+38.07861328	+5.47119141	-45.52734375	+1328
+1457971099.02889990	+8.57812500	-6.78955078	-0.74707031	+53.89892578	-7.99804688	-46.77978516	+2104	+8.31005859	-6.02490234	-0.43505859	+12.48046875	-12.74414063	+12.37060547	+1532	+6.58300781	-10.00634766	-0.82617188	+38.07861328	+5.44921875	-45.57128906	+1332
+1457971099.03309990	+8.57812500	-6.78955078	-0.74707031	+53.89892578	-7.99804688	-46.80175781	+2104	+8.31005859	-6.02050781	-0.43505859	+12.48046875	-12.76611328	+12.37060547	+1532	+6.58740234	-10.00195313	-0.82617188	+38.10058594	+5.42724609	-45.59326172	+1332
+1457971099.04140000	+8.57812500	-6.78955078	-0.74707031	+53.87695313	-8.04199219	-46.84570313	+2104	+8.31445313	-6.02050781	-0.43505859	+12.45849609	-12.78808594	+12.39257813	+1536	+6.59179688	-10.00195313	-0.82177734	+38.10058594	+5.38330078	-45.63720703	+1336
+1457971099.04559990	+8.58251953	-6.78955078	-0.74707031	+53.87695313	-8.06396484	-46.88964844	+2104	+8.31884766	-6.02050781	-0.43066406	+12.45849609	-12.81005859	+12.39257813	+1536	+6.59619141	-10.00195313	-0.82177734	+38.07861328	+5.36132813	-45.65917969	+1340
+1457971099.04979990	+8.58251953	-6.78955078	-0.74707031	+53.87695313	-8.08593750	-46.95556641	+2104	+8.31884766	-6.02050781	-0.43066406	+12.45849609	-12.83203125	+12.39257813	+1536	+6.59619141	-10.00195313	-0.81738281	+38.07861328	+5.33935547	-45.68115234	+1340
+1457971099.05810000	+8.59130859	-6.78955078	-0.74267578	+53.85498047	-8.19580078	-47.19726563	+2104	+8.32324219	-6.02050781	-0.42626953	+12.43652344	-12.89794922	+12.37060547	+1540	+6.60058594	-10.00195313	-0.81738281	+38.03466797	+5.29541016	-45.70312500	+1344
+1457971099.06230000	+8.59570313	-6.78955078	-0.73828125	+53.85498047	-8.28369141	-47.37304688	+2108	+8.32763672	-6.02050781	-0.42626953	+12.41455078	-12.94189453	+12.37060547	+1540	+6.60058594	-10.00195313	-0.81738281	+38.01269531	+5.27343750	-45.72509766	+1344
+1457971099.06640010	+8.60009766	-6.78955078	-0.73388672	+53.85498047	-8.34960938	-47.54882813	+2108	+8.32763672	-6.02050781	-0.42626953	+12.41455078	-12.96386719	+12.34863281	+1540	+6.60058594	-10.00195313	-0.81738281	+37.96875000	+5.22949219	-45.72509766	+1344
+1457971099.07480000	+8.61328125	-6.78955078	-0.72070313	+53.85498047	-8.52539063	-48.03222656	+2116	+8.33642578	-6.02050781	-0.41748047	+12.39257813	-13.07373047	+12.32666016	+1544	+6.60058594	-10.00634766	-0.82177734	+37.88085938	+5.16357422	-45.72509766	+1344
+1457971099.07890010	+8.61328125	-6.79394531	-0.71630859	+53.83300781	-8.54736328	-48.14208984	+2120	+8.33642578	-6.02050781	-0.41748047	+12.37060547	-13.09570313	+12.30468750	+1548	+6.60058594	-10.00634766	-0.82177734	+37.83691406	+5.14160156	-45.72509766	+1344
+1457971099.08310010	+8.61328125	-6.79394531	-0.71630859	+53.85498047	-8.56933594	-48.18603516	+2124	+8.34082031	-6.02050781	-0.41308594	+12.34863281	-13.16162109	+12.28271484	+1548	+6.59619141	-10.01074219	-0.82617188	+37.77099609	+5.09765625	-45.72509766	+1348
+1457971099.08719990	+8.61328125	-6.79394531	-0.71630859	+53.85498047	-8.59130859	-48.22998047	+2124	+8.34521484	-6.02050781	-0.41308594	+12.34863281	-13.18359375	+12.26074219	+1552	+6.59619141	-10.01074219	-0.82617188	+37.70507813	+5.05371094	-45.72509766	+1348
+1457971099.09559990	+8.61767578	-6.79394531	-0.71191406	+53.85498047	-8.61328125	-48.31787109	+2132	+8.34960938	-6.02050781	-0.40869141	+12.30468750	-13.24951172	+12.21679688	+1556	+6.59179688	-10.01953125	-0.83056641	+37.61718750	+5.00976563	-45.70312500	+1348
+1457971099.09970000	+8.61767578	-6.79394531	-0.71191406	+53.87695313	-8.63525391	-48.33984375	+2136	+8.34960938	-6.02050781	-0.40869141	+12.30468750	-13.27148438	+12.21679688	+1560	+6.58740234	-10.01953125	-0.83496094	+37.57324219	+4.98779297	-45.68115234	+1348
+1457971099.10809990	+8.61767578	-6.79394531	-0.70751953	+53.87695313	-8.63525391	-48.36181641	+2140	+8.34960938	-6.02490234	-0.40429688	+12.28271484	-13.29345703	+12.19482422	+1564	+6.58740234	-10.02392578	-0.83496094	+37.50732422	+4.94384766	-45.65917969	+1348
+1457971099.11640000	+8.61767578	-6.79394531	-0.70751953	+53.89892578	-8.63525391	-48.36181641	+2144	+8.35400391	-6.02490234	-0.40429688	+12.28271484	-13.31542969	+12.19482422	+1572	+6.58740234	-10.02392578	-0.83496094	+37.50732422	+4.94384766	-45.65917969	+1344
+1457971099.12060000	+8.61767578	-6.79394531	-0.70751953	+53.92089844	-8.63525391	-48.36181641	+2148	+8.35400391	-6.02490234	-0.40429688	+12.28271484	-13.31542969	+12.19482422	+1572	+6.58740234	-10.02392578	-0.83496094	+37.50732422	+4.92187500	-45.65917969	+1344
+1457971099.12470010	+8.61767578	-6.79394531	-0.70751953	+53.92089844	-8.63525391	-48.33984375	+2148	+8.35400391	-6.02490234	-0.40869141	+12.28271484	-13.31542969	+12.19482422	+1576	+6.59179688	-10.02392578	-0.83496094	+37.50732422	+4.92187500	-45.65917969	+1344
+1457971099.13310000	+8.61767578	-6.79394531	-0.71191406	+53.94287109	-8.63525391	-48.33984375	+2152	+8.34960938	-6.02490234	-0.40869141	+12.28271484	-13.31542969	+12.19482422	+1580	+6.59179688	-10.02392578	-0.83056641	+37.55126953	+4.94384766	-45.65917969	+1344
+1457971099.13720010	+8.61767578	-6.79394531	-0.71191406	+53.94287109	-8.63525391	-48.33984375	+2152	+8.34960938	-6.02490234	-0.40869141	+12.30468750	-13.31542969	+12.21679688	+1580	+6.59619141	-10.02392578	-0.83056641	+37.57324219	+4.94384766	-45.65917969	+1344
+1457971099.14140010	+8.61767578	-6.79394531	-0.71191406	+53.94287109	-8.61328125	-48.31787109	+2156	+8.34960938	-6.02490234	-0.40869141	+12.30468750	-13.31542969	+12.21679688	+1584	+6.59619141	-10.01953125	-0.83056641	+37.59521484	+4.94384766	-45.65917969	+1344
+1457971099.14560010	+8.61767578	-6.79394531	-0.71191406	+53.96484375	-8.61328125	-48.31787109	+2156	+8.34960938	-6.02490234	-0.40869141	+12.30468750	-13.29345703	+12.21679688	+1584	+6.60058594	-10.01953125	-0.82617188	+37.59521484	+4.94384766	-45.65917969	+1344
+1457971099.14969990	+8.61328125	-6.79394531	-0.71191406	+53.96484375	-8.61328125	-48.31787109	+2156	+8.34960938	-6.02490234	-0.40869141	+12.30468750	-13.29345703	+12.21679688	+1584	+6.60058594	-10.01953125	-0.82617188	+37.61718750	+4.94384766	-45.65917969	+1344
+1457971099.15389990	+8.61328125	-6.79394531	-0.71191406	+53.96484375	-8.61328125	-48.31787109	+2160	+8.34960938	-6.02929688	-0.40869141	+12.30468750	-13.29345703	+12.21679688	+1588	+6.60058594	-10.01953125	-0.82617188	+37.63916016	+4.96582031	-45.68115234	+1344
+1457971099.15800000	+8.61328125	-6.79394531	-0.71191406	+53.96484375	-8.61328125	-48.31787109	+2160	+8.34960938	-6.02929688	-0.40869141	+12.30468750	-13.29345703	+12.21679688	+1588	+6.60498047	-10.01953125	-0.82177734	+37.66113281	+4.96582031	-45.68115234	+1348
+1457971099.16220000	+8.61328125	-6.79394531	-0.71191406	+53.96484375	-8.61328125	-48.31787109	+2160	+8.34960938	-6.02929688	-0.40869141	+12.30468750	-13.29345703	+12.21679688	+1588	+6.60498047	-10.01953125	-0.82177734	+37.66113281	+4.96582031	-45.68115234	+1348
+1457971099.17050000	+8.61328125	-6.79394531	-0.71191406	+53.98681641	-8.61328125	-48.29589844	+2164	+8.34960938	-6.02929688	-0.40869141	+12.30468750	-13.29345703	+12.21679688	+1592	+6.60498047	-10.01953125	-0.82177734	+37.70507813	+4.98779297	-45.68115234	+1348
+1457971099.17470000	+8.61328125	-6.79394531	-0.71191406	+53.98681641	-8.61328125	-48.29589844	+2164	+8.34960938	-6.02929688	-0.40869141	+12.30468750	-13.29345703	+12.21679688	+1592	+6.60498047	-10.01953125	-0.82177734	+37.70507813	+4.98779297	-45.68115234	+1348
+1457971099.17890000	+8.61328125	-6.79394531	-0.71191406	+53.98681641	-8.59130859	-48.29589844	+2164	+8.34960938	-6.02929688	-0.40869141	+12.32666016	-13.27148438	+12.21679688	+1592	+6.60937500	-10.01953125	-0.82177734	+37.70507813	+4.98779297	-45.68115234	+1348
+1457971099.18300010	+8.61328125	-6.79394531	-0.71191406	+54.00878906	-8.59130859	-48.29589844	+2168	+8.34960938	-6.02929688	-0.40869141	+12.32666016	-13.27148438	+12.21679688	+1592	+6.60937500	-10.01953125	-0.82177734	+37.72705078	+4.98779297	-45.68115234	+1348
+1457971099.18720010	+8.61328125	-6.79394531	-0.71630859	+54.03076172	-8.56933594	-48.27392578	+2168	+8.34960938	-6.02929688	-0.40869141	+12.32666016	-13.27148438	+12.21679688	+1592	+6.60937500	-10.01953125	-0.82177734	+37.72705078	+5.00976563	-45.68115234	+1348
+1457971099.19140010	+8.60888672	-6.79394531	-0.71630859	+54.05273438	-8.56933594	-48.27392578	+2168	+8.34960938	-6.02929688	-0.40869141	+12.32666016	-13.27148438	+12.23876953	+1592	+6.60498047	-10.01953125	-0.82177734	+37.72705078	+5.00976563	-45.68115234	+1348
+1457971099.19549990	+8.60888672	-6.79394531	-0.71630859	+54.07470703	-8.54736328	-48.27392578	+2168	+8.34521484	-6.02929688	-0.41308594	+12.34863281	-13.24951172	+12.23876953	+1592	+6.60498047	-10.01953125	-0.82177734	+37.72705078	+5.00976563	-45.68115234	+1348
+1457971099.20390010	+8.60449219	-6.78955078	-0.72070313	+54.14062500	-8.50341797	-48.25195313	+2168	+8.34521484	-6.02929688	-0.41308594	+12.37060547	-13.22753906	+12.21679688	+1596	+6.60498047	-10.01953125	-0.82177734	+37.72705078	+5.00976563	-45.65917969	+1348
+1457971099.20799990	+8.60449219	-6.78955078	-0.72070313	+54.16259766	-8.45947266	-48.25195313	+2168	+8.34521484	-6.02490234	-0.41308594	+12.39257813	-13.20556641	+12.21679688	+1596	+6.60498047	-10.01953125	-0.82177734	+37.72705078	+5.03173828	-45.65917969	+1348
+1457971099.21219990	+8.60009766	-6.78955078	-0.72070313	+54.20654297	-8.43750000	-48.25195313	+2168	+8.34082031	-6.02490234	-0.41308594	+12.41455078	-13.18359375	+12.21679688	+1596	+6.60498047	-10.01953125	-0.82177734	+37.72705078	+5.03173828	-45.65917969	+1348
+1457971099.21639990	+8.60009766	-6.78955078	-0.72509766	+54.22851563	-8.41552734	-48.25195313	+2168	+8.34082031	-6.02490234	-0.41748047	+12.43652344	-13.16162109	+12.21679688	+1596	+6.60058594	-10.01953125	-0.82617188	+37.72705078	+5.03173828	-45.65917969	+1348
+1457971099.22050000	+8.59570313	-6.78955078	-0.72509766	+54.27246094	-8.39355469	-48.22998047	+2168	+8.33642578	-6.02490234	-0.41748047	+12.48046875	-13.13964844	+12.21679688	+1596	+6.60058594	-10.01953125	-0.82617188	+37.74902344	+5.05371094	-45.63720703	+1348
+1457971099.22470000	+8.59570313	-6.78955078	-0.72949219	+54.29443359	-8.37158203	-48.22998047	+2168	+8.33642578	-6.02490234	-0.41748047	+12.52441406	-13.09570313	+12.21679688	+1596	+6.60058594	-10.01953125	-0.82617188	+37.74902344	+5.07568359	-45.63720703	+1348
+1457971099.23300000	+8.59130859	-6.78955078	-0.72949219	+54.36035156	-8.32763672	-48.25195313	+2164	+8.33203125	-6.02490234	-0.42187500	+12.59033203	-13.05175781	+12.19482422	+1596	+6.59619141	-10.02392578	-0.83056641	+37.77099609	+5.09765625	-45.61523438	+1348
+1457971099.23720000	+8.59130859	-6.78955078	-0.72949219	+54.38232422	-8.30566406	-48.25195313	+2164	+8.32763672	-6.02490234	-0.42626953	+12.63427734	-13.02978516	+12.19482422	+1596	+6.59619141	-10.02392578	-0.83056641	+37.79296875	+5.11962891	-45.59326172	+1348
+1457971099.24130010	+8.59130859	-6.78955078	-0.73388672	+54.40429688	-8.30566406	-48.25195313	+2160	+8.32763672	-6.02490234	-0.42626953	+12.65625000	-13.00781250	+12.19482422	+1596	+6.59619141	-10.02392578	-0.83056641	+37.81494141	+5.14160156	-45.59326172	+1348
+1457971099.24550010	+8.59130859	-6.78955078	-0.73388672	+54.42626953	-8.28369141	-48.25195313	+2160	+8.32324219	-6.02929688	-0.42626953	+12.70019531	-12.98583984	+12.17285156	+1592	+6.59619141	-10.02392578	-0.83056641	+37.85888672	+5.18554688	-45.61523438	+1348
+1457971099.24970010	+8.59130859	-6.78955078	-0.73388672	+54.44824219	-8.26171875	-48.25195313	+2156	+8.32324219	-6.02929688	-0.43066406	+12.72216797	-12.96386719	+12.17285156	+1592	+6.59619141	-10.02832031	-0.83056641	+37.88085938	+5.20751953	-45.61523438	+1344
+1457971099.25379990	+8.59130859	-6.78955078	-0.73388672	+54.47021484	-8.26171875	-48.25195313	+2156	+8.32324219	-6.02929688	-0.43066406	+12.76611328	-12.96386719	+12.17285156	+1592	+6.59619141	-10.02832031	-0.83056641	+37.92480469	+5.25146484	-45.63720703	+1344
+1457971099.25799990	+8.59130859	-6.79394531	-0.73388672	+54.49218750	-8.23974609	-48.25195313	+2152	+8.31884766	-6.02929688	-0.43066406	+12.78808594	-12.94189453	+12.17285156	+1592	+6.60058594	-10.02832031	-0.82617188	+37.99072266	+5.27343750	-45.63720703	+1348
+1457971099.26630000	+8.58691406	-6.79394531	-0.73828125	+54.53613281	-8.21777344	-48.25195313	+2148	+8.31884766	-6.02929688	-0.43505859	+12.83203125	-12.91992188	+12.15087891	+1588	+6.60937500	-10.02832031	-0.82177734	+38.10058594	+5.33935547	-45.68115234	+1348
+1457971099.27049990	+8.58691406	-6.79394531	-0.73828125	+54.55810547	-8.21777344	-48.25195313	+2148	+8.31445313	-6.02929688	-0.43505859	+12.85400391	-12.91992188	+12.15087891	+1588	+6.60937500	-10.02832031	-0.81738281	+38.16650391	+5.36132813	-45.72509766	+1348
+1457971099.27469990	+8.58691406	-6.79394531	-0.73828125	+54.58007813	-8.19580078	-48.25195313	+2144	+8.31445313	-6.02929688	-0.43505859	+12.87597656	-12.91992188	+12.12890625	+1584	+6.61376953	-10.02832031	-0.81738281	+38.21044922	+5.38330078	-45.74707031	+1352
+1457971099.27880000	+8.58691406	-6.79394531	-0.73828125	+54.60205078	-8.19580078	-48.25195313	+2144	+8.31445313	-6.03369141	-0.43945313	+12.89794922	-12.91992188	+12.12890625	+1584	+6.61816406	-10.02832031	-0.81298828	+38.25439453	+5.40527344	-45.76904297	+1352
+1457971099.28300000	+8.58691406	-6.79394531	-0.74267578	+54.60205078	-8.17382813	-48.25195313	+2144	+8.31445313	-6.03369141	-0.43945313	+12.89794922	-12.89794922	+12.12890625	+1580	+6.61816406	-10.02832031	-0.81298828	+38.29833984	+5.44921875	-45.79101563	+1352
+1457971099.28720000	+8.58691406	-6.79394531	-0.74267578	+54.62402344	-8.15185547	-48.25195313	+2140	+8.31005859	-6.03369141	-0.43945313	+12.91992188	-12.89794922	+12.10693359	+1580	+6.62255859	-10.02832031	-0.80859375	+38.32031250	+5.47119141	-45.81298828	+1352
+1457971099.29550000	+8.58691406	-6.79833984	-0.74707031	+54.64599609	-8.12988281	-48.25195313	+2140	+8.31005859	-6.03369141	-0.44384766	+12.96386719	-12.87597656	+12.10693359	+1576	+6.62255859	-10.03271484	-0.80859375	+38.36425781	+5.51513672	-45.81298828	+1352
+1457971099.29970000	+8.58691406	-6.79833984	-0.74707031	+54.66796875	-8.12988281	-48.22998047	+2136	+8.31005859	-6.03369141	-0.44384766	+12.96386719	-12.85400391	+12.08496094	+1576	+6.62255859	-10.03271484	-0.80859375	+38.38623047	+5.51513672	-45.81298828	+1352
+1457971099.30380010	+8.58251953	-6.79833984	-0.74707031	+54.66796875	-8.10791016	-48.22998047	+2136	+8.31005859	-6.03808594	-0.44384766	+12.98583984	-12.85400391	+12.08496094	+1572	+6.62255859	-10.03271484	-0.80859375	+38.38623047	+5.53710938	-45.81298828	+1352
+1457971099.30800010	+8.58251953	-6.79833984	-0.75146484	+54.68994141	-8.10791016	-48.22998047	+2136	+8.30566406	-6.03808594	-0.44384766	+13.00781250	-12.83203125	+12.06298828	+1572	+6.61816406	-10.03710938	-0.81298828	+38.38623047	+5.55908203	-45.79101563	+1356
+1457971099.31209990	+8.58251953	-6.79833984	-0.75146484	+54.68994141	-8.08593750	-48.22998047	+2132	+8.30566406	-6.03808594	-0.44824219	+13.00781250	-12.83203125	+12.06298828	+1568	+6.61376953	-10.03710938	-0.81298828	+38.38623047	+5.58105469	-45.79101563	+1356
+1457971099.31629990	+8.58251953	-6.79833984	-0.75146484	+54.71191406	-8.06396484	-48.20800781	+2132	+8.30566406	-6.03808594	-0.44824219	+13.02978516	-12.81005859	+12.04101563	+1568	+6.60937500	-10.04150391	-0.81738281	+38.36425781	+5.60302734	-45.76904297	+1356
+1457971099.32049990	+8.57812500	-6.79833984	-0.75585938	+54.71191406	-8.06396484	-48.20800781	+2132	+8.30566406	-6.03808594	-0.44824219	+13.02978516	-12.78808594	+12.04101563	+1564	+6.60937500	-10.04150391	-0.81738281	+38.34228516	+5.60302734	-45.74707031	+1356
+1457971099.32880000	+8.57812500	-6.80273438	-0.75585938	+54.71191406	-8.02001953	-48.18603516	+2128	+8.30566406	-6.03808594	-0.45263672	+13.05175781	-12.76611328	+12.01904297	+1564	+6.60058594	-10.04589844	-0.82617188	+38.32031250	+5.62500000	-45.68115234	+1356
+1457971099.33299990	+8.57812500	-6.80273438	-0.75585938	+54.71191406	-8.02001953	-48.18603516	+2128	+8.30126953	-6.03808594	-0.45263672	+13.05175781	-12.74414063	+12.01904297	+1560	+6.59619141	-10.04589844	-0.83056641	+38.29833984	+5.64697266	-45.65917969	+1356
+1457971099.33710000	+8.57812500	-6.80273438	-0.76025391	+54.73388672	-7.99804688	-48.18603516	+2124	+8.30126953	-6.03808594	-0.45263672	+13.07373047	-12.74414063	+11.99707031	+1560	+6.59179688	-10.05029297	-0.83496094	+38.27636719	+5.64697266	-45.61523438	+1356
+1457971099.34130000	+8.57373047	-6.80273438	-0.76025391	+54.73388672	-7.99804688	-48.18603516	+2124	+8.30126953	-6.03808594	-0.45263672	+13.07373047	-12.72216797	+11.99707031	+1560	+6.58740234	-10.05029297	-0.83496094	+38.25439453	+5.66894531	-45.59326172	+1356
+1457971099.34550000	+8.57373047	-6.80273438	-0.76025391	+54.73388672	-7.97607422	-48.18603516	+2120	+8.30126953	-6.04248047	-0.45263672	+13.07373047	-12.72216797	+11.97509766	+1556	+6.58740234	-10.05468750	-0.83935547	+38.23242188	+5.66894531	-45.57128906	+1356
+1457971099.34960010	+8.57373047	-6.80273438	-0.76025391	+54.73388672	-7.97607422	-48.18603516	+2120	+8.30126953	-6.04248047	-0.45263672	+13.09570313	-12.70019531	+11.97509766	+1556	+6.58300781	-10.05468750	-0.83935547	+38.23242188	+5.69091797	-45.57128906	+1356
+1457971099.35380010	+8.57373047	-6.80273438	-0.76025391	+54.73388672	-7.97607422	-48.18603516	+2116	+8.30126953	-6.04248047	-0.45703125	+13.09570313	-12.70019531	+11.97509766	+1552	+6.58300781	-10.05468750	-0.84375000	+38.21044922	+5.71289063	-45.54931641	+1352
+1457971099.36209990	+8.57373047	-6.80273438	-0.76464844	+54.73388672	-7.95410156	-48.16406250	+2112	+8.30126953	-6.04248047	-0.45703125	+13.09570313	-12.67822266	+11.95312500	+1552	+6.57861328	-10.05468750	-0.84375000	+38.21044922	+5.73486328	-45.52734375	+1348
+1457971099.36630010	+8.57373047	-6.80273438	-0.76464844	+54.75585938	-7.95410156	-48.16406250	+2112	+8.30126953	-6.04248047	-0.45703125	+13.09570313	-12.67822266	+11.95312500	+1548	+6.58300781	-10.05468750	-0.84375000	+38.23242188	+5.73486328	-45.52734375	+1348
+1457971099.37050010	+8.57373047	-6.80273438	-0.76464844	+54.75585938	-7.95410156	-48.16406250	+2112	+8.29687500	-6.04248047	-0.45703125	+13.09570313	-12.67822266	+11.95312500	+1548	+6.58300781	-10.05468750	-0.84375000	+38.23242188	+5.75683594	-45.52734375	+1344
+1457971099.37459990	+8.57373047	-6.80273438	-0.76464844	+54.75585938	-7.95410156	-48.16406250	+2108	+8.29687500	-6.04248047	-0.45703125	+13.11767578	-12.67822266	+11.95312500	+1548	+6.58300781	-10.05468750	-0.84375000	+38.25439453	+5.75683594	-45.54931641	+1344
+1457971099.37879990	+8.57373047	-6.80273438	-0.76464844	+54.75585938	-7.93212891	-48.16406250	+2108	+8.29687500	-6.04248047	-0.45703125	+13.11767578	-12.67822266	+11.95312500	+1544	+6.58300781	-10.05468750	-0.83935547	+38.25439453	+5.77880859	-45.54931641	+1344
+1457971099.38299990	+8.57373047	-6.80273438	-0.76464844	+54.77783203	-7.93212891	-48.16406250	+2104	+8.29687500	-6.04248047	-0.45703125	+13.11767578	-12.67822266	+11.95312500	+1544	+6.58300781	-10.05468750	-0.83935547	+38.27636719	+5.77880859	-45.54931641	+1344
+1457971099.38710000	+8.57373047	-6.80273438	-0.76464844	+54.77783203	-7.93212891	-48.18603516	+2104	+8.29687500	-6.04248047	-0.45703125	+13.11767578	-12.67822266	+11.95312500	+1544	+6.58740234	-10.05468750	-0.83935547	+38.27636719	+5.77880859	-45.57128906	+1340
+1457971099.39540000	+8.57373047	-6.80273438	-0.76464844	+54.77783203	-7.93212891	-48.18603516	+2100	+8.29687500	-6.04248047	-0.45703125	+13.11767578	-12.65625000	+11.95312500	+1540	+6.58740234	-10.05468750	-0.83496094	+38.32031250	+5.80078125	-45.59326172	+1340
+1457971099.39960000	+8.57373047	-6.80273438	-0.76464844	+54.79980469	-7.93212891	-48.18603516	+2100	+8.29687500	-6.04248047	-0.45703125	+13.11767578	-12.65625000	+11.95312500	+1536	+6.59179688	-10.05029297	-0.83496094	+38.32031250	+5.80078125	-45.61523438	+1340
+1457971099.40380000	+8.57373047	-6.80273438	-0.76464844	+54.79980469	-7.93212891	-48.18603516	+2096	+8.29687500	-6.04248047	-0.46142578	+13.13964844	-12.65625000	+11.95312500	+1536	+6.59179688	-10.05029297	-0.83496094	+38.34228516	+5.80078125	-45.61523438	+1340
+1457971099.40790010	+8.57373047	-6.80273438	-0.76464844	+54.79980469	-7.93212891	-48.18603516	+2096	+8.29687500	-6.04248047	-0.46142578	+13.13964844	-12.65625000	+11.95312500	+1536	+6.59179688	-10.05029297	-0.83056641	+38.34228516	+5.82275391	-45.63720703	+1340
+1457971099.41210010	+8.57373047	-6.80273438	-0.76464844	+54.82177734	-7.93212891	-48.18603516	+2096	+8.29687500	-6.04248047	-0.46142578	+13.13964844	-12.65625000	+11.95312500	+1532	+6.59179688	-10.05029297	-0.83056641	+38.36425781	+5.82275391	-45.63720703	+1340
+1457971099.41630010	+8.57373047	-6.80273438	-0.76464844	+54.82177734	-7.91015625	-48.18603516	+2096	+8.29687500	-6.04248047	-0.46142578	+13.13964844	-12.65625000	+11.93115234	+1532	+6.59619141	-10.05029297	-0.83056641	+38.36425781	+5.82275391	-45.63720703	+1340
+1457971099.42459990	+8.56933594	-6.80273438	-0.76464844	+54.82177734	-7.91015625	-48.18603516	+2092	+8.29687500	-6.04248047	-0.46142578	+13.16162109	-12.65625000	+11.93115234	+1528	+6.59619141	-10.05029297	-0.83056641	+38.38623047	+5.84472656	-45.65917969	+1340
+1457971099.42880010	+8.56933594	-6.80273438	-0.76464844	+54.82177734	-7.91015625	-48.18603516	+2092	+8.29687500	-6.04248047	-0.46142578	+13.16162109	-12.65625000	+11.93115234	+1528	+6.59619141	-10.05029297	-0.83056641	+38.38623047	+5.84472656	-45.65917969	+1340
+1457971099.43290000	+8.56933594	-6.80273438	-0.76464844	+54.84375000	-7.88818359	-48.18603516	+2092	+8.29248047	-6.04248047	-0.46142578	+13.16162109	-12.63427734	+11.90917969	+1524	+6.59619141	-10.05029297	-0.83056641	+38.38623047	+5.84472656	-45.65917969	+1336
+1457971099.43709990	+8.56933594	-6.80273438	-0.76464844	+54.84375000	-7.88818359	-48.18603516	+2088	+8.29248047	-6.04248047	-0.46142578	+13.16162109	-12.63427734	+11.90917969	+1524	+6.59619141	-10.05029297	-0.83056641	+38.38623047	+5.84472656	-45.68115234	+1336
+1457971099.44129990	+8.56933594	-6.80273438	-0.76904297	+54.84375000	-7.86621094	-48.18603516	+2088	+8.29248047	-6.04248047	-0.46582031	+13.18359375	-12.63427734	+11.90917969	+1524	+6.59619141	-10.05029297	-0.83056641	+38.38623047	+5.86669922	-45.68115234	+1336
+1457971099.44540000	+8.56933594	-6.80273438	-0.76904297	+54.84375000	-7.86621094	-48.16406250	+2088	+8.29248047	-6.04248047	-0.46582031	+13.18359375	-12.63427734	+11.88720703	+1520	+6.59179688	-10.05029297	-0.83056641	+38.38623047	+5.86669922	-45.68115234	+1336
+1457971099.44960000	+8.56933594	-6.79833984	-0.76904297	+54.84375000	-7.84423828	-48.16406250	+2088	+8.29248047	-6.04248047	-0.46582031	+13.18359375	-12.61230469	+11.88720703	+1520	+6.59179688	-10.05029297	-0.83056641	+38.38623047	+5.86669922	-45.68115234	+1336
+1457971099.45790000	+8.56494141	-6.79833984	-0.76904297	+54.84375000	-7.82226563	-48.16406250	+2084	+8.29248047	-6.04248047	-0.46582031	+13.18359375	-12.59033203	+11.86523438	+1516	+6.59179688	-10.05029297	-0.83496094	+38.36425781	+5.88867188	-45.65917969	+1336
+1457971099.46210000	+8.56494141	-6.79833984	-0.76904297	+54.84375000	-7.82226563	-48.16406250	+2084	+8.28808594	-6.04248047	-0.46582031	+13.20556641	-12.59033203	+11.84326172	+1516	+6.58740234	-10.05029297	-0.83496094	+38.36425781	+5.88867188	-45.65917969	+1336
+1457971099.46620010	+8.56494141	-6.79833984	-0.76904297	+54.84375000	-7.80029297	-48.16406250	+2080	+8.28808594	-6.04248047	-0.46582031	+13.20556641	-12.59033203	+11.84326172	+1516	+6.58740234	-10.05029297	-0.83496094	+38.34228516	+5.91064453	-45.65917969	+1336
+1457971099.47040010	+8.56494141	-6.79833984	-0.76904297	+54.84375000	-7.77832031	-48.16406250	+2080	+8.28808594	-6.04248047	-0.46582031	+13.20556641	-12.56835938	+11.82128906	+1516	+6.58300781	-10.05468750	-0.83496094	+38.34228516	+5.91064453	-45.65917969	+1336
+1457971099.47460010	+8.56494141	-6.79833984	-0.77343750	+54.84375000	-7.77832031	-48.14208984	+2080	+8.28808594	-6.04248047	-0.46582031	+13.20556641	-12.56835938	+11.82128906	+1512	+6.58300781	-10.05468750	-0.83935547	+38.34228516	+5.91064453	-45.65917969	+1336
+1457971099.47869990	+8.56494141	-6.79833984	-0.77343750	+54.84375000	-7.75634766	-48.14208984	+2076	+8.28808594	-6.04248047	-0.46582031	+13.20556641	-12.54638672	+11.82128906	+1512	+6.58300781	-10.05468750	-0.83935547	+38.32031250	+5.93261719	-45.63720703	+1336
+1457971099.48709990	+8.56054688	-6.79833984	-0.77343750	+54.84375000	-7.75634766	-48.14208984	+2076	+8.28808594	-6.04248047	-0.47021484	+13.20556641	-12.54638672	+11.79931641	+1512	+6.57861328	-10.05468750	-0.83935547	+38.32031250	+5.95458984	-45.65917969	+1332
+1457971099.49120000	+8.56054688	-6.79833984	-0.77343750	+54.84375000	-7.73437500	-48.14208984	+2072	+8.28808594	-6.04248047	-0.47021484	+13.20556641	-12.52441406	+11.79931641	+1512	+6.57861328	-10.05468750	-0.83935547	+38.32031250	+5.97656250	-45.65917969	+1332
+1457971099.49540000	+8.56054688	-6.79833984	-0.77343750	+54.84375000	-7.73437500	-48.12011719	+2072	+8.28369141	-6.04248047	-0.47021484	+13.20556641	-12.52441406	+11.79931641	+1512	+6.57861328	-10.05468750	-0.83935547	+38.32031250	+5.97656250	-45.65917969	+1332
+1457971099.49959990	+8.56054688	-6.79833984	-0.77343750	+54.86572266	-7.73437500	-48.12011719	+2072	+8.28369141	-6.04248047	-0.47021484	+13.20556641	-12.52441406	+11.82128906	+1508	+6.57861328	-10.05468750	-0.83935547	+38.34228516	+5.99853516	-45.65917969	+1328
+1457971099.50370000	+8.56054688	-6.79833984	-0.77343750	+54.86572266	-7.73437500	-48.12011719	+2068	+8.28369141	-6.04248047	-0.47021484	+13.20556641	-12.50244141	+11.82128906	+1508	+6.57861328	-10.05468750	-0.83935547	+38.34228516	+5.99853516	-45.68115234	+1328
+1457971099.50790000	+8.56054688	-6.79833984	-0.77343750	+54.86572266	-7.73437500	-48.12011719	+2068	+8.28369141	-6.04248047	-0.47021484	+13.20556641	-12.50244141	+11.82128906	+1508	+6.58300781	-10.05468750	-0.83496094	+38.36425781	+6.02050781	-45.68115234	+1328
+1457971099.51620010	+8.56054688	-6.79833984	-0.77343750	+54.86572266	-7.73437500	-48.09814453	+2064	+8.28369141	-6.04248047	-0.47021484	+13.20556641	-12.50244141	+11.84326172	+1508	+6.58300781	-10.05029297	-0.83496094	+38.38623047	+6.04248047	-45.70312500	+1328
+1457971099.52040000	+8.56054688	-6.79833984	-0.77343750	+54.88769531	-7.73437500	-48.09814453	+2064	+8.28369141	-6.04248047	-0.47021484	+13.20556641	-12.48046875	+11.84326172	+1508	+6.58300781	-10.05029297	-0.83496094	+38.40820313	+6.04248047	-45.70312500	+1328
+1457971099.52460000	+8.56054688	-6.79833984	-0.77783203	+54.88769531	-7.71240234	-48.09814453	+2064	+8.28369141	-6.04248047	-0.47460938	+13.20556641	-12.48046875	+11.84326172	+1504	+6.58740234	-10.05029297	-0.83056641	+38.43017578	+6.04248047	-45.72509766	+1328
+1457971099.52870010	+8.56054688	-6.79833984	-0.77783203	+54.88769531	-7.71240234	-48.07617188	+2060	+8.28369141	-6.04248047	-0.47460938	+13.22753906	-12.48046875	+11.86523438	+1504	+6.58740234	-10.05029297	-0.83056641	+38.43017578	+6.06445313	-45.72509766	+1328
+1457971099.53290010	+8.56054688	-6.79833984	-0.77783203	+54.88769531	-7.71240234	-48.07617188	+2060	+8.28369141	-6.04248047	-0.47460938	+13.22753906	-12.48046875	+11.86523438	+1504	+6.58740234	-10.05029297	-0.83056641	+38.45214844	+6.06445313	-45.72509766	+1328
+1457971099.53710010	+8.56054688	-6.79833984	-0.77783203	+54.90966797	-7.71240234	-48.07617188	+2060	+8.28369141	-6.04248047	-0.47460938	+13.22753906	-12.45849609	+11.86523438	+1504	+6.58740234	-10.05029297	-0.83056641	+38.45214844	+6.08642578	-45.74707031	+1328
+1457971099.54539990	+8.55615234	-6.79833984	-0.77783203	+54.90966797	-7.71240234	-48.05419922	+2056	+8.27929688	-6.04248047	-0.47460938	+13.22753906	-12.45849609	+11.88720703	+1500	+6.59179688	-10.04589844	-0.82617188	+38.47412109	+6.08642578	-45.74707031	+1328
+1457971099.54950000	+8.55615234	-6.79833984	-0.77783203	+54.93164063	-7.71240234	-48.05419922	+2056	+8.27929688	-6.04248047	-0.47460938	+13.22753906	-12.45849609	+11.88720703	+1500	+6.59179688	-10.04589844	-0.82617188	+38.49609375	+6.10839844	-45.74707031	+1328
+1457971099.55370000	+8.55615234	-6.79833984	-0.78222656	+54.93164063	-7.71240234	-48.03222656	+2056	+8.27929688	-6.04248047	-0.47460938	+13.22753906	-12.43652344	+11.88720703	+1500	+6.59179688	-10.04589844	-0.82617188	+38.49609375	+6.10839844	-45.74707031	+1328
+1457971099.55790000	+8.55615234	-6.79833984	-0.78222656	+54.93164063	-7.69042969	-48.03222656	+2056	+8.27929688	-6.04248047	-0.47460938	+13.22753906	-12.43652344	+11.88720703	+1500	+6.59179688	-10.04589844	-0.82617188	+38.49609375	+6.13037109	-45.74707031	+1328
+1457971099.56200000	+8.55615234	-6.79833984	-0.78222656	+54.95361328	-7.69042969	-48.01025391	+2056	+8.27929688	-6.04248047	-0.47460938	+13.22753906	-12.41455078	+11.88720703	+1500	+6.58740234	-10.04589844	-0.83056641	+38.49609375	+6.13037109	-45.72509766	+1328
+1457971099.57040000	+8.55615234	-6.79833984	-0.78222656	+54.95361328	-7.66845703	-48.01025391	+2052	+8.27929688	-6.04248047	-0.47460938	+13.24951172	-12.41455078	+11.88720703	+1496	+6.58740234	-10.05029297	-0.83056641	+38.49609375	+6.15234375	-45.72509766	+1332
+1457971099.57450010	+8.55175781	-6.79833984	-0.78662109	+54.95361328	-7.66845703	-48.01025391	+2052	+8.27929688	-6.04248047	-0.47460938	+13.24951172	-12.39257813	+11.86523438	+1496	+6.58740234	-10.05029297	-0.83056641	+38.47412109	+6.15234375	-45.70312500	+1332
+1457971099.57870010	+8.55175781	-6.79833984	-0.78662109	+54.95361328	-7.64648438	-47.98828125	+2052	+8.27490234	-6.04248047	-0.47460938	+13.24951172	-12.39257813	+11.86523438	+1496	+6.58300781	-10.05029297	-0.83496094	+38.47412109	+6.17431641	-45.70312500	+1332
+1457971099.58290000	+8.55175781	-6.79833984	-0.78662109	+54.97558594	-7.64648438	-47.98828125	+2048	+8.27490234	-6.04248047	-0.47460938	+13.27148438	-12.37060547	+11.86523438	+1496	+6.58300781	-10.05029297	-0.83496094	+38.45214844	+6.17431641	-45.68115234	+1332
+1457971099.58699990	+8.55175781	-6.79833984	-0.78662109	+54.97558594	-7.62451172	-47.98828125	+2048	+8.27490234	-6.04248047	-0.47460938	+13.27148438	-12.37060547	+11.84326172	+1496	+6.57861328	-10.05029297	-0.83496094	+38.45214844	+6.19628906	-45.68115234	+1332
+1457971099.59120010	+8.55175781	-6.79833984	-0.78662109	+54.97558594	-7.62451172	-47.98828125	+2048	+8.27490234	-6.04248047	-0.47900391	+13.27148438	-12.37060547	+11.84326172	+1492	+6.57861328	-10.05029297	-0.83935547	+38.45214844	+6.19628906	-45.65917969	+1332
+1457971099.59949990	+8.55175781	-6.79833984	-0.78662109	+54.97558594	-7.60253906	-47.98828125	+2044	+8.27490234	-6.04248047	-0.47900391	+13.29345703	-12.34863281	+11.82128906	+1492	+6.57421875	-10.05468750	-0.84375000	+38.43017578	+6.21826172	-45.63720703	+1332
+1457971099.60369990	+8.54736328	-6.79833984	-0.79101563	+54.97558594	-7.60253906	-47.98828125	+2044	+8.27490234	-6.04248047	-0.47900391	+13.29345703	-12.34863281	+11.82128906	+1492	+6.57421875	-10.05468750	-0.84375000	+38.40820313	+6.24023438	-45.63720703	+1332
+1457971099.60789990	+8.54736328	-6.79833984	-0.79101563	+54.97558594	-7.58056641	-47.98828125	+2044	+8.27490234	-6.04248047	-0.47900391	+13.29345703	-12.32666016	+11.79931641	+1492	+6.56982422	-10.05468750	-0.84375000	+38.40820313	+6.24023438	-45.63720703	+1328
+1457971099.61200000	+8.54736328	-6.79833984	-0.79101563	+54.97558594	-7.58056641	-47.98828125	+2040	+8.27490234	-6.04248047	-0.47900391	+13.29345703	-12.32666016	+11.79931641	+1492	+6.56982422	-10.05468750	-0.84375000	+38.40820313	+6.24023438	-45.63720703	+1328
+1457971099.61620000	+8.54736328	-6.79833984	-0.79101563	+54.97558594	-7.58056641	-47.98828125	+2040	+8.27050781	-6.04248047	-0.47900391	+13.29345703	-12.32666016	+11.79931641	+1492	+6.56982422	-10.05468750	-0.84375000	+38.40820313	+6.26220703	-45.63720703	+1328
+1457971099.62030010	+8.54736328	-6.79833984	-0.79101563	+54.97558594	-7.58056641	-47.98828125	+2040	+8.27050781	-6.04248047	-0.47900391	+13.29345703	-12.32666016	+11.79931641	+1492	+6.56982422	-10.05468750	-0.84375000	+38.43017578	+6.26220703	-45.63720703	+1324
+1457971099.62870000	+8.54736328	-6.80273438	-0.79101563	+54.99755859	-7.55859375	-47.98828125	+2036	+8.27050781	-6.04248047	-0.47900391	+13.31542969	-12.32666016	+11.77734375	+1488	+6.57421875	-10.05468750	-0.84375000	+38.43017578	+6.28417969	-45.63720703	+1324
+1457971099.63280010	+8.54736328	-6.80273438	-0.79101563	+54.99755859	-7.55859375	-47.98828125	+2036	+8.27050781	-6.04248047	-0.48339844	+13.31542969	-12.32666016	+11.77734375	+1488	+6.57421875	-10.05468750	-0.84375000	+38.45214844	+6.28417969	-45.65917969	+1324
+1457971099.63700010	+8.54736328	-6.80273438	-0.79101563	+54.99755859	-7.55859375	-47.98828125	+2032	+8.27050781	-6.04248047	-0.48339844	+13.31542969	-12.30468750	+11.77734375	+1488	+6.57421875	-10.05468750	-0.84375000	+38.45214844	+6.28417969	-45.65917969	+1324
+1457971099.64120010	+8.54736328	-6.80273438	-0.79101563	+54.99755859	-7.55859375	-47.98828125	+2032	+8.27050781	-6.04248047	-0.48339844	+13.31542969	-12.30468750	+11.77734375	+1488	+6.57421875	-10.05468750	-0.83935547	+38.47412109	+6.30615234	-45.68115234	+1324
+1457971099.64529990	+8.54736328	-6.80273438	-0.79101563	+54.99755859	-7.55859375	-47.98828125	+2032	+8.27050781	-6.04248047	-0.48339844	+13.31542969	-12.30468750	+11.77734375	+1488	+6.57861328	-10.05468750	-0.83935547	+38.49609375	+6.30615234	-45.68115234	+1324
+1457971099.64949990	+8.54736328	-6.80273438	-0.79101563	+54.99755859	-7.53662109	-47.98828125	+2028	+8.27050781	-6.04248047	-0.48339844	+13.31542969	-12.30468750	+11.77734375	+1488	+6.57861328	-10.05468750	-0.83935547	+38.49609375	+6.30615234	-45.70312500	+1324
+1457971099.65780000	+8.54736328	-6.80273438	-0.79101563	+55.01953125	-7.53662109	-47.96630859	+2028	+8.27050781	-6.04248047	-0.48339844	+13.33740234	-12.30468750	+11.77734375	+1484	+6.57861328	-10.05468750	-0.83496094	+38.51806641	+6.32812500	-45.70312500	+1324
+1457971099.66199990	+8.54736328	-6.80273438	-0.79541016	+55.01953125	-7.53662109	-47.96630859	+2028	+8.27050781	-6.04248047	-0.48339844	+13.33740234	-12.30468750	+11.77734375	+1484	+6.58300781	-10.05468750	-0.83496094	+38.51806641	+6.32812500	-45.72509766	+1324
+1457971099.66619990	+8.54736328	-6.80273438	-0.79541016	+55.01953125	-7.53662109	-47.96630859	+2024	+8.27050781	-6.04248047	-0.48339844	+13.33740234	-12.30468750	+11.77734375	+1484	+6.58300781	-10.05029297	-0.83496094	+38.54003906	+6.32812500	-45.72509766	+1324
+1457971099.67030000	+8.54736328	-6.80273438	-0.79541016	+55.01953125	-7.51464844	-47.96630859	+2024	+8.27050781	-6.04248047	-0.48339844	+13.33740234	-12.28271484	+11.77734375	+1484	+6.58300781	-10.05029297	-0.83496094	+38.54003906	+6.32812500	-45.72509766	+1324
+1457971099.67450000	+8.54736328	-6.80273438	-0.79541016	+55.01953125	-7.51464844	-47.96630859	+2024	+8.26611328	-6.04248047	-0.48779297	+13.35937500	-12.28271484	+11.77734375	+1480	+6.58300781	-10.05029297	-0.83496094	+38.54003906	+6.32812500	-45.72509766	+1324
+1457971099.67870000	+8.54736328	-6.80273438	-0.79541016	+55.01953125	-7.51464844	-47.96630859	+2024	+8.26611328	-6.04248047	-0.48779297	+13.35937500	-12.28271484	+11.77734375	+1480	+6.58300781	-10.05029297	-0.83496094	+38.56201172	+6.35009766	-45.72509766	+1324
+1457971099.68700000	+8.54736328	-6.80712891	-0.79541016	+55.04150391	-7.49267578	-47.96630859	+2020	+8.26611328	-6.04248047	-0.48779297	+13.35937500	-12.26074219	+11.77734375	+1480	+6.58300781	-10.05468750	-0.83496094	+38.56201172	+6.35009766	-45.72509766	+1324
+1457971099.69120000	+8.54736328	-6.80712891	-0.79541016	+55.04150391	-7.47070313	-47.96630859	+2020	+8.26611328	-6.04248047	-0.48779297	+13.38134766	-12.26074219	+11.75537109	+1480	+6.57861328	-10.05468750	-0.83496094	+38.56201172	+6.37207031	-45.72509766	+1324
+1457971099.69530010	+8.54296875	-6.80712891	-0.79541016	+55.04150391	-7.47070313	-47.96630859	+2020	+8.26611328	-6.04248047	-0.48779297	+13.38134766	-12.23876953	+11.75537109	+1480	+6.57861328	-10.05468750	-0.83496094	+38.54003906	+6.37207031	-45.72509766	+1324
+1457971099.69950010	+8.54296875	-6.80712891	-0.79541016	+55.04150391	-7.44873047	-47.96630859	+2020	+8.26611328	-6.04248047	-0.48779297	+13.38134766	-12.23876953	+11.75537109	+1480	+6.57861328	-10.05468750	-0.83935547	+38.54003906	+6.37207031	-45.72509766	+1324
+1457971099.70359990	+8.54296875	-6.80712891	-0.79980469	+55.04150391	-7.44873047	-47.96630859	+2020	+8.26611328	-6.04248047	-0.48779297	+13.38134766	-12.21679688	+11.75537109	+1480	+6.57861328	-10.05468750	-0.83935547	+38.54003906	+6.37207031	-45.70312500	+1324
+1457971099.70779990	+8.54296875	-6.80712891	-0.79980469	+55.04150391	-7.42675781	-47.94433594	+2020	+8.26611328	-6.04687500	-0.49218750	+13.38134766	-12.21679688	+11.75537109	+1480	+6.57421875	-10.05468750	-0.83935547	+38.54003906	+6.39404297	-45.70312500	+1324
+1457971099.71199990	+8.54296875	-6.80712891	-0.79980469	+55.04150391	-7.42675781	-47.94433594	+2020	+8.26611328	-6.04687500	-0.49218750	+13.38134766	-12.19482422	+11.73339844	+1480	+6.57421875	-10.05468750	-0.83935547	+38.51806641	+6.39404297	-45.70312500	+1324
+1457971099.71610000	+8.54296875	-6.80712891	-0.79980469	+55.04150391	-7.40478516	-47.94433594	+2020	+8.26171875	-6.04687500	-0.49218750	+13.38134766	-12.19482422	+11.73339844	+1476	+6.56982422	-10.05908203	-0.84375000	+38.51806641	+6.39404297	-45.68115234	+1324
+1457971099.72449990	+8.53857422	-6.80712891	-0.79980469	+55.04150391	-7.38281250	-47.94433594	+2016	+8.26171875	-6.04687500	-0.49218750	+13.40332031	-12.17285156	+11.73339844	+1476	+6.56542969	-10.05908203	-0.84375000	+38.49609375	+6.41601563	-45.68115234	+1324
+1457971099.72860000	+8.53857422	-6.80712891	-0.79980469	+55.04150391	-7.38281250	-47.94433594	+2016	+8.26171875	-6.04687500	-0.49218750	+13.40332031	-12.17285156	+11.71142578	+1476	+6.56542969	-10.05908203	-0.84814453	+38.47412109	+6.41601563	-45.65917969	+1324
+1457971099.73280000	+8.53857422	-6.80712891	-0.79980469	+55.04150391	-7.38281250	-47.94433594	+2016	+8.26171875	-6.04687500	-0.49218750	+13.40332031	-12.17285156	+11.71142578	+1476	+6.56542969	-10.05908203	-0.84814453	+38.47412109	+6.41601563	-45.65917969	+1324
+1457971099.73700000	+8.53857422	-6.80712891	-0.80419922	+55.04150391	-7.38281250	-47.94433594	+2016	+8.26171875	-6.04687500	-0.49218750	+13.40332031	-12.17285156	+11.71142578	+1476	+6.56542969	-10.05908203	-0.84814453	+38.47412109	+6.41601563	-45.65917969	+1324
+1457971099.74110010	+8.53857422	-6.80712891	-0.80419922	+55.04150391	-7.38281250	-47.94433594	+2016	+8.26171875	-6.04687500	-0.49658203	+13.40332031	-12.15087891	+11.71142578	+1476	+6.56542969	-10.05908203	-0.84814453	+38.47412109	+6.43798828	-45.65917969	+1320
+1457971099.74530010	+8.53857422	-6.80712891	-0.80419922	+55.04150391	-7.36083984	-47.94433594	+2016	+8.26171875	-6.04687500	-0.49658203	+13.40332031	-12.15087891	+11.68945313	+1476	+6.56542969	-10.05908203	-0.84814453	+38.47412109	+6.43798828	-45.68115234	+1320
+1457971099.74950000	+8.53857422	-6.81152344	-0.80419922	+55.04150391	-7.36083984	-47.94433594	+2016	+8.26171875	-6.04687500	-0.49658203	+13.40332031	-12.15087891	+11.68945313	+1476	+6.56542969	-10.05908203	-0.84814453	+38.47412109	+6.43798828	-45.68115234	+1320
+1457971099.75359990	+8.53857422	-6.81152344	-0.80419922	+55.04150391	-7.36083984	-47.94433594	+2016	+8.26171875	-6.04687500	-0.49658203	+13.40332031	-12.15087891	+11.68945313	+1476	+6.56542969	-10.06347656	-0.84375000	+38.49609375	+6.45996094	-45.70312500	+1320
+1457971099.76200010	+8.53857422	-6.81152344	-0.80419922	+55.04150391	-7.36083984	-47.94433594	+2016	+8.26171875	-6.04687500	-0.49658203	+13.40332031	-12.15087891	+11.68945313	+1476	+6.56982422	-10.05908203	-0.84375000	+38.49609375	+6.45996094	-45.70312500	+1320
+1457971099.76609990	+8.53857422	-6.81152344	-0.80419922	+55.04150391	-7.36083984	-47.94433594	+2016	+8.26171875	-6.04687500	-0.49658203	+13.40332031	-12.15087891	+11.68945313	+1476	+6.56982422	-10.05908203	-0.84375000	+38.51806641	+6.45996094	-45.72509766	+1320
+1457971099.77029990	+8.53857422	-6.81152344	-0.80419922	+55.04150391	-7.36083984	-47.94433594	+2016	+8.26171875	-6.04687500	-0.49658203	+13.40332031	-12.15087891	+11.66748047	+1472	+6.56982422	-10.05908203	-0.84375000	+38.51806641	+6.45996094	-45.72509766	+1320
+1457971099.77449990	+8.53857422	-6.81152344	-0.80419922	+55.04150391	-7.36083984	-47.94433594	+2016	+8.26171875	-6.04687500	-0.49658203	+13.40332031	-12.15087891	+11.66748047	+1472	+6.57421875	-10.05908203	-0.83935547	+38.51806641	+6.48193359	-45.74707031	+1316
+1457971099.77860000	+8.54296875	-6.81152344	-0.80419922	+55.04150391	-7.36083984	-47.94433594	+2012	+8.26171875	-6.04687500	-0.49658203	+13.40332031	-12.17285156	+11.66748047	+1472	+6.57421875	-10.05908203	-0.83935547	+38.54003906	+6.48193359	-45.74707031	+1316
+1457971099.78280000	+8.54296875	-6.81152344	-0.80419922	+55.04150391	-7.36083984	-47.94433594	+2012	+8.26171875	-6.04687500	-0.49658203	+13.40332031	-12.17285156	+11.66748047	+1472	+6.57421875	-10.05908203	-0.83935547	+38.54003906	+6.48193359	-45.76904297	+1316
+1457971099.78690000	+8.54296875	-6.81152344	-0.80419922	+55.04150391	-7.36083984	-47.94433594	+2012	+8.26171875	-6.04687500	-0.49658203	+13.40332031	-12.17285156	+11.66748047	+1472	+6.57421875	-10.05908203	-0.83496094	+38.54003906	+6.48193359	-45.79101563	+1316
+1457971099.79530000	+8.54296875	-6.81152344	-0.80419922	+55.06347656	-7.36083984	-47.94433594	+2012	+8.26171875	-6.05126953	-0.49658203	+13.40332031	-12.17285156	+11.64550781	+1468	+6.57861328	-10.05908203	-0.83496094	+38.56201172	+6.50390625	-45.79101563	+1316
+1457971099.79940010	+8.54296875	-6.81152344	-0.80419922	+55.06347656	-7.36083984	-47.94433594	+2012	+8.26171875	-6.05126953	-0.49658203	+13.40332031	-12.17285156	+11.64550781	+1468	+6.57861328	-10.06347656	-0.83496094	+38.56201172	+6.50390625	-45.81298828	+1316
+1457971099.80360010	+8.54296875	-6.81152344	-0.80419922	+55.06347656	-7.36083984	-47.94433594	+2012	+8.26171875	-6.05126953	-0.49658203	+13.40332031	-12.17285156	+11.64550781	+1468	+6.57861328	-10.06347656	-0.83496094	+38.56201172	+6.50390625	-45.81298828	+1316
+1457971099.80780010	+8.54296875	-6.81152344	-0.80859375	+55.06347656	-7.36083984	-47.94433594	+2012	+8.26171875	-6.05126953	-0.49658203	+13.40332031	-12.17285156	+11.62353516	+1468	+6.57861328	-10.06347656	-0.83496094	+38.54003906	+6.52587891	-45.81298828	+1316
+1457971099.81189990	+8.54296875	-6.81152344	-0.80859375	+55.06347656	-7.36083984	-47.96630859	+2012	+8.26171875	-6.05126953	-0.49658203	+13.40332031	-12.17285156	+11.62353516	+1468	+6.57861328	-10.06347656	-0.83496094	+38.54003906	+6.52587891	-45.81298828	+1316
+1457971099.81609990	+8.54296875	-6.81591797	-0.80859375	+55.06347656	-7.33886719	-47.96630859	+2012	+8.26171875	-6.05126953	-0.49658203	+13.40332031	-12.17285156	+11.60156250	+1468	+6.57861328	-10.06347656	-0.83496094	+38.54003906	+6.52587891	-45.81298828	+1316
+1457971099.82030010	+8.54296875	-6.81591797	-0.80859375	+55.06347656	-7.33886719	-47.96630859	+2012	+8.26171875	-6.05126953	-0.49658203	+13.40332031	-12.15087891	+11.60156250	+1464	+6.57421875	-10.06347656	-0.83496094	+38.51806641	+6.52587891	-45.81298828	+1316
+1457971099.82439990	+8.54296875	-6.81591797	-0.80859375	+55.06347656	-7.33886719	-47.96630859	+2012	+8.26171875	-6.05126953	-0.50097656	+13.40332031	-12.15087891	+11.57958984	+1464	+6.57421875	-10.06347656	-0.83935547	+38.51806641	+6.54785156	-45.81298828	+1316
+1457971099.83279990	+8.53857422	-6.81591797	-0.80859375	+55.06347656	-7.33886719	-47.96630859	+2012	+8.26171875	-6.05126953	-0.50097656	+13.40332031	-12.15087891	+11.55761719	+1464	+6.56982422	-10.06787109	-0.83935547	+38.49609375	+6.54785156	-45.79101563	+1316
+1457971099.83690000	+8.53857422	-6.81591797	-0.80859375	+55.06347656	-7.31689453	-47.96630859	+2012	+8.26171875	-6.05126953	-0.50097656	+13.40332031	-12.15087891	+11.53564453	+1464	+6.56982422	-10.06787109	-0.84375000	+38.47412109	+6.54785156	-45.79101563	+1316
+1457971099.84110000	+8.53857422	-6.81591797	-0.80859375	+55.06347656	-7.31689453	-47.96630859	+2012	+8.26171875	-6.05126953	-0.50097656	+13.40332031	-12.15087891	+11.51367188	+1464	+6.56982422	-10.06787109	-0.84375000	+38.47412109	+6.54785156	-45.79101563	+1316
+1457971099.84530000	+8.53857422	-6.81591797	-0.80859375	+55.06347656	-7.31689453	-47.96630859	+2012	+8.26171875	-6.05126953	-0.50097656	+13.38134766	-12.15087891	+11.51367188	+1464	+6.56542969	-10.06787109	-0.84375000	+38.45214844	+6.56982422	-45.76904297	+1316
+1457971099.84940000	+8.53857422	-6.81591797	-0.80859375	+55.08544922	-7.31689453	-47.96630859	+2012	+8.26171875	-6.05566406	-0.50097656	+13.38134766	-12.15087891	+11.49169922	+1464	+6.56542969	-10.06787109	-0.84375000	+38.45214844	+6.56982422	-45.76904297	+1316
+1457971099.85360000	+8.53857422	-6.81591797	-0.81298828	+55.08544922	-7.31689453	-47.96630859	+2012	+8.26171875	-6.05566406	-0.50097656	+13.38134766	-12.15087891	+11.46972656	+1464	+6.56542969	-10.07226563	-0.84814453	+38.43017578	+6.56982422	-45.76904297	+1312
+1457971099.85770010	+8.53857422	-6.81591797	-0.81298828	+55.08544922	-7.31689453	-47.96630859	+2012	+8.26171875	-6.05566406	-0.50097656	+13.38134766	-12.15087891	+11.44775391	+1464	+6.56542969	-10.07226563	-0.84814453	+38.43017578	+6.56982422	-45.76904297	+1312
+1457971099.86610010	+8.53857422	-6.81591797	-0.81298828	+55.08544922	-7.31689453	-47.98828125	+2012	+8.26171875	-6.05566406	-0.50097656	+13.38134766	-12.17285156	+11.42578125	+1464	+6.56542969	-10.07226563	-0.84814453	+38.43017578	+6.59179688	-45.76904297	+1312
+1457971099.87019990	+8.54296875	-6.81591797	-0.81298828	+55.08544922	-7.31689453	-47.98828125	+2008	+8.26171875	-6.05566406	-0.50097656	+13.35937500	-12.17285156	+11.40380859	+1464	+6.56542969	-10.07226563	-0.84814453	+38.43017578	+6.59179688	-45.79101563	+1312
+1457971099.87439990	+8.54296875	-6.81591797	-0.81298828	+55.08544922	-7.31689453	-47.98828125	+2008	+8.26171875	-6.05566406	-0.50097656	+13.35937500	-12.17285156	+11.40380859	+1464	+6.56542969	-10.07226563	-0.84375000	+38.43017578	+6.59179688	-45.79101563	+1308
+1457971099.87859990	+8.54296875	-6.82031250	-0.80859375	+55.10742188	-7.31689453	-48.01025391	+2008	+8.26171875	-6.05566406	-0.50097656	+13.35937500	-12.19482422	+11.38183594	+1464	+6.56982422	-10.07226563	-0.84375000	+38.43017578	+6.59179688	-45.81298828	+1308
+1457971099.88270000	+8.54296875	-6.82031250	-0.80859375	+55.10742188	-7.31689453	-48.01025391	+2008	+8.26171875	-6.05566406	-0.50097656	+13.35937500	-12.19482422	+11.38183594	+1464	+6.56982422	-10.07226563	-0.84375000	+38.43017578	+6.59179688	-45.81298828	+1308
+1457971099.88689990	+8.54296875	-6.82031250	-0.80859375	+55.10742188	-7.31689453	-48.01025391	+2008	+8.26171875	-6.05566406	-0.50097656	+13.35937500	-12.21679688	+11.35986328	+1464	+6.56982422	-10.07226563	-0.84375000	+38.43017578	+6.59179688	-45.83496094	+1308
+1457971099.89520000	+8.54296875	-6.82031250	-0.80859375	+55.10742188	-7.31689453	-48.03222656	+2008	+8.26611328	-6.05566406	-0.50097656	+13.35937500	-12.23876953	+11.33789063	+1460	+6.57421875	-10.07226563	-0.83935547	+38.45214844	+6.59179688	-45.85693359	+1308
+1457971099.89940000	+8.54296875	-6.82031250	-0.80859375	+55.12939453	-7.31689453	-48.03222656	+2008	+8.26611328	-6.05566406	-0.50097656	+13.35937500	-12.26074219	+11.33789063	+1460	+6.57421875	-10.07226563	-0.83935547	+38.45214844	+6.59179688	-45.87890625	+1308
+1457971099.90360000	+8.54296875	-6.82031250	-0.80859375	+55.12939453	-7.33886719	-48.03222656	+2008	+8.26611328	-6.05566406	-0.50097656	+13.35937500	-12.28271484	+11.33789063	+1460	+6.57861328	-10.07226563	-0.83496094	+38.47412109	+6.59179688	-45.90087891	+1308
+1457971099.90770010	+8.54736328	-6.82031250	-0.80859375	+55.12939453	-7.33886719	-48.05419922	+2008	+8.26611328	-6.05566406	-0.50097656	+13.35937500	-12.28271484	+11.31591797	+1460	+6.57861328	-10.07226563	-0.83496094	+38.47412109	+6.59179688	-45.90087891	+1312
+1457971099.91190000	+8.54736328	-6.82031250	-0.80859375	+55.12939453	-7.33886719	-48.05419922	+2008	+8.26611328	-6.05566406	-0.50097656	+13.35937500	-12.30468750	+11.31591797	+1460	+6.57861328	-10.07226563	-0.83496094	+38.47412109	+6.59179688	-45.92285156	+1312
+1457971099.91610000	+8.54736328	-6.82031250	-0.80859375	+55.12939453	-7.33886719	-48.07617188	+2008	+8.26611328	-6.05566406	-0.50097656	+13.33740234	-12.30468750	+11.29394531	+1460	+6.58300781	-10.07226563	-0.83496094	+38.47412109	+6.59179688	-45.94482422	+1312
+1457971099.92020010	+8.54736328	-6.82031250	-0.80859375	+55.12939453	-7.33886719	-48.07617188	+2008	+8.26611328	-6.05566406	-0.50097656	+13.33740234	-12.32666016	+11.29394531	+1460	+6.58300781	-10.07226563	-0.83056641	+38.47412109	+6.59179688	-45.94482422	+1312
+1457971099.92440010	+8.54736328	-6.82031250	-0.80859375	+55.15136719	-7.33886719	-48.07617188	+2008	+8.26611328	-6.05566406	-0.50097656	+13.33740234	-12.32666016	+11.27197266	+1460	+6.58300781	-10.07226563	-0.83056641	+38.47412109	+6.59179688	-45.94482422	+1312
+1457971099.93269990	+8.54736328	-6.82031250	-0.80419922	+55.15136719	-7.36083984	-48.09814453	+2012	+8.27050781	-6.05566406	-0.50097656	+13.33740234	-12.34863281	+11.27197266	+1456	+6.58300781	-10.07226563	-0.83496094	+38.45214844	+6.59179688	-45.94482422	+1312
+1457971099.93689990	+8.54736328	-6.82031250	-0.80419922	+55.15136719	-7.36083984	-48.09814453	+2012	+8.27050781	-6.05566406	-0.50097656	+13.33740234	-12.34863281	+11.25000000	+1456	+6.58300781	-10.07226563	-0.83496094	+38.45214844	+6.59179688	-45.94482422	+1312
+1457971099.94100000	+8.54736328	-6.82031250	-0.80419922	+55.15136719	-7.36083984	-48.09814453	+2012	+8.27050781	-6.05566406	-0.50097656	+13.33740234	-12.34863281	+11.22802734	+1456	+6.58300781	-10.07226563	-0.83496094	+38.45214844	+6.56982422	-45.94482422	+1312
+1457971099.94520000	+8.54736328	-6.82031250	-0.80419922	+55.15136719	-7.36083984	-48.12011719	+2012	+8.27050781	-6.05566406	-0.50097656	+13.33740234	-12.34863281	+11.22802734	+1456	+6.57861328	-10.07226563	-0.83496094	+38.43017578	+6.56982422	-45.94482422	+1312
+1457971099.94939990	+8.54736328	-6.82031250	-0.80419922	+55.15136719	-7.36083984	-48.12011719	+2012	+8.27050781	-6.05566406	-0.50097656	+13.33740234	-12.37060547	+11.20605469	+1456	+6.57861328	-10.07226563	-0.83496094	+38.43017578	+6.56982422	-45.94482422	+1312
+1457971099.95350000	+8.54736328	-6.82031250	-0.80419922	+55.15136719	-7.36083984	-48.12011719	+2012	+8.27050781	-6.05566406	-0.50097656	+13.33740234	-12.37060547	+11.20605469	+1456	+6.57861328	-10.07226563	-0.83496094	+38.40820313	+6.56982422	-45.94482422	+1312
+1457971099.95770000	+8.54736328	-6.82031250	-0.80419922	+55.15136719	-7.36083984	-48.12011719	+2012	+8.27050781	-6.05566406	-0.50097656	+13.33740234	-12.37060547	+11.18408203	+1456	+6.57861328	-10.07226563	-0.83935547	+38.40820313	+6.56982422	-45.94482422	+1312
+1457971099.96600010	+8.54736328	-6.82031250	-0.80419922	+55.15136719	-7.36083984	-48.14208984	+2012	+8.27050781	-6.05566406	-0.50097656	+13.33740234	-12.37060547	+11.18408203	+1456	+6.57421875	-10.07666016	-0.83935547	+38.38623047	+6.56982422	-45.92285156	+1312
+1457971099.97020010	+8.54736328	-6.82031250	-0.80419922	+55.15136719	-7.36083984	-48.14208984	+2012	+8.27050781	-6.05566406	-0.50097656	+13.33740234	-12.37060547	+11.16210938	+1456	+6.57421875	-10.07666016	-0.83935547	+38.36425781	+6.56982422	-45.92285156	+1312
+1457971099.97440000	+8.54736328	-6.82031250	-0.80419922	+55.15136719	-7.36083984	-48.14208984	+2012	+8.27050781	-6.05566406	-0.50097656	+13.33740234	-12.39257813	+11.16210938	+1456	+6.57421875	-10.07666016	-0.83935547	+38.36425781	+6.56982422	-45.92285156	+1312
+1457971099.98270010	+8.54736328	-6.82031250	-0.80419922	+55.17333984	-7.38281250	-48.14208984	+2012	+8.27050781	-6.05566406	-0.50097656	+13.33740234	-12.39257813	+11.14013672	+1456	+6.57421875	-10.07666016	-0.83935547	+38.34228516	+6.54785156	-45.92285156	+1308
+1457971099.98690010	+8.54736328	-6.82031250	-0.80419922	+55.17333984	-7.38281250	-48.16406250	+2012	+8.27050781	-6.05566406	-0.50097656	+13.33740234	-12.39257813	+11.14013672	+1456	+6.57421875	-10.07666016	-0.83935547	+38.34228516	+6.54785156	-45.94482422	+1308
+1457971099.99099990	+8.54736328	-6.82031250	-0.80419922	+55.17333984	-7.38281250	-48.16406250	+2012	+8.27050781	-6.05566406	-0.50097656	+13.33740234	-12.41455078	+11.14013672	+1456	+6.57421875	-10.07666016	-0.83935547	+38.34228516	+6.54785156	-45.94482422	+1308
+1457971099.99519990	+8.54736328	-6.82031250	-0.80419922	+55.17333984	-7.38281250	-48.16406250	+2012	+8.27050781	-6.05566406	-0.50097656	+13.33740234	-12.41455078	+11.14013672	+1456	+6.57421875	-10.07666016	-0.83935547	+38.34228516	+6.54785156	-45.94482422	+1308
+1457971099.99939990	+8.54736328	-6.82031250	-0.80419922	+55.17333984	-7.38281250	-48.16406250	+2012	+8.27050781	-6.05566406	-0.50097656	+13.33740234	-12.41455078	+11.14013672	+1456	+6.57421875	-10.07666016	-0.83935547	+38.36425781	+6.54785156	-45.96679688	+1308
+1457971100.00350000	+8.54736328	-6.82031250	-0.80419922	+55.17333984	-7.40478516	-48.16406250	+2012	+8.27050781	-6.05566406	-0.50097656	+13.33740234	-12.43652344	+11.14013672	+1456	+6.57861328	-10.07666016	-0.83935547	+38.36425781	+6.54785156	-45.96679688	+1308
+1457971100.00770000	+8.55175781	-6.82031250	-0.80419922	+55.17333984	-7.40478516	-48.16406250	+2012	+8.27050781	-6.05566406	-0.50097656	+13.33740234	-12.43652344	+11.14013672	+1456	+6.57861328	-10.07666016	-0.83935547	+38.36425781	+6.54785156	-45.98876953	+1308
+1457971100.01600000	+8.55175781	-6.82031250	-0.80419922	+55.19531250	-7.40478516	-48.18603516	+2016	+8.27050781	-6.05566406	-0.50097656	+13.33740234	-12.45849609	+11.11816406	+1456	+6.58300781	-10.07666016	-0.83496094	+38.38623047	+6.52587891	-46.01074219	+1308
+1457971100.02020000	+8.55175781	-6.82031250	-0.80419922	+55.19531250	-7.42675781	-48.18603516	+2016	+8.27050781	-6.05566406	-0.50097656	+13.33740234	-12.45849609	+11.11816406	+1456	+6.58300781	-10.07226563	-0.83496094	+38.38623047	+6.52587891	-46.03271484	+1308
+1457971100.02430010	+8.55175781	-6.82031250	-0.80419922	+55.19531250	-7.42675781	-48.18603516	+2016	+8.27050781	-6.05566406	-0.50097656	+13.33740234	-12.45849609	+11.11816406	+1456	+6.58740234	-10.07226563	-0.83056641	+38.40820313	+6.52587891	-46.05468750	+1312
+1457971100.02850010	+8.55175781	-6.82031250	-0.80419922	+55.19531250	-7.42675781	-48.20800781	+2016	+8.27050781	-6.05566406	-0.50097656	+13.31542969	-12.48046875	+11.11816406	+1456	+6.58740234	-10.07226563	-0.83056641	+38.40820313	+6.52587891	-46.07666016	+1312
+1457971100.03270010	+8.55175781	-6.82031250	-0.80419922	+55.21728516	-7.44873047	-48.20800781	+2016	+8.27050781	-6.05566406	-0.50097656	+13.31542969	-12.48046875	+11.11816406	+1456	+6.59179688	-10.07226563	-0.83056641	+38.43017578	+6.50390625	-46.07666016	+1312
+1457971100.04099990	+8.55615234	-6.82031250	-0.80419922	+55.21728516	-7.44873047	-48.20800781	+2016	+8.27490234	-6.05566406	-0.50097656	+13.31542969	-12.50244141	+11.11816406	+1456	+6.59619141	-10.07226563	-0.82617188	+38.43017578	+6.50390625	-46.12060547	+1312
+1457971100.04520010	+8.55615234	-6.82031250	-0.79980469	+55.21728516	-7.44873047	-48.22998047	+2016	+8.27490234	-6.05566406	-0.50097656	+13.31542969	-12.50244141	+11.11816406	+1456	+6.59619141	-10.07226563	-0.82617188	+38.43017578	+6.50390625	-46.12060547	+1312
+1457971100.04930000	+8.55615234	-6.82031250	-0.79980469	+55.21728516	-7.44873047	-48.22998047	+2020	+8.27490234	-6.05566406	-0.50097656	+13.31542969	-12.50244141	+11.09619141	+1456	+6.59619141	-10.07226563	-0.82617188	+38.43017578	+6.50390625	-46.14257813	+1312
+1457971100.05349990	+8.55615234	-6.82031250	-0.79980469	+55.23925781	-7.47070313	-48.22998047	+2020	+8.27490234	-6.05566406	-0.50097656	+13.31542969	-12.52441406	+11.09619141	+1456	+6.59619141	-10.07226563	-0.82617188	+38.43017578	+6.50390625	-46.14257813	+1312
+1457971100.05769990	+8.55615234	-6.82031250	-0.79980469	+55.23925781	-7.47070313	-48.25195313	+2020	+8.27490234	-6.05566406	-0.50097656	+13.31542969	-12.52441406	+11.09619141	+1456	+6.59619141	-10.07226563	-0.82617188	+38.40820313	+6.50390625	-46.14257813	+1312
+1457971100.06180000	+8.55615234	-6.82031250	-0.79980469	+55.23925781	-7.47070313	-48.25195313	+2020	+8.27490234	-6.05566406	-0.50097656	+13.31542969	-12.52441406	+11.09619141	+1456	+6.59619141	-10.07226563	-0.82617188	+38.40820313	+6.48193359	-46.14257813	+1312
+1457971100.06600000	+8.55615234	-6.82031250	-0.79980469	+55.23925781	-7.47070313	-48.25195313	+2020	+8.27490234	-6.05566406	-0.50097656	+13.29345703	-12.52441406	+11.07421875	+1456	+6.59179688	-10.07666016	-0.83056641	+38.40820313	+6.48193359	-46.14257813	+1312
+1457971100.07430010	+8.55615234	-6.82031250	-0.79980469	+55.26123047	-7.47070313	-48.27392578	+2020	+8.27490234	-6.05566406	-0.50097656	+13.29345703	-12.52441406	+11.07421875	+1456	+6.59179688	-10.07666016	-0.83056641	+38.38623047	+6.48193359	-46.12060547	+1312
+1457971100.07850000	+8.55615234	-6.82031250	-0.79980469	+55.26123047	-7.47070313	-48.27392578	+2020	+8.27490234	-6.05566406	-0.50097656	+13.29345703	-12.52441406	+11.05224609	+1456	+6.58740234	-10.07666016	-0.83056641	+38.36425781	+6.48193359	-46.12060547	+1312
+1457971100.08270000	+8.55615234	-6.82031250	-0.79980469	+55.26123047	-7.47070313	-48.27392578	+2020	+8.27050781	-6.05566406	-0.50097656	+13.29345703	-12.54638672	+11.05224609	+1460	+6.58740234	-10.07666016	-0.83496094	+38.34228516	+6.48193359	-46.12060547	+1312
+1457971100.08680010	+8.55615234	-6.82031250	-0.79980469	+55.26123047	-7.47070313	-48.27392578	+2020	+8.27050781	-6.05566406	-0.50097656	+13.29345703	-12.54638672	+11.03027344	+1460	+6.58740234	-10.07666016	-0.83496094	+38.34228516	+6.48193359	-46.09863281	+1312
+1457971100.09100010	+8.55615234	-6.82031250	-0.79980469	+55.26123047	-7.47070313	-48.27392578	+2024	+8.27050781	-6.05566406	-0.50097656	+13.29345703	-12.54638672	+11.03027344	+1460	+6.58740234	-10.07666016	-0.83496094	+38.34228516	+6.48193359	-46.09863281	+1312
+1457971100.09509990	+8.55615234	-6.82031250	-0.79980469	+55.26123047	-7.47070313	-48.29589844	+2024	+8.27050781	-6.05566406	-0.50097656	+13.29345703	-12.54638672	+11.03027344	+1460	+6.58300781	-10.08105469	-0.83496094	+38.32031250	+6.48193359	-46.09863281	+1312
+1457971100.10349990	+8.55615234	-6.82031250	-0.79980469	+55.28320313	-7.47070313	-48.29589844	+2024	+8.27050781	-6.05566406	-0.50097656	+13.27148438	-12.54638672	+11.00830078	+1460	+6.58300781	-10.08105469	-0.83935547	+38.32031250	+6.48193359	-46.09863281	+1308
+1457971100.10760000	+8.55615234	-6.82031250	-0.79980469	+55.28320313	-7.47070313	-48.29589844	+2024	+8.27050781	-6.05566406	-0.50097656	+13.27148438	-12.54638672	+11.00830078	+1460	+6.58300781	-10.08105469	-0.83935547	+38.29833984	+6.48193359	-46.09863281	+1308
+1457971100.11180000	+8.55615234	-6.82031250	-0.79980469	+55.28320313	-7.47070313	-48.29589844	+2024	+8.27050781	-6.05566406	-0.50097656	+13.27148438	-12.56835938	+11.00830078	+1460	+6.58300781	-10.08105469	-0.83935547	+38.29833984	+6.48193359	-46.09863281	+1308
+1457971100.11599990	+8.55615234	-6.82031250	-0.79980469	+55.28320313	-7.47070313	-48.29589844	+2024	+8.27050781	-6.05566406	-0.50097656	+13.27148438	-12.56835938	+11.00830078	+1460	+6.58300781	-10.08105469	-0.83935547	+38.29833984	+6.45996094	-46.09863281	+1308
+1457971100.12010000	+8.55615234	-6.82031250	-0.79980469	+55.28320313	-7.47070313	-48.31787109	+2024	+8.27050781	-6.05566406	-0.50097656	+13.27148438	-12.56835938	+11.00830078	+1460	+6.58300781	-10.08105469	-0.83496094	+38.29833984	+6.45996094	-46.12060547	+1304
+1457971100.12430000	+8.55615234	-6.82031250	-0.79980469	+55.28320313	-7.47070313	-48.31787109	+2024	+8.27050781	-6.05566406	-0.50097656	+13.27148438	-12.56835938	+10.98632813	+1460	+6.58300781	-10.08105469	-0.83496094	+38.29833984	+6.45996094	-46.12060547	+1304
+1457971100.12850000	+8.55615234	-6.82031250	-0.79980469	+55.28320313	-7.49267578	-48.31787109	+2024	+8.27050781	-6.05566406	-0.50097656	+13.27148438	-12.59033203	+10.98632813	+1464	+6.58300781	-10.08105469	-0.83496094	+38.32031250	+6.45996094	-46.12060547	+1304
+1457971100.13680010	+8.55615234	-6.82031250	-0.79980469	+55.30517578	-7.49267578	-48.31787109	+2024	+8.27490234	-6.05566406	-0.50097656	+13.24951172	-12.59033203	+10.98632813	+1464	+6.58740234	-10.08105469	-0.83496094	+38.32031250	+6.45996094	-46.14257813	+1304
+1457971100.14100000	+8.55615234	-6.82031250	-0.79980469	+55.30517578	-7.49267578	-48.33984375	+2028	+8.27490234	-6.05566406	-0.50097656	+13.24951172	-12.61230469	+10.98632813	+1464	+6.58740234	-10.07666016	-0.83496094	+38.32031250	+6.45996094	-46.16455078	+1304
+1457971100.14510010	+8.55615234	-6.82031250	-0.79980469	+55.30517578	-7.49267578	-48.33984375	+2028	+8.27490234	-6.05566406	-0.50097656	+13.24951172	-12.61230469	+10.98632813	+1464	+6.58740234	-10.07666016	-0.83056641	+38.34228516	+6.45996094	-46.16455078	+1304
+1457971100.14930010	+8.55615234	-6.82031250	-0.79980469	+55.30517578	-7.51464844	-48.33984375	+2028	+8.27490234	-6.05566406	-0.50097656	+13.24951172	-12.63427734	+10.98632813	+1464	+6.59179688	-10.07666016	-0.83056641	+38.34228516	+6.45996094	-46.18652344	+1304
+1457971100.15350010	+8.56054688	-6.82031250	-0.79980469	+55.30517578	-7.51464844	-48.33984375	+2028	+8.27490234	-6.05566406	-0.50097656	+13.24951172	-12.63427734	+10.98632813	+1464	+6.59179688	-10.07666016	-0.83056641	+38.34228516	+6.43798828	-46.18652344	+1304
+1457971100.15759990	+8.56054688	-6.82031250	-0.79980469	+55.30517578	-7.51464844	-48.36181641	+2028	+8.27490234	-6.05566406	-0.50097656	+13.24951172	-12.65625000	+10.98632813	+1464	+6.59179688	-10.07666016	-0.83056641	+38.34228516	+6.43798828	-46.20849609	+1304
+1457971100.16179990	+8.56054688	-6.82031250	-0.79980469	+55.30517578	-7.51464844	-48.36181641	+2028	+8.27490234	-6.05566406	-0.50097656	+13.24951172	-12.65625000	+10.98632813	+1464	+6.59179688	-10.07666016	-0.82617188	+38.34228516	+6.43798828	-46.20849609	+1308
+1457971100.17010000	+8.56054688	-6.82031250	-0.79980469	+55.30517578	-7.53662109	-48.38378906	+2028	+8.27490234	-6.05566406	-0.50097656	+13.22753906	-12.67822266	+10.96435547	+1464	+6.59619141	-10.07666016	-0.82617188	+38.34228516	+6.43798828	-46.23046875	+1308
+1457971100.17430000	+8.56054688	-6.82031250	-0.79980469	+55.32714844	-7.53662109	-48.38378906	+2028	+8.27490234	-6.05566406	-0.50097656	+13.22753906	-12.67822266	+10.96435547	+1464	+6.59619141	-10.07666016	-0.82617188	+38.34228516	+6.41601563	-46.25244141	+1308
+1457971100.17840000	+8.56054688	-6.82031250	-0.79980469	+55.32714844	-7.53662109	-48.38378906	+2028	+8.27490234	-6.05566406	-0.50097656	+13.22753906	-12.70019531	+10.96435547	+1468	+6.59619141	-10.07666016	-0.82617188	+38.34228516	+6.41601563	-46.25244141	+1308
+1457971100.18260000	+8.56054688	-6.82031250	-0.79541016	+55.32714844	-7.53662109	-48.40576172	+2028	+8.27490234	-6.05566406	-0.50097656	+13.22753906	-12.70019531	+10.94238281	+1468	+6.59619141	-10.07666016	-0.82617188	+38.34228516	+6.41601563	-46.25244141	+1308
+1457971100.18680000	+8.56054688	-6.82031250	-0.79541016	+55.32714844	-7.53662109	-48.40576172	+2028	+8.27490234	-6.05566406	-0.50097656	+13.22753906	-12.70019531	+10.94238281	+1468	+6.59619141	-10.07666016	-0.82617188	+38.32031250	+6.41601563	-46.25244141	+1308
+1457971100.19090010	+8.56054688	-6.82031250	-0.79541016	+55.32714844	-7.53662109	-48.40576172	+2028	+8.27929688	-6.05566406	-0.50097656	+13.22753906	-12.72216797	+10.94238281	+1468	+6.59179688	-10.07666016	-0.82617188	+38.32031250	+6.39404297	-46.25244141	+1308
+1457971100.19930010	+8.56054688	-6.82031250	-0.79541016	+55.32714844	-7.53662109	-48.42773438	+2032	+8.27929688	-6.05566406	-0.49658203	+13.20556641	-12.72216797	+10.92041016	+1468	+6.59179688	-10.07666016	-0.83056641	+38.29833984	+6.39404297	-46.25244141	+1308
+1457971100.20339990	+8.56054688	-6.82031250	-0.79541016	+55.32714844	-7.53662109	-48.42773438	+2032	+8.27929688	-6.05566406	-0.49658203	+13.20556641	-12.72216797	+10.89843750	+1468	+6.59179688	-10.08105469	-0.83056641	+38.27636719	+6.39404297	-46.25244141	+1308
+1457971100.20760010	+8.56054688	-6.82031250	-0.79541016	+55.32714844	-7.53662109	-48.44970703	+2032	+8.27929688	-6.05566406	-0.49658203	+13.20556641	-12.74414063	+10.89843750	+1468	+6.58740234	-10.08105469	-0.83056641	+38.27636719	+6.39404297	-46.25244141	+1312
+1457971100.21180010	+8.56054688	-6.82031250	-0.79541016	+55.32714844	-7.55859375	-48.44970703	+2032	+8.27929688	-6.05566406	-0.49658203	+13.20556641	-12.74414063	+10.89843750	+1472	+6.58740234	-10.08105469	-0.83056641	+38.25439453	+6.37207031	-46.25244141	+1312
+1457971100.21589990	+8.56494141	-6.82031250	-0.79541016	+55.32714844	-7.55859375	-48.44970703	+2032	+8.27929688	-6.05566406	-0.49658203	+13.20556641	-12.74414063	+10.87646484	+1472	+6.58740234	-10.08105469	-0.83056641	+38.25439453	+6.37207031	-46.25244141	+1308
+1457971100.22009990	+8.56494141	-6.82031250	-0.79541016	+55.32714844	-7.55859375	-48.44970703	+2032	+8.27929688	-6.05566406	-0.49658203	+13.20556641	-12.76611328	+10.87646484	+1472	+6.58740234	-10.08105469	-0.83496094	+38.23242188	+6.37207031	-46.25244141	+1308
+1457971100.22840000	+8.56494141	-6.82031250	-0.79541016	+55.32714844	-7.55859375	-48.47167969	+2032	+8.27929688	-6.05566406	-0.49658203	+13.18359375	-12.76611328	+10.87646484	+1472	+6.58740234	-10.08105469	-0.83496094	+38.23242188	+6.37207031	-46.25244141	+1308
+1457971100.23260000	+8.56494141	-6.82031250	-0.79541016	+55.32714844	-7.55859375	-48.47167969	+2032	+8.27929688	-6.05566406	-0.49658203	+13.18359375	-12.78808594	+10.85449219	+1472	+6.58740234	-10.08105469	-0.83496094	+38.21044922	+6.35009766	-46.25244141	+1308
+1457971100.23680000	+8.56494141	-6.82031250	-0.79541016	+55.32714844	-7.55859375	-48.49365234	+2032	+8.27929688	-6.05566406	-0.49658203	+13.18359375	-12.78808594	+10.85449219	+1476	+6.58740234	-10.08105469	-0.83496094	+38.21044922	+6.35009766	-46.27441406	+1308
+1457971100.24090000	+8.56494141	-6.82031250	-0.79541016	+55.32714844	-7.58056641	-48.49365234	+2032	+8.27929688	-6.05566406	-0.49658203	+13.18359375	-12.78808594	+10.85449219	+1476	+6.58740234	-10.08105469	-0.83496094	+38.21044922	+6.35009766	-46.27441406	+1308
+1457971100.24510000	+8.56494141	-6.82031250	-0.79541016	+55.32714844	-7.58056641	-48.49365234	+2032	+8.27929688	-6.05566406	-0.49658203	+13.18359375	-12.81005859	+10.85449219	+1476	+6.58740234	-10.08105469	-0.83056641	+38.23242188	+6.35009766	-46.29638672	+1308
+1457971100.24920010	+8.56494141	-6.82031250	-0.79541016	+55.32714844	-7.58056641	-48.51562500	+2032	+8.27929688	-6.05566406	-0.49658203	+13.16162109	-12.81005859	+10.85449219	+1476	+6.59179688	-10.08105469	-0.83056641	+38.23242188	+6.35009766	-46.31835938	+1308
+1457971100.25340010	+8.56494141	-6.82031250	-0.79541016	+55.32714844	-7.58056641	-48.51562500	+2032	+8.27929688	-6.05566406	-0.49658203	+13.16162109	-12.81005859	+10.85449219	+1476	+6.59179688	-10.08105469	-0.83056641	+38.23242188	+6.35009766	-46.34033203	+1308
+1457971100.26169990	+8.56494141	-6.82031250	-0.79101563	+55.32714844	-7.60253906	-48.51562500	+2032	+8.28369141	-6.05566406	-0.49658203	+13.16162109	-12.83203125	+10.85449219	+1476	+6.59619141	-10.08105469	-0.82617188	+38.25439453	+6.32812500	-46.36230469	+1308
+1457971100.26589990	+8.56494141	-6.82031250	-0.79101563	+55.34912109	-7.60253906	-48.53759766	+2032	+8.28369141	-6.05566406	-0.49658203	+13.16162109	-12.83203125	+10.87646484	+1476	+6.60058594	-10.08105469	-0.82177734	+38.27636719	+6.32812500	-46.38427734	+1308
+1457971100.27010010	+8.56494141	-6.82031250	-0.79101563	+55.34912109	-7.62451172	-48.53759766	+2032	+8.28369141	-6.05566406	-0.49658203	+13.16162109	-12.85400391	+10.87646484	+1476	+6.60498047	-10.08105469	-0.82177734	+38.27636719	+6.32812500	-46.42822266	+1308
+1457971100.27420000	+8.56494141	-6.82470703	-0.79101563	+55.34912109	-7.62451172	-48.55957031	+2032	+8.28369141	-6.06005859	-0.49658203	+13.16162109	-12.85400391	+10.87646484	+1480	+6.60498047	-10.08105469	-0.81738281	+38.29833984	+6.32812500	-46.45019531	+1312
+1457971100.27839990	+8.56933594	-6.82470703	-0.79101563	+55.34912109	-7.62451172	-48.55957031	+2036	+8.28369141	-6.06005859	-0.49658203	+13.13964844	-12.85400391	+10.87646484	+1480	+6.60937500	-10.08105469	-0.81738281	+38.32031250	+6.32812500	-46.47216797	+1312
+1457971100.28259990	+8.56933594	-6.82470703	-0.79101563	+55.34912109	-7.62451172	-48.58154297	+2036	+8.28369141	-6.06005859	-0.49658203	+13.13964844	-12.87597656	+10.87646484	+1480	+6.60937500	-10.08105469	-0.81298828	+38.32031250	+6.30615234	-46.49414063	+1312
+1457971100.29090000	+8.56933594	-6.82470703	-0.79101563	+55.34912109	-7.64648438	-48.58154297	+2036	+8.28369141	-6.06005859	-0.49658203	+13.13964844	-12.87597656	+10.87646484	+1480	+6.61376953	-10.08105469	-0.81298828	+38.32031250	+6.30615234	-46.51611328	+1312
+1457971100.29510000	+8.56933594	-6.82470703	-0.79101563	+55.37109375	-7.64648438	-48.60351563	+2036	+8.28369141	-6.06005859	-0.49658203	+13.13964844	-12.87597656	+10.87646484	+1480	+6.61376953	-10.08105469	-0.81298828	+38.32031250	+6.30615234	-46.53808594	+1312
+1457971100.29920010	+8.56933594	-6.82470703	-0.79101563	+55.37109375	-7.64648438	-48.60351563	+2040	+8.28369141	-6.06005859	-0.49658203	+13.13964844	-12.89794922	+10.87646484	+1480	+6.61376953	-10.08105469	-0.81298828	+38.32031250	+6.30615234	-46.53808594	+1312
+1457971100.30340000	+8.56933594	-6.82470703	-0.78662109	+55.37109375	-7.64648438	-48.62548828	+2040	+8.28369141	-6.06005859	-0.49658203	+13.13964844	-12.89794922	+10.87646484	+1480	+6.60937500	-10.08105469	-0.81298828	+38.32031250	+6.28417969	-46.56005859	+1312
+1457971100.30760000	+8.56933594	-6.82470703	-0.78662109	+55.37109375	-7.64648438	-48.62548828	+2040	+8.28369141	-6.06005859	-0.49658203	+13.13964844	-12.89794922	+10.85449219	+1480	+6.60937500	-10.08544922	-0.81298828	+38.29833984	+6.28417969	-46.56005859	+1312
+1457971100.31170010	+8.56933594	-6.82470703	-0.78662109	+55.37109375	-7.64648438	-48.62548828	+2040	+8.28369141	-6.06005859	-0.49658203	+13.13964844	-12.89794922	+10.85449219	+1480	+6.60937500	-10.08544922	-0.81298828	+38.29833984	+6.28417969	-46.56005859	+1312
+1457971100.31590010	+8.56933594	-6.82470703	-0.78662109	+55.37109375	-7.64648438	-48.64746094	+2040	+8.28369141	-6.06005859	-0.49218750	+13.13964844	-12.89794922	+10.85449219	+1480	+6.60937500	-10.08544922	-0.81298828	+38.27636719	+6.28417969	-46.56005859	+1312
+1457971100.32419990	+8.56933594	-6.82470703	-0.78662109	+55.37109375	-7.64648438	-48.64746094	+2040	+8.28369141	-6.06005859	-0.49218750	+13.13964844	-12.89794922	+10.85449219	+1480	+6.60498047	-10.08544922	-0.81298828	+38.25439453	+6.28417969	-46.56005859	+1312
+1457971100.32839990	+8.56933594	-6.82470703	-0.78662109	+55.37109375	-7.64648438	-48.64746094	+2044	+8.28369141	-6.06005859	-0.49218750	+13.11767578	-12.89794922	+10.85449219	+1480	+6.60498047	-10.08984375	-0.81738281	+38.23242188	+6.26220703	-46.53808594	+1312
+1457971100.33250000	+8.56933594	-6.82470703	-0.78662109	+55.37109375	-7.64648438	-48.66943359	+2044	+8.28369141	-6.06005859	-0.49218750	+13.11767578	-12.89794922	+10.85449219	+1480	+6.60058594	-10.08984375	-0.81738281	+38.23242188	+6.26220703	-46.53808594	+1312
+1457971100.33670000	+8.56933594	-6.82470703	-0.78662109	+55.37109375	-7.64648438	-48.66943359	+2044	+8.28369141	-6.06005859	-0.49218750	+13.11767578	-12.91992188	+10.83251953	+1480	+6.60058594	-10.08984375	-0.81738281	+38.21044922	+6.26220703	-46.53808594	+1312
+1457971100.34089990	+8.56933594	-6.82470703	-0.78662109	+55.37109375	-7.64648438	-48.66943359	+2044	+8.28369141	-6.06005859	-0.49218750	+13.11767578	-12.91992188	+10.83251953	+1480	+6.60058594	-10.08984375	-0.81738281	+38.21044922	+6.26220703	-46.53808594	+1312
+1457971100.34500000	+8.56933594	-6.82470703	-0.78662109	+55.37109375	-7.64648438	-48.66943359	+2044	+8.28369141	-6.06005859	-0.49218750	+13.11767578	-12.91992188	+10.83251953	+1480	+6.59619141	-10.08984375	-0.81738281	+38.18847656	+6.26220703	-46.53808594	+1312
+1457971100.34920000	+8.56933594	-6.82470703	-0.78662109	+55.37109375	-7.64648438	-48.66943359	+2044	+8.28369141	-6.06005859	-0.49218750	+13.11767578	-12.91992188	+10.83251953	+1480	+6.59619141	-10.08984375	-0.81738281	+38.18847656	+6.26220703	-46.53808594	+1312
+1457971100.35750010	+8.56933594	-6.82470703	-0.78662109	+55.37109375	-7.62451172	-48.66943359	+2044	+8.28369141	-6.06005859	-0.49218750	+13.11767578	-12.91992188	+10.83251953	+1480	+6.59619141	-10.08984375	-0.82177734	+38.16650391	+6.26220703	-46.53808594	+1308
+1457971100.36170010	+8.56933594	-6.82470703	-0.78662109	+55.37109375	-7.62451172	-48.69140625	+2044	+8.28369141	-6.06005859	-0.49218750	+13.11767578	-12.94189453	+10.83251953	+1480	+6.59619141	-10.08984375	-0.82177734	+38.16650391	+6.26220703	-46.53808594	+1308
+1457971100.36590000	+8.56933594	-6.82470703	-0.78662109	+55.37109375	-7.62451172	-48.69140625	+2044	+8.28369141	-6.06005859	-0.49218750	+13.11767578	-12.94189453	+10.81054688	+1480	+6.59619141	-10.08984375	-0.81738281	+38.16650391	+6.26220703	-46.53808594	+1308
+1457971100.36999990	+8.56933594	-6.82470703	-0.78662109	+55.37109375	-7.62451172	-48.69140625	+2044	+8.28369141	-6.06005859	-0.49218750	+13.11767578	-12.94189453	+10.81054688	+1484	+6.59619141	-10.08984375	-0.81738281	+38.18847656	+6.24023438	-46.56005859	+1308
+1457971100.37420010	+8.56933594	-6.82470703	-0.78662109	+55.37109375	-7.64648438	-48.69140625	+2044	+8.28369141	-6.06005859	-0.49218750	+13.11767578	-12.94189453	+10.81054688	+1484	+6.60058594	-10.08984375	-0.81738281	+38.18847656	+6.24023438	-46.56005859	+1308
+1457971100.37840010	+8.56933594	-6.82470703	-0.78662109	+55.37109375	-7.64648438	-48.69140625	+2044	+8.28369141	-6.06005859	-0.49218750	+13.09570313	-12.96386719	+10.81054688	+1484	+6.60058594	-10.08984375	-0.81738281	+38.18847656	+6.24023438	-46.56005859	+1308
+1457971100.38669990	+8.57373047	-6.82470703	-0.78662109	+55.37109375	-7.64648438	-48.69140625	+2048	+8.28369141	-6.06005859	-0.49218750	+13.09570313	-12.96386719	+10.81054688	+1484	+6.60058594	-10.08984375	-0.81738281	+38.18847656	+6.24023438	-46.58203125	+1308
+1457971100.39089990	+8.57373047	-6.82470703	-0.78662109	+55.37109375	-7.64648438	-48.69140625	+2048	+8.28369141	-6.06005859	-0.49218750	+13.09570313	-12.96386719	+10.81054688	+1484	+6.60058594	-10.08984375	-0.81298828	+38.21044922	+6.24023438	-46.58203125	+1308
+1457971100.39500000	+8.57373047	-6.82470703	-0.78662109	+55.37109375	-7.64648438	-48.71337891	+2048	+8.28369141	-6.06005859	-0.49218750	+13.09570313	-12.98583984	+10.81054688	+1484	+6.60498047	-10.08984375	-0.81298828	+38.21044922	+6.24023438	-46.60400391	+1308
+1457971100.39920000	+8.57373047	-6.82470703	-0.78662109	+55.37109375	-7.64648438	-48.71337891	+2048	+8.28808594	-6.06005859	-0.49218750	+13.09570313	-12.98583984	+10.81054688	+1484	+6.60498047	-10.08984375	-0.81298828	+38.21044922	+6.24023438	-46.60400391	+1308
+1457971100.40330000	+8.57373047	-6.82470703	-0.78662109	+55.37109375	-7.64648438	-48.71337891	+2048	+8.28808594	-6.06005859	-0.49218750	+13.09570313	-12.98583984	+10.81054688	+1484	+6.60498047	-10.08984375	-0.81298828	+38.23242188	+6.24023438	-46.60400391	+1308
+1457971100.40750000	+8.57373047	-6.82470703	-0.78662109	+55.37109375	-7.64648438	-48.71337891	+2048	+8.28808594	-6.06005859	-0.49218750	+13.09570313	-13.00781250	+10.81054688	+1484	+6.60498047	-10.08984375	-0.81298828	+38.23242188	+6.24023438	-46.62597656	+1308
+1457971100.41170000	+8.57373047	-6.82470703	-0.78662109	+55.37109375	-7.64648438	-48.71337891	+2048	+8.28808594	-6.06005859	-0.49218750	+13.09570313	-13.00781250	+10.81054688	+1484	+6.60937500	-10.08984375	-0.81298828	+38.23242188	+6.24023438	-46.62597656	+1312
+1457971100.42000010	+8.57373047	-6.82910156	-0.78662109	+55.37109375	-7.64648438	-48.71337891	+2048	+8.28808594	-6.06445313	-0.49218750	+13.07373047	-13.00781250	+10.81054688	+1484	+6.60937500	-10.08984375	-0.81298828	+38.23242188	+6.24023438	-46.62597656	+1312
+1457971100.42420010	+8.57373047	-6.82910156	-0.78662109	+55.37109375	-7.64648438	-48.71337891	+2048	+8.28808594	-6.06445313	-0.49218750	+13.07373047	-13.00781250	+10.81054688	+1484	+6.60937500	-10.08984375	-0.81298828	+38.23242188	+6.24023438	-46.62597656	+1312
+1457971100.42829990	+8.57373047	-6.82910156	-0.78662109	+55.37109375	-7.62451172	-48.71337891	+2048	+8.28808594	-6.06445313	-0.49218750	+13.07373047	-13.00781250	+10.81054688	+1484	+6.60937500	-10.08984375	-0.81298828	+38.23242188	+6.24023438	-46.62597656	+1312
+1457971100.43249990	+8.57373047	-6.82910156	-0.78662109	+55.37109375	-7.62451172	-48.71337891	+2048	+8.28808594	-6.06445313	-0.49218750	+13.07373047	-13.00781250	+10.78857422	+1484	+6.60937500	-10.08984375	-0.81298828	+38.23242188	+6.24023438	-46.62597656	+1312
+1457971100.43670010	+8.57373047	-6.82910156	-0.78662109	+55.37109375	-7.62451172	-48.71337891	+2048	+8.28808594	-6.06445313	-0.49218750	+13.07373047	-13.00781250	+10.78857422	+1484	+6.60498047	-10.08984375	-0.81298828	+38.23242188	+6.24023438	-46.62597656	+1312
+1457971100.44080000	+8.57373047	-6.82910156	-0.78662109	+55.37109375	-7.62451172	-48.71337891	+2048	+8.28808594	-6.06445313	-0.49658203	+13.07373047	-13.00781250	+10.78857422	+1484	+6.60498047	-10.08984375	-0.81298828	+38.21044922	+6.24023438	-46.62597656	+1312
+1457971100.44919990	+8.57373047	-6.82910156	-0.78662109	+55.37109375	-7.62451172	-48.71337891	+2048	+8.28808594	-6.06445313	-0.49658203	+13.07373047	-13.00781250	+10.76660156	+1484	+6.60498047	-10.08984375	-0.81738281	+38.21044922	+6.24023438	-46.62597656	+1312
+1457971100.45330000	+8.57373047	-6.82910156	-0.78662109	+55.37109375	-7.62451172	-48.71337891	+2048	+8.28808594	-6.06445313	-0.49658203	+13.05175781	-13.00781250	+10.76660156	+1484	+6.60498047	-10.09423828	-0.81738281	+38.18847656	+6.21826172	-46.60400391	+1312
+1457971100.45750000	+8.57373047	-6.82910156	-0.79101563	+55.37109375	-7.62451172	-48.71337891	+2048	+8.28808594	-6.06445313	-0.49658203	+13.05175781	-13.00781250	+10.76660156	+1484	+6.60058594	-10.09423828	-0.81738281	+38.18847656	+6.21826172	-46.60400391	+1312
+1457971100.46170000	+8.57373047	-6.82910156	-0.79101563	+55.34912109	-7.60253906	-48.71337891	+2048	+8.28808594	-6.06445313	-0.49658203	+13.05175781	-13.00781250	+10.76660156	+1484	+6.60058594	-10.09423828	-0.81738281	+38.16650391	+6.21826172	-46.60400391	+1312
+1457971100.46580000	+8.57373047	-6.82910156	-0.79101563	+55.34912109	-7.60253906	-48.71337891	+2048	+8.28808594	-6.06445313	-0.49658203	+13.05175781	-13.00781250	+10.74462891	+1484	+6.60058594	-10.09423828	-0.82177734	+38.16650391	+6.21826172	-46.60400391	+1312
+1457971100.47000000	+8.57373047	-6.82910156	-0.79101563	+55.34912109	-7.60253906	-48.71337891	+2048	+8.28808594	-6.06445313	-0.49658203	+13.05175781	-13.00781250	+10.74462891	+1484	+6.60058594	-10.09423828	-0.82177734	+38.16650391	+6.21826172	-46.60400391	+1312
+1457971100.47830010	+8.57373047	-6.82910156	-0.79101563	+55.34912109	-7.60253906	-48.73535156	+2048	+8.28808594	-6.06445313	-0.49658203	+13.05175781	-13.00781250	+10.72265625	+1484	+6.60058594	-10.09423828	-0.82177734	+38.14453125	+6.21826172	-46.60400391	+1312
+1457971100.48250010	+8.57373047	-6.82910156	-0.79101563	+55.34912109	-7.60253906	-48.73535156	+2044	+8.28808594	-6.06445313	-0.49658203	+13.05175781	-13.00781250	+10.72265625	+1488	+6.60058594	-10.09423828	-0.82177734	+38.14453125	+6.21826172	-46.60400391	+1312
+1457971100.48659990	+8.57373047	-6.82910156	-0.79101563	+55.34912109	-7.60253906	-48.73535156	+2044	+8.28808594	-6.06445313	-0.49658203	+13.05175781	-13.02978516	+10.72265625	+1488	+6.60058594	-10.09423828	-0.82177734	+38.14453125	+6.24023438	-46.60400391	+1312
+1457971100.49079990	+8.57373047	-6.82910156	-0.79101563	+55.34912109	-7.60253906	-48.73535156	+2044	+8.28808594	-6.06445313	-0.49658203	+13.02978516	-13.02978516	+10.72265625	+1488	+6.60058594	-10.09423828	-0.82177734	+38.14453125	+6.24023438	-46.60400391	+1312
+1457971100.49499990	+8.57373047	-6.82910156	-0.79101563	+55.34912109	-7.60253906	-48.73535156	+2044	+8.28808594	-6.06445313	-0.49658203	+13.02978516	-13.02978516	+10.72265625	+1488	+6.60058594	-10.09423828	-0.82177734	+38.16650391	+6.24023438	-46.62597656	+1312
+1457971100.50330000	+8.57373047	-6.82910156	-0.79101563	+55.37109375	-7.60253906	-48.73535156	+2044	+8.28808594	-6.06445313	-0.49658203	+13.02978516	-13.02978516	+10.72265625	+1488	+6.60058594	-10.09423828	-0.81738281	+38.16650391	+6.24023438	-46.64794922	+1312
+1457971100.50749990	+8.57373047	-6.82910156	-0.79101563	+55.37109375	-7.60253906	-48.73535156	+2044	+8.28808594	-6.06445313	-0.49658203	+13.02978516	-13.05175781	+10.72265625	+1488	+6.60498047	-10.09423828	-0.81738281	+38.18847656	+6.24023438	-46.64794922	+1312
+1457971100.51160000	+8.57373047	-6.82910156	-0.79101563	+55.37109375	-7.60253906	-48.75732422	+2044	+8.28808594	-6.06445313	-0.49658203	+13.02978516	-13.05175781	+10.70068359	+1488	+6.60498047	-10.09423828	-0.81738281	+38.18847656	+6.24023438	-46.66992188	+1312
+1457971100.51580000	+8.57373047	-6.82910156	-0.79101563	+55.37109375	-7.60253906	-48.75732422	+2044	+8.28808594	-6.06445313	-0.49658203	+13.02978516	-13.05175781	+10.70068359	+1488	+6.60498047	-10.09423828	-0.81738281	+38.18847656	+6.24023438	-46.69189453	+1312
+1457971100.52000000	+8.57373047	-6.82910156	-0.79101563	+55.37109375	-7.60253906	-48.75732422	+2044	+8.28808594	-6.06884766	-0.49658203	+13.02978516	-13.05175781	+10.70068359	+1488	+6.60498047	-10.09423828	-0.81298828	+38.18847656	+6.24023438	-46.69189453	+1316
+1457971100.52830000	+8.57373047	-6.83349609	-0.79101563	+55.37109375	-7.60253906	-48.75732422	+2048	+8.28808594	-6.06884766	-0.49658203	+13.00781250	-13.07373047	+10.70068359	+1488	+6.60937500	-10.09423828	-0.81298828	+38.21044922	+6.21826172	-46.71386719	+1316
+1457971100.53250000	+8.57373047	-6.83349609	-0.79101563	+55.37109375	-7.60253906	-48.75732422	+2048	+8.28808594	-6.06884766	-0.49658203	+13.00781250	-13.07373047	+10.70068359	+1488	+6.60937500	-10.09423828	-0.81298828	+38.21044922	+6.21826172	-46.71386719	+1316
+1457971100.53660010	+8.57373047	-6.83349609	-0.79101563	+55.37109375	-7.60253906	-48.75732422	+2048	+8.28808594	-6.06884766	-0.49658203	+13.00781250	-13.07373047	+10.70068359	+1488	+6.60937500	-10.09423828	-0.81298828	+38.21044922	+6.21826172	-46.73583984	+1316
+1457971100.54080010	+8.57373047	-6.83349609	-0.79101563	+55.37109375	-7.60253906	-48.75732422	+2048	+8.28808594	-6.06884766	-0.49658203	+13.00781250	-13.07373047	+10.70068359	+1488	+6.60937500	-10.09423828	-0.81298828	+38.21044922	+6.21826172	-46.73583984	+1316
