# Supplementary material for: A direct effect of perception on action when grasping a cup
Source: Sci Rep. 2018 Jan 9;8:171. doi: 10.1038/s41598-017-18591-5 (PMC5760564; doi:10.1038/s41598-017-18591-5)
Supplement: Supplementary file 6 — Supplementary Information [file 41598_2017_18591_MOESM6_ESM.zip › SciRep_Data/S01instruct/S01_100instruct_Tr54.dat]

+1000000000000.00000000	+0.00000000	+0.00000000	+0.00000000	+0.00000000	+0.00000000	+0.00000000	+0	+0.00000000	+0.00000000	+0.00000000	+0.00000000	+0.00000000	+0.00000000	+0	+0.00000000	+0.00000000	+0.00000000	+0.00000000	+0.00000000	+0.00000000	+0
+1457971100.54500010	+8.57373047	-6.83349609	-0.79101563	+55.37109375	-7.60253906	-48.75732422	+2048	+8.28808594	-6.06884766	-0.49658203	+13.00781250	-13.07373047	+10.70068359	+1488	+6.60937500	-10.09423828	-0.81298828	+38.21044922	+6.21826172	-46.73583984	+1316
+1457971100.55329990	+8.57373047	-6.83349609	-0.79101563	+55.37109375	-7.60253906	-48.75732422	+2048	+8.28808594	-6.06884766	-0.49658203	+13.00781250	-13.07373047	+10.67871094	+1488	+6.60937500	-10.09423828	-0.81298828	+38.21044922	+6.21826172	-46.73583984	+1320
+1457971100.55740000	+8.57373047	-6.83349609	-0.79101563	+55.37109375	-7.60253906	-48.75732422	+2048	+8.28808594	-6.06884766	-0.49658203	+13.00781250	-13.07373047	+10.67871094	+1488	+6.60937500	-10.09423828	-0.81298828	+38.21044922	+6.21826172	-46.73583984	+1320
+1457971100.56160000	+8.57373047	-6.83349609	-0.79101563	+55.37109375	-7.60253906	-48.75732422	+2048	+8.28808594	-6.06884766	-0.49658203	+13.00781250	-13.07373047	+10.67871094	+1488	+6.60937500	-10.09863281	-0.81298828	+38.21044922	+6.21826172	-46.73583984	+1320
+1457971100.56580000	+8.57373047	-6.83349609	-0.79101563	+55.37109375	-7.58056641	-48.75732422	+2048	+8.28808594	-6.06884766	-0.49658203	+13.00781250	-13.07373047	+10.67871094	+1488	+6.60498047	-10.09863281	-0.81298828	+38.18847656	+6.21826172	-46.73583984	+1320
+1457971100.56990000	+8.57373047	-6.83349609	-0.79101563	+55.39306641	-7.58056641	-48.75732422	+2048	+8.28808594	-6.06884766	-0.49658203	+13.00781250	-13.07373047	+10.65673828	+1488	+6.60498047	-10.09863281	-0.81738281	+38.18847656	+6.21826172	-46.71386719	+1320
+1457971100.57830000	+8.57373047	-6.83349609	-0.79101563	+55.39306641	-7.58056641	-48.75732422	+2048	+8.28808594	-6.06884766	-0.49658203	+13.00781250	-13.07373047	+10.65673828	+1488	+6.60498047	-10.09863281	-0.81738281	+38.16650391	+6.21826172	-46.71386719	+1320
+1457971105.56360010	+8.58251953	-6.83789063	-0.78662109	+55.65673828	-7.60253906	-48.86718750	+2080	+8.28808594	-6.06884766	-0.49658203	+12.83203125	-13.42529297	+9.55810547	+1496	+6.59179688	-10.12060547	-0.83496094	+38.23242188	+5.16357422	-47.48291016	+1344
+1457971105.56780000	+8.58251953	-6.84228516	-0.78662109	+55.65673828	-7.60253906	-48.86718750	+2080	+8.28808594	-6.06884766	-0.49658203	+12.83203125	-13.42529297	+9.55810547	+1496	+6.59179688	-10.12060547	-0.83496094	+38.21044922	+5.16357422	-47.48291016	+1340
+1457971105.57200000	+8.58251953	-6.84228516	-0.78662109	+55.65673828	-7.60253906	-48.86718750	+2080	+8.28808594	-6.06884766	-0.50097656	+12.83203125	-13.40332031	+9.55810547	+1496	+6.59179688	-10.12060547	-0.83496094	+38.23242188	+5.16357422	-47.50488281	+1340
+1457971105.57610010	+8.58251953	-6.84228516	-0.78662109	+55.65673828	-7.60253906	-48.86718750	+2080	+8.28808594	-6.06884766	-0.50097656	+12.83203125	-13.40332031	+9.55810547	+1496	+6.59619141	-10.12060547	-0.83056641	+38.25439453	+5.16357422	-47.50488281	+1336
+1457971105.58030010	+8.58251953	-6.84228516	-0.78662109	+55.65673828	-7.60253906	-48.86718750	+2080	+8.28808594	-6.06884766	-0.50097656	+12.83203125	-13.40332031	+9.55810547	+1496	+6.60058594	-10.12060547	-0.83056641	+38.25439453	+5.16357422	-47.52685547	+1336
+1457971105.58439990	+8.58251953	-6.84228516	-0.78662109	+55.65673828	-7.60253906	-48.86718750	+2080	+8.28808594	-6.06884766	-0.50097656	+12.83203125	-13.42529297	+9.55810547	+1496	+6.60058594	-10.12060547	-0.82617188	+38.27636719	+5.18554688	-47.54882813	+1332
+1457971105.58859990	+8.58251953	-6.84228516	-0.78662109	+55.65673828	-7.60253906	-48.86718750	+2080	+8.28808594	-6.06884766	-0.50097656	+12.83203125	-13.42529297	+9.55810547	+1496	+6.60498047	-10.11621094	-0.82617188	+38.29833984	+5.18554688	-47.57080078	+1332
+1457971105.59279990	+8.58251953	-6.84228516	-0.78662109	+55.65673828	-7.60253906	-48.88916016	+2076	+8.28808594	-6.06884766	-0.50097656	+12.83203125	-13.42529297	+9.58007813	+1496	+6.60498047	-10.11621094	-0.82617188	+38.32031250	+5.18554688	-47.57080078	+1332
+1457971105.59690000	+8.58251953	-6.84228516	-0.78662109	+55.65673828	-7.60253906	-48.88916016	+2076	+8.28808594	-6.06884766	-0.50097656	+12.83203125	-13.42529297	+9.58007813	+1496	+6.60937500	-10.11621094	-0.82177734	+38.32031250	+5.18554688	-47.59277344	+1332
+1457971105.60110000	+8.58251953	-6.84228516	-0.78662109	+55.65673828	-7.60253906	-48.88916016	+2080	+8.28808594	-6.07324219	-0.50097656	+12.83203125	-13.42529297	+9.58007813	+1496	+6.60937500	-10.11621094	-0.82177734	+38.34228516	+5.18554688	-47.61474609	+1332
+1457971105.60529990	+8.58251953	-6.84228516	-0.78662109	+55.65673828	-7.60253906	-48.88916016	+2080	+8.28808594	-6.07324219	-0.50097656	+12.83203125	-13.42529297	+9.58007813	+1496	+6.60937500	-10.11621094	-0.82177734	+38.34228516	+5.18554688	-47.61474609	+1332
+1457971105.60940000	+8.58251953	-6.84228516	-0.78662109	+55.65673828	-7.60253906	-48.88916016	+2080	+8.28808594	-6.07324219	-0.50097656	+12.83203125	-13.42529297	+9.58007813	+1496	+6.61376953	-10.11621094	-0.81738281	+38.36425781	+5.18554688	-47.63671875	+1332
+1457971105.61360000	+8.58251953	-6.84228516	-0.78662109	+55.65673828	-7.60253906	-48.88916016	+2080	+8.28808594	-6.07324219	-0.50097656	+12.83203125	-13.42529297	+9.58007813	+1496	+6.61376953	-10.11621094	-0.81738281	+38.36425781	+5.18554688	-47.63671875	+1328
+1457971105.61780000	+8.58251953	-6.84228516	-0.78662109	+55.65673828	-7.60253906	-48.88916016	+2080	+8.28808594	-6.07324219	-0.50097656	+12.83203125	-13.44726563	+9.58007813	+1496	+6.61816406	-10.11621094	-0.81298828	+38.38623047	+5.18554688	-47.65869141	+1332
+1457971105.62190010	+8.58691406	-6.84228516	-0.78662109	+55.65673828	-7.60253906	-48.88916016	+2080	+8.28808594	-6.07324219	-0.50097656	+12.83203125	-13.44726563	+9.58007813	+1496	+6.61816406	-10.11181641	-0.81298828	+38.40820313	+5.18554688	-47.68066406	+1332
+1457971105.63030000	+8.58691406	-6.84228516	-0.78662109	+55.65673828	-7.60253906	-48.91113281	+2080	+8.28808594	-6.07324219	-0.50537109	+12.83203125	-13.44726563	+9.58007813	+1496	+6.62255859	-10.11181641	-0.80859375	+38.43017578	+5.18554688	-47.70263672	+1332
+1457971105.63439990	+8.58691406	-6.84667969	-0.78662109	+55.65673828	-7.60253906	-48.91113281	+2080	+8.28808594	-6.07324219	-0.50537109	+12.83203125	-13.44726563	+9.58007813	+1496	+6.62255859	-10.11181641	-0.80859375	+38.43017578	+5.20751953	-47.70263672	+1332
+1457971105.63860010	+8.58691406	-6.84667969	-0.78662109	+55.65673828	-7.60253906	-48.91113281	+2080	+8.28808594	-6.07324219	-0.50537109	+12.83203125	-13.44726563	+9.58007813	+1496	+6.62255859	-10.11181641	-0.80859375	+38.43017578	+5.20751953	-47.72460938	+1332
+1457971105.64280010	+8.58691406	-6.84667969	-0.78662109	+55.65673828	-7.60253906	-48.91113281	+2080	+8.28808594	-6.07324219	-0.50537109	+12.83203125	-13.44726563	+9.58007813	+1496	+6.62255859	-10.11181641	-0.80859375	+38.43017578	+5.20751953	-47.72460938	+1332
+1457971105.64689990	+8.58251953	-6.84667969	-0.78662109	+55.65673828	-7.60253906	-48.91113281	+2080	+8.28808594	-6.07324219	-0.50537109	+12.83203125	-13.44726563	+9.58007813	+1496	+6.62255859	-10.11621094	-0.80859375	+38.40820313	+5.20751953	-47.72460938	+1332
+1457971105.65520000	+8.58251953	-6.84667969	-0.78662109	+55.65673828	-7.60253906	-48.91113281	+2080	+8.28808594	-6.07324219	-0.50537109	+12.83203125	-13.42529297	+9.58007813	+1492	+6.61816406	-10.11621094	-0.81298828	+38.40820313	+5.20751953	-47.70263672	+1332
+1457971105.65940000	+8.58251953	-6.84667969	-0.79101563	+55.65673828	-7.58056641	-48.91113281	+2080	+8.28808594	-6.07324219	-0.50537109	+12.83203125	-13.42529297	+9.58007813	+1492	+6.61816406	-10.11621094	-0.81298828	+38.38623047	+5.20751953	-47.70263672	+1332
+1457971105.66360000	+8.58251953	-6.84667969	-0.79101563	+55.65673828	-7.58056641	-48.91113281	+2080	+8.28808594	-6.07324219	-0.50537109	+12.83203125	-13.42529297	+9.55810547	+1492	+6.61816406	-10.11621094	-0.81298828	+38.38623047	+5.20751953	-47.70263672	+1328
+1457971105.66770010	+8.58251953	-6.84667969	-0.79101563	+55.65673828	-7.58056641	-48.91113281	+2080	+8.28808594	-6.07324219	-0.50537109	+12.83203125	-13.42529297	+9.55810547	+1492	+6.61816406	-10.11621094	-0.81298828	+38.38623047	+5.20751953	-47.70263672	+1328
+1457971105.67190000	+8.58251953	-6.84667969	-0.79101563	+55.65673828	-7.55859375	-48.91113281	+2080	+8.28808594	-6.07324219	-0.50537109	+12.83203125	-13.42529297	+9.55810547	+1492	+6.61816406	-10.11621094	-0.81298828	+38.36425781	+5.22949219	-47.70263672	+1328
+1457971105.68020010	+8.58251953	-6.84667969	-0.79101563	+55.63476563	-7.55859375	-48.91113281	+2080	+8.28808594	-6.07324219	-0.50537109	+12.83203125	-13.42529297	+9.55810547	+1492	+6.61376953	-10.11621094	-0.81298828	+38.36425781	+5.22949219	-47.70263672	+1328
+1457971105.68440010	+8.58251953	-6.84667969	-0.79101563	+55.63476563	-7.53662109	-48.91113281	+2080	+8.28808594	-6.07324219	-0.50537109	+12.83203125	-13.42529297	+9.53613281	+1492	+6.61376953	-10.11621094	-0.81298828	+38.36425781	+5.22949219	-47.70263672	+1328
+1457971105.68860010	+8.58251953	-6.84667969	-0.79101563	+55.63476563	-7.53662109	-48.91113281	+2080	+8.28808594	-6.07324219	-0.50537109	+12.83203125	-13.42529297	+9.53613281	+1492	+6.61376953	-10.11621094	-0.81298828	+38.36425781	+5.22949219	-47.70263672	+1328
+1457971105.69269990	+8.58251953	-6.84667969	-0.79101563	+55.63476563	-7.53662109	-48.91113281	+2080	+8.28808594	-6.07324219	-0.50537109	+12.83203125	-13.42529297	+9.53613281	+1492	+6.61376953	-10.12060547	-0.81298828	+38.34228516	+5.22949219	-47.70263672	+1324
+1457971105.69689990	+8.58251953	-6.85107422	-0.79101563	+55.63476563	-7.51464844	-48.91113281	+2080	+8.28808594	-6.07324219	-0.50537109	+12.83203125	-13.40332031	+9.53613281	+1492	+6.61376953	-10.12060547	-0.81298828	+38.34228516	+5.22949219	-47.70263672	+1324
+1457971105.70110010	+8.58251953	-6.85107422	-0.79101563	+55.63476563	-7.51464844	-48.91113281	+2080	+8.28808594	-6.07763672	-0.50537109	+12.83203125	-13.40332031	+9.53613281	+1492	+6.61376953	-10.12060547	-0.81298828	+38.34228516	+5.22949219	-47.70263672	+1324
+1457971105.70520000	+8.58251953	-6.85107422	-0.79541016	+55.63476563	-7.51464844	-48.91113281	+2080	+8.28808594	-6.07763672	-0.50537109	+12.83203125	-13.40332031	+9.51416016	+1492	+6.61376953	-10.12060547	-0.81298828	+38.34228516	+5.25146484	-47.70263672	+1324
+1457971105.70939990	+8.58251953	-6.85107422	-0.79541016	+55.63476563	-7.51464844	-48.91113281	+2080	+8.28808594	-6.07763672	-0.50537109	+12.83203125	-13.40332031	+9.51416016	+1492	+6.61376953	-10.12060547	-0.81298828	+38.36425781	+5.25146484	-47.72460938	+1324
+1457971105.71359990	+8.58251953	-6.85107422	-0.79541016	+55.63476563	-7.51464844	-48.91113281	+2076	+8.28808594	-6.07763672	-0.50537109	+12.83203125	-13.40332031	+9.51416016	+1492	+6.61816406	-10.12060547	-0.81298828	+38.36425781	+5.25146484	-47.72460938	+1324
+1457971105.71770000	+8.58251953	-6.85107422	-0.79541016	+55.63476563	-7.49267578	-48.91113281	+2076	+8.28808594	-6.07763672	-0.50976563	+12.83203125	-13.40332031	+9.51416016	+1492	+6.61816406	-10.12060547	-0.81298828	+38.36425781	+5.25146484	-47.72460938	+1324
+1457971105.72610000	+8.58251953	-6.85107422	-0.79541016	+55.63476563	-7.49267578	-48.91113281	+2076	+8.28808594	-6.07763672	-0.50976563	+12.83203125	-13.40332031	+9.51416016	+1492	+6.61816406	-10.12060547	-0.80859375	+38.38623047	+5.27343750	-47.74658203	+1320
+1457971105.73020010	+8.58251953	-6.85107422	-0.79541016	+55.63476563	-7.49267578	-48.91113281	+2076	+8.28808594	-6.07763672	-0.50976563	+12.83203125	-13.40332031	+9.49218750	+1492	+6.61816406	-10.12060547	-0.80859375	+38.38623047	+5.27343750	-47.74658203	+1324
+1457971105.73440000	+8.58251953	-6.85107422	-0.79541016	+55.63476563	-7.49267578	-48.91113281	+2076	+8.28808594	-6.07763672	-0.50976563	+12.83203125	-13.40332031	+9.49218750	+1492	+6.62255859	-10.12060547	-0.80859375	+38.38623047	+5.27343750	-47.76855469	+1324
+1457971105.73850010	+8.58251953	-6.85107422	-0.79541016	+55.63476563	-7.49267578	-48.91113281	+2076	+8.28808594	-6.07763672	-0.50976563	+12.83203125	-13.40332031	+9.49218750	+1492	+6.62255859	-10.12060547	-0.80859375	+38.40820313	+5.27343750	-47.76855469	+1324
+1457971105.74270010	+8.58251953	-6.85546875	-0.79541016	+55.63476563	-7.47070313	-48.91113281	+2076	+8.28808594	-6.07763672	-0.50976563	+12.83203125	-13.40332031	+9.49218750	+1492	+6.62255859	-10.12060547	-0.80419922	+38.40820313	+5.29541016	-47.79052734	+1324
+1457971105.74690010	+8.58251953	-6.85546875	-0.79541016	+55.63476563	-7.47070313	-48.91113281	+2076	+8.28808594	-6.07763672	-0.50976563	+12.83203125	-13.40332031	+9.49218750	+1492	+6.62255859	-10.12060547	-0.80419922	+38.40820313	+5.29541016	-47.79052734	+1324
+1457971105.75519990	+8.58251953	-6.85546875	-0.79980469	+55.63476563	-7.47070313	-48.91113281	+2076	+8.28808594	-6.08203125	-0.50976563	+12.85400391	-13.40332031	+9.47021484	+1492	+6.62255859	-10.12060547	-0.80419922	+38.40820313	+5.29541016	-47.79052734	+1324
+1457971105.76350000	+8.58251953	-6.85546875	-0.79980469	+55.63476563	-7.44873047	-48.91113281	+2072	+8.28808594	-6.08203125	-0.50976563	+12.85400391	-13.40332031	+9.44824219	+1492	+6.62255859	-10.12060547	-0.80419922	+38.40820313	+5.31738281	-47.79052734	+1324
+1457971105.77189990	+8.57812500	-6.85546875	-0.79980469	+55.63476563	-7.44873047	-48.91113281	+2072	+8.28369141	-6.08203125	-0.51416016	+12.85400391	-13.38134766	+9.42626953	+1492	+6.61816406	-10.12060547	-0.80419922	+38.40820313	+5.31738281	-47.79052734	+1324
+1457971105.78020000	+8.57812500	-6.85546875	-0.79980469	+55.63476563	-7.42675781	-48.88916016	+2072	+8.28369141	-6.08203125	-0.51416016	+12.85400391	-13.38134766	+9.40429688	+1492	+6.61816406	-10.12500000	-0.80859375	+38.38623047	+5.31738281	-47.79052734	+1324
+1457971105.78850010	+8.57812500	-6.85546875	-0.79980469	+55.63476563	-7.42675781	-48.88916016	+2072	+8.28369141	-6.08203125	-0.51416016	+12.87597656	-13.35937500	+9.38232422	+1492	+6.61376953	-10.12500000	-0.80859375	+38.36425781	+5.33935547	-47.76855469	+1324
+1457971105.79270010	+8.57812500	-6.85546875	-0.79980469	+55.63476563	-7.42675781	-48.88916016	+2072	+8.28369141	-6.08203125	-0.51416016	+12.87597656	-13.35937500	+9.36035156	+1492	+6.61376953	-10.12500000	-0.81298828	+38.36425781	+5.33935547	-47.76855469	+1324
+1457971105.79690000	+8.57812500	-6.85546875	-0.79980469	+55.63476563	-7.40478516	-48.88916016	+2068	+8.28369141	-6.08203125	-0.51416016	+12.87597656	-13.35937500	+9.36035156	+1492	+6.60937500	-10.12500000	-0.81298828	+38.34228516	+5.33935547	-47.74658203	+1324
+1457971105.80100010	+8.57812500	-6.85546875	-0.80419922	+55.63476563	-7.40478516	-48.88916016	+2068	+8.28369141	-6.08203125	-0.51416016	+12.87597656	-13.33740234	+9.33837891	+1492	+6.60937500	-10.12939453	-0.81298828	+38.34228516	+5.33935547	-47.74658203	+1324
+1457971105.80520010	+8.57812500	-6.85546875	-0.80419922	+55.63476563	-7.40478516	-48.88916016	+2068	+8.28369141	-6.08203125	-0.51855469	+12.87597656	-13.33740234	+9.33837891	+1492	+6.60937500	-10.12939453	-0.81298828	+38.32031250	+5.33935547	-47.74658203	+1324
+1457971105.80929990	+8.57812500	-6.85546875	-0.80419922	+55.63476563	-7.40478516	-48.88916016	+2068	+8.28369141	-6.08203125	-0.51855469	+12.87597656	-13.33740234	+9.31640625	+1492	+6.60498047	-10.12939453	-0.81738281	+38.32031250	+5.36132813	-47.74658203	+1324
+1457971105.81349990	+8.57812500	-6.85546875	-0.80419922	+55.63476563	-7.40478516	-48.88916016	+2068	+8.28369141	-6.08203125	-0.51855469	+12.89794922	-13.33740234	+9.31640625	+1492	+6.60498047	-10.12939453	-0.81738281	+38.32031250	+5.36132813	-47.74658203	+1320
+1457971105.81769990	+8.57812500	-6.85546875	-0.80419922	+55.63476563	-7.40478516	-48.88916016	+2068	+8.28369141	-6.08203125	-0.51855469	+12.89794922	-13.33740234	+9.31640625	+1492	+6.60498047	-10.12939453	-0.81738281	+38.32031250	+5.36132813	-47.74658203	+1320
+1457971105.82180000	+8.57812500	-6.85546875	-0.80419922	+55.63476563	-7.40478516	-48.88916016	+2068	+8.28369141	-6.08203125	-0.51855469	+12.89794922	-13.33740234	+9.29443359	+1492	+6.60498047	-10.12939453	-0.81738281	+38.32031250	+5.36132813	-47.74658203	+1320
+1457971105.82600000	+8.57812500	-6.85546875	-0.80419922	+55.63476563	-7.40478516	-48.88916016	+2068	+8.28369141	-6.08203125	-0.51855469	+12.89794922	-13.33740234	+9.29443359	+1492	+6.60498047	-10.12939453	-0.81738281	+38.32031250	+5.36132813	-47.74658203	+1320
+1457971105.83020000	+8.57812500	-6.85546875	-0.80419922	+55.63476563	-7.40478516	-48.88916016	+2068	+8.28369141	-6.08203125	-0.51855469	+12.89794922	-13.33740234	+9.29443359	+1492	+6.60937500	-10.12939453	-0.81298828	+38.32031250	+5.36132813	-47.76855469	+1320
+1457971105.83430000	+8.57812500	-6.85546875	-0.80419922	+55.63476563	-7.40478516	-48.91113281	+2064	+8.28369141	-6.08203125	-0.51855469	+12.89794922	-13.35937500	+9.29443359	+1492	+6.60937500	-10.12939453	-0.81298828	+38.34228516	+5.36132813	-47.76855469	+1316
+1457971105.83850000	+8.57812500	-6.85546875	-0.80419922	+55.63476563	-7.40478516	-48.91113281	+2064	+8.28369141	-6.08203125	-0.51855469	+12.89794922	-13.35937500	+9.29443359	+1492	+6.60937500	-10.12939453	-0.81298828	+38.34228516	+5.36132813	-47.76855469	+1316
+1457971105.84270000	+8.57812500	-6.85546875	-0.80419922	+55.63476563	-7.40478516	-48.91113281	+2064	+8.28369141	-6.08203125	-0.51855469	+12.89794922	-13.35937500	+9.29443359	+1492	+6.60937500	-10.12939453	-0.81298828	+38.34228516	+5.36132813	-47.79052734	+1316
+1457971105.85100010	+8.57812500	-6.85546875	-0.79980469	+55.63476563	-7.40478516	-48.91113281	+2064	+8.28369141	-6.08203125	-0.51855469	+12.89794922	-13.35937500	+9.27246094	+1492	+6.61376953	-10.12939453	-0.81298828	+38.36425781	+5.36132813	-47.79052734	+1316
+1457971105.85520010	+8.57812500	-6.85546875	-0.79980469	+55.63476563	-7.40478516	-48.91113281	+2064	+8.28369141	-6.08203125	-0.51855469	+12.89794922	-13.38134766	+9.27246094	+1492	+6.61376953	-10.12939453	-0.81298828	+38.36425781	+5.36132813	-47.79052734	+1316
+1457971105.85929990	+8.57812500	-6.85546875	-0.79980469	+55.63476563	-7.40478516	-48.91113281	+2064	+8.28369141	-6.08203125	-0.51855469	+12.89794922	-13.38134766	+9.27246094	+1492	+6.61376953	-10.12939453	-0.80859375	+38.36425781	+5.36132813	-47.81250000	+1316
+1457971105.86350010	+8.57812500	-6.85546875	-0.79980469	+55.63476563	-7.40478516	-48.91113281	+2064	+8.28369141	-6.08203125	-0.51855469	+12.89794922	-13.38134766	+9.27246094	+1492	+6.61376953	-10.12939453	-0.80859375	+38.36425781	+5.36132813	-47.81250000	+1316
+1457971105.86770010	+8.57812500	-6.85546875	-0.79980469	+55.63476563	-7.40478516	-48.91113281	+2064	+8.28369141	-6.08203125	-0.51855469	+12.89794922	-13.38134766	+9.27246094	+1492	+6.61376953	-10.12939453	-0.80859375	+38.36425781	+5.36132813	-47.81250000	+1316
+1457971105.87179990	+8.57812500	-6.85546875	-0.79980469	+55.63476563	-7.40478516	-48.91113281	+2064	+8.28369141	-6.08203125	-0.51855469	+12.89794922	-13.38134766	+9.27246094	+1492	+6.61376953	-10.12939453	-0.80859375	+38.36425781	+5.36132813	-47.81250000	+1316
+1457971105.87599990	+8.57812500	-6.85546875	-0.79980469	+55.63476563	-7.40478516	-48.91113281	+2064	+8.28808594	-6.08203125	-0.51855469	+12.89794922	-13.40332031	+9.27246094	+1492	+6.61376953	-10.12939453	-0.80859375	+38.36425781	+5.36132813	-47.81250000	+1316
+1457971105.88019990	+8.57812500	-6.85546875	-0.79980469	+55.61279297	-7.40478516	-48.91113281	+2064	+8.28808594	-6.08203125	-0.51855469	+12.89794922	-13.40332031	+9.25048828	+1492	+6.61376953	-10.12939453	-0.80859375	+38.36425781	+5.36132813	-47.81250000	+1316
+1457971105.88430000	+8.57812500	-6.85546875	-0.79980469	+55.61279297	-7.40478516	-48.91113281	+2064	+8.28808594	-6.08203125	-0.51855469	+12.89794922	-13.40332031	+9.25048828	+1488	+6.61376953	-10.12939453	-0.80859375	+38.36425781	+5.36132813	-47.81250000	+1316
+1457971105.88850000	+8.57812500	-6.85546875	-0.79980469	+55.61279297	-7.40478516	-48.91113281	+2064	+8.28808594	-6.08203125	-0.51855469	+12.89794922	-13.40332031	+9.25048828	+1488	+6.61376953	-10.12939453	-0.80859375	+38.36425781	+5.36132813	-47.81250000	+1316
+1457971105.89260010	+8.57812500	-6.85546875	-0.79980469	+55.61279297	-7.40478516	-48.93310547	+2064	+8.28808594	-6.08203125	-0.51855469	+12.89794922	-13.40332031	+9.25048828	+1488	+6.61376953	-10.12939453	-0.80859375	+38.36425781	+5.36132813	-47.81250000	+1316
+1457971105.89680000	+8.57812500	-6.85546875	-0.79980469	+55.61279297	-7.40478516	-48.93310547	+2064	+8.28808594	-6.08203125	-0.51855469	+12.89794922	-13.40332031	+9.22851563	+1488	+6.61376953	-10.12939453	-0.80859375	+38.36425781	+5.36132813	-47.81250000	+1316
+1457971105.90100000	+8.57812500	-6.85546875	-0.79980469	+55.61279297	-7.40478516	-48.93310547	+2064	+8.28808594	-6.08203125	-0.51855469	+12.89794922	-13.40332031	+9.22851563	+1488	+6.61376953	-10.12939453	-0.80859375	+38.36425781	+5.36132813	-47.81250000	+1316
+1457971105.90510010	+8.57812500	-6.85546875	-0.79980469	+55.61279297	-7.40478516	-48.93310547	+2064	+8.28808594	-6.08203125	-0.51855469	+12.89794922	-13.40332031	+9.22851563	+1488	+6.61376953	-10.12939453	-0.80859375	+38.34228516	+5.36132813	-47.81250000	+1316
+1457971105.90930010	+8.57812500	-6.85546875	-0.79980469	+55.61279297	-7.40478516	-48.93310547	+2064	+8.28808594	-6.08203125	-0.51855469	+12.89794922	-13.40332031	+9.20654297	+1488	+6.61376953	-10.12939453	-0.81298828	+38.34228516	+5.36132813	-47.79052734	+1316
+1457971105.91350010	+8.57812500	-6.85546875	-0.79980469	+55.61279297	-7.40478516	-48.93310547	+2064	+8.28808594	-6.08203125	-0.51855469	+12.89794922	-13.40332031	+9.20654297	+1488	+6.61376953	-10.12939453	-0.81298828	+38.34228516	+5.36132813	-47.79052734	+1316
+1457971105.91759990	+8.57812500	-6.85546875	-0.79980469	+55.61279297	-7.42675781	-48.93310547	+2064	+8.28808594	-6.08203125	-0.51855469	+12.89794922	-13.40332031	+9.20654297	+1488	+6.61376953	-10.12939453	-0.81298828	+38.34228516	+5.36132813	-47.79052734	+1316
+1457971105.92179990	+8.57812500	-6.85546875	-0.79980469	+55.61279297	-7.42675781	-48.93310547	+2064	+8.28808594	-6.08203125	-0.51855469	+12.89794922	-13.42529297	+9.20654297	+1488	+6.60937500	-10.12939453	-0.81298828	+38.32031250	+5.36132813	-47.79052734	+1312
+1457971105.92600010	+8.57812500	-6.85546875	-0.79980469	+55.61279297	-7.42675781	-48.93310547	+2064	+8.28808594	-6.08203125	-0.51855469	+12.89794922	-13.42529297	+9.18457031	+1488	+6.60937500	-10.12939453	-0.81298828	+38.32031250	+5.36132813	-47.79052734	+1312
+1457971105.93010000	+8.57812500	-6.85546875	-0.79980469	+55.61279297	-7.42675781	-48.93310547	+2064	+8.28808594	-6.08203125	-0.51855469	+12.87597656	-13.42529297	+9.18457031	+1488	+6.60937500	-10.12939453	-0.81298828	+38.32031250	+5.36132813	-47.79052734	+1312
+1457971105.93429990	+8.57812500	-6.85546875	-0.79980469	+55.61279297	-7.42675781	-48.93310547	+2064	+8.28808594	-6.08203125	-0.51855469	+12.87597656	-13.42529297	+9.18457031	+1488	+6.60937500	-10.12939453	-0.81298828	+38.32031250	+5.36132813	-47.79052734	+1312
+1457971105.93849990	+8.57812500	-6.85546875	-0.79980469	+55.61279297	-7.42675781	-48.93310547	+2064	+8.28808594	-6.08642578	-0.51855469	+12.87597656	-13.42529297	+9.16259766	+1488	+6.60937500	-10.12939453	-0.81298828	+38.32031250	+5.36132813	-47.79052734	+1312
+1457971105.94680000	+8.57812500	-6.85546875	-0.79980469	+55.61279297	-7.42675781	-48.93310547	+2064	+8.28808594	-6.08642578	-0.51855469	+12.87597656	-13.44726563	+9.16259766	+1488	+6.60937500	-10.12939453	-0.81298828	+38.32031250	+5.36132813	-47.79052734	+1312
+1457971105.95100000	+8.57812500	-6.85546875	-0.79980469	+55.61279297	-7.42675781	-48.93310547	+2064	+8.28808594	-6.08642578	-0.51855469	+12.87597656	-13.44726563	+9.16259766	+1492	+6.60937500	-10.12939453	-0.81298828	+38.32031250	+5.36132813	-47.79052734	+1312
+1457971105.95510010	+8.57812500	-6.85546875	-0.79980469	+55.61279297	-7.42675781	-48.95507813	+2064	+8.28808594	-6.08642578	-0.51855469	+12.87597656	-13.44726563	+9.16259766	+1492	+6.60937500	-10.12939453	-0.81298828	+38.32031250	+5.36132813	-47.79052734	+1312
+1457971105.95930000	+8.57812500	-6.85546875	-0.79980469	+55.61279297	-7.42675781	-48.95507813	+2064	+8.28808594	-6.08642578	-0.51416016	+12.87597656	-13.46923828	+9.16259766	+1492	+6.61376953	-10.12939453	-0.81298828	+38.32031250	+5.33935547	-47.79052734	+1312
+1457971105.96339990	+8.58251953	-6.85546875	-0.79980469	+55.61279297	-7.44873047	-48.95507813	+2064	+8.28808594	-6.08642578	-0.51416016	+12.87597656	-13.46923828	+9.16259766	+1492	+6.61376953	-10.12939453	-0.81298828	+38.32031250	+5.33935547	-47.79052734	+1312
+1457971105.96760010	+8.58251953	-6.85546875	-0.79980469	+55.61279297	-7.44873047	-48.95507813	+2064	+8.28808594	-6.08642578	-0.51416016	+12.87597656	-13.46923828	+9.16259766	+1492	+6.61376953	-10.12939453	-0.81298828	+38.32031250	+5.33935547	-47.81250000	+1312
+1457971105.97180010	+8.58251953	-6.85546875	-0.79980469	+55.61279297	-7.44873047	-48.97705078	+2064	+8.28808594	-6.08642578	-0.51855469	+12.87597656	-13.46923828	+9.14062500	+1492	+6.61376953	-10.12939453	-0.81298828	+38.32031250	+5.33935547	-47.81250000	+1312
+1457971105.97589990	+8.58251953	-6.85546875	-0.79980469	+55.61279297	-7.44873047	-48.97705078	+2064	+8.28808594	-6.08642578	-0.51855469	+12.87597656	-13.49121094	+9.14062500	+1492	+6.61376953	-10.12939453	-0.81298828	+38.34228516	+5.33935547	-47.81250000	+1312
+1457971105.98009990	+8.58251953	-6.85546875	-0.79980469	+55.61279297	-7.44873047	-48.97705078	+2064	+8.28808594	-6.08642578	-0.51855469	+12.87597656	-13.49121094	+9.14062500	+1492	+6.61376953	-10.12939453	-0.80859375	+38.34228516	+5.33935547	-47.81250000	+1312
+1457971105.98429990	+8.58251953	-6.85546875	-0.79980469	+55.63476563	-7.44873047	-48.97705078	+2064	+8.28808594	-6.08642578	-0.51855469	+12.87597656	-13.49121094	+9.14062500	+1492	+6.61816406	-10.12939453	-0.80859375	+38.34228516	+5.33935547	-47.83447266	+1312
+1457971105.98840000	+8.58251953	-6.85546875	-0.79980469	+55.63476563	-7.44873047	-48.99902344	+2064	+8.28808594	-6.08642578	-0.51855469	+12.87597656	-13.49121094	+9.14062500	+1492	+6.61816406	-10.12939453	-0.80859375	+38.34228516	+5.33935547	-47.83447266	+1312
+1457971105.99260000	+8.58251953	-6.85546875	-0.79980469	+55.63476563	-7.44873047	-48.99902344	+2064	+8.28808594	-6.08642578	-0.51855469	+12.89794922	-13.51318359	+9.14062500	+1492	+6.61816406	-10.12939453	-0.80859375	+38.36425781	+5.33935547	-47.85644531	+1312
+1457971105.99679990	+8.58251953	-6.85546875	-0.79980469	+55.63476563	-7.44873047	-48.99902344	+2064	+8.28808594	-6.08642578	-0.51855469	+12.89794922	-13.51318359	+9.14062500	+1492	+6.61816406	-10.12939453	-0.80859375	+38.36425781	+5.33935547	-47.85644531	+1312
+1457971106.00090000	+8.58251953	-6.85546875	-0.79980469	+55.63476563	-7.44873047	-49.02099609	+2064	+8.28808594	-6.08642578	-0.51855469	+12.89794922	-13.51318359	+9.11865234	+1492	+6.61816406	-10.12939453	-0.80859375	+38.36425781	+5.33935547	-47.85644531	+1312
+1457971106.00510000	+8.58251953	-6.85546875	-0.79980469	+55.63476563	-7.44873047	-49.02099609	+2068	+8.28808594	-6.08642578	-0.51855469	+12.89794922	-13.51318359	+9.11865234	+1492	+6.61816406	-10.12939453	-0.80859375	+38.36425781	+5.33935547	-47.85644531	+1312
+1457971106.00930000	+8.58251953	-6.85546875	-0.79980469	+55.63476563	-7.42675781	-49.04296875	+2068	+8.28808594	-6.08642578	-0.51855469	+12.91992188	-13.51318359	+9.09667969	+1492	+6.62255859	-10.12939453	-0.80859375	+38.36425781	+5.33935547	-47.87841797	+1312
+1457971106.01340010	+8.58251953	-6.85546875	-0.79980469	+55.65673828	-7.42675781	-49.04296875	+2068	+8.28808594	-6.08642578	-0.51855469	+12.91992188	-13.51318359	+9.07470703	+1492	+6.62255859	-10.12939453	-0.80859375	+38.36425781	+5.33935547	-47.87841797	+1312
+1457971106.01760010	+8.58251953	-6.85986328	-0.80419922	+55.65673828	-7.38281250	-49.06494141	+2068	+8.28808594	-6.08642578	-0.52294922	+12.94189453	-13.51318359	+9.05273438	+1492	+6.61816406	-10.12939453	-0.80859375	+38.34228516	+5.36132813	-47.87841797	+1312
+1457971106.02180000	+8.58251953	-6.85986328	-0.80419922	+55.67871094	-7.36083984	-49.08691406	+2068	+8.28808594	-6.08642578	-0.52294922	+12.96386719	-13.49121094	+9.03076172	+1492	+6.61816406	-10.12939453	-0.80859375	+38.34228516	+5.36132813	-47.87841797	+1312
+1457971106.02589990	+8.58251953	-6.85986328	-0.80419922	+55.70068359	-7.33886719	-49.10888672	+2068	+8.28808594	-6.08642578	-0.52734375	+12.98583984	-13.49121094	+8.98681641	+1492	+6.61816406	-10.13378906	-0.81298828	+38.34228516	+5.38330078	-47.85644531	+1312
+1457971106.03010010	+8.58251953	-6.85986328	-0.81298828	+55.72265625	-7.25097656	-49.15283203	+2068	+8.28808594	-6.08642578	-0.53173828	+13.02978516	-13.49121094	+8.92089844	+1496	+6.61816406	-10.13378906	-0.81298828	+38.32031250	+5.38330078	-47.85644531	+1316
+1457971106.03430010	+8.58251953	-6.86425781	-0.81738281	+55.76660156	-7.18505859	-49.21875000	+2068	+8.28808594	-6.09082031	-0.53173828	+13.05175781	-13.49121094	+8.85498047	+1496	+6.61816406	-10.13378906	-0.81298828	+38.32031250	+5.40527344	-47.85644531	+1316
+1457971106.03839990	+8.58251953	-6.86425781	-0.82177734	+55.81054688	-7.14111328	-49.26269531	+2068	+8.28808594	-6.09082031	-0.53613281	+13.09570313	-13.46923828	+8.76708984	+1496	+6.61816406	-10.13818359	-0.81738281	+38.29833984	+5.42724609	-47.85644531	+1316
+1457971106.04259990	+8.58251953	-6.86425781	-0.83496094	+55.87646484	-7.03125000	-49.35058594	+2068	+8.28808594	-6.09082031	-0.54492188	+13.16162109	-13.46923828	+8.65722656	+1500	+6.61376953	-10.13818359	-0.82177734	+38.27636719	+5.44921875	-47.85644531	+1316
+1457971106.05090000	+8.58691406	-6.86425781	-0.84814453	+55.98632813	-6.92138672	-49.50439453	+2068	+8.28808594	-6.09082031	-0.56250000	+13.29345703	-13.49121094	+8.43750000	+1500	+6.61816406	-10.14257813	-0.82617188	+38.25439453	+5.51513672	-47.87841797	+1312
+1457971106.05510000	+8.59130859	-6.86425781	-0.85253906	+56.05224609	-6.87744141	-49.59228516	+2068	+8.29248047	-6.09521484	-0.57128906	+13.35937500	-13.53515625	+8.32763672	+1504	+6.62255859	-10.14697266	-0.83056641	+38.23242188	+5.55908203	-47.92236328	+1312
+1457971106.05920000	+8.59570313	-6.86425781	-0.86132813	+56.09619141	-6.85546875	-49.70214844	+2068	+8.29248047	-6.09082031	-0.57568359	+13.40332031	-13.60107422	+8.21777344	+1504	+6.62695313	-10.14697266	-0.83056641	+38.23242188	+5.58105469	-47.96630859	+1312
+1457971106.06340000	+8.60449219	-6.85986328	-0.86572266	+56.16210938	-6.87744141	-49.81201172	+2064	+8.30126953	-6.09082031	-0.58447266	+13.46923828	-13.66699219	+8.12988281	+1504	+6.63574219	-10.14697266	-0.83056641	+38.21044922	+5.60302734	-48.01025391	+1312
+1457971106.06760000	+8.61328125	-6.85986328	-0.86572266	+56.16210938	-6.89941406	-49.92187500	+2064	+8.30566406	-6.09082031	-0.58886719	+13.46923828	-13.77685547	+8.02001953	+1504	+6.65332031	-10.14257813	-0.83496094	+38.23242188	+5.60302734	-48.09814453	+1312
+1457971106.07170010	+8.62646484	-6.85546875	-0.87011719	+56.20605469	-6.94335938	-50.03173828	+2064	+8.31445313	-6.08642578	-0.59326172	+13.51318359	-13.88671875	+7.95410156	+1504	+6.67089844	-10.14257813	-0.83056641	+38.23242188	+5.58105469	-48.20800781	+1316
+1457971106.07590010	+8.63525391	-6.84667969	-0.87451172	+56.25000000	-7.00927734	-50.14160156	+2064	+8.32324219	-6.08203125	-0.60205078	+13.53515625	-14.01855469	+7.88818359	+1504	+6.68847656	-10.13818359	-0.83056641	+38.23242188	+5.53710938	-48.31787109	+1320
+1457971106.08010010	+8.64843750	-6.84667969	-0.87890625	+56.22802734	-7.07519531	-50.29541016	+2064	+8.33642578	-6.07763672	-0.60644531	+13.49121094	-14.19433594	+7.82226563	+1504	+6.71484375	-10.12939453	-0.83496094	+38.23242188	+5.44921875	-48.44970703	+1324
+1457971106.08419990	+8.66601563	-6.83789063	-0.87890625	+56.25000000	-7.18505859	-50.47119141	+2064	+8.34960938	-6.07324219	-0.61083984	+13.49121094	-14.37011719	+7.75634766	+1504	+6.74121094	-10.11621094	-0.83496094	+38.21044922	+5.36132813	-48.60351563	+1328
+1457971106.08839990	+8.68359375	-6.82910156	-0.88330078	+56.29394531	-7.29492188	-50.62500000	+2068	+8.36279297	-6.06445313	-0.61523438	+13.49121094	-14.56787109	+7.69042969	+1508	+6.76757813	-10.10742188	-0.84375000	+38.18847656	+5.22949219	-48.73535156	+1336
+1457971106.09260010	+8.70556641	-6.82470703	-0.88769531	+56.20605469	-7.44873047	-50.86669922	+2068	+8.38476563	-6.06005859	-0.62402344	+13.38134766	-14.80957031	+7.60253906	+1508	+6.80273438	-10.09423828	-0.85253906	+38.14453125	+5.03173828	-48.91113281	+1344
+1457971106.09670000	+8.72753906	-6.81152344	-0.88769531	+56.18408203	-7.58056641	-51.13037109	+2072	+8.40234375	-6.05126953	-0.62841797	+13.33740234	-15.07324219	+7.51464844	+1508	+6.83349609	-10.08105469	-0.85693359	+38.07861328	+4.85595703	-49.10888672	+1352
+1457971106.10089990	+8.74951172	-6.80273438	-0.90087891	+56.16210938	-7.73437500	-51.28417969	+2076	+8.42431641	-6.04248047	-0.63720703	+13.29345703	-15.31494141	+7.44873047	+1512	+6.85546875	-10.06787109	-0.87890625	+37.96875000	+4.65820313	-49.21875000	+1360
+1457971106.10509990	+8.77148438	-6.80273438	-0.90966797	+56.03027344	-7.84423828	-51.52587891	+2076	+8.45507813	-6.03369141	-0.65478516	+13.11767578	-15.64453125	+7.31689453	+1516	+6.88623047	-10.05029297	-0.90527344	+37.83691406	+4.43847656	-49.35058594	+1368
+1457971106.10920000	+8.79785156	-6.78955078	-0.90966797	+55.98632813	-7.99804688	-51.81152344	+2076	+8.48144531	-6.02050781	-0.66357422	+13.05175781	-15.95214844	+7.18505859	+1516	+6.91259766	-10.03710938	-0.91845703	+37.68310547	+4.24072266	-49.54833984	+1372
+1457971106.11340000	+8.82421875	-6.77636719	-0.93164063	+55.92041016	-8.17382813	-51.98730469	+2084	+8.50781250	-6.00732422	-0.68554688	+12.96386719	-16.17187500	+7.14111328	+1524	+6.93457031	-10.01953125	-0.95361328	+37.52929688	+4.02099609	-49.59228516	+1384
+1457971106.11760000	+8.85058594	-6.77197266	-0.94042969	+55.72265625	-8.28369141	-52.29492188	+2084	+8.52978516	-6.00292969	-0.70312500	+12.76611328	-16.43554688	+6.96533203	+1524	+6.95654297	-10.01074219	-0.98876953	+37.33154297	+3.86718750	-49.70214844	+1388
+1457971106.12170000	+8.87695313	-6.75878906	-0.95361328	+55.61279297	-8.41552734	-52.64648438	+2084	+8.55615234	-5.98974609	-0.71630859	+12.65625000	-16.76513672	+6.76757813	+1528	+6.97851563	-9.99316406	-1.01513672	+37.11181641	+3.66943359	-49.92187500	+1392
+1457971106.12590000	+8.90771484	-6.75000000	-0.97998047	+55.50292969	-8.56933594	-52.84423828	+2092	+8.59130859	-5.97656250	-0.74707031	+12.54638672	-16.98486328	+6.70166016	+1536	+7.00488281	-9.97558594	-1.05908203	+36.91406250	+3.49365234	-49.98779297	+1400
+1457971106.13000010	+8.93847656	-6.74560547	-0.99755859	+55.26123047	-8.65722656	-53.19580078	+2088	+8.61767578	-5.97656250	-0.77343750	+12.32666016	-17.24853516	+6.48193359	+1536	+7.03125000	-9.96679688	-1.10302734	+36.65039063	+3.36181641	-50.14160156	+1404
+1457971106.13840010	+9.00878906	-6.72363281	-1.05468750	+54.95361328	-8.87695313	-53.78906250	+2092	+8.68798828	-5.94580078	-0.83935547	+12.06298828	-17.75390625	+6.10839844	+1560	+7.07958984	-9.93164063	-1.19531250	+36.16699219	+3.03222656	-50.47119141	+1424
+1457971106.14249990	+9.03955078	-6.71923828	-1.08984375	+54.68994141	-8.94287109	-54.16259766	+2088	+8.71875000	-5.94140625	-0.87890625	+11.84326172	-17.99560547	+5.84472656	+1572	+7.10595703	-9.91845703	-1.24804688	+35.85937500	+2.94433594	-50.62500000	+1436
+1457971106.14669990	+9.07470703	-6.70605469	-1.12060547	+54.51416016	-9.00878906	-54.53613281	+2088	+8.75390625	-5.92382813	-0.91406250	+11.71142578	-18.28125000	+5.58105469	+1588	+7.13671875	-9.89648438	-1.29638672	+35.59570313	+2.83447266	-50.88867188	+1452
+1457971106.15089990	+9.11425781	-6.69287109	-1.16894531	+54.31640625	-9.07470703	-54.82177734	+2088	+8.79345703	-5.91064453	-0.96679688	+11.55761719	-18.50097656	+5.38330078	+1604	+7.17187500	-9.87451172	-1.35791016	+35.35400391	+2.72460938	-51.04248047	+1468
+1457971106.15500000	+9.14941406	-6.68847656	-1.20849609	+54.03076172	-9.09667969	-55.21728516	+2088	+8.82861328	-5.90185547	-1.01513672	+11.35986328	-18.74267578	+5.07568359	+1620	+7.20263672	-9.85693359	-1.41943359	+35.04638672	+2.68066406	-51.30615234	+1484
+1457971106.15920000	+9.18896484	-6.67968750	-1.25244141	+53.83300781	-9.11865234	-55.61279297	+2092	+8.86816406	-5.88867188	-1.06347656	+11.25000000	-19.02832031	+4.76806641	+1640	+7.23779297	-9.83056641	-1.47216797	+34.80468750	+2.61474609	-51.59179688	+1504
+1457971106.16339990	+9.23730469	-6.66650391	-1.30957031	+53.61328125	-9.11865234	-55.94238281	+2100	+8.91210938	-5.87109375	-1.12500000	+11.09619141	-19.24804688	+4.52636719	+1664	+7.27734375	-9.80859375	-1.53808594	+34.54101563	+2.54882813	-51.85546875	+1524
+1457971106.16750000	+9.27246094	-6.66210938	-1.36230469	+53.32763672	-9.11865234	-56.35986328	+2104	+8.95166016	-5.86230469	-1.18652344	+10.92041016	-19.48974609	+4.19677734	+1680	+7.31689453	-9.78662109	-1.59960938	+34.25537109	+2.52685547	-52.16308594	+1544
+1457971106.17170000	+9.32080078	-6.64453125	-1.41943359	+53.10791016	-9.09667969	-56.75537109	+2112	+8.99560547	-5.84033203	-1.24804688	+10.81054688	-19.73144531	+3.88916016	+1704	+7.36083984	-9.75585938	-1.66113281	+34.03564453	+2.48291016	-52.49267578	+1564
+1457971106.18000010	+9.40869141	-6.62255859	-1.54687500	+52.58056641	-9.03076172	-57.52441406	+2128	+9.08349609	-5.80517578	-1.38427734	+10.54687500	-20.19287109	+3.29589844	+1744	+7.45312500	-9.69873047	-1.79736328	+33.53027344	+2.41699219	-53.12988281	+1604
+1457971106.18420000	+9.45703125	-6.60498047	-1.61279297	+52.36083984	-8.96484375	-57.91992188	+2140	+9.12744141	-5.78320313	-1.45898438	+10.45898438	-20.41259766	+2.98828125	+1768	+7.50146484	-9.65917969	-1.86328125	+33.33251953	+2.39501953	-53.48144531	+1624
+1457971106.18840000	+9.50976563	-6.58740234	-1.67871094	+52.16308594	-8.92089844	-58.33740234	+2152	+9.17578125	-5.76123047	-1.53369141	+10.39306641	-20.65429688	+2.68066406	+1788	+7.55859375	-9.62402344	-1.93359375	+33.13476563	+2.35107422	-53.85498047	+1648
+1457971106.19250010	+9.55371094	-6.57421875	-1.74902344	+51.83349609	-8.85498047	-58.75488281	+2160	+9.21972656	-5.73925781	-1.60839844	+10.23925781	-20.89599609	+2.37304688	+1808	+7.60693359	-9.59326172	-1.99951172	+32.84912109	+2.35107422	-54.27246094	+1664
+1457971106.19670010	+9.60644531	-6.55224609	-1.82812500	+51.61376953	-8.76708984	-59.10644531	+2172	+9.26806641	-5.71289063	-1.69189453	+10.19531250	-21.04980469	+2.08740234	+1828	+7.66406250	-9.54931641	-2.06982422	+32.65136719	+2.32910156	-54.64599609	+1684
+1457971106.20079990	+9.66357422	-6.53027344	-1.89843750	+51.39404297	-8.70117188	-59.56787109	+2184	+9.32080078	-5.68212891	-1.77099609	+10.17333984	-21.29150391	+1.73583984	+1852	+7.71679688	-9.50976563	-2.14453125	+32.43164063	+2.30712891	-54.99755859	+1704
+1457971106.20499990	+9.70751953	-6.51708984	-1.97314453	+51.04248047	-8.61328125	-59.96337891	+2192	+9.36914063	-5.65576172	-1.85449219	+10.06347656	-21.46728516	+1.42822266	+1868	+7.76953125	-9.47021484	-2.21923828	+32.12402344	+2.28515625	-55.39306641	+1720
+1457971106.20919990	+9.76464844	-6.48632813	-2.05664063	+50.80078125	-8.48144531	-60.31494141	+2204	+9.41748047	-5.62500000	-1.94677734	+10.01953125	-21.59912109	+1.14257813	+1892	+7.82666016	-9.42187500	-2.29394531	+31.90429688	+2.26318359	-55.74462891	+1736
+1457971106.21330000	+9.82617188	-6.45996094	-2.13134766	+50.58105469	-8.41552734	-60.79833984	+2216	+9.47460938	-5.58984375	-2.02587891	+10.04150391	-21.81884766	+0.76904297	+1908	+7.88378906	-9.37353516	-2.36865234	+31.68457031	+2.19726563	-56.11816406	+1756
+1457971106.21750000	+9.87890625	-6.43798828	-2.20605469	+50.22949219	-8.32763672	-61.21582031	+2224	+9.52294922	-5.55908203	-2.10937500	+9.95361328	-21.99462891	+0.41748047	+1924	+7.93652344	-9.33398438	-2.44335938	+31.35498047	+2.17529297	-56.53564453	+1772
+1457971106.22170000	+9.93603516	-6.40283203	-2.29394531	+49.96582031	-8.19580078	-61.54541016	+2240	+9.57568359	-5.51513672	-2.20166016	+9.99755859	-22.10449219	+0.10986328	+1948	+7.98925781	-9.28125000	-2.52685547	+31.09130859	+2.15332031	-56.86523438	+1788
+1457971106.22580000	+10.00195313	-6.36767578	-2.35986328	+49.74609375	-8.12988281	-62.07275391	+2256	+9.63720703	-5.46679688	-2.28515625	+10.08544922	-22.30224609	-0.30761719	+1968	+8.04638672	-9.23291016	-2.60156250	+30.80566406	+2.06542969	-57.26074219	+1808
+1457971106.23000000	+10.05908203	-6.34570313	-2.43896484	+49.32861328	-8.04199219	-62.51220703	+2264	+9.68994141	-5.43164063	-2.36865234	+10.06347656	-22.47802734	-0.74707031	+1984	+8.09472656	-9.18896484	-2.67626953	+30.43212891	+1.99951172	-57.65625000	+1820
+1457971106.23420000	+10.12500000	-6.30615234	-2.52246094	+49.04296875	-7.93212891	-62.86376953	+2284	+9.74707031	-5.37890625	-2.46533203	+10.15136719	-22.56591797	-1.18652344	+2008	+8.15185547	-9.13183594	-2.75976563	+30.14648438	+1.95556641	-58.00781250	+1840
+1457971106.23830010	+10.19531250	-6.26660156	-2.58837891	+48.77929688	-7.88818359	-63.43505859	+2296	+9.81298828	-5.33056641	-2.54443359	+10.30517578	-22.78564453	-1.71386719	+2028	+8.20898438	-9.07470703	-2.83447266	+29.83886719	+1.82373047	-58.38134766	+1860
+1457971106.24250010	+10.25683594	-6.23583984	-2.65869141	+48.36181641	-7.84423828	-63.91845703	+2312	+9.87011719	-5.27783203	-2.62792969	+10.37109375	-22.98339844	-2.21923828	+2048	+8.25732422	-9.02636719	-2.91357422	+29.39941406	+1.71386719	-58.75488281	+1876
+1457971106.24670000	+10.32714844	-6.18750000	-2.73779297	+48.03222656	-7.75634766	-64.31396484	+2332	+9.93164063	-5.22070313	-2.71582031	+10.54687500	-23.09326172	-2.72460938	+2076	+8.31445313	-8.96484375	-2.99707031	+29.11376953	+1.60400391	-59.06250000	+1900
+1457971106.25079990	+10.40625000	-6.14355469	-2.79492188	+47.70263672	-7.77832031	-64.95117188	+2348	+10.00195313	-5.15917969	-2.79052734	+10.78857422	-23.35693359	-3.36181641	+2096	+8.37597656	-8.90771484	-3.07177734	+28.76220703	+1.40625000	-59.45800781	+1920
+1457971106.25500010	+10.47216797	-6.10400391	-2.86083984	+47.24121094	-7.80029297	-65.45654297	+2364	+10.06347656	-5.09326172	-2.86962891	+11.00830078	-23.59863281	-3.95507813	+2116	+8.41992188	-8.85498047	-3.14648438	+28.30078125	+1.23046875	-59.85351563	+1940
+1457971106.25920010	+10.54687500	-6.06005859	-2.93554688	+46.86767578	-7.80029297	-65.91796875	+2388	+10.13378906	-5.02734375	-2.95312500	+11.29394531	-23.77441406	-4.57031250	+2144	+8.48144531	-8.78466797	-3.22998047	+27.99316406	+1.05468750	-60.13916016	+1968
+1457971106.26749990	+10.70507813	-5.96777344	-3.03222656	+46.01074219	-7.99804688	-67.17041016	+2428	+10.27441406	-4.87792969	-3.09375000	+12.01904297	-24.36767578	-5.93261719	+2188	+8.60449219	-8.66601563	-3.36621094	+27.20214844	+0.52734375	-60.95214844	+2012
+1457971106.27169990	+10.78417969	-5.91503906	-3.09814453	+45.57128906	-8.08593750	-67.67578125	+2452	+10.34472656	-4.80322266	-3.17724609	+12.41455078	-24.54345703	-6.61376953	+2212	+8.67041016	-8.59570313	-3.44531250	+26.89453125	+0.26367188	-61.23779297	+2040
+1457971106.27580000	+10.86767578	-5.86669922	-3.13769531	+45.13183594	-8.26171875	-68.40087891	+2468	+10.42382813	-4.72412109	-3.23437500	+12.87597656	-24.91699219	-7.42675781	+2232	+8.74072266	-8.52539063	-3.50683594	+26.56494141	-0.10986328	-61.63330078	+2068
+1457971106.28000000	+10.94677734	-5.81396484	-3.18164063	+44.60449219	-8.45947266	-68.97216797	+2492	+10.49414063	-4.63623047	-3.30468750	+13.38134766	-25.20263672	-8.06396484	+2256	+8.80224609	-8.46386719	-3.57275391	+26.12548828	-0.43945313	-62.00683594	+2088
+1457971106.28410010	+11.03027344	-5.76123047	-3.23876953	+44.12109375	-8.63525391	-69.52148438	+2512	+10.56445313	-4.55712891	-3.37939453	+13.86474609	-25.40039063	-8.72314453	+2276	+8.87695313	-8.38037109	-3.64746094	+25.81787109	-0.81298828	-62.27050781	+2120
+1457971106.28830000	+11.12255859	-5.70849609	-3.26513672	+43.61572266	-8.89892578	-70.24658203	+2532	+10.64355469	-4.46923828	-3.43652344	+14.47998047	-25.75195313	-9.51416016	+2296	+8.95605469	-8.30566406	-3.70019531	+25.51025391	-1.27441406	-62.66601563	+2144
+1457971106.29250000	+11.20605469	-5.65576172	-3.30468750	+43.08837891	-9.20654297	-70.83984375	+2552	+10.71826172	-4.37695313	-3.50244141	+15.07324219	-26.03759766	-10.17333984	+2316	+9.02636719	-8.23535156	-3.75732422	+25.09277344	-1.73583984	-63.06152344	+2164
+1457971106.29660010	+11.29394531	-5.59863281	-3.35302734	+42.53906250	-9.44824219	-71.36718750	+2572	+10.79296875	-4.28906250	-3.57275391	+15.66650391	-26.21337891	-10.85449219	+2332	+9.10986328	-8.15185547	-3.81884766	+24.85107422	-2.19726563	-63.34716797	+2192
+1457971106.30080010	+11.38183594	-5.54589844	-3.37060547	+41.98974609	-9.82177734	-72.09228516	+2588	+10.87207031	-4.19677734	-3.62548828	+16.36962891	-26.54296875	-11.68945313	+2344	+9.19335938	-8.07275391	-3.86279297	+24.54345703	-2.76855469	-63.74267578	+2212
+1457971106.30500010	+11.46972656	-5.48437500	-3.40136719	+41.44042969	-10.19531250	-72.66357422	+2604	+10.94677734	-4.09570313	-3.69140625	+17.05078125	-26.76269531	-12.32666016	+2360	+9.27246094	-7.99365234	-3.91113281	+24.16992188	-3.33984375	-64.09423828	+2232
+1457971106.30909990	+11.55761719	-5.42724609	-3.44091797	+40.82519531	-10.50292969	-73.16894531	+2620	+11.01708984	-4.00341797	-3.76171875	+17.73193359	-26.89453125	-12.98583984	+2376	+9.35595703	-7.90136719	-3.97265625	+23.90625000	-3.88916016	-64.35791016	+2252
+1457971106.31329990	+11.64550781	-5.37011719	-3.45410156	+40.23193359	-10.92041016	-73.82812500	+2632	+11.09619141	-3.90673828	-3.81005859	+18.50097656	-27.18017578	-13.82080078	+2384	+9.44824219	-7.81787109	-4.01220703	+23.62060547	-4.54833984	-64.68750000	+2272
+1457971106.31750010	+11.72900391	-5.30859375	-3.47607422	+39.61669922	-11.35986328	-74.37744141	+2644	+11.17089844	-3.80126953	-3.86718750	+19.27001953	-27.35595703	-14.45800781	+2396	+9.52294922	-7.72998047	-4.05615234	+23.26904297	-5.18554688	-65.01708984	+2284
+1457971106.32160000	+11.82128906	-5.25146484	-3.50683594	+38.97949219	-11.73339844	-74.86083984	+2656	+11.24560547	-3.70019531	-3.92871094	+20.03906250	-27.46582031	-15.16113281	+2404	+9.61083984	-7.63769531	-4.10449219	+23.02734375	-5.82275391	-65.23681641	+2304
+1457971106.32579990	+11.90917969	-5.18994141	-3.51562500	+38.34228516	-12.21679688	-75.52001953	+2668	+11.32470703	-3.59912109	-3.96826172	+20.89599609	-27.72949219	-16.01806641	+2408	+9.70312500	-7.54541016	-4.13525391	+22.76367188	-6.54785156	-65.56640625	+2312
+1457971106.32999990	+11.99707031	-5.12402344	-3.52441406	+37.72705078	-12.70019531	-76.04736328	+2680	+11.39941406	-3.48486328	-4.02539063	+21.70898438	-27.86132813	-16.65527344	+2416	+9.77783203	-7.45312500	-4.17041016	+22.43408203	-7.27294922	-65.87402344	+2324
+1457971106.33410000	+12.08496094	-5.06250000	-3.54638672	+37.04589844	-13.13964844	-76.53076172	+2692	+11.47412109	-3.37939453	-4.08251953	+22.52197266	-27.94921875	-17.33642578	+2420	+9.86572266	-7.36083984	-4.21435547	+22.17041016	-7.93212891	-66.04980469	+2336
+1457971106.33830000	+12.17285156	-5.00097656	-3.54199219	+36.36474609	-13.64501953	-77.14599609	+2704	+11.55322266	-3.26953125	-4.11328125	+23.42285156	-28.19091797	-18.19335938	+2420	+9.94921875	-7.26855469	-4.24511719	+21.90673828	-8.67919922	-66.31347656	+2344
+1457971106.34660010	+12.33984375	-4.86914063	-3.55517578	+34.98046875	-14.63378906	-78.02490234	+2728	+11.70263672	-3.04541016	-4.20117188	+25.09277344	-28.38867188	-19.55566406	+2424	+10.10302734	-7.07958984	-4.31542969	+21.31347656	-10.08544922	-66.64306641	+2360
+1457971106.35080000	+12.42333984	-4.80761719	-3.54199219	+34.25537109	-15.22705078	-78.57421875	+2744	+11.78173828	-2.93554688	-4.21875000	+25.97167969	-28.63037109	-20.39062500	+2420	+10.19091797	-6.98291016	-4.34619141	+21.04980469	-10.83251953	-66.81884766	+2368
+1457971106.35489990	+12.50683594	-4.73291016	-3.52880859	+33.59619141	-15.82031250	-79.03564453	+2760	+11.86083984	-2.81250000	-4.24511719	+26.82861328	-28.80615234	-21.07177734	+2420	+10.26123047	-6.88623047	-4.37255859	+20.74218750	-11.55761719	-67.01660156	+2372
+1457971106.35910010	+12.59033203	-4.67138672	-3.52001953	+32.87109375	-16.39160156	-79.43115234	+2776	+11.93994141	-2.69824219	-4.27587891	+27.66357422	-28.91601563	-21.79687500	+2420	+10.33593750	-6.79394531	-4.41210938	+20.47851563	-12.23876953	-67.12646484	+2380
+1457971106.36330010	+12.67382813	-4.60546875	-3.48925781	+32.16796875	-17.05078125	-79.95849609	+2796	+12.02343750	-2.58398438	-4.27587891	+28.54248047	-29.20166016	-22.63183594	+2420	+10.41503906	-6.69726563	-4.42968750	+20.23681641	-12.98583984	-67.32421875	+2388
+1457971106.37159990	+12.83642578	-4.46484375	-3.45849609	+30.76171875	-18.32519531	-80.50781250	+2832	+12.18164063	-2.34228516	-4.30664063	+30.16845703	-29.53125000	-24.01611328	+2420	+10.56005859	-6.50390625	-4.48242188	+19.68750000	-14.41406250	-67.56591797	+2404
+1457971106.37579990	+12.91552734	-4.40771484	-3.41455078	+29.99267578	-19.05029297	-80.88134766	+2852	+12.26074219	-2.22802734	-4.29345703	+31.00341797	-29.83886719	-24.82910156	+2428	+10.63916016	-6.40722656	-4.50439453	+19.46777344	-15.16113281	-67.69775391	+2412
+1457971106.37990000	+12.99023438	-4.32421875	-3.37939453	+29.35546875	-19.79736328	-81.05712891	+2876	+12.34423828	-2.10058594	-4.28906250	+31.81640625	-30.08056641	-25.51025391	+2436	+10.70507813	-6.31054688	-4.52197266	+19.20410156	-15.88623047	-67.82958984	+2424
+1457971106.38410000	+13.06494141	-4.26269531	-3.34863281	+28.60839844	-20.54443359	-81.18896484	+2896	+12.42333984	-1.99072266	-4.28466797	+32.56347656	-30.32226563	-26.25732422	+2440	+10.77978516	-6.20947266	-4.54833984	+18.98437500	-16.61132813	-67.89550781	+2436
+1457971106.39240000	+13.21435547	-4.11767578	-3.25634766	+27.22412109	-22.19238281	-81.38671875	+2948	+12.58154297	-1.75341797	-4.24511719	+34.07958984	-30.98144531	-27.75146484	+2464	+10.92919922	-6.01171875	-4.56591797	+18.54492188	-18.23730469	-68.15917969	+2456
+1457971106.39660000	+13.28466797	-4.06054688	-3.21679688	+26.45507813	-22.98339844	-81.36474609	+2964	+12.66503906	-1.64355469	-4.22314453	+34.76074219	-31.28906250	-28.47656250	+2472	+10.99951172	-5.91503906	-4.58349609	+18.32519531	-19.02832031	-68.24707031	+2468
+1457971106.40080000	+13.35498047	-4.00341797	-3.16406250	+25.66406250	-23.84033203	-81.36474609	+2988	+12.73974609	-1.53808594	-4.19238281	+35.44189453	-31.64062500	-29.24560547	+2484	+11.08300781	-5.81835938	-4.58349609	+18.12744141	-19.90722656	-68.37890625	+2480
+1457971106.40490010	+13.42089844	-3.92431641	-3.11132813	+25.02685547	-24.71923828	-81.18896484	+3016	+12.81884766	-1.41503906	-4.16601563	+36.16699219	-31.97021484	-29.88281250	+2496	+11.15332031	-5.71728516	-4.58789063	+17.90771484	-20.78613281	-68.44482422	+2492
+1457971106.40910010	+13.48242188	-3.86718750	-3.06738281	+24.21386719	-25.55419922	-80.96923828	+3036	+12.89355469	-1.31396484	-4.13525391	+36.73828125	-32.29980469	-30.56396484	+2504	+11.22802734	-5.61621094	-4.59228516	+17.68798828	-21.64306641	-68.44482422	+2504
+1457971106.41330000	+13.54394531	-3.81445313	-3.01904297	+23.35693359	-26.41113281	-80.70556641	+3056	+12.95947266	-1.21728516	-4.10009766	+37.30957031	-32.67333984	-31.24511719	+2516	+11.30712891	-5.51953125	-4.58789063	+17.46826172	-22.58789063	-68.51074219	+2516
+1457971106.42160010	+13.65380859	-3.69140625	-2.90917969	+21.84082031	-28.25683594	-80.13427734	+3100	+13.10009766	-1.01074219	-4.02978516	+38.47412109	-33.44238281	-32.51953125	+2536	+11.44775391	-5.31738281	-4.58789063	+16.98486328	-24.43359375	-68.42285156	+2536
+1457971106.42580010	+13.71093750	-3.63427734	-2.85644531	+20.98388672	-29.13574219	-79.76074219	+3120	+13.16601563	-0.92285156	-3.99023438	+38.95751953	-33.83789063	-33.17871094	+2544	+11.52246094	-5.22070313	-4.57031250	+16.74316406	-25.44433594	-68.42285156	+2548
+1457971106.42989990	+13.75927734	-3.56835938	-2.80371094	+20.25878906	-30.05859375	-79.36523438	+3144	+13.23632813	-0.81738281	-3.95068359	+39.52880859	-34.23339844	-33.75000000	+2552	+11.59277344	-5.11962891	-4.55712891	+16.50146484	-26.43310547	-68.35693359	+2560
+1457971106.43409990	+13.80761719	-3.52001953	-2.75097656	+19.35791016	-30.95947266	-78.92578125	+3160	+13.30224609	-0.73828125	-3.91113281	+39.99023438	-34.62890625	-34.36523438	+2556	+11.66308594	-5.02734375	-4.54833984	+16.21582031	-27.37792969	-68.24707031	+2568
+1457971106.43820000	+13.85156250	-3.47607422	-2.70263672	+18.45703125	-31.77246094	-78.46435547	+3176	+13.35937500	-0.65478516	-3.87158203	+40.40771484	-35.00244141	-34.95849609	+2564	+11.73779297	-4.93066406	-4.53076172	+15.97412109	-28.36669922	-68.15917969	+2576
+1457971106.44240000	+13.89111328	-3.41894531	-2.64550781	+17.66601563	-32.71728516	-78.02490234	+3196	+13.42089844	-0.55810547	-3.83203125	+40.91308594	-35.41992188	-35.52978516	+2572	+11.80371094	-4.83398438	-4.51318359	+15.71044922	-29.35546875	-68.02734375	+2580
+1457971106.44660000	+13.93066406	-3.37060547	-2.58837891	+16.78710938	-33.61816406	-77.56347656	+3216	+13.47802734	-0.48339844	-3.78808594	+41.33056641	-35.83740234	-36.12304688	+2576	+11.86962891	-4.74169922	-4.50439453	+15.40283203	-30.30029297	-67.87353516	+2584
+1457971106.45490000	+14.00097656	-3.26953125	-2.47851563	+15.09521484	-35.37597656	-76.57470703	+3248	+13.58789063	-0.32519531	-3.69140625	+42.16552734	-36.73828125	-37.30957031	+2588	+11.99707031	-4.55712891	-4.46044922	+14.87548828	-32.25585938	-67.63183594	+2592
+1457971106.46320010	+14.06250000	-3.18603516	-2.36865234	+13.35937500	-37.08984375	-75.65185547	+3280	+13.69775391	-0.18457031	-3.58593750	+42.97851563	-37.70507813	-38.60595703	+2596	+12.12011719	-4.39013672	-4.41650391	+14.34814453	-34.12353516	-67.45605469	+2600
+1457971106.46740010	+14.09326172	-3.13330078	-2.30712891	+12.63427734	-37.99072266	-75.19042969	+3296	+13.75048828	-0.10546875	-3.53320313	+43.41796875	-38.18847656	-39.22119141	+2608	+12.17724609	-4.30224609	-4.39453125	+14.10644531	-35.09033203	-67.36816406	+2600
+1457971106.47569990	+14.15039063	-3.04980469	-2.19287109	+11.03027344	-39.66064453	-74.22363281	+3328	+13.84716797	+0.03955078	-3.41455078	+44.27490234	-39.22119141	-40.53955078	+2624	+12.29589844	-4.14843750	-4.35058594	+13.64501953	-36.84814453	-67.23632813	+2604
+1457971106.47989990	+14.17236328	-2.99707031	-2.12695313	+10.32714844	-40.51757813	-73.74023438	+3348	+13.89550781	+0.11865234	-3.34423828	+44.78027344	-39.79248047	-41.24267578	+2636	+12.34863281	-4.06494141	-4.32421875	+13.46923828	-37.72705078	-67.17041016	+2608
+1457971106.48410010	+14.19873047	-2.95751953	-2.06542969	+9.55810547	-41.35253906	-73.25683594	+3364	+13.94384766	+0.18896484	-3.27392578	+45.21972656	-40.38574219	-41.94580078	+2648	+12.40136719	-3.99023438	-4.30224609	+13.22753906	-38.56201172	-67.12646484	+2612
+1457971106.48819990	+14.22070313	-2.91357422	-2.00390625	+8.81103516	-42.18750000	-72.79541016	+3384	+13.98779297	+0.25927734	-3.19921875	+45.68115234	-40.97900391	-42.67089844	+2664	+12.45410156	-3.91992188	-4.27148438	+13.05175781	-39.41894531	-67.14843750	+2612
+1457971106.49239990	+14.24267578	-2.86523438	-1.93798828	+8.15185547	-43.02246094	-72.26806641	+3404	+14.03613281	+0.33837891	-3.12451172	+46.23046875	-41.57226563	-43.37402344	+2680	+12.50683594	-3.84082031	-4.24072266	+12.87597656	-40.25390625	-67.08251953	+2616
+1457971106.49659990	+14.26904297	-2.82568359	-1.87646484	+7.44873047	-43.79150391	-71.76269531	+3420	+14.08447266	+0.40869141	-3.04541016	+46.73583984	-42.18750000	-44.09912109	+2696	+12.55957031	-3.77929688	-4.21875000	+12.65625000	-41.04492188	-67.06054688	+2620
+1457971106.50070000	+14.29101563	-2.78613281	-1.81054688	+6.74560547	-44.58251953	-71.27929688	+3440	+14.12402344	+0.47900391	-2.96630859	+47.26318359	-42.80273438	-44.82421875	+2716	+12.60791016	-3.70898438	-4.18798828	+12.50244141	-41.83593750	-67.08251953	+2624
+1457971106.50490000	+14.30859375	-2.73779297	-1.74902344	+6.06445313	-45.32958984	-70.70800781	+3460	+14.16357422	+0.55810547	-2.89160156	+47.83447266	-43.37402344	-45.48339844	+2732	+12.65625000	-3.63427734	-4.16162109	+12.34863281	-42.58300781	-66.97265625	+2628
+1457971106.50900010	+14.33056641	-2.69824219	-1.69189453	+5.31738281	-46.01074219	-70.09277344	+3476	+14.20312500	+0.62402344	-2.81250000	+48.31787109	-43.96728516	-46.16455078	+2748	+12.70458984	-3.57714844	-4.13964844	+12.12890625	-43.30810547	-66.90673828	+2632
+1457971106.51320000	+14.35253906	-2.66308594	-1.63476563	+4.57031250	-46.69189453	-69.49951172	+3496	+14.23828125	+0.68554688	-2.73339844	+48.82324219	-44.53857422	-46.84570313	+2764	+12.75292969	-3.51123047	-4.10888672	+11.93115234	-44.05517578	-66.84082031	+2636
+1457971106.51740000	+14.36572266	-2.61914063	-1.57763672	+3.88916016	-47.35107422	-68.84033203	+3516	+14.26904297	+0.76025391	-2.65429688	+49.41650391	-45.13183594	-47.48291016	+2784	+12.79687500	-3.44531250	-4.08251953	+11.73339844	-44.75830078	-66.68701172	+2644
+1457971106.52570010	+14.40087891	-2.55761719	-1.47656250	+2.32910156	-48.58154297	-67.52197266	+3552	+14.33056641	+0.87451172	-2.50488281	+50.42724609	-46.23046875	-48.75732422	+2816	+12.88037109	-3.33544922	-4.02978516	+11.22802734	-46.09863281	-66.44531250	+2652
+1457971106.52990010	+14.41845703	-2.51806641	-1.42822266	+1.62597656	-49.13085938	-66.81884766	+3572	+14.36132813	+0.93603516	-2.43896484	+50.95458984	-46.73583984	-49.30664063	+2832	+12.92431641	-3.26953125	-4.00781250	+10.96435547	-46.75781250	-66.22558594	+2656
+1457971106.53399990	+14.43603516	-2.49609375	-1.38427734	+0.83496094	-49.63623047	-66.11572266	+3588	+14.39208984	+0.98437500	-2.37304688	+51.43798828	-47.24121094	-49.87792969	+2840	+12.96386719	-3.22119141	-3.98583984	+10.67871094	-47.37304688	-66.02783203	+2660
+1457971106.53819990	+14.44921875	-2.46972656	-1.34472656	+0.04394531	-50.11962891	-65.41259766	+3600	+14.40966797	+1.02832031	-2.31591797	+51.85546875	-47.65869141	-50.40527344	+2852	+13.00341797	-3.16845703	-3.95947266	+10.41503906	-47.98828125	-65.85205078	+2664
+1457971106.54239990	+14.45800781	-2.43896484	-1.30517578	-0.68115234	-50.58105469	-64.70947266	+3616	+14.43164063	+1.08105469	-2.25878906	+52.33886719	-48.09814453	-50.91064453	+2864	+13.03857422	-3.10693359	-3.93750000	+10.12939453	-48.58154297	-65.56640625	+2668
+1457971106.54650000	+14.47119141	-2.42138672	-1.26562500	-1.47216797	-51.02050781	-63.98437500	+3628	+14.45361328	+1.11621094	-2.20605469	+52.73437500	-48.53759766	-51.41601563	+2876	+13.06933594	-3.06298828	-3.91552734	+9.77783203	-49.13085938	-65.30273438	+2672
+1457971106.55489990	+14.48876953	-2.37744141	-1.20849609	-2.98828125	-51.78955078	-62.57812500	+3648	+14.48437500	+1.18652344	-2.11816406	+53.41552734	-49.30664063	-52.25097656	+2896	+13.13525391	-2.96191406	-3.86718750	+9.14062500	-50.25146484	-64.73144531	+2676
+1457971106.56320000	+14.50634766	-2.34667969	-1.15136719	-4.41650391	-52.53662109	-61.28173828	+3664	+14.51513672	+1.23925781	-2.03906250	+54.07470703	-50.03173828	-53.08593750	+2912	+13.19677734	-2.87841797	-3.82324219	+8.50341797	-51.35009766	-64.24804688	+2680
+1457971106.56740000	+14.51513672	-2.32470703	-1.12500000	-5.09765625	-52.91015625	-60.62255859	+3672	+14.53271484	+1.27001953	-2.00390625	+54.38232422	-50.38330078	-53.48144531	+2920	+13.22314453	-2.82568359	-3.80126953	+8.19580078	-51.85546875	-63.94042969	+2680
+1457971106.57150010	+14.52392578	-2.30712891	-1.09423828	-5.75683594	-53.26171875	-60.00732422	+3680	+14.54589844	+1.29199219	-1.96875000	+54.66796875	-50.75683594	-53.85498047	+2932	+13.25390625	-2.78613281	-3.78369141	+7.86621094	-52.36083984	-63.65478516	+2680
+1457971106.57570000	+14.52832031	-2.29394531	-1.07226563	-6.39404297	-53.59130859	-59.43603516	+3684	+14.55468750	+1.31396484	-1.93359375	+54.93164063	-51.10839844	-54.18457031	+2940	+13.27587891	-2.74658203	-3.76171875	+7.58056641	-52.82226563	-63.39111328	+2680
+1457971106.57990000	+14.53710938	-2.27197266	-1.04589844	-6.98730469	-53.94287109	-58.84277344	+3692	+14.56787109	+1.34033203	-1.89843750	+55.21728516	-51.48193359	-54.55810547	+2952	+13.30224609	-2.70263672	-3.73974609	+7.29492188	-53.28369141	-63.08349609	+2680
+1457971106.58400010	+14.54150391	-2.25439453	-1.01953125	-7.60253906	-54.31640625	-58.27148438	+3696	+14.57666016	+1.36230469	-1.86328125	+55.50292969	-51.87744141	-54.93164063	+2964	+13.32421875	-2.66748047	-3.72216797	+6.98730469	-53.74511719	-62.79785156	+2680
+1457971106.58820010	+14.54589844	-2.23681641	-0.99316406	-8.19580078	-54.66796875	-57.72216797	+3704	+14.58544922	+1.38427734	-1.82373047	+55.74462891	-52.29492188	-55.28320313	+2976	+13.35058594	-2.62792969	-3.70019531	+6.72363281	-54.20654297	-62.55615234	+2684
+1457971106.59649990	+14.56347656	-2.19726563	-0.93603516	-9.25048828	-55.41503906	-56.64550781	+3720	+14.61181641	+1.43261719	-1.74462891	+56.38183594	-53.17382813	-56.03027344	+3004	+13.39892578	-2.55761719	-3.65625000	+6.17431641	-55.08544922	-62.02880859	+2684
+1457971106.60069990	+14.56347656	-2.17968750	-0.90527344	-9.71191406	-55.78857422	-56.18408203	+3728	+14.62060547	+1.45898438	-1.69628906	+56.73339844	-53.65722656	-56.42578125	+3020	+13.42529297	-2.52246094	-3.63427734	+5.97656250	-55.50292969	-61.83105469	+2684
+1457971106.60480000	+14.57226563	-2.15332031	-0.87011719	-10.12939453	-56.20605469	-55.67871094	+3740	+14.62939453	+1.48535156	-1.64794922	+57.08496094	-54.16259766	-56.84326172	+3036	+13.44726563	-2.48730469	-3.61230469	+5.73486328	-55.87646484	-61.56738281	+2684
+1457971106.60900000	+14.57666016	-2.13574219	-0.83496094	-10.59082031	-56.60156250	-55.19531250	+3748	+14.63818359	+1.51611328	-1.59960938	+57.43652344	-54.64599609	-57.21679688	+3052	+13.46923828	-2.45654297	-3.59472656	+5.49316406	-56.25000000	-61.34765625	+2684
+1457971106.61319990	+14.58105469	-2.11376953	-0.80419922	-11.03027344	-56.97509766	-54.73388672	+3760	+14.64697266	+1.54248047	-1.54687500	+57.78808594	-55.19531250	-57.59033203	+3064	+13.49121094	-2.42578125	-3.57275391	+5.29541016	-56.60156250	-61.14990234	+2688
+1457971106.62150000	+14.58544922	-2.06982422	-0.73388672	-11.77734375	-57.83203125	-53.83300781	+3784	+14.66455078	+1.59960938	-1.42822266	+58.64501953	-56.35986328	-58.49121094	+3096	+13.53515625	-2.36425781	-3.53320313	+4.92187500	-57.30468750	-60.75439453	+2688
+1457971106.62570000	+14.58984375	-2.04785156	-0.69873047	-12.10693359	-58.24951172	-53.43750000	+3792	+14.66894531	+1.62158203	-1.37548828	+59.01855469	-56.95312500	-58.90869141	+3108	+13.55273438	-2.33789063	-3.51123047	+4.74609375	-57.65625000	-60.60058594	+2688
+1457971106.62980010	+14.59863281	-2.02148438	-0.65917969	-12.34863281	-58.73291016	-53.06396484	+3808	+14.67773438	+1.64794922	-1.31835938	+59.43603516	-57.54638672	-59.32617188	+3124	+13.57470703	-2.31152344	-3.48925781	+4.57031250	-57.98583984	-60.42480469	+2692
+1457971106.63400010	+14.59863281	-2.00830078	-0.61962891	-12.63427734	-59.21630859	-52.71240234	+3820	+14.68652344	+1.67431641	-1.26123047	+59.85351563	-58.16162109	-59.76562500	+3136	+13.59667969	-2.28955078	-3.47167969	+4.37255859	-58.29345703	-60.27099609	+2692
+1457971106.63820000	+14.60302734	-1.99072266	-0.59326172	-12.83203125	-59.58984375	-52.42675781	+3828	+14.69091797	+1.69628906	-1.20849609	+60.16113281	-58.75488281	-60.11718750	+3144	+13.61425781	-2.26757813	-3.45410156	+4.24072266	-58.57910156	-60.13916016	+2692
+1457971106.64229990	+14.60302734	-1.96875000	-0.56250000	-12.98583984	-60.05126953	-52.14111328	+3840	+14.69531250	+1.71826172	-1.16015625	+60.55664063	-59.37011719	-60.49072266	+3152	+13.63623047	-2.24121094	-3.43652344	+4.10888672	-58.86474609	-60.00732422	+2692
+1457971106.64650010	+14.60302734	-1.95117188	-0.53173828	-13.16162109	-60.53466797	-51.85546875	+3852	+14.69970703	+1.73144531	-1.10742188	+60.84228516	-60.00732422	-60.84228516	+3160	+13.64941406	-2.22363281	-3.41894531	+3.95507813	-59.15039063	-59.87548828	+2692
+1457971106.65070010	+14.60742188	-1.93798828	-0.50537109	-13.27148438	-60.95214844	-51.70166016	+3856	+14.70410156	+1.74023438	-1.06787109	+60.99609375	-60.62255859	-61.04003906	+3164	+13.66259766	-2.20166016	-3.40136719	+3.80126953	-59.43603516	-59.72167969	+2692
+1457971106.65479990	+14.60742188	-1.91601563	-0.47900391	-13.27148438	-61.45751953	-51.50390625	+3868	+14.70849609	+1.75341797	-1.02392578	+61.23779297	-61.28173828	-61.28173828	+3172	+13.68017578	-2.17968750	-3.38378906	+3.64746094	-59.72167969	-59.54589844	+2692
+1457971106.65899990	+14.60742188	-1.90722656	-0.44824219	-13.29345703	-61.98486328	-51.39404297	+3872	+14.70849609	+1.75781250	-0.98437500	+61.39160156	-61.94091797	-61.50146484	+3176	+13.69335938	-2.16650391	-3.36181641	+3.49365234	-60.00732422	-59.43603516	+2692
+1457971106.66730000	+14.60742188	-1.88085938	-0.41308594	-13.09570313	-62.84179688	-51.37207031	+3884	+14.71728516	+1.76220703	-0.93164063	+61.30371094	-63.21533203	-61.50146484	+3176	+13.71972656	-2.12695313	-3.33984375	+3.16406250	-60.49072266	-59.10644531	+2688
+1457971106.67150000	+14.60302734	-1.87646484	-0.39550781	-12.98583984	-63.30322266	-51.39404297	+3884	+14.72167969	+1.75781250	-0.90966797	+61.12792969	-63.87451172	-61.39160156	+3176	+13.72851563	-2.10937500	-3.32666016	+2.98828125	-60.71044922	-58.90869141	+2684
+1457971106.67560010	+14.60302734	-1.86767578	-0.38671875	-12.76611328	-63.67675781	-51.52587891	+3884	+14.72167969	+1.74902344	-0.89648438	+60.79833984	-64.55566406	-61.10595703	+3176	+13.73730469	-2.09619141	-3.31347656	+2.79052734	-60.90820313	-58.71093750	+2684
+1457971106.68400000	+14.59423828	-1.85009766	-0.36914063	-12.21679688	-64.55566406	-51.83349609	+3884	+14.71728516	+1.72705078	-0.86132813	+60.11718750	-65.96191406	-60.51269531	+3180	+13.74609375	-2.06103516	-3.29589844	+2.39501953	-61.30371094	-58.27148438	+2680
+1457971106.69230010	+14.58984375	-1.83691406	-0.35595703	-11.42578125	-65.41259766	-52.38281250	+3880	+14.71289063	+1.70068359	-0.83935547	+59.01855469	-67.43408203	-59.54589844	+3184	+13.75488281	-2.03466797	-3.27832031	+1.91162109	-61.65527344	-57.81005859	+2672
+1457971106.69650010	+14.58984375	-1.82812500	-0.34716797	-10.96435547	-65.85205078	-52.75634766	+3876	+14.71289063	+1.68750000	-0.82617188	+58.40332031	-68.18115234	-58.97460938	+3184	+13.76367188	-2.01708984	-3.27392578	+1.71386719	-61.80908203	-57.61230469	+2668
+1457971106.70479990	+14.58105469	-1.81933594	-0.34277344	-9.84375000	-66.66503906	-53.67919922	+3868	+14.71289063	+1.65673828	-0.80419922	+56.95312500	-69.71923828	-57.63427734	+3192	+13.77246094	-1.98632813	-3.26074219	+1.31835938	-62.07275391	-57.19482422	+2664
+1457971106.71310000	+14.57666016	-1.80175781	-0.33837891	-8.45947266	-67.45605469	-54.82177734	+3860	+14.70410156	+1.63476563	-0.77343750	+55.39306641	-71.25732422	-56.11816406	+3200	+13.77685547	-1.96435547	-3.25195313	+0.94482422	-62.27050781	-56.84326172	+2660
+1457971106.71729990	+14.57226563	-1.79296875	-0.32519531	-7.69042969	-67.91748047	-55.48095703	+3856	+14.69970703	+1.61718750	-0.75146484	+54.60205078	-72.07031250	-55.39306641	+3204	+13.77685547	-1.95556641	-3.24316406	+0.76904297	-62.38037109	-56.71142578	+2660
+1457971106.72149990	+14.57226563	-1.78417969	-0.31640625	-6.78955078	-68.37890625	-56.25000000	+3852	+14.69531250	+1.61279297	-0.72509766	+53.81103516	-72.86132813	-54.64599609	+3208	+13.78125000	-1.94677734	-3.23437500	+0.61523438	-62.49023438	-56.62353516	+2656
+1457971106.72980000	+14.56787109	-1.76220703	-0.28125000	-4.76806641	-69.36767578	-58.05175781	+3844	+14.69531250	+1.59960938	-0.67236328	+52.11914063	-74.48730469	-53.02001953	+3216	+13.79003906	-1.92480469	-3.21679688	+0.46142578	-62.70996094	-56.51367188	+2656
+1457971106.73400000	+14.57226563	-1.74902344	-0.26367188	-3.55957031	-69.82910156	-59.12841797	+3840	+14.69531250	+1.59960938	-0.64599609	+51.24023438	-75.30029297	-52.14111328	+3220	+13.79443359	-1.91601563	-3.21240234	+0.39550781	-62.79785156	-56.51367188	+2656
+1457971106.74230000	+14.57226563	-1.71826172	-0.22412109	-0.76904297	-70.79589844	-61.65527344	+3836	+14.69531250	+1.59960938	-0.58447266	+49.37255859	-76.86035156	-50.36132813	+3224	+13.80322266	-1.90283203	-3.19042969	+0.39550781	-62.97363281	-56.57958984	+2656
+1457971106.74640010	+14.57226563	-1.70507813	-0.20214844	+0.79101563	-71.27929688	-63.08349609	+3832	+14.69531250	+1.59960938	-0.55371094	+48.29589844	-77.62939453	-49.32861328	+3224	+13.80761719	-1.89404297	-3.17724609	+0.39550781	-63.06152344	-56.62353516	+2656
+1457971106.75480010	+14.57226563	-1.67431641	-0.15820313	+4.32861328	-72.24609375	-66.37939453	+3824	+14.69970703	+1.60400391	-0.49218750	+45.76904297	-79.16748047	-46.97753906	+3224	+13.81640625	-1.88525391	-3.15966797	+0.41748047	-63.21533203	-56.75537109	+2652
+1457971106.75889990	+14.57226563	-1.65673828	-0.13183594	+6.35009766	-72.70751953	-68.26904297	+3824	+14.69970703	+1.60839844	-0.45703125	+44.31884766	-79.91455078	-45.59326172	+3228	+13.82080078	-1.88085938	-3.15087891	+0.43945313	-63.28125000	-56.84326172	+2648
+1457971106.76309990	+14.57666016	-1.63916016	-0.10986328	+8.50341797	-73.12500000	-70.29052734	+3820	+14.70410156	+1.61279297	-0.43505859	+42.56103516	-80.59570313	-43.90136719	+3224	+13.82519531	-1.87646484	-3.13769531	+0.48339844	-63.36914063	-56.95312500	+2648
+1457971106.76729990	+14.57666016	-1.62597656	-0.09228516	+10.70068359	-73.47656250	-72.39990234	+3812	+14.70849609	+1.61718750	-0.41308594	+40.38574219	-81.25488281	-41.81396484	+3224	+13.82958984	-1.86767578	-3.12451172	+0.52734375	-63.43505859	-57.01904297	+2648
+1457971106.77140000	+14.58105469	-1.61279297	-0.07470703	+12.98583984	-73.80615234	-74.59716797	+3808	+14.70849609	+1.61279297	-0.39111328	+37.96875000	-81.87011719	-39.50683594	+3220	+13.83398438	-1.86328125	-3.11572266	+0.54931641	-63.50097656	-57.08496094	+2648
+1457971106.77560000	+14.58105469	-1.59960938	-0.06152344	+15.35888672	-74.09179688	-76.83837891	+3804	+14.70849609	+1.61279297	-0.37792969	+35.26611328	-82.44140625	-36.91406250	+3216	+13.83837891	-1.85888672	-3.10693359	+0.54931641	-63.54492188	-57.12890625	+2644
+1457971106.77979990	+14.58105469	-1.59082031	-0.05273438	+17.66601563	-74.31152344	-79.10156250	+3796	+14.70849609	+1.61279297	-0.36474609	+32.03613281	-82.94677734	-33.75000000	+3216	+13.83837891	-1.85009766	-3.10253906	+0.54931641	-63.58886719	-57.17285156	+2644
+1457971106.78390000	+14.57666016	-1.57763672	-0.04394531	+19.97314453	-74.50927734	-81.36474609	+3788	+14.70849609	+1.60400391	-0.35595703	+28.32275391	-83.40820313	-30.14648438	+3212	+13.83837891	-1.84570313	-3.09375000	+0.54931641	-63.61083984	-57.21679688	+2640
+1457971106.78810000	+14.57666016	-1.56884766	-0.03515625	+22.28027344	-74.70703125	-83.62792969	+3784	+14.70849609	+1.59082031	-0.34716797	+24.14794922	-83.80371094	-26.12548828	+3212	+13.83837891	-1.84130859	-3.08935547	+0.50537109	-63.65478516	-57.21679688	+2640
+1457971106.79640010	+14.57226563	-1.56005859	-0.03955078	+26.23535156	-74.79492188	-87.64892578	+3764	+14.69970703	+1.58203125	-0.35156250	+14.58984375	-84.33105469	-16.56738281	+3208	+13.83837891	-1.82812500	-3.07617188	+0.41748047	-63.69873047	-57.17285156	+2636
+1457971106.80060010	+14.56787109	-1.55566406	-0.03515625	+28.19091797	-74.88281250	-89.60449219	+3760	+14.69970703	+1.56445313	-0.35595703	+9.64599609	-84.52880859	-11.66748047	+3208	+13.83398438	-1.82373047	-3.07617188	+0.35156250	-63.72070313	-57.15087891	+2632
+1457971106.80480000	+14.56347656	-1.55566406	-0.04394531	+29.66308594	-74.79492188	-91.16455078	+3752	+14.69531250	+1.56884766	-0.36474609	+4.63623047	-84.59472656	-6.50390625	+3204	+13.83398438	-1.81494141	-3.07617188	+0.28564453	-63.72070313	-57.10693359	+2632
+1457971106.80890010	+14.55908203	-1.55566406	-0.05712891	+30.98144531	-74.72900391	-92.54882813	+3748	+14.69091797	+1.55126953	-0.37792969	-0.37353516	-84.61669922	-1.45019531	+3208	+13.82958984	-1.80615234	-3.07617188	+0.21972656	-63.72070313	-57.06298828	+2632
+1457971106.81310010	+14.55468750	-1.55126953	-0.06152344	+32.34375000	-74.75097656	-93.97705078	+3744	+14.68212891	+1.53369141	-0.38671875	-5.14160156	-84.61669922	+3.36181641	+3208	+13.82519531	-1.80175781	-3.07617188	+0.15380859	-63.69873047	-56.99707031	+2632
+1457971106.81719990	+14.54589844	-1.56005859	-0.07470703	+33.22265625	-74.64111328	-95.00976563	+3740	+14.67773438	+1.52929688	-0.39550781	-9.58007813	-84.52880859	+7.99804688	+3208	+13.82080078	-1.79296875	-3.08056641	+0.08789063	-63.67675781	-56.93115234	+2628
+1457971106.82139990	+14.54150391	-1.56005859	-0.08789063	+34.03564453	-74.55322266	-95.95458984	+3740	+14.66894531	+1.51611328	-0.40869141	-13.75488281	-84.44091797	+12.32666016	+3208	+13.81640625	-1.78857422	-3.08056641	+0.02197266	-63.67675781	-56.88720703	+2628
+1457971106.82559990	+14.53710938	-1.56005859	-0.08789063	+34.95849609	-74.57519531	-96.98730469	+3736	+14.66455078	+1.50292969	-0.41748047	-17.62207031	-84.33105469	+16.34765625	+3212	+13.81201172	-1.77978516	-3.08056641	-0.02197266	-63.65478516	-56.84326172	+2632
+1457971106.82970000	+14.53271484	-1.56445313	-0.10107422	+35.46386719	-74.48730469	-97.66845703	+3732	+14.66455078	+1.49853516	-0.42626953	-21.09375000	-84.19921875	+20.06103516	+3212	+13.80761719	-1.77539063	-3.08496094	-0.08789063	-63.65478516	-56.79931641	+2632
+1457971106.83390000	+14.53271484	-1.56884766	-0.11425781	+35.92529297	-74.39941406	-98.26171875	+3732	+14.66015625	+1.49414063	-0.43505859	-24.25781250	-84.04541016	+23.48876953	+3208	+13.80322266	-1.76660156	-3.08496094	-0.10986328	-63.63281250	-56.77734375	+2632
+1457971106.83810000	+14.52832031	-1.57324219	-0.11425781	+36.49658203	-74.37744141	-98.96484375	+3728	+14.65136719	+1.49414063	-0.43505859	-27.33398438	-83.91357422	+26.82861328	+3204	+13.79882813	-1.76220703	-3.08935547	-0.13183594	-63.63281250	-56.77734375	+2632
+1457971106.84640000	+14.51953125	-1.57324219	-0.11865234	+37.39746094	-74.31152344	-100.12939453	+3724	+14.64257813	+1.48535156	-0.43505859	-33.28857422	-83.67187500	+33.22265625	+3200	+13.79443359	-1.74902344	-3.09375000	-0.10986328	-63.63281250	-56.82128906	+2632
+1457971106.85060000	+14.51953125	-1.56884766	-0.11865234	+37.90283203	-74.33349609	-100.74462891	+3720	+14.63818359	+1.48974609	-0.43066406	-35.90332031	-83.56201172	+36.07910156	+3200	+13.79003906	-1.74023438	-3.09375000	-0.08789063	-63.63281250	-56.86523438	+2632
+1457971106.85470010	+14.51513672	-1.56445313	-0.10986328	+38.56201172	-74.37744141	-101.46972656	+3716	+14.63378906	+1.48095703	-0.42187500	-38.78173828	-83.47412109	+39.06738281	+3200	+13.78564453	-1.73583984	-3.09375000	-0.04394531	-63.65478516	-56.95312500	+2632
+1457971106.85890010	+14.51513672	-1.56005859	-0.10107422	+39.24316406	-74.42138672	-102.23876953	+3712	+14.63378906	+1.48974609	-0.41308594	-41.46240234	-83.38623047	+41.94580078	+3196	+13.78125000	-1.73144531	-3.08935547	+0.00000000	-63.69873047	-57.06298828	+2632
+1457971106.86310010	+14.51953125	-1.55566406	-0.09228516	+39.96826172	-74.44335938	-103.05175781	+3712	+14.63378906	+1.50292969	-0.40429688	-43.94531250	-83.29833984	+44.62646484	+3196	+13.78125000	-1.72705078	-3.08496094	+0.06591797	-63.74267578	-57.17285156	+2628
+1457971106.87140010	+14.51953125	-1.53369141	-0.06152344	+41.92382813	-74.61914063	-105.05126953	+3708	+14.62939453	+1.51171875	-0.37792969	-49.37255859	-83.16650391	+50.22949219	+3196	+13.78564453	-1.71826172	-3.08056641	+0.24169922	-63.87451172	-57.45849609	+2628
+1457971106.87969990	+14.51953125	-1.51171875	-0.03955078	+43.79150391	-74.75097656	-106.91894531	+3696	+14.62500000	+1.52490234	-0.35156250	-54.38232422	-83.03466797	+55.34912109	+3192	+13.78564453	-1.70947266	-3.07177734	+0.41748047	-64.00634766	-57.76611328	+2620
+1457971106.88809990	+14.51953125	-1.48974609	-0.01318359	+45.96679688	-74.90478516	-109.07226563	+3688	+14.62060547	+1.54248047	-0.33398438	-58.88671875	-82.92480469	+59.91943359	+3192	+13.78564453	-1.70068359	-3.05859375	+0.54931641	-64.16015625	-58.05175781	+2612
+1457971106.89220000	+14.51953125	-1.47656250	-0.00439453	+47.13134766	-74.99267578	-110.21484375	+3680	+14.62060547	+1.55126953	-0.32958984	-60.86425781	-82.83691406	+61.85302734	+3192	+13.78564453	-1.69628906	-3.05859375	+0.57128906	-64.24804688	-58.18359375	+2608
+1457971106.89640000	+14.52392578	-1.46337891	+0.00439453	+48.33984375	-75.08056641	-111.37939453	+3676	+14.62060547	+1.56005859	-0.32519531	-62.75390625	-82.79296875	+63.72070313	+3188	+13.78564453	-1.69189453	-3.05419922	+0.61523438	-64.33593750	-58.27148438	+2600
+1457971106.90050010	+14.52392578	-1.45458984	+0.00878906	+49.28466797	-75.12451172	-112.30224609	+3664	+14.62060547	+1.56884766	-0.32519531	-64.33593750	-82.72705078	+65.28076172	+3188	+13.79003906	-1.68750000	-3.05419922	+0.61523438	-64.40185547	-58.33740234	+2596
+1457971106.90470000	+14.52392578	-1.44580078	+0.00439453	+50.22949219	-75.14648438	-113.22509766	+3656	+14.61621094	+1.57324219	-0.32519531	-65.58837891	-82.66113281	+66.48925781	+3184	+13.79003906	-1.68310547	-3.05859375	+0.59326172	-64.46777344	-58.38134766	+2592
+1457971106.90890000	+14.51953125	-1.44140625	+0.00439453	+51.10839844	-75.19042969	-114.10400391	+3648	+14.61621094	+1.57763672	-0.32958984	-66.99462891	-82.61718750	+67.82958984	+3180	+13.78564453	-1.67431641	-3.05859375	+0.57128906	-64.51171875	-58.40332031	+2584
+1457971106.91300010	+14.51513672	-1.43701172	-0.00878906	+51.74560547	-75.21240234	-114.74121094	+3644	+14.61181641	+1.58203125	-0.33837891	-67.98339844	-82.57324219	+68.73046875	+3180	+13.78564453	-1.66992188	-3.06738281	+0.48339844	-64.55566406	-58.38134766	+2580
+1457971106.91720010	+14.51074219	-1.43261719	-0.02197266	+52.29492188	-75.21240234	-115.31250000	+3636	+14.60742188	+1.58203125	-0.34716797	-68.70849609	-82.52929688	+69.38964844	+3176	+13.78125000	-1.66552734	-3.07617188	+0.39550781	-64.57763672	-58.35937500	+2576
+1457971106.92140010	+14.51074219	-1.42822266	-0.03955078	+52.82226563	-75.21240234	-115.83984375	+3628	+14.60302734	+1.58203125	-0.36035156	-69.47753906	-82.48535156	+70.04882813	+3176	+13.77685547	-1.65673828	-3.08496094	+0.30761719	-64.59960938	-58.31542969	+2572
+1457971106.92969990	+14.50634766	-1.42822266	-0.08349609	+53.45947266	-75.16845703	-116.52099609	+3620	+14.59423828	+1.58642578	-0.39990234	-70.24658203	-82.41943359	+70.62011719	+3180	+13.76806641	-1.63916016	-3.11132813	+0.08789063	-64.59960938	-58.20556641	+2568
+1457971106.93390010	+14.50634766	-1.42382813	-0.10986328	+53.65722656	-75.12451172	-116.74072266	+3616	+14.59423828	+1.58642578	-0.42187500	-70.46630859	-82.37548828	+70.72998047	+3180	+13.76367188	-1.63037109	-3.12451172	+0.00000000	-64.59960938	-58.13964844	+2568
+1457971106.93800000	+14.50195313	-1.42382813	-0.13623047	+53.78906250	-75.05859375	-116.89453125	+3612	+14.58984375	+1.58642578	-0.44824219	-70.59814453	-82.37548828	+70.75195313	+3180	+13.75927734	-1.61718750	-3.14208984	-0.08789063	-64.57763672	-58.09570313	+2568
+1457971106.94219990	+14.49755859	-1.42382813	-0.16699219	+53.78906250	-74.99267578	-116.96044922	+3608	+14.58544922	+1.58642578	-0.47021484	-70.66406250	-82.35351563	+70.70800781	+3180	+13.75488281	-1.60839844	-3.15966797	-0.15380859	-64.55566406	-58.07373047	+2568
+1457971106.94639990	+14.49755859	-1.41943359	-0.20214844	+53.78906250	-74.90478516	-116.98242188	+3608	+14.58105469	+1.59082031	-0.49658203	-70.70800781	-82.35351563	+70.64208984	+3184	+13.75048828	-1.59521484	-3.17724609	-0.19775391	-64.53369141	-58.05175781	+2568
+1457971106.95050000	+14.49316406	-1.41064453	-0.23291016	+53.87695313	-74.81689453	-117.09228516	+3604	+14.57666016	+1.59521484	-0.52294922	-70.62011719	-82.35351563	+70.46630859	+3188	+13.74609375	-1.58203125	-3.19482422	-0.21972656	-64.51171875	-58.05175781	+2572
+1457971106.95470000	+14.49316406	-1.40625000	-0.25927734	+53.98681641	-74.75097656	-117.22412109	+3604	+14.57226563	+1.59960938	-0.55371094	-70.55419922	-82.35351563	+70.31250000	+3188	+13.74169922	-1.56884766	-3.21679688	-0.21972656	-64.51171875	-58.09570313	+2572
+1457971106.95890000	+14.49316406	-1.39306641	-0.29003906	+54.14062500	-74.66308594	-117.37792969	+3600	+14.56787109	+1.61279297	-0.58007813	-70.48828125	-82.35351563	+70.15869141	+3192	+13.73730469	-1.55126953	-3.23876953	-0.17578125	-64.51171875	-58.16162109	+2572
+1457971106.96300010	+14.49755859	-1.37548828	-0.31640625	+54.38232422	-74.55322266	-117.59765625	+3600	+14.56787109	+1.62158203	-0.61083984	-70.37841797	-82.37548828	+70.02685547	+3196	+13.73730469	-1.53808594	-3.25634766	-0.08789063	-64.48974609	-58.27148438	+2576
+1457971106.96720000	+14.49755859	-1.36230469	-0.34716797	+54.60205078	-74.44335938	-117.83935547	+3600	+14.56787109	+1.63916016	-0.64160156	-70.31250000	-82.37548828	+69.89501953	+3200	+13.73291016	-1.52050781	-3.28271484	+0.02197266	-64.48974609	-58.40332031	+2576
+1457971106.97550010	+14.50634766	-1.31396484	-0.39990234	+55.28320313	-74.22363281	-118.38867188	+3596	+14.56787109	+1.68310547	-0.69433594	-70.20263672	-82.39746094	+69.76318359	+3212	+13.73730469	-1.47656250	-3.32666016	+0.37353516	-64.44580078	-58.73291016	+2580
+1457971106.97970010	+14.50634766	-1.28759766	-0.42187500	+55.81054688	-74.13574219	-118.87207031	+3596	+14.56787109	+1.70507813	-0.72070313	-70.33447266	-82.41943359	+69.93896484	+3216	+13.73730469	-1.45898438	-3.35302734	+0.61523438	-64.44580078	-58.99658203	+2580
+1457971106.98379990	+14.51074219	-1.25244141	-0.43945313	+56.38183594	-74.04785156	-119.35546875	+3592	+14.56787109	+1.73583984	-0.74707031	-70.48828125	-82.44140625	+70.13671875	+3220	+13.73730469	-1.43701172	-3.37500000	+0.85693359	-64.42382813	-59.23828125	+2580
+1457971106.98799990	+14.51953125	-1.21728516	-0.46142578	+56.95312500	-73.93798828	-119.79492188	+3592	+14.57226563	+1.76660156	-0.77343750	-70.57617188	-82.46337891	+70.26855469	+3224	+13.73730469	-1.41503906	-3.40576172	+1.12060547	-64.40185547	-59.47998047	+2580
+1457971106.99219990	+14.52832031	-1.18212891	-0.48339844	+57.56835938	-73.85009766	-120.34423828	+3588	+14.57226563	+1.80175781	-0.79980469	-70.66406250	-82.46337891	+70.40039063	+3228	+13.74169922	-1.39306641	-3.43652344	+1.40625000	-64.37988281	-59.76562500	+2580
+1457971107.00050000	+14.54589844	-1.10302734	-0.52294922	+58.82080078	-73.63037109	-121.33300781	+3584	+14.58544922	+1.87646484	-0.85253906	-70.72998047	-82.50732422	+70.57617188	+3236	+13.75048828	-1.34033203	-3.49365234	+2.02148438	-64.31396484	-60.29296875	+2580
+1457971107.00469990	+14.55468750	-1.06347656	-0.54492188	+59.32617188	-73.52050781	-121.72851563	+3584	+14.58544922	+1.91601563	-0.88330078	-70.53222656	-82.50732422	+70.46630859	+3240	+13.75488281	-1.31396484	-3.52880859	+2.30712891	-64.22607422	-60.55664063	+2580
+1457971107.01300000	+14.57226563	-0.98437500	-0.60205078	+60.18310547	-73.27880859	-122.36572266	+3580	+14.59423828	+1.99072266	-0.94921875	-69.93896484	-82.57324219	+70.02685547	+3248	+13.75927734	-1.25683594	-3.60351563	+2.87841797	-64.07226563	-61.01806641	+2580
+1457971107.01720000	+14.58105469	-0.94921875	-0.62841797	+60.49072266	-73.16894531	-122.58544922	+3576	+14.59863281	+2.02587891	-0.98437500	-69.45556641	-82.59521484	+69.56542969	+3248	+13.75927734	-1.23046875	-3.63867188	+3.12011719	-63.96240234	-61.25976563	+2580
+1457971107.02130010	+14.59423828	-0.90966797	-0.65917969	+60.79833984	-73.03710938	-122.82714844	+3572	+14.60302734	+2.06103516	-1.02392578	-68.97216797	-82.61718750	+69.08203125	+3252	+13.75927734	-1.19970703	-3.67822266	+3.40576172	-63.87451172	-61.47949219	+2580
+1457971107.02550010	+14.60742188	-0.87451172	-0.69873047	+60.97412109	-72.88330078	-122.91503906	+3572	+14.60742188	+2.09619141	-1.06787109	-68.09326172	-82.66113281	+68.22509766	+3256	+13.76367188	-1.16894531	-3.72216797	+3.64746094	-63.76464844	-61.67724609	+2576
+1457971107.02970000	+14.61621094	-0.83935547	-0.74267578	+60.90820313	-72.72949219	-122.78320313	+3568	+14.61181641	+2.13574219	-1.11621094	-66.84082031	-82.68310547	+66.99462891	+3260	+13.76806641	-1.13818359	-3.76611328	+3.84521484	-63.63281250	-61.83105469	+2576
+1457971107.03379990	+14.62500000	-0.80419922	-0.79101563	+60.84228516	-72.55371094	-122.65136719	+3568	+14.61181641	+2.16650391	-1.16455078	-65.58837891	-82.72705078	+65.74218750	+3264	+13.76806641	-1.10742188	-3.81005859	+4.08691406	-63.50097656	-61.98486328	+2576
+1457971107.04220010	+14.64257813	-0.73828125	-0.89208984	+60.42480469	-72.18017578	-122.12402344	+3564	+14.61621094	+2.23242188	-1.27441406	-62.38037109	-82.83691406	+62.53417969	+3272	+13.76806641	-1.04150391	-3.90673828	+4.52636719	-63.19335938	-62.29248047	+2576
+1457971107.04629990	+14.64697266	-0.70751953	-0.94482422	+60.11718750	-71.98242188	-121.79443359	+3564	+14.61621094	+2.26318359	-1.33154297	-60.62255859	-82.88085938	+60.73242188	+3276	+13.76367188	-1.00634766	-3.95507813	+4.72412109	-63.01757813	-62.42431641	+2576
+1457971107.05049990	+14.65576172	-0.67675781	-1.00634766	+59.72167969	-71.76269531	-121.39892578	+3560	+14.61621094	+2.29394531	-1.39746094	-58.53515625	-82.90283203	+58.62304688	+3284	+13.76367188	-0.97558594	-4.00781250	+4.87792969	-62.84179688	-62.51220703	+2576
+1457971107.05460000	+14.66455078	-0.65039063	-1.06787109	+59.28222656	-71.54296875	-120.93750000	+3556	+14.61621094	+2.32470703	-1.46337891	-56.35986328	-82.92480469	+56.40380859	+3288	+13.75927734	-0.94042969	-4.05615234	+5.05371094	-62.68798828	-62.64404297	+2572
+1457971107.05880000	+14.67333984	-0.61523438	-1.12939453	+58.88671875	-71.32324219	-120.52001953	+3556	+14.61621094	+2.35546875	-1.52929688	-54.14062500	-82.94677734	+54.14062500	+3296	+13.75488281	-0.90527344	-4.10888672	+5.25146484	-62.51220703	-62.77587891	+2572
+1457971107.06300000	+14.68212891	-0.58007813	-1.19091797	+58.57910156	-71.10351563	-120.16845703	+3552	+14.61621094	+2.39062500	-1.59521484	-52.05322266	-82.96875000	+52.05322266	+3304	+13.75927734	-0.87011719	-4.15722656	+5.47119141	-62.38037109	-62.90771484	+2572
+1457971107.06710000	+14.69091797	-0.54931641	-1.25244141	+58.13964844	-70.86181641	-119.70703125	+3552	+14.61181641	+2.42578125	-1.66113281	-49.72412109	-82.99072266	+49.70214844	+3312	+13.75927734	-0.83496094	-4.20996094	+5.69091797	-62.20458984	-63.06152344	+2568
+1457971107.07130000	+14.69531250	-0.51416016	-1.31396484	+57.72216797	-70.62011719	-119.26757813	+3548	+14.61181641	+2.46093750	-1.72705078	-47.35107422	-82.96875000	+47.32910156	+3320	+13.75488281	-0.79980469	-4.25830078	+5.88867188	-62.02880859	-63.19335938	+2568
+1457971107.07960010	+14.70849609	-0.44384766	-1.43261719	+57.12890625	-70.15869141	-118.63037109	+3540	+14.61181641	+2.54003906	-1.85449219	-42.93457031	-82.96875000	+42.93457031	+3336	+13.75048828	-0.72509766	-4.36376953	+6.39404297	-61.69921875	-63.56689453	+2564
+1457971107.08380010	+14.71289063	-0.39990234	-1.48974609	+56.90917969	-69.93896484	-118.36669922	+3536	+14.60742188	+2.58398438	-1.92041016	-40.75927734	-82.94677734	+40.78125000	+3344	+13.75048828	-0.68554688	-4.41650391	+6.63574219	-61.52343750	-63.74267578	+2564
+1457971107.08800010	+14.72607422	-0.35156250	-1.53808594	+56.84326172	-69.76318359	-118.21289063	+3532	+14.61181641	+2.62792969	-1.97314453	-39.15527344	-82.96875000	+39.19921875	+3352	+13.75048828	-0.64160156	-4.46044922	+6.92138672	-61.41357422	-63.94042969	+2564
+1457971107.09209990	+14.73486328	-0.30761719	-1.58642578	+56.71142578	-69.56542969	-118.05908203	+3524	+14.61181641	+2.67187500	-2.02587891	-37.37548828	-82.94677734	+37.48535156	+3360	+13.75488281	-0.60205078	-4.50439453	+7.20703125	-61.30371094	-64.18212891	+2560
+1457971107.09629990	+14.74804688	-0.25488281	-1.63916016	+56.66748047	-69.36767578	-117.90527344	+3516	+14.61621094	+2.72460938	-2.08300781	-35.59570313	-82.94677734	+35.77148438	+3372	+13.75927734	-0.56250000	-4.54833984	+7.53662109	-61.19384766	-64.44580078	+2556
+1457971107.10050010	+14.75683594	-0.20214844	-1.67431641	+56.79931641	-69.21386719	-117.94921875	+3508	+14.62060547	+2.77734375	-2.12255859	-34.36523438	-82.99072266	+34.60693359	+3380	+13.76367188	-0.51855469	-4.58789063	+7.91015625	-61.10595703	-64.75341797	+2552
+1457971107.10460000	+14.76562500	-0.14501953	-1.71386719	+56.88720703	-69.06005859	-117.94921875	+3500	+14.62500000	+2.83007813	-2.16650391	-32.91503906	-83.01269531	+33.24462891	+3384	+13.77246094	-0.47900391	-4.62744141	+8.28369141	-60.99609375	-65.08300781	+2548
+1457971107.10879990	+14.77880859	-0.09228516	-1.74902344	+56.97509766	-68.92822266	-117.97119141	+3492	+14.63378906	+2.88720703	-2.21044922	-31.48681641	-83.01269531	+31.90429688	+3392	+13.77685547	-0.43066406	-4.67138672	+8.63525391	-60.88623047	-65.36865234	+2544
+1457971107.11299990	+14.78759766	-0.03515625	-1.77539063	+57.21679688	-68.81835938	-118.10302734	+3484	+14.63818359	+2.94433594	-2.24560547	-30.47607422	-83.05664063	+31.00341797	+3400	+13.78564453	-0.38671875	-4.70654297	+9.03076172	-60.82031250	-65.67626953	+2540
+1457971107.11710000	+14.80078125	+0.02197266	-1.80175781	+57.43652344	-68.70849609	-118.23486328	+3476	+14.64697266	+3.00585938	-2.28076172	-29.31152344	-83.07861328	+29.94873047	+3404	+13.79003906	-0.33837891	-4.74169922	+9.42626953	-60.75439453	-66.00585938	+2536
+1457971107.12130000	+14.81396484	+0.08349609	-1.83251953	+57.65625000	-68.59863281	-118.36669922	+3468	+14.65576172	+3.05859375	-2.31591797	-28.12500000	-83.10058594	+28.87207031	+3412	+13.79882813	-0.29443359	-4.77685547	+9.82177734	-60.68847656	-66.33544922	+2528
+1457971107.12540010	+14.82714844	+0.14501953	-1.85009766	+57.98583984	-68.53271484	-118.58642578	+3460	+14.66455078	+3.11572266	-2.33789063	-27.46582031	-83.18847656	+28.27880859	+3416	+13.81201172	-0.25048828	-4.80322266	+10.21728516	-60.68847656	-66.70898438	+2520
+1457971107.12960000	+14.84033203	+0.20654297	-1.87646484	+58.20556641	-68.44482422	-118.69628906	+3452	+14.67773438	+3.17724609	-2.36425781	-26.52099609	-83.23242188	+27.46582031	+3416	+13.82080078	-0.20214844	-4.82958984	+10.59082031	-60.64453125	-67.01660156	+2512
+1457971107.13790010	+14.86669922	+0.32080078	-1.92041016	+58.64501953	-68.29101563	-118.98193359	+3432	+14.69531250	+3.29150391	-2.41699219	-24.58740234	-83.32031250	+25.70800781	+3424	+13.84277344	-0.11425781	-4.88671875	+11.38183594	-60.57861328	-67.67578125	+2496
+1457971107.14210010	+14.87988281	+0.38232422	-1.94238281	+58.84277344	-68.20312500	-119.06982422	+3424	+14.70410156	+3.34863281	-2.44775391	-23.42285156	-83.34228516	+24.65332031	+3424	+13.85156250	-0.06591797	-4.91748047	+11.75537109	-60.51269531	-67.98339844	+2492
+1457971107.14630010	+14.88867188	+0.43505859	-1.96435547	+58.99658203	-68.11523438	-119.15771484	+3416	+14.71289063	+3.39697266	-2.47851563	-22.25830078	-83.34228516	+23.53271484	+3428	+13.86035156	-0.02197266	-4.94384766	+12.06298828	-60.44677734	-68.22509766	+2484
+1457971107.15039990	+14.90185547	+0.48779297	-1.98632813	+59.12841797	-68.02734375	-119.22363281	+3404	+14.71728516	+3.44531250	-2.50488281	-21.31347656	-83.36425781	+22.65380859	+3428	+13.86914063	+0.02197266	-4.97021484	+12.34863281	-60.42480469	-68.46679688	+2472
+1457971107.15459990	+14.91064453	+0.54052734	-2.01269531	+59.21630859	-67.96142578	-119.22363281	+3396	+14.72607422	+3.49804688	-2.53125000	-20.34667969	-83.38623047	+21.77490234	+3432	+13.87792969	+0.06591797	-4.99658203	+12.63427734	-60.38085938	-68.66455078	+2468
+1457971107.15879990	+14.91943359	+0.58447266	-2.03906250	+59.26025391	-67.85156250	-119.22363281	+3388	+14.73046875	+3.54199219	-2.55761719	-19.35791016	-83.43017578	+20.78613281	+3432	+13.88232422	+0.10546875	-5.02734375	+12.89794922	-60.33691406	-68.86230469	+2460
+1457971107.16290000	+14.92822266	+0.62402344	-2.06982422	+59.23828125	-67.76367188	-119.20166016	+3380	+14.73486328	+3.58593750	-2.58837891	-18.12744141	-83.40820313	+19.59960938	+3436	+13.89111328	+0.14501953	-5.04931641	+13.09570313	-60.31494141	-69.06005859	+2448
+1457971107.16710000	+14.93701172	+0.67236328	-2.10498047	+59.15039063	-67.63183594	-119.02587891	+3372	+14.73925781	+3.62988281	-2.62792969	-16.76513672	-83.36425781	+18.25927734	+3444	+13.89990234	+0.18896484	-5.08007813	+13.29345703	-60.22705078	-69.14794922	+2444
+1457971107.17129990	+14.94580078	+0.71191406	-2.14453125	+58.99658203	-67.50000000	-118.85009766	+3364	+14.73925781	+3.66943359	-2.66748047	-15.38085938	-83.29833984	+16.91894531	+3448	+13.90429688	+0.23291016	-5.11523438	+13.44726563	-60.13916016	-69.23583984	+2436
+1457971107.17540000	+14.95019531	+0.75146484	-2.17968750	+58.88671875	-67.36816406	-118.69628906	+3356	+14.73925781	+3.70898438	-2.70703125	-14.15039063	-83.25439453	+15.68847656	+3456	+13.90869141	+0.27246094	-5.14160156	+13.57910156	-60.05126953	-69.27978516	+2428
+1457971107.17960000	+14.95898438	+0.79101563	-2.21484375	+58.77685547	-67.23632813	-118.54248047	+3352	+14.73925781	+3.75292969	-2.73779297	-12.96386719	-83.21044922	+14.54589844	+3464	+13.91308594	+0.31640625	-5.17236328	+13.71093750	-59.96337891	-69.32373047	+2420
+1457971107.18380000	+14.96337891	+0.82617188	-2.25439453	+58.60107422	-67.10449219	-118.36669922	+3344	+14.73925781	+3.78808594	-2.77734375	-11.82128906	-83.14453125	+13.40332031	+3472	+13.91748047	+0.35595703	-5.20312500	+13.79882813	-59.87548828	-69.34570313	+2416
+1457971107.18790010	+14.96777344	+0.85693359	-2.28955078	+58.44726563	-66.97265625	-118.21289063	+3340	+14.73925781	+3.81884766	-2.80810547	-10.81054688	-83.10058594	+12.37060547	+3480	+13.92187500	+0.39550781	-5.22949219	+13.86474609	-59.80957031	-69.36767578	+2404
+1457971107.19630000	+14.98535156	+0.92724609	-2.36425781	+58.11767578	-66.70898438	-117.81738281	+3332	+14.73925781	+3.89355469	-2.88281250	-8.67919922	-82.94677734	+10.23925781	+3504	+13.93066406	+0.47460938	-5.29101563	+14.01855469	-59.63378906	-69.36767578	+2388
+1457971107.20040010	+14.99414063	+0.96679688	-2.39501953	+58.07373047	-66.59912109	-117.72949219	+3328	+14.73925781	+3.93310547	-2.90917969	-7.82226563	-82.92480469	+9.40429688	+3516	+13.93945313	+0.51416016	-5.31298828	+14.12841797	-59.58984375	-69.38964844	+2380
+1457971107.20460010	+15.00292969	+1.00634766	-2.42578125	+57.98583984	-66.46728516	-117.57568359	+3328	+14.73925781	+3.96826172	-2.93994141	-6.81152344	-82.85888672	+8.41552734	+3532	+13.94384766	+0.55810547	-5.33496094	+14.21630859	-59.50195313	-69.41162109	+2372
+1457971107.20869990	+15.00732422	+1.04589844	-2.45654297	+57.87597656	-66.35742188	-117.39990234	+3328	+14.74365234	+4.00781250	-2.97070313	-5.91064453	-82.74902344	+7.53662109	+3544	+13.95263672	+0.60205078	-5.36132813	+14.30419922	-59.43603516	-69.38964844	+2368
+1457971107.21289990	+15.01611328	+1.08544922	-2.47412109	+57.94189453	-66.29150391	-117.42187500	+3324	+14.74365234	+4.04736328	-2.98388672	-5.40527344	-82.77099609	+7.07519531	+3560	+13.95703125	+0.64599609	-5.37890625	+14.41406250	-59.39208984	-69.38964844	+2360
+1457971107.21709990	+15.02490234	+1.12500000	-2.48730469	+58.05175781	-66.22558594	-117.44384766	+3320	+14.75244141	+4.08691406	-2.99267578	-4.92187500	-82.79296875	+6.63574219	+3572	+13.96582031	+0.68554688	-5.39208984	+14.52392578	-59.37011719	-69.43359375	+2348
+1457971107.22120000	+15.03808594	+1.16894531	-2.50048828	+58.16162109	-66.18164063	-117.48779297	+3320	+14.76123047	+4.13085938	-3.00146484	-4.52636719	-82.79296875	+6.28417969	+3584	+13.97900391	+0.72949219	-5.40527344	+14.67773438	-59.34814453	-69.49951172	+2340
+1457971107.22540000	+15.05126953	+1.21289063	-2.50488281	+58.42529297	-66.15966797	-117.66357422	+3316	+14.76562500	+4.17480469	-3.00585938	-4.32861328	-82.85888672	+6.13037109	+3596	+13.99218750	+0.76904297	-5.41406250	+14.85351563	-59.37011719	-69.60937500	+2328
+1457971107.22960000	+15.06445313	+1.26123047	-2.50927734	+58.60107422	-66.13769531	-117.72949219	+3316	+14.77880859	+4.21875000	-3.01025391	-3.95507813	-82.85888672	+5.82275391	+3608	+14.00537109	+0.81298828	-5.41845703	+15.00732422	-59.37011719	-69.67529297	+2316
+1457971107.23370000	+15.07763672	+1.30957031	-2.51367188	+58.82080078	-66.11572266	-117.81738281	+3316	+14.78759766	+4.26708984	-3.01464844	-3.62548828	-82.88085938	+5.60302734	+3624	+14.01855469	+0.85693359	-5.42724609	+15.20507813	-59.37011719	-69.76318359	+2308
+1457971107.23790000	+15.09082031	+1.36230469	-2.50488281	+59.17236328	-66.13769531	-118.03710938	+3316	+14.80078125	+4.31982422	-3.00146484	-3.60351563	-82.96875000	+5.69091797	+3640	+14.03173828	+0.90527344	-5.42724609	+15.42480469	-59.39208984	-69.89501953	+2300
+1457971107.24210000	+15.10400391	+1.41503906	-2.49609375	+59.50195313	-66.15966797	-118.23486328	+3320	+14.81396484	+4.37255859	-2.98828125	-3.62548828	-83.07861328	+5.80078125	+3656	+14.04492188	+0.94921875	-5.42724609	+15.66650391	-59.41406250	-70.02685547	+2300
+1457971107.24620010	+15.11718750	+1.46337891	-2.48730469	+59.78759766	-66.18164063	-118.43261719	+3320	+14.82714844	+4.42089844	-2.97509766	-3.69140625	-83.16650391	+5.95458984	+3668	+14.05810547	+0.98876953	-5.42724609	+15.86425781	-59.43603516	-70.15869141	+2296
+1457971107.25040010	+15.13037109	+1.50732422	-2.47412109	+60.11718750	-66.22558594	-118.65234375	+3324	+14.84033203	+4.46484375	-2.95751953	-3.80126953	-83.25439453	+6.15234375	+3680	+14.07568359	+1.02832031	-5.41845703	+16.04003906	-59.50195313	-70.26855469	+2300
+1457971107.25869990	+15.15673828	+1.59960938	-2.44775391	+60.75439453	-66.29150391	-119.06982422	+3332	+14.86669922	+4.56152344	-2.93115234	-4.06494141	-83.38623047	+6.56982422	+3708	+14.10644531	+1.10742188	-5.40527344	+16.43554688	-59.58984375	-70.55419922	+2312
+1457971107.26290010	+15.16992188	+1.64794922	-2.43457031	+61.01806641	-66.33544922	-119.24560547	+3336	+14.87988281	+4.60986328	-2.91796875	-4.26269531	-83.47412109	+6.83349609	+3720	+14.11962891	+1.14697266	-5.40087891	+16.61132813	-59.65576172	-70.68603516	+2320
+1457971107.26710010	+15.18310547	+1.69628906	-2.43017578	+61.21582031	-66.33544922	-119.28955078	+3340	+14.88867188	+4.65820313	-2.90478516	-4.35058594	-83.51806641	+7.03125000	+3732	+14.13720703	+1.18652344	-5.39648438	+16.78710938	-59.67773438	-70.77392578	+2328
+1457971107.27119990	+15.19628906	+1.73144531	-2.42578125	+61.30371094	-66.33544922	-119.33349609	+3340	+14.90185547	+4.69775391	-2.89599609	-4.41650391	-83.56201172	+7.14111328	+3740	+14.15039063	+1.22607422	-5.39208984	+16.89697266	-59.67773438	-70.81787109	+2336
+1457971107.27539990	+15.20507813	+1.77099609	-2.42138672	+61.39160156	-66.31347656	-119.33349609	+3340	+14.91503906	+4.73291016	-2.89160156	-4.37255859	-83.56201172	+7.11914063	+3748	+14.15917969	+1.26123047	-5.38769531	+16.96289063	-59.69970703	-70.83984375	+2348
+1457971107.27950000	+15.21386719	+1.80615234	-2.42138672	+61.45751953	-66.31347656	-119.33349609	+3344	+14.91943359	+4.76806641	-2.88281250	-4.37255859	-83.58398438	+7.18505859	+3760	+14.17236328	+1.29638672	-5.38330078	+17.02880859	-59.69970703	-70.81787109	+2356
+1457971107.28370000	+15.22265625	+1.83691406	-2.41699219	+61.45751953	-66.31347656	-119.28955078	+3344	+14.92822266	+4.79443359	-2.87841797	-4.37255859	-83.58398438	+7.16308594	+3768	+14.17675781	+1.33154297	-5.37890625	+17.07275391	-59.69970703	-70.79589844	+2368
+1457971107.28790000	+15.23144531	+1.86328125	-2.42138672	+61.34765625	-66.26953125	-119.15771484	+3348	+14.93261719	+4.81640625	-2.88281250	-4.17480469	-83.51806641	+6.94335938	+3776	+14.18554688	+1.36230469	-5.38330078	+17.00683594	-59.65576172	-70.72998047	+2376
+1457971107.29200010	+15.24023438	+1.89404297	-2.43457031	+61.17187500	-66.22558594	-118.93798828	+3352	+14.93701172	+4.84277344	-2.89160156	-3.88916016	-83.43017578	+6.65771484	+3784	+14.19433594	+1.39746094	-5.38330078	+16.96289063	-59.63378906	-70.59814453	+2384
+1457971107.29620000	+15.24902344	+1.91601563	-2.44335938	+60.99609375	-66.18164063	-118.74023438	+3356	+14.94140625	+4.86474609	-2.90039063	-3.53759766	-83.34228516	+6.30615234	+3796	+14.19873047	+1.42822266	-5.38769531	+16.89697266	-59.61181641	-70.48828125	+2388
+1457971107.30040000	+15.25341797	+1.93798828	-2.45654297	+60.77636719	-66.11572266	-118.52050781	+3360	+14.94580078	+4.88671875	-2.90917969	-3.22998047	-83.27636719	+5.95458984	+3808	+14.20751953	+1.45458984	-5.39208984	+16.80908203	-59.56787109	-70.35644531	+2392
+1457971107.30870010	+15.26220703	+1.97753906	-2.48730469	+60.22705078	-65.96191406	-117.92724609	+3372	+14.95458984	+4.92187500	-2.93115234	-2.46093750	-83.05664063	+5.16357422	+3832	+14.21191406	+1.52050781	-5.40087891	+16.58935547	-59.41406250	-69.98291016	+2396
+1457971107.31699990	+15.27539063	+2.01708984	-2.50488281	+59.76562500	-65.87402344	-117.46582031	+3384	+14.95458984	+4.94384766	-2.95312500	-1.62597656	-82.81494141	+4.26269531	+3864	+14.21630859	+1.58203125	-5.41406250	+16.32568359	-59.26025391	-69.56542969	+2392
+1457971107.32119990	+15.27978516	+2.03466797	-2.50927734	+59.56787109	-65.83007813	-117.26806641	+3392	+14.95458984	+4.95703125	-2.96191406	-1.29638672	-82.68310547	+3.91113281	+3880	+14.22070313	+1.60839844	-5.41845703	+16.21582031	-59.21630859	-69.41162109	+2388
+1457971107.32540010	+15.27978516	+2.05224609	-2.51367188	+59.39208984	-65.80810547	-117.09228516	+3400	+14.95898438	+4.97460938	-2.96630859	-1.07666016	-82.61718750	+3.69140625	+3896	+14.22509766	+1.63476563	-5.41845703	+16.10595703	-59.17236328	-69.27978516	+2384
+1457971107.32950000	+15.28857422	+2.06982422	-2.51806641	+59.23828125	-65.78613281	-116.93847656	+3408	+14.96337891	+4.99218750	-2.96630859	-0.83496094	-82.55126953	+3.47167969	+3916	+14.23388672	+1.66113281	-5.41845703	+16.01806641	-59.15039063	-69.14794922	+2376
+1457971107.33369990	+15.29296875	+2.09179688	-2.52246094	+59.10644531	-65.76416016	-116.76269531	+3412	+14.96777344	+5.01416016	-2.96630859	-0.57128906	-82.46337891	+3.25195313	+3932	+14.24267578	+1.68750000	-5.41845703	+15.95214844	-59.12841797	-69.01611328	+2372
+1457971107.33789990	+15.29736328	+2.11376953	-2.51367188	+59.08447266	-65.78613281	-116.69677734	+3424	+14.97216797	+5.03613281	-2.95751953	-0.48339844	-82.46337891	+3.18603516	+3952	+14.24707031	+1.71386719	-5.41406250	+15.95214844	-59.10644531	-68.95019531	+2364
+1457971107.34200000	+15.30615234	+2.13574219	-2.50048828	+59.12841797	-65.83007813	-116.74072266	+3432	+14.97656250	+5.05371094	-2.94433594	-0.46142578	-82.48535156	+3.18603516	+3968	+14.25146484	+1.73583984	-5.40527344	+15.95214844	-59.12841797	-68.90625000	+2360
+1457971107.34620000	+15.31054688	+2.16210938	-2.48291016	+59.21630859	-65.89599609	-116.76269531	+3444	+14.98535156	+5.08007813	-2.93115234	-0.54931641	-82.48535156	+3.33984375	+3992	+14.26025391	+1.76220703	-5.39648438	+15.97412109	-59.15039063	-68.88427734	+2356
+1457971107.35040000	+15.31494141	+2.18847656	-2.46533203	+59.32617188	-65.98388672	-116.82861328	+3456	+14.98974609	+5.10644531	-2.90917969	-0.74707031	-82.52929688	+3.60351563	+4012	+14.26904297	+1.78857422	-5.38769531	+15.99609375	-59.17236328	-68.86230469	+2356
+1457971107.35870000	+15.32812500	+2.24121094	-2.41259766	+59.72167969	-66.22558594	-117.13623047	+3480	+15.00732422	+5.15917969	-2.85205078	-1.34033203	-82.70507813	+4.30664063	+4056	+14.29101563	+1.83251953	-5.34814453	+16.12792969	-59.37011719	-68.95019531	+2360
+1457971107.36279990	+15.33691406	+2.26757813	-2.38183594	+59.98535156	-66.35742188	-117.35595703	+3496	+15.02050781	+5.18994141	-2.81689453	-1.77978516	-82.81494141	+4.81201172	+4076	+14.30419922	+1.85449219	-5.32617188	+16.21582031	-59.47998047	-69.03808594	+2364
+1457971107.36700010	+15.34130859	+2.29833984	-2.35546875	+60.27099609	-66.48925781	-117.53173828	+3508	+15.02929688	+5.22070313	-2.78173828	-2.24121094	-82.94677734	+5.33935547	+4096	+14.31738281	+1.87646484	-5.30419922	+16.32568359	-59.58984375	-69.10400391	+2372
+1457971107.37120010	+15.35009766	+2.32470703	-2.32470703	+60.55664063	-66.62109375	-117.75146484	+3516	+15.03808594	+5.25146484	-2.74658203	-2.79052734	-83.07861328	+5.99853516	+4116	+14.32617188	+1.89843750	-5.28222656	+16.41357422	-59.69970703	-69.16992188	+2380
+1457971107.37529990	+15.35449219	+2.35546875	-2.28955078	+60.84228516	-66.75292969	-117.94921875	+3528	+15.04248047	+5.28222656	-2.70703125	-3.33984375	-83.21044922	+6.63574219	+4136	+14.33935547	+1.92480469	-5.26025391	+16.52343750	-59.78759766	-69.23583984	+2392
+1457971107.37949990	+15.35888672	+2.38183594	-2.25878906	+61.12792969	-66.88476563	-118.16894531	+3540	+15.05126953	+5.30419922	-2.67187500	-3.93310547	-83.34228516	+7.29492188	+4152	+14.34814453	+1.95117188	-5.23828125	+16.63330078	-59.89746094	-69.27978516	+2404
+1457971107.38369990	+15.36328125	+2.40820313	-2.22802734	+61.43554688	-67.03857422	-118.41064453	+3548	+15.05566406	+5.33056641	-2.63232422	-4.65820313	-83.49609375	+8.06396484	+4168	+14.35693359	+1.96875000	-5.21630859	+16.72119141	-60.00732422	-69.34570313	+2420
+1457971107.38780000	+15.36767578	+2.43017578	-2.19726563	+61.67724609	-67.17041016	-118.60839844	+3556	+15.06445313	+5.35253906	-2.59716797	-5.33935547	-83.60595703	+8.78906250	+4184	+14.36572266	+1.98632813	-5.18994141	+16.78710938	-60.11718750	-69.38964844	+2436
+1457971107.39200000	+15.37207031	+2.45214844	-2.17529297	+61.87500000	-67.28027344	-118.74023438	+3564	+15.06884766	+5.37451172	-2.56640625	-6.02050781	-83.71582031	+9.49218750	+4196	+14.37451172	+2.00830078	-5.17236328	+16.80908203	-60.22705078	-69.38964844	+2452
+1457971107.39619990	+15.37646484	+2.47412109	-2.14892578	+62.05078125	-67.39013672	-118.87207031	+3572	+15.07324219	+5.39208984	-2.53125000	-6.72363281	-83.82568359	+10.21728516	+4208	+14.38330078	+2.02587891	-5.15039063	+16.83105469	-60.31494141	-69.38964844	+2468
+1457971107.40030000	+15.38085938	+2.49169922	-2.13134766	+62.20458984	-67.50000000	-118.98193359	+3576	+15.07324219	+5.40966797	-2.50488281	-7.29492188	-83.91357422	+10.78857422	+4220	+14.39208984	+2.04345703	-5.13281250	+16.83105469	-60.40283203	-69.36767578	+2484
+1457971107.40450000	+15.38525391	+2.50927734	-2.11376953	+62.31445313	-67.56591797	-119.04785156	+3580	+15.07763672	+5.42285156	-2.48291016	-7.71240234	-83.97949219	+11.22802734	+4228	+14.39648438	+2.06103516	-5.11962891	+16.83105469	-60.44677734	-69.30175781	+2500
+1457971107.40870000	+15.38525391	+2.51806641	-2.09619141	+62.35839844	-67.63183594	-119.06982422	+3584	+15.07763672	+5.43164063	-2.46093750	-8.10791016	-84.04541016	+11.62353516	+4236	+14.40087891	+2.07421875	-5.10644531	+16.78710938	-60.46875000	-69.19189453	+2512
+1457971107.41700010	+15.38525391	+2.53564453	-2.07861328	+62.22656250	-67.71972656	-118.91601563	+3592	+15.07324219	+5.44042969	-2.43457031	-8.59130859	-84.06738281	+12.04101563	+4248	+14.40527344	+2.10498047	-5.08886719	+16.58935547	-60.46875000	-68.92822266	+2536
+1457971107.42120000	+15.38525391	+2.53564453	-2.07421875	+62.09472656	-67.74169922	-118.80615234	+3592	+15.06884766	+5.44042969	-2.42578125	-8.78906250	-84.06738281	+12.17285156	+4256	+14.40527344	+2.11376953	-5.08007813	+16.47949219	-60.46875000	-68.77441406	+2548
+1457971107.42529990	+15.38964844	+2.53564453	-2.07421875	+61.94091797	-67.76367188	-118.67431641	+3596	+15.06884766	+5.44042969	-2.42138672	-8.89892578	-84.06738281	+12.19482422	+4260	+14.40527344	+2.12255859	-5.07128906	+16.32568359	-60.49072266	-68.59863281	+2556
+1457971107.42950010	+15.38964844	+2.53564453	-2.06982422	+61.76513672	-67.76367188	-118.52050781	+3596	+15.06445313	+5.44042969	-2.41699219	-8.87695313	-84.02343750	+12.15087891	+4268	+14.40527344	+2.13134766	-5.06689453	+16.17187500	-60.46875000	-68.44482422	+2560
+1457971107.43359990	+15.38964844	+2.53564453	-2.06982422	+61.56738281	-67.76367188	-118.34472656	+3600	+15.06005859	+5.43603516	-2.41259766	-8.83300781	-83.97949219	+12.01904297	+4272	+14.40527344	+2.14013672	-5.05810547	+16.01806641	-60.46875000	-68.24707031	+2564
+1457971107.43779990	+15.38964844	+2.53564453	-2.06982422	+61.36962891	-67.76367188	-118.14697266	+3604	+15.05566406	+5.43603516	-2.41259766	-8.78906250	-83.95751953	+11.93115234	+4280	+14.40527344	+2.14892578	-5.05371094	+15.86425781	-60.44677734	-68.04931641	+2568
+1457971107.44199990	+15.38964844	+2.53125000	-2.06982422	+61.14990234	-67.76367188	-117.97119141	+3604	+15.05566406	+5.43164063	-2.40820313	-8.72314453	-83.91357422	+11.82128906	+4288	+14.40527344	+2.15771484	-5.04931641	+15.71044922	-60.40283203	-67.87353516	+2568
+1457971107.44610000	+15.38525391	+2.52685547	-2.06982422	+60.93017578	-67.74169922	-117.77343750	+3608	+15.05126953	+5.42724609	-2.40820313	-8.67919922	-83.86962891	+11.71142578	+4296	+14.40087891	+2.16650391	-5.04492188	+15.55664063	-60.38085938	-67.67578125	+2568
+1457971107.45030000	+15.38525391	+2.52246094	-2.06982422	+60.71044922	-67.74169922	-117.57568359	+3616	+15.04248047	+5.42285156	-2.40380859	-8.65722656	-83.80371094	+11.64550781	+4308	+14.40087891	+2.17529297	-5.03613281	+15.38085938	-60.35888672	-67.47802734	+2568
+1457971107.45450000	+15.38525391	+2.51806641	-2.06982422	+60.49072266	-67.74169922	-117.39990234	+3620	+15.03808594	+5.42285156	-2.39941406	-8.72314453	-83.75976563	+11.66748047	+4316	+14.39648438	+2.17968750	-5.02734375	+15.22705078	-60.33691406	-67.30224609	+2564
+1457971107.45860000	+15.38525391	+2.51806641	-2.06542969	+60.31494141	-67.76367188	-117.22412109	+3628	+15.03808594	+5.41845703	-2.39501953	-8.83300781	-83.71582031	+11.75537109	+4328	+14.39648438	+2.18847656	-5.01855469	+15.09521484	-60.33691406	-67.14843750	+2560
+1457971107.46280000	+15.38525391	+2.51806641	-2.05664063	+60.18310547	-67.78564453	-117.11425781	+3632	+15.03369141	+5.42285156	-2.38623047	-9.09667969	-83.69384766	+11.99707031	+4340	+14.39648438	+2.19726563	-5.00976563	+14.96337891	-60.35888672	-66.99462891	+2560
+1457971107.46700000	+15.38525391	+2.52246094	-2.04785156	+60.11718750	-67.80761719	-117.02636719	+3640	+15.02929688	+5.42285156	-2.37304688	-9.40429688	-83.67187500	+12.28271484	+4352	+14.39648438	+2.20605469	-4.99658203	+14.85351563	-60.38085938	-66.88476563	+2556
+1457971107.47530010	+15.38525391	+2.53125000	-2.02148438	+60.05126953	-67.89550781	-116.91650391	+3656	+15.02490234	+5.44042969	-2.33789063	-10.23925781	-83.67187500	+13.13964844	+4384	+14.40087891	+2.22363281	-4.96582031	+14.69970703	-60.42480469	-66.66503906	+2552
+1457971107.47950010	+15.38964844	+2.54003906	-2.00390625	+60.07324219	-67.93945313	-116.91650391	+3668	+15.02490234	+5.44921875	-2.31591797	-10.89843750	-83.69384766	+13.79882813	+4396	+14.40087891	+2.23681641	-4.94824219	+14.65576172	-60.44677734	-66.57714844	+2552
+1457971107.48359990	+15.38964844	+2.55322266	-1.98193359	+60.16113281	-68.02734375	-116.93847656	+3676	+15.02490234	+5.45800781	-2.28955078	-11.68945313	-83.73779297	+14.58984375	+4412	+14.40527344	+2.24560547	-4.93066406	+14.61181641	-60.49072266	-66.53320313	+2556
+1457971107.48779990	+15.38964844	+2.56640625	-1.95996094	+60.24902344	-68.09326172	-116.98242188	+3688	+15.02050781	+5.47558594	-2.26318359	-12.54638672	-83.75976563	+15.49072266	+4428	+14.40527344	+2.25878906	-4.90869141	+14.61181641	-60.55664063	-66.48925781	+2560
+1457971107.49200010	+15.38964844	+2.57958984	-1.93359375	+60.38085938	-68.18115234	-117.04833984	+3700	+15.02490234	+5.48876953	-2.23242188	-13.55712891	-83.80371094	+16.54541016	+4444	+14.40966797	+2.26757813	-4.88671875	+14.58984375	-60.60058594	-66.46728516	+2564
+1457971107.49609990	+15.39404297	+2.59716797	-1.90722656	+60.51269531	-68.26904297	-117.11425781	+3712	+15.02490234	+5.50634766	-2.20166016	-14.61181641	-83.84765625	+17.62207031	+4456	+14.41406250	+2.28076172	-4.86474609	+14.61181641	-60.66650391	-66.44531250	+2572
+1457971107.50029990	+15.39404297	+2.61474609	-1.87646484	+60.68847656	-68.35693359	-117.20214844	+3720	+15.02929688	+5.52392578	-2.16650391	-15.77636719	-83.89160156	+18.80859375	+4472	+14.41845703	+2.28955078	-4.84277344	+14.61181641	-60.73242188	-66.44531250	+2576
+1457971107.50449990	+15.39843750	+2.63671875	-1.84570313	+60.84228516	-68.44482422	-117.26806641	+3732	+15.02929688	+5.54589844	-2.13134766	-17.13867188	-83.95751953	+20.19287109	+4484	+14.42285156	+2.30273438	-4.82080078	+14.63378906	-60.75439453	-66.44531250	+2588
+1457971107.50860000	+15.40283203	+2.65429688	-1.81933594	+60.97412109	-68.51074219	-117.31201172	+3740	+15.03369141	+5.56347656	-2.09179688	-18.45703125	-84.00146484	+21.53320313	+4496	+14.42285156	+2.31152344	-4.80322266	+14.63378906	-60.77636719	-66.42333984	+2596
+1457971107.51280000	+15.40283203	+2.67187500	-1.79296875	+61.04003906	-68.57666016	-117.29003906	+3748	+15.03369141	+5.57666016	-2.05664063	-19.64355469	-84.02343750	+22.71972656	+4508	+14.42285156	+2.32470703	-4.78125000	+14.63378906	-60.77636719	-66.40136719	+2608
+1457971107.51690010	+15.40722656	+2.68945313	-1.76660156	+61.06201172	-68.62060547	-117.22412109	+3756	+15.03808594	+5.59863281	-2.02587891	-20.85205078	-84.00146484	+23.97216797	+4516	+14.42285156	+2.33789063	-4.76367188	+14.63378906	-60.75439453	-66.33544922	+2620
+1457971107.52530000	+15.41162109	+2.71142578	-1.73144531	+60.88623047	-68.68652344	-116.93847656	+3764	+15.04248047	+5.61621094	-1.97314453	-22.63183594	-83.93554688	+25.75195313	+4528	+14.42285156	+2.34667969	-4.73730469	+14.52392578	-60.66650391	-66.22558594	+2640
+1457971107.52940010	+15.41601563	+2.72460938	-1.71826172	+60.64453125	-68.66455078	-116.63085938	+3764	+15.04687500	+5.62500000	-1.95556641	-23.07128906	-83.84765625	+26.21337891	+4528	+14.41845703	+2.35546875	-4.72851563	+14.41406250	-60.57861328	-66.09375000	+2652
+1457971107.53360010	+15.42041016	+2.72460938	-1.71386719	+60.31494141	-68.64257813	-116.27929688	+3764	+15.04687500	+5.62939453	-1.94238281	-23.31298828	-83.73779297	+26.45507813	+4528	+14.41406250	+2.35986328	-4.72412109	+14.30419922	-60.46875000	-65.93994141	+2660
+1457971107.53780010	+15.42041016	+2.72900391	-1.71826172	+59.89746094	-68.57666016	-115.83984375	+3760	+15.04687500	+5.62939453	-1.93359375	-23.35693359	-83.60595703	+26.52099609	+4528	+14.40966797	+2.36425781	-4.71972656	+14.17236328	-60.33691406	-65.76416016	+2664
+1457971107.54189990	+15.42480469	+2.72460938	-1.72265625	+59.43603516	-68.51074219	-115.37841797	+3756	+15.04687500	+5.62939453	-1.92919922	-23.18115234	-83.47412109	+26.38916016	+4528	+14.40527344	+2.37304688	-4.71972656	+14.01855469	-60.18310547	-65.54443359	+2668
+1457971107.54609990	+15.42480469	+2.72021484	-1.72705078	+58.95263672	-68.42285156	-114.87304688	+3756	+15.04248047	+5.62500000	-1.92919922	-22.85156250	-83.29833984	+26.10351563	+4528	+14.39648438	+2.37744141	-4.72412109	+13.84277344	-60.00732422	-65.32470703	+2672
+1457971107.55029990	+15.42480469	+2.71582031	-1.74023438	+58.38134766	-68.33496094	-114.30175781	+3756	+15.04248047	+5.61621094	-1.93359375	-22.34619141	-83.10058594	+25.62011719	+4528	+14.38769531	+2.37744141	-4.72851563	+13.64501953	-59.83154297	-65.06103516	+2676
+1457971107.55440000	+15.42480469	+2.71142578	-1.75341797	+57.83203125	-68.26904297	-113.77441406	+3756	+15.03808594	+5.60742188	-1.94238281	-21.75292969	-82.88085938	+25.09277344	+4532	+14.37451172	+2.38183594	-4.73291016	+13.44726563	-59.65576172	-64.79736328	+2676
+1457971107.55859990	+15.42480469	+2.70263672	-1.76660156	+57.30468750	-68.18115234	-113.24707031	+3760	+15.03369141	+5.59863281	-1.95556641	-21.11572266	-82.66113281	+24.52148438	+4536	+14.36572266	+2.38623047	-4.73730469	+13.22753906	-59.50195313	-64.53369141	+2676
+1457971107.56279990	+15.42041016	+2.69824219	-1.78417969	+56.71142578	-68.09326172	-112.67578125	+3760	+15.02929688	+5.58984375	-1.96435547	-20.50048828	-82.41943359	+23.97216797	+4540	+14.36132813	+2.38623047	-4.74609375	+13.02978516	-59.34814453	-64.29199219	+2676
+1457971107.56690000	+15.42041016	+2.68945313	-1.79736328	+56.20605469	-68.02734375	-112.19238281	+3764	+15.02929688	+5.57666016	-1.98193359	-19.73144531	-82.15576172	+23.31298828	+4548	+14.35253906	+2.39062500	-4.75048828	+12.83203125	-59.19433594	-64.02832031	+2672
+1457971107.57530000	+15.41162109	+2.67626953	-1.82812500	+55.23925781	-67.87353516	-111.24755859	+3768	+15.01611328	+5.55908203	-2.00830078	-18.23730469	-81.62841797	+22.10449219	+4556	+14.33935547	+2.39941406	-4.76806641	+12.45849609	-58.88671875	-63.50097656	+2660
+1457971107.57940010	+15.41162109	+2.67187500	-1.83691406	+54.86572266	-67.85156250	-110.89599609	+3768	+15.01171875	+5.55029297	-2.02148438	-17.40234375	-81.29882813	+21.44531250	+4564	+14.33056641	+2.40380859	-4.77246094	+12.30468750	-58.77685547	-63.28125000	+2652
+1457971107.58360000	+15.40722656	+2.66748047	-1.84570313	+54.55810547	-67.85156250	-110.58837891	+3768	+15.00732422	+5.54150391	-2.03466797	-16.67724609	-81.01318359	+20.91796875	+4572	+14.32177734	+2.40380859	-4.77685547	+12.15087891	-58.66699219	-63.08349609	+2644
+1457971107.58769990	+15.40283203	+2.66308594	-1.85009766	+54.25048828	-67.85156250	-110.28076172	+3768	+15.00292969	+5.53710938	-2.03906250	-16.10595703	-80.79345703	+20.52246094	+4576	+14.31738281	+2.40820313	-4.78125000	+11.99707031	-58.57910156	-62.88574219	+2636
+1457971107.59190010	+15.40283203	+2.66308594	-1.85449219	+54.03076172	-67.87353516	-110.06103516	+3768	+15.00292969	+5.53271484	-2.03906250	-15.38085938	-80.52978516	+20.01708984	+4580	+14.31298828	+2.40820313	-4.78564453	+11.88720703	-58.53515625	-62.75390625	+2628
+1457971107.59610010	+15.39843750	+2.66308594	-1.85449219	+53.83300781	-67.91748047	-109.84130859	+3768	+15.00292969	+5.53710938	-2.03906250	-14.69970703	-80.33203125	+19.57763672	+4584	+14.31298828	+2.41259766	-4.78564453	+11.77734375	-58.49121094	-62.62207031	+2616
+1457971107.60019990	+15.39843750	+2.66308594	-1.85449219	+53.67919922	-67.96142578	-109.66552734	+3768	+15.00292969	+5.54589844	-2.02587891	-14.12841797	-80.24414063	+19.27001953	+4592	+14.31298828	+2.41699219	-4.78564453	+11.68945313	-58.44726563	-62.53417969	+2608
+1457971107.60439990	+15.39843750	+2.66748047	-1.85009766	+53.56933594	-68.02734375	-109.51171875	+3768	+15.00292969	+5.55908203	-2.01269531	-13.22753906	-80.11230469	+18.63281250	+4596	+14.31298828	+2.41699219	-4.78564453	+11.64550781	-58.42529297	-62.46826172	+2600
+1457971107.60859990	+15.39404297	+2.66748047	-1.84570313	+53.48144531	-68.09326172	-109.37988281	+3768	+15.00732422	+5.57226563	-1.99951172	-12.26074219	-80.00244141	+17.92968750	+4600	+14.31298828	+2.42138672	-4.78125000	+11.60156250	-58.42529297	-62.42431641	+2596
+1457971107.61270000	+15.39404297	+2.67187500	-1.83691406	+53.37158203	-68.18115234	-109.22607422	+3772	+15.01171875	+5.58544922	-1.98193359	-11.27197266	-79.98046875	+17.16064453	+4604	+14.31298828	+2.42138672	-4.78125000	+11.55761719	-58.40332031	-62.38037109	+2592
+1457971107.61690000	+15.39404297	+2.67626953	-1.82812500	+53.28369141	-68.29101563	-109.07226563	+3772	+15.01171875	+5.59423828	-1.95996094	-9.93164063	-79.91455078	+16.08398438	+4608	+14.31298828	+2.42138672	-4.77685547	+11.53564453	-58.40332031	-62.35839844	+2588
+1457971107.62520000	+15.39404297	+2.68505859	-1.80615234	+53.02001953	-68.55468750	-108.67675781	+3772	+15.02490234	+5.62500000	-1.91162109	-6.94335938	-79.93652344	+13.51318359	+4616	+14.31738281	+2.42578125	-4.76806641	+11.51367188	-58.42529297	-62.38037109	+2588
+1457971107.62940000	+15.39404297	+2.69384766	-1.79296875	+52.73437500	-68.73046875	-108.28125000	+3776	+15.02929688	+5.63818359	-1.89404297	-4.74609375	-79.89257813	+11.55761719	+4616	+14.31738281	+2.42578125	-4.76367188	+11.51367188	-58.44726563	-62.38037109	+2588
+1457971107.63360000	+15.39404297	+2.69824219	-1.78417969	+52.33886719	-68.88427734	-107.79785156	+3776	+15.03369141	+5.65576172	-1.87646484	-2.43896484	-79.87060547	+9.44824219	+4616	+14.32177734	+2.42578125	-4.75927734	+11.49169922	-58.46923828	-62.38037109	+2588
+1457971107.63770010	+15.39843750	+2.69824219	-1.77099609	+51.87744141	-69.06005859	-107.24853516	+3772	+15.03808594	+5.67333984	-1.85888672	+0.15380859	-79.82666016	+7.07519531	+4616	+14.32177734	+2.42578125	-4.75488281	+11.49169922	-58.46923828	-62.40234375	+2592
+1457971107.64190010	+15.39843750	+2.70263672	-1.75781250	+50.84472656	-69.30175781	-106.10595703	+3772	+15.03808594	+5.68652344	-1.85449219	+3.25195313	-79.69482422	+4.15283203	+4612	+14.32617188	+2.42578125	-4.75048828	+11.49169922	-58.46923828	-62.40234375	+2596
+1457971107.64610000	+15.40283203	+2.69824219	-1.74902344	+49.65820313	-69.47753906	-104.85351563	+3768	+15.03808594	+5.69091797	-1.84570313	+6.21826172	-79.56298828	+1.29638672	+4608	+14.32617188	+2.42578125	-4.74609375	+11.46972656	-58.46923828	-62.40234375	+2600
+1457971107.65019990	+15.41162109	+2.69384766	-1.74462891	+48.36181641	-69.63134766	-103.51318359	+3764	+15.04248047	+5.69970703	-1.84570313	+9.38232422	-79.36523438	-1.71386719	+4604	+14.32617188	+2.42578125	-4.74609375	+11.44775391	-58.46923828	-62.38037109	+2604
+1457971107.65440010	+15.42041016	+2.67187500	-1.74902344	+45.81298828	-69.76318359	-101.00830078	+3760	+15.03808594	+5.70849609	-1.85009766	+12.76611328	-79.07958984	-5.00976563	+4600	+14.32617188	+2.42578125	-4.74169922	+11.42578125	-58.42529297	-62.35839844	+2608
+1457971107.65860010	+15.42919922	+2.65429688	-1.76660156	+43.54980469	-69.74121094	-98.81103516	+3764	+15.04248047	+5.71289063	-1.85449219	+15.90820313	-78.81591797	-8.06396484	+4596	+14.32617188	+2.42578125	-4.74169922	+11.38183594	-58.40332031	-62.31445313	+2612
+1457971107.66269990	+15.44238281	+2.63232422	-1.77099609	+41.30859375	-69.78515625	-96.67968750	+3760	+15.04248047	+5.71289063	-1.87207031	+18.98437500	-78.44238281	-11.05224609	+4596	+14.32617188	+2.42578125	-4.74169922	+11.31591797	-58.35937500	-62.27050781	+2620
+1457971107.66689990	+15.45117188	+2.60156250	-1.80175781	+38.18847656	-69.60937500	-93.75732422	+3760	+15.03369141	+5.72167969	-1.89843750	+21.90673828	-77.95898438	-13.86474609	+4600	+14.32177734	+2.42138672	-4.74609375	+11.25000000	-58.29345703	-62.20458984	+2624
+1457971107.67520000	+15.47314453	+2.54443359	-1.85888672	+32.36572266	-69.16992188	-88.33007813	+3768	+15.02490234	+5.72167969	-1.95996094	+26.96044922	-76.88232422	-18.80859375	+4604	+14.31738281	+2.42138672	-4.75488281	+11.05224609	-58.11767578	-61.98486328	+2628
+1457971107.67940000	+15.48193359	+2.50927734	-1.89404297	+29.37744141	-68.81835938	-85.58349609	+3772	+15.02050781	+5.71728516	-1.99072266	+29.13574219	-76.33300781	-20.93994141	+4608	+14.31298828	+2.41699219	-4.76806641	+10.92041016	-57.98583984	-61.83105469	+2632
+1457971107.68350010	+15.49072266	+2.47851563	-1.93359375	+26.34521484	-68.40087891	-82.79296875	+3776	+15.00732422	+5.71728516	-2.02148438	+31.11328125	-75.76171875	-22.82958984	+4616	+14.30419922	+2.41259766	-4.77685547	+10.78857422	-57.83203125	-61.65527344	+2636
+1457971107.68770000	+15.50390625	+2.44335938	-1.96875000	+23.35693359	-67.96142578	-80.06835938	+3780	+15.00292969	+5.72167969	-2.06542969	+32.73925781	-75.10253906	-24.41162109	+4628	+14.29541016	+2.40820313	-4.79003906	+10.63476563	-57.65625000	-61.47949219	+2636
+1457971107.69190000	+15.51269531	+2.41259766	-2.00830078	+20.47851563	-67.43408203	-77.43164063	+3784	+14.99853516	+5.72167969	-2.10498047	+34.25537109	-74.53125000	-25.83984375	+4636	+14.28662109	+2.40380859	-4.81201172	+10.39306641	-57.41455078	-61.21582031	+2636
+1457971107.69600010	+15.51708984	+2.38623047	-2.04785156	+17.77587891	-66.86279297	-74.97070313	+3788	+14.99414063	+5.72607422	-2.14013672	+35.61767578	-73.91601563	-27.11425781	+4644	+14.27783203	+2.39501953	-4.83398438	+10.17333984	-57.17285156	-60.95214844	+2636
+1457971107.70020010	+15.52587891	+2.35986328	-2.09179688	+15.29296875	-66.20361328	-72.68554688	+3792	+14.98974609	+5.72607422	-2.18408203	+36.69433594	-73.30078125	-28.12500000	+4652	+14.26464844	+2.39062500	-4.85156250	+9.97558594	-56.90917969	-60.71044922	+2632
+1457971107.70440010	+15.52587891	+2.34228516	-2.12695313	+12.96386719	-65.61035156	-70.51025391	+3796	+14.98095703	+5.72607422	-2.21923828	+37.72705078	-72.75146484	-29.09179688	+4660	+14.25146484	+2.37744141	-4.88671875	+9.71191406	-56.55761719	-60.38085938	+2632
+1457971107.70849990	+15.53027344	+2.31591797	-2.16210938	+10.85449219	-64.97314453	-68.55468750	+3796	+14.97656250	+5.73486328	-2.25439453	+38.62792969	-72.20214844	-29.83886719	+4672	+14.23828125	+2.36865234	-4.91308594	+9.49218750	-56.22802734	-60.11718750	+2624
+1457971107.71269990	+15.53027344	+2.29833984	-2.20605469	+9.05273438	-64.27001953	-66.88476563	+3800	+14.96777344	+5.74804688	-2.28955078	+39.35302734	-71.65283203	-30.45410156	+4680	+14.22509766	+2.35986328	-4.93945313	+9.33837891	-55.92041016	-59.89746094	+2620
+1457971107.72100000	+15.53466797	+2.26757813	-2.25439453	+5.99853516	-63.19335938	-64.00634766	+3800	+14.96777344	+5.76123047	-2.32910156	+40.82519531	-70.88378906	-31.72851563	+4688	+14.20312500	+2.33789063	-4.99218750	+9.05273438	-55.34912109	-59.52392578	+2604
+1457971107.72519990	+15.53906250	+2.25878906	-2.28955078	+4.94384766	-62.62207031	-63.01757813	+3800	+14.96777344	+5.76562500	-2.35546875	+41.28662109	-70.46630859	-32.12402344	+4692	+14.19873047	+2.32910156	-5.01416016	+8.98681641	-55.10742188	-59.43603516	+2596
+1457971107.72939990	+15.53906250	+2.25878906	-2.30712891	+3.97705078	-62.16064453	-62.00683594	+3796	+14.97216797	+5.77441406	-2.37744141	+41.77001953	-70.15869141	-32.51953125	+4692	+14.18994141	+2.31591797	-5.03173828	+8.94287109	-54.88769531	-59.37011719	+2592
+1457971107.73350000	+15.54345703	+2.25439453	-2.32470703	+3.20800781	-61.76513672	-61.23779297	+3792	+14.97216797	+5.78759766	-2.39501953	+42.25341797	-69.85107422	-32.87109375	+4692	+14.18554688	+2.30712891	-5.04931641	+8.92089844	-54.66796875	-59.32617188	+2584
+1457971107.73770000	+15.54345703	+2.25000000	-2.35107422	+2.76855469	-61.28173828	-60.77636719	+3788	+14.97216797	+5.79638672	-2.41259766	+42.64892578	-69.52148438	-33.15673828	+4692	+14.18115234	+2.29833984	-5.07128906	+8.94287109	-54.44824219	-59.30419922	+2580
+1457971107.74190000	+15.54345703	+2.25439453	-2.36865234	+2.37304688	-60.95214844	-60.24902344	+3784	+14.97216797	+5.80517578	-2.42578125	+43.00048828	-69.34570313	-33.46435547	+4688	+14.17675781	+2.28955078	-5.08886719	+9.00878906	-54.25048828	-59.30419922	+2576
+1457971107.74600010	+15.54345703	+2.25000000	-2.38183594	+2.08740234	-60.66650391	-59.91943359	+3780	+14.97216797	+5.80957031	-2.43457031	+43.37402344	-69.12597656	-33.72802734	+4684	+14.16796875	+2.28076172	-5.11083984	+9.05273438	-54.03076172	-59.32617188	+2572
+1457971107.75020000	+15.54785156	+2.24560547	-2.40820313	+2.04345703	-60.29296875	-59.78759766	+3776	+14.97656250	+5.81396484	-2.46093750	+43.54980469	-68.84033203	-33.83789063	+4680	+14.16357422	+2.26757813	-5.12841797	+9.11865234	-53.81103516	-59.34814453	+2572
+1457971107.75850010	+15.55224609	+2.24121094	-2.44335938	+2.15332031	-59.78759766	-59.63378906	+3768	+14.97656250	+5.81835938	-2.50048828	+43.87939453	-68.44482422	-34.05761719	+4664	+14.14599609	+2.23681641	-5.17236328	+9.22851563	-53.34960938	-59.41406250	+2580
+1457971107.76270010	+15.55664063	+2.24121094	-2.47412109	+2.41699219	-59.47998047	-59.78759766	+3764	+14.97656250	+5.81835938	-2.53125000	+43.94531250	-68.18115234	-34.10156250	+4660	+14.13720703	+2.21923828	-5.19433594	+9.29443359	-53.10791016	-59.45800781	+2584
+1457971107.76679990	+15.55664063	+2.24560547	-2.50927734	+2.74658203	-59.17236328	-59.89746094	+3760	+14.97656250	+5.81396484	-2.56201172	+44.01123047	-67.96142578	-34.10156250	+4652	+14.12841797	+2.20605469	-5.22949219	+9.38232422	-52.80029297	-59.47998047	+2592
+1457971107.77099990	+15.55664063	+2.23242188	-2.54003906	+3.05419922	-58.88671875	-60.09521484	+3756	+14.97656250	+5.81396484	-2.59716797	+44.05517578	-67.71972656	-34.10156250	+4648	+14.11523438	+2.18847656	-5.26464844	+9.44824219	-52.47070313	-59.47998047	+2600
+1457971107.77519990	+15.55664063	+2.22363281	-2.58837891	+3.47167969	-58.49121094	-60.38085938	+3756	+14.97216797	+5.80957031	-2.64111328	+44.01123047	-67.39013672	-34.01367188	+4640	+14.09765625	+2.17089844	-5.29980469	+9.51416016	-52.09716797	-59.47998047	+2608
+1457971107.77930000	+15.55664063	+2.21923828	-2.63232422	+3.84521484	-58.18359375	-60.60058594	+3756	+14.96777344	+5.80517578	-2.68505859	+43.96728516	-67.12646484	-33.90380859	+4636	+14.07568359	+2.14892578	-5.34814453	+9.58007813	-51.65771484	-59.47998047	+2616
+1457971107.78769990	+15.55664063	+2.18847656	-2.74218750	+4.68017578	-57.37060547	-61.19384766	+3756	+14.95458984	+5.77880859	-2.79931641	+43.70361328	-66.42333984	-33.61816406	+4632	+14.03173828	+2.09619141	-5.44042969	+9.60205078	-50.82275391	-59.43603516	+2632
+1457971107.79180000	+15.55664063	+2.17529297	-2.79931641	+5.03173828	-57.01904297	-61.43554688	+3756	+14.94580078	+5.76562500	-2.86083984	+43.54980469	-66.07177734	-33.44238281	+4628	+14.00976563	+2.06982422	-5.49755859	+9.60205078	-50.29541016	-59.37011719	+2640
+1457971107.79600000	+15.55664063	+2.15771484	-2.86083984	+5.40527344	-56.57958984	-61.74316406	+3760	+14.94140625	+5.74804688	-2.92675781	+43.35205078	-65.67626953	-33.24462891	+4628	+13.98779297	+2.03906250	-5.55029297	+9.60205078	-49.83398438	-59.34814453	+2644
+1457971107.80020000	+15.55224609	+2.13574219	-2.92675781	+5.84472656	-56.09619141	-62.07275391	+3760	+14.93261719	+5.72607422	-3.00146484	+43.15429688	-65.25878906	-33.02490234	+4628	+13.96142578	+2.00830078	-5.61181641	+9.62402344	-49.32861328	-59.32617188	+2648
+1457971107.80430010	+15.54785156	+2.11816406	-3.00146484	+6.24023438	-55.59082031	-62.38037109	+3764	+14.92382813	+5.70410156	-3.08496094	+42.91259766	-64.75341797	-32.78320313	+4628	+13.93066406	+1.97753906	-5.67773438	+9.66796875	-48.71337891	-59.32617188	+2648
+1457971107.81270000	+15.53906250	+2.06982422	-3.15527344	+7.05322266	-54.49218750	-62.99560547	+3768	+14.90185547	+5.65136719	-3.26513672	+42.38525391	-63.67675781	-32.27783203	+4632	+13.87353516	+1.91162109	-5.80078125	+9.75585938	-47.63671875	-59.34814453	+2640
+1457971107.81680010	+15.53027344	+2.03466797	-3.24316406	+7.44873047	-53.85498047	-63.34716797	+3772	+14.88867188	+5.61181641	-3.37939453	+42.05566406	-62.97363281	-31.97021484	+4636	+13.83837891	+1.86767578	-5.86230469	+9.79980469	-47.08740234	-59.41406250	+2632
+1457971107.82100010	+15.52587891	+2.00830078	-3.32666016	+7.84423828	-53.26171875	-63.69873047	+3772	+14.87548828	+5.57226563	-3.48925781	+41.74804688	-62.33642578	-31.70654297	+4640	+13.81640625	+1.82812500	-5.91943359	+9.88769531	-46.60400391	-59.54589844	+2624
+1457971107.82509990	+15.52148438	+1.98632813	-3.40136719	+8.26171875	-52.71240234	-64.02832031	+3768	+14.86230469	+5.53271484	-3.59033203	+41.46240234	-61.74316406	-31.46484375	+4640	+13.79003906	+1.79296875	-5.97656250	+10.04150391	-46.09863281	-59.69970703	+2612
+1457971107.82929990	+15.51708984	+1.95996094	-3.48046875	+8.70117188	-52.11914063	-64.40185547	+3768	+14.84912109	+5.48437500	-3.71337891	+41.13281250	-60.99609375	-31.17919922	+4644	+13.76367188	+1.75341797	-6.03369141	+10.19531250	-45.59326172	-59.87548828	+2600
+1457971107.83349990	+15.51269531	+1.93359375	-3.55517578	+9.14062500	-51.59179688	-64.75341797	+3760	+14.84033203	+5.44482422	-3.82324219	+40.89111328	-60.35888672	-30.95947266	+4644	+13.74169922	+1.70947266	-6.09082031	+10.37109375	-45.08789063	-60.09521484	+2584
+1457971107.83760000	+15.49951172	+1.91601563	-3.62548828	+9.64599609	-51.06445313	-65.14892578	+3752	+14.82714844	+5.40527344	-3.91552734	+40.67138672	-59.78759766	-30.78369141	+4636	+13.71533203	+1.66552734	-6.14794922	+10.63476563	-44.58251953	-60.38085938	+2568
+1457971107.84180000	+15.49072266	+1.89404297	-3.69140625	+10.19531250	-50.53710938	-65.58837891	+3748	+14.81835938	+5.36132813	-4.01660156	+40.49560547	-59.17236328	-30.60791016	+4628	+13.68896484	+1.62158203	-6.19628906	+10.89843750	-44.09912109	-60.68847656	+2552
+1457971107.85010000	+15.47314453	+1.86328125	-3.81005859	+11.42578125	-49.61425781	-66.51123047	+3724	+14.79199219	+5.28662109	-4.17919922	+40.14404297	-58.18359375	-30.30029297	+4604	+13.63623047	+1.52929688	-6.29736328	+11.51367188	-43.15429688	-61.41357422	+2528
+1457971107.85430000	+15.46435547	+1.85449219	-3.86718750	+12.17285156	-49.17480469	-67.03857422	+3712	+14.78320313	+5.24707031	-4.25390625	+39.96826172	-57.76611328	-30.14648438	+4584	+13.61425781	+1.48095703	-6.34130859	+11.84326172	-42.71484375	-61.83105469	+2516
+1457971107.85850000	+15.45117188	+1.84130859	-3.91552734	+12.89794922	-48.77929688	-67.58789063	+3696	+14.77441406	+5.21191406	-4.31542969	+39.85839844	-57.39257813	-30.03662109	+4568	+13.59228516	+1.42822266	-6.38525391	+12.17285156	-42.25341797	-62.29248047	+2504
+1457971107.86260010	+15.44238281	+1.83251953	-3.97265625	+13.73291016	-48.33984375	-68.18115234	+3680	+14.76562500	+5.17675781	-4.38134766	+39.70458984	-57.01904297	-29.90478516	+4544	+13.56591797	+1.37548828	-6.42919922	+12.56835938	-41.79199219	-62.77587891	+2496
+1457971107.86680010	+15.42919922	+1.82812500	-4.02978516	+14.65576172	-47.90039063	-68.77441406	+3664	+14.75244141	+5.14160156	-4.45166016	+39.57275391	-56.62353516	-29.72900391	+4524	+13.53955078	+1.32714844	-6.47753906	+12.96386719	-41.26464844	-63.23730469	+2488
+1457971107.87100010	+15.41601563	+1.81494141	-4.08251953	+15.51269531	-47.46093750	-69.41162109	+3648	+14.73925781	+5.10644531	-4.51757813	+39.39697266	-56.25000000	-29.55322266	+4500	+13.50878906	+1.27001953	-6.53027344	+13.31542969	-40.73730469	-63.69873047	+2484
+1457971107.87509990	+15.39843750	+1.80615234	-4.13964844	+16.45751953	-46.97753906	-70.07080078	+3632	+14.72167969	+5.06689453	-4.58789063	+39.17724609	-55.85449219	-29.33349609	+4476	+13.47802734	+1.20849609	-6.57421875	+13.66699219	-40.16601563	-64.16015625	+2476
+1457971107.87930010	+15.37646484	+1.80175781	-4.20117188	+17.42431641	-46.49414063	-70.66406250	+3616	+14.70849609	+5.02294922	-4.65820313	+38.93554688	-55.50292969	-29.09179688	+4456	+13.44287109	+1.15136719	-6.62255859	+14.01855469	-39.61669922	-64.62158203	+2476
+1457971107.88759990	+15.34130859	+1.76660156	-4.32861328	+19.29199219	-45.43945313	-71.91650391	+3592	+14.67333984	+4.91748047	-4.79882813	+38.27636719	-54.79980469	-28.54248047	+4412	+13.37255859	+1.02392578	-6.71484375	+14.58984375	-38.47412109	-65.50048828	+2476
+1457971107.89179990	+15.32373047	+1.75781250	-4.40332031	+20.25878906	-44.84619141	-72.46582031	+3576	+14.65136719	+4.85595703	-4.89111328	+37.81494141	-54.33837891	-28.12500000	+4392	+13.33740234	+0.96240234	-6.76757813	+14.87548828	-37.83691406	-65.83007813	+2472
+1457971107.89599990	+15.30615234	+1.72705078	-4.47802734	+21.13769531	-44.23095703	-73.03710938	+3564	+14.62939453	+4.79443359	-4.97900391	+37.37548828	-53.89892578	-27.75146484	+4368	+13.29785156	+0.89208984	-6.82031250	+15.07324219	-37.17773438	-66.20361328	+2472
+1457971107.90010000	+15.28417969	+1.69628906	-4.55712891	+21.99462891	-43.57177734	-73.58642578	+3552	+14.60302734	+4.72412109	-5.07128906	+36.84814453	-53.41552734	-27.33398438	+4348	+13.25390625	+0.81738281	-6.87304688	+15.24902344	-36.49658203	-66.53320313	+2472
+1457971107.90430000	+15.25781250	+1.67431641	-4.64941406	+22.85156250	-42.82470703	-74.04785156	+3540	+14.57666016	+4.65820313	-5.16796875	+36.29882813	-52.93212891	-26.87255859	+4328	+13.20996094	+0.75146484	-6.93457031	+15.42480469	-35.74951172	-66.75292969	+2468
+1457971107.90840010	+15.23144531	+1.62597656	-4.74169922	+23.57666016	-42.01171875	-74.44335938	+3532	+14.55029297	+4.57031250	-5.26464844	+35.63964844	-52.42675781	-26.38916016	+4312	+13.16162109	+0.67236328	-6.99169922	+15.49072266	-35.00244141	-66.97265625	+2468
+1457971107.91260000	+15.20507813	+1.58203125	-4.83398438	+24.25781250	-41.22070313	-74.83886719	+3524	+14.51513672	+4.47802734	-5.37011719	+34.89257813	-51.85546875	-25.83984375	+4296	+13.10888672	+0.58886719	-7.04882813	+15.53466797	-34.23339844	-67.14843750	+2464
+1457971107.91680000	+15.17431641	+1.54248047	-4.93066406	+24.96093750	-40.36376953	-75.12451172	+3512	+14.48437500	+4.39453125	-5.47119141	+34.16748047	-51.35009766	-25.29052734	+4276	+13.06494141	+0.51855469	-7.10595703	+15.57861328	-33.46435547	-67.25830078	+2456
+1457971107.92510010	+15.11718750	+1.42822266	-5.12841797	+26.05957031	-38.64990234	-75.58593750	+3496	+14.41845703	+4.19677734	-5.67773438	+32.56347656	-50.22949219	-24.14794922	+4244	+12.96386719	+0.34277344	-7.21582031	+15.55664063	-31.90429688	-67.52197266	+2436
+1457971107.92930010	+15.09082031	+1.37109375	-5.22949219	+26.54296875	-37.72705078	-75.73974609	+3484	+14.38769531	+4.10009766	-5.78320313	+31.77246094	-49.68017578	-23.53271484	+4224	+12.91113281	+0.25927734	-7.27294922	+15.53466797	-31.06933594	-67.54394531	+2420
+1457971107.93339990	+15.06445313	+1.30517578	-5.33496094	+26.96044922	-36.80419922	-75.84960938	+3472	+14.35253906	+3.99462891	-5.88867188	+30.91552734	-49.10888672	-22.93945313	+4204	+12.86279297	+0.16699219	-7.33007813	+15.44677734	-30.23437500	-67.60986328	+2408
+1457971107.93759990	+15.02929688	+1.23486328	-5.42724609	+27.35595703	-35.88134766	-75.95947266	+3460	+14.30859375	+3.88916016	-5.98535156	+30.03662109	-48.55957031	-22.32421875	+4180	+12.80566406	+0.07470703	-7.38281250	+15.38085938	-29.39941406	-67.65380859	+2396
+1457971107.94180010	+14.98974609	+1.16894531	-5.52832031	+27.70751953	-34.91455078	-75.95947266	+3448	+14.27783203	+3.78369141	-6.06884766	+29.20166016	-48.05419922	-21.73095703	+4156	+12.74853516	-0.00878906	-7.43115234	+15.33691406	-28.56445313	-67.63183594	+2380
+1457971107.94590000	+14.95458984	+1.09863281	-5.62939453	+28.01513672	-33.94775391	-75.91552734	+3436	+14.23828125	+3.66943359	-6.15234375	+28.27880859	-47.54882813	-21.11572266	+4132	+12.69580078	-0.10986328	-7.47949219	+15.22705078	-27.75146484	-67.65380859	+2368
+1457971107.95009990	+14.91503906	+1.02832031	-5.71728516	+28.25683594	-33.04687500	-75.84960938	+3420	+14.19873047	+3.55517578	-6.23583984	+27.39990234	-47.04345703	-20.52246094	+4108	+12.63867188	-0.20654297	-7.52343750	+15.13916016	-26.91650391	-67.67578125	+2352
+1457971107.95429990	+14.88427734	+0.95361328	-5.80078125	+28.47656250	-32.16796875	-75.78369141	+3404	+14.16796875	+3.44531250	-6.30615234	+26.52099609	-46.62597656	-19.92919922	+4080	+12.58593750	-0.29882813	-7.56738281	+15.09521484	-26.14746094	-67.65380859	+2336
+1457971107.95840000	+14.84912109	+0.87451172	-5.88427734	+28.69628906	-31.31103516	-75.71777344	+3388	+14.13281250	+3.33984375	-6.37207031	+25.70800781	-46.20849609	-19.35791016	+4048	+12.53320313	-0.40429688	-7.60693359	+15.00732422	-25.35644531	-67.71972656	+2324
+1457971107.96260000	+14.80517578	+0.79980469	-5.96337891	+28.85009766	-30.45410156	-75.62988281	+3368	+14.09326172	+3.23876953	-6.42480469	+24.91699219	-45.83496094	-18.80859375	+4016	+12.47607422	-0.50537109	-7.64208984	+14.96337891	-24.54345703	-67.76367188	+2312
+1457971107.97090010	+14.72607422	+0.64599609	-6.10400391	+29.15771484	-28.80615234	-75.41015625	+3328	+14.02734375	+3.02783203	-6.51708984	+23.40087891	-45.17578125	-17.75390625	+3940	+12.36181641	-0.71191406	-7.71240234	+14.85351563	-23.00537109	-67.82958984	+2284
+1457971107.97510000	+14.67773438	+0.56689453	-6.17871094	+29.24560547	-27.97119141	-75.23437500	+3304	+13.98779297	+2.92236328	-6.55224609	+22.71972656	-44.84619141	-17.29248047	+3900	+12.30029297	-0.81738281	-7.74316406	+14.83154297	-22.19238281	-67.87353516	+2276
+1457971107.97919990	+14.63378906	+0.49218750	-6.24023438	+29.33349609	-27.22412109	-75.12451172	+3284	+13.95263672	+2.82128906	-6.57861328	+22.06054688	-44.56054688	-16.85302734	+3860	+12.23437500	-0.91406250	-7.76953125	+14.83154297	-21.48925781	-67.87353516	+2264
+1457971107.98340010	+14.58984375	+0.40869141	-6.29296875	+29.39941406	-26.52099609	-75.01464844	+3260	+13.91748047	+2.71142578	-6.60058594	+21.42333984	-44.31884766	-16.47949219	+3820	+12.17285156	-1.02832031	-7.79589844	+14.78759766	-20.78613281	-67.96142578	+2256
+1457971107.98760010	+14.53710938	+0.32519531	-6.35449219	+29.42138672	-25.77392578	-74.86083984	+3236	+13.88232422	+2.61035156	-6.63134766	+20.87402344	-44.01123047	-16.10595703	+3780	+12.11572266	-1.13818359	-7.81787109	+14.78759766	-20.08300781	-68.02734375	+2244
+1457971107.99169990	+14.49316406	+0.24169922	-6.39843750	+29.44335938	-25.18066406	-74.75097656	+3208	+13.84716797	+2.50927734	-6.65332031	+20.34667969	-43.74755859	-15.75439453	+3740	+12.05419922	-1.23486328	-7.83984375	+14.80957031	-19.46777344	-68.04931641	+2236
+1457971107.99589990	+14.44921875	+0.15380859	-6.43798828	+29.46533203	-24.58740234	-74.70703125	+3184	+13.80761719	+2.40380859	-6.67089844	+19.86328125	-43.52783203	-15.49072266	+3696	+11.99267578	-1.35351563	-7.85742188	+14.78759766	-18.83056641	-68.15917969	+2228
+1457971108.00420000	+14.34375000	-0.01757813	-6.53027344	+29.53125000	-23.33496094	-74.48730469	+3140	+13.71972656	+2.20166016	-6.71484375	+19.11621094	-42.91259766	-15.05126953	+3612	+11.86083984	-1.56884766	-7.89257813	+14.85351563	-17.60009766	-68.24707031	+2216
+1457971108.00840000	+14.29101563	-0.10986328	-6.56982422	+29.50927734	-22.76367188	-74.42138672	+3116	+13.68017578	+2.08300781	-6.73681641	+18.72070313	-42.62695313	-14.89746094	+3572	+11.79492188	-1.68310547	-7.90576172	+14.80957031	-17.00683594	-68.29101563	+2212
+1457971108.01259990	+14.22949219	-0.20654297	-6.61376953	+29.46533203	-22.14843750	-74.31152344	+3100	+13.62744141	+1.96875000	-6.76757813	+18.39111328	-42.23144531	-14.76562500	+3532	+11.72900391	-1.79736328	-7.92333984	+14.83154297	-16.45751953	-68.35693359	+2208
+1457971108.01670000	+14.17675781	-0.29003906	-6.64892578	+29.50927734	-21.68701172	-74.24560547	+3076	+13.57910156	+1.86328125	-6.79394531	+18.08349609	-41.90185547	-14.63378906	+3496	+11.66308594	-1.89843750	-7.93212891	+14.87548828	-15.97412109	-68.35693359	+2200
+1457971108.02090000	+14.11962891	-0.39550781	-6.67529297	+29.46533203	-21.22558594	-74.22363281	+3060	+13.53076172	+1.74023438	-6.81152344	+17.77587891	-41.59423828	-14.58984375	+3456	+11.59716797	-2.01708984	-7.93652344	+14.87548828	-15.49072266	-68.42285156	+2196
+1457971108.02510000	+14.06250000	-0.50097656	-6.71484375	+29.46533203	-20.69824219	-74.20166016	+3040	+13.47363281	+1.62158203	-6.85107422	+17.51220703	-41.17675781	-14.54589844	+3420	+11.53564453	-2.13134766	-7.94091797	+14.89746094	-15.02929688	-68.51074219	+2192
+1457971108.02920010	+14.00537109	-0.58886719	-6.74560547	+29.53125000	-20.28076172	-74.13574219	+3016	+13.41650391	+1.50732422	-6.88623047	+17.24853516	-40.78125000	-14.45800781	+3384	+11.46972656	-2.23681641	-7.94531250	+14.94140625	-14.61181641	-68.51074219	+2184
+1457971108.03340010	+13.94824219	-0.69433594	-6.77197266	+29.53125000	-19.81933594	-74.13574219	+3000	+13.35937500	+1.37988281	-6.92138672	+16.96289063	-40.36376953	-14.45800781	+3348	+11.40380859	-2.35546875	-7.94970703	+14.91943359	-14.19433594	-68.53271484	+2180
+1457971108.03760000	+13.88671875	-0.79980469	-6.80712891	+29.55322266	-19.31396484	-74.11376953	+2980	+13.29345703	+1.25244141	-6.95214844	+16.69921875	-39.92431641	-14.43603516	+3312	+11.33789063	-2.46972656	-7.94970703	+14.96337891	-13.75488281	-68.57666016	+2172
+1457971108.04169990	+13.82080078	-0.88330078	-6.83789063	+29.70703125	-18.91845703	-74.04785156	+2956	+13.23193359	+1.13378906	-6.98291016	+16.45751953	-39.50683594	-14.39208984	+3272	+11.27197266	-2.57519531	-7.94531250	+15.02929688	-13.35937500	-68.57666016	+2164
+1457971108.04590010	+13.75927734	-0.99755859	-6.85986328	+29.70703125	-18.50097656	-74.02587891	+2936	+13.17041016	+1.00195313	-7.00927734	+16.14990234	-39.08935547	-14.37011719	+3236	+11.20166016	-2.69384766	-7.94531250	+15.02929688	-12.94189453	-68.59863281	+2156
+1457971108.05010010	+13.69335938	-1.10302734	-6.88623047	+29.77294922	-18.06152344	-74.00390625	+2912	+13.10009766	+0.87011719	-7.04443359	+15.84228516	-38.62792969	-14.34814453	+3204	+11.13574219	-2.80810547	-7.93652344	+15.05126953	-12.56835938	-68.64257813	+2144
+1457971108.05839990	+13.56591797	-1.30078125	-6.92138672	+30.03662109	-17.38037109	-73.93798828	+2860	+12.97265625	+0.61962891	-7.09277344	+15.24902344	-37.81494141	-14.23828125	+3128	+11.00390625	-3.03222656	-7.91894531	+15.13916016	-11.86523438	-68.68652344	+2120
+1457971108.06250000	+13.49560547	-1.40625000	-6.93896484	+30.16845703	-16.98486328	-73.91601563	+2836	+12.90234375	+0.49218750	-7.11035156	+14.96337891	-37.41943359	-14.21630859	+3088	+10.93798828	-3.14648438	-7.90576172	+15.20507813	-11.49169922	-68.73046875	+2108
+1457971108.06670000	+13.42968750	-1.49414063	-6.95214844	+30.38818359	-16.67724609	-73.82812500	+2808	+12.83642578	+0.37792969	-7.12353516	+14.69970703	-37.04589844	-14.10644531	+3044	+10.86767578	-3.25195313	-7.89697266	+15.27099609	-11.14013672	-68.73046875	+2092
+1457971108.07090000	+13.35937500	-1.59521484	-6.96533203	+30.54199219	-16.32568359	-73.76220703	+2780	+12.77490234	+0.25048828	-7.13671875	+14.37011719	-36.67236328	-14.04052734	+3004	+10.79736328	-3.36621094	-7.88378906	+15.31494141	-10.74462891	-68.77441406	+2080
+1457971108.07500000	+13.28466797	-1.69189453	-6.97851563	+30.69580078	-15.97412109	-73.71826172	+2756	+12.70458984	+0.12744141	-7.14111328	+14.06250000	-36.29882813	-13.99658203	+2964	+10.72705078	-3.47607422	-7.86621094	+15.40283203	-10.37109375	-68.79638672	+2068
+1457971108.07920000	+13.21435547	-1.77978516	-6.97851563	+30.93750000	-15.71044922	-73.60839844	+2724	+12.63867188	+0.01757813	-7.13671875	+13.77685547	-35.99121094	-13.86474609	+2920	+10.65673828	-3.58154297	-7.84863281	+15.51269531	-9.99755859	-68.79638672	+2052
+1457971108.08340000	+13.14404297	-1.87646484	-6.98291016	+31.09130859	-15.44677734	-73.54248047	+2700	+12.57714844	-0.10546875	-7.13232422	+13.46923828	-35.70556641	-13.77685547	+2876	+10.58203125	-3.69580078	-7.83105469	+15.57861328	-9.62402344	-68.84033203	+2040
+1457971108.08750010	+13.07373047	-1.97314453	-6.97851563	+31.26708984	-15.16113281	-73.49853516	+2676	+12.51562500	-0.21972656	-7.12353516	+13.16162109	-35.44189453	-13.71093750	+2832	+10.51171875	-3.80566406	-7.80908203	+15.68847656	-9.25048828	-68.88427734	+2024
+1457971108.09170010	+13.00341797	-2.06103516	-6.96972656	+31.50878906	-14.96337891	-73.41064453	+2648	+12.45849609	-0.32958984	-7.10595703	+12.89794922	-35.20019531	-13.57910156	+2784	+10.44140625	-3.91113281	-7.78710938	+15.79833984	-8.92089844	-68.90625000	+2012
+1457971108.09590010	+12.93750000	-2.15332031	-6.96093750	+31.70654297	-14.72167969	-73.36669922	+2624	+12.40136719	-0.44384766	-7.08837891	+12.61230469	-34.95849609	-13.51318359	+2740	+10.37109375	-4.02099609	-7.76513672	+15.88623047	-8.52539063	-68.95019531	+2000
+1457971108.10419990	+12.79248047	-2.32470703	-6.93457031	+32.14599609	-14.26025391	-73.21289063	+2576	+12.28271484	-0.65478516	-7.03564453	+12.12890625	-34.54101563	-13.31542969	+2652	+10.22607422	-4.22753906	-7.71240234	+16.21582031	-7.77832031	-68.99414063	+1980
+1457971108.10840010	+12.71777344	-2.41699219	-6.91699219	+32.32177734	-14.01855469	-73.14697266	+2560	+12.22558594	-0.76904297	-7.00927734	+11.84326172	-34.32128906	-13.24951172	+2616	+10.15136719	-4.33740234	-7.69042969	+16.32568359	-7.36083984	-68.99414063	+1976
+1457971108.11250000	+12.64746094	-2.50488281	-6.89501953	+32.49755859	-13.79882813	-73.08105469	+2540	+12.16406250	-0.87890625	-6.97851563	+11.57958984	-34.12353516	-13.18359375	+2580	+10.08105469	-4.44287109	-7.65527344	+16.47949219	-7.00927734	-69.01611328	+1972
+1457971108.11669990	+12.57714844	-2.58398438	-6.87304688	+32.71728516	-13.60107422	-72.99316406	+2520	+12.10693359	-0.97998047	-6.94335938	+11.33789063	-33.94775391	-13.05175781	+2544	+10.00634766	-4.54394531	-7.62451172	+16.65527344	-6.65771484	-68.99414063	+1968
+1457971108.12089990	+12.50683594	-2.67626953	-6.85107422	+32.89306641	-13.38134766	-72.92724609	+2504	+12.04980469	-1.09423828	-6.90820313	+11.07421875	-33.75000000	-13.00781250	+2512	+9.93164063	-4.64941406	-7.59375000	+16.78710938	-6.26220703	-68.97216797	+1968
+1457971108.12500000	+12.43652344	-2.76416016	-6.82470703	+33.09082031	-13.16162109	-72.90527344	+2488	+11.98828125	-1.20410156	-6.87304688	+10.83251953	-33.57421875	-12.96386719	+2484	+9.86132813	-4.75488281	-7.55419922	+16.98486328	-5.93261719	-68.99414063	+1968
+1457971108.12920000	+12.36621094	-2.84326172	-6.80273438	+33.31054688	-12.94189453	-72.79541016	+2472	+11.93115234	-1.30517578	-6.84228516	+10.59082031	-33.33251953	-12.83203125	+2456	+9.79101563	-4.85156250	-7.51904297	+17.16064453	-5.58105469	-68.92822266	+1972
+1457971108.13330010	+12.29589844	-2.93554688	-6.77636719	+33.46435547	-12.67822266	-72.70751953	+2460	+11.86962891	-1.41943359	-6.80712891	+10.32714844	-33.09082031	-12.78808594	+2432	+9.72070313	-4.95263672	-7.48828125	+17.33642578	-5.18554688	-68.86230469	+1972
+1457971108.13750000	+12.22119141	-3.01904297	-6.75000000	+33.66210938	-12.41455078	-72.61962891	+2448	+11.80371094	-1.52490234	-6.77197266	+10.06347656	-32.82714844	-12.74414063	+2408	+9.65039063	-5.05371094	-7.44433594	+17.53417969	-4.83398438	-68.84033203	+1980
+1457971108.14170000	+12.14648438	-3.09375000	-6.72802734	+33.90380859	-12.17285156	-72.44384766	+2432	+11.74218750	-1.62158203	-6.74121094	+9.84375000	-32.54150391	-12.56835938	+2384	+9.58007813	-5.15039063	-7.40478516	+17.73193359	-4.48242188	-68.73046875	+1984
+1457971108.14580010	+12.07617188	-3.18603516	-6.70605469	+34.03564453	-11.86523438	-72.29003906	+2424	+11.67626953	-1.74023438	-6.71044922	+9.53613281	-32.23388672	-12.50244141	+2364	+9.50976563	-5.24707031	-7.36962891	+17.90771484	-4.08691406	-68.57666016	+1988
+1457971108.15000010	+12.00146484	-3.27392578	-6.67529297	+34.18945313	-11.60156250	-72.18017578	+2412	+11.60595703	-1.85009766	-6.67529297	+9.25048828	-31.92626953	-12.41455078	+2344	+9.44384766	-5.34814453	-7.31689453	+18.10546875	-3.77929688	-68.53271484	+1996
+1457971108.15829990	+11.85644531	-3.43652344	-6.62695313	+34.56298828	-11.07421875	-71.78466797	+2384	+11.46972656	-2.06542969	-6.61816406	+8.65722656	-31.22314453	-12.12890625	+2308	+9.31201172	-5.53710938	-7.22900391	+18.47900391	-3.07617188	-68.24707031	+2004
+1457971108.16249990	+11.78613281	-3.52001953	-6.59179688	+34.76074219	-10.78857422	-71.65283203	+2372	+11.39941406	-2.17529297	-6.58300781	+8.37158203	-30.89355469	-12.04101563	+2292	+9.25048828	-5.63378906	-7.17187500	+18.69873047	-2.79052734	-68.15917969	+2012
+1457971108.16669990	+11.71142578	-3.59472656	-6.56542969	+35.00244141	-10.52490234	-71.36718750	+2356	+11.32910156	-2.27197266	-6.55224609	+8.10791016	-30.49804688	-11.82128906	+2272	+9.18457031	-5.72607422	-7.11914063	+18.89648438	-2.46093750	-67.98339844	+2016
+1457971108.17080000	+11.63671875	-3.67822266	-6.54345703	+35.15625000	-10.21728516	-71.12548828	+2344	+11.25878906	-2.38183594	-6.52148438	+7.77832031	-30.10253906	-11.66748047	+2256	+9.12304688	-5.81835938	-7.07519531	+19.09423828	-2.13134766	-67.76367188	+2016
+1457971108.17500000	+11.56201172	-3.76171875	-6.50830078	+35.33203125	-9.93164063	-70.92773438	+2332	+11.18847656	-2.48730469	-6.48193359	+7.49267578	-29.75097656	-11.53564453	+2244	+9.06591797	-5.91064453	-7.01367188	+19.31396484	-1.84570313	-67.60986328	+2020
+1457971108.17919990	+11.49169922	-3.83203125	-6.47314453	+35.55175781	-9.71191406	-70.62011719	+2316	+11.11816406	-2.57958984	-6.44238281	+7.22900391	-29.39941406	-11.27197266	+2228	+9.00000000	-5.99853516	-6.95654297	+19.51171875	-1.53808594	-67.43408203	+2020
+1457971108.18330000	+11.41699219	-3.91552734	-6.43798828	+35.72753906	-9.47021484	-70.35644531	+2304	+11.04785156	-2.68945313	-6.40283203	+6.94335938	-29.02587891	-11.11816406	+2216	+8.93847656	-6.08642578	-6.90380859	+19.73144531	-1.20849609	-67.19238281	+2020
+1457971108.18750000	+11.35107422	-3.99462891	-6.38964844	+35.92529297	-9.25048828	-70.18066406	+2296	+10.97753906	-2.79052734	-6.35449219	+6.70166016	-28.74023438	-10.98632813	+2204	+8.88574219	-6.17871094	-6.83789063	+19.95117188	-0.98876953	-67.06054688	+2020
+1457971108.19170000	+11.28076172	-4.06494141	-6.34570313	+36.16699219	-9.07470703	-69.91699219	+2280	+10.91162109	-2.87402344	-6.30175781	+6.50390625	-28.45458984	-10.74462891	+2192	+8.82421875	-6.26660156	-6.77197266	+20.12695313	-0.72509766	-66.88476563	+2020
+1457971108.19580010	+11.21044922	-4.14404297	-6.30175781	+36.36474609	-8.87695313	-69.67529297	+2268	+10.85009766	-2.97509766	-6.25781250	+6.28417969	-28.14697266	-10.56884766	+2180	+8.76708984	-6.35009766	-6.71923828	+20.36865234	-0.43945313	-66.64306641	+2016
+1457971108.20420000	+11.07421875	-4.28027344	-6.19628906	+36.87011719	-8.52539063	-69.21386719	+2248	+10.72265625	-3.14648438	-6.13916016	+5.99853516	-27.66357422	-10.19531250	+2160	+8.64843750	-6.52148438	-6.58300781	+20.80810547	+0.04394531	-66.26953125	+2012
+1457971108.20830010	+11.00830078	-4.35498047	-6.14794922	+37.06787109	-8.32763672	-68.95019531	+2240	+10.65673828	-3.23437500	-6.08203125	+5.84472656	-27.42187500	-10.01953125	+2152	+8.59130859	-6.60498047	-6.52587891	+21.07177734	+0.32958984	-65.98388672	+2008
+1457971108.21250010	+10.94238281	-4.42529297	-6.08203125	+37.30957031	-8.19580078	-68.77441406	+2236	+10.59960938	-3.32226563	-6.00732422	+5.75683594	-27.24609375	-9.88769531	+2144	+8.54296875	-6.68847656	-6.45556641	+21.33544922	+0.50537109	-65.80810547	+2004
+1457971108.21659990	+10.88085938	-4.48681641	-6.01171875	+37.59521484	-8.10791016	-68.57666016	+2228	+10.54248047	-3.39257813	-5.93701172	+5.71289063	-27.09228516	-9.64599609	+2136	+8.48144531	-6.77197266	-6.38525391	+21.53320313	+0.74707031	-65.61035156	+2004
+1457971108.22079990	+10.81933594	-4.55273438	-5.95019531	+37.85888672	-7.97607422	-68.37890625	+2224	+10.48535156	-3.47607422	-5.87109375	+5.64697266	-26.89453125	-9.49218750	+2128	+8.42431641	-6.85107422	-6.32373047	+21.81884766	+1.01074219	-65.32470703	+2000
+1457971108.22499990	+10.75781250	-4.61865234	-5.87548828	+38.14453125	-7.86621094	-68.26904297	+2220	+10.42822266	-3.55078125	-5.79199219	+5.64697266	-26.78466797	-9.38232422	+2128	+8.37158203	-6.93017578	-6.24902344	+22.08251953	+1.18652344	-65.17089844	+2004
+1457971108.22910000	+10.69628906	-4.67138672	-5.80957031	+38.47412109	-7.80029297	-68.02734375	+2216	+10.37548828	-3.61669922	-5.71728516	+5.64697266	-26.60888672	-9.11865234	+2120	+8.31445313	-7.01367188	-6.17431641	+22.30224609	+1.40625000	-64.97314453	+2008
+1457971108.23330000	+10.63916016	-4.73730469	-5.74804688	+38.75976563	-7.66845703	-67.78564453	+2212	+10.31835938	-3.69140625	-5.65136719	+5.62500000	-26.41113281	-8.92089844	+2116	+8.26171875	-7.08837891	-6.11279297	+22.60986328	+1.64794922	-64.64355469	+2004
+1457971108.23750000	+10.57763672	-4.79882813	-5.66894531	+39.06738281	-7.55859375	-67.65380859	+2216	+10.26562500	-3.76611328	-5.56347656	+5.62500000	-26.30126953	-8.76708984	+2116	+8.21337891	-7.16308594	-6.03369141	+22.91748047	+1.82373047	-64.44580078	+2008
+1457971108.24580000	+10.45898438	-4.90429688	-5.52392578	+39.72656250	-7.38281250	-67.21435547	+2216	+10.16015625	-3.89794922	-5.41406250	+5.62500000	-25.90576172	-8.21777344	+2112	+8.10351563	-7.31250000	-5.89746094	+23.46679688	+2.26318359	-63.83056641	+2016
+1457971108.25000000	+10.40625000	-4.96142578	-5.44042969	+40.07812500	-7.33886719	-67.10449219	+2220	+10.10742188	-3.96826172	-5.32617188	+5.64697266	-25.81787109	-8.04199219	+2116	+8.05957031	-7.38720703	-5.81396484	+23.75244141	+2.41699219	-63.65478516	+2024
+1457971108.25410010	+10.34912109	-5.00976563	-5.36132813	+40.42968750	-7.29492188	-66.86279297	+2220	+10.05468750	-4.02539063	-5.24707031	+5.62500000	-25.64208984	-7.71240234	+2116	+8.00683594	-7.46630859	-5.73486328	+23.99414063	+2.57080078	-63.41308594	+2032
+1457971108.25830010	+10.29638672	-5.06250000	-5.29541016	+40.78125000	-7.20703125	-66.59912109	+2220	+10.00634766	-4.09570313	-5.17236328	+5.60302734	-25.40039063	-7.40478516	+2116	+7.95849609	-7.52783203	-5.66455078	+24.34570313	+2.76855469	-63.03955078	+2032
+1457971108.26250000	+10.24365234	-5.11962891	-5.20751953	+41.11083984	-7.16308594	-66.46728516	+2228	+9.95800781	-4.16162109	-5.08007813	+5.62500000	-25.29052734	-7.18505859	+2124	+7.91894531	-7.59814453	-5.58105469	+24.65332031	+2.90039063	-62.81982422	+2040
+1457971108.26659990	+10.19091797	-5.16796875	-5.13281250	+41.44042969	-7.11914063	-66.18164063	+2228	+9.90527344	-4.21875000	-5.00097656	+5.58105469	-25.07080078	-6.81152344	+2124	+7.87060547	-7.67285156	-5.49755859	+24.87304688	+3.05419922	-62.55615234	+2048
+1457971108.27080010	+10.13818359	-5.21630859	-5.06250000	+41.77001953	-7.03125000	-65.87402344	+2228	+9.85253906	-4.28027344	-4.92626953	+5.55908203	-24.80712891	-6.43798828	+2124	+7.83105469	-7.72998047	-5.42724609	+25.24658203	+3.18603516	-62.13867188	+2048
+1457971108.27500010	+10.09423828	-5.26904297	-4.97460938	+42.07763672	-7.03125000	-65.72021484	+2236	+9.80859375	-4.34619141	-4.83398438	+5.55908203	-24.69726563	-6.17431641	+2132	+7.80029297	-7.79589844	-5.33935547	+25.55419922	+3.25195313	-61.91894531	+2052
+1457971108.27909990	+10.04150391	-5.32177734	-4.89550781	+42.34130859	-6.98730469	-65.43457031	+2236	+9.75585938	-4.40332031	-4.75048828	+5.49316406	-24.49951172	-5.77880859	+2132	+7.75634766	-7.86621094	-5.25146484	+25.77392578	+3.36181641	-61.63330078	+2056
+1457971108.28329990	+9.99316406	-5.36572266	-4.82519531	+42.64892578	-6.92138672	-65.12695313	+2232	+9.70751953	-4.46044922	-4.67578125	+5.47119141	-24.25781250	-5.40527344	+2132	+7.72558594	-7.91894531	-5.17675781	+26.14746094	+3.44970703	-61.25976563	+2052
+1457971108.29160000	+9.90527344	-5.46679688	-4.65380859	+43.11035156	-6.94335938	-64.68750000	+2236	+9.61962891	-4.58349609	-4.49560547	+5.40527344	-23.99414063	-4.72412109	+2140	+7.66845703	-8.05078125	-4.99658203	+26.67480469	+3.49365234	-60.75439453	+2056
+1457971108.29580000	+9.86572266	-5.51074219	-4.58349609	+43.37402344	-6.92138672	-64.35791016	+2232	+9.57568359	-4.63623047	-4.42089844	+5.40527344	-23.75244141	-4.35058594	+2136	+7.64208984	-8.09912109	-4.91748047	+27.00439453	+3.55957031	-60.38085938	+2048
+1457971108.29990010	+9.83056641	-5.55468750	-4.49121094	+43.61572266	-6.96533203	-64.18212891	+2232	+9.54052734	-4.68896484	-4.32421875	+5.44921875	-23.68652344	-4.06494141	+2140	+7.62011719	-8.15625000	-4.82519531	+27.31201172	+3.51562500	-60.13916016	+2044
+1457971108.30410000	+9.78662109	-5.60742188	-4.40771484	+43.74755859	-6.94335938	-63.91845703	+2228	+9.49218750	-4.74169922	-4.24072266	+5.40527344	-23.53271484	-3.69140625	+2136	+7.58935547	-8.21777344	-4.73730469	+27.48779297	+3.53759766	-59.85351563	+2040
+1457971108.30830000	+9.75146484	-5.64697266	-4.33300781	+43.96728516	-6.94335938	-63.61083984	+2220	+9.45263672	-4.79003906	-4.16162109	+5.44921875	-23.33496094	-3.31787109	+2132	+7.56738281	-8.26611328	-4.65380859	+27.81738281	+3.53759766	-59.50195313	+2028
+1457971108.31240010	+9.72070313	-5.69091797	-4.23632813	+44.18701172	-7.00927734	-63.45703125	+2216	+9.42187500	-4.83837891	-4.06494141	+5.53710938	-23.29101563	-3.05419922	+2132	+7.55419922	-8.31884766	-4.56591797	+28.10302734	+3.47167969	-59.23828125	+2016
+1457971108.31660010	+9.68554688	-5.73925781	-4.15283203	+44.29687500	-7.05322266	-63.23730469	+2212	+9.38232422	-4.89111328	-3.97705078	+5.51513672	-23.18115234	-2.74658203	+2128	+7.52783203	-8.37597656	-4.47363281	+28.30078125	+3.44970703	-58.99658203	+2008
+1457971108.32080010	+9.65039063	-5.77880859	-4.07373047	+44.49462891	-7.07519531	-62.92968750	+2200	+9.35156250	-4.93505859	-3.89355469	+5.60302734	-23.02734375	-2.39501953	+2120	+7.51025391	-8.41992188	-4.39453125	+28.58642578	+3.44970703	-58.64501953	+1992
+1457971108.32489990	+9.62841797	-5.81835938	-3.98144531	+44.71435547	-7.14111328	-62.79785156	+2196	+9.32519531	-4.97900391	-3.79687500	+5.71289063	-23.02734375	-2.15332031	+2120	+7.49267578	-8.46826172	-4.30664063	+28.85009766	+3.38378906	-58.38134766	+1980
+1457971108.32909990	+9.59326172	-5.86669922	-3.89355469	+44.80224609	-7.18505859	-62.60009766	+2192	+9.29003906	-5.02734375	-3.70898438	+5.73486328	-22.91748047	-1.88964844	+2116	+7.47070313	-8.52539063	-4.21875000	+29.02587891	+3.36181641	-58.11767578	+1972
+1457971108.33330010	+9.56689453	-5.89746094	-3.81445313	+45.00000000	-7.20703125	-62.33642578	+2180	+9.26367188	-5.06250000	-3.62988281	+5.88867188	-22.76367188	-1.56005859	+2104	+7.44873047	-8.56933594	-4.13964844	+29.26757813	+3.36181641	-57.78808594	+1956
+1457971108.34159990	+9.51416016	-5.97656250	-3.64306641	+45.30761719	-7.31689453	-61.98486328	+2168	+9.21093750	-5.14160156	-3.44531250	+6.10839844	-22.67578125	-1.07666016	+2096	+7.40917969	-8.67041016	-3.97705078	+29.64111328	+3.29589844	-57.23876953	+1928
+1457971108.34579990	+9.48779297	-6.00732422	-3.56396484	+45.52734375	-7.36083984	-61.72119141	+2160	+9.18457031	-5.17236328	-3.36621094	+6.26220703	-22.52197266	-0.79101563	+2088	+7.38720703	-8.70556641	-3.90234375	+29.88281250	+3.29589844	-56.88720703	+1916
+1457971108.34990000	+9.47021484	-6.03808594	-3.47607422	+45.76904297	-7.44873047	-61.56738281	+2152	+9.16699219	-5.20312500	-3.27392578	+6.41601563	-22.52197266	-0.57128906	+2084	+7.36962891	-8.74951172	-3.82324219	+30.10253906	+3.25195313	-56.60156250	+1900
+1457971108.35410000	+9.44384766	-6.07324219	-3.39257813	+45.90087891	-7.49267578	-61.39160156	+2148	+9.14062500	-5.24267578	-3.18603516	+6.48193359	-22.43408203	-0.35156250	+2080	+7.34765625	-8.79785156	-3.74414063	+30.23437500	+3.25195313	-56.33789063	+1892
+1457971108.35830000	+9.42187500	-6.09960938	-3.31787109	+46.12060547	-7.51464844	-61.14990234	+2140	+9.11865234	-5.27343750	-3.10693359	+6.65771484	-22.28027344	-0.06591797	+2072	+7.32568359	-8.83740234	-3.66943359	+30.41015625	+3.27392578	-56.00830078	+1880
+1457971108.36240010	+9.40429688	-6.13037109	-3.23437500	+46.34033203	-7.58056641	-60.97412109	+2136	+9.10107422	-5.29980469	-3.01904297	+6.83349609	-22.23632813	+0.15380859	+2068	+7.30810547	-8.87695313	-3.59472656	+30.60791016	+3.27392578	-55.70068359	+1868
+1457971108.36660000	+9.37792969	-6.16552734	-3.15527344	+46.47216797	-7.62451172	-60.75439453	+2132	+9.07910156	-5.33496094	-2.93994141	+6.87744141	-22.10449219	+0.39550781	+2064	+7.28613281	-8.92089844	-3.52441406	+30.71777344	+3.27392578	-55.43701172	+1860
+1457971108.37069990	+9.35595703	-6.18750000	-3.08496094	+46.69189453	-7.64648438	-60.46875000	+2124	+9.05712891	-5.36132813	-2.86523438	+7.03125000	-21.95068359	+0.70312500	+2056	+7.26855469	-8.95605469	-3.44970703	+30.89355469	+3.29589844	-55.10742188	+1852
+1457971108.37490010	+9.33837891	-6.20947266	-3.00585938	+46.91162109	-7.73437500	-60.27099609	+2120	+9.04394531	-5.38769531	-2.78173828	+7.18505859	-21.88476563	+0.94482422	+2052	+7.25097656	-8.99121094	-3.38378906	+31.06933594	+3.27392578	-54.79980469	+1840
+1457971108.37910010	+9.31640625	-6.24023438	-2.93554688	+47.04345703	-7.77832031	-60.02929688	+2116	+9.01757813	-5.41845703	-2.70263672	+7.22900391	-21.73095703	+1.20849609	+2048	+7.22900391	-9.03076172	-3.31347656	+31.20117188	+3.29589844	-54.51416016	+1832
+1457971108.38739990	+9.28564453	-6.28417969	-2.79052734	+47.48291016	-7.91015625	-59.56787109	+2108	+8.98681641	-5.46679688	-2.55322266	+7.47070313	-21.48925781	+1.75781250	+2036	+7.20263672	-9.09228516	-3.17285156	+31.55273438	+3.27392578	-53.92089844	+1816
+1457971108.39159990	+9.26367188	-6.31054688	-2.72021484	+47.59277344	-7.97607422	-59.32617188	+2104	+8.96923828	-5.49755859	-2.48291016	+7.47070313	-21.35742188	+2.04345703	+2036	+7.18945313	-9.12744141	-3.10253906	+31.68457031	+3.25195313	-53.67919922	+1808
+1457971108.39570000	+9.24609375	-6.32812500	-2.64990234	+47.79052734	-8.04199219	-59.06250000	+2100	+8.95166016	-5.51513672	-2.41259766	+7.55859375	-21.20361328	+2.35107422	+2028	+7.17626953	-9.15820313	-3.03222656	+31.86035156	+3.25195313	-53.41552734	+1800
+1457971108.39990000	+9.23730469	-6.35009766	-2.58398438	+47.96630859	-8.15185547	-58.82080078	+2096	+8.94287109	-5.53710938	-2.34228516	+7.66845703	-21.11572266	+2.65869141	+2020	+7.16748047	-9.18457031	-2.96191406	+32.01416016	+3.20800781	-53.15185547	+1788
+1457971108.40409990	+9.21533203	-6.37646484	-2.51367188	+48.05419922	-8.21777344	-58.57910156	+2092	+8.92089844	-5.56787109	-2.27197266	+7.64648438	-20.96191406	+2.94433594	+2016	+7.15869141	-9.21533203	-2.89599609	+32.14599609	+3.18603516	-52.91015625	+1780
+1457971108.40820000	+9.20654297	-6.38964844	-2.45214844	+48.25195313	-8.32763672	-58.33740234	+2084	+8.90771484	-5.58544922	-2.20605469	+7.69042969	-20.83007813	+3.25195313	+2008	+7.15429688	-9.23730469	-2.82568359	+32.34375000	+3.14208984	-52.66845703	+1768
+1457971108.41240000	+9.19775391	-6.40722656	-2.38623047	+48.42773438	-8.45947266	-58.09570313	+2076	+8.89892578	-5.60302734	-2.14013672	+7.75634766	-20.74218750	+3.58154297	+2000	+7.14990234	-9.25927734	-2.75976563	+32.54150391	+3.07617188	-52.42675781	+1756
+1457971108.41660000	+9.18017578	-6.42919922	-2.32031250	+48.51562500	-8.54736328	-57.89794922	+2068	+8.88134766	-5.62939453	-2.07421875	+7.73437500	-20.65429688	+3.84521484	+1992	+7.14550781	-9.28564453	-2.69384766	+32.67333984	+3.03222656	-52.20703125	+1744
+1457971108.42070010	+9.17138672	-6.44238281	-2.25439453	+48.69140625	-8.65722656	-57.67822266	+2060	+8.86816406	-5.64697266	-2.00830078	+7.80029297	-20.56640625	+4.13085938	+1984	+7.14111328	-9.30761719	-2.62353516	+32.82714844	+2.98828125	-52.03125000	+1732
+1457971108.42490010	+9.16259766	-6.45996094	-2.19287109	+48.84521484	-8.81103516	-57.48046875	+2052	+8.86376953	-5.66455078	-1.94677734	+7.84423828	-20.47851563	+4.43847656	+1972	+7.14111328	-9.32958984	-2.55761719	+32.98095703	+2.92236328	-51.83349609	+1720
+1457971108.42910000	+9.14941406	-6.48193359	-2.13134766	+48.91113281	-8.89892578	-57.28271484	+2044	+8.85058594	-5.68652344	-1.88525391	+7.82226563	-20.41259766	+4.68017578	+1964	+7.13671875	-9.35156250	-2.49169922	+33.11279297	+2.87841797	-51.65771484	+1704
+1457971108.43740010	+9.13623047	-6.50390625	-2.01269531	+49.21875000	-9.16259766	-56.88720703	+2020	+8.83300781	-5.71289063	-1.76660156	+7.95410156	-20.25878906	+5.25146484	+1936	+7.13671875	-9.38671875	-2.36865234	+33.42041016	+2.70263672	-51.30615234	+1672
+1457971108.44149990	+9.12744141	-6.51708984	-1.95556641	+49.32861328	-9.27246094	-56.71142578	+2008	+8.82421875	-5.73486328	-1.70947266	+7.95410156	-20.21484375	+5.47119141	+1928	+7.13232422	-9.40869141	-2.31152344	+33.53027344	+2.65869141	-51.10839844	+1660
+1457971108.44569990	+9.11865234	-6.52587891	-1.89843750	+49.46044922	-9.40429688	-56.55761719	+1996	+8.81542969	-5.74365234	-1.64794922	+8.02001953	-20.17089844	+5.69091797	+1912	+7.12792969	-9.42187500	-2.25000000	+33.64013672	+2.59277344	-50.97656250	+1644
+1457971108.44989990	+9.11425781	-6.53466797	-1.84570313	+49.61425781	-9.53613281	-56.38183594	+1984	+8.80664063	-5.75244141	-1.59521484	+8.08593750	-20.10498047	+5.95458984	+1900	+7.12792969	-9.43945313	-2.19726563	+33.77197266	+2.50488281	-50.77880859	+1628
+1457971108.45400000	+9.10546875	-6.54785156	-1.78857422	+49.72412109	-9.62402344	-56.25000000	+1972	+8.80224609	-5.77001953	-1.53808594	+8.12988281	-20.06103516	+6.13037109	+1888	+7.11914063	-9.45703125	-2.14013672	+33.85986328	+2.46093750	-50.62500000	+1612
+1457971108.45820000	+9.09667969	-6.55224609	-1.73144531	+49.85595703	-9.73388672	-56.11816406	+1960	+8.79345703	-5.77880859	-1.48535156	+8.21777344	-20.01708984	+6.30615234	+1872	+7.11035156	-9.47460938	-2.08300781	+33.92578125	+2.41699219	-50.51513672	+1604
+1457971108.46240000	+9.09228516	-6.56103516	-1.68750000	+49.98779297	-9.82177734	-55.92041016	+1948	+8.78906250	-5.78320313	-1.43701172	+8.32763672	-19.92919922	+6.50390625	+1860	+7.10595703	-9.49218750	-2.03906250	+33.99169922	+2.35107422	-50.29541016	+1588
+1457971108.47070000	+9.07470703	-6.57421875	-1.59082031	+50.20751953	-9.95361328	-55.63476563	+1924	+8.77587891	-5.80078125	-1.33593750	+8.48144531	-19.81933594	+6.81152344	+1836	+7.08398438	-9.52294922	-1.94677734	+34.10156250	+2.28515625	-49.98779297	+1564
+1457971108.47490000	+9.07031250	-6.57421875	-1.54687500	+50.31738281	-10.01953125	-55.43701172	+1912	+8.77148438	-5.80517578	-1.29199219	+8.59130859	-19.70947266	+7.00927734	+1824	+7.07519531	-9.53613281	-1.91162109	+34.16748047	+2.26318359	-49.76806641	+1552
+1457971108.48320010	+9.05273438	-6.58300781	-1.46337891	+50.53710938	-10.10742188	-55.15136719	+1896	+8.75830078	-5.81835938	-1.20410156	+8.76708984	-19.53369141	+7.27294922	+1800	+7.04882813	-9.56689453	-1.83251953	+34.23339844	+2.21923828	-49.41650391	+1536
+1457971108.48740010	+9.04833984	-6.58740234	-1.42382813	+50.62500000	-10.15136719	-54.95361328	+1884	+8.75390625	-5.82275391	-1.16455078	+8.87695313	-19.40185547	+7.42675781	+1792	+7.03564453	-9.58007813	-1.79736328	+34.27734375	+2.21923828	-49.24072266	+1528
+1457971108.49149990	+9.03955078	-6.59179688	-1.38427734	+50.71289063	-10.17333984	-54.82177734	+1876	+8.74951172	-5.82714844	-1.12500000	+8.94287109	-19.31396484	+7.55859375	+1784	+7.02246094	-9.59326172	-1.76220703	+34.29931641	+2.21923828	-49.06494141	+1520
+1457971108.49990010	+9.02197266	-6.59619141	-1.31835938	+50.88867188	-10.19531250	-54.44824219	+1864	+8.73632813	-5.83593750	-1.05029297	+9.14062500	-19.05029297	+7.82226563	+1764	+6.99609375	-9.61962891	-1.69189453	+34.36523438	+2.21923828	-48.75732422	+1508
+1457971108.50399990	+9.01757813	-6.60058594	-1.28759766	+50.93261719	-10.19531250	-54.27246094	+1860	+8.73193359	-5.84033203	-1.01953125	+9.20654297	-18.91845703	+7.95410156	+1760	+6.98291016	-9.62841797	-1.66552734	+34.38720703	+2.24121094	-48.58154297	+1504
+1457971108.50819990	+9.00878906	-6.60058594	-1.25244141	+51.02050781	-10.21728516	-54.14062500	+1860	+8.72753906	-5.84033203	-0.98437500	+9.29443359	-18.80859375	+8.06396484	+1752	+6.97412109	-9.63720703	-1.63037109	+34.43115234	+2.24121094	-48.47167969	+1496
+1457971108.51239990	+9.00000000	-6.60058594	-1.22607422	+51.08642578	-10.21728516	-53.94287109	+1856	+8.71875000	-5.84472656	-0.95800781	+9.36035156	-18.67675781	+8.23974609	+1744	+6.96533203	-9.64599609	-1.59960938	+34.49707031	+2.24121094	-48.33984375	+1492
+1457971108.51650000	+8.99560547	-6.60498047	-1.19970703	+51.15234375	-10.21728516	-53.78906250	+1856	+8.71435547	-5.84912109	-0.92724609	+9.42626953	-18.54492188	+8.34960938	+1736	+6.96093750	-9.65478516	-1.56884766	+34.56298828	+2.26318359	-48.22998047	+1484
+1457971108.52070000	+8.98681641	-6.60498047	-1.16894531	+51.21826172	-10.23925781	-53.67919922	+1856	+8.70996094	-5.84912109	-0.89648438	+9.49218750	-18.45703125	+8.45947266	+1732	+6.95214844	-9.66357422	-1.53369141	+34.60693359	+2.26318359	-48.18603516	+1480
+1457971108.52480010	+8.97802734	-6.60937500	-1.14697266	+51.28417969	-10.23925781	-53.48144531	+1856	+8.70556641	-5.85351563	-0.87011719	+9.55810547	-18.32519531	+8.61328125	+1724	+6.94775391	-9.66796875	-1.50732422	+34.67285156	+2.26318359	-48.09814453	+1472
+1457971108.52900000	+8.97363281	-6.61376953	-1.12060547	+51.32812500	-10.23925781	-53.34960938	+1860	+8.69677734	-5.85791016	-0.84814453	+9.60205078	-18.21533203	+8.72314453	+1716	+6.94335938	-9.67675781	-1.47656250	+34.76074219	+2.28515625	-48.03222656	+1468
+1457971108.53320000	+8.96923828	-6.61376953	-1.09863281	+51.39404297	-10.23925781	-53.23974609	+1860	+8.69238281	-5.86230469	-0.82177734	+9.66796875	-18.14941406	+8.83300781	+1712	+6.94335938	-9.68115234	-1.44580078	+34.84863281	+2.28515625	-48.01025391	+1460
+1457971108.53730010	+8.96044922	-6.61816406	-1.08105469	+51.45996094	-10.26123047	-53.04199219	+1864	+8.68798828	-5.86230469	-0.80419922	+9.71191406	-18.01757813	+8.98681641	+1700	+6.93896484	-9.68554688	-1.41943359	+34.93652344	+2.26318359	-47.96630859	+1448
+1457971108.54570010	+8.94726563	-6.61816406	-1.03710938	+51.56982422	-10.26123047	-52.82226563	+1872	+8.67480469	-5.87109375	-0.76025391	+9.84375000	-17.86376953	+9.18457031	+1684	+6.93896484	-9.69433594	-1.35791016	+35.13427734	+2.28515625	-47.94433594	+1432
+1457971108.54979990	+8.94287109	-6.62255859	-1.01953125	+51.61376953	-10.28320313	-52.66845703	+1876	+8.67041016	-5.87109375	-0.74267578	+9.88769531	-17.75390625	+9.33837891	+1672	+6.93896484	-9.69873047	-1.33593750	+35.24414063	+2.26318359	-47.90039063	+1424
+1457971108.55399990	+8.93847656	-6.62255859	-1.00195313	+51.67968750	-10.28320313	-52.55859375	+1880	+8.66601563	-5.87548828	-0.72509766	+9.93164063	-17.68798828	+9.42626953	+1668	+6.93896484	-9.69873047	-1.30517578	+35.35400391	+2.28515625	-47.90039063	+1416
+1457971108.55819990	+8.92968750	-6.62695313	-0.98437500	+51.72363281	-10.28320313	-52.47070313	+1888	+8.66162109	-5.87988281	-0.70751953	+9.99755859	-17.60009766	+9.51416016	+1660	+6.93896484	-9.70312500	-1.27880859	+35.44189453	+2.30712891	-47.90039063	+1412
+1457971108.56649990	+8.92089844	-6.63134766	-0.96240234	+51.78955078	-10.23925781	-52.18505859	+1896	+8.65283203	-5.88427734	-0.67675781	+10.08544922	-17.40234375	+9.71191406	+1644	+6.93017578	-9.71191406	-1.23486328	+35.59570313	+2.35107422	-47.83447266	+1400
+1457971108.57069990	+8.91210938	-6.63134766	-0.94921875	+51.81152344	-10.23925781	-52.05322266	+1900	+8.64404297	-5.88427734	-0.66357422	+10.15136719	-17.31445313	+9.79980469	+1636	+6.92578125	-9.71630859	-1.21728516	+35.66162109	+2.39501953	-47.79052734	+1396
+1457971108.57480000	+8.90771484	-6.63574219	-0.93603516	+51.83349609	-10.21728516	-51.89941406	+1908	+8.63964844	-5.88867188	-0.65039063	+10.19531250	-17.18261719	+9.88769531	+1632	+6.92138672	-9.71630859	-1.19970703	+35.72753906	+2.41699219	-47.72460938	+1392
+1457971108.57900000	+8.89892578	-6.63574219	-0.92724609	+51.85546875	-10.19531250	-51.78955078	+1912	+8.63525391	-5.88867188	-0.64160156	+10.21728516	-17.09472656	+9.95361328	+1628	+6.91699219	-9.72070313	-1.18652344	+35.79345703	+2.46093750	-47.63671875	+1388
+1457971108.58320000	+8.89453125	-6.64013672	-0.91406250	+51.87744141	-10.15136719	-51.65771484	+1920	+8.62646484	-5.88867188	-0.62841797	+10.26123047	-16.96289063	+10.04150391	+1624	+6.90820313	-9.72509766	-1.16894531	+35.81542969	+2.50488281	-47.57080078	+1388
+1457971108.58730010	+8.88574219	-6.64013672	-0.90527344	+51.89941406	-10.12939453	-51.52587891	+1924	+8.62207031	-5.89306641	-0.61523438	+10.30517578	-16.83105469	+10.10742188	+1616	+6.89501953	-9.72949219	-1.16015625	+35.83740234	+2.57080078	-47.46093750	+1384
+1457971108.59150000	+8.88134766	-6.64453125	-0.89648438	+51.89941406	-10.06347656	-51.39404297	+1928	+8.61767578	-5.89746094	-0.60644531	+10.34912109	-16.72119141	+10.17333984	+1616	+6.88623047	-9.73388672	-1.14697266	+35.83740234	+2.63671875	-47.37304688	+1384
+1457971108.59980010	+8.86376953	-6.64892578	-0.88330078	+51.87744141	-9.97558594	-51.10839844	+1940	+8.60888672	-5.89746094	-0.58447266	+10.41503906	-16.43554688	+10.30517578	+1608	+6.85986328	-9.74707031	-1.12939453	+35.81542969	+2.76855469	-47.13134766	+1380
+1457971108.60400010	+8.85937500	-6.64892578	-0.87451172	+51.85546875	-9.90966797	-50.99853516	+1944	+8.60009766	-5.90185547	-0.57568359	+10.43701172	-16.30371094	+10.37109375	+1604	+6.84228516	-9.75146484	-1.12060547	+35.79345703	+2.83447266	-46.97753906	+1376
+1457971108.60809990	+8.85058594	-6.65332031	-0.86572266	+51.85546875	-9.84375000	-50.88867188	+1952	+8.59570313	-5.90185547	-0.56689453	+10.45898438	-16.17187500	+10.41503906	+1600	+6.82910156	-9.75585938	-1.11621094	+35.77148438	+2.90039063	-46.86767578	+1372
+1457971108.61229990	+8.84619141	-6.65332031	-0.85693359	+51.85546875	-9.79980469	-50.75683594	+1956	+8.59130859	-5.90185547	-0.55810547	+10.48095703	-16.04003906	+10.48095703	+1600	+6.81591797	-9.76025391	-1.10742188	+35.74951172	+2.96630859	-46.73583984	+1372
+1457971108.61649990	+8.83740234	-6.65332031	-0.84814453	+51.85546875	-9.75585938	-50.66894531	+1960	+8.58691406	-5.90625000	-0.54931641	+10.50292969	-15.93017578	+10.52490234	+1600	+6.80273438	-9.76464844	-1.10302734	+35.72753906	+3.01025391	-46.60400391	+1368
+1457971108.62060000	+8.83300781	-6.65771484	-0.83935547	+51.83349609	-9.68994141	-50.55908203	+1968	+8.58251953	-5.90625000	-0.54052734	+10.52490234	-15.82031250	+10.54687500	+1600	+6.78955078	-9.77343750	-1.09423828	+35.70556641	+3.07617188	-46.49414063	+1368
+1457971108.62480000	+8.82861328	-6.65771484	-0.83496094	+51.83349609	-9.64599609	-50.47119141	+1972	+8.57812500	-5.90625000	-0.53173828	+10.52490234	-15.71044922	+10.61279297	+1596	+6.77636719	-9.77783203	-1.08544922	+35.66162109	+3.14208984	-46.38427734	+1364
+1457971108.62899990	+8.81982422	-6.66210938	-0.82617188	+51.81152344	-9.58007813	-50.36132813	+1976	+8.57373047	-5.91064453	-0.52294922	+10.54687500	-15.60058594	+10.65673828	+1596	+6.76757813	-9.78222656	-1.07666016	+35.63964844	+3.18603516	-46.29638672	+1364
+1457971108.63730000	+8.81103516	-6.66210938	-0.80859375	+51.81152344	-9.51416016	-50.18554688	+1988	+8.56494141	-5.91503906	-0.50537109	+10.56884766	-15.40283203	+10.76660156	+1596	+6.75000000	-9.79101563	-1.05908203	+35.63964844	+3.27392578	-46.14257813	+1360
+1457971108.64150000	+8.80664063	-6.66210938	-0.80419922	+51.81152344	-9.47021484	-50.11962891	+1992	+8.56494141	-5.91503906	-0.50097656	+10.56884766	-15.33691406	+10.81054688	+1596	+6.74121094	-9.79101563	-1.05029297	+35.63964844	+3.29589844	-46.05468750	+1356
+1457971108.64560010	+8.80224609	-6.66210938	-0.79541016	+51.81152344	-9.44824219	-50.05371094	+2000	+8.56054688	-5.91503906	-0.49218750	+10.56884766	-15.27099609	+10.85449219	+1600	+6.73681641	-9.79541016	-1.04150391	+35.66162109	+3.31787109	-46.01074219	+1356
+1457971108.64980010	+8.80224609	-6.66650391	-0.78662109	+51.81152344	-9.42626953	-49.98779297	+2004	+8.55615234	-5.91943359	-0.48339844	+10.56884766	-15.20507813	+10.89843750	+1600	+6.73242188	-9.79541016	-1.02832031	+35.70556641	+3.33984375	-45.96679688	+1356
+1457971108.65400000	+8.79785156	-6.66650391	-0.78222656	+51.83349609	-9.40429688	-49.92187500	+2008	+8.55175781	-5.91943359	-0.47900391	+10.56884766	-15.13916016	+10.94238281	+1600	+6.73242188	-9.79541016	-1.01513672	+35.72753906	+3.38378906	-45.96679688	+1356
+1457971108.66230010	+8.79345703	-6.67089844	-0.77343750	+51.83349609	-9.36035156	-49.76806641	+2020	+8.54736328	-5.92382813	-0.47021484	+10.59082031	-15.02929688	+11.05224609	+1604	+6.72802734	-9.79980469	-0.98876953	+35.81542969	+3.42773438	-45.94482422	+1356
+1457971108.66650010	+8.78906250	-6.67089844	-0.76904297	+51.85546875	-9.33837891	-49.70214844	+2028	+8.54296875	-5.92382813	-0.46582031	+10.59082031	-14.96337891	+11.09619141	+1604	+6.72802734	-9.79980469	-0.97558594	+35.85937500	+3.44970703	-45.94482422	+1356
+1457971108.67059990	+8.78466797	-6.67529297	-0.76025391	+51.85546875	-9.31640625	-49.65820313	+2032	+8.54296875	-5.92822266	-0.46142578	+10.59082031	-14.91943359	+11.14013672	+1604	+6.72802734	-9.79980469	-0.96240234	+35.90332031	+3.47167969	-45.96679688	+1360
+1457971108.67479990	+8.78027344	-6.67529297	-0.76025391	+51.87744141	-9.29443359	-49.57031250	+2040	+8.53857422	-5.92822266	-0.46142578	+10.59082031	-14.85351563	+11.20605469	+1604	+6.73242188	-9.79980469	-0.95361328	+35.99121094	+3.49365234	-45.94482422	+1360
+1457971108.67890000	+8.77587891	-6.67529297	-0.76025391	+51.87744141	-9.27246094	-49.50439453	+2044	+8.53417969	-5.93261719	-0.45703125	+10.59082031	-14.78759766	+11.22802734	+1608	+6.73242188	-9.79980469	-0.94921875	+36.03515625	+3.53759766	-45.94482422	+1364
+1457971108.68310000	+8.77148438	-6.67968750	-0.76025391	+51.89941406	-9.22851563	-49.46044922	+2048	+8.52978516	-5.93261719	-0.45703125	+10.59082031	-14.74365234	+11.27197266	+1608	+6.72802734	-9.79980469	-0.94042969	+36.07910156	+3.55957031	-45.96679688	+1364
+1457971108.69140010	+8.76708984	-6.68408203	-0.76025391	+51.92138672	-9.16259766	-49.30664063	+2060	+8.52539063	-5.93701172	-0.45263672	+10.59082031	-14.61181641	+11.35986328	+1608	+6.72802734	-9.79980469	-0.92285156	+36.14501953	+3.66943359	-45.96679688	+1372
+1457971108.69560000	+8.76269531	-6.68847656	-0.76025391	+51.92138672	-9.11865234	-49.26269531	+2064	+8.52099609	-5.94140625	-0.45263672	+10.59082031	-14.54589844	+11.38183594	+1608	+6.72363281	-9.80419922	-0.91845703	+36.18896484	+3.71337891	-45.98876953	+1376
+1457971108.69980000	+8.75390625	-6.69287109	-0.76464844	+51.92138672	-9.07470703	-49.17480469	+2072	+8.51660156	-5.94140625	-0.45703125	+10.59082031	-14.45800781	+11.42578125	+1608	+6.71923828	-9.80419922	-0.91406250	+36.21093750	+3.77929688	-45.96679688	+1376
+1457971108.70810010	+8.74511719	-6.69726563	-0.76904297	+51.94335938	-8.96484375	-49.04296875	+2080	+8.50781250	-5.94580078	-0.45703125	+10.61279297	-14.30419922	+11.46972656	+1608	+6.70605469	-9.80859375	-0.91406250	+36.23291016	+3.88916016	-45.90087891	+1380
+1457971108.71230010	+8.74072266	-6.69726563	-0.77343750	+51.94335938	-8.92089844	-48.97705078	+2084	+8.50341797	-5.95019531	-0.46142578	+10.61279297	-14.21630859	+11.49169922	+1608	+6.70166016	-9.81298828	-0.91406250	+36.25488281	+3.95507813	-45.85693359	+1384
+1457971108.71639990	+8.73193359	-6.70166016	-0.77343750	+51.96533203	-8.87695313	-48.93310547	+2084	+8.49902344	-5.95019531	-0.46142578	+10.61279297	-14.15039063	+11.51367188	+1608	+6.69287109	-9.81298828	-0.91406250	+36.25488281	+4.02099609	-45.81298828	+1384
+1457971108.72480010	+8.72314453	-6.70605469	-0.77783203	+51.98730469	-8.78906250	-48.82324219	+2088	+8.48583984	-5.95458984	-0.46142578	+10.63476563	-13.99658203	+11.51367188	+1608	+6.67529297	-9.82177734	-0.91845703	+36.23291016	+4.15283203	-45.72509766	+1388
+1457971108.72890000	+8.71435547	-6.70605469	-0.77783203	+51.98730469	-8.74511719	-48.75732422	+2092	+8.48144531	-5.95458984	-0.46142578	+10.65673828	-13.93066406	+11.51367188	+1608	+6.66210938	-9.82617188	-0.92285156	+36.21093750	+4.21875000	-45.68115234	+1392
+1457971108.73309990	+8.70996094	-6.70605469	-0.78222656	+52.00927734	-8.70117188	-48.71337891	+2092	+8.47705078	-5.95898438	-0.46582031	+10.65673828	-13.84277344	+11.51367188	+1608	+6.65332031	-9.83056641	-0.92285156	+36.21093750	+4.28466797	-45.63720703	+1392
+1457971108.73729990	+8.70556641	-6.71044922	-0.78222656	+52.03125000	-8.65722656	-48.64746094	+2092	+8.47265625	-5.95898438	-0.46582031	+10.67871094	-13.77685547	+11.53564453	+1608	+6.64013672	-9.83496094	-0.92724609	+36.18896484	+4.35058594	-45.57128906	+1396
+1457971108.74560000	+8.69238281	-6.71044922	-0.78662109	+52.05322266	-8.59130859	-48.53759766	+2092	+8.46386719	-5.95898438	-0.46582031	+10.70068359	-13.64501953	+11.51367188	+1608	+6.62255859	-9.83935547	-0.93603516	+36.16699219	+4.46044922	-45.41748047	+1396
+1457971108.74970010	+8.68798828	-6.71044922	-0.78662109	+52.07519531	-8.56933594	-48.51562500	+2092	+8.45947266	-5.95898438	-0.46582031	+10.70068359	-13.57910156	+11.51367188	+1604	+6.60937500	-9.83935547	-0.94042969	+36.14501953	+4.52636719	-45.37353516	+1396
+1457971108.75810000	+8.67919922	-6.71484375	-0.78662109	+52.09716797	-8.50341797	-48.42773438	+2088	+8.45068359	-5.96337891	-0.46582031	+10.72265625	-13.46923828	+11.51367188	+1604	+6.59619141	-9.84375000	-0.94042969	+36.14501953	+4.63623047	-45.26367188	+1392
+1457971108.76640010	+8.67480469	-6.71484375	-0.78662109	+52.09716797	-8.45947266	-48.33984375	+2088	+8.44628906	-5.96337891	-0.46582031	+10.72265625	-13.38134766	+11.51367188	+1600	+6.58300781	-9.84814453	-0.94482422	+36.14501953	+4.74609375	-45.17578125	+1388
+1457971108.77469990	+8.67041016	-6.71484375	-0.78662109	+52.09716797	-8.41552734	-48.27392578	+2084	+8.43750000	-5.96777344	-0.47021484	+10.72265625	-13.27148438	+11.51367188	+1596	+6.57421875	-9.84814453	-0.94042969	+36.16699219	+4.83398438	-45.10986328	+1380
+1457971108.77889990	+8.67041016	-6.71923828	-0.78662109	+52.09716797	-8.39355469	-48.22998047	+2080	+8.43750000	-5.96777344	-0.47021484	+10.70068359	-13.24951172	+11.51367188	+1592	+6.57421875	-9.84814453	-0.94042969	+36.18896484	+4.87792969	-45.08789063	+1380
+1457971108.78720000	+8.66601563	-6.71923828	-0.79101563	+52.07519531	-8.34960938	-48.16406250	+2080	+8.43310547	-5.97216797	-0.47021484	+10.70068359	-13.16162109	+11.51367188	+1592	+6.57421875	-9.84814453	-0.93603516	+36.23291016	+4.96582031	-45.04394531	+1372
+1457971108.79140000	+8.66601563	-6.72363281	-0.79101563	+52.07519531	-8.32763672	-48.12011719	+2076	+8.43310547	-5.97216797	-0.47021484	+10.67871094	-13.13964844	+11.53564453	+1588	+6.57861328	-9.84814453	-0.93164063	+36.25488281	+5.00976563	-45.04394531	+1372
+1457971108.79559990	+8.66601563	-6.72363281	-0.79101563	+52.05322266	-8.30566406	-48.09814453	+2076	+8.43310547	-5.97216797	-0.47460938	+10.67871094	-13.09570313	+11.53564453	+1588	+6.57861328	-9.84375000	-0.92724609	+36.27685547	+5.05371094	-45.04394531	+1372
+1457971108.79970000	+8.66601563	-6.72363281	-0.79541016	+52.05322266	-8.26171875	-48.05419922	+2076	+8.43310547	-5.97216797	-0.47460938	+10.65673828	-13.05175781	+11.55761719	+1584	+6.58300781	-9.84375000	-0.92724609	+36.32080078	+5.09765625	-45.02197266	+1372
+1457971108.80390000	+8.66601563	-6.72802734	-0.79541016	+52.03125000	-8.23974609	-48.01025391	+2072	+8.42871094	-5.97656250	-0.47460938	+10.65673828	-13.02978516	+11.55761719	+1584	+6.58300781	-9.84375000	-0.92285156	+36.34277344	+5.14160156	-45.02197266	+1368
+1457971108.80810000	+8.66162109	-6.72802734	-0.79541016	+52.03125000	-8.21777344	-47.96630859	+2072	+8.42871094	-5.97656250	-0.47460938	+10.63476563	-13.00781250	+11.57958984	+1580	+6.58740234	-9.84375000	-0.91845703	+36.36474609	+5.18554688	-45.02197266	+1368
+1457971108.81640010	+8.66162109	-6.73242188	-0.79980469	+52.00927734	-8.17382813	-47.90039063	+2068	+8.42871094	-5.97656250	-0.47900391	+10.61279297	-12.94189453	+11.60156250	+1576	+6.59179688	-9.83935547	-0.91406250	+36.40869141	+5.27343750	-45.02197266	+1368
+1457971108.82060000	+8.66162109	-6.73242188	-0.79980469	+52.00927734	-8.15185547	-47.87841797	+2068	+8.42871094	-5.97656250	-0.47900391	+10.61279297	-12.89794922	+11.60156250	+1572	+6.59179688	-9.83935547	-0.90966797	+36.43066406	+5.31738281	-45.00000000	+1368
+1457971108.82470010	+8.66162109	-6.73242188	-0.79980469	+52.00927734	-8.12988281	-47.83447266	+2068	+8.42871094	-5.98095703	-0.47900391	+10.61279297	-12.87597656	+11.62353516	+1572	+6.59179688	-9.83935547	-0.90966797	+36.45263672	+5.36132813	-45.00000000	+1368
+1457971108.82890010	+8.66162109	-6.73242188	-0.80419922	+51.98730469	-8.10791016	-47.81250000	+2064	+8.42871094	-5.98095703	-0.48339844	+10.61279297	-12.85400391	+11.62353516	+1568	+6.59179688	-9.83935547	-0.90527344	+36.45263672	+5.38330078	-45.00000000	+1368
+1457971108.83299990	+8.66162109	-6.73681641	-0.80419922	+51.98730469	-8.08593750	-47.76855469	+2064	+8.42431641	-5.98095703	-0.48339844	+10.59082031	-12.81005859	+11.62353516	+1568	+6.59179688	-9.83935547	-0.90527344	+36.47460938	+5.42724609	-45.00000000	+1368
+1457971108.83719990	+8.66162109	-6.73681641	-0.80419922	+51.98730469	-8.06396484	-47.74658203	+2064	+8.42431641	-5.98095703	-0.48339844	+10.59082031	-12.78808594	+11.64550781	+1564	+6.59179688	-9.84375000	-0.90527344	+36.47460938	+5.44921875	-44.97802734	+1368
+1457971108.84550000	+8.65722656	-6.73681641	-0.80859375	+51.98730469	-8.02001953	-47.68066406	+2060	+8.42431641	-5.98095703	-0.48339844	+10.59082031	-12.72216797	+11.64550781	+1560	+6.59179688	-9.84375000	-0.90527344	+36.47460938	+5.51513672	-44.95605469	+1364
+1457971108.84970000	+8.65722656	-6.73681641	-0.80859375	+51.98730469	-7.99804688	-47.65869141	+2060	+8.42431641	-5.98095703	-0.48339844	+10.61279297	-12.70019531	+11.64550781	+1560	+6.58740234	-9.84375000	-0.90527344	+36.47460938	+5.53710938	-44.93408203	+1364
+1457971108.85390000	+8.65722656	-6.73681641	-0.80859375	+52.00927734	-7.97607422	-47.63671875	+2060	+8.41992188	-5.98095703	-0.48779297	+10.61279297	-12.65625000	+11.64550781	+1560	+6.58300781	-9.84375000	-0.90527344	+36.47460938	+5.55908203	-44.91210938	+1364
+1457971108.85800000	+8.65722656	-6.73681641	-0.80859375	+52.00927734	-7.95410156	-47.61474609	+2056	+8.41992188	-5.98095703	-0.48779297	+10.61279297	-12.63427734	+11.64550781	+1556	+6.58300781	-9.84814453	-0.90966797	+36.45263672	+5.58105469	-44.89013672	+1364
+1457971108.86640000	+8.65283203	-6.73681641	-0.81298828	+52.03125000	-7.88818359	-47.57080078	+2056	+8.41992188	-5.98535156	-0.48779297	+10.63476563	-12.56835938	+11.62353516	+1552	+6.57421875	-9.84814453	-0.91406250	+36.43066406	+5.62500000	-44.84619141	+1364
+1457971108.87050010	+8.65283203	-6.73681641	-0.81298828	+52.03125000	-7.86621094	-47.57080078	+2052	+8.41992188	-5.98535156	-0.48779297	+10.63476563	-12.52441406	+11.62353516	+1552	+6.56982422	-9.85253906	-0.91406250	+36.40869141	+5.64697266	-44.82421875	+1364
+1457971108.87470010	+8.65283203	-6.73681641	-0.81298828	+52.03125000	-7.84423828	-47.54882813	+2052	+8.41552734	-5.98535156	-0.48779297	+10.65673828	-12.50244141	+11.62353516	+1552	+6.56542969	-9.85253906	-0.91845703	+36.38671875	+5.66894531	-44.80224609	+1364
+1457971108.87890010	+8.64843750	-6.73681641	-0.81298828	+52.05322266	-7.82226563	-47.52685547	+2052	+8.41552734	-5.98535156	-0.48779297	+10.65673828	-12.48046875	+11.60156250	+1552	+6.56542969	-9.85693359	-0.91845703	+36.36474609	+5.69091797	-44.78027344	+1364
+1457971108.88299990	+8.64843750	-6.73681641	-0.81738281	+52.05322266	-7.80029297	-47.50488281	+2048	+8.41552734	-5.98535156	-0.49218750	+10.65673828	-12.43652344	+11.60156250	+1548	+6.56103516	-9.85693359	-0.92285156	+36.36474609	+5.69091797	-44.75830078	+1364
+1457971108.88720010	+8.64843750	-6.73681641	-0.81738281	+52.07519531	-7.77832031	-47.50488281	+2048	+8.41552734	-5.98535156	-0.49218750	+10.67871094	-12.41455078	+11.57958984	+1548	+6.55664063	-9.85693359	-0.92285156	+36.34277344	+5.71289063	-44.73632813	+1360
+1457971108.89549990	+8.64843750	-6.73681641	-0.81738281	+52.07519531	-7.73437500	-47.48291016	+2044	+8.41113281	-5.98535156	-0.49218750	+10.70068359	-12.37060547	+11.55761719	+1548	+6.55224609	-9.86132813	-0.92724609	+36.34277344	+5.73486328	-44.71435547	+1360
+1457971108.89969990	+8.64404297	-6.73681641	-0.82177734	+52.09716797	-7.71240234	-47.46093750	+2040	+8.41113281	-5.98535156	-0.49218750	+10.70068359	-12.34863281	+11.55761719	+1548	+6.55224609	-9.86132813	-0.92724609	+36.34277344	+5.75683594	-44.71435547	+1356
+1457971108.90380000	+8.64404297	-6.73681641	-0.82177734	+52.09716797	-7.69042969	-47.46093750	+2040	+8.41113281	-5.98535156	-0.49658203	+10.70068359	-12.32666016	+11.53564453	+1544	+6.54785156	-9.86132813	-0.92724609	+36.34277344	+5.77880859	-44.71435547	+1356
+1457971108.90800000	+8.64404297	-6.73681641	-0.82177734	+52.09716797	-7.69042969	-47.46093750	+2036	+8.41113281	-5.98535156	-0.49658203	+10.72265625	-12.30468750	+11.53564453	+1544	+6.54785156	-9.86132813	-0.92724609	+36.34277344	+5.77880859	-44.71435547	+1352
+1457971108.91220000	+8.64404297	-6.73681641	-0.82617188	+52.11914063	-7.66845703	-47.43896484	+2036	+8.41113281	-5.98535156	-0.49658203	+10.72265625	-12.28271484	+11.53564453	+1544	+6.54785156	-9.86572266	-0.92724609	+36.36474609	+5.80078125	-44.71435547	+1352
+1457971108.92050000	+8.64404297	-6.74121094	-0.82617188	+52.14111328	-7.64648438	-47.43896484	+2032	+8.41113281	-5.98974609	-0.49658203	+10.74462891	-12.23876953	+11.51367188	+1544	+6.55224609	-9.86572266	-0.92285156	+36.38671875	+5.82275391	-44.73632813	+1348
+1457971108.92470000	+8.64404297	-6.74121094	-0.82617188	+52.14111328	-7.64648438	-47.43896484	+2028	+8.41113281	-5.98974609	-0.49658203	+10.74462891	-12.23876953	+11.51367188	+1540	+6.55224609	-9.86572266	-0.92285156	+36.40869141	+5.82275391	-44.73632813	+1348
+1457971108.92880010	+8.64404297	-6.74121094	-0.82617188	+52.16308594	-7.62451172	-47.43896484	+2028	+8.40673828	-5.98974609	-0.50097656	+10.74462891	-12.21679688	+11.51367188	+1540	+6.55664063	-9.86572266	-0.91845703	+36.43066406	+5.84472656	-44.75830078	+1348
+1457971108.93300010	+8.64404297	-6.74121094	-0.83056641	+52.16308594	-7.62451172	-47.43896484	+2024	+8.40673828	-5.98974609	-0.50097656	+10.76660156	-12.21679688	+11.51367188	+1540	+6.55664063	-9.86572266	-0.91845703	+36.45263672	+5.84472656	-44.78027344	+1348
+1457971108.93720010	+8.64404297	-6.74121094	-0.83056641	+52.18505859	-7.60253906	-47.43896484	+2024	+8.40673828	-5.98974609	-0.50097656	+10.76660156	-12.21679688	+11.51367188	+1540	+6.56103516	-9.86572266	-0.91845703	+36.47460938	+5.86669922	-44.80224609	+1348
+1457971108.94129990	+8.64404297	-6.74560547	-0.83056641	+52.20703125	-7.60253906	-47.43896484	+2020	+8.40673828	-5.98974609	-0.50097656	+10.78857422	-12.19482422	+11.49169922	+1536	+6.56103516	-9.86572266	-0.91406250	+36.49658203	+5.86669922	-44.82421875	+1348
+1457971108.94970010	+8.64404297	-6.74560547	-0.83056641	+52.22900391	-7.58056641	-47.43896484	+2020	+8.40673828	-5.99414063	-0.50537109	+10.81054688	-12.17285156	+11.49169922	+1536	+6.56542969	-9.86572266	-0.90966797	+36.54052734	+5.88867188	-44.84619141	+1348
+1457971108.95380000	+8.64404297	-6.74560547	-0.83056641	+52.25097656	-7.58056641	-47.46093750	+2016	+8.40673828	-5.99414063	-0.50537109	+10.81054688	-12.17285156	+11.49169922	+1532	+6.56982422	-9.86572266	-0.90966797	+36.56250000	+5.91064453	-44.86816406	+1348
+1457971108.95799990	+8.64404297	-6.74560547	-0.83056641	+52.27294922	-7.55859375	-47.46093750	+2016	+8.40673828	-5.99414063	-0.50537109	+10.83251953	-12.17285156	+11.49169922	+1532	+6.56982422	-9.86572266	-0.90527344	+36.58447266	+5.91064453	-44.89013672	+1348
+1457971108.96219990	+8.64404297	-6.75000000	-0.83056641	+52.29492188	-7.55859375	-47.46093750	+2016	+8.40673828	-5.99414063	-0.50537109	+10.85449219	-12.15087891	+11.46972656	+1532	+6.56982422	-9.86572266	-0.90527344	+36.60644531	+5.93261719	-44.91210938	+1348
+1457971108.96630000	+8.63964844	-6.75000000	-0.83496094	+52.31689453	-7.53662109	-47.48291016	+2012	+8.40673828	-5.99414063	-0.50537109	+10.85449219	-12.15087891	+11.46972656	+1528	+6.57421875	-9.86572266	-0.90087891	+36.62841797	+5.95458984	-44.91210938	+1352
+1457971108.97470000	+8.63964844	-6.75000000	-0.83496094	+52.36083984	-7.49267578	-47.48291016	+2012	+8.40234375	-5.99414063	-0.50976563	+10.89843750	-12.12890625	+11.44775391	+1528	+6.57421875	-9.87011719	-0.90087891	+36.67236328	+5.97656250	-44.93408203	+1352
+1457971108.97880010	+8.63964844	-6.75439453	-0.83496094	+52.40478516	-7.47070313	-47.50488281	+2008	+8.40234375	-5.99853516	-0.50976563	+10.92041016	-12.10693359	+11.44775391	+1528	+6.57421875	-9.87011719	-0.90087891	+36.67236328	+5.99853516	-44.93408203	+1352
+1457971108.98300000	+8.63964844	-6.75439453	-0.83496094	+52.42675781	-7.47070313	-47.50488281	+2008	+8.40234375	-5.99853516	-0.50976563	+10.94238281	-12.10693359	+11.42578125	+1524	+6.56982422	-9.87451172	-0.90087891	+36.69433594	+5.99853516	-44.93408203	+1352
+1457971108.98709990	+8.63525391	-6.75439453	-0.83935547	+52.44873047	-7.44873047	-47.50488281	+2008	+8.40234375	-5.99853516	-0.50976563	+10.96435547	-12.08496094	+11.40380859	+1524	+6.56982422	-9.87451172	-0.90087891	+36.69433594	+6.02050781	-44.93408203	+1352
+1457971108.99130010	+8.63525391	-6.75439453	-0.83935547	+52.49267578	-7.42675781	-47.52685547	+2004	+8.40234375	-5.99853516	-0.51416016	+11.00830078	-12.08496094	+11.38183594	+1524	+6.56542969	-9.87890625	-0.90527344	+36.69433594	+6.04248047	-44.91210938	+1352
+1457971108.99959990	+8.63085938	-6.75439453	-0.83935547	+52.53662109	-7.38281250	-47.54882813	+2004	+8.39794922	-5.99853516	-0.51416016	+11.05224609	-12.06298828	+11.35986328	+1520	+6.56103516	-9.88330078	-0.90966797	+36.69433594	+6.06445313	-44.89013672	+1352
+1457971109.00379990	+8.63085938	-6.75439453	-0.84375000	+52.55859375	-7.38281250	-47.54882813	+2000	+8.39794922	-5.99853516	-0.51416016	+11.07421875	-12.04101563	+11.33789063	+1520	+6.55664063	-9.88769531	-0.90966797	+36.69433594	+6.08642578	-44.86816406	+1352
+1457971109.00799990	+8.63085938	-6.75439453	-0.84375000	+52.58056641	-7.36083984	-47.54882813	+2000	+8.39794922	-5.99853516	-0.51416016	+11.11816406	-12.01904297	+11.31591797	+1520	+6.55664063	-9.89208984	-0.91406250	+36.69433594	+6.08642578	-44.84619141	+1352
+1457971109.01210000	+8.63085938	-6.75439453	-0.84375000	+52.60253906	-7.36083984	-47.54882813	+2000	+8.39355469	-6.00292969	-0.51855469	+11.14013672	-12.01904297	+11.29394531	+1520	+6.55224609	-9.89208984	-0.91406250	+36.69433594	+6.10839844	-44.84619141	+1352
+1457971109.02049990	+8.62646484	-6.75439453	-0.84375000	+52.64648438	-7.33886719	-47.57080078	+1996	+8.39355469	-6.00292969	-0.51855469	+11.18408203	-12.01904297	+11.25000000	+1516	+6.55224609	-9.89648438	-0.91845703	+36.71630859	+6.10839844	-44.82421875	+1348
+1457971109.02880000	+8.62646484	-6.75439453	-0.84375000	+52.69042969	-7.31689453	-47.59277344	+1992	+8.38916016	-6.00292969	-0.51855469	+11.22802734	-11.99707031	+11.22802734	+1516	+6.55224609	-9.89648438	-0.91845703	+36.73828125	+6.13037109	-44.84619141	+1344
+1457971109.03300000	+8.62646484	-6.75439453	-0.84375000	+52.69042969	-7.31689453	-47.59277344	+1988	+8.38916016	-6.00292969	-0.51855469	+11.25000000	-11.99707031	+11.20605469	+1516	+6.55224609	-9.89648438	-0.91845703	+36.78222656	+6.13037109	-44.84619141	+1344
+1457971109.03710010	+8.62646484	-6.75439453	-0.84375000	+52.71240234	-7.31689453	-47.61474609	+1988	+8.38916016	-6.00292969	-0.51855469	+11.27197266	-12.01904297	+11.20605469	+1512	+6.55664063	-9.89648438	-0.91845703	+36.80419922	+6.13037109	-44.84619141	+1340
+1457971109.04130010	+8.62646484	-6.75439453	-0.84375000	+52.73437500	-7.31689453	-47.61474609	+1984	+8.38916016	-6.00292969	-0.51855469	+11.29394531	-12.01904297	+11.20605469	+1512	+6.55664063	-9.89648438	-0.91406250	+36.82617188	+6.13037109	-44.86816406	+1340
+1457971109.04550000	+8.62646484	-6.75439453	-0.84375000	+52.73437500	-7.31689453	-47.63671875	+1984	+8.38916016	-6.00292969	-0.51855469	+11.29394531	-12.01904297	+11.20605469	+1512	+6.56103516	-9.89648438	-0.91406250	+36.87011719	+6.13037109	-44.89013672	+1340
+1457971109.04959990	+8.62646484	-6.75439453	-0.84375000	+52.75634766	-7.31689453	-47.63671875	+1984	+8.38916016	-6.00292969	-0.51855469	+11.31591797	-12.01904297	+11.20605469	+1512	+6.56542969	-9.89648438	-0.90966797	+36.89208984	+6.13037109	-44.91210938	+1340
+1457971109.05380010	+8.62646484	-6.75878906	-0.84375000	+52.75634766	-7.33886719	-47.63671875	+1984	+8.38916016	-6.00292969	-0.51855469	+11.31591797	-12.01904297	+11.20605469	+1512	+6.56542969	-9.89648438	-0.90966797	+36.93603516	+6.15234375	-44.91210938	+1340
+1457971109.05790000	+8.62646484	-6.75878906	-0.84375000	+52.77832031	-7.33886719	-47.65869141	+1980	+8.38476563	-6.00292969	-0.51855469	+11.33789063	-12.04101563	+11.20605469	+1508	+6.56982422	-9.89208984	-0.90527344	+36.95800781	+6.15234375	-44.93408203	+1340
+1457971109.06629990	+8.63085938	-6.75878906	-0.84375000	+52.77832031	-7.33886719	-47.65869141	+1980	+8.38476563	-6.00732422	-0.51855469	+11.35986328	-12.04101563	+11.20605469	+1508	+6.57421875	-9.89208984	-0.90087891	+37.00195313	+6.15234375	-44.97802734	+1344
+1457971109.07040000	+8.63085938	-6.75878906	-0.84375000	+52.80029297	-7.33886719	-47.65869141	+1980	+8.38476563	-6.00732422	-0.51855469	+11.35986328	-12.04101563	+11.20605469	+1508	+6.57861328	-9.89208984	-0.90087891	+37.02392578	+6.15234375	-45.00000000	+1344
+1457971109.07460000	+8.63085938	-6.75878906	-0.84375000	+52.80029297	-7.33886719	-47.68066406	+1976	+8.38476563	-6.00732422	-0.51855469	+11.35986328	-12.04101563	+11.20605469	+1504	+6.57861328	-9.89208984	-0.90087891	+37.04589844	+6.15234375	-45.02197266	+1344
+1457971109.07880000	+8.63085938	-6.75878906	-0.84375000	+52.80029297	-7.33886719	-47.68066406	+1976	+8.38476563	-6.00732422	-0.51855469	+11.38183594	-12.06298828	+11.20605469	+1504	+6.58300781	-9.89208984	-0.89648438	+37.06787109	+6.15234375	-45.02197266	+1344
+1457971109.08290000	+8.63085938	-6.75878906	-0.83935547	+52.80029297	-7.36083984	-47.68066406	+1976	+8.38476563	-6.00732422	-0.51855469	+11.38183594	-12.06298828	+11.20605469	+1504	+6.58300781	-9.89208984	-0.89648438	+37.08984375	+6.15234375	-45.04394531	+1344
+1457971109.08710000	+8.63085938	-6.75878906	-0.83935547	+52.80029297	-7.36083984	-47.68066406	+1976	+8.38476563	-6.00732422	-0.51855469	+11.38183594	-12.06298828	+11.20605469	+1504	+6.58300781	-9.89208984	-0.89648438	+37.08984375	+6.15234375	-45.04394531	+1344
+1457971109.09130000	+8.63085938	-6.75878906	-0.83935547	+52.82226563	-7.36083984	-47.68066406	+1976	+8.38476563	-6.00732422	-0.51855469	+11.38183594	-12.06298828	+11.20605469	+1504	+6.58300781	-9.89208984	-0.89648438	+37.08984375	+6.15234375	-45.04394531	+1348
+1457971109.09960010	+8.63085938	-6.75878906	-0.83935547	+52.82226563	-7.36083984	-47.68066406	+1972	+8.38476563	-6.00732422	-0.51855469	+11.40380859	-12.08496094	+11.20605469	+1500	+6.58300781	-9.89208984	-0.89648438	+37.08984375	+6.15234375	-45.06591797	+1348
+1457971109.10380010	+8.63085938	-6.75878906	-0.83935547	+52.82226563	-7.36083984	-47.68066406	+1972	+8.38476563	-6.00732422	-0.51855469	+11.40380859	-12.08496094	+11.20605469	+1500	+6.58300781	-9.89208984	-0.89648438	+37.08984375	+6.15234375	-45.06591797	+1348
+1457971109.10789990	+8.63085938	-6.75878906	-0.83935547	+52.82226563	-7.36083984	-47.68066406	+1972	+8.38476563	-6.00732422	-0.51855469	+11.40380859	-12.08496094	+11.20605469	+1500	+6.58300781	-9.89208984	-0.89648438	+37.08984375	+6.15234375	-45.04394531	+1348
+1457971109.11209990	+8.63085938	-6.75439453	-0.83935547	+52.82226563	-7.36083984	-47.68066406	+1972	+8.38476563	-6.00732422	-0.51855469	+11.40380859	-12.08496094	+11.20605469	+1500	+6.58300781	-9.89208984	-0.89648438	+37.06787109	+6.15234375	-45.04394531	+1348
+1457971109.11630010	+8.63085938	-6.75439453	-0.83935547	+52.82226563	-7.36083984	-47.68066406	+1972	+8.38476563	-6.00732422	-0.51855469	+11.40380859	-12.08496094	+11.20605469	+1500	+6.58300781	-9.89208984	-0.89648438	+37.06787109	+6.15234375	-45.04394531	+1348
+1457971109.12040000	+8.63085938	-6.75439453	-0.83935547	+52.82226563	-7.36083984	-47.68066406	+1972	+8.38476563	-6.00732422	-0.51855469	+11.40380859	-12.08496094	+11.18408203	+1500	+6.57861328	-9.89208984	-0.89648438	+37.06787109	+6.15234375	-45.04394531	+1348
+1457971109.12459990	+8.63085938	-6.75439453	-0.83935547	+52.82226563	-7.36083984	-47.68066406	+1972	+8.38476563	-6.00732422	-0.51855469	+11.42578125	-12.08496094	+11.18408203	+1500	+6.57861328	-9.89208984	-0.90087891	+37.04589844	+6.17431641	-45.04394531	+1348
+1457971109.12879990	+8.63085938	-6.75439453	-0.83935547	+52.82226563	-7.36083984	-47.68066406	+1972	+8.38476563	-6.00732422	-0.51855469	+11.42578125	-12.08496094	+11.18408203	+1496	+6.57861328	-9.89208984	-0.90087891	+37.04589844	+6.17431641	-45.04394531	+1348
+1457971109.13710000	+8.63085938	-6.75439453	-0.83935547	+52.82226563	-7.36083984	-47.70263672	+1968	+8.38476563	-6.00732422	-0.51855469	+11.42578125	-12.08496094	+11.16210938	+1496	+6.57421875	-9.89648438	-0.90087891	+37.02392578	+6.17431641	-45.02197266	+1348
+1457971109.14120010	+8.63085938	-6.75439453	-0.83935547	+52.82226563	-7.36083984	-47.70263672	+1968	+8.38476563	-6.00732422	-0.51855469	+11.42578125	-12.08496094	+11.16210938	+1496	+6.57421875	-9.89648438	-0.90087891	+37.02392578	+6.17431641	-45.02197266	+1348
+1457971109.14540000	+8.62646484	-6.75439453	-0.83935547	+52.82226563	-7.36083984	-47.70263672	+1968	+8.38476563	-6.00732422	-0.51855469	+11.42578125	-12.08496094	+11.16210938	+1496	+6.57421875	-9.89648438	-0.90087891	+37.02392578	+6.17431641	-45.02197266	+1348
+1457971109.14960000	+8.62646484	-6.75439453	-0.83935547	+52.82226563	-7.36083984	-47.70263672	+1968	+8.38476563	-6.00732422	-0.51855469	+11.42578125	-12.08496094	+11.16210938	+1496	+6.57421875	-9.89648438	-0.90527344	+37.02392578	+6.17431641	-45.02197266	+1348
+1457971109.15370010	+8.62646484	-6.75439453	-0.83935547	+52.84423828	-7.36083984	-47.70263672	+1968	+8.38476563	-6.00732422	-0.51855469	+11.44775391	-12.08496094	+11.16210938	+1496	+6.57421875	-9.89648438	-0.90527344	+37.00195313	+6.17431641	-45.02197266	+1348
+1457971109.15790010	+8.62646484	-6.75439453	-0.83935547	+52.84423828	-7.36083984	-47.70263672	+1968	+8.38476563	-6.00732422	-0.52294922	+11.44775391	-12.06298828	+11.16210938	+1496	+6.56982422	-9.89648438	-0.90527344	+37.00195313	+6.19628906	-45.00000000	+1348
+1457971109.16210010	+8.62646484	-6.75439453	-0.83935547	+52.84423828	-7.36083984	-47.70263672	+1968	+8.38476563	-6.00732422	-0.52294922	+11.44775391	-12.06298828	+11.14013672	+1496	+6.56982422	-9.89648438	-0.90527344	+37.02392578	+6.19628906	-45.00000000	+1348
+1457971109.16619990	+8.62646484	-6.75439453	-0.83935547	+52.84423828	-7.36083984	-47.70263672	+1968	+8.38476563	-6.00732422	-0.52294922	+11.44775391	-12.06298828	+11.14013672	+1496	+6.56982422	-9.89648438	-0.90527344	+37.02392578	+6.19628906	-45.02197266	+1348
+1457971109.17459990	+8.62646484	-6.75439453	-0.83935547	+52.84423828	-7.36083984	-47.70263672	+1968	+8.38476563	-6.00732422	-0.52294922	+11.46972656	-12.06298828	+11.14013672	+1496	+6.57421875	-9.89648438	-0.90527344	+37.02392578	+6.21826172	-45.02197266	+1344
+1457971109.17870000	+8.62646484	-6.75878906	-0.83935547	+52.84423828	-7.33886719	-47.70263672	+1968	+8.38476563	-6.00732422	-0.52294922	+11.46972656	-12.06298828	+11.14013672	+1496	+6.57421875	-9.89648438	-0.90087891	+37.04589844	+6.21826172	-45.02197266	+1344
+1457971109.18290000	+8.62646484	-6.75878906	-0.83935547	+52.84423828	-7.33886719	-47.70263672	+1968	+8.38476563	-6.00732422	-0.52294922	+11.46972656	-12.06298828	+11.14013672	+1496	+6.57421875	-9.89648438	-0.90087891	+37.04589844	+6.21826172	-45.02197266	+1344
+1457971109.19120000	+8.62646484	-6.75878906	-0.84375000	+52.86621094	-7.33886719	-47.70263672	+1968	+8.38037109	-6.00732422	-0.52294922	+11.49169922	-12.04101563	+11.14013672	+1496	+6.57421875	-9.89648438	-0.90087891	+37.06787109	+6.24023438	-45.02197266	+1344
+1457971109.19540000	+8.62646484	-6.75878906	-0.84375000	+52.86621094	-7.33886719	-47.70263672	+1968	+8.38037109	-6.00732422	-0.52294922	+11.49169922	-12.04101563	+11.14013672	+1496	+6.57861328	-9.89648438	-0.90087891	+37.08984375	+6.26220703	-45.04394531	+1344
+1457971109.19960000	+8.62207031	-6.75878906	-0.84375000	+52.86621094	-7.33886719	-47.70263672	+1968	+8.38037109	-6.00732422	-0.52294922	+11.49169922	-12.04101563	+11.14013672	+1496	+6.57861328	-9.89648438	-0.90087891	+37.08984375	+6.26220703	-45.04394531	+1344
+1457971109.20370010	+8.62207031	-6.75878906	-0.84375000	+52.86621094	-7.31689453	-47.70263672	+1968	+8.38037109	-6.00732422	-0.52734375	+11.51367188	-12.01904297	+11.14013672	+1492	+6.57861328	-9.89648438	-0.90087891	+37.11181641	+6.26220703	-45.04394531	+1344
+1457971109.20790000	+8.62207031	-6.75878906	-0.84375000	+52.88818359	-7.31689453	-47.70263672	+1968	+8.38037109	-6.00732422	-0.52734375	+11.51367188	-12.01904297	+11.14013672	+1492	+6.57861328	-9.89648438	-0.90087891	+37.13378906	+6.28417969	-45.04394531	+1344
+1457971109.21199990	+8.62207031	-6.75878906	-0.84375000	+52.88818359	-7.31689453	-47.68066406	+1968	+8.38037109	-6.00732422	-0.52734375	+11.51367188	-12.01904297	+11.11816406	+1492	+6.57861328	-9.89648438	-0.90087891	+37.13378906	+6.28417969	-45.04394531	+1344
+1457971109.21620010	+8.62207031	-6.75878906	-0.84375000	+52.88818359	-7.29492188	-47.68066406	+1968	+8.38037109	-6.00732422	-0.52734375	+11.53564453	-11.99707031	+11.11816406	+1492	+6.57861328	-9.89648438	-0.90087891	+37.15576172	+6.30615234	-45.04394531	+1344
+1457971109.22449990	+8.61767578	-6.75878906	-0.84814453	+52.91015625	-7.27294922	-47.68066406	+1968	+8.37597656	-6.00732422	-0.53173828	+11.55761719	-11.97509766	+11.09619141	+1488	+6.57861328	-9.89648438	-0.90087891	+37.15576172	+6.32812500	-45.02197266	+1344
+1457971109.22869990	+8.61767578	-6.75878906	-0.84814453	+52.93212891	-7.25097656	-47.65869141	+1968	+8.37597656	-6.00732422	-0.53173828	+11.57958984	-11.95312500	+11.07421875	+1488	+6.57861328	-9.89648438	-0.90087891	+37.17773438	+6.32812500	-45.02197266	+1344
+1457971109.23289990	+8.61328125	-6.75878906	-0.84814453	+52.93212891	-7.22900391	-47.65869141	+1968	+8.37597656	-6.00732422	-0.53173828	+11.60156250	-11.93115234	+11.07421875	+1488	+6.57421875	-9.89648438	-0.90087891	+37.17773438	+6.35009766	-45.00000000	+1344
+1457971109.23700000	+8.61328125	-6.75878906	-0.85253906	+52.93212891	-7.20703125	-47.63671875	+1968	+8.37597656	-6.00732422	-0.53173828	+11.60156250	-11.90917969	+11.05224609	+1488	+6.57421875	-9.89648438	-0.90527344	+37.17773438	+6.37207031	-45.00000000	+1344
+1457971109.24120000	+8.60888672	-6.75878906	-0.85253906	+52.95410156	-7.18505859	-47.63671875	+1968	+8.37158203	-6.00732422	-0.53613281	+11.62353516	-11.88720703	+11.03027344	+1484	+6.56982422	-9.90087891	-0.90527344	+37.17773438	+6.39404297	-44.97802734	+1344
+1457971109.24540000	+8.60888672	-6.75878906	-0.85253906	+52.95410156	-7.16308594	-47.61474609	+1968	+8.37158203	-6.00732422	-0.53613281	+11.64550781	-11.86523438	+11.00830078	+1484	+6.56982422	-9.90087891	-0.90966797	+37.17773438	+6.41601563	-44.95605469	+1344
+1457971109.24950000	+8.60449219	-6.75878906	-0.85693359	+52.97607422	-7.14111328	-47.61474609	+1968	+8.36718750	-6.00732422	-0.53613281	+11.64550781	-11.84326172	+11.00830078	+1484	+6.56542969	-9.90087891	-0.90966797	+37.17773438	+6.41601563	-44.93408203	+1344
+1457971109.25370000	+8.60449219	-6.75878906	-0.85693359	+52.97607422	-7.11914063	-47.61474609	+1968	+8.36718750	-6.00732422	-0.53613281	+11.66748047	-11.82128906	+10.98632813	+1484	+6.56103516	-9.90087891	-0.91406250	+37.17773438	+6.43798828	-44.91210938	+1344
+1457971109.26200010	+8.60009766	-6.75878906	-0.85693359	+52.99804688	-7.09716797	-47.59277344	+1964	+8.36279297	-6.00732422	-0.54052734	+11.68945313	-11.77734375	+10.94238281	+1480	+6.55664063	-9.90527344	-0.91845703	+37.17773438	+6.48193359	-44.89013672	+1344
+1457971109.26620010	+8.60009766	-6.75878906	-0.86132813	+52.99804688	-7.07519531	-47.57080078	+1964	+8.36279297	-6.00732422	-0.54052734	+11.71142578	-11.75537109	+10.94238281	+1480	+6.55224609	-9.90527344	-0.91845703	+37.17773438	+6.50390625	-44.86816406	+1344
+1457971109.27040000	+8.60009766	-6.75878906	-0.86132813	+52.99804688	-7.05322266	-47.57080078	+1964	+8.36279297	-6.00732422	-0.54052734	+11.71142578	-11.73339844	+10.92041016	+1480	+6.54785156	-9.90527344	-0.91845703	+37.17773438	+6.52587891	-44.86816406	+1344
+1457971109.27449990	+8.60009766	-6.75878906	-0.86132813	+53.02001953	-7.05322266	-47.54882813	+1960	+8.35839844	-6.00732422	-0.54052734	+11.73339844	-11.71142578	+10.92041016	+1476	+6.54785156	-9.90527344	-0.91845703	+37.17773438	+6.54785156	-44.84619141	+1340
+1457971109.27870010	+8.59570313	-6.75439453	-0.86132813	+53.02001953	-7.05322266	-47.54882813	+1960	+8.35839844	-6.00732422	-0.54492188	+11.73339844	-11.71142578	+10.92041016	+1476	+6.54785156	-9.90527344	-0.91845703	+37.19970703	+6.56982422	-44.84619141	+1340
+1457971109.28290010	+8.59570313	-6.75439453	-0.86132813	+53.02001953	-7.03125000	-47.52685547	+1960	+8.35839844	-6.00732422	-0.54492188	+11.75537109	-11.68945313	+10.92041016	+1476	+6.54785156	-9.90527344	-0.91845703	+37.22167969	+6.59179688	-44.84619141	+1336
+1457971109.28699990	+8.59570313	-6.75439453	-0.86572266	+53.02001953	-7.03125000	-47.52685547	+1956	+8.35839844	-6.00732422	-0.54492188	+11.75537109	-11.68945313	+10.92041016	+1476	+6.54785156	-9.90527344	-0.91845703	+37.24365234	+6.59179688	-44.84619141	+1336
+1457971109.29119990	+8.59570313	-6.75439453	-0.86572266	+53.02001953	-7.03125000	-47.52685547	+1956	+8.35839844	-6.00732422	-0.54492188	+11.75537109	-11.66748047	+10.92041016	+1476	+6.54785156	-9.90527344	-0.91845703	+37.26562500	+6.61376953	-44.84619141	+1336
+1457971109.29950000	+8.59570313	-6.75439453	-0.86572266	+53.04199219	-7.03125000	-47.50488281	+1952	+8.35400391	-6.00732422	-0.54492188	+11.75537109	-11.66748047	+10.94238281	+1472	+6.55224609	-9.90087891	-0.91406250	+37.30957031	+6.63574219	-44.86816406	+1336
+1457971109.30370000	+8.59570313	-6.75439453	-0.86572266	+53.04199219	-7.00927734	-47.48291016	+1952	+8.35400391	-6.00732422	-0.54492188	+11.75537109	-11.64550781	+10.94238281	+1472	+6.55664063	-9.90087891	-0.91406250	+37.30957031	+6.65771484	-44.89013672	+1336
+1457971109.30780010	+8.59570313	-6.75439453	-0.86572266	+53.04199219	-7.00927734	-47.48291016	+1952	+8.35400391	-6.00732422	-0.54492188	+11.75537109	-11.64550781	+10.94238281	+1472	+6.55664063	-9.90087891	-0.90966797	+37.33154297	+6.65771484	-44.89013672	+1336
+1457971109.31200000	+8.59570313	-6.75439453	-0.86572266	+53.04199219	-7.00927734	-47.46093750	+1948	+8.35400391	-6.00732422	-0.54492188	+11.75537109	-11.64550781	+10.94238281	+1468	+6.55664063	-9.90087891	-0.90966797	+37.35351563	+6.67968750	-44.89013672	+1336
+1457971109.31620000	+8.59570313	-6.75439453	-0.86572266	+53.04199219	-7.00927734	-47.46093750	+1948	+8.35400391	-6.00732422	-0.54492188	+11.75537109	-11.64550781	+10.96435547	+1468	+6.56103516	-9.90087891	-0.90966797	+37.37548828	+6.67968750	-44.91210938	+1336
+1457971109.32030010	+8.59570313	-6.75878906	-0.86572266	+53.04199219	-7.00927734	-47.46093750	+1948	+8.35400391	-6.00732422	-0.54931641	+11.75537109	-11.62353516	+10.96435547	+1468	+6.56103516	-9.89648438	-0.90966797	+37.39746094	+6.70166016	-44.91210938	+1336
+1457971109.32450010	+8.59570313	-6.75878906	-0.87011719	+53.04199219	-7.00927734	-47.43896484	+1944	+8.35400391	-6.00732422	-0.54931641	+11.75537109	-11.62353516	+10.96435547	+1468	+6.56103516	-9.89648438	-0.90527344	+37.39746094	+6.70166016	-44.91210938	+1336
+1457971109.32870010	+8.59570313	-6.75878906	-0.87011719	+53.04199219	-7.00927734	-47.43896484	+1944	+8.35400391	-6.00732422	-0.54931641	+11.75537109	-11.62353516	+10.96435547	+1468	+6.56103516	-9.89648438	-0.90527344	+37.41943359	+6.70166016	-44.91210938	+1336
+1457971109.33699990	+8.59570313	-6.75878906	-0.87011719	+53.04199219	-7.00927734	-47.41699219	+1940	+8.35400391	-6.01171875	-0.54931641	+11.77734375	-11.60156250	+10.98632813	+1464	+6.56542969	-9.89648438	-0.90527344	+37.44140625	+6.72363281	-44.91210938	+1336
+1457971109.34120010	+8.59570313	-6.75878906	-0.87011719	+53.04199219	-6.98730469	-47.41699219	+1940	+8.35400391	-6.01171875	-0.54931641	+11.77734375	-11.60156250	+10.98632813	+1464	+6.56542969	-9.89648438	-0.90527344	+37.44140625	+6.72363281	-44.91210938	+1336
+1457971109.34530000	+8.59570313	-6.75878906	-0.87011719	+53.04199219	-6.98730469	-47.41699219	+1940	+8.35400391	-6.01171875	-0.54931641	+11.77734375	-11.60156250	+10.98632813	+1464	+6.56103516	-9.89648438	-0.90527344	+37.44140625	+6.74560547	-44.91210938	+1336
+1457971109.34949990	+8.59570313	-6.75878906	-0.87011719	+53.04199219	-6.98730469	-47.39501953	+1936	+8.35400391	-6.00732422	-0.54931641	+11.77734375	-11.60156250	+10.98632813	+1460	+6.56103516	-9.89648438	-0.90527344	+37.44140625	+6.74560547	-44.89013672	+1336
+1457971109.35369990	+8.59570313	-6.75878906	-0.87011719	+53.04199219	-6.98730469	-47.39501953	+1936	+8.35400391	-6.00732422	-0.54931641	+11.77734375	-11.57958984	+10.98632813	+1460	+6.56103516	-9.89648438	-0.90527344	+37.44140625	+6.74560547	-44.89013672	+1340
+1457971109.35780000	+8.59570313	-6.75878906	-0.87011719	+53.04199219	-6.98730469	-47.39501953	+1936	+8.34960938	-6.00732422	-0.54931641	+11.77734375	-11.57958984	+10.98632813	+1460	+6.56103516	-9.89648438	-0.90527344	+37.44140625	+6.74560547	-44.86816406	+1340
+1457971109.36200000	+8.59130859	-6.75878906	-0.87011719	+53.04199219	-6.96533203	-47.39501953	+1932	+8.34960938	-6.00732422	-0.54931641	+11.77734375	-11.57958984	+10.98632813	+1460	+6.55664063	-9.89648438	-0.90966797	+37.41943359	+6.76757813	-44.86816406	+1340
+1457971109.36620000	+8.59130859	-6.75878906	-0.87011719	+53.04199219	-6.96533203	-47.37304688	+1932	+8.34960938	-6.00732422	-0.54931641	+11.77734375	-11.55761719	+10.98632813	+1456	+6.55664063	-9.89648438	-0.90966797	+37.41943359	+6.76757813	-44.84619141	+1340
+1457971109.37450000	+8.59130859	-6.75439453	-0.87451172	+53.04199219	-6.96533203	-47.37304688	+1928	+8.34960938	-6.00732422	-0.54931641	+11.77734375	-11.55761719	+10.98632813	+1456	+6.55224609	-9.89648438	-0.91406250	+37.39746094	+6.76757813	-44.80224609	+1340
+1457971109.37859990	+8.59130859	-6.75439453	-0.87451172	+53.04199219	-6.96533203	-47.35107422	+1928	+8.34960938	-6.00732422	-0.54931641	+11.77734375	-11.55761719	+10.98632813	+1456	+6.55224609	-9.89648438	-0.91406250	+37.39746094	+6.78955078	-44.80224609	+1340
+1457971109.38280010	+8.59130859	-6.75439453	-0.87451172	+53.04199219	-6.96533203	-47.35107422	+1928	+8.34960938	-6.00732422	-0.54931641	+11.77734375	-11.53564453	+10.98632813	+1456	+6.54785156	-9.89648438	-0.91406250	+37.37548828	+6.78955078	-44.78027344	+1340
+1457971109.38700010	+8.59130859	-6.75439453	-0.87451172	+53.04199219	-6.96533203	-47.35107422	+1924	+8.34960938	-6.00732422	-0.54931641	+11.77734375	-11.53564453	+10.96435547	+1456	+6.54785156	-9.90087891	-0.91845703	+37.37548828	+6.78955078	-44.75830078	+1340
+1457971109.39109990	+8.59130859	-6.75439453	-0.87451172	+53.04199219	-6.96533203	-47.32910156	+1924	+8.34960938	-6.00732422	-0.54931641	+11.77734375	-11.53564453	+10.96435547	+1456	+6.54785156	-9.90087891	-0.91845703	+37.35351563	+6.78955078	-44.73632813	+1340
+1457971109.39529990	+8.59130859	-6.75439453	-0.87451172	+53.04199219	-6.96533203	-47.32910156	+1924	+8.34960938	-6.00732422	-0.54931641	+11.77734375	-11.53564453	+10.96435547	+1452	+6.54345703	-9.90087891	-0.91845703	+37.35351563	+6.78955078	-44.73632813	+1340
+1457971109.39949990	+8.59130859	-6.75439453	-0.87451172	+53.04199219	-6.96533203	-47.30712891	+1924	+8.34960938	-6.00732422	-0.54931641	+11.77734375	-11.51367188	+10.96435547	+1452	+6.54345703	-9.90087891	-0.91845703	+37.35351563	+6.78955078	-44.71435547	+1340
+1457971109.40780000	+8.59130859	-6.75439453	-0.87451172	+53.06396484	-6.96533203	-47.30712891	+1920	+8.34960938	-6.00732422	-0.54931641	+11.77734375	-11.51367188	+10.98632813	+1452	+6.54345703	-9.90087891	-0.91845703	+37.35351563	+6.81152344	-44.69238281	+1336
+1457971109.41199990	+8.59130859	-6.75439453	-0.87451172	+53.06396484	-6.98730469	-47.28515625	+1920	+8.34960938	-6.00732422	-0.54931641	+11.77734375	-11.51367188	+10.98632813	+1452	+6.54345703	-9.90087891	-0.91845703	+37.35351563	+6.81152344	-44.69238281	+1336
+1457971109.41610000	+8.59130859	-6.75439453	-0.87451172	+53.06396484	-6.98730469	-47.28515625	+1920	+8.34960938	-6.00732422	-0.54931641	+11.77734375	-11.51367188	+10.98632813	+1452	+6.54345703	-9.90087891	-0.91845703	+37.35351563	+6.81152344	-44.69238281	+1336
+1457971109.42030000	+8.59130859	-6.75439453	-0.87451172	+53.06396484	-6.98730469	-47.26318359	+1920	+8.34960938	-6.00732422	-0.54931641	+11.77734375	-11.51367188	+10.98632813	+1452	+6.54345703	-9.90087891	-0.91845703	+37.35351563	+6.81152344	-44.69238281	+1336
+1457971109.42450000	+8.59130859	-6.75439453	-0.87451172	+53.06396484	-6.98730469	-47.26318359	+1920	+8.34960938	-6.00732422	-0.54931641	+11.77734375	-11.49169922	+10.98632813	+1452	+6.54345703	-9.90087891	-0.91845703	+37.37548828	+6.81152344	-44.69238281	+1336
+1457971109.42860010	+8.59130859	-6.75439453	-0.87451172	+53.08593750	-6.98730469	-47.24121094	+1916	+8.34960938	-6.00732422	-0.54931641	+11.77734375	-11.49169922	+11.00830078	+1448	+6.54785156	-9.89648438	-0.91845703	+37.37548828	+6.81152344	-44.69238281	+1336
+1457971109.43280010	+8.59130859	-6.75439453	-0.87451172	+53.08593750	-7.00927734	-47.21923828	+1916	+8.34960938	-6.00732422	-0.54931641	+11.77734375	-11.49169922	+11.00830078	+1448	+6.54785156	-9.89648438	-0.91406250	+37.39746094	+6.81152344	-44.69238281	+1336
+1457971109.43700000	+8.59130859	-6.75439453	-0.87890625	+53.08593750	-7.00927734	-47.21923828	+1916	+8.34960938	-6.00732422	-0.54931641	+11.77734375	-11.49169922	+11.00830078	+1448	+6.54785156	-9.89648438	-0.91406250	+37.39746094	+6.83349609	-44.71435547	+1336
+1457971109.44530010	+8.59130859	-6.75439453	-0.87890625	+53.08593750	-7.00927734	-47.17529297	+1916	+8.34521484	-6.00732422	-0.54931641	+11.79931641	-11.46972656	+11.03027344	+1448	+6.55224609	-9.89648438	-0.90966797	+37.41943359	+6.83349609	-44.71435547	+1336
+1457971109.44939990	+8.59130859	-6.75439453	-0.87890625	+53.10791016	-7.00927734	-47.15332031	+1916	+8.34521484	-6.00732422	-0.54931641	+11.79931641	-11.46972656	+11.03027344	+1448	+6.55224609	-9.89648438	-0.90966797	+37.44140625	+6.83349609	-44.71435547	+1336
+1457971109.45359990	+8.59130859	-6.75439453	-0.87890625	+53.10791016	-7.00927734	-47.10937500	+1912	+8.34521484	-6.00732422	-0.54931641	+11.79931641	-11.44775391	+11.05224609	+1448	+6.55224609	-9.89648438	-0.90966797	+37.44140625	+6.85546875	-44.71435547	+1336
+1457971109.45779990	+8.58691406	-6.75439453	-0.87890625	+53.10791016	-7.00927734	-47.08740234	+1912	+8.34521484	-6.00732422	-0.54931641	+11.79931641	-11.44775391	+11.05224609	+1448	+6.55224609	-9.89648438	-0.90527344	+37.46337891	+6.85546875	-44.71435547	+1336
+1457971109.46190000	+8.58691406	-6.75439453	-0.87890625	+53.10791016	-7.00927734	-47.06542969	+1912	+8.34521484	-6.00732422	-0.54931641	+11.79931641	-11.42578125	+11.05224609	+1444	+6.55224609	-9.89208984	-0.90527344	+37.46337891	+6.87744141	-44.71435547	+1336
+1457971109.46610000	+8.58691406	-6.75439453	-0.87890625	+53.12988281	-6.98730469	-47.02148438	+1912	+8.34521484	-6.00732422	-0.54931641	+11.79931641	-11.40380859	+11.07421875	+1444	+6.55224609	-9.89208984	-0.90527344	+37.48535156	+6.87744141	-44.69238281	+1336
+1457971109.47030000	+8.58691406	-6.75439453	-0.88330078	+53.12988281	-6.98730469	-46.99951172	+1912	+8.34082031	-6.00732422	-0.55371094	+11.82128906	-11.38183594	+11.07421875	+1444	+6.55224609	-9.89208984	-0.90527344	+37.48535156	+6.89941406	-44.67041016	+1336
+1457971109.47860000	+8.58251953	-6.75000000	-0.88330078	+53.12988281	-6.94335938	-46.91162109	+1912	+8.34082031	-6.00732422	-0.55371094	+11.82128906	-11.31591797	+11.09619141	+1444	+6.54785156	-9.89208984	-0.90527344	+37.48535156	+6.94335938	-44.62646484	+1336
+1457971109.48280000	+8.57812500	-6.75000000	-0.88330078	+53.12988281	-6.92138672	-46.86767578	+1912	+8.33642578	-6.00732422	-0.55371094	+11.84326172	-11.27197266	+11.11816406	+1444	+6.54345703	-9.89208984	-0.90966797	+37.48535156	+6.96533203	-44.58251953	+1340
+1457971109.48690010	+8.57812500	-6.75000000	-0.88769531	+53.15185547	-6.89941406	-46.84570313	+1908	+8.33642578	-6.00732422	-0.55371094	+11.84326172	-11.25000000	+11.11816406	+1444	+6.53906250	-9.89208984	-0.90966797	+37.48535156	+6.98730469	-44.53857422	+1340
+1457971109.49110010	+8.57373047	-6.75000000	-0.88769531	+53.15185547	-6.87744141	-46.80175781	+1908	+8.33642578	-6.00292969	-0.55371094	+11.84326172	-11.20605469	+11.11816406	+1444	+6.53466797	-9.89208984	-0.91406250	+37.48535156	+7.00927734	-44.49462891	+1340
+1457971109.49530010	+8.57373047	-6.75000000	-0.88769531	+53.15185547	-6.85546875	-46.77978516	+1908	+8.33203125	-6.00292969	-0.55810547	+11.84326172	-11.16210938	+11.14013672	+1444	+6.53027344	-9.89208984	-0.91845703	+37.46337891	+7.03125000	-44.42871094	+1340
+1457971109.50359990	+8.56933594	-6.75000000	-0.89208984	+53.15185547	-6.78955078	-46.69189453	+1904	+8.32763672	-6.00292969	-0.55810547	+11.86523438	-11.05224609	+11.16210938	+1444	+6.52148438	-9.89648438	-0.92285156	+37.44140625	+7.09716797	-44.31884766	+1340
+1457971109.50780010	+8.56494141	-6.75000000	-0.89208984	+53.15185547	-6.76757813	-46.66992188	+1904	+8.32763672	-6.00292969	-0.55810547	+11.86523438	-11.00830078	+11.16210938	+1444	+6.51708984	-9.89648438	-0.92724609	+37.44140625	+7.11914063	-44.25292969	+1340
+1457971109.51189990	+8.56494141	-6.75000000	-0.89648438	+53.15185547	-6.76757813	-46.64794922	+1900	+8.32763672	-6.00292969	-0.55810547	+11.88720703	-10.96435547	+11.18408203	+1444	+6.51269531	-9.89648438	-0.93164063	+37.44140625	+7.14111328	-44.20898438	+1340
+1457971109.51609990	+8.56494141	-6.75000000	-0.89648438	+53.15185547	-6.74560547	-46.60400391	+1896	+8.32324219	-6.00292969	-0.56250000	+11.88720703	-10.92041016	+11.18408203	+1444	+6.51269531	-9.89648438	-0.93603516	+37.44140625	+7.16308594	-44.16503906	+1340
+1457971109.52029990	+8.56054688	-6.75439453	-0.89648438	+53.15185547	-6.72363281	-46.58203125	+1896	+8.32324219	-6.00292969	-0.56250000	+11.88720703	-10.87646484	+11.20605469	+1444	+6.50830078	-9.89648438	-0.93603516	+37.46337891	+7.18505859	-44.12109375	+1340
+1457971109.52860000	+8.56054688	-6.75439453	-0.89648438	+53.17382813	-6.70166016	-46.56005859	+1888	+8.31884766	-6.00292969	-0.56250000	+11.90917969	-10.83251953	+11.22802734	+1440	+6.50830078	-9.89648438	-0.93603516	+37.48535156	+7.25097656	-44.07714844	+1336
+1457971109.53270010	+8.56054688	-6.75439453	-0.89648438	+53.17382813	-6.67968750	-46.53808594	+1888	+8.31884766	-6.00732422	-0.56250000	+11.90917969	-10.78857422	+11.25000000	+1440	+6.50830078	-9.89648438	-0.93603516	+37.50732422	+7.25097656	-44.05517578	+1332
+1457971109.54110000	+8.56054688	-6.75439453	-0.89648438	+53.17382813	-6.67968750	-46.49414063	+1880	+8.31884766	-6.00732422	-0.56250000	+11.90917969	-10.74462891	+11.29394531	+1436	+6.50830078	-9.89208984	-0.93603516	+37.55126953	+7.29492188	-44.03320313	+1328
+1457971109.54940010	+8.56054688	-6.75439453	-0.90087891	+53.19580078	-6.65771484	-46.47216797	+1876	+8.31445313	-6.00732422	-0.56689453	+11.90917969	-10.70068359	+11.31591797	+1436	+6.51269531	-9.89208984	-0.93164063	+37.59521484	+7.31689453	-44.05517578	+1328
+1457971109.55360010	+8.56054688	-6.75439453	-0.90087891	+53.19580078	-6.65771484	-46.45019531	+1872	+8.31445313	-6.00732422	-0.56689453	+11.90917969	-10.70068359	+11.33789063	+1432	+6.51708984	-9.89208984	-0.93164063	+37.61718750	+7.33886719	-44.05517578	+1328
+1457971109.55769990	+8.56054688	-6.75439453	-0.90087891	+53.19580078	-6.65771484	-46.42822266	+1868	+8.31445313	-6.00732422	-0.56689453	+11.90917969	-10.67871094	+11.35986328	+1432	+6.51708984	-9.89208984	-0.92724609	+37.63916016	+7.33886719	-44.05517578	+1328
+1457971109.56189990	+8.56054688	-6.75439453	-0.90087891	+53.21777344	-6.65771484	-46.42822266	+1868	+8.31445313	-6.00732422	-0.56689453	+11.93115234	-10.67871094	+11.38183594	+1432	+6.52148438	-9.88769531	-0.92724609	+37.66113281	+7.36083984	-44.05517578	+1328
+1457971109.56609990	+8.56054688	-6.75439453	-0.90087891	+53.21777344	-6.65771484	-46.40625000	+1864	+8.31445313	-6.00732422	-0.56689453	+11.93115234	-10.65673828	+11.38183594	+1428	+6.52148438	-9.88769531	-0.92285156	+37.68310547	+7.36083984	-44.07714844	+1328
+1457971109.57439990	+8.56054688	-6.75439453	-0.90087891	+53.21777344	-6.65771484	-46.38427734	+1860	+8.31445313	-6.00732422	-0.56689453	+11.93115234	-10.63476563	+11.42578125	+1424	+6.52587891	-9.88769531	-0.92285156	+37.70507813	+7.38281250	-44.07714844	+1328
+1457971109.57859990	+8.56054688	-6.75878906	-0.90087891	+53.21777344	-6.65771484	-46.36230469	+1860	+8.31445313	-6.00732422	-0.56689453	+11.93115234	-10.61279297	+11.42578125	+1424	+6.52587891	-9.88769531	-0.92285156	+37.70507813	+7.38281250	-44.07714844	+1328
+1457971109.58270000	+8.56054688	-6.75878906	-0.90087891	+53.21777344	-6.63574219	-46.36230469	+1856	+8.31445313	-6.00732422	-0.56689453	+11.93115234	-10.61279297	+11.44775391	+1424	+6.52587891	-9.88769531	-0.92285156	+37.72705078	+7.40478516	-44.07714844	+1328
+1457971109.58690000	+8.56054688	-6.75878906	-0.90087891	+53.21777344	-6.63574219	-46.34033203	+1856	+8.31445313	-6.00732422	-0.56689453	+11.93115234	-10.59082031	+11.44775391	+1420	+6.52587891	-9.88769531	-0.92285156	+37.72705078	+7.40478516	-44.05517578	+1328
+1457971109.59110000	+8.56054688	-6.75878906	-0.90087891	+53.21777344	-6.63574219	-46.34033203	+1856	+8.31005859	-6.00732422	-0.56689453	+11.93115234	-10.59082031	+11.44775391	+1420	+6.52587891	-9.88769531	-0.92285156	+37.72705078	+7.40478516	-44.05517578	+1328
+1457971109.59940000	+8.55615234	-6.75878906	-0.90527344	+53.21777344	-6.63574219	-46.31835938	+1852	+8.31005859	-6.00732422	-0.57128906	+11.93115234	-10.56884766	+11.46972656	+1416	+6.52148438	-9.88769531	-0.92285156	+37.70507813	+7.42675781	-44.03320313	+1328
+1457971109.60349990	+8.55615234	-6.75878906	-0.90527344	+53.21777344	-6.63574219	-46.29638672	+1852	+8.31005859	-6.00732422	-0.57128906	+11.93115234	-10.54687500	+11.46972656	+1416	+6.52148438	-9.89208984	-0.92285156	+37.70507813	+7.42675781	-44.03320313	+1328
+1457971109.60770010	+8.55615234	-6.75878906	-0.90527344	+53.21777344	-6.63574219	-46.27441406	+1848	+8.31005859	-6.00732422	-0.57128906	+11.93115234	-10.54687500	+11.46972656	+1416	+6.52148438	-9.89208984	-0.92285156	+37.68310547	+7.42675781	-44.01123047	+1328
+1457971109.61190010	+8.55615234	-6.75878906	-0.90527344	+53.21777344	-6.61376953	-46.27441406	+1848	+8.31005859	-6.00732422	-0.57128906	+11.93115234	-10.52490234	+11.46972656	+1416	+6.51708984	-9.89208984	-0.92724609	+37.68310547	+7.44873047	-43.98925781	+1328
+1457971109.62019990	+8.55175781	-6.75878906	-0.90527344	+53.21777344	-6.61376953	-46.25244141	+1844	+8.31005859	-6.00732422	-0.57128906	+11.93115234	-10.52490234	+11.46972656	+1412	+6.51708984	-9.89208984	-0.92724609	+37.66113281	+7.44873047	-43.96728516	+1328
+1457971109.62439990	+8.55175781	-6.75878906	-0.90527344	+53.21777344	-6.61376953	-46.25244141	+1844	+8.31005859	-6.00732422	-0.57128906	+11.93115234	-10.50292969	+11.46972656	+1412	+6.51269531	-9.89208984	-0.92724609	+37.63916016	+7.44873047	-43.96728516	+1328
+1457971109.62850000	+8.55175781	-6.75878906	-0.90527344	+53.21777344	-6.61376953	-46.23046875	+1844	+8.31005859	-6.00732422	-0.57128906	+11.93115234	-10.50292969	+11.46972656	+1412	+6.51269531	-9.89648438	-0.93164063	+37.63916016	+7.44873047	-43.94531250	+1328
+1457971109.63270000	+8.55175781	-6.75878906	-0.90527344	+53.21777344	-6.61376953	-46.23046875	+1840	+8.31005859	-6.01171875	-0.57128906	+11.93115234	-10.50292969	+11.49169922	+1412	+6.50830078	-9.89648438	-0.93164063	+37.61718750	+7.44873047	-43.94531250	+1324
+1457971109.63689990	+8.55175781	-6.75878906	-0.90966797	+53.21777344	-6.61376953	-46.23046875	+1840	+8.31005859	-6.01171875	-0.57128906	+11.93115234	-10.48095703	+11.49169922	+1412	+6.50830078	-9.89648438	-0.93164063	+37.61718750	+7.47070313	-43.92333984	+1324
+1457971109.64100000	+8.55175781	-6.75878906	-0.90966797	+53.21777344	-6.61376953	-46.20849609	+1840	+8.31005859	-6.01171875	-0.57128906	+11.93115234	-10.48095703	+11.49169922	+1408	+6.50830078	-9.89648438	-0.93164063	+37.59521484	+7.47070313	-43.92333984	+1324
+1457971109.64940000	+8.55175781	-6.75878906	-0.90966797	+53.21777344	-6.61376953	-46.20849609	+1836	+8.31005859	-6.01171875	-0.57128906	+11.93115234	-10.48095703	+11.49169922	+1408	+6.50390625	-9.89648438	-0.93603516	+37.59521484	+7.47070313	-43.90136719	+1324
+1457971109.65350010	+8.55175781	-6.75878906	-0.90966797	+53.21777344	-6.61376953	-46.20849609	+1836	+8.31005859	-6.01171875	-0.57128906	+11.93115234	-10.48095703	+11.49169922	+1408	+6.50390625	-9.89648438	-0.93603516	+37.57324219	+7.47070313	-43.90136719	+1320
+1457971109.65770010	+8.55175781	-6.75878906	-0.90966797	+53.21777344	-6.61376953	-46.20849609	+1836	+8.30566406	-6.01171875	-0.57128906	+11.93115234	-10.45898438	+11.51367188	+1408	+6.50390625	-9.89648438	-0.93164063	+37.57324219	+7.47070313	-43.90136719	+1320
+1457971109.66599990	+8.55175781	-6.75878906	-0.90966797	+53.21777344	-6.63574219	-46.18652344	+1832	+8.30566406	-6.01171875	-0.57128906	+11.93115234	-10.45898438	+11.51367188	+1408	+6.50390625	-9.89648438	-0.93164063	+37.59521484	+7.47070313	-43.90136719	+1316
+1457971109.67440010	+8.55175781	-6.75878906	-0.90966797	+53.23974609	-6.63574219	-46.18652344	+1832	+8.30566406	-6.01171875	-0.57128906	+11.93115234	-10.45898438	+11.53564453	+1408	+6.50390625	-9.89648438	-0.93164063	+37.59521484	+7.49267578	-43.92333984	+1316
+1457971109.67849990	+8.55175781	-6.75878906	-0.90966797	+53.23974609	-6.63574219	-46.16455078	+1832	+8.30566406	-6.01171875	-0.57128906	+11.93115234	-10.45898438	+11.53564453	+1404	+6.50830078	-9.89648438	-0.93164063	+37.59521484	+7.49267578	-43.92333984	+1316
+1457971109.68680000	+8.55175781	-6.75878906	-0.90966797	+53.23974609	-6.65771484	-46.16455078	+1832	+8.30566406	-6.01171875	-0.57128906	+11.93115234	-10.45898438	+11.55761719	+1404	+6.50830078	-9.89648438	-0.92724609	+37.61718750	+7.49267578	-43.92333984	+1312
+1457971109.69100000	+8.55175781	-6.75878906	-0.90966797	+53.23974609	-6.65771484	-46.16455078	+1828	+8.30566406	-6.01171875	-0.57128906	+11.93115234	-10.45898438	+11.57958984	+1404	+6.50830078	-9.89648438	-0.92724609	+37.61718750	+7.49267578	-43.92333984	+1312
+1457971109.69520000	+8.55175781	-6.75878906	-0.90966797	+53.26171875	-6.67968750	-46.14257813	+1828	+8.30566406	-6.01171875	-0.57128906	+11.93115234	-10.45898438	+11.57958984	+1404	+6.50830078	-9.89648438	-0.92724609	+37.61718750	+7.49267578	-43.92333984	+1312
+1457971109.69930010	+8.55175781	-6.75878906	-0.90966797	+53.26171875	-6.67968750	-46.14257813	+1828	+8.30566406	-6.01171875	-0.57128906	+11.93115234	-10.45898438	+11.57958984	+1404	+6.50830078	-9.89648438	-0.92724609	+37.63916016	+7.49267578	-43.94531250	+1312
+1457971109.70350000	+8.55175781	-6.75878906	-0.90966797	+53.26171875	-6.67968750	-46.14257813	+1828	+8.30566406	-6.01171875	-0.57128906	+11.93115234	-10.45898438	+11.60156250	+1404	+6.50830078	-9.89648438	-0.92724609	+37.63916016	+7.49267578	-43.94531250	+1312
+1457971109.70770000	+8.55175781	-6.75878906	-0.90966797	+53.26171875	-6.70166016	-46.12060547	+1828	+8.30566406	-6.01171875	-0.57128906	+11.93115234	-10.45898438	+11.60156250	+1404	+6.50830078	-9.89648438	-0.92724609	+37.63916016	+7.49267578	-43.94531250	+1312
+1457971109.71600010	+8.55175781	-6.75878906	-0.90966797	+53.28369141	-6.70166016	-46.12060547	+1828	+8.30566406	-6.01171875	-0.57128906	+11.93115234	-10.45898438	+11.62353516	+1400	+6.51269531	-9.89648438	-0.92724609	+37.63916016	+7.49267578	-43.94531250	+1312
+1457971109.72020010	+8.55175781	-6.75878906	-0.90966797	+53.28369141	-6.70166016	-46.09863281	+1828	+8.30566406	-6.01171875	-0.57128906	+11.93115234	-10.45898438	+11.62353516	+1400	+6.51269531	-9.89648438	-0.92724609	+37.63916016	+7.49267578	-43.94531250	+1312
+1457971109.72429990	+8.55175781	-6.75878906	-0.90966797	+53.28369141	-6.72363281	-46.09863281	+1828	+8.30566406	-6.01171875	-0.57128906	+11.93115234	-10.45898438	+11.64550781	+1400	+6.51269531	-9.89648438	-0.92724609	+37.63916016	+7.49267578	-43.94531250	+1312
+1457971109.72849990	+8.55175781	-6.75878906	-0.90966797	+53.28369141	-6.72363281	-46.09863281	+1828	+8.30566406	-6.01171875	-0.57128906	+11.93115234	-10.45898438	+11.64550781	+1400	+6.50830078	-9.89648438	-0.92724609	+37.63916016	+7.49267578	-43.94531250	+1312
+1457971109.73680000	+8.55175781	-6.75878906	-0.90966797	+53.28369141	-6.74560547	-46.07666016	+1824	+8.30566406	-6.01171875	-0.57128906	+11.93115234	-10.43701172	+11.66748047	+1400	+6.50830078	-9.89648438	-0.92724609	+37.63916016	+7.49267578	-43.92333984	+1308
+1457971109.74099990	+8.54736328	-6.75878906	-0.90966797	+53.28369141	-6.74560547	-46.07666016	+1824	+8.30566406	-6.01171875	-0.56689453	+11.93115234	-10.43701172	+11.66748047	+1400	+6.50830078	-9.89648438	-0.92724609	+37.63916016	+7.49267578	-43.92333984	+1308
+1457971109.74519990	+8.54736328	-6.75439453	-0.90966797	+53.30566406	-6.74560547	-46.05468750	+1824	+8.30566406	-6.01171875	-0.56689453	+11.93115234	-10.43701172	+11.66748047	+1400	+6.50830078	-9.89648438	-0.92724609	+37.61718750	+7.49267578	-43.92333984	+1308
+1457971109.75350000	+8.54736328	-6.75439453	-0.90966797	+53.30566406	-6.76757813	-46.03271484	+1824	+8.30566406	-6.01171875	-0.56689453	+11.93115234	-10.43701172	+11.68945313	+1396	+6.50830078	-9.89648438	-0.92724609	+37.61718750	+7.49267578	-43.92333984	+1308
+1457971109.75760010	+8.54736328	-6.75439453	-0.90966797	+53.30566406	-6.78955078	-46.03271484	+1824	+8.30566406	-6.01171875	-0.56689453	+11.95312500	-10.43701172	+11.68945313	+1396	+6.50830078	-9.89648438	-0.92724609	+37.61718750	+7.49267578	-43.90136719	+1308
+1457971109.76180010	+8.54736328	-6.75439453	-0.90966797	+53.30566406	-6.78955078	-46.03271484	+1824	+8.30566406	-6.01171875	-0.56689453	+11.95312500	-10.43701172	+11.68945313	+1396	+6.50830078	-9.89648438	-0.93164063	+37.61718750	+7.49267578	-43.90136719	+1308
+1457971109.76600000	+8.54736328	-6.75439453	-0.90966797	+53.32763672	-6.81152344	-46.01074219	+1824	+8.30566406	-6.01171875	-0.56689453	+11.95312500	-10.43701172	+11.68945313	+1396	+6.50830078	-9.89648438	-0.93164063	+37.59521484	+7.49267578	-43.90136719	+1308
+1457971109.77430010	+8.54736328	-6.75439453	-0.90966797	+53.32763672	-6.83349609	-45.98876953	+1820	+8.30566406	-6.01171875	-0.56689453	+11.95312500	-10.43701172	+11.71142578	+1396	+6.50390625	-9.89648438	-0.93164063	+37.59521484	+7.49267578	-43.90136719	+1308
+1457971109.77850010	+8.54736328	-6.75439453	-0.90966797	+53.34960938	-6.85546875	-45.98876953	+1820	+8.30566406	-6.01171875	-0.56689453	+11.95312500	-10.43701172	+11.73339844	+1396	+6.50390625	-9.89648438	-0.93164063	+37.59521484	+7.49267578	-43.90136719	+1308
+1457971109.78259990	+8.54736328	-6.75439453	-0.90966797	+53.34960938	-6.87744141	-45.96679688	+1820	+8.30566406	-6.00732422	-0.56689453	+11.95312500	-10.43701172	+11.73339844	+1396	+6.50390625	-9.89648438	-0.93164063	+37.59521484	+7.49267578	-43.90136719	+1308
+1457971109.79099990	+8.54736328	-6.75439453	-0.90966797	+53.39355469	-6.92138672	-45.94482422	+1820	+8.30566406	-6.00732422	-0.56689453	+11.95312500	-10.43701172	+11.75537109	+1396	+6.50830078	-9.89648438	-0.93164063	+37.59521484	+7.49267578	-43.90136719	+1308
+1457971109.79930000	+8.55175781	-6.75439453	-0.90527344	+53.41552734	-6.96533203	-45.92285156	+1824	+8.30566406	-6.00732422	-0.56689453	+11.95312500	-10.43701172	+11.79931641	+1396	+6.50830078	-9.89648438	-0.92724609	+37.61718750	+7.49267578	-43.90136719	+1308
+1457971109.80349990	+8.55175781	-6.75439453	-0.90527344	+53.43750000	-6.98730469	-45.92285156	+1824	+8.30566406	-6.00732422	-0.56689453	+11.97509766	-10.45898438	+11.79931641	+1396	+6.50830078	-9.89648438	-0.92724609	+37.61718750	+7.49267578	-43.90136719	+1308
+1457971109.80760000	+8.55175781	-6.75439453	-0.90527344	+53.43750000	-7.00927734	-45.90087891	+1824	+8.30566406	-6.00732422	-0.56689453	+11.97509766	-10.45898438	+11.82128906	+1396	+6.50830078	-9.89648438	-0.92724609	+37.61718750	+7.49267578	-43.90136719	+1308
+1457971109.81600000	+8.55175781	-6.75439453	-0.90527344	+53.48144531	-7.05322266	-45.87890625	+1824	+8.30566406	-6.00732422	-0.56689453	+11.97509766	-10.45898438	+11.84326172	+1396	+6.50830078	-9.89648438	-0.92724609	+37.61718750	+7.49267578	-43.92333984	+1308
+1457971109.82430010	+8.55175781	-6.75439453	-0.90527344	+53.52539063	-7.07519531	-45.87890625	+1828	+8.30566406	-6.00732422	-0.56250000	+11.97509766	-10.48095703	+11.86523438	+1396	+6.51269531	-9.89648438	-0.92724609	+37.63916016	+7.49267578	-43.92333984	+1308
+1457971109.82850000	+8.55175781	-6.75439453	-0.90527344	+53.52539063	-7.07519531	-45.85693359	+1828	+8.30566406	-6.00732422	-0.56250000	+11.97509766	-10.48095703	+11.88720703	+1396	+6.51269531	-9.89208984	-0.92285156	+37.63916016	+7.49267578	-43.92333984	+1308
+1457971109.83260010	+8.55175781	-6.75439453	-0.90527344	+53.54736328	-7.09716797	-45.85693359	+1828	+8.30566406	-6.00732422	-0.56250000	+11.99707031	-10.48095703	+11.88720703	+1396	+6.51269531	-9.89208984	-0.92285156	+37.63916016	+7.49267578	-43.92333984	+1312
+1457971109.83680010	+8.55175781	-6.75439453	-0.90527344	+53.54736328	-7.09716797	-45.85693359	+1828	+8.30566406	-6.00732422	-0.56250000	+11.99707031	-10.48095703	+11.90917969	+1396	+6.51269531	-9.89208984	-0.92285156	+37.63916016	+7.49267578	-43.92333984	+1312
+1457971109.84089990	+8.55175781	-6.75439453	-0.90527344	+53.56933594	-7.11914063	-45.83496094	+1828	+8.30566406	-6.00732422	-0.56250000	+11.99707031	-10.48095703	+11.90917969	+1396	+6.51269531	-9.89208984	-0.92285156	+37.63916016	+7.49267578	-43.92333984	+1312
+1457971109.84929990	+8.55175781	-6.75439453	-0.90527344	+53.59130859	-7.11914063	-45.83496094	+1828	+8.30566406	-6.00732422	-0.56250000	+11.99707031	-10.48095703	+11.90917969	+1396	+6.51269531	-9.89648438	-0.92285156	+37.63916016	+7.49267578	-43.92333984	+1312
+1457971109.85340000	+8.55175781	-6.75000000	-0.90527344	+53.59130859	-7.11914063	-45.83496094	+1828	+8.30566406	-6.00732422	-0.56250000	+11.99707031	-10.48095703	+11.90917969	+1396	+6.51269531	-9.89648438	-0.92285156	+37.63916016	+7.49267578	-43.92333984	+1312
+1457971109.85760000	+8.55175781	-6.75000000	-0.90527344	+53.61328125	-7.11914063	-45.83496094	+1828	+8.30566406	-6.00732422	-0.56250000	+12.01904297	-10.48095703	+11.90917969	+1396	+6.51269531	-9.89648438	-0.92285156	+37.63916016	+7.49267578	-43.92333984	+1312
+1457971109.86180000	+8.55175781	-6.75000000	-0.90527344	+53.61328125	-7.11914063	-45.83496094	+1828	+8.30566406	-6.00732422	-0.56250000	+12.01904297	-10.48095703	+11.90917969	+1396	+6.51269531	-9.89648438	-0.92285156	+37.63916016	+7.49267578	-43.92333984	+1312
+1457971109.87010000	+8.55175781	-6.75000000	-0.90527344	+53.61328125	-7.14111328	-45.81298828	+1828	+8.30566406	-6.00732422	-0.56250000	+12.01904297	-10.48095703	+11.88720703	+1396	+6.51269531	-9.89648438	-0.92724609	+37.63916016	+7.49267578	-43.90136719	+1312
+1457971109.87430000	+8.54736328	-6.75000000	-0.90527344	+53.61328125	-7.14111328	-45.81298828	+1828	+8.30566406	-6.00732422	-0.56250000	+12.01904297	-10.48095703	+11.88720703	+1396	+6.50830078	-9.89648438	-0.92724609	+37.61718750	+7.49267578	-43.90136719	+1312
+1457971109.87840010	+8.54736328	-6.75000000	-0.90527344	+53.63525391	-7.14111328	-45.81298828	+1828	+8.30566406	-6.00732422	-0.56250000	+12.01904297	-10.48095703	+11.88720703	+1396	+6.50830078	-9.89648438	-0.92724609	+37.61718750	+7.49267578	-43.90136719	+1312
+1457971109.88260010	+8.54736328	-6.75000000	-0.90527344	+53.63525391	-7.14111328	-45.81298828	+1828	+8.30566406	-6.00732422	-0.56250000	+12.01904297	-10.48095703	+11.88720703	+1396	+6.50830078	-9.89648438	-0.92724609	+37.61718750	+7.49267578	-43.90136719	+1312
+1457971109.88680010	+8.54736328	-6.75000000	-0.90527344	+53.63525391	-7.14111328	-45.81298828	+1828	+8.30566406	-6.00732422	-0.56250000	+12.01904297	-10.48095703	+11.88720703	+1396	+6.50830078	-9.89648438	-0.92724609	+37.61718750	+7.49267578	-43.90136719	+1312
+1457971109.89089990	+8.54736328	-6.75000000	-0.90527344	+53.63525391	-7.14111328	-45.81298828	+1828	+8.30566406	-6.00732422	-0.56250000	+12.01904297	-10.48095703	+11.88720703	+1396	+6.50830078	-9.89648438	-0.92724609	+37.61718750	+7.49267578	-43.87939453	+1312
+1457971109.89930010	+8.54736328	-6.75000000	-0.90527344	+53.63525391	-7.16308594	-45.81298828	+1828	+8.30566406	-6.00732422	-0.56250000	+12.01904297	-10.48095703	+11.88720703	+1396	+6.50830078	-9.89648438	-0.92724609	+37.61718750	+7.49267578	-43.87939453	+1312
+1457971109.90339990	+8.54736328	-6.75000000	-0.90527344	+53.63525391	-7.16308594	-45.81298828	+1828	+8.30566406	-6.00732422	-0.56250000	+12.01904297	-10.48095703	+11.88720703	+1396	+6.50830078	-9.89648438	-0.92724609	+37.61718750	+7.49267578	-43.87939453	+1312
+1457971109.90759990	+8.54736328	-6.75000000	-0.90527344	+53.63525391	-7.16308594	-45.81298828	+1828	+8.30566406	-6.00732422	-0.56250000	+12.01904297	-10.48095703	+11.86523438	+1396	+6.50830078	-9.89648438	-0.92724609	+37.61718750	+7.49267578	-43.87939453	+1308
+1457971109.91170000	+8.55175781	-6.75000000	-0.90527344	+53.65722656	-7.16308594	-45.81298828	+1828	+8.30566406	-6.00732422	-0.56250000	+12.04101563	-10.48095703	+11.86523438	+1396	+6.50830078	-9.89648438	-0.92724609	+37.61718750	+7.49267578	-43.87939453	+1308
+1457971109.91590000	+8.55175781	-6.75000000	-0.90527344	+53.65722656	-7.16308594	-45.81298828	+1828	+8.30566406	-6.00732422	-0.56250000	+12.04101563	-10.48095703	+11.86523438	+1396	+6.50830078	-9.89648438	-0.92724609	+37.61718750	+7.49267578	-43.90136719	+1308
+1457971109.92010000	+8.55175781	-6.75000000	-0.90527344	+53.65722656	-7.16308594	-45.81298828	+1828	+8.30566406	-6.00732422	-0.56250000	+12.04101563	-10.48095703	+11.86523438	+1396	+6.50830078	-9.89648438	-0.92724609	+37.61718750	+7.49267578	-43.90136719	+1308
+1457971109.92420010	+8.55175781	-6.75000000	-0.90087891	+53.65722656	-7.18505859	-45.79101563	+1828	+8.30566406	-6.00732422	-0.56250000	+12.04101563	-10.50292969	+11.86523438	+1396	+6.51269531	-9.89648438	-0.92724609	+37.61718750	+7.49267578	-43.90136719	+1308
+1457971109.93260000	+8.55175781	-6.75000000	-0.90087891	+53.65722656	-7.18505859	-45.79101563	+1828	+8.30566406	-6.00732422	-0.56250000	+12.04101563	-10.50292969	+11.86523438	+1396	+6.51269531	-9.89648438	-0.92724609	+37.61718750	+7.49267578	-43.90136719	+1308
+1457971109.93670010	+8.55175781	-6.75000000	-0.90087891	+53.65722656	-7.18505859	-45.79101563	+1828	+8.30566406	-6.00732422	-0.56250000	+12.04101563	-10.50292969	+11.86523438	+1396	+6.51269531	-9.89648438	-0.92285156	+37.61718750	+7.49267578	-43.90136719	+1308
+1457971109.94090010	+8.55175781	-6.75000000	-0.90087891	+53.65722656	-7.18505859	-45.79101563	+1828	+8.30566406	-6.00732422	-0.56250000	+12.04101563	-10.50292969	+11.86523438	+1396	+6.51269531	-9.89648438	-0.92285156	+37.63916016	+7.49267578	-43.92333984	+1308
+1457971109.94510010	+8.55175781	-6.75000000	-0.90087891	+53.65722656	-7.18505859	-45.79101563	+1828	+8.30566406	-6.00732422	-0.56250000	+12.04101563	-10.50292969	+11.86523438	+1396	+6.51708984	-9.89648438	-0.92285156	+37.63916016	+7.49267578	-43.92333984	+1308
+1457971109.94919990	+8.55175781	-6.75000000	-0.90087891	+53.65722656	-7.20703125	-45.79101563	+1828	+8.30566406	-6.00732422	-0.56250000	+12.04101563	-10.50292969	+11.86523438	+1396	+6.51708984	-9.89648438	-0.92285156	+37.63916016	+7.49267578	-43.92333984	+1308
+1457971109.95339990	+8.55175781	-6.75000000	-0.90087891	+53.65722656	-7.20703125	-45.79101563	+1828	+8.30566406	-6.00732422	-0.56250000	+12.04101563	-10.50292969	+11.86523438	+1396	+6.51708984	-9.89648438	-0.92285156	+37.63916016	+7.49267578	-43.92333984	+1312
+1457971109.95760010	+8.55175781	-6.75000000	-0.90087891	+53.65722656	-7.20703125	-45.79101563	+1828	+8.30566406	-6.00732422	-0.56250000	+12.04101563	-10.50292969	+11.86523438	+1396	+6.51708984	-9.89648438	-0.92285156	+37.63916016	+7.49267578	-43.92333984	+1312
+1457971109.96589990	+8.55175781	-6.75000000	-0.90087891	+53.65722656	-7.20703125	-45.79101563	+1828	+8.30566406	-6.00732422	-0.56250000	+12.04101563	-10.52490234	+11.86523438	+1396	+6.51708984	-9.89648438	-0.91845703	+37.63916016	+7.51464844	-43.92333984	+1312
+1457971109.97009990	+8.55175781	-6.75000000	-0.90087891	+53.65722656	-7.20703125	-45.76904297	+1828	+8.30566406	-6.00732422	-0.56250000	+12.04101563	-10.52490234	+11.86523438	+1396	+6.51708984	-9.89648438	-0.91845703	+37.61718750	+7.51464844	-43.92333984	+1312
+1457971109.97420000	+8.55175781	-6.75000000	-0.90087891	+53.65722656	-7.20703125	-45.76904297	+1828	+8.30566406	-6.00732422	-0.56250000	+12.04101563	-10.52490234	+11.86523438	+1396	+6.51708984	-9.89648438	-0.92285156	+37.61718750	+7.51464844	-43.92333984	+1312
+1457971109.97840000	+8.55175781	-6.75000000	-0.90087891	+53.65722656	-7.20703125	-45.76904297	+1828	+8.30566406	-6.00732422	-0.56250000	+12.04101563	-10.50292969	+11.84326172	+1396	+6.51708984	-9.89648438	-0.92285156	+37.61718750	+7.51464844	-43.90136719	+1312
+1457971109.98260000	+8.55175781	-6.75000000	-0.90087891	+53.65722656	-7.20703125	-45.76904297	+1828	+8.30566406	-6.00292969	-0.56250000	+12.04101563	-10.50292969	+11.84326172	+1396	+6.51708984	-9.89648438	-0.92285156	+37.61718750	+7.51464844	-43.90136719	+1312
+1457971109.98670010	+8.55175781	-6.75000000	-0.90087891	+53.65722656	-7.20703125	-45.74707031	+1828	+8.30566406	-6.00292969	-0.56250000	+12.04101563	-10.50292969	+11.84326172	+1396	+6.51708984	-9.89648438	-0.92285156	+37.59521484	+7.51464844	-43.90136719	+1312
+1457971109.99090000	+8.55175781	-6.75000000	-0.90087891	+53.65722656	-7.20703125	-45.74707031	+1828	+8.30566406	-6.00292969	-0.56250000	+12.04101563	-10.50292969	+11.84326172	+1396	+6.51269531	-9.89648438	-0.92285156	+37.59521484	+7.51464844	-43.87939453	+1312
+1457971109.99920010	+8.55175781	-6.75000000	-0.90087891	+53.65722656	-7.20703125	-45.74707031	+1828	+8.30566406	-6.00292969	-0.56250000	+12.04101563	-10.50292969	+11.84326172	+1396	+6.51269531	-9.89648438	-0.92285156	+37.57324219	+7.51464844	-43.87939453	+1312
+1457971110.00340010	+8.55175781	-6.75000000	-0.90527344	+53.65722656	-7.20703125	-45.72509766	+1828	+8.30566406	-6.00292969	-0.56250000	+12.04101563	-10.50292969	+11.84326172	+1396	+6.51269531	-9.89648438	-0.92724609	+37.57324219	+7.51464844	-43.87939453	+1312
+1457971110.00749990	+8.55175781	-6.75000000	-0.90527344	+53.65722656	-7.20703125	-45.72509766	+1828	+8.30566406	-6.00292969	-0.56250000	+12.04101563	-10.50292969	+11.84326172	+1396	+6.51269531	-9.89648438	-0.92724609	+37.57324219	+7.51464844	-43.85742188	+1308
+1457971110.01169990	+8.55175781	-6.75000000	-0.90527344	+53.65722656	-7.20703125	-45.72509766	+1828	+8.30566406	-6.00292969	-0.56250000	+12.04101563	-10.50292969	+11.84326172	+1396	+6.51269531	-9.90087891	-0.92724609	+37.57324219	+7.51464844	-43.85742188	+1308
+1457971110.01589990	+8.55175781	-6.75000000	-0.90527344	+53.65722656	-7.20703125	-45.72509766	+1828	+8.30566406	-6.00292969	-0.56250000	+12.04101563	-10.50292969	+11.84326172	+1396	+6.51269531	-9.90087891	-0.92724609	+37.57324219	+7.51464844	-43.85742188	+1308
+1457971110.02000000	+8.55175781	-6.75000000	-0.90527344	+53.65722656	-7.20703125	-45.70312500	+1828	+8.30566406	-6.00292969	-0.56250000	+12.04101563	-10.50292969	+11.84326172	+1396	+6.51269531	-9.90087891	-0.92724609	+37.55126953	+7.51464844	-43.85742188	+1308
+1457971110.02420000	+8.55175781	-6.75000000	-0.90527344	+53.65722656	-7.20703125	-45.70312500	+1828	+8.30566406	-6.00292969	-0.56250000	+12.04101563	-10.50292969	+11.84326172	+1396	+6.51269531	-9.90087891	-0.92724609	+37.55126953	+7.51464844	-43.85742188	+1308
+1457971110.03250000	+8.55175781	-6.75000000	-0.90527344	+53.65722656	-7.20703125	-45.70312500	+1828	+8.30566406	-6.00292969	-0.56250000	+12.04101563	-10.48095703	+11.82128906	+1396	+6.51269531	-9.90087891	-0.92724609	+37.55126953	+7.53662109	-43.83544922	+1308
+1457971110.03670000	+8.55175781	-6.75000000	-0.90527344	+53.65722656	-7.20703125	-45.68115234	+1828	+8.30566406	-6.00292969	-0.56250000	+12.04101563	-10.48095703	+11.82128906	+1396	+6.51269531	-9.90087891	-0.92724609	+37.55126953	+7.53662109	-43.83544922	+1308
+1457971110.04090000	+8.55175781	-6.75000000	-0.90527344	+53.67919922	-7.20703125	-45.68115234	+1828	+8.30566406	-6.00292969	-0.56250000	+12.04101563	-10.48095703	+11.82128906	+1396	+6.51269531	-9.90087891	-0.92724609	+37.57324219	+7.53662109	-43.83544922	+1308
+1457971110.04500010	+8.55175781	-6.75000000	-0.90527344	+53.67919922	-7.20703125	-45.68115234	+1828	+8.30566406	-6.00292969	-0.56250000	+12.04101563	-10.48095703	+11.82128906	+1396	+6.51269531	-9.90087891	-0.92724609	+37.57324219	+7.53662109	-43.83544922	+1308
+1457971110.04920010	+8.55175781	-6.75000000	-0.90527344	+53.67919922	-7.20703125	-45.68115234	+1828	+8.30566406	-6.00292969	-0.56250000	+12.04101563	-10.48095703	+11.82128906	+1396	+6.51269531	-9.89648438	-0.92724609	+37.57324219	+7.53662109	-43.83544922	+1308
+1457971110.05340000	+8.55175781	-6.75000000	-0.90527344	+53.67919922	-7.20703125	-45.65917969	+1828	+8.30566406	-6.00292969	-0.56250000	+12.04101563	-10.48095703	+11.82128906	+1396	+6.51269531	-9.89648438	-0.92724609	+37.57324219	+7.53662109	-43.83544922	+1308
+1457971110.05749990	+8.55175781	-6.75000000	-0.90527344	+53.67919922	-7.20703125	-45.65917969	+1828	+8.30566406	-6.00292969	-0.56250000	+12.04101563	-10.48095703	+11.82128906	+1396	+6.51269531	-9.89648438	-0.92724609	+37.57324219	+7.53662109	-43.85742188	+1308
+1457971110.06580000	+8.55175781	-6.75000000	-0.90966797	+53.67919922	-7.20703125	-45.63720703	+1828	+8.30566406	-6.00292969	-0.56250000	+12.04101563	-10.48095703	+11.82128906	+1396	+6.51269531	-9.89648438	-0.92285156	+37.59521484	+7.53662109	-43.85742188	+1308
+1457971110.06999990	+8.55175781	-6.75000000	-0.90966797	+53.70117188	-7.20703125	-45.63720703	+1828	+8.30566406	-6.00292969	-0.56250000	+12.04101563	-10.48095703	+11.82128906	+1396	+6.51269531	-9.89648438	-0.92285156	+37.59521484	+7.53662109	-43.85742188	+1308
+1457971110.07419990	+8.55175781	-6.75000000	-0.90966797	+53.70117188	-7.20703125	-45.63720703	+1828	+8.30566406	-6.00292969	-0.56250000	+12.04101563	-10.48095703	+11.82128906	+1396	+6.51708984	-9.89648438	-0.92285156	+37.59521484	+7.53662109	-43.85742188	+1308
+1457971110.07830000	+8.55175781	-6.75000000	-0.90966797	+53.70117188	-7.20703125	-45.61523438	+1828	+8.30566406	-6.00292969	-0.56250000	+12.04101563	-10.48095703	+11.82128906	+1396	+6.51708984	-9.89648438	-0.92285156	+37.59521484	+7.53662109	-43.85742188	+1308
+1457971110.08250000	+8.55175781	-6.75000000	-0.90966797	+53.70117188	-7.20703125	-45.61523438	+1828	+8.30566406	-6.00292969	-0.56250000	+12.04101563	-10.48095703	+11.82128906	+1396	+6.51708984	-9.89648438	-0.92285156	+37.61718750	+7.53662109	-43.85742188	+1308
+1457971110.08670000	+8.55175781	-6.75000000	-0.90966797	+53.70117188	-7.20703125	-45.61523438	+1828	+8.30566406	-6.00292969	-0.56250000	+12.04101563	-10.48095703	+11.82128906	+1396	+6.51708984	-9.89648438	-0.92285156	+37.61718750	+7.55859375	-43.85742188	+1308
+1457971110.09500000	+8.55175781	-6.75000000	-0.90966797	+53.70117188	-7.20703125	-45.59326172	+1828	+8.30566406	-6.00292969	-0.56250000	+12.04101563	-10.48095703	+11.82128906	+1396	+6.51708984	-9.89648438	-0.92285156	+37.61718750	+7.55859375	-43.83544922	+1308
+1457971110.09920000	+8.55175781	-6.75000000	-0.90966797	+53.70117188	-7.20703125	-45.59326172	+1824	+8.30566406	-6.00292969	-0.56250000	+12.04101563	-10.48095703	+11.79931641	+1396	+6.51708984	-9.89648438	-0.92285156	+37.59521484	+7.55859375	-43.83544922	+1308
+1457971110.10330010	+8.55175781	-6.75000000	-0.90966797	+53.70117188	-7.20703125	-45.59326172	+1824	+8.30566406	-6.00292969	-0.56250000	+12.04101563	-10.45898438	+11.79931641	+1396	+6.51708984	-9.89648438	-0.92285156	+37.59521484	+7.55859375	-43.83544922	+1308
+1457971110.10750010	+8.55175781	-6.75000000	-0.90966797	+53.70117188	-7.20703125	-45.57128906	+1824	+8.30566406	-6.00292969	-0.56250000	+12.04101563	-10.45898438	+11.79931641	+1396	+6.51708984	-9.89648438	-0.92285156	+37.59521484	+7.55859375	-43.83544922	+1312
+1457971110.11170010	+8.55175781	-6.75000000	-0.90966797	+53.70117188	-7.20703125	-45.57128906	+1824	+8.30566406	-6.00292969	-0.56250000	+12.04101563	-10.45898438	+11.79931641	+1396	+6.51708984	-9.89648438	-0.92285156	+37.59521484	+7.55859375	-43.81347656	+1312
+1457971110.11579990	+8.55175781	-6.75000000	-0.90966797	+53.70117188	-7.20703125	-45.57128906	+1824	+8.30566406	-6.00292969	-0.56250000	+12.04101563	-10.45898438	+11.79931641	+1392	+6.51269531	-9.89648438	-0.92724609	+37.57324219	+7.55859375	-43.81347656	+1312
+1457971110.12420010	+8.55175781	-6.75000000	-0.90966797	+53.70117188	-7.20703125	-45.57128906	+1824	+8.30566406	-6.00292969	-0.56250000	+12.04101563	-10.45898438	+11.77734375	+1392	+6.51269531	-9.89648438	-0.92724609	+37.57324219	+7.55859375	-43.81347656	+1312
+1457971110.12830000	+8.55175781	-6.75000000	-0.90966797	+53.70117188	-7.20703125	-45.57128906	+1824	+8.30566406	-6.00292969	-0.56250000	+12.04101563	-10.45898438	+11.77734375	+1392	+6.51269531	-9.90087891	-0.92724609	+37.55126953	+7.55859375	-43.79150391	+1312
+1457971110.13249990	+8.55175781	-6.75000000	-0.90966797	+53.70117188	-7.22900391	-45.57128906	+1824	+8.30566406	-6.00292969	-0.56250000	+12.04101563	-10.45898438	+11.77734375	+1392	+6.51269531	-9.90087891	-0.92724609	+37.55126953	+7.55859375	-43.79150391	+1312
+1457971110.13669990	+8.55175781	-6.75000000	-0.90966797	+53.70117188	-7.22900391	-45.57128906	+1824	+8.30566406	-6.00292969	-0.56250000	+12.04101563	-10.45898438	+11.77734375	+1392	+6.51269531	-9.90087891	-0.92724609	+37.55126953	+7.55859375	-43.79150391	+1312
+1457971110.14080000	+8.55175781	-6.75000000	-0.90966797	+53.70117188	-7.22900391	-45.54931641	+1824	+8.30566406	-6.00292969	-0.56250000	+12.04101563	-10.45898438	+11.77734375	+1392	+6.51269531	-9.90087891	-0.92724609	+37.55126953	+7.55859375	-43.79150391	+1312
+1457971110.14500000	+8.55175781	-6.75000000	-0.90966797	+53.70117188	-7.22900391	-45.54931641	+1824	+8.30566406	-6.00292969	-0.56250000	+12.04101563	-10.45898438	+11.77734375	+1392	+6.50830078	-9.90087891	-0.92724609	+37.52929688	+7.55859375	-43.76953125	+1312
+1457971110.14910010	+8.55175781	-6.75000000	-0.90966797	+53.70117188	-7.22900391	-45.54931641	+1824	+8.30566406	-6.00292969	-0.56250000	+12.01904297	-10.45898438	+11.75537109	+1392	+6.50830078	-9.90087891	-0.92724609	+37.52929688	+7.55859375	-43.76953125	+1312
+1457971110.15750000	+8.55175781	-6.75000000	-0.90966797	+53.70117188	-7.22900391	-45.54931641	+1824	+8.30566406	-6.00292969	-0.56250000	+12.01904297	-10.45898438	+11.75537109	+1392	+6.50830078	-9.90087891	-0.92724609	+37.52929688	+7.58056641	-43.76953125	+1312
+1457971110.16160010	+8.55175781	-6.75000000	-0.90966797	+53.70117188	-7.22900391	-45.54931641	+1824	+8.30566406	-6.00732422	-0.56250000	+12.01904297	-10.45898438	+11.75537109	+1392	+6.50830078	-9.90087891	-0.92724609	+37.52929688	+7.58056641	-43.76953125	+1312
+1457971110.16580010	+8.55175781	-6.75000000	-0.90966797	+53.70117188	-7.22900391	-45.54931641	+1824	+8.30566406	-6.00732422	-0.56250000	+12.01904297	-10.45898438	+11.75537109	+1392	+6.51269531	-9.90087891	-0.92724609	+37.52929688	+7.58056641	-43.76953125	+1312
+1457971110.17000010	+8.55175781	-6.75000000	-0.90966797	+53.70117188	-7.22900391	-45.52734375	+1824	+8.30566406	-6.00732422	-0.56250000	+12.01904297	-10.45898438	+11.75537109	+1392	+6.51269531	-9.90087891	-0.92724609	+37.52929688	+7.58056641	-43.76953125	+1312
+1457971110.17409990	+8.55175781	-6.75000000	-0.90966797	+53.70117188	-7.22900391	-45.52734375	+1824	+8.30566406	-6.00292969	-0.56250000	+12.01904297	-10.45898438	+11.75537109	+1392	+6.51269531	-9.89648438	-0.92724609	+37.52929688	+7.58056641	-43.76953125	+1312
+1457971110.17829990	+8.55175781	-6.75000000	-0.90966797	+53.70117188	-7.22900391	-45.52734375	+1824	+8.30566406	-6.00292969	-0.56250000	+12.01904297	-10.45898438	+11.75537109	+1392	+6.51269531	-9.89648438	-0.92724609	+37.55126953	+7.58056641	-43.76953125	+1312
+1457971110.18249990	+8.55615234	-6.75000000	-0.90966797	+53.70117188	-7.22900391	-45.52734375	+1824	+8.30566406	-6.00292969	-0.56250000	+12.01904297	-10.45898438	+11.75537109	+1392	+6.51269531	-9.89648438	-0.92285156	+37.55126953	+7.58056641	-43.76953125	+1312
+1457971110.19080000	+8.55615234	-6.75000000	-0.90966797	+53.72314453	-7.22900391	-45.50537109	+1824	+8.30566406	-6.00292969	-0.56250000	+12.01904297	-10.43701172	+11.75537109	+1392	+6.51708984	-9.89648438	-0.92285156	+37.57324219	+7.60253906	-43.74755859	+1312
+1457971110.19499990	+8.55615234	-6.75000000	-0.90966797	+53.72314453	-7.22900391	-45.50537109	+1824	+8.30566406	-6.00292969	-0.56250000	+12.01904297	-10.43701172	+11.77734375	+1392	+6.51708984	-9.89648438	-0.92285156	+37.57324219	+7.60253906	-43.74755859	+1312
+1457971110.19910000	+8.55615234	-6.75000000	-0.90966797	+53.72314453	-7.22900391	-45.48339844	+1824	+8.30566406	-6.00292969	-0.56250000	+12.01904297	-10.43701172	+11.77734375	+1392	+6.51708984	-9.89648438	-0.92285156	+37.59521484	+7.62451172	-43.74755859	+1316
+1457971110.20330000	+8.55615234	-6.75000000	-0.90966797	+53.72314453	-7.22900391	-45.48339844	+1824	+8.30566406	-6.00292969	-0.56250000	+12.01904297	-10.43701172	+11.77734375	+1392	+6.52148438	-9.89208984	-0.92285156	+37.59521484	+7.62451172	-43.72558594	+1316
+1457971110.20750000	+8.55615234	-6.75000000	-0.90966797	+53.72314453	-7.22900391	-45.46142578	+1824	+8.30566406	-6.00292969	-0.56250000	+12.01904297	-10.43701172	+11.77734375	+1392	+6.52148438	-9.89208984	-0.92285156	+37.59521484	+7.62451172	-43.72558594	+1316
+1457971110.21160010	+8.55615234	-6.75000000	-0.90966797	+53.72314453	-7.22900391	-45.43945313	+1824	+8.30566406	-6.00292969	-0.56250000	+12.01904297	-10.43701172	+11.77734375	+1392	+6.52148438	-9.89208984	-0.92285156	+37.59521484	+7.64648438	-43.70361328	+1316
+1457971110.21989990	+8.55615234	-6.75000000	-0.90966797	+53.72314453	-7.22900391	-45.41748047	+1820	+8.30566406	-6.00292969	-0.56250000	+12.01904297	-10.41503906	+11.77734375	+1392	+6.51708984	-9.89208984	-0.92285156	+37.59521484	+7.64648438	-43.65966797	+1316
+1457971110.22410010	+8.55175781	-6.75000000	-0.90966797	+53.72314453	-7.22900391	-45.39550781	+1820	+8.30566406	-6.00292969	-0.56250000	+12.01904297	-10.41503906	+11.77734375	+1392	+6.51708984	-9.89208984	-0.92285156	+37.57324219	+7.66845703	-43.63769531	+1316
+1457971110.22830010	+8.55175781	-6.75000000	-0.91406250	+53.72314453	-7.20703125	-45.37353516	+1820	+8.30566406	-6.00292969	-0.56250000	+12.01904297	-10.41503906	+11.77734375	+1392	+6.51708984	-9.89208984	-0.92724609	+37.57324219	+7.66845703	-43.61572266	+1316
+1457971110.23239990	+8.55175781	-6.75000000	-0.91406250	+53.72314453	-7.20703125	-45.35156250	+1820	+8.30566406	-6.00292969	-0.56250000	+11.99707031	-10.41503906	+11.79931641	+1392	+6.51269531	-9.89208984	-0.92724609	+37.55126953	+7.66845703	-43.59375000	+1316
+1457971110.23659990	+8.55175781	-6.75000000	-0.91406250	+53.72314453	-7.20703125	-45.32958984	+1820	+8.30566406	-6.00292969	-0.56250000	+11.99707031	-10.39306641	+11.79931641	+1392	+6.51269531	-9.89648438	-0.93164063	+37.55126953	+7.69042969	-43.57177734	+1316
+1457971110.24079990	+8.55175781	-6.75000000	-0.91406250	+53.74511719	-7.20703125	-45.30761719	+1820	+8.30566406	-6.00292969	-0.56250000	+11.99707031	-10.39306641	+11.79931641	+1392	+6.50830078	-9.89648438	-0.93164063	+37.52929688	+7.69042969	-43.54980469	+1320
+1457971110.24910000	+8.54736328	-6.74560547	-0.91406250	+53.74511719	-7.18505859	-45.24169922	+1820	+8.30566406	-6.00292969	-0.56250000	+11.99707031	-10.37109375	+11.79931641	+1392	+6.50390625	-9.89648438	-0.93603516	+37.50732422	+7.69042969	-43.50585938	+1316
+1457971110.25330000	+8.54736328	-6.74560547	-0.91406250	+53.74511719	-7.18505859	-45.21972656	+1820	+8.30566406	-6.00292969	-0.56250000	+11.99707031	-10.34912109	+11.82128906	+1392	+6.50390625	-9.89648438	-0.93603516	+37.48535156	+7.69042969	-43.48388672	+1316
+1457971110.25740000	+8.54736328	-6.74560547	-0.91845703	+53.74511719	-7.18505859	-45.19775391	+1816	+8.30566406	-6.00292969	-0.56250000	+11.99707031	-10.34912109	+11.82128906	+1392	+6.49951172	-9.89648438	-0.94042969	+37.48535156	+7.71240234	-43.46191406	+1316
+1457971110.26160000	+8.54736328	-6.74560547	-0.91845703	+53.74511719	-7.18505859	-45.17578125	+1816	+8.30566406	-6.00292969	-0.56250000	+11.99707031	-10.32714844	+11.82128906	+1392	+6.49951172	-9.89648438	-0.94042969	+37.46337891	+7.71240234	-43.43994141	+1316
+1457971110.26580000	+8.54296875	-6.74560547	-0.91845703	+53.76708984	-7.16308594	-45.17578125	+1816	+8.30566406	-6.00292969	-0.56689453	+11.99707031	-10.30517578	+11.84326172	+1392	+6.49951172	-9.89648438	-0.94042969	+37.46337891	+7.71240234	-43.43994141	+1316
+1457971110.26990010	+8.54296875	-6.74560547	-0.91845703	+53.76708984	-7.16308594	-45.15380859	+1816	+8.30566406	-6.00292969	-0.56689453	+11.99707031	-10.30517578	+11.84326172	+1392	+6.49511719	-9.89648438	-0.94042969	+37.46337891	+7.71240234	-43.41796875	+1312
+1457971110.27410010	+8.54296875	-6.74560547	-0.91845703	+53.76708984	-7.16308594	-45.13183594	+1816	+8.30126953	-6.00292969	-0.56689453	+11.99707031	-10.28320313	+11.86523438	+1388	+6.49511719	-9.89648438	-0.94042969	+37.46337891	+7.71240234	-43.41796875	+1312
+1457971110.28239990	+8.54296875	-6.74560547	-0.91845703	+53.78906250	-7.18505859	-45.10986328	+1812	+8.30126953	-6.00292969	-0.56689453	+11.97509766	-10.26123047	+11.88720703	+1388	+6.49511719	-9.89648438	-0.94042969	+37.48535156	+7.73437500	-43.41796875	+1308
+1457971110.28660010	+8.54296875	-6.74560547	-0.91845703	+53.78906250	-7.18505859	-45.08789063	+1812	+8.30126953	-6.00292969	-0.56689453	+11.97509766	-10.23925781	+11.88720703	+1388	+6.49951172	-9.89648438	-0.93603516	+37.48535156	+7.73437500	-43.41796875	+1308
+1457971110.29080010	+8.54296875	-6.74560547	-0.91845703	+53.78906250	-7.18505859	-45.08789063	+1812	+8.30126953	-6.00292969	-0.56689453	+11.97509766	-10.23925781	+11.90917969	+1388	+6.49951172	-9.89648438	-0.93603516	+37.48535156	+7.73437500	-43.41796875	+1308
+1457971110.29489990	+8.54296875	-6.74560547	-0.91845703	+53.78906250	-7.18505859	-45.06591797	+1812	+8.30126953	-6.00292969	-0.56689453	+11.97509766	-10.21728516	+11.90917969	+1388	+6.49951172	-9.89648438	-0.93603516	+37.50732422	+7.73437500	-43.43994141	+1308
+1457971110.29909990	+8.54736328	-6.74560547	-0.91845703	+53.81103516	-7.18505859	-45.06591797	+1812	+8.30126953	-6.00292969	-0.56689453	+11.97509766	-10.21728516	+11.93115234	+1388	+6.49951172	-9.89648438	-0.93164063	+37.50732422	+7.75634766	-43.43994141	+1308
+1457971110.30320000	+8.54736328	-6.74560547	-0.91845703	+53.81103516	-7.18505859	-45.06591797	+1812	+8.30126953	-6.00292969	-0.56689453	+11.97509766	-10.19531250	+11.93115234	+1388	+6.50390625	-9.89648438	-0.93164063	+37.52929688	+7.75634766	-43.43994141	+1308
+1457971110.31160000	+8.54736328	-6.74560547	-0.91406250	+53.81103516	-7.20703125	-45.04394531	+1812	+8.30126953	-6.00292969	-0.56689453	+11.97509766	-10.19531250	+11.95312500	+1384	+6.50390625	-9.89208984	-0.92724609	+37.55126953	+7.75634766	-43.46191406	+1308
+1457971110.31570010	+8.54736328	-6.74560547	-0.91406250	+53.81103516	-7.20703125	-45.04394531	+1812	+8.30126953	-6.00292969	-0.56689453	+11.97509766	-10.19531250	+11.95312500	+1384	+6.50830078	-9.89208984	-0.92724609	+37.55126953	+7.75634766	-43.46191406	+1308
+1457971110.31990000	+8.54736328	-6.75000000	-0.91406250	+53.81103516	-7.20703125	-45.04394531	+1812	+8.30126953	-6.00292969	-0.56689453	+11.97509766	-10.19531250	+11.95312500	+1384	+6.50830078	-9.89208984	-0.92724609	+37.55126953	+7.75634766	-43.48388672	+1312
+1457971110.32410000	+8.54736328	-6.75000000	-0.91406250	+53.81103516	-7.22900391	-45.02197266	+1812	+8.30126953	-6.00292969	-0.56689453	+11.97509766	-10.17333984	+11.95312500	+1384	+6.50830078	-9.89208984	-0.92285156	+37.57324219	+7.75634766	-43.48388672	+1312
+1457971110.32820010	+8.54736328	-6.75000000	-0.91406250	+53.83300781	-7.22900391	-45.02197266	+1812	+8.30126953	-6.00292969	-0.56689453	+11.97509766	-10.17333984	+11.97509766	+1384	+6.50830078	-9.89208984	-0.92285156	+37.57324219	+7.75634766	-43.48388672	+1312
+1457971110.33240010	+8.54736328	-6.75000000	-0.91406250	+53.83300781	-7.22900391	-45.02197266	+1812	+8.30126953	-6.00292969	-0.56689453	+11.97509766	-10.17333984	+11.97509766	+1384	+6.50830078	-9.89208984	-0.92285156	+37.57324219	+7.75634766	-43.48388672	+1312
+1457971110.33660010	+8.54736328	-6.75000000	-0.91406250	+53.83300781	-7.22900391	-45.00000000	+1812	+8.30126953	-6.00292969	-0.56689453	+11.97509766	-10.17333984	+11.97509766	+1380	+6.51269531	-9.89208984	-0.92285156	+37.57324219	+7.75634766	-43.48388672	+1312
+1457971110.34069990	+8.54736328	-6.74560547	-0.91406250	+53.83300781	-7.25097656	-45.00000000	+1812	+8.30126953	-6.00292969	-0.56689453	+11.97509766	-10.17333984	+11.97509766	+1380	+6.51269531	-9.89208984	-0.92285156	+37.57324219	+7.75634766	-43.46191406	+1312
+1457971110.34910010	+8.54736328	-6.74560547	-0.91406250	+53.81103516	-7.25097656	-45.00000000	+1812	+8.30126953	-5.99853516	-0.56689453	+11.97509766	-10.17333984	+11.97509766	+1380	+6.50830078	-9.89208984	-0.92285156	+37.55126953	+7.75634766	-43.46191406	+1312
+1457971110.35320000	+8.54736328	-6.74560547	-0.91406250	+53.81103516	-7.25097656	-45.00000000	+1812	+8.30126953	-5.99853516	-0.56689453	+11.97509766	-10.17333984	+11.97509766	+1380	+6.50830078	-9.89208984	-0.92285156	+37.55126953	+7.75634766	-43.43994141	+1312
+1457971110.35739990	+8.54736328	-6.74560547	-0.91406250	+53.81103516	-7.27294922	-44.97802734	+1812	+8.30126953	-5.99853516	-0.56689453	+11.97509766	-10.17333984	+11.97509766	+1380	+6.50830078	-9.89208984	-0.92724609	+37.52929688	+7.75634766	-43.43994141	+1312
+1457971110.36159990	+8.54736328	-6.74560547	-0.91406250	+53.81103516	-7.27294922	-44.97802734	+1812	+8.30126953	-5.99853516	-0.56689453	+11.95312500	-10.17333984	+11.97509766	+1380	+6.50830078	-9.89208984	-0.92724609	+37.52929688	+7.75634766	-43.41796875	+1316
+1457971110.36570000	+8.54736328	-6.74560547	-0.91406250	+53.81103516	-7.27294922	-44.97802734	+1812	+8.30126953	-5.99853516	-0.56689453	+11.95312500	-10.17333984	+11.97509766	+1380	+6.50830078	-9.89208984	-0.92724609	+37.52929688	+7.75634766	-43.41796875	+1316
+1457971110.36990000	+8.54736328	-6.74560547	-0.91406250	+53.81103516	-7.29492188	-44.97802734	+1812	+8.30126953	-5.99853516	-0.56689453	+11.95312500	-10.17333984	+11.97509766	+1380	+6.50390625	-9.89208984	-0.92724609	+37.50732422	+7.75634766	-43.39599609	+1316
+1457971110.37820010	+8.54736328	-6.74560547	-0.91406250	+53.81103516	-7.29492188	-44.95605469	+1812	+8.30126953	-5.99853516	-0.56689453	+11.95312500	-10.17333984	+11.95312500	+1380	+6.50390625	-9.89208984	-0.93164063	+37.48535156	+7.73437500	-43.39599609	+1316
+1457971110.38240000	+8.54736328	-6.74121094	-0.91406250	+53.81103516	-7.31689453	-44.95605469	+1812	+8.30566406	-5.99853516	-0.56689453	+11.95312500	-10.17333984	+11.95312500	+1380	+6.50390625	-9.89208984	-0.93164063	+37.48535156	+7.73437500	-43.37402344	+1316
+1457971110.38649990	+8.55175781	-6.74121094	-0.91406250	+53.81103516	-7.31689453	-44.95605469	+1812	+8.30566406	-5.99853516	-0.56250000	+11.95312500	-10.17333984	+11.95312500	+1380	+6.50390625	-9.89208984	-0.93164063	+37.46337891	+7.73437500	-43.37402344	+1316
+1457971110.39070010	+8.55175781	-6.74121094	-0.91406250	+53.78906250	-7.33886719	-44.95605469	+1812	+8.30566406	-5.99853516	-0.56250000	+11.95312500	-10.17333984	+11.95312500	+1380	+6.50390625	-9.88769531	-0.93164063	+37.46337891	+7.73437500	-43.35205078	+1316
+1457971110.39490010	+8.55175781	-6.74121094	-0.90966797	+53.78906250	-7.33886719	-44.95605469	+1812	+8.30566406	-5.99853516	-0.56250000	+11.93115234	-10.17333984	+11.95312500	+1380	+6.50390625	-9.88769531	-0.93164063	+37.46337891	+7.71240234	-43.35205078	+1316
+1457971110.39899990	+8.55175781	-6.74121094	-0.90966797	+53.78906250	-7.36083984	-44.95605469	+1812	+8.30566406	-5.99853516	-0.56250000	+11.93115234	-10.17333984	+11.97509766	+1380	+6.50390625	-9.88769531	-0.93164063	+37.46337891	+7.71240234	-43.35205078	+1316
+1457971110.40739990	+8.55175781	-6.73681641	-0.90966797	+53.78906250	-7.38281250	-44.93408203	+1816	+8.30566406	-5.99414063	-0.56250000	+11.93115234	-10.19531250	+11.97509766	+1384	+6.50390625	-9.88769531	-0.93164063	+37.44140625	+7.69042969	-43.33007813	+1316
+1457971110.41150000	+8.55615234	-6.73681641	-0.90966797	+53.78906250	-7.40478516	-44.93408203	+1816	+8.30566406	-5.99414063	-0.56250000	+11.90917969	-10.19531250	+11.97509766	+1384	+6.50830078	-9.88330078	-0.93164063	+37.44140625	+7.66845703	-43.33007813	+1316
+1457971110.41570000	+8.55615234	-6.73681641	-0.90966797	+53.76708984	-7.42675781	-44.93408203	+1816	+8.30566406	-5.99414063	-0.56250000	+11.90917969	-10.21728516	+11.97509766	+1384	+6.50830078	-9.88330078	-0.93164063	+37.46337891	+7.66845703	-43.33007813	+1316
+1457971110.42400000	+8.55615234	-6.73242188	-0.90527344	+53.76708984	-7.44873047	-44.93408203	+1820	+8.31005859	-5.99414063	-0.55810547	+11.88720703	-10.21728516	+11.99707031	+1384	+6.51708984	-9.87890625	-0.92724609	+37.48535156	+7.64648438	-43.33007813	+1320
+1457971110.42820000	+8.56054688	-6.73242188	-0.90527344	+53.76708984	-7.47070313	-44.93408203	+1820	+8.31005859	-5.99414063	-0.55810547	+11.88720703	-10.23925781	+11.99707031	+1384	+6.52148438	-9.87451172	-0.92285156	+37.48535156	+7.62451172	-43.33007813	+1320
+1457971110.43240000	+8.56054688	-6.73242188	-0.90087891	+53.76708984	-7.49267578	-44.91210938	+1820	+8.31005859	-5.98974609	-0.55810547	+11.86523438	-10.23925781	+12.01904297	+1384	+6.52148438	-9.87451172	-0.92285156	+37.48535156	+7.62451172	-43.33007813	+1324
+1457971110.43650010	+8.56054688	-6.73242188	-0.90087891	+53.74511719	-7.51464844	-44.91210938	+1824	+8.31005859	-5.98974609	-0.55810547	+11.86523438	-10.26123047	+12.01904297	+1388	+6.52587891	-9.87011719	-0.91845703	+37.50732422	+7.60253906	-43.33007813	+1324
+1457971110.44070010	+8.56494141	-6.72802734	-0.90087891	+53.74511719	-7.53662109	-44.91210938	+1824	+8.31005859	-5.98974609	-0.55371094	+11.84326172	-10.26123047	+12.04101563	+1388	+6.53027344	-9.87011719	-0.91845703	+37.50732422	+7.58056641	-43.33007813	+1324
+1457971110.44490000	+8.56494141	-6.72802734	-0.90087891	+53.74511719	-7.55859375	-44.91210938	+1824	+8.31445313	-5.98974609	-0.55371094	+11.84326172	-10.28320313	+12.06298828	+1388	+6.53027344	-9.86572266	-0.91845703	+37.50732422	+7.58056641	-43.33007813	+1328
+1457971110.45320010	+8.56494141	-6.72802734	-0.89648438	+53.72314453	-7.58056641	-44.89013672	+1828	+8.31445313	-5.98535156	-0.54931641	+11.82128906	-10.30517578	+12.08496094	+1388	+6.53027344	-9.86572266	-0.91406250	+37.50732422	+7.53662109	-43.30810547	+1328
+1457971110.45729990	+8.56494141	-6.72363281	-0.89648438	+53.72314453	-7.60253906	-44.89013672	+1828	+8.31445313	-5.98535156	-0.54931641	+11.79931641	-10.30517578	+12.08496094	+1392	+6.53027344	-9.86132813	-0.91406250	+37.48535156	+7.53662109	-43.30810547	+1328
+1457971110.46149990	+8.56933594	-6.72363281	-0.89648438	+53.72314453	-7.60253906	-44.89013672	+1828	+8.31884766	-5.98535156	-0.54931641	+11.79931641	-10.32714844	+12.08496094	+1392	+6.53027344	-9.86132813	-0.91845703	+37.46337891	+7.51464844	-43.28613281	+1328
+1457971110.46569990	+8.56933594	-6.72363281	-0.89648438	+53.70117188	-7.62451172	-44.86816406	+1828	+8.31884766	-5.98095703	-0.54931641	+11.77734375	-10.32714844	+12.10693359	+1392	+6.53027344	-9.86132813	-0.91845703	+37.44140625	+7.51464844	-43.26416016	+1328
+1457971110.46980000	+8.56933594	-6.72363281	-0.89208984	+53.70117188	-7.62451172	-44.86816406	+1832	+8.31884766	-5.98095703	-0.54492188	+11.77734375	-10.32714844	+12.10693359	+1392	+6.52587891	-9.86132813	-0.91845703	+37.41943359	+7.49267578	-43.24218750	+1328
+1457971110.47400000	+8.56933594	-6.72363281	-0.89208984	+53.67919922	-7.62451172	-44.86816406	+1832	+8.31884766	-5.98095703	-0.54492188	+11.75537109	-10.32714844	+12.10693359	+1396	+6.52587891	-9.86132813	-0.92285156	+37.37548828	+7.47070313	-43.22021484	+1332
+1457971110.48230000	+8.56933594	-6.71923828	-0.89208984	+53.65722656	-7.64648438	-44.86816406	+1832	+8.32324219	-5.97656250	-0.54492188	+11.73339844	-10.34912109	+12.12890625	+1396	+6.52148438	-9.86132813	-0.92724609	+37.33154297	+7.44873047	-43.17626953	+1332
+1457971110.48650000	+8.56933594	-6.71923828	-0.89208984	+53.65722656	-7.64648438	-44.86816406	+1832	+8.32324219	-5.97656250	-0.54052734	+11.73339844	-10.34912109	+12.12890625	+1400	+6.51708984	-9.86132813	-0.92724609	+37.28759766	+7.42675781	-43.15429688	+1332
+1457971110.49070000	+8.56933594	-6.71923828	-0.89208984	+53.63525391	-7.66845703	-44.84619141	+1832	+8.32324219	-5.97656250	-0.54052734	+11.73339844	-10.34912109	+12.12890625	+1400	+6.51269531	-9.86132813	-0.93164063	+37.26562500	+7.42675781	-43.13232422	+1332
+1457971110.49480010	+8.56933594	-6.71923828	-0.89208984	+53.63525391	-7.66845703	-44.84619141	+1832	+8.32324219	-5.97656250	-0.54052734	+11.71142578	-10.34912109	+12.12890625	+1400	+6.51269531	-9.86132813	-0.93164063	+37.24365234	+7.40478516	-43.11035156	+1332
+1457971110.49900010	+8.56933594	-6.71923828	-0.88769531	+53.61328125	-7.66845703	-44.84619141	+1832	+8.32763672	-5.97216797	-0.54052734	+11.71142578	-10.34912109	+12.12890625	+1404	+6.51269531	-9.86132813	-0.93603516	+37.22167969	+7.40478516	-43.08837891	+1328
+1457971110.50320010	+8.56933594	-6.71923828	-0.88769531	+53.61328125	-7.69042969	-44.84619141	+1832	+8.32763672	-5.97216797	-0.54052734	+11.71142578	-10.34912109	+12.12890625	+1404	+6.50830078	-9.86132813	-0.93603516	+37.19970703	+7.38281250	-43.08837891	+1328
+1457971110.51149990	+8.57373047	-6.71923828	-0.88769531	+53.59130859	-7.69042969	-44.84619141	+1836	+8.32763672	-5.97216797	-0.53613281	+11.68945313	-10.37109375	+12.15087891	+1408	+6.50830078	-9.86132813	-0.93603516	+37.15576172	+7.36083984	-43.06640625	+1328
+1457971110.51570010	+8.57373047	-6.71484375	-0.88769531	+53.59130859	-7.71240234	-44.84619141	+1836	+8.32763672	-5.97216797	-0.53613281	+11.66748047	-10.37109375	+12.15087891	+1408	+6.50830078	-9.86132813	-0.93603516	+37.15576172	+7.36083984	-43.06640625	+1324
+1457971110.51979990	+8.57373047	-6.71484375	-0.88769531	+53.59130859	-7.71240234	-44.84619141	+1836	+8.33203125	-5.97216797	-0.53613281	+11.66748047	-10.39306641	+12.17285156	+1412	+6.50830078	-9.86132813	-0.93603516	+37.13378906	+7.33886719	-43.06640625	+1324
+1457971110.52399990	+8.57373047	-6.71484375	-0.88330078	+53.59130859	-7.71240234	-44.84619141	+1836	+8.33203125	-5.97216797	-0.53613281	+11.64550781	-10.39306641	+12.17285156	+1412	+6.51269531	-9.86132813	-0.93603516	+37.13378906	+7.33886719	-43.06640625	+1324
+1457971110.52810000	+8.57373047	-6.71484375	-0.88330078	+53.59130859	-7.73437500	-44.84619141	+1836	+8.33203125	-5.96777344	-0.53613281	+11.64550781	-10.39306641	+12.17285156	+1412	+6.51269531	-9.86132813	-0.93603516	+37.13378906	+7.33886719	-43.06640625	+1324
+1457971110.53230000	+8.57812500	-6.71484375	-0.88330078	+53.59130859	-7.73437500	-44.84619141	+1836	+8.33203125	-5.96777344	-0.53613281	+11.64550781	-10.41503906	+12.19482422	+1412	+6.51269531	-9.85693359	-0.93164063	+37.13378906	+7.31689453	-43.06640625	+1324
+1457971110.54060010	+8.57812500	-6.71484375	-0.88330078	+53.56933594	-7.75634766	-44.84619141	+1840	+8.33642578	-5.96777344	-0.53173828	+11.62353516	-10.41503906	+12.21679688	+1416	+6.51708984	-9.85693359	-0.92724609	+37.15576172	+7.31689453	-43.08837891	+1324
+1457971110.54480000	+8.57812500	-6.71484375	-0.88330078	+53.56933594	-7.77832031	-44.84619141	+1840	+8.33642578	-5.96777344	-0.53173828	+11.62353516	-10.43701172	+12.23876953	+1416	+6.52148438	-9.85693359	-0.92724609	+37.15576172	+7.29492188	-43.11035156	+1328
+1457971110.54900000	+8.57812500	-6.71484375	-0.88330078	+53.56933594	-7.77832031	-44.84619141	+1840	+8.33642578	-5.96777344	-0.53173828	+11.60156250	-10.43701172	+12.23876953	+1416	+6.52587891	-9.85253906	-0.92285156	+37.17773438	+7.29492188	-43.11035156	+1328
+1457971110.55310010	+8.58251953	-6.71484375	-0.88330078	+53.56933594	-7.77832031	-44.84619141	+1844	+8.33642578	-5.96777344	-0.53173828	+11.60156250	-10.43701172	+12.26074219	+1420	+6.52587891	-9.85253906	-0.92285156	+37.17773438	+7.29492188	-43.13232422	+1328
+1457971110.55730010	+8.58251953	-6.71484375	-0.87890625	+53.56933594	-7.80029297	-44.84619141	+1844	+8.33642578	-5.96777344	-0.53173828	+11.60156250	-10.45898438	+12.26074219	+1420	+6.53027344	-9.85253906	-0.91845703	+37.19970703	+7.29492188	-43.15429688	+1332
+1457971110.56150010	+8.58251953	-6.71484375	-0.87890625	+53.56933594	-7.80029297	-44.84619141	+1844	+8.33642578	-5.96777344	-0.53173828	+11.57958984	-10.45898438	+12.26074219	+1420	+6.53466797	-9.85253906	-0.91845703	+37.19970703	+7.29492188	-43.15429688	+1332
+1457971110.56979990	+8.58251953	-6.71484375	-0.87890625	+53.56933594	-7.82226563	-44.82421875	+1844	+8.34082031	-5.96777344	-0.53173828	+11.57958984	-10.45898438	+12.28271484	+1420	+6.53466797	-9.84814453	-0.91406250	+37.19970703	+7.29492188	-43.17626953	+1332
