# Supplementary material for: A direct effect of perception on action when grasping a cup
Source: Sci Rep. 2018 Jan 9;8:171. doi: 10.1038/s41598-017-18591-5 (PMC5760564; doi:10.1038/s41598-017-18591-5)
Supplement: Supplementary file 6 — Supplementary Information [file 41598_2017_18591_MOESM6_ESM.zip › SciRep_Data/S01instruct/S01_100instruct_Tr55.dat]

+1000000000000.00000000	+0.00000000	+0.00000000	+0.00000000	+0.00000000	+0.00000000	+0.00000000	+0	+0.00000000	+0.00000000	+0.00000000	+0.00000000	+0.00000000	+0.00000000	+0	+0.00000000	+0.00000000	+0.00000000	+0.00000000	+0.00000000	+0.00000000	+0
+1457971110.57399990	+8.58251953	-6.71484375	-0.87890625	+53.56933594	-7.82226563	-44.82421875	+1848	+8.34082031	-5.96777344	-0.53173828	+11.55761719	-10.48095703	+12.28271484	+1420	+6.53906250	-9.84814453	-0.91406250	+37.19970703	+7.27294922	-43.17626953	+1336
+1457971110.57810000	+8.58251953	-6.71484375	-0.87890625	+53.56933594	-7.82226563	-44.82421875	+1848	+8.34082031	-5.96777344	-0.52734375	+11.55761719	-10.48095703	+12.28271484	+1420	+6.53906250	-9.84814453	-0.91406250	+37.19970703	+7.27294922	-43.15429688	+1336
+1457971110.58229990	+8.58251953	-6.71044922	-0.87890625	+53.56933594	-7.84423828	-44.82421875	+1848	+8.34082031	-5.96777344	-0.52734375	+11.55761719	-10.48095703	+12.28271484	+1420	+6.53906250	-9.84814453	-0.91406250	+37.19970703	+7.27294922	-43.15429688	+1336
+1457971110.58649990	+8.58251953	-6.71044922	-0.87890625	+53.56933594	-7.84423828	-44.80224609	+1848	+8.34082031	-5.96777344	-0.52734375	+11.55761719	-10.48095703	+12.30468750	+1420	+6.53906250	-9.84814453	-0.91406250	+37.17773438	+7.27294922	-43.15429688	+1336
+1457971110.59060000	+8.58251953	-6.71044922	-0.87890625	+53.54736328	-7.84423828	-44.80224609	+1848	+8.34082031	-5.96777344	-0.52734375	+11.53564453	-10.48095703	+12.28271484	+1420	+6.53466797	-9.84814453	-0.91406250	+37.15576172	+7.27294922	-43.15429688	+1336
+1457971110.59480000	+8.58251953	-6.71044922	-0.87890625	+53.54736328	-7.84423828	-44.80224609	+1852	+8.34082031	-5.96777344	-0.52734375	+11.53564453	-10.48095703	+12.28271484	+1420	+6.53466797	-9.84814453	-0.91845703	+37.15576172	+7.27294922	-43.13232422	+1336
+1457971110.60310010	+8.58691406	-6.71044922	-0.87890625	+53.54736328	-7.86621094	-44.80224609	+1852	+8.34082031	-5.96777344	-0.52734375	+11.53564453	-10.48095703	+12.28271484	+1420	+6.53466797	-9.84814453	-0.91845703	+37.11181641	+7.25097656	-43.11035156	+1336
+1457971120.30310010	+8.74511719	-6.71484375	-0.78222656	+53.17382813	-9.16259766	-46.86767578	+2100	+8.48583984	-5.94580078	-0.47021484	+10.04150391	-13.40332031	+9.55810547	+1564	+6.63574219	-9.86132813	-0.88769531	+35.35400391	+5.16357422	-44.69238281	+1396
+1457971120.30730010	+8.74511719	-6.71484375	-0.78222656	+53.17382813	-9.16259766	-46.86767578	+2100	+8.48583984	-5.94580078	-0.47021484	+10.04150391	-13.40332031	+9.55810547	+1564	+6.63574219	-9.86132813	-0.88769531	+35.33203125	+5.16357422	-44.67041016	+1396
+1457971120.31139990	+8.74511719	-6.71484375	-0.78222656	+53.17382813	-9.16259766	-46.86767578	+2100	+8.48583984	-5.94580078	-0.47021484	+10.04150391	-13.40332031	+9.55810547	+1564	+6.63134766	-9.86132813	-0.89208984	+35.28808594	+5.18554688	-44.64843750	+1400
+1457971120.31979990	+8.74072266	-6.71484375	-0.78222656	+53.15185547	-9.16259766	-46.86767578	+2100	+8.48583984	-5.94580078	-0.46582031	+10.04150391	-13.40332031	+9.53613281	+1568	+6.62255859	-9.86572266	-0.89648438	+35.24414063	+5.18554688	-44.60449219	+1396
+1457971120.32390000	+8.74072266	-6.71484375	-0.78222656	+53.15185547	-9.14062500	-46.86767578	+2100	+8.48583984	-5.94580078	-0.46582031	+10.04150391	-13.40332031	+9.53613281	+1568	+6.62255859	-9.86572266	-0.90087891	+35.24414063	+5.18554688	-44.60449219	+1396
+1457971120.32810000	+8.74072266	-6.71484375	-0.78222656	+53.15185547	-9.14062500	-46.86767578	+2100	+8.48583984	-5.94580078	-0.46582031	+10.04150391	-13.40332031	+9.53613281	+1568	+6.62255859	-9.86572266	-0.90087891	+35.24414063	+5.18554688	-44.60449219	+1392
+1457971120.33229990	+8.74072266	-6.71484375	-0.78222656	+53.15185547	-9.14062500	-46.88964844	+2100	+8.48583984	-5.94580078	-0.46582031	+10.04150391	-13.40332031	+9.53613281	+1568	+6.62255859	-9.86572266	-0.90087891	+35.24414063	+5.18554688	-44.60449219	+1392
+1457971120.33640000	+8.74511719	-6.71923828	-0.78222656	+53.15185547	-9.14062500	-46.88964844	+2096	+8.48583984	-5.94580078	-0.46582031	+10.04150391	-13.40332031	+9.53613281	+1568	+6.62255859	-9.86572266	-0.89648438	+35.24414063	+5.18554688	-44.62646484	+1392
+1457971120.34060000	+8.74511719	-6.71923828	-0.78222656	+53.15185547	-9.14062500	-46.88964844	+2096	+8.48583984	-5.94580078	-0.46582031	+10.04150391	-13.40332031	+9.53613281	+1568	+6.62255859	-9.86572266	-0.89648438	+35.24414063	+5.18554688	-44.62646484	+1388
+1457971120.34890010	+8.74511719	-6.71923828	-0.78222656	+53.15185547	-9.16259766	-46.88964844	+2096	+8.48583984	-5.94580078	-0.46582031	+10.04150391	-13.42529297	+9.53613281	+1568	+6.62695313	-9.86572266	-0.89208984	+35.26611328	+5.18554688	-44.64843750	+1388
+1457971120.35719990	+8.74511719	-6.71923828	-0.78222656	+53.17382813	-9.16259766	-46.88964844	+2096	+8.48583984	-5.94580078	-0.47021484	+10.04150391	-13.42529297	+9.53613281	+1568	+6.63134766	-9.86572266	-0.89208984	+35.28808594	+5.18554688	-44.67041016	+1384
+1457971120.36560010	+8.74511719	-6.71923828	-0.78222656	+53.17382813	-9.16259766	-46.91162109	+2096	+8.48583984	-5.94580078	-0.47021484	+10.04150391	-13.42529297	+9.53613281	+1568	+6.63134766	-9.86572266	-0.88769531	+35.31005859	+5.18554688	-44.69238281	+1384
+1457971120.36970000	+8.74511719	-6.71923828	-0.78222656	+53.17382813	-9.16259766	-46.91162109	+2096	+8.48583984	-5.94580078	-0.47021484	+10.04150391	-13.42529297	+9.53613281	+1568	+6.63134766	-9.86572266	-0.88769531	+35.31005859	+5.18554688	-44.69238281	+1384
+1457971120.37809990	+8.74511719	-6.71923828	-0.78222656	+53.17382813	-9.16259766	-46.91162109	+2096	+8.48583984	-5.94580078	-0.47021484	+10.04150391	-13.42529297	+9.53613281	+1568	+6.63574219	-9.86132813	-0.88769531	+35.33203125	+5.18554688	-44.71435547	+1384
+1457971120.38220000	+8.74511719	-6.71923828	-0.78222656	+53.17382813	-9.16259766	-46.91162109	+2096	+8.48583984	-5.94580078	-0.47021484	+10.04150391	-13.42529297	+9.53613281	+1568	+6.63574219	-9.86132813	-0.88769531	+35.33203125	+5.18554688	-44.71435547	+1384
+1457971120.38640000	+8.74511719	-6.71923828	-0.78222656	+53.17382813	-9.16259766	-46.91162109	+2096	+8.48583984	-5.94580078	-0.47021484	+10.04150391	-13.42529297	+9.53613281	+1568	+6.63574219	-9.86132813	-0.88769531	+35.33203125	+5.18554688	-44.71435547	+1384
+1457971120.39060000	+8.74511719	-6.71923828	-0.78222656	+53.17382813	-9.16259766	-46.91162109	+2096	+8.48583984	-5.94580078	-0.47021484	+10.04150391	-13.42529297	+9.53613281	+1568	+6.63574219	-9.86132813	-0.88769531	+35.33203125	+5.18554688	-44.71435547	+1380
+1457971120.39470010	+8.74511719	-6.71923828	-0.78222656	+53.17382813	-9.16259766	-46.91162109	+2096	+8.48583984	-5.94580078	-0.47021484	+10.04150391	-13.44726563	+9.53613281	+1568	+6.63574219	-9.86132813	-0.88769531	+35.33203125	+5.18554688	-44.71435547	+1380
+1457971120.40310000	+8.74511719	-6.71923828	-0.78222656	+53.17382813	-9.16259766	-46.91162109	+2092	+8.48583984	-5.94580078	-0.47021484	+10.04150391	-13.44726563	+9.53613281	+1568	+6.63574219	-9.86132813	-0.88769531	+35.33203125	+5.18554688	-44.71435547	+1380
+1457971120.41140010	+8.74511719	-6.71923828	-0.78222656	+53.17382813	-9.16259766	-46.91162109	+2092	+8.48583984	-5.94580078	-0.47021484	+10.04150391	-13.44726563	+9.53613281	+1568	+6.63574219	-9.86132813	-0.88769531	+35.33203125	+5.18554688	-44.71435547	+1380
+1457971120.41969990	+8.74511719	-6.71923828	-0.78222656	+53.17382813	-9.16259766	-46.91162109	+2092	+8.48583984	-5.94580078	-0.47021484	+10.04150391	-13.42529297	+9.51416016	+1568	+6.63134766	-9.86572266	-0.88769531	+35.31005859	+5.18554688	-44.71435547	+1380
+1457971120.42800000	+8.74511719	-6.71923828	-0.78222656	+53.15185547	-9.16259766	-46.91162109	+2092	+8.49023438	-5.94580078	-0.47021484	+10.04150391	-13.42529297	+9.51416016	+1568	+6.63134766	-9.86572266	-0.88769531	+35.31005859	+5.18554688	-44.71435547	+1376
+1457971120.43220000	+8.74511719	-6.71923828	-0.78222656	+53.15185547	-9.16259766	-46.91162109	+2092	+8.49023438	-5.94580078	-0.47021484	+10.04150391	-13.42529297	+9.51416016	+1568	+6.63134766	-9.86572266	-0.88769531	+35.31005859	+5.18554688	-44.71435547	+1376
+1457971120.44050000	+8.74511719	-6.71923828	-0.78222656	+53.15185547	-9.16259766	-46.91162109	+2092	+8.49023438	-5.94580078	-0.47021484	+10.06347656	-13.42529297	+9.51416016	+1572	+6.63134766	-9.86572266	-0.88769531	+35.31005859	+5.18554688	-44.69238281	+1376
+1457971120.44890000	+8.74511719	-6.71923828	-0.78222656	+53.15185547	-9.16259766	-46.91162109	+2092	+8.49023438	-5.94580078	-0.47021484	+10.06347656	-13.42529297	+9.51416016	+1572	+6.63134766	-9.86572266	-0.88769531	+35.28808594	+5.18554688	-44.69238281	+1376
+1457971120.45720010	+8.74511719	-6.71923828	-0.78222656	+53.15185547	-9.16259766	-46.91162109	+2092	+8.49023438	-5.94580078	-0.47021484	+10.06347656	-13.42529297	+9.49218750	+1572	+6.63134766	-9.86572266	-0.88769531	+35.31005859	+5.18554688	-44.71435547	+1376
+1457971120.46140000	+8.74511719	-6.71923828	-0.78222656	+53.15185547	-9.16259766	-46.91162109	+2092	+8.49023438	-5.94580078	-0.47021484	+10.06347656	-13.42529297	+9.49218750	+1572	+6.63134766	-9.86572266	-0.88769531	+35.31005859	+5.18554688	-44.71435547	+1372
+1457971120.46550010	+8.74511719	-6.71923828	-0.78222656	+53.15185547	-9.16259766	-46.91162109	+2092	+8.49023438	-5.94580078	-0.47021484	+10.06347656	-13.42529297	+9.49218750	+1572	+6.63134766	-9.86572266	-0.88769531	+35.31005859	+5.18554688	-44.71435547	+1372
+1457971120.47390010	+8.74511719	-6.71923828	-0.78222656	+53.15185547	-9.16259766	-46.91162109	+2092	+8.49023438	-5.94580078	-0.47021484	+10.04150391	-13.44726563	+9.49218750	+1572	+6.63574219	-9.86572266	-0.88769531	+35.31005859	+5.18554688	-44.71435547	+1372
+1457971120.48219990	+8.74511719	-6.71923828	-0.78222656	+53.15185547	-9.16259766	-46.91162109	+2092	+8.49023438	-5.94580078	-0.47021484	+10.04150391	-13.44726563	+9.49218750	+1572	+6.63574219	-9.86572266	-0.88769531	+35.33203125	+5.18554688	-44.73632813	+1372
+1457971120.49050000	+8.74511719	-6.71923828	-0.78662109	+53.15185547	-9.16259766	-46.91162109	+2092	+8.49023438	-5.94580078	-0.47021484	+10.04150391	-13.44726563	+9.49218750	+1572	+6.63574219	-9.86132813	-0.88330078	+35.33203125	+5.18554688	-44.73632813	+1372
+1457971120.49889990	+8.74511719	-6.71923828	-0.78662109	+53.12988281	-9.16259766	-46.91162109	+2092	+8.49023438	-5.94580078	-0.47021484	+10.04150391	-13.44726563	+9.49218750	+1572	+6.64013672	-9.86132813	-0.88330078	+35.35400391	+5.20751953	-44.75830078	+1372
+1457971120.50300000	+8.74511719	-6.72363281	-0.78662109	+53.12988281	-9.16259766	-46.91162109	+2092	+8.49023438	-5.94580078	-0.47021484	+10.04150391	-13.44726563	+9.49218750	+1572	+6.64013672	-9.86132813	-0.88330078	+35.35400391	+5.20751953	-44.75830078	+1372
+1457971120.51130010	+8.74511719	-6.72363281	-0.78662109	+53.12988281	-9.16259766	-46.91162109	+2092	+8.49023438	-5.95019531	-0.47021484	+10.04150391	-13.44726563	+9.49218750	+1572	+6.64013672	-9.86132813	-0.88330078	+35.35400391	+5.20751953	-44.75830078	+1376
+1457971120.51970010	+8.74511719	-6.72363281	-0.78662109	+53.12988281	-9.16259766	-46.91162109	+2092	+8.49023438	-5.95019531	-0.47021484	+10.04150391	-13.44726563	+9.49218750	+1572	+6.64013672	-9.86132813	-0.88330078	+35.35400391	+5.20751953	-44.78027344	+1376
+1457971120.52800010	+8.74511719	-6.72363281	-0.78662109	+53.12988281	-9.14062500	-46.91162109	+2096	+8.49023438	-5.95019531	-0.47021484	+10.04150391	-13.44726563	+9.49218750	+1572	+6.64013672	-9.86132813	-0.88330078	+35.35400391	+5.20751953	-44.78027344	+1376
+1457971120.53220010	+8.74511719	-6.72363281	-0.78662109	+53.12988281	-9.14062500	-46.91162109	+2096	+8.49023438	-5.95019531	-0.47021484	+10.04150391	-13.44726563	+9.47021484	+1572	+6.64013672	-9.86572266	-0.88330078	+35.33203125	+5.20751953	-44.75830078	+1376
+1457971120.53629990	+8.74511719	-6.72363281	-0.78662109	+53.12988281	-9.14062500	-46.91162109	+2096	+8.49023438	-5.95019531	-0.47021484	+10.04150391	-13.44726563	+9.47021484	+1572	+6.64013672	-9.86572266	-0.88330078	+35.33203125	+5.20751953	-44.75830078	+1376
+1457971120.54049990	+8.74511719	-6.72363281	-0.78662109	+53.12988281	-9.14062500	-46.91162109	+2096	+8.49023438	-5.95019531	-0.47021484	+10.04150391	-13.44726563	+9.47021484	+1572	+6.64013672	-9.86572266	-0.88330078	+35.33203125	+5.20751953	-44.75830078	+1376
+1457971120.54469990	+8.74511719	-6.72363281	-0.78662109	+53.10791016	-9.14062500	-46.91162109	+2096	+8.49023438	-5.95019531	-0.47021484	+10.04150391	-13.44726563	+9.44824219	+1572	+6.63574219	-9.86572266	-0.88330078	+35.33203125	+5.20751953	-44.75830078	+1376
+1457971120.55300000	+8.74511719	-6.72363281	-0.78662109	+53.10791016	-9.14062500	-46.91162109	+2096	+8.49023438	-5.95019531	-0.47021484	+10.04150391	-13.44726563	+9.44824219	+1572	+6.63574219	-9.86572266	-0.88330078	+35.31005859	+5.20751953	-44.75830078	+1376
+1457971120.56130000	+8.74511719	-6.72363281	-0.78662109	+53.10791016	-9.14062500	-46.91162109	+2096	+8.49023438	-5.95019531	-0.47021484	+10.04150391	-13.44726563	+9.42626953	+1572	+6.63574219	-9.86572266	-0.88769531	+35.31005859	+5.20751953	-44.75830078	+1372
+1457971120.56550000	+8.74511719	-6.72363281	-0.78662109	+53.10791016	-9.14062500	-46.91162109	+2096	+8.49023438	-5.95019531	-0.47021484	+10.04150391	-13.44726563	+9.42626953	+1576	+6.63574219	-9.86572266	-0.88769531	+35.31005859	+5.20751953	-44.75830078	+1372
+1457971120.58209990	+8.74511719	-6.72363281	-0.78662109	+53.10791016	-9.11865234	-46.91162109	+2096	+8.49023438	-5.95019531	-0.47021484	+10.04150391	-13.44726563	+9.40429688	+1576	+6.63574219	-9.86572266	-0.88769531	+35.31005859	+5.20751953	-44.75830078	+1372
+1457971120.59050010	+8.74511719	-6.72363281	-0.78662109	+53.10791016	-9.11865234	-46.91162109	+2096	+8.49023438	-5.95019531	-0.47021484	+10.04150391	-13.44726563	+9.40429688	+1576	+6.63574219	-9.86572266	-0.88330078	+35.31005859	+5.20751953	-44.75830078	+1372
+1457971120.59879990	+8.74511719	-6.72363281	-0.78662109	+53.08593750	-9.11865234	-46.91162109	+2096	+8.49023438	-5.95019531	-0.47460938	+10.04150391	-13.44726563	+9.40429688	+1576	+6.63574219	-9.86572266	-0.88330078	+35.31005859	+5.22949219	-44.78027344	+1372
+1457971120.60710000	+8.74511719	-6.72363281	-0.78662109	+53.08593750	-9.11865234	-46.91162109	+2096	+8.49023438	-5.95019531	-0.47460938	+10.04150391	-13.44726563	+9.40429688	+1576	+6.64013672	-9.86572266	-0.88330078	+35.33203125	+5.22949219	-44.78027344	+1372
+1457971120.61130000	+8.74511719	-6.72363281	-0.78662109	+53.08593750	-9.11865234	-46.91162109	+2096	+8.49023438	-5.95019531	-0.47460938	+10.04150391	-13.44726563	+9.40429688	+1576	+6.64013672	-9.86572266	-0.88330078	+35.33203125	+5.22949219	-44.78027344	+1372
+1457971120.61960010	+8.74511719	-6.72802734	-0.78662109	+53.08593750	-9.11865234	-46.91162109	+2100	+8.49023438	-5.95019531	-0.47460938	+10.04150391	-13.44726563	+9.40429688	+1576	+6.64013672	-9.86572266	-0.88330078	+35.33203125	+5.22949219	-44.80224609	+1372
+1457971120.62800000	+8.74511719	-6.72802734	-0.78662109	+53.08593750	-9.11865234	-46.91162109	+2100	+8.49023438	-5.95019531	-0.47460938	+10.04150391	-13.44726563	+9.40429688	+1576	+6.64013672	-9.86572266	-0.87890625	+35.33203125	+5.22949219	-44.80224609	+1372
+1457971120.63630010	+8.74511719	-6.72802734	-0.78662109	+53.08593750	-9.11865234	-46.91162109	+2100	+8.49023438	-5.95019531	-0.47460938	+10.04150391	-13.44726563	+9.40429688	+1576	+6.64013672	-9.86572266	-0.87890625	+35.33203125	+5.22949219	-44.80224609	+1372
+1457971120.64459990	+8.74511719	-6.72802734	-0.78662109	+53.08593750	-9.11865234	-46.91162109	+2100	+8.49023438	-5.95019531	-0.47460938	+10.04150391	-13.44726563	+9.38232422	+1580	+6.64013672	-9.86572266	-0.87890625	+35.33203125	+5.22949219	-44.80224609	+1372
+1457971120.64879990	+8.74511719	-6.72802734	-0.78662109	+53.08593750	-9.11865234	-46.91162109	+2100	+8.49023438	-5.95019531	-0.47460938	+10.04150391	-13.44726563	+9.38232422	+1580	+6.64013672	-9.86572266	-0.87890625	+35.33203125	+5.22949219	-44.80224609	+1372
+1457971120.65300010	+8.74511719	-6.72802734	-0.78662109	+53.08593750	-9.09667969	-46.91162109	+2100	+8.49023438	-5.95019531	-0.47460938	+10.04150391	-13.44726563	+9.36035156	+1580	+6.64013672	-9.86572266	-0.88330078	+35.33203125	+5.22949219	-44.80224609	+1372
+1457971120.66129990	+8.74511719	-6.72802734	-0.78662109	+53.08593750	-9.09667969	-46.91162109	+2100	+8.49023438	-5.95458984	-0.47460938	+10.04150391	-13.44726563	+9.33837891	+1580	+6.64013672	-9.86572266	-0.88330078	+35.33203125	+5.25146484	-44.80224609	+1372
+1457971120.66540000	+8.74511719	-6.72802734	-0.78662109	+53.08593750	-9.09667969	-46.91162109	+2100	+8.49023438	-5.95458984	-0.47460938	+10.04150391	-13.42529297	+9.33837891	+1580	+6.64013672	-9.86572266	-0.88330078	+35.33203125	+5.25146484	-44.80224609	+1372
+1457971120.66960000	+8.74511719	-6.72802734	-0.78662109	+53.08593750	-9.09667969	-46.91162109	+2100	+8.49023438	-5.95458984	-0.47460938	+10.04150391	-13.42529297	+9.31640625	+1580	+6.64013672	-9.86572266	-0.88330078	+35.31005859	+5.25146484	-44.80224609	+1372
+1457971120.67380000	+8.74511719	-6.72802734	-0.78662109	+53.08593750	-9.09667969	-46.91162109	+2100	+8.49023438	-5.95458984	-0.47460938	+10.04150391	-13.42529297	+9.29443359	+1580	+6.64013672	-9.86572266	-0.88330078	+35.31005859	+5.25146484	-44.80224609	+1372
+1457971120.67790010	+8.74511719	-6.72802734	-0.78662109	+53.08593750	-9.09667969	-46.91162109	+2100	+8.49023438	-5.95458984	-0.47460938	+10.04150391	-13.42529297	+9.29443359	+1580	+6.63574219	-9.87011719	-0.88330078	+35.31005859	+5.25146484	-44.78027344	+1372
+1457971120.68210010	+8.74072266	-6.72802734	-0.78662109	+53.08593750	-9.09667969	-46.91162109	+2100	+8.49023438	-5.95458984	-0.47460938	+10.04150391	-13.42529297	+9.27246094	+1580	+6.63574219	-9.87011719	-0.88330078	+35.31005859	+5.25146484	-44.78027344	+1372
+1457971120.68630000	+8.74072266	-6.72802734	-0.79101563	+53.08593750	-9.07470703	-46.91162109	+2100	+8.49023438	-5.95458984	-0.47460938	+10.04150391	-13.42529297	+9.25048828	+1580	+6.63574219	-9.87011719	-0.88330078	+35.31005859	+5.25146484	-44.78027344	+1368
+1457971120.69039990	+8.74072266	-6.72802734	-0.79101563	+53.08593750	-9.07470703	-46.91162109	+2100	+8.49023438	-5.95458984	-0.47900391	+10.04150391	-13.42529297	+9.22851563	+1580	+6.63574219	-9.87011719	-0.88330078	+35.31005859	+5.25146484	-44.78027344	+1368
+1457971120.69460010	+8.74072266	-6.72802734	-0.79101563	+53.08593750	-9.07470703	-46.91162109	+2100	+8.49023438	-5.95458984	-0.47900391	+10.04150391	-13.42529297	+9.22851563	+1580	+6.63574219	-9.87011719	-0.88330078	+35.31005859	+5.25146484	-44.78027344	+1368
+1457971120.70289990	+8.74072266	-6.72802734	-0.79101563	+53.08593750	-9.07470703	-46.91162109	+2100	+8.49023438	-5.95458984	-0.47900391	+10.04150391	-13.42529297	+9.18457031	+1580	+6.63574219	-9.87011719	-0.88330078	+35.31005859	+5.25146484	-44.80224609	+1368
+1457971120.70709990	+8.74072266	-6.72802734	-0.79101563	+53.08593750	-9.07470703	-46.91162109	+2100	+8.49023438	-5.95458984	-0.47900391	+10.06347656	-13.44726563	+9.18457031	+1580	+6.63574219	-9.87011719	-0.88330078	+35.31005859	+5.25146484	-44.80224609	+1368
+1457971120.71129990	+8.74072266	-6.72802734	-0.79101563	+53.08593750	-9.07470703	-46.91162109	+2100	+8.49023438	-5.95458984	-0.47900391	+10.06347656	-13.44726563	+9.16259766	+1580	+6.63574219	-9.87011719	-0.88330078	+35.31005859	+5.27343750	-44.80224609	+1368
+1457971120.71540000	+8.74072266	-6.72802734	-0.79101563	+53.08593750	-9.07470703	-46.91162109	+2100	+8.49023438	-5.95458984	-0.47900391	+10.06347656	-13.44726563	+9.16259766	+1580	+6.63574219	-9.87011719	-0.88330078	+35.31005859	+5.27343750	-44.80224609	+1368
+1457971120.71960000	+8.74072266	-6.72802734	-0.79101563	+53.08593750	-9.07470703	-46.91162109	+2100	+8.49023438	-5.95458984	-0.47900391	+10.06347656	-13.44726563	+9.14062500	+1580	+6.64013672	-9.87011719	-0.88330078	+35.33203125	+5.27343750	-44.80224609	+1368
+1457971120.72379990	+8.74072266	-6.72802734	-0.79101563	+53.08593750	-9.07470703	-46.91162109	+2100	+8.49023438	-5.95458984	-0.47900391	+10.06347656	-13.46923828	+9.14062500	+1580	+6.64013672	-9.87011719	-0.88330078	+35.33203125	+5.27343750	-44.82421875	+1368
+1457971120.72790000	+8.74072266	-6.72802734	-0.79101563	+53.08593750	-9.07470703	-46.91162109	+2100	+8.49023438	-5.95458984	-0.47900391	+10.06347656	-13.46923828	+9.11865234	+1580	+6.64013672	-9.87011719	-0.88330078	+35.33203125	+5.27343750	-44.82421875	+1368
+1457971120.73210000	+8.74072266	-6.72802734	-0.79101563	+53.08593750	-9.07470703	-46.91162109	+2100	+8.49023438	-5.95458984	-0.47900391	+10.06347656	-13.46923828	+9.11865234	+1580	+6.64013672	-9.87011719	-0.88330078	+35.33203125	+5.27343750	-44.82421875	+1368
+1457971120.73630000	+8.74072266	-6.72802734	-0.79101563	+53.08593750	-9.07470703	-46.91162109	+2100	+8.48583984	-5.95458984	-0.47900391	+10.06347656	-13.49121094	+9.09667969	+1580	+6.64013672	-9.87011719	-0.88330078	+35.35400391	+5.27343750	-44.82421875	+1368
+1457971120.74040010	+8.74072266	-6.72802734	-0.79101563	+53.08593750	-9.05273438	-46.91162109	+2100	+8.48583984	-5.95458984	-0.48339844	+10.06347656	-13.49121094	+9.09667969	+1580	+6.64013672	-9.87011719	-0.87890625	+35.35400391	+5.27343750	-44.84619141	+1368
+1457971120.74460010	+8.74072266	-6.72802734	-0.79101563	+53.08593750	-9.05273438	-46.91162109	+2100	+8.48583984	-5.95898438	-0.48339844	+10.06347656	-13.49121094	+9.07470703	+1580	+6.64013672	-9.87011719	-0.87890625	+35.35400391	+5.27343750	-44.84619141	+1368
+1457971120.74869990	+8.74072266	-6.72802734	-0.79101563	+53.08593750	-9.05273438	-46.91162109	+2100	+8.48583984	-5.95898438	-0.48339844	+10.08544922	-13.49121094	+9.05273438	+1580	+6.64013672	-9.87011719	-0.87890625	+35.35400391	+5.27343750	-44.84619141	+1368
+1457971120.75289990	+8.74072266	-6.72802734	-0.79101563	+53.08593750	-9.05273438	-46.91162109	+2100	+8.48583984	-5.95898438	-0.48339844	+10.08544922	-13.51318359	+9.03076172	+1580	+6.64453125	-9.87011719	-0.87890625	+35.37597656	+5.27343750	-44.84619141	+1372
+1457971120.75710010	+8.74072266	-6.72802734	-0.79101563	+53.10791016	-9.05273438	-46.91162109	+2100	+8.48583984	-5.95898438	-0.48339844	+10.08544922	-13.51318359	+9.03076172	+1580	+6.64453125	-9.87011719	-0.87890625	+35.37597656	+5.27343750	-44.86816406	+1372
+1457971120.76120000	+8.74072266	-6.73242188	-0.79101563	+53.10791016	-9.05273438	-46.93359375	+2100	+8.48583984	-5.95898438	-0.48339844	+10.10742188	-13.51318359	+8.98681641	+1580	+6.64453125	-9.87011719	-0.87890625	+35.37597656	+5.27343750	-44.86816406	+1372
+1457971120.76539990	+8.74072266	-6.73242188	-0.79101563	+53.10791016	-9.03076172	-46.93359375	+2100	+8.48583984	-5.95898438	-0.48339844	+10.12939453	-13.51318359	+8.96484375	+1580	+6.64453125	-9.87011719	-0.87890625	+35.37597656	+5.27343750	-44.86816406	+1372
+1457971120.76959990	+8.74072266	-6.73242188	-0.79101563	+53.12988281	-9.03076172	-46.93359375	+2100	+8.48583984	-5.95898438	-0.48339844	+10.12939453	-13.51318359	+8.94287109	+1580	+6.64453125	-9.87011719	-0.87890625	+35.37597656	+5.29541016	-44.86816406	+1372
+1457971120.77370000	+8.74072266	-6.73242188	-0.79541016	+53.15185547	-9.00878906	-46.95556641	+2100	+8.48583984	-5.95898438	-0.48779297	+10.15136719	-13.53515625	+8.89892578	+1580	+6.64013672	-9.87011719	-0.88330078	+35.37597656	+5.29541016	-44.86816406	+1372
+1457971120.77790000	+8.74072266	-6.73242188	-0.79541016	+53.17382813	-8.98681641	-46.97753906	+2100	+8.48144531	-5.95898438	-0.48779297	+10.17333984	-13.53515625	+8.85498047	+1580	+6.64013672	-9.87451172	-0.88330078	+35.37597656	+5.31738281	-44.86816406	+1372
+1457971120.78620000	+8.73632813	-6.73681641	-0.79980469	+53.23974609	-8.92089844	-47.04345703	+2104	+8.48144531	-5.96337891	-0.49218750	+10.23925781	-13.51318359	+8.74511719	+1580	+6.63574219	-9.87890625	-0.88769531	+35.37597656	+5.33935547	-44.89013672	+1372
+1457971120.79040000	+8.73632813	-6.73681641	-0.79980469	+53.28369141	-8.87695313	-47.08740234	+2104	+8.47705078	-5.96337891	-0.49218750	+10.28320313	-13.51318359	+8.67919922	+1580	+6.63574219	-9.88330078	-0.88769531	+35.35400391	+5.36132813	-44.89013672	+1376
+1457971120.79460000	+8.73193359	-6.73681641	-0.80419922	+53.32763672	-8.83300781	-47.15332031	+2104	+8.47705078	-5.96337891	-0.49658203	+10.32714844	-13.51318359	+8.61328125	+1580	+6.63134766	-9.88330078	-0.89208984	+35.35400391	+5.38330078	-44.91210938	+1376
+1457971120.79870010	+8.73193359	-6.74121094	-0.80859375	+53.39355469	-8.74511719	-47.21923828	+2104	+8.47705078	-5.96337891	-0.50097656	+10.39306641	-13.49121094	+8.52539063	+1580	+6.63134766	-9.89208984	-0.89208984	+35.35400391	+5.42724609	-44.93408203	+1376
+1457971120.80290010	+8.72753906	-6.74560547	-0.81298828	+53.43750000	-8.67919922	-47.28515625	+2104	+8.47265625	-5.96777344	-0.50537109	+10.45898438	-13.46923828	+8.43750000	+1580	+6.62695313	-9.89648438	-0.89208984	+35.35400391	+5.44921875	-44.95605469	+1376
+1457971120.80710010	+8.72753906	-6.75000000	-0.81738281	+53.48144531	-8.59130859	-47.32910156	+2104	+8.47265625	-5.96777344	-0.50976563	+10.50292969	-13.44726563	+8.34960938	+1580	+6.62695313	-9.90087891	-0.89648438	+35.37597656	+5.49316406	-45.00000000	+1372
+1457971120.81119990	+8.72753906	-6.75439453	-0.82617188	+53.52539063	-8.48144531	-47.39501953	+2104	+8.46826172	-5.97216797	-0.51855469	+10.61279297	-13.38134766	+8.26171875	+1584	+6.62695313	-9.90527344	-0.89648438	+35.39794922	+5.55908203	-45.04394531	+1372
+1457971120.81539990	+8.72314453	-6.75878906	-0.83056641	+53.56933594	-8.37158203	-47.46093750	+2104	+8.46386719	-5.97216797	-0.52294922	+10.70068359	-13.33740234	+8.15185547	+1584	+6.62695313	-9.90966797	-0.89648438	+35.44189453	+5.62500000	-45.08789063	+1372
+1457971120.81950000	+8.72314453	-6.76318359	-0.83935547	+53.59130859	-8.23974609	-47.48291016	+2104	+8.45947266	-5.97656250	-0.53173828	+10.78857422	-13.24951172	+8.08593750	+1584	+6.63134766	-9.91406250	-0.89208984	+35.50781250	+5.69091797	-45.15380859	+1368
+1457971120.82370000	+8.72314453	-6.76757813	-0.84814453	+53.61328125	-8.08593750	-47.52685547	+2104	+8.45947266	-5.97656250	-0.54052734	+10.89843750	-13.16162109	+7.97607422	+1584	+6.63574219	-9.91845703	-0.89208984	+35.57373047	+5.77880859	-45.24169922	+1368
+1457971120.82789990	+8.72314453	-6.77636719	-0.85693359	+53.61328125	-7.93212891	-47.57080078	+2100	+8.45068359	-5.98095703	-0.55371094	+11.03027344	-13.05175781	+7.88818359	+1588	+6.63574219	-9.92285156	-0.88769531	+35.66162109	+5.86669922	-45.30761719	+1368
+1457971120.83200000	+8.71875000	-6.78076172	-0.86572266	+53.63525391	-7.75634766	-47.54882813	+2100	+8.44628906	-5.98535156	-0.56689453	+11.14013672	-12.91992188	+7.82226563	+1588	+6.64013672	-9.92724609	-0.88330078	+35.72753906	+5.95458984	-45.37353516	+1368
+1457971120.83620000	+8.71875000	-6.78955078	-0.87890625	+53.61328125	-7.51464844	-47.54882813	+2100	+8.44189453	-5.98974609	-0.58007813	+11.31591797	-12.74414063	+7.75634766	+1588	+6.64453125	-9.93164063	-0.87890625	+35.83740234	+6.08642578	-45.46142578	+1368
+1457971120.84040000	+8.71875000	-6.79833984	-0.89208984	+53.59130859	-7.27294922	-47.54882813	+2100	+8.43310547	-5.98974609	-0.59326172	+11.46972656	-12.54638672	+7.69042969	+1588	+6.64892578	-9.93603516	-0.87451172	+35.92529297	+6.21826172	-45.50537109	+1368
+1457971120.84450010	+8.71435547	-6.80712891	-0.90966797	+53.59130859	-7.00927734	-47.48291016	+2096	+8.42871094	-5.99414063	-0.61083984	+11.62353516	-12.34863281	+7.64648438	+1588	+6.65332031	-9.94042969	-0.87451172	+36.03515625	+6.35009766	-45.54931641	+1368
+1457971120.85290000	+8.70996094	-6.82910156	-0.94482422	+53.50341797	-6.37207031	-47.37304688	+2096	+8.41113281	-5.99853516	-0.64599609	+12.08496094	-11.82128906	+7.53662109	+1584	+6.65771484	-9.95361328	-0.87451172	+36.21093750	+6.67968750	-45.59326172	+1368
+1457971120.85700010	+8.70556641	-6.83789063	-0.96240234	+53.48144531	-6.04248047	-47.30712891	+2092	+8.39794922	-5.99853516	-0.66357422	+12.28271484	-11.55761719	+7.51464844	+1584	+6.65771484	-9.95800781	-0.87890625	+36.29882813	+6.85546875	-45.57128906	+1368
+1457971120.86120010	+8.70117188	-6.85546875	-0.98876953	+53.41552734	-5.60302734	-47.21923828	+2092	+8.38916016	-5.99853516	-0.68994141	+12.61230469	-11.20605469	+7.44873047	+1580	+6.65771484	-9.96679688	-0.88330078	+36.38671875	+7.07519531	-45.57128906	+1372
+1457971120.86540010	+8.70117188	-6.86865234	-1.01074219	+53.37158203	-5.22949219	-47.13134766	+2088	+8.37597656	-5.99853516	-0.70751953	+12.89794922	-10.92041016	+7.40478516	+1576	+6.65332031	-9.97558594	-0.88769531	+36.43066406	+7.29492188	-45.54931641	+1372
+1457971120.86949990	+8.69677734	-6.87744141	-1.03710938	+53.30566406	-4.83398438	-46.97753906	+2084	+8.36718750	-6.00292969	-0.72949219	+13.16162109	-10.59082031	+7.38281250	+1572	+6.64892578	-9.98437500	-0.89648438	+36.49658203	+7.51464844	-45.48339844	+1372
+1457971120.87369990	+8.68798828	-6.89501953	-1.06347656	+53.23974609	-4.41650391	-46.86767578	+2080	+8.34960938	-5.99853516	-0.76025391	+13.53515625	-10.21728516	+7.33886719	+1572	+6.64453125	-9.99316406	-0.90966797	+36.54052734	+7.77832031	-45.39550781	+1376
+1457971120.87789990	+8.68798828	-6.90820313	-1.08984375	+53.19580078	-3.99902344	-46.77978516	+2076	+8.34082031	-5.99853516	-0.78222656	+13.88671875	-9.93164063	+7.27294922	+1564	+6.63574219	-10.00634766	-0.92285156	+36.56250000	+8.04199219	-45.32958984	+1376
+1457971120.88200000	+8.68359375	-6.92138672	-1.12060547	+53.15185547	-3.58154297	-46.64794922	+2068	+8.32763672	-5.99853516	-0.80859375	+14.19433594	-9.60205078	+7.27294922	+1556	+6.63134766	-10.01513672	-0.94042969	+36.58447266	+8.26171875	-45.21972656	+1380
+1457971120.88620000	+8.67919922	-6.93896484	-1.15136719	+53.04199219	-3.14208984	-46.53808594	+2060	+8.31445313	-5.99853516	-0.83496094	+14.52392578	-9.31640625	+7.18505859	+1552	+6.62255859	-10.02832031	-0.96240234	+36.60644531	+8.54736328	-45.10986328	+1380
+1457971120.89039990	+8.67480469	-6.95214844	-1.17773438	+52.99804688	-2.72460938	-46.47216797	+2052	+8.30566406	-5.99414063	-0.85693359	+14.87548828	-9.07470703	+7.09716797	+1540	+6.61376953	-10.04150391	-0.97998047	+36.58447266	+8.81103516	-45.02197266	+1380
+1457971120.89450000	+8.67919922	-6.96533203	-1.21289063	+52.95410156	-2.30712891	-46.34033203	+2044	+8.29687500	-5.99414063	-0.88769531	+15.22705078	-8.74511719	+7.07519531	+1536	+6.60937500	-10.05029297	-0.99755859	+36.56250000	+9.05273438	-44.95605469	+1380
+1457971120.89870000	+8.67480469	-6.98730469	-1.24804688	+52.80029297	-1.84570313	-46.25244141	+2036	+8.28369141	-5.99853516	-0.91845703	+15.53466797	-8.48144531	+6.96533203	+1532	+6.60058594	-10.07226563	-1.02392578	+36.51855469	+9.36035156	-44.84619141	+1380
+1457971120.90280010	+8.67480469	-7.00488281	-1.28320313	+52.73437500	-1.42822266	-46.20849609	+2024	+8.27929688	-5.99414063	-0.94482422	+15.93017578	-8.28369141	+6.83349609	+1524	+6.60058594	-10.08544922	-1.04589844	+36.47460938	+9.60205078	-44.84619141	+1376
+1457971120.90700010	+8.67919922	-7.01806641	-1.32275391	+52.69042969	-1.01074219	-46.09863281	+2012	+8.27490234	-5.98974609	-0.98437500	+16.32568359	-7.99804688	+6.78955078	+1520	+6.59619141	-10.09863281	-1.07226563	+36.43066406	+9.84375000	-44.78027344	+1372
+1457971120.91120000	+8.67480469	-7.04882813	-1.36230469	+52.47070313	-0.54931641	-46.05468750	+2004	+8.26171875	-5.99853516	-1.01953125	+16.58935547	-7.73437500	+6.63574219	+1520	+6.59619141	-10.11621094	-1.10742188	+36.34277344	+10.12939453	-44.69238281	+1368
+1457971120.91529990	+8.67919922	-7.06201172	-1.39746094	+52.38281250	-0.13183594	-46.05468750	+1992	+8.25732422	-5.99853516	-1.05029297	+16.96289063	-7.58056641	+6.45996094	+1512	+6.60058594	-10.12939453	-1.13378906	+36.25488281	+10.34912109	-44.73632813	+1360
+1457971120.91950010	+8.69238281	-7.08398438	-1.44580078	+52.31689453	+0.26367188	-45.98876953	+1980	+8.26171875	-5.99414063	-1.09863281	+17.35839844	-7.31689453	+6.37207031	+1512	+6.60498047	-10.13818359	-1.16455078	+36.21093750	+10.56884766	-44.73632813	+1352
+1457971120.92370010	+8.69677734	-7.11474609	-1.48974609	+52.05322266	+0.72509766	-45.98876953	+1972	+8.25732422	-6.00732422	-1.14257813	+17.62207031	-7.09716797	+6.15234375	+1512	+6.61376953	-10.16015625	-1.19531250	+36.10107422	+10.83251953	-44.78027344	+1348
+1457971120.93199990	+8.72314453	-7.15869141	-1.58642578	+51.76757813	+1.58203125	-46.03271484	+1956	+8.26611328	-6.00292969	-1.23925781	+18.39111328	-6.70166016	+5.77880859	+1504	+6.63574219	-10.18652344	-1.25683594	+35.88134766	+11.29394531	-44.97802734	+1336
+1457971120.93619990	+8.73193359	-7.19384766	-1.63916016	+51.41601563	+2.08740234	-46.09863281	+1952	+8.26171875	-6.01611328	-1.29199219	+18.63281250	-6.48193359	+5.51513672	+1504	+6.65332031	-10.20410156	-1.29199219	+35.72753906	+11.55761719	-45.06591797	+1332
+1457971120.94030000	+8.74951172	-7.22021484	-1.69189453	+51.21826172	+2.54882813	-46.16455078	+1940	+8.27050781	-6.01611328	-1.34472656	+19.00634766	-6.30615234	+5.25146484	+1500	+6.67089844	-10.21289063	-1.32275391	+35.59570313	+11.79931641	-45.24169922	+1328
+1457971120.94450000	+8.77148438	-7.24658203	-1.75341797	+50.99853516	+3.01025391	-46.20849609	+1932	+8.27929688	-6.01611328	-1.41064453	+19.42382813	-6.08642578	+5.07568359	+1500	+6.69287109	-10.22607422	-1.36669922	+35.46386719	+12.01904297	-45.35156250	+1328
+1457971120.94870000	+8.78466797	-7.28173828	-1.81494141	+50.64697266	+3.51562500	-46.29638672	+1932	+8.28369141	-6.02929688	-1.47216797	+19.66552734	-5.84472656	+4.79003906	+1496	+6.71484375	-10.23925781	-1.41064453	+35.31005859	+12.28271484	-45.48339844	+1324
+1457971120.95280000	+8.80664063	-7.30810547	-1.87646484	+50.36132813	+4.02099609	-46.42822266	+1924	+8.29248047	-6.02490234	-1.53808594	+20.06103516	-5.66894531	+4.50439453	+1492	+6.74121094	-10.24804688	-1.45019531	+35.13427734	+12.54638672	-45.68115234	+1324
+1457971120.95700000	+8.83300781	-7.33886719	-1.94238281	+50.11962891	+4.52636719	-46.51611328	+1916	+8.31005859	-6.02490234	-1.60839844	+20.45654297	-5.44921875	+4.26269531	+1492	+6.76757813	-10.26123047	-1.49414063	+34.95849609	+12.78808594	-45.85693359	+1324
+1457971120.96120000	+8.85498047	-7.37402344	-2.01708984	+49.74609375	+5.07568359	-46.64794922	+1912	+8.31884766	-6.03369141	-1.68310547	+20.74218750	-5.20751953	+3.97705078	+1484	+6.79394531	-10.27441406	-1.54248047	+34.76074219	+13.05175781	-46.05468750	+1324
+1457971120.96530010	+8.88134766	-7.40478516	-2.08740234	+49.41650391	+5.64697266	-46.77978516	+1904	+8.32763672	-6.02929688	-1.75781250	+21.13769531	-5.00976563	+3.69140625	+1484	+6.81591797	-10.28759766	-1.58642578	+34.51904297	+13.31542969	-46.27441406	+1320
+1457971120.96950010	+8.90771484	-7.43115234	-2.16210938	+49.10888672	+6.19628906	-46.93359375	+1900	+8.34521484	-6.02490234	-1.83691406	+21.57714844	-4.79003906	+3.42773438	+1480	+6.84228516	-10.29638672	-1.64794922	+34.29931641	+13.57910156	-46.42822266	+1320
+1457971120.97359990	+8.92968750	-7.46630859	-2.24121094	+48.71337891	+6.78955078	-47.06542969	+1896	+8.35839844	-6.03369141	-1.91601563	+21.86279297	-4.52636719	+3.14208984	+1476	+6.86865234	-10.30957031	-1.70507813	+34.05761719	+13.84277344	-46.60400391	+1324
+1457971120.97779990	+8.96044922	-7.49267578	-2.32470703	+48.38378906	+7.38281250	-47.21923828	+1888	+8.37158203	-6.02490234	-1.99951172	+22.28027344	-4.28466797	+2.90039063	+1476	+6.89501953	-10.31835938	-1.76220703	+33.79394531	+14.12841797	-46.80175781	+1324
+1457971120.98200010	+8.99121094	-7.51904297	-2.40820313	+48.05419922	+7.95410156	-47.37304688	+1884	+8.39355469	-6.01611328	-2.08300781	+22.71972656	-4.08691406	+2.61474609	+1476	+6.92578125	-10.32275391	-1.82812500	+33.53027344	+14.37011719	-46.97753906	+1328
+1457971120.98610000	+9.01757813	-7.54980469	-2.49169922	+47.68066406	+8.54736328	-47.54882813	+1880	+8.40673828	-6.02050781	-2.17089844	+23.00537109	-3.84521484	+2.32910156	+1472	+6.94775391	-10.33154297	-1.89404297	+33.24462891	+14.63378906	-47.17529297	+1332
+1457971120.99449990	+9.07470703	-7.59375000	-2.66748047	+46.99951172	+9.79980469	-47.90039063	+1876	+8.44628906	-5.99414063	-2.34228516	+23.84033203	-3.44970703	+1.75781250	+1480	+6.99609375	-10.34472656	-2.03027344	+32.60742188	+15.16113281	-47.54882813	+1340
+1457971120.99860000	+9.10546875	-7.61572266	-2.75976563	+46.64794922	+10.41503906	-48.05419922	+1876	+8.46386719	-5.99414063	-2.43457031	+24.10400391	-3.20800781	+1.47216797	+1480	+7.01806641	-10.34912109	-2.10498047	+32.27783203	+15.40283203	-47.74658203	+1344
+1457971121.00280000	+9.14062500	-7.63330078	-2.85644531	+46.31835938	+11.07421875	-48.18603516	+1876	+8.48583984	-5.97656250	-2.52685547	+24.49951172	-2.94433594	+1.23046875	+1488	+7.04443359	-10.35351563	-2.17968750	+31.92626953	+15.66650391	-47.92236328	+1348
+1457971121.00700000	+9.17138672	-7.65087891	-2.94433594	+45.96679688	+11.68945313	-48.42773438	+1880	+8.51220703	-5.96337891	-2.61474609	+24.89501953	-2.79052734	+0.92285156	+1492	+7.06201172	-10.35791016	-2.25878906	+31.55273438	+15.90820313	-48.07617188	+1356
+1457971121.01110010	+9.20214844	-7.66406250	-3.04101563	+45.61523438	+12.30468750	-48.58154297	+1884	+8.53417969	-5.95898438	-2.70703125	+25.11474609	-2.57080078	+0.61523438	+1496	+7.08837891	-10.35351563	-2.33789063	+31.20117188	+16.14990234	-48.25195313	+1364
+1457971121.01530000	+9.23730469	-7.67724609	-3.13769531	+45.30761719	+12.96386719	-48.71337891	+1892	+8.55615234	-5.93701172	-2.80371094	+25.46630859	-2.32910156	+0.35156250	+1508	+7.11474609	-10.34912109	-2.41699219	+30.87158203	+16.39160156	-48.44970703	+1376
+1457971121.01950000	+9.27246094	-7.68603516	-3.22558594	+44.95605469	+13.57910156	-48.95507813	+1900	+8.59130859	-5.91943359	-2.88720703	+25.83984375	-2.21923828	-0.02197266	+1520	+7.14111328	-10.34472656	-2.49609375	+30.49804688	+16.61132813	-48.66943359	+1388
+1457971121.02360010	+9.30761719	-7.69042969	-3.32226563	+44.60449219	+14.17236328	-49.15283203	+1912	+8.61767578	-5.91064453	-2.97949219	+25.99365234	-2.02148438	-0.37353516	+1528	+7.16748047	-10.33593750	-2.57080078	+30.16845703	+16.80908203	-48.88916016	+1400
+1457971121.02780010	+9.34716797	-7.69482422	-3.42333984	+44.29687500	+14.80957031	-49.28466797	+1924	+8.64843750	-5.88427734	-3.08056641	+26.30126953	-1.77978516	-0.65917969	+1544	+7.19824219	-10.32275391	-2.65429688	+29.79492188	+17.02880859	-49.08691406	+1412
+1457971121.03200010	+9.38232422	-7.69921875	-3.50683594	+43.94531250	+15.42480469	-49.57031250	+1936	+8.68798828	-5.86230469	-3.16406250	+26.58691406	-1.69189453	-1.12060547	+1560	+7.22460938	-10.30957031	-2.72900391	+29.42138672	+17.22656250	-49.30664063	+1424
+1457971121.03609990	+9.42187500	-7.69482422	-3.59912109	+43.61572266	+15.99609375	-49.74609375	+1948	+8.72314453	-5.84912109	-3.25634766	+26.71875000	-1.49414063	-1.45019531	+1572	+7.25976563	-10.29638672	-2.80810547	+29.06982422	+17.42431641	-49.54833984	+1440
+1457971121.04029990	+9.46582031	-7.69042969	-3.70019531	+43.30810547	+16.61132813	-49.89990234	+1964	+8.76269531	-5.82275391	-3.36181641	+26.96044922	-1.29638672	-1.75781250	+1592	+7.29931641	-10.27001953	-2.88720703	+28.76220703	+17.60009766	-49.74609375	+1456
+1457971121.04450010	+9.50537109	-7.68603516	-3.78369141	+42.93457031	+17.18261719	-50.16357422	+1976	+8.80664063	-5.79199219	-3.44091797	+27.18017578	-1.20849609	-2.17529297	+1608	+7.33447266	-10.24804688	-2.96191406	+28.41064453	+17.75390625	-49.98779297	+1472
+1457971121.04860000	+9.55371094	-7.67724609	-3.87597656	+42.60498047	+17.70996094	-50.33935547	+1992	+8.84619141	-5.77441406	-3.53759766	+27.26806641	-1.07666016	-2.52685547	+1620	+7.37841797	-10.22167969	-3.03222656	+28.08105469	+17.88574219	-50.25146484	+1488
+1457971121.05279990	+9.59765625	-7.66406250	-3.96826172	+42.29736328	+18.28125000	-50.49316406	+2008	+8.89013672	-5.73925781	-3.63867188	+27.44384766	-0.87890625	-2.83447266	+1640	+7.42675781	-10.18652344	-3.10693359	+27.79541016	+18.01757813	-50.47119141	+1508
+1457971121.05690000	+9.64160156	-7.65087891	-4.04736328	+41.90185547	+18.80859375	-50.80078125	+2020	+8.93847656	-5.70849609	-3.71337891	+27.57568359	-0.83496094	-3.33984375	+1656	+7.47070313	-10.15136719	-3.17285156	+27.46582031	+18.10546875	-50.77880859	+1524
+1457971121.06110000	+9.69433594	-7.62890625	-4.13085938	+41.59423828	+19.29199219	-50.97656250	+2032	+8.99121094	-5.68212891	-3.80566406	+27.61962891	-0.74707031	-3.64746094	+1672	+7.52783203	-10.11621094	-3.23437500	+27.13623047	+18.17138672	-51.06445313	+1540
+1457971121.06530000	+9.74267578	-7.61132813	-4.22314453	+41.28662109	+19.81933594	-51.13037109	+2044	+9.03955078	-5.64697266	-3.90234375	+27.72949219	-0.59326172	-3.93310547	+1688	+7.58056641	-10.07226563	-3.30468750	+26.85058594	+18.28125000	-51.30615234	+1560
+1457971121.07360010	+9.84814453	-7.55419922	-4.37695313	+40.64941406	+20.72021484	-51.52587891	+2068	+9.15380859	-5.57226563	-4.06054688	+27.81738281	-0.50537109	-4.63623047	+1716	+7.69042969	-9.98437500	-3.42333984	+26.21337891	+18.34716797	-51.85546875	+1588
+1457971121.07780000	+9.90087891	-7.52783203	-4.46044922	+40.36376953	+21.18164063	-51.63574219	+2076	+9.21093750	-5.52832031	-4.15283203	+27.86132813	-0.41748047	-4.89990234	+1728	+7.74755859	-9.93164063	-3.48925781	+25.94970703	+18.39111328	-52.07519531	+1604
+1457971121.08189990	+9.95361328	-7.49707031	-4.52636719	+40.01220703	+21.59912109	-51.85546875	+2080	+9.26806641	-5.48876953	-4.21875000	+27.86132813	-0.43945313	-5.29541016	+1740	+7.80908203	-9.87451172	-3.54199219	+25.64208984	+18.36914063	-52.36083984	+1620
+1457971121.08610010	+10.01074219	-7.45312500	-4.59667969	+39.72656250	+21.95068359	-51.98730469	+2088	+9.32958984	-5.44042969	-4.29345703	+27.86132813	-0.46142578	-5.55908203	+1748	+7.87060547	-9.82177734	-3.59912109	+25.35644531	+18.32519531	-52.60253906	+1632
+1457971121.09030010	+10.07226563	-7.41357422	-4.67138672	+39.48486328	+22.34619141	-52.09716797	+2096	+9.39550781	-5.39208984	-4.37255859	+27.83935547	-0.43945313	-5.80078125	+1760	+7.92773438	-9.76025391	-3.66064453	+25.09277344	+18.32519531	-52.80029297	+1648
+1457971121.09439990	+10.12500000	-7.36962891	-4.72851563	+39.13330078	+22.69775391	-52.29492188	+2096	+9.45703125	-5.34375000	-4.42968750	+27.79541016	-0.52734375	-6.19628906	+1764	+7.98925781	-9.69873047	-3.70898438	+24.76318359	+18.25927734	-53.06396484	+1660
+1457971121.09859990	+10.18652344	-7.31689453	-4.79443359	+38.91357422	+22.98339844	-52.38281250	+2104	+9.52734375	-5.28662109	-4.49560547	+27.77343750	-0.63720703	-6.43798828	+1772	+8.04638672	-9.63720703	-3.76171875	+24.43359375	+18.17138672	-53.28369141	+1668
+1457971121.10279990	+10.24804688	-7.26416016	-4.85595703	+38.69384766	+23.29101563	-52.47070313	+2108	+9.59765625	-5.22949219	-4.56152344	+27.72949219	-0.68115234	-6.65771484	+1780	+8.10791016	-9.57128906	-3.81445313	+24.16992188	+18.10546875	-53.45947266	+1680
+1457971121.10690000	+10.30517578	-7.21142578	-4.90429688	+38.38623047	+23.55468750	-52.62451172	+2108	+9.66357422	-5.17236328	-4.60986328	+27.64160156	-0.83496094	-6.96533203	+1784	+8.16503906	-9.50097656	-3.86718750	+23.86230469	+17.99560547	-53.61328125	+1692
+1457971121.11110000	+10.36669922	-7.14990234	-4.95703125	+38.14453125	+23.77441406	-52.69042969	+2116	+9.73828125	-5.10205078	-4.65820313	+27.59765625	-1.01074219	-7.18505859	+1792	+8.22216797	-9.43066406	-3.91992188	+23.55468750	+17.88574219	-53.72314453	+1708
+1457971121.11529990	+10.43261719	-7.08398438	-5.00976563	+37.92480469	+23.97216797	-52.77832031	+2120	+9.81298828	-5.03613281	-4.71093750	+27.53173828	-1.18652344	-7.42675781	+1796	+8.27929688	-9.35595703	-3.97705078	+23.29101563	+17.77587891	-53.81103516	+1720
+1457971121.11940000	+10.49414063	-7.02246094	-5.04492188	+37.61718750	+24.10400391	-52.91015625	+2124	+9.88330078	-4.97021484	-4.74169922	+27.42187500	-1.42822266	-7.73437500	+1804	+8.33642578	-9.28125000	-4.02099609	+22.96142578	+17.62207031	-53.92089844	+1736
+1457971121.12360000	+10.55566406	-6.95214844	-5.08447266	+37.37548828	+24.21386719	-53.02001953	+2132	+9.96240234	-4.89111328	-4.77685547	+27.33398438	-1.69189453	-7.95410156	+1812	+8.38916016	-9.20214844	-4.06933594	+22.65380859	+17.46826172	-54.00878906	+1748
+1457971121.13190010	+10.68750000	-6.80273438	-5.14599609	+36.82617188	+24.34570313	-53.30566406	+2148	+10.12060547	-4.74169922	-4.83398438	+27.13623047	-2.28515625	-8.45947266	+1828	+8.49902344	-9.04394531	-4.16162109	+22.06054688	+17.13867188	-54.09667969	+1780
+1457971121.13610010	+10.75781250	-6.72363281	-5.17236328	+36.58447266	+24.36767578	-53.39355469	+2156	+10.19970703	-4.65380859	-4.85595703	+27.02636719	-2.59277344	-8.63525391	+1836	+8.55175781	-8.96044922	-4.20556641	+21.75292969	+16.94091797	-54.11865234	+1796
+1457971121.14019990	+10.82812500	-6.64453125	-5.20312500	+36.34277344	+24.36767578	-53.45947266	+2168	+10.27880859	-4.57470703	-4.87792969	+26.91650391	-2.90039063	-8.81103516	+1848	+8.61328125	-8.87255859	-4.25390625	+21.51123047	+16.76513672	-54.07470703	+1816
+1457971121.14439990	+10.89404297	-6.56103516	-5.21630859	+36.03515625	+24.30175781	-53.59130859	+2180	+10.36230469	-4.49121094	-4.88671875	+26.74072266	-3.29589844	-9.05273438	+1860	+8.66601563	-8.78027344	-4.28906250	+21.22558594	+16.52343750	-54.07470703	+1836
+1457971121.14860010	+10.95996094	-6.47753906	-5.23388672	+35.74951172	+24.21386719	-53.65722656	+2192	+10.44140625	-4.39892578	-4.89550781	+26.60888672	-3.66943359	-9.20654297	+1876	+8.72314453	-8.69238281	-4.32861328	+20.93994141	+16.30371094	-54.03076172	+1856
+1457971121.15269990	+11.03466797	-6.38964844	-5.25146484	+35.48583984	+24.10400391	-53.72314453	+2208	+10.52490234	-4.31103516	-4.90429688	+26.43310547	-4.04296875	-9.36035156	+1892	+8.78466797	-8.59130859	-4.36816406	+20.72021484	+16.06201172	-53.96484375	+1876
+1457971121.15689990	+11.10498047	-6.30175781	-5.25146484	+35.17822266	+23.95019531	-53.87695313	+2220	+10.61279297	-4.22314453	-4.89990234	+26.23535156	-4.48242188	-9.58007813	+1912	+8.84619141	-8.49462891	-4.39453125	+20.45654297	+15.75439453	-53.96484375	+1896
+1457971121.16109990	+11.17968750	-6.20507813	-5.25585938	+34.93652344	+23.77441406	-53.92089844	+2236	+10.69628906	-4.12646484	-4.89990234	+26.05957031	-4.89990234	-9.66796875	+1928	+8.90771484	-8.40234375	-4.41650391	+20.19287109	+15.46875000	-53.94287109	+1916
+1457971121.16520000	+11.25878906	-6.11279297	-5.26464844	+34.67285156	+23.57666016	-53.96484375	+2248	+10.77978516	-4.03857422	-4.90429688	+25.83984375	-5.27343750	-9.73388672	+1948	+8.97363281	-8.29687500	-4.44287109	+19.99511719	+15.16113281	-53.85498047	+1936
+1457971121.16940000	+11.32910156	-6.02050781	-5.25585938	+34.38720703	+23.35693359	-54.03076172	+2264	+10.86328125	-3.94628906	-4.89111328	+25.59814453	-5.73486328	-9.88769531	+1968	+9.04394531	-8.19140625	-4.46044922	+19.79736328	+14.80957031	-53.83300781	+1956
+1457971121.17360000	+11.40380859	-5.92382813	-5.25585938	+34.16748047	+23.13720703	-54.00878906	+2280	+10.95117188	-3.84521484	-4.87792969	+25.37841797	-6.15234375	-9.90966797	+1988	+9.10986328	-8.09033203	-4.47363281	+19.55566406	+14.45800781	-53.76708984	+1972
+1457971121.18190000	+11.55761719	-5.72607422	-5.23828125	+33.72802734	+22.58789063	-53.94287109	+2312	+11.11816406	-3.66064453	-4.85156250	+24.80712891	-7.00927734	-9.97558594	+2024	+9.25927734	-7.86181641	-4.49560547	+19.27001953	+13.66699219	-53.59130859	+2008
+1457971121.18610000	+11.63232422	-5.61621094	-5.22509766	+33.55224609	+22.25830078	-53.89892578	+2328	+11.20166016	-3.55957031	-4.82958984	+24.54345703	-7.44873047	-9.95361328	+2044	+9.32519531	-7.75195313	-4.50000000	+19.07226563	+13.27148438	-53.54736328	+2020
+1457971121.19020010	+11.71142578	-5.51513672	-5.21191406	+33.37646484	+21.95068359	-53.81103516	+2340	+11.28515625	-3.46728516	-4.81201172	+24.23583984	-7.86621094	-9.90966797	+2056	+9.40429688	-7.63330078	-4.50439453	+18.98437500	+12.83203125	-53.43750000	+2032
+1457971121.19440010	+11.79052734	-5.40966797	-5.18115234	+33.17871094	+21.57714844	-53.81103516	+2356	+11.37304688	-3.37060547	-4.78125000	+23.95019531	-8.34960938	-9.90966797	+2072	+9.47900391	-7.51464844	-4.49560547	+18.85253906	+12.32666016	-53.39355469	+2044
+1457971121.19860010	+11.86962891	-5.30419922	-5.15917969	+33.04687500	+21.22558594	-53.72314453	+2368	+11.45654297	-3.26953125	-4.75048828	+23.68652344	-8.78906250	-9.82177734	+2088	+9.55371094	-7.40478516	-4.48681641	+18.67675781	+11.86523438	-53.30566406	+2052
+1457971121.20269990	+11.94433594	-5.19433594	-5.13281250	+32.93701172	+20.83007813	-53.59130859	+2380	+11.54443359	-3.17285156	-4.72412109	+23.33496094	-9.22851563	-9.71191406	+2100	+9.63281250	-7.28173828	-4.48681641	+18.61083984	+11.38183594	-53.17382813	+2060
+1457971121.20689990	+12.02343750	-5.08447266	-5.09765625	+32.78320313	+20.41259766	-53.50341797	+2392	+11.62792969	-3.07617188	-4.68017578	+23.00537109	-9.71191406	-9.64599609	+2112	+9.70751953	-7.15869141	-4.46923828	+18.52294922	+10.85449219	-53.06396484	+2072
+1457971121.21100000	+12.09814453	-4.97021484	-5.06250000	+32.67333984	+19.99511719	-53.37158203	+2404	+11.70703125	-2.97070313	-4.63623047	+22.74169922	-10.19531250	-9.53613281	+2128	+9.77783203	-7.04443359	-4.45605469	+18.36914063	+10.37109375	-52.95410156	+2076
+1457971121.21519990	+12.17285156	-4.86035156	-5.02734375	+32.56347656	+19.55566406	-53.23974609	+2416	+11.79052734	-2.87402344	-4.59667969	+22.39013672	-10.67871094	-9.38232422	+2136	+9.85253906	-6.91699219	-4.44726563	+18.30322266	+9.84375000	-52.77832031	+2084
+1457971121.21939990	+12.24755859	-4.74609375	-4.97900391	+32.45361328	+19.05029297	-53.15185547	+2428	+11.87402344	-2.77294922	-4.53955078	+22.08251953	-11.20605469	-9.27246094	+2148	+9.92724609	-6.79394531	-4.42529297	+18.23730469	+9.25048828	-52.64648438	+2092
+1457971121.22350000	+12.32226563	-4.63183594	-4.92626953	+32.34375000	+18.54492188	-53.06396484	+2440	+11.95312500	-2.66748047	-4.48242188	+21.79687500	-11.77734375	-9.14062500	+2164	+9.99316406	-6.67968750	-4.40332031	+18.06152344	+8.72314453	-52.51464844	+2100
+1457971121.22770000	+12.39257813	-4.51757813	-4.87792969	+32.23388672	+18.03955078	-52.93212891	+2452	+12.03662109	-2.56640625	-4.42529297	+21.46728516	-12.30468750	-8.98681641	+2176	+10.06347656	-6.56103516	-4.39013672	+17.97363281	+8.17382813	-52.33886719	+2104
+1457971121.23190000	+12.46728516	-4.40332031	-4.81640625	+32.12402344	+17.49023438	-52.86621094	+2468	+12.12011719	-2.46533203	-4.35498047	+21.15966797	-12.87597656	-8.87695313	+2188	+10.13378906	-6.44238281	-4.36376953	+17.90771484	+7.60253906	-52.18505859	+2116
+1457971121.24020000	+12.60351563	-4.17480469	-4.70214844	+31.88232422	+16.41357422	-52.62451172	+2496	+12.27392578	-2.25000000	-4.21435547	+20.58837891	-14.01855469	-8.52539063	+2220	+10.26123047	-6.20947266	-4.32421875	+17.64404297	+6.54785156	-51.76757813	+2128
+1457971121.24440000	+12.67382813	-4.06054688	-4.63623047	+31.79443359	+15.84228516	-52.53662109	+2516	+12.34863281	-2.14892578	-4.13525391	+20.30273438	-14.58984375	-8.37158203	+2240	+10.32714844	-6.08642578	-4.29345703	+17.55615234	+5.99853516	-51.56982422	+2136
+1457971121.24850010	+12.73535156	-3.94628906	-4.56591797	+31.68457031	+15.27099609	-52.42675781	+2532	+12.42333984	-2.03466797	-4.05175781	+20.08300781	-15.22705078	-8.17382813	+2260	+10.37988281	-5.97656250	-4.26708984	+17.38037109	+5.47119141	-51.37207031	+2144
+1457971121.25270010	+12.79687500	-3.83642578	-4.50000000	+31.53076172	+14.72167969	-52.29492188	+2552	+12.49365234	-1.93359375	-3.96826172	+19.77539063	-15.82031250	-7.99804688	+2276	+10.44140625	-5.86230469	-4.24511719	+17.27050781	+4.98779297	-51.10839844	+2152
+1457971121.25690010	+12.86279297	-3.72216797	-4.42089844	+31.42089844	+14.10644531	-52.22900391	+2576	+12.56835938	-1.83251953	-3.87597656	+19.48974609	-16.41357422	-7.84423828	+2300	+10.50292969	-5.74365234	-4.20996094	+17.18261719	+4.39453125	-50.93261719	+2168
+1457971121.26099990	+12.91992188	-3.61230469	-4.34619141	+31.31103516	+13.53515625	-52.11914063	+2600	+12.63427734	-1.71826172	-3.78369141	+19.29199219	-17.05078125	-7.62451172	+2324	+10.56005859	-5.63818359	-4.17480469	+17.00683594	+3.88916016	-50.71289063	+2176
+1457971121.26519990	+12.98144531	-3.50683594	-4.27148438	+31.15722656	+12.98583984	-51.98730469	+2624	+12.70458984	-1.62158203	-3.69140625	+18.98437500	-17.64404297	-7.42675781	+2348	+10.61718750	-5.52832031	-4.14843750	+16.87500000	+3.40576172	-50.44921875	+2188
+1457971121.26939990	+13.04296875	-3.39697266	-4.19238281	+31.04736328	+12.41455078	-51.89941406	+2648	+12.77050781	-1.52490234	-3.59912109	+18.74267578	-18.21533203	-7.22900391	+2372	+10.67871094	-5.41406250	-4.10888672	+16.78710938	+2.87841797	-50.22949219	+2204
+1457971121.27350000	+13.09570313	-3.28710938	-4.11328125	+30.95947266	+11.86523438	-51.76757813	+2676	+12.83203125	-1.41064453	-3.50244141	+18.56689453	-18.80859375	-6.98730469	+2396	+10.72705078	-5.30859375	-4.07373047	+16.63330078	+2.41699219	-49.98779297	+2216
+1457971121.27769990	+13.14843750	-3.18164063	-4.03857422	+30.84960938	+11.33789063	-51.61376953	+2704	+12.89355469	-1.32275391	-3.41015625	+18.28125000	-19.35791016	-6.74560547	+2420	+10.78417969	-5.19873047	-4.04296875	+16.52343750	+1.95556641	-49.70214844	+2228
+1457971121.28600000	+13.25390625	-2.97070313	-3.87597656	+30.69580078	+10.28320313	-51.35009766	+2760	+13.00781250	-1.12060547	-3.21679688	+17.84179688	-20.43457031	-6.21826172	+2472	+10.89404297	-4.98339844	-3.95507813	+16.32568359	+0.94482422	-49.21875000	+2256
+1457971121.29020000	+13.30664063	-2.87402344	-3.79687500	+30.56396484	+9.77783203	-51.21826172	+2784	+13.06494141	-1.04150391	-3.12011719	+17.53417969	-20.98388672	-5.93261719	+2492	+10.94677734	-4.87353516	-3.91552734	+16.23779297	+0.48339844	-48.93310547	+2268
+1457971121.29430010	+13.35937500	-2.77294922	-3.71337891	+30.47607422	+9.27246094	-51.10839844	+2812	+13.11767578	-0.95361328	-3.02783203	+17.24853516	-21.46728516	-5.66894531	+2512	+11.00390625	-4.77246094	-3.86279297	+16.17187500	-0.04394531	-48.73535156	+2284
+1457971121.29850010	+13.40771484	-2.67187500	-3.62988281	+30.43212891	+8.78906250	-50.95458984	+2836	+13.17041016	-0.85693359	-2.93994141	+17.07275391	-21.95068359	-5.33935547	+2532	+11.05664063	-4.66699219	-3.81005859	+16.08398438	-0.54931641	-48.47167969	+2296
+1457971121.30270000	+13.45605469	-2.57958984	-3.55078125	+30.34423828	+8.32763672	-50.80078125	+2860	+13.22314453	-0.78222656	-2.85205078	+16.76513672	-22.39013672	-4.98779297	+2548	+11.10498047	-4.56591797	-3.76611328	+16.01806641	-1.01074219	-48.16406250	+2308
+1457971121.30679990	+13.50000000	-2.48291016	-3.47167969	+30.27832031	+7.91015625	-50.64697266	+2884	+13.27148438	-0.70312500	-2.76855469	+16.45751953	-22.78564453	-4.63623047	+2564	+11.16210938	-4.46044922	-3.70898438	+15.99609375	-1.49414063	-47.92236328	+2320
+1457971121.31100010	+13.54394531	-2.38623047	-3.39257813	+30.27832031	+7.47070313	-50.49316406	+2904	+13.31982422	-0.61523438	-2.68066406	+16.23779297	-23.20312500	-4.26269531	+2580	+11.20605469	-4.35937500	-3.66064453	+15.95214844	-1.97753906	-47.63671875	+2328
+1457971121.31520010	+13.58789063	-2.29833984	-3.31347656	+30.19042969	+7.03125000	-50.31738281	+2920	+13.36376953	-0.54931641	-2.59277344	+15.88623047	-23.62060547	-3.88916016	+2592	+11.25439453	-4.25830078	-3.60791016	+15.93017578	-2.41699219	-47.32910156	+2340
+1457971121.31929990	+13.63183594	-2.20605469	-3.22998047	+30.12451172	+6.61376953	-50.18554688	+2940	+13.40771484	-0.47900391	-2.51367188	+15.55664063	-23.97216797	-3.49365234	+2600	+11.30712891	-4.15722656	-3.55078125	+15.93017578	-2.92236328	-47.06542969	+2348
+1457971121.32349990	+13.67138672	-2.11816406	-3.14648438	+30.10253906	+6.17431641	-50.03173828	+2952	+13.44726563	-0.39990234	-2.43017578	+15.29296875	-24.36767578	-3.07617188	+2612	+11.35107422	-4.05615234	-3.49804688	+15.90820313	-3.38378906	-46.77978516	+2356
+1457971121.32769990	+13.71093750	-2.03906250	-3.06738281	+29.99267578	+5.77880859	-49.87792969	+2964	+13.49121094	-0.33837891	-2.34667969	+14.94140625	-24.74121094	-2.65869141	+2620	+11.39501953	-3.96386719	-3.44531250	+15.86425781	-3.82324219	-46.47216797	+2360
+1457971121.33180000	+13.75048828	-1.95996094	-2.99267578	+29.90478516	+5.40527344	-49.72412109	+2976	+13.53076172	-0.27246094	-2.27197266	+14.58984375	-25.04882813	-2.24121094	+2628	+11.44335938	-3.87158203	-3.39257813	+15.84228516	-4.26269531	-46.20849609	+2364
+1457971121.33600000	+13.78564453	-1.87646484	-2.91796875	+29.86083984	+5.03173828	-49.57031250	+2984	+13.56591797	-0.20214844	-2.19287109	+14.30419922	-25.40039063	-1.82373047	+2640	+11.48291016	-3.77929688	-3.33984375	+15.82031250	-4.65820313	-45.92285156	+2368
+1457971121.34019990	+13.82080078	-1.80175781	-2.84326172	+29.75097656	+4.68017578	-49.41650391	+2992	+13.60546875	-0.14501953	-2.11376953	+13.93066406	-25.72998047	-1.38427734	+2648	+11.52246094	-3.69580078	-3.28710938	+15.75439453	-5.05371094	-45.61523438	+2372
+1457971121.34430000	+13.85595703	-1.73144531	-2.77294922	+29.66308594	+4.37255859	-49.26269531	+2996	+13.63623047	-0.08789063	-2.03906250	+13.57910156	-25.97167969	-0.96679688	+2660	+11.56201172	-3.60791016	-3.23876953	+15.73242188	-5.40527344	-45.32958984	+2372
+1457971121.35270000	+13.91308594	-1.59521484	-2.62792969	+29.46533203	+3.66943359	-48.99902344	+3004	+13.69775391	+0.02636719	-1.87646484	+12.87597656	-26.69677734	-0.15380859	+2684	+11.62792969	-3.44970703	-3.15087891	+15.60058594	-6.06445313	-44.78027344	+2372
+1457971121.35680010	+13.94384766	-1.53369141	-2.56201172	+29.31152344	+3.36181641	-48.84521484	+3008	+13.73291016	+0.07910156	-1.80175781	+12.52441406	-26.98242188	+0.24169922	+2696	+11.66308594	-3.37500000	-3.10693359	+15.53466797	-6.37207031	-44.53857422	+2368
+1457971121.36100010	+13.96582031	-1.46777344	-2.49169922	+29.20166016	+3.03222656	-48.71337891	+3012	+13.76367188	+0.13623047	-1.71826172	+12.21679688	-27.31201172	+0.63720703	+2712	+11.69384766	-3.30468750	-3.06298828	+15.42480469	-6.65771484	-44.27490234	+2368
+1457971121.36509990	+13.99658203	-1.41943359	-2.42578125	+29.02587891	+2.72460938	-48.60351563	+3012	+13.79443359	+0.18457031	-1.63916016	+11.84326172	-27.66357422	+0.98876953	+2724	+11.72460938	-3.24316406	-3.02343750	+15.27099609	-6.92138672	-44.03320313	+2364
+1457971121.36929990	+14.02294922	-1.36669922	-2.36865234	+28.85009766	+2.50488281	-48.47167969	+3016	+13.82519531	+0.23291016	-1.56445313	+11.51367188	-27.92724609	+1.34033203	+2736	+11.75537109	-3.18164063	-2.98388672	+15.13916016	-7.14111328	-43.79150391	+2356
+1457971121.37350010	+14.04492188	-1.31396484	-2.30712891	+28.71826172	+2.24121094	-48.36181641	+3020	+13.85156250	+0.28564453	-1.48974609	+11.20605469	-28.23486328	+1.66992188	+2748	+11.78173828	-3.12011719	-2.94873047	+14.98535156	-7.33886719	-43.54980469	+2352
+1457971121.37760000	+14.06689453	-1.26562500	-2.24560547	+28.52050781	+1.97753906	-48.25195313	+3024	+13.87792969	+0.32519531	-1.41064453	+10.85449219	-28.56445313	+1.99951172	+2764	+11.80810547	-3.06738281	-2.91796875	+14.80957031	-7.53662109	-43.30810547	+2348
+1457971121.38179990	+14.09326172	-1.22167969	-2.19287109	+28.32275391	+1.73583984	-48.09814453	+3028	+13.90429688	+0.36474609	-1.34033203	+10.48095703	-28.80615234	+2.32910156	+2776	+11.83447266	-3.01464844	-2.88281250	+14.63378906	-7.71240234	-43.06640625	+2340
+1457971121.38599990	+14.11083984	-1.17773438	-2.13574219	+28.12500000	+1.49414063	-47.98828125	+3036	+13.93066406	+0.41308594	-1.27001953	+10.17333984	-29.09179688	+2.68066406	+2792	+11.85644531	-2.95751953	-2.85205078	+14.45800781	-7.88818359	-42.84667969	+2336
+1457971121.39010000	+14.13281250	-1.14257813	-2.08300781	+27.88330078	+1.25244141	-47.85644531	+3044	+13.96142578	+0.44384766	-1.19531250	+9.77783203	-29.37744141	+2.98828125	+2804	+11.88281250	-2.91357422	-2.82128906	+14.21630859	-8.02001953	-42.60498047	+2328
+1457971121.39430000	+14.15478516	-1.10742188	-2.03027344	+27.64160156	+1.05468750	-47.74658203	+3052	+13.99218750	+0.47900391	-1.13378906	+9.40429688	-29.59716797	+3.31787109	+2820	+11.90478516	-2.86962891	-2.78613281	+13.99658203	-8.17382813	-42.40722656	+2324
+1457971121.40260000	+14.20312500	-1.04150391	-1.93798828	+27.18017578	+0.68115234	-47.43896484	+3068	+14.05371094	+0.54492188	-1.00634766	+8.70117188	-29.99267578	+3.97705078	+2844	+11.95312500	-2.78613281	-2.72900391	+13.55712891	-8.39355469	-41.92382813	+2308
+1457971121.40680000	+14.22509766	-1.01513672	-1.89843750	+26.91650391	+0.57128906	-47.28515625	+3072	+14.08007813	+0.57128906	-0.95800781	+8.30566406	-30.08056641	+4.30664063	+2852	+11.97509766	-2.74218750	-2.70263672	+13.33740234	-8.48144531	-41.70410156	+2304
+1457971121.41100000	+14.24707031	-0.97998047	-1.85449219	+26.71875000	+0.41748047	-47.10937500	+3084	+14.10644531	+0.60644531	-0.90966797	+7.97607422	-30.19042969	+4.65820313	+2864	+11.99267578	-2.69824219	-2.67626953	+13.16162109	-8.54736328	-41.46240234	+2296
+1457971121.41510010	+14.26464844	-0.95361328	-1.81494141	+26.45507813	+0.28564453	-46.93359375	+3092	+14.13281250	+0.62402344	-0.86132813	+7.53662109	-30.27832031	+5.03173828	+2872	+12.01025391	-2.65869141	-2.64990234	+12.94189453	-8.61328125	-41.22070313	+2292
+1457971121.41930010	+14.28662109	-0.93164063	-1.78417969	+26.21337891	+0.17578125	-46.73583984	+3100	+14.16357422	+0.64160156	-0.82617188	+7.09716797	-30.25634766	+5.40527344	+2876	+12.03222656	-2.61914063	-2.61914063	+12.74414063	-8.67919922	-40.97900391	+2284
+1457971121.42350010	+14.30859375	-0.89648438	-1.74902344	+26.03759766	+0.04394531	-46.51611328	+3108	+14.18994141	+0.66796875	-0.78662109	+6.72363281	-30.27832031	+5.80078125	+2888	+12.04980469	-2.57519531	-2.59277344	+12.59033203	-8.74511719	-40.73730469	+2280
+1457971121.42759990	+14.33496094	-0.87890625	-1.71386719	+25.79589844	-0.06591797	-46.34033203	+3112	+14.22070313	+0.68115234	-0.75146484	+6.32812500	-30.27832031	+6.17431641	+2892	+12.06738281	-2.54003906	-2.56201172	+12.41455078	-8.81103516	-40.49560547	+2276
+1457971121.43179990	+14.35693359	-0.86132813	-1.68750000	+25.55419922	-0.10986328	-46.14257813	+3116	+14.24707031	+0.69433594	-0.72949219	+5.91064453	-30.16845703	+6.52587891	+2896	+12.08935547	-2.50488281	-2.53564453	+12.23876953	-8.83300781	-40.25390625	+2272
+1457971121.43590000	+14.37890625	-0.83056641	-1.65673828	+25.40039063	-0.21972656	-45.96679688	+3124	+14.27343750	+0.71630859	-0.70751953	+5.58105469	-30.08056641	+6.89941406	+2900	+12.10693359	-2.46093750	-2.50927734	+12.12890625	-8.92089844	-40.03417969	+2268
+1457971121.44010000	+14.40087891	-0.81298828	-1.62597656	+25.22460938	-0.35156250	-45.79101563	+3128	+14.29980469	+0.72949219	-0.68554688	+5.18554688	-29.99267578	+7.25097656	+2904	+12.12011719	-2.42578125	-2.48291016	+11.99707031	-8.98681641	-39.81445313	+2264
+1457971121.44429990	+14.41845703	-0.79101563	-1.60839844	+25.02685547	-0.35156250	-45.54931641	+3128	+14.31738281	+0.73828125	-0.67236328	+4.81201172	-29.79492188	+7.60253906	+2908	+12.13769531	-2.38623047	-2.46093750	+11.86523438	-8.96484375	-39.57275391	+2260
+1457971121.45260000	+14.44921875	-0.74267578	-1.55566406	+24.76318359	-0.61523438	-45.24169922	+3132	+14.35693359	+0.76464844	-0.62841797	+4.10888672	-29.66308594	+8.26171875	+2916	+12.16406250	-2.31152344	-2.40820313	+11.68945313	-9.18457031	-39.19921875	+2252
+1457971121.45680000	+14.46679688	-0.72070313	-1.53369141	+24.60937500	-0.70312500	-45.08789063	+3128	+14.37890625	+0.77783203	-0.61962891	+3.77929688	-29.50927734	+8.54736328	+2920	+12.18164063	-2.27636719	-2.39062500	+11.57958984	-9.20654297	-39.00146484	+2248
+1457971121.46090010	+14.48876953	-0.69433594	-1.50732422	+24.49951172	-0.90087891	-45.00000000	+3128	+14.40087891	+0.78662109	-0.60205078	+3.44970703	-29.48730469	+8.85498047	+2924	+12.19482422	-2.24121094	-2.36425781	+11.51367188	-9.33837891	-38.86962891	+2248
+1457971121.46510000	+14.50195313	-0.67675781	-1.47216797	+24.36767578	-1.09863281	-44.91210938	+3128	+14.41845703	+0.79980469	-0.58007813	+3.14208984	-29.46533203	+9.11865234	+2928	+12.20800781	-2.21484375	-2.33789063	+11.40380859	-9.47021484	-38.71582031	+2244
+1457971121.46930000	+14.51513672	-0.65917969	-1.45458984	+24.21386719	-1.18652344	-44.82421875	+3124	+14.43164063	+0.81298828	-0.56689453	+2.85644531	-29.39941406	+9.36035156	+2932	+12.22119141	-2.18847656	-2.32470703	+11.29394531	-9.51416016	-38.58398438	+2240
+1457971121.47340010	+14.52832031	-0.63720703	-1.42822266	+24.12597656	-1.40625000	-44.75830078	+3124	+14.44921875	+0.82177734	-0.54052734	+2.52685547	-29.42138672	+9.60205078	+2940	+12.23437500	-2.15771484	-2.30712891	+11.22802734	-9.62402344	-38.47412109	+2236
+1457971121.47760010	+14.53710938	-0.61962891	-1.39746094	+24.01611328	-1.62597656	-44.71435547	+3124	+14.46240234	+0.83496094	-0.51855469	+2.19726563	-29.44335938	+9.86572266	+2944	+12.24316406	-2.13134766	-2.28515625	+11.11816406	-9.75585938	-38.36425781	+2232
+1457971121.48180010	+14.54589844	-0.60205078	-1.37988281	+23.88427734	-1.80175781	-44.64843750	+3120	+14.47119141	+0.84814453	-0.49658203	+1.88964844	-29.46533203	+10.12939453	+2952	+12.25195313	-2.10937500	-2.27197266	+11.00830078	-9.82177734	-38.27636719	+2228
+1457971121.48589990	+14.55029297	-0.58447266	-1.34912109	+23.79638672	-2.06542969	-44.62646484	+3120	+14.47998047	+0.85693359	-0.46142578	+1.47216797	-29.59716797	+10.41503906	+2964	+12.26513672	-2.08300781	-2.25439453	+10.92041016	-9.93164063	-38.18847656	+2220
+1457971121.49009990	+14.55908203	-0.57128906	-1.31835938	+23.66455078	-2.32910156	-44.62646484	+3124	+14.49316406	+0.87011719	-0.42626953	+1.07666016	-29.75097656	+10.70068359	+2972	+12.27392578	-2.06542969	-2.24121094	+10.76660156	-10.04150391	-38.12255859	+2216
+1457971121.49429990	+14.56787109	-0.55810547	-1.29199219	+23.53271484	-2.59277344	-44.60449219	+3124	+14.50634766	+0.88330078	-0.38671875	+0.65917969	-29.90478516	+11.03027344	+2984	+12.27832031	-2.04785156	-2.22363281	+10.63476563	-10.12939453	-38.05664063	+2212
+1457971121.49840000	+14.57666016	-0.54492188	-1.26123047	+23.42285156	-2.85644531	-44.58251953	+3128	+14.51513672	+0.88769531	-0.35156250	+0.15380859	-30.03662109	+11.35986328	+2992	+12.28710938	-2.03027344	-2.21044922	+10.50292969	-10.19531250	-37.96875000	+2204
+1457971121.50260000	+14.58105469	-0.53173828	-1.23046875	+23.29101563	-3.14208984	-44.58251953	+3132	+14.52832031	+0.89648438	-0.31201172	-0.32958984	-30.16845703	+11.71142578	+3004	+12.29589844	-2.01708984	-2.19726563	+10.32714844	-10.26123047	-37.90283203	+2200
+1457971121.50679990	+14.58544922	-0.52294922	-1.20410156	+23.15917969	-3.40576172	-44.53857422	+3136	+14.53271484	+0.90527344	-0.27246094	-0.83496094	-30.32226563	+12.10693359	+3016	+12.30029297	-1.99951172	-2.18847656	+10.17333984	-10.28320313	-37.81494141	+2192
+1457971121.51510000	+14.58544922	-0.50097656	-1.15576172	+22.89550781	-3.84521484	-44.42871094	+3148	+14.54589844	+0.90966797	-0.19335938	-2.08740234	-30.60791016	+12.98583984	+3040	+12.31347656	-1.96875000	-2.17089844	+9.88769531	-10.32714844	-37.63916016	+2180
+1457971121.51920010	+14.58984375	-0.49218750	-1.13378906	+22.76367188	-4.10888672	-44.38476563	+3156	+14.55468750	+0.91406250	-0.15820313	-2.76855469	-30.69580078	+13.49121094	+3052	+12.31347656	-1.95556641	-2.15771484	+9.73388672	-10.37109375	-37.55126953	+2176
+1457971121.52340010	+14.59423828	-0.47900391	-1.10742188	+22.60986328	-4.30664063	-44.29687500	+3164	+14.56347656	+0.91406250	-0.12304688	-3.49365234	-30.78369141	+14.01855469	+3064	+12.31787109	-1.93798828	-2.14892578	+9.58007813	-10.34912109	-37.41943359	+2168
+1457971121.52760000	+14.59863281	-0.47460938	-1.08544922	+22.45605469	-4.52636719	-44.20898438	+3172	+14.57226563	+0.90966797	-0.08789063	-4.26269531	-30.87158203	+14.56787109	+3076	+12.31787109	-1.92041016	-2.14013672	+9.42626953	-10.32714844	-37.30957031	+2160
+1457971121.53169990	+14.59863281	-0.46582031	-1.06347656	+22.30224609	-4.76806641	-44.14306641	+3180	+14.58105469	+0.90966797	-0.05712891	-5.03173828	-30.89355469	+15.13916016	+3088	+12.32226563	-1.90722656	-2.12695313	+9.25048828	-10.32714844	-37.17773438	+2156
+1457971121.53590010	+14.59863281	-0.46142578	-1.04589844	+22.12646484	-4.87792969	-44.03320313	+3188	+14.58544922	+0.90087891	-0.03076172	-5.82275391	-30.87158203	+15.71044922	+3096	+12.32226563	-1.88964844	-2.11816406	+9.14062500	-10.30517578	-37.04589844	+2152
+1457971121.54010010	+14.60302734	-0.45263672	-1.03271484	+21.97265625	-4.96582031	-43.87939453	+3192	+14.58984375	+0.89208984	-0.00878906	-6.65771484	-30.80566406	+16.32568359	+3108	+12.32226563	-1.87207031	-2.10937500	+9.00878906	-10.28320313	-36.89208984	+2144
+1457971121.54419990	+14.60302734	-0.44384766	-1.01953125	+21.79687500	-5.07568359	-43.74755859	+3200	+14.59863281	+0.88769531	+0.00000000	-7.51464844	-30.65185547	+16.94091797	+3120	+12.32226563	-1.85449219	-2.10058594	+8.89892578	-10.23925781	-36.73828125	+2140
+1457971121.54839990	+14.60302734	-0.43945313	-1.01074219	+21.62109375	-5.09765625	-43.59375000	+3204	+14.60302734	+0.87011719	+0.01757813	-8.41552734	-30.54199219	+17.57812500	+3128	+12.32226563	-1.83251953	-2.09619141	+8.81103516	-10.19531250	-36.56250000	+2136
+1457971121.55259990	+14.60302734	-0.43066406	-1.00195313	+21.44531250	-5.11962891	-43.43994141	+3208	+14.60742188	+0.85693359	+0.03076172	-9.36035156	-30.38818359	+18.23730469	+3140	+12.31787109	-1.81494141	-2.08740234	+8.70117188	-10.17333984	-36.40869141	+2132
+1457971121.55670000	+14.60302734	-0.42626953	-0.98876953	+21.26953125	-5.20751953	-43.30810547	+3212	+14.61181641	+0.84375000	+0.03515625	-10.30517578	-30.19042969	+18.89648438	+3152	+12.31787109	-1.79296875	-2.07421875	+8.59130859	-10.12939453	-36.23291016	+2128
+1457971121.56090000	+14.60742188	-0.41748047	-0.97998047	+21.07177734	-5.16357422	-43.13232422	+3212	+14.62060547	+0.82177734	+0.04394531	-11.31591797	-29.97070313	+19.57763672	+3160	+12.31347656	-1.77099609	-2.06542969	+8.52539063	-10.12939453	-36.07910156	+2124
+1457971121.56920000	+14.61181641	-0.40869141	-0.96679688	+20.69824219	-5.05371094	-42.82470703	+3212	+14.62939453	+0.78662109	+0.04833984	-13.29345703	-29.44335938	+20.87402344	+3172	+12.30908203	-1.73583984	-2.04785156	+8.34960938	-10.04150391	-35.74951172	+2116
+1457971121.57340000	+14.61181641	-0.40429688	-0.96679688	+20.47851563	-4.89990234	-42.64892578	+3208	+14.62939453	+0.76025391	+0.04833984	-14.41406250	-29.15771484	+21.51123047	+3180	+12.30468750	-1.71826172	-2.03906250	+8.30566406	-9.99755859	-35.59570313	+2112
+1457971121.57760000	+14.61181641	-0.39990234	-0.96679688	+20.28076172	-4.74609375	-42.47314453	+3204	+14.63378906	+0.74267578	+0.04394531	-15.46875000	-28.82812500	+22.17041016	+3188	+12.30029297	-1.70068359	-2.03027344	+8.23974609	-9.95361328	-35.44189453	+2108
+1457971121.58170010	+14.61181641	-0.39111328	-0.96240234	+20.08300781	-4.61425781	-42.31933594	+3200	+14.63378906	+0.72509766	+0.04394531	-16.54541016	-28.47656250	+22.82958984	+3192	+12.29589844	-1.68310547	-2.02148438	+8.17382813	-9.88769531	-35.31005859	+2104
+1457971121.58590010	+14.61181641	-0.38671875	-0.96240234	+19.84130859	-4.43847656	-42.14355469	+3196	+14.63378906	+0.68994141	+0.03955078	-17.79785156	-28.12500000	+23.46679688	+3204	+12.29150391	-1.66552734	-2.01708984	+8.10791016	-9.84375000	-35.15625000	+2100
+1457971121.58999990	+14.61181641	-0.38232422	-0.96240234	+19.64355469	-4.24072266	-41.98974609	+3192	+14.63378906	+0.66796875	+0.03515625	-18.96240234	-27.72949219	+24.06005859	+3208	+12.28271484	-1.64794922	-2.00830078	+8.02001953	-9.77783203	-35.04638672	+2096
+1457971121.59419990	+14.61181641	-0.37792969	-0.95361328	+19.42382813	-4.06494141	-41.85791016	+3188	+14.63818359	+0.65039063	+0.03955078	-20.10498047	-27.42187500	+24.65332031	+3216	+12.27832031	-1.63476563	-2.00390625	+7.95410156	-9.71191406	-34.93652344	+2092
+1457971121.59840010	+14.61181641	-0.37353516	-0.95361328	+19.16015625	-3.84521484	-41.72607422	+3180	+14.63818359	+0.61523438	+0.03955078	-21.37939453	-27.02636719	+25.18066406	+3220	+12.27392578	-1.62597656	-1.99511719	+7.86621094	-9.64599609	-34.82666016	+2088
+1457971121.60250000	+14.60742188	-0.37353516	-0.95361328	+18.91845703	-3.60351563	-41.57226563	+3176	+14.63818359	+0.59765625	+0.03955078	-22.56591797	-26.60888672	+25.68603516	+3224	+12.26953125	-1.61279297	-1.98632813	+7.77832031	-9.58007813	-34.71679688	+2080
+1457971121.60669990	+14.60742188	-0.36914063	-0.94921875	+18.67675781	-3.36181641	-41.44042969	+3172	+14.63818359	+0.58007813	+0.03955078	-23.70849609	-26.23535156	+26.16943359	+3228	+12.26513672	-1.60400391	-1.98632813	+7.69042969	-9.47021484	-34.62890625	+2072
+1457971121.61089990	+14.59863281	-0.36914063	-0.94921875	+18.39111328	-3.09814453	-41.30859375	+3168	+14.63378906	+0.55371094	+0.03955078	-24.98291016	-25.83984375	+26.63085938	+3236	+12.26074219	-1.59521484	-1.98632813	+7.58056641	-9.36035156	-34.56298828	+2064
+1457971121.61500000	+14.59423828	-0.36474609	-0.94921875	+18.12744141	-2.83447266	-41.17675781	+3164	+14.62939453	+0.53613281	+0.03955078	-26.19140625	-25.40039063	+27.04833984	+3240	+12.25634766	-1.58642578	-1.98193359	+7.47070313	-9.27246094	-34.47509766	+2056
+1457971121.61920000	+14.58984375	-0.35595703	-0.94482422	+17.88574219	-2.61474609	-41.06689453	+3160	+14.63378906	+0.51855469	+0.04394531	-27.37792969	-25.00488281	+27.46582031	+3248	+12.25195313	-1.57763672	-1.98193359	+7.36083984	-9.16259766	-34.40917969	+2048
+1457971121.62340000	+14.58105469	-0.35595703	-0.94042969	+17.60009766	-2.37304688	-40.95703125	+3160	+14.62939453	+0.49658203	+0.04833984	-28.60839844	-24.60937500	+27.86132813	+3252	+12.24316406	-1.56884766	-1.98193359	+7.22900391	-9.07470703	-34.34326172	+2040
+1457971121.62750010	+14.57666016	-0.35156250	-0.93603516	+17.31445313	-2.13134766	-40.84716797	+3156	+14.62939453	+0.48339844	+0.05273438	-29.77294922	-24.19189453	+28.19091797	+3260	+12.23876953	-1.56445313	-1.97753906	+7.09716797	-8.98681641	-34.27734375	+2032
+1457971121.63590000	+14.56787109	-0.35156250	-0.93164063	+16.69921875	-1.60400391	-40.64941406	+3152	+14.62939453	+0.45703125	+0.06152344	-31.97021484	-23.42285156	+28.80615234	+3264	+12.22998047	-1.55126953	-1.97753906	+6.85546875	-8.76708984	-34.16748047	+2012
+1457971121.64000010	+14.55908203	-0.34716797	-0.93164063	+16.39160156	-1.31835938	-40.53955078	+3148	+14.63378906	+0.44384766	+0.06152344	-33.06884766	-22.98339844	+29.09179688	+3268	+12.22998047	-1.54248047	-1.97753906	+6.74560547	-8.65722656	-34.10156250	+2004
+1457971121.64420010	+14.55468750	-0.34716797	-0.93164063	+16.10595703	-1.05468750	-40.42968750	+3148	+14.63378906	+0.42626953	+0.05712891	-34.14550781	-22.52197266	+29.35546875	+3272	+12.22119141	-1.53369141	-1.98193359	+6.61376953	-8.54736328	-34.03564453	+1996
+1457971121.64840010	+14.54589844	-0.34716797	-0.92724609	+15.79833984	-0.76904297	-40.34179688	+3144	+14.63378906	+0.42626953	+0.05273438	-35.06835938	-22.06054688	+29.64111328	+3272	+12.21679688	-1.52929688	-1.98193359	+6.50390625	-8.45947266	-33.99169922	+1988
+1457971121.65249990	+14.53710938	-0.34277344	-0.92724609	+15.51269531	-0.50537109	-40.23193359	+3144	+14.63378906	+0.40429688	+0.04833984	-36.05712891	-21.62109375	+29.88281250	+3276	+12.21240234	-1.52050781	-1.98193359	+6.39404297	-8.34960938	-33.92578125	+1976
+1457971121.65669990	+14.53271484	-0.33837891	-0.92285156	+15.20507813	-0.24169922	-40.14404297	+3148	+14.63818359	+0.38671875	+0.04394531	-37.04589844	-21.15966797	+30.08056641	+3280	+12.20800781	-1.51171875	-1.97753906	+6.28417969	-8.28369141	-33.85986328	+1968
+1457971121.66090010	+14.53271484	-0.33398438	-0.92285156	+14.91943359	+0.04394531	-40.05615234	+3144	+14.63818359	+0.39111328	+0.03955078	-37.79296875	-20.72021484	+30.32226563	+3284	+12.20361328	-1.50292969	-1.97314453	+6.19628906	-8.21777344	-33.79394531	+1960
+1457971121.66500000	+14.52832031	-0.33398438	-0.91845703	+14.58984375	+0.35156250	-39.94628906	+3144	+14.64257813	+0.37353516	+0.03076172	-38.62792969	-20.28076172	+30.52001953	+3288	+12.20361328	-1.48974609	-1.97314453	+6.13037109	-8.15185547	-33.72802734	+1952
+1457971121.66919990	+14.52832031	-0.33398438	-0.91845703	+14.28222656	+0.65917969	-39.88037109	+3144	+14.64257813	+0.35595703	+0.01757813	-39.44091797	-19.79736328	+30.67382813	+3292	+12.19921875	-1.48095703	-1.96875000	+6.04248047	-8.08593750	-33.64013672	+1948
+1457971121.67330000	+14.52832031	-0.33398438	-0.91845703	+13.97460938	+1.01074219	-39.79248047	+3140	+14.64257813	+0.36035156	+0.00000000	-40.03417969	-19.33593750	+30.80566406	+3296	+12.19482422	-1.46777344	-1.96435547	+5.97656250	-8.02001953	-33.57421875	+1940
+1457971121.67750000	+14.52832031	-0.32958984	-0.92285156	+13.68896484	+1.34033203	-39.68261719	+3140	+14.64257813	+0.34277344	-0.01318359	-40.71533203	-18.87451172	+30.93750000	+3300	+12.19042969	-1.45458984	-1.95996094	+5.93261719	-7.97607422	-33.48632813	+1936
+1457971121.68170000	+14.52832031	-0.32519531	-0.92285156	+13.40332031	+1.66992188	-39.59472656	+3136	+14.64257813	+0.32080078	-0.03076172	-41.39648438	-18.39111328	+31.02539063	+3304	+12.18603516	-1.44140625	-1.95556641	+5.88867188	-7.93212891	-33.39843750	+1932
+1457971121.68580010	+14.52832031	-0.32080078	-0.92285156	+13.11767578	+1.99951172	-39.48486328	+3136	+14.64257813	+0.32080078	-0.04394531	-41.87988281	-17.95166016	+31.15722656	+3304	+12.18603516	-1.42822266	-1.94677734	+5.84472656	-7.88818359	-33.31054688	+1928
+1457971121.69000010	+14.52832031	-0.32080078	-0.92285156	+12.83203125	+2.35107422	-39.41894531	+3132	+14.64257813	+0.30761719	-0.05712891	-42.42919922	-17.55615234	+31.26708984	+3308	+12.18164063	-1.41503906	-1.94238281	+5.80078125	-7.84423828	-33.22265625	+1924
+1457971121.69829990	+14.53710938	-0.31640625	-0.91845703	+12.21679688	+3.03222656	-39.28710938	+3120	+14.64697266	+0.28564453	-0.08349609	-43.37402344	-16.80908203	+31.42089844	+3308	+12.17724609	-1.38867188	-1.92480469	+5.73486328	-7.80029297	-33.04687500	+1920
+1457971121.70250010	+14.54150391	-0.31640625	-0.91845703	+11.90917969	+3.38378906	-39.22119141	+3116	+14.64697266	+0.27685547	-0.09228516	-43.81347656	-16.43554688	+31.46484375	+3312	+12.17285156	-1.37548828	-1.91601563	+5.69091797	-7.77832031	-32.95898438	+1920
+1457971121.70670010	+14.54150391	-0.31640625	-0.91845703	+11.60156250	+3.77929688	-39.17724609	+3108	+14.65136719	+0.26367188	-0.10986328	-44.25292969	-16.06201172	+31.50878906	+3312	+12.17285156	-1.36230469	-1.90722656	+5.64697266	-7.73437500	-32.89306641	+1920
+1457971121.71079990	+14.54150391	-0.31201172	-0.91845703	+11.29394531	+4.13085938	-39.11132813	+3100	+14.65136719	+0.25927734	-0.11865234	-44.60449219	-15.75439453	+31.57470703	+3312	+12.17285156	-1.34912109	-1.90283203	+5.60302734	-7.69042969	-32.80517578	+1916
+1457971121.71499990	+14.54150391	-0.31201172	-0.92285156	+11.00830078	+4.50439453	-39.06738281	+3096	+14.65136719	+0.25048828	-0.12744141	-44.97802734	-15.42480469	+31.64062500	+3312	+12.16845703	-1.34033203	-1.89843750	+5.55908203	-7.62451172	-32.73925781	+1916
+1457971121.71919990	+14.54150391	-0.30761719	-0.92285156	+10.70068359	+4.85595703	-39.02343750	+3092	+14.65136719	+0.24169922	-0.13183594	-45.35156250	-15.11718750	+31.72851563	+3312	+12.16845703	-1.33154297	-1.88964844	+5.49316406	-7.58056641	-32.65136719	+1916
+1457971121.72330000	+14.54150391	-0.30761719	-0.91845703	+10.41503906	+5.18554688	-38.97949219	+3084	+14.65136719	+0.23730469	-0.13183594	-45.65917969	-14.87548828	+31.86035156	+3308	+12.16845703	-1.31835938	-1.88525391	+5.42724609	-7.51464844	-32.58544922	+1916
+1457971121.72750000	+14.54150391	-0.31201172	-0.91845703	+10.08544922	+5.49316406	-38.95751953	+3080	+14.65576172	+0.23291016	-0.12744141	-46.01074219	-14.63378906	+31.99218750	+3308	+12.16845703	-1.31396484	-1.88085938	+5.36132813	-7.47070313	-32.51953125	+1912
+1457971121.73169990	+14.54150391	-0.31640625	-0.91845703	+9.75585938	+5.84472656	-38.93554688	+3076	+14.66015625	+0.22851563	-0.12744141	-46.34033203	-14.37011719	+32.10205078	+3304	+12.16845703	-1.30517578	-1.87646484	+5.27343750	-7.38281250	-32.45361328	+1912
+1457971121.73580000	+14.54150391	-0.31640625	-0.91845703	+9.47021484	+6.15234375	-38.93554688	+3068	+14.66455078	+0.22851563	-0.12304688	-46.60400391	-14.15039063	+32.27783203	+3304	+12.16406250	-1.30078125	-1.87207031	+5.18554688	-7.31689453	-32.40966797	+1908
+1457971121.74000000	+14.53710938	-0.32080078	-0.91845703	+9.16259766	+6.45996094	-38.91357422	+3064	+14.66894531	+0.22412109	-0.11865234	-46.88964844	-13.93066406	+32.45361328	+3304	+12.16406250	-1.29638672	-1.87207031	+5.09765625	-7.22900391	-32.36572266	+1904
+1457971121.74410010	+14.53271484	-0.32519531	-0.92724609	+8.85498047	+6.81152344	-38.86962891	+3064	+14.66894531	+0.22412109	-0.12304688	-47.17529297	-13.66699219	+32.60742188	+3304	+12.16845703	-1.29199219	-1.87207031	+5.00976563	-7.11914063	-32.32177734	+1900
+1457971121.74830010	+14.52832031	-0.32519531	-0.92724609	+8.61328125	+7.07519531	-38.84765625	+3060	+14.67333984	+0.22851563	-0.11425781	-47.41699219	-13.49121094	+32.84912109	+3308	+12.16845703	-1.29199219	-1.87207031	+4.92187500	-7.03125000	-32.29980469	+1896
+1457971121.75250010	+14.52392578	-0.32958984	-0.92285156	+8.32763672	+7.31689453	-38.80371094	+3056	+14.67333984	+0.22412109	-0.10107422	-47.70263672	-13.31542969	+33.11279297	+3312	+12.16845703	-1.28759766	-1.87207031	+4.83398438	-6.92138672	-32.25585938	+1892
+1457971121.76079990	+14.51953125	-0.33837891	-0.92285156	+7.80029297	+7.77832031	-38.75976563	+3060	+14.68652344	+0.21972656	-0.08349609	-48.22998047	-12.91992188	+33.66210938	+3316	+12.16845703	-1.28320313	-1.87207031	+4.63623047	-6.72363281	-32.21191406	+1880
+1457971121.76500010	+14.51953125	-0.34716797	-0.91845703	+7.51464844	+7.95410156	-38.75976563	+3064	+14.69091797	+0.21972656	-0.07031250	-48.47167969	-12.76611328	+33.92578125	+3320	+12.16845703	-1.28320313	-1.86767578	+4.54833984	-6.63574219	-32.18994141	+1876
+1457971121.76910000	+14.51513672	-0.35595703	-0.92285156	+7.25097656	+8.19580078	-38.71582031	+3068	+14.69091797	+0.21533203	-0.07031250	-48.71337891	-12.56835938	+34.14550781	+3324	+12.17285156	-1.28320313	-1.86767578	+4.43847656	-6.52587891	-32.16796875	+1868
+1457971121.77329990	+14.51074219	-0.36035156	-0.92285156	+7.03125000	+8.37158203	-38.71582031	+3076	+14.69531250	+0.21533203	-0.06591797	-48.91113281	-12.39257813	+34.36523438	+3324	+12.17285156	-1.28320313	-1.86767578	+4.37255859	-6.43798828	-32.14599609	+1864
+1457971121.77749990	+14.51074219	-0.36474609	-0.92285156	+6.81152344	+8.54736328	-38.67187500	+3080	+14.69531250	+0.21093750	-0.06152344	-49.15283203	-12.21679688	+34.58496094	+3328	+12.17285156	-1.28320313	-1.86767578	+4.30664063	-6.35009766	-32.12402344	+1856
+1457971121.78160000	+14.51074219	-0.36914063	-0.92724609	+6.59179688	+8.74511719	-38.62792969	+3088	+14.69970703	+0.20654297	-0.05712891	-49.37255859	-12.04101563	+34.80468750	+3332	+12.17285156	-1.27880859	-1.86767578	+4.24072266	-6.26220703	-32.10205078	+1852
+1457971121.78580000	+14.51074219	-0.36914063	-0.92724609	+6.39404297	+8.83300781	-38.58398438	+3092	+14.69970703	+0.20214844	-0.05712891	-49.59228516	-11.86523438	+34.95849609	+3332	+12.17285156	-1.27441406	-1.86767578	+4.19677734	-6.17431641	-32.08007813	+1844
+1457971121.79000000	+14.51074219	-0.37353516	-0.91845703	+6.19628906	+8.92089844	-38.56201172	+3100	+14.69970703	+0.19335938	-0.05712891	-49.83398438	-11.68945313	+35.09033203	+3336	+12.17285156	-1.27441406	-1.86767578	+4.15283203	-6.10839844	-32.08007813	+1840
+1457971121.79410000	+14.51513672	-0.37792969	-0.91845703	+5.99853516	+9.03076172	-38.51806641	+3104	+14.70410156	+0.18017578	-0.05712891	-50.05371094	-11.55761719	+35.22216797	+3340	+12.17724609	-1.27001953	-1.86328125	+4.10888672	-6.06445313	-32.05810547	+1836
+1457971121.80250000	+14.52392578	-0.38232422	-0.90966797	+5.66894531	+9.16259766	-38.47412109	+3112	+14.70849609	+0.16259766	-0.07910156	-50.49316406	-11.16210938	+35.20019531	+3344	+12.17724609	-1.26123047	-1.85888672	+4.06494141	-5.95458984	-31.99218750	+1828
+1457971121.80660010	+14.52832031	-0.38671875	-0.91406250	+5.51513672	+9.29443359	-38.43017578	+3112	+14.70849609	+0.15380859	-0.09228516	-50.71289063	-11.00830078	+35.17822266	+3348	+12.17724609	-1.25683594	-1.85449219	+4.04296875	-5.91064453	-31.97021484	+1824
+1457971121.81080010	+14.53271484	-0.38671875	-0.91406250	+5.36132813	+9.36035156	-38.40820313	+3116	+14.70849609	+0.14501953	-0.10546875	-50.91064453	-10.83251953	+35.09033203	+3352	+12.17724609	-1.25244141	-1.85449219	+4.04296875	-5.86669922	-31.94824219	+1820
+1457971121.81500010	+14.53271484	-0.38671875	-0.91406250	+5.25146484	+9.42626953	-38.38623047	+3116	+14.70849609	+0.13183594	-0.12304688	-51.13037109	-10.67871094	+34.98046875	+3356	+12.17724609	-1.24804688	-1.85009766	+4.04296875	-5.82275391	-31.92626953	+1816
+1457971121.81909990	+14.53710938	-0.38671875	-0.91845703	+5.11962891	+9.49218750	-38.36425781	+3112	+14.70849609	+0.11865234	-0.13183594	-51.35009766	-10.56884766	+34.87060547	+3356	+12.17724609	-1.24365234	-1.84570313	+4.04296875	-5.80078125	-31.92626953	+1816
+1457971121.82329990	+14.54589844	-0.38232422	-0.91406250	+5.03173828	+9.49218750	-38.34228516	+3108	+14.71289063	+0.10546875	-0.14941406	-51.54785156	-10.41503906	+34.73876953	+3360	+12.17724609	-1.23925781	-1.84570313	+4.04296875	-5.77880859	-31.90429688	+1812
+1457971121.82740000	+14.55029297	-0.38671875	-0.90966797	+4.89990234	+9.51416016	-38.34228516	+3104	+14.71289063	+0.09228516	-0.16259766	-51.76757813	-10.32714844	+34.58496094	+3360	+12.17724609	-1.23486328	-1.84130859	+4.04296875	-5.75683594	-31.88232422	+1812
+1457971121.83160000	+14.55468750	-0.39111328	-0.91406250	+4.76806641	+9.58007813	-38.36425781	+3100	+14.71289063	+0.08349609	-0.18017578	-51.94335938	-10.21728516	+34.38720703	+3360	+12.17724609	-1.23046875	-1.84130859	+4.04296875	-5.73486328	-31.88232422	+1808
+1457971121.83579990	+14.55908203	-0.39111328	-0.91845703	+4.68017578	+9.64599609	-38.38623047	+3096	+14.71289063	+0.07470703	-0.19335938	-52.07519531	-10.12939453	+34.23339844	+3360	+12.17724609	-1.22607422	-1.84130859	+4.06494141	-5.71289063	-31.88232422	+1808
+1457971121.83990000	+14.56347656	-0.39111328	-0.92285156	+4.57031250	+9.71191406	-38.40820313	+3088	+14.71289063	+0.06591797	-0.21093750	-52.25097656	-10.06347656	+34.05761719	+3360	+12.17724609	-1.22607422	-1.84130859	+4.06494141	-5.69091797	-31.90429688	+1804
+1457971121.84830000	+14.56347656	-0.39111328	-0.94042969	+4.39453125	+9.84375000	-38.47412109	+3080	+14.71289063	+0.05273438	-0.23291016	-52.49267578	-9.97558594	+33.81591797	+3360	+12.17724609	-1.22167969	-1.84570313	+4.06494141	-5.62500000	-31.92626953	+1804
+1457971121.85240010	+14.56347656	-0.39550781	-0.94921875	+4.28466797	+9.88769531	-38.51806641	+3076	+14.71728516	+0.04394531	-0.23730469	-52.62451172	-9.97558594	+33.75000000	+3360	+12.17285156	-1.22167969	-1.84570313	+4.06494141	-5.60302734	-31.94824219	+1800
+1457971121.85660000	+14.56347656	-0.39990234	-0.95361328	+4.15283203	+9.95361328	-38.56201172	+3072	+14.71728516	+0.03955078	-0.25048828	-52.73437500	-9.93164063	+33.64013672	+3364	+12.17724609	-1.22607422	-1.85009766	+4.04296875	-5.55908203	-31.99218750	+1800
+1457971121.86080000	+14.56787109	-0.39990234	-0.96240234	+4.08691406	+9.97558594	-38.60595703	+3068	+14.71728516	+0.03515625	-0.25927734	-52.77832031	-9.95361328	+33.61816406	+3360	+12.17724609	-1.22607422	-1.85449219	+4.04296875	-5.53710938	-32.01416016	+1800
+1457971121.86490010	+14.56787109	-0.40869141	-0.96679688	+3.95507813	+10.04150391	-38.69384766	+3064	+14.72167969	+0.03076172	-0.26367188	-52.84423828	-9.95361328	+33.61816406	+3360	+12.17724609	-1.23046875	-1.85888672	+4.02099609	-5.49316406	-32.05810547	+1800
+1457971121.86910010	+14.56787109	-0.42187500	-0.97998047	+3.82324219	+10.12939453	-38.78173828	+3064	+14.72167969	+0.02636719	-0.27246094	-52.93212891	-9.95361328	+33.57421875	+3360	+12.17724609	-1.23046875	-1.86328125	+3.99902344	-5.44921875	-32.10205078	+1800
+1457971121.87330010	+14.56347656	-0.42626953	-0.99316406	+3.71337891	+10.19531250	-38.84765625	+3068	+14.72167969	+0.02636719	-0.27685547	-52.95410156	-9.95361328	+33.61816406	+3360	+12.17724609	-1.23486328	-1.86767578	+3.99902344	-5.40527344	-32.14599609	+1800
+1457971121.88159990	+14.56347656	-0.44824219	-1.01953125	+3.47167969	+10.39306641	-39.00146484	+3072	+14.72167969	+0.01757813	-0.29003906	-53.04199219	-9.97558594	+33.72802734	+3356	+12.17724609	-1.24365234	-1.88085938	+3.95507813	-5.31738281	-32.23388672	+1800
+1457971121.88579990	+14.55908203	-0.45263672	-1.03271484	+3.36181641	+10.45898438	-39.06738281	+3080	+14.72607422	+0.01757813	-0.29443359	-53.08593750	-9.97558594	+33.79394531	+3356	+12.17724609	-1.24804688	-1.88964844	+3.91113281	-5.25146484	-32.27783203	+1800
+1457971121.88990000	+14.55908203	-0.46582031	-1.04589844	+3.22998047	+10.54687500	-39.13330078	+3084	+14.72607422	+0.01318359	-0.29882813	-53.10791016	-9.99755859	+33.88183594	+3356	+12.17724609	-1.25683594	-1.89843750	+3.88916016	-5.18554688	-32.34375000	+1804
+1457971121.89820000	+14.55468750	-0.49658203	-1.08105469	+2.94433594	+10.70068359	-39.28710938	+3100	+14.73046875	+0.00439453	-0.31201172	-53.19580078	-9.99755859	+34.05761719	+3356	+12.18164063	-1.27441406	-1.92480469	+3.77929688	-5.00976563	-32.51953125	+1808
+1457971121.90240000	+14.55908203	-0.50976563	-1.09423828	+2.79052734	+10.78857422	-39.35302734	+3112	+14.73046875	-0.00439453	-0.32519531	-53.23974609	-9.97558594	+34.16748047	+3356	+12.18164063	-1.28759766	-1.94238281	+3.73535156	-4.89990234	-32.62939453	+1812
+1457971121.90660000	+14.55908203	-0.52734375	-1.11621094	+2.65869141	+10.89843750	-39.41894531	+3120	+14.73486328	-0.01318359	-0.33837891	-53.28369141	-9.97558594	+34.27734375	+3356	+12.18164063	-1.30078125	-1.96435547	+3.66943359	-4.79003906	-32.73925781	+1812
+1457971121.91070010	+14.55908203	-0.54052734	-1.13818359	+2.54882813	+10.98632813	-39.48486328	+3132	+14.73925781	-0.02636719	-0.36474609	-53.37158203	-9.93164063	+34.47509766	+3360	+12.18603516	-1.32714844	-1.99951172	+3.55957031	-4.59228516	-32.93701172	+1824
+1457971121.91490010	+14.55908203	-0.55371094	-1.16015625	+2.41699219	+11.09619141	-39.55078125	+3144	+14.73925781	-0.04833984	-0.39111328	-53.48144531	-9.90966797	+34.65087891	+3364	+12.18603516	-1.34912109	-2.03466797	+3.47167969	-4.41650391	-33.11279297	+1832
+1457971121.91910000	+14.56347656	-0.57128906	-1.18652344	+2.28515625	+11.20605469	-39.61669922	+3156	+14.74365234	-0.06591797	-0.42626953	-53.56933594	-9.86572266	+34.78271484	+3372	+12.19042969	-1.36669922	-2.06542969	+3.38378906	-4.26269531	-33.28857422	+1836
+1457971121.92319990	+14.56347656	-0.58886719	-1.21728516	+2.15332031	+11.29394531	-39.66064453	+3164	+14.75244141	-0.10546875	-0.49218750	-53.74511719	-9.77783203	+35.00244141	+3388	+12.19042969	-1.39746094	-2.11376953	+3.27392578	-4.06494141	-33.53027344	+1848
+1457971121.92740010	+14.56787109	-0.60644531	-1.24365234	+2.02148438	+11.38183594	-39.72656250	+3176	+14.75683594	-0.13183594	-0.54052734	-53.87695313	-9.73388672	+35.11230469	+3396	+12.19482422	-1.41943359	-2.15332031	+3.16406250	-3.93310547	-33.72802734	+1856
+1457971121.93569990	+14.58544922	-0.65478516	-1.31835938	+1.73583984	+11.60156250	-39.85839844	+3196	+14.77001953	-0.18896484	-0.65039063	-54.07470703	-9.64599609	+35.17822266	+3416	+12.19921875	-1.46777344	-2.23681641	+3.01025391	-3.69140625	-34.12353516	+1876
+1457971121.93989990	+14.59423828	-0.68115234	-1.36230469	+1.58203125	+11.68945313	-39.92431641	+3208	+14.77441406	-0.21972656	-0.69873047	-54.20654297	-9.58007813	+35.20019531	+3424	+12.20361328	-1.49414063	-2.27636719	+2.94433594	-3.60351563	-34.27734375	+1884
+1457971121.94409990	+14.60302734	-0.70312500	-1.40625000	+1.45019531	+11.82128906	-39.99023438	+3216	+14.78320313	-0.25488281	-0.76025391	-54.31640625	-9.51416016	+35.15625000	+3432	+12.20361328	-1.51171875	-2.31591797	+2.87841797	-3.51562500	-34.43115234	+1892
+1457971121.94820000	+14.61621094	-0.74267578	-1.48095703	+1.25244141	+11.97509766	-40.05615234	+3228	+14.78759766	-0.28564453	-0.82177734	-54.42626953	-9.47021484	+35.15625000	+3440	+12.20800781	-1.54248047	-2.36865234	+2.76855469	-3.40576172	-34.62890625	+1904
+1457971121.95240000	+14.62500000	-0.77783203	-1.53808594	+1.07666016	+12.06298828	-40.14404297	+3236	+14.79199219	-0.32519531	-0.87890625	-54.55810547	-9.44824219	+35.13427734	+3452	+12.21240234	-1.56884766	-2.41259766	+2.65869141	-3.29589844	-34.80468750	+1916
+1457971121.95660000	+14.63818359	-0.81298828	-1.59521484	+0.90087891	+12.15087891	-40.20996094	+3240	+14.80078125	-0.36474609	-0.94482422	-54.71191406	-9.42626953	+35.09033203	+3460	+12.21679688	-1.59521484	-2.45654297	+2.54882813	-3.20800781	-34.98046875	+1924
+1457971121.96070000	+14.66015625	-0.86132813	-1.67431641	+0.68115234	+12.26074219	-40.29785156	+3252	+14.80957031	-0.39990234	-1.00634766	-54.82177734	-9.40429688	+35.06835938	+3472	+12.22558594	-1.63037109	-2.51367188	+2.41699219	-3.07617188	-35.17822266	+1936
+1457971121.96490000	+14.67333984	-0.90087891	-1.73144531	+0.48339844	+12.30468750	-40.36376953	+3256	+14.81835938	-0.43945313	-1.06787109	-54.95361328	-9.38232422	+35.04638672	+3480	+12.22998047	-1.66552734	-2.56201172	+2.26318359	-2.94433594	-35.35400391	+1952
+1457971121.96910000	+14.68652344	-0.94042969	-1.79736328	+0.30761719	+12.43652344	-40.45166016	+3264	+14.83154297	-0.47900391	-1.13378906	-55.06347656	-9.38232422	+34.98046875	+3492	+12.23876953	-1.69628906	-2.61914063	+2.13134766	-2.79052734	-35.57373047	+1964
+1457971121.97740010	+14.70849609	-1.02832031	-1.92041016	-0.06591797	+12.54638672	-40.64941406	+3276	+14.84912109	-0.56689453	-1.27001953	-55.34912109	-9.40429688	+34.91455078	+3516	+12.25195313	-1.77978516	-2.73779297	+1.73583984	-2.39501953	-35.99121094	+1992
+1457971121.98149990	+14.72167969	-1.07666016	-1.99072266	-0.28564453	+12.65625000	-40.73730469	+3284	+14.86669922	-0.61523438	-1.33593750	-55.50292969	-9.42626953	+34.87060547	+3528	+12.26074219	-1.81933594	-2.79931641	+1.56005859	-2.21923828	-36.23291016	+2004
+1457971121.98569990	+14.73046875	-1.12500000	-2.06103516	-0.46142578	+12.67822266	-40.84716797	+3292	+14.87988281	-0.65917969	-1.39746094	-55.63476563	-9.49218750	+34.91455078	+3540	+12.26953125	-1.86767578	-2.86523438	+1.31835938	-1.99951172	-36.47460938	+2020
+1457971121.98990010	+14.73925781	-1.17773438	-2.12695313	-0.70312500	+12.72216797	-40.97900391	+3300	+14.89306641	-0.70312500	-1.45898438	-55.76660156	-9.58007813	+34.91455078	+3552	+12.27392578	-1.91601563	-2.93554688	+1.07666016	-1.77978516	-36.71630859	+2036
+1457971121.99400000	+14.75683594	-1.23486328	-2.19726563	-0.94482422	+12.76611328	-41.11083984	+3316	+14.91503906	-0.75146484	-1.52490234	-55.89843750	-9.66796875	+34.93652344	+3564	+12.29150391	-1.96875000	-3.00585938	+0.83496094	-1.56005859	-36.97998047	+2048
+1457971121.99819990	+14.77441406	-1.29199219	-2.27197266	-1.16455078	+12.78808594	-41.24267578	+3328	+14.93261719	-0.79980469	-1.59082031	-56.00830078	-9.73388672	+34.91455078	+3580	+12.30029297	-2.02148438	-3.08056641	+0.59326172	-1.34033203	-37.26562500	+2064
+1457971122.00239990	+14.78759766	-1.35351563	-2.34667969	-1.40625000	+12.83203125	-41.37451172	+3344	+14.95019531	-0.85253906	-1.66113281	-56.16210938	-9.82177734	+34.91455078	+3596	+12.30908203	-2.07861328	-3.15966797	+0.32958984	-1.09863281	-37.55126953	+2080
+1457971122.01070000	+14.81835938	-1.47656250	-2.51367188	-1.84570313	+12.94189453	-41.70410156	+3384	+14.98974609	-0.95800781	-1.80175781	-56.38183594	-10.04150391	+34.87060547	+3624	+12.33544922	-2.19726563	-3.31787109	-0.17578125	-0.61523438	-38.16650391	+2108
+1457971122.01490000	+14.82714844	-1.54248047	-2.59716797	-2.06542969	+12.96386719	-41.85791016	+3404	+15.00732422	-1.01513672	-1.87207031	-56.53564453	-10.15136719	+34.87060547	+3644	+12.34423828	-2.25878906	-3.40136719	-0.43945313	-0.37353516	-38.47412109	+2124
+1457971122.01900010	+14.84912109	-1.60839844	-2.68505859	-2.28515625	+12.96386719	-41.98974609	+3428	+15.03808594	-1.07226563	-1.94677734	-56.66748047	-10.28320313	+34.84863281	+3660	+12.36181641	-2.32470703	-3.48486328	-0.70312500	-0.17578125	-38.78173828	+2136
+1457971122.02320000	+14.86669922	-1.67431641	-2.77294922	-2.48291016	+12.98583984	-42.12158203	+3448	+15.06005859	-1.13378906	-2.03027344	-56.79931641	-10.37109375	+34.80468750	+3676	+12.37500000	-2.39062500	-3.56835938	-0.96679688	+0.04394531	-39.08935547	+2148
+1457971122.02740000	+14.88867188	-1.74462891	-2.86083984	-2.70263672	+13.00781250	-42.27539063	+3472	+15.08203125	-1.19970703	-2.11376953	-56.93115234	-10.48095703	+34.71679688	+3692	+12.38818359	-2.45654297	-3.65625000	-1.23046875	+0.28564453	-39.41894531	+2164
+1457971122.03150010	+14.91503906	-1.81933594	-2.95312500	-2.92236328	+13.00781250	-42.45117188	+3496	+15.10839844	-1.26123047	-2.19726563	-57.04101563	-10.61279297	+34.65087891	+3712	+12.40576172	-2.52246094	-3.74414063	-1.49414063	+0.46142578	-39.74853516	+2176
+1457971122.03570010	+14.93701172	-1.88964844	-3.04980469	-3.12011719	+13.05175781	-42.60498047	+3520	+15.13037109	-1.33154297	-2.29394531	-57.17285156	-10.67871094	+34.45312500	+3732	+12.41894531	-2.59716797	-3.83203125	-1.75781250	+0.68115234	-40.07812500	+2188
+1457971122.03990010	+14.95898438	-1.96435547	-3.15087891	-3.31787109	+13.11767578	-42.73681641	+3544	+15.15234375	-1.40625000	-2.39941406	-57.32666016	-10.72265625	+34.25537109	+3752	+12.43212891	-2.66308594	-3.92871094	-1.97753906	+0.92285156	-40.38574219	+2200
+1457971122.04399990	+14.98535156	-2.03906250	-3.24755859	-3.51562500	+13.11767578	-42.84667969	+3564	+15.17871094	-1.48535156	-2.49609375	-57.50244141	-10.81054688	+34.10156250	+3772	+12.44970703	-2.73339844	-4.01660156	-2.21923828	+1.07666016	-40.71533203	+2212
+1457971122.04819990	+15.00292969	-2.12255859	-3.35302734	-3.73535156	+13.20556641	-42.95654297	+3584	+15.20068359	-1.57324219	-2.60156250	-57.70019531	-10.87646484	+33.85986328	+3796	+12.46289063	-2.80810547	-4.10888672	-2.50488281	+1.31835938	-41.04492188	+2228
+1457971122.05650000	+15.06005859	-2.28515625	-3.55957031	-4.17480469	+13.20556641	-43.22021484	+3624	+15.24902344	-1.74023438	-2.82128906	-58.05175781	-10.98632813	+33.42041016	+3836	+12.48925781	-2.95312500	-4.29345703	-3.03222656	+1.69189453	-41.68212891	+2252
+1457971122.06069990	+15.08642578	-2.37304688	-3.66943359	-4.41650391	+13.24951172	-43.35205078	+3640	+15.27099609	-1.83251953	-2.94433594	-58.29345703	-11.00830078	+33.09082031	+3860	+12.50683594	-3.03222656	-4.39013672	-3.33984375	+1.88964844	-42.01171875	+2264
+1457971122.06480000	+15.11718750	-2.46533203	-3.78369141	-4.68017578	+13.31542969	-43.50585938	+3652	+15.29736328	-1.92919922	-3.07177734	-58.51318359	-11.00830078	+32.73925781	+3884	+12.52001953	-3.11132813	-4.49121094	-3.60351563	+2.13134766	-42.34130859	+2276
+1457971122.06900000	+15.14794922	-2.55761719	-3.88476563	-4.92187500	+13.31542969	-43.65966797	+3664	+15.31933594	-2.02587891	-3.18603516	-58.75488281	-11.09619141	+32.45361328	+3904	+12.53759766	-3.19042969	-4.57910156	-3.88916016	+2.28515625	-42.69287109	+2288
+1457971122.07320000	+15.17431641	-2.65869141	-3.99902344	-5.22949219	+13.38134766	-43.81347656	+3676	+15.34130859	-2.13574219	-3.30908203	-59.04052734	-11.16210938	+32.08007813	+3928	+12.55517578	-3.27392578	-4.68017578	-4.21875000	+2.52685547	-43.06640625	+2304
+1457971122.07730010	+15.20068359	-2.75537109	-4.12207031	-5.51513672	+13.49121094	-43.96728516	+3688	+15.35888672	-2.23681641	-3.43652344	-59.28222656	-11.18408203	+31.72851563	+3948	+12.56835938	-3.35742188	-4.78564453	-4.50439453	+2.76855469	-43.39599609	+2320
+1457971122.08150010	+15.23144531	-2.85644531	-4.22314453	-5.77880859	+13.42529297	-44.16503906	+3692	+15.38964844	-2.33789063	-3.55078125	-59.54589844	-11.29394531	+31.46484375	+3968	+12.58593750	-3.44091797	-4.87792969	-4.81201172	+2.90039063	-43.74755859	+2332
+1457971122.08570000	+15.25781250	-2.96630859	-4.33300781	-6.15234375	+13.44726563	-44.38476563	+3700	+15.41162109	-2.44775391	-3.67382813	-59.85351563	-11.38183594	+31.13525391	+3988	+12.59912109	-3.53320313	-4.97900391	-5.20751953	+3.09814453	-44.14306641	+2344
+1457971122.09400010	+15.31933594	-3.18164063	-4.54833984	-6.76757813	+13.38134766	-44.93408203	+3708	+15.46875000	-2.66308594	-3.90673828	-60.38085938	-11.66748047	+30.54199219	+4020	+12.63427734	-3.72216797	-5.18115234	-5.93261719	+3.47167969	-44.95605469	+2368
+1457971122.09820010	+15.34570313	-3.30029297	-4.65820313	-7.14111328	+13.38134766	-45.24169922	+3712	+15.49511719	-2.77734375	-4.02099609	-60.68847656	-11.84326172	+30.23437500	+4036	+12.64746094	-3.82763672	-5.28662109	-6.32812500	+3.69140625	-45.41748047	+2384
+1457971122.10229990	+15.37646484	-3.41894531	-4.77246094	-7.49267578	+13.40332031	-45.57128906	+3720	+15.52148438	-2.87841797	-4.13964844	-60.93017578	-11.99707031	+29.92675781	+4052	+12.66503906	-3.92431641	-5.39648438	-6.70166016	+3.91113281	-45.83496094	+2396
+1457971122.10649990	+15.40283203	-3.53320313	-4.87792969	-7.84423828	+13.33740234	-45.92285156	+3724	+15.55664063	-2.98828125	-4.24072266	-61.17187500	-12.23876953	+29.70703125	+4064	+12.68261719	-4.02539063	-5.50195313	-7.05322266	+4.10888672	-46.29638672	+2408
+1457971122.11069990	+15.42480469	-3.65625000	-4.98339844	-8.21777344	+13.31542969	-46.31835938	+3732	+15.58740234	-3.09814453	-4.34179688	-61.45751953	-12.50244141	+29.46533203	+4080	+12.70019531	-4.13525391	-5.61181641	-7.44873047	+4.32861328	-46.80175781	+2424
+1457971122.11480000	+15.44677734	-3.77050781	-5.09765625	-8.54736328	+13.31542969	-46.73583984	+3740	+15.61816406	-3.19921875	-4.44726563	-61.67724609	-12.72216797	+29.22363281	+4092	+12.71337891	-4.24072266	-5.72607422	-7.84423828	+4.54833984	-47.26318359	+2436
+1457971122.11900000	+15.47314453	-3.88476563	-5.19433594	-8.83300781	+13.18359375	-47.17529297	+3748	+15.65332031	-3.30468750	-4.53955078	-61.91894531	-13.02978516	+29.06982422	+4100	+12.72656250	-4.35058594	-5.83154297	-8.26171875	+4.70214844	-47.76855469	+2448
+1457971122.12319990	+15.49951172	-4.01220703	-5.29980469	-9.22851563	+13.13964844	-47.63671875	+3760	+15.68847656	-3.41894531	-4.64062500	-62.18261719	-13.31542969	+28.85009766	+4112	+12.74414063	-4.46923828	-5.93701172	-8.67919922	+4.89990234	-48.27392578	+2460
+1457971122.13150000	+15.55224609	-4.25830078	-5.50634766	-9.90966797	+12.96386719	-48.62548828	+3788	+15.76757813	-3.62988281	-4.82958984	-62.62207031	-13.95263672	+28.49853516	+4136	+12.77490234	-4.69775391	-6.16113281	-9.51416016	+5.27343750	-49.32861328	+2484
+1457971122.13560010	+15.57861328	-4.39013672	-5.61621094	-10.30517578	+12.96386719	-49.13085938	+3808	+15.80712891	-3.74414063	-4.92626953	-62.88574219	-14.26025391	+28.25683594	+4148	+12.79687500	-4.81201172	-6.27539063	-9.88769531	+5.49316406	-49.83398438	+2496
+1457971122.13980010	+15.60498047	-4.50878906	-5.73046875	-10.61279297	+12.94189453	-49.61425781	+3824	+15.84667969	-3.84960938	-5.02734375	-63.08349609	-14.54589844	+28.01513672	+4160	+12.81005859	-4.92187500	-6.38964844	-10.23925781	+5.71289063	-50.31738281	+2508
+1457971122.14400010	+15.62695313	-4.62744141	-5.82714844	-10.92041016	+12.83203125	-50.09765625	+3844	+15.88183594	-3.95947266	-5.11962891	-63.32519531	-14.85351563	+27.83935547	+4172	+12.82324219	-5.04052734	-6.49511719	-10.65673828	+5.86669922	-50.82275391	+2520
+1457971122.14809990	+15.64892578	-4.75927734	-5.93701172	-11.29394531	+12.83203125	-50.62500000	+3868	+15.91699219	-4.07812500	-5.22509766	-63.56689453	-15.13916016	+27.57568359	+4184	+12.84082031	-5.15478516	-6.60498047	-11.07421875	+6.04248047	-51.30615234	+2532
+1457971122.15229990	+15.67089844	-4.88232422	-6.05126953	-11.62353516	+12.81005859	-51.13037109	+3892	+15.95214844	-4.19677734	-5.32617188	-63.83056641	-15.44677734	+27.33398438	+4196	+12.85400391	-5.26904297	-6.71484375	-11.46972656	+6.24023438	-51.78955078	+2540
+1457971122.15650010	+15.70166016	-5.00976563	-6.14794922	-11.97509766	+12.67822266	-51.63574219	+3916	+15.98730469	-4.31982422	-5.42724609	-64.11621094	-15.75439453	+27.15820313	+4212	+12.86718750	-5.39208984	-6.81591797	-11.93115234	+6.35009766	-52.29492188	+2552
+1457971122.16059990	+15.73242188	-5.14599609	-6.25781250	-12.34863281	+12.65625000	-52.14111328	+3936	+16.02685547	-4.45166016	-5.54150391	-64.42382813	-16.01806641	+26.85058594	+4224	+12.88916016	-5.50634766	-6.91699219	-12.30468750	+6.48193359	-52.73437500	+2560
+1457971122.16479990	+15.76318359	-5.27783203	-6.37207031	-12.72216797	+12.63427734	-52.62451172	+3960	+16.05761719	-4.58349609	-5.66015625	-64.70947266	-16.25976563	+26.52099609	+4240	+12.90673828	-5.62060547	-7.02246094	-12.70019531	+6.61376953	-53.17382813	+2568
+1457971122.16899990	+15.78955078	-5.41406250	-6.47314453	-13.09570313	+12.54638672	-53.12988281	+3980	+16.07958984	-4.71972656	-5.77441406	-65.01708984	-16.54541016	+26.25732422	+4256	+12.91992188	-5.73486328	-7.11914063	-13.13964844	+6.72363281	-53.61328125	+2576
+1457971122.17310000	+15.82031250	-5.55468750	-6.58740234	-13.46923828	+12.56835938	-53.63525391	+3996	+16.11035156	-4.86035156	-5.89746094	-65.32470703	-16.76513672	+25.90576172	+4272	+12.93750000	-5.84912109	-7.22021484	-13.53515625	+6.85546875	-54.03076172	+2584
+1457971122.18150000	+15.87744141	-5.82275391	-6.81152344	-14.17236328	+12.48046875	-54.58007813	+4020	+16.14550781	-5.15039063	-6.13916016	-65.98388672	-17.24853516	+25.24658203	+4300	+12.96386719	-6.08203125	-7.40917969	-14.39208984	+7.03125000	-54.82177734	+2592
+1457971122.18560000	+15.90820313	-5.96777344	-6.92138672	-14.52392578	+12.41455078	-55.06347656	+4024	+16.16748047	-5.29980469	-6.26660156	-66.33544922	-17.46826172	+24.89501953	+4316	+12.98583984	-6.19628906	-7.49707031	-14.83154297	+7.05322266	-55.21728516	+2592
+1457971122.18980000	+15.94335938	-6.10400391	-7.03125000	-14.87548828	+12.34863281	-55.56884766	+4024	+16.18505859	-5.44921875	-6.39404297	-66.66503906	-17.68798828	+24.56542969	+4328	+13.00781250	-6.31494141	-7.58935547	-15.27099609	+7.09716797	-55.63476563	+2592
+1457971122.19400000	+15.97412109	-6.25341797	-7.12792969	-15.24902344	+12.19482422	-56.07421875	+4020	+16.20263672	-5.60742188	-6.50830078	-67.03857422	-17.99560547	+24.30175781	+4340	+13.01660156	-6.43798828	-7.67285156	-15.73242188	+7.14111328	-56.07421875	+2596
+1457971122.19810010	+16.01806641	-6.39843750	-7.23339844	-15.60058594	+12.10693359	-56.55761719	+4008	+16.22460938	-5.77001953	-6.63134766	-67.39013672	-18.23730469	+23.97216797	+4348	+13.04296875	-6.55224609	-7.76074219	-16.12792969	+7.16308594	-56.44775391	+2592
+1457971122.20230010	+16.05322266	-6.53906250	-7.34326172	-15.90820313	+12.01904297	-57.06298828	+3992	+16.24218750	-5.91503906	-6.75439453	-67.67578125	-18.50097656	+23.64257813	+4352	+13.06494141	-6.67529297	-7.84863281	-16.56738281	+7.18505859	-56.84326172	+2592
+1457971122.20639990	+16.07519531	-6.68408203	-7.44433594	-16.25976563	+11.95312500	-57.56835938	+3976	+16.25097656	-6.06884766	-6.86865234	-68.00537109	-18.76464844	+23.35693359	+4360	+13.06933594	-6.79394531	-7.93652344	-17.00683594	+7.25097656	-57.23876953	+2592
+1457971122.21059990	+16.10595703	-6.82470703	-7.54541016	-16.58935547	+11.86523438	-58.07373047	+3956	+16.26855469	-6.21826172	-6.97851563	-68.29101563	-19.07226563	+23.07128906	+4360	+13.08691406	-6.91699219	-8.02001953	-17.44628906	+7.27294922	-57.65625000	+2592
+1457971122.21479990	+16.13232422	-6.96093750	-7.64648438	-16.89697266	+11.75537109	-58.57910156	+3932	+16.28613281	-6.35449219	-7.08398438	-68.55468750	-19.35791016	+22.82958984	+4360	+13.10449219	-7.04003906	-8.10351563	-17.88574219	+7.27294922	-58.09570313	+2592
+1457971122.21890000	+16.15869141	-7.10595703	-7.72998047	-17.24853516	+11.57958984	-59.06250000	+3908	+16.31250000	-6.49951172	-7.17187500	-68.84033203	-19.70947266	+22.67578125	+4360	+13.11328125	-7.16308594	-8.19580078	-18.32519531	+7.31689453	-58.55712891	+2596
+1457971122.22729990	+16.22900391	-7.38720703	-7.89697266	-17.84179688	+11.18408203	-60.13916016	+3848	+16.37841797	-6.77636719	-7.35644531	-69.34570313	-20.43457031	+22.34619141	+4348	+13.15283203	-7.42236328	-8.36279297	-19.18212891	+7.27294922	-59.50195313	+2592
+1457971122.23140000	+16.24658203	-7.52783203	-7.98046875	-18.17138672	+11.05224609	-60.66650391	+3824	+16.40478516	-6.90820313	-7.43554688	-69.58740234	-20.83007813	+22.19238281	+4340	+13.15722656	-7.55419922	-8.45068359	-19.62158203	+7.33886719	-60.02929688	+2596
+1457971122.23560000	+16.26855469	-7.66845703	-8.06835938	-18.50097656	+10.98632813	-61.21582031	+3804	+16.44433594	-7.04003906	-7.51464844	-69.78515625	-21.22558594	+22.01660156	+4332	+13.17041016	-7.67724609	-8.53857422	-20.01708984	+7.38281250	-60.53466797	+2592
+1457971122.23980000	+16.28613281	-7.80468750	-8.16064453	-18.83056641	+10.92041016	-61.74316406	+3784	+16.48828125	-7.15429688	-7.59375000	-69.93896484	-21.59912109	+21.88476563	+4320	+13.18798828	-7.80468750	-8.62207031	-20.41259766	+7.38281250	-61.04003906	+2592
+1457971122.24390010	+16.29052734	-7.94091797	-8.23974609	-19.18212891	+10.85449219	-62.27050781	+3768	+16.51904297	-7.26855469	-7.65966797	-70.11474609	-21.99462891	+21.79687500	+4312	+13.19238281	-7.93212891	-8.71435547	-20.80810547	+7.47070313	-61.54541016	+2588
+1457971122.24810000	+16.30810547	-8.07714844	-8.31445313	-19.51171875	+10.67871094	-62.81982422	+3752	+16.56738281	-7.38281250	-7.72119141	-70.29052734	-22.41210938	+21.70898438	+4300	+13.20996094	-8.05957031	-8.80224609	-21.15966797	+7.47070313	-62.09472656	+2588
+1457971122.25230000	+16.32128906	-8.20898438	-8.38037109	-19.81933594	+10.50292969	-63.39111328	+3744	+16.60693359	-7.50146484	-7.78271484	-70.48828125	-22.85156250	+21.59912109	+4292	+13.21875000	-8.19140625	-8.88574219	-21.57714844	+7.47070313	-62.66601563	+2584
+1457971122.25640010	+16.33447266	-8.34960938	-8.44628906	-20.17089844	+10.30517578	-63.94042969	+3740	+16.64648438	-7.62011719	-7.84423828	-70.68603516	-23.29101563	+21.51123047	+4284	+13.21875000	-8.32763672	-8.97363281	-22.01660156	+7.47070313	-63.28125000	+2588
+1457971122.26060010	+16.35644531	-8.48583984	-8.52539063	-20.50048828	+10.19531250	-64.48974609	+3740	+16.69482422	-7.74316406	-7.91015625	-70.86181641	-23.70849609	+21.40136719	+4272	+13.24072266	-8.45068359	-9.05712891	-22.32421875	+7.42675781	-63.80859375	+2584
+1457971122.26480010	+16.36962891	-8.62646484	-8.60449219	-20.85205078	+10.08544922	-65.06103516	+3744	+16.73876953	-7.85742188	-7.97607422	-71.01562500	-24.16992188	+21.24755859	+4264	+13.25830078	-8.57812500	-9.13623047	-22.65380859	+7.38281250	-64.35791016	+2588
+1457971122.27309990	+16.37841797	-8.89892578	-8.76708984	-21.51123047	+9.97558594	-66.15966797	+3768	+16.80029297	-8.08593750	-8.11669922	-71.32324219	-24.96093750	+20.87402344	+4260	+13.28466797	-8.82861328	-9.30322266	-23.31298828	+7.36083984	-65.41259766	+2596
+1457971122.27729990	+16.38281250	-9.03515625	-8.83300781	-21.86279297	+9.82177734	-66.68701172	+3780	+16.82226563	-8.21777344	-8.17822266	-71.58691406	-25.37841797	+20.72021484	+4260	+13.29345703	-8.95166016	-9.37792969	-23.68652344	+7.27294922	-65.93994141	+2596
+1457971122.28140000	+16.39160156	-9.18017578	-8.89892578	-22.23632813	+9.58007813	-67.19238281	+3796	+16.83984375	-8.35839844	-8.25292969	-71.85058594	-25.79589844	+20.52246094	+4264	+13.29785156	-9.07910156	-9.45263672	-24.10400391	+7.18505859	-66.46728516	+2604
+1457971122.28559990	+16.41796875	-9.32080078	-8.96484375	-22.54394531	+9.36035156	-67.67578125	+3804	+16.86621094	-8.49023438	-8.32324219	-72.07031250	-26.21337891	+20.36865234	+4260	+13.31982422	-9.19775391	-9.52294922	-24.41162109	+7.03125000	-66.90673828	+2600
+1457971122.28970000	+16.43554688	-9.47021484	-9.03515625	-22.87353516	+9.14062500	-68.18115234	+3812	+16.88378906	-8.63525391	-8.39355469	-72.35595703	-26.69677734	+20.17089844	+4264	+13.33300781	-9.31640625	-9.58886719	-24.76318359	+6.85546875	-67.36816406	+2600
+1457971122.29390000	+16.45312500	-9.61962891	-9.10546875	-23.20312500	+8.92089844	-68.68652344	+3816	+16.88818359	-8.78906250	-8.47705078	-72.64160156	-27.11425781	+19.90722656	+4268	+13.34179688	-9.44824219	-9.65039063	-25.20263672	+6.65771484	-67.87353516	+2600
+1457971122.29810000	+16.47949219	-9.76464844	-9.18896484	-23.48876953	+8.76708984	-69.14794922	+3820	+16.89697266	-8.93847656	-8.57373047	-72.88330078	-27.46582031	+19.62158203	+4276	+13.36816406	-9.56689453	-9.71191406	-25.53222656	+6.48193359	-68.22509766	+2592
+1457971122.30220010	+16.50585938	-9.91406250	-9.26367188	-23.81835938	+8.54736328	-69.58740234	+3812	+16.89697266	-9.09667969	-8.66601563	-73.19091797	-27.83935547	+19.33593750	+4280	+13.39013672	-9.68554688	-9.76464844	-25.90576172	+6.24023438	-68.59863281	+2584
+1457971122.30640010	+16.51904297	-10.07226563	-9.33398438	-24.21386719	+8.32763672	-70.02685547	+3804	+16.88378906	-9.25488281	-8.75390625	-73.52050781	-28.21289063	+19.05029297	+4284	+13.39453125	-9.80419922	-9.83056641	-26.34521484	+6.10839844	-68.97216797	+2576
+1457971122.31469990	+16.57177734	-10.36669922	-9.45263672	-24.80712891	+7.73437500	-70.86181641	+3760	+16.87500000	-9.57128906	-8.91650391	-74.13574219	-29.00390625	+18.54492188	+4284	+13.41650391	-10.03710938	-9.94042969	-27.15820313	+5.69091797	-69.65332031	+2548
+1457971122.31890010	+16.58935547	-10.51611328	-9.51416016	-25.13671875	+7.42675781	-71.27929688	+3732	+16.86181641	-9.74267578	-9.00439453	-74.50927734	-29.42138672	+18.30322266	+4284	+13.41650391	-10.16455078	-9.98876953	-27.66357422	+5.44921875	-70.02685547	+2532
+1457971122.32310010	+16.62890625	-10.66552734	-9.58007813	-25.40039063	+7.11914063	-71.65283203	+3692	+16.86181641	-9.90966797	-9.09228516	-74.83886719	-29.79492188	+18.08349609	+4272	+13.43847656	-10.27880859	-10.03271484	-28.08105469	+5.14160156	-70.33447266	+2516
+1457971122.32719990	+16.65966797	-10.81494141	-9.65039063	-25.70800781	+6.87744141	-72.09228516	+3652	+16.86621094	-10.05908203	-9.18457031	-75.10253906	-30.16845703	+17.84179688	+4260	+13.45605469	-10.40185547	-10.08544922	-28.49853516	+4.89990234	-70.66406250	+2500
+1457971122.33139990	+16.66845703	-10.95996094	-9.71191406	-26.03759766	+6.67968750	-72.53173828	+3608	+16.85742188	-10.20849609	-9.25927734	-75.34423828	-30.56396484	+17.60009766	+4248	+13.45605469	-10.51611328	-10.14257813	-28.89404297	+4.76806641	-71.01562500	+2484
+1457971122.33559990	+16.69921875	-11.09619141	-9.76464844	-26.27929688	+6.43798828	-72.92724609	+3560	+16.86621094	-10.34912109	-9.33837891	-75.56396484	-30.91552734	+17.35839844	+4228	+13.46923828	-10.62158203	-10.19970703	-29.24560547	+4.63623047	-71.34521484	+2468
+1457971122.33970000	+16.72119141	-11.22802734	-9.82177734	-26.49902344	+6.19628906	-73.34472656	+3508	+16.87060547	-10.48535156	-9.41308594	-75.78369141	-31.26708984	+17.13867188	+4208	+13.47802734	-10.74462891	-10.24804688	-29.66308594	+4.46044922	-71.71875000	+2452
+1457971122.34390000	+16.72558594	-11.35107422	-9.87451172	-26.78466797	+6.04248047	-73.74023438	+3456	+16.86181641	-10.62597656	-9.47900391	-76.04736328	-31.64062500	+16.94091797	+4188	+13.46484375	-10.85449219	-10.30957031	-30.05859375	+4.37255859	-72.09228516	+2436
+1457971122.34809990	+16.74316406	-11.46533203	-9.90966797	-26.98242188	+5.77880859	-74.13574219	+3408	+16.88818359	-10.74902344	-9.52294922	-76.24511719	-32.05810547	+16.89697266	+4156	+13.47363281	-10.95996094	-10.35351563	-30.41015625	+4.19677734	-72.46582031	+2416
+1457971122.35220000	+16.75195313	-11.58398438	-9.95361328	-27.20214844	+5.58105469	-74.59716797	+3364	+16.91455078	-10.85449219	-9.56689453	-76.39892578	-32.45361328	+16.80908203	+4124	+13.47802734	-11.06982422	-10.40625000	-30.69580078	+4.06494141	-72.90527344	+2400
+1457971122.36060000	+16.76513672	-11.79492188	-10.02832031	-27.57568359	+5.22949219	-75.49804688	+3284	+16.98486328	-11.06982422	-9.62841797	-76.70654297	-33.31054688	+16.76513672	+4064	+13.50000000	-11.26318359	-10.51171875	-31.13525391	+3.86718750	-73.74023438	+2364
+1457971122.36470010	+16.77832031	-11.89160156	-10.07226563	-27.70751953	+5.11962891	-75.98144531	+3252	+17.02880859	-11.15771484	-9.65917969	-76.79443359	-33.72802734	+16.74316406	+4032	+13.51318359	-11.37304688	-10.56445313	-31.35498047	+3.77929688	-74.20166016	+2352
+1457971122.36890010	+16.76513672	-11.97949219	-10.10302734	-27.88330078	+5.05371094	-76.46484375	+3228	+17.06835938	-11.23681641	-9.67675781	-76.86035156	-34.14550781	+16.72119141	+4004	+13.50878906	-11.46972656	-10.62597656	-31.55273438	+3.77929688	-74.66308594	+2340
+1457971122.37299990	+16.76953125	-12.05419922	-10.13378906	-27.97119141	+4.96582031	-76.90429688	+3212	+17.12548828	-11.30712891	-9.69433594	-76.86035156	-34.54101563	+16.74316406	+3972	+13.52197266	-11.55322266	-10.67871094	-31.64062500	+3.75732422	-75.08056641	+2332
+1457971122.37719990	+16.76513672	-12.14208984	-10.14697266	-28.12500000	+4.79003906	-77.32177734	+3208	+17.16943359	-11.39062500	-9.69433594	-76.97021484	-34.98046875	+16.80908203	+3948	+13.52636719	-11.64111328	-10.72265625	-31.79443359	+3.69140625	-75.49804688	+2324
+1457971122.38140010	+16.76074219	-12.22558594	-10.16894531	-28.25683594	+4.63623047	-77.76123047	+3208	+17.20458984	-11.47851563	-9.69873047	-77.16796875	-35.39794922	+16.85302734	+3928	+13.52636719	-11.72900391	-10.76220703	-31.94824219	+3.60351563	-75.93750000	+2320
+1457971122.38550000	+16.76513672	-12.30029297	-10.18212891	-28.34472656	+4.46044922	-78.15673828	+3212	+17.26171875	-11.55761719	-9.68994141	-77.32177734	-35.85937500	+17.00683594	+3908	+13.54833984	-11.80371094	-10.79296875	-32.01416016	+3.44970703	-76.33300781	+2320
+1457971122.38969990	+16.76953125	-12.38378906	-10.19531250	-28.45458984	+4.28466797	-78.59619141	+3220	+17.31884766	-11.63671875	-9.68115234	-77.47558594	-36.32080078	+17.18261719	+3888	+13.56152344	-11.89160156	-10.81933594	-32.12402344	+3.27392578	-76.77246094	+2324
+1457971122.39389990	+16.77392578	-12.46728516	-10.21289063	-28.56445313	+4.10888672	-79.03564453	+3236	+17.37158203	-11.70703125	-9.68115234	-77.54150391	-36.76025391	+17.27050781	+3868	+13.57031250	-11.98388672	-10.85449219	-32.27783203	+3.12011719	-77.21191406	+2336
+1457971122.39800000	+16.78710938	-12.54638672	-10.24365234	-28.63037109	+3.99902344	-79.38720703	+3256	+17.41552734	-11.77734375	-9.70312500	-77.58544922	-37.08984375	+17.27050781	+3844	+13.59228516	-12.05859375	-10.89404297	-32.36572266	+3.03222656	-77.51953125	+2344
+1457971122.40640000	+16.80468750	-12.73095703	-10.28759766	-28.91601563	+3.66943359	-80.04638672	+3292	+17.44628906	-11.98388672	-9.74267578	-77.93701172	-37.83691406	+17.18261719	+3808	+13.60107422	-12.22998047	-10.93798828	-32.76123047	+2.61474609	-78.13476563	+2372
+1457971122.41050000	+16.81347656	-12.81445313	-10.31835938	-29.06982422	+3.55957031	-80.33203125	+3312	+17.45507813	-12.08056641	-9.76904297	-78.13476563	-38.14453125	+17.11669922	+3788	+13.61865234	-12.30468750	-10.95996094	-32.91503906	+2.41699219	-78.37646484	+2380
+1457971122.41470000	+16.82226563	-12.91552734	-10.32714844	-29.24560547	+3.31787109	-80.55175781	+3328	+17.45068359	-12.20800781	-9.78662109	-78.46435547	-38.51806641	+17.07275391	+3776	+13.62304688	-12.38818359	-10.95996094	-33.15673828	+2.10937500	-78.61816406	+2392
+1457971122.41890000	+16.84863281	-13.02978516	-10.35791016	-29.44335938	+3.03222656	-80.79345703	+3340	+17.44189453	-12.33105469	-9.83056641	-78.72802734	-38.82568359	+16.94091797	+3760	+13.62744141	-12.48046875	-10.96435547	-33.50830078	+1.75781250	-78.85986328	+2400
+1457971122.42300010	+16.87939453	-13.14404297	-10.39746094	-29.61914063	+2.81250000	-80.99121094	+3336	+17.42431641	-12.45410156	-9.87890625	-78.94775391	-39.11132813	+16.78710938	+3740	+13.64062500	-12.56835938	-10.96875000	-33.77197266	+1.40625000	-79.03564453	+2404
+1457971122.42720010	+16.89697266	-13.26708984	-10.43701172	-29.83886719	+2.63671875	-81.25488281	+3328	+17.40234375	-12.58154297	-9.93164063	-79.16748047	-39.41894531	+16.56738281	+3720	+13.64501953	-12.66503906	-10.97314453	-34.10156250	+1.05468750	-79.23339844	+2404
+1457971122.43140010	+16.89697266	-13.38574219	-10.48095703	-30.10253906	+2.50488281	-81.51855469	+3316	+17.36279297	-12.70458984	-9.99755859	-79.34326172	-39.66064453	+16.25976563	+3704	+13.64062500	-12.76171875	-10.98193359	-34.47509766	+0.74707031	-79.43115234	+2404
+1457971122.43549990	+16.91015625	-13.49560547	-10.53369141	-30.34423828	+2.41699219	-81.69433594	+3296	+17.31884766	-12.82763672	-10.08105469	-79.49707031	-39.79248047	+15.88623047	+3688	+13.64501953	-12.85400391	-11.00390625	-34.82666016	+0.50537109	-79.54101563	+2396
+1457971122.44380000	+16.91015625	-13.75048828	-10.62158203	-30.98144531	+2.15332031	-82.04589844	+3228	+17.20019531	-13.11328125	-10.22167969	-80.04638672	-40.16601563	+15.20507813	+3652	+13.62744141	-13.03417969	-11.02587891	-35.59570313	+0.00000000	-79.78271484	+2372
+1457971122.44800000	+16.91455078	-13.86474609	-10.65673828	-31.26708984	+1.95556641	-82.22167969	+3184	+17.16064453	-13.24072266	-10.26123047	-80.33203125	-40.45166016	+15.02929688	+3628	+13.62744141	-13.11767578	-11.02148438	-35.92529297	-0.32958984	-79.95849609	+2360
+1457971122.45219990	+16.91015625	-13.98339844	-10.69628906	-31.55273438	+1.82373047	-82.44140625	+3132	+17.13427734	-13.34619141	-10.30078125	-80.50781250	-40.69335938	+14.83154297	+3600	+13.62304688	-13.20996094	-11.01708984	-36.25488281	-0.63720703	-80.15625000	+2344
+1457971122.45630000	+16.91015625	-14.10644531	-10.72265625	-31.83837891	+1.64794922	-82.68310547	+3076	+17.10791016	-13.45166016	-10.34912109	-80.66162109	-40.95703125	+14.61181641	+3568	+13.61425781	-13.30224609	-11.02587891	-36.60644531	-0.90087891	-80.35400391	+2328
+1457971122.46050000	+16.91894531	-14.21191406	-10.74023438	-32.03613281	+1.45019531	-82.90283203	+3016	+17.09472656	-13.54833984	-10.39746094	-80.74951172	-41.15478516	+14.43603516	+3536	+13.61425781	-13.39453125	-11.03466797	-36.95800781	-1.16455078	-80.50781250	+2308
+1457971122.46470000	+16.91894531	-14.31738281	-10.77099609	-32.23388672	+1.34033203	-83.16650391	+2952	+17.08154297	-13.62744141	-10.45019531	-80.79345703	-41.33056641	+14.19433594	+3504	+13.62304688	-13.48242188	-11.06542969	-37.19970703	-1.29638672	-80.68359375	+2288
+1457971122.46880010	+16.89257813	-14.40966797	-10.79296875	-32.49755859	+1.29638672	-83.43017578	+2892	+17.06396484	-13.71093750	-10.45898438	-80.94726563	-41.59423828	+14.08447266	+3472	+13.62304688	-13.54394531	-11.08740234	-37.35351563	-1.34033203	-80.85937500	+2260
+1457971122.47300000	+16.87939453	-14.48437500	-10.79296875	-32.69531250	+1.18652344	-83.67187500	+2836	+17.07275391	-13.78564453	-10.45019531	-81.12304688	-41.87988281	+14.08447266	+3444	+13.63183594	-13.60546875	-11.10058594	-37.46337891	-1.42822266	-81.10107422	+2240
+1457971122.47720000	+16.87500000	-14.54589844	-10.79296875	-32.82714844	+1.05468750	-83.89160156	+2784	+17.09472656	-13.84277344	-10.43261719	-81.27685547	-42.14355469	+14.19433594	+3416	+13.64062500	-13.68017578	-11.10937500	-37.59521484	-1.56005859	-81.32080078	+2216
+1457971122.48550010	+16.88378906	-14.66015625	-10.76220703	-32.98095703	+0.63720703	-84.33105469	+2700	+17.17822266	-13.93505859	-10.36230469	-81.65039063	-42.78076172	+14.65576172	+3368	+13.65380859	-13.79003906	-11.13134766	-37.72705078	-1.77978516	-81.80419922	+2172
+1457971122.48970010	+16.89257813	-14.70410156	-10.74023438	-32.98095703	+0.41748047	-84.61669922	+2672	+17.23974609	-13.95263672	-10.31835938	-81.71630859	-43.11035156	+14.89746094	+3352	+13.67138672	-13.84277344	-11.14453125	-37.70507813	-1.86767578	-82.06787109	+2152
+1457971122.49379990	+16.89697266	-14.74804688	-10.70507813	-32.98095703	+0.17578125	-84.90234375	+2652	+17.29687500	-13.97021484	-10.26562500	-81.80419922	-43.46191406	+15.13916016	+3340	+13.69335938	-13.89111328	-11.15332031	-37.66113281	-1.93359375	-82.33154297	+2136
+1457971122.50219990	+16.91894531	-14.80517578	-10.64355469	-32.98095703	-0.15380859	-85.34179688	+2636	+17.41113281	-14.02734375	-10.19091797	-82.04589844	-43.98925781	+15.60058594	+3316	+13.73730469	-13.98779297	-11.19287109	-37.59521484	-1.97753906	-82.77099609	+2104
+1457971122.50630000	+16.91894531	-14.81835938	-10.63476563	-32.98095703	-0.21972656	-85.53955078	+2640	+17.45068359	-14.05371094	-10.14697266	-82.24365234	-44.18701172	+15.84228516	+3308	+13.74169922	-14.02734375	-11.21484375	-37.57324219	-1.91162109	-82.96875000	+2096
+1457971122.51050000	+16.91894531	-14.82714844	-10.62597656	-32.98095703	-0.28564453	-85.69335938	+2648	+17.50341797	-14.07128906	-10.09423828	-82.44140625	-44.45068359	+16.17187500	+3304	+13.75927734	-14.05371094	-11.23242188	-37.48535156	-1.93359375	-83.14453125	+2096
+1457971122.51469990	+16.92773438	-14.84912109	-10.59521484	-33.00292969	-0.48339844	-85.82519531	+2668	+17.54296875	-14.11083984	-10.03271484	-82.70507813	-44.75830078	+16.47949219	+3304	+13.75927734	-14.08886719	-11.21923828	-37.48535156	-2.04345703	-83.34228516	+2100
+1457971122.52300000	+16.97167969	-14.90625000	-10.55126953	-32.93701172	-0.94482422	-86.11083984	+2712	+17.60449219	-14.16796875	-9.98437500	-82.96875000	-45.17578125	+16.78710938	+3292	+13.78125000	-14.18115234	-11.21484375	-37.59521484	-2.37304688	-83.64990234	+2120
+1457971122.52710010	+16.98486328	-14.94140625	-10.53808594	-32.95898438	-1.14257813	-86.26464844	+2736	+17.63085938	-14.21630859	-9.96240234	-83.12255859	-45.41748047	+16.91894531	+3292	+13.79003906	-14.22949219	-11.21484375	-37.66113281	-2.52685547	-83.78173828	+2136
+1457971122.53130010	+16.99804688	-14.97656250	-10.53369141	-33.00292969	-1.25244141	-86.44042969	+2760	+17.63964844	-14.26025391	-9.96679688	-83.23242188	-45.54931641	+16.91894531	+3288	+13.79443359	-14.28662109	-11.22363281	-37.77099609	-2.68066406	-83.91357422	+2148
+1457971122.53550000	+16.99804688	-15.01611328	-10.55566406	-33.09082031	-1.25244141	-86.55029297	+2784	+17.63085938	-14.30419922	-9.99316406	-83.29833984	-45.59326172	+16.80908203	+3284	+13.79882813	-14.33496094	-11.24560547	-37.90283203	-2.70263672	-83.93554688	+2160
+1457971122.53959990	+17.00244141	-15.07324219	-10.57324219	-33.24462891	-1.31835938	-86.66015625	+2800	+17.60888672	-14.37890625	-10.01513672	-83.47412109	-45.68115234	+16.67724609	+3284	+13.78564453	-14.39208984	-11.24560547	-38.16650391	-2.90039063	-84.00146484	+2168
+1457971122.54380010	+17.00244141	-15.14355469	-10.60400391	-33.44238281	-1.36230469	-86.72607422	+2812	+17.57373047	-14.45800781	-10.04589844	-83.64990234	-45.76904297	+16.52343750	+3284	+13.75927734	-14.45361328	-11.24560547	-38.49609375	-3.05419922	-84.02343750	+2172
+1457971122.55209990	+17.00683594	-15.27099609	-10.64355469	-33.77197266	-1.56005859	-86.85791016	+2812	+17.51220703	-14.60302734	-10.08544922	-83.97949219	-45.98876953	+16.28173828	+3276	+13.73291016	-14.55029297	-11.22363281	-39.00146484	-3.51562500	-84.06738281	+2172
+1457971122.55629990	+17.01562500	-15.35009766	-10.66552734	-33.92578125	-1.71386719	-86.94580078	+2800	+17.47265625	-14.68212891	-10.12939453	-84.08935547	-46.09863281	+16.06201172	+3272	+13.72412109	-14.61621094	-11.21044922	-39.30908203	-3.82324219	-84.13330078	+2164
+1457971122.56049990	+17.02441406	-15.42919922	-10.68750000	-34.10156250	-1.82373047	-87.01171875	+2780	+17.43310547	-14.75683594	-10.18212891	-84.15527344	-46.14257813	+15.79833984	+3272	+13.71093750	-14.67333984	-11.21044922	-39.59472656	-4.02099609	-84.13330078	+2148
+1457971122.56460000	+17.02880859	-15.52148438	-10.72265625	-34.29931641	-1.91162109	-87.09960938	+2748	+17.38916016	-14.83593750	-10.24804688	-84.19921875	-46.16455078	+15.51269531	+3268	+13.70214844	-14.73486328	-11.21923828	-39.90234375	-4.19677734	-84.13330078	+2132
+1457971122.56880000	+17.02001953	-15.61376953	-10.75781250	-34.56298828	-1.93359375	-87.20947266	+2712	+17.34082031	-14.91503906	-10.30517578	-84.26513672	-46.18652344	+15.20507813	+3260	+13.68017578	-14.78759766	-11.23681641	-40.18798828	-4.26269531	-84.13330078	+2116
+1457971122.57300000	+17.00244141	-15.69287109	-10.78857422	-34.80468750	-1.95556641	-87.27539063	+2664	+17.29687500	-14.98535156	-10.35791016	-84.33105469	-46.18652344	+14.94140625	+3252	+13.66699219	-14.82714844	-11.24560547	-40.38574219	-4.35058594	-84.13330078	+2092
+1457971122.58130000	+16.98046875	-15.85546875	-10.83691406	-35.28808594	-2.08740234	-87.36328125	+2556	+17.20898438	-15.13037109	-10.44580078	-84.52880859	-46.27441406	+14.50195313	+3228	+13.63183594	-14.91064453	-11.24121094	-40.89111328	-4.59228516	-84.15527344	+2044
+1457971122.58550000	+16.98046875	-15.92138672	-10.84130859	-35.44189453	-2.24121094	-87.40722656	+2496	+17.18261719	-15.18750000	-10.47216797	-84.63867188	-46.34033203	+14.39208984	+3208	+13.61865234	-14.94140625	-11.22802734	-41.06689453	-4.79003906	-84.17724609	+2020
+1457971122.59380010	+16.97167969	-16.03125000	-10.84130859	-35.66162109	-2.48291016	-87.58300781	+2368	+17.16064453	-15.27539063	-10.51611328	-84.77050781	-46.49414063	+14.28222656	+3164	+13.62304688	-15.00292969	-11.22363281	-41.24267578	-4.98779297	-84.28710938	+1972
+1457971122.59789990	+16.96289063	-16.06640625	-10.84130859	-35.74951172	-2.54882813	-87.64892578	+2308	+17.16503906	-15.30615234	-10.52929688	-84.81445313	-46.53808594	+14.28222656	+3136	+13.62744141	-15.02490234	-11.23242188	-41.26464844	-5.03173828	-84.33105469	+1948
+1457971122.60209990	+16.95849609	-16.10156250	-10.84130859	-35.81542969	-2.57080078	-87.73681641	+2248	+17.17822266	-15.32373047	-10.54687500	-84.83642578	-46.58203125	+14.28222656	+3108	+13.63623047	-15.04248047	-11.24560547	-41.26464844	-5.03173828	-84.39697266	+1924
+1457971122.61040000	+16.93212891	-16.14111328	-10.82812500	-35.94726563	-2.63671875	-87.80273438	+2140	+17.21777344	-15.34570313	-10.52050781	-84.94628906	-46.73583984	+14.47998047	+3060	+13.64501953	-15.05566406	-11.26318359	-41.15478516	-4.92187500	-84.52880859	+1884
+1457971122.61459990	+16.92333984	-16.14111328	-10.80615234	-35.96923828	-2.68066406	-87.84667969	+2100	+17.25292969	-15.34570313	-10.48535156	-85.03417969	-46.84570313	+14.69970703	+3044	+13.65820313	-15.06005859	-11.26318359	-41.06689453	-4.92187500	-84.59472656	+1868
+1457971122.61879990	+16.92333984	-16.13671875	-10.77978516	-35.94726563	-2.79052734	-87.86865234	+2068	+17.30126953	-15.34130859	-10.45019531	-85.12207031	-46.95556641	+14.96337891	+3028	+13.66699219	-15.06445313	-11.25878906	-40.95703125	-4.92187500	-84.70458984	+1856
+1457971122.62290000	+16.92773438	-16.13671875	-10.76220703	-35.92529297	-2.85644531	-87.89062500	+2040	+17.34082031	-15.33691406	-10.42382813	-85.18798828	-47.06542969	+15.18310547	+3012	+13.68017578	-15.06884766	-11.25439453	-40.84716797	-4.94384766	-84.79248047	+1848
+1457971122.62710000	+16.92773438	-16.13232422	-10.74023438	-35.88134766	-2.92236328	-87.93457031	+2024	+17.38916016	-15.32373047	-10.39306641	-85.20996094	-47.15332031	+15.40283203	+2996	+13.69775391	-15.06884766	-11.25439453	-40.71533203	-4.92187500	-84.88037109	+1840
+1457971122.63130000	+16.92773438	-16.12792969	-10.72265625	-35.85937500	-2.96630859	-87.97851563	+2012	+17.43750000	-15.31054688	-10.35791016	-85.23193359	-47.26318359	+15.64453125	+2984	+13.71093750	-15.06884766	-11.25878906	-40.56152344	-4.85595703	-84.99023438	+1840
+1457971122.63960000	+16.92333984	-16.11474609	-10.69189453	-35.81542969	-3.01025391	-88.04443359	+2008	+17.52539063	-15.29296875	-10.28320313	-85.29785156	-47.46093750	+16.06201172	+2960	+13.73291016	-15.06884766	-11.27636719	-40.29785156	-4.68017578	-85.18798828	+1844
+1457971122.64380000	+16.92333984	-16.11035156	-10.67431641	-35.77148438	-3.03222656	-88.06640625	+2016	+17.56933594	-15.28417969	-10.25244141	-85.34179688	-47.54882813	+16.23779297	+2948	+13.73730469	-15.07324219	-11.28076172	-40.23193359	-4.61425781	-85.27587891	+1852
+1457971122.64790010	+16.92333984	-16.10595703	-10.65673828	-35.77148438	-3.07617188	-88.08837891	+2028	+17.60009766	-15.27978516	-10.22167969	-85.38574219	-47.63671875	+16.41357422	+2936	+13.74169922	-15.08203125	-11.28076172	-40.16601563	-4.59228516	-85.34179688	+1864
+1457971122.65210010	+16.92333984	-16.10156250	-10.63916016	-35.74951172	-3.12011719	-88.11035156	+2044	+17.63085938	-15.27539063	-10.19531250	-85.42968750	-47.72460938	+16.54541016	+2920	+13.74169922	-15.09082031	-11.27197266	-40.12207031	-4.59228516	-85.42968750	+1876
+1457971122.65630010	+16.92773438	-16.10595703	-10.62597656	-35.74951172	-3.16406250	-88.13232422	+2064	+17.65722656	-15.27978516	-10.17333984	-85.47363281	-47.81250000	+16.67724609	+2904	+13.74169922	-15.10839844	-11.26318359	-40.12207031	-4.61425781	-85.49560547	+1896
+1457971122.66039990	+16.92773438	-16.11035156	-10.61718750	-35.72753906	-3.20800781	-88.15429688	+2084	+17.67041016	-15.28857422	-10.15576172	-85.51757813	-47.87841797	+16.74316406	+2888	+13.74169922	-15.13037109	-11.26318359	-40.16601563	-4.63623047	-85.53955078	+1912
+1457971122.66880010	+16.93652344	-16.14111328	-10.60839844	-35.74951172	-3.25195313	-88.19824219	+2128	+17.67480469	-15.32812500	-10.14257813	-85.56152344	-48.01025391	+16.72119141	+2856	+13.72851563	-15.18310547	-11.26318359	-40.36376953	-4.70214844	-85.58349609	+1940
+1457971122.67290000	+16.93652344	-16.15869141	-10.61279297	-35.77148438	-3.25195313	-88.22021484	+2144	+17.66601563	-15.35009766	-10.14697266	-85.58349609	-48.05419922	+16.63330078	+2840	+13.71972656	-15.20068359	-11.26757813	-40.47363281	-4.72412109	-85.58349609	+1952
+1457971122.67709990	+16.93652344	-16.18505859	-10.61718750	-35.83740234	-3.27392578	-88.22021484	+2160	+17.64404297	-15.38525391	-10.15576172	-85.62744141	-48.07617188	+16.52343750	+2828	+13.71093750	-15.22705078	-11.26318359	-40.62744141	-4.76806641	-85.56152344	+1956
+1457971122.68540000	+16.94091797	-16.24218750	-10.63476563	-35.94726563	-3.29589844	-88.22021484	+2180	+17.58691406	-15.45996094	-10.18212891	-85.73730469	-48.14208984	+16.25976563	+2804	+13.68896484	-15.28857422	-11.25000000	-40.95703125	-4.94384766	-85.51757813	+1960
+1457971122.68960000	+16.94091797	-16.27734375	-10.64355469	-35.99121094	-3.31787109	-88.22021484	+2184	+17.54736328	-15.49511719	-10.20410156	-85.78125000	-48.16406250	+16.08398438	+2792	+13.67578125	-15.31494141	-11.24560547	-41.13281250	-5.05371094	-85.49560547	+1956
+1457971122.69370010	+16.94091797	-16.31250000	-10.65673828	-36.03515625	-3.33984375	-88.22021484	+2180	+17.50781250	-15.53906250	-10.22607422	-85.82519531	-48.16406250	+15.90820313	+2784	+13.66699219	-15.34570313	-11.23681641	-41.30859375	-5.14160156	-85.49560547	+1948
+1457971122.69790010	+16.94531250	-16.35205078	-10.67431641	-36.10107422	-3.33984375	-88.22021484	+2172	+17.46826172	-15.57861328	-10.25244141	-85.84716797	-48.18603516	+15.71044922	+2776	+13.65380859	-15.37646484	-11.23242188	-41.48437500	-5.25146484	-85.45166016	+1940
+1457971122.70619990	+16.94531250	-16.43554688	-10.71386719	-36.25488281	-3.36181641	-88.22021484	+2136	+17.38476563	-15.65771484	-10.29638672	-85.93505859	-48.20800781	+15.33691406	+2760	+13.62744141	-15.43798828	-11.22802734	-41.85791016	-5.42724609	-85.38574219	+1916
+1457971122.71040010	+16.93652344	-16.47949219	-10.73144531	-36.36474609	-3.36181641	-88.19824219	+2112	+17.33642578	-15.69726563	-10.32275391	-85.95703125	-48.20800781	+15.13916016	+2752	+13.60986328	-15.46875000	-11.21923828	-42.07763672	-5.53710938	-85.34179688	+1904
+1457971122.71460010	+16.92773438	-16.51464844	-10.74462891	-36.45263672	-3.36181641	-88.22021484	+2080	+17.29687500	-15.72802734	-10.34912109	-86.00097656	-48.18603516	+14.96337891	+2744	+13.59667969	-15.49511719	-11.21484375	-42.25341797	-5.62500000	-85.31982422	+1884
+1457971122.71869990	+16.91455078	-16.54101563	-10.75781250	-36.51855469	-3.36181641	-88.22021484	+2048	+17.25732422	-15.75439453	-10.36669922	-86.02294922	-48.18603516	+14.80957031	+2736	+13.58349609	-15.51708984	-11.21044922	-42.38525391	-5.69091797	-85.29785156	+1868
+1457971122.72709990	+16.90576172	-16.57617188	-10.75781250	-36.56250000	-3.38378906	-88.26416016	+1972	+17.20898438	-15.78955078	-10.38867188	-86.06689453	-48.20800781	+14.63378906	+2716	+13.57910156	-15.54345703	-11.19287109	-42.51708984	-5.84472656	-85.29785156	+1828
+1457971122.73540000	+16.88818359	-16.57617188	-10.75341797	-36.58447266	-3.36181641	-88.35205078	+1904	+17.19580078	-15.79394531	-10.38867188	-86.06689453	-48.20800781	+14.58984375	+2696	+13.58349609	-15.53906250	-11.19726563	-42.42919922	-5.82275391	-85.31982422	+1792
+1457971122.73959990	+16.87939453	-16.56738281	-10.74902344	-36.58447266	-3.33984375	-88.37402344	+1876	+17.19580078	-15.78515625	-10.37988281	-86.06689453	-48.20800781	+14.61181641	+2688	+13.58789063	-15.53027344	-11.19726563	-42.34130859	-5.77880859	-85.34179688	+1776
+1457971122.74370000	+16.87060547	-16.55419922	-10.74023438	-36.56250000	-3.29589844	-88.41796875	+1852	+17.20019531	-15.77636719	-10.37109375	-86.04492188	-48.20800781	+14.65576172	+2680	+13.59228516	-15.52148438	-11.20166016	-42.25341797	-5.73486328	-85.36376953	+1764
+1457971122.75200010	+16.86181641	-16.53662109	-10.72705078	-36.51855469	-3.27392578	-88.43994141	+1816	+17.21777344	-15.75439453	-10.34912109	-86.04492188	-48.20800781	+14.74365234	+2676	+13.60107422	-15.50830078	-11.20166016	-42.14355469	-5.66894531	-85.38574219	+1740
+1457971122.75620010	+16.86181641	-16.52343750	-10.72265625	-36.49658203	-3.25195313	-88.46191406	+1804	+17.23095703	-15.73681641	-10.33154297	-86.04492188	-48.20800781	+14.80957031	+2672	+13.60546875	-15.49951172	-11.20605469	-42.07763672	-5.64697266	-85.40771484	+1732
+1457971122.76449990	+16.85742188	-16.50585938	-10.71386719	-36.45263672	-3.25195313	-88.48388672	+1784	+17.24414063	-15.72363281	-10.31835938	-86.02294922	-48.20800781	+14.87548828	+2668	+13.60986328	-15.48193359	-11.20605469	-41.96777344	-5.58105469	-85.42968750	+1716
+1457971122.76869990	+16.85742188	-16.49707031	-10.70947266	-36.43066406	-3.22998047	-88.48388672	+1776	+17.24853516	-15.71484375	-10.30957031	-86.02294922	-48.20800781	+14.91943359	+2664	+13.61425781	-15.47314453	-11.21044922	-41.90185547	-5.53710938	-85.45166016	+1708
+1457971122.77700000	+16.85302734	-16.43994141	-10.68310547	-36.29882813	-3.14208984	-88.52783203	+1780	+17.26611328	-15.69726563	-10.29199219	-85.97900391	-48.20800781	+14.98535156	+2664	+13.64062500	-15.38525391	-11.22802734	-41.26464844	-5.14160156	-85.56152344	+1716
+1457971122.78539990	+16.85742188	-16.33886719	-10.63916016	-36.01318359	-3.03222656	-88.50585938	+1812	+17.29248047	-15.64892578	-10.26123047	-85.91308594	-48.16406250	+15.13916016	+2668	+13.66259766	-15.25781250	-11.23681641	-40.49560547	-4.65820313	-85.62744141	+1736
+1457971122.78950000	+16.86621094	-16.27294922	-10.60839844	-35.81542969	-2.96630859	-88.48388672	+1840	+17.31445313	-15.61376953	-10.23486328	-85.82519531	-48.14208984	+15.22705078	+2676	+13.66259766	-15.18750000	-11.23681641	-40.12207031	-4.41650391	-85.62744141	+1752
+1457971122.79370000	+16.87060547	-16.22021484	-10.58203125	-35.63964844	-2.92236328	-88.46191406	+1868	+17.33203125	-15.57861328	-10.21728516	-85.73730469	-48.07617188	+15.29296875	+2680	+13.65820313	-15.13916016	-11.23681641	-39.85839844	-4.24072266	-85.58349609	+1764
+1457971122.79790000	+16.88378906	-16.14550781	-10.56005859	-35.39794922	-2.83447266	-88.35205078	+1900	+17.36279297	-15.48632813	-10.18652344	-85.45166016	-47.92236328	+15.35888672	+2692	+13.65380859	-15.08203125	-11.24121094	-39.63867188	-4.06494141	-85.47363281	+1776
+1457971122.80200000	+16.89697266	-16.08837891	-10.54248047	-35.22216797	-2.76855469	-88.24218750	+1932	+17.37597656	-15.41601563	-10.17333984	-85.18798828	-47.74658203	+15.33691406	+2696	+13.64501953	-15.03808594	-11.23681641	-39.50683594	-3.93310547	-85.31982422	+1780
+1457971122.80620000	+16.90576172	-16.04003906	-10.53808594	-35.06835938	-2.65869141	-88.11035156	+1956	+17.37158203	-15.35449219	-10.17333984	-84.92431641	-47.54882813	+15.22705078	+2700	+13.62744141	-14.99853516	-11.23242188	-39.46289063	-3.84521484	-85.16601563	+1784
+1457971122.81450010	+16.91894531	-15.93457031	-10.53808594	-34.76074219	-2.48291016	-87.80273438	+1992	+17.30566406	-15.17871094	-10.21728516	-84.04541016	-46.82373047	+14.65576172	+2716	+13.59667969	-14.91943359	-11.19287109	-39.39697266	-3.80126953	-84.77050781	+1776
+1457971122.81870010	+16.92773438	-15.88623047	-10.53808594	-34.60693359	-2.41699219	-87.64892578	+1996	+17.26171875	-15.11718750	-10.25244141	-83.71582031	-46.51611328	+14.32617188	+2720	+13.58349609	-14.88427734	-11.17089844	-39.37500000	-3.82324219	-84.55078125	+1768
+1457971122.82699990	+16.95849609	-15.76318359	-10.54248047	-34.21142578	-2.24121094	-87.29736328	+1988	+17.15625000	-14.96777344	-10.37109375	-82.90283203	-45.68115234	+13.55712891	+2724	+13.57470703	-14.77441406	-11.11816406	-39.15527344	-3.84521484	-84.00146484	+1752
+1457971122.83530000	+16.96728516	-15.59619141	-10.56884766	-33.75000000	-1.80175781	-86.87988281	+1968	+17.07275391	-14.79638672	-10.43701172	-82.13378906	-44.91210938	+12.91992188	+2728	+13.57470703	-14.60742188	-11.09619141	-38.64990234	-3.51562500	-83.40820313	+1744
+1457971122.84369990	+16.97167969	-15.37646484	-10.58203125	-33.26660156	-1.25244141	-86.44042969	+1940	+17.03320313	-14.60302734	-10.43701172	-81.58447266	-44.25292969	+12.67822266	+2728	+13.58349609	-14.44042969	-11.06103516	-38.03466797	-3.14208984	-82.88085938	+1736
+1457971122.84780000	+16.97607422	-15.20947266	-10.55566406	-32.87109375	-0.96679688	-86.13281250	+1936	+17.04199219	-14.47558594	-10.39746094	-81.34277344	-43.92333984	+12.78808594	+2736	+13.59667969	-14.31298828	-11.01708984	-37.57324219	-2.98828125	-82.59521484	+1736
+1457971122.85200000	+16.98046875	-15.06005859	-10.53369141	-32.49755859	-0.70312500	-85.91308594	+1936	+17.06835938	-14.33056641	-10.35791016	-81.01318359	-43.61572266	+12.87597656	+2744	+13.61425781	-14.21630859	-10.99072266	-37.13378906	-2.79052734	-82.41943359	+1740
+1457971122.86030010	+16.99804688	-14.72167969	-10.47656250	-31.68457031	-0.08789063	-85.38574219	+1960	+17.16503906	-14.00537109	-10.23925781	-80.28808594	-43.00048828	+13.27148438	+2788	+13.64501953	-13.98779297	-10.97314453	-36.07910156	-2.19726563	-82.00195313	+1760
+1457971122.86450000	+17.00683594	-14.55908203	-10.45019531	-31.28906250	+0.24169922	-85.14404297	+1984	+17.21777344	-13.83837891	-10.17333984	-79.93652344	-42.69287109	+13.51318359	+2808	+13.66699219	-13.88232422	-10.96435547	-35.55175781	-1.88964844	-81.78222656	+1772
+1457971122.86870000	+16.98925781	-14.38769531	-10.42382813	-30.93750000	+0.63720703	-84.90234375	+2020	+17.25732422	-13.66699219	-10.09863281	-79.60693359	-42.38525391	+13.71093750	+2836	+13.65820313	-13.75927734	-10.95996094	-35.04638672	-1.45019531	-81.58447266	+1788
+1457971122.87280010	+16.98046875	-14.17236328	-10.38427734	-30.45410156	+1.09863281	-84.57275391	+2068	+17.31005859	-13.46923828	-10.01513672	-79.21142578	-42.01171875	+14.01855469	+2868	+13.67138672	-13.61425781	-10.94238281	-34.45312500	-1.05468750	-81.29882813	+1812
+1457971122.88120010	+16.95849609	-13.83398438	-10.29199219	-29.77294922	+1.64794922	-84.00146484	+2176	+17.39355469	-13.13085938	-9.84375000	-78.61816406	-41.39648438	+14.58984375	+2932	+13.65380859	-13.37695313	-10.88525391	-33.53027344	-0.46142578	-80.83740234	+1856
+1457971122.88529990	+16.96728516	-13.65380859	-10.23925781	-29.28955078	+1.86767578	-83.67187500	+2240	+17.44189453	-12.94628906	-9.75585938	-78.26660156	-41.06689453	+14.96337891	+2968	+13.66699219	-13.24072266	-10.85009766	-32.98095703	-0.21972656	-80.50781250	+1888
+1457971122.89369990	+16.94970703	-13.31982422	-10.14257813	-28.49853516	+2.37304688	-83.14453125	+2380	+17.48583984	-12.59472656	-9.61083984	-77.51953125	-40.38574219	+15.35888672	+3036	+13.65820313	-12.99023438	-10.79296875	-32.01416016	+0.35156250	-79.93652344	+1956
+1457971122.89780000	+16.95410156	-13.14843750	-10.12500000	-28.05908203	+2.79052734	-82.81494141	+2452	+17.49902344	-12.40136719	-9.57568359	-77.03613281	-39.88037109	+15.42480469	+3068	+13.66259766	-12.84082031	-10.77978516	-31.44287109	+0.74707031	-79.45312500	+1996
+1457971122.90200000	+16.94531250	-13.00341797	-10.08984375	-27.72949219	+3.05419922	-82.46337891	+2516	+17.49023438	-12.25195313	-9.53613281	-76.66259766	-39.41894531	+15.49072266	+3092	+13.64941406	-12.70898438	-10.74023438	-31.02539063	+1.01074219	-79.03564453	+2028
+1457971122.91030000	+16.91015625	-12.67382813	-10.01953125	-27.00439453	+3.66943359	-81.69433594	+2640	+17.42871094	-11.92236328	-9.47460938	-75.84960938	-38.36425781	+15.44677734	+3152	+13.62744141	-12.43652344	-10.66113281	-30.14648438	+1.53808594	-78.11279297	+2084
+1457971122.91450000	+16.89697266	-12.52441406	-9.97119141	-26.65283203	+3.88916016	-81.29882813	+2692	+17.38916016	-11.78613281	-9.42626953	-75.58593750	-37.92480469	+15.49072266	+3180	+13.61865234	-12.30029297	-10.60400391	-29.70703125	+1.64794922	-77.62939453	+2108
+1457971122.91860010	+16.88818359	-12.37939453	-9.94042969	-26.32324219	+4.13085938	-80.90332031	+2740	+17.33642578	-11.64990234	-9.41748047	-75.23437500	-37.39746094	+15.38085938	+3208	+13.60986328	-12.16845703	-10.55126953	-29.35546875	+1.77978516	-77.14599609	+2124
+1457971122.92280010	+16.89697266	-12.22558594	-9.91406250	-25.88378906	+4.37255859	-80.44189453	+2780	+17.29687500	-11.49609375	-9.40869141	-74.83886719	-36.80419922	+15.33691406	+3236	+13.61865234	-12.02343750	-10.50292969	-28.87207031	+1.93359375	-76.53076172	+2144
+1457971122.92700000	+16.89257813	-12.08056641	-9.88330078	-25.53222656	+4.63623047	-80.04638672	+2808	+17.24853516	-11.35107422	-9.39990234	-74.44335938	-36.25488281	+15.20507813	+3260	+13.61425781	-11.89160156	-10.45458984	-28.45458984	+2.06542969	-75.98144531	+2152
+1457971122.93109990	+16.86621094	-11.93115234	-9.85253906	-25.18066406	+4.96582031	-79.62890625	+2832	+17.18261719	-11.20605469	-9.39550781	-74.02587891	-35.66162109	+15.02929688	+3288	+13.59667969	-11.75097656	-10.41064453	-28.03710938	+2.32910156	-75.43212891	+2160
+1457971122.93950010	+16.85742188	-11.61035156	-9.79101563	-24.34570313	+5.62500000	-78.68408203	+2856	+17.07714844	-10.89843750	-9.39111328	-73.19091797	-34.34326172	+14.76562500	+3340	+13.60107422	-11.44775391	-10.30078125	-27.04833984	+2.65869141	-74.17968750	+2176
+1457971122.94359990	+16.83105469	-11.46093750	-9.76025391	-24.01611328	+5.97656250	-78.17871094	+2860	+17.01562500	-10.75341797	-9.36474609	-72.88330078	-33.75000000	+14.69970703	+3364	+13.57910156	-11.29833984	-10.24365234	-26.63085938	+2.87841797	-73.58642578	+2180
+1457971122.94779990	+16.83105469	-11.28515625	-9.70751953	-23.53271484	+6.17431641	-77.62939453	+2860	+16.98046875	-10.59521484	-9.32080078	-72.53173828	-33.20068359	+14.76562500	+3384	+13.58349609	-11.13574219	-10.17333984	-26.10351563	+2.96630859	-72.99316406	+2188
+1457971122.95199990	+16.82226563	-11.11376953	-9.65478516	-23.07128906	+6.43798828	-77.16796875	+2856	+16.94091797	-10.43261719	-9.27246094	-72.15820313	-32.67333984	+14.78759766	+3404	+13.58349609	-10.99072266	-10.10742188	-25.57617188	+3.07617188	-72.44384766	+2192
+1457971122.95610000	+16.80468750	-10.94238281	-9.60205078	-22.58789063	+6.72363281	-76.72851563	+2852	+16.90136719	-10.27441406	-9.22412109	-71.80664063	-32.16796875	+14.83154297	+3424	+13.57031250	-10.84130859	-10.05029297	-25.07080078	+3.29589844	-71.91650391	+2196
+1457971122.96450000	+16.80029297	-10.57763672	-9.49218750	-21.46728516	+7.27294922	-75.80566406	+2844	+16.87060547	-9.90966797	-9.11865234	-70.88378906	-31.02539063	+15.02929688	+3464	+13.57470703	-10.52929688	-9.92724609	-23.90625000	+3.71337891	-70.79589844	+2208
+1457971122.96860000	+16.76074219	-10.39746094	-9.43066406	-20.98388672	+7.62451172	-75.34423828	+2844	+16.83544922	-9.72070313	-9.03955078	-70.44433594	-30.49804688	+15.16113281	+3488	+13.55273438	-10.37109375	-9.87451172	-23.31298828	+4.06494141	-70.26855469	+2216
+1457971122.97280000	+16.73876953	-10.19970703	-9.35156250	-20.39062500	+7.88818359	-74.86083984	+2852	+16.83105469	-9.51855469	-8.94726563	-69.96093750	-29.99267578	+15.40283203	+3520	+13.54833984	-10.19970703	-9.81298828	-22.60986328	+4.30664063	-69.71923828	+2224
+1457971122.98110010	+16.68164063	-9.80419922	-9.19775391	-19.22607422	+8.41552734	-73.98193359	+2880	+16.80908203	-9.11425781	-8.74072266	-69.03808594	-29.09179688	+15.97412109	+3588	+13.51757813	-9.89208984	-9.67236328	-21.35742188	+4.76806641	-68.77441406	+2240
+1457971122.98939990	+16.63769531	-9.39990234	-9.01318359	-17.92968750	+8.74511719	-73.10302734	+2936	+16.82226563	-8.69238281	-8.50781250	-67.96142578	-28.30078125	+16.72119141	+3664	+13.50878906	-9.58007813	-9.52734375	-19.99511719	+5.14160156	-67.78564453	+2260
+1457971122.99359990	+16.60253906	-9.20654297	-8.91210938	-17.31445313	+8.89892578	-72.72949219	+2976	+16.80908203	-8.48144531	-8.39355469	-67.41210938	-27.92724609	+17.02880859	+3704	+13.48681641	-9.43066406	-9.46142578	-19.37988281	+5.40527344	-67.32421875	+2272
+1457971122.99780010	+16.58056641	-9.01318359	-8.82861328	-16.67724609	+9.14062500	-72.26806641	+3016	+16.80908203	-8.26611328	-8.28369141	-66.84082031	-27.48779297	+17.33642578	+3740	+13.47802734	-9.26806641	-9.39550781	-18.65478516	+5.64697266	-66.77490234	+2288
+1457971123.00190000	+16.54980469	-8.81542969	-8.74072266	-16.04003906	+9.36035156	-71.82861328	+3060	+16.80468750	-8.05517578	-8.17382813	-66.26953125	-27.04833984	+17.64404297	+3776	+13.46923828	-9.11865234	-9.32080078	-18.01757813	+5.80078125	-66.24755859	+2300
+1457971123.00609990	+16.49707031	-8.62646484	-8.65283203	-15.49072266	+9.62402344	-71.36718750	+3108	+16.78710938	-7.84863281	-8.05957031	-65.74218750	-26.63085938	+17.95166016	+3812	+13.43847656	-8.96923828	-9.24609375	-17.44628906	+6.02050781	-65.74218750	+2316
+1457971123.01029990	+16.45751953	-8.42871094	-8.56494141	-14.85351563	+9.86572266	-70.88378906	+3160	+16.77392578	-7.64208984	-7.94531250	-65.17089844	-26.19140625	+18.25927734	+3848	+13.42968750	-8.81103516	-9.16699219	-16.78710938	+6.17431641	-65.14892578	+2336
+1457971123.01860000	+16.39160156	-8.05078125	-8.36718750	-13.66699219	+10.06347656	-69.89501953	+3276	+16.72558594	-7.25976563	-7.71679688	-64.22607422	-25.40039063	+18.87451172	+3912	+13.39013672	-8.52099609	-8.98681641	-15.66650391	+6.30615234	-64.07226563	+2380
+1457971123.02280000	+16.37841797	-7.87060547	-8.27490234	-13.05175781	+10.23925781	-69.36767578	+3332	+16.70361328	-7.07958984	-7.62451172	-63.74267578	-24.91699219	+19.09423828	+3936	+13.39013672	-8.37158203	-8.89892578	-15.07324219	+6.35009766	-63.41308594	+2400
+1457971123.02690010	+16.35644531	-7.69921875	-8.18701172	-12.50244141	+10.37109375	-68.84033203	+3380	+16.67285156	-6.90820313	-7.53662109	-63.28125000	-24.45556641	+19.27001953	+3956	+13.37695313	-8.22216797	-8.80664063	-14.50195313	+6.39404297	-62.79785156	+2420
+1457971123.03110000	+16.32128906	-7.53222656	-8.09033203	-11.99707031	+10.52490234	-68.33496094	+3428	+16.62890625	-6.74121094	-7.43994141	-62.86376953	-23.99414063	+19.42382813	+3976	+13.35498047	-8.07714844	-8.70996094	-14.01855469	+6.43798828	-62.18261719	+2440
+1457971123.03530000	+16.29052734	-7.36523438	-8.01562500	-11.46972656	+10.78857422	-67.76367188	+3472	+16.58935547	-6.57421875	-7.36523438	-62.40234375	-23.42285156	+19.53369141	+3996	+13.34619141	-7.92333984	-8.62207031	-13.44726563	+6.50390625	-61.43554688	+2456
+1457971123.04360010	+16.23339844	-7.03125000	-7.84423828	-10.39306641	+11.16210938	-66.59912109	+3544	+16.48828125	-6.27539063	-7.20263672	-61.69921875	-22.39013672	+19.77539063	+4020	+13.31103516	-7.63330078	-8.41552734	-12.48046875	+6.48193359	-60.11718750	+2484
+1457971123.04780010	+16.21582031	-6.86425781	-7.75195313	-9.84375000	+11.27197266	-66.02783203	+3572	+16.44433594	-6.13037109	-7.11914063	-61.32568359	-21.84082031	+19.90722656	+4028	+13.30224609	-7.48388672	-8.31005859	-11.93115234	+6.43798828	-59.39208984	+2496
+1457971123.05189990	+16.19384766	-6.70166016	-7.65966797	-9.29443359	+11.38183594	-65.47851563	+3600	+16.39160156	-5.98535156	-7.03564453	-60.95214844	-21.33544922	+19.99511719	+4040	+13.29345703	-7.33886719	-8.20898438	-11.38183594	+6.37207031	-58.73291016	+2504
+1457971123.05609990	+16.17626953	-6.55224609	-7.54980469	-8.78906250	+11.38183594	-64.95117188	+3620	+16.34326172	-5.84912109	-6.94335938	-60.62255859	-20.89599609	+20.17089844	+4052	+13.27587891	-7.19384766	-8.09472656	-10.87646484	+6.30615234	-58.07373047	+2512
+1457971123.06020000	+16.16748047	-6.39843750	-7.45312500	-8.23974609	+11.46972656	-64.37988281	+3632	+16.29931641	-5.70849609	-6.85986328	-60.24902344	-20.39062500	+20.28076172	+4060	+13.27148438	-7.04882813	-7.98925781	-10.32714844	+6.24023438	-57.37060547	+2520
+1457971123.06440000	+16.14990234	-6.24462891	-7.36083984	-7.69042969	+11.57958984	-63.85253906	+3640	+16.25537109	-5.56787109	-6.77636719	-59.87548828	-19.90722656	+20.41259766	+4068	+13.25830078	-6.90820313	-7.88378906	-9.77783203	+6.19628906	-56.71142578	+2524
+1457971123.07270000	+16.08837891	-5.93261719	-7.16748047	-6.54785156	+11.84326172	-62.81982422	+3652	+16.16308594	-5.29541016	-6.58300781	-59.10644531	-19.00634766	+20.78613281	+4092	+13.22753906	-6.63134766	-7.67285156	-8.65722656	+6.10839844	-55.43701172	+2532
+1457971123.07690000	+16.05761719	-5.77441406	-7.06640625	-5.95458984	+11.93115234	-62.29248047	+3652	+16.11914063	-5.15039063	-6.49072266	-58.68896484	-18.56689453	+20.98388672	+4100	+13.21435547	-6.49511719	-7.57177734	-8.08593750	+6.06445313	-54.82177734	+2536
+1457971123.08110000	+16.03125000	-5.62060547	-6.95214844	-5.38330078	+11.93115234	-61.80908203	+3656	+16.07958984	-5.00976563	-6.37646484	-58.29345703	-18.21533203	+21.26953125	+4116	+13.19238281	-6.35888672	-7.46191406	-7.53662109	+5.99853516	-54.22851563	+2540
+1457971123.08520010	+16.00927734	-5.47119141	-6.84228516	-4.76806641	+11.90917969	-61.32568359	+3656	+16.04003906	-4.86914063	-6.26220703	-57.87597656	-17.84179688	+21.55517578	+4132	+13.17480469	-6.23144531	-7.35644531	-6.98730469	+5.93261719	-53.63525391	+2548
+1457971123.09360000	+15.94775391	-5.17675781	-6.61376953	-3.58154297	+11.90917969	-60.46875000	+3660	+15.98291016	-4.57910156	-6.02490234	-56.97509766	-17.20458984	+22.23632813	+4164	+13.13964844	-5.98535156	-7.14990234	-5.88867188	+5.84472656	-52.58056641	+2556
+1457971123.09770010	+15.91699219	-5.03613281	-6.50830078	-3.03222656	+12.01904297	-60.02929688	+3664	+15.95214844	-4.43408203	-5.91064453	-56.49169922	-16.83105469	+22.52197266	+4180	+13.12207031	-5.86230469	-7.05322266	-5.33935547	+5.86669922	-52.03125000	+2560
+1457971123.10190010	+15.88183594	-4.88671875	-6.41162109	-2.41699219	+12.12890625	-59.56787109	+3664	+15.92578125	-4.28906250	-5.80078125	-55.98632813	-16.45751953	+22.82958984	+4196	+13.10449219	-5.74365234	-6.96093750	-4.81201172	+5.88867188	-51.50390625	+2560
+1457971123.10610010	+15.83789063	-4.74609375	-6.30175781	-1.82373047	+12.19482422	-59.12841797	+3672	+15.89501953	-4.14404297	-5.66894531	-55.54687500	-16.14990234	+23.24707031	+4216	+13.08251953	-5.62939453	-6.85986328	-4.30664063	+5.88867188	-50.99853516	+2564
+1457971123.11439990	+15.75439453	-4.46923828	-6.09521484	-0.72509766	+12.41455078	-58.27148438	+3692	+15.83349609	-3.86718750	-5.44482422	-54.62402344	-15.40283203	+23.86230469	+4244	+13.03417969	-5.40527344	-6.67968750	-3.29589844	+6.04248047	-49.96582031	+2568
+1457971123.11859990	+15.71923828	-4.33740234	-5.97656250	-0.19775391	+12.34863281	-57.87597656	+3708	+15.81591797	-3.73095703	-5.31298828	-54.18457031	-15.13916016	+24.30175781	+4264	+13.00781250	-5.29980469	-6.57861328	-2.85644531	+6.02050781	-49.50439453	+2576
+1457971123.12270000	+15.68847656	-4.21435547	-5.87109375	+0.28564453	+12.43652344	-57.43652344	+3724	+15.79394531	-3.59912109	-5.19433594	-53.76708984	-14.78759766	+24.63134766	+4276	+12.99023438	-5.19433594	-6.48193359	-2.41699219	+6.04248047	-48.97705078	+2580
+1457971123.12690000	+15.65332031	-4.08691406	-5.77441406	+0.81298828	+12.54638672	-57.01904297	+3736	+15.76757813	-3.47167969	-5.08007813	-53.32763672	-14.43603516	+24.96093750	+4288	+12.96826172	-5.08886719	-6.39404297	-1.97753906	+6.08642578	-48.49365234	+2584
+1457971123.13520000	+15.57861328	-3.85400391	-5.57226563	+1.75781250	+12.76611328	-56.20605469	+3772	+15.71484375	-3.22558594	-4.85156250	-52.49267578	-13.77685547	+25.59814453	+4312	+12.92871094	-4.89550781	-6.20068359	-1.14257813	+6.10839844	-47.52685547	+2596
+1457971123.13940000	+15.53906250	-3.73535156	-5.47998047	+2.24121094	+12.91992188	-55.76660156	+3792	+15.67968750	-3.10693359	-4.75048828	-52.09716797	-13.35937500	+25.86181641	+4320	+12.90673828	-4.79003906	-6.11279297	-0.68115234	+6.13037109	-47.02148438	+2600
+1457971123.14350010	+15.51269531	-3.62109375	-5.37451172	+2.70263672	+12.91992188	-55.34912109	+3812	+15.65332031	-2.99267578	-4.64062500	-51.72363281	-13.02978516	+26.19140625	+4328	+12.88916016	-4.69335938	-6.00732422	-0.28564453	+6.06445313	-46.53808594	+2608
+1457971123.14770010	+15.48193359	-3.51123047	-5.27783203	+3.14208984	+12.98583984	-54.95361328	+3828	+15.62255859	-2.88720703	-4.53955078	-51.35009766	-12.67822266	+26.47705078	+4332	+12.86718750	-4.59667969	-5.91503906	+0.13183594	+6.04248047	-46.05468750	+2612
+1457971123.15190010	+15.45117188	-3.40576172	-5.18115234	+3.60351563	+13.05175781	-54.55810547	+3844	+15.58740234	-2.78613281	-4.43847656	-51.02050781	-12.34863281	+26.74072266	+4336	+12.84521484	-4.49560547	-5.81835938	+0.54931641	+5.99853516	-45.54931641	+2620
+1457971123.16020010	+15.41162109	-3.20361328	-4.97460938	+4.43847656	+13.02978516	-53.78906250	+3876	+15.53027344	-2.59716797	-4.23632813	-50.38330078	-11.73339844	+27.31201172	+4336	+12.82324219	-4.31982422	-5.60742188	+1.31835938	+5.69091797	-44.62646484	+2632
+1457971123.16440010	+15.38525391	-3.10253906	-4.88232422	+4.87792969	+13.09570313	-53.37158203	+3884	+15.49951172	-2.50927734	-4.14404297	-50.05371094	-11.38183594	+27.53173828	+4332	+12.81005859	-4.22314453	-5.51074219	+1.75781250	+5.58105469	-44.12109375	+2636
+1457971123.16849990	+15.36767578	-3.00146484	-4.78125000	+5.31738281	+13.05175781	-52.99804688	+3892	+15.46875000	-2.42138672	-4.04736328	-49.74609375	-11.07421875	+27.81738281	+4332	+12.79687500	-4.13525391	-5.40527344	+2.17529297	+5.40527344	-43.65966797	+2644
+1457971123.17269990	+15.34130859	-2.90917969	-4.68896484	+5.73486328	+13.11767578	-52.60253906	+3896	+15.43359375	-2.33789063	-3.96386719	-49.46044922	-10.70068359	+27.99316406	+4324	+12.77929688	-4.04736328	-5.30859375	+2.57080078	+5.31738281	-43.17626953	+2648
+1457971123.17689990	+15.31933594	-2.81250000	-4.59667969	+6.15234375	+13.16162109	-52.18505859	+3896	+15.39843750	-2.25878906	-3.88037109	-49.19677734	-10.32714844	+28.21289063	+4316	+12.76171875	-3.95507813	-5.21191406	+2.98828125	+5.20751953	-42.69287109	+2652
+1457971123.18100000	+15.30175781	-2.72021484	-4.49121094	+6.56982422	+13.05175781	-51.81152344	+3896	+15.37207031	-2.17968750	-3.78369141	-48.93310547	-10.06347656	+28.52050781	+4312	+12.75292969	-3.87158203	-5.10205078	+3.38378906	+4.98779297	-42.23144531	+2656
+1457971123.18520000	+15.28417969	-2.63671875	-4.39453125	+6.94335938	+13.07373047	-51.43798828	+3892	+15.34130859	-2.10937500	-3.70019531	-48.69140625	-9.68994141	+28.71826172	+4300	+12.73535156	-3.78808594	-5.00537109	+3.73535156	+4.87792969	-41.74804688	+2656
+1457971123.19350000	+15.24902344	-2.46972656	-4.20117188	+7.71240234	+13.00781250	-50.69091797	+3872	+15.28857422	-1.96435547	-3.52441406	-48.18603516	-9.09667969	+29.20166016	+4280	+12.71337891	-3.63427734	-4.80761719	+4.46044922	+4.59228516	-40.89111328	+2656
+1457971123.20190000	+15.20068359	-2.31152344	-4.03417969	+8.43750000	+13.16162109	-49.87792969	+3848	+15.23583984	-1.82373047	-3.36181641	-47.68066406	-8.34960938	+29.55322266	+4256	+12.68261719	-3.48925781	-4.63623047	+5.11962891	+4.52636719	-39.96826172	+2652
+1457971123.20600010	+15.17871094	-2.23681641	-3.94189453	+8.78906250	+13.18359375	-49.50439453	+3832	+15.21386719	-1.75341797	-3.27392578	-47.41699219	-8.04199219	+29.81689453	+4244	+12.66503906	-3.41894531	-4.54394531	+5.44921875	+4.46044922	-39.55078125	+2648
+1457971123.21020010	+15.15234375	-2.16650391	-3.85839844	+9.09667969	+13.24951172	-49.15283203	+3816	+15.18750000	-1.68750000	-3.19042969	-47.21923828	-7.69042969	+29.99267578	+4232	+12.64746094	-3.35302734	-4.46044922	+5.71289063	+4.48242188	-39.13330078	+2644
+1457971123.21849990	+15.10839844	-2.03027344	-3.69140625	+9.71191406	+13.31542969	-48.44970703	+3788	+15.14794922	-1.56005859	-3.01904297	-46.75781250	-7.11914063	+30.43212891	+4208	+12.61669922	-3.22998047	-4.30224609	+6.24023438	+4.46044922	-38.32031250	+2628
+1457971123.22270010	+15.08203125	-1.96875000	-3.60791016	+9.97558594	+13.35937500	-48.12011719	+3772	+15.13037109	-1.49853516	-2.93115234	-46.56005859	-6.83349609	+30.65185547	+4192	+12.59472656	-3.17724609	-4.22753906	+6.41601563	+4.50439453	-37.94677734	+2620
+1457971123.23099990	+15.03808594	-1.85449219	-3.45410156	+10.48095703	+13.46923828	-47.48291016	+3748	+15.09960938	-1.37548828	-2.75976563	-46.09863281	-6.32812500	+31.06933594	+4172	+12.56835938	-3.07617188	-4.08251953	+6.83349609	+4.57031250	-37.24365234	+2600
+1457971123.23930000	+14.98535156	-1.75341797	-3.31347656	+10.92041016	+13.62304688	-46.88964844	+3732	+15.06445313	-1.26562500	-2.58398438	-45.72509766	-5.91064453	+31.48681641	+4148	+12.53320313	-2.98388672	-3.95507813	+7.18505859	+4.70214844	-36.56250000	+2576
+1457971123.24350000	+14.96777344	-1.70068359	-3.24316406	+11.14013672	+13.66699219	-46.60400391	+3724	+15.05566406	-1.21289063	-2.50048828	-45.52734375	-5.71289063	+31.70654297	+4140	+12.52441406	-2.93554688	-3.88916016	+7.38281250	+4.72412109	-36.25488281	+2568
+1457971123.25180010	+14.91943359	-1.61279297	-3.10253906	+11.49169922	+13.66699219	-46.12060547	+3716	+15.02050781	-1.11621094	-2.33349609	-45.21972656	-5.40527344	+32.12402344	+4120	+12.49365234	-2.85644531	-3.76611328	+7.66845703	+4.79003906	-35.66162109	+2544
+1457971123.25600000	+14.91064453	-1.57324219	-3.03222656	+11.66748047	+13.64501953	-45.87890625	+3716	+15.01611328	-1.07666016	-2.25878906	-45.06591797	-5.25146484	+32.32177734	+4108	+12.48925781	-2.81689453	-3.70019531	+7.82226563	+4.74609375	-35.39794922	+2532
+1457971123.26020000	+14.89306641	-1.53369141	-2.96630859	+11.82128906	+13.64501953	-45.63720703	+3712	+15.00292969	-1.03271484	-2.17968750	-44.91210938	-5.11962891	+32.54150391	+4096	+12.48046875	-2.78173828	-3.63867188	+7.93212891	+4.72412109	-35.13427734	+2520
+1457971123.26430010	+14.87988281	-1.49853516	-2.90039063	+11.97509766	+13.62304688	-45.39550781	+3712	+14.99414063	-0.99755859	-2.10058594	-44.80224609	-4.98779297	+32.73925781	+4088	+12.47167969	-2.74218750	-3.58154297	+8.08593750	+4.70214844	-34.84863281	+2512
+1457971123.26850010	+14.86669922	-1.46337891	-2.84326172	+12.15087891	+13.64501953	-45.17578125	+3708	+14.98974609	-0.95800781	-2.03466797	-44.67041016	-4.83398438	+32.91503906	+4076	+12.46728516	-2.70703125	-3.52441406	+8.26171875	+4.68017578	-34.58496094	+2500
+1457971123.27270010	+14.85351563	-1.42822266	-2.78173828	+12.30468750	+13.64501953	-44.95605469	+3708	+14.97216797	-0.92285156	-1.96435547	-44.53857422	-4.70214844	+33.09082031	+4064	+12.45849609	-2.67187500	-3.46728516	+8.39355469	+4.65820313	-34.34326172	+2488
+1457971123.28099990	+14.83593750	-1.35791016	-2.66748047	+12.63427734	+13.60107422	-44.47265625	+3700	+14.95458984	-0.87451172	-1.84570313	-44.40673828	-4.37255859	+33.39843750	+4036	+12.44531250	-2.59716797	-3.35302734	+8.72314453	+4.52636719	-33.81591797	+2472
+1457971123.28520010	+14.83154297	-1.32275391	-2.61035156	+12.81005859	+13.53515625	-44.23095703	+3696	+14.94580078	-0.84814453	-1.79296875	-44.29687500	-4.19677734	+33.55224609	+4024	+12.44091797	-2.56201172	-3.29589844	+8.85498047	+4.43847656	-33.57421875	+2464
+1457971123.28930000	+14.82714844	-1.29638672	-2.54882813	+12.94189453	+13.46923828	-44.01123047	+3692	+14.93701172	-0.82617188	-1.74023438	-44.23095703	-4.04296875	+33.70605469	+4008	+12.43652344	-2.52685547	-3.23876953	+9.00878906	+4.35058594	-33.31054688	+2456
+1457971123.29349990	+14.82714844	-1.26562500	-2.49609375	+13.09570313	+13.42529297	-43.79150391	+3684	+14.93261719	-0.80419922	-1.69189453	-44.14306641	-3.84521484	+33.83789063	+3992	+12.43212891	-2.49169922	-3.18164063	+9.16259766	+4.26269531	-33.06884766	+2448
+1457971123.29760000	+14.81835938	-1.23486328	-2.44775391	+13.24951172	+13.40332031	-43.57177734	+3676	+14.92382813	-0.78222656	-1.64794922	-44.07714844	-3.66943359	+33.94775391	+3976	+12.42773438	-2.46093750	-3.12890625	+9.29443359	+4.17480469	-32.82714844	+2440
+1457971123.30180000	+14.81835938	-1.20410156	-2.39941406	+13.40332031	+13.38134766	-43.33007813	+3664	+14.91503906	-0.76464844	-1.60400391	-44.01123047	-3.47167969	+34.07958984	+3960	+12.42333984	-2.42578125	-3.07617188	+9.44824219	+4.08691406	-32.58544922	+2432
+1457971123.30600000	+14.81835938	-1.17333984	-2.35546875	+13.57910156	+13.38134766	-43.08837891	+3652	+14.91064453	-0.74707031	-1.56884766	-43.94531250	-3.25195313	+34.16748047	+3944	+12.42333984	-2.39062500	-3.02783203	+9.62402344	+3.99902344	-32.34375000	+2428
+1457971123.31430010	+14.80957031	-1.11621094	-2.25878906	+13.86474609	+13.24951172	-42.69287109	+3628	+14.89306641	-0.71191406	-1.48974609	-43.85742188	-2.92236328	+34.40917969	+3908	+12.41455078	-2.33349609	-2.93554688	+9.86572266	+3.80126953	-31.90429688	+2416
+1457971123.31850000	+14.80957031	-1.08984375	-2.21923828	+14.01855469	+13.20556641	-42.49511719	+3616	+14.88867188	-0.69433594	-1.45898438	-43.79150391	-2.72460938	+34.49707031	+3892	+12.41894531	-2.30273438	-2.89160156	+9.97558594	+3.71337891	-31.68457031	+2408
+1457971123.32259990	+14.80957031	-1.06347656	-2.17089844	+14.12841797	+13.09570313	-42.29736328	+3604	+14.88427734	-0.68115234	-1.42382813	-43.74755859	-2.59277344	+34.62890625	+3876	+12.41455078	-2.27636719	-2.84326172	+10.06347656	+3.60351563	-31.48681641	+2400
+1457971123.32680010	+14.80957031	-1.04150391	-2.12695313	+14.21630859	+12.98583984	-42.14355469	+3588	+14.87988281	-0.66357422	-1.38427734	-43.70361328	-2.46093750	+34.76074219	+3860	+12.41455078	-2.25439453	-2.79931641	+10.15136719	+3.49365234	-31.31103516	+2396
+1457971123.33100010	+14.80957031	-1.02392578	-2.08740234	+14.30419922	+12.96386719	-41.98974609	+3576	+14.87548828	-0.64160156	-1.34472656	-43.63769531	-2.35107422	+34.87060547	+3848	+12.41455078	-2.22802734	-2.76416016	+10.23925781	+3.42773438	-31.13525391	+2388
+1457971123.33509990	+14.80517578	-1.00195313	-2.04785156	+14.39208984	+12.87597656	-41.87988281	+3560	+14.87109375	-0.62841797	-1.30517578	-43.59375000	-2.30712891	+35.02441406	+3836	+12.41455078	-2.20605469	-2.72900391	+10.30517578	+3.33984375	-30.98144531	+2384
+1457971123.33929990	+14.80078125	-0.97998047	-2.00830078	+14.47998047	+12.78808594	-41.74804688	+3552	+14.86669922	-0.61083984	-1.26123047	-43.52783203	-2.24121094	+35.20019531	+3824	+12.41455078	-2.18408203	-2.69384766	+10.34912109	+3.22998047	-30.84960938	+2376
+1457971123.34760000	+14.79638672	-0.94482422	-1.93359375	+14.61181641	+12.61230469	-41.52832031	+3532	+14.86230469	-0.57128906	-1.17773438	-43.43994141	-2.19726563	+35.50781250	+3804	+12.41455078	-2.14892578	-2.63232422	+10.43701172	+3.09814453	-30.58593750	+2360
+1457971123.35180000	+14.79199219	-0.93164063	-1.88964844	+14.63378906	+12.45849609	-41.46240234	+3524	+14.86230469	-0.55371094	-1.12939453	-43.39599609	-2.21923828	+35.68359375	+3796	+12.41455078	-2.13574219	-2.60156250	+10.43701172	+3.01025391	-30.47607422	+2352
+1457971123.35599990	+14.78759766	-0.91845703	-1.85009766	+14.65576172	+12.34863281	-41.39648438	+3516	+14.86230469	-0.53613281	-1.08105469	-43.35205078	-2.24121094	+35.88134766	+3792	+12.41894531	-2.12255859	-2.57519531	+10.45898438	+2.94433594	-30.36621094	+2344
+1457971123.36010000	+14.78320313	-0.90527344	-1.81054688	+14.69970703	+12.23876953	-41.35253906	+3512	+14.86230469	-0.51855469	-1.03271484	-43.28613281	-2.28515625	+36.07910156	+3788	+12.41894531	-2.10937500	-2.54443359	+10.45898438	+2.85644531	-30.27832031	+2336
+1457971123.36430000	+14.78320313	-0.89208984	-1.77539063	+14.72167969	+12.12890625	-41.30859375	+3508	+14.86230469	-0.49658203	-0.98437500	-43.24218750	-2.35107422	+36.25488281	+3784	+12.42333984	-2.10058594	-2.51806641	+10.45898438	+2.79052734	-30.16845703	+2328
+1457971123.36840010	+14.77880859	-0.88330078	-1.74023438	+14.74365234	+12.06298828	-41.24267578	+3508	+14.86230469	-0.47900391	-0.94042969	-43.17626953	-2.37304688	+36.43066406	+3780	+12.42333984	-2.08740234	-2.49609375	+10.48095703	+2.74658203	-30.08056641	+2316
+1457971123.37680010	+14.77001953	-0.85693359	-1.67871094	+14.80957031	+11.88720703	-41.13281250	+3512	+14.86230469	-0.43945313	-0.84814453	-43.08837891	-2.46093750	+36.78222656	+3776	+12.42333984	-2.06103516	-2.44775391	+10.48095703	+2.65869141	-29.92675781	+2296
+1457971123.38089990	+14.76562500	-0.83935547	-1.64355469	+14.85351563	+11.79931641	-41.06689453	+3512	+14.86230469	-0.42187500	-0.80859375	-43.04443359	-2.46093750	+36.93603516	+3772	+12.42773438	-2.05224609	-2.42578125	+10.50292969	+2.59277344	-29.83886719	+2288
+1457971123.38509990	+14.76562500	-0.82617188	-1.60839844	+14.87548828	+11.71142578	-40.97900391	+3516	+14.86230469	-0.40429688	-0.76904297	-43.00048828	-2.46093750	+37.08984375	+3772	+12.42773438	-2.03906250	-2.40380859	+10.52490234	+2.52685547	-29.72900391	+2280
+1457971123.38930010	+14.76123047	-0.81298828	-1.57763672	+14.91943359	+11.62353516	-40.93505859	+3520	+14.85791016	-0.39111328	-0.73388672	-42.97851563	-2.46093750	+37.24365234	+3768	+12.43212891	-2.02587891	-2.37744141	+10.52490234	+2.48291016	-29.64111328	+2268
+1457971123.39340000	+14.76123047	-0.79980469	-1.54687500	+14.94140625	+11.53564453	-40.86914063	+3524	+14.86230469	-0.37792969	-0.69873047	-42.95654297	-2.43896484	+37.39746094	+3764	+12.43212891	-2.01269531	-2.35546875	+10.54687500	+2.41699219	-29.55322266	+2260
+1457971123.39759990	+14.76123047	-0.78662109	-1.52490234	+15.00732422	+11.53564453	-40.78125000	+3528	+14.86230469	-0.36474609	-0.67236328	-42.91259766	-2.37304688	+37.48535156	+3760	+12.43212891	-1.99511719	-2.32910156	+10.59082031	+2.37304688	-29.46533203	+2252
+1457971123.40179990	+14.75683594	-0.76904297	-1.49853516	+15.07324219	+11.51367188	-40.64941406	+3528	+14.85791016	-0.35156250	-0.64160156	-42.86865234	-2.30712891	+37.59521484	+3756	+12.43212891	-1.97753906	-2.30712891	+10.63476563	+2.32910156	-29.35546875	+2244
+1457971123.41010000	+14.75683594	-0.73388672	-1.45898438	+15.22705078	+11.51367188	-40.40771484	+3532	+14.85351563	-0.32958984	-0.61083984	-42.82470703	-2.06542969	+37.74902344	+3740	+12.43212891	-1.94238281	-2.26318359	+10.76660156	+2.24121094	-29.13574219	+2232
+1457971123.41430000	+14.75683594	-0.71630859	-1.44140625	+15.31494141	+11.49169922	-40.27587891	+3532	+14.84912109	-0.32080078	-0.59326172	-42.82470703	-1.93359375	+37.83691406	+3732	+12.43212891	-1.92480469	-2.24121094	+10.83251953	+2.19726563	-29.02587891	+2228
+1457971123.41840000	+14.75683594	-0.69873047	-1.41943359	+15.40283203	+11.46972656	-40.14404297	+3528	+14.84912109	-0.31640625	-0.57568359	-42.82470703	-1.80175781	+37.92480469	+3724	+12.43212891	-1.90283203	-2.21484375	+10.89843750	+2.13134766	-28.91601563	+2224
+1457971123.42260000	+14.75683594	-0.67675781	-1.39746094	+15.51269531	+11.44775391	-40.01220703	+3528	+14.84912109	-0.30761719	-0.56250000	-42.82470703	-1.66992188	+37.99072266	+3716	+12.43212891	-1.88525391	-2.19287109	+10.94238281	+2.04345703	-28.80615234	+2220
+1457971123.42680000	+14.76123047	-0.66357422	-1.37548828	+15.57861328	+11.44775391	-39.88037109	+3520	+14.84472656	-0.30322266	-0.54931641	-42.82470703	-1.53808594	+38.05664063	+3704	+12.43212891	-1.86767578	-2.17089844	+11.00830078	+1.97753906	-28.67431641	+2216
+1457971123.43090010	+14.76562500	-0.65039063	-1.36230469	+15.64453125	+11.46972656	-39.74853516	+3512	+14.84472656	-0.29443359	-0.54492188	-42.82470703	-1.38427734	+38.12255859	+3696	+12.43212891	-1.85009766	-2.14892578	+11.07421875	+1.93359375	-28.56445313	+2216
+1457971123.43510010	+14.76562500	-0.63720703	-1.34912109	+15.71044922	+11.46972656	-39.61669922	+3504	+14.84472656	-0.29003906	-0.53613281	-42.82470703	-1.25244141	+38.18847656	+3684	+12.42773438	-1.83251953	-2.12695313	+11.11816406	+1.88964844	-28.45458984	+2212
+1457971123.44339990	+14.76562500	-0.60644531	-1.31835938	+15.86425781	+11.46972656	-39.33105469	+3488	+14.83593750	-0.27685547	-0.51416016	-42.82470703	-0.94482422	+38.32031250	+3664	+12.42773438	-1.79296875	-2.08740234	+11.25000000	+1.77978516	-28.21289063	+2212
+1457971123.44759990	+14.76562500	-0.59326172	-1.30078125	+15.93017578	+11.42578125	-39.24316406	+3480	+14.83593750	-0.27246094	-0.50537109	-42.82470703	-0.83496094	+38.43017578	+3656	+12.42773438	-1.77539063	-2.06982422	+11.27197266	+1.73583984	-28.10302734	+2212
+1457971123.45170000	+14.77001953	-0.58007813	-1.28320313	+15.97412109	+11.35986328	-39.13330078	+3468	+14.83593750	-0.26367188	-0.49218750	-42.82470703	-0.72509766	+38.54003906	+3648	+12.42773438	-1.76220703	-2.05224609	+11.29394531	+1.66992188	-27.99316406	+2212
+1457971123.45590000	+14.77001953	-0.57128906	-1.26562500	+16.01806641	+11.29394531	-39.04541016	+3460	+14.83593750	-0.25927734	-0.47460938	-42.82470703	-0.63720703	+38.64990234	+3644	+12.42773438	-1.74902344	-2.03466797	+11.31591797	+1.62597656	-27.90527344	+2208
+1457971123.46009990	+14.77001953	-0.56250000	-1.24804688	+16.06201172	+11.25000000	-38.95751953	+3448	+14.83593750	-0.25048828	-0.45703125	-42.82470703	-0.59326172	+38.78173828	+3636	+12.42773438	-1.74023438	-2.02148438	+11.33789063	+1.58203125	-27.81738281	+2208
+1457971123.46420000	+14.77441406	-0.55810547	-1.23046875	+16.06201172	+11.18408203	-38.89160156	+3440	+14.83593750	-0.24169922	-0.43945313	-42.80273438	-0.52734375	+38.89160156	+3632	+12.43212891	-1.73144531	-2.00390625	+11.33789063	+1.51611328	-27.72949219	+2208
+1457971123.47260000	+14.77441406	-0.54492188	-1.19970703	+16.10595703	+11.09619141	-38.75976563	+3420	+14.83593750	-0.21972656	-0.39990234	-42.75878906	-0.43945313	+39.13330078	+3624	+12.43212891	-1.71386719	-1.98632813	+11.31591797	+1.49414063	-27.55371094	+2200
+1457971123.48090000	+14.77001953	-0.53173828	-1.16894531	+16.12792969	+10.96435547	-38.64990234	+3408	+14.83593750	-0.19335938	-0.35595703	-42.69287109	-0.41748047	+39.39697266	+3620	+12.43652344	-1.70068359	-1.96875000	+11.29394531	+1.45019531	-27.39990234	+2188
+1457971123.48510000	+14.77001953	-0.52734375	-1.15576172	+16.14990234	+10.87646484	-38.60595703	+3400	+14.84033203	-0.18457031	-0.32958984	-42.64892578	-0.43945313	+39.55078125	+3620	+12.43652344	-1.69189453	-1.95996094	+11.27197266	+1.42822266	-27.35595703	+2184
+1457971123.48920010	+14.76562500	-0.52294922	-1.13818359	+16.17187500	+10.78857422	-38.56201172	+3396	+14.84033203	-0.17138672	-0.30322266	-42.60498047	-0.46142578	+39.70458984	+3620	+12.44091797	-1.68750000	-1.95117188	+11.22802734	+1.40625000	-27.29003906	+2176
+1457971123.49340010	+14.76562500	-0.51855469	-1.12060547	+16.17187500	+10.72265625	-38.51806641	+3392	+14.84472656	-0.15820313	-0.27685547	-42.56103516	-0.50537109	+39.85839844	+3616	+12.44091797	-1.68750000	-1.94238281	+11.18408203	+1.38427734	-27.24609375	+2168
+1457971123.50169990	+14.76562500	-0.50976563	-1.09863281	+16.17187500	+10.59082031	-38.45214844	+3388	+14.84472656	-0.13623047	-0.23291016	-42.47314453	-0.54931641	+40.12207031	+3616	+12.44531250	-1.67871094	-1.92919922	+11.14013672	+1.34033203	-27.15820313	+2152
+1457971123.50589990	+14.76562500	-0.50537109	-1.08984375	+16.17187500	+10.54687500	-38.40820313	+3388	+14.84912109	-0.12304688	-0.21093750	-42.45117188	-0.54931641	+40.23193359	+3616	+12.44531250	-1.67431641	-1.92480469	+11.11816406	+1.31835938	-27.09228516	+2144
+1457971123.51009990	+14.76123047	-0.50097656	-1.08105469	+16.19384766	+10.52490234	-38.38623047	+3388	+14.84912109	-0.11425781	-0.19335938	-42.40722656	-0.57128906	+40.36376953	+3616	+12.44970703	-1.66992188	-1.92041016	+11.09619141	+1.29638672	-27.04833984	+2136
+1457971123.51420000	+14.76123047	-0.49658203	-1.07226563	+16.23779297	+10.48095703	-38.34228516	+3388	+14.84912109	-0.10546875	-0.17578125	-42.36328125	-0.57128906	+40.47363281	+3612	+12.44970703	-1.66552734	-1.91601563	+11.07421875	+1.27441406	-27.00439453	+2124
+1457971123.51840000	+14.76123047	-0.48779297	-1.06347656	+16.25976563	+10.41503906	-38.27636719	+3392	+14.84912109	-0.10107422	-0.15820313	-42.34130859	-0.54931641	+40.60546875	+3612	+12.44970703	-1.66113281	-1.90722656	+11.07421875	+1.23046875	-26.96044922	+2116
+1457971123.52250000	+14.76123047	-0.48339844	-1.05468750	+16.30371094	+10.37109375	-38.23242188	+3392	+14.84912109	-0.09228516	-0.14501953	-42.29736328	-0.52734375	+40.71533203	+3608	+12.44970703	-1.65673828	-1.89843750	+11.07421875	+1.18652344	-26.91650391	+2108
+1457971123.52670000	+14.76123047	-0.47900391	-1.04589844	+16.32568359	+10.32714844	-38.16650391	+3392	+14.84912109	-0.08789063	-0.13183594	-42.27539063	-0.50537109	+40.82519531	+3604	+12.45410156	-1.64794922	-1.88964844	+11.07421875	+1.14257813	-26.87255859	+2100
+1457971123.53500010	+14.76562500	-0.46582031	-1.03710938	+16.39160156	+10.28320313	-38.05664063	+3392	+14.84912109	-0.07910156	-0.11865234	-42.20947266	-0.41748047	+41.00097656	+3596	+12.45410156	-1.63476563	-1.87646484	+11.09619141	+1.03271484	-26.76269531	+2088
+1457971123.53920010	+14.76562500	-0.46142578	-1.02832031	+16.45751953	+10.26123047	-38.01269531	+3392	+14.84912109	-0.07910156	-0.11425781	-42.18750000	-0.32958984	+41.08886719	+3592	+12.45410156	-1.63037109	-1.86767578	+11.11816406	+0.98876953	-26.71875000	+2084
+1457971123.54340000	+14.76562500	-0.45263672	-1.02392578	+16.50146484	+10.26123047	-37.92480469	+3392	+14.84912109	-0.07910156	-0.11425781	-42.16552734	-0.24169922	+41.17675781	+3588	+12.45410156	-1.61718750	-1.85888672	+11.16210938	+0.92285156	-26.65283203	+2076
+1457971123.54749990	+14.76562500	-0.44384766	-1.01953125	+16.56738281	+10.23925781	-37.85888672	+3392	+14.84912109	-0.07470703	-0.11425781	-42.14355469	-0.15380859	+41.24267578	+3584	+12.45410156	-1.60839844	-1.85009766	+11.20605469	+0.87890625	-26.58691406	+2072
+1457971123.55170010	+14.77001953	-0.43505859	-1.01513672	+16.63330078	+10.21728516	-37.77099609	+3388	+14.84472656	-0.07470703	-0.11425781	-42.09960938	-0.04394531	+41.33056641	+3576	+12.45410156	-1.59960938	-1.84130859	+11.25000000	+0.81298828	-26.54296875	+2068
+1457971123.55590010	+14.77001953	-0.43066406	-1.01074219	+16.69921875	+10.19531250	-37.70507813	+3384	+14.84472656	-0.07470703	-0.11425781	-42.07763672	+0.04394531	+41.41845703	+3572	+12.44970703	-1.59082031	-1.83251953	+11.29394531	+0.74707031	-26.47705078	+2068
+1457971123.56419990	+14.77880859	-0.41748047	-1.00195313	+16.80908203	+10.15136719	-37.55126953	+3376	+14.84472656	-0.07470703	-0.11425781	-42.01171875	+0.26367188	+41.59423828	+3560	+12.44970703	-1.56884766	-1.81494141	+11.38183594	+0.61523438	-26.34521484	+2064
+1457971123.56839990	+14.77880859	-0.40869141	-0.99755859	+16.87500000	+10.15136719	-37.48535156	+3368	+14.84472656	-0.07470703	-0.11865234	-41.96777344	+0.37353516	+41.66015625	+3556	+12.44970703	-1.56005859	-1.81054688	+11.42578125	+0.54931641	-26.30126953	+2060
+1457971123.57250000	+14.77880859	-0.40429688	-0.99316406	+16.91894531	+10.12939453	-37.41943359	+3360	+14.84472656	-0.07470703	-0.12304688	-41.90185547	+0.50537109	+41.74804688	+3548	+12.44970703	-1.55126953	-1.80615234	+11.44775391	+0.48339844	-26.23535156	+2060
+1457971123.57670000	+14.77880859	-0.39990234	-0.99316406	+16.96289063	+10.12939453	-37.35351563	+3352	+14.84033203	-0.07470703	-0.12304688	-41.83593750	+0.59326172	+41.81396484	+3544	+12.44531250	-1.54687500	-1.80175781	+11.49169922	+0.43945313	-26.16943359	+2060
+1457971123.58090000	+14.78320313	-0.39550781	-0.98876953	+17.00683594	+10.10742188	-37.26562500	+3344	+14.84033203	-0.07470703	-0.12304688	-41.77001953	+0.70312500	+41.90185547	+3540	+12.44531250	-1.53808594	-1.79736328	+11.51367188	+0.39550781	-26.12548828	+2056
+1457971123.58500000	+14.78320313	-0.39111328	-0.98437500	+17.02880859	+10.08544922	-37.22167969	+3336	+14.84033203	-0.07031250	-0.12304688	-41.68212891	+0.76904297	+41.98974609	+3532	+12.44531250	-1.52929688	-1.79296875	+11.51367188	+0.32958984	-26.08154297	+2056
+1457971123.58920000	+14.78320313	-0.38671875	-0.97998047	+17.02880859	+10.06347656	-37.15576172	+3328	+14.84033203	-0.07031250	-0.11865234	-41.57226563	+0.81298828	+42.07763672	+3528	+12.44531250	-1.52490234	-1.79296875	+11.51367188	+0.28564453	-26.03759766	+2052
+1457971123.59340000	+14.78320313	-0.38671875	-0.97998047	+17.02880859	+10.01953125	-37.11181641	+3320	+14.84033203	-0.06591797	-0.11425781	-41.48437500	+0.83496094	+42.16552734	+3524	+12.44531250	-1.52490234	-1.79296875	+11.49169922	+0.24169922	-25.99365234	+2052
+1457971123.59750010	+14.77880859	-0.38671875	-0.97558594	+17.00683594	+9.99755859	-37.08984375	+3312	+14.83593750	-0.06591797	-0.10986328	-41.35253906	+0.85693359	+42.23144531	+3520	+12.44531250	-1.52050781	-1.79296875	+11.46972656	+0.19775391	-25.97167969	+2048
+1457971123.60579990	+14.77880859	-0.39111328	-0.97558594	+16.94091797	+9.97558594	-37.00195313	+3300	+14.83593750	-0.05712891	-0.09667969	-41.06689453	+0.81298828	+42.38525391	+3516	+12.44531250	-1.52050781	-1.79736328	+11.40380859	+0.13183594	-25.90576172	+2044
+1457971123.60999990	+14.77441406	-0.39111328	-0.97558594	+16.89697266	+9.97558594	-36.97998047	+3292	+14.83593750	-0.04833984	-0.08789063	-40.89111328	+0.76904297	+42.45117188	+3516	+12.44091797	-1.52050781	-1.80175781	+11.35986328	+0.08789063	-25.90576172	+2040
+1457971123.61420010	+14.77441406	-0.39550781	-0.97558594	+16.85302734	+9.97558594	-36.95800781	+3288	+14.83154297	-0.04394531	-0.07470703	-40.71533203	+0.68115234	+42.53906250	+3512	+12.44091797	-1.52050781	-1.80615234	+11.31591797	+0.06591797	-25.88378906	+2040
+1457971123.61830000	+14.77001953	-0.39550781	-0.97558594	+16.78710938	+9.95361328	-36.93603516	+3284	+14.83154297	-0.03955078	-0.06591797	-40.53955078	+0.59326172	+42.60498047	+3512	+12.44091797	-1.52050781	-1.81054688	+11.25000000	+0.02197266	-25.86181641	+2036
+1457971123.62249990	+14.76562500	-0.39990234	-0.97558594	+16.72119141	+9.95361328	-36.93603516	+3280	+14.83154297	-0.03515625	-0.05273438	-40.25390625	+0.43945313	+42.71484375	+3516	+12.44091797	-1.52490234	-1.81494141	+11.18408203	-0.02197266	-25.86181641	+2036
+1457971123.62669990	+14.76562500	-0.40429688	-0.97558594	+16.65527344	+9.95361328	-36.91406250	+3276	+14.83154297	-0.02636719	-0.03955078	-39.99023438	+0.28564453	+42.80273438	+3516	+12.44091797	-1.52490234	-1.82373047	+11.09619141	-0.08789063	-25.86181641	+2032
+1457971123.63080000	+14.76123047	-0.40869141	-0.97558594	+16.56738281	+9.95361328	-36.89208984	+3276	+14.82714844	-0.02197266	-0.03076172	-39.74853516	+0.13183594	+42.86865234	+3520	+12.44091797	-1.52929688	-1.82812500	+11.03027344	-0.15380859	-25.83984375	+2028
+1457971123.63500000	+14.76123047	-0.41308594	-0.97998047	+16.45751953	+9.99755859	-36.89208984	+3276	+14.82714844	-0.01318359	-0.01757813	-39.30908203	-0.10986328	+42.95654297	+3524	+12.44091797	-1.53369141	-1.83691406	+10.89843750	-0.24169922	-25.83984375	+2028
+1457971123.64330010	+14.75244141	-0.42187500	-0.98437500	+16.21582031	+10.08544922	-36.84814453	+3280	+14.82275391	+0.00000000	+0.00000000	-38.60595703	-0.52734375	+43.06640625	+3528	+12.44091797	-1.53808594	-1.85449219	+10.74462891	-0.43945313	-25.83984375	+2020
+1457971123.64750000	+14.74804688	-0.43066406	-0.98876953	+16.04003906	+10.17333984	-36.80419922	+3284	+14.81835938	+0.01318359	+0.00878906	-38.10058594	-0.83496094	+43.15429688	+3532	+12.43652344	-1.53808594	-1.86328125	+10.65673828	-0.61523438	-25.83984375	+2016
+1457971123.65170000	+14.74804688	-0.43505859	-0.99316406	+15.88623047	+10.28320313	-36.78222656	+3288	+14.81396484	+0.01757813	+0.01757813	-37.72705078	-1.09863281	+43.22021484	+3532	+12.43652344	-1.53808594	-1.87207031	+10.59082031	-0.76904297	-25.83984375	+2008
+1457971123.65580010	+14.74365234	-0.43945313	-0.99755859	+15.73242188	+10.39306641	-36.73828125	+3292	+14.80957031	+0.02197266	+0.02197266	-37.37548828	-1.29638672	+43.24218750	+3536	+12.43212891	-1.53808594	-1.87207031	+10.52490234	-0.92285156	-25.81787109	+2004
+1457971123.66000010	+14.74365234	-0.44384766	-1.00195313	+15.49072266	+10.61279297	-36.69433594	+3296	+14.80957031	+0.03515625	+0.02197266	-36.91406250	-1.56005859	+43.28613281	+3536	+12.43212891	-1.53369141	-1.87646484	+10.50292969	-1.09863281	-25.81787109	+2000
+1457971123.66420010	+14.74365234	-0.44824219	-1.01074219	+15.31494141	+10.81054688	-36.62841797	+3300	+14.80517578	+0.03955078	+0.02636719	-36.51855469	-1.80175781	+43.33007813	+3536	+12.42773438	-1.52490234	-1.87646484	+10.50292969	-1.27441406	-25.79589844	+1996
+1457971123.66829990	+14.74365234	-0.45263672	-1.01513672	+15.16113281	+11.00830078	-36.58447266	+3300	+14.80078125	+0.04833984	+0.02197266	-36.12304688	-1.97753906	+43.33007813	+3536	+12.42333984	-1.52050781	-1.87646484	+10.50292969	-1.42822266	-25.77392578	+1992
+1457971123.67249990	+14.74365234	-0.45263672	-1.02392578	+14.96337891	+11.31591797	-36.49658203	+3300	+14.79638672	+0.05712891	+0.02197266	-35.68359375	-2.24121094	+43.37402344	+3536	+12.41894531	-1.51171875	-1.87646484	+10.50292969	-1.58203125	-25.75195313	+1988
+1457971123.68080000	+14.74804688	-0.45263672	-1.04150391	+14.72167969	+11.82128906	-36.36474609	+3296	+14.78320313	+0.07470703	+0.02636719	-34.84863281	-2.74658203	+43.43994141	+3536	+12.41015625	-1.49414063	-1.87207031	+10.54687500	-1.88964844	-25.70800781	+1984
+1457971123.68499990	+14.74804688	-0.44824219	-1.04589844	+14.56787109	+12.10693359	-36.27685547	+3292	+14.77880859	+0.08789063	+0.02636719	-34.38720703	-3.01025391	+43.46191406	+3536	+12.40576172	-1.48535156	-1.87207031	+10.54687500	-2.02148438	-25.66406250	+1984
+1457971123.68910000	+14.75244141	-0.44824219	-1.05468750	+14.43603516	+12.34863281	-36.21093750	+3284	+14.77880859	+0.10107422	+0.03076172	-33.92578125	-3.29589844	+43.50585938	+3532	+12.40136719	-1.47656250	-1.87207031	+10.54687500	-2.15332031	-25.64208984	+1984
+1457971123.69330000	+14.75244141	-0.45263672	-1.05908203	+14.28222656	+12.59033203	-36.16699219	+3276	+14.77441406	+0.10986328	+0.03515625	-33.48632813	-3.58154297	+43.52783203	+3532	+12.39697266	-1.46777344	-1.87207031	+10.54687500	-2.28515625	-25.59814453	+1984
+1457971123.69750000	+14.75244141	-0.45263672	-1.07226563	+14.12841797	+12.87597656	-36.10107422	+3272	+14.77001953	+0.12744141	+0.03955078	-32.98095703	-3.88916016	+43.54980469	+3528	+12.39257813	-1.46337891	-1.87207031	+10.52490234	-2.37304688	-25.57617188	+1980
+1457971123.70160010	+14.75244141	-0.45703125	-1.08105469	+13.95263672	+13.13964844	-36.05712891	+3264	+14.76562500	+0.14062500	+0.04394531	-32.49755859	-4.21875000	+43.57177734	+3528	+12.38818359	-1.45898438	-1.87646484	+10.50292969	-2.48291016	-25.55419922	+1980
+1457971123.70580010	+14.74804688	-0.45703125	-1.09423828	+13.82080078	+13.44726563	-35.99121094	+3260	+14.76123047	+0.15380859	+0.04833984	-32.01416016	-4.52636719	+43.54980469	+3524	+12.38378906	-1.45019531	-1.88085938	+10.48095703	-2.54882813	-25.51025391	+1980
+1457971123.71000000	+14.73925781	-0.46142578	-1.10742188	+13.64501953	+13.71093750	-35.94726563	+3252	+14.75683594	+0.16699219	+0.05712891	-31.53076172	-4.89990234	+43.54980469	+3520	+12.37500000	-1.44580078	-1.88525391	+10.43701172	-2.59277344	-25.48828125	+1980
+1457971123.71409990	+14.73486328	-0.46582031	-1.11621094	+13.46923828	+13.95263672	-35.92529297	+3248	+14.75244141	+0.18017578	+0.06591797	-31.02539063	-5.25146484	+43.54980469	+3520	+12.37060547	-1.44580078	-1.89404297	+10.39306641	-2.63671875	-25.48828125	+1980
+1457971123.72250010	+14.72607422	-0.47460938	-1.13818359	+13.11767578	+14.41406250	-35.90332031	+3240	+14.74804688	+0.21093750	+0.08789063	-30.03662109	-6.02050781	+43.54980469	+3520	+12.36181641	-1.44140625	-1.91162109	+10.28320313	-2.72460938	-25.46630859	+1980
+1457971123.72659990	+14.72167969	-0.48339844	-1.14697266	+12.91992188	+14.61181641	-35.90332031	+3236	+14.74804688	+0.22851563	+0.09667969	-29.53125000	-6.39404297	+43.52783203	+3516	+12.35742188	-1.44580078	-1.92041016	+10.19531250	-2.74658203	-25.46630859	+1976
+1457971123.73079990	+14.71289063	-0.49218750	-1.16455078	+12.72216797	+14.89746094	-35.92529297	+3236	+14.74365234	+0.24609375	+0.10986328	-29.02587891	-6.76757813	+43.48388672	+3516	+12.35302734	-1.45019531	-1.93359375	+10.12939453	-2.76855469	-25.48828125	+1976
+1457971123.73499990	+14.70410156	-0.49658203	-1.17773438	+12.54638672	+15.13916016	-35.94726563	+3236	+14.73925781	+0.25927734	+0.11865234	-28.56445313	-7.14111328	+43.43994141	+3516	+12.34863281	-1.45019531	-1.94238281	+10.08544922	-2.76855469	-25.51025391	+1976
+1457971123.73910000	+14.69531250	-0.50097656	-1.19091797	+12.39257813	+15.38085938	-35.99121094	+3240	+14.73486328	+0.28125000	+0.12744141	-28.08105469	-7.51464844	+43.39599609	+3516	+12.34423828	-1.45458984	-1.95556641	+10.01953125	-2.79052734	-25.53222656	+1972
+1457971123.74330000	+14.68652344	-0.50097656	-1.20849609	+12.23876953	+15.62255859	-36.01318359	+3240	+14.72607422	+0.29882813	+0.13183594	-27.57568359	-7.84423828	+43.33007813	+3516	+12.33544922	-1.45458984	-1.96875000	+9.97558594	-2.81250000	-25.55419922	+1972
+1457971123.75160000	+14.66894531	-0.50537109	-1.23046875	+11.99707031	+15.99609375	-36.12304688	+3244	+14.71289063	+0.32958984	+0.14501953	-26.67480469	-8.54736328	+43.24218750	+3520	+12.32666016	-1.45898438	-1.99072266	+9.95361328	-2.85644531	-25.64208984	+1964
+1457971123.75580000	+14.66015625	-0.50537109	-1.23925781	+11.86523438	+16.21582031	-36.21093750	+3244	+14.70410156	+0.35156250	+0.14941406	-26.21337891	-8.87695313	+43.22021484	+3520	+12.31787109	-1.45898438	-2.00390625	+9.95361328	-2.87841797	-25.68603516	+1956
+1457971123.75990010	+14.65576172	-0.50097656	-1.25244141	+11.79931641	+16.41357422	-36.27685547	+3248	+14.69970703	+0.36474609	+0.15380859	-25.79589844	-9.16259766	+43.15429688	+3516	+12.31347656	-1.45898438	-2.01708984	+9.97558594	-2.94433594	-25.72998047	+1952
+1457971123.76410010	+14.64697266	-0.50097656	-1.26562500	+11.71142578	+16.61132813	-36.36474609	+3248	+14.69091797	+0.38671875	+0.15380859	-25.35644531	-9.44824219	+43.08837891	+3516	+12.30468750	-1.45898438	-2.02587891	+10.01953125	-3.01025391	-25.79589844	+1944
+1457971123.76830010	+14.63818359	-0.49658203	-1.27880859	+11.62353516	+16.87500000	-36.45263672	+3248	+14.67773438	+0.40429688	+0.14941406	-24.89501953	-9.68994141	+43.02246094	+3516	+12.29589844	-1.45898438	-2.03466797	+10.08544922	-3.07617188	-25.83984375	+1940
+1457971123.77239990	+14.62939453	-0.48779297	-1.29638672	+11.60156250	+17.09472656	-36.54052734	+3252	+14.66894531	+0.42187500	+0.14501953	-24.49951172	-9.95361328	+42.95654297	+3512	+12.28710938	-1.45458984	-2.04785156	+10.19531250	-3.16406250	-25.90576172	+1936
+1457971123.78080010	+14.61181641	-0.47021484	-1.32714844	+11.60156250	+17.53417969	-36.71630859	+3252	+14.63818359	+0.46142578	+0.12744141	-23.64257813	-10.41503906	+42.84667969	+3512	+12.26953125	-1.44140625	-2.06542969	+10.43701172	-3.33984375	-26.01562500	+1924
+1457971123.78490000	+14.60742188	-0.45703125	-1.33593750	+11.64550781	+17.68798828	-36.80419922	+3248	+14.62500000	+0.47460938	+0.11865234	-23.26904297	-10.65673828	+42.80273438	+3508	+12.25634766	-1.43261719	-2.07421875	+10.63476563	-3.49365234	-26.08154297	+1920
+1457971123.78909990	+14.59863281	-0.44824219	-1.34472656	+11.66748047	+17.84179688	-36.91406250	+3244	+14.61181641	+0.49658203	+0.10986328	-22.85156250	-10.87646484	+42.75878906	+3504	+12.24755859	-1.42382813	-2.07861328	+10.81054688	-3.64746094	-26.16943359	+1916
+1457971123.79329990	+14.58984375	-0.43945313	-1.36230469	+11.66748047	+18.06152344	-37.02392578	+3240	+14.58984375	+0.51855469	+0.09228516	-22.43408203	-11.07421875	+42.67089844	+3500	+12.23437500	-1.41943359	-2.09179688	+10.98632813	-3.75732422	-26.23535156	+1912
+1457971123.79740000	+14.58105469	-0.42626953	-1.37988281	+11.75537109	+18.23730469	-37.15576172	+3232	+14.57666016	+0.53173828	+0.07910156	-22.06054688	-11.27197266	+42.58300781	+3496	+12.22119141	-1.41064453	-2.10058594	+11.22802734	-3.95507813	-26.34521484	+1908
+1457971123.80160000	+14.57226563	-0.41748047	-1.39306641	+11.82128906	+18.39111328	-37.28759766	+3224	+14.55908203	+0.55371094	+0.06152344	-21.66503906	-11.49169922	+42.49511719	+3488	+12.20800781	-1.40185547	-2.10498047	+11.44775391	-4.13085938	-26.45507813	+1904
+1457971123.80990000	+14.55029297	-0.39111328	-1.43701172	+12.01904297	+18.76464844	-37.55126953	+3204	+14.51074219	+0.59326172	+0.02197266	-20.91796875	-11.88720703	+42.27539063	+3476	+12.18164063	-1.38867188	-2.14013672	+11.93115234	-4.41650391	-26.69677734	+1900
+1457971123.81410000	+14.53710938	-0.38232422	-1.45019531	+12.12890625	+18.85253906	-37.70507813	+3196	+14.48876953	+0.61083984	+0.00878906	-20.56640625	-12.12890625	+42.16552734	+3468	+12.16406250	-1.38427734	-2.14892578	+12.12890625	-4.57031250	-26.82861328	+1896
+1457971123.81830000	+14.51953125	-0.37353516	-1.47656250	+12.21679688	+19.02832031	-37.88085938	+3184	+14.46240234	+0.62841797	-0.01318359	-20.19287109	-12.32666016	+42.03369141	+3456	+12.15087891	-1.38427734	-2.17089844	+12.34863281	-4.65820313	-26.98242188	+1896
+1457971123.82240010	+14.50634766	-0.36035156	-1.49853516	+12.37060547	+19.11621094	-38.07861328	+3172	+14.44042969	+0.64599609	-0.03515625	-19.88525391	-12.54638672	+41.90185547	+3448	+12.13769531	-1.37988281	-2.18847656	+12.61230469	-4.83398438	-27.13623047	+1892
+1457971123.82660010	+14.48876953	-0.35156250	-1.51611328	+12.48046875	+19.18212891	-38.29833984	+3160	+14.41845703	+0.66357422	-0.05273438	-19.53369141	-12.78808594	+41.77001953	+3436	+12.12011719	-1.38867188	-2.20605469	+12.78808594	-4.98779297	-27.33398438	+1892
+1457971123.83069990	+14.47119141	-0.34716797	-1.54687500	+12.59033203	+19.35791016	-38.54003906	+3148	+14.38769531	+0.68115234	-0.07910156	-19.18212891	-12.98583984	+41.55029297	+3424	+12.10253906	-1.39306641	-2.23242188	+13.00781250	-5.03173828	-27.53173828	+1892
+1457971123.83909990	+14.42285156	-0.33398438	-1.60839844	+12.89794922	+19.55566406	-39.11132813	+3124	+14.33056641	+0.71191406	-0.11865234	-18.54492188	-13.49121094	+41.17675781	+3396	+12.06738281	-1.40625000	-2.28515625	+13.44726563	-5.20751953	-27.97119141	+1892
+1457971123.84320000	+14.39648438	-0.32958984	-1.64794922	+13.00781250	+19.73144531	-39.37500000	+3112	+14.29980469	+0.72949219	-0.14941406	-18.21533203	-13.68896484	+40.95703125	+3384	+12.04541016	-1.41943359	-2.32031250	+13.66699219	-5.20751953	-28.19091797	+1892
+1457971123.84740000	+14.37011719	-0.32080078	-1.68310547	+13.18359375	+19.79736328	-39.66064453	+3100	+14.26904297	+0.74267578	-0.17138672	-17.88574219	-13.90869141	+40.75927734	+3368	+12.02343750	-1.42382813	-2.35546875	+13.90869141	-5.22949219	-28.43261719	+1888
+1457971123.85159990	+14.34375000	-0.32080078	-1.71386719	+13.27148438	+19.86328125	-39.96826172	+3088	+14.23828125	+0.75585938	-0.19775391	-17.55615234	-14.15039063	+40.51757813	+3356	+12.00146484	-1.44580078	-2.38623047	+14.10644531	-5.22949219	-28.67431641	+1892
+1457971123.85570000	+14.31738281	-0.32519531	-1.75781250	+13.38134766	+20.03906250	-40.27587891	+3080	+14.20751953	+0.76904297	-0.22851563	-17.22656250	-14.30419922	+40.25390625	+3340	+11.97509766	-1.46337891	-2.42578125	+14.30419922	-5.16357422	-28.95996094	+1892
+1457971123.85990000	+14.29101563	-0.32080078	-1.79736328	+13.53515625	+20.19287109	-40.58349609	+3072	+14.17675781	+0.78222656	-0.26367188	-16.85302734	-14.45800781	+39.99023438	+3328	+11.95312500	-1.47656250	-2.46533203	+14.56787109	-5.09765625	-29.20166016	+1888
+1457971123.86820010	+14.22509766	-0.32958984	-1.89843750	+13.77685547	+20.58837891	-41.17675781	+3060	+14.11083984	+0.79980469	-0.34716797	-16.14990234	-14.67773438	+39.39697266	+3300	+11.89160156	-1.52050781	-2.54882813	+14.96337891	-4.87792969	-29.72900391	+1892
+1457971123.87240000	+14.19433594	-0.32958984	-1.95117188	+13.95263672	+20.80810547	-41.46240234	+3052	+14.07568359	+0.81738281	-0.39111328	-15.71044922	-14.72167969	+39.08935547	+3288	+11.86083984	-1.53808594	-2.59277344	+15.24902344	-4.68017578	-29.94873047	+1888
+1457971123.87660000	+14.15917969	-0.33837891	-2.00390625	+14.06250000	+21.02783203	-41.74804688	+3052	+14.03613281	+0.82177734	-0.43945313	-15.33691406	-14.78759766	+38.75976563	+3272	+11.83007813	-1.56445313	-2.64111328	+15.46875000	-4.48242188	-30.19042969	+1892
+1457971123.88070010	+14.12402344	-0.35156250	-2.06982422	+14.19433594	+21.31347656	-42.03369141	+3048	+14.00097656	+0.82617188	-0.49658203	-14.96337891	-14.72167969	+38.40820313	+3260	+11.79052734	-1.58642578	-2.68505859	+15.71044922	-4.26269531	-30.45410156	+1888
+1457971123.88490010	+14.08886719	-0.34716797	-2.13134766	+14.43603516	+21.57714844	-42.29736328	+3044	+13.96582031	+0.83496094	-0.55810547	-14.50195313	-14.67773438	+38.05664063	+3248	+11.75537109	-1.60839844	-2.72900391	+15.99609375	-4.02099609	-30.69580078	+1888
+1457971123.88910010	+14.05371094	-0.36474609	-2.18847656	+14.58984375	+21.84082031	-42.56103516	+3040	+13.93066406	+0.83496094	-0.61962891	-14.12841797	-14.61181641	+37.70507813	+3232	+11.71582031	-1.63916016	-2.77734375	+16.21582031	-3.75732422	-30.93750000	+1888
+1457971123.89319990	+14.01416016	-0.38232422	-2.26757813	+14.76562500	+22.21435547	-42.82470703	+3036	+13.89111328	+0.83496094	-0.69433594	-13.73291016	-14.45800781	+37.28759766	+3220	+11.68066406	-1.66992188	-2.82568359	+16.45751953	-3.47167969	-31.20117188	+1888
+1457971123.90159990	+13.93945313	-0.40869141	-2.40820313	+15.24902344	+22.82958984	-43.30810547	+3028	+13.81201172	+0.83056641	-0.84375000	-12.85400391	-14.10644531	+36.47460938	+3192	+11.59716797	-1.73144531	-2.92236328	+17.00683594	-2.83447266	-31.68457031	+1888
+1457971123.90570000	+13.89990234	-0.43066406	-2.49609375	+15.44677734	+23.24707031	-43.52783203	+3024	+13.76806641	+0.82177734	-0.93603516	-12.43652344	-13.79882813	+36.01318359	+3184	+11.55761719	-1.76660156	-2.97949219	+17.27050781	-2.46093750	-31.92626953	+1888
+1457971123.90990000	+13.86035156	-0.43945313	-2.56640625	+15.79833984	+23.51074219	-43.74755859	+3012	+13.72412109	+0.81298828	-1.02392578	-11.99707031	-13.60107422	+35.59570313	+3168	+11.51367188	-1.79296875	-3.02783203	+17.60009766	-2.15332031	-32.16796875	+1888
+1457971123.91400000	+13.82080078	-0.46582031	-2.63671875	+16.04003906	+23.75244141	-43.98925781	+3000	+13.68017578	+0.79541016	-1.10302734	-11.64550781	-13.40332031	+35.15625000	+3156	+11.46972656	-1.83691406	-3.07617188	+17.81982422	-1.80175781	-32.43164063	+1892
+1457971123.91820000	+13.77685547	-0.49658203	-2.72900391	+16.28173828	+24.14794922	-44.20898438	+2992	+13.63623047	+0.77783203	-1.20410156	-11.25000000	-13.09570313	+34.65087891	+3144	+11.43017578	-1.88085938	-3.13330078	+18.08349609	-1.42822266	-32.71728516	+1892
+1457971123.92240000	+13.73730469	-0.50976563	-2.80371094	+16.67724609	+24.30175781	-44.42871094	+2972	+13.59667969	+0.76025391	-1.29199219	-10.85449219	-12.87597656	+34.21142578	+3128	+11.38623047	-1.92041016	-3.18164063	+18.39111328	-1.09863281	-33.00292969	+1892
+1457971123.92650010	+13.69775391	-0.54931641	-2.87402344	+16.94091797	+24.47753906	-44.69238281	+2960	+13.54833984	+0.73388672	-1.37988281	-10.52490234	-12.67822266	+33.72802734	+3112	+11.34228516	-1.97314453	-3.22998047	+18.61083984	-0.76904297	-33.31054688	+1896
+1457971123.93070010	+13.65380859	-0.58447266	-2.96630859	+17.20458984	+24.78515625	-44.91210938	+2952	+13.50439453	+0.70312500	-1.48535156	-10.19531250	-12.34863281	+33.20068359	+3100	+11.30273438	-2.02587891	-3.29150391	+18.87451172	-0.39550781	-33.61816406	+1896
+1457971123.93899990	+13.56591797	-0.65478516	-3.10693359	+17.88574219	+24.89501953	-45.41748047	+2920	+13.40771484	+0.63720703	-1.66113281	-9.53613281	-12.06298828	+32.21191406	+3064	+11.21044922	-2.13574219	-3.39697266	+19.35791016	+0.24169922	-34.27734375	+1900
+1457971123.94320010	+13.52197266	-0.69873047	-3.19482422	+18.19335938	+25.07080078	-45.63720703	+2908	+13.35937500	+0.59765625	-1.76220703	-9.22851563	-11.79931641	+31.66259766	+3052	+11.17089844	-2.19726563	-3.45410156	+19.59960938	+0.59326172	-34.62890625	+1904
+1457971123.94740010	+13.47802734	-0.72949219	-3.26074219	+18.61083984	+24.96093750	-45.92285156	+2892	+13.31103516	+0.56250000	-1.84570313	-8.89892578	-11.73339844	+31.17919922	+3032	+11.12695313	-2.25878906	-3.50683594	+19.84130859	+0.87890625	-35.02441406	+1904
+1457971123.95149990	+13.42968750	-0.78662109	-3.32666016	+18.89648438	+24.82910156	-46.20849609	+2880	+13.26269531	+0.51416016	-1.92480469	-8.67919922	-11.68945313	+30.67382813	+3012	+11.07861328	-2.32910156	-3.56396484	+20.01708984	+1.16455078	-35.39794922	+1908
+1457971123.95569990	+13.38574219	-0.83935547	-3.40576172	+19.18212891	+24.80712891	-46.47216797	+2868	+13.21435547	+0.46582031	-2.01708984	-8.41552734	-11.55761719	+30.10253906	+2996	+11.03906250	-2.40380859	-3.62109375	+20.21484375	+1.47216797	-35.81542969	+1908
+1457971123.95989990	+13.33740234	-0.88330078	-3.46728516	+19.59960938	+24.56542969	-46.77978516	+2852	+13.16601563	+0.42187500	-2.09619141	-8.08593750	-11.57958984	+29.59716797	+2972	+10.99511719	-2.47412109	-3.67822266	+20.41259766	+1.75781250	-36.23291016	+1908
+1457971123.96400000	+13.28906250	-0.94482422	-3.52880859	+19.88525391	+24.32373047	-47.06542969	+2840	+13.11767578	+0.36474609	-2.17529297	-7.84423828	-11.57958984	+29.06982422	+2952	+10.94677734	-2.55322266	-3.73535156	+20.56640625	+2.02148438	-36.65039063	+1912
+1457971123.97240000	+13.19677734	-1.05468750	-3.66064453	+20.61035156	+23.81835938	-47.65869141	+2816	+13.01660156	+0.26367188	-2.33349609	-7.25097656	-11.57958984	+27.97119141	+2912	+10.85888672	-2.71582031	-3.84960938	+20.89599609	+2.59277344	-37.50732422	+1916
+1457971123.97650000	+13.14404297	-1.12060547	-3.71777344	+20.91796875	+23.46679688	-47.92236328	+2804	+12.96386719	+0.19775391	-2.40820313	-7.03125000	-11.64550781	+27.44384766	+2892	+10.80615234	-2.80371094	-3.91113281	+21.00585938	+2.87841797	-37.92480469	+1920
+1457971123.98070000	+13.10009766	-1.18652344	-3.77490234	+21.24755859	+23.13720703	-48.22998047	+2796	+12.91552734	+0.13183594	-2.48730469	-6.78955078	-11.64550781	+26.87255859	+2876	+10.76660156	-2.89160156	-3.96386719	+21.15966797	+3.09814453	-38.38623047	+1920
+1457971123.98490000	+13.04736328	-1.24365234	-3.83203125	+21.64306641	+22.74169922	-48.49365234	+2780	+12.86718750	+0.07910156	-2.55761719	-6.45996094	-11.71142578	+26.36718750	+2852	+10.71386719	-2.97949219	-4.01660156	+21.29150391	+3.36181641	-38.82568359	+1924
+1457971123.98900010	+12.99902344	-1.31835938	-3.88476563	+21.95068359	+22.34619141	-48.77929688	+2772	+12.81445313	+0.00878906	-2.62792969	-6.26220703	-11.77734375	+25.81787109	+2836	+10.66552734	-3.07617188	-4.07812500	+21.40136719	+3.64746094	-39.22119141	+1928
+1457971123.99320010	+12.95507813	-1.39306641	-3.93750000	+22.25830078	+21.90673828	-49.10888672	+2760	+12.76611328	-0.06152344	-2.70263672	-5.99853516	-11.79931641	+25.24658203	+2816	+10.62158203	-3.16845703	-4.12207031	+21.51123047	+3.84521484	-39.70458984	+1928
+1457971124.00149990	+12.85400391	-1.54248047	-4.04296875	+22.96142578	+21.15966797	-49.61425781	+2736	+12.66503906	-0.20214844	-2.84326172	-5.47119141	-11.88720703	+24.16992188	+2780	+10.52050781	-3.36181641	-4.23193359	+21.70898438	+4.39453125	-40.49560547	+1940
+1457971124.00570010	+12.80566406	-1.61718750	-4.08691406	+23.26904297	+20.74218750	-49.94384766	+2724	+12.61230469	-0.27685547	-2.91357422	-5.22949219	-11.86523438	+23.62060547	+2764	+10.47656250	-3.45849609	-4.27148438	+21.81884766	+4.57031250	-40.95703125	+1940
+1457971124.00980000	+12.75292969	-1.69628906	-4.13525391	+23.62060547	+20.41259766	-50.18554688	+2712	+12.55957031	-0.34716797	-2.98388672	-4.94384766	-11.88720703	+23.09326172	+2744	+10.42382813	-3.55517578	-4.31542969	+21.90673828	+4.83398438	-41.37451172	+1944
+1457971124.01399990	+12.70019531	-1.77978516	-4.18798828	+23.90625000	+20.08300781	-50.42724609	+2700	+12.50244141	-0.43505859	-3.05419922	-4.74609375	-11.86523438	+22.56591797	+2732	+10.37109375	-3.65625000	-4.36376953	+22.01660156	+5.09765625	-41.72607422	+1948
+1457971124.01819990	+12.65625000	-1.86328125	-4.22314453	+24.19189453	+19.66552734	-50.77880859	+2684	+12.44970703	-0.51855469	-3.12011719	-4.54833984	-11.86523438	+22.03857422	+2716	+10.32714844	-3.75292969	-4.39892578	+22.14843750	+5.25146484	-42.18750000	+1948
+1457971124.02230000	+12.60351563	-1.94677734	-4.27148438	+24.47753906	+19.40185547	-51.04248047	+2668	+12.39697266	-0.59765625	-3.18603516	-4.28466797	-11.86523438	+21.53320313	+2696	+10.27880859	-3.85400391	-4.43408203	+22.23632813	+5.47119141	-42.58300781	+1948
+1457971124.02650000	+12.55517578	-2.03906250	-4.31982422	+24.71923828	+19.16015625	-51.28417969	+2656	+12.33984375	-0.68994141	-3.25195313	-4.13085938	-11.84326172	+21.02783203	+2684	+10.22607422	-3.95507813	-4.47363281	+22.36816406	+5.66894531	-42.93457031	+1952
+1457971124.03480010	+12.45410156	-2.21484375	-4.39453125	+25.24658203	+18.67675781	-51.89941406	+2620	+12.22998047	-0.86572266	-3.37500000	-3.71337891	-11.79931641	+20.01708984	+2652	+10.13378906	-4.16162109	-4.52636719	+22.58789063	+5.99853516	-43.76953125	+1948
+1457971124.03900000	+12.40136719	-2.31152344	-4.43847656	+25.46630859	+18.52294922	-52.16308594	+2608	+12.17285156	-0.96679688	-3.43652344	-3.58154297	-11.77734375	+19.53369141	+2636	+10.08544922	-4.26269531	-4.55712891	+22.71972656	+6.17431641	-44.09912109	+1948
+1457971124.04320000	+12.35302734	-2.40380859	-4.46923828	+25.70800781	+18.28125000	-52.51464844	+2592	+12.11572266	-1.06347656	-3.49365234	-3.42773438	-11.75537109	+19.05029297	+2620	+10.04150391	-4.36376953	-4.57470703	+22.87353516	+6.24023438	-44.51660156	+1940
+1457971124.04730010	+12.30029297	-2.49609375	-4.50000000	+25.94970703	+18.10546875	-52.82226563	+2576	+12.05419922	-1.15136719	-3.54199219	-3.20800781	-11.79931641	+18.58886719	+2600	+9.99316406	-4.46923828	-4.59667969	+23.00537109	+6.39404297	-44.91210938	+1940
+1457971124.05150010	+12.24755859	-2.59277344	-4.53515625	+26.14746094	+17.92968750	-53.12988281	+2560	+11.99707031	-1.25244141	-3.59033203	-3.07617188	-11.82128906	+18.12744141	+2584	+9.94482422	-4.57031250	-4.61865234	+23.15917969	+6.50390625	-45.26367188	+1936
+1457971124.05979990	+12.14648438	-2.77734375	-4.58349609	+26.60888672	+17.55615234	-53.85498047	+2520	+11.88281250	-1.44140625	-3.67822266	-2.70263672	-11.93115234	+17.20458984	+2544	+9.85253906	-4.78564453	-4.64501953	+23.44482422	+6.65771484	-46.09863281	+1924
+1457971124.06399990	+12.09375000	-2.87402344	-4.60986328	+26.80664063	+17.38037109	-54.16259766	+2500	+11.82128906	-1.54248047	-3.72216797	-2.57080078	-11.99707031	+16.76513672	+2524	+9.80859375	-4.88671875	-4.65820313	+23.62060547	+6.72363281	-46.45019531	+1916
+1457971124.06810000	+12.04101563	-2.97070313	-4.62744141	+27.02636719	+17.20458984	-54.53613281	+2480	+11.76416016	-1.64355469	-3.75292969	-2.41699219	-12.08496094	+16.30371094	+2504	+9.76464844	-4.99218750	-4.66699219	+23.81835938	+6.74560547	-46.86767578	+1908
+1457971124.07230000	+11.98388672	-3.06298828	-4.64062500	+27.31201172	+17.00683594	-54.88769531	+2460	+11.70263672	-1.73144531	-3.78369141	-2.19726563	-12.19482422	+15.86425781	+2480	+9.71191406	-5.10205078	-4.67578125	+23.95019531	+6.85546875	-47.24121094	+1900
+1457971124.07649990	+11.92675781	-3.15527344	-4.65820313	+27.53173828	+16.78710938	-55.21728516	+2444	+11.64111328	-1.83251953	-3.81445313	-2.04345703	-12.30468750	+15.44677734	+2460	+9.66796875	-5.20751953	-4.68896484	+24.14794922	+6.89941406	-47.57080078	+1896
+1457971124.08060000	+11.87841797	-3.25195313	-4.66259766	+27.77343750	+16.52343750	-55.59082031	+2420	+11.58398438	-1.92919922	-3.83642578	-1.86767578	-12.45849609	+15.00732422	+2436	+9.61962891	-5.31298828	-4.68896484	+24.32373047	+6.89941406	-47.98828125	+1888
+1457971124.08480000	+11.82128906	-3.33544922	-4.67138672	+28.10302734	+16.25976563	-55.92041016	+2400	+11.52246094	-2.02148438	-3.85839844	-1.64794922	-12.56835938	+14.58984375	+2416	+9.56689453	-5.42724609	-4.69335938	+24.45556641	+6.96533203	-48.36181641	+1884
+1457971124.09310010	+11.71142578	-3.52441406	-4.67138672	+28.67431641	+15.68847656	-56.62353516	+2364	+11.40820313	-2.21484375	-3.89355469	-1.31835938	-12.87597656	+13.73291016	+2372	+9.47021484	-5.64257813	-4.69775391	+24.80712891	+7.05322266	-49.06494141	+1872
+1457971124.09730010	+11.64990234	-3.60791016	-4.67138672	+29.06982422	+15.42480469	-56.86523438	+2348	+11.34667969	-2.30712891	-3.90673828	-1.12060547	-12.94189453	+13.33740234	+2352	+9.41308594	-5.75244141	-4.70214844	+24.91699219	+7.14111328	-49.39453125	+1872
+1457971124.10150000	+11.59277344	-3.70019531	-4.67578125	+29.42138672	+15.13916016	-57.08496094	+2336	+11.28955078	-2.39941406	-3.92431641	-0.96679688	-13.00781250	+12.96386719	+2336	+9.36474609	-5.85791016	-4.70654297	+25.11474609	+7.22900391	-49.65820313	+1868
+1457971124.10560010	+11.54003906	-3.78808594	-4.66259766	+29.72900391	+14.76562500	-57.39257813	+2324	+11.23681641	-2.49609375	-3.92431641	-0.81298828	-13.18359375	+12.59033203	+2316	+9.31201172	-5.96337891	-4.69775391	+25.26855469	+7.25097656	-49.98779297	+1868
+1457971124.10980010	+11.47851563	-3.86718750	-4.65380859	+30.16845703	+14.45800781	-57.56835938	+2312	+11.17529297	-2.58398438	-3.92871094	-0.65917969	-13.24951172	+12.23876953	+2300	+9.25488281	-6.07324219	-4.69335938	+25.35644531	+7.33886719	-50.25146484	+1872
+1457971124.11400010	+11.42138672	-3.95507813	-4.64941406	+30.56396484	+14.08447266	-57.72216797	+2304	+11.11816406	-2.68066406	-3.93750000	-0.52734375	-13.27148438	+11.90917969	+2284	+9.20214844	-6.17431641	-4.69335938	+25.53222656	+7.44873047	-50.44921875	+1872
+1457971124.12229990	+11.31152344	-4.11767578	-4.61425781	+31.44287109	+13.29345703	-58.05175781	+2292	+11.01269531	-2.86523438	-3.92871094	-0.30761719	-13.46923828	+11.27197266	+2252	+9.09228516	-6.38964844	-4.66259766	+25.72998047	+7.53662109	-50.95458984	+1888
+1457971124.12649990	+11.25439453	-4.20556641	-4.60107422	+31.90429688	+12.87597656	-58.11767578	+2284	+10.95556641	-2.95751953	-3.93310547	-0.21972656	-13.46923828	+11.00830078	+2240	+9.04394531	-6.48632813	-4.65380859	+25.90576172	+7.62451172	-51.10839844	+1892
+1457971124.13060000	+11.20166016	-4.28906250	-4.57031250	+32.32177734	+12.41455078	-58.29345703	+2288	+10.90283203	-3.05419922	-3.91552734	-0.15380859	-13.57910156	+10.72265625	+2228	+8.99121094	-6.58740234	-4.63183594	+26.01562500	+7.64648438	-51.35009766	+1900
+1457971124.13480000	+11.14013672	-4.36376953	-4.55273438	+32.84912109	+11.99707031	-58.29345703	+2284	+10.85009766	-3.14208984	-3.91113281	-0.08789063	-13.57910156	+10.50292969	+2216	+8.93847656	-6.68847656	-4.60986328	+26.10351563	+7.71240234	-51.48193359	+1908
+1457971124.13899990	+11.08740234	-4.44287109	-4.53515625	+33.35449219	+11.53564453	-58.29345703	+2284	+10.79736328	-3.23437500	-3.90234375	-0.04394531	-13.57910156	+10.30517578	+2208	+8.89013672	-6.78076172	-4.59667969	+26.27929688	+7.75634766	-51.59179688	+1912
+1457971124.14310000	+11.03906250	-4.52197266	-4.49560547	+33.81591797	+10.98632813	-58.40332031	+2288	+10.74462891	-3.32666016	-3.88037109	-0.02197266	-13.68896484	+10.08544922	+2200	+8.84619141	-6.87304688	-4.56152344	+26.41113281	+7.71240234	-51.78955078	+1924
+1457971124.15140010	+10.93359375	-4.67138672	-4.43847656	+34.91455078	+9.93164063	-58.38134766	+2292	+10.64355469	-3.50244141	-3.84960938	+0.02197266	-13.75488281	+9.77783203	+2184	+8.75830078	-7.05761719	-4.50000000	+26.69677734	+7.69042969	-52.00927734	+1940
+1457971124.15560010	+10.88525391	-4.74609375	-4.39013672	+35.41992188	+9.31640625	-58.49121094	+2296	+10.59521484	-3.59472656	-3.81884766	+0.02197266	-13.88671875	+9.62402344	+2180	+8.71875000	-7.14550781	-4.46044922	+26.85058594	+7.60253906	-52.18505859	+1948
+1457971124.15980010	+10.82812500	-4.81640625	-4.35498047	+35.96923828	+8.76708984	-58.44726563	+2300	+10.54248047	-3.68261719	-3.79248047	+0.00000000	-13.93066406	+9.51416016	+2176	+8.67919922	-7.23779297	-4.42089844	+26.96044922	+7.51464844	-52.29492188	+1956
+1457971124.16389990	+10.78417969	-4.88671875	-4.31542969	+36.54052734	+8.17382813	-58.42529297	+2296	+10.49414063	-3.76611328	-3.77050781	+0.00000000	-13.97460938	+9.42626953	+2168	+8.64843750	-7.31689453	-4.38574219	+27.18017578	+7.44873047	-52.38281250	+1956
+1457971124.16810010	+10.73583984	-4.95703125	-4.26269531	+37.06787109	+7.53662109	-58.51318359	+2304	+10.45019531	-3.84960938	-3.73535156	-0.02197266	-14.12841797	+9.31640625	+2164	+8.61328125	-7.40039063	-4.33740234	+27.35595703	+7.29492188	-52.49267578	+1960
+1457971124.17230010	+10.68310547	-5.02294922	-4.21435547	+37.59521484	+6.92138672	-58.51318359	+2304	+10.39746094	-3.93310547	-3.70458984	-0.08789063	-14.17236328	+9.25048828	+2160	+8.57812500	-7.48828125	-4.29345703	+27.48779297	+7.18505859	-52.60253906	+1968
+1457971124.18059990	+10.59521484	-5.14599609	-4.10449219	+38.71582031	+5.62500000	-58.62304688	+2308	+10.30957031	-4.09130859	-3.62548828	-0.17578125	-14.43603516	+9.14062500	+2152	+8.51660156	-7.64208984	-4.19677734	+27.90527344	+6.89941406	-52.75634766	+1968
+1457971124.18479990	+10.54687500	-5.21630859	-4.05175781	+39.17724609	+5.03173828	-58.64501953	+2308	+10.26562500	-4.17480469	-3.58593750	-0.28564453	-14.54589844	+9.11865234	+2148	+8.48583984	-7.72119141	-4.14404297	+28.03710938	+6.72363281	-52.84423828	+1968
+1457971124.18890000	+10.50732422	-5.26904297	-3.99902344	+39.74853516	+4.48242188	-58.64501953	+2304	+10.22607422	-4.24951172	-3.55078125	-0.32958984	-14.61181641	+9.09667969	+2144	+8.45507813	-7.79589844	-4.09570313	+28.25683594	+6.61376953	-52.88818359	+1964
+1457971124.19310000	+10.46777344	-5.32617188	-3.92871094	+40.27587891	+3.84521484	-58.79882813	+2304	+10.18652344	-4.32421875	-3.49804688	-0.37353516	-14.80957031	+9.05273438	+2140	+8.42431641	-7.87060547	-4.04296875	+28.43261719	+6.45996094	-52.93212891	+1964
+1457971124.19730000	+10.41943359	-5.39208984	-3.86718750	+40.64941406	+3.31787109	-58.82080078	+2308	+10.14697266	-4.39892578	-3.45410156	-0.50537109	-14.87548828	+9.05273438	+2136	+8.39355469	-7.94970703	-3.99023438	+28.56445313	+6.32812500	-52.97607422	+1964
+1457971124.20140000	+10.37988281	-5.44042969	-3.81445313	+41.17675781	+2.81250000	-58.79882813	+2300	+10.10742188	-4.46923828	-3.41455078	-0.57128906	-14.91943359	+9.09667969	+2132	+8.36279297	-8.02001953	-3.94189453	+28.74023438	+6.21826172	-52.93212891	+1956
+1457971124.20980000	+10.30078125	-5.55468750	-3.67382813	+41.94580078	+1.80175781	-58.99658203	+2304	+10.03710938	-4.60986328	-3.30468750	-0.74707031	-15.16113281	+9.09667969	+2128	+8.29248047	-8.16064453	-3.83203125	+28.98193359	+5.97656250	-52.93212891	+1952
+1457971124.21390010	+10.26123047	-5.59863281	-3.62109375	+42.38525391	+1.40625000	-58.99658203	+2300	+10.00195313	-4.67578125	-3.25634766	-0.79101563	-15.18310547	+9.14062500	+2124	+8.25732422	-8.23095703	-3.78369141	+29.13574219	+5.91064453	-52.84423828	+1948
+1457971124.21810010	+10.23046875	-5.64257813	-3.54638672	+42.82470703	+0.96679688	-59.12841797	+2300	+9.97119141	-4.73730469	-3.19921875	-0.81298828	-15.31494141	+9.14062500	+2128	+8.22656250	-8.29687500	-3.72656250	+29.24560547	+5.82275391	-52.80029297	+1948
+1457971124.22219990	+10.19091797	-5.70410156	-3.48046875	+43.04443359	+0.65917969	-59.19433594	+2300	+9.93603516	-4.80322266	-3.14208984	-0.87890625	-15.35888672	+9.18457031	+2124	+8.19140625	-8.37158203	-3.67382813	+29.33349609	+5.75683594	-52.75634766	+1944
+1457971124.22639990	+10.16015625	-5.74804688	-3.42333984	+43.39599609	+0.37353516	-59.17236328	+2296	+9.90527344	-4.86474609	-3.09375000	-0.87890625	-15.35888672	+9.22851563	+2124	+8.15625000	-8.43310547	-3.62548828	+29.44335938	+5.71289063	-52.64648438	+1944
+1457971124.23060010	+10.12939453	-5.79199219	-3.35302734	+43.74755859	+0.08789063	-59.26025391	+2296	+9.87451172	-4.92187500	-3.03222656	-0.85693359	-15.44677734	+9.25048828	+2124	+8.12109375	-8.49902344	-3.57275391	+29.55322266	+5.66894531	-52.55859375	+1940
+1457971124.23470000	+10.08984375	-5.85351563	-3.28710938	+43.90136719	-0.13183594	-59.32617188	+2300	+9.84375000	-4.98339844	-2.97509766	-0.85693359	-15.46875000	+9.31640625	+2128	+8.08154297	-8.56494141	-3.52001953	+29.59716797	+5.62500000	-52.44873047	+1944
+1457971124.24309990	+10.03271484	-5.93261719	-3.16406250	+44.42871094	-0.50537109	-59.39208984	+2296	+9.78662109	-5.08886719	-2.86083984	-0.76904297	-15.49072266	+9.42626953	+2128	+8.01562500	-8.68359375	-3.41455078	+29.81689453	+5.53710938	-52.22900391	+1940
+1457971124.24720000	+9.99755859	-5.98974609	-3.10253906	+44.51660156	-0.63720703	-59.45800781	+2296	+9.75585938	-5.14160156	-2.80371094	-0.72509766	-15.51269531	+9.49218750	+2132	+7.98486328	-8.74951172	-3.35742188	+29.90478516	+5.47119141	-52.14111328	+1944
+1457971124.25140000	+9.97119141	-6.02929688	-3.04541016	+44.71435547	-0.74707031	-59.47998047	+2296	+9.72509766	-5.18994141	-2.75097656	-0.61523438	-15.49072266	+9.55810547	+2132	+7.95849609	-8.80224609	-3.30468750	+30.03662109	+5.44921875	-52.03125000	+1944
+1457971124.25560000	+9.94482422	-6.07324219	-2.97949219	+44.91210938	-0.85693359	-59.54589844	+2296	+9.70312500	-5.23828125	-2.68945313	-0.50537109	-15.53466797	+9.60205078	+2136	+7.92773438	-8.85498047	-3.24316406	+30.14648438	+5.38330078	-51.94335938	+1944
+1457971124.25970010	+9.91406250	-6.12158203	-2.92236328	+44.97802734	-0.92285156	-59.56787109	+2296	+9.67236328	-5.28662109	-2.63232422	-0.46142578	-15.53466797	+9.68994141	+2136	+7.90136719	-8.91650391	-3.18603516	+30.25634766	+5.31738281	-51.85546875	+1944
+1457971124.26390000	+9.89208984	-6.16113281	-2.86523438	+45.13183594	-1.01074219	-59.58984375	+2292	+9.64599609	-5.33056641	-2.57958984	-0.32958984	-15.51269531	+9.77783203	+2136	+7.87939453	-8.96044922	-3.12890625	+30.41015625	+5.25146484	-51.74560547	+1944
+1457971124.26810000	+9.87011719	-6.20068359	-2.80371094	+45.26367188	-1.09863281	-59.63378906	+2288	+9.62402344	-5.37451172	-2.51806641	-0.21972656	-15.53466797	+9.86572266	+2140	+7.86181641	-9.01318359	-3.06738281	+30.54199219	+5.16357422	-51.65771484	+1944
+1457971124.27640010	+9.81738281	-6.28417969	-2.68505859	+45.39550781	-1.20849609	-59.65576172	+2284	+9.57128906	-5.45800781	-2.40820313	-0.04394531	-15.51269531	+10.08544922	+2136	+7.82666016	-9.10107422	-2.94433594	+30.84960938	+4.96582031	-51.48193359	+1936
+1457971124.28060010	+9.79980469	-6.31933594	-2.62353516	+45.50537109	-1.29638672	-59.69970703	+2280	+9.54931641	-5.49316406	-2.34667969	+0.08789063	-15.55664063	+10.19531250	+2136	+7.81347656	-9.14501953	-2.87841797	+31.02539063	+4.83398438	-51.43798828	+1932
+1457971124.28469990	+9.77783203	-6.35888672	-2.56640625	+45.54931641	-1.34033203	-59.72167969	+2276	+9.52294922	-5.53710938	-2.29394531	+0.13183594	-15.53466797	+10.32714844	+2136	+7.80029297	-9.18896484	-2.81250000	+31.17919922	+4.72412109	-51.39404297	+1928
+1457971124.28889990	+9.75585938	-6.39404297	-2.50927734	+45.61523438	-1.38427734	-59.69970703	+2268	+9.50537109	-5.57226563	-2.23681641	+0.24169922	-15.51269531	+10.45898438	+2132	+7.78710938	-9.22851563	-2.75097656	+31.35498047	+4.63623047	-51.30615234	+1924
+1457971124.29310010	+9.73828125	-6.42480469	-2.45214844	+45.70312500	-1.45019531	-59.72167969	+2264	+9.48339844	-5.60302734	-2.17968750	+0.37353516	-15.53466797	+10.59082031	+2128	+7.77832031	-9.26367188	-2.68505859	+31.53076172	+4.54833984	-51.21826172	+1916
+1457971124.29720000	+9.71630859	-6.46435547	-2.39501953	+45.72509766	-1.49414063	-59.72167969	+2256	+9.46142578	-5.64257813	-2.12695313	+0.41748047	-15.51269531	+10.74462891	+2124	+7.76513672	-9.30322266	-2.62353516	+31.68457031	+4.43847656	-51.15234375	+1908
+1457971124.30550000	+9.68115234	-6.52148438	-2.28076172	+45.83496094	-1.53808594	-59.65576172	+2236	+9.42626953	-5.69970703	-2.01708984	+0.63720703	-15.44677734	+11.05224609	+2112	+7.74755859	-9.36914063	-2.49609375	+32.01416016	+4.24072266	-50.95458984	+1884
+1457971124.30970000	+9.66357422	-6.55224609	-2.22802734	+45.85693359	-1.56005859	-59.65576172	+2228	+9.40429688	-5.73046875	-1.96435547	+0.70312500	-15.40283203	+11.18408203	+2108	+7.73876953	-9.39990234	-2.43457031	+32.16796875	+4.17480469	-50.88867188	+1872
+1457971124.31390000	+9.64599609	-6.57861328	-2.17089844	+45.92285156	-1.53808594	-59.61181641	+2220	+9.38671875	-5.75683594	-1.91162109	+0.81298828	-15.35888672	+11.33789063	+2100	+7.72558594	-9.43505859	-2.37304688	+32.29980469	+4.10888672	-50.82275391	+1864
+1457971124.31800010	+9.62841797	-6.60498047	-2.11816406	+45.96679688	-1.53808594	-59.56787109	+2208	+9.36914063	-5.77880859	-1.85888672	+0.92285156	-15.29296875	+11.49169922	+2092	+7.70800781	-9.46142578	-2.31591797	+32.43164063	+4.04296875	-50.69091797	+1848
+1457971124.32220010	+9.61083984	-6.62695313	-2.06542969	+46.01074219	-1.49414063	-59.54589844	+2196	+9.35156250	-5.80517578	-1.80615234	+1.01074219	-15.27099609	+11.60156250	+2084	+7.69482422	-9.49658203	-2.25878906	+32.54150391	+3.99902344	-50.60302734	+1840
+1457971124.32640000	+9.59326172	-6.65332031	-2.01269531	+46.07666016	-1.45019531	-59.50195313	+2188	+9.33398438	-5.82714844	-1.75781250	+1.14257813	-15.20507813	+11.71142578	+2076	+7.68164063	-9.52734375	-2.19726563	+32.65136719	+3.97705078	-50.53710938	+1828
+1457971124.33470010	+9.55371094	-6.69287109	-1.91601563	+46.18652344	-1.31835938	-59.39208984	+2164	+9.29882813	-5.86669922	-1.66113281	+1.38427734	-15.02929688	+11.95312500	+2060	+7.64208984	-9.58007813	-2.10058594	+32.82714844	+3.93310547	-50.22949219	+1804
+1457971124.33890010	+9.53613281	-6.71044922	-1.86328125	+46.25244141	-1.25244141	-59.34814453	+2156	+9.28125000	-5.88427734	-1.61279297	+1.51611328	-14.96337891	+12.04101563	+2052	+7.62011719	-9.60644531	-2.04785156	+32.91503906	+3.91113281	-50.14160156	+1792
+1457971124.34299990	+9.51416016	-6.72802734	-1.81933594	+46.31835938	-1.16455078	-59.28222656	+2144	+9.26367188	-5.90185547	-1.57324219	+1.66992188	-14.85351563	+12.15087891	+2044	+7.59814453	-9.63281250	-2.00390625	+33.00292969	+3.91113281	-49.98779297	+1780
+1457971124.34719990	+9.49658203	-6.74121094	-1.77539063	+46.40625000	-1.09863281	-59.23828125	+2136	+9.24609375	-5.91503906	-1.52490234	+1.82373047	-14.78759766	+12.21679688	+2036	+7.57617188	-9.65917969	-1.95996094	+33.09082031	+3.91113281	-49.85595703	+1772
+1457971124.35139990	+9.47460938	-6.75439453	-1.72705078	+46.49414063	-1.01074219	-59.19433594	+2128	+9.22851563	-5.92822266	-1.48095703	+1.97753906	-14.72167969	+12.28271484	+2028	+7.54980469	-9.68115234	-1.91162109	+33.15673828	+3.91113281	-49.74609375	+1764
+1457971124.35550000	+9.45263672	-6.76757813	-1.68310547	+46.58203125	-0.92285156	-59.10644531	+2120	+9.20654297	-5.94140625	-1.43701172	+2.10937500	-14.61181641	+12.37060547	+2020	+7.52343750	-9.70751953	-1.87207031	+33.22265625	+3.88916016	-49.59228516	+1756
+1457971124.36389990	+9.41308594	-6.78515625	-1.59960938	+46.80175781	-0.79101563	-58.97460938	+2104	+9.17138672	-5.96337891	-1.35351563	+2.43896484	-14.45800781	+12.48046875	+2004	+7.47949219	-9.74707031	-1.78857422	+33.42041016	+3.86718750	-49.35058594	+1740
+1457971124.36800000	+9.39111328	-6.79394531	-1.56005859	+46.91162109	-0.72509766	-58.88671875	+2096	+9.15380859	-5.96777344	-1.31396484	+2.61474609	-14.34814453	+12.59033203	+1996	+7.45312500	-9.76904297	-1.75341797	+33.50830078	+3.84521484	-49.19677734	+1736
+1457971124.37220000	+9.37353516	-6.79833984	-1.52490234	+47.04345703	-0.68115234	-58.79882813	+2092	+9.13183594	-5.97656250	-1.27880859	+2.76855469	-14.28222656	+12.65625000	+1992	+7.43115234	-9.78222656	-1.71386719	+33.61816406	+3.82324219	-49.06494141	+1728
+1457971124.37630010	+9.35156250	-6.80273438	-1.48535156	+47.17529297	-0.65917969	-58.71093750	+2084	+9.11425781	-5.98095703	-1.23925781	+2.92236328	-14.21630859	+12.72216797	+1984	+7.41357422	-9.79980469	-1.67431641	+33.72802734	+3.77929688	-48.97705078	+1720
+1457971124.38050010	+9.33398438	-6.80712891	-1.44580078	+47.30712891	-0.63720703	-58.64501953	+2080	+9.09667969	-5.98535156	-1.19970703	+3.09814453	-14.15039063	+12.81005859	+1976	+7.39160156	-9.81298828	-1.63476563	+33.83789063	+3.73535156	-48.86718750	+1716
+1457971124.38470010	+9.31640625	-6.81152344	-1.41064453	+47.43896484	-0.63720703	-58.53515625	+2072	+9.07910156	-5.99414063	-1.16455078	+3.22998047	-14.08447266	+12.89794922	+1968	+7.37841797	-9.82617188	-1.59521484	+33.96972656	+3.69140625	-48.80126953	+1708
+1457971124.39299990	+9.28125000	-6.81152344	-1.33593750	+47.72460938	-0.65917969	-58.35937500	+2060	+9.04394531	-5.99853516	-1.09423828	+3.53759766	-13.95263672	+13.09570313	+1948	+7.34765625	-9.84814453	-1.51171875	+34.23339844	+3.55957031	-48.66943359	+1692
+1457971124.39720010	+9.26367188	-6.81591797	-1.30517578	+47.83447266	-0.65917969	-58.24951172	+2052	+9.02636719	-6.00292969	-1.05908203	+3.64746094	-13.86474609	+13.22753906	+1940	+7.33447266	-9.85693359	-1.47216797	+34.38720703	+3.49365234	-48.60351563	+1684
+1457971124.40130000	+9.25048828	-6.81591797	-1.27001953	+47.98828125	-0.70312500	-58.13964844	+2048	+9.01318359	-6.00292969	-1.02832031	+3.77929688	-13.82080078	+13.33740234	+1932	+7.32568359	-9.86132813	-1.42822266	+34.51904297	+3.42773438	-48.58154297	+1676
+1457971124.40549990	+9.23291016	-6.81152344	-1.23925781	+48.12011719	-0.74707031	-58.02978516	+2044	+9.00000000	-6.00292969	-0.99755859	+3.91113281	-13.75488281	+13.46923828	+1920	+7.31689453	-9.86572266	-1.38867188	+34.67285156	+3.33984375	-48.53759766	+1668
+1457971124.40969990	+9.21972656	-6.81591797	-1.20410156	+48.20800781	-0.79101563	-57.91992188	+2044	+8.98242188	-6.00732422	-0.96240234	+3.97705078	-13.71093750	+13.57910156	+1912	+7.31250000	-9.87011719	-1.34912109	+34.82666016	+3.25195313	-48.51562500	+1656
+1457971124.41800000	+9.19335938	-6.81152344	-1.14257813	+48.44970703	-0.87890625	-57.70019531	+2048	+8.96044922	-6.00292969	-0.90527344	+4.21875000	-13.60107422	+13.84277344	+1896	+7.29492188	-9.87451172	-1.27001953	+35.06835938	+3.12011719	-48.47167969	+1636
+1457971124.42220000	+9.18017578	-6.81591797	-1.11621094	+48.49365234	-0.90087891	-57.61230469	+2048	+8.94726563	-6.00732422	-0.87451172	+4.26269531	-13.53515625	+13.95263672	+1892	+7.29052734	-9.87890625	-1.23046875	+35.17822266	+3.05419922	-48.47167969	+1624
+1457971124.42630000	+9.17138672	-6.81591797	-1.08544922	+48.58154297	-0.94482422	-57.48046875	+2052	+8.93408203	-6.00732422	-0.84375000	+4.35058594	-13.49121094	+14.06250000	+1884	+7.28173828	-9.88330078	-1.19091797	+35.26611328	+2.98828125	-48.44970703	+1616
+1457971124.43050000	+9.16259766	-6.81152344	-1.05908203	+48.66943359	-0.96679688	-57.34863281	+2056	+8.92529297	-6.00292969	-0.81738281	+4.43847656	-13.40332031	+14.21630859	+1880	+7.27294922	-9.88330078	-1.15576172	+35.35400391	+2.92236328	-48.38378906	+1604
+1457971124.43470000	+9.14941406	-6.81591797	-1.03271484	+48.69140625	-0.98876953	-57.23876953	+2064	+8.91650391	-6.00732422	-0.79101563	+4.46044922	-13.33740234	+14.32617188	+1876	+7.26855469	-9.88769531	-1.12500000	+35.44189453	+2.87841797	-48.33984375	+1592
+1457971124.44300010	+9.13183594	-6.80712891	-0.98437500	+48.82324219	-1.05468750	-56.99707031	+2076	+8.89892578	-6.00292969	-0.74267578	+4.61425781	-13.22753906	+14.56787109	+1872	+7.25097656	-9.88769531	-1.06347656	+35.55175781	+2.79052734	-48.20800781	+1576
+1457971124.44720010	+9.12304688	-6.80712891	-0.95800781	+48.82324219	-1.05468750	-56.90917969	+2088	+8.89013672	-6.00732422	-0.71630859	+4.63623047	-13.18359375	+14.65576172	+1872	+7.23779297	-9.89208984	-1.03710938	+35.57373047	+2.74658203	-48.14208984	+1572
+1457971124.45129990	+9.11425781	-6.80712891	-0.93603516	+48.86718750	-1.05468750	-56.79931641	+2096	+8.88574219	-6.00292969	-0.68994141	+4.70214844	-13.11767578	+14.74365234	+1876	+7.22460938	-9.89648438	-1.01074219	+35.57373047	+2.72460938	-48.07617188	+1568
+1457971124.45549990	+9.10546875	-6.80273438	-0.91406250	+48.91113281	-1.07666016	-56.66748047	+2104	+8.87695313	-6.00292969	-0.67236328	+4.74609375	-13.02978516	+14.87548828	+1872	+7.21142578	-9.89648438	-0.98876953	+35.57373047	+2.70263672	-47.94433594	+1564
+1457971124.45960000	+9.09667969	-6.80273438	-0.89648438	+48.91113281	-1.07666016	-56.57958984	+2116	+8.87255859	-6.00292969	-0.65039063	+4.79003906	-12.96386719	+14.94140625	+1876	+7.19824219	-9.90527344	-0.97119141	+35.55175781	+2.70263672	-47.83447266	+1556
+1457971124.46799990	+9.08349609	-6.79833984	-0.86132813	+48.95507813	-1.07666016	-56.33789063	+2136	+8.85937500	-5.99853516	-0.61083984	+4.87792969	-12.83203125	+15.11718750	+1876	+7.16748047	-9.90966797	-0.93603516	+35.48583984	+2.68066406	-47.57080078	+1548
+1457971124.47210000	+9.07470703	-6.79394531	-0.84375000	+48.97705078	-1.05468750	-56.25000000	+2144	+8.85498047	-5.99853516	-0.59326172	+4.89990234	-12.78808594	+15.18310547	+1880	+7.14990234	-9.91406250	-0.92724609	+35.44189453	+2.68066406	-47.43896484	+1544
+1457971124.47630000	+9.06591797	-6.78955078	-0.82617188	+48.99902344	-1.05468750	-56.20605469	+2156	+8.85058594	-5.99414063	-0.57128906	+4.94384766	-12.74414063	+15.22705078	+1880	+7.13671875	-9.91406250	-0.90966797	+35.39794922	+2.68066406	-47.32910156	+1544
+1457971124.48050000	+9.06152344	-6.78955078	-0.81298828	+49.04296875	-1.05468750	-56.07421875	+2164	+8.84619141	-5.99414063	-0.56250000	+4.98779297	-12.65625000	+15.31494141	+1884	+7.11914063	-9.91845703	-0.90527344	+35.37597656	+2.68066406	-47.17529297	+1540
+1457971124.48460010	+9.05712891	-6.78515625	-0.79980469	+49.04296875	-1.03271484	-56.00830078	+2176	+8.84179688	-5.99414063	-0.54931641	+5.00976563	-12.61230469	+15.33691406	+1884	+7.10595703	-9.92285156	-0.89648438	+35.33203125	+2.70263672	-47.06542969	+1536
+1457971124.48880000	+9.04833984	-6.78515625	-0.78662109	+49.04296875	-1.03271484	-55.98632813	+2184	+8.83740234	-5.99414063	-0.53173828	+5.03173828	-12.61230469	+15.33691406	+1888	+7.09277344	-9.92285156	-0.88330078	+35.28808594	+2.72460938	-46.97753906	+1532
+1457971124.49710010	+9.03955078	-6.78515625	-0.77343750	+49.04296875	-0.96679688	-55.81054688	+2204	+8.82861328	-5.99414063	-0.51855469	+5.05371094	-12.43652344	+15.40283203	+1888	+7.06640625	-9.93164063	-0.87451172	+35.20019531	+2.76855469	-46.71386719	+1520
+1457971124.50130010	+9.03515625	-6.78515625	-0.76464844	+49.04296875	-0.94482422	-55.78857422	+2212	+8.82421875	-5.99414063	-0.50976563	+5.07568359	-12.43652344	+15.40283203	+1892	+7.05761719	-9.93164063	-0.87011719	+35.17822266	+2.79052734	-46.66992188	+1516
+1457971124.50550010	+9.03076172	-6.78076172	-0.76464844	+49.06494141	-0.92285156	-55.70068359	+2216	+8.81982422	-5.98974609	-0.50976563	+5.07568359	-12.34863281	+15.44677734	+1892	+7.04882813	-9.93164063	-0.87011719	+35.15625000	+2.83447266	-46.53808594	+1512
+1457971124.50959990	+9.02636719	-6.78515625	-0.76464844	+49.02099609	-0.87890625	-55.65673828	+2224	+8.81982422	-5.99414063	-0.50537109	+5.05371094	-12.32666016	+15.42480469	+1892	+7.04443359	-9.93164063	-0.86572266	+35.15625000	+2.87841797	-46.47216797	+1508
+1457971124.51379990	+9.02197266	-6.78515625	-0.76025391	+49.02099609	-0.85693359	-55.67871094	+2232	+8.81542969	-5.99414063	-0.50097656	+5.05371094	-12.30468750	+15.40283203	+1892	+7.04003906	-9.93164063	-0.86132813	+35.15625000	+2.92236328	-46.45019531	+1504
+1457971124.51799990	+9.02197266	-6.78515625	-0.76025391	+48.99902344	-0.81298828	-55.61279297	+2240	+8.81542969	-5.99414063	-0.50097656	+5.03173828	-12.23876953	+15.40283203	+1892	+7.03564453	-9.93164063	-0.85693359	+35.15625000	+2.96630859	-46.40625000	+1500
+1457971124.52210000	+9.01757813	-6.78955078	-0.76025391	+48.95507813	-0.76904297	-55.61279297	+2244	+8.81103516	-5.99853516	-0.50537109	+5.03173828	-12.21679688	+15.40283203	+1892	+7.03564453	-9.93164063	-0.85253906	+35.17822266	+3.03222656	-46.38427734	+1496
+1457971124.53040000	+9.01757813	-6.79833984	-0.76464844	+48.88916016	-0.65917969	-55.56884766	+2256	+8.81103516	-5.99853516	-0.50537109	+5.00976563	-12.15087891	+15.35888672	+1892	+7.03564453	-9.92724609	-0.84375000	+35.20019531	+3.12011719	-46.38427734	+1488
+1457971124.53460000	+9.01318359	-6.79833984	-0.76464844	+48.84521484	-0.61523438	-55.54687500	+2260	+8.80664063	-5.99853516	-0.50976563	+4.98779297	-12.12890625	+15.33691406	+1892	+7.04003906	-9.92724609	-0.83935547	+35.22216797	+3.16406250	-46.38427734	+1484
+1457971124.53880000	+9.01318359	-6.80273438	-0.76904297	+48.82324219	-0.57128906	-55.54687500	+2268	+8.80664063	-6.00292969	-0.50976563	+4.96582031	-12.08496094	+15.31494141	+1892	+7.04443359	-9.92285156	-0.83496094	+35.26611328	+3.20800781	-46.38427734	+1484
+1457971124.54290010	+9.00878906	-6.80273438	-0.76904297	+48.77929688	-0.52734375	-55.54687500	+2272	+8.80664063	-6.00292969	-0.51416016	+4.96582031	-12.06298828	+15.29296875	+1892	+7.04882813	-9.91845703	-0.83056641	+35.28808594	+3.25195313	-46.40625000	+1484
+1457971124.54710010	+9.00878906	-6.80712891	-0.76904297	+48.77929688	-0.50537109	-55.52490234	+2276	+8.80664063	-6.00292969	-0.51416016	+4.94384766	-12.04101563	+15.29296875	+1892	+7.04882813	-9.91845703	-0.83056641	+35.33203125	+3.27392578	-46.40625000	+1484
+1457971124.55130000	+9.00878906	-6.80712891	-0.77343750	+48.73535156	-0.46142578	-55.52490234	+2276	+8.80224609	-6.00292969	-0.51416016	+4.94384766	-12.01904297	+15.27099609	+1892	+7.05322266	-9.91406250	-0.82617188	+35.35400391	+3.31787109	-46.42822266	+1484
+1457971124.55960010	+9.00878906	-6.81152344	-0.77343750	+48.69140625	-0.39550781	-55.50292969	+2284	+8.80224609	-6.00292969	-0.51855469	+4.92187500	-11.97509766	+15.22705078	+1888	+7.05761719	-9.90966797	-0.81298828	+35.39794922	+3.38378906	-46.45019531	+1484
+1457971124.56380010	+9.00878906	-6.81152344	-0.77343750	+48.66943359	-0.35156250	-55.48095703	+2288	+8.80224609	-6.00292969	-0.51855469	+4.92187500	-11.95312500	+15.22705078	+1888	+7.05761719	-9.90966797	-0.81298828	+35.39794922	+3.42773438	-46.45019531	+1484
+1457971124.56789990	+9.00439453	-6.81152344	-0.77783203	+48.64746094	-0.32958984	-55.45898438	+2288	+8.80224609	-6.00292969	-0.51855469	+4.89990234	-11.90917969	+15.20507813	+1888	+7.06201172	-9.90527344	-0.80859375	+35.41992188	+3.44970703	-46.45019531	+1484
+1457971124.57209990	+9.00439453	-6.81152344	-0.77783203	+48.62548828	-0.28564453	-55.41503906	+2292	+8.80224609	-6.00292969	-0.51855469	+4.89990234	-11.88720703	+15.20507813	+1888	+7.05761719	-9.90527344	-0.80419922	+35.41992188	+3.47167969	-46.42822266	+1480
+1457971124.57629990	+9.00439453	-6.81152344	-0.77783203	+48.62548828	-0.26367188	-55.39306641	+2292	+8.80224609	-6.00292969	-0.52294922	+4.89990234	-11.86523438	+15.20507813	+1884	+7.05761719	-9.90087891	-0.80419922	+35.41992188	+3.51562500	-46.40625000	+1480
+1457971124.58040000	+9.00000000	-6.81152344	-0.77783203	+48.60351563	-0.21972656	-55.34912109	+2296	+8.79785156	-6.00292969	-0.52294922	+4.89990234	-11.84326172	+15.18310547	+1884	+7.05761719	-9.90087891	-0.80419922	+35.41992188	+3.53759766	-46.36230469	+1480
+1457971124.58880000	+8.99560547	-6.80712891	-0.77783203	+48.58154297	-0.15380859	-55.23925781	+2296	+8.79785156	-6.00292969	-0.52294922	+4.89990234	-11.77734375	+15.16113281	+1880	+7.04882813	-9.89648438	-0.79980469	+35.39794922	+3.62548828	-46.27441406	+1480
+1457971124.59290000	+8.99121094	-6.80712891	-0.77783203	+48.58154297	-0.10986328	-55.17333984	+2300	+8.79785156	-6.00292969	-0.52294922	+4.89990234	-11.75537109	+15.16113281	+1880	+7.04003906	-9.89648438	-0.79980469	+35.35400391	+3.66943359	-46.20849609	+1480
+1457971124.59710000	+8.98681641	-6.80273438	-0.77783203	+48.55957031	-0.04394531	-55.06347656	+2300	+8.79345703	-6.00292969	-0.52294922	+4.89990234	-11.68945313	+15.13916016	+1880	+7.03125000	-9.89648438	-0.80419922	+35.33203125	+3.73535156	-46.09863281	+1480
+1457971124.60130000	+8.98242188	-6.80273438	-0.78222656	+48.55957031	+0.00000000	-54.97558594	+2300	+8.79345703	-6.00292969	-0.52294922	+4.89990234	-11.64550781	+15.13916016	+1876	+7.02246094	-9.89648438	-0.80859375	+35.28808594	+3.80126953	-45.98876953	+1480
+1457971124.60540010	+8.97802734	-6.79833984	-0.78222656	+48.53759766	+0.06591797	-54.86572266	+2304	+8.78906250	-5.99853516	-0.52294922	+4.87792969	-11.57958984	+15.11718750	+1876	+7.01367188	-9.89648438	-0.81298828	+35.24414063	+3.86718750	-45.87890625	+1480
+1457971124.60960010	+8.96923828	-6.79394531	-0.78662109	+48.53759766	+0.13183594	-54.71191406	+2304	+8.78466797	-5.99853516	-0.52294922	+4.89990234	-11.49169922	+15.11718750	+1876	+7.00048828	-9.89208984	-0.81738281	+35.20019531	+3.95507813	-45.72509766	+1480
+1457971124.61789990	+8.95605469	-6.78955078	-0.79101563	+48.51562500	+0.28564453	-54.49218750	+2304	+8.78027344	-5.99853516	-0.52734375	+4.87792969	-11.29394531	+15.07324219	+1872	+6.96972656	-9.89208984	-0.83056641	+35.09033203	+4.15283203	-45.43945313	+1484
+1457971124.62210010	+8.95166016	-6.78955078	-0.79541016	+48.53759766	+0.37353516	-54.33837891	+2304	+8.77148438	-5.99414063	-0.52734375	+4.89990234	-11.14013672	+15.05126953	+1868	+6.95654297	-9.89208984	-0.83496094	+35.06835938	+4.26269531	-45.28564453	+1484
+1457971124.62620000	+8.94287109	-6.78515625	-0.79980469	+48.53759766	+0.43945313	-54.22851563	+2304	+8.76269531	-5.99414063	-0.53173828	+4.89990234	-11.03027344	+15.02929688	+1868	+6.94335938	-9.89208984	-0.83935547	+35.04638672	+4.37255859	-45.17578125	+1484
+1457971124.63039990	+8.93408203	-6.78515625	-0.80419922	+48.51562500	+0.50537109	-54.11865234	+2304	+8.75830078	-5.99414063	-0.53173828	+4.89990234	-10.89843750	+15.02929688	+1864	+6.93017578	-9.89208984	-0.84814453	+35.02441406	+4.46044922	-45.04394531	+1480
+1457971124.63459990	+8.92529297	-6.78515625	-0.80859375	+48.53759766	+0.57128906	-54.00878906	+2304	+8.74511719	-5.98974609	-0.53613281	+4.92187500	-10.74462891	+15.00732422	+1860	+6.92138672	-9.88769531	-0.85253906	+35.02441406	+4.57031250	-44.93408203	+1480
+1457971124.63870000	+8.91650391	-6.78076172	-0.81298828	+48.55957031	+0.63720703	-53.92089844	+2304	+8.73632813	-5.98974609	-0.53613281	+4.94384766	-10.61279297	+15.00732422	+1860	+6.90820313	-9.88330078	-0.85693359	+35.06835938	+4.65820313	-44.82421875	+1476
+1457971124.64290000	+8.90771484	-6.78076172	-0.81738281	+48.58154297	+0.68115234	-53.83300781	+2300	+8.72753906	-5.98535156	-0.54052734	+4.94384766	-10.50292969	+14.98535156	+1856	+6.90380859	-9.87890625	-0.85693359	+35.11230469	+4.72412109	-44.75830078	+1472
+1457971124.65120010	+8.89013672	-6.77636719	-0.82617188	+48.66943359	+0.76904297	-53.70117188	+2292	+8.70556641	-5.98095703	-0.54492188	+5.00976563	-10.32714844	+14.98535156	+1848	+6.89062500	-9.87011719	-0.85693359	+35.24414063	+4.87792969	-44.67041016	+1464
+1457971124.65540000	+8.88134766	-6.77636719	-0.82617188	+48.71337891	+0.79101563	-53.65722656	+2288	+8.69238281	-5.98095703	-0.54492188	+5.03173828	-10.26123047	+14.98535156	+1844	+6.88623047	-9.86572266	-0.85253906	+35.31005859	+4.92187500	-44.64843750	+1460
+1457971124.65960000	+8.87255859	-6.77197266	-0.83056641	+48.75732422	+0.81298828	-53.59130859	+2284	+8.68359375	-5.98095703	-0.54931641	+5.07568359	-10.21728516	+14.98535156	+1836	+6.88183594	-9.86132813	-0.85253906	+35.39794922	+4.96582031	-44.64843750	+1460
+1457971124.66370010	+8.86376953	-6.77197266	-0.83056641	+48.80126953	+0.83496094	-53.54736328	+2280	+8.67480469	-5.97656250	-0.54931641	+5.11962891	-10.19531250	+14.98535156	+1828	+6.88183594	-9.85693359	-0.84814453	+35.48583984	+5.00976563	-44.64843750	+1456
+1457971124.66790010	+8.85498047	-6.76757813	-0.83496094	+48.84521484	+0.81298828	-53.50341797	+2276	+8.66162109	-5.97656250	-0.54931641	+5.16357422	-10.17333984	+14.98535156	+1824	+6.88183594	-9.85253906	-0.84375000	+35.59570313	+5.00976563	-44.64843750	+1456
+1457971124.67210010	+8.84619141	-6.76757813	-0.83496094	+48.88916016	+0.81298828	-53.48144531	+2272	+8.65283203	-5.97656250	-0.54931641	+5.18554688	-10.15136719	+14.98535156	+1816	+6.87744141	-9.84814453	-0.83935547	+35.68359375	+5.03173828	-44.64843750	+1452
+1457971124.68039990	+8.83740234	-6.75878906	-0.83496094	+48.99902344	+0.79101563	-53.45947266	+2260	+8.63525391	-5.96777344	-0.54931641	+5.25146484	-10.17333984	+14.98535156	+1800	+6.87304688	-9.83496094	-0.83496094	+35.85937500	+5.03173828	-44.64843750	+1452
+1457971124.68450000	+8.82861328	-6.76318359	-0.83496094	+48.99902344	+0.76904297	-53.43750000	+2252	+8.62646484	-5.96777344	-0.54492188	+5.27343750	-10.17333984	+14.98535156	+1792	+6.87304688	-9.83496094	-0.83056641	+35.92529297	+5.03173828	-44.67041016	+1452
+1457971124.68870000	+8.82421875	-6.75878906	-0.83496094	+49.04296875	+0.74707031	-53.41552734	+2248	+8.61767578	-5.96777344	-0.54492188	+5.29541016	-10.19531250	+14.98535156	+1784	+6.86865234	-9.83056641	-0.82617188	+35.96923828	+5.00976563	-44.67041016	+1452
+1457971124.69289990	+8.81982422	-6.75878906	-0.83056641	+49.06494141	+0.72509766	-53.41552734	+2240	+8.61328125	-5.96777344	-0.54052734	+5.31738281	-10.19531250	+14.98535156	+1776	+6.86865234	-9.82617188	-0.82617188	+36.01318359	+5.00976563	-44.67041016	+1452
+1457971124.69700000	+8.81103516	-6.75878906	-0.83056641	+49.04296875	+0.72509766	-53.39355469	+2236	+8.60888672	-5.96777344	-0.54052734	+5.29541016	-10.21728516	+14.98535156	+1772	+6.86425781	-9.82617188	-0.82177734	+36.03515625	+4.98779297	-44.67041016	+1452
+1457971124.70120000	+8.80664063	-6.75878906	-0.83056641	+49.06494141	+0.70312500	-53.37158203	+2232	+8.60009766	-5.96777344	-0.54052734	+5.29541016	-10.19531250	+14.98535156	+1764	+6.85546875	-9.82617188	-0.82617188	+36.05712891	+4.98779297	-44.64843750	+1452
+1457971124.70540000	+8.80224609	-6.75439453	-0.83056641	+49.06494141	+0.68115234	-53.34960938	+2224	+8.60009766	-5.96337891	-0.53613281	+5.31738281	-10.21728516	+15.00732422	+1756	+6.85107422	-9.82617188	-0.82617188	+36.05712891	+4.96582031	-44.60449219	+1456
+1457971124.71370010	+8.79785156	-6.75878906	-0.82617188	+49.02099609	+0.65917969	-53.32763672	+2216	+8.59130859	-5.96777344	-0.53613281	+5.27343750	-10.19531250	+15.02929688	+1744	+6.83789063	-9.82617188	-0.83056641	+36.01318359	+4.94384766	-44.53857422	+1456
+1457971124.71790000	+8.79345703	-6.75878906	-0.82617188	+49.02099609	+0.65917969	-53.32763672	+2212	+8.58691406	-5.96777344	-0.53173828	+5.25146484	-10.19531250	+15.02929688	+1736	+6.82910156	-9.82617188	-0.83496094	+35.96923828	+4.92187500	-44.49462891	+1460
+1457971124.72199990	+8.79345703	-6.75878906	-0.82177734	+48.99902344	+0.63720703	-53.32763672	+2208	+8.58691406	-5.96777344	-0.53173828	+5.22949219	-10.19531250	+15.05126953	+1732	+6.82470703	-9.83056641	-0.83496094	+35.90332031	+4.92187500	-44.45068359	+1460
+1457971124.72620010	+8.78906250	-6.76318359	-0.82177734	+48.95507813	+0.63720703	-53.30566406	+2204	+8.58691406	-5.96777344	-0.53173828	+5.20751953	-10.19531250	+15.07324219	+1728	+6.81591797	-9.83496094	-0.83935547	+35.85937500	+4.92187500	-44.40673828	+1460
+1457971124.73040010	+8.78906250	-6.76318359	-0.81738281	+48.93310547	+0.63720703	-53.30566406	+2200	+8.58691406	-5.97216797	-0.53173828	+5.18554688	-10.19531250	+15.07324219	+1720	+6.80712891	-9.83496094	-0.84375000	+35.79345703	+4.89990234	-44.36279297	+1464
+1457971124.73449990	+8.78906250	-6.76318359	-0.81738281	+48.91113281	+0.61523438	-53.28369141	+2192	+8.58691406	-5.97216797	-0.52734375	+5.16357422	-10.19531250	+15.09521484	+1716	+6.80273438	-9.83935547	-0.84814453	+35.72753906	+4.89990234	-44.31884766	+1464
+1457971124.73869990	+8.78466797	-6.76318359	-0.81738281	+48.88916016	+0.61523438	-53.28369141	+2188	+8.58251953	-5.97216797	-0.52734375	+5.14160156	-10.19531250	+15.11718750	+1712	+6.79833984	-9.84375000	-0.84814453	+35.66162109	+4.89990234	-44.27490234	+1464
+1457971124.74700000	+8.78466797	-6.76757813	-0.81298828	+48.84521484	+0.59326172	-53.30566406	+2180	+8.58691406	-5.97216797	-0.52734375	+5.11962891	-10.19531250	+15.13916016	+1704	+6.78955078	-9.84814453	-0.85693359	+35.55175781	+4.87792969	-44.20898438	+1460
+1457971124.75120000	+8.78906250	-6.76757813	-0.81298828	+48.82324219	+0.57128906	-53.30566406	+2180	+8.58691406	-5.97656250	-0.52734375	+5.09765625	-10.19531250	+15.13916016	+1700	+6.78515625	-9.84814453	-0.85693359	+35.50781250	+4.85595703	-44.18701172	+1460
+1457971124.75539990	+8.78906250	-6.76757813	-0.80859375	+48.80126953	+0.54931641	-53.30566406	+2176	+8.58691406	-5.97656250	-0.52294922	+5.07568359	-10.21728516	+15.13916016	+1700	+6.78076172	-9.85253906	-0.85693359	+35.46386719	+4.85595703	-44.18701172	+1456
+1457971124.76370000	+8.78906250	-6.77197266	-0.80859375	+48.77929688	+0.54931641	-53.32763672	+2168	+8.58691406	-5.97656250	-0.52294922	+5.07568359	-10.21728516	+15.16113281	+1692	+6.78076172	-9.85253906	-0.85693359	+35.41992188	+4.83398438	-44.18701172	+1452
+1457971124.76780010	+8.78906250	-6.77197266	-0.80859375	+48.77929688	+0.52734375	-53.32763672	+2164	+8.58691406	-5.97656250	-0.52294922	+5.05371094	-10.23925781	+15.16113281	+1692	+6.78076172	-9.85253906	-0.85693359	+35.39794922	+4.81201172	-44.18701172	+1452
+1457971124.77620010	+8.78906250	-6.77197266	-0.80419922	+48.77929688	+0.50537109	-53.34960938	+2160	+8.58691406	-5.97656250	-0.52294922	+5.05371094	-10.23925781	+15.16113281	+1688	+6.78076172	-9.85693359	-0.85693359	+35.37597656	+4.81201172	-44.18701172	+1444
+1457971124.78029990	+8.78906250	-6.77197266	-0.80419922	+48.75732422	+0.48339844	-53.37158203	+2156	+8.58691406	-5.97656250	-0.52294922	+5.05371094	-10.26123047	+15.16113281	+1684	+6.78076172	-9.85693359	-0.85693359	+35.37597656	+4.79003906	-44.20898438	+1444
+1457971124.78449990	+8.79345703	-6.77197266	-0.79980469	+48.75732422	+0.46142578	-53.39355469	+2156	+8.59130859	-5.97656250	-0.52294922	+5.05371094	-10.28320313	+15.16113281	+1684	+6.78076172	-9.85693359	-0.85693359	+35.37597656	+4.79003906	-44.20898438	+1440
+1457971124.78870010	+8.79785156	-6.77197266	-0.79980469	+48.73535156	+0.41748047	-53.41552734	+2156	+8.59130859	-5.97656250	-0.52294922	+5.05371094	-10.28320313	+15.16113281	+1680	+6.78076172	-9.85693359	-0.85693359	+35.37597656	+4.79003906	-44.20898438	+1440
+1457971124.79699990	+8.80664063	-6.77636719	-0.79101563	+48.71337891	+0.30761719	-53.52539063	+2156	+8.59570313	-5.98095703	-0.51855469	+5.03173828	-10.37109375	+15.13916016	+1680	+6.78955078	-9.85693359	-0.85253906	+35.37597656	+4.74609375	-44.27490234	+1440
+1457971124.80119990	+8.81103516	-6.78076172	-0.78662109	+48.69140625	+0.24169922	-53.59130859	+2156	+8.60009766	-5.98095703	-0.51855469	+5.03173828	-10.43701172	+15.11718750	+1680	+6.79394531	-9.85693359	-0.84814453	+35.37597656	+4.72412109	-44.31884766	+1440
+1457971124.80530000	+8.81542969	-6.78076172	-0.78222656	+48.66943359	+0.19775391	-53.63525391	+2160	+8.60009766	-5.98095703	-0.51416016	+5.00976563	-10.48095703	+15.09521484	+1680	+6.79833984	-9.85693359	-0.84375000	+35.37597656	+4.70214844	-44.36279297	+1440
+1457971124.80950000	+8.82421875	-6.78076172	-0.77783203	+48.64746094	+0.10986328	-53.74511719	+2164	+8.60888672	-5.98095703	-0.50976563	+4.98779297	-10.63476563	+15.02929688	+1680	+6.81152344	-9.85253906	-0.83496094	+35.39794922	+4.61425781	-44.49462891	+1444
+1457971124.81370000	+8.82861328	-6.78515625	-0.77343750	+48.62548828	+0.04394531	-53.81103516	+2168	+8.61767578	-5.98535156	-0.50976563	+4.98779297	-10.74462891	+14.98535156	+1684	+6.82470703	-9.85253906	-0.82617188	+35.41992188	+4.54833984	-44.62646484	+1448
+1457971124.81780000	+8.83740234	-6.78515625	-0.76904297	+48.62548828	+0.02197266	-53.87695313	+2168	+8.62207031	-5.98535156	-0.50537109	+4.96582031	-10.83251953	+14.91943359	+1684	+6.83349609	-9.85253906	-0.82177734	+35.41992188	+4.48242188	-44.71435547	+1456
+1457971124.82620000	+8.84179688	-6.78955078	-0.76904297	+48.55957031	+0.00000000	-53.98681641	+2176	+8.63525391	-5.98535156	-0.50097656	+4.94384766	-11.07421875	+14.72167969	+1688	+6.85986328	-9.85253906	-0.80419922	+35.44189453	+4.37255859	-44.97802734	+1464
+1457971124.83030010	+8.84619141	-6.78955078	-0.76464844	+48.53759766	+0.00000000	-54.03076172	+2180	+8.64404297	-5.98974609	-0.50097656	+4.92187500	-11.14013672	+14.63378906	+1692	+6.86425781	-9.85253906	-0.79980469	+35.41992188	+4.32861328	-45.04394531	+1468
+1457971124.83450010	+8.84619141	-6.78955078	-0.76464844	+48.51562500	+0.00000000	-54.05273438	+2180	+8.64843750	-5.98974609	-0.50097656	+4.92187500	-11.20605469	+14.52392578	+1692	+6.86865234	-9.85693359	-0.79541016	+35.39794922	+4.30664063	-45.08789063	+1468
+1457971124.84699990	+8.85058594	-6.78955078	-0.76464844	+48.44970703	+0.04394531	-54.14062500	+2188	+8.65722656	-5.98974609	-0.50097656	+4.87792969	-11.31591797	+14.23828125	+1696	+6.86865234	-9.86132813	-0.79980469	+35.33203125	+4.26269531	-45.13183594	+1472
+1457971124.85110000	+8.85058594	-6.78955078	-0.76464844	+48.42773438	+0.06591797	-54.16259766	+2188	+8.65722656	-5.98974609	-0.50097656	+4.85595703	-11.33789063	+14.15039063	+1696	+6.86425781	-9.86132813	-0.80419922	+35.28808594	+4.26269531	-45.10986328	+1472
+1457971124.85949990	+8.85498047	-6.78955078	-0.76464844	+48.38378906	+0.10986328	-54.22851563	+2192	+8.66162109	-5.99414063	-0.50097656	+4.83398438	-11.35986328	+13.95263672	+1700	+6.85986328	-9.87011719	-0.80859375	+35.20019531	+4.26269531	-45.10986328	+1472
+1457971124.86360000	+8.85498047	-6.78955078	-0.76464844	+48.36181641	+0.13183594	-54.25048828	+2196	+8.66601563	-5.99414063	-0.50097656	+4.81201172	-11.38183594	+13.86474609	+1700	+6.85546875	-9.87011719	-0.81298828	+35.17822266	+4.26269531	-45.08789063	+1472
+1457971124.86780000	+8.85498047	-6.78955078	-0.76464844	+48.31787109	+0.15380859	-54.25048828	+2196	+8.66601563	-5.99414063	-0.50097656	+4.79003906	-11.38183594	+13.77685547	+1704	+6.85107422	-9.87451172	-0.81298828	+35.13427734	+4.26269531	-45.08789063	+1472
+1457971124.87200000	+8.85498047	-6.78955078	-0.76464844	+48.31787109	+0.15380859	-54.27246094	+2196	+8.66601563	-5.99414063	-0.50097656	+4.79003906	-11.40380859	+13.68896484	+1704	+6.85107422	-9.87451172	-0.81738281	+35.13427734	+4.26269531	-45.06591797	+1472
+1457971124.87610010	+8.85498047	-6.78955078	-0.76464844	+48.29589844	+0.17578125	-54.29443359	+2200	+8.66601563	-5.99414063	-0.50097656	+4.76806641	-11.42578125	+13.60107422	+1704	+6.84667969	-9.87451172	-0.81738281	+35.11230469	+4.26269531	-45.06591797	+1468
+1457971124.88450000	+8.85498047	-6.78955078	-0.76464844	+48.25195313	+0.19775391	-54.33837891	+2200	+8.67041016	-5.99853516	-0.50097656	+4.76806641	-11.44775391	+13.40332031	+1708	+6.84667969	-9.87451172	-0.82177734	+35.09033203	+4.26269531	-45.06591797	+1468
+1457971124.88860010	+8.85498047	-6.78955078	-0.76464844	+48.22998047	+0.21972656	-54.36035156	+2204	+8.67041016	-5.99853516	-0.50097656	+4.76806641	-11.46972656	+13.31542969	+1712	+6.84228516	-9.87890625	-0.82177734	+35.06835938	+4.26269531	-45.08789063	+1464
+1457971124.89280010	+8.85498047	-6.78955078	-0.76464844	+48.22998047	+0.24169922	-54.38232422	+2204	+8.67041016	-5.99853516	-0.50537109	+4.76806641	-11.49169922	+13.22753906	+1712	+6.84228516	-9.87890625	-0.82177734	+35.06835938	+4.26269531	-45.08789063	+1464
+1457971124.89700010	+8.85498047	-6.78955078	-0.76464844	+48.20800781	+0.24169922	-54.38232422	+2204	+8.67041016	-5.99853516	-0.50537109	+4.76806641	-11.51367188	+13.13964844	+1712	+6.84228516	-9.87890625	-0.82177734	+35.06835938	+4.26269531	-45.08789063	+1460
+1457971124.90109990	+8.85498047	-6.78955078	-0.76464844	+48.20800781	+0.26367188	-54.40429688	+2204	+8.67041016	-5.99853516	-0.50537109	+4.76806641	-11.53564453	+13.07373047	+1716	+6.84228516	-9.87890625	-0.82177734	+35.09033203	+4.24072266	-45.10986328	+1460
+1457971124.90529990	+8.85937500	-6.78955078	-0.76464844	+48.18603516	+0.26367188	-54.42626953	+2208	+8.67041016	-5.99853516	-0.50537109	+4.76806641	-11.57958984	+12.98583984	+1716	+6.84667969	-9.87890625	-0.82177734	+35.09033203	+4.24072266	-45.13183594	+1456
+1457971124.91360000	+8.85937500	-6.78955078	-0.76464844	+48.16406250	+0.28564453	-54.47021484	+2208	+8.67041016	-5.99853516	-0.50537109	+4.79003906	-11.62353516	+12.81005859	+1720	+6.84667969	-9.87451172	-0.81738281	+35.13427734	+4.24072266	-45.17578125	+1456
+1457971124.91779990	+8.85937500	-6.78955078	-0.76464844	+48.16406250	+0.28564453	-54.49218750	+2212	+8.67041016	-5.99853516	-0.50976563	+4.81201172	-11.66748047	+12.74414063	+1720	+6.85107422	-9.87451172	-0.81738281	+35.15625000	+4.21875000	-45.19775391	+1456
+1457971124.92190000	+8.85937500	-6.78955078	-0.76464844	+48.16406250	+0.28564453	-54.49218750	+2212	+8.67041016	-5.99853516	-0.50976563	+4.81201172	-11.68945313	+12.65625000	+1720	+6.85107422	-9.87451172	-0.81298828	+35.17822266	+4.21875000	-45.21972656	+1456
+1457971124.92610000	+8.86376953	-6.78955078	-0.76464844	+48.16406250	+0.28564453	-54.51416016	+2216	+8.67480469	-5.99853516	-0.50976563	+4.83398438	-11.71142578	+12.56835938	+1720	+6.85546875	-9.87451172	-0.81298828	+35.20019531	+4.21875000	-45.24169922	+1456
+1457971124.93030000	+8.86376953	-6.78955078	-0.76464844	+48.16406250	+0.30761719	-54.53613281	+2216	+8.67480469	-5.99853516	-0.50976563	+4.85595703	-11.75537109	+12.50244141	+1720	+6.85986328	-9.87451172	-0.80859375	+35.22216797	+4.19677734	-45.28564453	+1456
+1457971124.93860010	+8.86376953	-6.78955078	-0.76464844	+48.16406250	+0.30761719	-54.58007813	+2220	+8.67480469	-5.99853516	-0.50976563	+4.89990234	-11.79931641	+12.34863281	+1720	+6.86425781	-9.87011719	-0.80419922	+35.28808594	+4.17480469	-45.35156250	+1456
+1457971124.94280000	+8.86376953	-6.78955078	-0.76464844	+48.16406250	+0.30761719	-54.60205078	+2220	+8.67480469	-5.99853516	-0.50976563	+4.92187500	-11.84326172	+12.26074219	+1720	+6.86865234	-9.87011719	-0.80419922	+35.31005859	+4.17480469	-45.37353516	+1456
+1457971124.94689990	+8.86376953	-6.78955078	-0.76025391	+48.16406250	+0.32958984	-54.62402344	+2220	+8.67480469	-5.99853516	-0.51416016	+4.94384766	-11.86523438	+12.19482422	+1720	+6.86865234	-9.86572266	-0.79980469	+35.35400391	+4.15283203	-45.41748047	+1460
+1457971124.95110010	+8.86816406	-6.78955078	-0.76025391	+48.16406250	+0.32958984	-54.64599609	+2224	+8.67480469	-5.99853516	-0.51416016	+4.94384766	-11.88720703	+12.10693359	+1720	+6.87304688	-9.86572266	-0.79980469	+35.37597656	+4.15283203	-45.43945313	+1460
+1457971124.95530010	+8.86816406	-6.78955078	-0.76025391	+48.16406250	+0.32958984	-54.66796875	+2224	+8.67480469	-5.99853516	-0.51416016	+4.96582031	-11.90917969	+12.04101563	+1724	+6.87744141	-9.86572266	-0.79541016	+35.41992188	+4.13085938	-45.48339844	+1460
+1457971124.96359990	+8.86816406	-6.78955078	-0.76025391	+48.16406250	+0.35156250	-54.71191406	+2228	+8.67480469	-5.99853516	-0.51416016	+5.00976563	-11.95312500	+11.88720703	+1724	+6.87744141	-9.86572266	-0.79101563	+35.46386719	+4.10888672	-45.52734375	+1464
+1457971124.96779990	+8.86816406	-6.78955078	-0.76025391	+48.16406250	+0.35156250	-54.73388672	+2228	+8.67480469	-5.99853516	-0.51416016	+5.03173828	-11.97509766	+11.82128906	+1724	+6.88183594	-9.86572266	-0.79101563	+35.48583984	+4.10888672	-45.54931641	+1464
+1457971124.97190000	+8.86816406	-6.78515625	-0.76025391	+48.16406250	+0.35156250	-54.75585938	+2228	+8.67480469	-5.99414063	-0.51416016	+5.05371094	-11.97509766	+11.75537109	+1724	+6.88183594	-9.86572266	-0.79101563	+35.50781250	+4.08691406	-45.57128906	+1464
+1457971124.97610000	+8.86816406	-6.78515625	-0.76025391	+48.14208984	+0.37353516	-54.75585938	+2232	+8.67480469	-5.99414063	-0.51416016	+5.07568359	-11.99707031	+11.68945313	+1724	+6.88183594	-9.86572266	-0.79101563	+35.50781250	+4.08691406	-45.59326172	+1464
+1457971124.98029990	+8.86816406	-6.78515625	-0.75585938	+48.14208984	+0.37353516	-54.77783203	+2232	+8.67480469	-5.99414063	-0.51416016	+5.09765625	-12.01904297	+11.62353516	+1724	+6.87744141	-9.86572266	-0.79101563	+35.52978516	+4.06494141	-45.59326172	+1464
+1457971124.98860000	+8.86816406	-6.78515625	-0.75585938	+48.14208984	+0.39550781	-54.84375000	+2232	+8.67480469	-5.99414063	-0.51416016	+5.11962891	-12.04101563	+11.49169922	+1724	+6.87744141	-9.86572266	-0.79541016	+35.52978516	+4.04296875	-45.61523438	+1464
+1457971124.99270010	+8.86816406	-6.78076172	-0.75585938	+48.14208984	+0.39550781	-54.84375000	+2236	+8.67480469	-5.99414063	-0.51416016	+5.14160156	-12.06298828	+11.42578125	+1724	+6.87744141	-9.86572266	-0.79541016	+35.52978516	+4.04296875	-45.61523438	+1464
+1457971124.99690010	+8.86816406	-6.78076172	-0.75585938	+48.14208984	+0.39550781	-54.86572266	+2236	+8.67480469	-5.99414063	-0.51416016	+5.16357422	-12.06298828	+11.38183594	+1724	+6.87304688	-9.87011719	-0.79980469	+35.50781250	+4.04296875	-45.61523438	+1464
+1457971125.00519990	+8.86816406	-6.78076172	-0.75585938	+48.12011719	+0.41748047	-54.90966797	+2236	+8.67480469	-5.98974609	-0.51416016	+5.18554688	-12.08496094	+11.29394531	+1728	+6.86865234	-9.87011719	-0.80419922	+35.50781250	+4.02099609	-45.61523438	+1464
+1457971125.00939990	+8.86816406	-6.78076172	-0.75146484	+48.12011719	+0.41748047	-54.90966797	+2236	+8.67480469	-5.98974609	-0.51416016	+5.20751953	-12.10693359	+11.25000000	+1728	+6.86865234	-9.87011719	-0.80419922	+35.50781250	+4.02099609	-45.63720703	+1460
+1457971125.01360010	+8.86816406	-6.77636719	-0.75146484	+48.12011719	+0.41748047	-54.93164063	+2236	+8.67480469	-5.98974609	-0.51416016	+5.22949219	-12.10693359	+11.22802734	+1728	+6.86865234	-9.87011719	-0.80419922	+35.52978516	+4.02099609	-45.63720703	+1460
+1457971125.01770000	+8.86816406	-6.77636719	-0.75146484	+48.09814453	+0.41748047	-54.95361328	+2240	+8.67480469	-5.98974609	-0.51416016	+5.22949219	-12.10693359	+11.18408203	+1728	+6.86865234	-9.87011719	-0.80859375	+35.52978516	+3.99902344	-45.63720703	+1460
+1457971125.02189990	+8.86816406	-6.77636719	-0.75146484	+48.09814453	+0.43945313	-54.95361328	+2240	+8.67480469	-5.98974609	-0.51416016	+5.25146484	-12.12890625	+11.16210938	+1728	+6.86865234	-9.87011719	-0.80859375	+35.52978516	+3.99902344	-45.63720703	+1460
+1457971125.03020000	+8.86816406	-6.77636719	-0.75146484	+48.09814453	+0.43945313	-54.97558594	+2240	+8.67480469	-5.98974609	-0.51416016	+5.27343750	-12.12890625	+11.14013672	+1728	+6.87304688	-9.87011719	-0.80419922	+35.57373047	+3.99902344	-45.65917969	+1456
+1457971125.03860000	+8.86816406	-6.77636719	-0.75146484	+48.09814453	+0.46142578	-54.97558594	+2240	+8.67480469	-5.98974609	-0.51855469	+5.29541016	-12.12890625	+11.11816406	+1728	+6.87304688	-9.87011719	-0.80419922	+35.61767578	+4.02099609	-45.68115234	+1456
+1457971125.04690000	+8.86816406	-6.77636719	-0.75146484	+48.12011719	+0.46142578	-54.97558594	+2244	+8.67041016	-5.98974609	-0.51855469	+5.31738281	-12.12890625	+11.11816406	+1728	+6.87744141	-9.87011719	-0.80419922	+35.66162109	+4.02099609	-45.70312500	+1456
+1457971125.05110000	+8.86816406	-6.77636719	-0.75146484	+48.12011719	+0.46142578	-54.97558594	+2244	+8.67041016	-5.98974609	-0.51855469	+5.33935547	-12.12890625	+11.11816406	+1728	+6.87744141	-9.86572266	-0.79980469	+35.68359375	+4.02099609	-45.72509766	+1456
+1457971125.05520010	+8.86816406	-6.77636719	-0.75146484	+48.14208984	+0.46142578	-54.97558594	+2244	+8.67041016	-5.98974609	-0.51855469	+5.36132813	-12.12890625	+11.11816406	+1728	+6.88183594	-9.86572266	-0.79980469	+35.70556641	+4.02099609	-45.72509766	+1460
+1457971125.05940010	+8.86376953	-6.77636719	-0.75585938	+48.14208984	+0.48339844	-54.97558594	+2244	+8.67041016	-5.98974609	-0.51855469	+5.36132813	-12.10693359	+11.11816406	+1728	+6.88183594	-9.86572266	-0.79980469	+35.72753906	+4.02099609	-45.74707031	+1460
+1457971125.06360010	+8.86376953	-6.77636719	-0.75585938	+48.14208984	+0.48339844	-54.97558594	+2244	+8.67041016	-5.98974609	-0.51855469	+5.38330078	-12.10693359	+11.11816406	+1728	+6.88183594	-9.86572266	-0.79541016	+35.74951172	+4.04296875	-45.74707031	+1460
+1457971125.07189990	+8.86376953	-6.77636719	-0.75585938	+48.18603516	+0.48339844	-54.97558594	+2244	+8.66601563	-5.98974609	-0.51855469	+5.40527344	-12.08496094	+11.14013672	+1728	+6.88623047	-9.86572266	-0.79541016	+35.79345703	+4.04296875	-45.74707031	+1460
+1457971125.07600000	+8.86376953	-6.77636719	-0.75585938	+48.20800781	+0.50537109	-54.95361328	+2244	+8.66601563	-5.98974609	-0.52294922	+5.42724609	-12.08496094	+11.14013672	+1724	+6.88623047	-9.86572266	-0.79541016	+35.81542969	+4.06494141	-45.76904297	+1460
+1457971125.08020000	+8.86376953	-6.77636719	-0.75585938	+48.22998047	+0.50537109	-54.95361328	+2248	+8.66601563	-5.98974609	-0.52294922	+5.44921875	-12.08496094	+11.14013672	+1724	+6.88623047	-9.86132813	-0.79541016	+35.83740234	+4.06494141	-45.76904297	+1460
+1457971125.08439990	+8.85937500	-6.77197266	-0.75585938	+48.25195313	+0.52734375	-54.95361328	+2248	+8.66162109	-5.98974609	-0.52294922	+5.47119141	-12.06298828	+11.14013672	+1724	+6.88623047	-9.86132813	-0.79101563	+35.88134766	+4.06494141	-45.76904297	+1460
+1457971125.09270000	+8.85498047	-6.77197266	-0.76025391	+48.33984375	+0.57128906	-54.93164063	+2248	+8.66162109	-5.98974609	-0.52294922	+5.51513672	-12.04101563	+11.16210938	+1720	+6.88623047	-9.86132813	-0.79101563	+35.90332031	+4.08691406	-45.74707031	+1460
+1457971125.09690000	+8.85498047	-6.77197266	-0.76025391	+48.38378906	+0.59326172	-54.93164063	+2248	+8.65722656	-5.98974609	-0.52294922	+5.55908203	-12.01904297	+11.16210938	+1720	+6.88623047	-9.86132813	-0.79541016	+35.92529297	+4.10888672	-45.74707031	+1460
+1457971125.10100010	+8.85058594	-6.77197266	-0.76025391	+48.42773438	+0.63720703	-54.90966797	+2248	+8.65722656	-5.98974609	-0.52734375	+5.58105469	-11.99707031	+11.16210938	+1720	+6.88183594	-9.86132813	-0.79541016	+35.94726563	+4.10888672	-45.72509766	+1460
+1457971125.10940000	+8.84619141	-6.76757813	-0.76464844	+48.51562500	+0.65917969	-54.90966797	+2248	+8.65283203	-5.98974609	-0.52734375	+5.64697266	-11.95312500	+11.16210938	+1716	+6.87744141	-9.86572266	-0.79980469	+35.99121094	+4.15283203	-45.68115234	+1464
+1457971125.11350010	+8.84179688	-6.76757813	-0.76464844	+48.55957031	+0.68115234	-54.90966797	+2248	+8.64843750	-5.98535156	-0.52734375	+5.66894531	-11.93115234	+11.16210938	+1716	+6.87304688	-9.86572266	-0.80419922	+35.99121094	+4.15283203	-45.65917969	+1464
+1457971125.11770010	+8.84179688	-6.76318359	-0.76464844	+48.58154297	+0.70312500	-54.90966797	+2248	+8.64843750	-5.98535156	-0.52734375	+5.69091797	-11.93115234	+11.14013672	+1712	+6.87304688	-9.86572266	-0.80419922	+35.99121094	+4.17480469	-45.63720703	+1464
+1457971125.12599990	+8.83740234	-6.76318359	-0.76464844	+48.62548828	+0.70312500	-54.93164063	+2244	+8.64843750	-5.98535156	-0.52734375	+5.73486328	-11.90917969	+11.14013672	+1712	+6.86425781	-9.87011719	-0.81298828	+36.01318359	+4.19677734	-45.59326172	+1464
+1457971125.13019990	+8.83740234	-6.76318359	-0.76464844	+48.62548828	+0.70312500	-54.93164063	+2244	+8.64404297	-5.98535156	-0.52734375	+5.75683594	-11.90917969	+11.14013672	+1708	+6.85986328	-9.87011719	-0.81298828	+36.01318359	+4.19677734	-45.57128906	+1464
+1457971125.13439990	+8.83740234	-6.76318359	-0.76464844	+48.64746094	+0.70312500	-54.93164063	+2244	+8.64404297	-5.98535156	-0.52734375	+5.75683594	-11.90917969	+11.14013672	+1708	+6.85986328	-9.87011719	-0.81738281	+36.01318359	+4.19677734	-45.54931641	+1464
+1457971125.13850000	+8.83740234	-6.76318359	-0.76464844	+48.64746094	+0.70312500	-54.95361328	+2240	+8.64404297	-5.98535156	-0.52734375	+5.77880859	-11.90917969	+11.14013672	+1708	+6.85546875	-9.87011719	-0.81738281	+36.01318359	+4.19677734	-45.54931641	+1464
+1457971125.14680000	+8.83740234	-6.76318359	-0.76025391	+48.66943359	+0.70312500	-54.95361328	+2240	+8.64404297	-5.98535156	-0.52734375	+5.80078125	-11.90917969	+11.14013672	+1704	+6.85546875	-9.87011719	-0.81738281	+36.05712891	+4.19677734	-45.54931641	+1460
+1457971125.15100000	+8.83740234	-6.76318359	-0.76025391	+48.66943359	+0.70312500	-54.97558594	+2240	+8.64404297	-5.98535156	-0.52734375	+5.80078125	-11.93115234	+11.14013672	+1704	+6.85986328	-9.87011719	-0.81738281	+36.05712891	+4.19677734	-45.57128906	+1460
+1457971125.15520000	+8.83740234	-6.76318359	-0.76025391	+48.66943359	+0.68115234	-54.97558594	+2240	+8.64404297	-5.98535156	-0.52734375	+5.80078125	-11.93115234	+11.14013672	+1704	+6.85986328	-9.87011719	-0.81738281	+36.07910156	+4.17480469	-45.59326172	+1460
+1457971125.15930010	+8.83740234	-6.76318359	-0.76025391	+48.69140625	+0.68115234	-54.97558594	+2236	+8.64404297	-5.98535156	-0.52734375	+5.80078125	-11.93115234	+11.14013672	+1700	+6.85986328	-9.87011719	-0.81298828	+36.10107422	+4.17480469	-45.59326172	+1460
+1457971125.16350010	+8.83740234	-6.76318359	-0.76025391	+48.69140625	+0.68115234	-54.99755859	+2236	+8.64404297	-5.98535156	-0.52734375	+5.82275391	-11.93115234	+11.14013672	+1700	+6.86425781	-9.87011719	-0.81298828	+36.10107422	+4.17480469	-45.61523438	+1460
+1457971125.17179990	+8.83740234	-6.76318359	-0.76025391	+48.71337891	+0.65917969	-54.99755859	+2236	+8.64404297	-5.98535156	-0.52734375	+5.82275391	-11.95312500	+11.16210938	+1700	+6.86865234	-9.87011719	-0.80859375	+36.14501953	+4.17480469	-45.65917969	+1460
+1457971125.17600010	+8.84179688	-6.76318359	-0.76025391	+48.71337891	+0.65917969	-54.99755859	+2236	+8.63964844	-5.98535156	-0.52734375	+5.82275391	-11.95312500	+11.16210938	+1696	+6.86865234	-9.86572266	-0.80859375	+36.16699219	+4.15283203	-45.65917969	+1460
+1457971125.18020010	+8.84179688	-6.76318359	-0.76025391	+48.71337891	+0.65917969	-54.99755859	+2232	+8.63964844	-5.98535156	-0.53173828	+5.84472656	-11.97509766	+11.16210938	+1696	+6.86865234	-9.86572266	-0.80859375	+36.18896484	+4.15283203	-45.68115234	+1460
+1457971125.18429990	+8.84179688	-6.76318359	-0.76025391	+48.71337891	+0.65917969	-55.01953125	+2232	+8.63964844	-5.98535156	-0.53173828	+5.84472656	-11.97509766	+11.16210938	+1696	+6.87304688	-9.86572266	-0.80419922	+36.18896484	+4.15283203	-45.68115234	+1464
+1457971125.18849990	+8.84179688	-6.76757813	-0.76025391	+48.73535156	+0.63720703	-55.01953125	+2232	+8.63964844	-5.98535156	-0.53173828	+5.84472656	-11.97509766	+11.18408203	+1696	+6.87304688	-9.86572266	-0.80419922	+36.21093750	+4.15283203	-45.70312500	+1464
+1457971125.19680000	+8.84179688	-6.76757813	-0.76025391	+48.73535156	+0.63720703	-55.01953125	+2232	+8.63964844	-5.98535156	-0.53173828	+5.86669922	-11.97509766	+11.18408203	+1692	+6.87304688	-9.86572266	-0.80419922	+36.23291016	+4.15283203	-45.72509766	+1464
+1457971125.20100000	+8.84179688	-6.76757813	-0.76025391	+48.75732422	+0.63720703	-55.01953125	+2232	+8.63964844	-5.98535156	-0.53173828	+5.86669922	-11.99707031	+11.18408203	+1692	+6.87744141	-9.86572266	-0.79980469	+36.23291016	+4.15283203	-45.72509766	+1464
+1457971125.20520000	+8.84179688	-6.76757813	-0.76025391	+48.75732422	+0.63720703	-55.01953125	+2232	+8.63964844	-5.98535156	-0.53173828	+5.86669922	-11.99707031	+11.18408203	+1692	+6.87744141	-9.86572266	-0.79980469	+36.23291016	+4.15283203	-45.72509766	+1464
+1457971125.20930000	+8.84179688	-6.76757813	-0.76025391	+48.75732422	+0.63720703	-55.01953125	+2232	+8.63964844	-5.98535156	-0.53173828	+5.88867188	-11.99707031	+11.18408203	+1692	+6.87744141	-9.86572266	-0.79980469	+36.25488281	+4.13085938	-45.74707031	+1464
+1457971125.21350000	+8.84179688	-6.76757813	-0.76025391	+48.77929688	+0.63720703	-55.01953125	+2232	+8.63964844	-5.98535156	-0.53173828	+5.88867188	-11.99707031	+11.20605469	+1692	+6.87744141	-9.86572266	-0.79980469	+36.25488281	+4.13085938	-45.74707031	+1464
+1457971125.21770000	+8.84179688	-6.76757813	-0.76025391	+48.77929688	+0.63720703	-55.01953125	+2232	+8.63964844	-5.98535156	-0.53173828	+5.88867188	-11.99707031	+11.20605469	+1692	+6.87744141	-9.86572266	-0.79980469	+36.25488281	+4.13085938	-45.74707031	+1464
+1457971125.22600010	+8.84179688	-6.76757813	-0.76025391	+48.77929688	+0.63720703	-54.99755859	+2228	+8.63964844	-5.98535156	-0.53173828	+5.88867188	-11.99707031	+11.20605469	+1688	+6.87744141	-9.86572266	-0.79980469	+36.25488281	+4.13085938	-45.74707031	+1464
+1457971125.23009990	+8.84179688	-6.76757813	-0.76025391	+48.80126953	+0.63720703	-54.99755859	+2228	+8.63964844	-5.98535156	-0.53173828	+5.91064453	-11.99707031	+11.20605469	+1688	+6.87744141	-9.86572266	-0.79980469	+36.25488281	+4.13085938	-45.74707031	+1464
+1457971125.23429990	+8.84179688	-6.76757813	-0.76025391	+48.80126953	+0.63720703	-54.99755859	+2228	+8.63964844	-5.98535156	-0.53173828	+5.91064453	-11.99707031	+11.20605469	+1688	+6.87744141	-9.86572266	-0.80419922	+36.25488281	+4.13085938	-45.72509766	+1464
+1457971125.23850010	+8.84179688	-6.76757813	-0.76025391	+48.80126953	+0.63720703	-54.99755859	+2228	+8.63525391	-5.98535156	-0.53173828	+5.91064453	-11.99707031	+11.20605469	+1688	+6.87304688	-9.86572266	-0.80419922	+36.25488281	+4.13085938	-45.72509766	+1460
+1457971125.24260000	+8.83740234	-6.76757813	-0.76025391	+48.80126953	+0.63720703	-54.99755859	+2228	+8.63525391	-5.98535156	-0.53173828	+5.91064453	-11.99707031	+11.20605469	+1688	+6.87304688	-9.86572266	-0.80419922	+36.25488281	+4.13085938	-45.72509766	+1460
+1457971125.25099990	+8.83740234	-6.76318359	-0.76025391	+48.82324219	+0.63720703	-54.99755859	+2228	+8.63525391	-5.98535156	-0.53173828	+5.91064453	-11.99707031	+11.20605469	+1688	+6.87304688	-9.86572266	-0.80419922	+36.25488281	+4.13085938	-45.70312500	+1460
+1457971125.25510000	+8.83740234	-6.76318359	-0.76025391	+48.82324219	+0.63720703	-55.01953125	+2228	+8.63525391	-5.98535156	-0.53173828	+5.91064453	-11.99707031	+11.20605469	+1688	+6.87304688	-9.86572266	-0.80419922	+36.23291016	+4.13085938	-45.70312500	+1460
+1457971125.25930000	+8.83740234	-6.76318359	-0.76025391	+48.82324219	+0.63720703	-55.01953125	+2228	+8.63525391	-5.98535156	-0.53173828	+5.91064453	-11.99707031	+11.20605469	+1688	+6.86865234	-9.86572266	-0.80859375	+36.23291016	+4.13085938	-45.70312500	+1460
+1457971125.26350000	+8.83740234	-6.76318359	-0.76025391	+48.82324219	+0.63720703	-55.01953125	+2228	+8.63525391	-5.98535156	-0.53173828	+5.91064453	-11.99707031	+11.20605469	+1688	+6.86865234	-9.86572266	-0.80859375	+36.23291016	+4.13085938	-45.70312500	+1460
+1457971125.26760010	+8.83740234	-6.76318359	-0.76025391	+48.82324219	+0.63720703	-55.01953125	+2224	+8.63525391	-5.98535156	-0.53173828	+5.91064453	-11.99707031	+11.20605469	+1688	+6.86865234	-9.87011719	-0.80859375	+36.23291016	+4.10888672	-45.70312500	+1460
+1457971125.27600000	+8.83740234	-6.76318359	-0.76025391	+48.82324219	+0.63720703	-55.01953125	+2224	+8.63525391	-5.98535156	-0.52734375	+5.91064453	-11.99707031	+11.20605469	+1688	+6.86865234	-9.87011719	-0.80859375	+36.23291016	+4.10888672	-45.70312500	+1460
+1457971125.28010010	+8.83740234	-6.76318359	-0.76025391	+48.82324219	+0.63720703	-55.01953125	+2224	+8.63525391	-5.98535156	-0.52734375	+5.91064453	-12.01904297	+11.22802734	+1688	+6.86865234	-9.87011719	-0.80859375	+36.23291016	+4.10888672	-45.70312500	+1456
+1457971125.28430010	+8.83740234	-6.76318359	-0.76025391	+48.82324219	+0.61523438	-55.01953125	+2224	+8.63525391	-5.98535156	-0.52734375	+5.91064453	-12.01904297	+11.22802734	+1688	+6.86865234	-9.87011719	-0.80859375	+36.23291016	+4.08691406	-45.70312500	+1456
+1457971125.28850010	+8.83740234	-6.76318359	-0.76025391	+48.82324219	+0.61523438	-55.04150391	+2224	+8.63525391	-5.98535156	-0.52734375	+5.91064453	-12.01904297	+11.22802734	+1688	+6.86865234	-9.87011719	-0.80859375	+36.23291016	+4.08691406	-45.70312500	+1456
+1457971125.29259990	+8.83740234	-6.76318359	-0.76025391	+48.82324219	+0.61523438	-55.04150391	+2224	+8.63525391	-5.98535156	-0.52734375	+5.91064453	-12.01904297	+11.22802734	+1684	+6.86865234	-9.86572266	-0.80859375	+36.23291016	+4.08691406	-45.72509766	+1456
+1457971125.30090000	+8.83740234	-6.76318359	-0.76025391	+48.82324219	+0.61523438	-55.04150391	+2224	+8.63525391	-5.98535156	-0.52734375	+5.91064453	-12.01904297	+11.22802734	+1684	+6.87304688	-9.86572266	-0.80419922	+36.25488281	+4.08691406	-45.72509766	+1456
+1457971125.30510000	+8.83740234	-6.76318359	-0.76025391	+48.82324219	+0.61523438	-55.04150391	+2224	+8.63525391	-5.98535156	-0.52734375	+5.91064453	-12.04101563	+11.22802734	+1684	+6.87304688	-9.86572266	-0.80419922	+36.25488281	+4.06494141	-45.72509766	+1456
+1457971125.30929990	+8.83740234	-6.76318359	-0.76025391	+48.82324219	+0.59326172	-55.04150391	+2224	+8.63525391	-5.98535156	-0.52734375	+5.91064453	-12.04101563	+11.25000000	+1684	+6.87304688	-9.86572266	-0.80419922	+36.25488281	+4.06494141	-45.74707031	+1456
