# Supplementary material for: A direct effect of perception on action when grasping a cup
Source: Sci Rep. 2018 Jan 9;8:171. doi: 10.1038/s41598-017-18591-5 (PMC5760564; doi:10.1038/s41598-017-18591-5)
Supplement: Supplementary file 6 — Supplementary Information [file 41598_2017_18591_MOESM6_ESM.zip › SciRep_Data/S01instruct/S01_100instruct_Tr56.dat]

+1000000000000.00000000	+0.00000000	+0.00000000	+0.00000000	+0.00000000	+0.00000000	+0.00000000	+0	+0.00000000	+0.00000000	+0.00000000	+0.00000000	+0.00000000	+0.00000000	+0	+0.00000000	+0.00000000	+0.00000000	+0.00000000	+0.00000000	+0.00000000	+0
+1457971125.31340000	+8.83740234	-6.76318359	-0.76025391	+48.82324219	+0.59326172	-55.04150391	+2224	+8.63525391	-5.98535156	-0.52734375	+5.91064453	-12.04101563	+11.25000000	+1684	+6.87304688	-9.86572266	-0.80419922	+36.25488281	+4.06494141	-45.74707031	+1456
+1457971125.31760000	+8.84179688	-6.76318359	-0.76025391	+48.82324219	+0.59326172	-55.04150391	+2224	+8.63525391	-5.98535156	-0.52734375	+5.91064453	-12.04101563	+11.25000000	+1684	+6.87304688	-9.86572266	-0.80419922	+36.25488281	+4.06494141	-45.76904297	+1456
+1457971125.32180000	+8.84179688	-6.76318359	-0.76025391	+48.82324219	+0.59326172	-55.04150391	+2224	+8.63525391	-5.98535156	-0.52734375	+5.91064453	-12.06298828	+11.25000000	+1684	+6.87744141	-9.86572266	-0.80419922	+36.27685547	+4.04296875	-45.76904297	+1456
+1457971125.32590010	+8.84179688	-6.76318359	-0.76025391	+48.82324219	+0.59326172	-55.04150391	+2224	+8.63525391	-5.98535156	-0.52734375	+5.91064453	-12.06298828	+11.27197266	+1684	+6.87744141	-9.86572266	-0.79980469	+36.27685547	+4.04296875	-45.79101563	+1456
+1457971125.33430000	+8.84179688	-6.76318359	-0.76025391	+48.82324219	+0.59326172	-55.04150391	+2224	+8.63525391	-5.98535156	-0.52734375	+5.91064453	-12.06298828	+11.27197266	+1684	+6.87744141	-9.86572266	-0.79980469	+36.27685547	+4.04296875	-45.79101563	+1456
+1457971125.33839990	+8.84179688	-6.76318359	-0.76025391	+48.82324219	+0.59326172	-55.04150391	+2224	+8.63525391	-5.98535156	-0.52734375	+5.93261719	-12.06298828	+11.29394531	+1684	+6.87744141	-9.86572266	-0.79980469	+36.27685547	+4.02099609	-45.79101563	+1456
+1457971125.34260010	+8.84179688	-6.76318359	-0.76025391	+48.82324219	+0.57128906	-55.04150391	+2224	+8.63525391	-5.98535156	-0.52734375	+5.93261719	-12.08496094	+11.29394531	+1684	+6.87744141	-9.86572266	-0.79980469	+36.27685547	+4.02099609	-45.81298828	+1456
+1457971130.09470010	+8.66601563	-6.72802734	-0.80419922	+50.97656250	-2.08740234	-51.94335938	+2036	+8.44189453	-5.96337891	-0.48339844	+6.63574219	-10.06347656	+15.73242188	+1540	+6.64892578	-9.87890625	-0.88769531	+36.43066406	+4.48242188	-44.97802734	+1476
+1457971130.09890010	+8.66162109	-6.72802734	-0.80859375	+50.97656250	-2.08740234	-51.92138672	+2036	+8.44189453	-5.96337891	-0.48339844	+6.61376953	-10.04150391	+15.73242188	+1540	+6.64453125	-9.87890625	-0.89208984	+36.36474609	+4.48242188	-44.91210938	+1472
+1457971130.10299990	+8.66162109	-6.72802734	-0.80859375	+50.97656250	-2.08740234	-51.92138672	+2036	+8.44189453	-5.96337891	-0.48339844	+6.61376953	-10.04150391	+15.73242188	+1540	+6.64013672	-9.88330078	-0.89648438	+36.34277344	+4.48242188	-44.89013672	+1468
+1457971130.10719990	+8.66162109	-6.72802734	-0.80859375	+50.97656250	-2.08740234	-51.92138672	+2032	+8.44189453	-5.96337891	-0.48339844	+6.61376953	-10.04150391	+15.73242188	+1544	+6.63574219	-9.88330078	-0.90087891	+36.29882813	+4.48242188	-44.86816406	+1464
+1457971130.11139990	+8.66162109	-6.72802734	-0.80859375	+50.97656250	-2.08740234	-51.92138672	+2032	+8.44189453	-5.96337891	-0.48339844	+6.61376953	-10.01953125	+15.73242188	+1544	+6.63574219	-9.88330078	-0.90087891	+36.29882813	+4.50439453	-44.86816406	+1460
+1457971130.11550000	+8.66162109	-6.72802734	-0.80859375	+50.97656250	-2.08740234	-51.92138672	+2032	+8.44189453	-5.96337891	-0.48339844	+6.59179688	-10.01953125	+15.73242188	+1544	+6.63574219	-9.88330078	-0.90087891	+36.29882813	+4.50439453	-44.86816406	+1456
+1457971130.11970000	+8.66162109	-6.72802734	-0.80859375	+50.97656250	-2.06542969	-51.92138672	+2032	+8.44189453	-5.96337891	-0.48339844	+6.59179688	-10.01953125	+15.73242188	+1544	+6.63574219	-9.88330078	-0.89648438	+36.32080078	+4.50439453	-44.86816406	+1448
+1457971130.12389990	+8.66162109	-6.72802734	-0.80859375	+50.97656250	-2.06542969	-51.89941406	+2028	+8.44189453	-5.96337891	-0.48779297	+6.59179688	-10.01953125	+15.73242188	+1544	+6.64013672	-9.87890625	-0.89648438	+36.34277344	+4.50439453	-44.89013672	+1444
+1457971130.12800000	+8.66162109	-6.72802734	-0.80859375	+50.97656250	-2.06542969	-51.89941406	+2028	+8.44189453	-5.96337891	-0.48779297	+6.59179688	-9.99755859	+15.73242188	+1544	+6.64453125	-9.87890625	-0.89208984	+36.36474609	+4.50439453	-44.91210938	+1444
+1457971130.13220000	+8.66162109	-6.72802734	-0.80859375	+50.97656250	-2.06542969	-51.89941406	+2028	+8.44189453	-5.96337891	-0.48779297	+6.59179688	-9.99755859	+15.73242188	+1544	+6.64453125	-9.87890625	-0.89208984	+36.36474609	+4.50439453	-44.91210938	+1440
+1457971130.13640000	+8.66162109	-6.72802734	-0.80859375	+50.97656250	-2.06542969	-51.89941406	+2028	+8.44189453	-5.96337891	-0.48779297	+6.56982422	-9.99755859	+15.75439453	+1544	+6.64453125	-9.87890625	-0.89208984	+36.38671875	+4.50439453	-44.93408203	+1436
+1457971130.14050010	+8.66162109	-6.72802734	-0.80859375	+50.97656250	-2.08740234	-51.89941406	+2028	+8.44189453	-5.96337891	-0.48779297	+6.56982422	-9.99755859	+15.75439453	+1548	+6.64892578	-9.87890625	-0.88769531	+36.38671875	+4.50439453	-44.93408203	+1432
+1457971130.14470010	+8.66162109	-6.72802734	-0.80859375	+50.97656250	-2.08740234	-51.89941406	+2024	+8.44189453	-5.96337891	-0.48779297	+6.56982422	-9.99755859	+15.75439453	+1548	+6.64892578	-9.87451172	-0.88769531	+36.40869141	+4.50439453	-44.95605469	+1432
+1457971130.14890000	+8.66162109	-6.72802734	-0.80859375	+50.97656250	-2.08740234	-51.89941406	+2024	+8.44189453	-5.96337891	-0.48779297	+6.56982422	-9.99755859	+15.75439453	+1548	+6.64892578	-9.87451172	-0.88769531	+36.40869141	+4.52636719	-44.95605469	+1428
+1457971130.15300010	+8.66162109	-6.72802734	-0.80859375	+50.97656250	-2.08740234	-51.89941406	+2024	+8.44189453	-5.96337891	-0.48779297	+6.56982422	-9.99755859	+15.75439453	+1548	+6.65332031	-9.87451172	-0.88330078	+36.43066406	+4.52636719	-44.97802734	+1428
+1457971130.16140010	+8.66601563	-6.72802734	-0.80859375	+50.97656250	-2.08740234	-51.89941406	+2024	+8.44189453	-5.96337891	-0.48779297	+6.56982422	-9.99755859	+15.75439453	+1548	+6.65771484	-9.87451172	-0.88330078	+36.45263672	+4.52636719	-45.00000000	+1424
+1457971130.16549990	+8.66601563	-6.72802734	-0.80859375	+50.97656250	-2.08740234	-51.89941406	+2024	+8.44189453	-5.96337891	-0.48779297	+6.54785156	-9.99755859	+15.75439453	+1548	+6.65771484	-9.87451172	-0.88330078	+36.47460938	+4.52636719	-45.00000000	+1420
+1457971130.16969990	+8.66601563	-6.72802734	-0.80859375	+50.97656250	-2.08740234	-51.89941406	+2020	+8.44189453	-5.96337891	-0.48779297	+6.54785156	-9.99755859	+15.75439453	+1548	+6.65771484	-9.87451172	-0.87890625	+36.47460938	+4.52636719	-45.02197266	+1420
+1457971130.17380000	+8.66601563	-6.72802734	-0.80859375	+50.99853516	-2.08740234	-51.89941406	+2020	+8.44189453	-5.96337891	-0.48779297	+6.54785156	-9.99755859	+15.75439453	+1548	+6.66210938	-9.87451172	-0.87890625	+36.49658203	+4.52636719	-45.02197266	+1416
+1457971130.17800000	+8.66601563	-6.72802734	-0.80859375	+50.99853516	-2.06542969	-51.89941406	+2020	+8.44189453	-5.96337891	-0.48779297	+6.54785156	-9.97558594	+15.75439453	+1548	+6.66210938	-9.87011719	-0.87890625	+36.49658203	+4.52636719	-45.04394531	+1416
+1457971130.18630000	+8.66601563	-6.72802734	-0.80859375	+50.99853516	-2.06542969	-51.89941406	+2020	+8.44189453	-5.96337891	-0.48779297	+6.54785156	-9.97558594	+15.75439453	+1548	+6.66210938	-9.87011719	-0.87451172	+36.51855469	+4.54833984	-45.04394531	+1412
+1457971130.19050000	+8.66601563	-6.72802734	-0.80859375	+50.99853516	-2.06542969	-51.89941406	+2020	+8.44189453	-5.96337891	-0.48779297	+6.54785156	-9.97558594	+15.75439453	+1544	+6.66210938	-9.87011719	-0.87451172	+36.51855469	+4.54833984	-45.04394531	+1412
+1457971130.19470000	+8.66601563	-6.72802734	-0.80859375	+50.99853516	-2.06542969	-51.87744141	+2020	+8.44189453	-5.96337891	-0.48779297	+6.54785156	-9.97558594	+15.75439453	+1544	+6.66210938	-9.87011719	-0.87451172	+36.51855469	+4.54833984	-45.04394531	+1408
+1457971130.19880010	+8.66601563	-6.72802734	-0.80859375	+50.99853516	-2.06542969	-51.87744141	+2020	+8.44189453	-5.96337891	-0.49218750	+6.52587891	-9.97558594	+15.75439453	+1544	+6.66210938	-9.87451172	-0.87451172	+36.51855469	+4.54833984	-45.04394531	+1408
+1457971130.20720010	+8.66601563	-6.72802734	-0.80859375	+50.99853516	-2.06542969	-51.87744141	+2020	+8.44189453	-5.96337891	-0.49218750	+6.52587891	-9.95361328	+15.75439453	+1544	+6.66210938	-9.87451172	-0.87451172	+36.49658203	+4.54833984	-45.04394531	+1404
+1457971130.21129990	+8.66601563	-6.72802734	-0.80859375	+50.99853516	-2.06542969	-51.87744141	+2016	+8.44189453	-5.96337891	-0.49218750	+6.52587891	-9.95361328	+15.75439453	+1544	+6.66210938	-9.87451172	-0.87451172	+36.49658203	+4.54833984	-45.02197266	+1404
+1457971130.21550010	+8.66601563	-6.72802734	-0.81298828	+50.99853516	-2.06542969	-51.87744141	+2016	+8.44189453	-5.96337891	-0.49218750	+6.52587891	-9.95361328	+15.75439453	+1544	+6.66210938	-9.87451172	-0.87451172	+36.49658203	+4.57031250	-45.02197266	+1400
+1457971130.21970010	+8.66601563	-6.73242188	-0.81298828	+51.02050781	-2.06542969	-51.87744141	+2016	+8.44189453	-5.96337891	-0.49218750	+6.52587891	-9.95361328	+15.75439453	+1544	+6.66210938	-9.87451172	-0.87890625	+36.49658203	+4.57031250	-45.02197266	+1400
+1457971130.22799990	+8.66601563	-6.73242188	-0.81298828	+51.02050781	-2.06542969	-51.85546875	+2016	+8.44189453	-5.96777344	-0.49218750	+6.50390625	-9.95361328	+15.77636719	+1544	+6.66210938	-9.87451172	-0.87890625	+36.49658203	+4.57031250	-45.02197266	+1396
+1457971130.23219990	+8.66601563	-6.73242188	-0.81298828	+51.02050781	-2.04345703	-51.85546875	+2016	+8.44189453	-5.96777344	-0.49218750	+6.50390625	-9.95361328	+15.77636719	+1544	+6.66210938	-9.87451172	-0.87890625	+36.49658203	+4.57031250	-45.02197266	+1396
+1457971130.23630000	+8.66601563	-6.73242188	-0.81298828	+51.02050781	-2.04345703	-51.83349609	+2016	+8.44189453	-5.96777344	-0.49218750	+6.50390625	-9.93164063	+15.77636719	+1544	+6.66210938	-9.87451172	-0.87890625	+36.47460938	+4.57031250	-45.02197266	+1396
+1457971130.24050000	+8.66601563	-6.73242188	-0.81298828	+51.02050781	-2.04345703	-51.83349609	+2016	+8.44189453	-5.96777344	-0.49218750	+6.50390625	-9.93164063	+15.77636719	+1544	+6.66210938	-9.87451172	-0.87890625	+36.47460938	+4.57031250	-45.02197266	+1396
+1457971130.25300000	+8.66601563	-6.73242188	-0.81298828	+51.04248047	-2.04345703	-51.81152344	+2016	+8.44189453	-5.96777344	-0.49218750	+6.48193359	-9.93164063	+15.77636719	+1544	+6.66210938	-9.87451172	-0.87451172	+36.49658203	+4.57031250	-45.02197266	+1392
+1457971130.26130010	+8.66601563	-6.73681641	-0.81298828	+51.04248047	-2.04345703	-51.78955078	+2012	+8.44189453	-5.96777344	-0.49218750	+6.48193359	-9.90966797	+15.79833984	+1544	+6.66210938	-9.87451172	-0.87451172	+36.49658203	+4.59228516	-45.02197266	+1388
+1457971130.26550010	+8.66601563	-6.73681641	-0.81738281	+51.04248047	-2.04345703	-51.78955078	+2012	+8.44189453	-5.96777344	-0.49218750	+6.45996094	-9.90966797	+15.79833984	+1544	+6.66650391	-9.87451172	-0.87451172	+36.49658203	+4.59228516	-45.02197266	+1388
+1457971130.26959990	+8.66601563	-6.73681641	-0.81738281	+51.04248047	-2.06542969	-51.78955078	+2012	+8.44189453	-5.96777344	-0.49218750	+6.45996094	-9.90966797	+15.79833984	+1544	+6.66650391	-9.87451172	-0.87451172	+36.51855469	+4.59228516	-45.02197266	+1388
+1457971130.27800010	+8.66601563	-6.73681641	-0.81738281	+51.06445313	-2.06542969	-51.76757813	+2012	+8.44189453	-5.96777344	-0.49218750	+6.45996094	-9.90966797	+15.79833984	+1544	+6.67089844	-9.87451172	-0.87011719	+36.51855469	+4.59228516	-45.04394531	+1388
+1457971130.28629990	+8.66601563	-6.74121094	-0.81738281	+51.06445313	-2.06542969	-51.74560547	+2012	+8.44189453	-5.96777344	-0.49218750	+6.43798828	-9.88769531	+15.82031250	+1544	+6.67089844	-9.87451172	-0.87011719	+36.54052734	+4.59228516	-45.04394531	+1388
+1457971130.29460000	+8.66601563	-6.74121094	-0.81738281	+51.06445313	-2.06542969	-51.74560547	+2012	+8.44189453	-5.96777344	-0.49218750	+6.41601563	-9.88769531	+15.82031250	+1544	+6.67529297	-9.87011719	-0.87011719	+36.56250000	+4.61425781	-45.06591797	+1388
+1457971130.29880000	+8.66601563	-6.74121094	-0.81738281	+51.06445313	-2.06542969	-51.74560547	+2012	+8.44628906	-5.96777344	-0.49218750	+6.41601563	-9.88769531	+15.82031250	+1544	+6.67529297	-9.87011719	-0.87011719	+36.56250000	+4.61425781	-45.06591797	+1388
+1457971130.30710010	+8.66601563	-6.74121094	-0.81738281	+51.06445313	-2.06542969	-51.72363281	+2008	+8.44628906	-5.96777344	-0.49218750	+6.39404297	-9.86572266	+15.84228516	+1544	+6.67529297	-9.87011719	-0.87011719	+36.56250000	+4.61425781	-45.04394531	+1388
+1457971130.31130000	+8.66601563	-6.74121094	-0.81738281	+51.06445313	-2.06542969	-51.72363281	+2008	+8.44628906	-5.96777344	-0.49218750	+6.39404297	-9.86572266	+15.84228516	+1544	+6.67529297	-9.87011719	-0.87011719	+36.56250000	+4.63623047	-45.04394531	+1388
+1457971130.31550000	+8.66601563	-6.74121094	-0.81738281	+51.06445313	-2.04345703	-51.72363281	+2008	+8.44628906	-5.96777344	-0.49218750	+6.39404297	-9.86572266	+15.84228516	+1540	+6.67529297	-9.87011719	-0.87011719	+36.56250000	+4.63623047	-45.04394531	+1388
+1457971130.31960010	+8.66601563	-6.74121094	-0.81738281	+51.06445313	-2.04345703	-51.72363281	+2008	+8.44628906	-5.96777344	-0.49658203	+6.39404297	-9.84375000	+15.84228516	+1540	+6.67529297	-9.87011719	-0.87011719	+36.56250000	+4.63623047	-45.02197266	+1388
+1457971130.32380010	+8.66601563	-6.74121094	-0.81738281	+51.06445313	-2.04345703	-51.72363281	+2008	+8.44628906	-5.96777344	-0.49658203	+6.37207031	-9.84375000	+15.84228516	+1540	+6.67529297	-9.87011719	-0.87011719	+36.54052734	+4.63623047	-45.02197266	+1388
+1457971130.33209990	+8.66601563	-6.74121094	-0.81738281	+51.06445313	-2.04345703	-51.70166016	+2008	+8.44628906	-5.96777344	-0.49658203	+6.37207031	-9.82177734	+15.84228516	+1540	+6.67089844	-9.87011719	-0.87011719	+36.54052734	+4.63623047	-45.00000000	+1388
+1457971130.34879990	+8.66601563	-6.74121094	-0.81738281	+51.06445313	-2.04345703	-51.70166016	+2004	+8.44628906	-5.96777344	-0.49658203	+6.32812500	-9.79980469	+15.82031250	+1536	+6.67089844	-9.87451172	-0.87451172	+36.51855469	+4.65820313	-45.00000000	+1388
+1457971130.35710000	+8.66601563	-6.74121094	-0.81738281	+51.06445313	-2.04345703	-51.70166016	+2004	+8.44628906	-5.96777344	-0.49658203	+6.32812500	-9.79980469	+15.82031250	+1536	+6.67089844	-9.87451172	-0.87451172	+36.49658203	+4.65820313	-44.97802734	+1384
+1457971130.36130000	+8.66601563	-6.74121094	-0.81738281	+51.06445313	-2.04345703	-51.70166016	+2004	+8.44628906	-5.96777344	-0.49658203	+6.32812500	-9.79980469	+15.82031250	+1536	+6.67089844	-9.87451172	-0.87451172	+36.49658203	+4.65820313	-44.97802734	+1384
+1457971130.36540010	+8.66601563	-6.74121094	-0.81738281	+51.08642578	-2.04345703	-51.70166016	+2004	+8.44628906	-5.96777344	-0.49658203	+6.30615234	-9.79980469	+15.82031250	+1536	+6.67089844	-9.87451172	-0.87451172	+36.49658203	+4.65820313	-44.97802734	+1384
+1457971130.36960010	+8.66601563	-6.74121094	-0.81738281	+51.08642578	-2.04345703	-51.70166016	+2004	+8.44628906	-5.96777344	-0.49658203	+6.30615234	-9.79980469	+15.82031250	+1536	+6.67089844	-9.87451172	-0.87451172	+36.49658203	+4.65820313	-44.97802734	+1384
+1457971130.37789990	+8.66601563	-6.74121094	-0.81738281	+51.08642578	-2.04345703	-51.70166016	+2004	+8.44628906	-5.96777344	-0.49658203	+6.30615234	-9.79980469	+15.82031250	+1536	+6.67089844	-9.87451172	-0.87451172	+36.49658203	+4.65820313	-44.97802734	+1384
+1457971130.38630010	+8.66601563	-6.74121094	-0.81738281	+51.08642578	-2.04345703	-51.67968750	+2004	+8.44628906	-5.96777344	-0.49658203	+6.28417969	-9.77783203	+15.84228516	+1536	+6.67089844	-9.87451172	-0.87451172	+36.49658203	+4.65820313	-44.97802734	+1384
+1457971130.39039990	+8.66601563	-6.74121094	-0.81738281	+51.08642578	-2.04345703	-51.67968750	+2004	+8.44628906	-5.96777344	-0.49658203	+6.28417969	-9.77783203	+15.84228516	+1536	+6.67089844	-9.87451172	-0.87011719	+36.51855469	+4.65820313	-45.00000000	+1384
+1457971130.39879990	+8.66601563	-6.74121094	-0.81738281	+51.08642578	-2.04345703	-51.67968750	+2000	+8.44628906	-5.96777344	-0.49658203	+6.28417969	-9.77783203	+15.84228516	+1532	+6.67089844	-9.87011719	-0.87011719	+36.51855469	+4.65820313	-45.00000000	+1384
+1457971130.40710000	+8.66601563	-6.74121094	-0.81738281	+51.08642578	-2.04345703	-51.67968750	+2000	+8.44628906	-5.96777344	-0.49658203	+6.26220703	-9.77783203	+15.84228516	+1532	+6.67529297	-9.87011719	-0.87011719	+36.54052734	+4.65820313	-45.00000000	+1384
+1457971130.41540000	+8.66601563	-6.74121094	-0.81738281	+51.08642578	-2.04345703	-51.67968750	+2000	+8.44628906	-5.96777344	-0.49658203	+6.26220703	-9.77783203	+15.84228516	+1532	+6.67529297	-9.87011719	-0.87011719	+36.54052734	+4.65820313	-45.02197266	+1384
+1457971130.42370010	+8.66601563	-6.74121094	-0.81738281	+51.08642578	-2.04345703	-51.67968750	+2000	+8.44628906	-5.96777344	-0.49658203	+6.26220703	-9.77783203	+15.84228516	+1532	+6.67529297	-9.87011719	-0.86572266	+36.54052734	+4.65820313	-45.02197266	+1388
+1457971130.43210010	+8.66601563	-6.74121094	-0.81738281	+51.08642578	-2.04345703	-51.67968750	+2000	+8.44628906	-5.96777344	-0.49658203	+6.26220703	-9.77783203	+15.86425781	+1532	+6.67529297	-9.87011719	-0.86572266	+36.54052734	+4.68017578	-45.02197266	+1388
+1457971130.43619990	+8.66601563	-6.74121094	-0.81738281	+51.08642578	-2.04345703	-51.67968750	+2000	+8.44628906	-5.96777344	-0.49658203	+6.24023438	-9.77783203	+15.86425781	+1532	+6.67529297	-9.87011719	-0.86572266	+36.54052734	+4.68017578	-45.02197266	+1388
+1457971130.44460010	+8.66601563	-6.74121094	-0.81738281	+51.08642578	-2.04345703	-51.67968750	+2000	+8.44628906	-5.96777344	-0.49658203	+6.24023438	-9.77783203	+15.84228516	+1532	+6.67529297	-9.87011719	-0.86572266	+36.54052734	+4.68017578	-45.00000000	+1388
+1457971130.45289990	+8.66601563	-6.74121094	-0.81738281	+51.08642578	-2.04345703	-51.67968750	+2000	+8.44628906	-5.96777344	-0.49658203	+6.24023438	-9.77783203	+15.84228516	+1532	+6.67529297	-9.87011719	-0.87011719	+36.54052734	+4.68017578	-45.00000000	+1388
+1457971130.46120000	+8.66601563	-6.74121094	-0.81738281	+51.08642578	-2.04345703	-51.67968750	+2000	+8.44628906	-5.96777344	-0.49658203	+6.24023438	-9.75585938	+15.84228516	+1532	+6.67529297	-9.87011719	-0.87011719	+36.51855469	+4.68017578	-45.00000000	+1388
+1457971130.46960000	+8.66601563	-6.74121094	-0.81738281	+51.08642578	-2.04345703	-51.67968750	+2000	+8.44628906	-5.96777344	-0.49658203	+6.24023438	-9.75585938	+15.84228516	+1532	+6.67089844	-9.87011719	-0.87011719	+36.51855469	+4.68017578	-44.97802734	+1388
+1457971130.47790000	+8.66601563	-6.74121094	-0.81738281	+51.08642578	-2.02148438	-51.67968750	+2000	+8.44628906	-5.96777344	-0.49658203	+6.24023438	-9.75585938	+15.84228516	+1532	+6.67089844	-9.87011719	-0.87011719	+36.49658203	+4.68017578	-44.97802734	+1388
+1457971130.48620010	+8.66601563	-6.74121094	-0.81738281	+51.08642578	-2.02148438	-51.67968750	+2000	+8.44628906	-5.96777344	-0.49658203	+6.24023438	-9.75585938	+15.84228516	+1532	+6.67089844	-9.87451172	-0.87011719	+36.49658203	+4.68017578	-44.97802734	+1388
+1457971130.49449990	+8.66601563	-6.74121094	-0.81738281	+51.08642578	-2.02148438	-51.67968750	+2000	+8.44628906	-5.96777344	-0.49658203	+6.24023438	-9.75585938	+15.84228516	+1532	+6.67089844	-9.87451172	-0.87011719	+36.49658203	+4.70214844	-44.97802734	+1388
+1457971130.49869990	+8.66601563	-6.74121094	-0.81738281	+51.08642578	-2.02148438	-51.67968750	+2000	+8.44628906	-5.96777344	-0.49658203	+6.21826172	-9.75585938	+15.84228516	+1532	+6.67089844	-9.87011719	-0.87011719	+36.49658203	+4.70214844	-44.97802734	+1388
+1457971130.50700000	+8.66601563	-6.74121094	-0.81738281	+51.08642578	-2.02148438	-51.67968750	+2000	+8.44628906	-5.96777344	-0.49658203	+6.21826172	-9.75585938	+15.84228516	+1532	+6.67089844	-9.87011719	-0.87011719	+36.49658203	+4.70214844	-45.00000000	+1388
+1457971130.51120000	+8.66601563	-6.74121094	-0.81738281	+51.08642578	-2.02148438	-51.67968750	+2000	+8.44628906	-5.96777344	-0.49658203	+6.21826172	-9.75585938	+15.84228516	+1532	+6.67089844	-9.87011719	-0.87011719	+36.51855469	+4.70214844	-45.00000000	+1388
+1457971130.51950000	+8.66601563	-6.74121094	-0.81738281	+51.08642578	-2.02148438	-51.65771484	+2000	+8.44628906	-5.96777344	-0.49658203	+6.21826172	-9.75585938	+15.84228516	+1532	+6.67529297	-9.87011719	-0.86572266	+36.51855469	+4.70214844	-45.02197266	+1388
+1457971130.52790000	+8.66601563	-6.74121094	-0.81738281	+51.08642578	-2.02148438	-51.65771484	+2000	+8.44628906	-5.96777344	-0.49658203	+6.21826172	-9.75585938	+15.84228516	+1532	+6.67529297	-9.87011719	-0.86572266	+36.51855469	+4.70214844	-45.02197266	+1388
+1457971130.53200010	+8.66601563	-6.74121094	-0.81738281	+51.08642578	-2.02148438	-51.65771484	+2000	+8.44628906	-5.96777344	-0.49658203	+6.21826172	-9.75585938	+15.84228516	+1532	+6.67529297	-9.87011719	-0.86572266	+36.51855469	+4.70214844	-45.02197266	+1392
+1457971130.54040000	+8.66601563	-6.74121094	-0.81738281	+51.08642578	-2.02148438	-51.67968750	+2000	+8.44628906	-5.96777344	-0.49658203	+6.21826172	-9.75585938	+15.84228516	+1532	+6.67529297	-9.87011719	-0.86572266	+36.54052734	+4.70214844	-45.04394531	+1392
+1457971130.54450010	+8.66601563	-6.74121094	-0.81738281	+51.10839844	-2.02148438	-51.67968750	+2000	+8.44628906	-5.96777344	-0.49658203	+6.21826172	-9.75585938	+15.84228516	+1532	+6.67529297	-9.87011719	-0.86572266	+36.54052734	+4.70214844	-45.04394531	+1392
+1457971130.54870010	+8.66601563	-6.74121094	-0.81738281	+51.10839844	-2.02148438	-51.67968750	+2000	+8.44628906	-5.97216797	-0.49658203	+6.21826172	-9.75585938	+15.84228516	+1532	+6.67529297	-9.87011719	-0.86572266	+36.54052734	+4.70214844	-45.04394531	+1392
+1457971130.55290010	+8.66601563	-6.74121094	-0.81738281	+51.10839844	-2.02148438	-51.67968750	+2000	+8.44628906	-5.97216797	-0.49658203	+6.21826172	-9.75585938	+15.84228516	+1532	+6.67529297	-9.87011719	-0.86572266	+36.54052734	+4.70214844	-45.04394531	+1392
+1457971130.55699990	+8.66601563	-6.74121094	-0.81738281	+51.10839844	-2.02148438	-51.67968750	+2000	+8.44628906	-5.97216797	-0.49658203	+6.21826172	-9.75585938	+15.82031250	+1532	+6.67529297	-9.87011719	-0.86572266	+36.54052734	+4.70214844	-45.04394531	+1392
+1457971130.56119990	+8.66601563	-6.74121094	-0.81738281	+51.10839844	-2.02148438	-51.65771484	+2000	+8.44628906	-5.97216797	-0.49658203	+6.21826172	-9.75585938	+15.82031250	+1532	+6.67529297	-9.87011719	-0.86572266	+36.54052734	+4.70214844	-45.04394531	+1392
+1457971130.56950000	+8.66601563	-6.74121094	-0.81738281	+51.10839844	-2.02148438	-51.65771484	+2000	+8.44628906	-5.97216797	-0.49658203	+6.21826172	-9.75585938	+15.82031250	+1532	+6.67529297	-9.87011719	-0.86572266	+36.51855469	+4.70214844	-45.04394531	+1392
+1457971130.57370000	+8.66601563	-6.74121094	-0.81738281	+51.10839844	-2.02148438	-51.65771484	+2000	+8.44628906	-5.97216797	-0.49658203	+6.21826172	-9.75585938	+15.82031250	+1532	+6.67529297	-9.87011719	-0.86572266	+36.51855469	+4.70214844	-45.04394531	+1392
+1457971130.58200000	+8.66601563	-6.74121094	-0.82177734	+51.10839844	-2.02148438	-51.65771484	+2000	+8.44628906	-5.97216797	-0.49658203	+6.21826172	-9.75585938	+15.82031250	+1532	+6.67529297	-9.87451172	-0.86572266	+36.51855469	+4.70214844	-45.04394531	+1392
+1457971130.58620000	+8.66601563	-6.74121094	-0.82177734	+51.10839844	-2.02148438	-51.65771484	+2000	+8.44628906	-5.97216797	-0.49658203	+6.21826172	-9.75585938	+15.79833984	+1532	+6.67089844	-9.87451172	-0.86572266	+36.51855469	+4.70214844	-45.04394531	+1392
+1457971130.59030010	+8.66601563	-6.74121094	-0.82177734	+51.10839844	-1.99951172	-51.65771484	+2000	+8.44628906	-5.97216797	-0.49658203	+6.21826172	-9.75585938	+15.79833984	+1532	+6.67089844	-9.87451172	-0.86572266	+36.49658203	+4.72412109	-45.04394531	+1392
+1457971130.59450010	+8.66601563	-6.74121094	-0.82177734	+51.10839844	-1.99951172	-51.65771484	+2000	+8.44628906	-5.97216797	-0.49658203	+6.21826172	-9.75585938	+15.79833984	+1532	+6.67089844	-9.87451172	-0.86572266	+36.49658203	+4.72412109	-45.04394531	+1392
+1457971130.60279990	+8.66601563	-6.74121094	-0.82177734	+51.13037109	-1.97753906	-51.65771484	+2004	+8.44628906	-5.97216797	-0.49658203	+6.21826172	-9.73388672	+15.77636719	+1532	+6.67089844	-9.87451172	-0.86572266	+36.49658203	+4.72412109	-45.04394531	+1392
+1457971130.60700010	+8.66601563	-6.74121094	-0.82177734	+51.13037109	-1.95556641	-51.65771484	+2004	+8.44628906	-5.97216797	-0.50097656	+6.21826172	-9.73388672	+15.77636719	+1532	+6.67089844	-9.87451172	-0.86572266	+36.49658203	+4.72412109	-45.04394531	+1392
+1457971130.61529990	+8.66601563	-6.74560547	-0.82617188	+51.13037109	-1.91162109	-51.65771484	+2004	+8.44189453	-5.97216797	-0.50097656	+6.21826172	-9.71191406	+15.75439453	+1532	+6.67089844	-9.87890625	-0.86572266	+36.47460938	+4.74609375	-45.04394531	+1392
+1457971130.61949990	+8.66162109	-6.74560547	-0.83056641	+51.13037109	-1.86767578	-51.65771484	+2004	+8.44189453	-5.97216797	-0.50537109	+6.21826172	-9.68994141	+15.71044922	+1536	+6.67089844	-9.87890625	-0.86572266	+36.47460938	+4.76806641	-45.04394531	+1392
+1457971130.62369990	+8.66162109	-6.75000000	-0.83496094	+51.13037109	-1.80175781	-51.63574219	+2004	+8.44189453	-5.97656250	-0.50537109	+6.21826172	-9.66796875	+15.68847656	+1536	+6.67089844	-9.87890625	-0.86572266	+36.47460938	+4.81201172	-45.04394531	+1392
+1457971130.62780000	+8.66162109	-6.75439453	-0.83935547	+51.13037109	-1.73583984	-51.63574219	+2004	+8.44189453	-5.97656250	-0.50976563	+6.21826172	-9.64599609	+15.64453125	+1536	+6.67089844	-9.87890625	-0.86572266	+36.47460938	+4.83398438	-45.04394531	+1392
+1457971130.63200000	+8.66162109	-6.75878906	-0.84814453	+51.13037109	-1.56005859	-51.61376953	+2008	+8.44189453	-5.98095703	-0.51855469	+6.21826172	-9.55810547	+15.55664063	+1540	+6.67089844	-9.88330078	-0.86572266	+36.47460938	+4.92187500	-45.06591797	+1392
+1457971130.64030000	+8.66162109	-6.77636719	-0.87011719	+51.10839844	-1.18652344	-51.52587891	+2012	+8.44189453	-5.98974609	-0.53613281	+6.19628906	-9.38232422	+15.38085938	+1544	+6.67089844	-9.88769531	-0.86132813	+36.49658203	+5.09765625	-45.06591797	+1392
+1457971130.64450000	+8.66162109	-6.79394531	-0.89208984	+51.06445313	-0.79101563	-51.41601563	+2016	+8.43750000	-5.99853516	-0.55371094	+6.17431641	-9.16259766	+15.18310547	+1548	+6.67529297	-9.89208984	-0.86132813	+36.49658203	+5.29541016	-45.04394531	+1392
+1457971130.64860010	+8.65722656	-6.80712891	-0.90966797	+51.02050781	-0.46142578	-51.32812500	+2016	+8.43750000	-6.00732422	-0.57128906	+6.15234375	-8.96484375	+15.00732422	+1552	+6.67529297	-9.90087891	-0.86132813	+36.47460938	+5.51513672	-45.02197266	+1392
+1457971130.65280010	+8.65722656	-6.81591797	-0.93164063	+50.99853516	-0.13183594	-51.21826172	+2016	+8.43750000	-6.01611328	-0.58886719	+6.15234375	-8.76708984	+14.85351563	+1552	+6.67529297	-9.90527344	-0.86132813	+36.47460938	+5.73486328	-44.97802734	+1392
+1457971130.65700010	+8.65283203	-6.83349609	-0.96240234	+50.93261719	+0.39550781	-51.06445313	+2020	+8.43310547	-6.02490234	-0.61523438	+6.13037109	-8.48144531	+14.58984375	+1560	+6.67089844	-9.91406250	-0.87011719	+36.45263672	+6.13037109	-44.89013672	+1396
+1457971130.66109990	+8.64843750	-6.84667969	-0.98437500	+50.88867188	+0.79101563	-50.97656250	+2020	+8.43310547	-6.03369141	-0.63720703	+6.10839844	-8.23974609	+14.39208984	+1560	+6.66650391	-9.92285156	-0.87451172	+36.38671875	+6.48193359	-44.80224609	+1396
+1457971130.66529990	+8.64843750	-6.85546875	-1.01074219	+50.84472656	+1.18652344	-50.82275391	+2016	+8.42871094	-6.03808594	-0.65917969	+6.08642578	-8.02001953	+14.19433594	+1564	+6.66210938	-9.92724609	-0.88769531	+36.34277344	+6.78955078	-44.69238281	+1400
+1457971130.66950010	+8.64404297	-6.87304688	-1.04589844	+50.77880859	+1.66992188	-50.69091797	+2012	+8.42871094	-6.04687500	-0.68554688	+6.08642578	-7.75634766	+13.99658203	+1564	+6.65332031	-9.94042969	-0.90087891	+36.25488281	+7.18505859	-44.56054688	+1400
+1457971130.67360000	+8.63964844	-6.88183594	-1.06787109	+50.73486328	+2.10937500	-50.60302734	+2008	+8.42871094	-6.05126953	-0.70312500	+6.08642578	-7.55859375	+13.79882813	+1564	+6.64453125	-9.94921875	-0.91406250	+36.16699219	+7.51464844	-44.42871094	+1404
+1457971130.67779990	+8.63525391	-6.89501953	-1.10302734	+50.69091797	+2.52685547	-50.44921875	+2004	+8.42431641	-6.05566406	-0.72949219	+6.08642578	-7.33886719	+13.64501953	+1560	+6.63574219	-9.95361328	-0.93164063	+36.07910156	+7.80029297	-44.29687500	+1404
+1457971130.68199990	+8.63085938	-6.90820313	-1.13378906	+50.60302734	+2.98828125	-50.33935547	+1996	+8.42431641	-6.06005859	-0.75146484	+6.15234375	-7.14111328	+13.46923828	+1560	+6.62695313	-9.96240234	-0.94921875	+35.96923828	+8.08593750	-44.12109375	+1404
+1457971130.69030000	+8.63525391	-6.92578125	-1.19970703	+50.53710938	+3.84521484	-50.14160156	+1980	+8.42431641	-6.06005859	-0.79980469	+6.26220703	-6.83349609	+13.16162109	+1552	+6.61376953	-9.97558594	-0.99316406	+35.77148438	+8.59130859	-43.85742188	+1400
+1457971130.69450000	+8.63085938	-6.94335938	-1.23486328	+50.42724609	+4.32861328	-50.07568359	+1968	+8.41992188	-6.06005859	-0.82617188	+6.37207031	-6.67968750	+12.98583984	+1548	+6.60937500	-9.97998047	-1.01513672	+35.68359375	+8.85498047	-43.74755859	+1400
+1457971130.69860010	+8.63085938	-6.94775391	-1.27001953	+50.36132813	+4.76806641	-50.05371094	+1956	+8.42431641	-6.06005859	-0.84814453	+6.50390625	-6.59179688	+12.78808594	+1544	+6.60498047	-9.98437500	-1.03710938	+35.57373047	+9.07470703	-43.65966797	+1392
+1457971130.70280000	+8.63525391	-6.96093750	-1.31396484	+50.31738281	+5.20751953	-49.94384766	+1944	+8.42431641	-6.06005859	-0.87890625	+6.63574219	-6.45996094	+12.65625000	+1540	+6.60058594	-9.98876953	-1.06347656	+35.44189453	+9.31640625	-43.57177734	+1388
+1457971130.70700000	+8.63964844	-6.97851563	-1.35351563	+50.14160156	+5.66894531	-49.89990234	+1936	+8.42431641	-6.05566406	-0.91406250	+6.81152344	-6.32812500	+12.43652344	+1540	+6.60058594	-9.99316406	-1.08984375	+35.31005859	+9.55810547	-43.48388672	+1384
+1457971130.71110010	+8.64404297	-6.98730469	-1.38867188	+50.05371094	+6.10839844	-49.92187500	+1924	+8.42871094	-6.05126953	-0.94482422	+7.03125000	-6.30615234	+12.21679688	+1540	+6.60498047	-9.99316406	-1.11621094	+35.20019531	+9.77783203	-43.48388672	+1376
+1457971130.71530010	+8.65722656	-6.99609375	-1.44140625	+49.98779297	+6.50390625	-49.85595703	+1916	+8.43750000	-6.04687500	-0.98876953	+7.25097656	-6.15234375	+12.08496094	+1540	+6.60937500	-9.99755859	-1.14697266	+35.09033203	+9.97558594	-43.41796875	+1372
+1457971130.71939990	+8.66162109	-7.01806641	-1.48974609	+49.74609375	+6.96533203	-49.85595703	+1912	+8.43750000	-6.04687500	-1.02832031	+7.49267578	-6.06445313	+11.79931641	+1540	+6.62255859	-10.00195313	-1.19091797	+34.91455078	+10.26123047	-43.37402344	+1372
+1457971130.72359990	+8.67041016	-7.02685547	-1.53369141	+49.63623047	+7.38281250	-49.92187500	+1904	+8.44628906	-6.03808594	-1.06347656	+7.77832031	-6.08642578	+11.51367188	+1540	+6.63134766	-9.99755859	-1.22167969	+34.76074219	+10.48095703	-43.46191406	+1368
+1457971130.72779990	+8.68798828	-7.03564453	-1.59082031	+49.52636719	+7.77832031	-49.92187500	+1896	+8.45947266	-6.02929688	-1.12060547	+8.10791016	-5.95458984	+11.33789063	+1540	+6.64892578	-9.99755859	-1.26123047	+34.62890625	+10.67871094	-43.48388672	+1368
+1457971130.73190000	+8.69677734	-7.05761719	-1.64355469	+49.26269531	+8.21777344	-49.96582031	+1892	+8.46386719	-6.02929688	-1.16894531	+8.34960938	-5.91064453	+10.98632813	+1536	+6.66650391	-10.00195313	-1.30517578	+34.45312500	+10.94238281	-43.54980469	+1372
+1457971130.73610000	+8.71435547	-7.06640625	-1.69628906	+49.08691406	+8.63525391	-50.07568359	+1884	+8.47265625	-6.02050781	-1.21289063	+8.72314453	-5.93261719	+10.63476563	+1536	+6.68408203	-9.99755859	-1.33593750	+34.27734375	+11.16210938	-43.74755859	+1368
+1457971130.74029990	+8.73632813	-7.07958984	-1.76220703	+48.93310547	+9.03076172	-50.11962891	+1880	+8.49023438	-6.01171875	-1.27880859	+9.11865234	-5.80078125	+10.39306641	+1540	+6.70605469	-9.99755859	-1.38427734	+34.12353516	+11.35986328	-43.79150391	+1372
+1457971130.74440000	+8.74951172	-7.10156250	-1.82373047	+48.64746094	+9.44824219	-50.20751953	+1876	+8.49902344	-6.01171875	-1.34033203	+9.40429688	-5.73486328	+9.97558594	+1540	+6.72802734	-9.99755859	-1.43261719	+33.90380859	+11.62353516	-43.90136719	+1372
+1457971130.74860000	+8.77148438	-7.11035156	-1.88525391	+48.44970703	+9.84375000	-50.36132813	+1872	+8.51220703	-6.00292969	-1.40185547	+9.84375000	-5.71289063	+9.58007813	+1540	+6.75000000	-9.99316406	-1.47656250	+33.70605469	+11.84326172	-44.14306641	+1372
+1457971130.75280000	+8.79785156	-7.11914063	-1.95996094	+48.25195313	+10.21728516	-50.47119141	+1868	+8.53417969	-5.98974609	-1.47656250	+10.32714844	-5.60302734	+9.25048828	+1544	+6.77636719	-9.98876953	-1.53369141	+33.53027344	+12.04101563	-44.23095703	+1376
+1457971130.75690010	+8.81542969	-7.13671875	-2.03027344	+47.94433594	+10.63476563	-50.60302734	+1864	+8.54736328	-5.98974609	-1.54687500	+10.65673828	-5.53710938	+8.78906250	+1540	+6.79833984	-9.98876953	-1.59521484	+33.28857422	+12.28271484	-44.40673828	+1380
+1457971130.76110010	+8.84179688	-7.14550781	-2.10498047	+47.72460938	+11.03027344	-50.80078125	+1860	+8.56494141	-5.97656250	-1.61718750	+11.16210938	-5.47119141	+8.34960938	+1544	+6.82470703	-9.98437500	-1.64355469	+33.02490234	+12.52441406	-44.69238281	+1384
+1457971130.76530000	+8.86816406	-7.15429688	-2.17529297	+47.48291016	+11.38183594	-50.99853516	+1860	+8.59130859	-5.96337891	-1.70068359	+11.71142578	-5.40527344	+7.91015625	+1544	+6.85546875	-9.97558594	-1.70947266	+32.80517578	+12.72216797	-44.86816406	+1392
+1457971130.76939990	+8.89453125	-7.16748047	-2.25439453	+47.15332031	+11.77734375	-51.21826172	+1856	+8.60888672	-5.95898438	-1.77978516	+12.08496094	-5.29541016	+7.44873047	+1544	+6.87744141	-9.97558594	-1.77539063	+32.51953125	+12.96386719	-45.10986328	+1396
+1457971130.77360010	+8.92529297	-7.17187500	-2.33349609	+46.91162109	+12.15087891	-51.41601563	+1856	+8.63085938	-5.94140625	-1.86767578	+12.61230469	-5.18554688	+6.98730469	+1548	+6.90380859	-9.96679688	-1.84130859	+32.21191406	+13.20556641	-45.37353516	+1400
+1457971130.77780010	+8.95605469	-7.17626953	-2.41699219	+46.66992188	+12.50244141	-51.65771484	+1856	+8.66162109	-5.92382813	-1.95117188	+13.20556641	-5.11962891	+6.52587891	+1556	+6.93017578	-9.95800781	-1.91601563	+31.94824219	+13.40332031	-45.57128906	+1408
+1457971130.78189990	+8.98242188	-7.18505859	-2.50048828	+46.34033203	+12.87597656	-51.87744141	+1856	+8.68359375	-5.91943359	-2.04345703	+13.60107422	-4.98779297	+6.06445313	+1556	+6.95654297	-9.95361328	-1.99072266	+31.59667969	+13.64501953	-45.81298828	+1416
+1457971130.78609990	+9.01757813	-7.18505859	-2.58837891	+46.09863281	+13.24951172	-52.09716797	+1864	+8.70996094	-5.89306641	-2.14013672	+14.15039063	-4.83398438	+5.64697266	+1564	+6.98291016	-9.94042969	-2.06542969	+31.28906250	+13.86474609	-46.07666016	+1424
+1457971130.79029990	+9.05273438	-7.18505859	-2.66748047	+45.83496094	+13.57910156	-52.42675781	+1864	+8.74511719	-5.87109375	-2.22802734	+14.72167969	-4.79003906	+5.16357422	+1572	+7.00927734	-9.92724609	-2.14892578	+30.98144531	+14.04052734	-46.31835938	+1436
+1457971130.79440000	+9.08349609	-7.18945313	-2.75097656	+45.50537109	+13.90869141	-52.69042969	+1868	+8.77148438	-5.86230469	-2.32031250	+15.09521484	-4.65820313	+4.70214844	+1580	+7.03564453	-9.91845703	-2.22802734	+30.60791016	+14.26025391	-46.60400391	+1448
+1457971130.79860000	+9.11865234	-7.18505859	-2.84326172	+45.26367188	+14.28222656	-52.88818359	+1880	+8.80224609	-5.83593750	-2.42138672	+15.57861328	-4.48242188	+4.28466797	+1592	+7.06201172	-9.90087891	-2.30712891	+30.27832031	+14.47998047	-46.86767578	+1460
+1457971130.80270000	+9.15380859	-7.17626953	-2.92675781	+44.97802734	+14.61181641	-53.23974609	+1888	+8.84619141	-5.80517578	-2.50488281	+16.10595703	-4.46044922	+3.75732422	+1604	+7.08837891	-9.88330078	-2.39062500	+29.92675781	+14.65576172	-47.15332031	+1472
+1457971130.80690000	+9.19335938	-7.17187500	-3.01464844	+44.69238281	+14.94140625	-53.48144531	+1896	+8.87695313	-5.79199219	-2.60595703	+16.41357422	-4.32861328	+3.36181641	+1616	+7.11914063	-9.87011719	-2.46972656	+29.55322266	+14.85351563	-47.43896484	+1484
+1457971130.81110000	+9.23291016	-7.16308594	-3.11132813	+44.47265625	+15.31494141	-53.67919922	+1908	+8.91650391	-5.76123047	-2.71142578	+16.83105469	-4.15283203	+2.98828125	+1636	+7.14990234	-9.84375000	-2.55761719	+29.22363281	+15.05126953	-47.70263672	+1500
+1457971130.81520010	+9.27246094	-7.14990234	-3.19482422	+44.18701172	+15.64453125	-54.00878906	+1920	+8.96044922	-5.72607422	-2.79492188	+17.27050781	-4.15283203	+2.50488281	+1652	+7.18066406	-9.82177734	-2.63671875	+28.87207031	+15.20507813	-47.98828125	+1516
+1457971130.82360010	+9.35595703	-7.11914063	-3.37939453	+43.65966797	+16.30371094	-54.42626953	+1948	+9.03955078	-5.67333984	-2.99707031	+17.77587891	-3.86718750	+1.71386719	+1688	+7.25097656	-9.76904297	-2.80810547	+28.16894531	+15.51269531	-48.53759766	+1552
+1457971130.82769990	+9.39990234	-7.10156250	-3.45410156	+43.37402344	+16.58935547	-54.77783203	+1960	+9.09228516	-5.63818359	-3.07617188	+18.06152344	-3.93310547	+1.18652344	+1704	+7.29052734	-9.73828125	-2.87841797	+27.81738281	+15.60058594	-48.88916016	+1568
+1457971130.83189990	+9.44824219	-7.08837891	-3.54199219	+43.06640625	+16.87500000	-55.01953125	+1976	+9.13623047	-5.61621094	-3.16845703	+18.14941406	-3.86718750	+0.81298828	+1724	+7.33007813	-9.70312500	-2.95312500	+27.46582031	+15.68847656	-49.24072266	+1584
+1457971130.83610010	+9.49658203	-7.06201172	-3.63427734	+42.82470703	+17.22656250	-55.19531250	+1992	+9.18896484	-5.57666016	-3.27392578	+18.32519531	-3.73535156	+0.46142578	+1748	+7.37841797	-9.66357422	-3.03662109	+27.18017578	+15.79833984	-49.48242188	+1608
+1457971130.84019990	+9.54931641	-7.04003906	-3.70898438	+42.53906250	+17.49023438	-55.52490234	+2008	+9.24609375	-5.53710938	-3.34423828	+18.47900391	-3.82324219	-0.06591797	+1764	+7.42236328	-9.62841797	-3.10253906	+26.82861328	+15.84228516	-49.83398438	+1624
+1457971130.84439990	+9.59765625	-7.01367188	-3.79687500	+42.23144531	+17.75390625	-55.72265625	+2020	+9.29882813	-5.51074219	-3.43652344	+18.47900391	-3.80126953	-0.41748047	+1784	+7.47509766	-9.58886719	-3.17285156	+26.47705078	+15.86425781	-50.16357422	+1640
+1457971130.84859990	+9.65039063	-6.98291016	-3.88916016	+41.98974609	+18.03955078	-55.87646484	+2040	+9.35595703	-5.46679688	-3.53320313	+18.52294922	-3.73535156	-0.72509766	+1808	+7.52783203	-9.54052734	-3.24755859	+26.21337891	+15.90820313	-50.40527344	+1660
+1457971130.85270000	+9.70751953	-6.95654297	-3.95507813	+41.63818359	+18.23730469	-56.20605469	+2052	+9.41748047	-5.42724609	-3.59912109	+18.54492188	-3.88916016	-1.18652344	+1820	+7.58496094	-9.49218750	-3.30908203	+25.88378906	+15.86425781	-50.75683594	+1676
+1457971130.85690000	+9.76464844	-6.92138672	-4.02978516	+41.30859375	+18.43505859	-56.42578125	+2064	+9.47460938	-5.38769531	-3.68261719	+18.43505859	-3.93310547	-1.49414063	+1840	+7.63769531	-9.44384766	-3.37060547	+25.55419922	+15.82031250	-51.06445313	+1692
+1457971130.86110000	+9.82617188	-6.88623047	-4.11328125	+41.00097656	+18.65478516	-56.62353516	+2076	+9.54052734	-5.34375000	-3.77050781	+18.34716797	-3.91113281	-1.80175781	+1856	+7.69921875	-9.38671875	-3.44091797	+25.29052734	+15.79833984	-51.30615234	+1708
+1457971130.86520000	+9.88769531	-6.85546875	-4.17480469	+40.62744141	+18.83056641	-56.95312500	+2088	+9.60644531	-5.30419922	-3.82763672	+18.23730469	-4.13085938	-2.26318359	+1864	+7.76074219	-9.32958984	-3.49365234	+24.96093750	+15.68847656	-51.63574219	+1724
+1457971130.86940000	+9.94921875	-6.81591797	-4.24511719	+40.27587891	+18.96240234	-57.17285156	+2096	+9.67236328	-5.25585938	-3.89794922	+18.06152344	-4.24072266	-2.50488281	+1880	+7.82226563	-9.27246094	-3.55078125	+24.63134766	+15.57861328	-51.94335938	+1736
+1457971130.87350010	+10.01513672	-6.77197266	-4.31982422	+39.94628906	+19.13818359	-57.34863281	+2108	+9.74267578	-5.21191406	-3.98144531	+17.90771484	-4.28466797	-2.70263672	+1892	+7.88818359	-9.21093750	-3.61230469	+24.36767578	+15.51269531	-52.14111328	+1752
+1457971130.87770010	+10.08105469	-6.73242188	-4.37255859	+39.55078125	+19.24804688	-57.65625000	+2116	+9.81298828	-5.16357422	-4.03417969	+17.68798828	-4.50439453	-3.03222656	+1896	+7.94970703	-9.14941406	-3.66503906	+24.03808594	+15.38085938	-52.38281250	+1764
+1457971130.88599990	+10.21728516	-6.63574219	-4.49560547	+38.82568359	+19.42382813	-58.00781250	+2132	+9.95800781	-5.06250000	-4.15722656	+17.24853516	-4.76806641	-3.40576172	+1912	+8.07714844	-9.01757813	-3.77929688	+23.42285156	+15.11718750	-52.75634766	+1788
+1457971130.89019990	+10.28759766	-6.58740234	-4.53955078	+38.38623047	+19.46777344	-58.31542969	+2132	+10.03271484	-5.00976563	-4.19677734	+16.96289063	-5.03173828	-3.69140625	+1916	+8.14306641	-8.94287109	-3.82324219	+23.09326172	+14.91943359	-52.97607422	+1796
+1457971130.89439990	+10.35791016	-6.53466797	-4.58349609	+37.99072266	+19.46777344	-58.51318359	+2140	+10.10742188	-4.94824219	-4.24511719	+16.74316406	-5.27343750	-3.82324219	+1920	+8.20458984	-8.87695313	-3.87158203	+22.74169922	+14.74365234	-53.15185547	+1804
+1457971130.89850000	+10.43261719	-6.47753906	-4.63623047	+37.63916016	+19.51171875	-58.71093750	+2144	+10.18652344	-4.89550781	-4.29785156	+16.47949219	-5.44921875	-3.95507813	+1924	+8.26611328	-8.80224609	-3.92871094	+22.45605469	+14.61181641	-53.23974609	+1816
+1457971130.90269990	+10.50292969	-6.42041016	-4.66699219	+37.19970703	+19.48974609	-58.97460938	+2148	+10.26562500	-4.83837891	-4.32861328	+16.19384766	-5.71289063	-4.19677734	+1928	+8.32763672	-8.72753906	-3.96826172	+22.12646484	+14.41406250	-53.39355469	+1824
+1457971130.90689990	+10.57763672	-6.35888672	-4.70214844	+36.84814453	+19.46777344	-59.15039063	+2152	+10.34472656	-4.76806641	-4.36376953	+15.99609375	-5.99853516	-4.30664063	+1932	+8.38916016	-8.65283203	-4.01660156	+21.75292969	+14.23828125	-53.50341797	+1836
+1457971130.91100000	+10.65234375	-6.29736328	-4.74609375	+36.47460938	+19.44580078	-59.28222656	+2156	+10.42822266	-4.70214844	-4.39892578	+15.73242188	-6.24023438	-4.43847656	+1936	+8.45068359	-8.57373047	-4.06494141	+21.46728516	+14.08447266	-53.52539063	+1844
+1457971130.91520000	+10.72705078	-6.23144531	-4.76806641	+36.05712891	+19.37988281	-59.52392578	+2160	+10.50732422	-4.63623047	-4.41650391	+15.46875000	-6.52587891	-4.59228516	+1940	+8.50781250	-8.49902344	-4.10449219	+21.13769531	+13.86474609	-53.61328125	+1856
+1457971130.91940000	+10.79736328	-6.15673828	-4.79003906	+35.70556641	+19.29199219	-59.67773438	+2168	+10.58642578	-4.55712891	-4.43847656	+15.31494141	-6.83349609	-4.68017578	+1948	+8.56494141	-8.41992188	-4.14404297	+20.76416016	+13.66699219	-53.65722656	+1864
+1457971130.92350010	+10.87646484	-6.09082031	-4.81640625	+35.33203125	+19.18212891	-59.80957031	+2172	+10.66992188	-4.48681641	-4.46044922	+15.05126953	-7.11914063	-4.79003906	+1956	+8.62646484	-8.33642578	-4.19238281	+20.47851563	+13.49121094	-53.61328125	+1880
+1457971130.92770000	+10.95117188	-6.02050781	-4.82519531	+34.93652344	+19.05029297	-60.02929688	+2180	+10.75341797	-4.41650391	-4.46923828	+14.83154297	-7.47070313	-4.94384766	+1964	+8.68798828	-8.25292969	-4.22314453	+20.14892578	+13.24951172	-53.65722656	+1888
+1457971130.93190000	+11.02587891	-5.94140625	-4.83837891	+34.58496094	+18.89648438	-60.16113281	+2188	+10.83691406	-4.32861328	-4.47802734	+14.69970703	-7.82226563	-5.00976563	+1980	+8.74951172	-8.16943359	-4.25390625	+19.79736328	+13.00781250	-53.65722656	+1900
+1457971130.93600010	+11.10498047	-5.86669922	-4.85595703	+34.23339844	+18.74267578	-60.27099609	+2196	+10.92041016	-4.25390625	-4.48681641	+14.47998047	-8.12988281	-5.09765625	+1988	+8.81103516	-8.08154297	-4.29345703	+19.53369141	+12.78808594	-53.56933594	+1916
+1457971130.94020010	+11.17968750	-5.78759766	-4.85595703	+33.85986328	+18.58886719	-60.42480469	+2208	+10.99951172	-4.17480469	-4.48681641	+14.30419922	-8.48144531	-5.20751953	+2008	+8.87255859	-7.99804688	-4.31542969	+19.20410156	+12.52441406	-53.56933594	+1924
+1457971130.94440010	+11.25439453	-5.70410156	-4.86474609	+33.57421875	+18.39111328	-60.49072266	+2220	+11.08300781	-4.08251953	-4.48681641	+14.17236328	-8.81103516	-5.22949219	+2024	+8.92968750	-7.91015625	-4.34179688	+18.87451172	+12.28271484	-53.48144531	+1936
+1457971130.94849990	+11.33349609	-5.62500000	-4.86914063	+33.22265625	+18.21533203	-60.53466797	+2232	+11.16650391	-3.99902344	-4.49121094	+13.97460938	-9.11865234	-5.25146484	+2040	+9.00000000	-7.81787109	-4.37255859	+18.65478516	+12.04101563	-53.34960938	+1952
+1457971130.95269990	+11.40820313	-5.54589844	-4.86474609	+32.87109375	+17.99560547	-60.66650391	+2248	+11.24560547	-3.91552734	-4.47802734	+13.77685547	-9.47021484	-5.33935547	+2060	+9.06591797	-7.72119141	-4.38574219	+18.36914063	+11.71142578	-53.28369141	+1964
+1457971130.96100000	+11.55761719	-5.37451172	-4.85156250	+32.23388672	+17.53417969	-60.68847656	+2280	+11.40820313	-3.73974609	-4.46484375	+13.44726563	-10.10742188	-5.29541016	+2096	+9.19775391	-7.52783203	-4.42089844	+17.86376953	+11.11816406	-52.99804688	+1988
+1457971130.96519990	+11.63671875	-5.28662109	-4.83398438	+31.90429688	+17.27050781	-60.75439453	+2296	+11.48730469	-3.65625000	-4.44726563	+13.24951172	-10.45898438	-5.31738281	+2116	+9.26367188	-7.43115234	-4.42089844	+17.62207031	+10.76660156	-52.93212891	+1996
+1457971130.96930000	+11.71142578	-5.19433594	-4.82519531	+31.64062500	+17.00683594	-60.71044922	+2312	+11.57080078	-3.55957031	-4.43408203	+13.09570313	-10.74462891	-5.22949219	+2136	+9.33398438	-7.33447266	-4.42968750	+17.38037109	+10.41503906	-52.77832031	+2004
+1457971130.97350000	+11.78613281	-5.11083984	-4.81640625	+31.35498047	+16.78710938	-60.64453125	+2324	+11.64990234	-3.47607422	-4.42089844	+12.85400391	-11.03027344	-5.18554688	+2148	+9.40429688	-7.22900391	-4.43408203	+17.18261719	+10.08544922	-52.60253906	+2012
+1457971130.97770000	+11.86083984	-5.02294922	-4.79443359	+31.04736328	+16.54541016	-60.64453125	+2340	+11.72460938	-3.39257813	-4.39453125	+12.63427734	-11.33789063	-5.14160156	+2168	+9.47460938	-7.12353516	-4.42968750	+16.98486328	+9.71191406	-52.47070313	+2020
+1457971130.98180010	+11.93115234	-4.93066406	-4.77246094	+30.80566406	+16.28173828	-60.55664063	+2356	+11.80371094	-3.29589844	-4.37695313	+12.45849609	-11.62353516	-5.03173828	+2184	+9.54492188	-7.02246094	-4.42529297	+16.76513672	+9.36035156	-52.29492188	+2028
+1457971130.98600010	+12.00585938	-4.84277344	-4.75048828	+30.54199219	+16.01806641	-60.44677734	+2368	+11.87841797	-3.21240234	-4.35498047	+12.19482422	-11.88720703	-4.89990234	+2196	+9.61523438	-6.91259766	-4.42529297	+16.61132813	+8.98681641	-52.09716797	+2032
+1457971130.99020000	+12.07617188	-4.75048828	-4.71972656	+30.27832031	+15.73242188	-60.38085938	+2380	+11.95312500	-3.12451172	-4.32421875	+11.95312500	-12.19482422	-4.81201172	+2208	+9.68554688	-6.80273438	-4.40771484	+16.45751953	+8.54736328	-51.92138672	+2040
+1457971130.99429990	+12.14648438	-4.65380859	-4.68896484	+30.05859375	+15.44677734	-60.24902344	+2396	+12.02783203	-3.02783203	-4.29345703	+11.73339844	-12.50244141	-4.68017578	+2220	+9.75146484	-6.69726563	-4.39453125	+16.23779297	+8.17382813	-51.76757813	+2044
+1457971130.99850010	+12.21679688	-4.56152344	-4.66259766	+29.81689453	+15.20507813	-60.11718750	+2404	+12.10693359	-2.94433594	-4.26269531	+11.44775391	-12.78808594	-4.54833984	+2228	+9.82177734	-6.58740234	-4.38574219	+16.08398438	+7.77832031	-51.54785156	+2048
+1457971131.00270010	+12.28710938	-4.46484375	-4.62304688	+29.57519531	+14.94140625	-60.00732422	+2416	+12.17724609	-2.85644531	-4.21875000	+11.20605469	-13.09570313	-4.43847656	+2240	+9.88769531	-6.47753906	-4.36376953	+15.93017578	+7.33886719	-51.39404297	+2056
+1457971131.00679990	+12.35302734	-4.36816406	-4.58349609	+29.37744141	+14.67773438	-59.87548828	+2428	+12.25195313	-2.75976563	-4.17919922	+10.98632813	-13.40332031	-4.28466797	+2252	+9.95361328	-6.36767578	-4.34179688	+15.75439453	+6.94335938	-51.21826172	+2060
+1457971131.01099990	+12.42333984	-4.27148438	-4.54833984	+29.15771484	+14.41406250	-59.74365234	+2436	+12.32666016	-2.67187500	-4.13525391	+10.72265625	-13.71093750	-4.10888672	+2264	+10.01953125	-6.25781250	-4.32421875	+15.60058594	+6.52587891	-50.99853516	+2068
+1457971131.01519990	+12.48486328	-4.17480469	-4.50000000	+28.93798828	+14.15039063	-59.61181641	+2448	+12.39257813	-2.57958984	-4.08251953	+10.48095703	-14.04052734	-3.97705078	+2272	+10.08544922	-6.14794922	-4.29785156	+15.46875000	+6.10839844	-50.77880859	+2072
+1457971131.01930000	+12.54638672	-4.07373047	-4.45166016	+28.74023438	+13.86474609	-59.47998047	+2460	+12.46289063	-2.47851563	-4.02978516	+10.30517578	-14.39208984	-3.80126953	+2288	+10.13818359	-6.03808594	-4.27587891	+15.29296875	+5.71289063	-50.55908203	+2076
+1457971131.02350000	+12.60791016	-3.97705078	-4.40332031	+28.54248047	+13.57910156	-59.32617188	+2472	+12.52880859	-2.38623047	-3.96826172	+10.04150391	-14.76562500	-3.62548828	+2300	+10.19970703	-5.92822266	-4.25390625	+15.16113281	+5.31738281	-50.31738281	+2080
+1457971131.02760000	+12.66943359	-3.87158203	-4.35058594	+28.34472656	+13.29345703	-59.21630859	+2488	+12.59472656	-2.29394531	-3.90673828	+9.82177734	-15.13916016	-3.47167969	+2312	+10.25683594	-5.81835938	-4.22314453	+15.02929688	+4.87792969	-50.11962891	+2084
+1457971131.03600000	+12.77929688	-3.66943359	-4.23632813	+27.97119141	+12.72216797	-58.95263672	+2516	+12.72656250	-2.09619141	-3.76171875	+9.42626953	-15.99609375	-3.12011719	+2348	+10.36230469	-5.60742188	-4.17041016	+14.69970703	+4.08691406	-49.63623047	+2092
+1457971131.04010010	+12.83203125	-3.57275391	-4.17480469	+27.77343750	+12.45849609	-58.84277344	+2532	+12.78808594	-2.00390625	-3.68701172	+9.22851563	-16.41357422	-2.96630859	+2364	+10.41503906	-5.50195313	-4.13964844	+14.58984375	+3.69140625	-49.41650391	+2100
+1457971131.04430010	+12.88476563	-3.46728516	-4.11328125	+27.64160156	+12.15087891	-58.73291016	+2552	+12.84960938	-1.89843750	-3.60791016	+9.09667969	-16.83105469	-2.76855469	+2388	+10.46337891	-5.40087891	-4.10888672	+14.43603516	+3.31787109	-49.17480469	+2104
+1457971131.04850010	+12.93310547	-3.36621094	-4.04736328	+27.46582031	+11.86523438	-58.60107422	+2572	+12.90673828	-1.80175781	-3.52880859	+8.87695313	-17.27050781	-2.54882813	+2408	+10.51611328	-5.29541016	-4.08251953	+14.32617188	+2.94433594	-48.91113281	+2112
+1457971131.05259990	+12.98144531	-3.26953125	-3.98144531	+27.31201172	+11.57958984	-58.46923828	+2592	+12.95947266	-1.70947266	-3.44531250	+8.70117188	-17.66601563	-2.35107422	+2432	+10.56445313	-5.18994141	-4.04296875	+14.23828125	+2.54882813	-48.66943359	+2120
+1457971131.05679990	+13.02539063	-3.15966797	-3.91552734	+27.22412109	+11.27197266	-58.33740234	+2616	+13.01220703	-1.60400391	-3.35742188	+8.56933594	-18.12744141	-2.10937500	+2456	+10.60839844	-5.08886719	-4.01220703	+14.10644531	+2.19726563	-48.40576172	+2124
+1457971131.06100010	+13.06494141	-3.06738281	-3.84960938	+27.07031250	+10.98632813	-58.18359375	+2640	+13.06494141	-1.51171875	-3.26953125	+8.34960938	-18.58886719	-1.88964844	+2480	+10.65234375	-4.98339844	-3.98144531	+14.01855469	+1.84570313	-48.14208984	+2132
+1457971131.06510000	+13.10888672	-2.97070313	-3.77490234	+26.93847656	+10.67871094	-58.09570313	+2664	+13.11767578	-1.41943359	-3.18164063	+8.15185547	-19.02832031	-1.66992188	+2504	+10.70068359	-4.88232422	-3.93750000	+13.93066406	+1.45019531	-47.92236328	+2140
+1457971131.06929990	+13.15283203	-2.86962891	-3.70458984	+26.89453125	+10.37109375	-57.91992188	+2688	+13.16601563	-1.32275391	-3.09814453	+8.04199219	-19.44580078	-1.38427734	+2528	+10.74462891	-4.78564453	-3.89794922	+13.84277344	+1.05468750	-47.68066406	+2148
+1457971131.07349990	+13.19238281	-2.77734375	-3.63427734	+26.78466797	+10.08544922	-57.76611328	+2712	+13.20996094	-1.23486328	-3.01025391	+7.82226563	-19.86328125	-1.12060547	+2552	+10.78857422	-4.68457031	-3.85839844	+13.75488281	+0.70312500	-47.41699219	+2156
+1457971131.08180000	+13.26708984	-2.58837891	-3.49365234	+26.69677734	+9.55810547	-57.43652344	+2760	+13.29785156	-1.05468750	-2.83886719	+7.49267578	-20.61035156	-0.57128906	+2596	+10.87207031	-4.48681641	-3.76611328	+13.64501953	-0.06591797	-46.95556641	+2176
+1457971131.08600000	+13.30224609	-2.50048828	-3.42333984	+26.63085938	+9.29443359	-57.21679688	+2780	+13.33300781	-0.97558594	-2.75537109	+7.25097656	-20.96191406	-0.24169922	+2616	+10.91601563	-4.39013672	-3.72656250	+13.60107422	-0.43945313	-46.66992188	+2184
+1457971131.09010000	+13.34179688	-2.41259766	-3.35302734	+26.58691406	+9.00878906	-57.04101563	+2800	+13.37255859	-0.89648438	-2.67626953	+7.03125000	-21.26953125	+0.06591797	+2632	+10.95996094	-4.28906250	-3.67382813	+13.57910156	-0.87890625	-46.45019531	+2196
+1457971131.09430000	+13.37255859	-2.32031250	-3.27832031	+26.58691406	+8.74511719	-56.84326172	+2820	+13.41210938	-0.80859375	-2.59716797	+6.87744141	-21.57714844	+0.39550781	+2652	+10.99951172	-4.19677734	-3.62109375	+13.55712891	-1.27441406	-46.18652344	+2204
+1457971131.09850000	+13.40771484	-2.24121094	-3.21240234	+26.52099609	+8.50341797	-56.62353516	+2840	+13.44726563	-0.73828125	-2.51806641	+6.61376953	-21.86279297	+0.74707031	+2664	+11.03906250	-4.10009766	-3.57275391	+13.51318359	-1.64794922	-45.92285156	+2208
+1457971131.10680010	+13.48242188	-2.07861328	-3.06738281	+26.45507813	+7.99804688	-56.22802734	+2868	+13.51757813	-0.58886719	-2.36865234	+6.21826172	-22.34619141	+1.42822266	+2688	+11.11816406	-3.91552734	-3.46289063	+13.46923828	-2.46093750	-45.43945313	+2224
+1457971131.11089990	+13.51757813	-1.99951172	-2.99707031	+26.41113281	+7.80029297	-56.00830078	+2876	+13.54833984	-0.52294922	-2.29833984	+5.99853516	-22.54394531	+1.77978516	+2696	+11.15771484	-3.82324219	-3.41015625	+13.44726563	-2.83447266	-45.15380859	+2232
+1457971131.11929990	+13.57910156	-1.84130859	-2.86523438	+26.30126953	+7.42675781	-55.54687500	+2892	+13.60986328	-0.38232422	-2.16210938	+5.62500000	-22.85156250	+2.46093750	+2708	+11.22802734	-3.64746094	-3.30029297	+13.40332031	-3.55957031	-44.60449219	+2240
+1457971131.12340000	+13.60546875	-1.77099609	-2.79931641	+26.21337891	+7.22900391	-55.32714844	+2896	+13.64062500	-0.32080078	-2.09619141	+5.40527344	-23.00537109	+2.81250000	+2712	+11.26318359	-3.55957031	-3.25195313	+13.38134766	-3.88916016	-44.29687500	+2244
+1457971131.12760000	+13.64062500	-1.70068359	-2.73339844	+26.14746094	+7.05322266	-55.10742188	+2896	+13.67138672	-0.25927734	-2.03027344	+5.18554688	-23.13720703	+3.12011719	+2716	+11.29833984	-3.47607422	-3.19921875	+13.35937500	-4.24072266	-44.03320313	+2248
+1457971131.13179990	+13.67138672	-1.62597656	-2.66308594	+26.03759766	+6.85546875	-54.90966797	+2896	+13.70214844	-0.18896484	-1.96435547	+5.03173828	-23.24707031	+3.47167969	+2724	+11.32910156	-3.39257813	-3.14648438	+13.29345703	-4.54833984	-43.74755859	+2248
+1457971131.14010000	+13.72851563	-1.50292969	-2.53564453	+25.75195313	+6.56982422	-54.51416016	+2896	+13.76367188	-0.07470703	-1.83691406	+4.68017578	-23.44482422	+4.02099609	+2736	+11.39062500	-3.24316406	-3.04980469	+13.13964844	-5.09765625	-43.17626953	+2244
+1457971131.14840010	+13.77685547	-1.38427734	-2.41699219	+25.44433594	+6.32812500	-54.11865234	+2888	+13.81640625	+0.04394531	-1.70947266	+4.41650391	-23.68652344	+4.54833984	+2748	+11.44335938	-3.10693359	-2.96191406	+12.94189453	-5.51513672	-42.60498047	+2236
+1457971131.15680000	+13.82519531	-1.27441406	-2.30712891	+25.09277344	+6.15234375	-53.72314453	+2884	+13.86914063	+0.15820313	-1.58203125	+4.19677734	-23.90625000	+4.96582031	+2768	+11.49609375	-2.97509766	-2.88281250	+12.72216797	-5.84472656	-42.05566406	+2228
+1457971131.16090010	+13.84277344	-1.23046875	-2.25000000	+24.85107422	+6.02050781	-53.56933594	+2884	+13.89550781	+0.20654297	-1.51171875	+4.06494141	-24.08203125	+5.14160156	+2776	+11.51806641	-2.91796875	-2.84326172	+12.54638672	-5.99853516	-41.81396484	+2224
+1457971131.16510010	+13.86914063	-1.18212891	-2.19726563	+24.63134766	+5.93261719	-53.39355469	+2884	+13.92187500	+0.25488281	-1.45458984	+3.93310547	-24.19189453	+5.31738281	+2784	+11.54443359	-2.86083984	-2.80810547	+12.39257813	-6.13037109	-41.55029297	+2220
+1457971131.16930010	+13.88671875	-1.13378906	-2.14453125	+24.45556641	+5.82275391	-53.23974609	+2888	+13.94824219	+0.31201172	-1.38427734	+3.86718750	-24.38964844	+5.47119141	+2796	+11.56640625	-2.80810547	-2.77294922	+12.23876953	-6.26220703	-41.33056641	+2212
+1457971131.17339990	+13.90869141	-1.09863281	-2.08740234	+24.19189453	+5.71289063	-53.08593750	+2888	+13.97460938	+0.35595703	-1.31835938	+3.75732422	-24.58740234	+5.60302734	+2808	+11.58837891	-2.75976563	-2.73779297	+12.04101563	-6.39404297	-41.11083984	+2208
+1457971131.17759990	+13.93066406	-1.05908203	-2.04785156	+23.95019531	+5.69091797	-52.91015625	+2892	+13.99658203	+0.39550781	-1.26123047	+3.64746094	-24.69726563	+5.71289063	+2816	+11.61474609	-2.71142578	-2.70703125	+11.88720703	-6.48193359	-40.86914063	+2204
+1457971131.18590000	+13.96582031	-0.98437500	-1.95117188	+23.53271484	+5.49316406	-52.62451172	+2904	+14.04052734	+0.48339844	-1.12939453	+3.49365234	-25.13671875	+5.95458984	+2840	+11.65429688	-2.61914063	-2.64550781	+11.53564453	-6.74560547	-40.47363281	+2192
+1457971131.19420000	+14.00097656	-0.91406250	-1.86328125	+23.11523438	+5.31738281	-52.36083984	+2920	+14.08447266	+0.56250000	-1.01513672	+3.31787109	-25.48828125	+6.19628906	+2864	+11.69824219	-2.52685547	-2.58398438	+11.25000000	-6.98730469	-40.10009766	+2184
+1457971131.19840000	+14.01855469	-0.88769531	-1.81494141	+22.89550781	+5.18554688	-52.25097656	+2932	+14.10644531	+0.59326172	-0.95361328	+3.18603516	-25.72998047	+6.30615234	+2876	+11.72021484	-2.48730469	-2.55322266	+11.05224609	-7.14111328	-39.92431641	+2180
+1457971131.20260000	+14.03613281	-0.85693359	-1.77099609	+22.67578125	+5.11962891	-52.14111328	+2940	+14.12841797	+0.62402344	-0.90527344	+3.05419922	-25.88378906	+6.41601563	+2884	+11.74218750	-2.44775391	-2.52685547	+10.89843750	-7.27294922	-39.77050781	+2176
+1457971131.21090010	+14.07568359	-0.79541016	-1.68310547	+22.32421875	+4.89990234	-51.92138672	+2960	+14.17236328	+0.68994141	-0.81298828	+2.87841797	-26.16943359	+6.67968750	+2904	+11.78173828	-2.36425781	-2.46533203	+10.65673828	-7.62451172	-39.46289063	+2172
+1457971131.21510000	+14.09326172	-0.76904297	-1.65234375	+22.12646484	+4.89990234	-51.81152344	+2968	+14.19433594	+0.71630859	-0.77783203	+2.74658203	-26.23535156	+6.81152344	+2912	+11.80371094	-2.32470703	-2.43896484	+10.54687500	-7.75634766	-39.30908203	+2168
+1457971131.21919990	+14.11083984	-0.73828125	-1.61718750	+21.99462891	+4.83398438	-51.72363281	+2976	+14.21191406	+0.74267578	-0.74267578	+2.63671875	-26.32324219	+6.96533203	+2920	+11.82128906	-2.28076172	-2.41259766	+10.48095703	-7.93212891	-39.15527344	+2168
+1457971131.22760010	+14.14599609	-0.68554688	-1.54687500	+21.64306641	+4.70214844	-51.54785156	+2988	+14.25146484	+0.78662109	-0.67675781	+2.30712891	-26.43310547	+7.31689453	+2932	+11.85644531	-2.20605469	-2.35546875	+10.28320313	-8.26171875	-38.86962891	+2160
+1457971131.23169990	+14.16357422	-0.65917969	-1.51611328	+21.51123047	+4.65820313	-51.45996094	+2992	+14.26904297	+0.80859375	-0.65478516	+2.15332031	-26.43310547	+7.51464844	+2940	+11.87402344	-2.16650391	-2.32910156	+10.21728516	-8.43750000	-38.73779297	+2160
+1457971131.24009990	+14.20312500	-0.61523438	-1.45458984	+21.13769531	+4.63623047	-51.30615234	+2992	+14.30859375	+0.84375000	-0.60644531	+1.75781250	-26.41113281	+7.88818359	+2952	+11.90917969	-2.10058594	-2.27197266	+10.04150391	-8.74511719	-38.47412109	+2152
+1457971131.24420000	+14.22070313	-0.58886719	-1.43261719	+20.96191406	+4.65820313	-51.24023438	+2992	+14.33056641	+0.86132813	-0.58886719	+1.51611328	-26.36718750	+8.08593750	+2956	+11.92675781	-2.06103516	-2.25000000	+9.99755859	-8.87695313	-38.34228516	+2148
+1457971131.24840000	+14.23388672	-0.57128906	-1.40625000	+20.76416016	+4.68017578	-51.17431641	+2988	+14.34375000	+0.87451172	-0.57128906	+1.25244141	-26.30126953	+8.30566406	+2960	+11.93994141	-2.03027344	-2.22363281	+9.88769531	-8.98681641	-38.23242188	+2144
+1457971131.25260000	+14.24707031	-0.54931641	-1.38427734	+20.58837891	+4.72412109	-51.08642578	+2988	+14.36132813	+0.89208984	-0.55810547	+0.98876953	-26.19140625	+8.56933594	+2964	+11.95312500	-1.99951172	-2.20166016	+9.79980469	-9.07470703	-38.10058594	+2140
+1457971131.25670000	+14.26025391	-0.53173828	-1.36230469	+20.36865234	+4.76806641	-51.02050781	+2988	+14.37890625	+0.89648438	-0.54052734	+0.59326172	-26.16943359	+8.81103516	+2968	+11.96630859	-1.96875000	-2.18408203	+9.71191406	-9.16259766	-37.96875000	+2132
+1457971131.26090000	+14.27343750	-0.51416016	-1.34033203	+20.12695313	+4.81201172	-50.95458984	+2988	+14.39648438	+0.90966797	-0.51855469	+0.24169922	-26.14746094	+9.07470703	+2976	+11.97509766	-1.94238281	-2.16210938	+9.60205078	-9.25048828	-37.85888672	+2128
+1457971131.26500010	+14.28662109	-0.50097656	-1.31835938	+19.90722656	+4.85595703	-50.88867188	+2988	+14.40966797	+0.91845703	-0.50097656	-0.13183594	-26.12548828	+9.38232422	+2984	+11.98828125	-1.92041016	-2.14013672	+9.47021484	-9.31640625	-37.74902344	+2120
+1457971131.26920010	+14.29980469	-0.48779297	-1.29199219	+19.64355469	+4.89990234	-50.82275391	+2988	+14.42724609	+0.92285156	-0.47460938	-0.65917969	-26.12548828	+9.66796875	+2988	+11.99707031	-1.89404297	-2.12255859	+9.36035156	-9.36035156	-37.66113281	+2116
+1457971131.27340010	+14.31298828	-0.47900391	-1.27001953	+19.37988281	+4.92187500	-50.77880859	+2988	+14.44482422	+0.92724609	-0.45263672	-1.14257813	-26.12548828	+9.97558594	+2996	+12.01025391	-1.87646484	-2.10498047	+9.18457031	-9.42626953	-37.55126953	+2108
+1457971131.28169990	+14.32617188	-0.46142578	-1.23486328	+18.80859375	+5.07568359	-50.64697266	+2984	+14.47119141	+0.93164063	-0.39550781	-2.32910156	-26.19140625	+10.67871094	+3016	+12.02343750	-1.83691406	-2.07421875	+8.87695313	-9.42626953	-37.35351563	+2092
+1457971131.29000000	+14.33935547	-0.44824219	-1.19970703	+18.19335938	+5.18554688	-50.47119141	+2984	+14.49755859	+0.93603516	-0.33398438	-3.66943359	-26.27929688	+11.53564453	+3036	+12.03662109	-1.80175781	-2.05224609	+8.52539063	-9.42626953	-37.17773438	+2076
+1457971131.29839990	+14.35253906	-0.43945313	-1.14697266	+17.60009766	+5.14160156	-50.33935547	+2988	+14.51953125	+0.92285156	-0.25048828	-5.33935547	-26.54296875	+12.50244141	+3060	+12.04980469	-1.77539063	-2.02148438	+8.17382813	-9.49218750	-37.02392578	+2060
+1457971131.30250000	+14.35693359	-0.43505859	-1.12939453	+17.27050781	+5.16357422	-50.27343750	+2988	+14.53271484	+0.92285156	-0.21533203	-6.19628906	-26.63085938	+13.02978516	+3072	+12.05859375	-1.76220703	-2.00830078	+7.97607422	-9.49218750	-36.95800781	+2052
+1457971131.30670000	+14.36132813	-0.43505859	-1.10742188	+16.98486328	+5.16357422	-50.20751953	+2992	+14.54589844	+0.90966797	-0.18017578	-7.16308594	-26.74072266	+13.57910156	+3084	+12.06298828	-1.74902344	-1.99511719	+7.82226563	-9.51416016	-36.87011719	+2044
+1457971131.31090000	+14.36572266	-0.43066406	-1.08544922	+16.67724609	+5.16357422	-50.14160156	+3000	+14.55468750	+0.90087891	-0.14501953	-8.15185547	-26.78466797	+14.19433594	+3096	+12.06738281	-1.73583984	-1.98632813	+7.66845703	-9.53613281	-36.80419922	+2040
+1457971131.31500010	+14.37011719	-0.43066406	-1.06787109	+16.36962891	+5.20751953	-50.05371094	+3004	+14.56347656	+0.89208984	-0.11865234	-9.11865234	-26.78466797	+14.78759766	+3108	+12.07177734	-1.72265625	-1.97753906	+7.51464844	-9.51416016	-36.71630859	+2032
+1457971131.31920000	+14.37451172	-0.42626953	-1.05029297	+16.10595703	+5.20751953	-49.98779297	+3008	+14.57226563	+0.87890625	-0.08349609	-10.19531250	-26.85058594	+15.44677734	+3120	+12.07617188	-1.70947266	-1.96435547	+7.38281250	-9.55810547	-36.65039063	+2024
+1457971131.32340000	+14.37451172	-0.42187500	-1.03271484	+15.82031250	+5.22949219	-49.89990234	+3016	+14.57666016	+0.86572266	-0.05273438	-11.27197266	-26.87255859	+16.12792969	+3132	+12.08056641	-1.69628906	-1.95117188	+7.22900391	-9.60205078	-36.58447266	+2016
+1457971131.33170010	+14.38330078	-0.41308594	-0.99316406	+15.29296875	+5.27343750	-49.76806641	+3032	+14.59423828	+0.83935547	-0.00878906	-13.49121094	-26.74072266	+17.51220703	+3152	+12.08496094	-1.66552734	-1.92480469	+7.00927734	-9.71191406	-36.43066406	+2008
+1457971131.33579990	+14.38769531	-0.40869141	-0.97558594	+15.02929688	+5.31738281	-49.72412109	+3036	+14.59863281	+0.82177734	+0.00878906	-14.63378906	-26.63085938	+18.21533203	+3160	+12.08935547	-1.64794922	-1.90722656	+6.89941406	-9.77783203	-36.36474609	+2000
+1457971131.33999990	+14.39208984	-0.40429688	-0.95800781	+14.76562500	+5.38330078	-49.68017578	+3040	+14.60742188	+0.80419922	+0.01757813	-15.75439453	-26.45507813	+18.89648438	+3168	+12.08935547	-1.63476563	-1.89404297	+6.78955078	-9.82177734	-36.29882813	+1996
+1457971131.34419990	+14.39648438	-0.39990234	-0.95361328	+14.50195313	+5.55908203	-49.63623047	+3044	+14.61181641	+0.78662109	+0.02197266	-16.87500000	-26.21337891	+19.55566406	+3172	+12.08935547	-1.61718750	-1.88085938	+6.72363281	-9.86572266	-36.18896484	+1992
+1457971131.35250000	+14.40087891	-0.39111328	-0.94042969	+13.99658203	+5.91064453	-49.52636719	+3044	+14.62060547	+0.75146484	+0.02197266	-19.11621094	-25.64208984	+20.83007813	+3184	+12.08935547	-1.58642578	-1.85449219	+6.59179688	-9.93164063	-36.01318359	+1984
+1457971131.36080000	+14.40527344	-0.37353516	-0.92724609	+13.51318359	+6.32812500	-49.41650391	+3040	+14.62500000	+0.71191406	+0.02197266	-21.31347656	-25.00488281	+22.03857422	+3196	+12.08935547	-1.55126953	-1.82812500	+6.48193359	-9.97558594	-35.83740234	+1976
+1457971131.36920000	+14.40966797	-0.36474609	-0.91406250	+13.02978516	+6.81152344	-49.39453125	+3036	+14.62939453	+0.67236328	+0.00878906	-23.46679688	-24.25781250	+23.09326172	+3208	+12.08496094	-1.52050781	-1.80175781	+6.39404297	-9.97558594	-35.63964844	+1972
+1457971131.37750010	+14.40966797	-0.35595703	-0.90966797	+12.48046875	+7.40478516	-49.37255859	+3032	+14.63378906	+0.64160156	-0.00878906	-25.51025391	-23.46679688	+23.95019531	+3220	+12.08056641	-1.48974609	-1.77978516	+6.30615234	-9.90966797	-35.46386719	+1964
+1457971131.38170000	+14.40966797	-0.35156250	-0.91406250	+12.21679688	+7.73437500	-49.35058594	+3028	+14.63378906	+0.62841797	-0.01318359	-26.49902344	-23.07128906	+24.34570313	+3224	+12.08056641	-1.47656250	-1.77099609	+6.26220703	-9.84375000	-35.37597656	+1960
+1457971131.38579990	+14.40966797	-0.34716797	-0.91406250	+11.95312500	+8.04199219	-49.35058594	+3024	+14.63378906	+0.61083984	-0.01757813	-27.48779297	-22.67578125	+24.69726563	+3228	+12.07617188	-1.46337891	-1.76220703	+6.19628906	-9.77783203	-35.31005859	+1960
+1457971131.39420010	+14.40087891	-0.33837891	-0.90527344	+11.42578125	+8.61328125	-49.35058594	+3020	+14.62939453	+0.58447266	-0.02197266	-29.39941406	-21.97265625	+25.35644531	+3236	+12.06738281	-1.43701172	-1.74462891	+6.08642578	-9.62402344	-35.17822266	+1948
+1457971131.39829990	+14.40087891	-0.33398438	-0.90087891	+11.14013672	+8.89892578	-49.37255859	+3016	+14.62939453	+0.57568359	-0.02197266	-30.32226563	-21.64306641	+25.64208984	+3240	+12.06738281	-1.42822266	-1.74023438	+6.02050781	-9.53613281	-35.13427734	+1944
+1457971131.40249990	+14.39648438	-0.33398438	-0.89648438	+10.85449219	+9.18457031	-49.39453125	+3016	+14.62939453	+0.56689453	-0.01757813	-31.22314453	-21.33544922	+25.88378906	+3240	+12.06298828	-1.41943359	-1.73144531	+5.95458984	-9.42626953	-35.06835938	+1940
+1457971131.40669990	+14.39208984	-0.33398438	-0.89648438	+10.52490234	+9.49218750	-49.41650391	+3012	+14.62939453	+0.56250000	-0.01318359	-32.05810547	-21.02783203	+26.12548828	+3244	+12.06298828	-1.41064453	-1.72705078	+5.86669922	-9.33837891	-35.04638672	+1932
+1457971131.41080000	+14.39208984	-0.33398438	-0.89648438	+10.19531250	+9.77783203	-49.43847656	+3008	+14.62939453	+0.55810547	-0.01318359	-32.91503906	-20.69824219	+26.32324219	+3244	+12.05859375	-1.40185547	-1.72265625	+5.77880859	-9.22851563	-35.00244141	+1928
+1457971131.41500000	+14.38330078	-0.33398438	-0.89648438	+9.88769531	+10.10742188	-49.46044922	+3004	+14.62939453	+0.54931641	-0.00878906	-33.77197266	-20.39062500	+26.52099609	+3248	+12.05859375	-1.39306641	-1.71826172	+5.69091797	-9.11865234	-34.95849609	+1920
+1457971131.41910000	+14.37890625	-0.33398438	-0.89208984	+9.53613281	+10.39306641	-49.48242188	+3004	+14.62500000	+0.54931641	+0.00000000	-34.49707031	-20.14892578	+26.74072266	+3252	+12.05419922	-1.38867188	-1.71826172	+5.58105469	-8.98681641	-34.93652344	+1912
+1457971131.42750000	+14.37011719	-0.32958984	-0.88769531	+8.89892578	+10.96435547	-49.48242188	+3000	+14.62500000	+0.52734375	+0.00878906	-36.10107422	-19.57763672	+27.13623047	+3260	+12.04980469	-1.37109375	-1.71386719	+5.36132813	-8.74511719	-34.84863281	+1896
+1457971131.43160010	+14.36572266	-0.32958984	-0.88769531	+8.54736328	+11.25000000	-49.48242188	+3000	+14.62500000	+0.53613281	+0.01757813	-36.71630859	-19.31396484	+27.35595703	+3260	+12.04980469	-1.36230469	-1.70947266	+5.22949219	-8.63525391	-34.80468750	+1892
+1457971131.43580010	+14.36132813	-0.33398438	-0.88330078	+8.19580078	+11.51367188	-49.48242188	+3004	+14.62939453	+0.52734375	+0.02197266	-37.39746094	-19.05029297	+27.55371094	+3264	+12.04541016	-1.35791016	-1.70507813	+5.11962891	-8.52539063	-34.76074219	+1884
+1457971131.44000010	+14.36132813	-0.33837891	-0.88330078	+7.82226563	+11.79931641	-49.46044922	+3004	+14.63378906	+0.51416016	+0.02197266	-38.07861328	-18.74267578	+27.72949219	+3264	+12.04541016	-1.34912109	-1.70068359	+4.98779297	-8.43750000	-34.71679688	+1876
+1457971131.44409990	+14.36132813	-0.34277344	-0.88330078	+7.47070313	+12.12890625	-49.43847656	+3008	+14.63378906	+0.52734375	+0.02636719	-38.51806641	-18.47900391	+27.94921875	+3272	+12.04541016	-1.34033203	-1.69628906	+4.85595703	-8.30566406	-34.65087891	+1872
+1457971131.44829990	+14.35693359	-0.34277344	-0.88330078	+7.14111328	+12.43652344	-49.39453125	+3012	+14.63378906	+0.50976563	+0.03076172	-39.11132813	-18.17138672	+28.19091797	+3276	+12.04101563	-1.33154297	-1.69628906	+4.74609375	-8.19580078	-34.56298828	+1864
+1457971131.45660000	+14.35693359	-0.34277344	-0.89208984	+6.50390625	+13.02978516	-49.26269531	+3020	+14.64257813	+0.50097656	+0.02197266	-40.05615234	-17.49023438	+28.67431641	+3284	+12.03662109	-1.30957031	-1.68750000	+4.54833984	-7.97607422	-34.38720703	+1852
+1457971131.46079990	+14.35693359	-0.34277344	-0.89208984	+6.19628906	+13.29345703	-49.19677734	+3020	+14.64697266	+0.48339844	+0.01757813	-40.49560547	-17.16064453	+28.95996094	+3284	+12.03222656	-1.30078125	-1.68310547	+4.43847656	-7.86621094	-34.27734375	+1844
+1457971131.46499990	+14.36132813	-0.34716797	-0.89208984	+5.86669922	+13.55712891	-49.10888672	+3024	+14.65136719	+0.47021484	+0.00878906	-40.95703125	-16.78710938	+29.22363281	+3288	+12.03222656	-1.28759766	-1.67871094	+4.35058594	-7.80029297	-34.16748047	+1840
+1457971131.46910000	+14.36572266	-0.34716797	-0.88769531	+5.60302734	+13.79882813	-49.02099609	+3020	+14.65576172	+0.47021484	+0.00439453	-41.22070313	-16.43554688	+29.50927734	+3288	+12.03222656	-1.27441406	-1.66992188	+4.28466797	-7.73437500	-34.05761719	+1836
+1457971131.47330000	+14.37011719	-0.34716797	-0.88769531	+5.31738281	+14.04052734	-48.93310547	+3020	+14.66015625	+0.45703125	+0.00000000	-41.57226563	-16.08398438	+29.81689453	+3288	+12.02783203	-1.26562500	-1.66552734	+4.19677734	-7.66845703	-33.94775391	+1832
+1457971131.47750000	+14.37451172	-0.35156250	-0.89208984	+5.00976563	+14.34814453	-48.84521484	+3020	+14.66015625	+0.43945313	-0.00878906	-41.90185547	-15.71044922	+30.08056641	+3292	+12.02783203	-1.25244141	-1.66113281	+4.13085938	-7.55859375	-33.81591797	+1828
+1457971131.48160000	+14.37890625	-0.35156250	-0.89648438	+4.79003906	+14.58984375	-48.75732422	+3020	+14.66015625	+0.43945313	-0.01757813	-42.09960938	-15.35888672	+30.36621094	+3292	+12.02343750	-1.23925781	-1.65673828	+4.10888672	-7.49267578	-33.70605469	+1824
+1457971131.48580000	+14.37890625	-0.35156250	-0.89648438	+4.57031250	+14.83154297	-48.64746094	+3016	+14.66015625	+0.42626953	-0.02636719	-42.34130859	-15.00732422	+30.67382813	+3292	+12.01904297	-1.22607422	-1.65234375	+4.06494141	-7.40478516	-33.59619141	+1820
+1457971131.48990010	+14.38330078	-0.34716797	-0.90087891	+4.32861328	+15.09521484	-48.53759766	+3016	+14.66015625	+0.41308594	-0.03076172	-42.58300781	-14.65576172	+30.95947266	+3296	+12.01904297	-1.21289063	-1.64794922	+4.02099609	-7.33886719	-33.46435547	+1816
+1457971131.49830010	+14.38769531	-0.34716797	-0.89208984	+3.93310547	+15.40283203	-48.33984375	+3012	+14.66015625	+0.39990234	-0.04394531	-42.93457031	-14.01855469	+31.53076172	+3296	+12.01025391	-1.19091797	-1.63037109	+3.97705078	-7.25097656	-33.24462891	+1812
+1457971131.50239990	+14.39208984	-0.35156250	-0.89208984	+3.71337891	+15.60058594	-48.22998047	+3008	+14.66015625	+0.39111328	-0.04394531	-43.11035156	-13.77685547	+31.79443359	+3296	+12.01025391	-1.17773438	-1.62597656	+3.93310547	-7.20703125	-33.15673828	+1812
+1457971131.50659990	+14.39208984	-0.34716797	-0.89208984	+3.53759766	+15.75439453	-48.14208984	+3004	+14.66015625	+0.39111328	-0.04833984	-43.19824219	-13.49121094	+32.01416016	+3296	+12.00585938	-1.16894531	-1.62158203	+3.91113281	-7.14111328	-33.06884766	+1808
+1457971131.51079990	+14.39208984	-0.34716797	-0.88769531	+3.33984375	+15.93017578	-48.05419922	+2996	+14.65576172	+0.39111328	-0.05273438	-43.28613281	-13.22753906	+32.21191406	+3292	+12.00146484	-1.16015625	-1.61718750	+3.88916016	-7.09716797	-32.98095703	+1808
+1457971131.51490000	+14.38769531	-0.34716797	-0.89648438	+3.18603516	+16.14990234	-47.94433594	+2992	+14.65576172	+0.38671875	-0.04833984	-43.35205078	-13.00781250	+32.38769531	+3292	+12.00146484	-1.14697266	-1.61718750	+3.86718750	-7.00927734	-32.89306641	+1804
+1457971131.51910000	+14.38769531	-0.34277344	-0.89648438	+3.01025391	+16.25976563	-47.85644531	+2988	+14.65136719	+0.38671875	-0.04833984	-43.41796875	-12.81005859	+32.54150391	+3292	+11.99707031	-1.14257813	-1.61279297	+3.82324219	-6.94335938	-32.84912109	+1800
+1457971131.52329990	+14.38330078	-0.34277344	-0.89208984	+2.83447266	+16.36962891	-47.76855469	+2984	+14.65136719	+0.38671875	-0.04833984	-43.46191406	-12.63427734	+32.67333984	+3292	+11.99267578	-1.13378906	-1.61279297	+3.80126953	-6.89941406	-32.78320313	+1800
+1457971131.52740000	+14.37890625	-0.34277344	-0.89648438	+2.68066406	+16.52343750	-47.68066406	+2980	+14.65136719	+0.38671875	-0.03955078	-43.50585938	-12.52441406	+32.82714844	+3292	+11.98828125	-1.12500000	-1.61279297	+3.75732422	-6.83349609	-32.73925781	+1796
+1457971131.53160000	+14.37451172	-0.33837891	-0.89648438	+2.52685547	+16.61132813	-47.57080078	+2976	+14.64697266	+0.39550781	-0.03076172	-43.48388672	-12.39257813	+32.91503906	+3292	+11.98828125	-1.12060547	-1.60839844	+3.71337891	-6.76757813	-32.67333984	+1792
+1457971131.53580000	+14.37011719	-0.34277344	-0.89208984	+2.37304688	+16.69921875	-47.50488281	+2976	+14.64697266	+0.39990234	-0.02636719	-43.43994141	-12.30468750	+32.98095703	+3292	+11.98388672	-1.11621094	-1.60839844	+3.64746094	-6.72363281	-32.65136719	+1788
+1457971131.53990010	+14.36572266	-0.34277344	-0.90087891	+2.19726563	+16.85302734	-47.41699219	+2972	+14.64697266	+0.40429688	-0.01757813	-43.41796875	-12.26074219	+33.02490234	+3292	+11.98388672	-1.11181641	-1.60839844	+3.60351563	-6.63574219	-32.60742188	+1784
+1457971131.54410000	+14.36132813	-0.34277344	-0.90087891	+2.08740234	+16.96289063	-47.35107422	+2976	+14.65136719	+0.41748047	-0.00878906	-43.26416016	-12.17285156	+33.04687500	+3296	+11.97949219	-1.11181641	-1.60839844	+3.55957031	-6.56982422	-32.58544922	+1780
+1457971131.54830000	+14.35253906	-0.33837891	-0.90527344	+1.95556641	+17.07275391	-47.26318359	+2976	+14.65136719	+0.42187500	-0.00439453	-43.17626953	-12.12890625	+33.04687500	+3296	+11.97509766	-1.10742188	-1.60839844	+3.51562500	-6.48193359	-32.56347656	+1776
+1457971131.55240010	+14.34814453	-0.33837891	-0.91406250	+1.84570313	+17.20458984	-47.17529297	+2980	+14.65136719	+0.42187500	+0.00439453	-43.11035156	-12.08496094	+33.04687500	+3296	+11.97509766	-1.10302734	-1.61279297	+3.47167969	-6.41601563	-32.54150391	+1772
+1457971131.55660010	+14.34375000	-0.33398438	-0.91406250	+1.75781250	+17.29248047	-47.08740234	+2984	+14.64697266	+0.43066406	+0.00878906	-42.97851563	-12.06298828	+33.06884766	+3296	+11.97070313	-1.09863281	-1.61279297	+3.44970703	-6.35009766	-32.51953125	+1768
+1457971131.56489990	+14.33056641	-0.33398438	-0.91845703	+1.53808594	+17.44628906	-46.93359375	+2988	+14.65136719	+0.43505859	+0.02636719	-42.73681641	-12.01904297	+33.06884766	+3300	+11.96630859	-1.09423828	-1.61718750	+3.36181641	-6.21826172	-32.49755859	+1756
+1457971131.56909990	+14.33056641	-0.32958984	-0.92285156	+1.49414063	+17.51220703	-46.86767578	+2992	+14.65136719	+0.43945313	+0.02636719	-42.60498047	-11.99707031	+33.06884766	+3300	+11.96191406	-1.08984375	-1.61718750	+3.33984375	-6.17431641	-32.47558594	+1752
+1457971131.57320000	+14.32617188	-0.32958984	-0.92285156	+1.42822266	+17.60009766	-46.77978516	+2996	+14.65136719	+0.44384766	+0.03076172	-42.47314453	-11.97509766	+33.09082031	+3300	+11.96191406	-1.08984375	-1.61718750	+3.33984375	-6.13037109	-32.47558594	+1744
+1457971131.57740000	+14.32617188	-0.32958984	-0.92724609	+1.36230469	+17.68798828	-46.73583984	+3000	+14.65136719	+0.44824219	+0.03076172	-42.31933594	-11.93115234	+33.09082031	+3300	+11.95751953	-1.08544922	-1.62158203	+3.31787109	-6.08642578	-32.45361328	+1740
+1457971131.58160000	+14.32177734	-0.32519531	-0.93164063	+1.29638672	+17.77587891	-46.69189453	+3000	+14.65136719	+0.44824219	+0.03515625	-42.18750000	-11.90917969	+33.09082031	+3296	+11.95751953	-1.08105469	-1.62158203	+3.33984375	-6.06445313	-32.43164063	+1736
+1457971131.58570000	+14.32177734	-0.32080078	-0.93603516	+1.25244141	+17.84179688	-46.60400391	+3004	+14.65136719	+0.44824219	+0.03515625	-42.07763672	-11.86523438	+33.11279297	+3296	+11.95312500	-1.07666016	-1.62158203	+3.33984375	-6.04248047	-32.43164063	+1732
+1457971131.58990000	+14.32177734	-0.31640625	-0.93603516	+1.20849609	+17.90771484	-46.56005859	+3004	+14.65136719	+0.45263672	+0.03076172	-41.94580078	-11.79931641	+33.13476563	+3296	+11.94873047	-1.07226563	-1.62158203	+3.36181641	-6.02050781	-32.38769531	+1728
+1457971131.59410000	+14.32177734	-0.31201172	-0.93603516	+1.14257813	+17.95166016	-46.49414063	+3000	+14.65136719	+0.44824219	+0.03076172	-41.81396484	-11.71142578	+33.17871094	+3296	+11.94873047	-1.06347656	-1.62158203	+3.38378906	-5.99853516	-32.38769531	+1724
+1457971131.59820010	+14.32177734	-0.31201172	-0.93603516	+1.07666016	+17.99560547	-46.47216797	+3000	+14.65136719	+0.44824219	+0.02636719	-41.68212891	-11.64550781	+33.24462891	+3296	+11.94433594	-1.05908203	-1.62158203	+3.40576172	-6.02050781	-32.36572266	+1716
+1457971131.60240010	+14.32617188	-0.30761719	-0.93603516	+0.98876953	+18.01757813	-46.45019531	+2996	+14.65136719	+0.44824219	+0.02197266	-41.55029297	-11.53564453	+33.31054688	+3292	+11.93994141	-1.05468750	-1.62158203	+3.42773438	-6.02050781	-32.32177734	+1716
+1457971131.60660000	+14.32617188	-0.30761719	-0.93603516	+0.90087891	+18.08349609	-46.42822266	+2992	+14.65136719	+0.44384766	+0.01318359	-41.39648438	-11.35986328	+33.46435547	+3292	+11.93994141	-1.05029297	-1.62158203	+3.44970703	-6.04248047	-32.29980469	+1712
+1457971131.61069990	+14.33056641	-0.30322266	-0.93603516	+0.79101563	+18.14941406	-46.40625000	+2988	+14.64697266	+0.43945313	+0.00878906	-41.28662109	-11.20605469	+33.59619141	+3292	+11.93554688	-1.04150391	-1.61718750	+3.47167969	-6.04248047	-32.27783203	+1708
+1457971131.61490010	+14.33056641	-0.30322266	-0.94042969	+0.70312500	+18.21533203	-46.38427734	+2988	+14.64697266	+0.43945313	+0.00000000	-41.19873047	-11.03027344	+33.75000000	+3292	+11.93554688	-1.03710938	-1.61718750	+3.51562500	-6.06445313	-32.25585938	+1704
+1457971131.61910010	+14.33056641	-0.30322266	-0.94482422	+0.54931641	+18.28125000	-46.38427734	+2984	+14.64257813	+0.43066406	-0.01318359	-41.19873047	-10.81054688	+33.99169922	+3292	+11.93115234	-1.02832031	-1.61718750	+3.51562500	-6.08642578	-32.23388672	+1704
+1457971131.62319990	+14.33056641	-0.30322266	-0.94921875	+0.39550781	+18.36914063	-46.36230469	+2980	+14.63818359	+0.42187500	-0.02197266	-41.22070313	-10.61279297	+34.23339844	+3288	+11.92675781	-1.02392578	-1.61718750	+3.53759766	-6.10839844	-32.18994141	+1700
+1457971131.62739990	+14.33056641	-0.29882813	-0.94921875	+0.26367188	+18.43505859	-46.34033203	+2976	+14.63378906	+0.41748047	-0.02636719	-41.26464844	-10.41503906	+34.47509766	+3284	+11.92675781	-1.01513672	-1.61718750	+3.53759766	-6.13037109	-32.16796875	+1700
+1457971131.63159990	+14.33056641	-0.29882813	-0.94921875	+0.08789063	+18.50097656	-46.31835938	+2968	+14.63378906	+0.40869141	-0.03076172	-41.39648438	-10.23925781	+34.73876953	+3284	+11.92236328	-1.01074219	-1.61718750	+3.53759766	-6.13037109	-32.12402344	+1700
+1457971131.63990000	+14.32617188	-0.30761719	-0.94921875	-0.28564453	+18.67675781	-46.27441406	+2960	+14.62939453	+0.39990234	-0.03955078	-41.66015625	-9.88769531	+35.24414063	+3276	+11.91796875	-0.99755859	-1.61718750	+3.51562500	-6.15234375	-32.05810547	+1696
+1457971131.64400010	+14.32617188	-0.30761719	-0.95800781	-0.48339844	+18.80859375	-46.25244141	+2956	+14.62500000	+0.39111328	-0.03955078	-41.83593750	-9.73388672	+35.46386719	+3272	+11.91357422	-0.99316406	-1.61718750	+3.47167969	-6.15234375	-32.01416016	+1696
+1457971131.64820000	+14.32177734	-0.31201172	-0.96240234	-0.68115234	+18.96240234	-46.23046875	+2952	+14.62060547	+0.39111328	-0.04394531	-42.01171875	-9.55810547	+35.68359375	+3268	+11.90917969	-0.98437500	-1.61718750	+3.42773438	-6.13037109	-31.97021484	+1692
+1457971131.65240000	+14.31738281	-0.31640625	-0.97119141	-0.87890625	+19.11621094	-46.16455078	+2948	+14.62060547	+0.38671875	-0.03955078	-42.18750000	-9.42626953	+35.92529297	+3264	+11.90478516	-0.97998047	-1.62158203	+3.38378906	-6.10839844	-31.92626953	+1692
+1457971131.65650010	+14.31298828	-0.31640625	-0.97558594	-1.03271484	+19.24804688	-46.12060547	+2944	+14.61621094	+0.38232422	-0.03955078	-42.40722656	-9.27246094	+36.14501953	+3264	+11.90039063	-0.97558594	-1.62597656	+3.31787109	-6.06445313	-31.88232422	+1692
+1457971131.66070010	+14.30859375	-0.32080078	-0.97998047	-1.20849609	+19.35791016	-46.05468750	+2940	+14.61181641	+0.38232422	-0.03515625	-42.60498047	-9.14062500	+36.34277344	+3260	+11.90039063	-0.97119141	-1.63037109	+3.20800781	-5.99853516	-31.83837891	+1692
+1457971131.66490010	+14.30419922	-0.32519531	-0.98437500	-1.36230469	+19.46777344	-45.98876953	+2936	+14.61181641	+0.37792969	-0.02636719	-42.82470703	-9.03076172	+36.54052734	+3256	+11.89599609	-0.97119141	-1.63037109	+3.12011719	-5.93261719	-31.79443359	+1688
+1457971131.66899990	+14.29980469	-0.32519531	-0.98876953	-1.49414063	+19.59960938	-45.92285156	+2936	+14.61181641	+0.37353516	-0.02197266	-43.04443359	-8.89892578	+36.73828125	+3256	+11.89160156	-0.96679688	-1.63476563	+3.01025391	-5.84472656	-31.75048828	+1688
+1457971131.67319990	+14.29541016	-0.33398438	-0.99316406	-1.62597656	+19.70947266	-45.85693359	+2932	+14.61181641	+0.37353516	-0.01757813	-43.26416016	-8.76708984	+36.89208984	+3256	+11.88720703	-0.96679688	-1.63916016	+2.87841797	-5.75683594	-31.68457031	+1684
+1457971131.67740010	+14.29101563	-0.33837891	-1.00195313	-1.77978516	+19.88525391	-45.79101563	+2932	+14.60742188	+0.37353516	-0.01318359	-43.46191406	-8.65722656	+37.04589844	+3252	+11.88281250	-0.96679688	-1.64355469	+2.76855469	-5.66894531	-31.64062500	+1680
+1457971131.68150000	+14.28222656	-0.34277344	-1.00634766	-1.88964844	+19.99511719	-45.72509766	+2936	+14.60742188	+0.37353516	-0.00878906	-43.68164063	-8.52539063	+37.17773438	+3252	+11.88281250	-0.96679688	-1.65234375	+2.63671875	-5.58105469	-31.59667969	+1676
+1457971131.68569990	+14.27783203	-0.34277344	-1.01513672	-1.99951172	+20.10498047	-45.65917969	+2936	+14.60742188	+0.37353516	-0.00439453	-43.90136719	-8.39355469	+37.28759766	+3252	+11.87841797	-0.96240234	-1.65673828	+2.52685547	-5.49316406	-31.55273438	+1672
+1457971131.68989990	+14.27343750	-0.34277344	-1.01953125	-2.08740234	+20.21484375	-45.57128906	+2940	+14.60742188	+0.37353516	+0.00000000	-44.14306641	-8.26171875	+37.39746094	+3252	+11.87402344	-0.96240234	-1.66113281	+2.39501953	-5.40527344	-31.50878906	+1668
+1457971131.69400000	+14.26904297	-0.34716797	-1.01953125	-2.19726563	+20.25878906	-45.50537109	+2940	+14.60742188	+0.36914063	+0.00000000	-44.45068359	-8.08593750	+37.52929688	+3252	+11.86962891	-0.95800781	-1.66552734	+2.28515625	-5.33935547	-31.46484375	+1664
+1457971131.69820000	+14.26904297	-0.34716797	-1.01953125	-2.28515625	+20.30273438	-45.43945313	+2944	+14.60302734	+0.36474609	+0.00439453	-44.73632813	-7.95410156	+37.63916016	+3252	+11.86962891	-0.95800781	-1.66992188	+2.15332031	-5.27343750	-31.42089844	+1660
+1457971131.70650010	+14.26464844	-0.35156250	-1.02392578	-2.54882813	+20.41259766	-45.32958984	+2948	+14.60742188	+0.35156250	-0.00439453	-45.43945313	-7.55859375	+37.85888672	+3256	+11.86523438	-0.94921875	-1.67431641	+1.91162109	-5.20751953	-31.31103516	+1648
+1457971131.71070000	+14.26464844	-0.35595703	-1.02832031	-2.68066406	+20.47851563	-45.26367188	+2948	+14.60302734	+0.34277344	-0.00878906	-45.81298828	-7.33886719	+37.99072266	+3260	+11.86083984	-0.94482422	-1.67431641	+1.82373047	-5.18554688	-31.26708984	+1644
+1457971131.71490000	+14.26464844	-0.35595703	-1.03271484	-2.81250000	+20.54443359	-45.24169922	+2952	+14.60302734	+0.33837891	-0.02197266	-46.16455078	-7.07519531	+38.10058594	+3260	+11.86083984	-0.94042969	-1.67871094	+1.71386719	-5.16357422	-31.22314453	+1640
+1457971131.71900010	+14.26464844	-0.36035156	-1.03710938	-3.01025391	+20.56640625	-45.19775391	+2952	+14.60302734	+0.31640625	-0.03515625	-46.71386719	-6.78955078	+38.25439453	+3264	+11.85644531	-0.93603516	-1.67871094	+1.60400391	-5.16357422	-31.17919922	+1636
+1457971131.72320010	+14.26904297	-0.36035156	-1.03710938	-3.18603516	+20.56640625	-45.17578125	+2948	+14.59863281	+0.30761719	-0.04833984	-47.17529297	-6.52587891	+38.43017578	+3268	+11.85205078	-0.93164063	-1.68310547	+1.51611328	-5.16357422	-31.13525391	+1632
+1457971131.72729990	+14.26904297	-0.36035156	-1.04150391	-3.36181641	+20.58837891	-45.15380859	+2948	+14.59423828	+0.29443359	-0.06591797	-47.63671875	-6.19628906	+38.56201172	+3272	+11.85205078	-0.92285156	-1.68310547	+1.40625000	-5.18554688	-31.11328125	+1632
+1457971131.73149990	+14.27343750	-0.36035156	-1.04150391	-3.55957031	+20.56640625	-45.15380859	+2944	+14.59423828	+0.27685547	-0.07910156	-48.18603516	-5.95458984	+38.78173828	+3276	+11.85205078	-0.91845703	-1.68310547	+1.34033203	-5.20751953	-31.06933594	+1628
+1457971131.73569990	+14.27783203	-0.36474609	-1.04589844	-3.80126953	+20.54443359	-45.17578125	+2940	+14.59423828	+0.25927734	-0.08789063	-48.71337891	-5.69091797	+39.00146484	+3276	+11.84765625	-0.91406250	-1.68310547	+1.25244141	-5.25146484	-31.04736328	+1624
+1457971131.73980000	+14.28222656	-0.36914063	-1.05029297	-4.04296875	+20.54443359	-45.21972656	+2936	+14.58984375	+0.24609375	-0.10546875	-49.24072266	-5.40527344	+39.15527344	+3280	+11.84765625	-0.90966797	-1.68750000	+1.16455078	-5.27343750	-31.02539063	+1624
+1457971131.74400000	+14.28662109	-0.37792969	-1.05468750	-4.30664063	+20.52246094	-45.26367188	+2932	+14.58544922	+0.22851563	-0.12304688	-49.79003906	-5.14160156	+39.35302734	+3284	+11.84765625	-0.90527344	-1.68750000	+1.09863281	-5.31738281	-31.02539063	+1624
+1457971131.74819990	+14.29101563	-0.38232422	-1.05908203	-4.57031250	+20.50048828	-45.35156250	+2924	+14.58105469	+0.21093750	-0.14062500	-50.33935547	-4.87792969	+39.52880859	+3288	+11.84765625	-0.90087891	-1.69189453	+1.03271484	-5.36132813	-31.02539063	+1620
+1457971131.75230000	+14.29541016	-0.38671875	-1.06787109	-4.83398438	+20.50048828	-45.43945313	+2920	+14.57666016	+0.19775391	-0.16259766	-50.88867188	-4.59228516	+39.70458984	+3292	+11.85205078	-0.89648438	-1.69628906	+0.96679688	-5.38330078	-31.04736328	+1620
+1457971131.75650000	+14.29541016	-0.39111328	-1.07666016	-5.03173828	+20.43457031	-45.54931641	+2916	+14.57226563	+0.17578125	-0.17138672	-51.48193359	-4.37255859	+39.94628906	+3296	+11.85205078	-0.89648438	-1.70068359	+0.94482422	-5.40527344	-31.06933594	+1620
+1457971131.76070000	+14.29980469	-0.39550781	-1.08105469	-5.27343750	+20.34667969	-45.65917969	+2912	+14.56787109	+0.16259766	-0.18017578	-52.05322266	-4.19677734	+40.16601563	+3296	+11.85205078	-0.89208984	-1.70507813	+0.90087891	-5.44921875	-31.09130859	+1620
+1457971131.76900010	+14.30859375	-0.40869141	-1.08984375	-5.66894531	+20.19287109	-45.92285156	+2904	+14.55908203	+0.13623047	-0.20214844	-53.08593750	-3.88916016	+40.53955078	+3296	+11.85644531	-0.89208984	-1.71826172	+0.81298828	-5.51513672	-31.20117188	+1620
+1457971131.77320000	+14.31298828	-0.41748047	-1.09423828	-5.86669922	+20.08300781	-46.07666016	+2900	+14.55908203	+0.12304688	-0.21093750	-53.59130859	-3.77929688	+40.69335938	+3296	+11.86083984	-0.89648438	-1.72705078	+0.79101563	-5.53710938	-31.26708984	+1620
+1457971131.77729990	+14.31298828	-0.43066406	-1.10742188	-6.08642578	+20.03906250	-46.25244141	+2900	+14.55468750	+0.10986328	-0.22412109	-54.07470703	-3.66943359	+40.80322266	+3292	+11.86523438	-0.90087891	-1.73583984	+0.74707031	-5.55908203	-31.35498047	+1620
+1457971131.78150010	+14.31298828	-0.43505859	-1.11621094	-6.19628906	+19.97314453	-46.40625000	+2896	+14.55029297	+0.10107422	-0.23291016	-54.49218750	-3.60351563	+40.95703125	+3292	+11.86962891	-0.90087891	-1.74462891	+0.72509766	-5.58105469	-31.44287109	+1620
+1457971131.78570010	+14.31738281	-0.44384766	-1.12500000	-6.32812500	+19.88525391	-46.56005859	+2896	+14.55029297	+0.09228516	-0.24169922	-54.90966797	-3.53759766	+41.11083984	+3288	+11.87402344	-0.90527344	-1.75341797	+0.68115234	-5.58105469	-31.53076172	+1620
+1457971131.78979990	+14.31738281	-0.45263672	-1.13818359	-6.45996094	+19.81933594	-46.69189453	+2896	+14.55029297	+0.07910156	-0.24609375	-55.34912109	-3.51562500	+41.24267578	+3284	+11.87841797	-0.90966797	-1.76660156	+0.65917969	-5.55908203	-31.64062500	+1620
+1457971131.79399990	+14.31738281	-0.46142578	-1.14697266	-6.54785156	+19.73144531	-46.82373047	+2900	+14.55029297	+0.07910156	-0.25488281	-55.67871094	-3.49365234	+41.39648438	+3280	+11.88281250	-0.91845703	-1.78417969	+0.61523438	-5.55908203	-31.75048828	+1624
+1457971131.79810000	+14.31738281	-0.47021484	-1.16015625	-6.63574219	+19.64355469	-46.95556641	+2900	+14.55029297	+0.06591797	-0.25927734	-56.05224609	-3.51562500	+41.50634766	+3276	+11.88720703	-0.92285156	-1.79736328	+0.54931641	-5.53710938	-31.86035156	+1624
+1457971131.80230000	+14.32177734	-0.47900391	-1.17333984	-6.74560547	+19.57763672	-47.08740234	+2908	+14.55468750	+0.04833984	-0.27246094	-56.44775391	-3.51562500	+41.57226563	+3272	+11.89160156	-0.93164063	-1.81494141	+0.48339844	-5.51513672	-31.99218750	+1624
+1457971131.80650000	+14.32177734	-0.49218750	-1.19091797	-6.85546875	+19.53369141	-47.21923828	+2916	+14.55908203	+0.04833984	-0.29003906	-56.68945313	-3.51562500	+41.59423828	+3272	+11.90039063	-0.94482422	-1.84130859	+0.37353516	-5.47119141	-32.14599609	+1632
+1457971131.81060000	+14.32617188	-0.50097656	-1.20849609	-6.96533203	+19.48974609	-47.35107422	+2920	+14.56347656	+0.03515625	-0.30761719	-56.99707031	-3.51562500	+41.61621094	+3268	+11.90478516	-0.95361328	-1.86328125	+0.26367188	-5.40527344	-32.27783203	+1632
+1457971131.81480000	+14.33056641	-0.51416016	-1.23046875	-7.05322266	+19.46777344	-47.46093750	+2932	+14.56787109	+0.02197266	-0.32958984	-57.30468750	-3.49365234	+41.59423828	+3272	+11.90917969	-0.96679688	-1.88964844	+0.15380859	-5.33935547	-32.40966797	+1636
+1457971131.81900000	+14.33496094	-0.52734375	-1.25683594	-7.20703125	+19.46777344	-47.59277344	+2944	+14.57226563	+0.01318359	-0.34716797	-57.56835938	-3.49365234	+41.61621094	+3268	+11.91796875	-0.97998047	-1.92041016	+0.00000000	-5.25146484	-32.56347656	+1640
+1457971131.82730010	+14.34375000	-0.55371094	-1.30957031	-7.47070313	+19.44580078	-47.79052734	+2964	+14.58105469	-0.02636719	-0.39550781	-58.22753906	-3.53759766	+41.57226563	+3276	+11.92675781	-1.00195313	-1.97753906	-0.32958984	-5.07568359	-32.80517578	+1648
+1457971131.83150010	+14.35253906	-0.57568359	-1.34472656	-7.66845703	+19.42382813	-47.87841797	+2976	+14.58544922	-0.03515625	-0.43066406	-58.46923828	-3.53759766	+41.50634766	+3276	+11.93115234	-1.01513672	-2.01269531	-0.52734375	-4.98779297	-32.91503906	+1656
+1457971131.83559990	+14.36132813	-0.59326172	-1.37109375	-7.86621094	+19.40185547	-47.96630859	+2988	+14.59423828	-0.06152344	-0.46142578	-58.77685547	-3.55957031	+41.39648438	+3284	+11.93115234	-1.02832031	-2.03906250	-0.72509766	-4.89990234	-33.02490234	+1660
+1457971131.83979990	+14.37011719	-0.61083984	-1.41064453	-8.06396484	+19.42382813	-48.07617188	+2996	+14.60302734	-0.08789063	-0.50976563	-59.08447266	-3.55957031	+41.22070313	+3292	+11.93554688	-1.04150391	-2.07421875	-0.90087891	-4.79003906	-33.13476563	+1664
+1457971131.84400010	+14.37890625	-0.63720703	-1.45019531	-8.32763672	+19.44580078	-48.18603516	+3008	+14.60742188	-0.10986328	-0.54931641	-59.32617188	-3.58154297	+41.08886719	+3296	+11.93994141	-1.05468750	-2.10937500	-1.09863281	-4.70214844	-33.24462891	+1672
+1457971131.84809990	+14.39208984	-0.65478516	-1.48535156	-8.54736328	+19.42382813	-48.29589844	+3016	+14.61621094	-0.14062500	-0.59326172	-59.63378906	-3.60351563	+40.97900391	+3304	+11.94433594	-1.06787109	-2.14453125	-1.29638672	-4.61425781	-33.35449219	+1680
+1457971131.85229990	+14.40527344	-0.67675781	-1.52929688	-8.76708984	+19.48974609	-48.38378906	+3024	+14.62500000	-0.17138672	-0.64599609	-59.91943359	-3.62548828	+40.78125000	+3312	+11.94873047	-1.08105469	-2.18408203	-1.47216797	-4.48242188	-33.46435547	+1688
+1457971131.85649990	+14.41406250	-0.69873047	-1.57324219	-8.98681641	+19.46777344	-48.49365234	+3032	+14.62939453	-0.19335938	-0.68994141	-60.13916016	-3.69140625	+40.69335938	+3320	+11.95312500	-1.09423828	-2.22363281	-1.66992188	-4.39453125	-33.59619141	+1696
+1457971131.86060000	+14.42285156	-0.72949219	-1.61279297	-9.27246094	+19.42382813	-48.60351563	+3040	+14.63818359	-0.22851563	-0.73388672	-60.42480469	-3.77929688	+40.58349609	+3328	+11.95751953	-1.11621094	-2.26318359	-1.86767578	-4.32861328	-33.72802734	+1704
+1457971131.86480000	+14.44042969	-0.75585938	-1.65673828	-9.53613281	+19.42382813	-48.73535156	+3044	+14.65136719	-0.26367188	-0.79101563	-60.68847656	-3.82324219	+40.38574219	+3336	+11.96630859	-1.13378906	-2.30273438	-2.06542969	-4.21875000	-33.85986328	+1716
+1457971131.86900000	+14.45361328	-0.78222656	-1.70068359	-9.77783203	+19.37988281	-48.86718750	+3048	+14.66015625	-0.29003906	-0.84814453	-60.86425781	-3.93310547	+40.23193359	+3344	+11.97070313	-1.14697266	-2.34667969	-2.21923828	-4.13085938	-33.99169922	+1724
+1457971131.87310000	+14.47119141	-0.81298828	-1.74462891	-10.06347656	+19.35791016	-49.02099609	+3052	+14.66894531	-0.32519531	-0.90087891	-61.08398438	-4.02099609	+40.10009766	+3352	+11.97949219	-1.17333984	-2.39062500	-2.41699219	-4.04296875	-34.16748047	+1736
+1457971131.87730000	+14.48437500	-0.84375000	-1.79296875	-10.32714844	+19.35791016	-49.21875000	+3060	+14.68212891	-0.36035156	-0.96679688	-61.28173828	-4.08691406	+39.90234375	+3360	+11.98828125	-1.19531250	-2.43457031	-2.59277344	-3.93310547	-34.34326172	+1744
+1457971131.88140010	+14.49316406	-0.87890625	-1.84570313	-10.61279297	+19.35791016	-49.39453125	+3064	+14.69091797	-0.38671875	-1.01953125	-61.41357422	-4.19677734	+39.83642578	+3364	+11.99267578	-1.21728516	-2.48730469	-2.74658203	-3.82324219	-34.51904297	+1756
+1457971131.88980010	+14.51953125	-0.94921875	-1.95556641	-11.22802734	+19.33593750	-49.79003906	+3080	+14.71728516	-0.45703125	-1.13378906	-61.74316406	-4.46044922	+39.66064453	+3380	+12.01025391	-1.27441406	-2.58837891	-3.12011719	-3.60351563	-34.93652344	+1780
+1457971131.89389990	+14.52832031	-0.98876953	-2.00830078	-11.53564453	+19.31396484	-50.00976563	+3084	+14.73046875	-0.48779297	-1.19091797	-61.85302734	-4.59228516	+39.59472656	+3384	+12.01904297	-1.30078125	-2.64550781	-3.31787109	-3.47167969	-35.15625000	+1792
+1457971131.89809990	+14.54150391	-1.03271484	-2.06542969	-11.88720703	+19.29199219	-50.25146484	+3096	+14.74365234	-0.52294922	-1.24804688	-61.96289063	-4.74609375	+39.55078125	+3392	+12.02783203	-1.33593750	-2.70263672	-3.51562500	-3.33984375	-35.39794922	+1804
+1457971131.90229990	+14.55908203	-1.07226563	-2.12255859	-12.21679688	+19.27001953	-50.49316406	+3108	+14.76123047	-0.55810547	-1.30957031	-62.09472656	-4.87792969	+39.46289063	+3400	+12.04541016	-1.37109375	-2.75976563	-3.73535156	-3.18603516	-35.63964844	+1816
+1457971131.90640000	+14.56787109	-1.11621094	-2.18847656	-12.56835938	+19.27001953	-50.75683594	+3120	+14.77880859	-0.58886719	-1.37109375	-62.18261719	-5.03173828	+39.39697266	+3408	+12.05419922	-1.40625000	-2.82568359	-3.93310547	-3.03222656	-35.90332031	+1832
+1457971131.91059990	+14.58105469	-1.16455078	-2.25000000	-12.91992188	+19.29199219	-51.02050781	+3136	+14.79199219	-0.62841797	-1.43261719	-62.29248047	-5.16357422	+39.35302734	+3416	+12.06738281	-1.44580078	-2.88720703	-4.15283203	-2.85644531	-36.16699219	+1844
+1457971131.91479990	+14.59423828	-1.21289063	-2.32470703	-13.29345703	+19.33593750	-51.30615234	+3152	+14.81396484	-0.66796875	-1.49414063	-62.38037109	-5.31738281	+39.30908203	+3424	+12.08056641	-1.48535156	-2.95751953	-4.39453125	-2.70263672	-36.45263672	+1856
+1457971131.91890000	+14.60302734	-1.26562500	-2.39501953	-13.64501953	+19.33593750	-51.59179688	+3168	+14.82714844	-0.70751953	-1.55566406	-62.49023438	-5.49316406	+39.26513672	+3432	+12.08935547	-1.52929688	-3.02783203	-4.63623047	-2.50488281	-36.73828125	+1872
+1457971131.92310000	+14.61181641	-1.31835938	-2.46533203	-14.04052734	+19.35791016	-51.87744141	+3188	+14.84472656	-0.74707031	-1.61718750	-62.60009766	-5.66894531	+39.22119141	+3444	+12.10253906	-1.57324219	-3.09814453	-4.87792969	-2.32910156	-37.04589844	+1884
+1457971131.92730000	+14.62939453	-1.37548828	-2.54003906	-14.43603516	+19.35791016	-52.16308594	+3208	+14.86669922	-0.79101563	-1.68750000	-62.70996094	-5.84472656	+39.17724609	+3456	+12.11572266	-1.61718750	-3.17285156	-5.14160156	-2.17529297	-37.33154297	+1896
+1457971131.93560000	+14.66015625	-1.48974609	-2.69384766	-15.18310547	+19.33593750	-52.71240234	+3252	+14.90625000	-0.88769531	-1.83691406	-63.01757813	-6.13037109	+38.97949219	+3484	+12.14208984	-1.71386719	-3.32666016	-5.66894531	-1.82373047	-37.94677734	+1920
+1457971131.93980000	+14.67773438	-1.55126953	-2.77294922	-15.57861328	+19.33593750	-52.99804688	+3272	+14.92822266	-0.94042969	-1.91162109	-63.17138672	-6.30615234	+38.86962891	+3496	+12.15966797	-1.76220703	-3.40136719	-5.95458984	-1.66992188	-38.25439453	+1932
+1457971131.94390010	+14.69531250	-1.61279297	-2.85644531	-15.95214844	+19.33593750	-53.30566406	+3296	+14.95019531	-0.99316406	-1.99072266	-63.34716797	-6.48193359	+38.73779297	+3512	+12.17285156	-1.81494141	-3.48486328	-6.24023438	-1.47216797	-38.58398438	+1948
+1457971131.94810010	+14.70849609	-1.67871094	-2.93994141	-16.32568359	+19.33593750	-53.54736328	+3320	+14.96777344	-1.05468750	-2.07421875	-63.54492188	-6.65771484	+38.60595703	+3528	+12.18603516	-1.86767578	-3.56835938	-6.50390625	-1.27441406	-38.89160156	+1960
+1457971131.95230010	+14.73486328	-1.74462891	-3.02783203	-16.69921875	+19.29199219	-53.81103516	+3340	+14.99414063	-1.11181641	-2.15771484	-63.72070313	-6.83349609	+38.47412109	+3548	+12.20361328	-1.92041016	-3.65185547	-6.78955078	-1.14257813	-39.22119141	+1972
+1457971131.95639990	+14.75244141	-1.81054688	-3.11572266	-17.02880859	+19.24804688	-54.05273438	+3360	+15.01171875	-1.17773438	-2.25000000	-63.96240234	-6.98730469	+38.27636719	+3564	+12.21679688	-1.97753906	-3.73535156	-7.07519531	-0.98876953	-39.52880859	+1984
+1457971131.96059990	+14.77001953	-1.88085938	-3.20361328	-17.40234375	+19.18212891	-54.29443359	+3380	+15.03369141	-1.24804688	-2.34667969	-64.22607422	-7.14111328	+38.05664063	+3588	+12.22998047	-2.03466797	-3.82324219	-7.38281250	-0.83496094	-39.85839844	+2000
+1457971131.96470000	+14.80078125	-1.95117188	-3.28710938	-17.75390625	+19.05029297	-54.51416016	+3392	+15.06005859	-1.31835938	-2.44335938	-64.46777344	-7.33886719	+37.88085938	+3604	+12.24755859	-2.09619141	-3.90673828	-7.69042969	-0.74707031	-40.18798828	+2008
+1457971131.96890000	+14.82714844	-2.02587891	-3.37939453	-18.08349609	+18.96240234	-54.71191406	+3408	+15.08642578	-1.39746094	-2.54443359	-64.75341797	-7.51464844	+37.63916016	+3628	+12.26513672	-2.15771484	-3.99462891	-7.99804688	-0.61523438	-40.49560547	+2024
+1457971131.97309990	+14.85351563	-2.10058594	-3.47167969	-18.41308594	+18.87451172	-54.93164063	+3424	+15.10839844	-1.47656250	-2.65429688	-65.03906250	-7.69042969	+37.37548828	+3648	+12.28271484	-2.21923828	-4.08691406	-8.28369141	-0.46142578	-40.82519531	+2040
+1457971131.98140000	+14.91064453	-2.25878906	-3.65625000	-19.09423828	+18.63281250	-55.34912109	+3444	+15.15673828	-1.64355469	-2.86083984	-65.65429688	-8.08593750	+36.89208984	+3688	+12.31787109	-2.35107422	-4.26708984	-8.89892578	-0.24169922	-41.52832031	+2068
+1457971131.98560000	+14.93701172	-2.33789063	-3.75292969	-19.42382813	+18.54492188	-55.54687500	+3456	+15.17431641	-1.72705078	-2.97070313	-65.96191406	-8.26171875	+36.60644531	+3708	+12.33105469	-2.41699219	-4.36376953	-9.20654297	-0.08789063	-41.87988281	+2084
+1457971131.98970010	+14.97216797	-2.42578125	-3.84082031	-19.75341797	+18.34716797	-55.72265625	+3460	+15.20507813	-1.81494141	-3.07177734	-66.26953125	-8.48144531	+36.40869141	+3728	+12.35302734	-2.48730469	-4.45166016	-9.53613281	-0.04394531	-42.23144531	+2096
+1457971131.99390010	+14.99853516	-2.51367188	-3.93750000	-20.10498047	+18.19335938	-55.92041016	+3468	+15.22705078	-1.90722656	-3.18164063	-66.59912109	-8.70117188	+36.14501953	+3748	+12.37060547	-2.56201172	-4.54833984	-9.88769531	+0.08789063	-42.58300781	+2112
+1457971131.99810000	+15.02929688	-2.60595703	-4.03857422	-20.47851563	+18.06152344	-56.11816406	+3472	+15.24902344	-1.99951172	-3.29589844	-66.92871094	-8.89892578	+35.88134766	+3768	+12.38818359	-2.63671875	-4.65380859	-10.21728516	+0.21972656	-42.95654297	+2132
+1457971132.00219990	+15.06445313	-2.70263672	-4.12207031	-20.83007813	+17.79785156	-56.29394531	+3476	+15.27978516	-2.09619141	-3.39257813	-67.28027344	-9.16259766	+35.70556641	+3784	+12.41015625	-2.71582031	-4.74169922	-10.56884766	+0.26367188	-43.35205078	+2144
+1457971132.00640010	+15.09082031	-2.79931641	-4.22314453	-21.22558594	+17.66601563	-56.53564453	+3484	+15.30175781	-2.19726563	-3.50244141	-67.60986328	-9.40429688	+35.46386719	+3804	+12.43212891	-2.79931641	-4.84716797	-10.94238281	+0.39550781	-43.76953125	+2164
+1457971132.01060010	+15.12158203	-2.89599609	-4.32861328	-21.59912109	+17.55615234	-56.75537109	+3488	+15.32812500	-2.28515625	-3.61230469	-67.91748047	-9.60205078	+35.20019531	+3824	+12.44970703	-2.88281250	-4.95263672	-11.29394531	+0.57128906	-44.16503906	+2180
+1457971132.01469990	+15.15234375	-2.99707031	-4.42529297	-21.95068359	+17.35839844	-56.97509766	+3492	+15.35888672	-2.38183594	-3.70898438	-68.22509766	-9.88769531	+35.06835938	+3836	+12.47167969	-2.96630859	-5.05371094	-11.64550781	+0.63720703	-44.58251953	+2196
+1457971132.01889990	+15.17431641	-3.10693359	-4.52636719	-22.39013672	+17.20458984	-57.21679688	+3500	+15.38964844	-2.47851563	-3.81005859	-68.55468750	-10.12939453	+34.84863281	+3856	+12.49365234	-3.05859375	-5.15917969	-12.04101563	+0.79101563	-45.04394531	+2216
+1457971132.02720000	+15.22705078	-3.32666016	-4.72412109	-23.20312500	+16.78710938	-57.72216797	+3520	+15.45117188	-2.67626953	-4.00341797	-69.19189453	-10.70068359	+34.54101563	+3888	+12.53320313	-3.24755859	-5.37011719	-12.83203125	+0.98876953	-45.94482422	+2248
+1457971132.03140000	+15.25341797	-3.44091797	-4.82519531	-23.62060547	+16.61132813	-57.96386719	+3532	+15.48193359	-2.77734375	-4.09570313	-69.54345703	-10.98632813	+34.36523438	+3904	+12.55517578	-3.34863281	-5.47998047	-13.24951172	+1.12060547	-46.40625000	+2268
+1457971132.03550000	+15.27978516	-3.55517578	-4.93505859	-24.01611328	+16.43554688	-58.24951172	+3544	+15.52148438	-2.87402344	-4.20117188	-69.80712891	-11.25000000	+34.16748047	+3924	+12.57714844	-3.44970703	-5.59423828	-13.64501953	+1.27441406	-46.88964844	+2284
+1457971132.03970000	+15.31054688	-3.66943359	-5.02734375	-24.41162109	+16.17187500	-58.53515625	+3560	+15.56103516	-2.97509766	-4.28027344	-70.11474609	-11.60156250	+34.10156250	+3936	+12.60351563	-3.55517578	-5.69970703	-14.06250000	+1.34033203	-47.39501953	+2300
+1457971132.04390000	+15.33251953	-3.79248047	-5.13281250	-24.85107422	+16.01806641	-58.88671875	+3580	+15.59619141	-3.08056641	-4.37695313	-70.44433594	-11.88720703	+33.90380859	+3956	+12.62548828	-3.66503906	-5.80957031	-14.45800781	+1.47216797	-47.87841797	+2316
+1457971132.04800010	+15.35449219	-3.91113281	-5.24267578	-25.24658203	+15.86425781	-59.17236328	+3600	+15.63134766	-3.18603516	-4.47802734	-70.77392578	-12.17285156	+33.70605469	+3976	+12.64746094	-3.77050781	-5.92822266	-14.85351563	+1.60400391	-48.38378906	+2332
+1457971132.05220010	+15.38085938	-4.03417969	-5.33935547	-25.64208984	+15.57861328	-59.45800781	+3620	+15.67089844	-3.29589844	-4.56152344	-71.12548828	-12.54638672	+33.59619141	+3992	+12.66943359	-3.88037109	-6.03369141	-15.27099609	+1.66992188	-48.88916016	+2344
+1457971132.05640010	+15.40722656	-4.16162109	-5.44042969	-26.05957031	+15.35888672	-59.76562500	+3644	+15.71044922	-3.41455078	-4.65380859	-71.49902344	-12.87597656	+33.42041016	+4008	+12.69580078	-3.99462891	-6.14355469	-15.68847656	+1.73583984	-49.39453125	+2356
+1457971132.06049990	+15.42919922	-4.28906250	-5.55029297	-26.43310547	+15.13916016	-60.07324219	+3668	+15.75000000	-3.53320313	-4.75488281	-71.85058594	-13.22753906	+33.22265625	+4028	+12.71777344	-4.10888672	-6.25781250	-16.10595703	+1.82373047	-49.89990234	+2368
+1457971132.06469990	+15.46435547	-4.41650391	-5.63818359	-26.80664063	+14.76562500	-60.35888672	+3688	+15.79394531	-3.65185547	-4.83837891	-72.24609375	-13.62304688	+33.11279297	+4044	+12.74414063	-4.23193359	-6.36328125	-16.54541016	+1.82373047	-50.44921875	+2380
+1457971132.07300000	+15.52587891	-4.68896484	-5.85351563	-27.59765625	+14.34814453	-60.99609375	+3740	+15.86865234	-3.91552734	-5.04492188	-73.03710938	-14.30419922	+32.60742188	+4088	+12.80126953	-4.46923828	-6.58740234	-17.35839844	+1.93359375	-51.43798828	+2404
+1457971132.07719990	+15.56103516	-4.82519531	-5.94580078	-27.99316406	+13.99658203	-61.28173828	+3760	+15.90820313	-4.05175781	-5.14160156	-73.45458984	-14.69970703	+32.38769531	+4108	+12.82324219	-4.59228516	-6.69726563	-17.81982422	+1.93359375	-51.92138672	+2412
+1457971132.08139990	+15.59179688	-4.97021484	-6.05126953	-28.38867188	+13.75488281	-61.61132813	+3780	+15.94335938	-4.20117188	-5.25585938	-73.89404297	-15.05126953	+32.05810547	+4132	+12.84960938	-4.71972656	-6.80712891	-18.25927734	+1.99951172	-52.40478516	+2424
+1457971132.08550000	+15.62255859	-5.10644531	-6.16113281	-28.76220703	+13.51318359	-61.89697266	+3800	+15.96972656	-4.35058594	-5.37451172	-74.33349609	-15.38085938	+31.70654297	+4156	+12.87158203	-4.83837891	-6.91699219	-18.67675781	+2.02148438	-52.88818359	+2432
+1457971132.08970000	+15.66210938	-5.25585938	-6.24902344	-29.13574219	+13.11767578	-62.13867188	+3816	+16.00048828	-4.50439453	-5.47998047	-74.81689453	-15.75439453	+31.42089844	+4176	+12.88916016	-4.97021484	-7.01806641	-19.18212891	+1.99951172	-53.37158203	+2440
+1457971132.09390000	+15.70166016	-5.40527344	-6.35449219	-29.53125000	+12.83203125	-62.42431641	+3828	+16.02685547	-4.66699219	-5.59863281	-75.32226563	-16.12792969	+31.06933594	+4196	+12.91552734	-5.09765625	-7.12353516	-19.64355469	+1.97753906	-53.83300781	+2448
+1457971132.09800000	+15.74121094	-5.55468750	-6.45996094	-29.92675781	+12.56835938	-62.70996094	+3836	+16.05322266	-4.82519531	-5.72167969	-75.78369141	-16.50146484	+30.69580078	+4220	+12.93750000	-5.22509766	-7.22900391	-20.12695313	+1.97753906	-54.29443359	+2456
+1457971132.10220000	+15.77636719	-5.70849609	-6.55224609	-30.30029297	+12.17285156	-62.97363281	+3844	+16.07958984	-4.99218750	-5.83593750	-76.28906250	-16.89697266	+30.36621094	+4240	+12.95068359	-5.36572266	-7.33007813	-20.67626953	+1.95556641	-54.77783203	+2464
+1457971132.10640000	+15.81591797	-5.87548828	-6.65771484	-30.76171875	+11.93115234	-63.30322266	+3848	+16.10595703	-5.16357422	-5.96777344	-76.75048828	-17.22656250	+29.92675781	+4260	+12.97705078	-5.50195313	-7.43554688	-21.18164063	+1.97753906	-55.21728516	+2472
+1457971132.11470010	+15.88183594	-6.19628906	-6.86865234	-31.61865234	+11.40380859	-63.87451172	+3848	+16.13671875	-5.51074219	-6.22705078	-77.76123047	-17.90771484	+29.06982422	+4296	+13.00341797	-5.77441406	-7.64208984	-22.28027344	+1.99951172	-56.11816406	+2492
+1457971132.11879990	+15.92138672	-6.36328125	-6.96972656	-32.08007813	+11.14013672	-64.18212891	+3844	+16.15869141	-5.68652344	-6.34570313	-78.26660156	-18.28125000	+28.71826172	+4312	+13.02539063	-5.91064453	-7.74316406	-22.80761719	+1.99951172	-56.57958984	+2500
+1457971132.12299990	+15.95214844	-6.52587891	-7.07519531	-32.47558594	+10.87646484	-64.48974609	+3836	+16.18066406	-5.85791016	-6.46435547	-78.75000000	-18.65478516	+28.38867188	+4324	+13.04296875	-6.05126953	-7.83984375	-23.35693359	+1.97753906	-57.04101563	+2508
+1457971132.12719990	+15.98291016	-6.69287109	-7.16308594	-32.91503906	+10.52490234	-64.77539063	+3824	+16.20263672	-6.03369141	-6.57861328	-79.29931641	-19.07226563	+28.12500000	+4332	+13.04736328	-6.19628906	-7.93652344	-23.97216797	+1.95556641	-57.54638672	+2524
+1457971132.13130000	+16.02246094	-6.86865234	-7.26416016	-33.39843750	+10.23925781	-65.10498047	+3816	+16.22900391	-6.20947266	-6.68847656	-79.76074219	-19.46777344	+27.88330078	+4340	+13.06933594	-6.34570313	-8.03759766	-24.56542969	+1.91162109	-58.00781250	+2536
+1457971132.13550000	+16.05761719	-7.04003906	-7.36962891	-33.85986328	+9.99755859	-65.52246094	+3804	+16.25976563	-6.37207031	-6.80273438	-80.20019531	-19.86328125	+27.61962891	+4344	+13.09130859	-6.49511719	-8.13867188	-25.13671875	+1.86767578	-58.51318359	+2548
+1457971132.13969990	+16.07080078	-7.21582031	-7.46630859	-34.36523438	+9.75585938	-65.93994141	+3796	+16.28613281	-6.54345703	-6.89941406	-80.63964844	-20.30273438	+27.39990234	+4348	+13.10009766	-6.64453125	-8.23974609	-25.70800781	+1.88964844	-59.06250000	+2560
+1457971132.14380000	+16.09716797	-7.39160156	-7.56298828	-34.80468750	+9.51416016	-66.35742188	+3788	+16.32128906	-6.70605469	-6.99169922	-81.05712891	-20.74218750	+27.24609375	+4348	+13.12646484	-6.78955078	-8.33203125	-26.21337891	+1.86767578	-59.56787109	+2568
+1457971132.14800000	+16.11914063	-7.55419922	-7.65966797	-35.22216797	+9.27246094	-66.75292969	+3776	+16.36083984	-6.86865234	-7.08398438	-81.47460938	-21.18164063	+27.13623047	+4348	+13.14843750	-6.94335938	-8.42871094	-26.74072266	+1.80175781	-60.09521484	+2576
+1457971132.15630010	+16.15869141	-7.89257813	-7.82666016	-36.07910156	+8.67919922	-67.60986328	+3756	+16.43994141	-7.19384766	-7.22021484	-82.35351563	-22.17041016	+27.15820313	+4336	+13.18359375	-7.23779297	-8.61328125	-27.70751953	+1.69189453	-61.19384766	+2584
+1457971132.16050000	+16.18066406	-8.05957031	-7.91455078	-36.45263672	+8.39355469	-68.09326172	+3752	+16.48828125	-7.34326172	-7.27734375	-82.72705078	-22.69775391	+27.22412109	+4324	+13.20556641	-7.39599609	-8.70117188	-28.19091797	+1.58203125	-61.78710938	+2588
+1457971132.16470000	+16.19824219	-8.23095703	-7.98925781	-36.87011719	+8.04199219	-68.59863281	+3748	+16.53662109	-7.50146484	-7.33447266	-83.10058594	-23.24707031	+27.31201172	+4320	+13.21875000	-7.55419922	-8.79345703	-28.69628906	+1.49414063	-62.40234375	+2592
+1457971132.16880010	+16.22460938	-8.39355469	-8.06835938	-37.22167969	+7.77832031	-69.08203125	+3744	+16.59375000	-7.65087891	-7.39599609	-83.40820313	-23.73046875	+27.35595703	+4308	+13.25390625	-7.70361328	-8.88134766	-29.06982422	+1.36230469	-62.95166016	+2588
+1457971132.17300010	+16.24658203	-8.56494141	-8.15185547	-37.59521484	+7.49267578	-69.58740234	+3744	+16.65087891	-7.80468750	-7.45751953	-83.73779297	-24.23583984	+27.39990234	+4296	+13.28027344	-7.86181641	-8.96923828	-29.48730469	+1.23046875	-63.52294922	+2588
+1457971132.17720010	+16.24658203	-8.73193359	-8.23095703	-37.96875000	+7.25097656	-70.11474609	+3748	+16.69042969	-7.95410156	-7.51025391	-84.06738281	-24.74121094	+27.42187500	+4288	+13.29345703	-8.01123047	-9.05712891	-29.88281250	+1.16455078	-64.11621094	+2592
+1457971132.18129990	+16.26855469	-8.89453125	-8.30566406	-38.27636719	+6.98730469	-70.62011719	+3752	+16.74316406	-8.09912109	-7.55859375	-84.35302734	-25.26855469	+27.50976563	+4276	+13.32421875	-8.15185547	-9.14501953	-30.14648438	+1.07666016	-64.62158203	+2592
+1457971132.18549990	+16.28613281	-9.04833984	-8.38037109	-38.56201172	+6.67968750	-71.08154297	+3752	+16.79150391	-8.26171875	-7.60253906	-84.74853516	-25.81787109	+27.64160156	+4268	+13.34179688	-8.30126953	-9.21533203	-30.49804688	+0.90087891	-65.17089844	+2592
+1457971132.18960000	+16.30371094	-9.21093750	-8.44628906	-38.84765625	+6.35009766	-71.52099609	+3756	+16.83105469	-8.42871094	-7.65087891	-85.14404297	-26.34521484	+27.70751953	+4260	+13.35058594	-8.45947266	-9.29882813	-30.95947266	+0.79101563	-65.72021484	+2596
+1457971132.19380000	+16.33886719	-9.36914063	-8.51660156	-39.11132813	+6.02050781	-71.96044922	+3760	+16.87500000	-8.59130859	-7.71240234	-85.47363281	-26.80664063	+27.77343750	+4252	+13.37695313	-8.60009766	-9.37353516	-31.26708984	+0.59326172	-66.20361328	+2592
+1457971132.19800000	+16.35644531	-9.54052734	-8.58251953	-39.44091797	+5.69091797	-72.46582031	+3760	+16.91455078	-8.75390625	-7.76953125	-85.80322266	-27.31201172	+27.77343750	+4240	+13.39453125	-8.75390625	-9.44384766	-31.64062500	+0.37353516	-66.70898438	+2592
+1457971132.20210000	+16.36962891	-9.72070313	-8.65283203	-39.81445313	+5.38330078	-72.94921875	+3768	+16.93652344	-8.91210938	-7.84863281	-86.11083984	-27.75146484	+27.66357422	+4236	+13.39892578	-8.91210938	-9.51416016	-32.08007813	+0.21972656	-67.23632813	+2600
+1457971132.21050000	+16.42236328	-10.05468750	-8.79785156	-40.40771484	+4.83398438	-73.80615234	+3768	+16.97607422	-9.25927734	-8.02441406	-86.74804688	-28.60839844	+27.33398438	+4232	+13.43408203	-9.20214844	-9.65039063	-32.80517578	-0.10986328	-68.02734375	+2596
+1457971132.21460010	+16.43115234	-10.22167969	-8.87255859	-40.75927734	+4.59228516	-74.20166016	+3764	+16.96728516	-9.44824219	-8.11669922	-87.16552734	-29.00390625	+27.11425781	+4228	+13.42529297	-9.35156250	-9.72509766	-33.31054688	-0.19775391	-68.44482422	+2596
+1457971132.21880010	+16.46191406	-10.38867188	-8.94726563	-41.04492188	+4.30664063	-74.59716797	+3752	+16.97167969	-9.62402344	-8.20458984	-87.51708984	-29.39941406	+26.93847656	+4228	+13.43408203	-9.49218750	-9.78662109	-33.70605469	-0.39550781	-68.79638672	+2588
+1457971132.22300000	+16.47949219	-10.56445313	-9.01318359	-41.39648438	+3.99902344	-75.01464844	+3740	+16.96289063	-9.80859375	-8.28808594	-87.89062500	-29.81689453	+26.74072266	+4224	+13.43847656	-9.64599609	-9.83935547	-34.16748047	-0.65917969	-69.19189453	+2580
+1457971132.22709990	+16.49267578	-10.74462891	-9.07470703	-41.77001953	+3.62548828	-75.43212891	+3724	+16.94970703	-9.99755859	-8.38916016	-88.24218750	-30.21240234	+26.47705078	+4224	+13.42968750	-9.80419922	-9.89648438	-34.69482422	-0.87890625	-69.60937500	+2576
+1457971132.23130010	+16.53222656	-10.91601563	-9.13183594	-42.05566406	+3.27392578	-75.80566406	+3696	+16.94531250	-10.17773438	-8.49462891	-88.54980469	-30.58593750	+26.19140625	+4216	+13.43847656	-9.94921875	-9.94921875	-35.15625000	-1.12060547	-69.91699219	+2568
+1457971132.23550010	+16.55859375	-11.10058594	-9.18896484	-42.36328125	+2.92236328	-76.22314453	+3668	+16.94091797	-10.35791016	-8.60449219	-88.83544922	-30.98144531	+25.86181641	+4212	+13.44726563	-10.10742188	-10.00634766	-35.63964844	-1.36230469	-70.29052734	+2564
+1457971132.23959990	+16.56298828	-11.27636719	-9.25488281	-42.71484375	+2.65869141	-76.66259766	+3640	+16.91455078	-10.53808594	-8.70556641	-89.12109375	-31.37695313	+25.53222656	+4204	+13.42968750	-10.25683594	-10.06787109	-36.12304688	-1.47216797	-70.68603516	+2560
+1457971132.24379990	+16.58935547	-11.44335938	-9.31640625	-43.00048828	+2.39501953	-77.08007813	+3600	+16.90136719	-10.70507813	-8.80224609	-89.34082031	-31.72851563	+25.22460938	+4196	+13.43847656	-10.39306641	-10.12500000	-36.49658203	-1.64794922	-71.01562500	+2552
+1457971132.24799990	+16.60253906	-11.61035156	-9.37792969	-43.28613281	+2.10937500	-77.49755859	+3560	+16.88818359	-10.87646484	-8.89453125	-89.60449219	-32.10205078	+24.91699219	+4184	+13.44287109	-10.54248047	-10.17773438	-36.91406250	-1.84570313	-71.36718750	+2544
+1457971132.25210000	+16.60693359	-11.77734375	-9.43066406	-43.59375000	+1.86767578	-77.91503906	+3520	+16.86621094	-11.05224609	-8.96484375	-89.89013672	-32.51953125	+24.67529297	+4172	+13.42529297	-10.68750000	-10.23925781	-37.35351563	-1.93359375	-71.74072266	+2536
+1457971132.26050000	+16.64208984	-12.08496094	-9.50097656	-43.96728516	+1.14257813	-78.77197266	+3428	+16.89257813	-11.35107422	-9.07910156	-90.28564453	-33.39843750	+24.43359375	+4124	+13.44287109	-10.96875000	-10.32714844	-38.01269531	-2.39501953	-72.50976563	+2516
+1457971132.26460000	+16.64648438	-12.23876953	-9.54052734	-44.20898438	+0.85693359	-79.25537109	+3388	+16.90136719	-11.49169922	-9.12304688	-90.46142578	-33.85986328	+24.30175781	+4104	+13.44726563	-11.10498047	-10.37548828	-38.27636719	-2.54882813	-72.94921875	+2504
+1457971132.26880000	+16.66845703	-12.37939453	-9.57568359	-44.31884766	+0.54931641	-79.67285156	+3344	+16.93652344	-11.61474609	-9.16699219	-90.54931641	-34.25537109	+24.21386719	+4072	+13.47363281	-11.22802734	-10.42382813	-38.45214844	-2.70263672	-73.30078125	+2488
+1457971132.27290010	+16.68603516	-12.52001953	-9.60644531	-44.45068359	+0.24169922	-80.13427734	+3300	+16.97167969	-11.72900391	-9.21093750	-90.63720703	-34.65087891	+24.10400391	+4044	+13.49560547	-11.36425781	-10.47656250	-38.62792969	-2.83447266	-73.71826172	+2472
+1457971132.27710010	+16.66845703	-12.65185547	-9.64160156	-44.64843750	+0.06591797	-80.59570313	+3268	+16.98925781	-11.84765625	-9.22412109	-90.76904297	-35.06835938	+24.06005859	+4020	+13.49560547	-11.48291016	-10.53808594	-38.78173828	-2.81250000	-74.13574219	+2456
+1457971132.28130010	+16.66845703	-12.76611328	-9.66796875	-44.75830078	-0.13183594	-81.01318359	+3236	+17.03759766	-11.94873047	-9.22412109	-90.87890625	-35.50781250	+24.12597656	+3996	+13.52197266	-11.58837891	-10.57763672	-38.82568359	-2.92236328	-74.53125000	+2436
+1457971132.28539990	+16.66406250	-12.88476563	-9.68554688	-44.89013672	-0.39550781	-81.43066406	+3212	+17.08154297	-12.04980469	-9.21093750	-91.05468750	-35.94726563	+24.25781250	+3976	+13.54394531	-11.70263672	-10.60839844	-38.91357422	-3.12011719	-74.94873047	+2420
+1457971132.28959990	+16.65527344	-13.00781250	-9.70312500	-45.04394531	-0.63720703	-81.87011719	+3196	+17.12109375	-12.15966797	-9.21093750	-91.25244141	-36.36474609	+24.34570313	+3956	+13.55712891	-11.81689453	-10.64794922	-39.00146484	-3.25195313	-75.36621094	+2404
+1457971132.29380010	+16.66406250	-13.11328125	-9.71191406	-45.08789063	-0.94482422	-82.24365234	+3184	+17.18261719	-12.25634766	-9.21093750	-91.40625000	-36.76025391	+24.49951172	+3932	+13.58789063	-11.91796875	-10.67431641	-39.02343750	-3.42773438	-75.71777344	+2392
+1457971132.29790000	+16.66845703	-13.21875000	-9.71191406	-45.15380859	-1.25244141	-82.66113281	+3176	+17.23535156	-12.34863281	-9.20214844	-91.53808594	-37.19970703	+24.60937500	+3908	+13.61425781	-12.03222656	-10.70068359	-39.08935547	-3.62548828	-76.13525391	+2380
+1457971132.30209990	+16.65966797	-13.32861328	-9.72949219	-45.28564453	-1.49414063	-83.05664063	+3180	+17.27050781	-12.43652344	-9.20214844	-91.69189453	-37.57324219	+24.65332031	+3888	+13.62744141	-12.14208984	-10.74023438	-39.17724609	-3.71337891	-76.55273438	+2376
+1457971132.31040000	+16.65527344	-13.54394531	-9.77343750	-45.57128906	-1.86767578	-83.73779297	+3188	+17.34082031	-12.63427734	-9.20214844	-92.10937500	-38.27636719	+24.78515625	+3848	+13.67138672	-12.33984375	-10.79296875	-39.30908203	-4.02099609	-77.21191406	+2376
+1457971132.31460000	+16.63330078	-13.64941406	-9.79101563	-45.79101563	-2.02148438	-84.06738281	+3196	+17.35400391	-12.74853516	-9.21972656	-92.32910156	-38.58398438	+24.74121094	+3832	+13.66699219	-12.44531250	-10.82373047	-39.50683594	-4.15283203	-77.54150391	+2380
+1457971132.31880000	+16.62011719	-13.75048828	-9.81298828	-45.94482422	-2.17529297	-84.35302734	+3208	+17.36718750	-12.85400391	-9.23730469	-92.57080078	-38.91357422	+24.74121094	+3812	+13.68017578	-12.53759766	-10.84570313	-39.63867188	-4.30664063	-77.80517578	+2384
+1457971132.32290010	+16.61132813	-13.85595703	-9.81738281	-46.14257813	-2.41699219	-84.59472656	+3220	+17.36279297	-12.99023438	-9.24609375	-92.92236328	-39.28710938	+24.76318359	+3796	+13.68017578	-12.63867188	-10.84570313	-39.85839844	-4.54833984	-78.09082031	+2392
+1457971132.32710000	+16.61132813	-13.97460938	-9.83496094	-46.31835938	-2.70263672	-84.83642578	+3228	+17.34960938	-13.12207031	-9.28125000	-93.20800781	-39.61669922	+24.65332031	+3780	+13.67578125	-12.75732422	-10.85888672	-40.18798828	-4.85595703	-78.37646484	+2404
+1457971132.33130000	+16.62451172	-14.09326172	-9.86132813	-46.51611328	-2.90039063	-85.03417969	+3232	+17.33642578	-13.24951172	-9.32519531	-93.47167969	-39.90234375	+24.52148438	+3764	+13.68457031	-12.86279297	-10.87646484	-40.47363281	-5.07568359	-78.55224609	+2408
+1457971132.33540010	+16.63769531	-14.22509766	-9.88330078	-46.73583984	-3.14208984	-85.25390625	+3228	+17.31445313	-13.38574219	-9.37353516	-93.71337891	-40.20996094	+24.34570313	+3748	+13.67138672	-12.97705078	-10.88964844	-40.84716797	-5.33935547	-78.77197266	+2412
+1457971132.33960010	+16.63330078	-14.35253906	-9.91406250	-47.02148438	-3.31787109	-85.45166016	+3220	+17.27929688	-13.51318359	-9.43066406	-93.91113281	-40.45166016	+24.06005859	+3732	+13.64501953	-13.09130859	-10.91601563	-41.28662109	-5.49316406	-79.01367188	+2412
+1457971132.34789990	+16.63330078	-14.60742188	-9.98876953	-47.59277344	-3.55957031	-85.71533203	+3180	+17.19140625	-13.79443359	-9.54931641	-94.39453125	-40.95703125	+23.51074219	+3704	+13.60986328	-13.30224609	-10.94677734	-42.14355469	-5.86669922	-79.27734375	+2396
+1457971132.35209990	+16.63330078	-14.73486328	-10.01953125	-47.90039063	-3.71337891	-85.84716797	+3148	+17.13427734	-13.95263672	-9.61083984	-94.72412109	-41.19873047	+23.24707031	+3692	+13.57910156	-13.41210938	-10.95556641	-42.62695313	-6.10839844	-79.43115234	+2384
+1457971132.35620000	+16.65087891	-14.85351563	-10.03271484	-48.12011719	-3.95507813	-85.93505859	+3108	+17.08593750	-14.09326172	-9.65917969	-95.00976563	-41.46240234	+23.07128906	+3672	+13.55712891	-13.51757813	-10.95556641	-43.08837891	-6.41601563	-79.54101563	+2372
+1457971132.36040000	+16.66406250	-14.97216797	-10.04589844	-48.31787109	-4.21875000	-86.04492188	+3064	+17.04638672	-14.20751953	-9.71191406	-95.18554688	-41.68212891	+22.87353516	+3648	+13.53515625	-13.62304688	-10.95996094	-43.50585938	-6.65771484	-79.69482422	+2356
+1457971132.36459990	+16.68164063	-15.10400391	-10.07226563	-48.55957031	-4.43847656	-86.15478516	+3012	+17.01123047	-14.32177734	-9.76464844	-95.33935547	-41.92382813	+22.69775391	+3624	+13.50439453	-13.72851563	-10.97314453	-43.96728516	-6.85546875	-79.87060547	+2340
+1457971132.36870000	+16.71240234	-15.22705078	-10.09423828	-48.77929688	-4.68017578	-86.22070313	+2952	+16.99365234	-14.42285156	-9.82177734	-95.47119141	-42.09960938	+22.52197266	+3600	+13.49121094	-13.82519531	-10.98632813	-44.38476563	-7.07519531	-79.98046875	+2324
+1457971132.37290000	+16.73437500	-15.34570313	-10.12500000	-48.99902344	-4.85595703	-86.37451172	+2884	+16.96728516	-14.53271484	-9.87451172	-95.60302734	-42.27539063	+22.30224609	+3572	+13.48242188	-13.92626953	-11.00830078	-44.75830078	-7.27294922	-80.11230469	+2304
+1457971132.37710000	+16.72558594	-15.44677734	-10.15576172	-49.26269531	-4.92187500	-86.52832031	+2816	+16.93652344	-14.63818359	-9.90966797	-95.80078125	-42.47314453	+22.14843750	+3544	+13.45605469	-13.99658203	-11.03027344	-45.04394531	-7.31689453	-80.24414063	+2280
+1457971132.38120010	+16.72998047	-15.51708984	-10.16455078	-49.39453125	-5.05371094	-86.63818359	+2744	+16.92333984	-14.72607422	-9.93164063	-95.97656250	-42.64892578	+22.12646484	+3512	+13.45166016	-14.06250000	-11.03466797	-45.24169922	-7.47070313	-80.39794922	+2260
+1457971132.38540010	+16.72998047	-15.59619141	-10.16455078	-49.54833984	-5.25146484	-86.72607422	+2680	+16.92773438	-14.79199219	-9.94042969	-96.17431641	-42.80273438	+22.21435547	+3476	+13.45166016	-14.13281250	-11.03906250	-45.41748047	-7.66845703	-80.52978516	+2236
+1457971132.38960000	+16.72558594	-15.67529297	-10.16455078	-49.74609375	-5.44921875	-86.81396484	+2616	+16.93652344	-14.85351563	-9.94042969	-96.41601563	-42.95654297	+22.36816406	+3444	+13.45605469	-14.19433594	-11.03906250	-45.57128906	-7.84423828	-80.66162109	+2216
+1457971132.39790010	+16.75195313	-15.79394531	-10.13818359	-49.87792969	-5.95458984	-87.09960938	+2500	+17.01123047	-14.93701172	-9.92285156	-96.72363281	-43.28613281	+22.80761719	+3380	+13.49121094	-14.31738281	-11.03466797	-45.65917969	-8.28369141	-81.05712891	+2176
+1457971132.40210010	+16.74316406	-15.83349609	-10.13378906	-49.96582031	-6.08642578	-87.29736328	+2456	+17.04199219	-14.97216797	-9.90966797	-96.85546875	-43.46191406	+22.98339844	+3352	+13.50439453	-14.35253906	-11.06103516	-45.59326172	-8.28369141	-81.27685547	+2156
+1457971132.40619990	+16.73437500	-15.86865234	-10.14257813	-50.05371094	-6.10839844	-87.47314453	+2416	+17.09472656	-14.99853516	-9.89648438	-96.96533203	-43.57177734	+23.18115234	+3324	+13.53955078	-14.37890625	-11.08300781	-45.46142578	-8.32763672	-81.43066406	+2136
+1457971132.41039990	+16.71679688	-15.90820313	-10.13378906	-50.18554688	-6.21826172	-87.58300781	+2388	+17.14746094	-15.02929688	-9.87890625	-97.14111328	-43.68164063	+23.44482422	+3300	+13.57031250	-14.41845703	-11.09619141	-45.37353516	-8.41552734	-81.58447266	+2120
+1457971132.41459990	+16.68164063	-15.93457031	-10.13378906	-50.36132813	-6.21826172	-87.73681641	+2372	+17.18261719	-15.05126953	-9.84814453	-97.33886719	-43.79150391	+23.68652344	+3276	+13.59667969	-14.44482422	-11.10498047	-45.24169922	-8.45947266	-81.76025391	+2104
+1457971132.41870000	+16.66406250	-15.93896484	-10.12060547	-50.38330078	-6.30615234	-87.82470703	+2360	+17.23095703	-15.06005859	-9.79980469	-97.53662109	-43.94531250	+24.06005859	+3260	+13.62304688	-14.46240234	-11.10498047	-45.06591797	-8.54736328	-81.91406250	+2096
+1457971132.42290000	+16.65087891	-15.93896484	-10.09863281	-50.40527344	-6.41601563	-87.91259766	+2360	+17.28369141	-15.07763672	-9.74267578	-97.77832031	-44.09912109	+24.47753906	+3248	+13.64062500	-14.48876953	-11.09179688	-44.93408203	-8.67919922	-82.13378906	+2092
+1457971132.42700000	+16.64648438	-15.94775391	-10.07226563	-50.40527344	-6.56982422	-88.02246094	+2372	+17.33642578	-15.09082031	-9.71630859	-97.93212891	-44.23095703	+24.80712891	+3232	+13.65820313	-14.52832031	-11.10058594	-44.86816406	-8.83300781	-82.35351563	+2096
+1457971132.43120000	+16.64648438	-15.96093750	-10.06787109	-50.44921875	-6.63574219	-88.11035156	+2384	+17.38037109	-15.10839844	-9.70312500	-98.06396484	-44.29687500	+25.02685547	+3212	+13.68457031	-14.55908203	-11.11816406	-44.78027344	-8.89892578	-82.48535156	+2096
+1457971132.43950010	+16.62011719	-16.00488281	-10.07666016	-50.58105469	-6.65771484	-88.37402344	+2432	+17.42871094	-15.17431641	-9.68994141	-98.23974609	-44.56054688	+25.13671875	+3168	+13.71533203	-14.62939453	-11.15332031	-44.69238281	-8.96484375	-82.81494141	+2116
+1457971132.44370010	+16.61132813	-16.02246094	-10.09423828	-50.64697266	-6.59179688	-88.50585938	+2460	+17.43750000	-15.19628906	-9.68994141	-98.28369141	-44.64843750	+25.11474609	+3148	+13.72412109	-14.64697266	-11.17968750	-44.62646484	-8.89892578	-82.88085938	+2124
+1457971132.44790010	+16.60253906	-16.04882813	-10.09863281	-50.73486328	-6.61376953	-88.59375000	+2488	+17.44189453	-15.24023438	-9.67675781	-98.43750000	-44.75830078	+25.22460938	+3132	+13.71093750	-14.68652344	-11.17529297	-44.73632813	-8.98681641	-82.94677734	+2140
+1457971132.45199990	+16.59814453	-16.08398438	-10.10742188	-50.80078125	-6.65771484	-88.63769531	+2516	+17.44189453	-15.28857422	-9.67675781	-98.59130859	-44.86816406	+25.29052734	+3112	+13.69775391	-14.73925781	-11.17968750	-44.91210938	-9.14062500	-83.03466797	+2152
+1457971132.45619990	+16.59814453	-16.11474609	-10.11621094	-50.86669922	-6.70166016	-88.68164063	+2536	+17.43750000	-15.33251953	-9.68115234	-98.70117188	-44.97802734	+25.31250000	+3092	+13.68457031	-14.78759766	-11.17968750	-45.08789063	-9.27246094	-83.05664063	+2156
+1457971132.46040010	+16.59814453	-16.14990234	-10.12500000	-50.95458984	-6.74560547	-88.74755859	+2556	+17.41552734	-15.39843750	-9.68994141	-98.83300781	-45.13183594	+25.26855469	+3072	+13.65820313	-14.84033203	-11.17529297	-45.30761719	-9.40429688	-83.12255859	+2164
+1457971132.46450000	+16.60693359	-16.19824219	-10.13378906	-50.99853516	-6.83349609	-88.81347656	+2572	+17.38476563	-15.46875000	-9.72070313	-98.92089844	-45.26367188	+25.09277344	+3056	+13.63623047	-14.90185547	-11.18408203	-45.54931641	-9.53613281	-83.18847656	+2164
+1457971132.46869990	+16.62011719	-16.24658203	-10.15136719	-51.04248047	-6.89941406	-88.90136719	+2580	+17.35400391	-15.53027344	-9.75585938	-98.96484375	-45.37353516	+24.89501953	+3036	+13.62304688	-14.94580078	-11.19726563	-45.72509766	-9.62402344	-83.18847656	+2152
+1457971132.47700000	+16.63769531	-16.37841797	-10.19531250	-51.24023438	-7.00927734	-89.05517578	+2568	+17.26171875	-15.67529297	-9.84375000	-99.07470703	-45.59326172	+24.36767578	+3000	+13.57470703	-15.03808594	-11.21484375	-46.23046875	-9.79980469	-83.14453125	+2120
+1457971132.48120000	+16.63769531	-16.43994141	-10.21728516	-51.35009766	-7.07519531	-89.14306641	+2548	+17.21337891	-15.74121094	-9.87890625	-99.09667969	-45.70312500	+24.12597656	+2984	+13.54833984	-15.07324219	-11.21484375	-46.40625000	-9.86572266	-83.14453125	+2100
+1457971132.48540000	+16.63769531	-16.50146484	-10.23486328	-51.43798828	-7.14111328	-89.20898438	+2520	+17.16064453	-15.80712891	-9.90966797	-99.18457031	-45.81298828	+23.92822266	+2960	+13.52197266	-15.10839844	-11.20605469	-46.64794922	-9.97558594	-83.12255859	+2080
+1457971132.48950000	+16.64648438	-16.55859375	-10.24804688	-51.52587891	-7.25097656	-89.23095703	+2488	+17.10791016	-15.87744141	-9.94482422	-99.27246094	-45.92285156	+23.70849609	+2940	+13.49121094	-15.14794922	-11.20605469	-46.88964844	-10.08544922	-83.10058594	+2060
+1457971132.49370000	+16.65527344	-16.61572266	-10.25683594	-51.61376953	-7.40478516	-89.25292969	+2444	+17.06835938	-15.93896484	-9.97998047	-99.36035156	-46.03271484	+23.55468750	+2916	+13.47802734	-15.18310547	-11.19726563	-47.06542969	-10.26123047	-83.10058594	+2036
+1457971132.49780010	+16.65966797	-16.66845703	-10.26562500	-51.67968750	-7.53662109	-89.31884766	+2396	+17.02441406	-15.99609375	-10.01513672	-99.40429688	-46.12060547	+23.35693359	+2892	+13.46484375	-15.21826172	-11.19726563	-47.19726563	-10.39306641	-83.12255859	+2012
+1457971132.50200010	+16.65966797	-16.72119141	-10.27441406	-51.74560547	-7.62451172	-89.40673828	+2348	+16.98486328	-16.04003906	-10.04589844	-99.42626953	-46.20849609	+23.15917969	+2868	+13.45605469	-15.24462891	-11.19287109	-47.28515625	-10.50292969	-83.14453125	+1988
+1457971132.50620010	+16.65966797	-16.76074219	-10.28320313	-51.78955078	-7.69042969	-89.47265625	+2292	+16.95410156	-16.07519531	-10.07226563	-99.42626953	-46.27441406	+23.00537109	+2844	+13.45166016	-15.26220703	-11.19287109	-47.35107422	-10.56884766	-83.16650391	+1964
+1457971132.51029990	+16.65966797	-16.79150391	-10.28759766	-51.81152344	-7.77832031	-89.53857422	+2236	+16.93212891	-16.09716797	-10.09863281	-99.42626953	-46.31835938	+22.87353516	+2816	+13.45166016	-15.27978516	-11.19287109	-47.37304688	-10.61279297	-83.18847656	+1940
+1457971132.51869990	+16.64208984	-16.81787109	-10.29199219	-51.89941406	-7.82226563	-89.64843750	+2132	+16.91455078	-16.11914063	-10.10302734	-99.44824219	-46.38427734	+22.82958984	+2760	+13.46044922	-15.27978516	-11.19726563	-47.26318359	-10.61279297	-83.23242188	+1892
+1457971132.52280000	+16.63330078	-16.81347656	-10.28759766	-51.89941406	-7.84423828	-89.69238281	+2084	+16.92333984	-16.11474609	-10.09423828	-99.47021484	-46.42822266	+22.89550781	+2736	+13.46923828	-15.27978516	-11.19726563	-47.17529297	-10.63476563	-83.29833984	+1872
+1457971132.52700000	+16.62451172	-16.80908203	-10.27880859	-51.87744141	-7.88818359	-89.73632813	+2044	+16.94091797	-16.10595703	-10.07666016	-99.49218750	-46.45019531	+23.00537109	+2716	+13.48242188	-15.27539063	-11.19287109	-47.02148438	-10.65673828	-83.38623047	+1856
+1457971132.53119990	+16.62451172	-16.80468750	-10.27001953	-51.87744141	-7.91015625	-89.75830078	+2012	+16.95849609	-16.09277344	-10.06347656	-99.49218750	-46.45019531	+23.11523438	+2696	+13.50000000	-15.27099609	-11.19287109	-46.88964844	-10.65673828	-83.45214844	+1844
+1457971132.53530000	+16.62011719	-16.79589844	-10.26123047	-51.85546875	-7.91015625	-89.78027344	+1980	+16.98486328	-16.07519531	-10.05029297	-99.49218750	-46.45019531	+23.22509766	+2680	+13.51757813	-15.26220703	-11.19287109	-46.71386719	-10.65673828	-83.51806641	+1832
+1457971132.53950000	+16.61132813	-16.78271484	-10.25683594	-51.83349609	-7.91015625	-89.82421875	+1956	+17.01562500	-16.04882813	-10.02832031	-99.47021484	-46.47216797	+23.35693359	+2668	+13.53955078	-15.24462891	-11.19287109	-46.49414063	-10.61279297	-83.60595703	+1824
+1457971132.54370000	+16.60253906	-16.77392578	-10.25244141	-51.83349609	-7.88818359	-89.86816406	+1940	+17.03759766	-16.03125000	-10.01074219	-99.44824219	-46.47216797	+23.44482422	+2656	+13.56152344	-15.22705078	-11.20166016	-46.25244141	-10.52490234	-83.69384766	+1820
+1457971132.54780010	+16.59814453	-16.75634766	-10.24804688	-51.81152344	-7.84423828	-89.91210938	+1928	+17.06396484	-16.01367188	-9.98876953	-99.44824219	-46.49414063	+23.59863281	+2648	+13.57910156	-15.20947266	-11.21044922	-46.01074219	-10.43701172	-83.78173828	+1816
+1457971132.55620000	+16.58496094	-16.72998047	-10.23925781	-51.76757813	-7.80029297	-89.93408203	+1916	+17.11230469	-15.97412109	-9.94921875	-99.44824219	-46.49414063	+23.84033203	+2632	+13.62304688	-15.16992188	-11.22363281	-45.50537109	-10.26123047	-83.97949219	+1820
+1457971132.56030010	+16.58056641	-16.72119141	-10.23046875	-51.76757813	-7.80029297	-89.95605469	+1912	+17.13427734	-15.95654297	-9.92724609	-99.47021484	-46.49414063	+23.97216797	+2624	+13.64062500	-15.14794922	-11.22363281	-45.21972656	-10.21728516	-84.08935547	+1832
+1457971132.56450010	+16.57617188	-16.70800781	-10.22607422	-51.74560547	-7.77832031	-89.97802734	+1916	+17.15625000	-15.94335938	-9.90966797	-99.47021484	-46.51611328	+24.10400391	+2620	+13.65820313	-15.13037109	-11.22363281	-45.00000000	-10.17333984	-84.19921875	+1844
+1457971132.56870010	+16.57617188	-16.69921875	-10.22167969	-51.72363281	-7.75634766	-90.00000000	+1920	+17.17822266	-15.93017578	-9.89648438	-99.47021484	-46.51611328	+24.19189453	+2612	+13.67138672	-15.11718750	-11.23242188	-44.80224609	-10.10742188	-84.28710938	+1860
+1457971132.57279990	+16.57177734	-16.69042969	-10.21728516	-51.70166016	-7.75634766	-90.02197266	+1928	+17.19140625	-15.91699219	-9.88330078	-99.47021484	-46.53808594	+24.27978516	+2608	+13.68017578	-15.10839844	-11.23681641	-44.67041016	-10.04150391	-84.35302734	+1872
+1457971132.57699990	+16.56738281	-16.68603516	-10.21728516	-51.70166016	-7.73437500	-90.04394531	+1936	+17.20458984	-15.90820313	-9.87451172	-99.44824219	-46.53808594	+24.34570313	+2600	+13.68017578	-15.10400391	-11.25000000	-44.58251953	-9.99755859	-84.37500000	+1888
+1457971132.58110000	+16.56738281	-16.67724609	-10.21728516	-51.67968750	-7.71240234	-90.06591797	+1944	+17.21337891	-15.89941406	-9.86572266	-99.44824219	-46.56005859	+24.38964844	+2596	+13.68017578	-15.09960938	-11.25439453	-44.51660156	-9.95361328	-84.37500000	+1900
+1457971132.58530000	+16.56298828	-16.67285156	-10.21289063	-51.67968750	-7.71240234	-90.08789063	+1956	+17.22216797	-15.89501953	-9.86132813	-99.44824219	-46.56005859	+24.43359375	+2588	+13.67138672	-15.09521484	-11.25439453	-44.51660156	-9.95361328	-84.37500000	+1908
+1457971132.58950000	+16.56298828	-16.67285156	-10.21289063	-51.65771484	-7.71240234	-90.08789063	+1964	+17.22216797	-15.89062500	-9.85693359	-99.44824219	-46.58203125	+24.47753906	+2580	+13.66259766	-15.09960938	-11.25439453	-44.58251953	-9.99755859	-84.35302734	+1916
+1457971132.59360000	+16.56738281	-16.67285156	-10.21289063	-51.65771484	-7.71240234	-90.08789063	+1972	+17.22216797	-15.89062500	-9.86132813	-99.44824219	-46.58203125	+24.47753906	+2572	+13.65820313	-15.10400391	-11.25439453	-44.60449219	-10.01953125	-84.35302734	+1920
+1457971132.60200000	+16.57177734	-16.67285156	-10.21289063	-51.63574219	-7.71240234	-90.08789063	+1984	+17.21777344	-15.89062500	-9.87451172	-99.40429688	-46.58203125	+24.43359375	+2560	+13.64062500	-15.11279297	-11.25000000	-44.71435547	-10.08544922	-84.30908203	+1920
+1457971132.60610010	+16.57177734	-16.67285156	-10.21289063	-51.63574219	-7.71240234	-90.08789063	+1984	+17.21337891	-15.89062500	-9.87890625	-99.40429688	-46.56005859	+24.43359375	+2552	+13.63623047	-15.11718750	-11.25000000	-44.73632813	-10.08544922	-84.28710938	+1920
+1457971132.61030010	+16.57177734	-16.67724609	-10.21728516	-51.63574219	-7.71240234	-90.08789063	+1988	+17.20898438	-15.89062500	-9.88330078	-99.38232422	-46.56005859	+24.38964844	+2548	+13.63183594	-15.11718750	-11.25439453	-44.78027344	-10.08544922	-84.26513672	+1916
+1457971132.61450000	+16.57617188	-16.67724609	-10.21728516	-51.63574219	-7.71240234	-90.08789063	+1992	+17.20019531	-15.89062500	-9.89208984	-99.38232422	-46.56005859	+24.36767578	+2544	+13.62744141	-15.12158203	-11.25439453	-44.80224609	-10.10742188	-84.26513672	+1912
+1457971132.61859990	+16.57617188	-16.67724609	-10.22167969	-51.61376953	-7.71240234	-90.08789063	+1992	+17.19140625	-15.89501953	-9.90527344	-99.36035156	-46.53808594	+24.30175781	+2540	+13.61865234	-15.12597656	-11.25439453	-44.86816406	-10.10742188	-84.22119141	+1908
+1457971132.62280010	+16.57617188	-16.67724609	-10.22167969	-51.61376953	-7.71240234	-90.08789063	+1992	+17.17822266	-15.89501953	-9.91845703	-99.31640625	-46.53808594	+24.25781250	+2536	+13.60986328	-15.12597656	-11.25000000	-44.93408203	-10.12939453	-84.19921875	+1904
+1457971132.62700010	+16.58056641	-16.67724609	-10.22167969	-51.61376953	-7.71240234	-90.08789063	+1988	+17.16943359	-15.89941406	-9.93164063	-99.29443359	-46.51611328	+24.19189453	+2532	+13.60107422	-15.13037109	-11.25000000	-45.00000000	-10.15136719	-84.15527344	+1896
+1457971132.63109990	+16.58056641	-16.67724609	-10.22607422	-51.59179688	-7.71240234	-90.08789063	+1988	+17.13867188	-15.89941406	-9.96240234	-99.22851563	-46.47216797	+24.06005859	+2532	+13.57031250	-15.13037109	-11.24560547	-45.15380859	-10.17333984	-84.04541016	+1892
+1457971132.63529990	+16.58496094	-16.67724609	-10.22607422	-51.59179688	-7.71240234	-90.08789063	+1984	+17.11669922	-15.89501953	-9.99316406	-99.14062500	-46.40625000	+23.90625000	+2532	+13.55273438	-15.13037109	-11.24560547	-45.24169922	-10.19531250	-83.95751953	+1880
+1457971132.63949990	+16.58496094	-16.67724609	-10.23046875	-51.56982422	-7.69042969	-90.10986328	+1980	+17.09912109	-15.89062500	-10.01953125	-99.05273438	-46.36230469	+23.79638672	+2528	+13.53955078	-15.12597656	-11.24560547	-45.30761719	-10.15136719	-83.89160156	+1872
+1457971132.64780000	+16.58935547	-16.66406250	-10.23486328	-51.50390625	-7.64648438	-90.10986328	+1972	+17.05078125	-15.85107422	-10.08105469	-98.72314453	-46.16455078	+23.48876953	+2532	+13.51757813	-15.07763672	-11.24560547	-45.21972656	-9.99755859	-83.71582031	+1852
+1457971132.65190010	+16.58935547	-16.65527344	-10.23925781	-51.48193359	-7.62451172	-90.13183594	+1972	+17.03759766	-15.82910156	-10.09423828	-98.59130859	-46.07666016	+23.42285156	+2532	+13.51757813	-15.04687500	-11.24121094	-45.08789063	-9.88769531	-83.67187500	+1844
+1457971132.65610000	+16.59375000	-16.63769531	-10.24365234	-51.39404297	-7.55859375	-90.15380859	+1968	+17.03759766	-15.79394531	-10.10302734	-98.45947266	-45.96679688	+23.40087891	+2536	+13.52197266	-15.02050781	-11.23242188	-44.93408203	-9.82177734	-83.64990234	+1836
+1457971132.66030000	+16.59375000	-16.61132813	-10.24365234	-51.32812500	-7.51464844	-90.15380859	+1968	+17.04638672	-15.74560547	-10.09863281	-98.30566406	-45.85693359	+23.44482422	+2540	+13.53076172	-14.98535156	-11.22802734	-44.73632813	-9.73388672	-83.64990234	+1832
+1457971132.66440010	+16.59375000	-16.58935547	-10.24365234	-51.24023438	-7.44873047	-90.17578125	+1968	+17.06396484	-15.69287109	-10.08544922	-98.12988281	-45.76904297	+23.51074219	+2552	+13.54833984	-14.95019531	-11.21923828	-44.49462891	-9.62402344	-83.67187500	+1832
+1457971132.66860010	+16.59814453	-16.52783203	-10.24365234	-51.04248047	-7.29492188	-90.21972656	+1980	+17.09472656	-15.62695313	-10.06347656	-97.93212891	-45.65917969	+23.62060547	+2564	+13.56591797	-14.91503906	-11.21923828	-44.25292969	-9.53613281	-83.67187500	+1832
+1457971132.67280010	+16.59814453	-16.46630859	-10.24365234	-50.84472656	-7.16308594	-90.26367188	+1992	+17.12988281	-15.56542969	-10.03710938	-97.77832031	-45.57128906	+23.77441406	+2580	+13.58789063	-14.87988281	-11.21484375	-44.01123047	-9.42626953	-83.67187500	+1832
+1457971132.67689990	+16.59814453	-16.40478516	-10.23925781	-50.64697266	-6.98730469	-90.28564453	+2008	+17.16503906	-15.49951172	-10.01074219	-97.60253906	-45.46142578	+23.90625000	+2600	+13.60107422	-14.84033203	-11.21484375	-43.74755859	-9.29443359	-83.69384766	+1836
+1457971132.68109990	+16.59814453	-16.27294922	-10.24365234	-50.27343750	-6.65771484	-90.32958984	+2044	+17.20019531	-15.42480469	-9.97998047	-97.40478516	-45.32958984	+24.06005859	+2620	+13.62304688	-14.78320313	-11.21484375	-43.41796875	-9.11865234	-83.67187500	+1844
+1457971132.68530010	+16.59375000	-16.16308594	-10.23486328	-49.98779297	-6.37207031	-90.32958984	+2080	+17.23535156	-15.35009766	-9.94482422	-97.25097656	-45.19775391	+24.21386719	+2640	+13.63623047	-14.73046875	-11.20605469	-43.13232422	-8.94287109	-83.67187500	+1856
+1457971132.69359990	+16.60253906	-15.95214844	-10.21728516	-49.43847656	-5.91064453	-90.21972656	+2164	+17.30126953	-15.19628906	-9.87890625	-96.87744141	-44.91210938	+24.49951172	+2680	+13.66259766	-14.61621094	-11.19287109	-42.56103516	-8.63525391	-83.56201172	+1888
+1457971132.69779990	+16.61132813	-15.86865234	-10.21289063	-49.24072266	-5.71289063	-90.13183594	+2208	+17.32763672	-15.12158203	-9.85253906	-96.70166016	-44.75830078	+24.60937500	+2700	+13.66699219	-14.55908203	-11.18408203	-42.31933594	-8.50341797	-83.47412109	+1904
+1457971132.70190000	+16.61572266	-15.79833984	-10.21289063	-49.08691406	-5.51513672	-90.06591797	+2248	+17.34082031	-15.05126953	-9.83496094	-96.48193359	-44.60449219	+24.60937500	+2712	+13.66699219	-14.51074219	-11.17968750	-42.16552734	-8.34960938	-83.40820313	+1920
+1457971132.70610000	+16.62011719	-15.74121094	-10.22607422	-48.95507813	-5.27343750	-89.95605469	+2280	+17.34082031	-14.97216797	-9.83935547	-96.19628906	-44.34082031	+24.47753906	+2728	+13.66259766	-14.44482422	-11.19287109	-42.01171875	-8.10791016	-83.21044922	+1932
+1457971132.71030000	+16.62890625	-15.69726563	-10.23925781	-48.91113281	-5.05371094	-89.84619141	+2308	+17.31884766	-14.91943359	-9.85253906	-95.95458984	-44.09912109	+24.27978516	+2740	+13.64941406	-14.39648438	-11.19287109	-41.96777344	-7.93212891	-83.03466797	+1940
+1457971132.71440010	+16.62890625	-15.66210938	-10.25683594	-48.88916016	-4.79003906	-89.69238281	+2328	+17.27929688	-14.87988281	-9.87451172	-95.77880859	-43.85742188	+24.01611328	+2744	+13.62304688	-14.35693359	-11.19287109	-41.98974609	-7.75634766	-82.83691406	+1940
+1457971132.71860000	+16.63330078	-15.61816406	-10.27001953	-48.86718750	-4.59228516	-89.51660156	+2336	+17.23535156	-14.83154297	-9.90087891	-95.58105469	-43.57177734	+23.73046875	+2752	+13.59228516	-14.29980469	-11.18408203	-42.01171875	-7.58056641	-82.57324219	+1936
+1457971132.72280000	+16.63330078	-15.57861328	-10.27441406	-48.84521484	-4.39453125	-89.36279297	+2344	+17.19140625	-14.78759766	-9.92285156	-95.36132813	-43.30810547	+23.44482422	+2752	+13.56591797	-14.25146484	-11.16650391	-42.05566406	-7.47070313	-82.37548828	+1928
+1457971132.72690010	+16.64208984	-15.53906250	-10.27880859	-48.82324219	-4.24072266	-89.18701172	+2340	+17.14746094	-14.74804688	-9.95361328	-95.16357422	-43.04443359	+23.13720703	+2756	+13.53515625	-14.20751953	-11.15771484	-42.09960938	-7.36083984	-82.17773438	+1916
+1457971132.73110010	+16.65527344	-15.49072266	-10.28320313	-48.75732422	-4.06494141	-88.98925781	+2332	+17.09912109	-14.69531250	-9.98876953	-94.87792969	-42.69287109	+22.78564453	+2760	+13.51318359	-14.14599609	-11.14013672	-42.12158203	-7.25097656	-81.91406250	+1908
+1457971132.73939990	+16.66406250	-15.39404297	-10.30517578	-48.66943359	-3.58154297	-88.68164063	+2300	+16.99365234	-14.60302734	-10.06347656	-94.39453125	-42.07763672	+22.01660156	+2756	+13.47802734	-14.03613281	-11.13134766	-42.03369141	-6.87744141	-81.49658203	+1888
+1457971132.74359990	+16.66845703	-15.31933594	-10.32275391	-48.58154297	-3.22998047	-88.50585938	+2284	+16.94091797	-14.53271484	-10.09423828	-94.06494141	-41.70410156	+21.64306641	+2760	+13.46044922	-13.95263672	-11.12255859	-41.85791016	-6.61376953	-81.25488281	+1884
+1457971132.74770000	+16.66845703	-15.24023438	-10.33154297	-48.49365234	-2.92236328	-88.33007813	+2264	+16.90576172	-14.45800781	-10.11181641	-93.80126953	-41.35253906	+21.40136719	+2760	+13.44287109	-13.89111328	-11.10058594	-41.74804688	-6.43798828	-81.03515625	+1876
+1457971132.75190000	+16.66845703	-15.15673828	-10.33593750	-48.40576172	-2.61474609	-88.15429688	+2240	+16.88378906	-14.37890625	-10.11181641	-93.58154297	-41.04492188	+21.26953125	+2760	+13.42089844	-13.81640625	-11.07861328	-41.61621094	-6.24023438	-80.83740234	+1864
+1457971132.75609990	+16.67724609	-15.03808594	-10.30957031	-48.18603516	-2.37304688	-87.91259766	+2220	+16.88818359	-14.27343750	-10.08544922	-93.31787109	-40.71533203	+21.33544922	+2764	+13.42529297	-13.72851563	-11.03466797	-41.33056641	-6.19628906	-80.66162109	+1860
+1457971132.76020000	+16.68164063	-14.91943359	-10.28759766	-47.94433594	-2.13134766	-87.75878906	+2204	+16.90576172	-14.15478516	-10.05468750	-93.03222656	-40.42968750	+21.42333984	+2768	+13.43408203	-13.64062500	-11.00830078	-40.95703125	-5.99853516	-80.52978516	+1860
+1457971132.76440000	+16.68164063	-14.79638672	-10.26562500	-47.68066406	-1.86767578	-87.64892578	+2196	+16.92333984	-14.03613281	-10.01513672	-92.74658203	-40.14404297	+21.53320313	+2780	+13.44287109	-13.53515625	-10.99951172	-40.51757813	-5.71289063	-80.39794922	+1864
+1457971132.76860000	+16.69042969	-14.64257813	-10.25244141	-47.32910156	-1.49414063	-87.49511719	+2196	+16.96289063	-13.88232422	-9.96679688	-92.35107422	-39.79248047	+21.68701172	+2796	+13.46044922	-13.42089844	-10.99072266	-40.01220703	-5.42724609	-80.20019531	+1872
+1457971132.77270010	+16.69042969	-14.51513672	-10.23925781	-47.04345703	-1.16455078	-87.40722656	+2196	+17.00244141	-13.73291016	-9.91845703	-91.97753906	-39.44091797	+21.90673828	+2812	+13.48242188	-13.32421875	-10.98193359	-39.52880859	-5.16357422	-80.02441406	+1880
+1457971132.78110000	+16.65527344	-14.19873047	-10.18212891	-46.45019531	-0.37353516	-87.14355469	+2224	+17.09033203	-13.38574219	-9.79541016	-91.20849609	-38.69384766	+22.41210938	+2860	+13.50000000	-13.06933594	-10.94677734	-38.45214844	-4.43847656	-79.62890625	+1904
+1457971132.78520010	+16.64648438	-14.04052734	-10.12939453	-46.09863281	-0.13183594	-86.94580078	+2252	+17.13867188	-13.21875000	-9.71630859	-90.87890625	-38.36425781	+22.78564453	+2888	+13.50878906	-12.94628906	-10.91162109	-37.92480469	-4.17480469	-79.45312500	+1916
+1457971132.78940010	+16.64208984	-13.88232422	-10.08984375	-45.74707031	+0.10986328	-86.74804688	+2284	+17.18261719	-13.05615234	-9.65039063	-90.52734375	-38.03466797	+23.09326172	+2912	+13.51318359	-12.82324219	-10.88964844	-37.39746094	-3.86718750	-79.27734375	+1936
+1457971132.79360010	+16.65087891	-13.71972656	-10.05029297	-45.30761719	+0.37353516	-86.48437500	+2324	+17.23535156	-12.88037109	-9.58447266	-90.10986328	-37.66113281	+23.40087891	+2940	+13.53515625	-12.68701172	-10.86767578	-36.80419922	-3.60351563	-78.99169922	+1960
+1457971132.79769990	+16.65087891	-13.57470703	-10.01513672	-44.95605469	+0.68115234	-86.35253906	+2360	+17.27050781	-12.70898438	-9.52294922	-89.69238281	-37.30957031	+23.62060547	+2964	+13.55273438	-12.55957031	-10.84570313	-36.21093750	-3.29589844	-78.77197266	+1984
+1457971132.80189990	+16.62890625	-13.42968750	-9.98437500	-44.64843750	+1.05468750	-86.19873047	+2404	+17.28808594	-12.53320313	-9.48779297	-89.18701172	-36.89208984	+23.66455078	+2984	+13.55273438	-12.43212891	-10.83251953	-35.68359375	-2.90039063	-78.55224609	+2016
+1457971132.80600000	+16.62011719	-13.27148438	-9.96679688	-44.27490234	+1.49414063	-85.97900391	+2456	+17.31005859	-12.34863281	-9.46142578	-88.63769531	-36.40869141	+23.70849609	+3008	+13.56591797	-12.28271484	-10.82812500	-35.06835938	-2.46093750	-78.17871094	+2052
+1457971132.81020000	+16.61572266	-13.12207031	-9.92724609	-43.94531250	+1.80175781	-85.67138672	+2504	+17.31445313	-12.19921875	-9.42187500	-88.26416016	-36.01318359	+23.77441406	+3024	+13.55712891	-12.15966797	-10.78857422	-34.62890625	-2.17529297	-77.87109375	+2084
+1457971132.81440000	+16.59375000	-12.97265625	-9.90087891	-43.63769531	+2.19726563	-85.38574219	+2552	+17.29248047	-12.04101563	-9.40429688	-87.82470703	-35.50781250	+23.70849609	+3040	+13.53955078	-12.04101563	-10.76220703	-34.27734375	-1.88964844	-77.56347656	+2112
+1457971132.81850000	+16.59375000	-12.80566406	-9.87011719	-43.24218750	+2.52685547	-85.03417969	+2600	+17.28369141	-11.87402344	-9.37792969	-87.36328125	-35.02441406	+23.70849609	+3060	+13.53515625	-11.90478516	-10.72265625	-33.81591797	-1.62597656	-77.14599609	+2140
+1457971132.82690000	+16.58935547	-12.51562500	-9.79980469	-42.53906250	+3.07617188	-84.35302734	+2680	+17.21337891	-11.59277344	-9.34716797	-86.55029297	-34.16748047	+23.46679688	+3092	+13.50878906	-11.65869141	-10.63916016	-33.09082031	-1.25244141	-76.42089844	+2188
+1457971132.83100010	+16.60693359	-12.36621094	-9.77783203	-42.12158203	+3.42773438	-83.97949219	+2716	+17.18261719	-11.44775391	-9.34716797	-86.08886719	-33.66210938	+23.31298828	+3112	+13.51318359	-11.52246094	-10.60400391	-32.62939453	-1.05468750	-75.93750000	+2212
+1457971132.83520010	+16.60693359	-12.22558594	-9.75585938	-41.77001953	+3.77929688	-83.67187500	+2740	+17.13867188	-11.31152344	-9.34277344	-85.67138672	-33.22265625	+23.15917969	+3124	+13.50439453	-11.40820313	-10.55566406	-32.27783203	-0.92285156	-75.49804688	+2220
+1457971132.83940010	+16.58496094	-12.08056641	-9.73828125	-41.44042969	+4.17480469	-83.36425781	+2764	+17.07714844	-11.17529297	-9.33837891	-85.25390625	-32.73925781	+22.91748047	+3140	+13.47802734	-11.28515625	-10.52050781	-31.99218750	-0.68115234	-75.08056641	+2232
+1457971132.84349990	+16.58056641	-11.92675781	-9.71191406	-41.04492188	+4.57031250	-83.03466797	+2784	+17.02880859	-11.02587891	-9.33398438	-84.81445313	-32.23388672	+22.76367188	+3160	+13.46923828	-11.14453125	-10.47216797	-31.59667969	-0.48339844	-74.57519531	+2240
+1457971132.84770010	+16.57617188	-11.77734375	-9.67236328	-40.69335938	+4.87792969	-82.63916016	+2796	+16.97167969	-10.89843750	-9.31201172	-84.48486328	-31.77246094	+22.63183594	+3176	+13.44726563	-11.01708984	-10.41064453	-31.26708984	-0.37353516	-74.09179688	+2244
+1457971132.85190010	+16.56298828	-11.62353516	-9.64599609	-40.34179688	+5.22949219	-82.28759766	+2804	+16.90576172	-10.76660156	-9.29443359	-84.15527344	-31.28906250	+22.47802734	+3188	+13.42089844	-10.88525391	-10.35791016	-30.95947266	-0.21972656	-73.60839844	+2244
+1457971132.85599990	+16.57177734	-11.45654297	-9.60644531	-39.85839844	+5.53710938	-81.84814453	+2812	+16.86181641	-10.61718750	-9.26367188	-83.75976563	-30.82763672	+22.45605469	+3204	+13.41650391	-10.74462891	-10.29638672	-30.54199219	-0.15380859	-73.10302734	+2248
+1457971132.86439990	+16.54541016	-11.13134766	-9.53613281	-38.97949219	+6.24023438	-81.23291016	+2812	+16.77392578	-10.31396484	-9.18017578	-82.94677734	-29.97070313	+22.41210938	+3244	+13.39013672	-10.47216797	-10.17773438	-29.70703125	+0.10986328	-72.18017578	+2248
+1457971132.86850000	+16.54541016	-10.95556641	-9.49218750	-38.47412109	+6.59179688	-80.90332031	+2812	+16.74755859	-10.15576172	-9.13183594	-82.48535156	-29.48730469	+22.43408203	+3264	+13.39013672	-10.31835938	-10.11621094	-29.17968750	+0.26367188	-71.63085938	+2252
+1457971132.87270000	+16.54101563	-10.78417969	-9.44824219	-37.96875000	+6.96533203	-80.59570313	+2812	+16.72119141	-9.98876953	-9.08349609	-82.04589844	-29.00390625	+22.47802734	+3284	+13.39013672	-10.17773438	-10.05468750	-28.67431641	+0.41748047	-71.14746094	+2252
+1457971132.87690000	+16.50146484	-10.60839844	-9.40869141	-37.55126953	+7.44873047	-80.31005859	+2812	+16.67724609	-9.81298828	-9.01757813	-81.60644531	-28.49853516	+22.52197266	+3308	+13.36816406	-10.01953125	-9.99755859	-28.14697266	+0.70312500	-70.66406250	+2256
+1457971132.88100000	+16.48388672	-10.41064453	-9.35156250	-36.97998047	+7.86621094	-79.93652344	+2816	+16.65966797	-9.62402344	-8.94287109	-81.10107422	-27.99316406	+22.65380859	+3336	+13.36376953	-9.85693359	-9.93164063	-27.53173828	+0.90087891	-70.15869141	+2264
+1457971132.88520000	+16.45751953	-10.21289063	-9.29443359	-36.40869141	+8.26171875	-79.56298828	+2824	+16.64208984	-9.43066406	-8.86816406	-80.57373047	-27.48779297	+22.78564453	+3368	+13.35937500	-9.70751953	-9.86132813	-26.96044922	+1.07666016	-69.69726563	+2268
+1457971132.88930010	+16.42675781	-10.02392578	-9.23291016	-35.85937500	+8.65722656	-79.21142578	+2836	+16.62451172	-9.24609375	-8.77587891	-80.09033203	-27.02636719	+22.98339844	+3400	+13.34179688	-9.55371094	-9.79980469	-26.38916016	+1.34033203	-69.23583984	+2272
+1457971132.89350010	+16.41796875	-9.82177734	-9.16259766	-35.22216797	+8.98681641	-78.81591797	+2856	+16.63330078	-9.04833984	-8.67919922	-79.54101563	-26.58691406	+23.26904297	+3440	+13.34179688	-9.38671875	-9.72509766	-25.68603516	+1.49414063	-68.75244141	+2280
+1457971132.89770010	+16.39599609	-9.62402344	-9.09228516	-34.60693359	+9.31640625	-78.50830078	+2876	+16.63769531	-8.84179688	-8.58251953	-78.94775391	-26.12548828	+23.51074219	+3476	+13.34179688	-9.23291016	-9.65917969	-25.02685547	+1.69189453	-68.33496094	+2288
+1457971132.90599990	+16.33007813	-9.22412109	-8.95605469	-33.37646484	+10.10742188	-77.84912109	+2932	+16.62011719	-8.42871094	-8.38476563	-77.76123047	-25.18066406	+23.95019531	+3552	+13.31982422	-8.90771484	-9.54052734	-23.64257813	+2.26318359	-67.41210938	+2304
+1457971132.91020010	+16.29931641	-9.02636719	-8.87695313	-32.76123047	+10.43701172	-77.49755859	+2968	+16.61572266	-8.22216797	-8.28369141	-77.18994141	-24.69726563	+24.19189453	+3588	+13.31103516	-8.75390625	-9.47021484	-22.96142578	+2.46093750	-66.92871094	+2312
+1457971132.91430000	+16.25537109	-8.83740234	-8.80224609	-32.21191406	+10.78857422	-77.10205078	+3004	+16.59375000	-8.02441406	-8.18701172	-76.64062500	-24.21386719	+24.38964844	+3624	+13.28466797	-8.59570313	-9.40429688	-22.34619141	+2.74658203	-66.44531250	+2320
+1457971132.91849990	+16.22900391	-8.63964844	-8.71875000	-31.59667969	+11.07421875	-76.68457031	+3048	+16.59375000	-7.81347656	-8.08154297	-76.04736328	-23.75244141	+24.67529297	+3660	+13.27587891	-8.43310547	-9.33398438	-21.64306641	+2.94433594	-65.93994141	+2336
+1457971132.92269990	+16.19824219	-8.44628906	-8.63085938	-30.98144531	+11.33789063	-76.28906250	+3096	+16.57617188	-7.62011719	-7.96728516	-75.52001953	-23.33496094	+24.96093750	+3696	+13.25830078	-8.27929688	-9.25488281	-21.00585938	+3.07617188	-65.47851563	+2352
+1457971132.92680000	+16.17187500	-8.26171875	-8.54296875	-30.38818359	+11.53564453	-75.89355469	+3140	+16.55859375	-7.43554688	-7.86181641	-75.03662109	-22.93945313	+25.22460938	+3728	+13.23632813	-8.13427734	-9.18017578	-20.45654297	+3.22998047	-65.03906250	+2364
+1457971132.93100000	+16.15429688	-8.08154297	-8.45947266	-29.75097656	+11.75537109	-75.47607422	+3188	+16.54541016	-7.25097656	-7.76074219	-74.48730469	-22.50000000	+25.48828125	+3756	+13.23193359	-7.97607422	-9.10546875	-19.77539063	+3.33984375	-64.46777344	+2384
+1457971132.93520000	+16.13232422	-7.91015625	-8.37158203	-29.17968750	+11.97509766	-75.08056641	+3232	+16.52343750	-7.07519531	-7.66406250	-74.00390625	-22.08251953	+25.72998047	+3784	+13.21875000	-7.82666016	-9.02197266	-19.18212891	+3.42773438	-63.94042969	+2400
+1457971132.93930010	+16.09716797	-7.74755859	-8.27929688	-28.69628906	+12.15087891	-74.68505859	+3276	+16.47949219	-6.90380859	-7.56738281	-73.56445313	-21.64306641	+25.90576172	+3808	+13.19238281	-7.68603516	-8.94287109	-18.67675781	+3.53759766	-63.41308594	+2412
+1457971132.94770000	+16.04443359	-7.40917969	-8.11669922	-27.61962891	+12.72216797	-73.74023438	+3360	+16.40039063	-6.57421875	-7.39599609	-72.66357422	-20.65429688	+26.23535156	+3852	+13.16601563	-7.37841797	-8.77148438	-17.53417969	+3.64746094	-62.18261719	+2444
+1457971132.95180010	+16.02246094	-7.24658203	-8.02441406	-27.09228516	+12.89794922	-73.25683594	+3400	+16.35644531	-6.42480469	-7.30810547	-72.31201172	-20.19287109	+26.43310547	+3872	+13.13964844	-7.24218750	-8.67480469	-17.09472656	+3.64746094	-61.56738281	+2456
+1457971132.95600010	+16.00927734	-7.08837891	-7.93212891	-26.54296875	+13.07373047	-72.75146484	+3432	+16.32128906	-6.27539063	-7.22021484	-71.91650391	-19.70947266	+26.63085938	+3888	+13.13085938	-7.09277344	-8.57373047	-16.56738281	+3.60351563	-60.90820313	+2472
+1457971132.96009990	+15.99169922	-6.93017578	-7.83984375	-26.01562500	+13.24951172	-72.29003906	+3460	+16.27734375	-6.12597656	-7.13671875	-71.54296875	-19.24804688	+26.80664063	+3904	+13.11767578	-6.95214844	-8.47265625	-16.08398438	+3.55957031	-60.29296875	+2484
+1457971132.96429990	+15.96972656	-6.78076172	-7.73876953	-25.53222656	+13.35937500	-71.80664063	+3488	+16.23339844	-5.98535156	-7.04003906	-71.21337891	-18.80859375	+27.02636719	+3916	+13.09130859	-6.81591797	-8.36718750	-15.68847656	+3.49365234	-59.67773438	+2492
+1457971132.96849990	+15.95654297	-6.62695313	-7.65087891	-25.04882813	+13.62304688	-71.30126953	+3508	+16.18945313	-5.84912109	-6.96533203	-70.88378906	-18.30322266	+27.15820313	+3928	+13.08691406	-6.67529297	-8.26611328	-15.18310547	+3.44970703	-58.99658203	+2500
+1457971132.97260000	+15.93896484	-6.47314453	-7.56738281	-24.52148438	+13.86474609	-70.79589844	+3524	+16.14990234	-5.70410156	-6.89062500	-70.51025391	-17.77587891	+27.29003906	+3940	+13.07373047	-6.53466797	-8.16064453	-14.74365234	+3.38378906	-58.31542969	+2508
+1457971132.97680000	+15.91259766	-6.31933594	-7.46630859	-24.03808594	+14.06250000	-70.26855469	+3536	+16.10156250	-5.56347656	-6.79394531	-70.20263672	-17.29248047	+27.50976563	+3952	+13.04736328	-6.39843750	-8.05078125	-14.32617188	+3.33984375	-57.65625000	+2512
+1457971132.98099990	+15.89062500	-6.16992188	-7.36962891	-23.57666016	+14.26025391	-69.78515625	+3548	+16.06201172	-5.42724609	-6.70605469	-69.89501953	-16.78710938	+27.66357422	+3960	+13.03417969	-6.26220703	-7.94531250	-13.88671875	+3.29589844	-56.99707031	+2520
+1457971132.98930000	+15.84667969	-5.86230469	-7.16308594	-22.56591797	+14.56787109	-68.73046875	+3560	+15.98291016	-5.15039063	-6.50830078	-69.27978516	-15.86425781	+28.14697266	+3984	+12.99462891	-5.99414063	-7.72558594	-13.07373047	+3.14208984	-55.70068359	+2528
+1457971132.99350000	+15.82470703	-5.71289063	-7.05761719	-22.06054688	+14.67773438	-68.20312500	+3564	+15.95214844	-5.02294922	-6.40283203	-69.01611328	-15.44677734	+28.41064453	+3992	+12.98144531	-5.86230469	-7.61572266	-12.65625000	+3.05419922	-55.06347656	+2532
+1457971132.99760010	+15.80273438	-5.56787109	-6.95214844	-21.57714844	+14.83154297	-67.74169922	+3564	+15.92578125	-4.87353516	-6.30175781	-68.64257813	-14.98535156	+28.65234375	+4004	+12.96826172	-5.73486328	-7.51025391	-12.26074219	+2.98828125	-54.44824219	+2536
+1457971133.00180010	+15.77197266	-5.42285156	-6.83349609	-21.11572266	+14.89746094	-67.25830078	+3572	+15.89501953	-4.73291016	-6.17431641	-68.33496094	-14.63378906	+29.02587891	+4020	+12.94189453	-5.61181641	-7.40478516	-11.86523438	+2.92236328	-53.85498047	+2540
+1457971133.00600000	+15.74121094	-5.28662109	-6.72802734	-20.69824219	+15.05126953	-66.79687500	+3572	+15.86865234	-4.60107422	-6.06005859	-68.02734375	-14.21630859	+29.28955078	+4032	+12.92431641	-5.48876953	-7.30371094	-11.46972656	+2.90039063	-53.28369141	+2544
+1457971133.01009990	+15.71044922	-5.14160156	-6.62255859	-20.23681641	+15.20507813	-66.33544922	+3576	+15.84228516	-4.45605469	-5.95019531	-67.67578125	-13.77685547	+29.53125000	+4044	+12.90673828	-5.36572266	-7.20263672	-11.07421875	+2.87841797	-52.69042969	+2544
+1457971133.01430010	+15.67968750	-5.00537109	-6.50830078	-19.77539063	+15.29296875	-65.85205078	+3584	+15.81152344	-4.31542969	-5.81835938	-67.36816406	-13.42529297	+29.90478516	+4060	+12.88476563	-5.24267578	-7.09716797	-10.67871094	+2.81250000	-52.14111328	+2544
+1457971133.01850010	+15.64453125	-4.87353516	-6.38964844	-19.35791016	+15.38085938	-65.39062500	+3592	+15.78515625	-4.18359375	-5.69091797	-67.06054688	-13.07373047	+30.23437500	+4076	+12.86718750	-5.12841797	-6.99609375	-10.32714844	+2.79052734	-51.59179688	+2544
+1457971133.02259990	+15.60498047	-4.73730469	-6.27978516	-18.91845703	+15.44677734	-64.95117188	+3600	+15.75878906	-4.04736328	-5.56347656	-66.73095703	-12.72216797	+30.56396484	+4088	+12.84521484	-5.01416016	-6.89941406	-9.95361328	+2.74658203	-51.08642578	+2544
+1457971133.03099990	+15.54345703	-4.49560547	-6.03808594	-18.14941406	+15.49072266	-64.09423828	+3628	+15.71923828	-3.79248047	-5.28662109	-66.13769531	-12.17285156	+31.37695313	+4120	+12.81005859	-4.80322266	-6.68847656	-9.27246094	+2.61474609	-50.09765625	+2544
+1457971133.03510000	+15.51269531	-4.37255859	-5.93261719	-17.75390625	+15.57861328	-63.67675781	+3644	+15.69726563	-3.66503906	-5.16357422	-65.80810547	-11.84326172	+31.68457031	+4132	+12.78808594	-4.69775391	-6.59619141	-8.94287109	+2.57080078	-49.61425781	+2544
+1457971133.03930000	+15.47753906	-4.25830078	-5.80957031	-17.35839844	+15.57861328	-63.28125000	+3664	+15.67089844	-3.53759766	-5.02734375	-65.47851563	-11.60156250	+32.05810547	+4148	+12.77050781	-4.59667969	-6.49072266	-8.61328125	+2.48291016	-49.15283203	+2548
+1457971133.04340000	+15.44238281	-4.14843750	-5.69970703	-17.02880859	+15.68847656	-62.90771484	+3680	+15.64453125	-3.42333984	-4.90869141	-65.19287109	-11.29394531	+32.29980469	+4160	+12.75292969	-4.50000000	-6.38964844	-8.30566406	+2.43896484	-48.69140625	+2548
+1457971133.05180000	+15.38085938	-3.92431641	-5.47558594	-16.28173828	+15.77636719	-62.05078125	+3724	+15.58740234	-3.20361328	-4.66699219	-64.66552734	-10.72265625	+32.89306641	+4180	+12.71777344	-4.29785156	-6.18750000	-7.66845703	+2.24121094	-47.74658203	+2552
+1457971133.05590010	+15.35449219	-3.82324219	-5.36572266	-15.95214844	+15.82031250	-61.67724609	+3744	+15.55664063	-3.10253906	-4.55273438	-64.44580078	-10.43701172	+33.13476563	+4188	+12.70019531	-4.20556641	-6.08642578	-7.40478516	+2.15332031	-47.30712891	+2552
+1457971133.06010010	+15.32373047	-3.71777344	-5.26464844	-15.62255859	+15.88623047	-61.28173828	+3760	+15.52587891	-3.00585938	-4.44287109	-64.18212891	-10.17333984	+33.37646484	+4196	+12.67822266	-4.10888672	-5.98535156	-7.09716797	+2.08740234	-46.84570313	+2552
+1457971133.06430010	+15.30175781	-3.61669922	-5.14599609	-15.27099609	+15.82031250	-60.90820313	+3780	+15.50390625	-2.90917969	-4.32421875	-63.96240234	-9.93164063	+33.66210938	+4204	+12.66064453	-4.02099609	-5.87548828	-6.83349609	+1.88964844	-46.40625000	+2556
+1457971133.07259990	+15.25341797	-3.42773438	-4.94824219	-14.67773438	+16.06201172	-60.16113281	+3808	+15.44238281	-2.73339844	-4.13525391	-63.54492188	-9.31640625	+33.92578125	+4204	+12.62988281	-3.83642578	-5.67773438	-6.30615234	+1.69189453	-45.46142578	+2556
+1457971133.07680010	+15.23583984	-3.33105469	-4.84277344	-14.34814453	+16.08398438	-59.76562500	+3820	+15.41162109	-2.64990234	-4.03857422	-63.34716797	-9.05273438	+34.10156250	+4208	+12.61669922	-3.74853516	-5.56787109	-6.04248047	+1.51611328	-45.00000000	+2560
+1457971133.08090000	+15.20947266	-3.24755859	-4.75048828	-14.08447266	+16.19384766	-59.39208984	+3828	+15.37646484	-2.57519531	-3.95507813	-63.17138672	-8.74511719	+34.18945313	+4208	+12.59912109	-3.66503906	-5.47119141	-5.80078125	+1.40625000	-44.53857422	+2556
+1457971133.08509990	+15.18750000	-3.15527344	-4.65820313	-13.77685547	+16.30371094	-58.99658203	+3832	+15.34130859	-2.50048828	-3.87158203	-62.99560547	-8.41552734	+34.27734375	+4204	+12.57714844	-3.57275391	-5.37451172	-5.53710938	+1.31835938	-44.05517578	+2556
+1457971133.08929990	+15.17431641	-3.06738281	-4.55712891	-13.49121094	+16.30371094	-58.57910156	+3836	+15.31494141	-2.42578125	-3.77490234	-62.84179688	-8.17382813	+34.47509766	+4204	+12.56396484	-3.48925781	-5.26464844	-5.29541016	+1.12060547	-43.59375000	+2556
+1457971133.09340000	+15.15234375	-2.98388672	-4.46044922	-13.24951172	+16.36962891	-58.20556641	+3832	+15.28857422	-2.35546875	-3.69140625	-62.70996094	-7.88818359	+34.58496094	+4200	+12.54638672	-3.41015625	-5.16796875	-5.09765625	+0.98876953	-43.13232422	+2556
+1457971133.09760000	+15.13476563	-2.90478516	-4.37255859	-13.00781250	+16.45751953	-57.83203125	+3828	+15.26220703	-2.28955078	-3.61230469	-62.53417969	-7.60253906	+34.69482422	+4196	+12.53320313	-3.33105469	-5.07568359	-4.85595703	+0.87890625	-42.67089844	+2552
+1457971133.10180000	+15.11718750	-2.82568359	-4.27587891	-12.74414063	+16.47949219	-57.45849609	+3820	+15.23583984	-2.21923828	-3.52441406	-62.38037109	-7.36083984	+34.82666016	+4192	+12.51562500	-3.25195313	-4.97460938	-4.63623047	+0.70312500	-42.25341797	+2552
+1457971133.11010000	+15.07324219	-2.67626953	-4.10888672	-12.28271484	+16.74316406	-56.71142578	+3800	+15.18310547	-2.09179688	-3.37500000	-62.07275391	-6.76757813	+34.95849609	+4180	+12.48046875	-3.10253906	-4.79882813	-4.21875000	+0.57128906	-41.39648438	+2548
+1457971133.11420010	+15.06005859	-2.60156250	-4.02539063	-12.01904297	+16.80908203	-56.31591797	+3788	+15.16552734	-2.02587891	-3.28710938	-61.91894531	-6.52587891	+35.11230469	+4172	+12.47167969	-3.02783203	-4.70214844	-3.97705078	+0.41748047	-40.97900391	+2548
+1457971133.11840010	+15.03369141	-2.53564453	-3.93750000	-11.82128906	+16.87500000	-55.94238281	+3776	+15.13916016	-1.96435547	-3.20361328	-61.76513672	-6.28417969	+35.26611328	+4168	+12.44970703	-2.96191406	-4.61865234	-3.84521484	+0.32958984	-40.62744141	+2540
+1457971133.12260010	+15.01611328	-2.46972656	-3.85400391	-11.62353516	+16.91894531	-55.59082031	+3764	+15.11718750	-1.90283203	-3.12011719	-61.63330078	-6.06445313	+35.39794922	+4160	+12.43652344	-2.90039063	-4.53515625	-3.66943359	+0.26367188	-40.25390625	+2536
+1457971133.12669990	+14.99853516	-2.40380859	-3.76611328	-11.42578125	+16.89697266	-55.23925781	+3752	+15.10400391	-1.84130859	-3.02783203	-61.47949219	-5.88867188	+35.61767578	+4156	+12.42333984	-2.83447266	-4.44726563	-3.49365234	+0.13183594	-39.90234375	+2532
+1457971133.13089990	+14.97656250	-2.34667969	-3.68261719	-11.27197266	+16.94091797	-54.90966797	+3740	+15.08642578	-1.78417969	-2.93994141	-61.36962891	-5.71289063	+35.77148438	+4148	+12.40576172	-2.78173828	-4.36816406	-3.36181641	+0.04394531	-39.59472656	+2528
+1457971133.13509990	+14.95458984	-2.28515625	-3.60351563	-11.09619141	+17.00683594	-54.60205078	+3728	+15.07324219	-1.72265625	-2.85644531	-61.19384766	-5.53710938	+35.92529297	+4140	+12.39257813	-2.72460938	-4.29345703	-3.22998047	+0.00000000	-39.26513672	+2520
+1457971133.13920000	+14.94140625	-2.22802734	-3.52441406	-10.89843750	+17.02880859	-54.27246094	+3716	+15.06005859	-1.66113281	-2.76416016	-61.01806641	-5.38330078	+36.12304688	+4136	+12.38818359	-2.66748047	-4.21435547	-3.05419922	-0.10986328	-38.97949219	+2516
+1457971133.14759990	+14.89746094	-2.11816406	-3.37060547	-10.63476563	+17.09472656	-53.67919922	+3704	+15.02929688	-1.54687500	-2.58398438	-60.71044922	-5.14160156	+36.49658203	+4128	+12.35742188	-2.56640625	-4.07373047	-2.83447266	-0.21972656	-38.45214844	+2500
+1457971133.15170000	+14.87988281	-2.06542969	-3.29150391	-10.45898438	+17.07275391	-53.37158203	+3700	+15.02050781	-1.48974609	-2.49609375	-60.57861328	-5.03173828	+36.71630859	+4124	+12.35302734	-2.51367188	-3.99902344	-2.72460938	-0.32958984	-38.18847656	+2492
+1457971133.15590000	+14.86230469	-2.01708984	-3.21679688	-10.37109375	+17.05078125	-53.08593750	+3696	+15.00732422	-1.43701172	-2.40380859	-60.44677734	-4.96582031	+36.93603516	+4120	+12.33984375	-2.47412109	-3.92871094	-2.65869141	-0.43945313	-37.94677734	+2480
+1457971133.16010000	+14.84472656	-1.97314453	-3.13769531	-10.26123047	+17.00683594	-52.82226563	+3696	+14.99414063	-1.38867188	-2.31152344	-60.33691406	-4.89990234	+37.15576172	+4116	+12.33105469	-2.42578125	-3.86279297	-2.57080078	-0.50537109	-37.72705078	+2472
+1457971133.16420010	+14.83154297	-1.92480469	-3.06298828	-10.12939453	+16.94091797	-52.58056641	+3696	+14.98974609	-1.33593750	-2.22802734	-60.20507813	-4.83398438	+37.35351563	+4112	+12.33105469	-2.38623047	-3.79248047	-2.48291016	-0.65917969	-37.50732422	+2464
+1457971133.16840000	+14.81835938	-1.88525391	-2.98828125	-10.06347656	+16.91894531	-52.36083984	+3700	+14.97656250	-1.28759766	-2.14453125	-60.09521484	-4.79003906	+37.52929688	+4108	+12.32226563	-2.34228516	-3.72656250	-2.41699219	-0.74707031	-37.28759766	+2452
+1457971133.17260000	+14.80078125	-1.84130859	-2.91796875	-9.95361328	+16.91894531	-52.09716797	+3704	+14.96337891	-1.24365234	-2.06103516	-59.98535156	-4.72412109	+37.72705078	+4104	+12.31787109	-2.30273438	-3.66503906	-2.32910156	-0.81298828	-37.06787109	+2440
+1457971133.17670010	+14.79199219	-1.79736328	-2.85205078	-9.84375000	+16.89697266	-51.85546875	+3708	+14.95898438	-1.19531250	-1.99072266	-59.85351563	-4.63623047	+37.88085938	+4100	+12.31347656	-2.25878906	-3.59912109	-2.21923828	-0.94482422	-36.84814453	+2432
+1457971133.18510010	+14.76562500	-1.71386719	-2.72021484	-9.64599609	+16.85302734	-51.37207031	+3716	+14.93701172	-1.12060547	-1.84130859	-59.69970703	-4.52636719	+38.23242188	+4088	+12.30468750	-2.17968750	-3.47607422	-2.06542969	-1.14257813	-36.45263672	+2408
+1457971133.18919990	+14.76123047	-1.67431641	-2.64990234	-9.53613281	+16.78710938	-51.15234375	+3724	+14.93261719	-1.08544922	-1.77539063	-59.65576172	-4.43847656	+38.36425781	+4080	+12.30468750	-2.14013672	-3.41015625	-1.99951172	-1.29638672	-36.23291016	+2396
+1457971133.19339990	+14.75244141	-1.63476563	-2.58398438	-9.42626953	+16.74316406	-50.93261719	+3728	+14.92382813	-1.05029297	-1.71386719	-59.58984375	-4.35058594	+38.51806641	+4072	+12.30029297	-2.10498047	-3.35302734	-1.93359375	-1.42822266	-36.03515625	+2388
+1457971133.19750000	+14.74804688	-1.59960938	-2.52246094	-9.33837891	+16.72119141	-50.71289063	+3732	+14.91503906	-1.02392578	-1.65673828	-59.56787109	-4.26269531	+38.62792969	+4064	+12.29589844	-2.06542969	-3.29150391	-1.84570313	-1.56005859	-35.83740234	+2376
+1457971133.20170000	+14.74804688	-1.56445313	-2.46093750	-9.25048828	+16.69921875	-50.51513672	+3732	+14.91064453	-0.99755859	-1.60400391	-59.52392578	-4.15283203	+38.69384766	+4052	+12.30029297	-2.03027344	-3.23437500	-1.75781250	-1.69189453	-35.63964844	+2368
+1457971133.20590000	+14.74365234	-1.52490234	-2.40820313	-9.14062500	+16.69921875	-50.31738281	+3732	+14.90625000	-0.97119141	-1.55566406	-59.47998047	-4.06494141	+38.80371094	+4040	+12.29589844	-1.99511719	-3.17724609	-1.66992188	-1.80175781	-35.44189453	+2356
+1457971133.21000000	+14.73925781	-1.49414063	-2.35546875	-9.05273438	+16.74316406	-50.09765625	+3728	+14.89746094	-0.94921875	-1.50732422	-59.45800781	-3.95507813	+38.89160156	+4028	+12.29150391	-1.95996094	-3.12451172	-1.58203125	-1.88964844	-35.24414063	+2348
+1457971133.21420000	+14.73925781	-1.46337891	-2.30712891	-8.96484375	+16.76513672	-49.92187500	+3724	+14.89306641	-0.93164063	-1.46337891	-59.45800781	-3.82324219	+38.95751953	+4016	+12.29150391	-1.92480469	-3.07177734	-1.49414063	-1.99951172	-35.04638672	+2336
+1457971133.22250010	+14.73486328	-1.40185547	-2.20166016	-8.76708984	+16.74316406	-49.54833984	+3708	+14.87988281	-0.89208984	-1.37988281	-59.43603516	-3.58154297	+39.13330078	+3988	+12.28710938	-1.85888672	-2.96630859	-1.36230469	-2.24121094	-34.69482422	+2320
+1457971133.22670010	+14.73925781	-1.37548828	-2.15332031	-8.70117188	+16.74316406	-49.39453125	+3700	+14.87988281	-0.87890625	-1.34033203	-59.43603516	-3.44970703	+39.17724609	+3976	+12.28710938	-1.82812500	-2.91357422	-1.29638672	-2.35107422	-34.51904297	+2312
+1457971133.23090000	+14.73925781	-1.34912109	-2.10937500	-8.61328125	+16.78710938	-49.21875000	+3688	+14.87548828	-0.86132813	-1.30078125	-59.41406250	-3.36181641	+39.28710938	+3960	+12.28710938	-1.80175781	-2.86523438	-1.23046875	-2.46093750	-34.36523438	+2300
+1457971133.23499990	+14.73925781	-1.32714844	-2.06542969	-8.56933594	+16.80908203	-49.08691406	+3676	+14.87548828	-0.84375000	-1.25683594	-59.39208984	-3.25195313	+39.39697266	+3948	+12.28710938	-1.77539063	-2.81689453	-1.16455078	-2.54882813	-34.18945313	+2292
+1457971133.23920010	+14.73925781	-1.30957031	-2.02587891	-8.52539063	+16.87500000	-48.95507813	+3660	+14.87109375	-0.83056641	-1.21728516	-59.37011719	-3.16406250	+39.46289063	+3936	+12.28710938	-1.74902344	-2.77734375	-1.09863281	-2.61474609	-34.05761719	+2284
+1457971133.24340010	+14.73925781	-1.28759766	-1.98632813	-8.48144531	+16.91894531	-48.82324219	+3644	+14.86669922	-0.81298828	-1.18212891	-59.34814453	-3.05419922	+39.57275391	+3928	+12.28710938	-1.72265625	-2.73339844	-1.05468750	-2.65869141	-33.92578125	+2276
+1457971133.24749990	+14.73486328	-1.27001953	-1.94677734	-8.43750000	+16.94091797	-48.71337891	+3632	+14.86669922	-0.79541016	-1.14257813	-59.30419922	-2.96630859	+39.66064453	+3916	+12.28271484	-1.70068359	-2.69384766	-1.03271484	-2.72460938	-33.81591797	+2268
+1457971133.25169990	+14.73486328	-1.25244141	-1.91162109	-8.41552734	+17.00683594	-48.58154297	+3616	+14.86230469	-0.77783203	-1.10302734	-59.28222656	-2.87841797	+39.77050781	+3908	+12.28710938	-1.68310547	-2.65429688	-0.98876953	-2.79052734	-33.68408203	+2260
+1457971133.25589990	+14.73046875	-1.23486328	-1.87207031	-8.37158203	+17.00683594	-48.47167969	+3600	+14.86230469	-0.75585938	-1.05468750	-59.23828125	-2.81250000	+39.92431641	+3900	+12.28710938	-1.66113281	-2.61474609	-0.98876953	-2.83447266	-33.57421875	+2248
+1457971133.26420000	+14.73046875	-1.20849609	-1.79736328	-8.37158203	+17.02880859	-48.29589844	+3576	+14.86230469	-0.72070313	-0.96679688	-59.15039063	-2.72460938	+40.20996094	+3884	+12.29150391	-1.63037109	-2.54443359	-0.98876953	-2.90039063	-33.39843750	+2228
+1457971133.26830010	+14.72607422	-1.19531250	-1.76660156	-8.37158203	+17.07275391	-48.22998047	+3568	+14.86230469	-0.70312500	-0.92285156	-59.12841797	-2.68066406	+40.34179688	+3880	+12.29589844	-1.61718750	-2.51367188	-1.01074219	-2.92236328	-33.31054688	+2220
+1457971133.27250000	+14.72167969	-1.18212891	-1.73144531	-8.37158203	+17.09472656	-48.14208984	+3556	+14.86669922	-0.68554688	-0.88330078	-59.06250000	-2.63671875	+40.47363281	+3872	+12.30029297	-1.60400391	-2.48730469	-1.03271484	-2.92236328	-33.22265625	+2208
+1457971133.27670000	+14.72167969	-1.17333984	-1.70507813	-8.39355469	+17.18261719	-48.07617188	+3548	+14.86669922	-0.66796875	-0.83935547	-59.01855469	-2.59277344	+40.60546875	+3868	+12.30029297	-1.59082031	-2.45654297	-1.03271484	-2.90039063	-33.13476563	+2196
+1457971133.28080010	+14.71289063	-1.16015625	-1.67871094	-8.39355469	+17.20458984	-47.98828125	+3544	+14.86669922	-0.65039063	-0.79980469	-58.99658203	-2.57080078	+40.73730469	+3864	+12.30468750	-1.58203125	-2.43017578	-1.07666016	-2.87841797	-33.06884766	+2184
+1457971133.28500010	+14.70849609	-1.15136719	-1.64355469	-8.41552734	+17.20458984	-47.92236328	+3540	+14.86669922	-0.63720703	-0.75585938	-58.97460938	-2.54882813	+40.86914063	+3860	+12.30468750	-1.56884766	-2.40380859	-1.12060547	-2.87841797	-32.98095703	+2172
+1457971133.28920010	+14.70849609	-1.14257813	-1.62158203	-8.43750000	+17.22656250	-47.83447266	+3536	+14.87109375	-0.62402344	-0.72070313	-58.97460938	-2.48291016	+40.95703125	+3852	+12.31347656	-1.56005859	-2.38183594	-1.16455078	-2.85644531	-32.89306641	+2160
+1457971133.29329990	+14.70849609	-1.13378906	-1.59082031	-8.43750000	+17.24853516	-47.76855469	+3532	+14.87548828	-0.61083984	-0.68554688	-58.97460938	-2.43896484	+41.06689453	+3844	+12.31347656	-1.54687500	-2.35546875	-1.20849609	-2.85644531	-32.80517578	+2148
+1457971133.30170010	+14.70849609	-1.12060547	-1.54687500	-8.50341797	+17.31445313	-47.63671875	+3532	+14.88427734	-0.59326172	-0.62402344	-58.97460938	-2.35107422	+41.24267578	+3836	+12.32226563	-1.52929688	-2.31152344	-1.31835938	-2.81250000	-32.65136719	+2124
+1457971133.30580000	+14.70849609	-1.11181641	-1.52490234	-8.52539063	+17.33642578	-47.54882813	+3532	+14.88867188	-0.58447266	-0.59765625	-58.99658203	-2.30712891	+41.28662109	+3828	+12.32666016	-1.52050781	-2.28955078	-1.34033203	-2.81250000	-32.56347656	+2116
+1457971133.31419990	+14.71289063	-1.09863281	-1.48974609	-8.56933594	+17.44628906	-47.37304688	+3532	+14.89306641	-0.58007813	-0.55810547	-59.10644531	-2.13134766	+41.33056641	+3812	+12.33544922	-1.49853516	-2.25000000	-1.40625000	-2.79052734	-32.38769531	+2096
+1457971133.32670000	+14.72167969	-1.07666016	-1.43261719	-8.59130859	+17.49023438	-47.10937500	+3532	+14.90185547	-0.58447266	-0.51416016	-59.30419922	-1.91162109	+41.41845703	+3788	+12.33984375	-1.46337891	-2.19287109	-1.47216797	-2.85644531	-32.10205078	+2068
+1457971133.33500000	+14.73046875	-1.05908203	-1.39746094	-8.56933594	+17.49023438	-46.91162109	+3532	+14.90625000	-0.58886719	-0.49658203	-59.43603516	-1.77978516	+41.44042969	+3772	+12.34423828	-1.44140625	-2.15771484	-1.47216797	-2.96630859	-31.92626953	+2056
+1457971133.34330010	+14.73486328	-1.05029297	-1.37548828	-8.56933594	+17.55615234	-46.77978516	+3520	+14.90625000	-0.59765625	-0.48779297	-59.56787109	-1.62597656	+41.39648438	+3756	+12.34863281	-1.41943359	-2.13134766	-1.47216797	-3.01025391	-31.79443359	+2044
+1457971133.35159990	+14.74365234	-1.02832031	-1.35351563	-8.52539063	+17.57812500	-46.62597656	+3508	+14.90625000	-0.60205078	-0.47460938	-59.69970703	-1.49414063	+41.39648438	+3740	+12.34863281	-1.39746094	-2.10498047	-1.45019531	-3.09814453	-31.64062500	+2032
+1457971133.35999990	+14.74804688	-1.01513672	-1.32714844	-8.45947266	+17.49023438	-46.49414063	+3492	+14.90625000	-0.60205078	-0.46582031	-59.78759766	-1.38427734	+41.41845703	+3724	+12.34863281	-1.37988281	-2.07861328	-1.42822266	-3.20800781	-31.53076172	+2024
+1457971133.36410000	+14.75244141	-1.01074219	-1.31396484	-8.43750000	+17.46826172	-46.42822266	+3484	+14.90625000	-0.60205078	-0.45703125	-59.80957031	-1.36230469	+41.44042969	+3716	+12.34863281	-1.37109375	-2.06542969	-1.42822266	-3.27392578	-31.48681641	+2024
+1457971133.36830000	+14.75244141	-1.00195313	-1.30517578	-8.41552734	+17.44628906	-46.38427734	+3472	+14.90625000	-0.59765625	-0.44824219	-59.83154297	-1.34033203	+41.44042969	+3708	+12.34863281	-1.36230469	-2.05664063	-1.42822266	-3.31787109	-31.44287109	+2020
+1457971133.37249990	+14.75244141	-0.99755859	-1.29638672	-8.41552734	+17.42431641	-46.34033203	+3464	+14.90625000	-0.59326172	-0.43945313	-59.83154297	-1.31835938	+41.46240234	+3700	+12.34863281	-1.35791016	-2.04785156	-1.42822266	-3.36181641	-31.39892578	+2016
+1457971133.37660000	+14.75244141	-0.99316406	-1.28759766	-8.39355469	+17.42431641	-46.31835938	+3452	+14.90625000	-0.58886719	-0.43066406	-59.85351563	-1.29638672	+41.48437500	+3696	+12.34863281	-1.34912109	-2.03906250	-1.42822266	-3.40576172	-31.35498047	+2012
+1457971133.38500000	+14.74804688	-0.97998047	-1.27001953	-8.37158203	+17.35839844	-46.27441406	+3436	+14.90185547	-0.57568359	-0.41308594	-59.83154297	-1.27441406	+41.55029297	+3688	+12.34863281	-1.34033203	-2.02587891	-1.42822266	-3.44970703	-31.31103516	+2004
+1457971133.38910010	+14.74365234	-0.97558594	-1.26123047	-8.34960938	+17.31445313	-46.23046875	+3428	+14.90185547	-0.56689453	-0.39990234	-59.80957031	-1.27441406	+41.61621094	+3684	+12.34423828	-1.33154297	-2.02148438	-1.42822266	-3.47167969	-31.28906250	+2000
+1457971133.39330010	+14.74365234	-0.97119141	-1.25244141	-8.32763672	+17.27050781	-46.20849609	+3420	+14.89746094	-0.55810547	-0.38671875	-59.78759766	-1.27441406	+41.66015625	+3680	+12.34423828	-1.32714844	-2.01269531	-1.42822266	-3.49365234	-31.28906250	+1996
+1457971133.40159990	+14.73925781	-0.96240234	-1.23486328	-8.32763672	+17.18261719	-46.18652344	+3412	+14.89746094	-0.53613281	-0.35595703	-59.72167969	-1.31835938	+41.79199219	+3676	+12.33984375	-1.32275391	-2.00390625	-1.45019531	-3.55957031	-31.24511719	+1988
+1457971133.41000010	+14.73046875	-0.95361328	-1.22167969	-8.32763672	+17.11669922	-46.14257813	+3404	+14.89306641	-0.51416016	-0.32519531	-59.63378906	-1.34033203	+41.90185547	+3672	+12.33984375	-1.31396484	-1.99511719	-1.49414063	-3.58154297	-31.22314453	+1980
+1457971133.41409990	+14.72607422	-0.94921875	-1.21728516	-8.30566406	+17.09472656	-46.12060547	+3404	+14.89306641	-0.50097656	-0.31201172	-59.58984375	-1.36230469	+41.96777344	+3672	+12.33544922	-1.30957031	-1.99072266	-1.49414063	-3.58154297	-31.22314453	+1972
+1457971133.41829990	+14.72167969	-0.94482422	-1.20849609	-8.30566406	+17.07275391	-46.09863281	+3404	+14.88867188	-0.48779297	-0.29443359	-59.54589844	-1.36230469	+42.03369141	+3668	+12.33544922	-1.30517578	-1.98632813	-1.51611328	-3.60351563	-31.20117188	+1968
+1457971133.42240000	+14.71289063	-0.94042969	-1.20410156	-8.30566406	+17.02880859	-46.05468750	+3404	+14.88427734	-0.47900391	-0.28125000	-59.50195313	-1.38427734	+42.09960938	+3668	+12.33105469	-1.30517578	-1.98193359	-1.51611328	-3.62548828	-31.17919922	+1960
+1457971133.42660000	+14.70849609	-0.93603516	-1.19531250	-8.28369141	+16.98486328	-46.03271484	+3404	+14.88427734	-0.46582031	-0.26367188	-59.45800781	-1.38427734	+42.16552734	+3668	+12.32666016	-1.30078125	-1.97753906	-1.53808594	-3.64746094	-31.15722656	+1956
+1457971133.43080000	+14.70410156	-0.93164063	-1.18652344	-8.28369141	+16.96289063	-45.98876953	+3408	+14.87988281	-0.45263672	-0.25048828	-59.39208984	-1.38427734	+42.20947266	+3668	+12.32666016	-1.29638672	-1.97314453	-1.56005859	-3.66943359	-31.13525391	+1948
+1457971133.43910000	+14.69531250	-0.91845703	-1.16894531	-8.23974609	+16.89697266	-45.85693359	+3412	+14.87109375	-0.43505859	-0.22851563	-59.30419922	-1.36230469	+42.29736328	+3664	+12.31787109	-1.28759766	-1.95996094	-1.56005859	-3.71337891	-31.06933594	+1936
+1457971133.44330000	+14.69091797	-0.91406250	-1.16015625	-8.21777344	+16.87500000	-45.76904297	+3416	+14.86669922	-0.43066406	-0.21972656	-59.28222656	-1.34033203	+42.31933594	+3664	+12.31347656	-1.27880859	-1.95556641	-1.56005859	-3.75732422	-31.02539063	+1932
+1457971133.44740010	+14.68652344	-0.90527344	-1.15576172	-8.19580078	+16.85302734	-45.68115234	+3420	+14.85791016	-0.42187500	-0.21533203	-59.23828125	-1.31835938	+42.31933594	+3660	+12.30908203	-1.27001953	-1.94677734	-1.53808594	-3.80126953	-30.98144531	+1924
+1457971133.45580010	+14.67773438	-0.88769531	-1.13818359	-8.10791016	+16.80908203	-45.41748047	+3420	+14.84912109	-0.41308594	-0.20654297	-59.19433594	-1.23046875	+42.31933594	+3652	+12.29589844	-1.25683594	-1.93359375	-1.49414063	-3.88916016	-30.84960938	+1916
+1457971133.45989990	+14.67333984	-0.88330078	-1.12500000	-8.06396484	+16.76513672	-45.26367188	+3420	+14.84033203	-0.40869141	-0.20654297	-59.15039063	-1.18652344	+42.31933594	+3648	+12.29150391	-1.24804688	-1.92480469	-1.47216797	-3.95507813	-30.76171875	+1912
+1457971133.46409990	+14.66894531	-0.87451172	-1.11621094	-8.02001953	+16.72119141	-45.13183594	+3416	+14.83593750	-0.40869141	-0.20214844	-59.12841797	-1.12060547	+42.31933594	+3644	+12.28271484	-1.23486328	-1.91601563	-1.45019531	-4.02099609	-30.69580078	+1908
+1457971133.46830010	+14.66455078	-0.86572266	-1.10742188	-7.97607422	+16.69921875	-44.97802734	+3412	+14.82714844	-0.40429688	-0.20214844	-59.10644531	-1.07666016	+42.29736328	+3640	+12.27832031	-1.22607422	-1.90722656	-1.40625000	-4.08691406	-30.60791016	+1904
+1457971133.47240000	+14.66455078	-0.85693359	-1.09863281	-7.93212891	+16.67724609	-44.82421875	+3408	+14.82275391	-0.40429688	-0.20214844	-59.08447266	-1.03271484	+42.27539063	+3632	+12.26953125	-1.21728516	-1.89843750	-1.36230469	-4.17480469	-30.52001953	+1904
+1457971133.48079990	+14.65576172	-0.83935547	-1.08105469	-7.82226563	+16.67724609	-44.51660156	+3392	+14.80957031	-0.39990234	-0.20214844	-59.04052734	-0.92285156	+42.25341797	+3620	+12.25634766	-1.19531250	-1.88085938	-1.27441406	-4.28466797	-30.34423828	+1900
+1457971133.48490000	+14.65136719	-0.83496094	-1.07666016	-7.77832031	+16.67724609	-44.36279297	+3380	+14.80078125	-0.39990234	-0.20214844	-59.01855469	-0.87890625	+42.23144531	+3616	+12.24755859	-1.18652344	-1.87207031	-1.23046875	-4.35058594	-30.27832031	+1900
+1457971133.48910000	+14.64697266	-0.82617188	-1.06787109	-7.75634766	+16.65527344	-44.20898438	+3372	+14.79199219	-0.39990234	-0.20214844	-58.97460938	-0.83496094	+42.25341797	+3608	+12.23876953	-1.17773438	-1.86328125	-1.18652344	-4.41650391	-30.19042969	+1900
+1457971133.49330000	+14.64257813	-0.82177734	-1.05908203	-7.73437500	+16.63330078	-44.07714844	+3360	+14.78759766	-0.39550781	-0.19775391	-58.93066406	-0.79101563	+42.25341797	+3604	+12.23437500	-1.16894531	-1.85449219	-1.16455078	-4.48242188	-30.12451172	+1900
+1457971133.49740000	+14.64257813	-0.81298828	-1.05029297	-7.71240234	+16.61132813	-43.96728516	+3348	+14.78320313	-0.39111328	-0.19335938	-58.88671875	-0.74707031	+42.27539063	+3600	+12.22558594	-1.16015625	-1.84570313	-1.14257813	-4.52636719	-30.05859375	+1896
+1457971133.50160000	+14.63378906	-0.81298828	-1.04150391	-7.69042969	+16.58935547	-43.83544922	+3336	+14.77880859	-0.38671875	-0.18896484	-58.84277344	-0.72509766	+42.29736328	+3592	+12.22119141	-1.15576172	-1.83691406	-1.12060547	-4.59228516	-29.99267578	+1896
+1457971133.50990010	+14.62060547	-0.80419922	-1.03710938	-7.66845703	+16.65527344	-43.63769531	+3312	+14.76562500	-0.37792969	-0.17138672	-58.71093750	-0.68115234	+42.38525391	+3584	+12.20800781	-1.14257813	-1.82812500	-1.09863281	-4.63623047	-29.88281250	+1892
+1457971133.51410010	+14.61621094	-0.79980469	-1.03271484	-7.66845703	+16.67724609	-43.54980469	+3304	+14.76123047	-0.37353516	-0.16259766	-58.64501953	-0.65917969	+42.42919922	+3580	+12.20361328	-1.13818359	-1.81933594	-1.07666016	-4.65820313	-29.83886719	+1892
+1457971133.51819990	+14.60742188	-0.79980469	-1.02832031	-7.66845703	+16.72119141	-43.43994141	+3292	+14.75683594	-0.36474609	-0.14941406	-58.55712891	-0.63720703	+42.49511719	+3576	+12.19482422	-1.13378906	-1.81494141	-1.07666016	-4.65820313	-29.79492188	+1888
+1457971133.52239990	+14.59863281	-0.79980469	-1.02392578	-7.66845703	+16.74316406	-43.37402344	+3284	+14.75244141	-0.36035156	-0.13623047	-58.44726563	-0.61523438	+42.56103516	+3576	+12.19042969	-1.13378906	-1.81054688	-1.07666016	-4.68017578	-29.75097656	+1884
+1457971133.52659990	+14.58984375	-0.79541016	-1.01513672	-7.69042969	+16.76513672	-43.28613281	+3280	+14.74804688	-0.35156250	-0.11865234	-58.33740234	-0.61523438	+42.64892578	+3572	+12.18603516	-1.12939453	-1.80615234	-1.09863281	-4.68017578	-29.70703125	+1880
+1457971133.53490000	+14.57226563	-0.79541016	-1.00634766	-7.71240234	+16.85302734	-43.11035156	+3268	+14.74365234	-0.33398438	-0.08789063	-58.07373047	-0.59326172	+42.82470703	+3568	+12.17724609	-1.12939453	-1.79736328	-1.12060547	-4.68017578	-29.64111328	+1872
+1457971133.53909990	+14.56347656	-0.79541016	-1.00634766	-7.71240234	+16.91894531	-43.04443359	+3268	+14.73925781	-0.32519531	-0.07031250	-57.96386719	-0.57128906	+42.91259766	+3568	+12.16845703	-1.12500000	-1.79296875	-1.12060547	-4.65820313	-29.59716797	+1864
+1457971133.54320000	+14.55468750	-0.79541016	-1.00195313	-7.71240234	+17.00683594	-42.95654297	+3264	+14.73486328	-0.32080078	-0.05712891	-57.78808594	-0.54931641	+42.97851563	+3564	+12.16406250	-1.12500000	-1.79296875	-1.12060547	-4.63623047	-29.55322266	+1860
+1457971133.54740000	+14.54589844	-0.79101563	-1.00195313	-7.71240234	+17.09472656	-42.89062500	+3264	+14.73046875	-0.31201172	-0.04394531	-57.63427734	-0.52734375	+43.06640625	+3564	+12.15966797	-1.12060547	-1.78857422	-1.12060547	-4.59228516	-29.53125000	+1852
+1457971133.55570010	+14.53271484	-0.78222656	-1.00195313	-7.69042969	+17.29248047	-42.69287109	+3264	+14.72167969	-0.29443359	-0.02197266	-57.23876953	-0.46142578	+43.19824219	+3560	+12.14648438	-1.11621094	-1.77978516	-1.09863281	-4.54833984	-29.42138672	+1840
+1457971133.56410000	+14.51953125	-0.77343750	-0.99316406	-7.66845703	+17.44628906	-42.51708984	+3264	+14.71728516	-0.28125000	-0.00439453	-56.84326172	-0.39550781	+43.33007813	+3556	+12.13330078	-1.10742188	-1.77099609	-1.07666016	-4.50439453	-29.28955078	+1824
+1457971133.57240010	+14.51074219	-0.76464844	-0.99316406	-7.60253906	+17.70996094	-42.31933594	+3264	+14.70849609	-0.26367188	+0.00000000	-56.33789063	-0.28564453	+43.39599609	+3548	+12.12011719	-1.09423828	-1.76220703	-1.01074219	-4.46044922	-29.15771484	+1816
+1457971133.58069990	+14.49755859	-0.75146484	-0.99755859	-7.55859375	+18.01757813	-42.09960938	+3260	+14.69970703	-0.25048828	-0.00439453	-55.76660156	-0.19775391	+43.39599609	+3540	+12.10693359	-1.08105469	-1.75341797	-0.92285156	-4.41650391	-29.00390625	+1804
+1457971133.58489990	+14.49316406	-0.74267578	-1.00195313	-7.53662109	+18.17138672	-42.01171875	+3256	+14.69531250	-0.24609375	-0.00439453	-55.43701172	-0.17578125	+43.39599609	+3536	+12.09814453	-1.07226563	-1.74462891	-0.85693359	-4.41650391	-28.91601563	+1800
+1457971133.58900000	+14.49316406	-0.73388672	-1.00195313	-7.51464844	+18.30322266	-41.87988281	+3252	+14.69531250	-0.24169922	-0.00878906	-55.12939453	-0.15380859	+43.39599609	+3532	+12.08935547	-1.06347656	-1.74023438	-0.81298828	-4.41650391	-28.82812500	+1796
+1457971133.59740000	+14.48876953	-0.71630859	-0.99755859	-7.49267578	+18.61083984	-41.66015625	+3236	+14.69091797	-0.22412109	-0.01318359	-54.31640625	-0.21972656	+43.37402344	+3524	+12.07177734	-1.04589844	-1.72705078	-0.72509766	-4.43847656	-28.65234375	+1792
+1457971133.60570000	+14.47998047	-0.70751953	-1.00195313	-7.55859375	+18.94042969	-41.50634766	+3220	+14.68212891	-0.21093750	-0.01757813	-53.45947266	-0.37353516	+43.33007813	+3512	+12.05419922	-1.03271484	-1.71826172	-0.63720703	-4.43847656	-28.49853516	+1788
+1457971133.61400010	+14.47119141	-0.69873047	-1.01074219	-7.66845703	+19.31396484	-41.35253906	+3204	+14.67773438	-0.19335938	-0.01318359	-52.60253906	-0.63720703	+43.28613281	+3504	+12.04101563	-1.01513672	-1.70947266	-0.54931641	-4.48242188	-28.34472656	+1784
+1457971133.61820010	+14.46240234	-0.69433594	-1.01513672	-7.73437500	+19.48974609	-41.26464844	+3192	+14.67333984	-0.17578125	-0.00439453	-52.03125000	-0.85693359	+43.33007813	+3500	+12.03662109	-1.00634766	-1.70507813	-0.52734375	-4.50439453	-28.27880859	+1780
+1457971133.62649990	+14.45361328	-0.69433594	-1.01513672	-7.93212891	+19.77539063	-41.15478516	+3176	+14.67333984	-0.15380859	+0.02197266	-51.06445313	-1.36230469	+43.37402344	+3496	+12.02343750	-1.00195313	-1.69628906	-0.52734375	-4.54833984	-28.19091797	+1776
+1457971133.63070010	+14.44482422	-0.69433594	-1.01074219	-8.04199219	+19.88525391	-41.13281250	+3168	+14.66894531	-0.14062500	+0.03515625	-50.55908203	-1.62597656	+43.41796875	+3496	+12.01904297	-0.99755859	-1.69628906	-0.54931641	-4.57031250	-28.16894531	+1772
+1457971133.63899990	+14.42724609	-0.70312500	-1.01074219	-8.30566406	+20.17089844	-41.08886719	+3156	+14.66894531	-0.10546875	+0.07031250	-49.50439453	-2.21923828	+43.43994141	+3496	+12.01025391	-0.99316406	-1.69189453	-0.57128906	-4.63623047	-28.10302734	+1764
+1457971133.64319990	+14.41845703	-0.70312500	-1.01513672	-8.41552734	+20.30273438	-41.06689453	+3152	+14.66894531	-0.08789063	+0.08789063	-48.97705078	-2.54882813	+43.48388672	+3500	+12.00585938	-0.98876953	-1.68750000	-0.57128906	-4.65820313	-28.10302734	+1760
+1457971133.64739990	+14.40966797	-0.70751953	-1.01513672	-8.52539063	+20.43457031	-41.04492188	+3152	+14.66455078	-0.07031250	+0.10986328	-48.44970703	-2.87841797	+43.52783203	+3500	+12.00146484	-0.98876953	-1.68750000	-0.59326172	-4.68017578	-28.08105469	+1756
+1457971133.65150000	+14.40087891	-0.70751953	-1.01513672	-8.63525391	+20.56640625	-41.00097656	+3148	+14.66455078	-0.04833984	+0.13183594	-47.90039063	-3.20800781	+43.57177734	+3500	+11.99707031	-0.98876953	-1.68750000	-0.61523438	-4.72412109	-28.08105469	+1748
+1457971133.65980010	+14.38769531	-0.70751953	-1.00634766	-8.81103516	+20.69824219	-40.93505859	+3144	+14.66015625	-0.01318359	+0.17138672	-46.91162109	-3.88916016	+43.61572266	+3504	+11.98828125	-0.98437500	-1.68310547	-0.63720703	-4.79003906	-28.08105469	+1736
+1457971133.66400000	+14.37890625	-0.71191406	-1.00634766	-8.89892578	+20.76416016	-40.89111328	+3144	+14.66015625	+0.00439453	+0.18896484	-46.38427734	-4.21875000	+43.63769531	+3504	+11.98828125	-0.98437500	-1.68310547	-0.65917969	-4.83398438	-28.08105469	+1732
+1457971133.67230010	+14.37011719	-0.70751953	-1.00195313	-9.03076172	+20.91796875	-40.80322266	+3148	+14.66015625	+0.03955078	+0.21972656	-45.50537109	-4.81201172	+43.63769531	+3504	+11.97949219	-0.97998047	-1.68310547	-0.65917969	-4.92187500	-28.05908203	+1716
+1457971133.68070010	+14.35693359	-0.70312500	-1.00195313	-9.09667969	+21.11572266	-40.64941406	+3148	+14.65576172	+0.06591797	+0.23291016	-44.67041016	-5.29541016	+43.57177734	+3500	+11.97509766	-0.97558594	-1.68310547	-0.65917969	-5.00976563	-28.05908203	+1704
+1457971133.68479990	+14.35253906	-0.69873047	-1.00634766	-9.09667969	+21.20361328	-40.53955078	+3148	+14.65136719	+0.07910156	+0.24169922	-44.29687500	-5.53710938	+43.54980469	+3496	+11.97070313	-0.97119141	-1.68310547	-0.63720703	-5.05371094	-28.03710938	+1700
+1457971133.68899990	+14.34814453	-0.68994141	-1.00195313	-9.09667969	+21.26953125	-40.45166016	+3148	+14.64697266	+0.09228516	+0.24609375	-43.90136719	-5.73486328	+43.50585938	+3492	+11.96191406	-0.96679688	-1.68310547	-0.61523438	-5.09765625	-28.03710938	+1692
+1457971133.69320010	+14.34375000	-0.68554688	-0.99755859	-9.11865234	+21.33544922	-40.34179688	+3148	+14.64697266	+0.10107422	+0.24609375	-43.57177734	-5.93261719	+43.46191406	+3488	+11.95751953	-0.96240234	-1.67871094	-0.59326172	-5.16357422	-28.01513672	+1688
+1457971133.70149990	+14.33935547	-0.67236328	-0.99755859	-9.14062500	+21.51123047	-40.14404297	+3144	+14.64257813	+0.11865234	+0.24609375	-42.89062500	-6.28417969	+43.33007813	+3476	+11.94873047	-0.94921875	-1.67871094	-0.54931641	-5.27343750	-27.94921875	+1680
+1457971133.70569990	+14.33935547	-0.66796875	-1.00195313	-9.16259766	+21.64306641	-40.05615234	+3140	+14.63818359	+0.12304688	+0.24169922	-42.60498047	-6.41601563	+43.24218750	+3472	+11.94433594	-0.94042969	-1.67431641	-0.50537109	-5.33935547	-27.92724609	+1676
+1457971133.70980000	+14.33496094	-0.65917969	-1.00634766	-9.18457031	+21.79687500	-39.96826172	+3140	+14.63378906	+0.12744141	+0.23291016	-42.31933594	-6.54785156	+43.15429688	+3468	+11.93554688	-0.93164063	-1.67431641	-0.46142578	-5.38330078	-27.88330078	+1672
+1457971133.71400000	+14.33496094	-0.65478516	-1.01074219	-9.20654297	+21.95068359	-39.88037109	+3132	+14.62939453	+0.13623047	+0.22851563	-42.03369141	-6.65771484	+43.08837891	+3464	+11.93115234	-0.92285156	-1.67431641	-0.41748047	-5.44921875	-27.86132813	+1672
+1457971133.72230010	+14.32617188	-0.64160156	-1.01953125	-9.29443359	+22.23632813	-39.72656250	+3120	+14.62060547	+0.14941406	+0.21972656	-41.46240234	-6.94335938	+42.97851563	+3452	+11.91796875	-0.90966797	-1.66992188	-0.30761719	-5.55908203	-27.77343750	+1668
+1457971133.73070000	+14.32177734	-0.63281250	-1.02392578	-9.44824219	+22.50000000	-39.66064453	+3100	+14.61621094	+0.16259766	+0.21533203	-40.91308594	-7.25097656	+42.89062500	+3440	+11.90478516	-0.89208984	-1.66992188	-0.21972656	-5.66894531	-27.72949219	+1668
+1457971133.73480010	+14.32177734	-0.63281250	-1.02832031	-9.55810547	+22.65380859	-39.63867188	+3088	+14.61621094	+0.17138672	+0.21533203	-40.62744141	-7.38281250	+42.82470703	+3432	+11.90039063	-0.88769531	-1.66992188	-0.17578125	-5.71289063	-27.70751953	+1668
+1457971133.73900010	+14.31738281	-0.62841797	-1.03710938	-9.64599609	+22.82958984	-39.66064453	+3080	+14.61181641	+0.18017578	+0.21533203	-40.36376953	-7.53662109	+42.78076172	+3424	+11.89599609	-0.87890625	-1.66992188	-0.10986328	-5.75683594	-27.68554688	+1672
+1457971133.74729990	+14.30419922	-0.62402344	-1.05468750	-9.88769531	+23.18115234	-39.70458984	+3060	+14.60302734	+0.20214844	+0.21972656	-39.83642578	-7.86621094	+42.73681641	+3416	+11.88281250	-0.87011719	-1.67871094	-0.02197266	-5.80078125	-27.68554688	+1672
+1457971133.75149990	+14.29980469	-0.62402344	-1.05908203	-9.99755859	+23.35693359	-39.74853516	+3048	+14.59863281	+0.21972656	+0.22412109	-39.52880859	-8.02001953	+42.71484375	+3412	+11.87841797	-0.86572266	-1.67871094	+0.00000000	-5.82275391	-27.68554688	+1672
+1457971133.75560000	+14.29541016	-0.61962891	-1.06787109	-10.08544922	+23.48876953	-39.77050781	+3040	+14.59423828	+0.23291016	+0.22851563	-39.26513672	-8.21777344	+42.71484375	+3408	+11.87402344	-0.86132813	-1.68310547	+0.04394531	-5.84472656	-27.68554688	+1672
+1457971133.75980000	+14.29101563	-0.61962891	-1.07226563	-10.21728516	+23.62060547	-39.81445313	+3028	+14.59423828	+0.25048828	+0.23730469	-39.00146484	-8.39355469	+42.73681641	+3404	+11.86962891	-0.85693359	-1.68750000	+0.08789063	-5.84472656	-27.70751953	+1672
+1457971133.76399990	+14.28222656	-0.61962891	-1.08105469	-10.32714844	+23.77441406	-39.88037109	+3020	+14.58984375	+0.26806641	+0.24609375	-38.71582031	-8.61328125	+42.73681641	+3400	+11.86523438	-0.85693359	-1.69628906	+0.10986328	-5.84472656	-27.72949219	+1672
+1457971133.76810000	+14.27783203	-0.61523438	-1.08984375	-10.41503906	+23.92822266	-39.92431641	+3012	+14.58544922	+0.28125000	+0.25488281	-38.47412109	-8.76708984	+42.71484375	+3396	+11.86083984	-0.85693359	-1.70068359	+0.15380859	-5.84472656	-27.75146484	+1668
+1457971133.77650000	+14.26464844	-0.61083984	-1.11621094	-10.59082031	+24.27978516	-40.03417969	+3004	+14.57666016	+0.32080078	+0.25927734	-37.90283203	-9.05273438	+42.67089844	+3388	+11.85205078	-0.85253906	-1.71826172	+0.21972656	-5.80078125	-27.83935547	+1664
+1457971133.78480010	+14.24707031	-0.60205078	-1.14257813	-10.67871094	+24.63134766	-40.14404297	+2996	+14.56347656	+0.36035156	+0.26367188	-37.35351563	-9.29443359	+42.62695313	+3380	+11.84326172	-0.84814453	-1.73583984	+0.30761719	-5.73486328	-27.90527344	+1660
+1457971133.78900000	+14.23828125	-0.59765625	-1.15576172	-10.72265625	+24.80712891	-40.16601563	+2992	+14.55908203	+0.37792969	+0.26367188	-37.08984375	-9.42626953	+42.60498047	+3376	+11.83447266	-0.84814453	-1.74462891	+0.37353516	-5.69091797	-27.94921875	+1656
+1457971133.79310010	+14.23388672	-0.59326172	-1.16894531	-10.74462891	+24.98291016	-40.18798828	+2992	+14.55468750	+0.39550781	+0.25927734	-36.82617188	-9.51416016	+42.56103516	+3368	+11.83007813	-0.84814453	-1.75781250	+0.41748047	-5.62500000	-27.99316406	+1652
+1457971133.79730010	+14.22509766	-0.58886719	-1.18212891	-10.76660156	+25.18066406	-40.23193359	+2992	+14.55029297	+0.40869141	+0.25488281	-36.56250000	-9.60205078	+42.49511719	+3364	+11.82128906	-0.84375000	-1.76660156	+0.48339844	-5.58105469	-28.01513672	+1648
+1457971133.80150010	+14.21630859	-0.58447266	-1.19970703	-10.78857422	+25.37841797	-40.27587891	+2992	+14.54589844	+0.42187500	+0.24609375	-36.32080078	-9.66796875	+42.42919922	+3360	+11.81250000	-0.84375000	-1.77978516	+0.54931641	-5.51513672	-28.05908203	+1640
+1457971133.80979990	+14.19873047	-0.56689453	-1.23925781	-10.76660156	+25.83984375	-40.36376953	+2992	+14.53271484	+0.45263672	+0.22412109	-35.79345703	-9.73388672	+42.25341797	+3352	+11.79492188	-0.83496094	-1.80175781	+0.74707031	-5.36132813	-28.12500000	+1632
+1457971133.81390000	+14.18994141	-0.56250000	-1.26123047	-10.72265625	+26.10351563	-40.38574219	+2992	+14.52392578	+0.46582031	+0.20214844	-35.52978516	-9.71191406	+42.12158203	+3352	+11.78613281	-0.83496094	-1.81494141	+0.83496094	-5.29541016	-28.14697266	+1628
+1457971133.81810000	+14.18115234	-0.55371094	-1.28320313	-10.70068359	+26.32324219	-40.42968750	+2992	+14.51513672	+0.47460938	+0.18457031	-35.28808594	-9.73388672	+42.03369141	+3348	+11.77294922	-0.82617188	-1.82812500	+0.96679688	-5.20751953	-28.19091797	+1628
+1457971133.82230000	+14.17236328	-0.54492188	-1.30517578	-10.65673828	+26.54296875	-40.45166016	+2988	+14.51074219	+0.48779297	+0.16699219	-35.04638672	-9.75585938	+41.94580078	+3344	+11.75976563	-0.82177734	-1.84130859	+1.09863281	-5.16357422	-28.21289063	+1624
+1457971133.82640000	+14.16796875	-0.54052734	-1.32714844	-10.63476563	+26.76269531	-40.49560547	+2984	+14.50195313	+0.49658203	+0.14501953	-34.80468750	-9.77783203	+41.83593750	+3340	+11.74658203	-0.81738281	-1.85449219	+1.20849609	-5.09765625	-28.23486328	+1620
+1457971133.83060000	+14.15917969	-0.53173828	-1.34472656	-10.59082031	+26.96044922	-40.53955078	+2980	+14.49316406	+0.50537109	+0.12304688	-34.56298828	-9.79980469	+41.74804688	+3336	+11.73339844	-0.81298828	-1.86767578	+1.36230469	-5.05371094	-28.23486328	+1616
+1457971133.83890010	+14.14599609	-0.51855469	-1.38867188	-10.50292969	+27.35595703	-40.67138672	+2968	+14.47558594	+0.53173828	+0.07910156	-34.03564453	-9.82177734	+41.50634766	+3328	+11.70703125	-0.80419922	-1.89404297	+1.62597656	-4.98779297	-28.30078125	+1612
+1457971133.84310010	+14.13720703	-0.50976563	-1.41064453	-10.45898438	+27.48779297	-40.71533203	+2960	+14.46240234	+0.54052734	+0.05273438	-33.81591797	-9.88769531	+41.41845703	+3324	+11.69384766	-0.79980469	-1.91162109	+1.80175781	-4.98779297	-28.34472656	+1612
+1457971133.84730010	+14.12841797	-0.50537109	-1.42822266	-10.41503906	+27.59765625	-40.78125000	+2952	+14.44921875	+0.55371094	+0.03515625	-33.57421875	-9.95361328	+41.33056641	+3316	+11.68066406	-0.79541016	-1.92480469	+1.93359375	-5.03173828	-28.38867188	+1608
+1457971133.85139990	+14.11962891	-0.49658203	-1.45458984	-10.37109375	+27.75146484	-40.84716797	+2944	+14.43603516	+0.56250000	+0.00878906	-33.33251953	-10.01953125	+41.24267578	+3312	+11.66748047	-0.79101563	-1.94238281	+2.06542969	-5.00976563	-28.43261719	+1608
+1457971133.85560010	+14.11083984	-0.49218750	-1.46777344	-10.30517578	+27.79541016	-40.91308594	+2932	+14.42285156	+0.57128906	-0.00878906	-33.13476563	-10.15136719	+41.19873047	+3304	+11.65429688	-0.78662109	-1.95996094	+2.21923828	-5.07568359	-28.49853516	+1608
+1457971133.85980010	+14.10205078	-0.48779297	-1.48095703	-10.28320313	+27.79541016	-40.97900391	+2920	+14.40966797	+0.58447266	-0.02197266	-32.93701172	-10.32714844	+41.13281250	+3292	+11.64550781	-0.79101563	-1.97314453	+2.32910156	-5.18554688	-28.56445313	+1604
+1457971133.86809990	+14.08886719	-0.48339844	-1.51611328	-10.23925781	+27.81738281	-41.15478516	+2896	+14.38330078	+0.60644531	-0.05273438	-32.54150391	-10.65673828	+41.02294922	+3276	+11.62353516	-0.79541016	-2.01269531	+2.59277344	-5.31738281	-28.78417969	+1604
+1457971133.87640000	+14.06689453	-0.47900391	-1.55126953	-10.19531250	+27.72949219	-41.35253906	+2872	+14.34814453	+0.63281250	-0.08349609	-32.12402344	-11.05224609	+40.89111328	+3260	+11.60595703	-0.80419922	-2.05664063	+2.81250000	-5.49316406	-29.02587891	+1604
+1457971133.88480000	+14.04052734	-0.47900391	-1.58642578	-10.12939453	+27.53173828	-41.59423828	+2852	+14.31298828	+0.65478516	-0.09667969	-31.79443359	-11.60156250	+40.84716797	+3236	+11.58398438	-0.81298828	-2.10058594	+3.05419922	-5.77880859	-29.31152344	+1600
+1457971133.88890000	+14.02734375	-0.47900391	-1.60400391	-10.10742188	+27.42187500	-41.72607422	+2844	+14.29541016	+0.66796875	-0.10986328	-31.61865234	-11.88720703	+40.80322266	+3228	+11.57080078	-0.82177734	-2.12695313	+3.14208984	-5.86669922	-29.48730469	+1600
+1457971133.89310000	+14.00976563	-0.47460938	-1.62597656	-10.04150391	+27.22412109	-41.90185547	+2836	+14.27783203	+0.68115234	-0.11425781	-31.42089844	-12.17285156	+40.78125000	+3220	+11.56201172	-0.82617188	-2.14892578	+3.29589844	-6.02050781	-29.64111328	+1596
+1457971133.89720010	+13.99218750	-0.47460938	-1.64355469	-9.99755859	+27.04833984	-42.07763672	+2832	+14.26025391	+0.69433594	-0.12304688	-31.24511719	-12.48046875	+40.71533203	+3208	+11.55322266	-0.83935547	-2.17529297	+3.40576172	-6.17431641	-29.83886719	+1596
+1457971133.90140010	+13.97900391	-0.47900391	-1.66552734	-9.97558594	+26.93847656	-42.25341797	+2828	+14.24267578	+0.70751953	-0.13623047	-31.02539063	-12.76611328	+40.62744141	+3200	+11.54003906	-0.85253906	-2.20166016	+3.51562500	-6.26220703	-30.03662109	+1596
+1457971133.90560010	+13.96142578	-0.47460938	-1.69628906	-9.86572266	+26.80664063	-42.47314453	+2824	+14.22509766	+0.72509766	-0.15380859	-30.78369141	-13.02978516	+40.53955078	+3192	+11.53125000	-0.86132813	-2.23242188	+3.71337891	-6.37207031	-30.23437500	+1592
+1457971133.91389990	+13.92626953	-0.47460938	-1.74902344	-9.71191406	+26.63085938	-42.84667969	+2820	+14.18115234	+0.74707031	-0.18896484	-30.34423828	-13.51318359	+40.31982422	+3176	+11.50048828	-0.88330078	-2.28955078	+4.02099609	-6.56982422	-30.65185547	+1588
+1457971133.91810010	+13.90869141	-0.47021484	-1.77978516	-9.55810547	+26.56494141	-43.02246094	+2820	+14.15917969	+0.76464844	-0.21093750	-30.08056641	-13.73291016	+40.18798828	+3172	+11.48730469	-0.89208984	-2.32031250	+4.26269531	-6.63574219	-30.82763672	+1584
+1457971133.92220000	+13.89111328	-0.47021484	-1.80615234	-9.42626953	+26.49902344	-43.19824219	+2816	+14.13281250	+0.77343750	-0.23291016	-29.81689453	-13.97460938	+40.03417969	+3164	+11.46972656	-0.90527344	-2.35107422	+4.46044922	-6.70166016	-31.04736328	+1580
+1457971133.92639990	+13.87353516	-0.47021484	-1.84130859	-9.31640625	+26.45507813	-43.41796875	+2812	+14.11083984	+0.78222656	-0.26367188	-29.55322266	-14.12841797	+39.83642578	+3156	+11.44775391	-0.92285156	-2.38623047	+4.65820313	-6.72363281	-31.28906250	+1580
+1457971133.93059990	+13.85595703	-0.46142578	-1.87207031	-9.07470703	+26.43310547	-43.61572266	+2812	+14.08886719	+0.79980469	-0.30322266	-29.20166016	-14.26025391	+39.61669922	+3152	+11.43017578	-0.92724609	-2.41699219	+4.96582031	-6.74560547	-31.48681641	+1576
+1457971133.93470000	+13.83837891	-0.46142578	-1.90722656	-8.89892578	+26.41113281	-43.81347656	+2808	+14.06250000	+0.80859375	-0.34277344	-28.89404297	-14.37011719	+39.39697266	+3144	+11.41259766	-0.94482422	-2.44775391	+5.20751953	-6.76757813	-31.70654297	+1576
+1457971133.94310000	+13.79882813	-0.45263672	-1.99951172	-8.41552734	+26.49902344	-44.25292969	+2800	+14.00976563	+0.83496094	-0.43945313	-28.14697266	-14.50195313	+38.82568359	+3136	+11.36425781	-0.96679688	-2.52246094	+5.86669922	-6.67968750	-32.14599609	+1568
+1457971133.94720010	+13.77685547	-0.45263672	-2.03906250	-8.15185547	+26.49902344	-44.45068359	+2796	+13.97460938	+0.84375000	-0.48779297	-27.77343750	-14.54589844	+38.56201172	+3128	+11.33789063	-0.98876953	-2.56201172	+6.17431641	-6.63574219	-32.38769531	+1568
+1457971133.95140000	+13.75488281	-0.45263672	-2.09619141	-7.91015625	+26.60888672	-44.69238281	+2788	+13.94384766	+0.84814453	-0.55371094	-27.39990234	-14.52392578	+38.18847656	+3124	+11.31152344	-1.00195313	-2.60156250	+6.50390625	-6.52587891	-32.62939453	+1568
+1457971133.95560000	+13.73291016	-0.43945313	-2.14013672	-7.44873047	+26.54296875	-44.86816406	+2780	+13.91308594	+0.86132813	-0.61523438	-26.91650391	-14.52392578	+37.88085938	+3120	+11.28515625	-1.01074219	-2.64550781	+6.96533203	-6.43798828	-32.84912109	+1568
+1457971133.95970010	+13.71093750	-0.43945313	-2.18408203	-7.11914063	+26.45507813	-45.08789063	+2768	+13.87792969	+0.87011719	-0.67236328	-26.47705078	-14.56787109	+37.55126953	+3112	+11.25878906	-1.03710938	-2.68505859	+7.29492188	-6.35009766	-33.11279297	+1568
+1457971133.96390010	+13.68457031	-0.44384766	-2.25000000	-6.78955078	+26.54296875	-45.37353516	+2760	+13.84277344	+0.87451172	-0.75146484	-26.01562500	-14.50195313	+37.13378906	+3104	+11.22802734	-1.05908203	-2.73339844	+7.69042969	-6.17431641	-33.42041016	+1568
+1457971133.97219990	+13.63623047	-0.43505859	-2.35107422	-5.75683594	+26.27929688	-45.79101563	+2736	+13.76806641	+0.89648438	-0.89208984	-24.98291016	-14.47998047	+36.36474609	+3088	+11.16650391	-1.10302734	-2.82128906	+8.59130859	-5.93261719	-33.96972656	+1572
+1457971133.97639990	+13.60546875	-0.43945313	-2.43017578	-5.31738281	+26.36718750	-46.07666016	+2732	+13.72412109	+0.90087891	-0.97998047	-24.43359375	-14.37011719	+35.88134766	+3080	+11.13574219	-1.12939453	-2.87841797	+9.07470703	-5.69091797	-34.29931641	+1572
+1457971133.98470000	+13.54394531	-0.43066406	-2.54003906	-4.02099609	+25.90576172	-46.49414063	+2712	+13.63623047	+0.91406250	-1.12500000	-23.31298828	-14.41406250	+35.09033203	+3056	+11.06982422	-1.19091797	-2.98388672	+10.04150391	-5.31738281	-34.95849609	+1580
+1457971133.98889990	+13.51318359	-0.43505859	-2.61914063	-3.44970703	+25.86181641	-46.77978516	+2708	+13.58789063	+0.91845703	-1.22167969	-22.71972656	-14.30419922	+34.56298828	+3048	+11.03906250	-1.22607422	-3.04541016	+10.52490234	-5.05371094	-35.33203125	+1584
+1457971133.99300000	+13.47802734	-0.42187500	-2.68066406	-2.61474609	+25.57617188	-46.97753906	+2700	+13.54394531	+0.92285156	-1.30517578	-22.12646484	-14.30419922	+34.12353516	+3036	+10.99951172	-1.25683594	-3.10253906	+11.09619141	-4.83398438	-35.68359375	+1584
+1457971133.99720000	+13.44287109	-0.43505859	-2.74218750	-1.95556641	+25.31250000	-47.24121094	+2692	+13.50000000	+0.92285156	-1.38427734	-21.53320313	-14.30419922	+33.66210938	+3020	+10.96435547	-1.30517578	-3.16406250	+11.55761719	-4.59228516	-36.07910156	+1588
+1457971134.00550010	+13.36376953	-0.44384766	-2.90039063	-0.41748047	+25.00488281	-47.81250000	+2684	+13.39453125	+0.93164063	-1.56884766	-20.28076172	-14.19433594	+32.60742188	+2988	+10.88964844	-1.38867188	-3.29589844	+12.67822266	-3.95507813	-36.91406250	+1596
+1457971134.00970010	+13.31982422	-0.46142578	-2.97509766	+0.32958984	+24.80712891	-48.07617188	+2680	+13.34179688	+0.92285156	-1.65234375	-19.70947266	-14.17236328	+32.12402344	+2972	+10.85009766	-1.44580078	-3.36181641	+13.16162109	-3.60351563	-37.33154297	+1604
+1457971134.01390000	+13.27587891	-0.47460938	-3.05859375	+1.09863281	+24.69726563	-48.38378906	+2680	+13.28466797	+0.91406250	-1.75781250	-19.11621094	-14.01855469	+31.53076172	+2956	+10.81054688	-1.49853516	-3.43212891	+13.71093750	-3.20800781	-37.77099609	+1608
+1457971134.02220010	+13.17480469	-0.50537109	-3.22998047	+2.70263672	+24.49951172	-48.93310547	+2672	+13.17041016	+0.89208984	-1.94677734	-17.95166016	-13.86474609	+30.45410156	+2924	+10.71826172	-1.61279297	-3.57714844	+14.76562500	-2.37304688	-38.62792969	+1624
+1457971134.03049990	+13.07373047	-0.54492188	-3.40576172	+4.28466797	+24.47753906	-49.57031250	+2668	+13.05615234	+0.86132813	-2.15332031	-16.72119141	-13.53515625	+29.26757813	+2892	+10.62597656	-1.73583984	-3.72216797	+15.84228516	-1.47216797	-39.50683594	+1640
+1457971134.03889990	+12.96826172	-0.60644531	-3.59472656	+5.71289063	+24.67529297	-50.22949219	+2664	+12.93310547	+0.80419922	-2.36865234	-15.66650391	-13.11767578	+27.99316406	+2864	+10.52929688	-1.87646484	-3.86718750	+16.87500000	-0.46142578	-40.38574219	+1656
+1457971134.04720000	+12.84521484	-0.68115234	-3.80126953	+7.03125000	+25.15869141	-50.88867188	+2660	+12.80126953	+0.73828125	-2.57958984	-14.54589844	-12.67822266	+26.78466797	+2836	+10.41943359	-2.02148438	-4.01660156	+17.86376953	+0.68115234	-41.17675781	+1676
+1457971134.05130000	+12.79248047	-0.72070313	-3.89794922	+7.66845703	+25.35644531	-51.24023438	+2656	+12.73974609	+0.69873047	-2.69824219	-14.01855469	-12.34863281	+26.10351563	+2824	+10.37548828	-2.09619141	-4.08691406	+18.34716797	+1.18652344	-41.59423828	+1684
+1457971134.05550000	+12.73095703	-0.76904297	-3.99902344	+8.23974609	+25.64208984	-51.59179688	+2652	+12.67382813	+0.66796875	-2.81250000	-13.42529297	-12.10693359	+25.51025391	+2812	+10.31835938	-2.17529297	-4.15722656	+18.83056641	+1.73583984	-42.01171875	+1692
+1457971134.05970000	+12.66943359	-0.82617188	-4.10009766	+8.72314453	+25.94970703	-51.96533203	+2648	+12.60791016	+0.61083984	-2.92236328	-12.96386719	-11.84326172	+24.89501953	+2800	+10.26123047	-2.25439453	-4.23193359	+19.27001953	+2.32910156	-42.38525391	+1700
+1457971134.06380010	+12.61230469	-0.87890625	-4.20117188	+9.22851563	+26.25732422	-52.36083984	+2640	+12.54199219	+0.55810547	-3.04541016	-12.45849609	-11.49169922	+24.19189453	+2792	+10.21289063	-2.33789063	-4.29785156	+19.73144531	+2.83447266	-42.78076172	+1704
+1457971134.06800010	+12.54638672	-0.93603516	-4.29785156	+9.66796875	+26.56494141	-52.77832031	+2632	+12.47167969	+0.51416016	-3.15527344	-11.84326172	-11.25000000	+23.59863281	+2780	+10.15136719	-2.42138672	-4.36376953	+20.14892578	+3.38378906	-43.19824219	+1712
+1457971134.07220010	+12.48486328	-1.00195313	-4.39892578	+10.04150391	+26.91650391	-53.17382813	+2628	+12.40136719	+0.44824219	-3.26513672	-11.38183594	-10.98632813	+22.98339844	+2768	+10.09423828	-2.50927734	-4.43847656	+20.56640625	+3.93310547	-43.52783203	+1720
+1457971134.08049990	+12.36181641	-1.13378906	-4.59228516	+10.78857422	+27.50976563	-54.05273438	+2608	+12.26074219	+0.33398438	-3.49804688	-10.28320313	-10.43701172	+21.70898438	+2748	+9.98437500	-2.68505859	-4.56152344	+21.35742188	+4.89990234	-44.34082031	+1728
+1457971134.08470010	+12.29589844	-1.21289063	-4.68896484	+11.05224609	+27.77343750	-54.51416016	+2600	+12.19042969	+0.25488281	-3.60791016	-9.84375000	-10.23925781	+21.09375000	+2740	+9.92724609	-2.77734375	-4.63183594	+21.73095703	+5.36132813	-44.67041016	+1736
+1457971134.08880000	+12.24316406	-1.28759766	-4.78125000	+11.35986328	+28.01513672	-54.99755859	+2588	+12.12011719	+0.18457031	-3.72216797	-9.33837891	-9.97558594	+20.43457031	+2728	+9.87890625	-2.86962891	-4.68896484	+22.14843750	+5.73486328	-45.08789063	+1732
+1457971134.09299990	+12.17724609	-1.36230469	-4.86474609	+11.64550781	+28.19091797	-55.50292969	+2572	+12.04980469	+0.11865234	-3.82763672	-8.76708984	-9.84375000	+19.86328125	+2712	+9.82177734	-2.97070313	-4.74609375	+22.45605469	+6.15234375	-45.54931641	+1736
+1457971134.09719990	+12.11132813	-1.45019531	-4.95263672	+11.86523438	+28.38867188	-55.98632813	+2564	+11.97509766	+0.03515625	-3.92871094	-8.32763672	-9.71191406	+19.24804688	+2700	+9.76464844	-3.06738281	-4.81201172	+22.78564453	+6.56982422	-45.92285156	+1740
+1457971134.10130000	+12.05419922	-1.53369141	-5.03613281	+12.10693359	+28.54248047	-56.51367188	+2548	+11.90478516	-0.03955078	-4.03417969	-7.80029297	-9.53613281	+18.58886719	+2688	+9.71630859	-3.16845703	-4.86474609	+23.15917969	+6.87744141	-46.36230469	+1736
+1457971134.10550000	+11.98828125	-1.61279297	-5.11083984	+12.39257813	+28.65234375	-57.04101563	+2536	+11.83007813	-0.10986328	-4.13085938	-7.22900391	-9.49218750	+17.99560547	+2668	+9.65478516	-3.27392578	-4.92187500	+23.42285156	+7.27294922	-46.82373047	+1736
+1457971134.11380000	+11.86083984	-1.79296875	-5.26464844	+12.85400391	+28.82812500	-58.07373047	+2508	+11.68066406	-0.28125000	-4.31982422	-6.24023438	-9.31640625	+16.74316406	+2640	+9.54931641	-3.48046875	-5.03173828	+24.08203125	+7.86621094	-47.65869141	+1732
+1457971134.11800000	+11.79052734	-1.87646484	-5.33496094	+13.18359375	+28.87207031	-58.57910156	+2492	+11.60156250	-0.35595703	-4.40771484	-5.69091797	-9.29443359	+16.14990234	+2620	+9.48339844	-3.59472656	-5.08447266	+24.30175781	+8.21777344	-48.16406250	+1732
+1457971134.12210010	+11.72021484	-1.97314453	-5.40966797	+13.42529297	+28.93798828	-59.06250000	+2480	+11.52685547	-0.44824219	-4.49560547	-5.22949219	-9.27246094	+15.53466797	+2604	+9.42626953	-3.70458984	-5.14160156	+24.60937500	+8.54736328	-48.58154297	+1732
+1457971134.12630010	+11.66308594	-2.06982422	-5.46679688	+13.68896484	+28.89404297	-59.58984375	+2464	+11.45654297	-0.53613281	-4.57470703	-4.70214844	-9.27246094	+14.91943359	+2580	+9.37353516	-3.81445313	-5.18554688	+24.91699219	+8.76708984	-49.08691406	+1728
+1457971134.13050010	+11.58837891	-2.15771484	-5.53271484	+14.04052734	+28.91601563	-60.05126953	+2448	+11.37744141	-0.61962891	-4.65380859	-4.15283203	-9.25048828	+14.30419922	+2560	+9.31201172	-3.93310547	-5.23388672	+25.11474609	+9.11865234	-49.57031250	+1728
+1457971134.13459990	+11.51806641	-2.25439453	-5.59863281	+14.34814453	+28.95996094	-60.46875000	+2432	+11.29833984	-0.71191406	-4.73730469	-3.69140625	-9.20654297	+13.68896484	+2544	+9.25048828	-4.04296875	-5.29101563	+25.40039063	+9.44824219	-49.96582031	+1732
+1457971134.13879990	+11.45654297	-2.35107422	-5.65136719	+14.67773438	+28.89404297	-60.95214844	+2412	+11.22802734	-0.79980469	-4.80761719	-3.18603516	-9.20654297	+13.07373047	+2520	+9.19335938	-4.15722656	-5.32617188	+25.68603516	+9.66796875	-50.44921875	+1728
+1457971134.14710000	+11.31152344	-2.53564453	-5.77001953	+15.49072266	+28.95996094	-61.65527344	+2380	+11.06982422	-0.98437500	-4.95703125	-2.21923828	-9.05273438	+11.90917969	+2480	+9.06591797	-4.39453125	-5.42285156	+26.12548828	+10.37109375	-51.28417969	+1732
+1457971134.15130000	+11.24560547	-2.63232422	-5.81396484	+15.88623047	+28.85009766	-62.05078125	+2360	+11.00390625	-1.07666016	-5.01855469	-1.73583984	-9.05273438	+11.31591797	+2456	+9.00878906	-4.50878906	-5.45361328	+26.36718750	+10.61279297	-51.76757813	+1732
+1457971134.15549990	+11.17529297	-2.72900391	-5.86669922	+16.32568359	+28.85009766	-62.35839844	+2344	+10.92480469	-1.16455078	-5.08447266	-1.25244141	-8.98681641	+10.74462891	+2436	+8.94287109	-4.63183594	-5.49316406	+26.52099609	+10.96435547	-52.20703125	+1736
+1457971134.15960000	+11.10058594	-2.82568359	-5.91943359	+16.78710938	+28.85009766	-62.60009766	+2328	+10.84570313	-1.26562500	-5.15039063	-0.85693359	-8.87695313	+10.19531250	+2416	+8.87695313	-4.74609375	-5.53710938	+26.78466797	+11.29394531	-52.53662109	+1740
+1457971134.16380000	+11.03906250	-2.92236328	-5.95458984	+17.22656250	+28.71826172	-62.92968750	+2308	+10.77978516	-1.36230469	-5.20312500	-0.41748047	-8.87695313	+9.64599609	+2392	+8.81982422	-4.86035156	-5.55908203	+26.98242188	+11.53564453	-52.99804688	+1740
+1457971134.16800000	+10.96875000	-3.01904297	-6.00292969	+17.68798828	+28.74023438	-63.17138672	+2292	+10.70507813	-1.45458984	-5.26464844	+0.00000000	-8.74511719	+9.14062500	+2372	+8.75390625	-4.98779297	-5.58984375	+27.11425781	+11.88720703	-53.37158203	+1748
+1457971134.17210010	+10.89843750	-3.12011719	-6.05126953	+18.17138672	+28.71826172	-63.32519531	+2280	+10.62597656	-1.56005859	-5.33056641	+0.35156250	-8.56933594	+8.65722656	+2352	+8.69238281	-5.09765625	-5.62500000	+27.35595703	+12.19482422	-53.63525391	+1752
+1457971134.18050000	+10.76660156	-3.31787109	-6.11718750	+19.09423828	+28.58642578	-63.72070313	+2252	+10.48535156	-1.75781250	-5.43164063	+1.12060547	-8.41552734	+7.71240234	+2308	+8.57373047	-5.33496094	-5.66455078	+27.64160156	+12.70019531	-54.38232422	+1752
+1457971134.18460010	+10.70068359	-3.41455078	-6.16113281	+19.57763672	+28.54248047	-63.80859375	+2244	+10.41064453	-1.86328125	-5.48437500	+1.42822266	-8.26171875	+7.29492188	+2288	+8.51660156	-5.44042969	-5.69091797	+27.86132813	+12.96386719	-54.62402344	+1756
+1457971134.18880010	+10.64355469	-3.51123047	-6.18310547	+20.03906250	+28.34472656	-64.00634766	+2224	+10.34472656	-1.96435547	-5.52392578	+1.75781250	-8.23974609	+6.85546875	+2264	+8.46386719	-5.55468750	-5.69970703	+28.01513672	+13.11767578	-54.99755859	+1752
+1457971134.19300010	+10.58203125	-3.61669922	-6.20947266	+20.41259766	+28.30078125	-64.18212891	+2216	+10.27441406	-2.06542969	-5.56347656	+2.08740234	-8.15185547	+6.45996094	+2244	+8.40673828	-5.67773438	-5.71289063	+28.08105469	+13.35937500	-55.30517578	+1752
+1457971134.19709990	+10.52050781	-3.71337891	-6.24462891	+20.87402344	+28.23486328	-64.24804688	+2200	+10.20410156	-2.17529297	-5.61181641	+2.35107422	-8.02001953	+6.10839844	+2224	+8.35839844	-5.78320313	-5.73046875	+28.30078125	+13.53515625	-55.52490234	+1748
+1457971134.20129990	+10.46777344	-3.81445313	-6.25781250	+21.26953125	+28.05908203	-64.44580078	+2184	+10.13818359	-2.27636719	-5.63818359	+2.65869141	-8.02001953	+5.71289063	+2204	+8.31005859	-5.89306641	-5.73486328	+28.43261719	+13.64501953	-55.85449219	+1744
+1457971134.20540000	+10.40185547	-3.91992188	-6.27978516	+21.55517578	+28.01513672	-64.57763672	+2172	+10.06787109	-2.38183594	-5.67333984	+2.94433594	-7.93212891	+5.36132813	+2180	+8.25732422	-6.01171875	-5.73925781	+28.49853516	+13.84277344	-56.11816406	+1744
+1457971134.21380000	+10.29638672	-4.11328125	-6.30615234	+22.28027344	+27.75146484	-64.81933594	+2136	+9.94042969	-2.58837891	-5.72607422	+3.47167969	-7.88818359	+4.74609375	+2140	+8.16503906	-6.22705078	-5.74804688	+28.78417969	+14.01855469	-56.60156250	+1732
+1457971134.21790000	+10.23925781	-4.22314453	-6.31933594	+22.47802734	+27.68554688	-65.01708984	+2120	+9.87451172	-2.68945313	-5.74804688	+3.71337891	-7.86621094	+4.43847656	+2116	+8.11669922	-6.34130859	-5.74804688	+28.85009766	+14.15039063	-56.84326172	+1732
+1457971134.22210000	+10.18652344	-4.31982422	-6.33251953	+22.80761719	+27.59765625	-65.12695313	+2100	+9.81298828	-2.79052734	-5.77001953	+3.97705078	-7.82226563	+4.17480469	+2096	+8.07275391	-6.44677734	-5.74804688	+29.02587891	+14.21630859	-57.04101563	+1724
+1457971134.22630000	+10.13818359	-4.41650391	-6.32812500	+23.02734375	+27.39990234	-65.32470703	+2080	+9.75585938	-2.89160156	-5.77441406	+4.24072266	-7.91015625	+3.86718750	+2072	+8.02880859	-6.55224609	-5.73925781	+29.13574219	+14.26025391	-57.28271484	+1720
+1457971134.23040010	+10.08544922	-4.52197266	-6.32812500	+23.15917969	+27.33398438	-65.52246094	+2060	+9.69433594	-2.99267578	-5.78759766	+4.46044922	-7.91015625	+3.58154297	+2048	+7.98486328	-6.66650391	-5.73486328	+29.17968750	+14.32617188	-57.52441406	+1716
+1457971134.23460010	+10.04150391	-4.61865234	-6.33251953	+23.42285156	+27.26806641	-65.65429688	+2040	+9.63720703	-3.08935547	-5.80078125	+4.70214844	-7.91015625	+3.36181641	+2024	+7.94531250	-6.77197266	-5.73046875	+29.33349609	+14.37011719	-57.67822266	+1708
+1457971134.23880000	+9.99316406	-4.71533203	-6.31933594	+23.57666016	+27.11425781	-65.85205078	+2020	+9.58886719	-3.18603516	-5.79638672	+4.96582031	-8.02001953	+3.09814453	+2000	+7.90136719	-6.87304688	-5.71728516	+29.44335938	+14.41406250	-57.87597656	+1708
+1457971134.24710010	+9.89648438	-4.90869141	-6.31054688	+23.86230469	+27.00439453	-66.15966797	+1988	+9.47900391	-3.37500000	-5.80078125	+5.40527344	-8.08593750	+2.65869141	+1956	+7.81347656	-7.08398438	-5.69970703	+29.61914063	+14.50195313	-58.18359375	+1696
+1457971134.25130010	+9.85693359	-5.00097656	-6.28857422	+23.99414063	+26.85058594	-66.37939453	+1972	+9.43505859	-3.46728516	-5.78320313	+5.62500000	-8.21777344	+2.39501953	+1932	+7.76953125	-7.18945313	-5.68212891	+29.68505859	+14.52392578	-58.33740234	+1696
+1457971134.25539990	+9.80859375	-5.09765625	-6.27099609	+24.08203125	+26.76269531	-66.55517578	+1964	+9.38232422	-3.56396484	-5.77441406	+5.80078125	-8.26171875	+2.17529297	+1912	+7.72558594	-7.29492188	-5.66455078	+29.72900391	+14.54589844	-58.51318359	+1696
+1457971134.25959990	+9.76904297	-5.18554688	-6.25781250	+24.25781250	+26.69677734	-66.66503906	+1948	+9.33837891	-3.64746094	-5.77001953	+6.04248047	-8.30566406	+1.99951172	+1888	+7.68603516	-7.39160156	-5.65136719	+29.86083984	+14.61181641	-58.60107422	+1688
+1457971134.26379990	+9.72949219	-5.27783203	-6.23144531	+24.36767578	+26.56494141	-66.86279297	+1944	+9.29882813	-3.73974609	-5.74804688	+6.24023438	-8.45947266	+1.80175781	+1872	+7.63769531	-7.49267578	-5.62939453	+29.90478516	+14.63378906	-58.73291016	+1692
+1457971134.26790000	+9.68554688	-5.37011719	-6.20947266	+24.45556641	+26.52099609	-66.97265625	+1936	+9.25048828	-3.82763672	-5.73486328	+6.37207031	-8.50341797	+1.60400391	+1856	+7.59814453	-7.59375000	-5.61181641	+29.94873047	+14.65576172	-58.82080078	+1692
+1457971134.27210000	+9.64599609	-5.45361328	-6.19189453	+24.63134766	+26.43310547	-67.03857422	+1928	+9.21093750	-3.91113281	-5.72167969	+6.54785156	-8.52539063	+1.49414063	+1840	+7.55859375	-7.68603516	-5.59423828	+30.05859375	+14.69970703	-58.86474609	+1688
+1457971134.28040000	+9.56689453	-5.62939453	-6.13037109	+24.85107422	+26.23535156	-67.23632813	+1924	+9.13183594	-4.08691406	-5.66894531	+6.78955078	-8.72314453	+1.16455078	+1824	+7.47509766	-7.87939453	-5.54150391	+30.10253906	+14.69970703	-59.01855469	+1696
+1457971134.28460000	+9.53173828	-5.70849609	-6.10400391	+25.02685547	+26.14746094	-67.25830078	+1920	+9.09667969	-4.17041016	-5.65136719	+6.92138672	-8.76708984	+1.07666016	+1812	+7.43554688	-7.96728516	-5.51513672	+30.16845703	+14.69970703	-59.01855469	+1696
+1457971134.28870010	+9.49658203	-5.79199219	-6.06445313	+25.15869141	+26.01562500	-67.34619141	+1920	+9.06591797	-4.25390625	-5.61181641	+7.03125000	-8.92089844	+0.92285156	+1808	+7.39599609	-8.05957031	-5.48437500	+30.19042969	+14.69970703	-59.08447266	+1704
+1457971134.29290010	+9.46142578	-5.87548828	-6.02929688	+25.29052734	+25.88378906	-67.36816406	+1924	+9.03076172	-4.34179688	-5.58544922	+7.07519531	-8.98681641	+0.83496094	+1800	+7.36083984	-8.15185547	-5.45361328	+30.21240234	+14.65576172	-59.12841797	+1708
+1457971134.29710010	+9.43066406	-5.95019531	-5.99414063	+25.46630859	+25.77392578	-67.34619141	+1920	+8.99560547	-4.42089844	-5.55908203	+7.14111328	-9.03076172	+0.76904297	+1796	+7.33007813	-8.23535156	-5.42285156	+30.27832031	+14.63378906	-59.10644531	+1708
+1457971134.30119990	+9.39990234	-6.02929688	-5.95019531	+25.62011719	+25.62011719	-67.36816406	+1924	+8.96484375	-4.50000000	-5.51513672	+7.18505859	-9.16259766	+0.68115234	+1792	+7.29492188	-8.32324219	-5.38330078	+30.27832031	+14.58984375	-59.12841797	+1712
+1457971134.30539990	+9.36914063	-6.10839844	-5.91064453	+25.77392578	+25.51025391	-67.32421875	+1928	+8.93408203	-4.58349609	-5.47998047	+7.18505859	-9.25048828	+0.63720703	+1792	+7.26855469	-8.41113281	-5.34375000	+30.30029297	+14.50195313	-59.15039063	+1716
+1457971134.31370000	+9.30761719	-6.25341797	-5.82275391	+26.12548828	+25.15869141	-67.21435547	+1932	+8.87695313	-4.74169922	-5.39648438	+7.22900391	-9.47021484	+0.54931641	+1788	+7.21582031	-8.56933594	-5.26025391	+30.38818359	+14.30419922	-59.10644531	+1716
+1457971134.31789990	+9.28125000	-6.32373047	-5.77441406	+26.32324219	+24.96093750	-67.12646484	+1932	+8.84619141	-4.82080078	-5.35253906	+7.20703125	-9.55810547	+0.54931641	+1784	+7.19384766	-8.64843750	-5.21191406	+30.43212891	+14.17236328	-59.12841797	+1716
+1457971134.32209990	+9.25927734	-6.39404297	-5.73046875	+26.58691406	+24.76318359	-66.99462891	+1932	+8.81982422	-4.89111328	-5.30859375	+7.20703125	-9.64599609	+0.57128906	+1780	+7.17626953	-8.71875000	-5.16796875	+30.52001953	+14.06250000	-59.10644531	+1712
+1457971134.32620000	+9.23291016	-6.45996094	-5.67333984	+26.78466797	+24.54345703	-66.95068359	+1936	+8.79345703	-4.96582031	-5.25585938	+7.18505859	-9.79980469	+0.54931641	+1784	+7.15429688	-8.79785156	-5.11523438	+30.54199219	+13.93066406	-59.10644531	+1712
+1457971134.33040000	+9.21093750	-6.52587891	-5.61621094	+27.02636719	+24.30175781	-66.79687500	+1936	+8.77148438	-5.04052734	-5.20312500	+7.14111328	-9.93164063	+0.57128906	+1780	+7.14111328	-8.86816406	-5.06250000	+30.60791016	+13.75488281	-59.10644531	+1708
+1457971134.33460000	+9.18896484	-6.58740234	-5.56787109	+27.31201172	+24.10400391	-66.62109375	+1932	+8.74951172	-5.10644531	-5.15478516	+7.11914063	-10.01953125	+0.63720703	+1776	+7.12792969	-8.93847656	-5.00976563	+30.71777344	+13.60107422	-59.06250000	+1700
+1457971134.33870010	+9.16699219	-6.64892578	-5.50195313	+27.57568359	+23.86230469	-66.48925781	+1932	+8.72753906	-5.17675781	-5.09326172	+7.07519531	-10.19531250	+0.65917969	+1776	+7.11035156	-9.00439453	-4.95703125	+30.78369141	+13.44726563	-59.01855469	+1692
+1457971134.34290000	+9.14501953	-6.70166016	-5.44482422	+27.88330078	+23.57666016	-66.26953125	+1928	+8.70556641	-5.24267578	-5.03173828	+7.03125000	-10.32714844	+0.72509766	+1776	+7.10156250	-9.07031250	-4.89990234	+30.87158203	+13.24951172	-58.97460938	+1684
+1457971134.35120010	+9.10546875	-6.80712891	-5.31738281	+28.56445313	+23.04931641	-65.87402344	+1924	+8.66601563	-5.36572266	-4.90429688	+6.96533203	-10.61279297	+0.85693359	+1772	+7.07519531	-9.19335938	-4.78125000	+31.09130859	+12.89794922	-58.86474609	+1664
+1457971134.35540010	+9.08789063	-6.85546875	-5.24707031	+28.95996094	+22.71972656	-65.63232422	+1920	+8.64843750	-5.42724609	-4.83837891	+6.87744141	-10.74462891	+0.96679688	+1768	+7.06640625	-9.25488281	-4.71972656	+31.20117188	+12.70019531	-58.82080078	+1652
+1457971134.35949990	+9.07031250	-6.89941406	-5.18554688	+29.39941406	+22.43408203	-65.34667969	+1912	+8.63525391	-5.47998047	-4.77685547	+6.85546875	-10.85449219	+1.07666016	+1764	+7.05761719	-9.31201172	-4.66259766	+31.31103516	+12.54638672	-58.73291016	+1640
+1457971134.36369990	+9.05273438	-6.94335938	-5.10644531	+29.79492188	+22.12646484	-65.12695313	+1912	+8.62207031	-5.53271484	-4.70214844	+6.81152344	-11.05224609	+1.16455078	+1764	+7.04003906	-9.36914063	-4.60107422	+31.39892578	+12.37060547	-58.62304688	+1632
+1457971134.36789990	+9.03515625	-6.98291016	-5.03613281	+30.23437500	+21.79687500	-64.79736328	+1908	+8.60888672	-5.58984375	-4.62744141	+6.70166016	-11.18408203	+1.29638672	+1760	+7.03125000	-9.42187500	-4.53515625	+31.50878906	+12.17285156	-58.51318359	+1620
+1457971134.37200000	+9.02197266	-7.01806641	-4.97021484	+30.73974609	+21.46728516	-64.44580078	+1904	+8.60009766	-5.63818359	-4.56152344	+6.65771484	-11.29394531	+1.45019531	+1756	+7.01806641	-9.47460938	-4.47802734	+31.61865234	+12.01904297	-58.35937500	+1608
+1457971134.38039990	+8.98681641	-7.08837891	-4.80761719	+31.64062500	+20.72021484	-63.85253906	+1904	+8.58251953	-5.73925781	-4.40332031	+6.45996094	-11.64550781	+1.71386719	+1752	+6.99169922	-9.57128906	-4.35058594	+31.77246094	+11.62353516	-58.05175781	+1592
+1457971134.38450000	+8.97363281	-7.11474609	-4.73291016	+32.16796875	+20.34667969	-63.47900391	+1900	+8.57373047	-5.77880859	-4.32861328	+6.39404297	-11.75537109	+1.91162109	+1748	+6.97851563	-9.61962891	-4.28906250	+31.86035156	+11.46972656	-57.85400391	+1580
+1457971134.38870000	+8.96484375	-7.14550781	-4.64501953	+32.62939453	+19.88525391	-63.23730469	+1904	+8.57373047	-5.82275391	-4.24072266	+6.28417969	-12.01904297	+2.02148438	+1748	+6.96093750	-9.66357422	-4.22314453	+31.90429688	+11.27197266	-57.67822266	+1576
+1457971134.39290000	+8.95166016	-7.17626953	-4.56152344	+33.09082031	+19.44580078	-62.90771484	+1904	+8.56933594	-5.87109375	-4.15722656	+6.08642578	-12.19482422	+2.19726563	+1748	+6.95214844	-9.71191406	-4.15722656	+31.94824219	+11.03027344	-57.50244141	+1572
+1457971134.39700010	+8.94287109	-7.19384766	-4.48242188	+33.61816406	+19.00634766	-62.55615234	+1904	+8.56933594	-5.90625000	-4.08251953	+5.99853516	-12.32666016	+2.41699219	+1744	+6.93896484	-9.75146484	-4.09570313	+32.01416016	+10.85449219	-57.28271484	+1564
+1457971134.40120010	+8.93408203	-7.22021484	-4.39453125	+34.07958984	+18.50097656	-62.29248047	+1908	+8.56933594	-5.94580078	-3.99023438	+5.86669922	-12.59033203	+2.59277344	+1744	+6.92578125	-9.79101563	-4.02978516	+32.03613281	+10.61279297	-57.06298828	+1560
+1457971134.40540000	+8.92529297	-7.24658203	-4.30664063	+34.51904297	+17.99560547	-61.98486328	+1912	+8.56933594	-5.99414063	-3.90234375	+5.64697266	-12.76611328	+2.79052734	+1748	+6.92138672	-9.83496094	-3.96386719	+32.05810547	+10.37109375	-56.84326172	+1556
+1457971134.41370010	+8.91650391	-7.28173828	-4.12646484	+35.50781250	+16.87500000	-61.47949219	+1920	+8.57812500	-6.06005859	-3.73095703	+5.31738281	-13.22753906	+3.22998047	+1744	+6.90820313	-9.90527344	-3.82324219	+32.14599609	+9.84375000	-56.42578125	+1548
+1457971134.41790010	+8.90771484	-7.29931641	-4.03857422	+35.92529297	+16.30371094	-61.23779297	+1924	+8.57812500	-6.10400391	-3.63867188	+5.05371094	-13.44726563	+3.44970703	+1748	+6.90820313	-9.94042969	-3.75292969	+32.16796875	+9.55810547	-56.25000000	+1548
+1457971134.42199990	+8.90771484	-7.31250000	-3.94628906	+36.45263672	+15.71044922	-60.97412109	+1928	+8.58251953	-6.13037109	-3.55517578	+4.87792969	-13.64501953	+3.71337891	+1744	+6.90380859	-9.97119141	-3.68261719	+32.21191406	+9.27246094	-56.05224609	+1544
+1457971134.42619990	+8.90771484	-7.32568359	-3.84960938	+36.91406250	+15.07324219	-60.82031250	+1936	+8.59130859	-6.16552734	-3.46289063	+4.68017578	-13.93066406	+3.93310547	+1744	+6.90820313	-10.00195313	-3.60791016	+32.27783203	+8.96484375	-55.89843750	+1540
+1457971134.43030000	+8.90771484	-7.34765625	-3.75732422	+37.35351563	+14.45800781	-60.60058594	+1940	+8.59570313	-6.20068359	-3.37500000	+4.41650391	-14.17236328	+4.17480469	+1748	+6.91259766	-10.03271484	-3.52880859	+32.32177734	+8.65722656	-55.76660156	+1536
+1457971134.43450000	+8.90771484	-7.35644531	-3.66943359	+37.85888672	+13.84277344	-60.38085938	+1940	+8.60009766	-6.23144531	-3.28710938	+4.19677734	-14.37011719	+4.46044922	+1744	+6.92138672	-10.05908203	-3.45410156	+32.40966797	+8.34960938	-55.61279297	+1532
+1457971134.44280000	+8.90771484	-7.37841797	-3.48046875	+38.80371094	+12.54638672	-60.07324219	+1948	+8.61328125	-6.28857422	-3.10693359	+3.71337891	-14.85351563	+4.98779297	+1744	+6.94335938	-10.11181641	-3.29589844	+32.60742188	+7.73437500	-55.34912109	+1520
+1457971134.44700000	+8.90771484	-7.38281250	-3.39257813	+39.33105469	+11.93115234	-59.89746094	+1948	+8.61767578	-6.31054688	-3.02343750	+3.49365234	-15.05126953	+5.27343750	+1740	+6.95214844	-10.13378906	-3.21240234	+32.73925781	+7.40478516	-55.23925781	+1512
+1457971134.45120000	+8.90771484	-7.38720703	-3.29589844	+39.83642578	+11.29394531	-59.78759766	+1948	+8.62207031	-6.33691406	-2.93554688	+3.29589844	-15.27099609	+5.55908203	+1740	+6.96972656	-10.15576172	-3.13330078	+32.87109375	+7.09716797	-55.15136719	+1504
+1457971134.45530010	+8.90771484	-7.40039063	-3.20361328	+40.29785156	+10.72265625	-59.67773438	+1948	+8.62646484	-6.36328125	-2.84765625	+3.07617188	-15.49072266	+5.84472656	+1736	+6.98291016	-10.17773438	-3.04980469	+33.00292969	+6.78955078	-55.08544922	+1496
+1457971134.45950010	+8.90771484	-7.40039063	-3.11572266	+40.80322266	+10.15136719	-59.52392578	+1948	+8.63085938	-6.38085938	-2.75976563	+2.87841797	-15.68847656	+6.13037109	+1736	+6.99609375	-10.19531250	-2.97070313	+33.15673828	+6.50390625	-54.99755859	+1488
+1457971134.46370010	+8.91210938	-7.39599609	-3.02783203	+41.33056641	+9.60205078	-59.41406250	+1944	+8.63525391	-6.40283203	-2.68066406	+2.70263672	-15.86425781	+6.41601563	+1732	+7.00927734	-10.21289063	-2.89160156	+33.31054688	+6.21826172	-54.88769531	+1476
+1457971134.46779990	+8.90771484	-7.40478516	-2.93994141	+41.72607422	+9.07470703	-59.32617188	+1940	+8.63964844	-6.42041016	-2.59716797	+2.54882813	-16.04003906	+6.70166016	+1728	+7.02246094	-10.23046875	-2.81250000	+33.44238281	+5.97656250	-54.79980469	+1468
+1457971134.47620010	+8.91210938	-7.40039063	-2.77294922	+42.67089844	+8.10791016	-59.08447266	+1932	+8.64404297	-6.44677734	-2.43457031	+2.30712891	-16.32568359	+7.27294922	+1720	+7.04443359	-10.26123047	-2.65869141	+33.77197266	+5.44921875	-54.60205078	+1444
+1457971134.48029990	+8.90771484	-7.40917969	-2.68945313	+43.02246094	+7.69042969	-59.01855469	+1928	+8.64843750	-6.45996094	-2.35546875	+2.21923828	-16.47949219	+7.51464844	+1716	+7.05322266	-10.27880859	-2.58398438	+33.90380859	+5.20751953	-54.49218750	+1436
+1457971134.48449990	+8.90771484	-7.40039063	-2.60595703	+43.41796875	+7.29492188	-58.90869141	+1924	+8.64843750	-6.46875000	-2.27197266	+2.15332031	-16.63330078	+7.75634766	+1712	+7.05761719	-10.29199219	-2.50927734	+34.03564453	+4.96582031	-54.40429688	+1428
+1457971134.48869990	+8.90771484	-7.39599609	-2.52685547	+43.83544922	+6.89941406	-58.82080078	+1916	+8.65283203	-6.47753906	-2.19726563	+2.13134766	-16.74316406	+8.02001953	+1708	+7.06201172	-10.30078125	-2.44335938	+34.16748047	+4.74609375	-54.25048828	+1416
+1457971134.49280000	+8.90771484	-7.40039063	-2.44775391	+44.09912109	+6.56982422	-58.77685547	+1912	+8.65283203	-6.48632813	-2.12255859	+2.10937500	-16.87500000	+8.23974609	+1708	+7.06640625	-10.31396484	-2.37304688	+34.29931641	+4.54833984	-54.14062500	+1408
+1457971134.49700000	+8.90771484	-7.39599609	-2.37744141	+44.42871094	+6.26220703	-58.68896484	+1904	+8.65722656	-6.49072266	-2.04345703	+2.10937500	-16.98486328	+8.43750000	+1704	+7.06640625	-10.32714844	-2.30273438	+34.38720703	+4.35058594	-54.00878906	+1400
+1457971134.50120000	+8.90771484	-7.38720703	-2.30273438	+44.75830078	+5.95458984	-58.57910156	+1900	+8.65722656	-6.49511719	-1.97314453	+2.15332031	-17.05078125	+8.67919922	+1700	+7.06640625	-10.34033203	-2.24121094	+34.49707031	+4.15283203	-53.81103516	+1392
+1457971134.50950000	+8.90332031	-7.38720703	-2.15771484	+45.21972656	+5.47119141	-58.44726563	+1892	+8.65722656	-6.49951172	-1.83251953	+2.24121094	-17.18261719	+9.05273438	+1696	+7.06201172	-10.36230469	-2.11816406	+34.65087891	+3.82324219	-53.50341797	+1380
+1457971134.51360010	+8.90332031	-7.37841797	-2.09179688	+45.48339844	+5.25146484	-58.35937500	+1888	+8.65722656	-6.49951172	-1.76660156	+2.32910156	-17.22656250	+9.25048828	+1696	+7.06201172	-10.37109375	-2.06103516	+34.73876953	+3.66943359	-53.30566406	+1376
+1457971134.51780010	+8.89892578	-7.38281250	-2.02148438	+45.65917969	+5.05371094	-58.29345703	+1884	+8.65722656	-6.49951172	-1.70068359	+2.39501953	-17.24853516	+9.40429688	+1692	+7.05322266	-10.38427734	-2.00390625	+34.80468750	+3.53759766	-53.12988281	+1372
+1457971134.52200010	+8.89892578	-7.37402344	-1.95556641	+45.85693359	+4.89990234	-58.20556641	+1880	+8.65722656	-6.49951172	-1.63916016	+2.48291016	-17.27050781	+9.58007813	+1692	+7.04882813	-10.39306641	-1.94677734	+34.87060547	+3.42773438	-52.95410156	+1372
+1457971134.52609990	+8.89892578	-7.36962891	-1.89843750	+46.05468750	+4.74609375	-58.09570313	+1876	+8.65722656	-6.49951172	-1.57763672	+2.59277344	-17.22656250	+9.75585938	+1692	+7.04443359	-10.40185547	-1.89404297	+34.95849609	+3.31787109	-52.77832031	+1368
+1457971134.53029990	+8.89453125	-7.36962891	-1.83691406	+46.23046875	+4.63623047	-58.00781250	+1876	+8.65722656	-6.49951172	-1.52050781	+2.68066406	-17.18261719	+9.90966797	+1692	+7.04003906	-10.41064453	-1.83691406	+35.02441406	+3.25195313	-52.60253906	+1368
+1457971134.53449990	+8.89453125	-7.36523438	-1.77539063	+46.38427734	+4.54833984	-57.89794922	+1876	+8.65722656	-6.49951172	-1.46337891	+2.79052734	-17.13867188	+10.08544922	+1692	+7.03564453	-10.41943359	-1.77978516	+35.11230469	+3.18603516	-52.44873047	+1368
+1457971134.53860000	+8.89013672	-7.36083984	-1.72265625	+46.58203125	+4.48242188	-57.72216797	+1872	+8.65722656	-6.49511719	-1.41064453	+2.92236328	-17.02880859	+10.26123047	+1688	+7.03125000	-10.42382813	-1.73144531	+35.17822266	+3.12011719	-52.25097656	+1368
+1457971134.54699990	+8.88134766	-7.35205078	-1.61718750	+46.86767578	+4.37255859	-57.48046875	+1868	+8.64843750	-6.49072266	-1.30957031	+3.12011719	-16.83105469	+10.61279297	+1688	+7.02246094	-10.43261719	-1.62158203	+35.37597656	+3.05419922	-51.94335938	+1368
+1457971134.55110000	+8.88134766	-7.34765625	-1.57324219	+47.04345703	+4.35058594	-57.30468750	+1864	+8.64843750	-6.48632813	-1.26562500	+3.22998047	-16.67724609	+10.78857422	+1684	+7.01806641	-10.43701172	-1.57324219	+35.48583984	+3.01025391	-51.78955078	+1368
+1457971134.55530000	+8.87695313	-7.34326172	-1.52490234	+47.17529297	+4.32861328	-57.17285156	+1864	+8.64404297	-6.48632813	-1.21728516	+3.33984375	-16.54541016	+10.96435547	+1684	+7.01806641	-10.44140625	-1.52050781	+35.61767578	+3.01025391	-51.67968750	+1368
+1457971134.55950000	+8.87255859	-7.33886719	-1.47656250	+47.32910156	+4.32861328	-57.06298828	+1860	+8.64404297	-6.48193359	-1.17333984	+3.44970703	-16.43554688	+11.14013672	+1680	+7.01806641	-10.44140625	-1.46337891	+35.74951172	+3.01025391	-51.59179688	+1368
+1457971134.56360010	+8.86816406	-7.33447266	-1.43701172	+47.46093750	+4.30664063	-56.86523438	+1856	+8.63964844	-6.47753906	-1.13378906	+3.55957031	-16.25976563	+11.35986328	+1676	+7.01806641	-10.44580078	-1.41503906	+35.88134766	+3.01025391	-51.45996094	+1364
+1457971134.56780000	+8.86376953	-7.33447266	-1.39746094	+47.59277344	+4.32861328	-56.71142578	+1852	+8.63525391	-6.47314453	-1.09423828	+3.66943359	-16.10595703	+11.53564453	+1676	+7.01806641	-10.44580078	-1.36669922	+36.01318359	+3.01025391	-51.32812500	+1364
+1457971134.57200000	+8.85498047	-7.32568359	-1.35791016	+47.70263672	+4.30664063	-56.60156250	+1856	+8.63085938	-6.46875000	-1.05029297	+3.77929688	-16.01806641	+11.71142578	+1676	+7.02246094	-10.44580078	-1.30957031	+36.16699219	+2.96630859	-51.30615234	+1364
+1457971134.58030010	+8.84619141	-7.31689453	-1.28320313	+47.94433594	+4.26269531	-56.29394531	+1860	+8.62207031	-6.45556641	-0.98437500	+3.97705078	-15.75439453	+12.10693359	+1680	+7.02685547	-10.44140625	-1.22167969	+36.45263672	+2.90039063	-51.10839844	+1356
+1457971134.58439990	+8.84179688	-7.30810547	-1.24365234	+48.05419922	+4.24072266	-56.22802734	+1868	+8.61767578	-6.45117188	-0.94482422	+4.08691406	-15.68847656	+12.26074219	+1684	+7.02685547	-10.43701172	-1.16894531	+36.58447266	+2.85644531	-51.08642578	+1352
+1457971134.58859990	+8.83740234	-7.30371094	-1.21289063	+48.18603516	+4.19677734	-56.09619141	+1876	+8.61328125	-6.44238281	-0.91406250	+4.19677734	-15.57861328	+12.48046875	+1688	+7.02685547	-10.43701172	-1.12939453	+36.73828125	+2.81250000	-51.02050781	+1348
+1457971134.59279990	+8.83300781	-7.29492188	-1.17773438	+48.29589844	+4.17480469	-56.00830078	+1884	+8.60888672	-6.43798828	-0.87890625	+4.30664063	-15.51269531	+12.63427734	+1692	+7.03125000	-10.43261719	-1.08984375	+36.87011719	+2.76855469	-50.97656250	+1344
+1457971134.59690000	+8.82421875	-7.29052734	-1.13818359	+48.38378906	+4.13085938	-55.96435547	+1896	+8.60449219	-6.42919922	-0.84375000	+4.41650391	-15.49072266	+12.76611328	+1700	+7.02685547	-10.43261719	-1.04150391	+36.97998047	+2.72460938	-50.97656250	+1340
+1457971134.60110000	+8.81982422	-7.28173828	-1.11181641	+48.47167969	+4.08691406	-55.85449219	+1904	+8.60009766	-6.42041016	-0.81738281	+4.50439453	-15.42480469	+12.96386719	+1704	+7.02685547	-10.42822266	-1.00634766	+37.08984375	+2.63671875	-50.91064453	+1336
+1457971134.60529990	+8.81103516	-7.27294922	-1.08105469	+48.58154297	+4.06494141	-55.78857422	+1920	+8.59570313	-6.41162109	-0.78662109	+4.63623047	-15.38085938	+13.09570313	+1712	+7.02246094	-10.42822266	-0.97558594	+37.17773438	+2.57080078	-50.84472656	+1328
+1457971134.61360000	+8.79785156	-7.25537109	-1.01953125	+48.77929688	+3.97705078	-55.67871094	+1948	+8.58251953	-6.39404297	-0.72949219	+4.83398438	-15.31494141	+13.35937500	+1732	+7.01367188	-10.41943359	-0.90966797	+37.37548828	+2.41699219	-50.75683594	+1324
+1457971134.61780000	+8.78906250	-7.24218750	-0.99316406	+48.88916016	+3.95507813	-55.65673828	+1960	+8.57373047	-6.38525391	-0.70312500	+4.96582031	-15.29296875	+13.44726563	+1740	+7.00488281	-10.41503906	-0.88330078	+37.46337891	+2.35107422	-50.69091797	+1324
+1457971134.62190010	+8.78027344	-7.23339844	-0.96679688	+48.99902344	+3.93310547	-55.63476563	+1976	+8.56933594	-6.37646484	-0.67236328	+5.07568359	-15.29296875	+13.51318359	+1752	+6.99169922	-10.41503906	-0.85693359	+37.50732422	+2.30712891	-50.66894531	+1324
+1457971134.62610010	+8.77148438	-7.22460938	-0.94482422	+49.08691406	+3.91113281	-55.54687500	+1992	+8.56054688	-6.37207031	-0.65478516	+5.16357422	-15.20507813	+13.64501953	+1760	+6.97851563	-10.41503906	-0.83496094	+37.55126953	+2.26318359	-50.58105469	+1320
+1457971134.63030000	+8.76269531	-7.21582031	-0.92285156	+49.19677734	+3.91113281	-55.50292969	+2004	+8.55175781	-6.36328125	-0.63281250	+5.29541016	-15.18310547	+13.68896484	+1768	+6.96533203	-10.41503906	-0.81738281	+37.61718750	+2.24121094	-50.49316406	+1320
+1457971134.63439990	+8.75390625	-7.20703125	-0.90087891	+49.28466797	+3.91113281	-55.48095703	+2016	+8.54736328	-6.35449219	-0.61083984	+5.40527344	-15.13916016	+13.75488281	+1780	+6.95214844	-10.41503906	-0.79541016	+37.63916016	+2.21923828	-50.47119141	+1320
+1457971134.63860010	+8.74511719	-7.19824219	-0.88769531	+49.39453125	+3.93310547	-55.37109375	+2028	+8.53857422	-6.34570313	-0.59765625	+5.49316406	-15.05126953	+13.84277344	+1784	+6.93896484	-10.41064453	-0.78222656	+37.68310547	+2.19726563	-50.36132813	+1316
+1457971134.64280010	+8.73193359	-7.18945313	-0.87011719	+49.48242188	+3.95507813	-55.30517578	+2040	+8.52539063	-6.33691406	-0.58007813	+5.58105469	-14.96337891	+13.88671875	+1792	+6.92138672	-10.41064453	-0.77343750	+37.72705078	+2.19726563	-50.27343750	+1316
+1457971134.65109990	+8.71435547	-7.17187500	-0.84814453	+49.70214844	+4.04296875	-55.15136719	+2064	+8.50781250	-6.32812500	-0.55371094	+5.75683594	-14.78759766	+13.97460938	+1808	+6.89062500	-10.40625000	-0.75146484	+37.79296875	+2.21923828	-50.09765625	+1312
+1457971134.65529990	+8.70117188	-7.16748047	-0.83935547	+49.76806641	+4.10888672	-55.08544922	+2072	+8.49902344	-6.32373047	-0.54492188	+5.82275391	-14.69970703	+13.99658203	+1816	+6.87744141	-10.40625000	-0.74267578	+37.83691406	+2.28515625	-50.03173828	+1312
+1457971134.65940000	+8.69238281	-7.15869141	-0.82617188	+49.85595703	+4.17480469	-55.04150391	+2084	+8.49023438	-6.31933594	-0.53173828	+5.88867188	-14.63378906	+13.99658203	+1824	+6.85986328	-10.40625000	-0.73388672	+37.85888672	+2.32910156	-49.96582031	+1312
+1457971134.66360000	+8.68359375	-7.15429688	-0.82617188	+49.94384766	+4.24072266	-54.90966797	+2092	+8.48144531	-6.31494141	-0.53173828	+5.95458984	-14.47998047	+14.06250000	+1828	+6.84667969	-10.40625000	-0.72949219	+37.90283203	+2.41699219	-49.87792969	+1308
+1457971134.66770010	+8.67041016	-7.15429688	-0.82177734	+49.96582031	+4.32861328	-54.82177734	+2100	+8.47265625	-6.31494141	-0.52734375	+5.97656250	-14.37011719	+14.06250000	+1836	+6.83349609	-10.40625000	-0.72070313	+37.92480469	+2.48291016	-49.79003906	+1304
+1457971134.67190000	+8.66162109	-7.14990234	-0.81738281	+50.03173828	+4.39453125	-54.75585938	+2104	+8.45947266	-6.31054688	-0.51855469	+6.04248047	-14.26025391	+14.06250000	+1840	+6.82470703	-10.40185547	-0.71630859	+37.96875000	+2.57080078	-49.74609375	+1304
+1457971134.67610000	+8.65722656	-7.14550781	-0.82177734	+50.09765625	+4.48242188	-54.62402344	+2112	+8.45507813	-6.31054688	-0.52294922	+6.06445313	-14.10644531	+14.10644531	+1844	+6.81591797	-10.40185547	-0.71630859	+38.03466797	+2.65869141	-49.65820313	+1300
+1457971134.68440010	+8.63964844	-7.14550781	-0.82617188	+50.16357422	+4.68017578	-54.47021484	+2124	+8.43750000	-6.31054688	-0.52294922	+6.08642578	-13.88671875	+14.10644531	+1848	+6.80273438	-10.39306641	-0.70751953	+38.14453125	+2.85644531	-49.54833984	+1296
+1457971134.68860010	+8.63525391	-7.14550781	-0.83056641	+50.20751953	+4.76806641	-54.38232422	+2128	+8.42871094	-6.31054688	-0.52734375	+6.10839844	-13.75488281	+14.15039063	+1852	+6.79833984	-10.39306641	-0.70312500	+38.21044922	+2.96630859	-49.52636719	+1292
+1457971134.69269990	+8.62646484	-7.14990234	-0.83056641	+50.18554688	+4.87792969	-54.31640625	+2136	+8.42431641	-6.31494141	-0.52734375	+6.06445313	-13.66699219	+14.15039063	+1856	+6.79394531	-10.39306641	-0.69873047	+38.27636719	+3.07617188	-49.48242188	+1292
+1457971134.69689990	+8.62207031	-7.14990234	-0.83496094	+50.20751953	+4.96582031	-54.22851563	+2140	+8.41992188	-6.31494141	-0.52734375	+6.06445313	-13.55712891	+14.15039063	+1856	+6.79394531	-10.38867188	-0.68994141	+38.32031250	+3.16406250	-49.46044922	+1292
+1457971134.70110010	+8.61767578	-7.14990234	-0.83935547	+50.22949219	+5.05371094	-54.14062500	+2140	+8.41113281	-6.31494141	-0.53173828	+6.06445313	-13.44726563	+14.17236328	+1856	+6.79394531	-10.38427734	-0.68994141	+38.38623047	+3.27392578	-49.41650391	+1288
+1457971134.70520000	+8.60888672	-7.15429688	-0.84814453	+50.20751953	+5.14160156	-54.03076172	+2148	+8.40673828	-6.31494141	-0.53613281	+6.04248047	-13.35937500	+14.19433594	+1856	+6.79394531	-10.38427734	-0.68554688	+38.43017578	+3.33984375	-49.39453125	+1288
+1457971134.70939990	+8.60449219	-7.14990234	-0.85253906	+50.20751953	+5.22949219	-53.96484375	+2148	+8.40234375	-6.31933594	-0.54052734	+6.04248047	-13.27148438	+14.19433594	+1856	+6.79394531	-10.37988281	-0.68554688	+38.49609375	+3.42773438	-49.35058594	+1288
+1457971134.71770000	+8.60009766	-7.15429688	-0.86132813	+50.22949219	+5.36132813	-53.83300781	+2152	+8.39794922	-6.31933594	-0.54492188	+6.02050781	-13.13964844	+14.21630859	+1852	+6.79833984	-10.37109375	-0.67675781	+38.60595703	+3.55957031	-49.30664063	+1292
+1457971134.72190000	+8.59570313	-7.15429688	-0.86132813	+50.22949219	+5.42724609	-53.76708984	+2152	+8.39355469	-6.31933594	-0.54492188	+5.99853516	-13.07373047	+14.23828125	+1848	+6.79833984	-10.36669922	-0.67236328	+38.64990234	+3.60351563	-49.30664063	+1296
+1457971134.72610000	+8.59570313	-7.14990234	-0.86572266	+50.22949219	+5.47119141	-53.72314453	+2152	+8.39355469	-6.31933594	-0.54931641	+5.99853516	-13.00781250	+14.23828125	+1844	+6.79833984	-10.36230469	-0.66796875	+38.69384766	+3.66943359	-49.28466797	+1296
+1457971134.73020010	+8.59130859	-7.14990234	-0.86572266	+50.22949219	+5.51513672	-53.67919922	+2152	+8.38916016	-6.31933594	-0.54931641	+5.97656250	-12.96386719	+14.26025391	+1844	+6.79833984	-10.36230469	-0.66796875	+38.71582031	+3.71337891	-49.24072266	+1296
+1457971134.73440000	+8.59130859	-7.14990234	-0.87011719	+50.22949219	+5.55908203	-53.61328125	+2152	+8.38916016	-6.31933594	-0.54931641	+5.97656250	-12.91992188	+14.26025391	+1840	+6.79833984	-10.35791016	-0.66357422	+38.71582031	+3.75732422	-49.21875000	+1300
+1457971134.73850010	+8.58691406	-7.14990234	-0.87011719	+50.22949219	+5.58105469	-53.54736328	+2152	+8.38476563	-6.31933594	-0.54931641	+5.97656250	-12.87597656	+14.28222656	+1836	+6.79833984	-10.35791016	-0.66357422	+38.73779297	+3.80126953	-49.17480469	+1300
+1457971134.74270010	+8.58691406	-7.14550781	-0.87011719	+50.22949219	+5.60302734	-53.52539063	+2148	+8.38476563	-6.31494141	-0.54931641	+5.95458984	-12.83203125	+14.30419922	+1832	+6.79394531	-10.35351563	-0.66357422	+38.73779297	+3.82324219	-49.13085938	+1300
+1457971134.75099990	+8.58251953	-7.14111328	-0.87011719	+50.22949219	+5.66894531	-53.43750000	+2148	+8.38476563	-6.31494141	-0.54931641	+5.95458984	-12.76611328	+14.30419922	+1824	+6.78955078	-10.35351563	-0.66796875	+38.73779297	+3.86718750	-49.02099609	+1300
+1457971134.75519990	+8.58251953	-7.14111328	-0.87011719	+50.22949219	+5.66894531	-53.41552734	+2148	+8.38037109	-6.31494141	-0.54931641	+5.95458984	-12.72216797	+14.32617188	+1820	+6.78515625	-10.34912109	-0.66796875	+38.71582031	+3.88916016	-48.97705078	+1300
+1457971134.75939990	+8.58251953	-7.13671875	-0.87011719	+50.22949219	+5.71289063	-53.39355469	+2144	+8.38037109	-6.31054688	-0.54931641	+5.95458984	-12.70019531	+14.32617188	+1816	+6.77636719	-10.34912109	-0.67236328	+38.69384766	+3.91113281	-48.91113281	+1304
+1457971134.76350000	+8.57812500	-7.13671875	-0.87011719	+50.22949219	+5.73486328	-53.34960938	+2144	+8.38037109	-6.31054688	-0.54931641	+5.93261719	-12.65625000	+14.32617188	+1812	+6.77197266	-10.34912109	-0.67236328	+38.64990234	+3.93310547	-48.84521484	+1304
+1457971134.76770000	+8.57812500	-7.13232422	-0.87011719	+50.22949219	+5.75683594	-53.30566406	+2140	+8.38037109	-6.31054688	-0.54931641	+5.93261719	-12.63427734	+14.34814453	+1808	+6.76318359	-10.34912109	-0.67675781	+38.60595703	+3.93310547	-48.77929688	+1304
+1457971134.77189990	+8.57373047	-7.13232422	-0.87011719	+50.22949219	+5.77880859	-53.26171875	+2140	+8.37597656	-6.30615234	-0.54931641	+5.93261719	-12.59033203	+14.34814453	+1804	+6.75878906	-10.34912109	-0.68115234	+38.58398438	+3.95507813	-48.69140625	+1304
+1457971134.78020000	+8.56933594	-7.12792969	-0.87451172	+50.22949219	+5.82275391	-53.19580078	+2136	+8.37597656	-6.30615234	-0.54931641	+5.93261719	-12.52441406	+14.37011719	+1800	+6.74121094	-10.34912109	-0.69433594	+38.51806641	+3.97705078	-48.53759766	+1304
+1457971134.78440000	+8.56494141	-7.12353516	-0.87451172	+50.22949219	+5.84472656	-53.15185547	+2132	+8.37597656	-6.30175781	-0.54931641	+5.91064453	-12.50244141	+14.37011719	+1796	+6.73242188	-10.34472656	-0.69873047	+38.47412109	+3.99902344	-48.47167969	+1304
+1457971134.78850010	+8.56054688	-7.12353516	-0.87451172	+50.20751953	+5.86669922	-53.10791016	+2132	+8.37158203	-6.30175781	-0.54931641	+5.91064453	-12.45849609	+14.39208984	+1792	+6.72802734	-10.34472656	-0.70312500	+38.45214844	+4.02099609	-48.38378906	+1304
+1457971134.79270010	+8.56054688	-7.11914063	-0.87451172	+50.20751953	+5.88867188	-53.06396484	+2128	+8.37158203	-6.30175781	-0.54931641	+5.91064453	-12.41455078	+14.39208984	+1792	+6.71923828	-10.34472656	-0.70751953	+38.43017578	+4.04296875	-48.33984375	+1304
+1457971134.79690000	+8.55615234	-7.11914063	-0.87451172	+50.20751953	+5.91064453	-53.02001953	+2128	+8.36718750	-6.29736328	-0.54931641	+5.91064453	-12.39257813	+14.41406250	+1788	+6.71484375	-10.34033203	-0.70751953	+38.40820313	+4.06494141	-48.27392578	+1300
+1457971134.80520010	+8.54736328	-7.11474609	-0.87890625	+50.20751953	+5.93261719	-52.93212891	+2124	+8.36279297	-6.29736328	-0.54931641	+5.91064453	-12.30468750	+14.45800781	+1784	+6.70605469	-10.34033203	-0.71191406	+38.43017578	+4.08691406	-48.18603516	+1296
+1457971134.80940010	+8.54296875	-7.11474609	-0.87890625	+50.22949219	+5.95458984	-52.88818359	+2120	+8.35839844	-6.29296875	-0.54931641	+5.88867188	-12.26074219	+14.47998047	+1780	+6.70166016	-10.33593750	-0.71191406	+38.45214844	+4.10888672	-48.16406250	+1296
+1457971134.81349990	+8.54296875	-7.11035156	-0.87890625	+50.22949219	+5.95458984	-52.86621094	+2120	+8.35400391	-6.29296875	-0.54931641	+5.88867188	-12.23876953	+14.50195313	+1780	+6.70166016	-10.33154297	-0.71191406	+38.47412109	+4.13085938	-48.14208984	+1292
+1457971134.81769990	+8.53857422	-7.11035156	-0.87890625	+50.25146484	+5.95458984	-52.84423828	+2116	+8.34960938	-6.28857422	-0.54492188	+5.91064453	-12.21679688	+14.52392578	+1776	+6.69726563	-10.32714844	-0.71191406	+38.51806641	+4.13085938	-48.14208984	+1292
+1457971134.82180000	+8.53417969	-7.10595703	-0.87890625	+50.27343750	+5.93261719	-52.82226563	+2116	+8.34521484	-6.28857422	-0.54492188	+5.91064453	-12.19482422	+14.56787109	+1772	+6.69726563	-10.32275391	-0.70751953	+38.56201172	+4.13085938	-48.16406250	+1292
+1457971134.82600000	+8.52978516	-7.10595703	-0.87890625	+50.27343750	+5.93261719	-52.80029297	+2112	+8.34082031	-6.28417969	-0.54492188	+5.91064453	-12.17285156	+14.58984375	+1772	+6.69726563	-10.31835938	-0.70312500	+38.60595703	+4.13085938	-48.18603516	+1292
+1457971134.83020000	+8.52539063	-7.10156250	-0.87890625	+50.31738281	+5.91064453	-52.77832031	+2108	+8.33642578	-6.27978516	-0.54492188	+5.93261719	-12.17285156	+14.61181641	+1768	+6.70166016	-10.31396484	-0.69873047	+38.67187500	+4.13085938	-48.20800781	+1296
+1457971134.83850000	+8.52099609	-7.09716797	-0.87451172	+50.36132813	+5.86669922	-52.75634766	+2104	+8.32763672	-6.27539063	-0.54052734	+5.95458984	-12.19482422	+14.67773438	+1764	+6.70166016	-10.30517578	-0.68994141	+38.78173828	+4.13085938	-48.29589844	+1300
+1457971134.84270000	+8.51660156	-7.09277344	-0.87451172	+50.38330078	+5.82275391	-52.75634766	+2104	+8.32324219	-6.27099609	-0.53613281	+5.95458984	-12.21679688	+14.69970703	+1760	+6.70605469	-10.30078125	-0.68554688	+38.84765625	+4.13085938	-48.33984375	+1304
+1457971134.84680010	+8.51660156	-7.08837891	-0.87451172	+50.40527344	+5.80078125	-52.75634766	+2100	+8.31884766	-6.27099609	-0.53613281	+5.97656250	-12.23876953	+14.72167969	+1756	+6.70605469	-10.29199219	-0.68115234	+38.91357422	+4.10888672	-48.36181641	+1304
+1457971134.85100010	+8.51220703	-7.08837891	-0.87011719	+50.44921875	+5.77880859	-52.75634766	+2100	+8.31445313	-6.26660156	-0.53173828	+5.99853516	-12.26074219	+14.74365234	+1752	+6.70605469	-10.28759766	-0.67675781	+38.95751953	+4.10888672	-48.40576172	+1308
+1457971134.85520010	+8.50781250	-7.08398438	-0.87011719	+50.47119141	+5.73486328	-52.75634766	+2100	+8.31005859	-6.26220703	-0.53173828	+5.99853516	-12.28271484	+14.76562500	+1748	+6.70605469	-10.28320313	-0.67236328	+39.00146484	+4.08691406	-48.44970703	+1312
+1457971134.85929990	+8.50781250	-7.07958984	-0.87011719	+50.49316406	+5.73486328	-52.73437500	+2096	+8.30566406	-6.26220703	-0.52734375	+6.02050781	-12.30468750	+14.78759766	+1748	+6.70605469	-10.28320313	-0.66796875	+39.04541016	+4.08691406	-48.49365234	+1316
+1457971134.86770010	+8.50341797	-7.07519531	-0.86572266	+50.51513672	+5.71289063	-52.71240234	+2096	+8.30126953	-6.25781250	-0.52294922	+6.02050781	-12.34863281	+14.80957031	+1740	+6.70166016	-10.27441406	-0.66357422	+39.06738281	+4.08691406	-48.53759766	+1324
+1457971134.87179990	+8.49902344	-7.07519531	-0.86572266	+50.51513672	+5.69091797	-52.69042969	+2092	+8.29687500	-6.25781250	-0.52294922	+6.02050781	-12.34863281	+14.83154297	+1736	+6.69726563	-10.27441406	-0.66357422	+39.06738281	+4.08691406	-48.53759766	+1324
+1457971134.87599990	+8.49462891	-7.07080078	-0.86572266	+50.53710938	+5.69091797	-52.66845703	+2088	+8.29687500	-6.25341797	-0.52294922	+6.02050781	-12.34863281	+14.83154297	+1732	+6.69287109	-10.27441406	-0.66357422	+39.06738281	+4.08691406	-48.51562500	+1328
+1457971134.88019990	+8.49462891	-7.07080078	-0.86572266	+50.53710938	+5.69091797	-52.64648438	+2088	+8.29248047	-6.25341797	-0.51855469	+5.99853516	-12.32666016	+14.85351563	+1728	+6.68847656	-10.27001953	-0.66796875	+39.06738281	+4.10888672	-48.49365234	+1332
+1457971134.88430000	+8.49023438	-7.06640625	-0.86572266	+50.53710938	+5.71289063	-52.62451172	+2084	+8.29248047	-6.25341797	-0.51855469	+5.99853516	-12.32666016	+14.85351563	+1724	+6.67968750	-10.27001953	-0.67236328	+39.04541016	+4.10888672	-48.44970703	+1336
+1457971134.88850000	+8.49023438	-7.06640625	-0.86572266	+50.53710938	+5.71289063	-52.60253906	+2084	+8.28808594	-6.25341797	-0.51855469	+5.99853516	-12.30468750	+14.85351563	+1720	+6.67089844	-10.27001953	-0.67236328	+39.00146484	+4.13085938	-48.42773438	+1336
+1457971134.89260010	+8.48583984	-7.06640625	-0.86572266	+50.53710938	+5.71289063	-52.55859375	+2080	+8.28808594	-6.24902344	-0.51855469	+5.97656250	-12.28271484	+14.85351563	+1716	+6.66650391	-10.27001953	-0.67675781	+38.97949219	+4.15283203	-48.38378906	+1340
+1457971134.90100000	+8.48144531	-7.06201172	-0.86572266	+50.53710938	+5.75683594	-52.49267578	+2072	+8.28369141	-6.24902344	-0.51855469	+5.95458984	-12.23876953	+14.87548828	+1708	+6.64892578	-10.27441406	-0.68554688	+38.89160156	+4.19677734	-48.27392578	+1344
+1457971134.90510010	+8.48144531	-7.06201172	-0.86572266	+50.53710938	+5.75683594	-52.47070313	+2068	+8.28369141	-6.24902344	-0.51855469	+5.95458984	-12.21679688	+14.87548828	+1708	+6.64013672	-10.27441406	-0.68994141	+38.84765625	+4.21875000	-48.22998047	+1344
+1457971134.90930010	+8.47705078	-7.06201172	-0.86572266	+50.53710938	+5.77880859	-52.42675781	+2068	+8.28369141	-6.24902344	-0.51855469	+5.95458984	-12.19482422	+14.87548828	+1704	+6.63574219	-10.27441406	-0.69433594	+38.80371094	+4.24072266	-48.16406250	+1348
+1457971134.91759990	+8.47705078	-7.06201172	-0.87011719	+50.53710938	+5.77880859	-52.38281250	+2060	+8.27929688	-6.24902344	-0.51855469	+5.93261719	-12.17285156	+14.87548828	+1700	+6.62255859	-10.27880859	-0.70312500	+38.73779297	+4.30664063	-48.07617188	+1344
+1457971134.92179990	+8.47265625	-7.06201172	-0.87011719	+50.53710938	+5.80078125	-52.36083984	+2056	+8.27929688	-6.24902344	-0.51855469	+5.93261719	-12.15087891	+14.87548828	+1696	+6.61816406	-10.27880859	-0.70751953	+38.71582031	+4.30664063	-48.05419922	+1344
+1457971134.92600010	+8.47265625	-7.06201172	-0.87011719	+50.53710938	+5.80078125	-52.33886719	+2052	+8.27929688	-6.24902344	-0.51855469	+5.91064453	-12.15087891	+14.89746094	+1696	+6.61816406	-10.27880859	-0.70751953	+38.69384766	+4.35058594	-48.03222656	+1340
+1457971134.93010000	+8.47265625	-7.06201172	-0.87011719	+50.53710938	+5.80078125	-52.31689453	+2048	+8.27929688	-6.24902344	-0.51855469	+5.91064453	-12.12890625	+14.89746094	+1692	+6.61376953	-10.27880859	-0.70751953	+38.69384766	+4.35058594	-48.03222656	+1340
+1457971134.93849990	+8.47265625	-7.06201172	-0.87011719	+50.55908203	+5.77880859	-52.29492188	+2044	+8.27929688	-6.24902344	-0.51855469	+5.91064453	-12.12890625	+14.89746094	+1688	+6.61376953	-10.27880859	-0.70751953	+38.69384766	+4.39453125	-48.01025391	+1332
+1457971134.94260000	+8.47265625	-7.06201172	-0.87011719	+50.55908203	+5.77880859	-52.27294922	+2040	+8.27929688	-6.24902344	-0.51855469	+5.91064453	-12.12890625	+14.89746094	+1684	+6.61376953	-10.27880859	-0.70312500	+38.69384766	+4.39453125	-48.01025391	+1332
+1457971134.94680000	+8.47265625	-7.06201172	-0.87011719	+50.55908203	+5.77880859	-52.27294922	+2036	+8.27929688	-6.24902344	-0.51855469	+5.91064453	-12.12890625	+14.89746094	+1684	+6.61376953	-10.27880859	-0.70312500	+38.69384766	+4.41650391	-48.03222656	+1328
+1457971134.95100000	+8.47265625	-7.06201172	-0.87011719	+50.55908203	+5.75683594	-52.25097656	+2036	+8.27929688	-6.24902344	-0.51855469	+5.91064453	-12.12890625	+14.89746094	+1684	+6.61816406	-10.27880859	-0.69873047	+38.71582031	+4.41650391	-48.05419922	+1328
+1457971134.95510010	+8.47265625	-7.06201172	-0.87011719	+50.58105469	+5.75683594	-52.25097656	+2032	+8.27929688	-6.24902344	-0.51855469	+5.88867188	-12.12890625	+14.89746094	+1680	+6.61816406	-10.27441406	-0.69873047	+38.71582031	+4.41650391	-48.05419922	+1328
+1457971134.95930000	+8.47265625	-7.06201172	-0.86572266	+50.58105469	+5.73486328	-52.25097656	+2032	+8.27929688	-6.24902344	-0.51416016	+5.88867188	-12.15087891	+14.89746094	+1680	+6.62255859	-10.27441406	-0.69433594	+38.73779297	+4.43847656	-48.07617188	+1324
+1457971134.96350000	+8.47265625	-7.06201172	-0.86572266	+50.58105469	+5.73486328	-52.25097656	+2028	+8.27929688	-6.24462891	-0.51416016	+5.88867188	-12.15087891	+14.89746094	+1676	+6.62255859	-10.27441406	-0.69433594	+38.73779297	+4.43847656	-48.09814453	+1324
+1457971134.97180010	+8.47705078	-7.06201172	-0.86572266	+50.58105469	+5.71289063	-52.22900391	+2028	+8.27929688	-6.24462891	-0.51416016	+5.88867188	-12.15087891	+14.91943359	+1676	+6.62695313	-10.27441406	-0.68994141	+38.75976563	+4.43847656	-48.12011719	+1324
+1457971134.97589990	+8.47705078	-7.06201172	-0.86572266	+50.60302734	+5.69091797	-52.22900391	+2028	+8.27929688	-6.24462891	-0.51416016	+5.88867188	-12.17285156	+14.91943359	+1672	+6.62695313	-10.27441406	-0.68554688	+38.78173828	+4.46044922	-48.14208984	+1324
+1457971134.98009990	+8.47705078	-7.06201172	-0.86572266	+50.60302734	+5.69091797	-52.22900391	+2028	+8.27929688	-6.24462891	-0.51416016	+5.88867188	-12.17285156	+14.91943359	+1672	+6.63134766	-10.27441406	-0.68554688	+38.78173828	+4.46044922	-48.14208984	+1324
+1457971134.98429990	+8.47705078	-7.06201172	-0.86572266	+50.60302734	+5.66894531	-52.22900391	+2024	+8.27929688	-6.24462891	-0.51416016	+5.88867188	-12.17285156	+14.91943359	+1672	+6.63134766	-10.27001953	-0.68554688	+38.78173828	+4.46044922	-48.16406250	+1324
+1457971134.98840000	+8.47705078	-7.06201172	-0.86572266	+50.60302734	+5.64697266	-52.22900391	+2024	+8.27929688	-6.24462891	-0.51416016	+5.88867188	-12.17285156	+14.91943359	+1668	+6.63134766	-10.27001953	-0.68115234	+38.80371094	+4.46044922	-48.16406250	+1324
+1457971134.99260000	+8.47705078	-7.06201172	-0.86132813	+50.60302734	+5.64697266	-52.22900391	+2024	+8.27929688	-6.24462891	-0.51416016	+5.88867188	-12.19482422	+14.91943359	+1668	+6.63574219	-10.27001953	-0.68115234	+38.80371094	+4.46044922	-48.16406250	+1324
+1457971134.99679990	+8.48144531	-7.06201172	-0.86132813	+50.60302734	+5.62500000	-52.22900391	+2024	+8.27929688	-6.24462891	-0.51416016	+5.88867188	-12.19482422	+14.91943359	+1668	+6.63574219	-10.27001953	-0.68115234	+38.80371094	+4.46044922	-48.18603516	+1324
+1457971135.00510000	+8.48144531	-7.06201172	-0.86132813	+50.60302734	+5.60302734	-52.22900391	+2024	+8.27929688	-6.24462891	-0.51416016	+5.86669922	-12.19482422	+14.91943359	+1664	+6.63574219	-10.27001953	-0.68115234	+38.80371094	+4.46044922	-48.18603516	+1324
+1457971135.00930000	+8.48144531	-7.06201172	-0.86132813	+50.60302734	+5.60302734	-52.20703125	+2028	+8.27929688	-6.24462891	-0.51416016	+5.86669922	-12.19482422	+14.91943359	+1664	+6.63574219	-10.27001953	-0.68115234	+38.80371094	+4.46044922	-48.18603516	+1324
+1457971135.01340010	+8.48144531	-7.05761719	-0.86132813	+50.58105469	+5.58105469	-52.20703125	+2028	+8.27929688	-6.24462891	-0.50976563	+5.86669922	-12.19482422	+14.91943359	+1664	+6.63574219	-10.27001953	-0.67675781	+38.78173828	+4.46044922	-48.18603516	+1324
+1457971135.01760010	+8.48144531	-7.05761719	-0.85693359	+50.58105469	+5.55908203	-52.20703125	+2028	+8.27929688	-6.24462891	-0.50976563	+5.86669922	-12.19482422	+14.91943359	+1660	+6.63574219	-10.27001953	-0.67675781	+38.78173828	+4.46044922	-48.18603516	+1324
+1457971135.02180000	+8.48144531	-7.05761719	-0.85693359	+50.58105469	+5.55908203	-52.18505859	+2028	+8.27929688	-6.24462891	-0.50976563	+5.86669922	-12.21679688	+14.91943359	+1660	+6.63574219	-10.27001953	-0.68115234	+38.75976563	+4.46044922	-48.18603516	+1324
+1457971135.02589990	+8.48144531	-7.05761719	-0.85693359	+50.58105469	+5.53710938	-52.18505859	+2028	+8.27929688	-6.24462891	-0.50976563	+5.84472656	-12.21679688	+14.91943359	+1660	+6.63574219	-10.27001953	-0.68115234	+38.75976563	+4.46044922	-48.18603516	+1324
+1457971135.03430010	+8.48583984	-7.05761719	-0.85693359	+50.55908203	+5.49316406	-52.16308594	+2028	+8.27929688	-6.24462891	-0.50976563	+5.84472656	-12.21679688	+14.91943359	+1660	+6.63134766	-10.27001953	-0.68115234	+38.73779297	+4.46044922	-48.18603516	+1324
+1457971135.03839990	+8.48583984	-7.05761719	-0.85253906	+50.53710938	+5.47119141	-52.14111328	+2028	+8.27929688	-6.24462891	-0.50976563	+5.82275391	-12.23876953	+14.91943359	+1660	+6.63134766	-10.27001953	-0.68115234	+38.71582031	+4.46044922	-48.16406250	+1324
+1457971135.04259990	+8.48583984	-7.05761719	-0.85253906	+50.53710938	+5.44921875	-52.11914063	+2028	+8.28369141	-6.24462891	-0.50537109	+5.80078125	-12.23876953	+14.91943359	+1660	+6.63134766	-10.27001953	-0.68115234	+38.69384766	+4.46044922	-48.16406250	+1324
+1457971135.04670000	+8.48583984	-7.05761719	-0.85253906	+50.51513672	+5.42724609	-52.11914063	+2028	+8.28369141	-6.24462891	-0.50537109	+5.80078125	-12.26074219	+14.91943359	+1660	+6.63134766	-10.27441406	-0.68115234	+38.69384766	+4.43847656	-48.16406250	+1324
+1457971135.05090000	+8.48583984	-7.05761719	-0.84814453	+50.51513672	+5.40527344	-52.09716797	+2028	+8.28369141	-6.24462891	-0.50537109	+5.77880859	-12.26074219	+14.94140625	+1660	+6.63134766	-10.27441406	-0.68115234	+38.67187500	+4.43847656	-48.16406250	+1324
+1457971135.05510000	+8.48583984	-7.05761719	-0.84814453	+50.49316406	+5.38330078	-52.07519531	+2028	+8.28369141	-6.24462891	-0.50097656	+5.75683594	-12.28271484	+14.94140625	+1664	+6.62695313	-10.27441406	-0.68115234	+38.67187500	+4.43847656	-48.16406250	+1324
+1457971135.05920000	+8.49023438	-7.05761719	-0.84814453	+50.49316406	+5.33935547	-52.07519531	+2028	+8.28369141	-6.24462891	-0.50097656	+5.73486328	-12.28271484	+14.94140625	+1664	+6.62695313	-10.27441406	-0.68115234	+38.64990234	+4.43847656	-48.16406250	+1324
+1457971135.06760000	+8.49023438	-7.05761719	-0.84375000	+50.47119141	+5.29541016	-52.03125000	+2028	+8.28808594	-6.24462891	-0.49658203	+5.71289063	-12.32666016	+14.96337891	+1664	+6.62695313	-10.27441406	-0.68115234	+38.62792969	+4.43847656	-48.18603516	+1324
+1457971135.07170010	+8.49023438	-7.05761719	-0.84375000	+50.47119141	+5.27343750	-52.03125000	+2028	+8.28808594	-6.24462891	-0.49218750	+5.69091797	-12.34863281	+14.96337891	+1668	+6.62695313	-10.27441406	-0.68115234	+38.62792969	+4.43847656	-48.18603516	+1324
+1457971135.07590010	+8.49462891	-7.05761719	-0.83935547	+50.47119141	+5.22949219	-52.00927734	+2028	+8.29248047	-6.24462891	-0.49218750	+5.66894531	-12.37060547	+14.98535156	+1668	+6.62695313	-10.27441406	-0.68115234	+38.62792969	+4.43847656	-48.18603516	+1324
+1457971135.08010010	+8.49462891	-7.05761719	-0.83935547	+50.47119141	+5.20751953	-52.00927734	+2028	+8.29248047	-6.24462891	-0.48779297	+5.64697266	-12.39257813	+14.98535156	+1668	+6.63134766	-10.27441406	-0.67675781	+38.62792969	+4.41650391	-48.20800781	+1324
+1457971135.08419990	+8.49462891	-7.05761719	-0.83935547	+50.47119141	+5.18554688	-51.98730469	+2028	+8.29248047	-6.24462891	-0.48779297	+5.62500000	-12.39257813	+15.00732422	+1672	+6.63134766	-10.27441406	-0.67675781	+38.62792969	+4.41650391	-48.22998047	+1324
+1457971135.08839990	+8.49462891	-7.05761719	-0.83935547	+50.49316406	+5.16357422	-51.98730469	+2032	+8.29248047	-6.24462891	-0.48779297	+5.62500000	-12.41455078	+15.00732422	+1672	+6.63134766	-10.27441406	-0.67675781	+38.62792969	+4.41650391	-48.25195313	+1324
+1457971135.09670000	+8.49902344	-7.05761719	-0.83496094	+50.49316406	+5.09765625	-51.98730469	+2032	+8.29687500	-6.24462891	-0.48339844	+5.58105469	-12.45849609	+15.02929688	+1676	+6.63574219	-10.27001953	-0.67236328	+38.62792969	+4.39453125	-48.29589844	+1328
+1457971135.10089990	+8.49902344	-7.05761719	-0.83496094	+50.49316406	+5.07568359	-51.98730469	+2036	+8.29687500	-6.24462891	-0.48339844	+5.58105469	-12.48046875	+15.02929688	+1676	+6.64013672	-10.27001953	-0.66796875	+38.62792969	+4.39453125	-48.33984375	+1328
