# Supplementary material for: A direct effect of perception on action when grasping a cup
Source: Sci Rep. 2018 Jan 9;8:171. doi: 10.1038/s41598-017-18591-5 (PMC5760564; doi:10.1038/s41598-017-18591-5)
Supplement: Supplementary file 6 — Supplementary Information [file 41598_2017_18591_MOESM6_ESM.zip › SciRep_Data/S01instruct/S01_100instruct_Tr57.dat]

+1000000000000.00000000	+0.00000000	+0.00000000	+0.00000000	+0.00000000	+0.00000000	+0.00000000	+0	+0.00000000	+0.00000000	+0.00000000	+0.00000000	+0.00000000	+0.00000000	+0	+0.00000000	+0.00000000	+0.00000000	+0.00000000	+0.00000000	+0.00000000	+0
+1457971135.10509990	+8.49902344	-7.05761719	-0.83496094	+50.49316406	+5.05371094	-51.98730469	+2036	+8.29687500	-6.24462891	-0.48339844	+5.55908203	-12.50244141	+15.05126953	+1676	+6.64453125	-10.27001953	-0.66357422	+38.64990234	+4.37255859	-48.36181641	+1332
+1457971135.10920000	+8.49902344	-7.05761719	-0.83056641	+50.51513672	+5.03173828	-51.98730469	+2040	+8.30126953	-6.24462891	-0.47900391	+5.55908203	-12.50244141	+15.05126953	+1680	+6.64892578	-10.27001953	-0.66357422	+38.64990234	+4.37255859	-48.40576172	+1332
+1457971135.11340000	+8.49902344	-7.05761719	-0.83056641	+50.51513672	+5.00976563	-51.98730469	+2040	+8.30126953	-6.24462891	-0.47900391	+5.55908203	-12.52441406	+15.05126953	+1680	+6.64892578	-10.27001953	-0.65917969	+38.64990234	+4.35058594	-48.42773438	+1336
+1457971135.11760000	+8.50341797	-7.05761719	-0.83056641	+50.51513672	+4.98779297	-51.98730469	+2044	+8.30126953	-6.24462891	-0.47900391	+5.53710938	-12.54638672	+15.07324219	+1680	+6.65332031	-10.27001953	-0.65917969	+38.67187500	+4.32861328	-48.47167969	+1336
+1457971135.12170000	+8.50341797	-7.05761719	-0.83056641	+50.51513672	+4.96582031	-52.00927734	+2044	+8.30126953	-6.24462891	-0.47900391	+5.53710938	-12.54638672	+15.07324219	+1680	+6.65332031	-10.27001953	-0.65478516	+38.64990234	+4.32861328	-48.49365234	+1340
+1457971135.13000010	+8.50341797	-7.05761719	-0.82617188	+50.53710938	+4.94384766	-52.00927734	+2052	+8.30126953	-6.24902344	-0.47460938	+5.53710938	-12.56835938	+15.07324219	+1684	+6.65771484	-10.27001953	-0.65478516	+38.64990234	+4.28466797	-48.53759766	+1340
+1457971135.13420010	+8.50341797	-7.05761719	-0.82617188	+50.53710938	+4.92187500	-52.00927734	+2052	+8.30126953	-6.24902344	-0.47460938	+5.53710938	-12.59033203	+15.07324219	+1684	+6.65771484	-10.27441406	-0.65039063	+38.62792969	+4.28466797	-48.53759766	+1344
+1457971141.71470000	+8.69238281	-7.00927734	-0.45263672	+49.74609375	-1.56005859	-56.42578125	+2892	+8.46826172	-6.20507813	-0.30761719	+4.21875000	-13.79882813	+16.98486328	+2060	+6.90820313	-10.33154297	-0.51416016	+38.97949219	-2.06542969	-53.43750000	+1416
+1457971141.71890000	+8.69238281	-7.00927734	-0.45263672	+49.74609375	-1.56005859	-56.44775391	+2892	+8.46826172	-6.20507813	-0.30761719	+4.21875000	-13.79882813	+16.96289063	+2060	+6.90380859	-10.33154297	-0.51416016	+38.95751953	-2.06542969	-53.43750000	+1416
+1457971141.72720000	+8.69238281	-7.00927734	-0.45263672	+49.74609375	-1.53808594	-56.44775391	+2892	+8.46826172	-6.20507813	-0.30761719	+4.21875000	-13.77685547	+16.91894531	+2056	+6.89941406	-10.33154297	-0.51855469	+38.91357422	-2.06542969	-53.41552734	+1420
+1457971141.73140000	+8.68798828	-7.00927734	-0.45263672	+49.72412109	-1.53808594	-56.44775391	+2892	+8.46826172	-6.20507813	-0.30761719	+4.21875000	-13.77685547	+16.89697266	+2056	+6.89501953	-10.33593750	-0.51855469	+38.89160156	-2.06542969	-53.39355469	+1420
+1457971141.73550010	+8.68798828	-7.00927734	-0.45263672	+49.72412109	-1.51611328	-56.46972656	+2892	+8.46826172	-6.20507813	-0.30761719	+4.24072266	-13.75488281	+16.87500000	+2060	+6.89501953	-10.33593750	-0.52294922	+38.89160156	-2.06542969	-53.39355469	+1416
+1457971141.73970010	+8.68798828	-7.00927734	-0.45263672	+49.72412109	-1.51611328	-56.46972656	+2892	+8.46826172	-6.20507813	-0.30761719	+4.24072266	-13.75488281	+16.87500000	+2060	+6.89062500	-10.33593750	-0.52294922	+38.84765625	-2.06542969	-53.37158203	+1420
+1457971141.74390010	+8.68798828	-7.00927734	-0.45263672	+49.72412109	-1.49414063	-56.46972656	+2892	+8.46826172	-6.20507813	-0.30761719	+4.24072266	-13.75488281	+16.85302734	+2060	+6.88623047	-10.34033203	-0.52734375	+38.80371094	-2.06542969	-53.34960938	+1420
+1457971141.74799990	+8.68359375	-7.00488281	-0.45263672	+49.72412109	-1.47216797	-56.46972656	+2888	+8.46826172	-6.20507813	-0.30761719	+4.24072266	-13.73291016	+16.85302734	+2060	+6.88183594	-10.34033203	-0.53173828	+38.78173828	-2.06542969	-53.32763672	+1420
+1457971141.75219990	+8.68359375	-7.00488281	-0.45263672	+49.72412109	-1.47216797	-56.46972656	+2888	+8.46826172	-6.20507813	-0.30761719	+4.24072266	-13.73291016	+16.83105469	+2060	+6.87304688	-10.34472656	-0.53613281	+38.71582031	-2.06542969	-53.28369141	+1420
+1457971141.75640010	+8.68359375	-7.00488281	-0.45263672	+49.72412109	-1.47216797	-56.49169922	+2888	+8.46826172	-6.20507813	-0.31201172	+4.24072266	-13.73291016	+16.83105469	+2060	+6.86425781	-10.34912109	-0.54052734	+38.67187500	-2.04345703	-53.23974609	+1420
+1457971141.76050000	+8.68359375	-7.00488281	-0.45263672	+49.72412109	-1.45019531	-56.49169922	+2888	+8.46826172	-6.20507813	-0.31201172	+4.24072266	-13.73291016	+16.83105469	+2060	+6.85986328	-10.34912109	-0.54492188	+38.62792969	-2.04345703	-53.21777344	+1416
+1457971141.76469990	+8.68359375	-7.00488281	-0.45263672	+49.72412109	-1.45019531	-56.49169922	+2888	+8.46826172	-6.20507813	-0.31201172	+4.24072266	-13.71093750	+16.83105469	+2060	+6.85546875	-10.35351563	-0.54931641	+38.58398438	-2.04345703	-53.19580078	+1416
+1457971141.76889990	+8.68359375	-7.00488281	-0.45263672	+49.72412109	-1.45019531	-56.49169922	+2884	+8.46826172	-6.20507813	-0.31201172	+4.24072266	-13.71093750	+16.80908203	+2064	+6.85107422	-10.35351563	-0.54931641	+38.56201172	-2.04345703	-53.19580078	+1412
+1457971141.77300000	+8.68359375	-7.00488281	-0.45263672	+49.70214844	-1.45019531	-56.49169922	+2884	+8.46826172	-6.20507813	-0.31201172	+4.24072266	-13.71093750	+16.80908203	+2064	+6.85107422	-10.35351563	-0.55371094	+38.56201172	-2.04345703	-53.19580078	+1408
+1457971141.77720000	+8.68359375	-7.00488281	-0.45263672	+49.70214844	-1.45019531	-56.49169922	+2884	+8.46826172	-6.20507813	-0.31201172	+4.24072266	-13.71093750	+16.80908203	+2064	+6.85107422	-10.35351563	-0.54931641	+38.56201172	-2.04345703	-53.19580078	+1404
+1457971141.78130010	+8.68359375	-7.00927734	-0.45263672	+49.72412109	-1.45019531	-56.51367188	+2880	+8.46826172	-6.20507813	-0.31201172	+4.24072266	-13.71093750	+16.80908203	+2064	+6.85107422	-10.35351563	-0.54931641	+38.58398438	-2.04345703	-53.21777344	+1400
+1457971141.78550000	+8.68359375	-7.00927734	-0.45263672	+49.72412109	-1.45019531	-56.51367188	+2880	+8.46826172	-6.20507813	-0.31201172	+4.24072266	-13.71093750	+16.80908203	+2064	+6.85546875	-10.35351563	-0.54931641	+38.60595703	-2.04345703	-53.21777344	+1396
+1457971141.78970000	+8.68359375	-7.00927734	-0.45263672	+49.72412109	-1.45019531	-56.51367188	+2880	+8.46826172	-6.20507813	-0.31201172	+4.24072266	-13.71093750	+16.80908203	+2064	+6.85546875	-10.35351563	-0.54492188	+38.60595703	-2.04345703	-53.23974609	+1396
+1457971141.79380010	+8.68359375	-7.00927734	-0.45263672	+49.72412109	-1.45019531	-56.51367188	+2880	+8.46826172	-6.20507813	-0.31201172	+4.24072266	-13.71093750	+16.83105469	+2064	+6.85986328	-10.35351563	-0.54492188	+38.62792969	-2.04345703	-53.23974609	+1392
+1457971141.80220010	+8.68359375	-7.00927734	-0.45263672	+49.72412109	-1.47216797	-56.51367188	+2880	+8.46826172	-6.20507813	-0.31201172	+4.24072266	-13.73291016	+16.83105469	+2064	+6.86425781	-10.35351563	-0.54492188	+38.64990234	-2.04345703	-53.26171875	+1388
+1457971141.80629990	+8.68359375	-7.00927734	-0.45263672	+49.72412109	-1.47216797	-56.51367188	+2880	+8.46826172	-6.20507813	-0.31201172	+4.24072266	-13.73291016	+16.83105469	+2064	+6.86425781	-10.35351563	-0.54052734	+38.67187500	-2.04345703	-53.28369141	+1384
+1457971141.81049990	+8.68359375	-7.00927734	-0.45263672	+49.72412109	-1.47216797	-56.51367188	+2880	+8.46826172	-6.20947266	-0.31201172	+4.24072266	-13.73291016	+16.83105469	+2064	+6.86425781	-10.35351563	-0.54052734	+38.67187500	-2.04345703	-53.28369141	+1384
+1457971141.81469990	+8.68359375	-7.00927734	-0.45263672	+49.72412109	-1.47216797	-56.51367188	+2880	+8.46826172	-6.20947266	-0.31201172	+4.24072266	-13.73291016	+16.83105469	+2064	+6.86425781	-10.35351563	-0.54052734	+38.67187500	-2.04345703	-53.28369141	+1380
+1457971141.81880000	+8.68798828	-7.00927734	-0.45263672	+49.72412109	-1.47216797	-56.51367188	+2880	+8.46826172	-6.20947266	-0.31201172	+4.24072266	-13.73291016	+16.83105469	+2064	+6.86865234	-10.34912109	-0.54052734	+38.69384766	-2.04345703	-53.28369141	+1380
+1457971141.82300000	+8.68798828	-7.00927734	-0.45263672	+49.72412109	-1.47216797	-56.51367188	+2880	+8.46826172	-6.20947266	-0.31201172	+4.24072266	-13.73291016	+16.83105469	+2064	+6.86865234	-10.34912109	-0.54052734	+38.69384766	-2.04345703	-53.30566406	+1380
+1457971141.82719990	+8.68798828	-7.00927734	-0.45263672	+49.72412109	-1.47216797	-56.51367188	+2880	+8.46826172	-6.20947266	-0.31201172	+4.24072266	-13.73291016	+16.83105469	+2064	+6.86865234	-10.34912109	-0.54052734	+38.69384766	-2.04345703	-53.30566406	+1376
+1457971141.83130000	+8.68798828	-7.00927734	-0.45263672	+49.72412109	-1.47216797	-56.51367188	+2880	+8.46826172	-6.20947266	-0.31201172	+4.24072266	-13.73291016	+16.83105469	+2064	+6.86865234	-10.34912109	-0.54052734	+38.71582031	-2.04345703	-53.30566406	+1376
+1457971141.83550000	+8.68798828	-7.00927734	-0.45263672	+49.72412109	-1.47216797	-56.53564453	+2880	+8.46826172	-6.20947266	-0.31201172	+4.24072266	-13.73291016	+16.83105469	+2064	+6.86865234	-10.34912109	-0.53613281	+38.71582031	-2.04345703	-53.30566406	+1372
+1457971141.83970000	+8.68798828	-7.00927734	-0.45263672	+49.72412109	-1.47216797	-56.53564453	+2880	+8.46826172	-6.20947266	-0.31201172	+4.24072266	-13.73291016	+16.83105469	+2064	+6.86865234	-10.34912109	-0.53613281	+38.71582031	-2.04345703	-53.30566406	+1372
+1457971141.84380010	+8.68798828	-7.00927734	-0.45263672	+49.72412109	-1.47216797	-56.53564453	+2880	+8.46826172	-6.20947266	-0.31201172	+4.24072266	-13.73291016	+16.83105469	+2064	+6.86865234	-10.34912109	-0.53613281	+38.71582031	-2.04345703	-53.30566406	+1372
+1457971141.85220000	+8.68798828	-7.00927734	-0.45263672	+49.72412109	-1.47216797	-56.53564453	+2880	+8.46826172	-6.20947266	-0.31201172	+4.24072266	-13.73291016	+16.83105469	+2064	+6.86865234	-10.34912109	-0.53613281	+38.71582031	-2.04345703	-53.30566406	+1368
+1457971141.86050010	+8.68798828	-7.00927734	-0.45263672	+49.72412109	-1.47216797	-56.53564453	+2880	+8.46826172	-6.20947266	-0.31201172	+4.24072266	-13.73291016	+16.83105469	+2064	+6.86865234	-10.34912109	-0.54052734	+38.71582031	-2.04345703	-53.30566406	+1368
+1457971141.86879990	+8.68798828	-7.00927734	-0.45263672	+49.72412109	-1.47216797	-56.53564453	+2880	+8.46826172	-6.20947266	-0.31201172	+4.24072266	-13.73291016	+16.83105469	+2064	+6.86865234	-10.34912109	-0.54052734	+38.71582031	-2.04345703	-53.30566406	+1364
+1457971141.87710000	+8.68798828	-7.00927734	-0.45263672	+49.72412109	-1.47216797	-56.53564453	+2880	+8.46826172	-6.20947266	-0.31201172	+4.24072266	-13.73291016	+16.83105469	+2064	+6.86865234	-10.34912109	-0.54052734	+38.69384766	-2.04345703	-53.30566406	+1364
+1457971141.88550000	+8.68798828	-7.00927734	-0.45263672	+49.72412109	-1.47216797	-56.53564453	+2880	+8.46826172	-6.20947266	-0.31201172	+4.24072266	-13.73291016	+16.83105469	+2064	+6.86865234	-10.34912109	-0.54052734	+38.69384766	-2.04345703	-53.30566406	+1360
+1457971141.88960000	+8.68798828	-7.00927734	-0.45263672	+49.72412109	-1.47216797	-56.53564453	+2880	+8.46826172	-6.20947266	-0.31201172	+4.24072266	-13.73291016	+16.85302734	+2064	+6.86865234	-10.34912109	-0.54052734	+38.69384766	-2.04345703	-53.30566406	+1360
+1457971141.90630010	+8.68798828	-7.00927734	-0.45263672	+49.72412109	-1.49414063	-56.53564453	+2880	+8.46826172	-6.20947266	-0.31201172	+4.24072266	-13.73291016	+16.85302734	+2068	+6.86865234	-10.34912109	-0.54052734	+38.71582031	-2.04345703	-53.30566406	+1356
+1457971141.91050000	+8.68798828	-7.00927734	-0.45263672	+49.72412109	-1.49414063	-56.53564453	+2880	+8.46826172	-6.20947266	-0.31201172	+4.24072266	-13.73291016	+16.85302734	+2068	+6.87304688	-10.34912109	-0.53613281	+38.71582031	-2.04345703	-53.30566406	+1356
+1457971141.91880010	+8.68798828	-7.00927734	-0.45263672	+49.72412109	-1.49414063	-56.53564453	+2880	+8.46826172	-6.20947266	-0.31201172	+4.24072266	-13.73291016	+16.85302734	+2068	+6.87304688	-10.34912109	-0.53613281	+38.73779297	-2.04345703	-53.32763672	+1356
+1457971141.92300010	+8.68798828	-7.00927734	-0.45263672	+49.72412109	-1.49414063	-56.53564453	+2880	+8.46826172	-6.20947266	-0.31201172	+4.24072266	-13.75488281	+16.87500000	+2068	+6.87304688	-10.34912109	-0.53613281	+38.73779297	-2.04345703	-53.32763672	+1360
+1457971141.92709990	+8.68798828	-7.00927734	-0.45263672	+49.72412109	-1.49414063	-56.53564453	+2880	+8.46826172	-6.20947266	-0.31201172	+4.24072266	-13.75488281	+16.87500000	+2068	+6.87304688	-10.34912109	-0.53613281	+38.73779297	-2.04345703	-53.34960938	+1360
+1457971141.93129990	+8.68798828	-7.00927734	-0.45263672	+49.72412109	-1.49414063	-56.53564453	+2880	+8.46826172	-6.20947266	-0.31201172	+4.24072266	-13.75488281	+16.87500000	+2068	+6.87744141	-10.34912109	-0.53613281	+38.75976563	-2.04345703	-53.34960938	+1360
+1457971141.93540000	+8.68798828	-7.00927734	-0.45263672	+49.72412109	-1.49414063	-56.53564453	+2884	+8.46826172	-6.20947266	-0.31201172	+4.24072266	-13.75488281	+16.87500000	+2064	+6.87744141	-10.34912109	-0.53173828	+38.75976563	-2.04345703	-53.34960938	+1360
+1457971141.94380000	+8.68798828	-7.00927734	-0.45263672	+49.72412109	-1.49414063	-56.53564453	+2884	+8.46826172	-6.20947266	-0.31201172	+4.24072266	-13.75488281	+16.87500000	+2064	+6.87744141	-10.34912109	-0.53173828	+38.78173828	-2.02148438	-53.37158203	+1360
+1457971141.94790010	+8.68798828	-7.00927734	-0.45263672	+49.72412109	-1.49414063	-56.53564453	+2884	+8.46826172	-6.20947266	-0.31201172	+4.24072266	-13.75488281	+16.87500000	+2064	+6.88183594	-10.34472656	-0.53173828	+38.78173828	-2.02148438	-53.37158203	+1360
+1457971141.95210000	+8.68798828	-7.00927734	-0.45263672	+49.72412109	-1.49414063	-56.53564453	+2884	+8.46826172	-6.20947266	-0.31201172	+4.24072266	-13.75488281	+16.89697266	+2064	+6.88183594	-10.34472656	-0.53173828	+38.78173828	-2.02148438	-53.37158203	+1364
+1457971141.95630000	+8.68798828	-7.00927734	-0.45263672	+49.72412109	-1.49414063	-56.53564453	+2884	+8.46826172	-6.20947266	-0.31201172	+4.24072266	-13.75488281	+16.89697266	+2064	+6.88183594	-10.34472656	-0.53173828	+38.78173828	-2.02148438	-53.37158203	+1364
+1457971141.96040010	+8.68798828	-7.00927734	-0.45263672	+49.72412109	-1.49414063	-56.53564453	+2884	+8.46826172	-6.20947266	-0.31201172	+4.24072266	-13.75488281	+16.89697266	+2064	+6.88183594	-10.34472656	-0.53173828	+38.78173828	-2.02148438	-53.37158203	+1364
+1457971141.96880010	+8.68798828	-7.00927734	-0.45263672	+49.72412109	-1.49414063	-56.53564453	+2884	+8.46826172	-6.20947266	-0.31201172	+4.24072266	-13.75488281	+16.89697266	+2064	+6.88183594	-10.34472656	-0.53173828	+38.78173828	-2.02148438	-53.37158203	+1364
+1457971141.97289990	+8.68798828	-7.00927734	-0.45263672	+49.72412109	-1.49414063	-56.53564453	+2888	+8.46826172	-6.20947266	-0.31201172	+4.24072266	-13.75488281	+16.89697266	+2064	+6.88183594	-10.34472656	-0.53173828	+38.78173828	-2.02148438	-53.37158203	+1364
+1457971141.98130010	+8.68798828	-7.00927734	-0.45263672	+49.72412109	-1.49414063	-56.53564453	+2888	+8.46826172	-6.20947266	-0.31201172	+4.24072266	-13.75488281	+16.89697266	+2064	+6.88183594	-10.34472656	-0.53173828	+38.78173828	-2.02148438	-53.34960938	+1368
+1457971141.98959990	+8.68798828	-7.00927734	-0.45263672	+49.72412109	-1.49414063	-56.53564453	+2888	+8.46826172	-6.20947266	-0.31201172	+4.21875000	-13.75488281	+16.89697266	+2064	+6.87744141	-10.34472656	-0.53173828	+38.75976563	-2.02148438	-53.34960938	+1368
+1457971141.99379990	+8.68798828	-7.00927734	-0.45263672	+49.72412109	-1.49414063	-56.53564453	+2888	+8.46826172	-6.20947266	-0.31201172	+4.21875000	-13.75488281	+16.89697266	+2064	+6.87744141	-10.34472656	-0.53613281	+38.75976563	-2.02148438	-53.34960938	+1368
+1457971141.99790000	+8.68798828	-7.00927734	-0.45263672	+49.72412109	-1.49414063	-56.53564453	+2888	+8.46826172	-6.20947266	-0.31201172	+4.21875000	-13.75488281	+16.89697266	+2064	+6.87744141	-10.34472656	-0.53613281	+38.75976563	-2.02148438	-53.32763672	+1368
+1457971142.00210000	+8.68798828	-7.00927734	-0.45263672	+49.72412109	-1.49414063	-56.53564453	+2888	+8.46826172	-6.20947266	-0.31201172	+4.21875000	-13.75488281	+16.91894531	+2064	+6.87744141	-10.34472656	-0.53613281	+38.73779297	-2.02148438	-53.32763672	+1368
+1457971142.01040010	+8.68798828	-7.00927734	-0.45263672	+49.72412109	-1.49414063	-56.53564453	+2888	+8.46826172	-6.20947266	-0.31201172	+4.21875000	-13.75488281	+16.91894531	+2064	+6.87744141	-10.34472656	-0.53613281	+38.73779297	-2.02148438	-53.32763672	+1368
+1457971142.01460000	+8.68798828	-7.00927734	-0.45263672	+49.72412109	-1.49414063	-56.53564453	+2888	+8.46826172	-6.20947266	-0.31201172	+4.21875000	-13.75488281	+16.91894531	+2064	+6.87744141	-10.34472656	-0.53613281	+38.73779297	-2.02148438	-53.32763672	+1368
+1457971142.01869990	+8.68798828	-7.00927734	-0.45263672	+49.72412109	-1.49414063	-56.53564453	+2888	+8.46826172	-6.20947266	-0.31201172	+4.21875000	-13.75488281	+16.91894531	+2064	+6.87744141	-10.34472656	-0.53613281	+38.73779297	-2.02148438	-53.32763672	+1368
+1457971142.02710010	+8.68798828	-7.00927734	-0.45263672	+49.72412109	-1.49414063	-56.53564453	+2892	+8.46826172	-6.20947266	-0.31201172	+4.21875000	-13.75488281	+16.91894531	+2064	+6.87744141	-10.34472656	-0.53613281	+38.73779297	-2.02148438	-53.32763672	+1368
+1457971142.03119990	+8.68798828	-7.00927734	-0.45263672	+49.72412109	-1.49414063	-56.53564453	+2892	+8.46826172	-6.20947266	-0.31201172	+4.21875000	-13.75488281	+16.91894531	+2064	+6.87744141	-10.34472656	-0.53613281	+38.75976563	-1.99951172	-53.32763672	+1368
+1457971142.03959990	+8.68798828	-7.00927734	-0.45263672	+49.72412109	-1.51611328	-56.53564453	+2892	+8.46826172	-6.20947266	-0.31201172	+4.21875000	-13.75488281	+16.94091797	+2064	+6.87744141	-10.34472656	-0.53173828	+38.75976563	-1.99951172	-53.34960938	+1372
+1457971142.04370000	+8.68798828	-7.00927734	-0.45703125	+49.72412109	-1.51611328	-56.53564453	+2892	+8.46826172	-6.20947266	-0.31201172	+4.21875000	-13.75488281	+16.94091797	+2064	+6.88183594	-10.34472656	-0.53173828	+38.75976563	-1.99951172	-53.34960938	+1372
+1457971142.04790000	+8.68798828	-7.00927734	-0.45703125	+49.72412109	-1.51611328	-56.53564453	+2892	+8.46826172	-6.20947266	-0.31201172	+4.21875000	-13.75488281	+16.94091797	+2064	+6.88183594	-10.34472656	-0.53173828	+38.78173828	-1.99951172	-53.34960938	+1372
+1457971142.05209990	+8.68798828	-7.00927734	-0.45703125	+49.72412109	-1.51611328	-56.53564453	+2892	+8.46826172	-6.20947266	-0.31201172	+4.21875000	-13.75488281	+16.94091797	+2068	+6.88183594	-10.34472656	-0.53173828	+38.78173828	-1.99951172	-53.34960938	+1372
+1457971142.05620000	+8.68798828	-7.00927734	-0.45703125	+49.72412109	-1.51611328	-56.53564453	+2892	+8.46826172	-6.20947266	-0.31201172	+4.21875000	-13.75488281	+16.96289063	+2068	+6.88183594	-10.34472656	-0.53173828	+38.78173828	-1.99951172	-53.37158203	+1372
+1457971142.06040000	+8.68798828	-7.00927734	-0.45703125	+49.72412109	-1.51611328	-56.53564453	+2892	+8.46826172	-6.20947266	-0.31201172	+4.21875000	-13.75488281	+16.96289063	+2068	+6.88183594	-10.34472656	-0.53173828	+38.78173828	-1.99951172	-53.37158203	+1376
+1457971142.06460000	+8.68798828	-7.00927734	-0.45703125	+49.72412109	-1.51611328	-56.53564453	+2892	+8.46826172	-6.20947266	-0.31201172	+4.21875000	-13.75488281	+16.96289063	+2068	+6.88623047	-10.34472656	-0.53173828	+38.80371094	-1.99951172	-53.37158203	+1376
+1457971142.06870010	+8.68798828	-7.00927734	-0.45703125	+49.72412109	-1.51611328	-56.53564453	+2892	+8.46826172	-6.20947266	-0.31201172	+4.21875000	-13.75488281	+16.96289063	+2068	+6.88623047	-10.34472656	-0.53173828	+38.80371094	-1.99951172	-53.37158203	+1376
+1457971142.07710000	+8.68798828	-7.00927734	-0.45703125	+49.72412109	-1.51611328	-56.53564453	+2892	+8.46826172	-6.20947266	-0.31201172	+4.21875000	-13.75488281	+16.98486328	+2068	+6.88623047	-10.34472656	-0.52734375	+38.80371094	-1.99951172	-53.37158203	+1376
+1457971142.08119990	+8.68798828	-7.00927734	-0.45703125	+49.72412109	-1.51611328	-56.53564453	+2892	+8.46826172	-6.20947266	-0.31201172	+4.21875000	-13.75488281	+16.98486328	+2068	+6.88623047	-10.34472656	-0.52734375	+38.80371094	-1.99951172	-53.37158203	+1376
+1457971142.08540010	+8.68798828	-7.00927734	-0.45703125	+49.72412109	-1.51611328	-56.53564453	+2892	+8.46826172	-6.20947266	-0.31201172	+4.21875000	-13.75488281	+16.98486328	+2064	+6.88623047	-10.34472656	-0.52734375	+38.80371094	-1.99951172	-53.37158203	+1380
+1457971142.08950000	+8.68798828	-7.00927734	-0.45703125	+49.72412109	-1.51611328	-56.51367188	+2892	+8.46826172	-6.20947266	-0.31201172	+4.21875000	-13.75488281	+17.00683594	+2064	+6.88623047	-10.34472656	-0.52734375	+38.80371094	-1.99951172	-53.37158203	+1380
+1457971142.09789990	+8.68798828	-7.00927734	-0.45703125	+49.72412109	-1.49414063	-56.51367188	+2892	+8.46826172	-6.20947266	-0.31201172	+4.21875000	-13.73291016	+17.00683594	+2064	+6.88623047	-10.34472656	-0.53173828	+38.80371094	-1.99951172	-53.37158203	+1380
+1457971142.10200000	+8.68798828	-7.00927734	-0.45703125	+49.72412109	-1.49414063	-56.51367188	+2892	+8.46826172	-6.20947266	-0.31201172	+4.21875000	-13.73291016	+17.00683594	+2064	+6.88623047	-10.34472656	-0.53173828	+38.80371094	-1.99951172	-53.37158203	+1380
+1457971142.10620000	+8.68798828	-7.00927734	-0.45703125	+49.72412109	-1.49414063	-56.51367188	+2892	+8.46826172	-6.20947266	-0.31201172	+4.21875000	-13.73291016	+17.00683594	+2064	+6.88623047	-10.34472656	-0.53173828	+38.80371094	-1.99951172	-53.37158203	+1380
+1457971142.11040000	+8.68798828	-7.00927734	-0.45703125	+49.72412109	-1.49414063	-56.51367188	+2892	+8.46826172	-6.20947266	-0.31201172	+4.21875000	-13.73291016	+17.00683594	+2064	+6.88183594	-10.34472656	-0.53173828	+38.80371094	-1.97753906	-53.34960938	+1380
+1457971142.11450000	+8.68798828	-7.00927734	-0.45703125	+49.72412109	-1.49414063	-56.51367188	+2892	+8.46826172	-6.20947266	-0.31201172	+4.21875000	-13.73291016	+17.02880859	+2064	+6.88183594	-10.34472656	-0.53173828	+38.78173828	-1.97753906	-53.34960938	+1380
+1457971142.11870000	+8.68798828	-7.00927734	-0.45703125	+49.72412109	-1.49414063	-56.51367188	+2892	+8.46826172	-6.20947266	-0.31201172	+4.24072266	-13.73291016	+17.02880859	+2064	+6.88183594	-10.34472656	-0.53173828	+38.78173828	-1.97753906	-53.34960938	+1380
+1457971142.12290000	+8.68798828	-7.00927734	-0.45703125	+49.72412109	-1.49414063	-56.51367188	+2892	+8.46826172	-6.20947266	-0.31201172	+4.24072266	-13.73291016	+17.02880859	+2064	+6.88183594	-10.34472656	-0.53173828	+38.78173828	-1.97753906	-53.34960938	+1380
+1457971142.13120010	+8.68798828	-7.00927734	-0.45703125	+49.72412109	-1.49414063	-56.49169922	+2892	+8.46826172	-6.20947266	-0.31201172	+4.24072266	-13.71093750	+17.02880859	+2064	+6.88183594	-10.34472656	-0.53173828	+38.78173828	-1.97753906	-53.34960938	+1384
+1457971142.13949990	+8.68798828	-7.00927734	-0.45703125	+49.72412109	-1.49414063	-56.49169922	+2892	+8.46826172	-6.20947266	-0.31201172	+4.24072266	-13.71093750	+17.05078125	+2064	+6.88183594	-10.34472656	-0.53613281	+38.78173828	-1.97753906	-53.34960938	+1384
+1457971142.14369990	+8.68798828	-7.00927734	-0.45703125	+49.74609375	-1.49414063	-56.49169922	+2892	+8.46826172	-6.20947266	-0.31201172	+4.24072266	-13.71093750	+17.05078125	+2064	+6.88183594	-10.34472656	-0.53613281	+38.78173828	-1.97753906	-53.34960938	+1384
+1457971142.15200000	+8.68798828	-7.00927734	-0.45703125	+49.74609375	-1.49414063	-56.46972656	+2892	+8.46826172	-6.20947266	-0.31201172	+4.24072266	-13.71093750	+17.07275391	+2064	+6.88183594	-10.34472656	-0.53173828	+38.78173828	-1.95556641	-53.34960938	+1384
+1457971142.16039990	+8.68798828	-7.00927734	-0.45703125	+49.74609375	-1.49414063	-56.46972656	+2892	+8.46826172	-6.20947266	-0.31201172	+4.24072266	-13.68896484	+17.09472656	+2064	+6.88183594	-10.34472656	-0.53173828	+38.78173828	-1.95556641	-53.34960938	+1384
+1457971142.16870000	+8.68798828	-7.01367188	-0.45703125	+49.74609375	-1.49414063	-56.46972656	+2888	+8.46826172	-6.20947266	-0.31201172	+4.26269531	-13.68896484	+17.11669922	+2064	+6.88623047	-10.34472656	-0.53173828	+38.78173828	-1.95556641	-53.34960938	+1384
+1457971142.17700000	+8.68798828	-7.01367188	-0.45703125	+49.74609375	-1.49414063	-56.44775391	+2888	+8.46826172	-6.20947266	-0.31201172	+4.26269531	-13.68896484	+17.16064453	+2064	+6.88623047	-10.34472656	-0.53173828	+38.80371094	-1.95556641	-53.37158203	+1384
+1457971142.18530010	+8.68798828	-7.01367188	-0.46142578	+49.76806641	-1.49414063	-56.42578125	+2888	+8.46826172	-6.20947266	-0.31640625	+4.28466797	-13.71093750	+17.18261719	+2064	+6.88623047	-10.34472656	-0.52734375	+38.80371094	-1.93359375	-53.37158203	+1384
+1457971142.18950010	+8.68798828	-7.01367188	-0.46142578	+49.76806641	-1.49414063	-56.42578125	+2888	+8.46826172	-6.20947266	-0.31640625	+4.28466797	-13.71093750	+17.18261719	+2064	+6.88623047	-10.34472656	-0.52734375	+38.80371094	-1.93359375	-53.39355469	+1384
+1457971142.19370010	+8.68798828	-7.01367188	-0.46142578	+49.76806641	-1.49414063	-56.40380859	+2888	+8.46386719	-6.20947266	-0.31640625	+4.28466797	-13.71093750	+17.20458984	+2064	+6.89062500	-10.34472656	-0.52734375	+38.80371094	-1.93359375	-53.39355469	+1384
+1457971142.19779990	+8.68798828	-7.01367188	-0.46142578	+49.79003906	-1.47216797	-56.40380859	+2888	+8.46386719	-6.20947266	-0.31640625	+4.30664063	-13.71093750	+17.20458984	+2064	+6.89062500	-10.34472656	-0.52734375	+38.80371094	-1.91162109	-53.39355469	+1384
+1457971142.20199990	+8.68798828	-7.01367188	-0.46142578	+49.79003906	-1.47216797	-56.40380859	+2888	+8.46386719	-6.21386719	-0.31640625	+4.30664063	-13.71093750	+17.20458984	+2064	+6.89062500	-10.34472656	-0.52734375	+38.82568359	-1.91162109	-53.39355469	+1384
+1457971142.20619990	+8.68798828	-7.01367188	-0.46142578	+49.81201172	-1.47216797	-56.38183594	+2888	+8.46386719	-6.21386719	-0.31640625	+4.32861328	-13.71093750	+17.20458984	+2064	+6.89062500	-10.34912109	-0.52734375	+38.82568359	-1.91162109	-53.39355469	+1388
+1457971142.21030000	+8.68798828	-7.01806641	-0.46582031	+49.83398438	-1.45019531	-56.38183594	+2888	+8.46386719	-6.21386719	-0.31640625	+4.35058594	-13.71093750	+17.20458984	+2064	+6.89062500	-10.34912109	-0.52734375	+38.82568359	-1.88964844	-53.39355469	+1388
+1457971142.21450000	+8.68359375	-7.01806641	-0.46582031	+49.85595703	-1.45019531	-56.38183594	+2888	+8.46386719	-6.21386719	-0.31640625	+4.35058594	-13.71093750	+17.20458984	+2060	+6.89062500	-10.34912109	-0.52734375	+38.80371094	-1.86767578	-53.39355469	+1388
+1457971142.21869990	+8.68359375	-7.01806641	-0.47021484	+49.87792969	-1.42822266	-56.35986328	+2888	+8.46386719	-6.21386719	-0.32080078	+4.37255859	-13.73291016	+17.18261719	+2060	+6.89062500	-10.34912109	-0.52734375	+38.80371094	-1.84570313	-53.39355469	+1388
+1457971142.22280000	+8.68359375	-7.01806641	-0.47021484	+49.92187500	-1.40625000	-56.35986328	+2884	+8.46386719	-6.21386719	-0.32080078	+4.39453125	-13.73291016	+17.16064453	+2060	+6.88623047	-10.35351563	-0.52734375	+38.80371094	-1.82373047	-53.39355469	+1388
+1457971142.23120000	+8.67919922	-7.02246094	-0.48339844	+50.03173828	-1.29638672	-56.35986328	+2884	+8.45947266	-6.21826172	-0.32519531	+4.46044922	-13.73291016	+17.09472656	+2064	+6.88623047	-10.35791016	-0.53173828	+38.75976563	-1.73583984	-53.37158203	+1388
+1457971142.23530010	+8.67919922	-7.02685547	-0.48779297	+50.07568359	-1.25244141	-56.33789063	+2884	+8.45947266	-6.21826172	-0.32958984	+4.48242188	-13.73291016	+17.05078125	+2064	+6.88183594	-10.36230469	-0.53613281	+38.73779297	-1.66992188	-53.34960938	+1388
+1457971142.23950000	+8.67480469	-7.03125000	-0.49658203	+50.18554688	-1.14257813	-56.33789063	+2884	+8.45507813	-6.22265625	-0.33398438	+4.54833984	-13.71093750	+16.96289063	+2064	+6.87744141	-10.37109375	-0.54052734	+38.71582031	-1.56005859	-53.32763672	+1388
+1457971142.24359990	+8.67041016	-7.03564453	-0.50537109	+50.27343750	-1.05468750	-56.33789063	+2884	+8.45507813	-6.22705078	-0.33837891	+4.61425781	-13.71093750	+16.85302734	+2068	+6.87744141	-10.37548828	-0.54052734	+38.69384766	-1.47216797	-53.30566406	+1388
+1457971142.24780010	+8.67041016	-7.04003906	-0.51416016	+50.36132813	-0.94482422	-56.33789063	+2880	+8.45068359	-6.23144531	-0.34716797	+4.68017578	-13.71093750	+16.74316406	+2068	+6.87304688	-10.37988281	-0.54492188	+38.67187500	-1.36230469	-53.26171875	+1388
+1457971142.25200010	+8.66601563	-7.04443359	-0.52734375	+50.51513672	-0.81298828	-56.31591797	+2880	+8.44189453	-6.24023438	-0.36035156	+4.81201172	-13.66699219	+16.50146484	+2072	+6.86865234	-10.39306641	-0.54931641	+38.62792969	-1.18652344	-53.23974609	+1388
+1457971142.25609990	+8.66162109	-7.05322266	-0.53613281	+50.62500000	-0.70312500	-56.29394531	+2876	+8.43750000	-6.24902344	-0.37353516	+4.92187500	-13.64501953	+16.30371094	+2076	+6.86865234	-10.39746094	-0.55371094	+38.62792969	-1.03271484	-53.19580078	+1388
+1457971142.26449990	+8.65722656	-7.06201172	-0.55810547	+50.91064453	-0.52734375	-56.22802734	+2868	+8.42431641	-6.26220703	-0.39990234	+5.18554688	-13.60107422	+15.84228516	+2080	+6.87744141	-10.41503906	-0.55371094	+38.67187500	-0.68115234	-53.17382813	+1384
+1457971142.26860000	+8.65722656	-7.07080078	-0.56689453	+51.06445313	-0.43945313	-56.20605469	+2864	+8.41992188	-6.26660156	-0.41308594	+5.31738281	-13.60107422	+15.60058594	+2076	+6.88183594	-10.41943359	-0.55371094	+38.71582031	-0.52734375	-53.19580078	+1380
+1457971142.27280000	+8.65283203	-7.07519531	-0.58007813	+51.21826172	-0.39550781	-56.14013672	+2860	+8.41113281	-6.27539063	-0.42626953	+5.40527344	-13.57910156	+15.42480469	+2076	+6.88623047	-10.42822266	-0.55371094	+38.78173828	-0.37353516	-53.21777344	+1380
+1457971142.28110000	+8.64843750	-7.08398438	-0.60205078	+51.63574219	-0.28564453	-56.03027344	+2844	+8.39794922	-6.28417969	-0.45263672	+5.73486328	-13.62304688	+14.98535156	+2068	+6.89941406	-10.43701172	-0.54931641	+38.91357422	-0.06591797	-53.28369141	+1376
+1457971142.28950000	+8.64404297	-7.09716797	-0.63720703	+52.09716797	-0.24169922	-55.87646484	+2828	+8.38476563	-6.28857422	-0.48339844	+6.06445313	-13.68896484	+14.58984375	+2060	+6.91699219	-10.45019531	-0.55810547	+39.06738281	+0.15380859	-53.34960938	+1376
+1457971142.29780010	+8.63964844	-7.10156250	-0.66796875	+52.58056641	-0.26367188	-55.76660156	+2812	+8.37597656	-6.29296875	-0.51416016	+6.48193359	-13.88671875	+14.19433594	+2048	+6.93017578	-10.45898438	-0.57128906	+39.22119141	+0.32958984	-53.50341797	+1376
+1457971142.30200000	+8.63525391	-7.11474609	-0.68554688	+52.73437500	-0.24169922	-55.74462891	+2800	+8.36718750	-6.29736328	-0.53613281	+6.74560547	-13.99658203	+13.90869141	+2044	+6.93896484	-10.46337891	-0.58447266	+39.28710938	+0.41748047	-53.56933594	+1376
+1457971142.30609990	+8.63964844	-7.11914063	-0.69873047	+52.95410156	-0.26367188	-55.78857422	+2788	+8.36279297	-6.29736328	-0.54492188	+7.03125000	-14.21630859	+13.64501953	+2032	+6.94335938	-10.47216797	-0.59326172	+39.30908203	+0.48339844	-53.70117188	+1372
+1457971142.31030010	+8.64404297	-7.11914063	-0.72949219	+53.19580078	-0.28564453	-55.70068359	+2776	+8.35839844	-6.29736328	-0.57568359	+7.27294922	-14.30419922	+13.49121094	+2028	+6.94775391	-10.48095703	-0.61523438	+39.30908203	+0.50537109	-53.76708984	+1376
+1457971142.31450010	+8.64404297	-7.14111328	-0.75146484	+53.19580078	-0.26367188	-55.74462891	+2768	+8.35400391	-6.30175781	-0.60205078	+7.55859375	-14.45800781	+13.18359375	+2020	+6.95214844	-10.49414063	-0.65039063	+39.28710938	+0.57128906	-53.83300781	+1376
+1457971142.31859990	+8.64843750	-7.14550781	-0.76904297	+53.32763672	-0.26367188	-55.89843750	+2752	+8.34960938	-6.30175781	-0.61523438	+7.91015625	-14.76562500	+12.83203125	+2008	+6.96093750	-10.50292969	-0.67236328	+39.22119141	+0.59326172	-53.98681641	+1376
+1457971142.32279990	+8.66162109	-7.15429688	-0.80859375	+53.48144531	-0.30761719	-55.87646484	+2740	+8.34960938	-6.30615234	-0.65917969	+8.23974609	-14.87548828	+12.65625000	+2004	+6.96533203	-10.51611328	-0.71191406	+39.15527344	+0.59326172	-54.05273438	+1376
+1457971142.32690000	+8.66162109	-7.18505859	-0.83935547	+53.30566406	-0.24169922	-56.03027344	+2732	+8.34521484	-6.31054688	-0.68994141	+8.59130859	-15.09521484	+12.26074219	+1996	+6.96972656	-10.53808594	-0.77343750	+38.97949219	+0.61523438	-54.16259766	+1376
+1457971142.33110000	+8.67041016	-7.19384766	-0.86132813	+53.30566406	-0.21972656	-56.29394531	+2712	+8.34082031	-6.31054688	-0.71630859	+9.03076172	-15.44677734	+11.82128906	+1984	+6.97412109	-10.55126953	-0.80859375	+38.80371094	+0.61523438	-54.40429688	+1372
+1457971142.33530000	+8.69238281	-7.20703125	-0.90966797	+53.30566406	-0.21972656	-56.38183594	+2696	+8.34521484	-6.31494141	-0.77343750	+9.44824219	-15.55664063	+11.55761719	+1980	+6.97851563	-10.56445313	-0.86572266	+38.64990234	+0.59326172	-54.47021484	+1376
+1457971142.33940010	+8.69677734	-7.24658203	-0.95361328	+52.97607422	-0.08789063	-56.62353516	+2680	+8.34082031	-6.32373047	-0.81738281	+9.88769531	-15.79833984	+11.03027344	+1976	+6.98291016	-10.59082031	-0.92285156	+38.40820313	+0.63720703	-54.58007813	+1376
+1457971142.34780000	+8.74072266	-7.28613281	-1.05029297	+52.62451172	+0.00000000	-57.17285156	+2640	+8.34521484	-6.33251953	-0.92724609	+10.94238281	-16.28173828	+10.08544922	+1956	+7.00048828	-10.61718750	-1.04150391	+37.94677734	+0.65917969	-54.90966797	+1384
+1457971142.35190010	+8.75390625	-7.33007813	-1.10742188	+52.16308594	+0.15380859	-57.50244141	+2620	+8.34082031	-6.34570313	-0.99316406	+11.46972656	-16.47949219	+9.44824219	+1948	+7.00488281	-10.64355469	-1.11621094	+37.63916016	+0.70312500	-55.04150391	+1392
+1457971142.35610010	+8.78027344	-7.35644531	-1.16015625	+51.83349609	+0.28564453	-57.91992188	+2592	+8.34082031	-6.34570313	-1.05029297	+12.12890625	-16.78710938	+8.78906250	+1936	+7.01806641	-10.65673828	-1.17773438	+37.37548828	+0.74707031	-55.30517578	+1396
+1457971142.36030010	+8.81103516	-7.38281250	-1.23046875	+51.50390625	+0.37353516	-58.24951172	+2568	+8.35400391	-6.35449219	-1.13378906	+12.81005859	-16.89697266	+8.26171875	+1932	+7.03564453	-10.66992188	-1.25683594	+37.11181641	+0.76904297	-55.50292969	+1404
+1457971142.36439990	+8.83300781	-7.43115234	-1.30078125	+50.97656250	+0.54931641	-58.66699219	+2544	+8.34521484	-6.36767578	-1.21289063	+13.40332031	-17.05078125	+7.53662109	+1924	+7.04882813	-10.69189453	-1.33154297	+36.80419922	+0.87890625	-55.74462891	+1412
+1457971142.36859990	+8.85937500	-7.46191406	-1.37109375	+50.55908203	+0.70312500	-59.10644531	+2520	+8.34960938	-6.36767578	-1.29199219	+14.17236328	-17.27050781	+6.78955078	+1912	+7.06640625	-10.70507813	-1.40185547	+36.49658203	+0.96679688	-56.05224609	+1420
+1457971142.37280010	+8.89453125	-7.49267578	-1.45458984	+50.14160156	+0.85693359	-59.52392578	+2500	+8.35839844	-6.36767578	-1.39306641	+15.00732422	-17.35839844	+6.15234375	+1904	+7.08837891	-10.72265625	-1.48974609	+36.21093750	+1.03271484	-56.29394531	+1428
+1457971142.37690000	+8.92089844	-7.53662109	-1.53808594	+49.59228516	+1.03271484	-59.94140625	+2484	+8.35400391	-6.38525391	-1.48974609	+15.66650391	-17.42431641	+5.36132813	+1896	+7.10595703	-10.74023438	-1.57324219	+35.90332031	+1.16455078	-56.57958984	+1440
+1457971142.38109990	+8.95605469	-7.56738281	-1.63037109	+49.13085938	+1.20849609	-60.38085938	+2468	+8.35839844	-6.37646484	-1.58642578	+16.52343750	-17.53417969	+4.61425781	+1884	+7.13671875	-10.74902344	-1.65673828	+35.63964844	+1.25244141	-56.90917969	+1448
+1457971142.38529990	+8.99121094	-7.60253906	-1.72265625	+48.66943359	+1.36230469	-60.86425781	+2452	+8.37597656	-6.37207031	-1.69628906	+17.44628906	-17.57812500	+3.86718750	+1872	+7.16308594	-10.75781250	-1.74462891	+35.37597656	+1.34033203	-57.23876953	+1456
+1457971142.38940000	+9.02197266	-7.64208984	-1.81933594	+48.14208984	+1.51611328	-61.32568359	+2440	+8.37158203	-6.38525391	-1.80615234	+18.10546875	-17.57812500	+3.09814453	+1860	+7.18945313	-10.77099609	-1.83251953	+35.06835938	+1.47216797	-57.59033203	+1464
+1457971142.39360000	+9.05712891	-7.66845703	-1.92041016	+47.68066406	+1.69189453	-61.76513672	+2428	+8.37597656	-6.37207031	-1.92480469	+18.98437500	-17.55615234	+2.37304688	+1848	+7.22021484	-10.77539063	-1.92480469	+34.82666016	+1.58203125	-57.91992188	+1472
+1457971142.39770010	+9.10107422	-7.69482422	-2.01708984	+47.24121094	+1.82373047	-62.31445313	+2412	+8.39355469	-6.35888672	-2.03906250	+19.97314453	-17.60009766	+1.56005859	+1832	+7.25537109	-10.77978516	-2.01708984	+34.56298828	+1.66992188	-58.31542969	+1480
+1457971142.40190010	+9.13623047	-7.72998047	-2.11816406	+46.71386719	+1.95556641	-62.79785156	+2400	+8.39355469	-6.37646484	-2.15771484	+20.63232422	-17.53417969	+0.74707031	+1816	+7.28613281	-10.78857422	-2.10498047	+34.25537109	+1.75781250	-58.71093750	+1484
+1457971142.40610000	+9.17578125	-7.75195313	-2.23681641	+46.29638672	+2.10937500	-63.19335938	+2392	+8.40234375	-6.35009766	-2.28955078	+21.51123047	-17.44628906	+0.04394531	+1808	+7.32128906	-10.78857422	-2.20166016	+33.99169922	+1.86767578	-59.06250000	+1492
+1457971142.41020010	+9.22412109	-7.77392578	-2.33349609	+45.83496094	+2.21923828	-63.78662109	+2380	+8.42871094	-6.33251953	-2.40380859	+22.50000000	-17.49023438	-0.81298828	+1800	+7.35644531	-10.78857422	-2.29833984	+33.70605469	+1.93359375	-59.45800781	+1496
+1457971142.41440010	+9.26367188	-7.80029297	-2.43896484	+45.28564453	+2.28515625	-64.27001953	+2368	+8.43310547	-6.33691406	-2.53125000	+23.11523438	-17.38037109	-1.62597656	+1784	+7.39160156	-10.78857422	-2.39941406	+33.37646484	+1.97753906	-59.83154297	+1504
+1457971142.41860010	+9.30761719	-7.81347656	-2.56201172	+44.86816406	+2.39501953	-64.66552734	+2364	+8.44628906	-6.31054688	-2.67187500	+23.92822266	-17.22656250	-2.30712891	+1784	+7.42675781	-10.77978516	-2.50488281	+33.09082031	+2.04345703	-60.16113281	+1512
+1457971142.42269990	+9.36035156	-7.82666016	-2.64990234	+44.40673828	+2.41699219	-65.32470703	+2352	+8.48144531	-6.28417969	-2.78613281	+24.91699219	-17.24853516	-3.27392578	+1780	+7.46630859	-10.77099609	-2.60595703	+32.78320313	+2.02148438	-60.55664063	+1516
+1457971142.42689990	+9.40429688	-7.84863281	-2.75537109	+43.83544922	+2.41699219	-65.85205078	+2344	+8.49462891	-6.28417969	-2.91357422	+25.55419922	-17.11669922	-4.10888672	+1768	+7.50146484	-10.76660156	-2.70703125	+32.40966797	+2.02148438	-60.95214844	+1520
+1457971142.43109990	+9.45703125	-7.85302734	-2.87402344	+43.37402344	+2.46093750	-66.29150391	+2344	+8.51660156	-6.24462891	-3.05859375	+26.36718750	-16.91894531	-4.79003906	+1776	+7.53662109	-10.74902344	-2.81689453	+32.08007813	+2.02148438	-61.28173828	+1532
+1457971142.43940000	+9.57128906	-7.87500000	-3.04980469	+42.23144531	+2.30712891	-67.58789063	+2336	+8.58251953	-6.19628906	-3.29589844	+28.05908203	-16.80908203	-6.65771484	+1768	+7.60693359	-10.72705078	-3.02343750	+31.24511719	+1.86767578	-62.07275391	+1548
+1457971142.44359990	+9.63720703	-7.87060547	-3.16406250	+41.70410156	+2.24121094	-68.04931641	+2340	+8.61328125	-6.15673828	-3.43652344	+28.91601563	-16.58935547	-7.38281250	+1780	+7.64648438	-10.70068359	-3.13769531	+30.89355469	+1.77978516	-62.38037109	+1560
+1457971142.44770000	+9.70312500	-7.87060547	-3.23437500	+41.08886719	+2.06542969	-68.81835938	+2336	+8.66162109	-6.11279297	-3.54199219	+29.92675781	-16.56738281	-8.43750000	+1780	+7.69042969	-10.67871094	-3.23876953	+30.45410156	+1.60400391	-62.77587891	+1572
+1457971142.45190000	+9.76904297	-7.87500000	-3.32226563	+40.38574219	+1.84570313	-69.43359375	+2340	+8.69677734	-6.08203125	-3.66503906	+30.69580078	-16.45751953	-9.29443359	+1784	+7.72558594	-10.65673828	-3.34863281	+29.97070313	+1.42822266	-63.12744141	+1588
+1457971142.45610000	+9.83935547	-7.86181641	-3.41894531	+39.77050781	+1.64794922	-69.96093750	+2348	+8.73632813	-6.02929688	-3.81005859	+31.57470703	-16.21582031	-9.97558594	+1796	+7.76953125	-10.62158203	-3.46289063	+29.57519531	+1.20849609	-63.45703125	+1608
+1457971142.46020010	+9.91406250	-7.85742188	-3.48046875	+39.06738281	+1.34033203	-70.77392578	+2352	+8.78906250	-5.98095703	-3.90673828	+32.62939453	-16.19384766	-11.05224609	+1800	+7.81347656	-10.59521484	-3.55957031	+29.11376953	+0.94482422	-63.89648438	+1624
+1457971142.46440010	+9.99316406	-7.84863281	-3.55517578	+38.29833984	+0.96679688	-71.45507813	+2360	+8.83740234	-5.94140625	-4.02539063	+33.46435547	-16.08398438	-11.88720703	+1804	+7.85302734	-10.56445313	-3.66064453	+28.63037109	+0.63720703	-64.33593750	+1644
+1457971142.46860000	+10.07226563	-7.83544922	-3.63867188	+37.59521484	+0.63720703	-72.02636719	+2376	+8.88574219	-5.87548828	-4.15722656	+34.38720703	-15.88623047	-12.59033203	+1820	+7.90576172	-10.52050781	-3.76611328	+28.23486328	+0.30761719	-64.68750000	+1668
+1457971142.47270010	+10.15576172	-7.82226563	-3.69140625	+36.82617188	+0.19775391	-72.81738281	+2384	+8.94726563	-5.81835938	-4.24511719	+35.44189453	-15.86425781	-13.64501953	+1828	+7.96289063	-10.48095703	-3.86279297	+27.79541016	-0.06591797	-65.17089844	+1692
+1457971142.47690010	+10.23486328	-7.80468750	-3.75292969	+36.03515625	-0.28564453	-73.47656250	+2400	+9.00878906	-5.76123047	-4.35937500	+36.27685547	-15.79833984	-14.41406250	+1840	+8.01123047	-10.44140625	-3.95947266	+27.31201172	-0.48339844	-65.61035156	+1716
+1457971142.48099990	+10.32275391	-7.78710938	-3.82763672	+35.26611328	-0.74707031	-74.06982422	+2416	+9.06152344	-5.69091797	-4.48242188	+37.17773438	-15.64453125	-15.07324219	+1856	+8.07275391	-10.38867188	-4.06054688	+26.96044922	-0.94482422	-65.98388672	+1744
+1457971142.48519990	+10.40625000	-7.76953125	-3.87597656	+34.43115234	-1.29638672	-74.81689453	+2428	+9.13183594	-5.62500000	-4.56591797	+38.12255859	-15.66650391	-16.08398438	+1868	+8.13427734	-10.34033203	-4.14843750	+26.54296875	-1.47216797	-66.46728516	+1768
+1457971142.48939990	+10.48974609	-7.73876953	-3.92431641	+33.64013672	-1.91162109	-75.45410156	+2440	+9.19775391	-5.55908203	-4.66699219	+38.89160156	-15.66650391	-16.83105469	+1884	+8.19140625	-10.28759766	-4.23193359	+26.10351563	-1.99951172	-66.97265625	+1792
+1457971142.49350000	+10.57763672	-7.71240234	-3.99023438	+32.82714844	-2.48291016	-75.98144531	+2460	+9.26367188	-5.47998047	-4.78125000	+39.72656250	-15.57861328	-17.51220703	+1900	+8.26171875	-10.22167969	-4.32421875	+25.79589844	-2.59277344	-67.39013672	+1824
+1457971142.49770000	+10.66552734	-7.68603516	-4.02539063	+32.01416016	-3.14208984	-76.68457031	+2468	+9.33398438	-5.40527344	-4.85156250	+40.53955078	-15.68847656	-18.47900391	+1912	+8.33642578	-10.16455078	-4.39453125	+25.44433594	-3.22998047	-67.93945313	+1848
+1457971142.50190000	+10.75341797	-7.64648438	-4.06933594	+31.24511719	-3.84521484	-77.25585938	+2484	+9.40869141	-5.33056641	-4.94384766	+41.19873047	-15.77636719	-19.18212891	+1928	+8.41113281	-10.09863281	-4.46923828	+25.09277344	-3.88916016	-68.46679688	+1872
+1457971142.50600000	+10.83691406	-7.61572266	-4.12207031	+30.45410156	-4.48242188	-77.73925781	+2496	+9.47900391	-5.25146484	-5.04492188	+41.85791016	-15.77636719	-19.81933594	+1948	+8.49023438	-10.02832031	-4.55273438	+24.80712891	-4.57031250	-68.86230469	+1896
+1457971142.51440000	+11.00830078	-7.54101563	-4.18798828	+28.91601563	-5.91064453	-78.79394531	+2512	+9.63281250	-5.09326172	-5.18554688	+43.04443359	-16.06201172	-21.35742188	+1972	+8.64404297	-9.88769531	-4.68457031	+24.21386719	-6.02050781	-69.87304688	+1932
+1457971142.51850010	+11.09179688	-7.50146484	-4.24072266	+28.14697266	-6.56982422	-79.14550781	+2520	+9.71191406	-5.00976563	-5.27343750	+43.54980469	-16.17187500	-21.97265625	+1984	+8.72753906	-9.80859375	-4.76367188	+23.97216797	-6.74560547	-70.22460938	+1952
+1457971142.52270010	+11.17529297	-7.46191406	-4.25830078	+27.37792969	-7.31689453	-79.65087891	+2524	+9.79101563	-4.93066406	-5.32617188	+44.03320313	-16.36962891	-22.80761719	+1992	+8.81103516	-9.72949219	-4.81640625	+23.73046875	-7.53662109	-70.70800781	+1968
+1457971142.52690010	+11.25878906	-7.40917969	-4.28466797	+26.67480469	-8.10791016	-80.02441406	+2528	+9.87011719	-4.84277344	-5.39208984	+44.45068359	-16.61132813	-23.42285156	+2000	+8.89013672	-9.64599609	-4.87353516	+23.44482422	-8.32763672	-71.14746094	+1976
+1457971142.53099990	+11.34228516	-7.36523438	-4.32421875	+25.94970703	-8.78906250	-80.28808594	+2532	+9.95361328	-4.75927734	-5.46679688	+44.84619141	-16.74316406	-24.01611328	+2008	+8.97363281	-9.55810547	-4.93945313	+23.24707031	-9.07470703	-71.45507813	+1992
+1457971142.53520010	+11.42578125	-7.32128906	-4.33300781	+25.22460938	-9.55810547	-80.70556641	+2532	+10.03710938	-4.67578125	-5.50634766	+45.24169922	-16.98486328	-24.80712891	+2012	+9.06152344	-9.47460938	-4.99218750	+23.02734375	-9.86572266	-71.87255859	+1996
+1457971142.53940010	+11.50927734	-7.25976563	-4.34619141	+24.56542969	-10.37109375	-80.92529297	+2536	+10.12500000	-4.57910156	-5.55908203	+45.61523438	-17.27050781	-25.37841797	+2020	+9.14062500	-9.38671875	-5.04052734	+22.76367188	-10.67871094	-72.24609375	+2004
+1457971142.54349990	+11.59716797	-7.20703125	-4.37255859	+23.86230469	-11.07421875	-81.05712891	+2536	+10.20849609	-4.49121094	-5.61621094	+45.94482422	-17.44628906	-25.92773438	+2024	+9.22412109	-9.29443359	-5.10644531	+22.56591797	-11.40380859	-72.44384766	+2012
+1457971142.54769990	+11.67626953	-7.14990234	-4.37695313	+23.18115234	-11.84326172	-81.29882813	+2536	+10.29199219	-4.39892578	-5.65136719	+46.29638672	-17.70996094	-26.63085938	+2024	+9.30322266	-9.20214844	-5.15478516	+22.34619141	-12.17285156	-72.70751953	+2016
+1457971142.55180000	+11.75976563	-7.08398438	-4.38134766	+22.50000000	-12.65625000	-81.40869141	+2540	+10.38427734	-4.29345703	-5.68652344	+46.64794922	-17.99560547	-27.20214844	+2028	+9.37792969	-9.10546875	-5.19873047	+22.08251953	-12.91992188	-72.97119141	+2020
+1457971142.55600000	+11.84326172	-7.01806641	-4.39453125	+21.84082031	-13.38134766	-81.43066406	+2540	+10.47216797	-4.19677734	-5.72607422	+46.99951172	-18.21533203	-27.79541016	+2032	+9.45703125	-9.00439453	-5.25585938	+21.88476563	-13.62304688	-73.10302734	+2032
+1457971142.56020000	+11.92675781	-6.95214844	-4.38134766	+21.20361328	-14.21630859	-81.56250000	+2548	+10.56445313	-4.10009766	-5.74365234	+47.37304688	-18.52294922	-28.52050781	+2036	+9.53613281	-8.90332031	-5.29541016	+21.68701172	-14.39208984	-73.30078125	+2036
+1457971142.56430010	+12.01025391	-6.87744141	-4.37255859	+20.58837891	-15.05126953	-81.56250000	+2556	+10.65673828	-3.98583984	-5.76562500	+47.74658203	-18.85253906	-29.13574219	+2040	+9.60644531	-8.80664063	-5.33496094	+21.42333984	-15.13916016	-73.49853516	+2044
+1457971142.56850000	+12.09375000	-6.80273438	-4.37255859	+19.95117188	-15.79833984	-81.49658203	+2564	+10.75341797	-3.88476563	-5.79199219	+48.12011719	-19.11621094	-29.75097656	+2044	+9.68554688	-8.70117188	-5.38769531	+21.18164063	-15.77636719	-73.52050781	+2056
+1457971142.57270000	+12.17285156	-6.73242188	-4.35058594	+19.33593750	-16.58935547	-81.49658203	+2576	+10.85009766	-3.77490234	-5.79638672	+48.51562500	-19.40185547	-30.47607422	+2056	+9.76464844	-8.59570313	-5.41845703	+20.98388672	-16.47949219	-73.65234375	+2064
+1457971142.57680010	+12.25195313	-6.64892578	-4.33740234	+18.72070313	-17.38037109	-81.40869141	+2592	+10.94677734	-3.65625000	-5.80517578	+48.93310547	-19.75341797	-31.06933594	+2068	+9.83496094	-8.49462891	-5.45800781	+20.69824219	-17.16064453	-73.71826172	+2076
+1457971142.58520010	+12.41455078	-6.48632813	-4.30224609	+17.46826172	-18.91845703	-81.10107422	+2628	+11.14013672	-3.43212891	-5.80957031	+49.65820313	-20.36865234	-32.40966797	+2096	+9.99316406	-8.27490234	-5.52832031	+20.23681641	-18.50097656	-73.74023438	+2112
+1457971142.58929990	+12.48486328	-6.39843750	-4.27587891	+16.85302734	-19.73144531	-80.94726563	+2648	+11.23681641	-3.30908203	-5.80517578	+50.05371094	-20.76416016	-33.02490234	+2112	+10.06347656	-8.16503906	-5.55468750	+19.95117188	-19.16015625	-73.71826172	+2128
+1457971142.59349990	+12.56396484	-6.31494141	-4.25390625	+16.23779297	-20.47851563	-80.72753906	+2672	+11.33789063	-3.19921875	-5.80078125	+50.38330078	-21.09375000	-33.66210938	+2128	+10.13818359	-8.05078125	-5.58984375	+19.70947266	-19.77539063	-73.60839844	+2148
+1457971142.59770010	+12.64306641	-6.22705078	-4.22314453	+15.64453125	-21.24755859	-80.55175781	+2696	+11.43457031	-3.08496094	-5.77880859	+50.73486328	-21.46728516	-34.36523438	+2148	+10.22607422	-7.94091797	-5.60302734	+19.48974609	-20.50048828	-73.63037109	+2168
+1457971142.60180000	+12.71777344	-6.13476563	-4.19238281	+15.05126953	-22.03857422	-80.33203125	+2724	+11.53125000	-2.96191406	-5.76562500	+51.06445313	-21.88476563	-34.91455078	+2164	+10.30078125	-7.83105469	-5.62060547	+19.20410156	-21.18164063	-73.58642578	+2184
+1457971142.60599990	+12.78808594	-6.05566406	-4.16601563	+14.39208984	-22.76367188	-80.06835938	+2752	+11.63232422	-2.85205078	-5.75683594	+51.30615234	-22.23632813	-35.48583984	+2180	+10.38427734	-7.71679688	-5.65136719	+18.94042969	-21.81884766	-73.43261719	+2204
+1457971142.61019990	+12.86279297	-5.97216797	-4.13525391	+13.75488281	-23.48876953	-79.80468750	+2780	+11.72460938	-2.74218750	-5.73046875	+51.56982422	-22.60986328	-36.12304688	+2196	+10.47216797	-7.60693359	-5.65576172	+18.69873047	-22.54394531	-73.36669922	+2224
+1457971142.61430000	+12.92871094	-5.88427734	-4.10449219	+13.11767578	-24.21386719	-79.47509766	+2804	+11.81689453	-2.61914063	-5.71289063	+51.85546875	-23.02734375	-36.60644531	+2212	+10.55126953	-7.49267578	-5.66894531	+18.41308594	-23.22509766	-73.25683594	+2240
+1457971142.61850000	+12.99902344	-5.80078125	-4.08251953	+12.43652344	-24.91699219	-79.12353516	+2832	+11.90917969	-2.51806641	-5.69091797	+51.98730469	-23.42285156	-37.11181641	+2224	+10.63476563	-7.37402344	-5.68212891	+18.12744141	-23.92822266	-73.03710938	+2260
+1457971142.62270000	+13.06933594	-5.72167969	-4.04736328	+11.75537109	-25.64208984	-78.75000000	+2856	+11.99707031	-2.41259766	-5.66015625	+52.14111328	-23.81835938	-37.66113281	+2236	+10.72265625	-7.25976563	-5.68212891	+17.88574219	-24.69726563	-72.92724609	+2272
+1457971142.62680010	+13.13085938	-5.63378906	-4.01220703	+11.11816406	-26.36718750	-78.37646484	+2884	+12.08496094	-2.29394531	-5.63378906	+52.36083984	-24.27978516	-38.10058594	+2252	+10.80175781	-7.14550781	-5.68212891	+17.60009766	-25.46630859	-72.77343750	+2284
+1457971142.63100000	+13.19677734	-5.55468750	-3.97705078	+10.39306641	-27.09228516	-77.95898438	+2908	+12.17724609	-2.19726563	-5.60742188	+52.44873047	-24.69726563	-38.56201172	+2264	+10.88525391	-7.02685547	-5.68652344	+17.31445313	-26.19140625	-72.55371094	+2296
+1457971142.63509990	+13.26269531	-5.47998047	-3.94189453	+9.71191406	-27.79541016	-77.56347656	+2932	+12.26074219	-2.09619141	-5.57666016	+52.55859375	-25.11474609	-39.02343750	+2272	+10.97753906	-6.91259766	-5.67773438	+17.05078125	-27.00439453	-72.42187500	+2312
+1457971142.63930010	+13.32421875	-5.39208984	-3.90673828	+9.05273438	-28.49853516	-77.08007813	+2952	+12.34423828	-1.98193359	-5.54589844	+52.75634766	-25.59814453	-39.39697266	+2284	+11.06103516	-6.79833984	-5.67333984	+16.76513672	-27.77343750	-72.24609375	+2320
+1457971142.64759990	+13.44287109	-5.23828125	-3.83642578	+7.58056641	-29.83886719	-76.02539063	+2988	+12.50683594	-1.78857422	-5.47558594	+52.91015625	-26.43310547	-40.25390625	+2300	+11.22802734	-6.56542969	-5.66015625	+16.21582031	-29.35546875	-71.78466797	+2336
+1457971142.65179990	+13.49560547	-5.15478516	-3.79248047	+6.89941406	-30.54199219	-75.49804688	+3008	+12.58593750	-1.67431641	-5.43164063	+53.08593750	-26.96044922	-40.67138672	+2312	+11.30712891	-6.45117188	-5.64697266	+15.90820313	-30.12451172	-71.58691406	+2340
+1457971142.65599990	+13.55273438	-5.07568359	-3.75292969	+6.17431641	-31.24511719	-74.90478516	+3024	+12.66503906	-1.57763672	-5.38330078	+53.19580078	-27.44384766	-41.11083984	+2324	+11.38183594	-6.33691406	-5.63818359	+15.62255859	-30.89355469	-71.34521484	+2348
+1457971142.66010000	+13.60546875	-4.99658203	-3.70898438	+5.44921875	-31.92626953	-74.33349609	+3044	+12.73974609	-1.48095703	-5.33496094	+53.32763672	-27.92724609	-41.52832031	+2332	+11.46533203	-6.21826172	-5.62060547	+15.35888672	-31.70654297	-71.12548828	+2352
+1457971142.66430000	+13.65820313	-4.90429688	-3.65625000	+4.81201172	-32.67333984	-73.71826172	+3060	+12.81884766	-1.36669922	-5.28222656	+53.54736328	-28.49853516	-41.98974609	+2344	+11.54003906	-6.10400391	-5.59863281	+15.09521484	-32.54150391	-70.94970703	+2356
+1457971142.66849990	+13.70654297	-4.82519531	-3.60791016	+4.13085938	-33.37646484	-73.10302734	+3080	+12.89794922	-1.27001953	-5.22509766	+53.72314453	-29.02587891	-42.47314453	+2356	+11.61474609	-5.99414063	-5.58544922	+14.83154297	-33.31054688	-70.75195313	+2360
+1457971142.67260000	+13.75488281	-4.74609375	-3.55957031	+3.47167969	-34.05761719	-72.48779297	+3096	+12.97265625	-1.16455078	-5.16357422	+53.92089844	-29.53125000	-42.97851563	+2372	+11.69384766	-5.87988281	-5.56347656	+14.63378906	-34.07958984	-70.55419922	+2368
+1457971142.67680000	+13.80322266	-4.64941406	-3.49804688	+2.87841797	-34.78271484	-71.82861328	+3116	+13.04736328	-1.05468750	-5.09765625	+54.22851563	-30.12451172	-43.50585938	+2388	+11.75976563	-5.76562500	-5.54150391	+14.39208984	-34.84863281	-70.37841797	+2372
+1457971142.68100000	+13.84716797	-4.56591797	-3.44531250	+2.24121094	-35.48583984	-71.16943359	+3136	+13.12207031	-0.95361328	-5.02734375	+54.44824219	-30.71777344	-44.05517578	+2404	+11.83007813	-5.65576172	-5.52832031	+14.15039063	-35.57373047	-70.18066406	+2380
+1457971142.68510010	+13.89111328	-4.48242188	-3.38818359	+1.62597656	-36.16699219	-70.51025391	+3156	+13.18798828	-0.85253906	-4.95263672	+54.68994141	-31.28906250	-44.60449219	+2420	+11.90478516	-5.54150391	-5.50634766	+13.95263672	-36.32080078	-70.00488281	+2388
+1457971142.69350000	+13.97021484	-4.30664063	-3.25634766	+0.48339844	-37.70507813	-69.23583984	+3208	+13.32861328	-0.63720703	-4.79003906	+55.32714844	-32.56347656	-45.81298828	+2460	+12.03662109	-5.32617188	-5.45361328	+13.57910156	-37.81494141	-69.74121094	+2404
+1457971142.69759990	+14.00976563	-4.21875000	-3.19042969	-0.06591797	-38.43017578	-68.59863281	+3236	+13.39892578	-0.53613281	-4.70214844	+55.65673828	-33.20068359	-46.45019531	+2480	+12.10693359	-5.21630859	-5.42285156	+13.44726563	-38.58398438	-69.63134766	+2420
+1457971142.70590000	+14.08447266	-4.04296875	-3.04541016	-1.07666016	-39.96826172	-67.30224609	+3292	+13.53076172	-0.32958984	-4.52636719	+56.33789063	-34.54101563	-47.70263672	+2520	+12.23876953	-5.00976563	-5.36572266	+13.11767578	-40.05615234	-69.43359375	+2448
+1457971142.71009990	+14.11962891	-3.95947266	-2.97949219	-1.58203125	-40.64941406	-66.68701172	+3320	+13.59228516	-0.23730469	-4.43408203	+56.64550781	-35.17822266	-48.31787109	+2536	+12.30468750	-4.90869141	-5.33056641	+13.02978516	-40.80322266	-69.36767578	+2464
+1457971142.71429990	+14.15039063	-3.87597656	-2.90917969	-2.06542969	-41.39648438	-66.07177734	+3352	+13.65380859	-0.12744141	-4.34619141	+57.04101563	-35.88134766	-48.93310547	+2560	+12.37060547	-4.80761719	-5.29980469	+12.89794922	-41.52832031	-69.25781250	+2480
+1457971142.71840000	+14.18115234	-3.80126953	-2.83886719	-2.61474609	-42.14355469	-65.45654297	+3384	+13.71093750	-0.04394531	-4.24951172	+57.30468750	-36.56250000	-49.54833984	+2576	+12.42773438	-4.71533203	-5.26904297	+12.72216797	-42.23144531	-69.14794922	+2496
+1457971142.72260000	+14.21191406	-3.73095703	-2.77294922	-3.14208984	-42.82470703	-64.84130859	+3412	+13.76806641	+0.03955078	-4.16162109	+57.56835938	-37.22167969	-50.14160156	+2592	+12.49365234	-4.61865234	-5.22949219	+12.59033203	-43.00048828	-69.08203125	+2516
+1457971142.72680000	+14.23828125	-3.65185547	-2.70263672	-3.62548828	-43.57177734	-64.22607422	+3444	+13.82080078	+0.13623047	-4.06933594	+57.91992188	-37.92480469	-50.69091797	+2608	+12.55517578	-4.52197266	-5.18994141	+12.45849609	-43.79150391	-68.97216797	+2532
+1457971142.73090000	+14.26464844	-3.58593750	-2.63671875	-4.15283203	-44.29687500	-63.61083984	+3472	+13.87353516	+0.20654297	-3.97705078	+58.18359375	-38.60595703	-51.26220703	+2624	+12.61230469	-4.43408203	-5.15039063	+12.28271484	-44.51660156	-68.86230469	+2548
+1457971142.73510000	+14.29541016	-3.52001953	-2.57519531	-4.68017578	-44.95605469	-63.01757813	+3496	+13.92626953	+0.27685547	-3.89355469	+58.38134766	-39.24316406	-51.78955078	+2636	+12.67822266	-4.35058594	-5.10644531	+12.12890625	-45.28564453	-68.81835938	+2568
+1457971142.73930000	+14.32177734	-3.45410156	-2.51367188	-5.18554688	-45.61523438	-62.40234375	+3524	+13.97021484	+0.36035156	-3.81445313	+58.66699219	-39.90234375	-52.22900391	+2648	+12.73535156	-4.25830078	-5.07128906	+11.93115234	-46.01074219	-68.59863281	+2584
+1457971142.74760010	+14.37011719	-3.34423828	-2.39941406	-6.30615234	-46.80175781	-61.17187500	+3568	+14.05810547	+0.47460938	-3.66064453	+58.93066406	-41.13281250	-53.10791016	+2668	+12.84521484	-4.10449219	-4.99218750	+11.44775391	-47.41699219	-68.24707031	+2608
+1457971142.75180010	+14.38769531	-3.28710938	-2.34667969	-6.85546875	-47.39501953	-60.55664063	+3584	+14.09765625	+0.54052734	-3.58593750	+59.12841797	-41.74804688	-53.48144531	+2680	+12.89794922	-4.01660156	-4.95263672	+11.18408203	-48.12011719	-67.96142578	+2620
+1457971142.75589990	+14.40966797	-3.24316406	-2.29833984	-7.44873047	-47.96630859	-59.91943359	+3604	+14.13720703	+0.58886719	-3.51562500	+59.23828125	-42.36328125	-53.89892578	+2688	+12.94628906	-3.94628906	-4.91308594	+10.87646484	-48.80126953	-67.67578125	+2628
+1457971142.76009990	+14.43164063	-3.19482422	-2.24560547	-8.08593750	-48.51562500	-59.28222656	+3616	+14.17236328	+0.63281250	-3.44970703	+59.30419922	-42.93457031	-54.22851563	+2700	+12.99462891	-3.87158203	-4.87353516	+10.56884766	-49.48242188	-67.43408203	+2636
+1457971142.76430010	+14.44921875	-3.14648438	-2.19287109	-8.67919922	-49.06494141	-58.62304688	+3632	+14.20751953	+0.68554688	-3.38818359	+59.43603516	-43.52783203	-54.58007813	+2712	+13.04296875	-3.79687500	-4.83398438	+10.26123047	-50.14160156	-67.06054688	+2640
+1457971142.76840000	+14.46679688	-3.10693359	-2.14453125	-9.29443359	-49.59228516	-57.96386719	+3644	+14.24267578	+0.72509766	-3.32226563	+59.52392578	-44.09912109	-54.95361328	+2720	+13.08691406	-3.73095703	-4.79882813	+9.88769531	-50.75683594	-66.73095703	+2644
+1457971142.77259990	+14.48437500	-3.06738281	-2.10058594	-9.88769531	-50.09765625	-57.32666016	+3656	+14.27343750	+0.76904297	-3.26513672	+59.61181641	-44.60449219	-55.26123047	+2732	+13.13085938	-3.66503906	-4.76367188	+9.58007813	-51.37207031	-66.42333984	+2648
+1457971142.77679990	+14.50195313	-3.02343750	-2.05664063	-10.48095703	-50.55908203	-56.66748047	+3668	+14.30419922	+0.81298828	-3.20361328	+59.74365234	-45.15380859	-55.59082031	+2744	+13.17480469	-3.59472656	-4.72851563	+9.22851563	-51.94335938	-66.00585938	+2652
+1457971142.78090000	+14.51513672	-2.98828125	-2.01708984	-11.11816406	-51.02050781	-56.00830078	+3676	+14.33496094	+0.84814453	-3.14648438	+59.83154297	-45.70312500	-55.94238281	+2752	+13.21435547	-3.53320313	-4.69775391	+8.83300781	-52.47070313	-65.58837891	+2656
+1457971142.78510000	+14.52832031	-2.95312500	-1.97314453	-11.73339844	-51.48193359	-55.34912109	+3688	+14.36132813	+0.88769531	-3.08496094	+59.94140625	-46.20849609	-56.29394531	+2768	+13.25390625	-3.47167969	-4.66699219	+8.48144531	-52.97607422	-65.21484375	+2656
+1457971142.78920010	+14.54150391	-2.91357422	-1.92480469	-12.34863281	-51.96533203	-54.66796875	+3700	+14.38769531	+0.92724609	-3.02343750	+60.11718750	-46.75781250	-56.71142578	+2784	+13.28906250	-3.40576172	-4.63183594	+8.15185547	-53.52539063	-64.81933594	+2660
+1457971142.79340000	+14.55468750	-2.87841797	-1.87646484	-12.94189453	-52.44873047	-54.00878906	+3712	+14.41406250	+0.96240234	-2.95751953	+60.33691406	-47.30712891	-57.15087891	+2800	+13.32861328	-3.35302734	-4.60107422	+7.82226563	-54.00878906	-64.46777344	+2660
+1457971142.80170010	+14.58544922	-2.80371094	-1.78417969	-14.10644531	-53.39355469	-52.69042969	+3736	+14.47119141	+1.04150391	-2.83007813	+60.77636719	-48.33984375	-58.00781250	+2832	+13.40332031	-3.23437500	-4.53515625	+7.27294922	-54.97558594	-63.83056641	+2668
+1457971142.80590010	+14.59863281	-2.77294922	-1.74023438	-14.67773438	-53.83300781	-52.07519531	+3752	+14.49755859	+1.08105469	-2.76855469	+61.06201172	-48.88916016	-58.46923828	+2848	+13.44287109	-3.19042969	-4.50878906	+6.98730469	-55.39306641	-63.54492188	+2672
+1457971142.81010010	+14.60742188	-2.73779297	-1.69189453	-15.16113281	-54.27246094	-51.52587891	+3764	+14.51953125	+1.12060547	-2.69824219	+61.36962891	-49.41650391	-58.97460938	+2864	+13.47802734	-3.14208984	-4.47802734	+6.78955078	-55.81054688	-63.32519531	+2676
+1457971142.81419990	+14.62060547	-2.69824219	-1.64794922	-15.62255859	-54.71191406	-50.93261719	+3780	+14.54589844	+1.16894531	-2.62353516	+61.76513672	-49.96582031	-59.47998047	+2884	+13.51318359	-3.08935547	-4.44287109	+6.59179688	-56.22802734	-63.06152344	+2680
+1457971142.81839990	+14.63378906	-2.66308594	-1.60400391	-16.10595703	-55.15136719	-50.33935547	+3796	+14.57226563	+1.20410156	-2.55322266	+62.11669922	-50.51513672	-59.98535156	+2900	+13.54833984	-3.04101563	-4.41210938	+6.39404297	-56.60156250	-62.81982422	+2688
+1457971142.82259990	+14.64697266	-2.63232422	-1.55566406	-16.56738281	-55.59082031	-49.79003906	+3812	+14.59423828	+1.24365234	-2.48291016	+62.44628906	-51.04248047	-60.49072266	+2920	+13.58349609	-2.99267578	-4.38134766	+6.24023438	-56.97509766	-62.62207031	+2696
+1457971142.82670000	+14.66015625	-2.59716797	-1.50732422	-17.00683594	-56.03027344	-49.21875000	+3824	+14.61621094	+1.28320313	-2.41259766	+62.86376953	-51.61376953	-61.01806641	+2936	+13.61865234	-2.94433594	-4.35058594	+6.10839844	-57.34863281	-62.42431641	+2704
+1457971142.83090000	+14.67333984	-2.56640625	-1.45898438	-17.40234375	-56.46972656	-48.71337891	+3840	+14.64257813	+1.32275391	-2.33789063	+63.28125000	-52.18505859	-61.54541016	+2956	+13.64941406	-2.90917969	-4.31982422	+5.95458984	-57.72216797	-62.27050781	+2708
+1457971142.83509990	+14.68652344	-2.53564453	-1.41943359	-17.77587891	-56.86523438	-48.25195313	+3856	+14.66455078	+1.35791016	-2.27197266	+63.63281250	-52.73437500	-62.00683594	+2968	+13.68457031	-2.86962891	-4.28906250	+5.82275391	-58.07373047	-62.16064453	+2716
+1457971142.83920000	+14.69970703	-2.50048828	-1.37988281	-18.10546875	-57.23876953	-47.74658203	+3872	+14.68652344	+1.39746094	-2.20605469	+64.05029297	-53.28369141	-62.46826172	+2984	+13.71972656	-2.83007813	-4.25830078	+5.69091797	-58.42529297	-61.96289063	+2724
+1457971142.84340000	+14.71289063	-2.47412109	-1.34033203	-18.45703125	-57.61230469	-47.28515625	+3884	+14.70410156	+1.42822266	-2.14013672	+64.42382813	-53.85498047	-62.92968750	+2996	+13.75048828	-2.79492188	-4.22753906	+5.51513672	-58.73291016	-61.78710938	+2728
+1457971142.85170010	+14.73486328	-2.41699219	-1.27441406	-19.02832031	-58.31542969	-46.42822266	+3908	+14.73486328	+1.49414063	-2.02587891	+65.06103516	-54.99755859	-63.67675781	+3020	+13.80322266	-2.71582031	-4.17919922	+5.25146484	-59.30419922	-61.41357422	+2740
+1457971142.85590000	+14.74365234	-2.39501953	-1.23486328	-19.35791016	-58.68896484	-45.98876953	+3916	+14.74804688	+1.51171875	-1.96435547	+65.36865234	-55.61279297	-64.07226563	+3032	+13.82519531	-2.68505859	-4.15283203	+5.07568359	-59.61181641	-61.21582031	+2748
+1457971142.85999990	+14.75244141	-2.37304688	-1.21289063	-19.64355469	-58.97460938	-45.59326172	+3924	+14.75683594	+1.52929688	-1.92480469	+65.43457031	-56.16210938	-64.22607422	+3040	+13.84716797	-2.65429688	-4.13085938	+4.83398438	-59.87548828	-60.97412109	+2748
+1457971142.86420010	+14.76123047	-2.35107422	-1.18652344	-19.92919922	-59.34814453	-45.17578125	+3932	+14.77001953	+1.55126953	-1.88085938	+65.67626953	-56.77734375	-64.48974609	+3048	+13.86914063	-2.61914063	-4.10888672	+4.63623047	-60.18310547	-60.71044922	+2752
+1457971142.86840010	+14.77001953	-2.33349609	-1.15576172	-20.21484375	-59.72167969	-44.80224609	+3940	+14.77880859	+1.56005859	-1.83691406	+65.87402344	-57.41455078	-64.77539063	+3056	+13.89111328	-2.59277344	-4.08691406	+4.41650391	-60.49072266	-60.49072266	+2756
+1457971142.87249990	+14.77441406	-2.31591797	-1.14697266	-20.41259766	-59.98535156	-44.51660156	+3944	+14.77880859	+1.56884766	-1.81494141	+65.85205078	-57.98583984	-64.81933594	+3060	+13.90429688	-2.57080078	-4.06933594	+4.17480469	-60.71044922	-60.22705078	+2756
+1457971142.87669990	+14.77880859	-2.29394531	-1.13378906	-20.61035156	-60.31494141	-44.18701172	+3948	+14.78320313	+1.58203125	-1.78417969	+65.98388672	-58.64501953	-64.95117188	+3064	+13.92187500	-2.54003906	-4.05615234	+3.93310547	-60.97412109	-59.94140625	+2760
+1457971142.88089990	+14.77880859	-2.28515625	-1.11621094	-20.85205078	-60.66650391	-43.87939453	+3952	+14.78759766	+1.58203125	-1.75341797	+66.02783203	-59.30419922	-65.06103516	+3068	+13.93505859	-2.51367188	-4.03857422	+3.69140625	-61.23779297	-59.65576172	+2760
+1457971142.88500000	+14.77441406	-2.27197266	-1.11181641	-21.02783203	-60.93017578	-43.65966797	+3952	+14.78320313	+1.58203125	-1.74023438	+65.87402344	-59.91943359	-64.95117188	+3072	+13.94384766	-2.48730469	-4.03417969	+3.40576172	-61.43554688	-59.34814453	+2760
+1457971142.88920000	+14.77441406	-2.25878906	-1.09423828	-21.20361328	-61.34765625	-43.37402344	+3952	+14.77880859	+1.58203125	-1.71826172	+65.89599609	-60.62255859	-65.01708984	+3076	+13.95263672	-2.46093750	-4.02099609	+3.18603516	-61.69921875	-59.10644531	+2760
+1457971142.89750000	+14.76562500	-2.23242188	-1.07226563	-21.42333984	-62.11669922	-43.00048828	+3960	+14.77441406	+1.56445313	-1.68310547	+65.74218750	-62.05078125	-65.01708984	+3092	+13.96582031	-2.42138672	-3.99462891	+2.74658203	-62.22656250	-58.68896484	+2760
+1457971142.90170000	+14.76123047	-2.21923828	-1.06347656	-21.48925781	-62.53417969	-42.82470703	+3960	+14.77441406	+1.55566406	-1.66552734	+65.67626953	-62.79785156	-64.97314453	+3096	+13.97460938	-2.39941406	-3.98583984	+2.52685547	-62.51220703	-58.49121094	+2760
+1457971142.90590000	+14.75683594	-2.20605469	-1.05029297	-21.53320313	-62.97363281	-42.71484375	+3964	+14.77001953	+1.55126953	-1.64794922	+65.58837891	-63.52294922	-64.92919922	+3104	+13.98779297	-2.38183594	-3.97265625	+2.37304688	-62.77587891	-58.31542969	+2764
+1457971142.91000010	+14.75244141	-2.19287109	-1.04150391	-21.48925781	-63.39111328	-42.69287109	+3964	+14.76123047	+1.54248047	-1.62597656	+65.54443359	-64.31396484	-64.92919922	+3108	+13.99218750	-2.35986328	-3.96386719	+2.26318359	-62.99560547	-58.20556641	+2764
+1457971142.91420010	+14.74804688	-2.17968750	-1.02832031	-21.42333984	-63.85253906	-42.64892578	+3968	+14.75683594	+1.53808594	-1.60400391	+65.50048828	-65.08300781	-64.88525391	+3116	+13.99658203	-2.34228516	-3.95507813	+2.17529297	-63.21533203	-58.13964844	+2764
+1457971142.91840000	+14.74365234	-2.16210938	-1.01513672	-21.31347656	-64.31396484	-42.64892578	+3968	+14.75244141	+1.53369141	-1.58203125	+65.43457031	-65.87402344	-64.79736328	+3124	+14.00537109	-2.32470703	-3.95068359	+2.08740234	-63.43505859	-58.07373047	+2764
+1457971142.92249990	+14.73486328	-2.14892578	-0.99755859	-21.13769531	-64.81933594	-42.71484375	+3972	+14.75244141	+1.52490234	-1.54687500	+65.45654297	-66.73095703	-64.86328125	+3132	+14.00976563	-2.30712891	-3.93750000	+2.06542969	-63.67675781	-58.07373047	+2768
+1457971142.92670010	+14.73046875	-2.12695313	-0.97558594	-20.93994141	-65.39062500	-42.78076172	+3976	+14.74804688	+1.52050781	-1.52050781	+65.39062500	-67.54394531	-64.79736328	+3136	+14.01855469	-2.29394531	-3.92431641	+2.04345703	-63.91845703	-58.07373047	+2768
+1457971142.93090010	+14.73046875	-2.10498047	-0.95361328	-20.63232422	-65.91796875	-42.95654297	+3980	+14.74804688	+1.52050781	-1.48974609	+65.32470703	-68.37890625	-64.68750000	+3144	+14.02734375	-2.27636719	-3.91552734	+2.06542969	-64.13818359	-58.13964844	+2772
+1457971142.93499990	+14.73486328	-2.08300781	-0.93164063	-20.23681641	-66.46728516	-43.17626953	+3984	+14.75244141	+1.51611328	-1.45019531	+65.43457031	-69.25781250	-64.77539063	+3148	+14.04052734	-2.26318359	-3.89355469	+2.17529297	-64.37988281	-58.27148438	+2776
+1457971142.93919990	+14.73486328	-2.06103516	-0.90966797	-19.79736328	-66.99462891	-43.46191406	+3984	+14.75244141	+1.52050781	-1.41503906	+65.34667969	-70.09277344	-64.62158203	+3152	+14.04931641	-2.24560547	-3.88476563	+2.24121094	-64.55566406	-58.35937500	+2776
+1457971142.94330000	+14.73925781	-2.03906250	-0.89208984	-19.29199219	-67.50000000	-43.81347656	+3988	+14.75244141	+1.52929688	-1.38427734	+65.21484375	-70.94970703	-64.40185547	+3160	+14.06250000	-2.23242188	-3.87597656	+2.32910156	-64.70947266	-58.46923828	+2776
+1457971142.94750000	+14.73925781	-2.01708984	-0.87011719	-18.69873047	-68.04931641	-44.27490234	+3988	+14.75683594	+1.53808594	-1.34472656	+65.14892578	-71.82861328	-64.24804688	+3164	+14.06689453	-2.21484375	-3.86279297	+2.46093750	-64.86328125	-58.62304688	+2776
+1457971142.95580010	+14.73925781	-1.97314453	-0.82177734	-17.33642578	-69.14794922	-45.30761719	+3988	+14.76123047	+1.55126953	-1.27441406	+64.55566406	-73.54248047	-63.43505859	+3168	+14.08447266	-2.18847656	-3.84082031	+2.70263672	-65.06103516	-58.88671875	+2780
+1457971142.96000000	+14.74365234	-1.94677734	-0.80419922	-16.45751953	-69.63134766	-45.98876953	+3984	+14.76562500	+1.55126953	-1.24365234	+64.16015625	-74.42138672	-62.95166016	+3172	+14.08886719	-2.17529297	-3.82763672	+2.81250000	-65.19287109	-59.01855469	+2780
+1457971142.96420000	+14.74804688	-1.92480469	-0.78662109	-15.55664063	-70.15869141	-46.71386719	+3980	+14.76562500	+1.56005859	-1.21289063	+63.56689453	-75.25634766	-62.24853516	+3172	+14.09765625	-2.15771484	-3.81884766	+2.87841797	-65.25878906	-59.08447266	+2776
+1457971142.96830010	+14.74804688	-1.90283203	-0.76904297	-14.54589844	-70.66406250	-47.57080078	+3976	+14.76562500	+1.56445313	-1.18212891	+62.90771484	-76.11328125	-61.43554688	+3172	+14.10205078	-2.14892578	-3.81005859	+2.96630859	-65.32470703	-59.19433594	+2776
+1457971142.97250010	+14.75244141	-1.88525391	-0.76025391	-13.40332031	-71.14746094	-48.58154297	+3972	+14.77001953	+1.57324219	-1.16015625	+61.89697266	-76.92626953	-60.29296875	+3172	+14.11083984	-2.14013672	-3.80126953	+3.03222656	-65.39062500	-59.28222656	+2776
+1457971142.97670010	+14.75244141	-1.86767578	-0.74707031	-12.21679688	-71.63085938	-49.65820313	+3964	+14.77001953	+1.58203125	-1.14257813	+60.68847656	-77.73925781	-58.93066406	+3172	+14.11523438	-2.12695313	-3.79687500	+3.05419922	-65.39062500	-59.30419922	+2772
+1457971142.98079990	+14.75244141	-1.85009766	-0.73388672	-10.96435547	-72.09228516	-50.80078125	+3960	+14.77001953	+1.57763672	-1.12500000	+59.23828125	-78.55224609	-57.39257813	+3168	+14.11523438	-2.11376953	-3.79687500	+3.05419922	-65.39062500	-59.30419922	+2768
+1457971142.98499990	+14.75244141	-1.83691406	-0.73388672	-9.58007813	-72.48779297	-52.07519531	+3948	+14.77001953	+1.57324219	-1.11621094	+57.32666016	-79.29931641	-55.39306641	+3164	+14.11523438	-2.10498047	-3.79248047	+3.01025391	-65.39062500	-59.26025391	+2764
+1457971142.98920010	+14.74804688	-1.82373047	-0.72949219	-8.15185547	-72.92724609	-53.43750000	+3940	+14.76562500	+1.56884766	-1.10742188	+55.21728516	-80.04638672	-53.19580078	+3164	+14.11523438	-2.09179688	-3.79248047	+2.96630859	-65.36865234	-59.21630859	+2760
+1457971142.99330000	+14.74365234	-1.81494141	-0.72949219	-6.59179688	-73.36669922	-54.95361328	+3932	+14.76123047	+1.56005859	-1.09863281	+52.86621094	-80.77148438	-50.80078125	+3160	+14.11083984	-2.08300781	-3.78808594	+2.90039063	-65.36865234	-59.15039063	+2760
+1457971142.99749990	+14.74365234	-1.80175781	-0.72949219	-4.87792969	-73.71826172	-56.60156250	+3924	+14.76123047	+1.55126953	-1.09863281	+49.79003906	-81.43066406	-47.68066406	+3160	+14.10644531	-2.07421875	-3.78808594	+2.79052734	-65.36865234	-59.04052734	+2752
+1457971143.00169990	+14.74365234	-1.79736328	-0.73388672	-3.14208984	-74.11376953	-58.33740234	+3912	+14.75683594	+1.53808594	-1.09863281	+46.29638672	-82.06787109	-44.14306641	+3160	+14.10644531	-2.06542969	-3.78369141	+2.68066406	-65.36865234	-58.93066406	+2748
+1457971143.00580000	+14.73925781	-1.79736328	-0.73388672	-1.25244141	-74.46533203	-60.24902344	+3904	+14.75244141	+1.52929688	-1.09863281	+42.45117188	-82.66113281	-40.27587891	+3156	+14.10205078	-2.06103516	-3.78369141	+2.54882813	-65.34667969	-58.79882813	+2744
+1457971143.01000000	+14.73486328	-1.79296875	-0.74267578	+0.79101563	-74.77294922	-62.29248047	+3892	+14.74804688	+1.51611328	-1.10302734	+38.07861328	-83.18847656	-35.85937500	+3156	+14.10205078	-2.05224609	-3.78369141	+2.39501953	-65.32470703	-58.66699219	+2740
+1457971143.01830010	+14.72167969	-1.78857422	-0.74707031	+5.18554688	-75.41015625	-66.77490234	+3876	+14.73486328	+1.48535156	-1.11181641	+27.48779297	-84.08935547	-25.35644531	+3152	+14.08886719	-2.03906250	-3.78808594	+2.10937500	-65.25878906	-58.38134766	+2736
+1457971143.02250000	+14.71728516	-1.78857422	-0.75146484	+7.60253906	-75.69580078	-69.23583984	+3868	+14.73046875	+1.47216797	-1.11621094	+21.26953125	-84.44091797	-19.18212891	+3152	+14.08447266	-2.03466797	-3.78808594	+1.93359375	-65.21484375	-58.20556641	+2732
+1457971143.02659990	+14.71289063	-1.78857422	-0.75146484	+10.12939453	-75.95947266	-71.82861328	+3860	+14.72607422	+1.45458984	-1.11621094	+14.41406250	-84.74853516	-12.39257813	+3156	+14.07568359	-2.03027344	-3.78808594	+1.77978516	-65.19287109	-58.05175781	+2728
+1457971143.03080010	+14.70849609	-1.78417969	-0.75585938	+12.83203125	-76.20117188	-74.57519531	+3848	+14.72167969	+1.44580078	-1.11621094	+7.20703125	-85.01220703	-5.18554688	+3152	+14.07128906	-2.02148438	-3.78369141	+1.62597656	-65.19287109	-57.91992188	+2724
+1457971143.03500010	+14.70410156	-1.78417969	-0.75146484	+15.71044922	-76.44287109	-77.49755859	+3844	+14.71728516	+1.44140625	-1.11621094	-0.35156250	-85.18798828	+2.35107422	+3148	+14.06689453	-2.01708984	-3.78369141	+1.47216797	-65.17089844	-57.78808594	+2720
+1457971143.03909990	+14.69970703	-1.77978516	-0.74707031	+18.61083984	-76.61865234	-80.44189453	+3836	+14.71728516	+1.42822266	-1.11181641	-8.28369141	-85.27587891	+10.21728516	+3148	+14.06250000	-2.01269531	-3.77929688	+1.34033203	-65.17089844	-57.67822266	+2720
+1457971143.04329990	+14.69970703	-1.77099609	-0.74707031	+21.55517578	-76.75048828	-83.38623047	+3828	+14.71728516	+1.42382813	-1.11181641	-16.25976563	-85.27587891	+18.14941406	+3144	+14.05810547	-2.00830078	-3.77929688	+1.20849609	-65.14892578	-57.54638672	+2716
+1457971143.04749990	+14.69531250	-1.75781250	-0.73828125	+24.69726563	-76.90429688	-86.50634766	+3824	+14.71728516	+1.41943359	-1.10302734	-23.99414063	-85.25390625	+25.88378906	+3144	+14.05371094	-1.99951172	-3.77490234	+1.09863281	-65.12695313	-57.45849609	+2712
+1457971143.05160000	+14.69531250	-1.74462891	-0.72509766	+27.79541016	-77.01416016	-89.60449219	+3816	+14.71289063	+1.41064453	-1.09423828	-31.55273438	-85.14404297	+33.35449219	+3140	+14.04931641	-1.99511719	-3.77050781	+1.01074219	-65.10498047	-57.39257813	+2712
+1457971143.05580000	+14.69091797	-1.73144531	-0.71630859	+30.87158203	-77.08007813	-92.68066406	+3812	+14.71289063	+1.41503906	-1.08105469	-38.58398438	-84.96826172	+40.36376953	+3140	+14.04492188	-1.98632813	-3.77050781	+0.96679688	-65.08300781	-57.32666016	+2712
+1457971143.05999990	+14.69091797	-1.71826172	-0.69433594	+34.10156250	-77.18994141	-95.88867188	+3804	+14.71728516	+1.41503906	-1.06787109	-45.04394531	-84.74853516	+46.80175781	+3140	+14.04492188	-1.97753906	-3.76611328	+0.92285156	-65.08300781	-57.28271484	+2708
+1457971143.06410000	+14.69091797	-1.70947266	-0.68554688	+36.93603516	-77.18994141	-98.74511719	+3800	+14.71728516	+1.41064453	-1.05908203	-50.86669922	-84.48486328	+52.55859375	+3140	+14.04052734	-1.96875000	-3.75732422	+0.87890625	-65.08300781	-57.28271484	+2708
+1457971143.06830000	+14.69531250	-1.68750000	-0.67236328	+39.74853516	-77.18994141	-101.51367188	+3792	+14.71728516	+1.41943359	-1.04589844	-55.96435547	-84.17724609	+57.63427734	+3136	+14.04052734	-1.95996094	-3.75292969	+0.87890625	-65.10498047	-57.28271484	+2704
+1457971143.07250000	+14.69531250	-1.66113281	-0.65039063	+42.67089844	-77.21191406	-104.37011719	+3788	+14.72167969	+1.42382813	-1.02392578	-60.73242188	-83.89160156	+62.40234375	+3136	+14.04052734	-1.95117188	-3.74414063	+0.90087891	-65.12695313	-57.32666016	+2704
+1457971143.07660010	+14.69531250	-1.64355469	-0.63720703	+45.10986328	-77.14599609	-106.76513672	+3784	+14.72607422	+1.42382813	-1.01074219	-64.53369141	-83.56201172	+66.11572266	+3136	+14.04492188	-1.94238281	-3.73974609	+0.94482422	-65.12695313	-57.37060547	+2704
+1457971143.08500000	+14.69531250	-1.61279297	-0.61083984	+49.61425781	-77.08007813	-111.26953125	+3772	+14.73046875	+1.43261719	-0.98437500	-70.62011719	-82.92480469	+72.09228516	+3132	+14.04492188	-1.92480469	-3.73095703	+1.01074219	-65.12695313	-57.43652344	+2696
+1457971143.08909990	+14.69091797	-1.59960938	-0.59765625	+51.39404297	-77.01416016	-113.07128906	+3764	+14.73046875	+1.43701172	-0.97998047	-72.83935547	-82.59521484	+74.20166016	+3128	+14.04492188	-1.91601563	-3.72656250	+1.05468750	-65.14892578	-57.48046875	+2692
+1457971143.09330010	+14.69091797	-1.58642578	-0.58886719	+53.06396484	-76.92626953	-114.78515625	+3756	+14.72607422	+1.44140625	-0.97119141	-74.86083984	-82.33154297	+76.13525391	+3124	+14.04492188	-1.90722656	-3.72216797	+1.07666016	-65.17089844	-57.54638672	+2688
+1457971143.09740000	+14.69091797	-1.57324219	-0.58007813	+54.68994141	-76.90429688	-116.43310547	+3748	+14.73046875	+1.44140625	-0.96240234	-76.79443359	-82.08984375	+77.98095703	+3124	+14.04492188	-1.90283203	-3.71777344	+1.09863281	-65.19287109	-57.59033203	+2684
+1457971143.10159990	+14.68652344	-1.56445313	-0.58007813	+55.81054688	-76.81640625	-117.57568359	+3740	+14.73046875	+1.44580078	-0.95800781	-78.09082031	-81.84814453	+79.16748047	+3120	+14.04492188	-1.89404297	-3.71777344	+1.07666016	-65.21484375	-57.61230469	+2680
+1457971143.10579990	+14.68652344	-1.55566406	-0.58007813	+56.82128906	-76.75048828	-118.65234375	+3732	+14.73046875	+1.44140625	-0.95361328	-79.32128906	-81.65039063	+80.24414063	+3116	+14.04052734	-1.88525391	-3.71337891	+1.07666016	-65.23681641	-57.61230469	+2676
+1457971143.10990000	+14.68212891	-1.55126953	-0.58447266	+57.67822266	-76.70654297	-119.55322266	+3724	+14.73046875	+1.44140625	-0.95800781	-80.28808594	-81.47460938	+81.10107422	+3108	+14.04052734	-1.88085938	-3.71777344	+1.03271484	-65.23681641	-57.61230469	+2668
+1457971143.11410000	+14.67333984	-1.54248047	-0.59326172	+58.29345703	-76.61865234	-120.21240234	+3716	+14.72607422	+1.44140625	-0.96240234	-80.92529297	-81.32080078	+81.58447266	+3108	+14.03613281	-1.87207031	-3.71777344	+0.96679688	-65.23681641	-57.56835938	+2664
+1457971143.11830000	+14.66455078	-1.54687500	-0.60205078	+58.79882813	-76.57470703	-120.82763672	+3708	+14.72167969	+1.43701172	-0.97119141	-81.54052734	-81.18896484	+82.04589844	+3104	+14.03173828	-1.86767578	-3.72216797	+0.87890625	-65.21484375	-57.50244141	+2660
+1457971143.12240000	+14.66015625	-1.55566406	-0.61523438	+59.15039063	-76.53076172	-121.28906250	+3704	+14.72167969	+1.43261719	-0.97998047	-81.93603516	-81.05712891	+82.28759766	+3104	+14.02734375	-1.86328125	-3.72656250	+0.74707031	-65.21484375	-57.39257813	+2656
+1457971143.12660000	+14.65576172	-1.56005859	-0.63281250	+59.47998047	-76.46484375	-121.68457031	+3700	+14.71728516	+1.42822266	-0.99316406	-82.41943359	-80.94726563	+82.59521484	+3104	+14.02294922	-1.85449219	-3.73095703	+0.59326172	-65.19287109	-57.28271484	+2652
+1457971143.13080000	+14.64697266	-1.56005859	-0.64599609	+59.80957031	-76.42089844	-122.05810547	+3692	+14.71289063	+1.42382813	-1.00195313	-82.88085938	-80.83740234	+82.90283203	+3104	+14.01416016	-1.85009766	-3.73974609	+0.43945313	-65.19287109	-57.15087891	+2648
+1457971143.13490010	+14.64257813	-1.56445313	-0.66796875	+60.00732422	-76.35498047	-122.32177734	+3688	+14.71289063	+1.41503906	-1.01513672	-83.21044922	-80.72753906	+83.07861328	+3104	+14.00976563	-1.84570313	-3.74414063	+0.28564453	-65.17089844	-56.99707031	+2644
+1457971143.13910010	+14.63818359	-1.56005859	-0.68994141	+60.24902344	-76.31103516	-122.56347656	+3684	+14.70849609	+1.41064453	-1.02832031	-83.62792969	-80.61767578	+83.29833984	+3104	+14.00097656	-1.83691406	-3.75292969	+0.10986328	-65.14892578	-56.84326172	+2644
+1457971143.14739990	+14.62939453	-1.57324219	-0.73388672	+60.60058594	-76.20117188	-123.00292969	+3676	+14.69970703	+1.40625000	-1.06347656	-84.13330078	-80.37597656	+83.49609375	+3108	+13.99218750	-1.82373047	-3.77490234	-0.24169922	-65.08300781	-56.46972656	+2640
+1457971143.15159990	+14.62500000	-1.57763672	-0.75585938	+60.84228516	-76.13525391	-123.26660156	+3672	+14.69531250	+1.40625000	-1.07666016	-84.61669922	-80.26611328	+83.82568359	+3108	+13.98339844	-1.81494141	-3.78369141	-0.41748047	-65.01708984	-56.31591797	+2640
+1457971143.15580010	+14.62500000	-1.56884766	-0.77343750	+61.14990234	-76.06933594	-123.55224609	+3668	+14.69091797	+1.40625000	-1.08984375	-85.10009766	-80.13427734	+84.19921875	+3108	+13.97900391	-1.80615234	-3.79687500	-0.59326172	-64.97314453	-56.11816406	+2640
+1457971143.15990000	+14.62500000	-1.56445313	-0.79101563	+61.58935547	-76.02539063	-123.96972656	+3664	+14.69091797	+1.41064453	-1.10742188	-85.60546875	-79.98046875	+84.55078125	+3108	+13.97460938	-1.79296875	-3.81005859	-0.74707031	-64.92919922	-55.96435547	+2640
+1457971143.16409990	+14.62500000	-1.55566406	-0.80859375	+62.00683594	-75.98144531	-124.36523438	+3656	+14.69091797	+1.41064453	-1.11621094	-86.22070313	-79.84863281	+85.05615234	+3112	+13.96582031	-1.78417969	-3.81884766	-0.87890625	-64.86328125	-55.83251953	+2636
+1457971143.16829990	+14.62939453	-1.54248047	-0.82617188	+62.46826172	-75.91552734	-124.73876953	+3652	+14.68652344	+1.42382813	-1.12939453	-86.81396484	-79.69482422	+85.56152344	+3112	+13.96142578	-1.77099609	-3.83203125	-0.96679688	-64.81933594	-55.70068359	+2636
+1457971143.17240000	+14.63378906	-1.52929688	-0.83496094	+63.06152344	-75.84960938	-125.24414063	+3648	+14.68652344	+1.43701172	-1.13818359	-87.36328125	-79.56298828	+86.02294922	+3116	+13.96142578	-1.75781250	-3.84521484	-1.01074219	-64.77539063	-55.63476563	+2636
+1457971143.17660000	+14.63818359	-1.51611328	-0.85253906	+63.39111328	-75.76171875	-125.52978516	+3644	+14.69091797	+1.45019531	-1.15136719	-87.86865234	-79.43115234	+86.44042969	+3116	+13.95703125	-1.74462891	-3.85839844	-1.03271484	-64.70947266	-55.59082031	+2636
+1457971143.18070010	+14.64257813	-1.49414063	-0.87011719	+63.78662109	-75.67382813	-125.81542969	+3640	+14.69091797	+1.47216797	-1.16455078	-88.30810547	-79.32128906	+86.83593750	+3120	+13.95703125	-1.73144531	-3.87597656	-1.03271484	-64.62158203	-55.56884766	+2636
+1457971143.18490000	+14.64697266	-1.47216797	-0.87890625	+64.42382813	-75.58593750	-126.34277344	+3636	+14.69091797	+1.48974609	-1.17333984	-88.92333984	-79.23339844	+87.42919922	+3124	+13.95703125	-1.71386719	-3.88916016	-0.96679688	-64.55566406	-55.59082031	+2636
+1457971143.18910000	+14.65576172	-1.45458984	-0.88769531	+64.81933594	-75.49804688	-126.71630859	+3632	+14.69091797	+1.51171875	-1.18212891	-89.38476563	-79.14550781	+87.82470703	+3124	+13.95263672	-1.69628906	-3.90673828	-0.87890625	-64.48974609	-55.67871094	+2636
+1457971143.19320010	+14.66455078	-1.42382813	-0.89648438	+65.30273438	-75.41015625	-127.08984375	+3628	+14.69531250	+1.53808594	-1.19091797	-89.80224609	-79.07958984	+88.22021484	+3128	+13.95263672	-1.67871094	-3.91992188	-0.72509766	-64.40185547	-55.81054688	+2636
+1457971143.19740010	+14.67333984	-1.39306641	-0.90527344	+65.83007813	-75.32226563	-127.50732422	+3624	+14.69970703	+1.56445313	-1.19970703	-90.30761719	-79.05761719	+88.70361328	+3128	+13.95263672	-1.66113281	-3.93750000	-0.52734375	-64.33593750	-55.96435547	+2632
+1457971143.20160010	+14.68212891	-1.36669922	-0.91845703	+66.13769531	-75.21240234	-127.72705078	+3620	+14.70410156	+1.59082031	-1.21728516	-90.37353516	-79.03564453	+88.76953125	+3132	+13.95703125	-1.63916016	-3.95947266	-0.28564453	-64.24804688	-56.20605469	+2632
+1457971143.20989990	+14.69970703	-1.30078125	-0.94921875	+66.70898438	-74.94873047	-128.10058594	+3612	+14.71289063	+1.65673828	-1.24804688	-90.50537109	-79.12353516	+88.96728516	+3140	+13.96142578	-1.59960938	-3.99902344	+0.30761719	-64.07226563	-56.75537109	+2628
+1457971143.21409990	+14.70849609	-1.27001953	-0.96679688	+66.86279297	-74.79492188	-128.18847656	+3608	+14.71728516	+1.68750000	-1.27001953	-90.19775391	-79.18945313	+88.68164063	+3144	+13.96582031	-1.57324219	-4.02978516	+0.74707031	-63.94042969	-57.12890625	+2632
+1457971143.21820000	+14.71728516	-1.23925781	-0.98437500	+66.97265625	-74.64111328	-128.23242188	+3604	+14.71728516	+1.71826172	-1.29638672	-89.86816406	-79.27734375	+88.35205078	+3144	+13.96582031	-1.54687500	-4.05615234	+1.12060547	-63.80859375	-57.45849609	+2628
+1457971143.22240000	+14.72167969	-1.20410156	-1.01074219	+66.99462891	-74.46533203	-128.16650391	+3600	+14.72167969	+1.74462891	-1.32275391	-89.51660156	-79.40917969	+88.00048828	+3148	+13.96582031	-1.52050781	-4.07812500	+1.47216797	-63.69873047	-57.76611328	+2628
+1457971143.22659990	+14.73046875	-1.17333984	-1.03271484	+67.01660156	-74.31152344	-128.10058594	+3596	+14.72607422	+1.77539063	-1.34912109	-88.87939453	-79.54101563	+87.40722656	+3152	+13.96582031	-1.49414063	-4.10888672	+1.86767578	-63.54492188	-58.13964844	+2624
+1457971143.23070000	+14.73925781	-1.13818359	-1.05908203	+67.01660156	-74.13574219	-128.03466797	+3592	+14.72607422	+1.80615234	-1.37988281	-88.24218750	-79.67285156	+86.79199219	+3156	+13.96142578	-1.46777344	-4.13964844	+2.24121094	-63.43505859	-58.44726563	+2624
+1457971143.23490000	+14.74365234	-1.10742188	-1.09423828	+66.81884766	-73.95996094	-127.77099609	+3588	+14.73046875	+1.83691406	-1.41943359	-87.29736328	-79.82666016	+85.86914063	+3160	+13.96142578	-1.44140625	-4.17041016	+2.57080078	-63.30322266	-58.73291016	+2620
+1457971143.23910000	+14.75244141	-1.07666016	-1.13378906	+66.53320313	-73.74023438	-127.39746094	+3584	+14.73046875	+1.87207031	-1.46777344	-86.00097656	-80.00244141	+84.61669922	+3168	+13.96142578	-1.41064453	-4.20556641	+2.92236328	-63.14941406	-58.99658203	+2620
+1457971143.24320010	+14.75683594	-1.04589844	-1.17333984	+66.22558594	-73.54248047	-127.02392578	+3584	+14.73046875	+1.90283203	-1.51171875	-84.66064453	-80.15625000	+83.29833984	+3172	+13.96142578	-1.38427734	-4.23632813	+3.20800781	-63.01757813	-59.19433594	+2616
+1457971143.24740000	+14.75683594	-1.01513672	-1.21728516	+65.83007813	-73.34472656	-126.56250000	+3580	+14.72607422	+1.92919922	-1.56445313	-83.10058594	-80.33203125	+81.76025391	+3180	+13.95703125	-1.35351563	-4.27148438	+3.47167969	-62.84179688	-59.37011719	+2616
+1457971143.25149990	+14.76123047	-0.98437500	-1.26562500	+65.45654297	-73.12500000	-126.12304688	+3576	+14.72167969	+1.95996094	-1.61718750	-81.40869141	-80.48583984	+80.09033203	+3184	+13.95263672	-1.32714844	-4.31103516	+3.71337891	-62.66601563	-59.52392578	+2616
+1457971143.25570010	+14.76123047	-0.95361328	-1.30957031	+65.10498047	-72.92724609	-125.70556641	+3572	+14.71728516	+1.98632813	-1.66992188	-79.69482422	-80.61767578	+78.42041016	+3192	+13.94384766	-1.29638672	-4.35058594	+3.93310547	-62.49023438	-59.65576172	+2612
+1457971143.25990010	+14.76562500	-0.92724609	-1.36230469	+64.64355469	-72.70751953	-125.17822266	+3572	+14.71289063	+2.01708984	-1.73144531	-77.78320313	-80.72753906	+76.50878906	+3200	+13.93945313	-1.27001953	-4.39013672	+4.10888672	-62.31445313	-59.76562500	+2612
+1457971143.26399990	+14.77001953	-0.89208984	-1.41943359	+64.18212891	-72.50976563	-124.62890625	+3568	+14.71289063	+2.04785156	-1.79296875	-75.71777344	-80.85937500	+74.50927734	+3208	+13.93505859	-1.23925781	-4.43408203	+4.28466797	-62.13867188	-59.85351563	+2608
+1457971143.27239990	+14.77441406	-0.83056641	-1.52490234	+63.41308594	-72.09228516	-123.70605469	+3560	+14.70410156	+2.11376953	-1.90722656	-71.74072266	-81.01318359	+70.64208984	+3224	+13.92626953	-1.17333984	-4.51318359	+4.70214844	-61.80908203	-60.05126953	+2608
+1457971143.27650000	+14.77880859	-0.79980469	-1.57763672	+62.99560547	-71.87255859	-123.22265625	+3556	+14.69531250	+2.14892578	-1.96875000	-69.67529297	-81.07910156	+68.64257813	+3236	+13.92626953	-1.13818359	-4.56152344	+4.92187500	-61.63330078	-60.18310547	+2604
+1457971143.28070000	+14.78320313	-0.76464844	-1.63037109	+62.62207031	-71.67480469	-122.76123047	+3552	+14.69091797	+2.18408203	-2.02587891	-67.60986328	-81.14501953	+66.64306641	+3244	+13.92187500	-1.10302734	-4.60107422	+5.11962891	-61.43554688	-60.27099609	+2604
+1457971143.28490000	+14.78759766	-0.72509766	-1.67871094	+62.31445313	-71.47705078	-122.36572266	+3548	+14.68652344	+2.22363281	-2.08300781	-65.72021484	-81.18896484	+64.84130859	+3252	+13.91748047	-1.07226563	-4.64941406	+5.31738281	-61.25976563	-60.38085938	+2600
+1457971143.28900000	+14.79199219	-0.68994141	-1.72265625	+62.09472656	-71.32324219	-122.10205078	+3544	+14.68652344	+2.25878906	-2.13134766	-64.00634766	-81.25488281	+63.19335938	+3260	+13.90869141	-1.04150391	-4.69335938	+5.55908203	-61.06201172	-60.57861328	+2596
+1457971143.29320000	+14.79638672	-0.65039063	-1.76660156	+61.94091797	-71.14746094	-121.86035156	+3536	+14.68212891	+2.30273438	-2.18408203	-62.27050781	-81.32080078	+61.56738281	+3268	+13.90869141	-1.00634766	-4.74169922	+5.82275391	-60.90820313	-60.75439453	+2592
+1457971143.29740000	+14.80517578	-0.60644531	-1.80615234	+61.91894531	-70.99365234	-121.75048828	+3532	+14.68652344	+2.34667969	-2.22363281	-60.88623047	-81.38671875	+60.27099609	+3276	+13.90869141	-0.96679688	-4.78125000	+6.10839844	-60.77636719	-60.95214844	+2588
+1457971143.30150010	+14.81396484	-0.56689453	-1.84570313	+61.85302734	-70.83984375	-121.64062500	+3524	+14.68652344	+2.38623047	-2.26757813	-59.41406250	-81.45263672	+58.90869141	+3280	+13.91308594	-0.93603516	-4.81640625	+6.41601563	-60.68847656	-61.21582031	+2584
+1457971143.30990000	+14.83154297	-0.47021484	-1.91601563	+61.96289063	-70.57617188	-121.50878906	+3512	+14.69531250	+2.49169922	-2.34228516	-56.68945313	-81.62841797	+56.44775391	+3292	+13.92187500	-0.86132813	-4.89111328	+7.14111328	-60.49072266	-61.80908203	+2572
+1457971143.31399990	+14.84033203	-0.42187500	-1.94238281	+62.09472656	-70.44433594	-121.57470703	+3500	+14.69531250	+2.54003906	-2.37744141	-55.41503906	-81.73828125	+55.30517578	+3296	+13.92187500	-0.82617188	-4.93066406	+7.53662109	-60.40283203	-62.16064453	+2564
+1457971143.31820010	+14.85351563	-0.37353516	-1.97314453	+62.27050781	-70.33447266	-121.66259766	+3492	+14.70410156	+2.59277344	-2.41259766	-54.14062500	-81.84814453	+54.14062500	+3300	+13.92626953	-0.79101563	-4.97021484	+7.93212891	-60.29296875	-62.51220703	+2560
+1457971143.32240010	+14.86230469	-0.32080078	-1.99951172	+62.46826172	-70.22460938	-121.79443359	+3484	+14.71289063	+2.64550781	-2.43896484	-53.04199219	-81.97998047	+53.17382813	+3304	+13.93066406	-0.75585938	-5.00537109	+8.30566406	-60.22705078	-62.84179688	+2552
+1457971143.32649990	+14.87548828	-0.27246094	-2.02148438	+62.73193359	-70.11474609	-121.99218750	+3476	+14.71728516	+2.69824219	-2.46533203	-51.96533203	-82.11181641	+52.20703125	+3308	+13.93505859	-0.72070313	-5.03613281	+8.72314453	-60.20507813	-63.21533203	+2540
+1457971143.33069990	+14.88427734	-0.21972656	-2.04345703	+62.99560547	-70.02685547	-122.18994141	+3464	+14.72607422	+2.75097656	-2.49609375	-50.86669922	-82.26562500	+51.21826172	+3308	+13.94384766	-0.68115234	-5.06689453	+9.16259766	-60.18310547	-63.63281250	+2532
+1457971143.33480000	+14.89746094	-0.16699219	-2.06982422	+63.28125000	-69.93896484	-122.40966797	+3456	+14.73486328	+2.80371094	-2.52246094	-49.76806641	-82.39746094	+50.22949219	+3312	+13.95263672	-0.64599609	-5.09765625	+9.60205078	-60.18310547	-64.02832031	+2524
+1457971143.33900000	+14.90625000	-0.11425781	-2.09179688	+63.47900391	-69.82910156	-122.54150391	+3444	+14.73925781	+2.86083984	-2.55322266	-48.53759766	-82.52929688	+49.13085938	+3316	+13.95703125	-0.60644531	-5.12841797	+10.04150391	-60.16113281	-64.40185547	+2516
+1457971143.34320000	+14.91503906	-0.06591797	-2.11816406	+63.67675781	-69.71923828	-122.67333984	+3436	+14.74365234	+2.91357422	-2.57958984	-47.26318359	-82.66113281	+47.96630859	+3316	+13.96582031	-0.56689453	-5.16357422	+10.45898438	-60.11718750	-64.75341797	+2508
+1457971143.34730010	+14.92382813	-0.01757813	-2.14892578	+63.83056641	-69.60937500	-122.76123047	+3424	+14.75244141	+2.96630859	-2.61035156	-45.90087891	-82.77099609	+46.71386719	+3320	+13.97021484	-0.52734375	-5.19433594	+10.83251953	-60.09521484	-65.08300781	+2500
+1457971143.35150000	+14.92822266	+0.03076172	-2.17968750	+63.98437500	-69.47753906	-122.84912109	+3416	+14.75244141	+3.01904297	-2.64550781	-44.49462891	-82.88085938	+45.41748047	+3324	+13.97460938	-0.48779297	-5.22949219	+11.20605469	-60.05126953	-65.39062500	+2492
+1457971143.35980010	+14.94140625	+0.11425781	-2.24560547	+64.09423828	-69.25781250	-122.95898438	+3396	+14.76123047	+3.09814453	-2.71582031	-41.44042969	-83.05664063	+42.42919922	+3332	+13.97900391	-0.41308594	-5.29101563	+11.84326172	-60.02929688	-65.91796875	+2476
+1457971143.36400010	+14.94580078	+0.15380859	-2.28515625	+64.00634766	-69.10400391	-122.82714844	+3388	+14.76562500	+3.14648438	-2.75976563	-39.72656250	-83.10058594	+40.78125000	+3340	+13.98339844	-0.37353516	-5.32617188	+12.10693359	-60.00732422	-66.11572266	+2468
+1457971143.36820010	+14.95019531	+0.19335938	-2.32470703	+63.91845703	-68.95019531	-122.71728516	+3376	+14.76562500	+3.18603516	-2.80371094	-37.94677734	-83.14453125	+39.06738281	+3348	+13.98339844	-0.33398438	-5.35693359	+12.39257813	-59.96337891	-66.33544922	+2460
+1457971143.37229990	+14.95458984	+0.22851563	-2.36425781	+63.80859375	-68.79638672	-122.60742188	+3368	+14.76562500	+3.22558594	-2.84765625	-36.14501953	-83.16650391	+37.30957031	+3352	+13.98779297	-0.29443359	-5.38769531	+12.63427734	-59.96337891	-66.53320313	+2452
+1457971143.37649990	+14.95898438	+0.26806641	-2.41259766	+63.58886719	-68.62060547	-122.32177734	+3360	+14.76123047	+3.26513672	-2.89599609	-34.14550781	-83.14453125	+35.35400391	+3364	+13.98779297	-0.25488281	-5.42724609	+12.83203125	-59.85351563	-66.64306641	+2448
+1457971143.38070010	+14.95898438	+0.30322266	-2.46093750	+63.32519531	-68.44482422	-122.03613281	+3356	+14.76123047	+3.30029297	-2.94433594	-32.12402344	-83.12255859	+33.35449219	+3372	+13.98779297	-0.21533203	-5.46679688	+13.00781250	-59.76562500	-66.73095703	+2444
+1457971143.38480000	+14.96337891	+0.33837891	-2.50488281	+63.12744141	-68.26904297	-121.83837891	+3348	+14.75683594	+3.33105469	-2.99267578	-30.23437500	-83.10058594	+31.46484375	+3380	+13.98779297	-0.18017578	-5.49755859	+13.16162109	-59.67773438	-66.84082031	+2436
+1457971143.38899990	+14.96337891	+0.37353516	-2.55322266	+62.88574219	-68.11523438	-121.57470703	+3340	+14.75683594	+3.36621094	-3.04101563	-28.34472656	-83.03466797	+29.59716797	+3392	+13.98779297	-0.14062500	-5.53271484	+13.31542969	-59.61181641	-66.92871094	+2432
+1457971143.39319990	+14.96337891	+0.40429688	-2.59716797	+62.62207031	-67.93945313	-121.31103516	+3336	+14.75244141	+3.39257813	-3.08935547	-26.47705078	-82.96875000	+27.72949219	+3400	+13.98779297	-0.10546875	-5.56787109	+13.49121094	-59.52392578	-67.03857422	+2424
+1457971143.39730000	+14.96777344	+0.43945313	-2.63671875	+62.44628906	-67.78564453	-121.15722656	+3332	+14.75244141	+3.42333984	-3.13769531	-24.87304688	-82.92480469	+26.12548828	+3408	+13.99218750	-0.07031250	-5.59423828	+13.64501953	-59.50195313	-67.17041016	+2416
+1457971143.40150000	+14.97656250	+0.47460938	-2.68066406	+62.18261719	-67.60986328	-120.84960938	+3328	+14.75244141	+3.45410156	-3.18603516	-23.07128906	-82.83691406	+24.32373047	+3420	+13.99218750	-0.03515625	-5.62500000	+13.79882813	-59.41406250	-67.25830078	+2408
+1457971143.40560010	+14.98095703	+0.51416016	-2.72900391	+61.96289063	-67.43408203	-120.56396484	+3324	+14.75244141	+3.48925781	-3.23437500	-21.31347656	-82.72705078	+22.60986328	+3432	+13.99658203	+0.00000000	-5.66015625	+13.97460938	-59.30419922	-67.36816406	+2404
+1457971143.40980010	+14.98535156	+0.55371094	-2.75537109	+61.94091797	-67.32421875	-120.52001953	+3320	+14.74804688	+3.52880859	-3.26953125	-19.92919922	-82.70507813	+21.31347656	+3440	+14.00097656	+0.03955078	-5.69091797	+14.19433594	-59.21630859	-67.52197266	+2396
+1457971143.41810010	+14.99853516	+0.63281250	-2.81250000	+61.83105469	-67.06054688	-120.32226563	+3308	+14.75244141	+3.60351563	-3.33544922	-17.07275391	-82.61718750	+18.56689453	+3456	+14.00537109	+0.10986328	-5.74804688	+14.63378906	-59.04052734	-67.82958984	+2384
+1457971143.42230010	+15.00292969	+0.67675781	-2.83007813	+61.89697266	-66.97265625	-120.36621094	+3304	+14.75683594	+3.64306641	-3.35742188	-16.06201172	-82.63916016	+17.60009766	+3464	+14.00976563	+0.14501953	-5.76562500	+14.89746094	-58.97460938	-68.00537109	+2376
+1457971143.42650010	+15.01611328	+0.71630859	-2.84765625	+61.98486328	-66.88476563	-120.41015625	+3300	+14.76562500	+3.67822266	-3.37939453	-14.94140625	-82.63916016	+16.52343750	+3468	+14.01855469	+0.18457031	-5.78320313	+15.18310547	-58.95263672	-68.22509766	+2364
+1457971143.43059990	+15.02490234	+0.76464844	-2.86083984	+62.11669922	-66.79687500	-120.45410156	+3292	+14.77001953	+3.72656250	-3.39697266	-13.84277344	-82.63916016	+15.55664063	+3476	+14.02734375	+0.21972656	-5.80078125	+15.49072266	-58.90869141	-68.46679688	+2356
+1457971143.43479990	+15.03369141	+0.81298828	-2.86523438	+62.40234375	-66.75292969	-120.67382813	+3288	+14.77880859	+3.77490234	-3.40576172	-12.96386719	-82.68310547	+14.78759766	+3480	+14.03613281	+0.25927734	-5.81396484	+15.84228516	-58.90869141	-68.75244141	+2344
+1457971143.43899990	+15.04687500	+0.86132813	-2.87402344	+62.60009766	-66.68701172	-120.78369141	+3284	+14.78759766	+3.82324219	-3.41894531	-11.90917969	-82.72705078	+13.84277344	+3484	+14.04492188	+0.30322266	-5.82714844	+16.17187500	-58.86474609	-68.97216797	+2336
+1457971143.44310000	+15.06005859	+0.91406250	-2.87841797	+62.77587891	-66.62109375	-120.89355469	+3276	+14.79638672	+3.87597656	-3.42773438	-10.85449219	-82.74902344	+12.91992188	+3492	+14.05371094	+0.33837891	-5.84472656	+16.47949219	-58.82080078	-69.21386719	+2324
+1457971143.44730000	+15.06884766	+0.96240234	-2.88281250	+63.03955078	-66.55517578	-121.06933594	+3272	+14.80517578	+3.92431641	-3.42773438	-9.97558594	-82.83691406	+12.17285156	+3496	+14.06250000	+0.37792969	-5.85351563	+16.83105469	-58.77685547	-69.47753906	+2316
+1457971143.45149990	+15.08203125	+1.01074219	-2.88281250	+63.32519531	-66.48925781	-121.24511719	+3268	+14.81396484	+3.97705078	-3.42773438	-9.03076172	-82.90283203	+11.33789063	+3500	+14.07128906	+0.41308594	-5.86230469	+17.20458984	-58.75488281	-69.74121094	+2308
+1457971143.45560000	+15.09082031	+1.05908203	-2.88281250	+63.56689453	-66.44531250	-121.42089844	+3264	+14.82275391	+4.02099609	-3.43212891	-8.06396484	-82.94677734	+10.48095703	+3508	+14.08007813	+0.45703125	-5.87109375	+17.53417969	-58.75488281	-69.98291016	+2304
+1457971143.45980000	+15.09960938	+1.10302734	-2.88281250	+63.83056641	-66.37939453	-121.59667969	+3264	+14.83154297	+4.06933594	-3.43212891	-7.09716797	-82.99072266	+9.60205078	+3512	+14.08886719	+0.49658203	-5.87548828	+17.86376953	-58.75488281	-70.22460938	+2304
+1457971143.46400000	+15.10839844	+1.15576172	-2.88720703	+64.02832031	-66.31347656	-121.66259766	+3264	+14.84033203	+4.11328125	-3.43652344	-6.02050781	-83.01269531	+8.61328125	+3516	+14.10205078	+0.54052734	-5.87988281	+18.14941406	-58.75488281	-70.40039063	+2304
+1457971143.47230010	+15.12597656	+1.24365234	-2.89599609	+64.37988281	-66.15966797	-121.81640625	+3260	+14.84912109	+4.20996094	-3.44970703	-3.64746094	-83.03466797	+6.45996094	+3528	+14.11962891	+0.60644531	-5.89306641	+18.72070313	-58.73291016	-70.81787109	+2304
+1457971143.47650000	+15.13037109	+1.29199219	-2.90478516	+64.48974609	-66.04980469	-121.79443359	+3260	+14.84912109	+4.25830078	-3.45849609	-2.35107422	-83.01269531	+5.27343750	+3536	+14.12841797	+0.64599609	-5.90625000	+18.94042969	-58.68896484	-70.94970703	+2308
+1457971143.48060010	+15.13476563	+1.32714844	-2.91357422	+64.53369141	-65.93994141	-121.75048828	+3260	+14.85791016	+4.29345703	-3.47167969	-0.98876953	-82.99072266	+3.97705078	+3544	+14.13281250	+0.68115234	-5.91503906	+19.13818359	-58.62304688	-71.03759766	+2308
+1457971143.48480010	+15.13916016	+1.36230469	-2.93115234	+64.48974609	-65.83007813	-121.64062500	+3260	+14.85791016	+4.32421875	-3.48486328	+0.35156250	-82.92480469	+2.68066406	+3552	+14.13281250	+0.71191406	-5.92822266	+19.27001953	-58.55712891	-71.10351563	+2312
+1457971143.48889990	+15.13916016	+1.40185547	-2.94433594	+64.53369141	-65.72021484	-121.55273438	+3264	+14.86230469	+4.35937500	-3.49804688	+1.64794922	-82.85888672	+1.40625000	+3560	+14.13720703	+0.75146484	-5.93701172	+19.42382813	-58.53515625	-71.14746094	+2316
+1457971143.49309990	+15.14355469	+1.42822266	-2.95751953	+64.48974609	-65.63232422	-121.44287109	+3264	+14.86230469	+4.38574219	-3.51123047	+2.96630859	-82.79296875	+0.13183594	+3568	+14.14160156	+0.78222656	-5.94140625	+19.55566406	-58.49121094	-71.19140625	+2316
+1457971143.49729990	+15.14355469	+1.45898438	-2.97509766	+64.40185547	-65.52246094	-121.28906250	+3268	+14.85791016	+4.41650391	-3.52880859	+4.37255859	-82.66113281	-1.25244141	+3576	+14.14160156	+0.80859375	-5.95458984	+19.62158203	-58.46923828	-71.19140625	+2316
+1457971143.50140000	+15.14355469	+1.48974609	-2.99707031	+64.27001953	-65.41259766	-121.04736328	+3272	+14.85791016	+4.44726563	-3.55517578	+5.77880859	-82.52929688	-2.59277344	+3588	+14.14599609	+0.83935547	-5.96777344	+19.66552734	-58.40332031	-71.14746094	+2316
+1457971143.50560000	+15.14794922	+1.51611328	-3.01904297	+64.09423828	-65.28076172	-120.80566406	+3276	+14.85791016	+4.46923828	-3.57714844	+7.18505859	-82.37548828	-3.95507813	+3600	+14.14599609	+0.86572266	-5.98095703	+19.68750000	-58.33740234	-71.10351563	+2312
+1457971143.50980000	+15.14355469	+1.53808594	-3.03662109	+63.94042969	-65.17089844	-120.60791016	+3280	+14.85351563	+4.49121094	-3.59472656	+8.45947266	-82.26562500	-5.20751953	+3608	+14.14599609	+0.89208984	-5.98974609	+19.73144531	-58.27148438	-71.08154297	+2308
+1457971143.51390000	+15.14355469	+1.56005859	-3.04980469	+63.85253906	-65.06103516	-120.43212891	+3280	+14.85791016	+4.51757813	-3.60791016	+9.68994141	-82.15576172	-6.39404297	+3620	+14.14599609	+0.91845703	-5.99853516	+19.79736328	-58.22753906	-71.05957031	+2304
+1457971143.51810000	+15.14355469	+1.58203125	-3.06738281	+63.72070313	-64.97314453	-120.23437500	+3284	+14.85351563	+4.53515625	-3.62548828	+10.78857422	-82.02392578	-7.47070313	+3628	+14.14599609	+0.94921875	-6.00732422	+19.81933594	-58.18359375	-70.99365234	+2296
+1457971143.52640010	+15.14355469	+1.62597656	-3.09375000	+63.50097656	-64.86328125	-119.90478516	+3292	+14.85351563	+4.57470703	-3.64746094	+12.89794922	-81.78222656	-9.53613281	+3648	+14.14599609	+0.99755859	-6.02050781	+19.90722656	-58.13964844	-70.92773438	+2276
+1457971143.53060010	+15.14355469	+1.64794922	-3.10253906	+63.43505859	-64.79736328	-119.75097656	+3292	+14.84912109	+4.60107422	-3.65625000	+13.88671875	-81.67236328	-10.43701172	+3660	+14.14599609	+1.01953125	-6.02050781	+19.97314453	-58.16162109	-70.90576172	+2268
+1457971143.53480010	+15.14794922	+1.66992188	-3.10693359	+63.45703125	-64.77539063	-119.68505859	+3296	+14.84912109	+4.62744141	-3.66064453	+14.78759766	-81.60644531	-11.27197266	+3668	+14.15039063	+1.04589844	-6.02050781	+20.06103516	-58.16162109	-70.92773438	+2256
+1457971143.53889990	+15.14794922	+1.69189453	-3.10693359	+63.50097656	-64.77539063	-119.64111328	+3296	+14.84912109	+4.64941406	-3.66064453	+15.57861328	-81.54052734	-11.97509766	+3676	+14.15478516	+1.06787109	-6.02050781	+20.14892578	-58.20556641	-70.97167969	+2248
+1457971143.54310010	+15.15234375	+1.71826172	-3.10693359	+63.54492188	-64.75341797	-119.59716797	+3296	+14.85351563	+4.67578125	-3.66064453	+16.34765625	-81.47460938	-12.63427734	+3684	+14.16357422	+1.09423828	-6.01611328	+20.25878906	-58.22753906	-71.01562500	+2240
+1457971143.54730010	+15.15673828	+1.74902344	-3.09814453	+63.67675781	-64.77539063	-119.59716797	+3300	+14.85351563	+4.70654297	-3.65185547	+17.07275391	-81.45263672	-13.27148438	+3696	+14.16357422	+1.12060547	-6.01171875	+20.43457031	-58.24951172	-71.08154297	+2232
+1457971143.55139990	+15.16113281	+1.77099609	-3.08935547	+63.85253906	-64.79736328	-119.66308594	+3304	+14.85791016	+4.72851563	-3.63867188	+17.68798828	-81.47460938	-13.79882813	+3708	+14.16796875	+1.14697266	-6.00732422	+20.61035156	-58.31542969	-71.19140625	+2224
+1457971143.55559990	+15.16552734	+1.80175781	-3.07177734	+64.05029297	-64.86328125	-119.77294922	+3308	+14.86230469	+4.75927734	-3.62109375	+18.28125000	-81.49658203	-14.30419922	+3720	+14.17675781	+1.16894531	-5.99853516	+20.78613281	-58.38134766	-71.27929688	+2224
+1457971143.55970000	+15.16992188	+1.83251953	-3.05419922	+64.31396484	-64.92919922	-119.90478516	+3316	+14.86230469	+4.79003906	-3.60351563	+18.87451172	-81.49658203	-14.76562500	+3732	+14.18115234	+1.19531250	-5.98535156	+20.96191406	-58.44726563	-71.41113281	+2224
+1457971143.56810000	+15.18310547	+1.88964844	-3.01464844	+64.86328125	-65.08300781	-120.21240234	+3328	+14.87109375	+4.84716797	-3.56835938	+19.95117188	-81.56250000	-15.62255859	+3752	+14.19873047	+1.24365234	-5.95898438	+21.35742188	-58.64501953	-71.67480469	+2228
+1457971143.57220010	+15.19189453	+1.92041016	-2.99267578	+65.17089844	-65.17089844	-120.38818359	+3336	+14.87988281	+4.87792969	-3.54638672	+20.54443359	-81.60644531	-16.10595703	+3764	+14.21191406	+1.26562500	-5.94580078	+21.57714844	-58.73291016	-71.82861328	+2232
+1457971143.57640000	+15.19628906	+1.94677734	-2.97509766	+65.45654297	-65.25878906	-120.56396484	+3340	+14.88427734	+4.90429688	-3.52441406	+21.02783203	-81.67236328	-16.50146484	+3772	+14.22070313	+1.29199219	-5.93261719	+21.77490234	-58.82080078	-71.96044922	+2240
+1457971143.58060000	+15.20068359	+1.97314453	-2.95312500	+65.72021484	-65.32470703	-120.71777344	+3344	+14.88867188	+4.93505859	-3.49804688	+21.51123047	-81.73828125	-16.87500000	+3784	+14.22949219	+1.31396484	-5.91943359	+21.97265625	-58.90869141	-72.07031250	+2244
+1457971143.58470010	+15.20507813	+1.99951172	-2.93115234	+65.98388672	-65.41259766	-120.87158203	+3348	+14.89306641	+4.95703125	-3.47607422	+21.99462891	-81.78222656	-17.24853516	+3792	+14.23388672	+1.33593750	-5.91064453	+22.12646484	-58.97460938	-72.18017578	+2256
+1457971143.58890010	+15.20947266	+2.02587891	-2.91357422	+66.22558594	-65.47851563	-121.00341797	+3352	+14.89746094	+4.97900391	-3.45410156	+22.39013672	-81.82617188	-17.60009766	+3800	+14.23828125	+1.35791016	-5.89746094	+22.25830078	-59.04052734	-72.24609375	+2264
+1457971143.59310010	+15.21386719	+2.04345703	-2.89599609	+66.44531250	-65.56640625	-121.15722656	+3356	+14.89746094	+5.00097656	-3.43212891	+22.85156250	-81.87011719	-17.99560547	+3808	+14.24707031	+1.37548828	-5.88427734	+22.39013672	-59.10644531	-72.31201172	+2276
+1457971143.59719990	+15.21826172	+2.06542969	-2.87841797	+66.66503906	-65.65429688	-121.26708984	+3360	+14.90185547	+5.01855469	-3.41455078	+23.26904297	-81.89208984	-18.34716797	+3816	+14.25146484	+1.39306641	-5.87109375	+22.47802734	-59.19433594	-72.35595703	+2288
+1457971143.60560010	+15.22265625	+2.09619141	-2.85205078	+66.88476563	-65.76416016	-121.35498047	+3364	+14.90185547	+5.04931641	-3.38818359	+23.90625000	-81.91406250	-18.89648438	+3824	+14.26464844	+1.42822266	-5.85351563	+22.56591797	-59.30419922	-72.33398438	+2308
+1457971143.60970000	+15.22265625	+2.10937500	-2.84326172	+66.92871094	-65.83007813	-121.33300781	+3364	+14.90185547	+5.05810547	-3.37500000	+24.21386719	-81.91406250	-19.16015625	+3828	+14.26464844	+1.44140625	-5.84912109	+22.56591797	-59.34814453	-72.29003906	+2316
+1457971143.61389990	+15.22265625	+2.12255859	-2.83886719	+66.95068359	-65.85205078	-121.28906250	+3364	+14.90185547	+5.07128906	-3.36621094	+24.45556641	-81.91406250	-19.37988281	+3832	+14.26904297	+1.45458984	-5.84472656	+22.56591797	-59.39208984	-72.22412109	+2324
+1457971143.61809990	+15.22265625	+2.13134766	-2.83447266	+66.92871094	-65.89599609	-121.22314453	+3360	+14.89746094	+5.07568359	-3.35742188	+24.67529297	-81.89208984	-19.57763672	+3836	+14.26904297	+1.46777344	-5.84033203	+22.52197266	-59.41406250	-72.11425781	+2328
+1457971143.62220000	+15.22265625	+2.13574219	-2.83007813	+66.86279297	-65.93994141	-121.11328125	+3360	+14.89306641	+5.08447266	-3.35302734	+24.82910156	-81.84814453	-19.70947266	+3840	+14.26904297	+1.48095703	-5.83593750	+22.45605469	-59.41406250	-71.96044922	+2336
+1457971143.62640000	+15.22265625	+2.14013672	-2.83007813	+66.79687500	-65.96191406	-121.02539063	+3356	+14.88867188	+5.08447266	-3.34863281	+24.89501953	-81.80419922	-19.77539063	+3840	+14.26904297	+1.48974609	-5.83154297	+22.36816406	-59.43603516	-71.85058594	+2336
+1457971143.63060000	+15.21826172	+2.14453125	-2.82568359	+66.70898438	-66.00585938	-120.89355469	+3356	+14.88427734	+5.08886719	-3.34863281	+24.96093750	-81.76025391	-19.81933594	+3844	+14.26904297	+1.49853516	-5.82714844	+22.28027344	-59.45800781	-71.71875000	+2340
+1457971143.63470010	+15.21826172	+2.14453125	-2.82568359	+66.59912109	-66.02783203	-120.76171875	+3352	+14.87548828	+5.08886719	-3.34423828	+25.00488281	-81.71630859	-19.86328125	+3848	+14.26904297	+1.51171875	-5.82714844	+22.19238281	-59.47998047	-71.56494141	+2340
+1457971143.63890000	+15.21826172	+2.14892578	-2.82568359	+66.48925781	-66.04980469	-120.60791016	+3352	+14.87109375	+5.09326172	-3.34423828	+25.02685547	-81.67236328	-19.86328125	+3852	+14.26904297	+1.51611328	-5.82275391	+22.10449219	-59.50195313	-71.45507813	+2340
+1457971143.64299990	+15.21386719	+2.14892578	-2.82568359	+66.35742188	-66.07177734	-120.43212891	+3348	+14.86669922	+5.09326172	-3.34423828	+25.00488281	-81.62841797	-19.84130859	+3856	+14.26904297	+1.52490234	-5.81835938	+21.99462891	-59.50195313	-71.30126953	+2336
+1457971143.65140010	+15.20947266	+2.15332031	-2.82568359	+66.04980469	-66.13769531	-120.05859375	+3344	+14.85791016	+5.09765625	-3.33984375	+24.91699219	-81.56250000	-19.70947266	+3864	+14.26464844	+1.54248047	-5.81396484	+21.79687500	-59.52392578	-70.99365234	+2328
+1457971143.65549990	+15.20947266	+2.15332031	-2.82568359	+65.91796875	-66.15966797	-119.88281250	+3344	+14.84912109	+5.09765625	-3.33544922	+24.87304688	-81.54052734	-19.64355469	+3868	+14.26464844	+1.55126953	-5.80957031	+21.70898438	-59.54589844	-70.86181641	+2324
+1457971143.65969990	+15.20507813	+2.15771484	-2.82128906	+65.78613281	-66.20361328	-119.72900391	+3344	+14.84472656	+5.10205078	-3.32666016	+24.78515625	-81.51855469	-19.53369141	+3872	+14.26025391	+1.56005859	-5.80517578	+21.59912109	-59.56787109	-70.70800781	+2320
+1457971143.66389990	+15.20507813	+2.15771484	-2.81689453	+65.65429688	-66.26953125	-119.53125000	+3344	+14.84033203	+5.10644531	-3.32226563	+24.69726563	-81.49658203	-19.42382813	+3880	+14.26025391	+1.56884766	-5.80078125	+21.48925781	-59.58984375	-70.55419922	+2316
+1457971143.66800000	+15.20068359	+2.16210938	-2.81250000	+65.52246094	-66.31347656	-119.35546875	+3344	+14.84033203	+5.10644531	-3.31347656	+24.58740234	-81.49658203	-19.29199219	+3888	+14.26025391	+1.57763672	-5.79199219	+21.40136719	-59.61181641	-70.40039063	+2308
+1457971143.67220000	+15.20068359	+2.16650391	-2.80810547	+65.45654297	-66.37939453	-119.20166016	+3344	+14.83593750	+5.11523438	-3.30468750	+24.47753906	-81.51855469	-19.16015625	+3892	+14.26025391	+1.58642578	-5.78320313	+21.31347656	-59.65576172	-70.26855469	+2304
+1457971143.67639990	+15.20068359	+2.17529297	-2.79492188	+65.39062500	-66.46728516	-119.06982422	+3348	+14.83154297	+5.11962891	-3.29150391	+24.38964844	-81.54052734	-19.02832031	+3900	+14.25585938	+1.59521484	-5.77441406	+21.22558594	-59.69970703	-70.13671875	+2300
+1457971143.68050000	+15.19628906	+2.18408203	-2.77734375	+65.39062500	-66.55517578	-118.98193359	+3352	+14.83154297	+5.12402344	-3.27392578	+24.30175781	-81.58447266	-18.89648438	+3908	+14.26025391	+1.60839844	-5.76123047	+21.18164063	-59.74365234	-70.02685547	+2296
+1457971143.68470000	+15.19628906	+2.19726563	-2.75976563	+65.41259766	-66.66503906	-118.93798828	+3356	+14.83154297	+5.13281250	-3.25634766	+24.19189453	-81.62841797	-18.72070313	+3916	+14.26025391	+1.61718750	-5.74804688	+21.13769531	-59.80957031	-69.93896484	+2292
+1457971143.68890000	+15.19628906	+2.20605469	-2.73779297	+65.50048828	-66.77490234	-118.95996094	+3360	+14.82714844	+5.14160156	-3.23437500	+24.03808594	-81.69433594	-18.54492188	+3924	+14.26025391	+1.62597656	-5.73046875	+21.09375000	-59.87548828	-69.85107422	+2292
+1457971143.69720010	+15.19628906	+2.23242188	-2.68945313	+65.80810547	-67.03857422	-119.09179688	+3372	+14.82714844	+5.16357422	-3.18164063	+23.77441406	-81.87011719	-18.14941406	+3940	+14.26464844	+1.64355469	-5.69970703	+21.07177734	-60.02929688	-69.76318359	+2296
+1457971143.70140000	+15.19628906	+2.24560547	-2.65869141	+66.00585938	-67.17041016	-119.22363281	+3376	+14.83154297	+5.17236328	-3.14648438	+23.55468750	-82.00195313	-17.88574219	+3952	+14.26464844	+1.65234375	-5.67773438	+21.07177734	-60.11718750	-69.74121094	+2300
+1457971143.70549990	+15.20068359	+2.25878906	-2.63232422	+66.22558594	-67.32421875	-119.35546875	+3380	+14.83154297	+5.18554688	-3.11572266	+23.37890625	-82.11181641	-17.62207031	+3960	+14.26904297	+1.66113281	-5.66015625	+21.09375000	-60.20507813	-69.74121094	+2304
+1457971143.70970010	+15.20068359	+2.27197266	-2.60156250	+66.42333984	-67.45605469	-119.50927734	+3384	+14.83593750	+5.19873047	-3.08496094	+23.20312500	-82.22167969	-17.40234375	+3964	+14.27343750	+1.66992188	-5.64257813	+21.11572266	-60.29296875	-69.74121094	+2308
+1457971143.71380000	+15.20068359	+2.28515625	-2.57519531	+66.64306641	-67.58789063	-119.66308594	+3388	+14.83593750	+5.21191406	-3.04541016	+23.02734375	-82.37548828	-17.13867188	+3972	+14.27783203	+1.67871094	-5.62060547	+21.13769531	-60.38085938	-69.74121094	+2316
+1457971143.71799990	+15.20068359	+2.29394531	-2.54443359	+66.84082031	-67.71972656	-119.81689453	+3392	+14.84033203	+5.22070313	-3.00585938	+22.85156250	-82.50732422	-16.91894531	+3980	+14.28222656	+1.68310547	-5.60302734	+21.15966797	-60.46875000	-69.74121094	+2324
+1457971143.72219990	+15.20068359	+2.30273438	-2.51806641	+67.01660156	-67.82958984	-119.92675781	+3396	+14.84033203	+5.22509766	-2.97949219	+22.67578125	-82.59521484	-16.69921875	+3984	+14.28662109	+1.68750000	-5.58544922	+21.13769531	-60.53466797	-69.71923828	+2332
+1457971143.72630000	+15.20068359	+2.30712891	-2.49609375	+67.12646484	-67.93945313	-120.01464844	+3396	+14.84033203	+5.23388672	-2.95312500	+22.47802734	-82.68310547	-16.45751953	+3984	+14.28662109	+1.69189453	-5.57226563	+21.11572266	-60.60058594	-69.67529297	+2340
+1457971143.73050000	+15.19628906	+2.31152344	-2.47412109	+67.21435547	-68.04931641	-120.10253906	+3396	+14.84033203	+5.23388672	-2.92675781	+22.30224609	-82.74902344	-16.25976563	+3988	+14.29101563	+1.69628906	-5.55468750	+21.07177734	-60.68847656	-69.63134766	+2348
+1457971143.73470000	+15.19628906	+2.31591797	-2.46093750	+67.25830078	-68.13720703	-120.10253906	+3396	+14.84033203	+5.23828125	-2.90917969	+22.17041016	-82.79296875	-16.10595703	+3988	+14.29101563	+1.70068359	-5.54150391	+21.02783203	-60.75439453	-69.58740234	+2356
+1457971143.73880000	+15.19628906	+2.31591797	-2.44775391	+67.21435547	-68.20312500	-120.05859375	+3392	+14.84033203	+5.23828125	-2.89599609	+22.06054688	-82.81494141	-15.97412109	+3988	+14.29541016	+1.70068359	-5.52832031	+20.96191406	-60.79833984	-69.49951172	+2364
+1457971143.74720000	+15.19189453	+2.31152344	-2.43457031	+66.97265625	-68.31298828	-119.81689453	+3388	+14.83154297	+5.23388672	-2.87841797	+21.84082031	-82.79296875	-15.73242188	+3984	+14.29541016	+1.70507813	-5.51074219	+20.74218750	-60.86425781	-69.25781250	+2372
+1457971143.75130010	+15.18750000	+2.30712891	-2.43017578	+66.79687500	-68.33496094	-119.64111328	+3384	+14.82714844	+5.23388672	-2.87402344	+21.75292969	-82.77099609	-15.64453125	+3984	+14.29101563	+1.70507813	-5.50195313	+20.63232422	-60.88623047	-69.12597656	+2376
+1457971143.75550010	+15.18310547	+2.30273438	-2.43017578	+66.59912109	-68.35693359	-119.42138672	+3384	+14.82275391	+5.22509766	-2.86962891	+21.68701172	-82.72705078	-15.57861328	+3984	+14.28662109	+1.70507813	-5.49755859	+20.47851563	-60.88623047	-68.95019531	+2376
+1457971143.75970010	+15.17871094	+2.29833984	-2.43457031	+66.35742188	-68.35693359	-119.20166016	+3384	+14.81835938	+5.22070313	-2.86962891	+21.55517578	-82.68310547	-15.46875000	+3988	+14.28222656	+1.70947266	-5.49316406	+20.34667969	-60.88623047	-68.79638672	+2376
+1457971143.76379990	+15.17431641	+2.28955078	-2.43457031	+66.09375000	-68.35693359	-118.95996094	+3384	+14.81396484	+5.21630859	-2.86962891	+21.42333984	-82.61718750	-15.33691406	+3988	+14.27783203	+1.70947266	-5.48876953	+20.17089844	-60.88623047	-68.62060547	+2376
+1457971143.76799990	+15.17431641	+2.28515625	-2.43896484	+65.83007813	-68.35693359	-118.67431641	+3384	+14.80957031	+5.20751953	-2.86962891	+21.26953125	-82.57324219	-15.20507813	+3992	+14.27343750	+1.70947266	-5.48437500	+20.01708984	-60.86425781	-68.44482422	+2372
+1457971143.77220010	+15.16992188	+2.28076172	-2.44335938	+65.56640625	-68.33496094	-118.41064453	+3384	+14.80517578	+5.20312500	-2.86962891	+21.11572266	-82.50732422	-15.07324219	+3996	+14.26904297	+1.70947266	-5.47998047	+19.88525391	-60.84228516	-68.26904297	+2368
+1457971143.77630000	+15.16552734	+2.27636719	-2.44775391	+65.30273438	-68.31298828	-118.14697266	+3384	+14.80078125	+5.19873047	-2.86962891	+20.96191406	-82.46337891	-14.94140625	+3996	+14.26464844	+1.71386719	-5.47558594	+19.75341797	-60.79833984	-68.09326172	+2364
+1457971143.78049990	+15.16552734	+2.26757813	-2.45214844	+64.99511719	-68.26904297	-117.86132813	+3384	+14.79638672	+5.19433594	-2.86962891	+20.78613281	-82.39746094	-14.78759766	+4000	+14.26025391	+1.71386719	-5.47558594	+19.62158203	-60.75439453	-67.93945313	+2356
+1457971143.78469990	+15.16113281	+2.26318359	-2.45654297	+64.73144531	-68.24707031	-117.57568359	+3388	+14.79199219	+5.18994141	-2.86962891	+20.58837891	-82.35351563	-14.58984375	+4004	+14.25585938	+1.71826172	-5.47558594	+19.51171875	-60.71044922	-67.78564453	+2352
+1457971143.78880000	+15.16113281	+2.25878906	-2.46093750	+64.48974609	-68.20312500	-117.33398438	+3388	+14.79199219	+5.18554688	-2.86962891	+20.34667969	-82.30957031	-14.39208984	+4008	+14.25146484	+1.71826172	-5.47119141	+19.40185547	-60.64453125	-67.65380859	+2344
+1457971143.79710010	+15.16113281	+2.25878906	-2.45654297	+64.07226563	-68.15917969	-116.89453125	+3388	+14.79199219	+5.18115234	-2.86083984	+19.81933594	-82.26562500	-13.88671875	+4020	+14.24707031	+1.72705078	-5.46240234	+19.29199219	-60.57861328	-67.52197266	+2332
+1457971143.80130000	+15.16113281	+2.25878906	-2.45214844	+63.94042969	-68.13720703	-116.74072266	+3392	+14.79199219	+5.17675781	-2.85205078	+19.48974609	-82.24365234	-13.55712891	+4024	+14.24707031	+1.72705078	-5.45361328	+19.27001953	-60.53466797	-67.47802734	+2328
+1457971143.80550000	+15.16552734	+2.25878906	-2.44335938	+63.80859375	-68.11523438	-116.60888672	+3392	+14.79199219	+5.18115234	-2.84326172	+19.13818359	-82.19970703	-13.20556641	+4028	+14.25146484	+1.73144531	-5.44921875	+19.29199219	-60.51269531	-67.47802734	+2320
+1457971143.80960010	+15.16992188	+2.26318359	-2.43457031	+63.74267578	-68.09326172	-116.49902344	+3396	+14.79638672	+5.18115234	-2.83447266	+18.78662109	-82.19970703	-12.85400391	+4036	+14.25146484	+1.73583984	-5.44042969	+19.31396484	-60.46875000	-67.47802734	+2320
+1457971143.81380010	+15.17431641	+2.26757813	-2.42138672	+63.69873047	-68.07128906	-116.43310547	+3400	+14.80078125	+5.18994141	-2.81689453	+18.36914063	-82.19970703	-12.41455078	+4040	+14.25585938	+1.74023438	-5.43164063	+19.37988281	-60.42480469	-67.52197266	+2316
+1457971143.81800010	+15.17871094	+2.27636719	-2.40820313	+63.69873047	-68.07128906	-116.38916016	+3404	+14.80517578	+5.19433594	-2.80371094	+17.97363281	-82.19970703	-11.99707031	+4044	+14.25585938	+1.74462891	-5.42285156	+19.44580078	-60.40283203	-67.56591797	+2316
+1457971143.82209990	+15.18310547	+2.28515625	-2.39501953	+63.69873047	-68.07128906	-116.34521484	+3408	+14.80957031	+5.19873047	-2.78613281	+17.55615234	-82.19970703	-11.55761719	+4052	+14.26025391	+1.74902344	-5.41406250	+19.48974609	-60.38085938	-67.60986328	+2320
+1457971143.82629990	+15.18750000	+2.29394531	-2.37744141	+63.76464844	-68.09326172	-116.34521484	+3412	+14.81835938	+5.21191406	-2.76416016	+17.05078125	-82.19970703	-11.00830078	+4056	+14.26464844	+1.75341797	-5.40087891	+19.55566406	-60.38085938	-67.67578125	+2320
+1457971143.83049990	+15.19628906	+2.30273438	-2.35986328	+63.83056641	-68.11523438	-116.41113281	+3416	+14.82714844	+5.22070313	-2.74658203	+16.61132813	-82.19970703	-10.50292969	+4060	+14.26904297	+1.75781250	-5.39208984	+19.64355469	-60.38085938	-67.74169922	+2328
+1457971143.83460000	+15.20068359	+2.31152344	-2.34228516	+63.89648438	-68.13720703	-116.43310547	+3416	+14.83154297	+5.23388672	-2.72900391	+16.28173828	-82.19970703	-10.10742188	+4064	+14.27343750	+1.76220703	-5.37890625	+19.70947266	-60.35888672	-67.80761719	+2332
+1457971143.83880000	+15.20507813	+2.32031250	-2.32910156	+63.96240234	-68.15917969	-116.43310547	+3420	+14.84033203	+5.25146484	-2.71582031	+15.97412109	-82.15576172	-9.68994141	+4068	+14.27783203	+1.76660156	-5.37011719	+19.77539063	-60.35888672	-67.85156250	+2340
+1457971143.84710000	+15.21386719	+2.33789063	-2.30712891	+63.96240234	-68.18115234	-116.32324219	+3420	+14.84912109	+5.27343750	-2.68945313	+15.62255859	-82.06787109	-9.18457031	+4072	+14.28222656	+1.77539063	-5.36132813	+19.86328125	-60.31494141	-67.89550781	+2356
+1457971143.85130000	+15.21826172	+2.34228516	-2.30273438	+63.91845703	-68.20312500	-116.23535156	+3420	+14.85351563	+5.28222656	-2.68505859	+15.53466797	-81.97998047	-9.00878906	+4072	+14.28662109	+1.77978516	-5.35693359	+19.88525391	-60.29296875	-67.89550781	+2360
+1457971143.85550000	+15.21826172	+2.34667969	-2.29833984	+63.85253906	-68.20312500	-116.14746094	+3420	+14.85351563	+5.28662109	-2.68066406	+15.51269531	-81.89208984	-8.92089844	+4072	+14.28222656	+1.78417969	-5.35253906	+19.88525391	-60.27099609	-67.87353516	+2368
+1457971143.85960010	+15.21826172	+2.34667969	-2.29833984	+63.72070313	-68.20312500	-115.97167969	+3420	+14.85791016	+5.29101563	-2.68066406	+15.60058594	-81.78222656	-8.94287109	+4068	+14.28222656	+1.78417969	-5.35253906	+19.84130859	-60.24902344	-67.80761719	+2376
+1457971143.86380000	+15.21826172	+2.34667969	-2.30273438	+63.56689453	-68.20312500	-115.79589844	+3420	+14.85791016	+5.29541016	-2.68505859	+15.77636719	-81.62841797	-9.03076172	+4068	+14.28222656	+1.78857422	-5.35253906	+19.81933594	-60.22705078	-67.74169922	+2384
+1457971143.86789990	+15.21826172	+2.34667969	-2.30712891	+63.39111328	-68.20312500	-115.57617188	+3420	+14.85351563	+5.29541016	-2.69384766	+16.04003906	-81.45263672	-9.22851563	+4068	+14.28222656	+1.79296875	-5.35693359	+19.75341797	-60.18310547	-67.67578125	+2392
+1457971143.87210010	+15.21826172	+2.34667969	-2.31591797	+63.14941406	-68.20312500	-115.31250000	+3420	+14.85351563	+5.29101563	-2.70263672	+16.45751953	-81.29882813	-9.55810547	+4072	+14.28222656	+1.79296875	-5.36132813	+19.68750000	-60.13916016	-67.58789063	+2396
+1457971143.87630010	+15.21826172	+2.34228516	-2.32470703	+62.92968750	-68.20312500	-115.07080078	+3420	+14.84912109	+5.29101563	-2.71582031	+16.94091797	-81.10107422	-9.97558594	+4072	+14.28222656	+1.79296875	-5.36132813	+19.64355469	-60.11718750	-67.52197266	+2400
+1457971143.88039990	+15.21826172	+2.33789063	-2.33349609	+62.66601563	-68.18115234	-114.76318359	+3420	+14.84912109	+5.28222656	-2.72900391	+17.51220703	-80.88134766	-10.45898438	+4076	+14.27783203	+1.79296875	-5.37011719	+19.57763672	-60.07324219	-67.43408203	+2404
+1457971143.88459990	+15.21386719	+2.33349609	-2.34667969	+62.35839844	-68.18115234	-114.43359375	+3424	+14.84472656	+5.27783203	-2.74218750	+18.21533203	-80.68359375	-11.07421875	+4080	+14.27783203	+1.79736328	-5.37451172	+19.51171875	-60.05126953	-67.34619141	+2408
+1457971143.89290000	+15.20947266	+2.32031250	-2.37304688	+61.69921875	-68.18115234	-113.70849609	+3428	+14.83593750	+5.26464844	-2.77734375	+20.03906250	-80.15625000	-12.67822266	+4092	+14.27343750	+1.79736328	-5.38330078	+19.37988281	-59.98535156	-67.21435547	+2412
+1457971143.90130000	+15.20947266	+2.30273438	-2.40380859	+60.86425781	-68.22509766	-112.82958984	+3436	+14.83154297	+5.25146484	-2.80810547	+22.60986328	-79.60693359	-14.98535156	+4100	+14.26904297	+1.79736328	-5.39208984	+19.29199219	-59.94140625	-67.08251953	+2408
+1457971143.90540000	+15.20507813	+2.29394531	-2.41699219	+60.38085938	-68.24707031	-112.30224609	+3440	+14.82714844	+5.25146484	-2.82128906	+24.08203125	-79.32128906	-16.28173828	+4104	+14.26904297	+1.79736328	-5.39648438	+19.22607422	-59.91943359	-67.03857422	+2408
+1457971143.90960000	+15.20507813	+2.28515625	-2.43017578	+59.91943359	-68.31298828	-111.77490234	+3440	+14.82714844	+5.25146484	-2.83007813	+25.68603516	-79.07958984	-17.73193359	+4108	+14.26904297	+1.79736328	-5.39648438	+19.20410156	-59.91943359	-67.01660156	+2404
+1457971143.91380000	+15.20507813	+2.27636719	-2.44335938	+59.21630859	-68.42285156	-111.00585938	+3440	+14.82714844	+5.25146484	-2.83447266	+27.81738281	-78.75000000	-19.64355469	+4112	+14.26904297	+1.79296875	-5.40087891	+19.18212891	-59.89746094	-66.99462891	+2400
+1457971143.91790010	+15.20507813	+2.26757813	-2.45214844	+58.53515625	-68.55468750	-110.25878906	+3444	+14.82714844	+5.26025391	-2.83886719	+29.75097656	-78.44238281	-21.35742188	+4112	+14.26904297	+1.79296875	-5.40527344	+19.16015625	-59.89746094	-66.97265625	+2396
+1457971143.92210010	+15.20507813	+2.26318359	-2.45214844	+57.87597656	-68.73046875	-109.53369141	+3440	+14.83154297	+5.26904297	-2.83447266	+31.77246094	-78.22265625	-23.18115234	+4116	+14.26904297	+1.79296875	-5.40527344	+19.16015625	-59.89746094	-66.97265625	+2392
+1457971143.92630000	+15.20947266	+2.25439453	-2.45214844	+56.84326172	-69.01611328	-108.41308594	+3436	+14.83593750	+5.27783203	-2.82568359	+34.27734375	-77.84912109	-25.48828125	+4120	+14.26904297	+1.79296875	-5.40966797	+19.16015625	-59.89746094	-66.99462891	+2388
+1457971143.93039990	+15.21386719	+2.25439453	-2.44775391	+55.83251953	-69.27978516	-107.33642578	+3436	+14.84033203	+5.29541016	-2.81689453	+36.58447266	-77.54150391	-27.57568359	+4124	+14.27343750	+1.79296875	-5.40966797	+19.18212891	-59.91943359	-67.03857422	+2384
+1457971143.93880010	+15.22705078	+2.25439453	-2.42138672	+53.30566406	-69.98291016	-104.74365234	+3428	+14.84912109	+5.33496094	-2.79052734	+41.77001953	-76.79443359	-32.29980469	+4136	+14.27783203	+1.79296875	-5.40966797	+19.24804688	-59.94140625	-67.14843750	+2372
+1457971143.94289990	+15.23583984	+2.25439453	-2.41259766	+51.74560547	-70.26855469	-103.16162109	+3424	+14.85791016	+5.36132813	-2.78613281	+44.07714844	-76.35498047	-34.40917969	+4140	+14.27783203	+1.79296875	-5.40966797	+19.29199219	-59.98535156	-67.23632813	+2368
+1457971143.94709990	+15.24462891	+2.25000000	-2.39941406	+50.07568359	-70.62011719	-101.51367188	+3420	+14.86230469	+5.38330078	-2.77294922	+46.49414063	-75.87158203	-36.56250000	+4140	+14.28222656	+1.79296875	-5.41406250	+19.35791016	-60.00732422	-67.32421875	+2364
+1457971143.95120000	+15.24902344	+2.23681641	-2.39062500	+47.61474609	-70.92773438	-99.18457031	+3416	+14.86230469	+5.40527344	-2.76855469	+48.66943359	-75.32226563	-38.58398438	+4144	+14.28662109	+1.79296875	-5.41406250	+19.48974609	-60.05126953	-67.50000000	+2364
+1457971143.95540000	+15.25781250	+2.22802734	-2.38623047	+45.21972656	-71.16943359	-96.87744141	+3412	+14.86669922	+5.42285156	-2.76416016	+50.84472656	-74.72900391	-40.58349609	+4144	+14.29101563	+1.78857422	-5.41406250	+19.62158203	-60.11718750	-67.69775391	+2364
+1457971143.95960000	+15.27099609	+2.22363281	-2.37744141	+42.67089844	-71.47705078	-94.46044922	+3408	+14.87109375	+5.44482422	-2.76416016	+52.91015625	-74.11376953	-42.47314453	+4144	+14.29541016	+1.78857422	-5.41406250	+19.75341797	-60.18310547	-67.87353516	+2364
+1457971143.96370010	+15.27539063	+2.20605469	-2.37744141	+39.83642578	-71.65283203	-91.84570313	+3400	+14.87109375	+5.46679688	-2.77294922	+54.68994141	-73.34472656	-44.05517578	+4148	+14.30419922	+1.78857422	-5.41406250	+19.95117188	-60.29296875	-68.15917969	+2368
+1457971143.96790000	+15.28417969	+2.18847656	-2.38183594	+36.80419922	-71.76269531	-89.03320313	+3396	+14.87109375	+5.48876953	-2.78613281	+56.38183594	-72.57568359	-45.57128906	+4148	+14.30859375	+1.78417969	-5.41845703	+20.10498047	-60.40283203	-68.40087891	+2372
+1457971143.97620010	+15.29296875	+2.14453125	-2.41259766	+30.14648438	-71.74072266	-82.85888672	+3392	+14.86230469	+5.52392578	-2.83007813	+59.28222656	-70.86181641	-48.07617188	+4152	+14.31738281	+1.77539063	-5.43164063	+20.25878906	-60.53466797	-68.68652344	+2384
+1457971143.98040010	+15.29296875	+2.11816406	-2.43457031	+26.71875000	-71.58691406	-79.69482422	+3396	+14.85791016	+5.53710938	-2.85644531	+60.46875000	-69.98291016	-49.10888672	+4156	+14.31738281	+1.77099609	-5.44482422	+20.23681641	-60.57861328	-68.70849609	+2396
+1457971143.98460010	+15.29736328	+2.09179688	-2.46533203	+23.31298828	-71.34521484	-76.55273438	+3396	+14.84912109	+5.54150391	-2.90039063	+61.28173828	-69.03808594	-49.76806641	+4160	+14.31738281	+1.76660156	-5.45800781	+20.14892578	-60.57861328	-68.66455078	+2404
+1457971143.98869990	+15.29296875	+2.06542969	-2.49169922	+19.99511719	-71.08154297	-73.52050781	+3400	+14.84033203	+5.54589844	-2.93554688	+62.16064453	-68.18115234	-50.51513672	+4160	+14.31298828	+1.75781250	-5.47558594	+20.03906250	-60.55664063	-68.55468750	+2412
+1457971143.99289990	+15.29296875	+2.03027344	-2.51367188	+16.87500000	-70.75195313	-70.75195313	+3400	+14.83154297	+5.54589844	-2.97070313	+62.88574219	-67.32421875	-51.15234375	+4164	+14.30859375	+1.75341797	-5.49316406	+19.86328125	-60.55664063	-68.40087891	+2424
+1457971143.99710010	+15.29296875	+1.99951172	-2.55322266	+13.99658203	-70.31250000	-68.20312500	+3408	+14.82275391	+5.54150391	-3.02783203	+63.25927734	-66.40136719	-51.43798828	+4172	+14.30419922	+1.74023438	-5.51074219	+19.66552734	-60.53466797	-68.20312500	+2432
+1457971144.00120000	+15.28857422	+1.97314453	-2.59277344	+11.29394531	-69.87304688	-65.74218750	+3412	+14.81396484	+5.54589844	-3.07617188	+63.78662109	-65.61035156	-51.81152344	+4176	+14.29980469	+1.73583984	-5.53271484	+19.44580078	-60.49072266	-68.00537109	+2436
+1457971144.00539990	+15.28417969	+1.94238281	-2.62792969	+8.87695313	-69.41162109	-63.61083984	+3412	+14.80078125	+5.54589844	-3.12890625	+64.16015625	-64.81933594	-52.03125000	+4180	+14.29101563	+1.72705078	-5.55029297	+19.20410156	-60.44677734	-67.76367188	+2440
+1457971144.00959990	+15.27978516	+1.91601563	-2.67187500	+6.83349609	-68.84033203	-61.83105469	+3416	+14.78759766	+5.53710938	-3.19042969	+64.22607422	-64.02832031	-51.98730469	+4188	+14.28662109	+1.71826172	-5.57666016	+18.96240234	-60.38085938	-67.50000000	+2440
+1457971144.01370000	+15.27539063	+1.88964844	-2.71142578	+4.92187500	-68.37890625	-60.11718750	+3420	+14.77441406	+5.53271484	-3.23437500	+64.59960938	-63.43505859	-52.25097656	+4192	+14.27783203	+1.70947266	-5.60302734	+18.72070313	-60.31494141	-67.23632813	+2440
+1457971144.02200010	+15.26220703	+1.84130859	-2.79492188	+1.93359375	-67.41210938	-57.56835938	+3428	+14.75244141	+5.51513672	-3.32666016	+64.75341797	-62.31445313	-52.20703125	+4204	+14.25585938	+1.68750000	-5.65576172	+18.21533203	-60.16113281	-66.70898438	+2436
+1457971144.02620010	+15.26220703	+1.81933594	-2.82568359	+0.65917969	-67.01660156	-56.42578125	+3432	+14.74365234	+5.50634766	-3.36621094	+64.88525391	-61.91894531	-52.27294922	+4208	+14.24707031	+1.67431641	-5.68652344	+17.95166016	-60.05126953	-66.42333984	+2432
+1457971144.03040000	+15.25781250	+1.79736328	-2.85644531	-0.39550781	-66.66503906	-55.54687500	+3432	+14.73486328	+5.50634766	-3.40576172	+64.99511719	-61.54541016	-52.27294922	+4212	+14.23828125	+1.66113281	-5.71728516	+17.70996094	-59.96337891	-66.18164063	+2428
+1457971144.03449990	+15.25781250	+1.77539063	-2.89160156	-1.18652344	-66.26953125	-54.90966797	+3432	+14.72607422	+5.50195313	-3.44531250	+64.97314453	-61.19384766	-52.14111328	+4216	+14.22949219	+1.64794922	-5.74365234	+17.53417969	-59.87548828	-65.98388672	+2420
+1457971144.03870010	+15.25781250	+1.75781250	-2.92236328	-1.91162109	-65.93994141	-54.27246094	+3432	+14.72167969	+5.50195313	-3.47607422	+65.10498047	-60.99609375	-52.20703125	+4216	+14.22070313	+1.63476563	-5.77441406	+17.38037109	-59.76562500	-65.80810547	+2412
+1457971144.04290010	+15.25781250	+1.74462891	-2.95312500	-2.50488281	-65.63232422	-53.74511719	+3428	+14.71728516	+5.50634766	-3.50244141	+65.23681641	-60.79833984	-52.18505859	+4216	+14.21191406	+1.62597656	-5.80517578	+17.27050781	-59.65576172	-65.65429688	+2404
+1457971144.04699990	+15.25341797	+1.73583984	-2.98388672	-2.87841797	-65.32470703	-53.39355469	+3424	+14.70849609	+5.50634766	-3.52441406	+65.25878906	-60.64453125	-52.11914063	+4216	+14.20312500	+1.61279297	-5.83154297	+17.20458984	-59.54589844	-65.56640625	+2396
+1457971144.05119990	+15.24902344	+1.72705078	-3.00585938	-3.27392578	-65.10498047	-53.02001953	+3420	+14.70410156	+5.50195313	-3.53759766	+65.39062500	-60.60058594	-52.20703125	+4212	+14.19873047	+1.59960938	-5.85791016	+17.16064453	-59.43603516	-65.52246094	+2388
+1457971144.05950000	+15.25341797	+1.70068359	-3.04980469	-3.71337891	-64.70947266	-52.62451172	+3412	+14.69970703	+5.50195313	-3.56396484	+65.56640625	-60.49072266	-52.25097656	+4208	+14.18554688	+1.56884766	-5.90625000	+17.18261719	-59.23828125	-65.54443359	+2376
+1457971144.06370000	+15.25781250	+1.69189453	-3.07617188	-3.88916016	-64.51171875	-52.47070313	+3408	+14.69970703	+5.50195313	-3.57714844	+65.58837891	-60.49072266	-52.27294922	+4204	+14.17675781	+1.55566406	-5.92822266	+17.22656250	-59.12841797	-65.58837891	+2376
+1457971144.06789990	+15.25781250	+1.68310547	-3.09814453	-3.93310547	-64.35791016	-52.40478516	+3404	+14.69970703	+5.50195313	-3.59472656	+65.65429688	-60.46875000	-52.27294922	+4196	+14.17236328	+1.53808594	-5.95458984	+17.27050781	-58.99658203	-65.65429688	+2372
+1457971144.07200000	+15.25781250	+1.67431641	-3.12890625	-3.84521484	-64.16015625	-52.47070313	+3396	+14.69970703	+5.49755859	-3.61230469	+65.67626953	-60.44677734	-52.27294922	+4192	+14.16796875	+1.52050781	-5.98095703	+17.33642578	-58.86474609	-65.76416016	+2372
+1457971144.07620000	+15.25341797	+1.67431641	-3.14648438	-3.77929688	-64.05029297	-52.49267578	+3388	+14.69531250	+5.49755859	-3.62548828	+65.72021484	-60.42480469	-52.27294922	+4184	+14.16357422	+1.50732422	-6.00732422	+17.44628906	-58.71093750	-65.85205078	+2376
+1457971144.08040000	+15.25341797	+1.66552734	-3.16845703	-3.69140625	-63.89648438	-52.55859375	+3380	+14.69531250	+5.49316406	-3.64306641	+65.72021484	-60.40283203	-52.25097656	+4176	+14.15478516	+1.48535156	-6.03369141	+17.53417969	-58.55712891	-65.98388672	+2376
+1457971144.08450010	+15.25341797	+1.65673828	-3.19921875	-3.51562500	-63.69873047	-52.71240234	+3376	+14.69091797	+5.48876953	-3.66503906	+65.67626953	-60.35888672	-52.18505859	+4172	+14.14599609	+1.46337891	-6.06445313	+17.60009766	-58.38134766	-66.09375000	+2384
+1457971144.08870010	+15.24902344	+1.64794922	-3.22558594	-3.38378906	-63.58886719	-52.84423828	+3368	+14.69091797	+5.47998047	-3.68701172	+65.63232422	-60.31494141	-52.11914063	+4164	+14.13720703	+1.44140625	-6.09521484	+17.68798828	-58.18359375	-66.20361328	+2388
+1457971144.09290000	+15.24902344	+1.63916016	-3.25195313	-3.20800781	-63.43505859	-53.02001953	+3360	+14.68652344	+5.46679688	-3.70898438	+65.54443359	-60.27099609	-52.03125000	+4160	+14.12402344	+1.41503906	-6.13037109	+17.75390625	-57.96386719	-66.31347656	+2396
+1457971144.10120010	+15.24462891	+1.61718750	-3.30908203	-2.76855469	-63.10546875	-53.43750000	+3348	+14.68212891	+5.43603516	-3.78808594	+65.19287109	-60.09521484	-51.67968750	+4152	+14.09765625	+1.35791016	-6.20947266	+17.86376953	-57.45849609	-66.53320313	+2416
+1457971144.10529990	+15.24462891	+1.60400391	-3.33984375	-2.52685547	-62.92968750	-53.67919922	+3340	+14.67773438	+5.41406250	-3.83642578	+64.95117188	-59.96337891	-51.43798828	+4148	+14.08007813	+1.32275391	-6.25781250	+17.88574219	-57.15087891	-66.62109375	+2424
+1457971144.10949990	+15.24462891	+1.59082031	-3.37939453	-2.24121094	-62.73193359	-53.98681641	+3336	+14.67333984	+5.39208984	-3.88916016	+64.64355469	-59.78759766	-51.15234375	+4148	+14.06250000	+1.29199219	-6.30615234	+17.88574219	-56.84326172	-66.68701172	+2432
+1457971144.11369990	+15.24023438	+1.57763672	-3.41455078	-1.93359375	-62.51220703	-54.27246094	+3328	+14.66455078	+5.35693359	-3.97265625	+64.18212891	-59.52392578	-50.69091797	+4152	+14.04052734	+1.25244141	-6.36328125	+17.90771484	-56.44775391	-66.73095703	+2440
+1457971144.11780000	+15.23583984	+1.56005859	-3.45849609	-1.60400391	-62.27050781	-54.62402344	+3324	+14.65136719	+5.31738281	-4.05175781	+63.69873047	-59.26025391	-50.25146484	+4152	+14.01416016	+1.21728516	-6.41601563	+17.90771484	-56.05224609	-66.79687500	+2448
+1457971144.12200000	+15.23144531	+1.54248047	-3.50683594	-1.25244141	-62.00683594	-54.99755859	+3320	+14.64257813	+5.27343750	-4.13964844	+63.14941406	-58.97460938	-49.74609375	+4156	+13.98779297	+1.17773438	-6.47314453	+17.88574219	-55.65673828	-66.81884766	+2452
+1457971144.13030000	+15.21826172	+1.48095703	-3.64746094	-0.10986328	-61.14990234	-56.18408203	+3324	+14.61621094	+5.16357422	-4.36816406	+61.67724609	-58.16162109	-48.38378906	+4176	+13.93505859	+1.08544922	-6.60058594	+17.81982422	-54.75585938	-66.90673828	+2456
+1457971144.13450000	+15.21386719	+1.45019531	-3.71777344	+0.46142578	-60.75439453	-56.77734375	+3324	+14.60302734	+5.11523438	-4.46923828	+61.06201172	-57.81005859	-47.83447266	+4176	+13.90869141	+1.04150391	-6.65771484	+17.84179688	-54.33837891	-66.99462891	+2452
+1457971144.14280010	+15.19628906	+1.36230469	-3.93750000	+2.21923828	-59.39208984	-58.57910156	+3340	+14.57226563	+5.00976563	-4.70214844	+59.67773438	-56.93115234	-46.49414063	+4184	+13.85156250	+0.94921875	-6.78955078	+17.90771484	-53.34960938	-67.19238281	+2436
+1457971144.15120010	+15.17431641	+1.27880859	-4.12646484	+3.86718750	-58.18359375	-60.22705078	+3344	+14.54150391	+4.90869141	-4.90429688	+58.49121094	-56.14013672	-45.37353516	+4180	+13.79003906	+0.85253906	-6.91259766	+18.06152344	-52.31689453	-67.50000000	+2420
+1457971144.15949990	+15.16552734	+1.21289063	-4.28027344	+5.25146484	-57.19482422	-61.56738281	+3336	+14.51953125	+4.81201172	-5.08886719	+57.39257813	-55.41503906	-44.36279297	+4172	+13.73291016	+0.74707031	-7.03125000	+18.28125000	-51.32812500	-67.98339844	+2396
+1457971144.16370010	+15.16113281	+1.17773438	-4.35937500	+5.99853516	-56.64550781	-62.29248047	+3332	+14.51513672	+4.76367188	-5.18115234	+56.84326172	-55.08544922	-43.85742188	+4164	+13.70654297	+0.68994141	-7.08837891	+18.41308594	-50.82275391	-68.26904297	+2384
+1457971144.16779990	+15.15673828	+1.14697266	-4.43408203	+6.67968750	-56.14013672	-62.95166016	+3324	+14.50634766	+4.71972656	-5.26904297	+56.33789063	-54.73388672	-43.39599609	+4152	+13.68457031	+0.63281250	-7.14550781	+18.56689453	-50.29541016	-68.59863281	+2372
+1457971144.17199990	+15.15234375	+1.11181641	-4.49560547	+7.33886719	-55.70068359	-63.58886719	+3312	+14.50195313	+4.67578125	-5.34375000	+55.92041016	-54.47021484	-43.00048828	+4136	+13.65820313	+0.58007813	-7.19824219	+18.76464844	-49.76806641	-68.92822266	+2360
+1457971144.17610000	+15.14794922	+1.08105469	-4.56591797	+8.02001953	-55.15136719	-64.22607422	+3304	+14.49755859	+4.63623047	-5.40966797	+55.52490234	-54.20654297	-42.62695313	+4120	+13.63183594	+0.51855469	-7.25976563	+18.94042969	-49.15283203	-69.25781250	+2352
+1457971144.18450000	+15.14355469	+1.00195313	-4.69775391	+9.18457031	-54.11865234	-65.39062500	+3284	+14.48876953	+4.53955078	-5.55029297	+54.53613281	-53.65722656	-41.77001953	+4084	+13.57470703	+0.39111328	-7.37402344	+19.22607422	-47.94433594	-69.93896484	+2336
+1457971144.18860010	+15.13916016	+0.96240234	-4.76367188	+9.71191406	-53.54736328	-65.89599609	+3272	+14.48876953	+4.49121094	-5.61621094	+54.03076172	-53.39355469	-41.35253906	+4064	+13.54394531	+0.32080078	-7.42675781	+19.33593750	-47.26318359	-70.26855469	+2332
+1457971144.19280000	+15.13916016	+0.91845703	-4.83398438	+10.19531250	-52.93212891	-66.40136719	+3264	+14.48876953	+4.43408203	-5.68652344	+53.50341797	-53.12988281	-40.91308594	+4044	+13.51757813	+0.24609375	-7.48388672	+19.44580078	-46.60400391	-70.62011719	+2328
+1457971144.19700000	+15.14355469	+0.87011719	-4.89550781	+10.63476563	-52.42675781	-66.88476563	+3252	+14.49316406	+4.37255859	-5.75244141	+52.95410156	-52.88818359	-40.49560547	+4024	+13.49121094	+0.17578125	-7.53222656	+19.53369141	-45.98876953	-70.94970703	+2324
+1457971144.20110010	+15.13916016	+0.82617188	-4.97021484	+11.05224609	-51.70166016	-67.30224609	+3240	+14.49316406	+4.31542969	-5.81835938	+52.36083984	-52.62451172	-40.03417969	+4000	+13.46044922	+0.10107422	-7.59814453	+19.55566406	-45.17578125	-71.16943359	+2324
+1457971144.20950010	+15.13916016	+0.70312500	-5.11962891	+11.75537109	-50.29541016	-68.15917969	+3220	+14.49316406	+4.17919922	-5.95898438	+51.04248047	-52.05322266	-39.00146484	+3960	+13.39453125	-0.06152344	-7.71240234	+19.51171875	-43.65966797	-71.58691406	+2320
+1457971144.21779990	+15.13037109	+0.58007813	-5.28222656	+12.32666016	-48.64746094	-68.81835938	+3212	+14.48437500	+4.01660156	-6.11718750	+49.50439453	-51.35009766	-37.81494141	+3924	+13.31982422	-0.22851563	-7.83544922	+19.27001953	-41.92382813	-71.76269531	+2316
+1457971144.22199990	+15.13037109	+0.50976563	-5.36572266	+12.56835938	-47.83447266	-69.14794922	+3208	+14.47998047	+3.92431641	-6.20507813	+48.62548828	-50.93261719	-37.15576172	+3908	+13.28466797	-0.32080078	-7.88378906	+19.07226563	-41.11083984	-71.87255859	+2316
+1457971144.22610000	+15.12597656	+0.43945313	-5.45361328	+12.78808594	-46.91162109	-69.41162109	+3204	+14.47119141	+3.81445313	-6.31054688	+47.61474609	-50.44921875	-36.38671875	+3900	+13.24951172	-0.40869141	-7.94531250	+18.87451172	-40.23193359	-71.87255859	+2316
+1457971144.23029990	+15.12158203	+0.36035156	-5.55029297	+13.00781250	-45.96679688	-69.76318359	+3204	+14.46240234	+3.70898438	-6.40283203	+46.71386719	-50.00976563	-35.74951172	+3884	+13.20996094	-0.50976563	-8.00683594	+18.63281250	-39.33105469	-71.89453125	+2316
+1457971144.23860000	+15.10839844	+0.20214844	-5.74365234	+13.53515625	-43.98925781	-70.42236328	+3204	+14.42724609	+3.49804688	-6.60937500	+44.89013672	-48.99902344	-34.38720703	+3860	+13.12646484	-0.70312500	-8.12109375	+18.14941406	-37.48535156	-71.85058594	+2320
+1457971144.24280000	+15.09960938	+0.11865234	-5.84472656	+13.77685547	-42.93457031	-70.70800781	+3204	+14.40966797	+3.37939453	-6.71484375	+43.94531250	-48.47167969	-33.72802734	+3848	+13.08251953	-0.81298828	-8.18261719	+17.84179688	-36.51855469	-71.82861328	+2324
+1457971144.24700000	+15.08642578	+0.03076172	-5.95458984	+14.06250000	-41.81396484	-71.03759766	+3204	+14.38330078	+3.25634766	-6.82470703	+42.97851563	-47.87841797	-33.04687500	+3840	+13.03417969	-0.92285156	-8.23974609	+17.55615234	-35.57373047	-71.80664063	+2324
+1457971144.25110010	+15.07763672	-0.05273438	-6.05126953	+14.34814453	-40.82519531	-71.34521484	+3200	+14.35693359	+3.13769531	-6.93017578	+42.07763672	-47.32910156	-32.40966797	+3828	+12.99023438	-1.02832031	-8.29248047	+17.29248047	-34.65087891	-71.74072266	+2324
+1457971144.25530000	+15.06005859	-0.14501953	-6.14794922	+14.65576172	-39.79248047	-71.71875000	+3196	+14.33496094	+3.00585938	-7.03125000	+41.17675781	-46.75781250	-31.86035156	+3816	+12.94189453	-1.14257813	-8.34521484	+17.00683594	-33.70605469	-71.76269531	+2324
+1457971144.25939990	+15.04248047	-0.23730469	-6.26220703	+14.98535156	-38.67187500	-72.07031250	+3196	+14.30419922	+2.87841797	-7.13671875	+40.31982422	-46.16455078	-31.28906250	+3804	+12.89794922	-1.25683594	-8.39794922	+16.78710938	-32.78320313	-71.78466797	+2324
+1457971144.26780010	+15.01611328	-0.42626953	-6.45556641	+15.77636719	-36.71630859	-72.83935547	+3180	+14.24707031	+2.62353516	-7.34326172	+38.71582031	-45.00000000	-30.27832031	+3776	+12.80566406	-1.48535156	-8.49462891	+16.34765625	-30.98144531	-71.85058594	+2316
+1457971144.27189990	+14.99414063	-0.51855469	-6.56103516	+16.23779297	-35.63964844	-73.25683594	+3172	+14.21630859	+2.50048828	-7.43115234	+38.03466797	-44.45068359	-29.83886719	+3756	+12.75732422	-1.60400391	-8.54296875	+16.19384766	-30.05859375	-71.91650391	+2312
+1457971144.27609990	+14.97216797	-0.60205078	-6.64892578	+16.74316406	-34.73876953	-73.65234375	+3160	+14.18554688	+2.37744141	-7.51904297	+37.35351563	-43.92333984	-29.44335938	+3736	+12.70898438	-1.71826172	-8.58251953	+16.04003906	-29.20166016	-71.98242188	+2304
+1457971144.28029990	+14.94580078	-0.69873047	-6.73242188	+17.20458984	-33.81591797	-74.04785156	+3152	+14.15917969	+2.24560547	-7.60253906	+36.69433594	-43.37402344	-29.06982422	+3712	+12.66064453	-1.84130859	-8.62646484	+15.88623047	-28.32275391	-72.09228516	+2300
+1457971144.28440000	+14.92382813	-0.79541016	-6.82470703	+17.68798828	-32.87109375	-74.42138672	+3140	+14.12402344	+2.12255859	-7.67724609	+36.12304688	-42.84667969	-28.76220703	+3688	+12.61230469	-1.95996094	-8.66601563	+15.82031250	-27.46582031	-72.20214844	+2292
+1457971144.28860000	+14.90185547	-0.88330078	-6.89062500	+18.21533203	-32.14599609	-74.83886719	+3124	+14.09765625	+1.99511719	-7.74316406	+35.57373047	-42.40722656	-28.47656250	+3664	+12.56396484	-2.07421875	-8.69677734	+15.75439453	-26.67480469	-72.33398438	+2284
+1457971144.29690000	+14.84912109	-1.07226563	-7.02685547	+19.33593750	-30.58593750	-75.69580078	+3092	+14.04492188	+1.76220703	-7.85742188	+34.69482422	-41.55029297	-28.03710938	+3600	+12.47167969	-2.32470703	-8.75830078	+15.66650391	-25.07080078	-72.72949219	+2268
+1457971144.30110000	+14.81835938	-1.16015625	-7.08837891	+19.95117188	-29.90478516	-76.09130859	+3076	+14.01855469	+1.64794922	-7.91015625	+34.29931641	-41.13281250	-27.81738281	+3564	+12.42333984	-2.44335938	-8.78466797	+15.64453125	-24.32373047	-72.88330078	+2260
+1457971144.30530000	+14.79199219	-1.25244141	-7.14550781	+20.52246094	-29.17968750	-76.46484375	+3060	+13.99658203	+1.52929688	-7.96289063	+33.88183594	-40.71533203	-27.64160156	+3528	+12.37500000	-2.57080078	-8.81103516	+15.62255859	-23.53271484	-73.08105469	+2256
+1457971144.30940010	+14.75683594	-1.34472656	-7.19824219	+21.04980469	-28.45458984	-76.81640625	+3048	+13.96582031	+1.41064453	-8.00244141	+33.53027344	-40.31982422	-27.48779297	+3492	+12.32226563	-2.69824219	-8.83300781	+15.62255859	-22.76367188	-73.25683594	+2248
+1457971144.31360010	+14.72167969	-1.43261719	-7.24658203	+21.62109375	-27.79541016	-77.12402344	+3032	+13.94384766	+1.30078125	-8.03320313	+33.20068359	-39.96826172	-27.31201172	+3452	+12.26953125	-2.81689453	-8.85498047	+15.64453125	-22.01660156	-73.41064453	+2244
+1457971144.31780000	+14.68652344	-1.52929688	-7.29492188	+22.10449219	-27.13623047	-77.38769531	+3020	+13.91748047	+1.17773438	-8.06835938	+32.82714844	-39.59472656	-27.18017578	+3416	+12.21240234	-2.94873047	-8.87255859	+15.62255859	-21.26953125	-73.58642578	+2244
+1457971144.32189990	+14.65136719	-1.62597656	-7.33886719	+22.56591797	-26.47705078	-77.67333984	+3012	+13.88232422	+1.05468750	-8.10351563	+32.47558594	-39.19921875	-27.00439453	+3380	+12.16406250	-3.07617188	-8.88574219	+15.60058594	-20.54443359	-73.78417969	+2244
+1457971144.33020000	+14.57666016	-1.82373047	-7.42675781	+23.42285156	-25.15869141	-78.11279297	+2996	+13.82519531	+0.80859375	-8.16943359	+31.72851563	-38.47412109	-26.65283203	+3304	+12.04980469	-3.33544922	-8.91210938	+15.55664063	-19.11621094	-74.11376953	+2244
+1457971144.33439990	+14.53710938	-1.92919922	-7.46630859	+23.81835938	-24.49951172	-78.31054688	+2988	+13.79003906	+0.67675781	-8.20019531	+31.33300781	-38.05664063	-26.47705078	+3268	+11.99707031	-3.47167969	-8.92089844	+15.51269531	-18.41308594	-74.28955078	+2248
+1457971144.33859990	+14.48876953	-2.03027344	-7.51904297	+24.14794922	-23.73046875	-78.42041016	+2984	+13.75048828	+0.55810547	-8.23535156	+30.95947266	-37.63916016	-26.21337891	+3232	+11.93554688	-3.59912109	-8.92968750	+15.46875000	-17.68798828	-74.37744141	+2252
+1457971144.34270000	+14.44482422	-2.14013672	-7.57177734	+24.41162109	-22.98339844	-78.48632813	+2984	+13.71533203	+0.41308594	-8.27490234	+30.47607422	-37.17773438	-26.01562500	+3200	+11.87841797	-3.73095703	-8.94287109	+15.38085938	-16.96289063	-74.48730469	+2256
+1457971144.34690000	+14.39648438	-2.25439453	-7.61572266	+24.63134766	-22.25830078	-78.55224609	+2980	+13.66699219	+0.27246094	-8.31005859	+29.97070313	-36.69433594	-25.75195313	+3168	+11.81689453	-3.86718750	-8.94726563	+15.29296875	-16.23779297	-74.57519531	+2260
+1457971144.35110000	+14.34814453	-2.37304688	-7.66406250	+24.80712891	-21.51123047	-78.59619141	+2980	+13.61865234	+0.13623047	-8.34960938	+29.46533203	-36.21093750	-25.46630859	+3132	+11.75097656	-3.99462891	-8.95166016	+15.22705078	-15.55664063	-74.64111328	+2264
+1457971144.36360000	+14.19873047	-2.73779297	-7.80468750	+25.11474609	-19.22607422	-78.57421875	+2976	+13.46044922	-0.31640625	-8.46826172	+27.77343750	-34.69482422	-24.60937500	+3040	+11.56640625	-4.39453125	-8.95166016	+14.89746094	-13.55712891	-74.86083984	+2264
+1457971144.37190010	+14.09326172	-2.99707031	-7.90136719	+25.20263672	-17.64404297	-78.50830078	+2968	+13.34619141	-0.62402344	-8.54296875	+26.63085938	-33.64013672	-24.03808594	+2984	+11.44335938	-4.66699219	-8.94287109	+14.67773438	-12.23876953	-74.97070313	+2260
+1457971144.38019990	+13.97900391	-3.25634766	-7.98925781	+25.18066406	-16.10595703	-78.37646484	+2956	+13.21875000	-0.92724609	-8.61767578	+25.46630859	-32.56347656	-23.42285156	+2928	+11.32031250	-4.92626953	-8.92529297	+14.47998047	-10.98632813	-74.99267578	+2244
+1457971144.38439990	+13.91748047	-3.38818359	-8.02441406	+25.13671875	-15.35888672	-78.31054688	+2944	+13.15722656	-1.08105469	-8.63964844	+24.89501953	-32.03613281	-23.15917969	+2904	+11.25878906	-5.05371094	-8.91210938	+14.39208984	-10.41503906	-75.03662109	+2236
+1457971144.38860010	+13.86035156	-3.51562500	-8.05517578	+25.13671875	-14.67773438	-78.24462891	+2928	+13.09570313	-1.23046875	-8.66162109	+24.34570313	-31.57470703	-22.89550781	+2872	+11.19726563	-5.18115234	-8.89013672	+14.32617188	-9.86572266	-75.08056641	+2224
+1457971144.39270000	+13.80322266	-3.64306641	-8.08154297	+25.13671875	-13.97460938	-78.17871094	+2912	+13.03857422	-1.37548828	-8.67919922	+23.84033203	-31.11328125	-22.65380859	+2844	+11.13574219	-5.31298828	-8.87255859	+14.23828125	-9.29443359	-75.12451172	+2212
+1457971144.39689990	+13.74609375	-3.77490234	-8.10791016	+25.11474609	-13.31542969	-78.13476563	+2896	+12.97705078	-1.51611328	-8.68798828	+23.40087891	-30.69580078	-22.43408203	+2816	+11.07421875	-5.44482422	-8.85058594	+14.19433594	-8.74511719	-75.21240234	+2204
+1457971144.40520000	+13.63623047	-4.02099609	-8.13867188	+25.13671875	-12.08496094	-78.02490234	+2856	+12.86718750	-1.78417969	-8.70556641	+22.56591797	-29.83886719	-21.99462891	+2752	+10.95556641	-5.69970703	-8.80224609	+14.10644531	-7.69042969	-75.27832031	+2180
+1457971144.40940000	+13.57031250	-4.13964844	-8.15185547	+25.11474609	-11.44775391	-77.93701172	+2836	+12.80566406	-1.91162109	-8.69677734	+22.21435547	-29.42138672	-21.79687500	+2720	+10.88964844	-5.82275391	-8.78027344	+14.10644531	-7.14111328	-75.30029297	+2164
+1457971144.41350010	+13.50878906	-4.25390625	-8.15185547	+25.15869141	-10.89843750	-77.84912109	+2812	+12.75292969	-2.03466797	-8.68359375	+21.90673828	-29.06982422	-21.62109375	+2684	+10.81933594	-5.94140625	-8.74511719	+14.10644531	-6.61376953	-75.32226563	+2152
+1457971144.41770010	+13.44726563	-4.36376953	-8.15185547	+25.20263672	-10.37109375	-77.76123047	+2792	+12.70019531	-2.15771484	-8.67041016	+21.59912109	-28.69628906	-21.44531250	+2652	+10.75341797	-6.06005859	-8.71875000	+14.10644531	-6.06445313	-75.32226563	+2144
+1457971144.42190000	+13.38574219	-4.47363281	-8.14746094	+25.22460938	-9.84375000	-77.69531250	+2768	+12.64746094	-2.27636719	-8.64404297	+21.35742188	-28.36669922	-21.29150391	+2620	+10.68750000	-6.17871094	-8.68798828	+14.12841797	-5.53710938	-75.34423828	+2132
+1457971144.43020010	+13.27587891	-4.68457031	-8.12548828	+25.40039063	-8.89892578	-77.51953125	+2728	+12.55517578	-2.49609375	-8.59570313	+20.96191406	-27.72949219	-21.00585938	+2560	+10.54687500	-6.41601563	-8.62207031	+14.15039063	-4.46044922	-75.34423828	+2120
+1457971144.43440010	+13.21435547	-4.79003906	-8.10791016	+25.46630859	-8.41552734	-77.43164063	+2712	+12.50244141	-2.60156250	-8.56054688	+20.80810547	-27.39990234	-20.87402344	+2536	+10.47656250	-6.53027344	-8.58251953	+14.17236328	-3.91113281	-75.34423828	+2120
+1457971144.44269990	+13.09130859	-4.98339844	-8.07714844	+25.64208984	-7.44873047	-77.14599609	+2688	+12.40136719	-2.80810547	-8.50341797	+20.45654297	-26.65283203	-20.52246094	+2488	+10.33154297	-6.75439453	-8.51220703	+14.21630859	-2.76855469	-75.19042969	+2116
+1457971144.44689990	+13.02539063	-5.08007813	-8.05517578	+25.72998047	-6.96533203	-76.99218750	+2680	+12.34423828	-2.90917969	-8.46826172	+20.30273438	-26.27929688	-20.36865234	+2468	+10.25683594	-6.85986328	-8.47265625	+14.23828125	-2.19726563	-75.10253906	+2120
+1457971144.45520000	+12.89794922	-5.26904297	-8.01562500	+25.94970703	-6.02050781	-76.64062500	+2668	+12.23437500	-3.11132813	-8.39355469	+19.97314453	-25.53222656	-19.99511719	+2436	+10.10302734	-7.06640625	-8.39355469	+14.28222656	-1.05468750	-74.81689453	+2128
+1457971144.45939990	+12.83642578	-5.36132813	-7.98925781	+26.05957031	-5.55908203	-76.50878906	+2664	+12.17285156	-3.21240234	-8.35839844	+19.79736328	-25.13671875	-19.81933594	+2420	+10.03271484	-7.17187500	-8.34521484	+14.30419922	-0.50537109	-74.72900391	+2136
+1457971144.46770000	+12.71337891	-5.54589844	-7.94531250	+26.23535156	-4.61425781	-76.06933594	+2660	+12.05419922	-3.41455078	-8.29687500	+19.37988281	-24.27978516	-19.33593750	+2392	+9.89648438	-7.37402344	-8.25292969	+14.37011719	+0.52734375	-74.39941406	+2148
+1457971144.47600010	+12.57275391	-5.72607422	-7.90136719	+26.38916016	-3.62548828	-75.56396484	+2652	+11.91796875	-3.61230469	-8.23095703	+18.87451172	-23.35693359	-18.78662109	+2368	+9.76025391	-7.56738281	-8.15185547	+14.43603516	+1.51611328	-74.02587891	+2156
+1457971144.48429990	+12.43652344	-5.90625000	-7.85302734	+26.47705078	-2.63671875	-75.03662109	+2640	+11.77734375	-3.82324219	-8.16503906	+18.25927734	-22.43408203	-18.25927734	+2344	+9.63720703	-7.74755859	-8.04199219	+14.52392578	+2.41699219	-73.58642578	+2160
+1457971144.49270010	+12.30029297	-6.07324219	-7.80029297	+26.60888672	-1.75781250	-74.48730469	+2620	+11.64111328	-4.02539063	-8.08593750	+17.62207031	-21.62109375	-17.66601563	+2320	+9.51416016	-7.92333984	-7.92333984	+14.67773438	+3.18603516	-73.14697266	+2152
+1457971144.50099990	+12.16845703	-6.23144531	-7.73437500	+26.69677734	-0.87890625	-73.93798828	+2592	+11.50927734	-4.22314453	-8.00244141	+16.94091797	-20.85205078	-17.05078125	+2296	+9.40869141	-8.09472656	-7.78710938	+14.83154297	+3.84521484	-72.77343750	+2140
+1457971144.50519990	+12.09814453	-6.31054688	-7.69921875	+26.74072266	-0.43945313	-73.65234375	+2576	+11.43896484	-4.31982422	-7.96289063	+16.58935547	-20.47851563	-16.76513672	+2280	+9.35595703	-8.17822266	-7.72558594	+14.96337891	+4.17480469	-72.53173828	+2128
+1457971144.51350000	+11.96191406	-6.45556641	-7.62011719	+26.82861328	+0.37353516	-73.05908203	+2540	+11.30712891	-4.49560547	-7.85302734	+15.97412109	-19.86328125	-16.17187500	+2252	+9.24609375	-8.33203125	-7.58496094	+15.22705078	+4.76806641	-72.09228516	+2100
+1457971144.52180000	+11.82128906	-6.58740234	-7.52343750	+26.89453125	+1.12060547	-72.53173828	+2504	+11.18408203	-4.67138672	-7.72558594	+15.35888672	-19.35791016	-15.64453125	+2224	+9.14062500	-8.47265625	-7.44433594	+15.57861328	+5.27343750	-71.63085938	+2068
+1457971144.53020000	+11.69824219	-6.69726563	-7.41357422	+27.11425781	+1.75781250	-72.04833984	+2460	+11.06982422	-4.82080078	-7.58496094	+14.89746094	-19.02832031	-15.16113281	+2192	+9.03076172	-8.61328125	-7.29931641	+15.97412109	+5.73486328	-71.19140625	+2040
+1457971144.53850010	+11.56640625	-6.79833984	-7.29052734	+27.33398438	+2.37304688	-71.58691406	+2424	+10.95996094	-4.94824219	-7.43115234	+14.58984375	-18.74267578	-14.69970703	+2164	+8.91650391	-8.74511719	-7.14990234	+16.41357422	+6.24023438	-70.75195313	+2012
+1457971144.54679990	+11.43896484	-6.89501953	-7.15869141	+27.55371094	+2.98828125	-71.12548828	+2388	+10.85449219	-5.07128906	-7.26855469	+14.34814453	-18.45703125	-14.28222656	+2140	+8.80664063	-8.86376953	-7.00927734	+16.94091797	+6.72363281	-70.20263672	+1988
+1457971144.55100010	+11.38183594	-6.92578125	-7.08398438	+27.75146484	+3.20800781	-70.88378906	+2372	+10.80175781	-5.11962891	-7.18066406	+14.30419922	-18.39111328	-14.06250000	+2128	+8.74511719	-8.92089844	-6.93017578	+17.20458984	+6.94335938	-69.93896484	+1980
+1457971144.55520010	+11.32031250	-6.96093750	-7.01367188	+27.92724609	+3.47167969	-70.66406250	+2360	+10.75341797	-5.17236328	-7.09277344	+14.23828125	-18.28125000	-13.88671875	+2120	+8.68359375	-8.97363281	-6.86425781	+17.51220703	+7.20703125	-69.63134766	+1972
+1457971144.56349990	+11.20166016	-7.02246094	-6.86425781	+28.34472656	+3.91113281	-70.20263672	+2336	+10.65234375	-5.26464844	-6.91699219	+14.15039063	-18.06152344	-13.46923828	+2104	+8.57373047	-9.08349609	-6.70605469	+18.08349609	+7.60253906	-69.12597656	+1968
+1457971144.56760000	+11.14453125	-7.05761719	-6.79394531	+28.56445313	+4.17480469	-69.91699219	+2324	+10.59960938	-5.31298828	-6.83349609	+14.12841797	-17.90771484	-13.24951172	+2100	+8.51660156	-9.13183594	-6.63574219	+18.39111328	+7.86621094	-68.77441406	+1968
+1457971144.57180000	+11.08300781	-7.08837891	-6.71044922	+28.78417969	+4.41650391	-69.69726563	+2320	+10.54687500	-5.36132813	-6.73681641	+14.08447266	-17.77587891	-13.07373047	+2096	+8.46386719	-9.18457031	-6.55664063	+18.69873047	+8.08593750	-68.51074219	+1968
+1457971144.58010010	+10.96875000	-7.13671875	-6.56103516	+29.28955078	+4.81201172	-69.01611328	+2304	+10.44580078	-5.44042969	-6.56542969	+13.97460938	-17.44628906	-12.50244141	+2088	+8.35839844	-9.27246094	-6.40722656	+19.33593750	+8.48144531	-67.78564453	+1968
+1457971144.58850000	+10.85888672	-7.18066406	-6.39843750	+29.81689453	+5.09765625	-68.35693359	+2292	+10.34472656	-5.52392578	-6.38085938	+13.75488281	-17.18261719	-11.95312500	+2088	+8.26611328	-9.36035156	-6.23583984	+19.90722656	+8.74511719	-67.19238281	+1972
+1457971144.59680010	+10.74902344	-7.23339844	-6.24023438	+30.36621094	+5.42724609	-67.67578125	+2284	+10.24804688	-5.60742188	-6.20068359	+13.46923828	-16.87500000	-11.40380859	+2088	+8.18261719	-9.43945313	-6.06884766	+20.54443359	+9.03076172	-66.53320313	+1976
+1457971144.60509990	+10.64355469	-7.26855469	-6.08642578	+31.00341797	+5.62500000	-66.79687500	+2272	+10.15136719	-5.68652344	-6.03369141	+13.07373047	-16.52343750	-10.63476563	+2080	+8.11230469	-9.51416016	-5.90185547	+21.15966797	+9.22851563	-65.83007813	+1968
+1457971144.61350010	+10.54248047	-7.30371094	-5.91064453	+31.61865234	+5.71289063	-65.98388672	+2260	+10.06347656	-5.77001953	-5.84472656	+12.56835938	-16.30371094	-9.93164063	+2072	+8.05078125	-9.58447266	-5.71728516	+21.73095703	+9.31640625	-65.21484375	+1956
+1457971144.62179990	+10.44580078	-7.33886719	-5.73925781	+32.25585938	+5.73486328	-65.14892578	+2248	+9.97558594	-5.84472656	-5.66015625	+12.04101563	-16.12792969	-9.20654297	+2060	+7.99804688	-9.64160156	-5.53710938	+22.36816406	+9.33837891	-64.55566406	+1932
+1457971144.63010000	+10.35351563	-7.36083984	-5.57226563	+33.04687500	+5.69091797	-64.22607422	+2224	+9.89648438	-5.91503906	-5.48437500	+11.44775391	-15.93017578	-8.39355469	+2040	+7.94970703	-9.69433594	-5.35693359	+22.98339844	+9.31640625	-63.91845703	+1904
+1457971144.63840010	+10.26562500	-7.37841797	-5.38769531	+33.81591797	+5.53710938	-63.41308594	+2208	+9.82177734	-5.98535156	-5.29101563	+10.85449219	-15.88623047	-7.64648438	+2020	+7.90136719	-9.75146484	-5.17236328	+23.55468750	+9.27246094	-63.34716797	+1876
+1457971144.64680000	+10.18212891	-7.39160156	-5.20751953	+34.67285156	+5.33935547	-62.55615234	+2188	+9.75146484	-6.03808594	-5.09765625	+10.30517578	-15.84228516	-6.85546875	+1996	+7.86181641	-9.79101563	-4.99658203	+24.23583984	+9.20654297	-62.66601563	+1836
+1457971144.65510010	+10.09423828	-7.38720703	-5.03173828	+35.66162109	+5.07568359	-61.65527344	+2164	+9.68115234	-6.09082031	-4.91308594	+9.68994141	-15.75439453	-6.02050781	+1972	+7.80468750	-9.83056641	-4.82519531	+24.87304688	+9.16259766	-62.00683594	+1804
+1457971144.66339990	+10.01074219	-7.38281250	-4.83837891	+36.69433594	+4.76806641	-60.90820313	+2148	+9.62402344	-6.14355469	-4.71093750	+9.05273438	-15.79833984	-5.27343750	+1956	+7.75634766	-9.87451172	-4.65380859	+25.48828125	+9.11865234	-61.41357422	+1772
+1457971144.67179990	+9.93603516	-7.36962891	-4.65380859	+37.81494141	+4.43847656	-60.18310547	+2132	+9.56689453	-6.17871094	-4.51757813	+8.45947266	-15.77636719	-4.48242188	+1936	+7.70361328	-9.90966797	-4.49560547	+26.14746094	+9.14062500	-60.68847656	+1744
+1457971144.68010000	+9.85253906	-7.35205078	-4.48242188	+38.95751953	+4.06494141	-59.37011719	+2120	+9.50537109	-6.21386719	-4.33740234	+7.80029297	-15.68847656	-3.60351563	+1920	+7.64208984	-9.93603516	-4.34179688	+26.76269531	+9.16259766	-59.94140625	+1720
+1457971144.68429990	+9.81738281	-7.34326172	-4.39013672	+39.52880859	+3.86718750	-59.06250000	+2116	+9.48339844	-6.23144531	-4.23193359	+7.49267578	-15.75439453	-3.25195313	+1916	+7.61572266	-9.95361328	-4.26269531	+27.09228516	+9.16259766	-59.61181641	+1708
+1457971144.69260000	+9.74267578	-7.32128906	-4.21435547	+40.67138672	+3.49365234	-58.46923828	+2108	+9.42626953	-6.26220703	-4.05175781	+6.76757813	-15.68847656	-2.39501953	+1904	+7.55859375	-9.97998047	-4.11328125	+27.68554688	+9.18457031	-58.88671875	+1692
+1457971144.70090010	+9.67236328	-7.31250000	-4.03417969	+41.68212891	+3.09814453	-58.02978516	+2104	+9.37792969	-6.29296875	-3.86279297	+6.13037109	-15.71044922	-1.58203125	+1900	+7.51025391	-10.01074219	-3.95947266	+28.23486328	+9.18457031	-58.24951172	+1684
+1457971144.71339990	+9.58007813	-7.28613281	-3.77929688	+43.04443359	+2.54882813	-57.34863281	+2096	+9.31201172	-6.32373047	-3.59912109	+5.36132813	-15.66650391	-0.35156250	+1896	+7.45312500	-10.03710938	-3.73535156	+29.06982422	+9.09667969	-57.23876953	+1668
+1457971144.72170000	+9.53613281	-7.25976563	-3.61669922	+43.90136719	+2.17529297	-56.97509766	+2084	+9.27246094	-6.33691406	-3.42333984	+4.96582031	-15.66650391	+0.41748047	+1892	+7.42675781	-10.04589844	-3.58154297	+29.64111328	+8.94287109	-56.66748047	+1656
+1457971144.72589990	+9.50537109	-7.26855469	-3.53320313	+44.12109375	+2.02148438	-56.84326172	+2080	+9.24609375	-6.34570313	-3.33984375	+4.79003906	-15.66650391	+0.81298828	+1888	+7.41357422	-10.05908203	-3.50244141	+29.88281250	+8.85498047	-56.42578125	+1648
+1457971144.73009990	+9.48779297	-7.25537109	-3.45849609	+44.47265625	+1.86767578	-56.64550781	+2072	+9.22851563	-6.35009766	-3.26074219	+4.65820313	-15.64453125	+1.20849609	+1884	+7.40917969	-10.05908203	-3.42773438	+30.16845703	+8.78906250	-56.16210938	+1640
+1457971144.73420000	+9.47021484	-7.24218750	-3.37500000	+44.80224609	+1.66992188	-56.57958984	+2064	+9.21093750	-6.35449219	-3.17724609	+4.59228516	-15.62255859	+1.56005859	+1880	+7.40478516	-10.06347656	-3.34863281	+30.41015625	+8.65722656	-55.94238281	+1632
+1457971144.74260000	+9.43066406	-7.23779297	-3.22998047	+45.17578125	+1.40625000	-56.18408203	+2044	+9.17578125	-6.35888672	-3.02343750	+4.48242188	-15.57861328	+2.26318359	+1868	+7.39599609	-10.07226563	-3.19482422	+30.89355469	+8.41552734	-55.48095703	+1616
+1457971144.75090000	+9.39990234	-7.23339844	-3.07617188	+45.50537109	+1.14257813	-55.94238281	+2024	+9.14062500	-6.35888672	-2.86523438	+4.48242188	-15.60058594	+2.87841797	+1856	+7.38720703	-10.07666016	-3.04541016	+31.33300781	+8.12988281	-55.10742188	+1592
+1457971144.75920010	+9.37792969	-7.21582031	-2.93115234	+45.90087891	+0.87890625	-55.72265625	+2000	+9.11425781	-6.35449219	-2.72021484	+4.57031250	-15.57861328	+3.44970703	+1840	+7.38720703	-10.07666016	-2.89599609	+31.77246094	+7.84423828	-54.75585938	+1568
+1457971144.76340010	+9.36035156	-7.21582031	-2.86083984	+45.98876953	+0.79101563	-55.61279297	+1988	+9.09667969	-6.35449219	-2.64550781	+4.61425781	-15.55664063	+3.71337891	+1832	+7.38281250	-10.08105469	-2.82568359	+31.94824219	+7.71240234	-54.60205078	+1556
+1457971144.76760010	+9.35156250	-7.21142578	-2.79492188	+46.14257813	+0.70312500	-55.45898438	+1976	+9.08349609	-6.35009766	-2.57958984	+4.70214844	-15.51269531	+3.97705078	+1824	+7.37841797	-10.08105469	-2.75537109	+32.14599609	+7.58056641	-54.42626953	+1544
+1457971144.77169990	+9.33837891	-7.20263672	-2.72460938	+46.29638672	+0.63720703	-55.32714844	+1964	+9.07470703	-6.34570313	-2.50927734	+4.83398438	-15.49072266	+4.21875000	+1812	+7.37402344	-10.08105469	-2.68945313	+32.34375000	+7.47070313	-54.25048828	+1528
+1457971144.78010010	+9.31201172	-7.19384766	-2.59277344	+46.53808594	+0.50537109	-55.08544922	+1940	+9.04833984	-6.33691406	-2.37744141	+5.00976563	-15.40283203	+4.63623047	+1796	+7.36083984	-10.08105469	-2.56201172	+32.65136719	+7.25097656	-53.89892578	+1508
+1457971144.78420000	+9.30322266	-7.18505859	-2.53125000	+46.66992188	+0.46142578	-54.95361328	+1928	+9.03955078	-6.32812500	-2.31152344	+5.16357422	-15.35888672	+4.85595703	+1784	+7.35205078	-10.08105469	-2.50048828	+32.82714844	+7.14111328	-53.70117188	+1496
+1457971144.78839990	+9.28564453	-7.18066406	-2.46972656	+46.77978516	+0.41748047	-54.84375000	+1920	+9.02636719	-6.32373047	-2.25000000	+5.25146484	-15.31494141	+5.00976563	+1780	+7.33886719	-10.08105469	-2.44335938	+32.93701172	+7.07519531	-53.52539063	+1484
+1457971144.79259990	+9.27685547	-7.17187500	-2.41259766	+46.93359375	+0.41748047	-54.71191406	+1908	+9.01318359	-6.31494141	-2.18847656	+5.38330078	-15.24902344	+5.18554688	+1772	+7.32568359	-10.08544922	-2.38623047	+33.06884766	+7.03125000	-53.34960938	+1476
+1457971144.80090000	+9.25048828	-7.15869141	-2.29833984	+47.17529297	+0.39550781	-54.47021484	+1892	+8.99121094	-6.30615234	-2.07421875	+5.62500000	-15.07324219	+5.49316406	+1756	+7.29931641	-10.08984375	-2.28076172	+33.28857422	+6.94335938	-52.95410156	+1464
+1457971144.80500010	+9.24169922	-7.14550781	-2.24560547	+47.32910156	+0.39550781	-54.31640625	+1884	+8.98242188	-6.29296875	-2.01708984	+5.77880859	-14.98535156	+5.64697266	+1752	+7.28613281	-10.08984375	-2.22802734	+33.39843750	+6.92138672	-52.75634766	+1456
+1457971144.80920000	+9.22851563	-7.13671875	-2.19287109	+47.46093750	+0.37353516	-54.16259766	+1876	+8.97363281	-6.28417969	-1.96435547	+5.91064453	-14.87548828	+5.82275391	+1744	+7.27294922	-10.08984375	-2.18408203	+33.50830078	+6.87744141	-52.51464844	+1448
+1457971144.81340000	+9.21533203	-7.13232422	-2.14453125	+47.57080078	+0.39550781	-54.00878906	+1872	+8.96044922	-6.27978516	-1.91162109	+5.99853516	-14.76562500	+5.95458984	+1740	+7.25976563	-10.09423828	-2.14013672	+33.59619141	+6.87744141	-52.29492188	+1444
+1457971144.81750010	+9.20214844	-7.11914063	-2.09619141	+47.70263672	+0.37353516	-53.85498047	+1868	+8.95166016	-6.27099609	-1.86328125	+6.13037109	-14.67773438	+6.08642578	+1740	+7.24658203	-10.08984375	-2.09619141	+33.70605469	+6.85546875	-52.07519531	+1440
+1457971144.82590010	+9.18017578	-7.10156250	-2.00390625	+47.96630859	+0.37353516	-53.59130859	+1860	+8.93408203	-6.25781250	-1.76660156	+6.32812500	-14.45800781	+6.37207031	+1732	+7.22021484	-10.09423828	-2.00830078	+33.88183594	+6.83349609	-51.67968750	+1436
+1457971144.82999990	+9.17138672	-7.09277344	-1.95556641	+48.09814453	+0.37353516	-53.45947266	+1860	+8.92529297	-6.24902344	-1.71826172	+6.43798828	-14.37011719	+6.50390625	+1728	+7.21142578	-10.08984375	-1.96435547	+33.96972656	+6.81152344	-51.52587891	+1432
+1457971144.83419990	+9.16699219	-7.08398438	-1.91601563	+48.22998047	+0.35156250	-53.30566406	+1856	+8.92089844	-6.24023438	-1.67431641	+6.54785156	-14.26025391	+6.67968750	+1728	+7.19824219	-10.08984375	-1.92041016	+34.07958984	+6.76757813	-51.35009766	+1428
+1457971144.83839990	+9.15380859	-7.07958984	-1.87646484	+48.31787109	+0.35156250	-53.15185547	+1856	+8.91210938	-6.23583984	-1.63476563	+6.61376953	-14.15039063	+6.81152344	+1724	+7.18945313	-10.08984375	-1.88085938	+34.14550781	+6.74560547	-51.17431641	+1428
+1457971144.84670000	+9.14062500	-7.05761719	-1.79296875	+48.58154297	+0.26367188	-52.88818359	+1848	+8.89892578	-6.21826172	-1.55566406	+6.81152344	-13.99658203	+7.14111328	+1720	+7.18505859	-10.08105469	-1.79736328	+34.38720703	+6.63574219	-50.93261719	+1416
+1457971144.85500000	+9.12304688	-7.04003906	-1.71826172	+48.80126953	+0.19775391	-52.69042969	+1844	+8.88134766	-6.20507813	-1.47656250	+6.96533203	-13.88671875	+7.38281250	+1712	+7.18066406	-10.07226563	-1.71386719	+34.62890625	+6.52587891	-50.77880859	+1412
+1457971144.85920000	+9.11865234	-7.03564453	-1.68310547	+48.93310547	+0.15380859	-52.58056641	+1840	+8.87695313	-6.20068359	-1.44140625	+7.05322266	-13.82080078	+7.53662109	+1708	+7.18066406	-10.07226563	-1.67431641	+34.76074219	+6.43798828	-50.73486328	+1408
+1457971144.86340000	+9.11425781	-7.02685547	-1.64794922	+49.04296875	+0.10986328	-52.49267578	+1836	+8.86816406	-6.19628906	-1.40625000	+7.11914063	-13.75488281	+7.64648438	+1700	+7.18066406	-10.06787109	-1.63037109	+34.89257813	+6.39404297	-50.71289063	+1404
+1457971144.86750010	+9.10546875	-7.01806641	-1.61279297	+49.15283203	+0.06591797	-52.42675781	+1828	+8.86376953	-6.18750000	-1.37109375	+7.20703125	-13.73291016	+7.77832031	+1696	+7.18505859	-10.06347656	-1.58642578	+35.02441406	+6.30615234	-50.71289063	+1400
+1457971144.87579990	+9.09228516	-7.00488281	-1.55126953	+49.37255859	+0.00000000	-52.20703125	+1816	+8.85058594	-6.17431641	-1.31396484	+7.38281250	-13.60107422	+8.04199219	+1680	+7.18945313	-10.05468750	-1.51171875	+35.28808594	+6.17431641	-50.60302734	+1388
+1457971144.88000010	+9.08789063	-6.99609375	-1.52050781	+49.48242188	-0.02197266	-52.11914063	+1808	+8.84179688	-6.16992188	-1.28320313	+7.47070313	-13.55712891	+8.15185547	+1672	+7.18945313	-10.04589844	-1.47216797	+35.44189453	+6.10839844	-50.60302734	+1380
+1457971144.88420010	+9.08349609	-6.99169922	-1.49414063	+49.61425781	-0.06591797	-52.00927734	+1804	+8.83740234	-6.16113281	-1.25683594	+7.55859375	-13.49121094	+8.26171875	+1664	+7.19384766	-10.04150391	-1.44140625	+35.59570313	+6.04248047	-50.58105469	+1376
+1457971144.89249990	+9.07031250	-6.97851563	-1.43701172	+49.83398438	-0.08789063	-51.85546875	+1800	+8.82421875	-6.15234375	-1.19970703	+7.71240234	-13.40332031	+8.43750000	+1648	+7.18945313	-10.03271484	-1.37109375	+35.83740234	+5.95458984	-50.55908203	+1360
+1457971144.89669990	+9.06152344	-6.96972656	-1.41503906	+49.94384766	-0.08789063	-51.74560547	+1796	+8.81542969	-6.14794922	-1.17773438	+7.80029297	-13.29345703	+8.54736328	+1636	+7.18945313	-10.02832031	-1.34033203	+35.94726563	+5.93261719	-50.49316406	+1352
+1457971144.90500000	+9.04833984	-6.95654297	-1.37109375	+50.11962891	-0.04394531	-51.54785156	+1792	+8.80224609	-6.13476563	-1.12939453	+7.95410156	-13.13964844	+8.72314453	+1616	+7.17626953	-10.02832031	-1.28759766	+36.14501953	+5.93261719	-50.36132813	+1336
+1457971144.90920000	+9.04394531	-6.95214844	-1.35351563	+50.22949219	-0.04394531	-51.39404297	+1792	+8.79785156	-6.13037109	-1.11181641	+8.02001953	-13.02978516	+8.81103516	+1608	+7.17187500	-10.02392578	-1.27001953	+36.23291016	+5.93261719	-50.22949219	+1328
+1457971144.91750000	+9.02197266	-6.93896484	-1.31396484	+50.38330078	+0.02197266	-51.19628906	+1792	+8.78027344	-6.12158203	-1.06787109	+8.15185547	-12.85400391	+8.94287109	+1596	+7.14990234	-10.02392578	-1.23046875	+36.34277344	+5.97656250	-50.00976563	+1316
+1457971144.92170000	+9.01757813	-6.93457031	-1.30078125	+50.47119141	+0.04394531	-51.08642578	+1792	+8.77148438	-6.11718750	-1.05468750	+8.21777344	-12.72216797	+9.00878906	+1588	+7.13671875	-10.01953125	-1.21289063	+36.38671875	+5.99853516	-49.87792969	+1312
+1457971144.92580010	+9.00878906	-6.92578125	-1.28320313	+50.55908203	+0.08789063	-50.99853516	+1792	+8.76708984	-6.11279297	-1.03710938	+8.28369141	-12.63427734	+9.07470703	+1584	+7.12353516	-10.01953125	-1.19970703	+36.43066406	+6.02050781	-49.76806641	+1308
+1457971144.93000010	+9.00000000	-6.92138672	-1.26562500	+50.62500000	+0.10986328	-50.91064453	+1792	+8.75830078	-6.10839844	-1.01953125	+8.34960938	-12.54638672	+9.11865234	+1576	+7.11035156	-10.02392578	-1.18212891	+36.43066406	+6.06445313	-49.65820313	+1304
+1457971144.93420000	+8.99121094	-6.91699219	-1.25683594	+50.66894531	+0.13183594	-50.77880859	+1792	+8.74951172	-6.10400391	-1.00634766	+8.39355469	-12.43652344	+9.20654297	+1572	+7.09277344	-10.02392578	-1.17773438	+36.45263672	+6.08642578	-49.48242188	+1300
+1457971144.93829990	+8.98242188	-6.91259766	-1.24365234	+50.73486328	+0.17578125	-50.66894531	+1788	+8.74072266	-6.09960938	-0.99316406	+8.43750000	-12.32666016	+9.25048828	+1568	+7.07958984	-10.02392578	-1.16894531	+36.45263672	+6.13037109	-49.32861328	+1296
+1457971144.94250010	+8.97363281	-6.90820313	-1.23046875	+50.80078125	+0.19775391	-50.60302734	+1792	+8.73632813	-6.09521484	-0.97558594	+8.50341797	-12.26074219	+9.29443359	+1564	+7.06640625	-10.02392578	-1.15576172	+36.47460938	+6.13037109	-49.19677734	+1292
+1457971144.94670010	+8.96484375	-6.90380859	-1.21728516	+50.84472656	+0.19775391	-50.49316406	+1788	+8.72753906	-6.09082031	-0.96679688	+8.54736328	-12.17285156	+9.38232422	+1560	+7.05322266	-10.02392578	-1.14697266	+36.49658203	+6.15234375	-49.06494141	+1292
+1457971144.95499990	+8.94726563	-6.89062500	-1.19531250	+50.95458984	+0.21972656	-50.38330078	+1792	+8.70996094	-6.08203125	-0.94042969	+8.61328125	-12.06298828	+9.47021484	+1556	+7.03125000	-10.01953125	-1.12939453	+36.54052734	+6.17431641	-48.84521484	+1288
+1457971144.95910000	+8.93847656	-6.88623047	-1.18212891	+51.02050781	+0.21972656	-50.29541016	+1792	+8.70556641	-6.07763672	-0.92724609	+8.65722656	-12.01904297	+9.51416016	+1552	+7.01806641	-10.01953125	-1.12060547	+36.56250000	+6.17431641	-48.75732422	+1288
+1457971144.96330000	+8.93408203	-6.88183594	-1.17333984	+51.06445313	+0.24169922	-50.25146484	+1792	+8.69677734	-6.07763672	-0.91845703	+8.70117188	-11.97509766	+9.58007813	+1548	+7.01367188	-10.01953125	-1.11181641	+36.58447266	+6.19628906	-48.66943359	+1284
+1457971144.96750000	+8.92529297	-6.88183594	-1.16015625	+51.10839844	+0.21972656	-50.20751953	+1792	+8.68798828	-6.07324219	-0.90527344	+8.72314453	-11.95312500	+9.62402344	+1548	+7.00488281	-10.01513672	-1.09863281	+36.62841797	+6.17431641	-48.60351563	+1284
+1457971144.97160010	+8.92089844	-6.87744141	-1.15576172	+51.15234375	+0.21972656	-50.11962891	+1792	+8.68359375	-6.06884766	-0.90087891	+8.76708984	-11.90917969	+9.68994141	+1544	+6.99609375	-10.01513672	-1.08984375	+36.67236328	+6.17431641	-48.53759766	+1284
+1457971144.97580000	+8.91210938	-6.87304688	-1.14697266	+51.19628906	+0.21972656	-50.05371094	+1792	+8.67480469	-6.06445313	-0.89208984	+8.78906250	-11.86523438	+9.75585938	+1540	+6.99169922	-10.01074219	-1.08105469	+36.71630859	+6.17431641	-48.47167969	+1280
+1457971144.98410010	+8.89892578	-6.85986328	-1.12939453	+51.32812500	+0.17578125	-49.96582031	+1796	+8.66162109	-6.05566406	-0.87011719	+8.85498047	-11.82128906	+9.86572266	+1536	+6.98730469	-9.99755859	-1.05468750	+36.87011719	+6.15234375	-48.40576172	+1276
+1457971144.98830010	+8.89453125	-6.85546875	-1.12060547	+51.37207031	+0.17578125	-49.92187500	+1796	+8.65283203	-6.05126953	-0.86572266	+8.87695313	-11.82128906	+9.88769531	+1532	+6.98730469	-9.98876953	-1.04150391	+36.95800781	+6.15234375	-48.40576172	+1280
+1457971144.99250010	+8.88574219	-6.85107422	-1.11181641	+51.41601563	+0.15380859	-49.87792969	+1800	+8.64843750	-6.04687500	-0.85693359	+8.89892578	-11.79931641	+9.93164063	+1528	+6.98730469	-9.98437500	-1.02832031	+37.02392578	+6.13037109	-48.38378906	+1280
+1457971144.99659990	+8.88134766	-6.84667969	-1.10302734	+51.45996094	+0.15380859	-49.83398438	+1800	+8.63964844	-6.04248047	-0.84814453	+8.92089844	-11.77734375	+9.97558594	+1524	+6.98730469	-9.97558594	-1.01513672	+37.11181641	+6.15234375	-48.36181641	+1280
+1457971145.00079990	+8.87695313	-6.84228516	-1.09863281	+51.48193359	+0.15380859	-49.76806641	+1804	+8.63525391	-6.04248047	-0.83935547	+8.94287109	-11.75537109	+10.01953125	+1520	+6.98730469	-9.97119141	-1.00195313	+37.17773438	+6.15234375	-48.33984375	+1284
+1457971145.00500010	+8.87255859	-6.83789063	-1.08984375	+51.54785156	+0.13183594	-49.70214844	+1804	+8.63085938	-6.03808594	-0.83056641	+8.96484375	-11.73339844	+10.06347656	+1516	+6.98291016	-9.96679688	-0.98876953	+37.26562500	+6.15234375	-48.33984375	+1288
+1457971145.00910000	+8.86376953	-6.82910156	-1.08544922	+51.59179688	+0.10986328	-49.65820313	+1808	+8.62207031	-6.03369141	-0.82617188	+9.00878906	-11.71142578	+10.10742188	+1512	+6.98291016	-9.95800781	-0.97558594	+37.33154297	+6.13037109	-48.29589844	+1288
+1457971145.01749990	+8.85498047	-6.82031250	-1.07226563	+51.65771484	+0.08789063	-49.52636719	+1812	+8.61328125	-6.02490234	-0.80859375	+9.03076172	-11.64550781	+10.19531250	+1504	+6.97851563	-9.94482422	-0.95800781	+37.44140625	+6.13037109	-48.22998047	+1296
+1457971145.02160000	+8.85058594	-6.81152344	-1.06347656	+51.70166016	+0.06591797	-49.46044922	+1816	+8.60888672	-6.01611328	-0.79980469	+9.05273438	-11.62353516	+10.23925781	+1500	+6.97851563	-9.93603516	-0.94921875	+37.50732422	+6.13037109	-48.18603516	+1300
+1457971145.02580000	+8.84179688	-6.81152344	-1.05468750	+51.70166016	+0.06591797	-49.41650391	+1820	+8.60449219	-6.01611328	-0.79541016	+9.05273438	-11.60156250	+10.26123047	+1496	+6.97412109	-9.93164063	-0.94042969	+37.55126953	+6.13037109	-48.14208984	+1304
+1457971145.02990010	+8.83740234	-6.80273438	-1.05029297	+51.72363281	+0.04394531	-49.32861328	+1820	+8.60009766	-6.01171875	-0.78662109	+9.07470703	-11.57958984	+10.30517578	+1492	+6.96972656	-9.92724609	-0.93164063	+37.55126953	+6.13037109	-48.09814453	+1308
+1457971145.03410010	+8.83300781	-6.79833984	-1.04150391	+51.74560547	+0.04394531	-49.26269531	+1824	+8.59570313	-6.00292969	-0.77783203	+9.09667969	-11.55761719	+10.32714844	+1492	+6.96093750	-9.92724609	-0.92724609	+37.57324219	+6.13037109	-48.03222656	+1312
+1457971145.03830000	+8.82861328	-6.79394531	-1.03710938	+51.74560547	+0.02197266	-49.17480469	+1828	+8.59130859	-6.00292969	-0.76904297	+9.07470703	-11.51367188	+10.37109375	+1488	+6.95654297	-9.92285156	-0.92724609	+37.55126953	+6.13037109	-47.94433594	+1316
+1457971145.04239990	+8.82421875	-6.78955078	-1.02832031	+51.76757813	+0.00000000	-49.08691406	+1828	+8.58691406	-5.99853516	-0.76025391	+9.09667969	-11.49169922	+10.41503906	+1484	+6.94775391	-9.91845703	-0.92285156	+37.55126953	+6.10839844	-47.87841797	+1320
+1457971145.04660010	+8.81982422	-6.78515625	-1.02392578	+51.78955078	-0.04394531	-49.02099609	+1832	+8.58251953	-5.98974609	-0.75585938	+9.09667969	-11.46972656	+10.45898438	+1484	+6.94335938	-9.91406250	-0.92285156	+37.55126953	+6.08642578	-47.79052734	+1320
+1457971145.05489990	+8.81103516	-6.77636719	-1.01074219	+51.78955078	-0.10986328	-48.88916016	+1840	+8.57812500	-5.98535156	-0.73828125	+9.09667969	-11.42578125	+10.50292969	+1480	+6.92578125	-9.90966797	-0.91845703	+37.50732422	+6.04248047	-47.63671875	+1328
+1457971145.05909990	+8.80664063	-6.77197266	-1.00195313	+51.81152344	-0.13183594	-48.84521484	+1844	+8.57812500	-5.98095703	-0.72949219	+9.11865234	-11.40380859	+10.54687500	+1480	+6.91699219	-9.90966797	-0.91845703	+37.48535156	+5.99853516	-47.54882813	+1332
+1457971145.06329990	+8.80224609	-6.77197266	-0.99755859	+51.78955078	-0.15380859	-48.77929688	+1848	+8.57373047	-5.97656250	-0.72509766	+9.09667969	-11.40380859	+10.56884766	+1480	+6.90820313	-9.90966797	-0.91845703	+37.41943359	+5.97656250	-47.50488281	+1332
+1457971145.06740000	+8.80224609	-6.76757813	-0.98876953	+51.81152344	-0.19775391	-48.71337891	+1852	+8.57373047	-5.97656250	-0.71630859	+9.09667969	-11.40380859	+10.59082031	+1480	+6.89941406	-9.90966797	-0.91845703	+37.39746094	+5.95458984	-47.43896484	+1336
+1457971145.07160000	+8.80224609	-6.76318359	-0.98437500	+51.81152344	-0.24169922	-48.64746094	+1852	+8.57373047	-5.97216797	-0.70751953	+9.09667969	-11.38183594	+10.63476563	+1480	+6.89062500	-9.90966797	-0.91845703	+37.35351563	+5.91064453	-47.37304688	+1336
+1457971145.07579990	+8.79785156	-6.76318359	-0.97998047	+51.81152344	-0.26367188	-48.58154297	+1856	+8.56933594	-5.97216797	-0.70312500	+9.09667969	-11.38183594	+10.65673828	+1476	+6.88623047	-9.90966797	-0.91845703	+37.30957031	+5.88867188	-47.30712891	+1340
+1457971145.07990000	+8.79345703	-6.75878906	-0.97558594	+51.81152344	-0.30761719	-48.53759766	+1860	+8.56933594	-5.96777344	-0.69433594	+9.09667969	-11.35986328	+10.70068359	+1480	+6.87744141	-9.90966797	-0.91845703	+37.28759766	+5.84472656	-47.24121094	+1340
+1457971145.08410000	+8.79785156	-6.75878906	-0.97119141	+51.83349609	-0.32958984	-48.49365234	+1860	+8.56933594	-5.96777344	-0.68994141	+9.09667969	-11.35986328	+10.74462891	+1480	+6.87304688	-9.90966797	-0.91845703	+37.26562500	+5.82275391	-47.19726563	+1340
+1457971145.08830000	+8.79345703	-6.75878906	-0.96679688	+51.83349609	-0.37353516	-48.47167969	+1864	+8.56933594	-5.96777344	-0.68554688	+9.09667969	-11.35986328	+10.76660156	+1480	+6.87304688	-9.90966797	-0.91406250	+37.24365234	+5.77880859	-47.17529297	+1340
+1457971145.09660010	+8.79345703	-6.75439453	-0.95800781	+51.83349609	-0.41748047	-48.38378906	+1872	+8.56933594	-5.96337891	-0.67675781	+9.07470703	-11.35986328	+10.83251953	+1480	+6.86865234	-9.90966797	-0.90966797	+37.22167969	+5.73486328	-47.13134766	+1344
+1457971145.10080000	+8.79345703	-6.75439453	-0.95361328	+51.83349609	-0.43945313	-48.33984375	+1872	+8.56933594	-5.96337891	-0.67236328	+9.07470703	-11.35986328	+10.85449219	+1480	+6.86865234	-9.90966797	-0.90527344	+37.22167969	+5.73486328	-47.13134766	+1344
+1457971145.10489990	+8.79345703	-6.75439453	-0.94921875	+51.85546875	-0.48339844	-48.27392578	+1876	+8.56933594	-5.96337891	-0.66796875	+9.07470703	-11.35986328	+10.89843750	+1484	+6.86865234	-9.90966797	-0.90087891	+37.22167969	+5.71289063	-47.10937500	+1344
+1457971145.10910010	+8.79785156	-6.75439453	-0.94482422	+51.85546875	-0.50537109	-48.22998047	+1880	+8.56933594	-5.96337891	-0.66357422	+9.07470703	-11.33789063	+10.94238281	+1484	+6.87304688	-9.90966797	-0.89648438	+37.24365234	+5.69091797	-47.08740234	+1348
+1457971145.11319990	+8.79785156	-6.75439453	-0.94482422	+51.87744141	-0.52734375	-48.18603516	+1880	+8.56933594	-5.96337891	-0.66357422	+9.05273438	-11.33789063	+10.98632813	+1484	+6.87744141	-9.90966797	-0.89208984	+37.26562500	+5.66894531	-47.08740234	+1348
+1457971145.11739990	+8.79785156	-6.75439453	-0.94042969	+51.87744141	-0.57128906	-48.12011719	+1884	+8.56933594	-5.96337891	-0.65917969	+9.05273438	-11.33789063	+11.03027344	+1484	+6.87744141	-9.90527344	-0.88769531	+37.28759766	+5.66894531	-47.06542969	+1352
+1457971145.12159990	+8.79785156	-6.75439453	-0.93603516	+51.89941406	-0.61523438	-48.07617188	+1888	+8.57373047	-5.96337891	-0.65478516	+9.05273438	-11.31591797	+11.07421875	+1488	+6.88183594	-9.90527344	-0.88330078	+37.33154297	+5.64697266	-47.06542969	+1356
+1457971145.12570000	+8.80224609	-6.75439453	-0.93164063	+51.92138672	-0.63720703	-48.03222656	+1892	+8.57373047	-5.96337891	-0.65039063	+9.05273438	-11.31591797	+11.11816406	+1488	+6.88623047	-9.90527344	-0.87451172	+37.35351563	+5.62500000	-47.06542969	+1360
+1457971145.13410000	+8.80224609	-6.75439453	-0.92285156	+51.96533203	-0.72509766	-47.94433594	+1900	+8.57373047	-5.96337891	-0.64160156	+9.05273438	-11.31591797	+11.20605469	+1488	+6.89501953	-9.90087891	-0.86132813	+37.44140625	+5.60302734	-47.04345703	+1368
+1457971145.13820000	+8.80224609	-6.75000000	-0.91845703	+52.00927734	-0.76904297	-47.87841797	+1904	+8.57373047	-5.96337891	-0.63720703	+9.05273438	-11.31591797	+11.25000000	+1492	+6.89941406	-9.90087891	-0.85693359	+37.48535156	+5.58105469	-47.02148438	+1372
+1457971145.14240000	+8.80224609	-6.75000000	-0.91406250	+52.03125000	-0.83496094	-47.83447266	+1908	+8.57373047	-5.96337891	-0.63281250	+9.05273438	-11.31591797	+11.31591797	+1492	+6.90380859	-9.89648438	-0.85253906	+37.52929688	+5.55908203	-46.99951172	+1376
+1457971145.14660000	+8.80224609	-6.75000000	-0.90966797	+52.07519531	-0.90087891	-47.79052734	+1916	+8.57373047	-5.95898438	-0.63281250	+9.07470703	-11.31591797	+11.35986328	+1496	+6.90820313	-9.89648438	-0.84814453	+37.59521484	+5.53710938	-46.95556641	+1384
+1457971145.15070010	+8.80224609	-6.74560547	-0.90527344	+52.11914063	-0.94482422	-47.74658203	+1920	+8.57373047	-5.95898438	-0.62402344	+9.07470703	-11.33789063	+11.40380859	+1496	+6.91259766	-9.89208984	-0.84375000	+37.63916016	+5.51513672	-46.93359375	+1388
+1457971145.15490010	+8.80224609	-6.74121094	-0.90087891	+52.16308594	-1.01074219	-47.70263672	+1924	+8.56933594	-5.95898438	-0.61962891	+9.09667969	-11.35986328	+11.44775391	+1496	+6.91699219	-9.89208984	-0.83935547	+37.68310547	+5.49316406	-46.88964844	+1388
+1457971145.15910010	+8.80224609	-6.74121094	-0.89648438	+52.20703125	-1.07666016	-47.68066406	+1928	+8.56933594	-5.95458984	-0.61523438	+9.11865234	-11.38183594	+11.46972656	+1500	+6.91699219	-9.89208984	-0.83496094	+37.70507813	+5.44921875	-46.84570313	+1392
+1457971145.16739990	+8.79785156	-6.73681641	-0.88330078	+52.31689453	-1.18652344	-47.61474609	+1940	+8.56933594	-5.95458984	-0.60205078	+9.18457031	-11.42578125	+11.51367188	+1504	+6.91699219	-9.89208984	-0.83056641	+37.74902344	+5.38330078	-46.75781250	+1396
+1457971145.17160010	+8.79785156	-6.73242188	-0.87890625	+52.36083984	-1.25244141	-47.59277344	+1944	+8.56494141	-5.95019531	-0.59765625	+9.20654297	-11.44775391	+11.53564453	+1504	+6.91259766	-9.89648438	-0.83056641	+37.77099609	+5.33935547	-46.71386719	+1400
+1457971145.17569990	+8.79785156	-6.73242188	-0.87451172	+52.40478516	-1.29638672	-47.57080078	+1948	+8.56494141	-5.95019531	-0.59326172	+9.25048828	-11.46972656	+11.53564453	+1508	+6.90820313	-9.89648438	-0.83496094	+37.77099609	+5.31738281	-46.66992188	+1400
+1457971145.17989990	+8.79345703	-6.72802734	-0.87011719	+52.44873047	-1.36230469	-47.57080078	+1952	+8.56494141	-5.95019531	-0.58886719	+9.27246094	-11.51367188	+11.53564453	+1508	+6.90380859	-9.89648438	-0.83496094	+37.77099609	+5.27343750	-46.62597656	+1404
+1457971145.18400000	+8.79345703	-6.72363281	-0.86572266	+52.51464844	-1.42822266	-47.54882813	+1956	+8.56054688	-5.94580078	-0.58447266	+9.31640625	-11.53564453	+11.53564453	+1512	+6.90380859	-9.90087891	-0.83935547	+37.77099609	+5.22949219	-46.58203125	+1404
+1457971145.18820000	+8.78906250	-6.72363281	-0.86572266	+52.53662109	-1.47216797	-47.54882813	+1960	+8.56054688	-5.94580078	-0.58007813	+9.33837891	-11.57958984	+11.53564453	+1512	+6.89941406	-9.90087891	-0.83935547	+37.77099609	+5.18554688	-46.53808594	+1408
+1457971145.19240000	+8.78906250	-6.71923828	-0.86132813	+52.58056641	-1.51611328	-47.54882813	+1964	+8.56054688	-5.94580078	-0.57568359	+9.38232422	-11.62353516	+11.51367188	+1516	+6.89501953	-9.90527344	-0.84375000	+37.74902344	+5.14160156	-46.51611328	+1408
+1457971145.19650010	+8.78906250	-6.71923828	-0.85693359	+52.64648438	-1.58203125	-47.54882813	+1968	+8.56054688	-5.94140625	-0.57128906	+9.42626953	-11.64550781	+11.49169922	+1516	+6.89062500	-9.90527344	-0.84375000	+37.74902344	+5.09765625	-46.47216797	+1408
+1457971145.20490000	+8.78466797	-6.71484375	-0.84814453	+52.71240234	-1.66992188	-47.54882813	+1976	+8.55615234	-5.94140625	-0.56250000	+9.47021484	-11.73339844	+11.49169922	+1520	+6.88183594	-9.90966797	-0.84814453	+37.72705078	+5.03173828	-46.45019531	+1408
+1457971145.20900010	+8.78466797	-6.71484375	-0.84375000	+52.73437500	-1.71386719	-47.54882813	+1980	+8.55615234	-5.94140625	-0.55810547	+9.51416016	-11.75537109	+11.46972656	+1524	+6.87744141	-9.90966797	-0.84814453	+37.72705078	+4.98779297	-46.42822266	+1408
+1457971145.21320010	+8.78466797	-6.71484375	-0.83935547	+52.75634766	-1.75781250	-47.54882813	+1984	+8.55615234	-5.94140625	-0.55371094	+9.53613281	-11.79931641	+11.46972656	+1524	+6.87744141	-9.91406250	-0.84814453	+37.72705078	+4.94384766	-46.42822266	+1408
+1457971145.21740010	+8.78466797	-6.71044922	-0.83935547	+52.80029297	-1.80175781	-47.57080078	+1988	+8.55615234	-5.93701172	-0.55371094	+9.55810547	-11.84326172	+11.46972656	+1528	+6.87744141	-9.91406250	-0.84814453	+37.72705078	+4.89990234	-46.42822266	+1408
+1457971145.22149990	+8.78466797	-6.71044922	-0.83496094	+52.84423828	-1.86767578	-47.57080078	+1988	+8.55615234	-5.93701172	-0.54931641	+9.60205078	-11.88720703	+11.44775391	+1528	+6.87744141	-9.91406250	-0.84375000	+37.72705078	+4.85595703	-46.45019531	+1404
+1457971145.22569990	+8.78466797	-6.71044922	-0.83056641	+52.86621094	-1.91162109	-47.59277344	+1992	+8.55615234	-5.93701172	-0.54492188	+9.62402344	-11.93115234	+11.44775391	+1532	+6.87744141	-9.91406250	-0.84375000	+37.74902344	+4.83398438	-46.47216797	+1404
+1457971145.22989990	+8.78906250	-6.71044922	-0.82617188	+52.88818359	-1.95556641	-47.61474609	+1996	+8.55615234	-5.93701172	-0.54052734	+9.64599609	-11.97509766	+11.44775391	+1532	+6.87744141	-9.91406250	-0.83935547	+37.74902344	+4.79003906	-46.49414063	+1404
+1457971145.23400000	+8.78906250	-6.70605469	-0.82177734	+52.93212891	-2.02148438	-47.61474609	+2000	+8.55615234	-5.93701172	-0.54052734	+9.66796875	-12.01904297	+11.46972656	+1536	+6.87744141	-9.91406250	-0.83496094	+37.77099609	+4.74609375	-46.51611328	+1404
+1457971145.24239990	+8.79345703	-6.70605469	-0.81738281	+52.97607422	-2.10937500	-47.65869141	+2008	+8.55615234	-5.93261719	-0.53173828	+9.71191406	-12.10693359	+11.46972656	+1540	+6.88623047	-9.91406250	-0.83056641	+37.81494141	+4.65820313	-46.60400391	+1408
+1457971145.24650000	+8.79345703	-6.70605469	-0.81298828	+52.99804688	-2.17529297	-47.68066406	+2016	+8.55615234	-5.93261719	-0.53173828	+9.73388672	-12.15087891	+11.46972656	+1540	+6.89062500	-9.91406250	-0.82617188	+37.85888672	+4.61425781	-46.64794922	+1412
+1457971145.25070000	+8.79785156	-6.70605469	-0.80859375	+53.04199219	-2.24121094	-47.70263672	+2020	+8.55615234	-5.93261719	-0.52734375	+9.75585938	-12.19482422	+11.49169922	+1544	+6.89501953	-9.91406250	-0.81738281	+37.88085938	+4.54833984	-46.71386719	+1416
+1457971145.25490000	+8.79785156	-6.70605469	-0.80859375	+53.06396484	-2.28515625	-47.72460938	+2024	+8.55615234	-5.93261719	-0.52294922	+9.77783203	-12.26074219	+11.49169922	+1544	+6.90380859	-9.90966797	-0.81298828	+37.92480469	+4.50439453	-46.75781250	+1420
+1457971145.25900010	+8.80224609	-6.70166016	-0.80419922	+53.10791016	-2.35107422	-47.74658203	+2028	+8.55615234	-5.93261719	-0.52294922	+9.79980469	-12.30468750	+11.49169922	+1548	+6.90820313	-9.90966797	-0.80859375	+37.96875000	+4.43847656	-46.82373047	+1424
+1457971145.26320000	+8.80224609	-6.70166016	-0.79980469	+53.15185547	-2.39501953	-47.79052734	+2032	+8.56054688	-5.93261719	-0.51855469	+9.82177734	-12.37060547	+11.51367188	+1548	+6.91699219	-9.90966797	-0.79980469	+38.01269531	+4.37255859	-46.91162109	+1428
+1457971145.26729990	+8.80664063	-6.70166016	-0.79541016	+53.17382813	-2.46093750	-47.81250000	+2040	+8.56054688	-5.93261719	-0.51416016	+9.84375000	-12.41455078	+11.51367188	+1552	+6.92138672	-9.90966797	-0.79101563	+38.05664063	+4.30664063	-46.99951172	+1432
+1457971145.27150010	+8.81103516	-6.70166016	-0.79541016	+53.21777344	-2.50488281	-47.85644531	+2044	+8.56054688	-5.93261719	-0.51416016	+9.86572266	-12.48046875	+11.51367188	+1552	+6.93017578	-9.90527344	-0.78662109	+38.10058594	+4.24072266	-47.06542969	+1440
+1457971145.27570010	+8.81103516	-6.70166016	-0.79101563	+53.23974609	-2.54882813	-47.90039063	+2048	+8.56054688	-5.93261719	-0.50976563	+9.90966797	-12.54638672	+11.51367188	+1556	+6.93896484	-9.90527344	-0.77783203	+38.14453125	+4.15283203	-47.13134766	+1444
+1457971145.28399990	+8.81542969	-6.69726563	-0.78662109	+53.30566406	-2.63671875	-47.96630859	+2060	+8.56494141	-5.92822266	-0.50537109	+9.95361328	-12.67822266	+11.51367188	+1560	+6.94775391	-9.90527344	-0.76904297	+38.23242188	+3.99902344	-47.26318359	+1452
+1457971145.28819990	+8.81542969	-6.69726563	-0.78222656	+53.34960938	-2.68066406	-47.98828125	+2064	+8.56494141	-5.92822266	-0.50097656	+9.99755859	-12.74414063	+11.51367188	+1560	+6.95654297	-9.90527344	-0.76464844	+38.25439453	+3.93310547	-47.32910156	+1456
+1457971145.29230000	+8.81542969	-6.69726563	-0.77783203	+53.39355469	-2.72460938	-48.03222656	+2068	+8.56494141	-5.92822266	-0.50097656	+10.01953125	-12.81005859	+11.49169922	+1564	+6.95654297	-9.90527344	-0.76464844	+38.27636719	+3.86718750	-47.37304688	+1460
+1457971145.29650000	+8.81542969	-6.69287109	-0.77783203	+53.41552734	-2.74658203	-48.07617188	+2072	+8.56494141	-5.92822266	-0.49658203	+10.06347656	-12.87597656	+11.49169922	+1564	+6.95654297	-9.90966797	-0.76464844	+38.27636719	+3.80126953	-47.39501953	+1460
+1457971145.30069990	+8.81982422	-6.69287109	-0.77343750	+53.45947266	-2.76855469	-48.09814453	+2076	+8.56494141	-5.92822266	-0.49658203	+10.10742188	-12.91992188	+11.46972656	+1568	+6.95654297	-9.90966797	-0.76464844	+38.25439453	+3.75732422	-47.41699219	+1464
+1457971145.30480000	+8.81982422	-6.69287109	-0.77343750	+53.48144531	-2.79052734	-48.12011719	+2080	+8.56933594	-5.92822266	-0.49218750	+10.12939453	-12.98583984	+11.44775391	+1568	+6.95654297	-9.90966797	-0.76464844	+38.25439453	+3.71337891	-47.43896484	+1464
+1457971145.30900000	+8.81982422	-6.69287109	-0.76904297	+53.50341797	-2.81250000	-48.16406250	+2084	+8.56933594	-5.92382813	-0.49218750	+10.17333984	-13.02978516	+11.44775391	+1572	+6.95214844	-9.91406250	-0.76464844	+38.23242188	+3.69140625	-47.43896484	+1468
+1457971145.31730010	+8.81542969	-6.68847656	-0.76904297	+53.56933594	-2.83447266	-48.18603516	+2088	+8.56494141	-5.92382813	-0.48779297	+10.23925781	-13.11767578	+11.40380859	+1576	+6.94775391	-9.91845703	-0.76904297	+38.21044922	+3.64746094	-47.43896484	+1468
+1457971145.32150010	+8.81542969	-6.68847656	-0.76904297	+53.59130859	-2.85644531	-48.20800781	+2092	+8.56494141	-5.92382813	-0.48339844	+10.28320313	-13.16162109	+11.38183594	+1576	+6.94335938	-9.91845703	-0.77343750	+38.21044922	+3.62548828	-47.41699219	+1472
+1457971145.32570000	+8.81542969	-6.68847656	-0.76904297	+53.61328125	-2.85644531	-48.22998047	+2092	+8.56494141	-5.92382813	-0.48339844	+10.32714844	-13.18359375	+11.35986328	+1580	+6.94335938	-9.91845703	-0.77343750	+38.18847656	+3.62548828	-47.41699219	+1472
+1457971145.32979990	+8.81542969	-6.68847656	-0.76464844	+53.63525391	-2.85644531	-48.25195313	+2096	+8.56494141	-5.91943359	-0.48339844	+10.37109375	-13.22753906	+11.33789063	+1580	+6.93896484	-9.92285156	-0.77343750	+38.18847656	+3.60351563	-47.41699219	+1472
+1457971145.33400010	+8.81542969	-6.68847656	-0.76464844	+53.67919922	-2.85644531	-48.25195313	+2096	+8.56494141	-5.91943359	-0.47900391	+10.39306641	-13.24951172	+11.31591797	+1584	+6.93896484	-9.92285156	-0.77783203	+38.18847656	+3.60351563	-47.39501953	+1472
+1457971145.33810000	+8.81103516	-6.68847656	-0.76464844	+53.70117188	-2.85644531	-48.27392578	+2100	+8.56494141	-5.91943359	-0.47900391	+10.45898438	-13.27148438	+11.29394531	+1584	+6.93457031	-9.92285156	-0.77783203	+38.18847656	+3.60351563	-47.39501953	+1468
+1457971145.34649990	+8.81103516	-6.68408203	-0.76464844	+53.76708984	-2.85644531	-48.27392578	+2100	+8.56054688	-5.91943359	-0.47900391	+10.54687500	-13.31542969	+11.25000000	+1588	+6.93457031	-9.92285156	-0.77783203	+38.23242188	+3.60351563	-47.39501953	+1468
+1457971145.35060000	+8.80664063	-6.68408203	-0.76464844	+53.83300781	-2.85644531	-48.29589844	+2104	+8.55615234	-5.91503906	-0.47900391	+10.61279297	-13.33740234	+11.22802734	+1588	+6.93017578	-9.92285156	-0.77783203	+38.25439453	+3.60351563	-47.39501953	+1464
+1457971145.35480000	+8.80224609	-6.68408203	-0.76464844	+53.89892578	-2.85644531	-48.31787109	+2104	+8.55175781	-5.91503906	-0.47900391	+10.67871094	-13.35937500	+11.20605469	+1588	+6.93017578	-9.92285156	-0.77783203	+38.27636719	+3.60351563	-47.41699219	+1464
+1457971145.35900000	+8.80224609	-6.67968750	-0.76464844	+53.96484375	-2.85644531	-48.31787109	+2104	+8.54736328	-5.91503906	-0.47900391	+10.74462891	-13.38134766	+11.18408203	+1588	+6.93457031	-9.92285156	-0.77783203	+38.32031250	+3.60351563	-47.41699219	+1464
+1457971145.36310010	+8.79785156	-6.67968750	-0.76464844	+54.09667969	-2.85644531	-48.36181641	+2104	+8.54296875	-5.91064453	-0.47900391	+10.85449219	-13.42529297	+11.16210938	+1592	+6.93457031	-9.92285156	-0.77783203	+38.36425781	+3.60351563	-47.43896484	+1464
+1457971145.36730000	+8.79345703	-6.67529297	-0.76464844	+54.22851563	-2.87841797	-48.38378906	+2104	+8.53857422	-5.91064453	-0.47900391	+10.94238281	-13.44726563	+11.11816406	+1592	+6.93457031	-9.92285156	-0.77343750	+38.43017578	+3.62548828	-47.46093750	+1464
+1457971145.37150000	+8.78906250	-6.67529297	-0.76464844	+54.33837891	-2.87841797	-48.40576172	+2108	+8.52978516	-5.91064453	-0.47900391	+11.05224609	-13.49121094	+11.09619141	+1592	+6.93896484	-9.92285156	-0.77343750	+38.49609375	+3.62548828	-47.48291016	+1464
+1457971145.37980010	+8.77148438	-6.66650391	-0.76904297	+54.66796875	-2.90039063	-48.51562500	+2108	+8.51220703	-5.90625000	-0.47900391	+11.33789063	-13.57910156	+11.05224609	+1588	+6.94335938	-9.91845703	-0.76464844	+38.71582031	+3.62548828	-47.57080078	+1464
+1457971145.38400010	+8.76708984	-6.66210938	-0.76464844	+54.79980469	-2.92236328	-48.55957031	+2108	+8.50341797	-5.90185547	-0.47900391	+11.44775391	-13.64501953	+11.03027344	+1588	+6.94775391	-9.91845703	-0.76025391	+38.84765625	+3.62548828	-47.61474609	+1468
+1457971145.38809990	+8.76269531	-6.65771484	-0.76464844	+54.99755859	-2.94433594	-48.62548828	+2108	+8.49462891	-5.90185547	-0.47460938	+11.62353516	-13.71093750	+10.98632813	+1584	+6.95214844	-9.91406250	-0.75585938	+39.04541016	+3.62548828	-47.70263672	+1472
+1457971145.39229990	+8.75390625	-6.65332031	-0.76464844	+55.12939453	-2.96630859	-48.69140625	+2108	+8.48583984	-5.89746094	-0.47460938	+11.75537109	-13.77685547	+10.94238281	+1584	+6.96093750	-9.90966797	-0.75146484	+39.22119141	+3.62548828	-47.79052734	+1472
+1457971145.39650010	+8.74951172	-6.64892578	-0.76025391	+55.26123047	-2.98828125	-48.75732422	+2104	+8.47705078	-5.89746094	-0.47460938	+11.88720703	-13.84277344	+10.92041016	+1580	+6.96093750	-9.90966797	-0.74707031	+39.37500000	+3.62548828	-47.85644531	+1476
+1457971145.40060000	+8.74072266	-6.64453125	-0.76025391	+55.41503906	-3.01025391	-48.80126953	+2104	+8.46826172	-5.89746094	-0.47021484	+12.01904297	-13.90869141	+10.87646484	+1576	+6.96533203	-9.90966797	-0.74267578	+39.59472656	+3.62548828	-47.94433594	+1480
+1457971145.40479990	+8.73632813	-6.64453125	-0.76025391	+55.54687500	-3.03222656	-48.86718750	+2104	+8.45947266	-5.89306641	-0.47021484	+12.15087891	-13.95263672	+10.85449219	+1572	+6.96972656	-9.90527344	-0.73828125	+39.77050781	+3.60351563	-48.03222656	+1484
+1457971145.40899990	+8.72753906	-6.64013672	-0.76025391	+55.67871094	-3.05419922	-48.91113281	+2100	+8.45068359	-5.89306641	-0.47021484	+12.28271484	-13.99658203	+10.83251953	+1568	+6.96972656	-9.90527344	-0.73828125	+39.92431641	+3.58154297	-48.07617188	+1484
+1457971145.41730000	+8.71435547	-6.63134766	-0.76025391	+55.94238281	-3.09814453	-48.99902344	+2100	+8.43310547	-5.88867188	-0.46582031	+12.52441406	-14.08447266	+10.78857422	+1560	+6.96093750	-9.90527344	-0.74267578	+40.18798828	+3.53759766	-48.14208984	+1488
+1457971145.42140010	+8.70996094	-6.62695313	-0.75585938	+56.07421875	-3.12011719	-49.04296875	+2096	+8.42871094	-5.88427734	-0.46582031	+12.63427734	-14.12841797	+10.76660156	+1556	+6.95654297	-9.90527344	-0.74267578	+40.27587891	+3.51562500	-48.18603516	+1488
+1457971145.42560010	+8.70117188	-6.62695313	-0.75585938	+56.18408203	-3.12011719	-49.08691406	+2096	+8.41992188	-5.88427734	-0.46142578	+12.74414063	-14.17236328	+10.74462891	+1552	+6.95214844	-9.90966797	-0.74707031	+40.36376953	+3.47167969	-48.20800781	+1492
+1457971145.42980000	+8.69677734	-6.62255859	-0.75585938	+56.29394531	-3.14208984	-49.10888672	+2092	+8.41113281	-5.87988281	-0.46142578	+12.83203125	-14.19433594	+10.74462891	+1548	+6.94335938	-9.90966797	-0.75146484	+40.42968750	+3.44970703	-48.20800781	+1492
+1457971145.43390010	+8.68798828	-6.61816406	-0.75146484	+56.40380859	-3.14208984	-49.10888672	+2088	+8.40673828	-5.87988281	-0.46142578	+12.91992188	-14.19433594	+10.74462891	+1544	+6.93896484	-9.91406250	-0.75585938	+40.47363281	+3.42773438	-48.20800781	+1496
+1457971145.43810010	+8.68359375	-6.61816406	-0.75585938	+56.46972656	-3.16406250	-49.10888672	+2088	+8.40234375	-5.87988281	-0.46142578	+12.98583984	-14.21630859	+10.74462891	+1540	+6.93017578	-9.91845703	-0.76025391	+40.51757813	+3.40576172	-48.18603516	+1496
+1457971145.44230010	+8.67919922	-6.61816406	-0.75585938	+56.55761719	-3.16406250	-49.10888672	+2084	+8.39355469	-5.87988281	-0.46142578	+13.05175781	-14.21630859	+10.74462891	+1536	+6.92138672	-9.91845703	-0.76464844	+40.56152344	+3.38378906	-48.16406250	+1496
+1457971145.44639990	+8.67480469	-6.61376953	-0.75585938	+56.64550781	-3.16406250	-49.10888672	+2080	+8.38916016	-5.87548828	-0.45703125	+13.13964844	-14.21630859	+10.76660156	+1532	+6.91699219	-9.92285156	-0.76904297	+40.58349609	+3.38378906	-48.16406250	+1496
+1457971145.45479990	+8.66601563	-6.61376953	-0.75585938	+56.75537109	-3.18603516	-49.08691406	+2076	+8.38037109	-5.87548828	-0.45703125	+13.22753906	-14.19433594	+10.78857422	+1524	+6.90820313	-9.92285156	-0.77343750	+40.67138672	+3.33984375	-48.14208984	+1496
+1457971145.45890000	+8.66162109	-6.60937500	-0.75585938	+56.79931641	-3.18603516	-49.08691406	+2072	+8.37597656	-5.87548828	-0.45703125	+13.27148438	-14.19433594	+10.81054688	+1524	+6.90380859	-9.92724609	-0.77783203	+40.69335938	+3.33984375	-48.12011719	+1496
+1457971145.46310000	+8.66162109	-6.61376953	-0.75585938	+56.84326172	-3.18603516	-49.06494141	+2068	+8.37158203	-5.87548828	-0.45703125	+13.29345703	-14.19433594	+10.83251953	+1520	+6.90380859	-9.92724609	-0.77783203	+40.73730469	+3.33984375	-48.12011719	+1492
+1457971145.46729990	+8.65722656	-6.61376953	-0.75585938	+56.86523438	-3.20800781	-49.04296875	+2068	+8.36718750	-5.87548828	-0.45703125	+13.31542969	-14.19433594	+10.85449219	+1516	+6.90380859	-9.92724609	-0.77783203	+40.78125000	+3.33984375	-48.12011719	+1492
+1457971145.47140000	+8.65722656	-6.60937500	-0.75585938	+56.90917969	-3.20800781	-49.04296875	+2064	+8.36718750	-5.87548828	-0.45703125	+13.35937500	-14.19433594	+10.87646484	+1512	+6.90380859	-9.92724609	-0.77343750	+40.82519531	+3.33984375	-48.12011719	+1488
+1457971145.47560000	+8.65722656	-6.61376953	-0.75585938	+56.93115234	-3.20800781	-49.02099609	+2060	+8.36279297	-5.87548828	-0.45703125	+13.35937500	-14.17236328	+10.89843750	+1508	+6.90380859	-9.92724609	-0.77343750	+40.84716797	+3.33984375	-48.14208984	+1488
+1457971145.48390010	+8.65283203	-6.61376953	-0.75585938	+56.97509766	-3.22998047	-48.99902344	+2052	+8.35839844	-5.87548828	-0.45703125	+13.40332031	-14.19433594	+10.94238281	+1500	+6.90820313	-9.92724609	-0.76904297	+40.93505859	+3.33984375	-48.16406250	+1484
+1457971145.48810010	+8.65283203	-6.61376953	-0.75585938	+56.99707031	-3.25195313	-48.99902344	+2052	+8.35839844	-5.87988281	-0.45703125	+13.40332031	-14.19433594	+10.94238281	+1496	+6.90820313	-9.92724609	-0.76904297	+40.97900391	+3.33984375	-48.18603516	+1484
+1457971145.49219990	+8.65283203	-6.61376953	-0.75585938	+57.01904297	-3.25195313	-48.99902344	+2048	+8.35839844	-5.87988281	-0.45263672	+13.42529297	-14.21630859	+10.96435547	+1496	+6.91259766	-9.92724609	-0.76464844	+41.02294922	+3.33984375	-48.20800781	+1488
+1457971145.49640010	+8.65283203	-6.61376953	-0.75585938	+57.04101563	-3.27392578	-48.99902344	+2044	+8.35839844	-5.87988281	-0.45263672	+13.42529297	-14.21630859	+10.96435547	+1492	+6.91699219	-9.92285156	-0.76025391	+41.06689453	+3.33984375	-48.22998047	+1488
+1457971145.50060010	+8.65283203	-6.61376953	-0.75585938	+57.04101563	-3.27392578	-48.99902344	+2044	+8.35839844	-5.87988281	-0.45263672	+13.42529297	-14.23828125	+10.98632813	+1488	+6.92138672	-9.92285156	-0.76025391	+41.08886719	+3.33984375	-48.25195313	+1488
+1457971145.50469990	+8.65283203	-6.61376953	-0.75585938	+57.04101563	-3.29589844	-49.02099609	+2040	+8.35839844	-5.87988281	-0.45263672	+13.42529297	-14.26025391	+10.98632813	+1484	+6.92578125	-9.92285156	-0.75585938	+41.13281250	+3.33984375	-48.29589844	+1488
+1457971145.50889990	+8.65722656	-6.61376953	-0.75585938	+57.06298828	-3.29589844	-49.02099609	+2036	+8.35839844	-5.87988281	-0.45263672	+13.44726563	-14.26025391	+10.98632813	+1480	+6.92578125	-9.92285156	-0.75146484	+41.15478516	+3.31787109	-48.31787109	+1492
+1457971145.51309990	+8.65722656	-6.61376953	-0.75146484	+57.06298828	-3.31787109	-49.02099609	+2036	+8.35839844	-5.87988281	-0.45263672	+13.44726563	-14.28222656	+11.00830078	+1476	+6.93017578	-9.92285156	-0.75146484	+41.17675781	+3.31787109	-48.33984375	+1492
+1457971145.52140000	+8.65722656	-6.61376953	-0.75146484	+57.08496094	-3.33984375	-49.04296875	+2032	+8.35839844	-5.87988281	-0.45263672	+13.44726563	-14.32617188	+11.00830078	+1472	+6.93457031	-9.92285156	-0.74707031	+41.22070313	+3.31787109	-48.38378906	+1496
+1457971145.52560000	+8.65722656	-6.61376953	-0.75146484	+57.08496094	-3.36181641	-49.04296875	+2032	+8.35839844	-5.87988281	-0.45263672	+13.44726563	-14.32617188	+11.00830078	+1468	+6.93457031	-9.92285156	-0.74267578	+41.22070313	+3.31787109	-48.38378906	+1496
+1457971145.52970000	+8.65722656	-6.61376953	-0.75146484	+57.08496094	-3.36181641	-49.04296875	+2028	+8.35839844	-5.87988281	-0.45263672	+13.44726563	-14.34814453	+11.00830078	+1464	+6.93896484	-9.92285156	-0.74267578	+41.22070313	+3.29589844	-48.40576172	+1496
+1457971145.53390000	+8.65722656	-6.61376953	-0.75146484	+57.08496094	-3.36181641	-49.06494141	+2028	+8.35839844	-5.87988281	-0.44824219	+13.44726563	-14.34814453	+11.00830078	+1464	+6.93896484	-9.92285156	-0.74267578	+41.24267578	+3.29589844	-48.42773438	+1496
+1457971145.53810000	+8.65722656	-6.61376953	-0.75146484	+57.08496094	-3.38378906	-49.06494141	+2024	+8.35839844	-5.87988281	-0.44824219	+13.44726563	-14.37011719	+11.00830078	+1460	+6.93896484	-9.92285156	-0.74267578	+41.22070313	+3.29589844	-48.42773438	+1496
+1457971145.54220010	+8.65722656	-6.61376953	-0.75146484	+57.08496094	-3.38378906	-49.06494141	+2024	+8.35839844	-5.87988281	-0.44824219	+13.44726563	-14.37011719	+11.00830078	+1456	+6.93896484	-9.92285156	-0.73828125	+41.22070313	+3.29589844	-48.42773438	+1496
+1457971145.54640010	+8.66162109	-6.61376953	-0.75146484	+57.06298828	-3.38378906	-49.06494141	+2024	+8.35839844	-5.87988281	-0.44824219	+13.44726563	-14.37011719	+11.00830078	+1456	+6.93896484	-9.92285156	-0.73828125	+41.22070313	+3.29589844	-48.42773438	+1496
+1457971145.55469990	+8.66162109	-6.61376953	-0.75146484	+57.06298828	-3.38378906	-49.06494141	+2020	+8.36279297	-5.87988281	-0.44824219	+13.44726563	-14.37011719	+10.98632813	+1452	+6.93896484	-9.92285156	-0.74267578	+41.19873047	+3.27392578	-48.44970703	+1500
+1457971145.55890010	+8.66162109	-6.61376953	-0.75146484	+57.06298828	-3.40576172	-49.06494141	+2020	+8.36279297	-5.87988281	-0.44824219	+13.44726563	-14.39208984	+10.98632813	+1448	+6.93896484	-9.92285156	-0.74267578	+41.19873047	+3.27392578	-48.44970703	+1500
+1457971145.56310010	+8.66162109	-6.61376953	-0.75146484	+57.06298828	-3.40576172	-49.08691406	+2020	+8.36279297	-5.87988281	-0.44824219	+13.44726563	-14.39208984	+10.98632813	+1448	+6.93896484	-9.92285156	-0.74267578	+41.17675781	+3.27392578	-48.44970703	+1500
+1457971145.56719990	+8.66162109	-6.61376953	-0.75146484	+57.06298828	-3.40576172	-49.08691406	+2016	+8.36279297	-5.87988281	-0.44824219	+13.42529297	-14.39208984	+10.98632813	+1444	+6.93896484	-9.92285156	-0.74267578	+41.17675781	+3.27392578	-48.44970703	+1500
+1457971145.57139990	+8.66162109	-6.61816406	-0.75146484	+57.06298828	-3.40576172	-49.08691406	+2016	+8.36279297	-5.87988281	-0.44824219	+13.42529297	-14.39208984	+10.98632813	+1444	+6.93896484	-9.92724609	-0.74267578	+41.15478516	+3.27392578	-48.42773438	+1500
+1457971145.57550000	+8.66162109	-6.61816406	-0.75146484	+57.04101563	-3.40576172	-49.08691406	+2016	+8.36279297	-5.87988281	-0.44824219	+13.42529297	-14.39208984	+10.98632813	+1440	+6.93457031	-9.92724609	-0.74267578	+41.13281250	+3.25195313	-48.42773438	+1500
+1457971145.57970000	+8.66162109	-6.61816406	-0.74707031	+57.04101563	-3.42773438	-49.08691406	+2016	+8.36279297	-5.87988281	-0.44824219	+13.42529297	-14.41406250	+10.98632813	+1440	+6.93457031	-9.92724609	-0.74267578	+41.13281250	+3.25195313	-48.42773438	+1500
+1457971145.58390000	+8.66162109	-6.61816406	-0.74707031	+57.04101563	-3.42773438	-49.10888672	+2012	+8.36279297	-5.87988281	-0.44824219	+13.42529297	-14.41406250	+10.96435547	+1440	+6.93457031	-9.92724609	-0.74267578	+41.11083984	+3.25195313	-48.42773438	+1500
+1457971145.59220000	+8.66162109	-6.61816406	-0.74707031	+56.99707031	-3.44970703	-49.13085938	+2012	+8.36279297	-5.87988281	-0.44824219	+13.40332031	-14.43603516	+10.96435547	+1436	+6.93017578	-9.92724609	-0.74707031	+41.06689453	+3.22998047	-48.40576172	+1500
+1457971145.59640000	+8.66601563	-6.61816406	-0.74267578	+56.97509766	-3.47167969	-49.13085938	+2012	+8.36718750	-5.87988281	-0.44384766	+13.38134766	-14.45800781	+10.94238281	+1436	+6.93017578	-9.92724609	-0.74707031	+41.04492188	+3.20800781	-48.40576172	+1496
+1457971145.60050010	+8.66601563	-6.61816406	-0.74267578	+56.95312500	-3.49365234	-49.15283203	+2012	+8.36718750	-5.88427734	-0.44384766	+13.35937500	-14.47998047	+10.92041016	+1436	+6.93017578	-9.93164063	-0.74707031	+41.02294922	+3.20800781	-48.40576172	+1496
+1457971145.60470010	+8.66601563	-6.61816406	-0.73828125	+56.93115234	-3.51562500	-49.17480469	+2012	+8.36718750	-5.88427734	-0.44384766	+13.33740234	-14.50195313	+10.92041016	+1436	+6.93017578	-9.93164063	-0.74707031	+41.02294922	+3.18603516	-48.40576172	+1496
+1457971145.60890010	+8.66601563	-6.61816406	-0.73828125	+56.90917969	-3.53759766	-49.19677734	+2012	+8.37158203	-5.88427734	-0.43945313	+13.29345703	-14.52392578	+10.89843750	+1436	+6.93017578	-9.93164063	-0.74707031	+41.00097656	+3.18603516	-48.40576172	+1496
+1457971145.61299990	+8.67041016	-6.61816406	-0.73828125	+56.88720703	-3.55957031	-49.21875000	+2012	+8.37158203	-5.88427734	-0.43945313	+13.27148438	-14.54589844	+10.87646484	+1436	+6.93017578	-9.93164063	-0.74707031	+40.97900391	+3.16406250	-48.40576172	+1496
+1457971145.61719990	+8.67041016	-6.62255859	-0.73388672	+56.84326172	-3.58154297	-49.21875000	+2012	+8.37158203	-5.88427734	-0.43945313	+13.22753906	-14.58984375	+10.87646484	+1436	+6.93017578	-9.93164063	-0.74707031	+40.95703125	+3.16406250	-48.40576172	+1492
+1457971145.62550000	+8.67480469	-6.62255859	-0.72949219	+56.79931641	-3.60351563	-49.24072266	+2016	+8.37597656	-5.88867188	-0.43505859	+13.16162109	-14.63378906	+10.85449219	+1440	+6.93017578	-9.93164063	-0.74267578	+40.93505859	+3.12011719	-48.40576172	+1492
+1457971145.62969990	+8.67480469	-6.62255859	-0.72949219	+56.77734375	-3.62548828	-49.24072266	+2016	+8.37597656	-5.88867188	-0.43505859	+13.11767578	-14.65576172	+10.83251953	+1440	+6.93457031	-9.93164063	-0.74267578	+40.93505859	+3.12011719	-48.42773438	+1492
+1457971145.63389990	+8.67480469	-6.62255859	-0.72949219	+56.75537109	-3.62548828	-49.24072266	+2016	+8.38037109	-5.88867188	-0.43505859	+13.07373047	-14.67773438	+10.83251953	+1440	+6.93457031	-9.93164063	-0.73828125	+40.91308594	+3.09814453	-48.42773438	+1492
+1457971145.63800000	+8.67919922	-6.62695313	-0.72509766	+56.73339844	-3.62548828	-49.24072266	+2016	+8.38037109	-5.88867188	-0.43505859	+13.05175781	-14.67773438	+10.83251953	+1440	+6.93457031	-9.93164063	-0.73828125	+40.91308594	+3.09814453	-48.42773438	+1492
+1457971145.64220000	+8.67919922	-6.62695313	-0.72509766	+56.68945313	-3.64746094	-49.24072266	+2020	+8.38037109	-5.88867188	-0.43066406	+13.00781250	-14.67773438	+10.83251953	+1440	+6.93896484	-9.93164063	-0.73388672	+40.89111328	+3.07617188	-48.42773438	+1492
+1457971145.64630010	+8.67919922	-6.62695313	-0.72509766	+56.64550781	-3.64746094	-49.21875000	+2020	+8.38476563	-5.89306641	-0.43066406	+12.96386719	-14.69970703	+10.83251953	+1440	+6.93896484	-9.93164063	-0.73388672	+40.86914063	+3.07617188	-48.42773438	+1492
+1457971145.65050010	+8.67919922	-6.62695313	-0.72509766	+56.62353516	-3.64746094	-49.21875000	+2020	+8.38476563	-5.89306641	-0.43066406	+12.89794922	-14.69970703	+10.83251953	+1444	+6.93896484	-9.93164063	-0.73388672	+40.84716797	+3.05419922	-48.42773438	+1492
+1457971145.65879990	+8.67919922	-6.63134766	-0.72509766	+56.51367188	-3.62548828	-49.17480469	+2024	+8.38916016	-5.89746094	-0.43066406	+12.81005859	-14.67773438	+10.81054688	+1444	+6.93896484	-9.93164063	-0.72949219	+40.78125000	+3.03222656	-48.40576172	+1496
+1457971145.66300010	+8.68359375	-6.63134766	-0.72509766	+56.44775391	-3.62548828	-49.15283203	+2028	+8.38916016	-5.89746094	-0.43066406	+12.74414063	-14.65576172	+10.81054688	+1444	+6.93457031	-9.93164063	-0.72949219	+40.71533203	+3.03222656	-48.36181641	+1496
+1457971145.66720010	+8.68359375	-6.63574219	-0.72509766	+56.38183594	-3.60351563	-49.13085938	+2028	+8.38916016	-5.89746094	-0.43066406	+12.67822266	-14.63378906	+10.81054688	+1448	+6.93457031	-9.93603516	-0.72949219	+40.64941406	+3.03222656	-48.33984375	+1496
+1457971145.67129990	+8.67919922	-6.64013672	-0.72509766	+56.31591797	-3.60351563	-49.08691406	+2032	+8.39355469	-5.90185547	-0.43066406	+12.61230469	-14.61181641	+10.81054688	+1448	+6.93017578	-9.93603516	-0.72949219	+40.58349609	+3.03222656	-48.27392578	+1496
+1457971145.67549990	+8.67919922	-6.64013672	-0.72509766	+56.20605469	-3.58154297	-49.04296875	+2036	+8.39355469	-5.90185547	-0.43066406	+12.52441406	-14.58984375	+10.81054688	+1448	+6.92138672	-9.93603516	-0.72949219	+40.47363281	+3.03222656	-48.20800781	+1500
+1457971145.67969990	+8.67919922	-6.64453125	-0.72509766	+56.11816406	-3.55957031	-48.99902344	+2036	+8.39355469	-5.90185547	-0.43066406	+12.43652344	-14.54589844	+10.81054688	+1452	+6.91259766	-9.94042969	-0.73388672	+40.36376953	+3.01025391	-48.12011719	+1500
+1457971145.68380000	+8.67919922	-6.64892578	-0.72509766	+56.00830078	-3.53759766	-48.97705078	+2040	+8.39794922	-5.90625000	-0.43066406	+12.34863281	-14.52392578	+10.81054688	+1452	+6.90380859	-9.94042969	-0.73828125	+40.25390625	+3.01025391	-48.03222656	+1500
+1457971145.68800000	+8.67919922	-6.64892578	-0.72509766	+55.87646484	-3.51562500	-48.93310547	+2040	+8.39794922	-5.90625000	-0.43066406	+12.23876953	-14.47998047	+10.81054688	+1456	+6.89501953	-9.94482422	-0.74267578	+40.10009766	+3.01025391	-47.90039063	+1504
+1457971145.69630000	+8.67480469	-6.65771484	-0.72070313	+55.63476563	-3.49365234	-48.84521484	+2048	+8.40234375	-5.91064453	-0.43066406	+12.01904297	-14.41406250	+10.83251953	+1460	+6.87304688	-9.94921875	-0.75585938	+39.81445313	+3.03222656	-47.68066406	+1508
+1457971145.70050000	+8.67480469	-6.66210938	-0.72070313	+55.48095703	-3.47167969	-48.77929688	+2048	+8.40234375	-5.91503906	-0.43066406	+11.88720703	-14.37011719	+10.83251953	+1464	+6.85546875	-9.94921875	-0.76025391	+39.61669922	+3.03222656	-47.52685547	+1508
+1457971145.70470000	+8.67041016	-6.66650391	-0.72070313	+55.32714844	-3.47167969	-48.73535156	+2052	+8.40234375	-5.91943359	-0.43066406	+11.75537109	-14.34814453	+10.85449219	+1464	+6.84667969	-9.95361328	-0.76464844	+39.46289063	+3.03222656	-47.39501953	+1508
+1457971145.70880010	+8.67041016	-6.67089844	-0.72070313	+55.19531250	-3.44970703	-48.69140625	+2056	+8.40673828	-5.91943359	-0.43066406	+11.62353516	-14.30419922	+10.87646484	+1468	+6.83349609	-9.95361328	-0.76904297	+39.30908203	+3.03222656	-47.28515625	+1508
+1457971145.71300010	+8.67041016	-6.67968750	-0.72070313	+55.01953125	-3.44970703	-48.62548828	+2056	+8.40673828	-5.92382813	-0.42626953	+11.44775391	-14.28222656	+10.89843750	+1472	+6.82031250	-9.95361328	-0.77343750	+39.13330078	+3.03222656	-47.15332031	+1508
+1457971145.71720000	+8.66601563	-6.68408203	-0.72070313	+54.86572266	-3.44970703	-48.58154297	+2060	+8.40673828	-5.92822266	-0.42626953	+11.29394531	-14.23828125	+10.94238281	+1476	+6.81152344	-9.95361328	-0.77783203	+39.00146484	+3.03222656	-47.04345703	+1508
+1457971145.72129990	+8.66601563	-6.68847656	-0.71630859	+54.73388672	-3.47167969	-48.53759766	+2064	+8.40673828	-5.93261719	-0.42626953	+11.14013672	-14.21630859	+10.96435547	+1480	+6.80712891	-9.95361328	-0.77783203	+38.86962891	+3.01025391	-46.95556641	+1504
+1457971145.72550010	+8.66601563	-6.69287109	-0.71630859	+54.55810547	-3.47167969	-48.49365234	+2068	+8.41113281	-5.93261719	-0.42626953	+10.96435547	-14.19433594	+11.00830078	+1484	+6.79833984	-9.95361328	-0.77783203	+38.73779297	+3.03222656	-46.86767578	+1504
+1457971145.73379990	+8.66601563	-6.70605469	-0.71630859	+54.25048828	-3.47167969	-48.40576172	+2076	+8.41113281	-5.94140625	-0.42626953	+10.63476563	-14.15039063	+11.09619141	+1496	+6.78955078	-9.95361328	-0.76904297	+38.49609375	+3.03222656	-46.75781250	+1500
+1457971145.73799990	+8.66601563	-6.71044922	-0.71630859	+54.09667969	-3.49365234	-48.36181641	+2080	+8.41552734	-5.94580078	-0.42626953	+10.45898438	-14.12841797	+11.14013672	+1500	+6.78515625	-9.95361328	-0.76904297	+38.38623047	+3.03222656	-46.71386719	+1500
+1457971145.74210000	+8.66601563	-6.71923828	-0.71630859	+53.92089844	-3.49365234	-48.29589844	+2084	+8.41552734	-5.95458984	-0.42187500	+10.28320313	-14.10644531	+11.20605469	+1504	+6.78076172	-9.95361328	-0.76464844	+38.29833984	+3.03222656	-46.66992188	+1500
+1457971145.74630000	+8.66162109	-6.72363281	-0.71630859	+53.76708984	-3.49365234	-48.25195313	+2088	+8.41552734	-5.95898438	-0.42626953	+10.12939453	-14.08447266	+11.25000000	+1508	+6.78076172	-9.94921875	-0.76025391	+38.21044922	+3.05419922	-46.60400391	+1496
+1457971145.75050000	+8.66162109	-6.72802734	-0.71630859	+53.63525391	-3.49365234	-48.20800781	+2092	+8.41552734	-5.96337891	-0.42626953	+9.95361328	-14.06250000	+11.29394531	+1512	+6.77636719	-9.94921875	-0.76025391	+38.10058594	+3.05419922	-46.58203125	+1496
+1457971145.75880000	+8.65722656	-6.74560547	-0.71630859	+53.32763672	-3.49365234	-48.12011719	+2104	+8.41552734	-5.97216797	-0.42626953	+9.64599609	-14.01855469	+11.38183594	+1520	+6.76318359	-9.94921875	-0.75146484	+37.90283203	+3.07617188	-46.49414063	+1496
+1457971145.76300000	+8.65722656	-6.75000000	-0.71630859	+53.19580078	-3.49365234	-48.07617188	+2108	+8.41552734	-5.97656250	-0.42626953	+9.49218750	-13.99658203	+11.42578125	+1524	+6.75878906	-9.95361328	-0.75146484	+37.81494141	+3.09814453	-46.45019531	+1496
+1457971145.76710010	+8.65722656	-6.75878906	-0.71630859	+53.06396484	-3.49365234	-48.03222656	+2112	+8.41552734	-5.98095703	-0.42626953	+9.36035156	-13.97460938	+11.44775391	+1528	+6.75439453	-9.95361328	-0.75146484	+37.70507813	+3.12011719	-46.40625000	+1496
+1457971145.77130010	+8.65283203	-6.76318359	-0.72070313	+52.93212891	-3.47167969	-47.96630859	+2116	+8.41552734	-5.98974609	-0.42626953	+9.22851563	-13.93066406	+11.49169922	+1532	+6.74560547	-9.95361328	-0.75146484	+37.61718750	+3.12011719	-46.34033203	+1500
+1457971145.77550010	+8.64843750	-6.76757813	-0.72070313	+52.82226563	-3.47167969	-47.92236328	+2120	+8.41113281	-5.99414063	-0.42626953	+9.11865234	-13.90869141	+11.51367188	+1536	+6.73681641	-9.95800781	-0.75146484	+37.50732422	+3.14208984	-46.27441406	+1500
+1457971145.77959990	+8.64404297	-6.77636719	-0.72070313	+52.71240234	-3.47167969	-47.90039063	+2124	+8.41113281	-5.99853516	-0.42626953	+9.00878906	-13.88671875	+11.53564453	+1540	+6.72802734	-9.95800781	-0.75585938	+37.39746094	+3.14208984	-46.20849609	+1500
+1457971145.78379990	+8.63964844	-6.78076172	-0.72509766	+52.60253906	-3.44970703	-47.85644531	+2128	+8.40673828	-6.00292969	-0.42626953	+8.89892578	-13.86474609	+11.55761719	+1544	+6.71484375	-9.96240234	-0.76025391	+37.30957031	+3.16406250	-46.14257813	+1500
+1457971145.79210000	+8.63525391	-6.78955078	-0.72509766	+52.47070313	-3.44970703	-47.83447266	+2136	+8.40234375	-6.00732422	-0.42626953	+8.76708984	-13.82080078	+11.57958984	+1552	+6.69287109	-9.97119141	-0.76464844	+37.11181641	+3.16406250	-46.03271484	+1504
+1457971145.79629990	+8.62646484	-6.79394531	-0.72509766	+52.40478516	-3.42773438	-47.81250000	+2140	+8.39794922	-6.01171875	-0.42626953	+8.67919922	-13.82080078	+11.57958984	+1556	+6.67968750	-9.97558594	-0.76904297	+37.00195313	+3.18603516	-45.96679688	+1504
+1457971145.80040000	+8.62646484	-6.79833984	-0.72509766	+52.36083984	-3.42773438	-47.79052734	+2140	+8.39794922	-6.01611328	-0.42626953	+8.63525391	-13.79882813	+11.57958984	+1560	+6.67089844	-9.97998047	-0.77343750	+36.91406250	+3.18603516	-45.92285156	+1504
+1457971145.80460000	+8.62207031	-6.80273438	-0.72509766	+52.31689453	-3.42773438	-47.79052734	+2144	+8.39355469	-6.02050781	-0.42626953	+8.59130859	-13.79882813	+11.57958984	+1564	+6.65771484	-9.98437500	-0.77783203	+36.82617188	+3.18603516	-45.85693359	+1500
+1457971145.80880000	+8.61328125	-6.80273438	-0.72509766	+52.27294922	-3.42773438	-47.76855469	+2144	+8.38916016	-6.02050781	-0.42626953	+8.54736328	-13.79882813	+11.57958984	+1568	+6.64453125	-9.98876953	-0.78222656	+36.73828125	+3.18603516	-45.81298828	+1500
+1457971145.81290010	+8.61328125	-6.80712891	-0.72509766	+52.25097656	-3.42773438	-47.76855469	+2144	+8.38916016	-6.02490234	-0.42626953	+8.52539063	-13.79882813	+11.57958984	+1572	+6.63574219	-9.98876953	-0.78662109	+36.67236328	+3.18603516	-45.76904297	+1500
+1457971145.81710000	+8.60888672	-6.80712891	-0.72509766	+52.22900391	-3.42773438	-47.76855469	+2148	+8.38476563	-6.02490234	-0.42626953	+8.50341797	-13.79882813	+11.57958984	+1572	+6.62695313	-9.99316406	-0.78662109	+36.60644531	+3.16406250	-45.72509766	+1496
+1457971145.82540010	+8.60009766	-6.81152344	-0.72509766	+52.18505859	-3.44970703	-47.76855469	+2148	+8.38037109	-6.02929688	-0.42626953	+8.48144531	-13.79882813	+11.55761719	+1580	+6.60937500	-10.00195313	-0.79541016	+36.51855469	+3.16406250	-45.65917969	+1492
+1457971145.82960010	+8.60009766	-6.81152344	-0.72509766	+52.18505859	-3.44970703	-47.79052734	+2148	+8.38037109	-6.02929688	-0.42626953	+8.48144531	-13.82080078	+11.55761719	+1580	+6.60058594	-10.00195313	-0.79541016	+36.47460938	+3.14208984	-45.63720703	+1488
+1457971145.83380010	+8.59570313	-6.81591797	-0.72509766	+52.16308594	-3.44970703	-47.79052734	+2148	+8.38037109	-6.02929688	-0.42626953	+8.45947266	-13.82080078	+11.55761719	+1584	+6.59619141	-10.00634766	-0.79541016	+36.45263672	+3.14208984	-45.63720703	+1484
+1457971145.83789990	+8.59570313	-6.81591797	-0.72509766	+52.16308594	-3.44970703	-47.79052734	+2152	+8.37597656	-6.02929688	-0.42626953	+8.45947266	-13.82080078	+11.55761719	+1584	+6.58740234	-10.00634766	-0.79541016	+36.40869141	+3.14208984	-45.61523438	+1476
+1457971145.84209990	+8.59570313	-6.81591797	-0.72509766	+52.16308594	-3.44970703	-47.81250000	+2152	+8.37597656	-6.03369141	-0.42626953	+8.45947266	-13.84277344	+11.55761719	+1584	+6.58300781	-10.01074219	-0.79541016	+36.40869141	+3.14208984	-45.61523438	+1472
+1457971145.84629990	+8.59130859	-6.81591797	-0.72509766	+52.16308594	-3.47167969	-47.81250000	+2152	+8.37597656	-6.03369141	-0.42626953	+8.45947266	-13.84277344	+11.55761719	+1588	+6.58300781	-10.01074219	-0.79541016	+36.40869141	+3.12011719	-45.63720703	+1468
+1457971145.85460000	+8.58691406	-6.82031250	-0.72070313	+52.16308594	-3.49365234	-47.85644531	+2152	+8.37158203	-6.03369141	-0.42626953	+8.45947266	-13.86474609	+11.53564453	+1592	+6.57861328	-10.01513672	-0.79541016	+36.43066406	+3.09814453	-45.68115234	+1456
+1457971145.85879990	+8.58251953	-6.82031250	-0.72070313	+52.18505859	-3.49365234	-47.90039063	+2152	+8.37158203	-6.03369141	-0.42626953	+8.45947266	-13.86474609	+11.53564453	+1592	+6.57861328	-10.01513672	-0.79101563	+36.45263672	+3.09814453	-45.70312500	+1452
+1457971145.86290000	+8.57373047	-6.82470703	-0.72070313	+52.22900391	-3.51562500	-47.98828125	+2156	+8.36718750	-6.03808594	-0.42626953	+8.48144531	-13.93066406	+11.51367188	+1592	+6.57861328	-10.01513672	-0.79101563	+36.47460938	+3.09814453	-45.72509766	+1448
+1457971145.86710000	+8.56494141	-6.82470703	-0.72070313	+52.27294922	-3.55957031	-48.09814453	+2156	+8.35839844	-6.03808594	-0.42626953	+8.48144531	-13.97460938	+11.49169922	+1596	+6.57861328	-10.01513672	-0.78662109	+36.49658203	+3.09814453	-45.76904297	+1444
+1457971145.87130000	+8.55615234	-6.82910156	-0.71630859	+52.33886719	-3.58154297	-48.18603516	+2160	+8.35400391	-6.04248047	-0.43066406	+8.52539063	-14.01855469	+11.46972656	+1596	+6.57861328	-10.01513672	-0.78222656	+36.54052734	+3.07617188	-45.81298828	+1440
+1457971145.87540010	+8.54736328	-6.82910156	-0.71630859	+52.47070313	-3.62548828	-48.33984375	+2160	+8.33642578	-6.04687500	-0.43066406	+8.61328125	-14.19433594	+11.38183594	+1600	+6.57861328	-10.01513672	-0.78222656	+36.56250000	+3.07617188	-45.85693359	+1436
+1457971145.88369990	+8.53417969	-6.82910156	-0.71630859	+52.71240234	-3.64746094	-48.58154297	+2160	+8.31445313	-6.05126953	-0.43066406	+8.81103516	-14.43603516	+11.25000000	+1604	+6.58300781	-10.01513672	-0.77343750	+36.67236328	+3.05419922	-45.96679688	+1432
+1457971145.88790010	+8.52978516	-6.82470703	-0.71630859	+52.86621094	-3.66943359	-48.69140625	+2160	+8.29687500	-6.05126953	-0.43505859	+8.98681641	-14.58984375	+11.14013672	+1604	+6.58300781	-10.01513672	-0.76904297	+36.73828125	+3.05419922	-46.05468750	+1432
+1457971145.89210010	+8.52539063	-6.82470703	-0.71630859	+52.99804688	-3.66943359	-48.77929688	+2160	+8.28808594	-6.05126953	-0.43505859	+9.11865234	-14.69970703	+11.07421875	+1604	+6.58740234	-10.01953125	-0.76464844	+36.82617188	+3.03222656	-46.14257813	+1432
+1457971145.89619990	+8.52099609	-6.82031250	-0.71630859	+53.10791016	-3.66943359	-48.86718750	+2156	+8.27929688	-6.05126953	-0.43505859	+9.25048828	-14.76562500	+11.00830078	+1600	+6.58740234	-10.01953125	-0.76025391	+36.89208984	+3.03222656	-46.20849609	+1428
+1457971145.90039990	+8.51660156	-6.82031250	-0.71630859	+53.21777344	-3.66943359	-48.91113281	+2156	+8.27050781	-6.05126953	-0.43505859	+9.36035156	-14.83154297	+10.94238281	+1596	+6.59179688	-10.01953125	-0.75585938	+37.02392578	+3.01025391	-46.34033203	+1428
+1457971145.90459990	+8.51220703	-6.81591797	-0.72070313	+53.32763672	-3.64746094	-48.95507813	+2152	+8.26611328	-6.04687500	-0.43945313	+9.49218750	-14.87548828	+10.89843750	+1596	+6.59179688	-10.01953125	-0.75146484	+37.13378906	+3.01025391	-46.45019531	+1428
+1457971145.90870000	+8.50781250	-6.81591797	-0.72070313	+53.45947266	-3.64746094	-49.02099609	+2152	+8.26171875	-6.04687500	-0.43945313	+9.60205078	-14.89746094	+10.85449219	+1592	+6.59179688	-10.02392578	-0.75146484	+37.22167969	+3.01025391	-46.56005859	+1428
+1457971145.91710000	+8.50341797	-6.81152344	-0.72509766	+53.63525391	-3.62548828	-49.08691406	+2148	+8.25292969	-6.04248047	-0.43945313	+9.79980469	-14.94140625	+10.76660156	+1584	+6.59179688	-10.02832031	-0.75146484	+37.44140625	+3.01025391	-46.75781250	+1428
+1457971145.92120000	+8.49902344	-6.80712891	-0.72509766	+53.74511719	-3.62548828	-49.13085938	+2144	+8.24853516	-6.04248047	-0.43945313	+9.88769531	-14.96337891	+10.70068359	+1580	+6.58740234	-10.03271484	-0.75585938	+37.50732422	+3.01025391	-46.82373047	+1428
+1457971145.92540000	+8.49902344	-6.80712891	-0.72949219	+53.81103516	-3.62548828	-49.17480469	+2144	+8.24414063	-6.04248047	-0.43945313	+9.95361328	-14.98535156	+10.67871094	+1576	+6.58300781	-10.03710938	-0.75585938	+37.57324219	+3.01025391	-46.86767578	+1428
+1457971145.92960000	+8.49462891	-6.80712891	-0.72949219	+53.87695313	-3.60351563	-49.17480469	+2140	+8.24414063	-6.04248047	-0.44384766	+10.01953125	-14.98535156	+10.63476563	+1572	+6.57861328	-10.03710938	-0.76025391	+37.61718750	+3.03222656	-46.91162109	+1432
+1457971145.93370010	+8.49462891	-6.80273438	-0.72949219	+53.96484375	-3.58154297	-49.19677734	+2136	+8.24414063	-6.03808594	-0.44384766	+10.10742188	-15.00732422	+10.61279297	+1572	+6.57421875	-10.04150391	-0.76464844	+37.61718750	+3.03222656	-46.93359375	+1432
+1457971145.93790010	+8.49462891	-6.80273438	-0.73388672	+53.98681641	-3.58154297	-49.19677734	+2132	+8.23974609	-6.04248047	-0.44384766	+10.12939453	-15.00732422	+10.59082031	+1568	+6.57421875	-10.04589844	-0.76904297	+37.63916016	+3.05419922	-46.93359375	+1428
+1457971145.94210000	+8.49023438	-6.80273438	-0.73388672	+54.03076172	-3.58154297	-49.21875000	+2128	+8.23974609	-6.03808594	-0.44384766	+10.19531250	-14.98535156	+10.56884766	+1564	+6.56982422	-10.05029297	-0.77343750	+37.63916016	+3.05419922	-46.93359375	+1428
+1457971145.95040010	+8.49023438	-6.80273438	-0.73388672	+54.11865234	-3.58154297	-49.24072266	+2124	+8.23974609	-6.03808594	-0.44824219	+10.26123047	-15.00732422	+10.54687500	+1560	+6.56982422	-10.05468750	-0.77783203	+37.66113281	+3.07617188	-46.95556641	+1424
+1457971145.95450000	+8.49023438	-6.80273438	-0.73388672	+54.14062500	-3.58154297	-49.26269531	+2120	+8.23535156	-6.03808594	-0.44824219	+10.30517578	-15.00732422	+10.52490234	+1556	+6.56982422	-10.05468750	-0.78222656	+37.66113281	+3.07617188	-46.97753906	+1424
+1457971145.95869990	+8.49023438	-6.80273438	-0.73388672	+54.18457031	-3.58154297	-49.26269531	+2116	+8.23535156	-6.03808594	-0.44824219	+10.32714844	-15.00732422	+10.50292969	+1552	+6.56982422	-10.05908203	-0.78222656	+37.68310547	+3.09814453	-46.99951172	+1420
+1457971145.96289990	+8.49462891	-6.80273438	-0.73388672	+54.20654297	-3.58154297	-49.26269531	+2112	+8.23974609	-6.04248047	-0.44824219	+10.34912109	-15.02929688	+10.50292969	+1548	+6.56982422	-10.05908203	-0.78222656	+37.68310547	+3.09814453	-47.02148438	+1416
+1457971145.96700000	+8.49462891	-6.80273438	-0.73388672	+54.22851563	-3.58154297	-49.28466797	+2108	+8.23974609	-6.04248047	-0.44824219	+10.37109375	-15.02929688	+10.50292969	+1548	+6.57421875	-10.05908203	-0.77783203	+37.70507813	+3.09814453	-47.06542969	+1412
+1457971145.97120000	+8.49462891	-6.80273438	-0.73388672	+54.25048828	-3.58154297	-49.28466797	+2108	+8.23974609	-6.04248047	-0.44824219	+10.39306641	-15.02929688	+10.50292969	+1544	+6.57861328	-10.06347656	-0.77783203	+37.74902344	+3.12011719	-47.08740234	+1412
+1457971145.97950010	+8.49462891	-6.80712891	-0.73388672	+54.31640625	-3.60351563	-49.28466797	+2100	+8.23974609	-6.04248047	-0.44824219	+10.43701172	-15.05126953	+10.50292969	+1540	+6.58300781	-10.06347656	-0.77343750	+37.79296875	+3.12011719	-47.17529297	+1408
+1457971145.98370000	+8.49902344	-6.80712891	-0.73388672	+54.33837891	-3.60351563	-49.28466797	+2096	+8.23974609	-6.04248047	-0.44824219	+10.45898438	-15.05126953	+10.50292969	+1536	+6.59179688	-10.06347656	-0.77343750	+37.83691406	+3.12011719	-47.21923828	+1408
+1457971145.98790000	+8.49902344	-6.80712891	-0.73388672	+54.36035156	-3.60351563	-49.28466797	+2096	+8.23974609	-6.04248047	-0.44824219	+10.48095703	-15.05126953	+10.50292969	+1536	+6.59619141	-10.06347656	-0.76904297	+37.88085938	+3.14208984	-47.26318359	+1408
+1457971145.99200010	+8.49902344	-6.80712891	-0.73388672	+54.40429688	-3.62548828	-49.28466797	+2092	+8.23974609	-6.04248047	-0.44824219	+10.50292969	-15.05126953	+10.50292969	+1532	+6.60058594	-10.06347656	-0.76464844	+37.94677734	+3.14208984	-47.30712891	+1408
+1457971145.99620010	+8.49902344	-6.80712891	-0.73388672	+54.42626953	-3.62548828	-49.28466797	+2092	+8.23974609	-6.04687500	-0.44824219	+10.52490234	-15.07324219	+10.52490234	+1532	+6.60937500	-10.06347656	-0.76025391	+37.99072266	+3.16406250	-47.37304688	+1408
+1457971146.00040010	+8.49902344	-6.81152344	-0.73388672	+54.47021484	-3.62548828	-49.26269531	+2088	+8.23974609	-6.04687500	-0.45263672	+10.54687500	-15.07324219	+10.52490234	+1528	+6.61376953	-10.06787109	-0.75585938	+38.05664063	+3.16406250	-47.41699219	+1408
+1457971146.00869990	+8.49902344	-6.81152344	-0.73828125	+54.55810547	-3.64746094	-49.24072266	+2088	+8.23974609	-6.04687500	-0.45263672	+10.61279297	-15.05126953	+10.54687500	+1524	+6.62695313	-10.06787109	-0.75146484	+38.18847656	+3.20800781	-47.52685547	+1408
+1457971146.01290010	+8.49902344	-6.81152344	-0.73828125	+54.62402344	-3.64746094	-49.19677734	+2084	+8.23974609	-6.04687500	-0.45263672	+10.65673828	-15.05126953	+10.56884766	+1524	+6.63574219	-10.07226563	-0.74707031	+38.25439453	+3.22998047	-47.57080078	+1408
+1457971146.01700000	+8.49902344	-6.81591797	-0.73828125	+54.68994141	-3.64746094	-49.17480469	+2084	+8.23535156	-6.05126953	-0.45263672	+10.67871094	-15.02929688	+10.59082031	+1520	+6.64013672	-10.07226563	-0.74267578	+38.32031250	+3.25195313	-47.59277344	+1408
+1457971146.02119990	+8.49902344	-6.81591797	-0.73828125	+54.77783203	-3.64746094	-49.13085938	+2084	+8.23535156	-6.05126953	-0.45263672	+10.72265625	-15.00732422	+10.61279297	+1520	+6.64453125	-10.07226563	-0.74267578	+38.38623047	+3.29589844	-47.63671875	+1408
+1457971146.02539990	+8.49902344	-6.81591797	-0.74267578	+54.86572266	-3.62548828	-49.08691406	+2084	+8.23535156	-6.05126953	-0.45703125	+10.78857422	-14.98535156	+10.63476563	+1520	+6.64892578	-10.07666016	-0.74267578	+38.47412109	+3.33984375	-47.65869141	+1408
+1457971146.02950000	+8.49902344	-6.82031250	-0.74267578	+54.97558594	-3.62548828	-49.02099609	+2080	+8.23095703	-6.05566406	-0.45703125	+10.85449219	-14.94140625	+10.65673828	+1516	+6.64892578	-10.08105469	-0.74267578	+38.54003906	+3.38378906	-47.65869141	+1408
+1457971146.03370000	+8.49462891	-6.82031250	-0.74707031	+55.06347656	-3.60351563	-48.95507813	+2080	+8.23095703	-6.05566406	-0.45703125	+10.92041016	-14.89746094	+10.67871094	+1516	+6.64892578	-10.08544922	-0.74267578	+38.58398438	+3.42773438	-47.65869141	+1404
+1457971146.04200010	+8.49023438	-6.82470703	-0.75146484	+55.26123047	-3.58154297	-48.80126953	+2080	+8.22656250	-6.06445313	-0.46142578	+11.07421875	-14.76562500	+10.76660156	+1512	+6.64892578	-10.09863281	-0.75146484	+38.67187500	+3.51562500	-47.61474609	+1404
+1457971146.04620000	+8.48583984	-6.82910156	-0.75585938	+55.34912109	-3.58154297	-48.71337891	+2076	+8.22216797	-6.06445313	-0.46142578	+11.16210938	-14.69970703	+10.81054688	+1512	+6.64892578	-10.10302734	-0.75585938	+38.69384766	+3.55957031	-47.57080078	+1404
+1457971146.05029990	+8.48583984	-6.83349609	-0.75585938	+55.41503906	-3.55957031	-48.64746094	+2076	+8.22216797	-6.06884766	-0.46582031	+11.22802734	-14.61181641	+10.85449219	+1512	+6.64453125	-10.10742188	-0.76025391	+38.71582031	+3.60351563	-47.52685547	+1404
+1457971146.05450010	+8.48144531	-6.83349609	-0.76025391	+55.50292969	-3.55957031	-48.58154297	+2076	+8.21777344	-6.07324219	-0.46582031	+11.29394531	-14.54589844	+10.89843750	+1512	+6.64013672	-10.11621094	-0.76904297	+38.73779297	+3.64746094	-47.48291016	+1404
+1457971146.05870010	+8.48144531	-6.83349609	-0.76025391	+55.56884766	-3.55957031	-48.51562500	+2072	+8.21777344	-6.07324219	-0.46582031	+11.38183594	-14.47998047	+10.94238281	+1508	+6.63574219	-10.12060547	-0.77343750	+38.75976563	+3.66943359	-47.46093750	+1404
+1457971146.06279990	+8.48144531	-6.83789063	-0.76025391	+55.63476563	-3.55957031	-48.47167969	+2068	+8.21777344	-6.07763672	-0.46582031	+11.42578125	-14.41406250	+10.96435547	+1508	+6.63134766	-10.13378906	-0.77343750	+38.75976563	+3.71337891	-47.41699219	+1400
+1457971146.06699990	+8.48144531	-6.84228516	-0.76025391	+55.67871094	-3.55957031	-48.42773438	+2068	+8.21777344	-6.08203125	-0.46582031	+11.49169922	-14.34814453	+11.00830078	+1508	+6.62695313	-10.13818359	-0.77783203	+38.75976563	+3.75732422	-47.39501953	+1400
+1457971146.07119990	+8.48144531	-6.84228516	-0.76464844	+55.74462891	-3.55957031	-48.36181641	+2064	+8.21777344	-6.08203125	-0.47021484	+11.53564453	-14.28222656	+11.05224609	+1508	+6.62695313	-10.14697266	-0.78222656	+38.75976563	+3.77929688	-47.37304688	+1396
+1457971146.07950000	+8.48144531	-6.85107422	-0.76464844	+55.81054688	-3.58154297	-48.27392578	+2064	+8.21777344	-6.09082031	-0.47021484	+11.60156250	-14.19433594	+11.14013672	+1508	+6.62695313	-10.16015625	-0.78662109	+38.78173828	+3.82324219	-47.32910156	+1388
+1457971146.08369990	+8.48583984	-6.85546875	-0.76464844	+55.87646484	-3.58154297	-48.25195313	+2060	+8.22216797	-6.09082031	-0.47021484	+11.64550781	-14.17236328	+11.16210938	+1504	+6.62695313	-10.16894531	-0.78662109	+38.80371094	+3.82324219	-47.32910156	+1380
+1457971146.08780000	+8.48583984	-6.85986328	-0.76464844	+55.89843750	-3.60351563	-48.22998047	+2060	+8.22216797	-6.09521484	-0.47021484	+11.64550781	-14.15039063	+11.20605469	+1508	+6.63134766	-10.17333984	-0.78222656	+38.82568359	+3.84521484	-47.37304688	+1376
+1457971146.09200000	+8.49023438	-6.86425781	-0.76025391	+55.94238281	-3.62548828	-48.20800781	+2060	+8.22656250	-6.09960938	-0.47021484	+11.66748047	-14.12841797	+11.25000000	+1508	+6.64013672	-10.18212891	-0.77783203	+38.84765625	+3.84521484	-47.39501953	+1372
+1457971146.09620000	+8.49462891	-6.86425781	-0.76025391	+55.98632813	-3.64746094	-48.20800781	+2060	+8.23095703	-6.10400391	-0.46582031	+11.68945313	-14.12841797	+11.27197266	+1508	+6.64453125	-10.18652344	-0.77343750	+38.86962891	+3.84521484	-47.46093750	+1372
+1457971146.10030010	+8.49902344	-6.87304688	-0.76025391	+56.00830078	-3.69140625	-48.18603516	+2060	+8.23535156	-6.10839844	-0.46582031	+11.71142578	-14.12841797	+11.31591797	+1508	+6.65332031	-10.19531250	-0.76464844	+38.89160156	+3.84521484	-47.52685547	+1368
+1457971146.10859990	+8.51220703	-6.87744141	-0.75585938	+56.05224609	-3.75732422	-48.16406250	+2064	+8.24414063	-6.11279297	-0.46582031	+11.73339844	-14.12841797	+11.40380859	+1512	+6.67968750	-10.20410156	-0.75146484	+38.97949219	+3.80126953	-47.68066406	+1368
+1457971146.11279990	+8.51660156	-6.88623047	-0.75585938	+56.07421875	-3.82324219	-48.16406250	+2064	+8.24853516	-6.11718750	-0.46582031	+11.73339844	-14.15039063	+11.44775391	+1512	+6.69287109	-10.20849609	-0.74267578	+39.00146484	+3.77929688	-47.74658203	+1368
+1457971146.11700010	+8.52539063	-6.89062500	-0.75146484	+56.09619141	-3.86718750	-48.18603516	+2068	+8.25292969	-6.12158203	-0.46582031	+11.73339844	-14.17236328	+11.49169922	+1516	+6.70166016	-10.21289063	-0.73388672	+39.04541016	+3.75732422	-47.85644531	+1368
+1457971146.12109990	+8.52978516	-6.89062500	-0.75146484	+56.11816406	-3.93310547	-48.20800781	+2072	+8.26171875	-6.12597656	-0.46142578	+11.73339844	-14.21630859	+11.53564453	+1516	+6.71484375	-10.21728516	-0.72509766	+39.06738281	+3.71337891	-47.94433594	+1372
+1457971146.12529990	+8.53857422	-6.89941406	-0.74707031	+56.14013672	-3.99902344	-48.22998047	+2080	+8.26611328	-6.13037109	-0.46142578	+11.73339844	-14.26025391	+11.57958984	+1520	+6.73242188	-10.22167969	-0.71630859	+39.11132813	+3.66943359	-48.07617188	+1372
+1457971146.12949990	+8.54736328	-6.90380859	-0.74267578	+56.16210938	-4.04296875	-48.27392578	+2084	+8.27490234	-6.13476563	-0.46142578	+11.73339844	-14.30419922	+11.60156250	+1524	+6.74560547	-10.22607422	-0.70312500	+39.11132813	+3.62548828	-48.18603516	+1376
+1457971146.13360000	+8.55615234	-6.90820313	-0.73828125	+56.16210938	-4.10888672	-48.29589844	+2088	+8.28369141	-6.13916016	-0.45703125	+11.73339844	-14.37011719	+11.64550781	+1528	+6.75439453	-10.23046875	-0.69433594	+39.11132813	+3.58154297	-48.27392578	+1376
+1457971146.14200000	+8.56933594	-6.91699219	-0.73388672	+56.16210938	-4.24072266	-48.36181641	+2104	+8.30126953	-6.14794922	-0.45263672	+11.73339844	-14.50195313	+11.71142578	+1540	+6.77636719	-10.24365234	-0.68554688	+39.08935547	+3.47167969	-48.40576172	+1380
+1457971146.14610000	+8.57812500	-6.92138672	-0.72949219	+56.16210938	-4.32861328	-48.40576172	+2108	+8.30566406	-6.15234375	-0.44824219	+11.73339844	-14.56787109	+11.73339844	+1544	+6.78515625	-10.24804688	-0.68115234	+39.06738281	+3.40576172	-48.47167969	+1380
+1457971146.15030000	+8.58691406	-6.92138672	-0.72509766	+56.18408203	-4.37255859	-48.47167969	+2116	+8.31445313	-6.15234375	-0.44824219	+11.73339844	-14.65576172	+11.73339844	+1552	+6.78955078	-10.25683594	-0.68115234	+39.02343750	+3.33984375	-48.53759766	+1380
+1457971146.15450000	+8.59130859	-6.92578125	-0.72070313	+56.16210938	-4.43847656	-48.53759766	+2124	+8.32324219	-6.15673828	-0.44384766	+11.71142578	-14.72167969	+11.71142578	+1560	+6.79394531	-10.26123047	-0.67675781	+38.97949219	+3.27392578	-48.60351563	+1380
+1457971146.15860010	+8.59570313	-6.93017578	-0.71630859	+56.16210938	-4.48242188	-48.60351563	+2132	+8.33203125	-6.16113281	-0.43945313	+11.71142578	-14.80957031	+11.71142578	+1568	+6.79394531	-10.27001953	-0.67675781	+38.89160156	+3.20800781	-48.64746094	+1376
+1457971146.16280010	+8.60449219	-6.93457031	-0.71191406	+56.16210938	-4.54833984	-48.66943359	+2140	+8.33642578	-6.16113281	-0.43945313	+11.71142578	-14.87548828	+11.68945313	+1576	+6.79833984	-10.27441406	-0.67675781	+38.84765625	+3.14208984	-48.66943359	+1376
+1457971146.17109990	+8.61328125	-6.93896484	-0.70312500	+56.11816406	-4.61425781	-48.77929688	+2156	+8.34960938	-6.16552734	-0.43066406	+11.68945313	-15.00732422	+11.64550781	+1588	+6.79833984	-10.29199219	-0.68115234	+38.67187500	+3.03222656	-48.71337891	+1372
+1457971146.17529990	+8.61767578	-6.94335938	-0.70312500	+56.11816406	-4.65820313	-48.84521484	+2164	+8.35400391	-6.16992188	-0.43066406	+11.68945313	-15.07324219	+11.62353516	+1596	+6.79394531	-10.29638672	-0.68554688	+38.60595703	+2.96630859	-48.71337891	+1368
+1457971146.17950010	+8.62207031	-6.94335938	-0.69873047	+56.09619141	-4.70214844	-48.88916016	+2172	+8.36279297	-6.16992188	-0.42626953	+11.68945313	-15.11718750	+11.60156250	+1604	+6.79394531	-10.30517578	-0.68994141	+38.51806641	+2.92236328	-48.71337891	+1364
+1457971146.18359990	+8.62207031	-6.94775391	-0.69433594	+56.09619141	-4.72412109	-48.95507813	+2176	+8.36279297	-6.17431641	-0.42626953	+11.66748047	-15.18310547	+11.55761719	+1612	+6.78955078	-10.30957031	-0.68994141	+38.45214844	+2.85644531	-48.71337891	+1360
+1457971146.18779990	+8.62646484	-6.94335938	-0.68994141	+56.09619141	-4.74609375	-48.99902344	+2188	+8.36718750	-6.17431641	-0.42187500	+11.66748047	-15.22705078	+11.53564453	+1624	+6.78955078	-10.31396484	-0.69433594	+38.38623047	+2.83447266	-48.73535156	+1356
+1457971146.19190000	+8.63085938	-6.94775391	-0.68994141	+56.09619141	-4.76806641	-49.06494141	+2192	+8.37158203	-6.17431641	-0.42187500	+11.66748047	-15.27099609	+11.49169922	+1632	+6.78515625	-10.31835938	-0.69433594	+38.34228516	+2.79052734	-48.73535156	+1352
+1457971146.19610000	+8.63085938	-6.94775391	-0.68554688	+56.07421875	-4.76806641	-49.08691406	+2200	+8.37597656	-6.17871094	-0.42187500	+11.64550781	-15.29296875	+11.46972656	+1636	+6.78515625	-10.32275391	-0.69433594	+38.27636719	+2.76855469	-48.73535156	+1348
+1457971146.20440010	+8.63525391	-6.94775391	-0.68554688	+56.07421875	-4.79003906	-49.13085938	+2212	+8.38037109	-6.17871094	-0.42187500	+11.64550781	-15.33691406	+11.44775391	+1652	+6.78076172	-10.32714844	-0.69873047	+38.21044922	+2.72460938	-48.73535156	+1340
+1457971146.20860000	+8.63525391	-6.95214844	-0.68554688	+56.07421875	-4.79003906	-49.15283203	+2216	+8.38037109	-6.17871094	-0.42187500	+11.64550781	-15.35888672	+11.42578125	+1660	+6.78076172	-10.33154297	-0.69873047	+38.18847656	+2.70263672	-48.75732422	+1332
+1457971146.21280000	+8.63525391	-6.94775391	-0.68554688	+56.07421875	-4.81201172	-49.15283203	+2224	+8.38037109	-6.17871094	-0.42187500	+11.64550781	-15.35888672	+11.42578125	+1664	+6.78076172	-10.33154297	-0.69873047	+38.16650391	+2.70263672	-48.75732422	+1328
+1457971146.21690010	+8.63525391	-6.94775391	-0.68554688	+56.09619141	-4.81201172	-49.15283203	+2228	+8.38037109	-6.17871094	-0.42187500	+11.62353516	-15.35888672	+11.40380859	+1672	+6.78076172	-10.33154297	-0.69433594	+38.16650391	+2.68066406	-48.75732422	+1324
+1457971146.22110010	+8.63525391	-6.94775391	-0.68115234	+56.09619141	-4.81201172	-49.15283203	+2236	+8.38037109	-6.17871094	-0.42187500	+11.62353516	-15.35888672	+11.40380859	+1676	+6.78076172	-10.33154297	-0.69433594	+38.18847656	+2.68066406	-48.77929688	+1320
+1457971146.22530010	+8.63525391	-6.94775391	-0.68115234	+56.09619141	-4.81201172	-49.13085938	+2240	+8.38037109	-6.17871094	-0.42187500	+11.62353516	-15.35888672	+11.40380859	+1684	+6.78515625	-10.33154297	-0.68994141	+38.18847656	+2.68066406	-48.77929688	+1316
+1457971146.22939990	+8.63525391	-6.94775391	-0.68115234	+56.09619141	-4.81201172	-49.13085938	+2244	+8.38037109	-6.17871094	-0.42187500	+11.62353516	-15.35888672	+11.40380859	+1688	+6.78515625	-10.32714844	-0.68994141	+38.21044922	+2.70263672	-48.80126953	+1316
+1457971146.23779990	+8.63525391	-6.94775391	-0.68554688	+56.11816406	-4.81201172	-49.10888672	+2256	+8.38037109	-6.17871094	-0.42187500	+11.60156250	-15.35888672	+11.42578125	+1696	+6.78955078	-10.32714844	-0.68554688	+38.25439453	+2.70263672	-48.80126953	+1312
+1457971146.24190000	+8.63525391	-6.94775391	-0.68554688	+56.11816406	-4.81201172	-49.08691406	+2260	+8.37597656	-6.17871094	-0.42187500	+11.60156250	-15.33691406	+11.42578125	+1700	+6.78955078	-10.32714844	-0.68554688	+38.27636719	+2.72460938	-48.80126953	+1308
+1457971146.24609990	+8.63525391	-6.94775391	-0.68554688	+56.14013672	-4.81201172	-49.06494141	+2264	+8.37597656	-6.17871094	-0.42187500	+11.60156250	-15.33691406	+11.44775391	+1704	+6.78955078	-10.32275391	-0.68115234	+38.29833984	+2.72460938	-48.80126953	+1308
+1457971146.25029990	+8.63525391	-6.94335938	-0.68554688	+56.14013672	-4.81201172	-49.06494141	+2268	+8.37597656	-6.17871094	-0.42187500	+11.60156250	-15.33691406	+11.44775391	+1708	+6.78955078	-10.32275391	-0.68115234	+38.29833984	+2.72460938	-48.80126953	+1308
+1457971146.25440000	+8.63085938	-6.94335938	-0.68554688	+56.14013672	-4.81201172	-49.06494141	+2272	+8.37597656	-6.17871094	-0.42187500	+11.60156250	-15.31494141	+11.44775391	+1712	+6.79394531	-10.32275391	-0.68115234	+38.32031250	+2.74658203	-48.80126953	+1308
+1457971146.25860000	+8.63085938	-6.94335938	-0.68554688	+56.14013672	-4.81201172	-49.04296875	+2276	+8.37597656	-6.17871094	-0.42187500	+11.60156250	-15.31494141	+11.44775391	+1712	+6.79394531	-10.32275391	-0.68115234	+38.32031250	+2.74658203	-48.80126953	+1304
+1457971146.26270010	+8.63085938	-6.94335938	-0.68554688	+56.14013672	-4.81201172	-49.04296875	+2280	+8.37597656	-6.17871094	-0.42187500	+11.60156250	-15.31494141	+11.44775391	+1716	+6.79394531	-10.31835938	-0.67675781	+38.34228516	+2.74658203	-48.80126953	+1304
+1457971146.27110000	+8.63085938	-6.94335938	-0.68554688	+56.16210938	-4.79003906	-48.99902344	+2284	+8.37597656	-6.17871094	-0.42187500	+11.60156250	-15.29296875	+11.46972656	+1720	+6.79394531	-10.31835938	-0.67675781	+38.34228516	+2.76855469	-48.80126953	+1304
+1457971146.27519990	+8.62646484	-6.94335938	-0.68994141	+56.16210938	-4.76806641	-48.93310547	+2288	+8.37597656	-6.17871094	-0.42187500	+11.60156250	-15.29296875	+11.46972656	+1724	+6.79394531	-10.31835938	-0.67675781	+38.38623047	+2.79052734	-48.77929688	+1304
+1457971146.27940010	+8.62646484	-6.94335938	-0.68994141	+56.18408203	-4.76806641	-48.88916016	+2292	+8.37158203	-6.17431641	-0.42187500	+11.60156250	-15.27099609	+11.49169922	+1724	+6.79394531	-10.31396484	-0.67675781	+38.40820313	+2.81250000	-48.75732422	+1304
+1457971146.28360010	+8.62207031	-6.93896484	-0.68994141	+56.20605469	-4.74609375	-48.82324219	+2292	+8.37158203	-6.17431641	-0.42187500	+11.60156250	-15.24902344	+11.49169922	+1728	+6.79394531	-10.31396484	-0.67675781	+38.40820313	+2.83447266	-48.75732422	+1304
+1457971146.28769990	+8.61767578	-6.93896484	-0.69433594	+56.22802734	-4.72412109	-48.73535156	+2296	+8.36718750	-6.17431641	-0.42187500	+11.60156250	-15.20507813	+11.51367188	+1728	+6.79394531	-10.30957031	-0.67236328	+38.45214844	+2.87841797	-48.71337891	+1304
+1457971146.29189990	+8.61328125	-6.93457031	-0.69433594	+56.22802734	-4.68017578	-48.64746094	+2296	+8.36718750	-6.17431641	-0.42626953	+11.60156250	-15.18310547	+11.53564453	+1732	+6.79394531	-10.30517578	-0.67236328	+38.47412109	+2.92236328	-48.66943359	+1304
+1457971146.30020000	+8.60449219	-6.93457031	-0.69873047	+56.25000000	-4.63623047	-48.53759766	+2296	+8.36279297	-6.16992188	-0.42626953	+11.57958984	-15.07324219	+11.57958984	+1732	+6.78515625	-10.30078125	-0.67675781	+38.49609375	+3.03222656	-48.55957031	+1308
+1457971146.30440000	+8.60449219	-6.93017578	-0.69873047	+56.25000000	-4.61425781	-48.49365234	+2296	+8.35839844	-6.16992188	-0.42626953	+11.57958984	-15.00732422	+11.60156250	+1736	+6.78076172	-10.29638672	-0.68115234	+38.49609375	+3.07617188	-48.49365234	+1308
+1457971146.30859990	+8.60009766	-6.93017578	-0.69873047	+56.25000000	-4.59228516	-48.47167969	+2296	+8.35400391	-6.16992188	-0.42626953	+11.57958984	-14.94140625	+11.62353516	+1736	+6.77636719	-10.29638672	-0.68115234	+38.47412109	+3.12011719	-48.42773438	+1312
+1457971146.31270000	+8.60009766	-6.93017578	-0.69873047	+56.22802734	-4.59228516	-48.44970703	+2296	+8.35400391	-6.16992188	-0.42626953	+11.55761719	-14.89746094	+11.62353516	+1736	+6.77197266	-10.29638672	-0.68554688	+38.45214844	+3.14208984	-48.38378906	+1312
+1457971146.31690000	+8.60009766	-6.93017578	-0.70312500	+56.22802734	-4.57031250	-48.42773438	+2292	+8.34960938	-6.16552734	-0.43066406	+11.55761719	-14.85351563	+11.64550781	+1736	+6.76318359	-10.29638672	-0.68994141	+38.43017578	+3.16406250	-48.31787109	+1312
+1457971146.32520010	+8.59570313	-6.93017578	-0.70312500	+56.22802734	-4.54833984	-48.40576172	+2292	+8.34960938	-6.16552734	-0.43066406	+11.53564453	-14.78759766	+11.64550781	+1736	+6.75878906	-10.29638672	-0.69433594	+38.38623047	+3.20800781	-48.25195313	+1316
+1457971146.32940010	+8.59570313	-6.93017578	-0.70312500	+56.20605469	-4.54833984	-48.40576172	+2292	+8.34960938	-6.16552734	-0.43066406	+11.53564453	-14.76562500	+11.64550781	+1740	+6.75439453	-10.29638672	-0.69433594	+38.38623047	+3.22998047	-48.25195313	+1312
+1457971146.33360000	+8.59570313	-6.93017578	-0.70312500	+56.20605469	-4.54833984	-48.40576172	+2288	+8.34521484	-6.16552734	-0.43066406	+11.53564453	-14.74365234	+11.64550781	+1740	+6.75000000	-10.29638672	-0.69873047	+38.36425781	+3.22998047	-48.22998047	+1312
+1457971146.33769990	+8.59570313	-6.93017578	-0.70312500	+56.20605469	-4.52636719	-48.40576172	+2288	+8.34521484	-6.16552734	-0.43066406	+11.53564453	-14.74365234	+11.64550781	+1740	+6.75000000	-10.29638672	-0.69873047	+38.36425781	+3.22998047	-48.20800781	+1312
+1457971146.34190010	+8.59570313	-6.93017578	-0.70312500	+56.20605469	-4.52636719	-48.40576172	+2288	+8.34521484	-6.16552734	-0.43066406	+11.53564453	-14.72167969	+11.64550781	+1740	+6.75000000	-10.29638672	-0.69873047	+38.36425781	+3.25195313	-48.20800781	+1312
+1457971146.34600000	+8.59570313	-6.93017578	-0.70312500	+56.20605469	-4.52636719	-48.40576172	+2288	+8.34521484	-6.16552734	-0.43066406	+11.51367188	-14.72167969	+11.64550781	+1740	+6.75000000	-10.29638672	-0.69873047	+38.36425781	+3.25195313	-48.20800781	+1308
+1457971146.35439990	+8.59570313	-6.93017578	-0.70312500	+56.20605469	-4.52636719	-48.38378906	+2284	+8.34521484	-6.16552734	-0.43066406	+11.51367188	-14.69970703	+11.64550781	+1740	+6.75439453	-10.29638672	-0.69433594	+38.38623047	+3.25195313	-48.22998047	+1308
+1457971146.35850000	+8.59570313	-6.93017578	-0.70312500	+56.18408203	-4.52636719	-48.38378906	+2284	+8.34521484	-6.16552734	-0.43505859	+11.51367188	-14.69970703	+11.64550781	+1740	+6.75439453	-10.29638672	-0.69433594	+38.40820313	+3.27392578	-48.25195313	+1308
+1457971146.36270000	+8.60009766	-6.93017578	-0.70312500	+56.18408203	-4.50439453	-48.38378906	+2284	+8.34521484	-6.16552734	-0.43505859	+11.51367188	-14.69970703	+11.64550781	+1740	+6.75878906	-10.29638672	-0.68994141	+38.43017578	+3.27392578	-48.25195313	+1308
+1457971146.36690000	+8.60009766	-6.93017578	-0.70312500	+56.18408203	-4.50439453	-48.38378906	+2284	+8.34521484	-6.16552734	-0.43505859	+11.51367188	-14.69970703	+11.64550781	+1740	+6.75878906	-10.29199219	-0.68994141	+38.45214844	+3.27392578	-48.27392578	+1312
+1457971146.37520000	+8.60009766	-6.93017578	-0.70751953	+56.18408203	-4.50439453	-48.38378906	+2280	+8.34521484	-6.16552734	-0.43505859	+11.51367188	-14.67773438	+11.64550781	+1740	+6.76318359	-10.29199219	-0.68554688	+38.47412109	+3.29589844	-48.29589844	+1312
+1457971146.37940000	+8.60009766	-6.93017578	-0.70751953	+56.20605469	-4.50439453	-48.38378906	+2280	+8.34521484	-6.16552734	-0.43505859	+11.51367188	-14.67773438	+11.64550781	+1740	+6.76757813	-10.29199219	-0.68115234	+38.49609375	+3.29589844	-48.29589844	+1312
+1457971146.38350010	+8.60009766	-6.93017578	-0.70751953	+56.20605469	-4.50439453	-48.38378906	+2280	+8.34521484	-6.16552734	-0.43505859	+11.51367188	-14.67773438	+11.64550781	+1740	+6.76757813	-10.29199219	-0.68115234	+38.51806641	+3.31787109	-48.31787109	+1312
+1457971146.38770010	+8.60009766	-6.93017578	-0.70751953	+56.20605469	-4.48242188	-48.38378906	+2280	+8.34521484	-6.16552734	-0.43505859	+11.51367188	-14.67773438	+11.64550781	+1740	+6.76757813	-10.29199219	-0.68115234	+38.54003906	+3.31787109	-48.31787109	+1316
+1457971146.39599990	+8.60009766	-6.93017578	-0.70751953	+56.20605469	-4.48242188	-48.38378906	+2276	+8.34521484	-6.16552734	-0.43505859	+11.51367188	-14.65576172	+11.62353516	+1740	+6.77197266	-10.29199219	-0.67675781	+38.56201172	+3.33984375	-48.33984375	+1316
+1457971146.40019990	+8.60009766	-6.93017578	-0.70751953	+56.20605469	-4.46044922	-48.36181641	+2276	+8.34521484	-6.16552734	-0.43505859	+11.53564453	-14.63378906	+11.62353516	+1736	+6.77197266	-10.29199219	-0.67675781	+38.58398438	+3.36181641	-48.33984375	+1316
+1457971146.40440010	+8.59570313	-6.93457031	-0.70751953	+56.20605469	-4.43847656	-48.36181641	+2276	+8.34521484	-6.16552734	-0.43505859	+11.53564453	-14.63378906	+11.62353516	+1736	+6.77197266	-10.28759766	-0.67236328	+38.60595703	+3.38378906	-48.33984375	+1316
+1457971146.41269990	+8.59570313	-6.93457031	-0.71191406	+56.22802734	-4.39453125	-48.31787109	+2276	+8.34082031	-6.16992188	-0.43945313	+11.53564453	-14.58984375	+11.62353516	+1736	+6.77197266	-10.28759766	-0.67236328	+38.62792969	+3.42773438	-48.33984375	+1320
+1457971146.41689990	+8.59570313	-6.93457031	-0.71191406	+56.22802734	-4.37255859	-48.29589844	+2276	+8.34082031	-6.16992188	-0.43945313	+11.53564453	-14.54589844	+11.62353516	+1736	+6.77197266	-10.28759766	-0.67236328	+38.64990234	+3.44970703	-48.31787109	+1320
+1457971146.42100000	+8.59130859	-6.93457031	-0.71630859	+56.22802734	-4.32861328	-48.27392578	+2276	+8.34082031	-6.16992188	-0.43945313	+11.55761719	-14.52392578	+11.62353516	+1736	+6.76757813	-10.28759766	-0.67675781	+38.64990234	+3.49365234	-48.29589844	+1320
+1457971146.42520000	+8.58691406	-6.93457031	-0.72070313	+56.22802734	-4.26269531	-48.22998047	+2276	+8.33642578	-6.16992188	-0.44384766	+11.55761719	-14.47998047	+11.62353516	+1736	+6.76318359	-10.28759766	-0.67675781	+38.64990234	+3.51562500	-48.27392578	+1324
+1457971146.42930010	+8.58691406	-6.93457031	-0.72070313	+56.22802734	-4.19677734	-48.18603516	+2276	+8.33642578	-6.16992188	-0.44384766	+11.55761719	-14.41406250	+11.62353516	+1732	+6.75878906	-10.29199219	-0.68115234	+38.64990234	+3.55957031	-48.22998047	+1324
+1457971146.43770000	+8.57812500	-6.93896484	-0.72949219	+56.22802734	-4.06494141	-48.07617188	+2276	+8.32763672	-6.16992188	-0.44824219	+11.55761719	-14.30419922	+11.60156250	+1732	+6.75000000	-10.29199219	-0.68554688	+38.64990234	+3.64746094	-48.12011719	+1328
+1457971146.44180010	+8.57373047	-6.93896484	-0.73388672	+56.22802734	-3.99902344	-48.01025391	+2272	+8.32763672	-6.16992188	-0.44824219	+11.55761719	-14.23828125	+11.60156250	+1732	+6.74121094	-10.29199219	-0.69433594	+38.62792969	+3.71337891	-48.05419922	+1332
+1457971146.44600010	+8.56933594	-6.93896484	-0.73828125	+56.20605469	-3.93310547	-47.96630859	+2272	+8.32324219	-6.16992188	-0.45263672	+11.55761719	-14.17236328	+11.60156250	+1732	+6.73681641	-10.29199219	-0.69873047	+38.62792969	+3.75732422	-47.98828125	+1332
+1457971146.45020010	+8.56494141	-6.93896484	-0.74267578	+56.20605469	-3.88916016	-47.92236328	+2268	+8.31884766	-6.16992188	-0.45263672	+11.55761719	-14.10644531	+11.60156250	+1728	+6.72802734	-10.29199219	-0.70312500	+38.62792969	+3.80126953	-47.92236328	+1332
+1457971146.45429990	+8.56054688	-6.93896484	-0.74267578	+56.18408203	-3.84521484	-47.87841797	+2268	+8.31445313	-6.17431641	-0.45703125	+11.55761719	-14.04052734	+11.60156250	+1728	+6.72363281	-10.29199219	-0.70751953	+38.62792969	+3.86718750	-47.85644531	+1332
+1457971146.46269990	+8.55615234	-6.93896484	-0.74707031	+56.16210938	-3.77929688	-47.81250000	+2260	+8.31005859	-6.17431641	-0.45703125	+11.53564453	-13.93066406	+11.60156250	+1724	+6.71484375	-10.29199219	-0.71191406	+38.62792969	+3.95507813	-47.74658203	+1332
+1457971146.46680000	+8.55615234	-6.93896484	-0.74707031	+56.14013672	-3.73535156	-47.76855469	+2260	+8.31005859	-6.17431641	-0.46142578	+11.53564453	-13.88671875	+11.60156250	+1724	+6.71484375	-10.28759766	-0.71191406	+38.62792969	+3.99902344	-47.70263672	+1328
+1457971146.47519990	+8.55175781	-6.93896484	-0.75146484	+56.11816406	-3.69140625	-47.72460938	+2252	+8.30566406	-6.17431641	-0.46142578	+11.51367188	-13.79882813	+11.62353516	+1720	+6.71484375	-10.28759766	-0.71191406	+38.67187500	+4.08691406	-47.65869141	+1328
+1457971146.47930000	+8.55175781	-6.93896484	-0.75146484	+56.11816406	-3.69140625	-47.70263672	+2248	+8.30566406	-6.17431641	-0.46582031	+11.49169922	-13.75488281	+11.64550781	+1716	+6.71484375	-10.28320313	-0.70751953	+38.69384766	+4.10888672	-47.63671875	+1328
+1457971146.48770000	+8.55175781	-6.93896484	-0.75146484	+56.09619141	-3.66943359	-47.65869141	+2244	+8.30566406	-6.17431641	-0.46582031	+11.46972656	-13.71093750	+11.64550781	+1712	+6.72363281	-10.27880859	-0.70312500	+38.75976563	+4.17480469	-47.63671875	+1328
+1457971146.49180010	+8.55175781	-6.93896484	-0.75146484	+56.09619141	-3.64746094	-47.63671875	+2240	+8.30126953	-6.17431641	-0.46582031	+11.46972656	-13.68896484	+11.66748047	+1708	+6.72363281	-10.27441406	-0.69873047	+38.80371094	+4.21875000	-47.65869141	+1328
+1457971146.49600010	+8.55175781	-6.93896484	-0.75585938	+56.07421875	-3.64746094	-47.61474609	+2236	+8.30126953	-6.16992188	-0.46582031	+11.44775391	-13.66699219	+11.66748047	+1708	+6.72802734	-10.27001953	-0.69433594	+38.82568359	+4.24072266	-47.65869141	+1332
+1457971146.50009990	+8.55175781	-6.93896484	-0.75585938	+56.07421875	-3.62548828	-47.59277344	+2236	+8.30126953	-6.16992188	-0.46582031	+11.44775391	-13.64501953	+11.68945313	+1704	+6.73242188	-10.27001953	-0.68994141	+38.84765625	+4.26269531	-47.65869141	+1332
+1457971146.50850010	+8.55175781	-6.93896484	-0.75585938	+56.05224609	-3.60351563	-47.54882813	+2228	+8.30126953	-6.16992188	-0.47021484	+11.44775391	-13.60107422	+11.71142578	+1696	+6.73681641	-10.26562500	-0.68554688	+38.91357422	+4.30664063	-47.65869141	+1336
+1457971146.51259990	+8.55175781	-6.93896484	-0.75585938	+56.05224609	-3.60351563	-47.52685547	+2224	+8.30126953	-6.16992188	-0.47021484	+11.42578125	-13.57910156	+11.71142578	+1696	+6.73681641	-10.26123047	-0.68554688	+38.93554688	+4.35058594	-47.63671875	+1336
+1457971146.51679990	+8.55175781	-6.93896484	-0.75585938	+56.05224609	-3.60351563	-47.50488281	+2224	+8.30126953	-6.16992188	-0.47021484	+11.42578125	-13.55712891	+11.71142578	+1692	+6.74121094	-10.26123047	-0.68554688	+38.95751953	+4.37255859	-47.63671875	+1336
+1457971146.52099990	+8.55175781	-6.93896484	-0.75585938	+56.05224609	-3.58154297	-47.48291016	+2220	+8.30126953	-6.16992188	-0.47021484	+11.42578125	-13.53515625	+11.73339844	+1688	+6.74121094	-10.25683594	-0.68115234	+38.95751953	+4.39453125	-47.61474609	+1340
+1457971146.52510000	+8.55175781	-6.93896484	-0.76025391	+56.05224609	-3.55957031	-47.46093750	+2216	+8.30126953	-6.16992188	-0.47021484	+11.40380859	-13.51318359	+11.73339844	+1684	+6.74121094	-10.25683594	-0.68554688	+38.97949219	+4.41650391	-47.59277344	+1340
+1457971146.53350000	+8.54736328	-6.93457031	-0.76025391	+56.03027344	-3.53759766	-47.39501953	+2212	+8.29687500	-6.16552734	-0.47460938	+11.40380859	-13.46923828	+11.75537109	+1680	+6.73681641	-10.25683594	-0.68554688	+38.95751953	+4.46044922	-47.54882813	+1340
+1457971146.53760000	+8.54736328	-6.93457031	-0.76025391	+56.03027344	-3.51562500	-47.37304688	+2208	+8.29687500	-6.16552734	-0.47460938	+11.38183594	-13.44726563	+11.75537109	+1676	+6.73242188	-10.25683594	-0.68994141	+38.95751953	+4.48242188	-47.50488281	+1344
+1457971146.54180000	+8.54296875	-6.93457031	-0.76464844	+56.00830078	-3.49365234	-47.32910156	+2208	+8.29687500	-6.16552734	-0.47460938	+11.38183594	-13.40332031	+11.75537109	+1672	+6.72802734	-10.25683594	-0.69433594	+38.93554688	+4.50439453	-47.46093750	+1344
+1457971146.55010010	+8.53857422	-6.93457031	-0.76904297	+56.00830078	-3.42773438	-47.26318359	+2200	+8.29248047	-6.16552734	-0.47900391	+11.35986328	-13.33740234	+11.75537109	+1668	+6.71923828	-10.25683594	-0.70312500	+38.89160156	+4.54833984	-47.35107422	+1348
+1457971146.55430010	+8.53857422	-6.93457031	-0.76904297	+56.00830078	-3.40576172	-47.24121094	+2200	+8.29248047	-6.16552734	-0.47900391	+11.35986328	-13.29345703	+11.75537109	+1664	+6.71044922	-10.25683594	-0.70751953	+38.86962891	+4.57031250	-47.30712891	+1348
+1457971146.55850010	+8.53417969	-6.93457031	-0.76904297	+55.98632813	-3.38378906	-47.21923828	+2196	+8.29248047	-6.16552734	-0.47900391	+11.35986328	-13.27148438	+11.75537109	+1664	+6.70605469	-10.25683594	-0.71191406	+38.84765625	+4.59228516	-47.24121094	+1348
+1457971146.56259990	+8.53417969	-6.93457031	-0.77343750	+55.98632813	-3.33984375	-47.17529297	+2192	+8.28808594	-6.16552734	-0.47900391	+11.33789063	-13.22753906	+11.75537109	+1660	+6.69726563	-10.26123047	-0.72070313	+38.80371094	+4.63623047	-47.19726563	+1348
+1457971146.56680010	+8.52978516	-6.93457031	-0.77343750	+55.98632813	-3.31787109	-47.15332031	+2188	+8.28808594	-6.16552734	-0.48339844	+11.33789063	-13.18359375	+11.75537109	+1660	+6.69287109	-10.26123047	-0.72509766	+38.78173828	+4.65820313	-47.15332031	+1348
+1457971146.57509990	+8.52539063	-6.93457031	-0.77783203	+55.98632813	-3.27392578	-47.10937500	+2180	+8.28369141	-6.16552734	-0.48339844	+11.31591797	-13.09570313	+11.75537109	+1656	+6.67968750	-10.26123047	-0.73388672	+38.73779297	+4.72412109	-47.06542969	+1348
+1457971146.57929990	+8.52099609	-6.93457031	-0.77783203	+55.98632813	-3.22998047	-47.08740234	+2176	+8.28369141	-6.16552734	-0.48339844	+11.31591797	-13.05175781	+11.75537109	+1652	+6.67529297	-10.26562500	-0.73388672	+38.73779297	+4.74609375	-47.02148438	+1348
+1457971146.58340000	+8.52099609	-6.93017578	-0.77783203	+55.98632813	-3.20800781	-47.06542969	+2172	+8.27929688	-6.16552734	-0.48779297	+11.31591797	-13.02978516	+11.75537109	+1652	+6.67089844	-10.26562500	-0.73828125	+38.71582031	+4.76806641	-46.99951172	+1344
+1457971146.58760000	+8.52099609	-6.93017578	-0.78222656	+55.98632813	-3.18603516	-47.04345703	+2168	+8.27929688	-6.16552734	-0.48779297	+11.29394531	-12.98583984	+11.75537109	+1648	+6.67089844	-10.26562500	-0.73828125	+38.71582031	+4.79003906	-46.99951172	+1340
+1457971146.59590010	+8.51660156	-6.93017578	-0.78222656	+56.00830078	-3.16406250	-47.02148438	+2160	+8.27490234	-6.16552734	-0.48779297	+11.29394531	-12.94189453	+11.77734375	+1644	+6.66650391	-10.26562500	-0.73828125	+38.73779297	+4.85595703	-46.97753906	+1336
+1457971146.60010000	+8.51660156	-6.93017578	-0.78222656	+56.00830078	-3.14208984	-47.02148438	+2156	+8.27490234	-6.16552734	-0.49218750	+11.27197266	-12.89794922	+11.77734375	+1644	+6.66650391	-10.26562500	-0.73828125	+38.75976563	+4.87792969	-46.99951172	+1332
+1457971146.60430000	+8.51660156	-6.93017578	-0.78222656	+56.00830078	-3.14208984	-47.02148438	+2152	+8.27050781	-6.16552734	-0.49218750	+11.27197266	-12.87597656	+11.77734375	+1640	+6.67089844	-10.26123047	-0.73388672	+38.78173828	+4.89990234	-47.02148438	+1328
+1457971146.60840010	+8.51660156	-6.93017578	-0.78222656	+56.03027344	-3.12011719	-47.02148438	+2148	+8.27050781	-6.16552734	-0.49218750	+11.27197266	-12.87597656	+11.77734375	+1640	+6.67089844	-10.26123047	-0.73388672	+38.80371094	+4.92187500	-47.02148438	+1328
+1457971146.61260010	+8.51660156	-6.93017578	-0.78662109	+56.03027344	-3.12011719	-47.02148438	+2148	+8.27050781	-6.16552734	-0.49218750	+11.27197266	-12.85400391	+11.77734375	+1636	+6.67089844	-10.26123047	-0.72949219	+38.84765625	+4.92187500	-47.04345703	+1328
+1457971146.62089990	+8.51660156	-6.93017578	-0.78662109	+56.05224609	-3.09814453	-47.02148438	+2140	+8.26611328	-6.16552734	-0.49658203	+11.27197266	-12.83203125	+11.79931641	+1632	+6.67968750	-10.26123047	-0.72509766	+38.89160156	+4.96582031	-47.08740234	+1324
+1457971146.62509990	+8.51660156	-6.93017578	-0.78662109	+56.05224609	-3.09814453	-47.02148438	+2136	+8.26611328	-6.16552734	-0.49658203	+11.27197266	-12.81005859	+11.79931641	+1628	+6.67968750	-10.25683594	-0.72070313	+38.91357422	+4.96582031	-47.10937500	+1324
+1457971146.62930010	+8.51660156	-6.93017578	-0.78662109	+56.05224609	-3.09814453	-47.02148438	+2132	+8.26611328	-6.16552734	-0.49658203	+11.27197266	-12.81005859	+11.79931641	+1628	+6.68408203	-10.25683594	-0.72070313	+38.95751953	+4.98779297	-47.13134766	+1324
+1457971146.63340000	+8.51660156	-6.93017578	-0.78662109	+56.05224609	-3.07617188	-47.02148438	+2132	+8.26611328	-6.16552734	-0.49658203	+11.27197266	-12.81005859	+11.79931641	+1624	+6.68408203	-10.25683594	-0.71630859	+38.97949219	+4.98779297	-47.15332031	+1324
+1457971146.63759990	+8.51660156	-6.93017578	-0.78662109	+56.07421875	-3.07617188	-47.02148438	+2128	+8.26611328	-6.16552734	-0.49658203	+11.27197266	-12.78808594	+11.79931641	+1624	+6.68408203	-10.25683594	-0.71630859	+39.00146484	+5.00976563	-47.15332031	+1324
+1457971146.64590000	+8.51660156	-6.93017578	-0.78662109	+56.07421875	-3.07617188	-47.02148438	+2124	+8.26171875	-6.16552734	-0.49658203	+11.27197266	-12.78808594	+11.79931641	+1616	+6.68847656	-10.25244141	-0.71191406	+39.02343750	+5.00976563	-47.17529297	+1324
+1457971146.65010000	+8.51660156	-6.93017578	-0.78662109	+56.07421875	-3.05419922	-47.02148438	+2120	+8.26171875	-6.16552734	-0.50097656	+11.27197266	-12.76611328	+11.79931641	+1616	+6.68847656	-10.25244141	-0.71191406	+39.02343750	+5.03173828	-47.19726563	+1320
+1457971146.65420010	+8.51660156	-6.93017578	-0.78662109	+56.07421875	-3.05419922	-47.02148438	+2120	+8.26171875	-6.16552734	-0.50097656	+11.27197266	-12.76611328	+11.79931641	+1612	+6.68847656	-10.25244141	-0.71191406	+39.04541016	+5.03173828	-47.19726563	+1320
+1457971146.65840010	+8.51660156	-6.93457031	-0.78662109	+56.07421875	-3.05419922	-47.02148438	+2116	+8.26171875	-6.16552734	-0.50097656	+11.27197266	-12.76611328	+11.77734375	+1612	+6.68847656	-10.25244141	-0.71191406	+39.04541016	+5.03173828	-47.19726563	+1320
+1457971146.66669990	+8.51220703	-6.93457031	-0.79101563	+56.07421875	-3.03222656	-47.02148438	+2112	+8.26171875	-6.16552734	-0.50097656	+11.27197266	-12.74414063	+11.77734375	+1608	+6.68847656	-10.25244141	-0.71191406	+39.04541016	+5.05371094	-47.19726563	+1320
+1457971146.67090010	+8.51220703	-6.93457031	-0.79101563	+56.07421875	-3.01025391	-46.99951172	+2112	+8.26171875	-6.16552734	-0.50097656	+11.27197266	-12.72216797	+11.77734375	+1604	+6.68408203	-10.25244141	-0.71630859	+39.04541016	+5.05371094	-47.17529297	+1320
+1457971146.67510010	+8.51220703	-6.93457031	-0.79101563	+56.07421875	-3.01025391	-46.99951172	+2108	+8.26171875	-6.16552734	-0.50097656	+11.27197266	-12.72216797	+11.75537109	+1604	+6.68408203	-10.25683594	-0.71630859	+39.04541016	+5.07568359	-47.17529297	+1320
+1457971146.67919990	+8.51220703	-6.93457031	-0.79101563	+56.07421875	-2.98828125	-46.99951172	+2108	+8.25732422	-6.16552734	-0.50097656	+11.27197266	-12.70019531	+11.75537109	+1600	+6.67968750	-10.25683594	-0.71630859	+39.02343750	+5.07568359	-47.15332031	+1320
+1457971146.68339990	+8.50781250	-6.93457031	-0.79101563	+56.07421875	-2.98828125	-46.99951172	+2104	+8.25732422	-6.16552734	-0.50537109	+11.27197266	-12.70019531	+11.75537109	+1600	+6.67968750	-10.25683594	-0.72070313	+39.02343750	+5.07568359	-47.15332031	+1320
+1457971146.69170000	+8.50781250	-6.93017578	-0.79541016	+56.07421875	-2.94433594	-46.99951172	+2100	+8.25732422	-6.16552734	-0.50537109	+11.27197266	-12.67822266	+11.71142578	+1596	+6.67529297	-10.25683594	-0.72509766	+39.00146484	+5.09765625	-47.13134766	+1320
+1457971146.69590000	+8.50781250	-6.93017578	-0.79541016	+56.07421875	-2.92236328	-46.97753906	+2100	+8.25732422	-6.16992188	-0.50537109	+11.27197266	-12.65625000	+11.71142578	+1592	+6.67089844	-10.25683594	-0.72509766	+39.00146484	+5.11962891	-47.10937500	+1316
+1457971146.70009990	+8.50341797	-6.93457031	-0.79541016	+56.07421875	-2.92236328	-46.97753906	+2096	+8.25732422	-6.16992188	-0.50537109	+11.27197266	-12.63427734	+11.68945313	+1592	+6.66650391	-10.25683594	-0.72949219	+38.97949219	+5.14160156	-47.10937500	+1316
+1457971146.70840000	+8.50341797	-6.93457031	-0.79980469	+56.07421875	-2.87841797	-46.97753906	+2092	+8.25292969	-6.16992188	-0.50537109	+11.27197266	-12.61230469	+11.66748047	+1588	+6.66210938	-10.26123047	-0.72949219	+38.97949219	+5.16357422	-47.08740234	+1316
+1457971146.71260000	+8.50341797	-6.93457031	-0.79980469	+56.07421875	-2.85644531	-46.97753906	+2092	+8.25292969	-6.16992188	-0.50976563	+11.29394531	-12.61230469	+11.64550781	+1588	+6.65771484	-10.26123047	-0.73388672	+38.97949219	+5.18554688	-47.08740234	+1316
+1457971146.72090010	+8.49902344	-6.93457031	-0.79980469	+56.09619141	-2.83447266	-46.97753906	+2088	+8.25292969	-6.16992188	-0.50976563	+11.29394531	-12.59033203	+11.62353516	+1584	+6.65771484	-10.26123047	-0.73388672	+38.97949219	+5.20751953	-47.08740234	+1312
