# Supplementary material for: A direct effect of perception on action when grasping a cup
Source: Sci Rep. 2018 Jan 9;8:171. doi: 10.1038/s41598-017-18591-5 (PMC5760564; doi:10.1038/s41598-017-18591-5)
Supplement: Supplementary file 6 — Supplementary Information [file 41598_2017_18591_MOESM6_ESM.zip › SciRep_Data/S01instruct/S01_100instruct_Tr58.dat]

+1000000000000.00000000	+0.00000000	+0.00000000	+0.00000000	+0.00000000	+0.00000000	+0.00000000	+0	+0.00000000	+0.00000000	+0.00000000	+0.00000000	+0.00000000	+0.00000000	+0	+0.00000000	+0.00000000	+0.00000000	+0.00000000	+0.00000000	+0.00000000	+0
+1457971146.72510000	+8.49902344	-6.93457031	-0.79980469	+56.09619141	-2.81250000	-46.97753906	+2084	+8.24853516	-6.16992188	-0.50976563	+11.29394531	-12.56835938	+11.60156250	+1584	+6.65771484	-10.26123047	-0.73388672	+39.00146484	+5.22949219	-47.08740234	+1312
+1457971146.72919990	+8.49902344	-6.93457031	-0.79980469	+56.09619141	-2.81250000	-46.97753906	+2084	+8.24853516	-6.16992188	-0.50976563	+11.29394531	-12.56835938	+11.57958984	+1584	+6.65771484	-10.26123047	-0.73388672	+39.02343750	+5.22949219	-47.10937500	+1312
+1457971146.73340010	+8.49902344	-6.93457031	-0.80419922	+56.09619141	-2.79052734	-46.97753906	+2080	+8.24853516	-6.16992188	-0.51416016	+11.29394531	-12.56835938	+11.55761719	+1580	+6.65771484	-10.26123047	-0.73388672	+39.04541016	+5.25146484	-47.10937500	+1312
+1457971146.74169990	+8.49902344	-6.93457031	-0.80419922	+56.09619141	-2.76855469	-46.97753906	+2076	+8.24853516	-6.16992188	-0.51416016	+11.29394531	-12.54638672	+11.53564453	+1576	+6.66210938	-10.26123047	-0.72949219	+39.06738281	+5.27343750	-47.13134766	+1312
+1457971146.74589990	+8.49902344	-6.93457031	-0.80419922	+56.09619141	-2.76855469	-46.97753906	+2072	+8.24853516	-6.16992188	-0.51416016	+11.29394531	-12.54638672	+11.51367188	+1576	+6.66650391	-10.25683594	-0.72949219	+39.11132813	+5.27343750	-47.15332031	+1312
+1457971146.75000000	+8.49902344	-6.93457031	-0.80419922	+56.09619141	-2.76855469	-46.97753906	+2072	+8.24853516	-6.16992188	-0.51416016	+11.29394531	-12.54638672	+11.51367188	+1576	+6.66650391	-10.25683594	-0.72509766	+39.11132813	+5.29541016	-47.17529297	+1312
+1457971146.75420000	+8.49902344	-6.93457031	-0.80419922	+56.09619141	-2.74658203	-46.99951172	+2068	+8.24853516	-6.16992188	-0.51855469	+11.29394531	-12.54638672	+11.49169922	+1572	+6.66650391	-10.25683594	-0.72509766	+39.13330078	+5.29541016	-47.17529297	+1312
+1457971153.54290010	+8.49462891	-7.00048828	-0.83496094	+56.90917969	-2.81250000	-47.15332031	+2044	+8.22656250	-6.23144531	-0.54492188	+11.05224609	-13.29345703	+11.16210938	+1556	+6.65332031	-10.35351563	-0.72509766	+39.00146484	+5.05371094	-49.04296875	+1280
+1457971153.54710010	+8.49462891	-7.00048828	-0.83496094	+56.90917969	-2.81250000	-47.15332031	+2044	+8.22656250	-6.23144531	-0.54492188	+11.05224609	-13.29345703	+11.16210938	+1556	+6.65332031	-10.35351563	-0.72509766	+38.97949219	+5.05371094	-49.02099609	+1276
+1457971153.55130000	+8.49462891	-7.00048828	-0.83496094	+56.90917969	-2.81250000	-47.15332031	+2044	+8.22656250	-6.23144531	-0.54492188	+11.05224609	-13.29345703	+11.16210938	+1560	+6.65332031	-10.35351563	-0.72509766	+38.97949219	+5.05371094	-49.02099609	+1276
+1457971153.55539990	+8.49462891	-7.00048828	-0.83496094	+56.90917969	-2.83447266	-47.15332031	+2044	+8.22656250	-6.23144531	-0.54492188	+11.05224609	-13.29345703	+11.16210938	+1560	+6.65332031	-10.35351563	-0.72509766	+38.97949219	+5.05371094	-49.02099609	+1272
+1457971153.55960010	+8.49462891	-7.00048828	-0.83496094	+56.90917969	-2.83447266	-47.15332031	+2044	+8.22656250	-6.23144531	-0.54492188	+11.05224609	-13.29345703	+11.16210938	+1560	+6.65332031	-10.35351563	-0.72509766	+39.00146484	+5.05371094	-49.02099609	+1272
+1457971153.56380010	+8.49462891	-7.00048828	-0.83496094	+56.90917969	-2.83447266	-47.15332031	+2044	+8.22656250	-6.23144531	-0.54052734	+11.05224609	-13.31542969	+11.16210938	+1560	+6.65771484	-10.35351563	-0.72070313	+39.00146484	+5.05371094	-49.04296875	+1272
+1457971153.57209990	+8.49462891	-7.00048828	-0.83496094	+56.90917969	-2.83447266	-47.15332031	+2044	+8.23095703	-6.22705078	-0.54052734	+11.05224609	-13.31542969	+11.16210938	+1560	+6.66210938	-10.35351563	-0.72070313	+39.04541016	+5.05371094	-49.06494141	+1272
+1457971153.57629990	+8.49462891	-7.00048828	-0.83496094	+56.90917969	-2.83447266	-47.15332031	+2044	+8.23095703	-6.22705078	-0.54052734	+11.05224609	-13.31542969	+11.18408203	+1560	+6.66210938	-10.35351563	-0.71630859	+39.04541016	+5.05371094	-49.06494141	+1272
+1457971153.58040000	+8.49902344	-7.00048828	-0.83496094	+56.90917969	-2.83447266	-47.15332031	+2044	+8.23095703	-6.22705078	-0.54052734	+11.05224609	-13.31542969	+11.18408203	+1560	+6.66210938	-10.34912109	-0.71630859	+39.06738281	+5.05371094	-49.08691406	+1268
+1457971153.58460000	+8.49902344	-7.00048828	-0.83496094	+56.90917969	-2.85644531	-47.15332031	+2044	+8.23095703	-6.22705078	-0.54052734	+11.05224609	-13.31542969	+11.18408203	+1560	+6.66650391	-10.34912109	-0.71630859	+39.06738281	+5.05371094	-49.10888672	+1268
+1457971153.58880000	+8.49902344	-7.00048828	-0.83496094	+56.90917969	-2.85644531	-47.15332031	+2044	+8.23095703	-6.22705078	-0.54052734	+11.05224609	-13.33740234	+11.18408203	+1560	+6.66650391	-10.34912109	-0.71191406	+39.08935547	+5.05371094	-49.10888672	+1268
+1457971153.59290000	+8.49902344	-7.00048828	-0.83496094	+56.90917969	-2.85644531	-47.15332031	+2044	+8.23095703	-6.22705078	-0.54052734	+11.05224609	-13.33740234	+11.18408203	+1560	+6.67089844	-10.34912109	-0.71191406	+39.08935547	+5.05371094	-49.13085938	+1268
+1457971153.59710000	+8.49902344	-7.00048828	-0.83496094	+56.93115234	-2.85644531	-47.15332031	+2044	+8.23095703	-6.22705078	-0.54052734	+11.05224609	-13.33740234	+11.20605469	+1560	+6.67529297	-10.34912109	-0.70751953	+39.13330078	+5.05371094	-49.15283203	+1272
+1457971153.60130000	+8.49902344	-7.00048828	-0.83496094	+56.93115234	-2.87841797	-47.15332031	+2048	+8.23095703	-6.22705078	-0.54052734	+11.03027344	-13.33740234	+11.20605469	+1560	+6.67529297	-10.34472656	-0.70312500	+39.15527344	+5.05371094	-49.17480469	+1272
+1457971153.60540010	+8.49902344	-7.00048828	-0.83496094	+56.93115234	-2.87841797	-47.15332031	+2048	+8.23095703	-6.22705078	-0.54052734	+11.03027344	-13.33740234	+11.20605469	+1560	+6.67968750	-10.34472656	-0.70312500	+39.15527344	+5.05371094	-49.19677734	+1272
+1457971153.60960010	+8.49902344	-7.00048828	-0.83496094	+56.93115234	-2.87841797	-47.13134766	+2048	+8.23095703	-6.22705078	-0.54052734	+11.03027344	-13.33740234	+11.20605469	+1560	+6.68408203	-10.34472656	-0.69873047	+39.17724609	+5.05371094	-49.19677734	+1276
+1457971153.61369990	+8.49902344	-7.00048828	-0.83496094	+56.93115234	-2.87841797	-47.13134766	+2048	+8.23095703	-6.22705078	-0.54052734	+11.03027344	-13.33740234	+11.20605469	+1560	+6.68408203	-10.34472656	-0.69873047	+39.17724609	+5.03173828	-49.21875000	+1276
+1457971153.61789990	+8.49902344	-7.00048828	-0.83496094	+56.93115234	-2.87841797	-47.13134766	+2048	+8.23095703	-6.22705078	-0.54052734	+11.03027344	-13.33740234	+11.20605469	+1560	+6.68408203	-10.34472656	-0.69873047	+39.17724609	+5.03173828	-49.21875000	+1276
+1457971153.62210010	+8.49902344	-7.00048828	-0.83496094	+56.93115234	-2.87841797	-47.13134766	+2048	+8.23095703	-6.22705078	-0.54052734	+11.03027344	-13.33740234	+11.20605469	+1560	+6.68408203	-10.34472656	-0.69873047	+39.17724609	+5.03173828	-49.21875000	+1276
+1457971153.62620000	+8.49902344	-6.99609375	-0.83496094	+56.93115234	-2.87841797	-47.13134766	+2048	+8.23095703	-6.22705078	-0.54052734	+11.03027344	-13.33740234	+11.20605469	+1560	+6.68408203	-10.34472656	-0.69873047	+39.17724609	+5.03173828	-49.19677734	+1276
+1457971153.63039990	+8.49902344	-6.99609375	-0.83496094	+56.93115234	-2.87841797	-47.13134766	+2048	+8.23095703	-6.22705078	-0.54052734	+11.03027344	-13.33740234	+11.20605469	+1560	+6.67968750	-10.34472656	-0.69873047	+39.17724609	+5.03173828	-49.19677734	+1276
+1457971153.63459990	+8.49902344	-6.99609375	-0.83496094	+56.93115234	-2.87841797	-47.13134766	+2048	+8.23095703	-6.22705078	-0.54052734	+11.03027344	-13.33740234	+11.20605469	+1560	+6.67968750	-10.34472656	-0.69873047	+39.15527344	+5.03173828	-49.19677734	+1276
+1457971153.63870000	+8.49902344	-6.99609375	-0.83496094	+56.93115234	-2.87841797	-47.10937500	+2048	+8.23095703	-6.22705078	-0.54052734	+11.03027344	-13.33740234	+11.20605469	+1560	+6.67968750	-10.34472656	-0.70312500	+39.15527344	+5.03173828	-49.19677734	+1276
+1457971153.64290000	+8.49902344	-6.99609375	-0.83496094	+56.93115234	-2.87841797	-47.10937500	+2048	+8.23095703	-6.22705078	-0.54052734	+11.03027344	-13.33740234	+11.20605469	+1560	+6.67968750	-10.34472656	-0.70312500	+39.15527344	+5.03173828	-49.17480469	+1276
+1457971153.65120010	+8.49902344	-6.99609375	-0.83496094	+56.93115234	-2.87841797	-47.10937500	+2048	+8.23095703	-6.22705078	-0.54052734	+11.03027344	-13.33740234	+11.20605469	+1560	+6.67529297	-10.34472656	-0.70312500	+39.13330078	+5.03173828	-49.17480469	+1276
+1457971153.65540000	+8.49902344	-6.99609375	-0.83496094	+56.93115234	-2.87841797	-47.10937500	+2048	+8.23095703	-6.22705078	-0.54052734	+11.03027344	-13.33740234	+11.20605469	+1560	+6.67529297	-10.34472656	-0.70312500	+39.13330078	+5.03173828	-49.15283203	+1276
+1457971153.65960000	+8.49902344	-6.99609375	-0.83496094	+56.93115234	-2.87841797	-47.10937500	+2048	+8.23095703	-6.22705078	-0.54052734	+11.03027344	-13.33740234	+11.20605469	+1560	+6.67529297	-10.34472656	-0.70312500	+39.13330078	+5.03173828	-49.15283203	+1272
+1457971153.66370010	+8.49902344	-6.99609375	-0.83496094	+56.93115234	-2.87841797	-47.10937500	+2048	+8.23095703	-6.22705078	-0.54052734	+11.03027344	-13.33740234	+11.20605469	+1560	+6.67529297	-10.34472656	-0.70312500	+39.13330078	+5.03173828	-49.15283203	+1272
+1457971153.66790010	+8.49902344	-6.99609375	-0.83496094	+56.93115234	-2.87841797	-47.10937500	+2048	+8.23095703	-6.22705078	-0.54052734	+11.03027344	-13.33740234	+11.20605469	+1560	+6.67529297	-10.34472656	-0.70312500	+39.11132813	+5.03173828	-49.15283203	+1272
+1457971153.67210010	+8.49902344	-6.99609375	-0.83496094	+56.93115234	-2.87841797	-47.10937500	+2048	+8.23095703	-6.22705078	-0.54052734	+11.03027344	-13.33740234	+11.20605469	+1560	+6.67529297	-10.34472656	-0.70312500	+39.11132813	+5.03173828	-49.15283203	+1272
+1457971153.68039990	+8.49902344	-6.99609375	-0.83056641	+56.93115234	-2.87841797	-47.10937500	+2048	+8.23095703	-6.22705078	-0.54052734	+11.03027344	-13.33740234	+11.20605469	+1560	+6.67529297	-10.34472656	-0.70751953	+39.11132813	+5.03173828	-49.15283203	+1272
+1457971153.68460010	+8.49902344	-6.99609375	-0.83056641	+56.93115234	-2.87841797	-47.10937500	+2048	+8.23095703	-6.22705078	-0.54052734	+11.03027344	-13.33740234	+11.20605469	+1560	+6.67529297	-10.34472656	-0.70312500	+39.11132813	+5.03173828	-49.15283203	+1272
+1457971153.69700000	+8.49902344	-6.99609375	-0.83056641	+56.93115234	-2.87841797	-47.10937500	+2048	+8.23095703	-6.22705078	-0.53613281	+11.03027344	-13.33740234	+11.22802734	+1560	+6.67529297	-10.34472656	-0.70312500	+39.11132813	+5.03173828	-49.15283203	+1268
+1457971153.70540000	+8.50341797	-6.99609375	-0.83056641	+56.93115234	-2.90039063	-47.10937500	+2048	+8.23095703	-6.22705078	-0.53613281	+11.03027344	-13.33740234	+11.22802734	+1560	+6.67529297	-10.34472656	-0.70312500	+39.13330078	+5.03173828	-49.15283203	+1268
+1457971153.71370010	+8.50341797	-6.99609375	-0.83056641	+56.90917969	-2.90039063	-47.10937500	+2052	+8.23095703	-6.22705078	-0.53613281	+11.03027344	-13.35937500	+11.22802734	+1560	+6.67529297	-10.34472656	-0.70312500	+39.13330078	+5.03173828	-49.15283203	+1268
+1457971153.72199990	+8.50341797	-6.99609375	-0.83056641	+56.90917969	-2.90039063	-47.10937500	+2052	+8.23095703	-6.22705078	-0.53613281	+11.03027344	-13.35937500	+11.22802734	+1560	+6.67968750	-10.34472656	-0.70312500	+39.13330078	+5.03173828	-49.15283203	+1268
+1457971153.72620010	+8.50341797	-6.99609375	-0.83056641	+56.90917969	-2.92236328	-47.10937500	+2052	+8.23095703	-6.22705078	-0.53613281	+11.03027344	-13.35937500	+11.25000000	+1560	+6.67968750	-10.34472656	-0.70312500	+39.13330078	+5.03173828	-49.17480469	+1272
+1457971153.73040010	+8.50341797	-6.99609375	-0.83056641	+56.90917969	-2.92236328	-47.10937500	+2052	+8.23095703	-6.22705078	-0.53613281	+11.00830078	-13.35937500	+11.25000000	+1560	+6.67968750	-10.34472656	-0.70312500	+39.15527344	+5.03173828	-49.17480469	+1272
+1457971153.73449990	+8.50341797	-6.99169922	-0.83056641	+56.90917969	-2.92236328	-47.10937500	+2052	+8.23095703	-6.22705078	-0.53613281	+11.00830078	-13.35937500	+11.25000000	+1560	+6.67968750	-10.34472656	-0.70312500	+39.15527344	+5.00976563	-49.17480469	+1272
+1457971153.73869990	+8.50341797	-6.99169922	-0.83056641	+56.90917969	-2.92236328	-47.10937500	+2052	+8.23095703	-6.22705078	-0.53613281	+11.00830078	-13.35937500	+11.25000000	+1560	+6.67968750	-10.34472656	-0.70312500	+39.15527344	+5.00976563	-49.15283203	+1268
+1457971153.74289990	+8.50341797	-6.99169922	-0.83056641	+56.90917969	-2.92236328	-47.10937500	+2052	+8.23095703	-6.22705078	-0.53613281	+11.00830078	-13.35937500	+11.25000000	+1560	+6.67968750	-10.34472656	-0.70312500	+39.13330078	+5.00976563	-49.15283203	+1268
+1457971153.74700000	+8.50341797	-6.99169922	-0.83056641	+56.90917969	-2.92236328	-47.08740234	+2052	+8.23095703	-6.22705078	-0.53613281	+11.00830078	-13.35937500	+11.25000000	+1560	+6.67968750	-10.34472656	-0.70312500	+39.13330078	+5.00976563	-49.15283203	+1268
+1457971153.75120000	+8.50341797	-6.99169922	-0.83056641	+56.90917969	-2.92236328	-47.08740234	+2052	+8.23095703	-6.22705078	-0.53613281	+11.00830078	-13.35937500	+11.25000000	+1560	+6.67968750	-10.34472656	-0.70312500	+39.13330078	+5.00976563	-49.15283203	+1268
+1457971153.75539990	+8.50341797	-6.99169922	-0.83056641	+56.90917969	-2.92236328	-47.08740234	+2052	+8.23535156	-6.22265625	-0.53613281	+11.00830078	-13.35937500	+11.25000000	+1560	+6.67529297	-10.34472656	-0.70312500	+39.13330078	+5.00976563	-49.15283203	+1268
+1457971153.75950000	+8.50341797	-6.99169922	-0.83056641	+56.88720703	-2.92236328	-47.08740234	+2052	+8.23535156	-6.22265625	-0.53613281	+11.00830078	-13.35937500	+11.25000000	+1560	+6.67529297	-10.34472656	-0.70312500	+39.13330078	+5.00976563	-49.15283203	+1268
+1457971153.76370000	+8.50341797	-6.99169922	-0.83056641	+56.88720703	-2.92236328	-47.08740234	+2052	+8.23535156	-6.22265625	-0.53613281	+11.00830078	-13.35937500	+11.25000000	+1560	+6.67529297	-10.34472656	-0.70312500	+39.11132813	+5.00976563	-49.13085938	+1268
+1457971153.76780010	+8.50341797	-6.99169922	-0.83056641	+56.88720703	-2.92236328	-47.08740234	+2052	+8.23535156	-6.22265625	-0.53613281	+11.00830078	-13.35937500	+11.25000000	+1560	+6.67529297	-10.34472656	-0.70312500	+39.11132813	+5.00976563	-49.13085938	+1268
+1457971153.77200010	+8.50341797	-6.99169922	-0.83056641	+56.88720703	-2.92236328	-47.08740234	+2052	+8.23535156	-6.22265625	-0.53613281	+11.00830078	-13.35937500	+11.25000000	+1560	+6.67529297	-10.34472656	-0.70751953	+39.11132813	+5.00976563	-49.13085938	+1268
+1457971153.78029990	+8.50341797	-6.99169922	-0.82617188	+56.88720703	-2.92236328	-47.08740234	+2048	+8.23535156	-6.22265625	-0.53613281	+11.00830078	-13.35937500	+11.25000000	+1560	+6.67529297	-10.34472656	-0.70751953	+39.08935547	+4.98779297	-49.10888672	+1268
+1457971153.78449990	+8.50341797	-6.99169922	-0.82617188	+56.88720703	-2.92236328	-47.08740234	+2048	+8.23535156	-6.22265625	-0.53613281	+11.00830078	-13.35937500	+11.27197266	+1560	+6.67089844	-10.34472656	-0.70751953	+39.08935547	+4.98779297	-49.10888672	+1268
+1457971153.78870010	+8.50341797	-6.99169922	-0.82617188	+56.86523438	-2.92236328	-47.08740234	+2048	+8.23535156	-6.22265625	-0.53173828	+11.00830078	-13.35937500	+11.27197266	+1560	+6.67089844	-10.34472656	-0.70751953	+39.08935547	+4.98779297	-49.08691406	+1268
+1457971153.79279990	+8.50341797	-6.99169922	-0.82617188	+56.86523438	-2.94433594	-47.08740234	+2048	+8.23535156	-6.22265625	-0.53173828	+11.00830078	-13.35937500	+11.27197266	+1560	+6.67089844	-10.34472656	-0.70751953	+39.08935547	+4.98779297	-49.08691406	+1268
+1457971153.79699990	+8.50341797	-6.99169922	-0.82617188	+56.86523438	-2.94433594	-47.08740234	+2048	+8.23535156	-6.22265625	-0.53173828	+10.98632813	-13.35937500	+11.27197266	+1560	+6.67089844	-10.34472656	-0.70751953	+39.08935547	+4.98779297	-49.08691406	+1268
+1457971153.80119990	+8.50341797	-6.99169922	-0.82617188	+56.86523438	-2.94433594	-47.08740234	+2048	+8.23535156	-6.22265625	-0.53173828	+10.98632813	-13.35937500	+11.27197266	+1560	+6.67089844	-10.34472656	-0.70751953	+39.06738281	+4.98779297	-49.08691406	+1268
+1457971153.80530000	+8.50341797	-6.99169922	-0.82617188	+56.86523438	-2.94433594	-47.08740234	+2048	+8.23535156	-6.22265625	-0.53173828	+10.98632813	-13.35937500	+11.27197266	+1560	+6.67089844	-10.34472656	-0.70751953	+39.06738281	+4.96582031	-49.08691406	+1268
+1457971153.80950000	+8.50341797	-6.99169922	-0.82617188	+56.86523438	-2.94433594	-47.08740234	+2048	+8.23535156	-6.22265625	-0.53173828	+10.98632813	-13.35937500	+11.29394531	+1560	+6.67089844	-10.34472656	-0.70751953	+39.06738281	+4.96582031	-49.08691406	+1268
+1457971153.81370000	+8.50341797	-6.99169922	-0.82617188	+56.86523438	-2.94433594	-47.08740234	+2048	+8.23535156	-6.22265625	-0.53173828	+10.98632813	-13.35937500	+11.29394531	+1560	+6.67089844	-10.34472656	-0.70751953	+39.06738281	+4.96582031	-49.08691406	+1268
+1457971153.81780000	+8.50341797	-6.99169922	-0.82617188	+56.86523438	-2.94433594	-47.08740234	+2044	+8.23535156	-6.22265625	-0.53173828	+10.98632813	-13.38134766	+11.29394531	+1560	+6.67089844	-10.34472656	-0.70751953	+39.08935547	+4.96582031	-49.08691406	+1268
+1457971153.82200000	+8.50341797	-6.99169922	-0.82617188	+56.86523438	-2.94433594	-47.08740234	+2044	+8.23535156	-6.22265625	-0.53173828	+10.98632813	-13.38134766	+11.29394531	+1560	+6.67529297	-10.34472656	-0.70751953	+39.08935547	+4.96582031	-49.08691406	+1268
+1457971153.82620000	+8.50341797	-6.99169922	-0.82617188	+56.86523438	-2.96630859	-47.08740234	+2044	+8.23535156	-6.22265625	-0.53173828	+10.96435547	-13.38134766	+11.31591797	+1560	+6.67529297	-10.34033203	-0.70751953	+39.08935547	+4.96582031	-49.08691406	+1268
+1457971153.83030010	+8.50341797	-6.99169922	-0.82617188	+56.86523438	-2.96630859	-47.08740234	+2044	+8.23535156	-6.22265625	-0.53173828	+10.96435547	-13.38134766	+11.31591797	+1560	+6.67529297	-10.34033203	-0.70751953	+39.08935547	+4.96582031	-49.08691406	+1268
+1457971153.83870010	+8.50341797	-6.99169922	-0.82617188	+56.86523438	-2.96630859	-47.08740234	+2044	+8.23535156	-6.22265625	-0.53173828	+10.96435547	-13.38134766	+11.31591797	+1560	+6.67968750	-10.34033203	-0.70312500	+39.11132813	+4.94384766	-49.10888672	+1268
+1457971153.84279990	+8.50341797	-6.99169922	-0.82177734	+56.86523438	-2.96630859	-47.08740234	+2044	+8.23535156	-6.22265625	-0.53173828	+10.96435547	-13.38134766	+11.33789063	+1560	+6.67968750	-10.34033203	-0.70312500	+39.11132813	+4.94384766	-49.10888672	+1268
+1457971153.84699990	+8.50781250	-6.99169922	-0.82177734	+56.86523438	-2.98828125	-47.08740234	+2044	+8.23535156	-6.22265625	-0.53173828	+10.96435547	-13.38134766	+11.33789063	+1560	+6.67968750	-10.34033203	-0.70312500	+39.11132813	+4.94384766	-49.10888672	+1268
+1457971153.85110000	+8.50781250	-6.99169922	-0.82177734	+56.86523438	-2.98828125	-47.08740234	+2048	+8.23535156	-6.22265625	-0.53173828	+10.96435547	-13.38134766	+11.33789063	+1560	+6.67968750	-10.34033203	-0.70312500	+39.11132813	+4.94384766	-49.10888672	+1272
+1457971153.85529990	+8.50781250	-6.99169922	-0.82177734	+56.86523438	-2.98828125	-47.08740234	+2048	+8.23535156	-6.22265625	-0.53173828	+10.96435547	-13.40332031	+11.33789063	+1560	+6.67968750	-10.34033203	-0.70312500	+39.11132813	+4.94384766	-49.10888672	+1272
+1457971153.86360000	+8.50781250	-6.99169922	-0.82177734	+56.86523438	-2.98828125	-47.08740234	+2048	+8.23535156	-6.21826172	-0.53173828	+10.96435547	-13.40332031	+11.33789063	+1560	+6.67968750	-10.34033203	-0.70312500	+39.08935547	+4.94384766	-49.10888672	+1272
+1457971153.86780000	+8.50781250	-6.98730469	-0.82177734	+56.86523438	-2.98828125	-47.08740234	+2048	+8.23535156	-6.21826172	-0.53173828	+10.94238281	-13.40332031	+11.33789063	+1560	+6.67968750	-10.34033203	-0.70312500	+39.08935547	+4.94384766	-49.10888672	+1272
+1457971153.87200000	+8.50781250	-6.98730469	-0.82177734	+56.86523438	-2.98828125	-47.08740234	+2048	+8.23535156	-6.21826172	-0.53173828	+10.94238281	-13.40332031	+11.33789063	+1560	+6.67968750	-10.34033203	-0.70312500	+39.08935547	+4.94384766	-49.08691406	+1272
+1457971153.87610010	+8.50341797	-6.98730469	-0.82177734	+56.86523438	-2.98828125	-47.08740234	+2048	+8.23535156	-6.21826172	-0.53173828	+10.94238281	-13.40332031	+11.35986328	+1560	+6.67529297	-10.34033203	-0.70312500	+39.08935547	+4.94384766	-49.08691406	+1272
+1457971153.88030000	+8.50341797	-6.98730469	-0.82177734	+56.86523438	-2.98828125	-47.08740234	+2048	+8.23535156	-6.21826172	-0.53173828	+10.94238281	-13.40332031	+11.35986328	+1560	+6.67529297	-10.34033203	-0.70312500	+39.06738281	+4.92187500	-49.08691406	+1272
+1457971153.88450000	+8.50341797	-6.98730469	-0.82177734	+56.86523438	-2.98828125	-47.08740234	+2048	+8.23535156	-6.21826172	-0.53173828	+10.94238281	-13.40332031	+11.35986328	+1560	+6.67529297	-10.34033203	-0.70751953	+39.06738281	+4.92187500	-49.06494141	+1272
+1457971153.88860010	+8.50341797	-6.98730469	-0.82177734	+56.86523438	-2.98828125	-47.08740234	+2048	+8.23535156	-6.21826172	-0.53173828	+10.94238281	-13.40332031	+11.35986328	+1560	+6.67529297	-10.34033203	-0.70751953	+39.06738281	+4.92187500	-49.06494141	+1272
+1457971153.89280010	+8.50341797	-6.98730469	-0.82177734	+56.86523438	-2.98828125	-47.08740234	+2048	+8.23535156	-6.21826172	-0.53173828	+10.94238281	-13.38134766	+11.33789063	+1560	+6.67529297	-10.34033203	-0.70751953	+39.04541016	+4.92187500	-49.06494141	+1272
+1457971153.89700010	+8.50341797	-6.98730469	-0.82177734	+56.86523438	-2.98828125	-47.08740234	+2048	+8.23535156	-6.21826172	-0.53173828	+10.94238281	-13.38134766	+11.33789063	+1560	+6.67089844	-10.34033203	-0.70751953	+39.04541016	+4.92187500	-49.04296875	+1272
+1457971153.90109990	+8.50341797	-6.98730469	-0.82177734	+56.86523438	-2.98828125	-47.08740234	+2048	+8.23535156	-6.21826172	-0.53173828	+10.94238281	-13.38134766	+11.33789063	+1560	+6.67089844	-10.34033203	-0.70751953	+39.04541016	+4.92187500	-49.04296875	+1272
+1457971153.90529990	+8.50341797	-6.98730469	-0.82177734	+56.86523438	-2.98828125	-47.08740234	+2048	+8.23535156	-6.21826172	-0.53173828	+10.94238281	-13.38134766	+11.33789063	+1560	+6.67089844	-10.34033203	-0.70751953	+39.04541016	+4.92187500	-49.04296875	+1272
+1457971153.90949990	+8.50341797	-6.98730469	-0.82177734	+56.86523438	-2.98828125	-47.08740234	+2052	+8.23535156	-6.21826172	-0.52734375	+10.94238281	-13.38134766	+11.33789063	+1560	+6.67089844	-10.34033203	-0.71191406	+39.04541016	+4.92187500	-49.04296875	+1272
+1457971153.91360000	+8.50341797	-6.98730469	-0.82177734	+56.86523438	-2.98828125	-47.08740234	+2052	+8.23535156	-6.21826172	-0.52734375	+10.94238281	-13.38134766	+11.33789063	+1560	+6.67089844	-10.34033203	-0.71191406	+39.02343750	+4.92187500	-49.02099609	+1272
+1457971153.91779990	+8.50341797	-6.98730469	-0.82177734	+56.86523438	-2.98828125	-47.08740234	+2052	+8.23535156	-6.21826172	-0.52734375	+10.94238281	-13.38134766	+11.33789063	+1560	+6.67089844	-10.34033203	-0.71191406	+39.02343750	+4.92187500	-49.02099609	+1272
+1457971153.92190000	+8.50341797	-6.98730469	-0.82177734	+56.86523438	-2.98828125	-47.08740234	+2052	+8.23535156	-6.21826172	-0.52734375	+10.94238281	-13.38134766	+11.33789063	+1560	+6.67089844	-10.34033203	-0.71191406	+39.02343750	+4.92187500	-49.02099609	+1268
+1457971153.92610000	+8.50341797	-6.98730469	-0.82177734	+56.86523438	-2.98828125	-47.08740234	+2052	+8.23535156	-6.21826172	-0.52734375	+10.94238281	-13.38134766	+11.35986328	+1560	+6.67089844	-10.34033203	-0.71191406	+39.02343750	+4.92187500	-49.02099609	+1268
+1457971153.93030000	+8.50341797	-6.98730469	-0.82177734	+56.86523438	-2.98828125	-47.08740234	+2052	+8.23535156	-6.21826172	-0.52734375	+10.94238281	-13.38134766	+11.35986328	+1560	+6.67089844	-10.34033203	-0.71191406	+39.02343750	+4.92187500	-49.02099609	+1268
+1457971153.93440010	+8.50341797	-6.98730469	-0.82177734	+56.86523438	-2.98828125	-47.08740234	+2052	+8.23535156	-6.21826172	-0.52734375	+10.94238281	-13.38134766	+11.35986328	+1560	+6.67089844	-10.34033203	-0.71191406	+39.02343750	+4.92187500	-49.02099609	+1268
+1457971153.93860010	+8.50341797	-6.98730469	-0.82177734	+56.86523438	-2.98828125	-47.08740234	+2052	+8.23535156	-6.21826172	-0.52734375	+10.94238281	-13.40332031	+11.35986328	+1560	+6.67089844	-10.34033203	-0.71191406	+39.04541016	+4.92187500	-49.02099609	+1268
+1457971153.94280000	+8.50341797	-6.98730469	-0.82177734	+56.86523438	-2.98828125	-47.08740234	+2052	+8.23535156	-6.21826172	-0.52734375	+10.94238281	-13.40332031	+11.35986328	+1560	+6.67089844	-10.34033203	-0.70751953	+39.04541016	+4.92187500	-49.04296875	+1268
+1457971153.94689990	+8.50341797	-6.98730469	-0.82177734	+56.86523438	-2.98828125	-47.08740234	+2052	+8.23535156	-6.21826172	-0.52734375	+10.94238281	-13.40332031	+11.35986328	+1560	+6.67089844	-10.34033203	-0.70751953	+39.04541016	+4.92187500	-49.04296875	+1268
+1457971153.95110010	+8.50341797	-6.98730469	-0.82177734	+56.86523438	-3.01025391	-47.08740234	+2052	+8.23535156	-6.21826172	-0.52734375	+10.94238281	-13.40332031	+11.35986328	+1560	+6.67529297	-10.34033203	-0.70751953	+39.04541016	+4.92187500	-49.04296875	+1268
+1457971153.95530010	+8.50341797	-6.98730469	-0.82177734	+56.86523438	-3.01025391	-47.08740234	+2052	+8.23535156	-6.21826172	-0.52734375	+10.94238281	-13.40332031	+11.35986328	+1560	+6.67529297	-10.34033203	-0.70751953	+39.04541016	+4.92187500	-49.04296875	+1268
+1457971153.95939990	+8.50341797	-6.98730469	-0.82177734	+56.86523438	-3.01025391	-47.08740234	+2052	+8.23535156	-6.21826172	-0.52734375	+10.94238281	-13.40332031	+11.35986328	+1560	+6.67529297	-10.34033203	-0.70751953	+39.06738281	+4.92187500	-49.06494141	+1268
+1457971153.96359990	+8.50341797	-6.98730469	-0.82177734	+56.86523438	-3.01025391	-47.08740234	+2052	+8.23535156	-6.21826172	-0.52734375	+10.94238281	-13.40332031	+11.35986328	+1560	+6.67529297	-10.34033203	-0.70751953	+39.06738281	+4.92187500	-49.06494141	+1268
+1457971153.96779990	+8.50341797	-6.98730469	-0.82177734	+56.86523438	-3.01025391	-47.08740234	+2052	+8.23535156	-6.21826172	-0.52734375	+10.94238281	-13.40332031	+11.35986328	+1560	+6.67529297	-10.34033203	-0.70751953	+39.06738281	+4.89990234	-49.06494141	+1268
+1457971153.97190000	+8.50341797	-6.98730469	-0.82177734	+56.88720703	-3.01025391	-47.08740234	+2052	+8.23535156	-6.21826172	-0.52734375	+10.94238281	-13.40332031	+11.35986328	+1560	+6.67529297	-10.34033203	-0.70751953	+39.08935547	+4.89990234	-49.06494141	+1268
+1457971153.97610000	+8.50341797	-6.98730469	-0.82177734	+56.88720703	-3.01025391	-47.08740234	+2052	+8.23535156	-6.21826172	-0.52734375	+10.94238281	-13.40332031	+11.35986328	+1560	+6.67529297	-10.34033203	-0.70312500	+39.08935547	+4.89990234	-49.06494141	+1268
+1457971153.98440000	+8.50341797	-6.98730469	-0.82177734	+56.88720703	-3.01025391	-47.08740234	+2056	+8.23535156	-6.21826172	-0.52734375	+10.94238281	-13.40332031	+11.35986328	+1560	+6.67529297	-10.34033203	-0.70312500	+39.08935547	+4.89990234	-49.08691406	+1268
+1457971153.98860000	+8.50341797	-6.98730469	-0.82177734	+56.90917969	-2.98828125	-47.06542969	+2056	+8.23535156	-6.21826172	-0.52734375	+10.96435547	-13.40332031	+11.35986328	+1560	+6.67968750	-10.34033203	-0.70312500	+39.08935547	+4.92187500	-49.08691406	+1268
+1457971153.99280000	+8.50341797	-6.98730469	-0.82177734	+56.90917969	-2.98828125	-47.06542969	+2056	+8.23535156	-6.21826172	-0.53173828	+10.96435547	-13.38134766	+11.35986328	+1560	+6.67529297	-10.34033203	-0.70312500	+39.08935547	+4.92187500	-49.08691406	+1268
+1457971153.99690010	+8.50341797	-6.98730469	-0.82177734	+56.93115234	-2.98828125	-47.06542969	+2056	+8.23535156	-6.21826172	-0.53173828	+10.96435547	-13.38134766	+11.33789063	+1560	+6.67529297	-10.34033203	-0.70312500	+39.11132813	+4.92187500	-49.08691406	+1268
+1457971154.00110010	+8.49902344	-6.98730469	-0.82617188	+56.95312500	-2.96630859	-47.06542969	+2056	+8.23535156	-6.21826172	-0.53173828	+10.98632813	-13.38134766	+11.33789063	+1560	+6.67529297	-10.34033203	-0.70751953	+39.11132813	+4.92187500	-49.06494141	+1268
+1457971154.00519990	+8.49902344	-6.98730469	-0.82617188	+56.97509766	-2.94433594	-47.06542969	+2056	+8.23535156	-6.21826172	-0.53173828	+10.98632813	-13.38134766	+11.33789063	+1560	+6.67529297	-10.34033203	-0.70751953	+39.11132813	+4.92187500	-49.06494141	+1268
+1457971154.00939990	+8.49462891	-6.98730469	-0.83056641	+57.01904297	-2.87841797	-47.08740234	+2060	+8.23095703	-6.21826172	-0.53613281	+11.03027344	-13.35937500	+11.29394531	+1560	+6.67529297	-10.34033203	-0.70751953	+39.11132813	+4.92187500	-49.06494141	+1268
+1457971154.01360010	+8.49462891	-6.98730469	-0.83496094	+57.08496094	-2.83447266	-47.10937500	+2060	+8.23095703	-6.21826172	-0.53613281	+11.05224609	-13.35937500	+11.25000000	+1560	+6.67529297	-10.34033203	-0.70751953	+39.11132813	+4.92187500	-49.06494141	+1268
+1457971154.01770000	+8.49023438	-6.98730469	-0.83935547	+57.12890625	-2.79052734	-47.13134766	+2060	+8.22656250	-6.22265625	-0.54052734	+11.09619141	-13.35937500	+11.20605469	+1564	+6.67529297	-10.34033203	-0.70751953	+39.11132813	+4.94384766	-49.06494141	+1264
+1457971154.02189990	+8.48583984	-6.99169922	-0.84814453	+57.21679688	-2.65869141	-47.17529297	+2060	+8.22216797	-6.22265625	-0.54931641	+11.18408203	-13.31542969	+11.09619141	+1564	+6.67089844	-10.34033203	-0.70751953	+39.11132813	+4.96582031	-49.06494141	+1268
+1457971154.02609990	+8.48144531	-6.99169922	-0.85693359	+57.30468750	-2.54882813	-47.26318359	+2064	+8.21777344	-6.22705078	-0.55371094	+11.27197266	-13.31542969	+10.96435547	+1568	+6.67089844	-10.34472656	-0.71191406	+39.11132813	+4.98779297	-49.06494141	+1268
+1457971154.03440000	+8.47265625	-7.00048828	-0.87451172	+57.50244141	-2.32910156	-47.46093750	+2064	+8.20898438	-6.23144531	-0.57568359	+11.51367188	-13.29345703	+10.63476563	+1572	+6.66650391	-10.34912109	-0.71630859	+39.15527344	+5.07568359	-49.08691406	+1268
+1457971154.03860000	+8.47265625	-7.00048828	-0.87890625	+57.59033203	-2.24121094	-47.61474609	+2060	+8.20458984	-6.23583984	-0.58447266	+11.64550781	-13.31542969	+10.41503906	+1572	+6.66650391	-10.35351563	-0.71630859	+39.17724609	+5.16357422	-49.13085938	+1268
+1457971154.04270010	+8.47265625	-7.00488281	-0.88330078	+57.67822266	-2.17529297	-47.72460938	+2060	+8.20019531	-6.24023438	-0.59326172	+11.75537109	-13.35937500	+10.26123047	+1572	+6.66650391	-10.35791016	-0.71630859	+39.22119141	+5.20751953	-49.17480469	+1264
+1457971154.04690000	+8.47265625	-7.00488281	-0.89208984	+57.74414063	-2.10937500	-47.85644531	+2056	+8.19580078	-6.24462891	-0.60644531	+11.88720703	-13.40332031	+10.06347656	+1572	+6.67089844	-10.36230469	-0.72070313	+39.30908203	+5.33935547	-49.26269531	+1264
+1457971154.05110000	+8.47265625	-7.00927734	-0.89648438	+57.83203125	-2.04345703	-48.01025391	+2056	+8.19580078	-6.24462891	-0.61523438	+12.01904297	-13.49121094	+9.90966797	+1568	+6.67529297	-10.36669922	-0.71630859	+39.39697266	+5.42724609	-49.37255859	+1264
+1457971154.05520010	+8.47705078	-7.00927734	-0.90527344	+57.91992188	-2.02148438	-48.14208984	+2052	+8.19140625	-6.24462891	-0.62402344	+12.10693359	-13.55712891	+9.77783203	+1568	+6.68408203	-10.37109375	-0.71630859	+39.48486328	+5.47119141	-49.48242188	+1264
+1457971154.05940010	+8.47705078	-7.01367188	-0.90966797	+57.98583984	-1.97753906	-48.31787109	+2048	+8.19140625	-6.24902344	-0.63281250	+12.19482422	-13.66699219	+9.62402344	+1564	+6.69726563	-10.37109375	-0.71191406	+39.59472656	+5.53710938	-49.63623047	+1264
+1457971154.06360010	+8.48144531	-7.01367188	-0.91406250	+58.09570313	-1.95556641	-48.51562500	+2048	+8.19140625	-6.24902344	-0.64160156	+12.30468750	-13.77685547	+9.47021484	+1560	+6.70605469	-10.37548828	-0.71191406	+39.70458984	+5.58105469	-49.81201172	+1268
+1457971154.06769990	+8.48583984	-7.01367188	-0.91845703	+58.18359375	-1.93359375	-48.69140625	+2044	+8.19140625	-6.24902344	-0.65039063	+12.39257813	-13.90869141	+9.33837891	+1556	+6.71923828	-10.37548828	-0.70751953	+39.79248047	+5.58105469	-49.96582031	+1272
+1457971154.07189990	+8.49023438	-7.01806641	-0.92724609	+58.22753906	-1.93359375	-48.88916016	+2040	+8.19140625	-6.25341797	-0.65917969	+12.48046875	-14.06250000	+9.16259766	+1552	+6.73242188	-10.37988281	-0.70751953	+39.88037109	+5.58105469	-50.14160156	+1272
+1457971154.07600000	+8.49462891	-7.01367188	-0.93164063	+58.31542969	-1.93359375	-49.13085938	+2036	+8.19580078	-6.25341797	-0.66357422	+12.56835938	-14.23828125	+9.00878906	+1548	+6.74560547	-10.38427734	-0.70312500	+39.94628906	+5.55908203	-50.36132813	+1276
+1457971154.08020000	+8.49902344	-7.01367188	-0.94042969	+58.40332031	-1.95556641	-49.30664063	+2036	+8.20019531	-6.25341797	-0.67675781	+12.65625000	-14.41406250	+8.87695313	+1544	+6.75878906	-10.38427734	-0.70751953	+40.01220703	+5.49316406	-50.51513672	+1280
+1457971154.08850000	+8.51220703	-7.02246094	-0.94921875	+58.46923828	-1.99951172	-49.79003906	+2028	+8.20458984	-6.26220703	-0.69433594	+12.78808594	-14.83154297	+8.52539063	+1536	+6.78515625	-10.39306641	-0.72070313	+40.05615234	+5.33935547	-50.88867188	+1284
+1457971154.09270000	+8.52099609	-7.02246094	-0.96240234	+58.53515625	-2.06542969	-50.00976563	+2024	+8.21337891	-6.26220703	-0.70751953	+12.85400391	-15.05126953	+8.39355469	+1532	+6.79394531	-10.39306641	-0.73388672	+40.05615234	+5.22949219	-51.06445313	+1284
+1457971154.09690000	+8.52539063	-7.03125000	-0.97119141	+58.49121094	-2.08740234	-50.27343750	+2020	+8.21777344	-6.27099609	-0.72070313	+12.85400391	-15.31494141	+8.17382813	+1528	+6.80712891	-10.40185547	-0.75146484	+40.03417969	+5.11962891	-51.26220703	+1288
+1457971154.10100010	+8.53417969	-7.03125000	-0.97998047	+58.51318359	-2.15332031	-50.60302734	+2016	+8.22216797	-6.27099609	-0.72949219	+12.91992188	-15.60058594	+7.95410156	+1524	+6.81152344	-10.40625000	-0.76464844	+39.96826172	+4.98779297	-51.48193359	+1288
+1457971154.10520010	+8.54296875	-7.03125000	-0.99316406	+58.53515625	-2.21923828	-50.84472656	+2012	+8.23535156	-6.27539063	-0.74707031	+12.98583984	-15.84228516	+7.80029297	+1524	+6.82031250	-10.41064453	-0.79101563	+39.90234375	+4.85595703	-51.63574219	+1288
+1457971154.10940000	+8.55175781	-7.04443359	-1.01074219	+58.44726563	-2.26318359	-51.13037109	+2008	+8.23974609	-6.28417969	-0.76464844	+12.94189453	-16.12792969	+7.58056641	+1520	+6.82910156	-10.42382813	-0.82177734	+39.79248047	+4.72412109	-51.85546875	+1288
+1457971154.11350010	+8.56054688	-7.04882813	-1.01953125	+58.42529297	-2.30712891	-51.48193359	+2004	+8.25292969	-6.28857422	-0.77783203	+12.96386719	-16.45751953	+7.33886719	+1516	+6.83789063	-10.43261719	-0.84375000	+39.68261719	+4.59228516	-52.09716797	+1284
+1457971154.11770010	+8.57373047	-7.05322266	-1.04589844	+58.40332031	-2.39501953	-51.74560547	+2000	+8.26611328	-6.29296875	-0.80859375	+12.96386719	-16.72119141	+7.20703125	+1516	+6.84667969	-10.44140625	-0.87890625	+39.57275391	+4.43847656	-52.22900391	+1284
+1457971154.12190010	+8.58251953	-7.07080078	-1.06787109	+58.24951172	-2.41699219	-52.07519531	+1996	+8.27050781	-6.31054688	-0.83056641	+12.85400391	-17.00683594	+6.94335938	+1516	+6.85546875	-10.45019531	-0.91845703	+39.41894531	+4.35058594	-52.38281250	+1284
+1457971154.12599990	+8.59570313	-7.07519531	-1.08544922	+58.18359375	-2.48291016	-52.44873047	+1988	+8.28369141	-6.31494141	-0.85253906	+12.85400391	-17.33642578	+6.70166016	+1512	+6.86425781	-10.45898438	-0.94921875	+39.28710938	+4.24072266	-52.62451172	+1284
+1457971154.13019990	+8.61328125	-7.08837891	-1.11621094	+58.09570313	-2.54882813	-52.73437500	+1984	+8.29687500	-6.32373047	-0.88769531	+12.81005859	-17.60009766	+6.52587891	+1512	+6.87744141	-10.46777344	-0.99316406	+39.15527344	+4.10888672	-52.77832031	+1288
+1457971154.13439990	+8.62207031	-7.10595703	-1.14697266	+57.91992188	-2.54882813	-53.10791016	+1980	+8.31005859	-6.34130859	-0.91845703	+12.70019531	-17.88574219	+6.24023438	+1512	+6.88623047	-10.47656250	-1.03710938	+39.00146484	+4.06494141	-52.99804688	+1292
+1457971154.13850000	+8.63525391	-7.11474609	-1.17333984	+57.78808594	-2.57080078	-53.48144531	+1972	+8.32324219	-6.35009766	-0.94921875	+12.63427734	-18.21533203	+5.97656250	+1508	+6.89941406	-10.48535156	-1.07226563	+38.84765625	+3.97705078	-53.28369141	+1292
+1457971154.14270000	+8.65722656	-7.12792969	-1.21728516	+57.67822266	-2.59277344	-53.78906250	+1964	+8.34082031	-6.35888672	-0.99755859	+12.56835938	-18.45703125	+5.75683594	+1508	+6.91699219	-10.49414063	-1.12500000	+38.69384766	+3.91113281	-53.45947266	+1300
+1457971154.15100000	+8.68798828	-7.16308594	-1.29638672	+57.28271484	-2.57080078	-54.51416016	+1948	+8.36718750	-6.38964844	-1.08544922	+12.32666016	-19.00634766	+5.20751953	+1512	+6.95214844	-10.51611328	-1.22167969	+38.38623047	+3.86718750	-53.98681641	+1308
+1457971154.15520000	+8.70556641	-7.18066406	-1.35351563	+57.12890625	-2.57080078	-54.82177734	+1940	+8.38476563	-6.40722656	-1.14257813	+12.21679688	-19.22607422	+4.98779297	+1516	+6.97412109	-10.52050781	-1.28320313	+38.27636719	+3.82324219	-54.20654297	+1316
+1457971154.15930010	+8.71875000	-7.20263672	-1.40625000	+56.90917969	-2.50488281	-55.17333984	+1932	+8.39794922	-6.42480469	-1.19970703	+12.06298828	-19.46777344	+4.68017578	+1520	+6.99169922	-10.53369141	-1.34033203	+38.12255859	+3.84521484	-54.49218750	+1320
+1457971154.16350010	+8.74072266	-7.21582031	-1.45458984	+56.73339844	-2.46093750	-55.56884766	+1924	+8.41552734	-6.43798828	-1.25683594	+11.97509766	-19.70947266	+4.39453125	+1524	+7.01806641	-10.53369141	-1.39306641	+38.01269531	+3.84521484	-54.79980469	+1328
+1457971154.16770010	+8.76269531	-7.23339844	-1.52050781	+56.57958984	-2.39501953	-55.89843750	+1916	+8.43750000	-6.45117188	-1.32275391	+11.88720703	-19.92919922	+4.13085938	+1528	+7.04443359	-10.53808594	-1.45458984	+37.90283203	+3.86718750	-55.08544922	+1332
+1457971154.17179990	+8.78027344	-7.25537109	-1.58203125	+56.35986328	-2.32910156	-56.27197266	+1912	+8.45068359	-6.47314453	-1.38867188	+11.73339844	-20.12695313	+3.80126953	+1536	+7.07080078	-10.54687500	-1.51611328	+37.79296875	+3.91113281	-55.41503906	+1336
+1457971154.17600010	+8.79785156	-7.26855469	-1.64794922	+56.18408203	-2.24121094	-56.62353516	+1904	+8.46826172	-6.48193359	-1.45898438	+11.64550781	-20.34667969	+3.49365234	+1540	+7.09716797	-10.55126953	-1.57763672	+37.68310547	+3.95507813	-55.74462891	+1340
+1457971154.18020010	+8.81982422	-7.28173828	-1.71826172	+56.03027344	-2.15332031	-56.97509766	+1896	+8.49023438	-6.49511719	-1.53369141	+11.55761719	-20.54443359	+3.20800781	+1544	+7.12353516	-10.55566406	-1.64794922	+37.57324219	+3.97705078	-56.05224609	+1344
+1457971154.18429990	+8.83740234	-7.30371094	-1.79296875	+55.81054688	-2.04345703	-57.32666016	+1892	+8.50341797	-6.51708984	-1.60839844	+11.40380859	-20.74218750	+2.85644531	+1548	+7.14990234	-10.56005859	-1.71826172	+37.44140625	+4.04296875	-56.33789063	+1348
+1457971154.18849990	+8.85937500	-7.31250000	-1.86767578	+55.67871094	-1.95556641	-57.67822266	+1888	+8.52099609	-6.52148438	-1.68750000	+11.33789063	-20.93994141	+2.52685547	+1556	+7.18066406	-10.55566406	-1.78857422	+37.35351563	+4.06494141	-56.66748047	+1348
+1457971154.19269990	+8.88574219	-7.32568359	-1.94238281	+55.52490234	-1.86767578	-58.07373047	+1880	+8.54736328	-6.53027344	-1.77099609	+11.27197266	-21.15966797	+2.17529297	+1560	+7.21142578	-10.55566406	-1.86328125	+37.24365234	+4.08691406	-56.99707031	+1352
+1457971154.19680000	+8.90771484	-7.34326172	-2.02148438	+55.32714844	-1.75781250	-58.44726563	+1872	+8.56054688	-6.54785156	-1.85009766	+11.14013672	-21.35742188	+1.80175781	+1564	+7.23779297	-10.55566406	-1.93798828	+37.11181641	+4.13085938	-57.34863281	+1352
+1457971154.20100000	+8.92968750	-7.34765625	-2.10498047	+55.19531250	-1.64794922	-58.79882813	+1872	+8.58251953	-6.55224609	-1.93798828	+11.09619141	-21.55517578	+1.42822266	+1576	+7.26416016	-10.55126953	-2.01708984	+36.97998047	+4.19677734	-57.67822266	+1356
+1457971154.20520000	+8.96044922	-7.35205078	-2.17968750	+55.08544922	-1.56005859	-59.21630859	+1868	+8.61328125	-6.55664063	-2.02148438	+11.07421875	-21.79687500	+1.03271484	+1584	+7.29492188	-10.55126953	-2.09619141	+36.82617188	+4.21875000	-58.00781250	+1356
+1457971154.20930000	+8.98242188	-7.36523438	-2.26318359	+54.88769531	-1.47216797	-59.61181641	+1860	+8.63085938	-6.56982422	-2.10937500	+10.94238281	-22.01660156	+0.59326172	+1588	+7.32128906	-10.55126953	-2.17968750	+36.65039063	+4.24072266	-58.33740234	+1360
+1457971154.21350000	+9.00878906	-7.36523438	-2.35107422	+54.77783203	-1.38427734	-59.91943359	+1864	+8.65722656	-6.56542969	-2.20166016	+10.89843750	-22.21435547	+0.19775391	+1600	+7.34765625	-10.54248047	-2.26318359	+36.47460938	+4.28466797	-58.64501953	+1364
+1457971154.21770000	+9.03955078	-7.36523438	-2.43017578	+54.66796875	-1.31835938	-60.38085938	+1860	+8.68798828	-6.56542969	-2.28076172	+10.89843750	-22.52197266	-0.26367188	+1608	+7.36962891	-10.53808594	-2.35107422	+36.27685547	+4.26269531	-58.95263672	+1368
+1457971154.22180010	+9.06591797	-7.36962891	-2.51367188	+54.44824219	-1.25244141	-60.77636719	+1860	+8.71435547	-6.56982422	-2.36865234	+10.78857422	-22.76367188	-0.72509766	+1616	+7.39599609	-10.52929688	-2.43896484	+36.05712891	+4.28466797	-59.28222656	+1372
+1457971154.23009990	+9.13623047	-7.35644531	-2.67626953	+54.22851563	-1.14257813	-61.58935547	+1868	+8.78027344	-6.55224609	-2.54443359	+10.78857422	-23.33496094	-1.64794922	+1644	+7.44433594	-10.50732422	-2.61914063	+35.59570313	+4.24072266	-59.91943359	+1392
+1457971154.23429990	+9.16699219	-7.35644531	-2.75976563	+54.03076172	-1.12060547	-61.98486328	+1872	+8.81103516	-6.55664063	-2.63232422	+10.67871094	-23.62060547	-2.10937500	+1656	+7.46630859	-10.49414063	-2.70703125	+35.33203125	+4.21875000	-60.27099609	+1400
+1457971154.23850010	+9.20214844	-7.34326172	-2.85205078	+53.89892578	-1.09863281	-62.31445313	+1880	+8.85058594	-6.53906250	-2.73339844	+10.65673828	-23.86230469	-2.50488281	+1672	+7.49267578	-10.47656250	-2.79931641	+35.06835938	+4.19677734	-60.57861328	+1412
+1457971154.24260000	+9.24169922	-7.33447266	-2.92675781	+53.74511719	-1.07666016	-62.79785156	+1888	+8.89013672	-6.52587891	-2.80810547	+10.67871094	-24.23583984	-3.05419922	+1684	+7.51904297	-10.46337891	-2.88720703	+34.78271484	+4.15283203	-60.93017578	+1428
+1457971154.24679990	+9.28125000	-7.33007813	-3.01025391	+53.52539063	-1.09863281	-63.19335938	+1896	+8.92968750	-6.51708984	-2.89599609	+10.59082031	-24.56542969	-3.47167969	+1696	+7.54101563	-10.45019531	-2.97949219	+34.47509766	+4.10888672	-61.28173828	+1440
+1457971154.25099990	+9.32080078	-7.31250000	-3.10253906	+53.34960938	-1.09863281	-63.50097656	+1908	+8.96923828	-6.49951172	-2.99707031	+10.54687500	-24.80712891	-3.86718750	+1716	+7.57177734	-10.42382813	-3.07177734	+34.21142578	+4.02099609	-61.58935547	+1460
+1457971154.25510000	+9.36474609	-7.29931641	-3.17285156	+53.17382813	-1.14257813	-63.98437500	+1920	+9.01318359	-6.48193359	-3.07177734	+10.56884766	-25.18066406	-4.39453125	+1728	+7.60253906	-10.40185547	-3.15966797	+33.90380859	+3.91113281	-61.98486328	+1476
+1457971154.25930000	+9.40429688	-7.28613281	-3.25195313	+52.91015625	-1.18652344	-64.37988281	+1928	+9.05712891	-6.46435547	-3.15966797	+10.50292969	-25.53222656	-4.81201172	+1740	+7.63330078	-10.37988281	-3.24755859	+33.57421875	+3.80126953	-62.35839844	+1496
+1457971154.26350000	+9.44824219	-7.26416016	-3.33984375	+52.71240234	-1.23046875	-64.70947266	+1944	+9.09667969	-6.43798828	-3.25634766	+10.48095703	-25.75195313	-5.18554688	+1760	+7.66406250	-10.34912109	-3.33984375	+33.31054688	+3.69140625	-62.70996094	+1520
+1457971154.26760010	+9.50097656	-7.24658203	-3.41015625	+52.49267578	-1.29638672	-65.21484375	+1960	+9.14501953	-6.41162109	-3.33544922	+10.52490234	-26.12548828	-5.69091797	+1776	+7.70361328	-10.31835938	-3.42333984	+33.02490234	+3.53759766	-63.17138672	+1540
+1457971154.27180000	+9.54931641	-7.22900391	-3.48486328	+52.20703125	-1.38427734	-65.61035156	+1972	+9.19335938	-6.38525391	-3.42333984	+10.50292969	-26.47705078	-6.10839844	+1792	+7.74316406	-10.29199219	-3.50244141	+32.69531250	+3.36181641	-63.58886719	+1556
+1457971154.27600000	+9.59765625	-7.20703125	-3.57275391	+51.94335938	-1.45019531	-65.89599609	+1988	+9.23730469	-6.35888672	-3.51562500	+10.50292969	-26.69677734	-6.50390625	+1808	+7.78271484	-10.25683594	-3.59033203	+32.45361328	+3.18603516	-63.98437500	+1580
+1457971154.28430010	+9.69873047	-7.16308594	-3.71777344	+51.32812500	-1.62597656	-66.75292969	+2008	+9.33398438	-6.28857422	-3.68261719	+10.63476563	-27.33398438	-7.44873047	+1840	+7.87500000	-10.18652344	-3.74414063	+31.86035156	+2.72460938	-64.92919922	+1616
+1457971154.28850010	+9.75146484	-7.13671875	-3.79687500	+51.04248047	-1.71386719	-67.08251953	+2024	+9.37792969	-6.25341797	-3.77929688	+10.67871094	-27.53173828	-7.86621094	+1856	+7.92333984	-10.14257813	-3.82763672	+31.64062500	+2.48291016	-65.32470703	+1632
+1457971154.29259990	+9.80859375	-7.11035156	-3.86279297	+50.71289063	-1.82373047	-67.54394531	+2032	+9.42187500	-6.21386719	-3.85839844	+10.81054688	-27.79541016	-8.39355469	+1868	+7.97607422	-10.10302734	-3.89794922	+31.37695313	+2.19726563	-65.83007813	+1648
+1457971154.29679990	+9.86132813	-7.08398438	-3.92871094	+50.36132813	-1.95556641	-67.96142578	+2044	+9.47021484	-6.16992188	-3.94189453	+10.98632813	-28.08105469	-8.87695313	+1880	+8.02880859	-10.05908203	-3.96826172	+31.09130859	+1.88964844	-66.31347656	+1660
+1457971154.30100010	+9.91845703	-7.04882813	-4.00781250	+50.00976563	-2.04345703	-68.26904297	+2056	+9.51416016	-6.12597656	-4.03417969	+11.16210938	-28.23486328	-9.33837891	+1896	+8.08154297	-10.01074219	-4.05175781	+30.87158203	+1.62597656	-66.68701172	+1676
+1457971154.30510000	+9.97998047	-7.01806641	-4.06933594	+49.65820313	-2.17529297	-68.73046875	+2064	+9.56250000	-6.07324219	-4.10888672	+11.42578125	-28.45458984	-9.93164063	+1908	+8.13427734	-9.96240234	-4.11328125	+30.62988281	+1.31835938	-67.17041016	+1684
+1457971154.30929990	+10.03710938	-6.98730469	-4.13085938	+49.24072266	-2.30712891	-69.12597656	+2072	+9.61083984	-6.01611328	-4.18798828	+11.71142578	-28.69628906	-10.41503906	+1916	+8.18701172	-9.91406250	-4.17919922	+30.34423828	+0.96679688	-67.63183594	+1692
+1457971154.31340000	+10.09863281	-6.95214844	-4.20556641	+48.84521484	-2.39501953	-69.43359375	+2080	+9.65478516	-5.96337891	-4.28027344	+12.01904297	-28.78417969	-10.92041016	+1932	+8.24414063	-9.86132813	-4.25390625	+30.12451172	+0.65917969	-67.96142578	+1700
+1457971154.31760000	+10.16015625	-6.91699219	-4.26269531	+48.44970703	-2.54882813	-69.87304688	+2088	+9.70312500	-5.90185547	-4.35058594	+12.43652344	-28.93798828	-11.53564453	+1940	+8.29687500	-9.80859375	-4.31982422	+29.86083984	+0.30761719	-68.35693359	+1704
+1457971154.32180000	+10.22167969	-6.87744141	-4.31542969	+47.98828125	-2.68066406	-70.26855469	+2092	+9.75146484	-5.83593750	-4.42968750	+12.87597656	-29.09179688	-12.06298828	+1948	+8.34960938	-9.75585938	-4.38574219	+29.57519531	-0.04394531	-68.70849609	+1708
+1457971154.32590010	+10.28320313	-6.83349609	-4.38134766	+47.57080078	-2.81250000	-70.62011719	+2104	+9.79980469	-5.77001953	-4.51318359	+13.33740234	-29.11376953	-12.59033203	+1960	+8.40234375	-9.68994141	-4.46044922	+29.35546875	-0.35156250	-68.92822266	+1716
+1457971154.33010010	+10.34912109	-6.79394531	-4.42529297	+47.10937500	-2.98828125	-71.08154297	+2108	+9.85253906	-5.69970703	-4.57910156	+13.93066406	-29.24560547	-13.22753906	+1968	+8.45507813	-9.63281250	-4.52197266	+29.09179688	-0.70312500	-69.25781250	+1720
+1457971154.33430000	+10.41503906	-6.75000000	-4.47363281	+46.62597656	-3.16406250	-71.49902344	+2116	+9.90087891	-5.62500000	-4.64941406	+14.50195313	-29.35546875	-13.79882813	+1976	+8.50341797	-9.57128906	-4.58349609	+28.78417969	-1.07666016	-69.54345703	+1720
+1457971154.33839990	+10.48535156	-6.70166016	-4.53515625	+46.16455078	-3.31787109	-71.82861328	+2124	+9.95361328	-5.54589844	-4.72851563	+15.11718750	-29.33349609	-14.37011719	+1988	+8.55615234	-9.50537109	-4.65380859	+28.54248047	-1.38427734	-69.71923828	+1728
+1457971154.34260010	+10.55566406	-6.65332031	-4.57031250	+45.70312500	-3.51562500	-72.29003906	+2128	+10.01074219	-5.46240234	-4.79003906	+15.86425781	-29.42138672	-15.05126953	+1996	+8.60449219	-9.44384766	-4.71093750	+28.25683594	-1.71386719	-69.93896484	+1732
+1457971154.35089990	+10.69628906	-6.55224609	-4.65820313	+44.67041016	-3.91113281	-73.03710938	+2148	+10.12060547	-5.29101563	-4.93066406	+17.31445313	-29.39941406	-16.23779297	+2016	+8.70117188	-9.30761719	-4.84716797	+27.68554688	-2.39501953	-70.15869141	+1748
+1457971154.35509990	+10.77099609	-6.49951172	-4.68457031	+44.14306641	-4.17480469	-73.49853516	+2156	+10.17773438	-5.19873047	-4.98339844	+18.14941406	-29.46533203	-16.94091797	+2024	+8.74951172	-9.23730469	-4.90429688	+27.37792969	-2.76855469	-70.29052734	+1760
+1457971154.35929990	+10.84130859	-6.44238281	-4.71093750	+43.61572266	-4.46044922	-73.91601563	+2164	+10.23486328	-5.11083984	-5.04052734	+18.91845703	-29.46533203	-17.60009766	+2032	+8.79345703	-9.16699219	-4.95703125	+27.04833984	-3.12011719	-70.40039063	+1768
+1457971154.36340000	+10.91601563	-6.38525391	-4.74609375	+43.08837891	-4.74609375	-74.28955078	+2176	+10.29638672	-5.01416016	-5.10644531	+19.75341797	-29.42138672	-18.23730469	+2048	+8.84619141	-9.08789063	-5.02294922	+26.78466797	-3.47167969	-70.44433594	+1784
+1457971154.36760000	+10.99511719	-6.32812500	-4.75927734	+42.53906250	-5.07568359	-74.79492188	+2184	+10.36230469	-4.91308594	-5.15039063	+20.65429688	-29.50927734	-19.02832031	+2056	+8.89892578	-9.01318359	-5.07128906	+26.49902344	-3.88916016	-70.55419922	+1800
+1457971154.37179990	+11.06982422	-6.26660156	-4.78125000	+41.96777344	-5.42724609	-75.19042969	+2196	+10.42382813	-4.82080078	-5.20312500	+21.44531250	-29.50927734	-19.70947266	+2064	+8.95166016	-8.94287109	-5.11962891	+26.14746094	-4.28466797	-70.64208984	+1816
+1457971154.37590000	+11.14892578	-6.20947266	-4.80761719	+41.41845703	-5.77880859	-75.54199219	+2208	+10.48535156	-4.71972656	-5.26025391	+22.30224609	-29.46533203	-20.39062500	+2080	+9.00878906	-8.85937500	-5.17675781	+25.88378906	-4.70214844	-70.66406250	+1836
+1457971154.38010000	+11.22802734	-6.14794922	-4.81201172	+40.84716797	-6.19628906	-75.98144531	+2224	+10.55566406	-4.61425781	-5.29541016	+23.18115234	-29.57519531	-21.20361328	+2088	+9.06591797	-8.78027344	-5.22070313	+25.57617188	-5.14160156	-70.75195313	+1856
+1457971154.38420010	+11.30273438	-6.08642578	-4.82519531	+40.25390625	-6.61376953	-76.37695313	+2236	+10.62158203	-4.51318359	-5.34375000	+23.95019531	-29.57519531	-21.88476563	+2100	+9.12304688	-8.70556641	-5.26464844	+25.24658203	-5.60302734	-70.79589844	+1872
+1457971154.38840010	+11.38183594	-6.02929688	-4.83837891	+39.63867188	-7.05322266	-76.72851563	+2248	+10.68750000	-4.41210938	-5.39208984	+24.74121094	-29.55322266	-22.58789063	+2108	+9.18896484	-8.61328125	-5.31298828	+25.00488281	-6.10839844	-70.79589844	+1896
+1457971154.39260010	+11.46533203	-5.96777344	-4.83398438	+39.02343750	-7.55859375	-77.16796875	+2268	+10.75781250	-4.31103516	-5.41406250	+25.53222656	-29.68505859	-23.42285156	+2116	+9.25488281	-8.52978516	-5.34375000	+24.71923828	-6.67968750	-70.88378906	+1916
+1457971154.39669990	+11.54003906	-5.90625000	-4.83398438	+38.36425781	-8.06396484	-77.51953125	+2284	+10.82812500	-4.20996094	-5.45361328	+26.23535156	-29.72900391	-24.08203125	+2124	+9.32080078	-8.45068359	-5.37451172	+24.41162109	-7.25097656	-70.94970703	+1932
+1457971154.40089990	+11.61914063	-5.84472656	-4.83837891	+37.72705078	-8.56933594	-77.82714844	+2296	+10.89843750	-4.10888672	-5.49316406	+26.91650391	-29.75097656	-24.78515625	+2132	+9.39111328	-8.35839844	-5.40966797	+24.14794922	-7.84423828	-70.97167969	+1952
+1457971154.40510010	+11.70703125	-5.78759766	-4.82519531	+37.06787109	-9.16259766	-78.24462891	+2316	+10.97314453	-4.00781250	-5.50634766	+27.61962891	-29.92675781	-25.59814453	+2136	+9.46582031	-8.27050781	-5.43164063	+23.88427734	-8.48144531	-71.08154297	+1968
+1457971154.40920000	+11.78173828	-5.72607422	-4.82080078	+36.36474609	-9.73388672	-78.55224609	+2332	+11.04345703	-3.90673828	-5.53710938	+28.21289063	-29.99267578	-26.19140625	+2140	+9.54052734	-8.18701172	-5.45800781	+23.57666016	-9.14062500	-71.10351563	+1980
+1457971154.41339990	+11.86523438	-5.66894531	-4.81640625	+35.66162109	-10.30517578	-78.79394531	+2344	+11.11816406	-3.80566406	-5.57226563	+28.78417969	-30.03662109	-26.78466797	+2144	+9.61523438	-8.09033203	-5.48876953	+23.31298828	-9.82177734	-71.08154297	+1996
+1457971154.41759990	+11.94873047	-5.60742188	-4.79882813	+34.93652344	-10.94238281	-79.10156250	+2360	+11.19287109	-3.70898438	-5.57666016	+29.37744141	-30.21240234	-27.53173828	+2148	+9.69433594	-7.99804688	-5.50634766	+23.04931641	-10.54687500	-71.10351563	+2004
+1457971154.42170000	+12.02343750	-5.54589844	-4.78564453	+34.18945313	-11.57958984	-79.34326172	+2376	+11.26757813	-3.59912109	-5.59863281	+29.90478516	-30.34423828	-28.03710938	+2148	+9.76904297	-7.90576172	-5.52392578	+22.71972656	-11.27197266	-71.12548828	+2008
+1457971154.42590000	+12.10693359	-5.48876953	-4.77246094	+33.42041016	-12.23876953	-79.51904297	+2388	+11.34228516	-3.50683594	-5.61621094	+30.36621094	-30.43212891	-28.56445313	+2148	+9.84814453	-7.80908203	-5.54589844	+22.45605469	-12.01904297	-71.08154297	+2020
+1457971154.43010000	+12.19042969	-5.43164063	-4.74609375	+32.65136719	-12.96386719	-79.78271484	+2404	+11.41699219	-3.41015625	-5.61181641	+30.84960938	-30.65185547	-29.22363281	+2148	+9.92724609	-7.71240234	-5.55908203	+22.19238281	-12.83203125	-71.08154297	+2024
+1457971154.43420000	+12.26513672	-5.37011719	-4.72412109	+31.88232422	-13.68896484	-79.93652344	+2420	+11.49609375	-3.30468750	-5.61621094	+31.31103516	-30.84960938	-29.66308594	+2152	+10.00195313	-7.61572266	-5.56787109	+21.88476563	-13.62304688	-71.08154297	+2024
+1457971154.44260000	+12.42333984	-5.26025391	-4.67138672	+30.23437500	-15.13916016	-80.20019531	+2444	+11.65429688	-3.10693359	-5.61181641	+32.16796875	-31.24511719	-30.69580078	+2152	+10.16015625	-7.41796875	-5.59423828	+21.31347656	-15.18310547	-70.94970703	+2028
+1457971154.44670010	+12.49804688	-5.19433594	-4.63623047	+29.46533203	-15.93017578	-80.26611328	+2460	+11.73779297	-2.99267578	-5.60302734	+32.62939453	-31.48681641	-31.09130859	+2160	+10.23046875	-7.32128906	-5.60302734	+20.98388672	-15.97412109	-70.92773438	+2028
+1457971154.45090010	+12.57714844	-5.13281250	-4.60986328	+28.63037109	-16.69921875	-80.26611328	+2472	+11.81689453	-2.89599609	-5.59423828	+33.00292969	-31.72851563	-31.48681641	+2160	+10.30957031	-7.22021484	-5.61621094	+20.69824219	-16.74316406	-70.79589844	+2028
+1457971154.45510010	+12.65185547	-5.07128906	-4.56591797	+27.81738281	-17.51220703	-80.31005859	+2488	+11.89599609	-2.79492188	-5.56787109	+33.42041016	-32.01416016	-31.97021484	+2168	+10.38427734	-7.11914063	-5.62500000	+20.41259766	-17.55615234	-70.70800781	+2032
+1457971154.46339990	+12.79248047	-4.94384766	-4.48681641	+26.19140625	-19.13818359	-80.13427734	+2516	+12.05859375	-2.57519531	-5.51513672	+34.32128906	-32.65136719	-32.78320313	+2184	+10.52490234	-6.91699219	-5.63818359	+19.84130859	-19.09423828	-70.59814453	+2036
+1457971154.46750000	+12.86718750	-4.88671875	-4.43847656	+25.33447266	-19.99511719	-80.06835938	+2532	+12.13769531	-2.46972656	-5.47558594	+34.78271484	-33.00292969	-33.26660156	+2192	+10.59960938	-6.81152344	-5.63818359	+19.57763672	-19.90722656	-70.55419922	+2044
+1457971154.47170000	+12.93310547	-4.81640625	-4.38134766	+24.60937500	-20.91796875	-79.91455078	+2556	+12.22119141	-2.35107422	-5.43603516	+35.28808594	-33.39843750	-33.66210938	+2208	+10.66552734	-6.71484375	-5.63818359	+19.31396484	-20.69824219	-70.55419922	+2048
+1457971154.47589990	+13.00341797	-4.75048828	-4.32861328	+23.81835938	-21.81884766	-79.73876953	+2576	+12.30468750	-2.24560547	-5.39208984	+35.74951172	-33.77197266	-34.10156250	+2220	+10.73583984	-6.61376953	-5.64257813	+19.05029297	-21.46728516	-70.48828125	+2056
+1457971154.48000000	+13.07373047	-4.68457031	-4.26708984	+23.04931641	-22.69775391	-79.54101563	+2596	+12.37939453	-2.13134766	-5.34375000	+36.23291016	-34.16748047	-34.56298828	+2232	+10.81054688	-6.51269531	-5.64257813	+18.80859375	-22.23632813	-70.42236328	+2064
+1457971154.48420000	+13.13525391	-4.60546875	-4.20556641	+22.36816406	-23.62060547	-79.27734375	+2624	+12.45849609	-2.01269531	-5.29101563	+36.78222656	-34.58496094	-34.98046875	+2252	+10.87207031	-6.41162109	-5.63818359	+18.56689453	-23.00537109	-70.42236328	+2076
+1457971154.48840000	+13.20117188	-4.54394531	-4.14843750	+21.57714844	-24.52148438	-78.94775391	+2644	+12.53759766	-1.90722656	-5.23828125	+37.26562500	-35.00244141	-35.44189453	+2264	+10.94238281	-6.30615234	-5.63818359	+18.30322266	-23.77441406	-70.35644531	+2092
+1457971154.49250010	+13.26269531	-4.48242188	-4.08251953	+20.78613281	-25.44433594	-78.61816406	+2668	+12.61230469	-1.79736328	-5.17675781	+37.74902344	-35.41992188	-35.92529297	+2284	+11.01269531	-6.20507813	-5.62500000	+18.10546875	-24.58740234	-70.35644531	+2108
+1457971154.49670000	+13.31982422	-4.40332031	-4.01220703	+20.10498047	-26.41113281	-78.26660156	+2696	+12.68701172	-1.67871094	-5.11962891	+38.27636719	-35.88134766	-36.36474609	+2300	+11.07861328	-6.10400391	-5.61181641	+17.90771484	-25.42236328	-70.35644531	+2128
+1457971154.50090000	+13.37695313	-4.34619141	-3.94628906	+19.33593750	-27.35595703	-77.87109375	+2724	+12.76171875	-1.57324219	-5.05810547	+38.75976563	-36.32080078	-36.84814453	+2320	+11.14892578	-6.00292969	-5.60302734	+17.68798828	-26.21337891	-70.31250000	+2144
+1457971154.50500010	+13.43847656	-4.28466797	-3.87597656	+18.56689453	-28.30078125	-77.47558594	+2752	+12.83642578	-1.46777344	-4.99218750	+39.24316406	-36.73828125	-37.33154297	+2336	+11.22363281	-5.90625000	-5.57666016	+17.51220703	-27.07031250	-70.33447266	+2168
+1457971154.50920010	+13.49121094	-4.20996094	-3.80126953	+17.90771484	-29.26757813	-77.01416016	+2780	+12.90673828	-1.34912109	-4.93066406	+39.77050781	-37.17773438	-37.74902344	+2356	+11.28955078	-5.80517578	-5.55908203	+17.29248047	-27.90527344	-70.29052734	+2188
+1457971154.51749990	+13.60107422	-4.08251953	-3.65625000	+16.41357422	-31.13525391	-76.00341797	+2836	+13.03857422	-1.15136719	-4.80761719	+40.62744141	-37.96875000	-38.64990234	+2384	+11.43017578	-5.60302734	-5.51513672	+16.87500000	-29.59716797	-70.11474609	+2232
+1457971154.52169990	+13.64501953	-4.01220703	-3.58593750	+15.68847656	-32.03613281	-75.43212891	+2864	+13.10009766	-1.04589844	-4.74609375	+41.06689453	-38.38623047	-39.02343750	+2400	+11.49609375	-5.50195313	-5.48876953	+16.63330078	-30.45410156	-69.98291016	+2252
+1457971154.52589990	+13.68896484	-3.95947266	-3.52001953	+14.83154297	-32.93701172	-74.83886719	+2888	+13.16162109	-0.95361328	-4.68457031	+41.44042969	-38.78173828	-39.44091797	+2416	+11.56201172	-5.40087891	-5.46679688	+16.36962891	-31.26708984	-69.80712891	+2268
+1457971154.53000000	+13.73291016	-3.90673828	-3.44970703	+13.99658203	-33.79394531	-74.22363281	+2912	+13.21875000	-0.86572266	-4.62304688	+41.79199219	-39.15527344	-39.85839844	+2424	+11.63671875	-5.30419922	-5.42724609	+16.14990234	-32.18994141	-69.69726563	+2288
+1457971154.53420000	+13.77685547	-3.84521484	-3.37500000	+13.18359375	-34.73876953	-73.60839844	+2936	+13.28027344	-0.76904297	-4.56152344	+42.18750000	-39.55078125	-40.23193359	+2440	+11.70263672	-5.20312500	-5.39208984	+15.90820313	-33.09082031	-69.49951172	+2308
+1457971154.53839990	+13.82080078	-3.79248047	-3.30468750	+12.37060547	-35.61767578	-72.94921875	+2960	+13.33740234	-0.68554688	-4.50000000	+42.51708984	-39.94628906	-40.62744141	+2448	+11.77294922	-5.11083984	-5.36132813	+15.62255859	-33.92578125	-69.25781250	+2320
+1457971154.54250000	+13.86035156	-3.73535156	-3.23876953	+11.53564453	-36.43066406	-72.26806641	+2980	+13.38574219	-0.60205078	-4.43847656	+42.82470703	-40.29785156	-40.97900391	+2456	+11.84326172	-5.01416016	-5.32617188	+15.35888672	-34.80468750	-69.06005859	+2336
+1457971154.54670000	+13.89550781	-3.67382813	-3.16845703	+10.72265625	-37.26562500	-71.56494141	+3004	+13.43847656	-0.50537109	-4.37695313	+43.22021484	-40.69335938	-41.35253906	+2468	+11.90478516	-4.91308594	-5.28662109	+15.07324219	-35.66162109	-68.77441406	+2348
+1457971154.55080010	+13.93066406	-3.62548828	-3.10253906	+9.82177734	-38.05664063	-70.83984375	+3020	+13.49121094	-0.43066406	-4.31542969	+43.52783203	-41.08886719	-41.74804688	+2476	+11.96630859	-4.82080078	-5.25585938	+14.74365234	-36.49658203	-68.44482422	+2360
+1457971154.55500010	+13.96142578	-3.57275391	-3.04101563	+8.94287109	-38.78173828	-70.09277344	+3040	+13.53515625	-0.35156250	-4.24951172	+43.81347656	-41.46240234	-42.09960938	+2484	+12.03222656	-4.72412109	-5.21630859	+14.43603516	-37.35351563	-68.13720703	+2372
+1457971154.55920000	+13.98779297	-3.52001953	-2.97070313	+8.08593750	-39.61669922	-69.36767578	+3060	+13.58349609	-0.26806641	-4.17919922	+44.20898438	-41.90185547	-42.51708984	+2496	+12.08935547	-4.62744141	-5.17675781	+14.15039063	-38.21044922	-67.82958984	+2384
+1457971154.56329990	+14.01416016	-3.47167969	-2.90039063	+7.20703125	-40.42968750	-68.64257813	+3080	+13.62744141	-0.19335938	-4.10888672	+44.53857422	-42.36328125	-42.97851563	+2504	+12.14648438	-4.53955078	-5.13720703	+13.82080078	-39.02343750	-67.50000000	+2392
+1457971154.56750010	+14.04052734	-3.41894531	-2.83447266	+6.32812500	-41.17675781	-67.89550781	+3100	+13.67138672	-0.11865234	-4.03857422	+44.89013672	-42.78076172	-43.39599609	+2512	+12.21240234	-4.45166016	-5.09326172	+13.53515625	-39.85839844	-67.19238281	+2400
+1457971154.57170010	+14.07128906	-3.36181641	-2.75976563	+5.51513672	-41.98974609	-67.14843750	+3120	+13.71533203	-0.03515625	-3.95947266	+45.35156250	-43.28613281	-43.87939453	+2524	+12.26953125	-4.35937500	-5.05371094	+13.22753906	-40.69335938	-66.88476563	+2412
+1457971154.57579990	+14.09326172	-3.30908203	-2.68945313	+4.68017578	-42.73681641	-66.40136719	+3140	+13.75927734	+0.03955078	-3.88037109	+45.79101563	-43.79150391	-44.38476563	+2536	+12.32666016	-4.27587891	-5.01416016	+12.91992188	-41.48437500	-66.55517578	+2420
+1457971154.57999990	+14.11523438	-3.25634766	-2.61914063	+3.88916016	-43.43994141	-65.67626953	+3160	+13.79882813	+0.11865234	-3.79687500	+46.25244141	-44.27490234	-44.91210938	+2552	+12.37939453	-4.18798828	-4.97021484	+12.65625000	-42.25341797	-66.24755859	+2428
+1457971154.58419990	+14.13281250	-3.19921875	-2.54443359	+3.12011719	-44.20898438	-64.97314453	+3184	+13.83837891	+0.19775391	-3.70458984	+46.80175781	-44.82421875	-45.48339844	+2568	+12.43212891	-4.10009766	-4.92626953	+12.39257813	-43.02246094	-65.93994141	+2440
+1457971154.58830000	+14.15478516	-3.15087891	-2.47412109	+2.28515625	-44.93408203	-64.24804688	+3204	+13.87792969	+0.27246094	-3.61230469	+47.30712891	-45.37353516	-46.07666016	+2584	+12.48486328	-4.02099609	-4.88671875	+12.10693359	-43.76953125	-65.65429688	+2452
+1457971154.59670000	+14.18994141	-3.04541016	-2.32031250	+0.74707031	-46.42822266	-62.77587891	+3248	+13.95703125	+0.42626953	-3.41894531	+48.49365234	-46.49414063	-47.32910156	+2624	+12.58593750	-3.85839844	-4.79443359	+11.64550781	-45.28564453	-65.10498047	+2472
+1457971154.60080000	+14.20751953	-2.99267578	-2.24560547	+0.00000000	-47.13134766	-62.05078125	+3272	+13.99218750	+0.50097656	-3.32226563	+49.10888672	-47.08740234	-48.01025391	+2644	+12.63867188	-3.78808594	-4.75048828	+11.38183594	-45.98876953	-64.86328125	+2484
+1457971154.60500000	+14.22949219	-2.94433594	-2.17089844	-0.70312500	-47.83447266	-61.36962891	+3296	+14.02734375	+0.57568359	-3.21679688	+49.74609375	-47.65869141	-48.69140625	+2668	+12.68701172	-3.71337891	-4.70214844	+11.18408203	-46.71386719	-64.66552734	+2500
+1457971154.60920000	+14.24707031	-2.88720703	-2.10058594	-1.40625000	-48.49365234	-60.60058594	+3324	+14.06250000	+0.65478516	-3.12011719	+50.40527344	-48.22998047	-49.30664063	+2692	+12.73535156	-3.63427734	-4.65820313	+10.96435547	-47.41699219	-64.37988281	+2512
+1457971154.61330010	+14.26025391	-2.84326172	-2.03027344	-2.15332031	-49.10888672	-59.85351563	+3344	+14.09765625	+0.72070313	-3.02343750	+51.02050781	-48.77929688	-49.96582031	+2712	+12.78369141	-3.56396484	-4.61425781	+10.72265625	-48.05419922	-64.09423828	+2524
+1457971154.61750010	+14.27783203	-2.79931641	-1.95996094	-2.85644531	-49.72412109	-59.12841797	+3368	+14.12841797	+0.79101563	-2.92236328	+51.65771484	-49.30664063	-50.60302734	+2732	+12.83203125	-3.49365234	-4.57031250	+10.50292969	-48.71337891	-63.85253906	+2536
+1457971154.62159990	+14.29101563	-2.74658203	-1.88964844	-3.55957031	-50.31738281	-58.38134766	+3392	+14.15917969	+0.86572266	-2.82568359	+52.31689453	-49.81201172	-51.21826172	+2752	+12.87597656	-3.41894531	-4.52636719	+10.28320313	-49.35058594	-63.56689453	+2552
+1457971154.62579990	+14.30419922	-2.70703125	-1.82373047	-4.28466797	-50.88867188	-57.61230469	+3416	+14.18994141	+0.92285156	-2.73339844	+52.88818359	-50.33935547	-51.83349609	+2772	+12.91552734	-3.35742188	-4.48242188	+10.01953125	-49.96582031	-63.28125000	+2564
+1457971154.63000010	+14.32617188	-2.66748047	-1.76220703	-5.03173828	-51.43798828	-56.82128906	+3436	+14.21630859	+0.97998047	-2.64550781	+53.41552734	-50.80078125	-52.38281250	+2792	+12.95947266	-3.29150391	-4.43408203	+9.75585938	-50.58105469	-63.01757813	+2576
+1457971154.63410000	+14.34375000	-2.62353516	-1.70068359	-5.77880859	-51.94335938	-56.00830078	+3456	+14.23828125	+1.04589844	-2.56201172	+53.94287109	-51.26220703	-52.86621094	+2808	+13.00341797	-3.22558594	-4.39013672	+9.44824219	-51.17431641	-62.66601563	+2584
+1457971154.63829990	+14.35693359	-2.58837891	-1.64355469	-6.52587891	-52.40478516	-55.19531250	+3476	+14.26464844	+1.09423828	-2.48291016	+54.42626953	-51.70166016	-53.37158203	+2824	+13.04296875	-3.16845703	-4.35058594	+9.11865234	-51.72363281	-62.33642578	+2596
+1457971154.64249990	+14.37451172	-2.55761719	-1.58642578	-7.27294922	-52.86621094	-54.40429688	+3496	+14.28662109	+1.14697266	-2.40820313	+54.84375000	-52.07519531	-53.81103516	+2840	+13.08251953	-3.10693359	-4.31103516	+8.78906250	-52.27294922	-62.00683594	+2604
+1457971154.64660000	+14.38769531	-2.51806641	-1.53808594	-7.97607422	-53.26171875	-53.59130859	+3516	+14.30859375	+1.19970703	-2.34228516	+55.28320313	-52.44873047	-54.18457031	+2852	+13.11767578	-3.04541016	-4.27148438	+8.43750000	-52.77832031	-61.58935547	+2612
+1457971154.65080000	+14.40087891	-2.49169922	-1.48535156	-8.78906250	-53.63525391	-52.75634766	+3532	+14.33056641	+1.23486328	-2.27197266	+55.61279297	-52.80029297	-54.58007813	+2864	+13.15283203	-2.98828125	-4.23193359	+8.04199219	-53.28369141	-61.17187500	+2620
+1457971154.65500000	+14.40966797	-2.46533203	-1.44140625	-9.60205078	-53.96484375	-51.92138672	+3544	+14.34814453	+1.27001953	-2.21923828	+55.83251953	-53.10791016	-54.84375000	+2872	+13.18359375	-2.93115234	-4.19677734	+7.62451172	-53.76708984	-60.73242188	+2624
+1457971154.65910010	+14.42285156	-2.43896484	-1.39746094	-10.39306641	-54.31640625	-51.06445313	+3560	+14.36572266	+1.30957031	-2.16210938	+56.11816406	-53.41552734	-55.15136719	+2884	+13.21435547	-2.87402344	-4.16162109	+7.20703125	-54.25048828	-60.29296875	+2632
+1457971154.66330000	+14.43164063	-2.41699219	-1.35351563	-11.22802734	-54.64599609	-50.25146484	+3572	+14.37890625	+1.33593750	-2.10937500	+56.35986328	-53.74511719	-55.45898438	+2896	+13.24511719	-2.82568359	-4.12646484	+6.76757813	-54.71191406	-59.87548828	+2636
+1457971154.66750000	+14.44042969	-2.39501953	-1.31835938	-12.01904297	-54.93164063	-49.43847656	+3584	+14.39648438	+1.36669922	-2.06542969	+56.49169922	-54.00878906	-55.65673828	+2904	+13.27148438	-2.77734375	-4.09130859	+6.30615234	-55.17333984	-59.43603516	+2640
+1457971154.67580010	+14.45800781	-2.35546875	-1.23925781	-13.57910156	-55.52490234	-47.83447266	+3604	+14.42724609	+1.41943359	-1.96875000	+56.88720703	-54.64599609	-56.20605469	+2924	+13.32421875	-2.68066406	-4.02099609	+5.36132813	-56.07421875	-58.51318359	+2648
+1457971154.68000010	+14.46240234	-2.33789063	-1.20849609	-14.32617188	-55.76660156	-47.10937500	+3612	+14.44042969	+1.44140625	-1.92480469	+56.99707031	-54.93164063	-56.40380859	+2936	+13.35058594	-2.63671875	-3.99462891	+4.94384766	-56.46972656	-58.09570313	+2648
+1457971154.68409990	+14.46679688	-2.31591797	-1.16894531	-15.07324219	-56.07421875	-46.36230469	+3620	+14.45361328	+1.46337891	-1.88085938	+57.19482422	-55.28320313	-56.68945313	+2944	+13.37255859	-2.58837891	-3.95947266	+4.52636719	-56.90917969	-57.67822266	+2652
+1457971154.68829990	+14.47119141	-2.30273438	-1.13378906	-15.79833984	-56.35986328	-45.63720703	+3628	+14.46679688	+1.48535156	-1.83251953	+57.34863281	-55.63476563	-56.97509766	+2956	+13.39453125	-2.54882813	-3.92871094	+4.08691406	-57.32666016	-57.28271484	+2656
+1457971154.69250010	+14.47558594	-2.28515625	-1.10302734	-16.43554688	-56.60156250	-45.00000000	+3636	+14.47558594	+1.50292969	-1.79296875	+57.43652344	-56.00830078	-57.17285156	+2968	+13.41650391	-2.50927734	-3.89794922	+3.69140625	-57.70019531	-56.90917969	+2660
+1457971154.69660000	+14.47998047	-2.26318359	-1.06787109	-17.07275391	-56.97509766	-44.31884766	+3648	+14.48876953	+1.52490234	-1.74023438	+57.65625000	-56.44775391	-57.50244141	+2984	+13.43847656	-2.46972656	-3.86718750	+3.31787109	-58.13964844	-56.55761719	+2660
+1457971154.70079990	+14.48876953	-2.25000000	-1.02832031	-17.66601563	-57.32666016	-43.72558594	+3656	+14.50195313	+1.55126953	-1.68750000	+57.89794922	-56.90917969	-57.83203125	+3000	+13.46044922	-2.43457031	-3.83642578	+2.96630859	-58.53515625	-56.27197266	+2664
+1457971154.70490000	+14.49316406	-2.23242188	-0.99316406	-18.19335938	-57.65625000	-43.22021484	+3664	+14.51513672	+1.57324219	-1.63916016	+58.05175781	-57.37060547	-58.09570313	+3012	+13.48242188	-2.39941406	-3.80566406	+2.68066406	-58.93066406	-56.05224609	+2664
+1457971154.70910000	+14.49755859	-2.21044922	-0.95361328	-18.65478516	-58.07373047	-42.69287109	+3672	+14.52832031	+1.59960938	-1.58203125	+58.33740234	-57.89794922	-58.42529297	+3028	+13.50439453	-2.36425781	-3.77490234	+2.41699219	-59.32617188	-55.78857422	+2668
+1457971154.71330000	+14.50195313	-2.18847656	-0.90966797	-19.09423828	-58.49121094	-42.20947266	+3684	+14.54150391	+1.62597656	-1.52929688	+58.60107422	-58.42529297	-58.75488281	+3040	+13.52636719	-2.33349609	-3.74414063	+2.15332031	-59.69970703	-55.56884766	+2672
+1457971154.71740010	+14.50634766	-2.16650391	-0.87890625	-19.40185547	-58.84277344	-41.85791016	+3692	+14.55029297	+1.64794922	-1.47216797	+58.82080078	-59.01855469	-59.04052734	+3056	+13.54394531	-2.30273438	-3.71337891	+1.97753906	-60.02929688	-55.43701172	+2672
+1457971154.72160010	+14.51074219	-2.14013672	-0.83935547	-19.70947266	-59.32617188	-41.44042969	+3704	+14.55908203	+1.67871094	-1.41064453	+59.17236328	-59.63378906	-59.39208984	+3072	+13.56591797	-2.26757813	-3.68701172	+1.80175781	-60.35888672	-55.28320313	+2676
+1457971154.72580000	+14.51074219	-2.12255859	-0.79541016	-19.97314453	-59.80957031	-41.11083984	+3716	+14.57226563	+1.70068359	-1.34472656	+59.45800781	-60.27099609	-59.69970703	+3088	+13.58349609	-2.24121094	-3.66064453	+1.64794922	-60.68847656	-55.17333984	+2676
+1457971154.72989990	+14.51953125	-2.10058594	-0.76464844	-20.14892578	-60.24902344	-40.89111328	+3720	+14.58105469	+1.72265625	-1.29199219	+59.61181641	-60.90820313	-59.87548828	+3096	+13.60107422	-2.21484375	-3.63427734	+1.49414063	-60.99609375	-55.08544922	+2676
+1457971154.73410010	+14.52392578	-2.07421875	-0.72070313	-20.28076172	-60.82031250	-40.60546875	+3732	+14.59423828	+1.75341797	-1.23925781	+59.89746094	-61.58935547	-60.09521484	+3112	+13.62304688	-2.18408203	-3.60791016	+1.34033203	-61.30371094	-54.95361328	+2676
+1457971154.73830010	+14.52832031	-2.05224609	-0.67675781	-20.36865234	-61.39160156	-40.40771484	+3740	+14.60302734	+1.77539063	-1.18212891	+60.09521484	-62.29248047	-60.29296875	+3120	+13.64062500	-2.16210938	-3.58154297	+1.23046875	-61.58935547	-54.88769531	+2676
+1457971154.74239990	+14.53271484	-2.03027344	-0.65039063	-20.32470703	-61.85302734	-40.38574219	+3748	+14.61181641	+1.79296875	-1.12939453	+60.20507813	-62.99560547	-60.38085938	+3128	+13.66259766	-2.13574219	-3.55957031	+1.16455078	-61.85302734	-54.86572266	+2676
+1457971154.74659990	+14.53710938	-2.00390625	-0.61962891	-20.21484375	-62.40234375	-40.31982422	+3756	+14.61621094	+1.81494141	-1.08105469	+60.38085938	-63.69873047	-60.46875000	+3136	+13.68017578	-2.10937500	-3.53759766	+1.07666016	-62.07275391	-54.75585938	+2676
+1457971154.75490000	+14.54589844	-1.96875000	-0.56689453	-19.90722656	-63.41308594	-40.40771484	+3764	+14.63378906	+1.83691406	-0.99316406	+60.27099609	-65.14892578	-60.29296875	+3144	+13.70654297	-2.06542969	-3.50244141	+0.85693359	-62.44628906	-54.58007813	+2672
+1457971154.75910000	+14.54589844	-1.94238281	-0.54052734	-19.66552734	-63.96240234	-40.49560547	+3768	+14.63818359	+1.85009766	-0.95361328	+60.22705078	-65.87402344	-60.13916016	+3148	+13.71533203	-2.04345703	-3.48925781	+0.72509766	-62.60009766	-54.44824219	+2668
+1457971154.76329990	+14.54589844	-1.92480469	-0.51416016	-19.35791016	-64.53369141	-40.64941406	+3772	+14.64257813	+1.85009766	-0.91406250	+60.02929688	-66.64306641	-59.94140625	+3152	+13.72412109	-2.02587891	-3.47167969	+0.61523438	-62.75390625	-54.38232422	+2664
+1457971154.76740000	+14.55029297	-1.90722656	-0.50097656	-18.98437500	-65.01708984	-40.91308594	+3776	+14.64697266	+1.84570313	-0.89208984	+59.54589844	-67.36816406	-59.45800781	+3152	+13.73730469	-2.01269531	-3.45849609	+0.48339844	-62.88574219	-54.29443359	+2660
+1457971154.77160000	+14.55468750	-1.88525391	-0.48779297	-18.54492188	-65.45654297	-41.17675781	+3776	+14.65136719	+1.84570313	-0.87011719	+59.06250000	-68.09326172	-58.95263672	+3148	+13.74609375	-1.99072266	-3.44531250	+0.35156250	-62.97363281	-54.09667969	+2660
+1457971154.77570010	+14.55468750	-1.87646484	-0.47900391	-18.08349609	-65.89599609	-41.52832031	+3776	+14.65576172	+1.83691406	-0.84814453	+58.51318359	-68.81835938	-58.38134766	+3148	+13.75488281	-1.97753906	-3.43652344	+0.19775391	-63.06152344	-53.96484375	+2656
+1457971154.77990010	+14.55908203	-1.86328125	-0.47460938	-17.53417969	-66.33544922	-41.98974609	+3772	+14.65576172	+1.82812500	-0.83056641	+57.81005859	-69.54345703	-57.70019531	+3148	+13.75927734	-1.95996094	-3.42773438	+0.06591797	-63.12744141	-53.83300781	+2652
+1457971154.78410010	+14.55908203	-1.84570313	-0.47460938	-16.89697266	-66.73095703	-42.47314453	+3768	+14.65576172	+1.81933594	-0.81298828	+57.04101563	-70.26855469	-56.95312500	+3148	+13.76367188	-1.94238281	-3.42333984	-0.08789063	-63.14941406	-53.65722656	+2648
+1457971154.78819990	+14.55468750	-1.83691406	-0.47460938	-16.23779297	-67.10449219	-43.00048828	+3768	+14.66015625	+1.80175781	-0.79980469	+56.11816406	-70.99365234	-56.09619141	+3152	+13.76806641	-1.92919922	-3.41894531	-0.24169922	-63.14941406	-53.48144531	+2644
+1457971154.79239990	+14.55908203	-1.82373047	-0.47021484	-15.60058594	-67.52197266	-43.52783203	+3764	+14.66015625	+1.77978516	-0.79101563	+54.99755859	-71.67480469	-55.04150391	+3152	+13.76806641	-1.92041016	-3.41455078	-0.41748047	-63.17138672	-53.32763672	+2640
+1457971154.79660010	+14.55908203	-1.80615234	-0.47021484	-14.85351563	-67.89550781	-44.12109375	+3760	+14.66015625	+1.75781250	-0.78662109	+53.72314453	-72.35595703	-53.89892578	+3156	+13.76806641	-1.90722656	-3.41455078	-0.57128906	-63.14941406	-53.15185547	+2636
+1457971154.80069990	+14.55908203	-1.79736328	-0.47021484	-14.08447266	-68.22509766	-44.75830078	+3756	+14.66015625	+1.73583984	-0.78222656	+52.44873047	-73.03710938	-52.71240234	+3160	+13.77246094	-1.89404297	-3.41015625	-0.72509766	-63.12744141	-53.02001953	+2632
+1457971154.80489990	+14.56347656	-1.78857422	-0.46582031	-13.31542969	-68.59863281	-45.39550781	+3756	+14.66455078	+1.71826172	-0.76904297	+51.17431641	-73.71826172	-51.54785156	+3164	+13.77685547	-1.88525391	-3.40136719	-0.83496094	-63.12744141	-52.88818359	+2628
+1457971154.80909990	+14.56787109	-1.77978516	-0.47021484	-12.50244141	-68.81835938	-46.09863281	+3752	+14.66894531	+1.69628906	-0.76464844	+49.57031250	-74.31152344	-50.07568359	+3164	+13.78125000	-1.87207031	-3.40136719	-0.98876953	-63.06152344	-52.71240234	+2624
+1457971154.81740000	+14.57666016	-1.76220703	-0.47460938	-10.89843750	-69.32373047	-47.50488281	+3744	+14.67773438	+1.66552734	-0.75146484	+46.34033203	-75.52001953	-47.06542969	+3172	+13.78125000	-1.85009766	-3.40136719	-1.23046875	-62.88574219	-52.47070313	+2620
+1457971154.82160000	+14.58105469	-1.75341797	-0.47460938	-10.08544922	-69.56542969	-48.20800781	+3740	+14.68212891	+1.64355469	-0.74267578	+44.45068359	-76.06933594	-45.35156250	+3176	+13.78125000	-1.84570313	-3.40136719	-1.31835938	-62.77587891	-52.38281250	+2616
+1457971154.82570000	+14.58544922	-1.74023438	-0.47021484	-9.20654297	-69.78515625	-48.93310547	+3736	+14.68652344	+1.63037109	-0.73388672	+42.51708984	-76.57470703	-43.52783203	+3180	+13.78564453	-1.83691406	-3.40136719	-1.42822266	-62.66601563	-52.29492188	+2612
+1457971154.82990000	+14.59423828	-1.72705078	-0.46142578	-8.34960938	-70.09277344	-49.63623047	+3736	+14.69091797	+1.61718750	-0.71630859	+40.69335938	-77.12402344	-41.83593750	+3188	+13.79003906	-1.82812500	-3.39697266	-1.51611328	-62.57812500	-52.20703125	+2608
+1457971154.83410000	+14.60302734	-1.71386719	-0.45263672	-7.51464844	-70.29052734	-50.36132813	+3732	+14.69970703	+1.60400391	-0.70751953	+38.56201172	-77.58544922	-39.83642578	+3192	+13.79003906	-1.82373047	-3.39257813	-1.58203125	-62.51220703	-52.16308594	+2608
+1457971154.83820010	+14.61181641	-1.70507813	-0.44824219	-6.65771484	-70.48828125	-51.10839844	+3728	+14.70849609	+1.59960938	-0.69433594	+36.47460938	-78.02490234	-37.81494141	+3192	+13.79882813	-1.81494141	-3.38818359	-1.64794922	-62.40234375	-52.09716797	+2604
+1457971154.84240010	+14.62060547	-1.69628906	-0.43505859	-5.77880859	-70.72998047	-51.89941406	+3728	+14.71289063	+1.59521484	-0.67675781	+34.51904297	-78.48632813	-35.94726563	+3196	+13.80322266	-1.81054688	-3.38378906	-1.69189453	-62.29248047	-52.07519531	+2604
+1457971154.84660010	+14.62500000	-1.68750000	-0.42626953	-4.94384766	-70.94970703	-52.62451172	+3724	+14.72167969	+1.59521484	-0.65917969	+32.34375000	-78.88183594	-33.77197266	+3200	+13.80761719	-1.80175781	-3.38378906	-1.71386719	-62.18261719	-52.05322266	+2600
+1457971154.85069990	+14.63378906	-1.67431641	-0.41308594	-4.02099609	-71.14746094	-53.41552734	+3724	+14.73046875	+1.59521484	-0.64160156	+30.05859375	-79.23339844	-31.50878906	+3200	+13.81201172	-1.79736328	-3.37939453	-1.75781250	-62.05078125	-52.03125000	+2596
+1457971154.85489990	+14.64257813	-1.66113281	-0.40429688	-3.09814453	-71.36718750	-54.20654297	+3724	+14.73486328	+1.59521484	-0.62841797	+27.79541016	-79.58496094	-29.26757813	+3204	+13.81640625	-1.78857422	-3.37939453	-1.77978516	-61.91894531	-52.00927734	+2596
+1457971154.85900000	+14.64697266	-1.64794922	-0.38671875	-2.24121094	-71.63085938	-54.99755859	+3724	+14.73925781	+1.59960938	-0.60644531	+25.48828125	-79.91455078	-26.91650391	+3208	+13.82080078	-1.78417969	-3.37500000	-1.80175781	-61.83105469	-52.00927734	+2592
+1457971154.86319990	+14.65136719	-1.63916016	-0.36914063	-1.29638672	-71.89453125	-55.85449219	+3724	+14.74365234	+1.59521484	-0.58886719	+23.20312500	-80.24414063	-24.60937500	+3212	+13.82519531	-1.77978516	-3.37060547	-1.80175781	-61.76513672	-52.03125000	+2592
+1457971154.86739990	+14.65576172	-1.62597656	-0.36035156	-0.32958984	-72.11425781	-56.75537109	+3724	+14.74804688	+1.59521484	-0.57128906	+20.83007813	-80.52978516	-22.21435547	+3216	+13.82958984	-1.77099609	-3.36621094	-1.82373047	-61.69921875	-52.03125000	+2588
+1457971154.87150000	+14.66455078	-1.61718750	-0.34277344	+0.65917969	-72.37792969	-57.70019531	+3724	+14.75244141	+1.60400391	-0.55371094	+18.41308594	-80.81542969	-19.66552734	+3220	+13.83398438	-1.76660156	-3.36181641	-1.82373047	-61.65527344	-52.03125000	+2584
+1457971154.87570000	+14.66455078	-1.61279297	-0.32958984	+1.69189453	-72.66357422	-58.71093750	+3724	+14.75683594	+1.60400391	-0.53613281	+15.95214844	-81.07910156	-17.09472656	+3220	+13.83837891	-1.76220703	-3.35302734	-1.84570313	-61.63330078	-52.03125000	+2584
+1457971154.87990000	+14.66455078	-1.60400391	-0.32519531	+2.72460938	-72.86132813	-59.72167969	+3724	+14.75683594	+1.60400391	-0.52734375	+13.44726563	-81.25488281	-14.50195313	+3220	+13.84277344	-1.75781250	-3.35302734	-1.86767578	-61.56738281	-52.03125000	+2580
+1457971154.88820000	+14.66455078	-1.59082031	-0.29882813	+4.94384766	-73.41064453	-61.96289063	+3728	+14.75683594	+1.60400391	-0.50097656	+8.28369141	-81.69433594	-9.09667969	+3220	+13.84716797	-1.74462891	-3.34863281	-1.86767578	-61.54541016	-52.03125000	+2572
+1457971154.89240000	+14.66015625	-1.58642578	-0.29882813	+6.08642578	-73.58642578	-63.10546875	+3724	+14.75244141	+1.59960938	-0.50097656	+5.55908203	-81.80419922	-6.26220703	+3220	+13.84716797	-1.74023438	-3.34863281	-1.93359375	-61.54541016	-51.98730469	+2568
+1457971154.89650010	+14.65576172	-1.58203125	-0.29443359	+7.38281250	-73.85009766	-64.44580078	+3724	+14.74804688	+1.59960938	-0.49658203	+2.74658203	-81.95800781	-3.29589844	+3220	+13.84716797	-1.73583984	-3.34423828	-1.97753906	-61.56738281	-51.94335938	+2564
+1457971154.90070010	+14.65136719	-1.58642578	-0.29003906	+8.63525391	-74.09179688	-65.80810547	+3724	+14.74804688	+1.59082031	-0.48779297	-0.08789063	-82.11181641	-0.32958984	+3220	+13.84716797	-1.73583984	-3.33544922	-2.02148438	-61.61132813	-51.89941406	+2564
+1457971154.90490010	+14.64697266	-1.59082031	-0.29443359	+9.90966797	-74.24560547	-67.17041016	+3720	+14.74365234	+1.58642578	-0.49218750	-2.85644531	-82.17773438	+2.54882813	+3220	+13.84716797	-1.73144531	-3.33105469	-2.10937500	-61.67724609	-51.85546875	+2560
+1457971154.90899990	+14.64257813	-1.58642578	-0.29882813	+11.29394531	-74.42138672	-68.62060547	+3720	+14.73925781	+1.57763672	-0.49218750	-5.69091797	-82.24365234	+5.47119141	+3220	+13.84716797	-1.72705078	-3.33105469	-2.17529297	-61.69921875	-51.81152344	+2556
+1457971154.91319990	+14.63818359	-1.59082031	-0.29882813	+12.76611328	-74.59716797	-70.13671875	+3716	+14.73046875	+1.56884766	-0.49658203	-8.52539063	-82.28759766	+8.43750000	+3220	+13.84716797	-1.72265625	-3.33105469	-2.24121094	-61.74316406	-51.72363281	+2552
+1457971154.91739990	+14.63378906	-1.59082031	-0.30761719	+14.26025391	-74.70703125	-71.71875000	+3716	+14.72607422	+1.56445313	-0.50537109	-11.29394531	-82.28759766	+11.33789063	+3220	+13.84277344	-1.72265625	-3.32666016	-2.35107422	-61.78710938	-51.65771484	+2548
+1457971154.92150000	+14.62939453	-1.59082031	-0.31640625	+15.88623047	-74.83886719	-73.41064453	+3712	+14.71728516	+1.55566406	-0.50976563	-14.15039063	-82.28759766	+14.28222656	+3224	+13.84277344	-1.71826172	-3.32666016	-2.41699219	-61.80908203	-51.59179688	+2548
+1457971154.92569990	+14.62500000	-1.59082031	-0.31640625	+17.57812500	-74.99267578	-75.16845703	+3708	+14.71289063	+1.55126953	-0.51416016	-17.00683594	-82.26562500	+17.22656250	+3224	+13.83837891	-1.71386719	-3.32226563	-2.50488281	-61.85302734	-51.52587891	+2544
+1457971154.92980000	+14.62060547	-1.59521484	-0.32519531	+19.37988281	-75.08056641	-77.03613281	+3708	+14.70410156	+1.54248047	-0.51855469	-19.79736328	-82.24365234	+20.12695313	+3224	+13.83837891	-1.71386719	-3.31787109	-2.61474609	-61.91894531	-51.43798828	+2540
+1457971154.93400000	+14.61621094	-1.59082031	-0.32958984	+21.33544922	-75.19042969	-78.99169922	+3700	+14.69970703	+1.52929688	-0.52294922	-22.58789063	-82.19970703	+22.93945313	+3228	+13.83398438	-1.70947266	-3.31787109	-2.72460938	-61.96289063	-51.37207031	+2540
+1457971154.93820000	+14.61621094	-1.59082031	-0.33398438	+23.40087891	-75.27832031	-81.07910156	+3696	+14.69531250	+1.52929688	-0.52734375	-25.24658203	-82.13378906	+25.66406250	+3228	+13.83398438	-1.70507813	-3.31347656	-2.81250000	-62.00683594	-51.28417969	+2536
+1457971154.94650010	+14.60742188	-1.58203125	-0.33398438	+27.77343750	-75.41015625	-85.45166016	+3688	+14.69091797	+1.52050781	-0.52734375	-30.47607422	-82.02392578	+30.95947266	+3228	+13.82958984	-1.70068359	-3.30468750	-3.01025391	-62.07275391	-51.17431641	+2536
+1457971154.95070000	+14.60742188	-1.57324219	-0.33398438	+30.01464844	-75.45410156	-87.64892578	+3688	+14.68652344	+1.52490234	-0.53173828	-32.95898438	-81.95800781	+33.48632813	+3228	+13.82519531	-1.69628906	-3.30468750	-3.09814453	-62.11669922	-51.13037109	+2536
+1457971154.95900010	+14.60742188	-1.56005859	-0.32080078	+34.91455078	-75.52001953	-92.46093750	+3684	+14.68652344	+1.52050781	-0.51416016	-38.16650391	-81.84814453	+38.67187500	+3228	+13.82519531	-1.68750000	-3.29589844	-3.20800781	-62.18261719	-51.10839844	+2532
+1457971154.96320010	+14.60742188	-1.54687500	-0.31201172	+37.46337891	-75.52001953	-94.94384766	+3680	+14.68652344	+1.52490234	-0.50537109	-40.62744141	-81.80419922	+41.13281250	+3232	+13.82080078	-1.68750000	-3.28710938	-3.25195313	-62.22656250	-51.15234375	+2532
+1457971154.96729990	+14.61181641	-1.53808594	-0.29443359	+40.14404297	-75.54199219	-97.55859375	+3680	+14.69091797	+1.53369141	-0.49218750	-43.11035156	-81.76025391	+43.61572266	+3232	+13.82080078	-1.68310547	-3.28271484	-3.25195313	-62.27050781	-51.21826172	+2532
+1457971154.97149990	+14.61181641	-1.52490234	-0.27685547	+42.69287109	-75.49804688	-100.04150391	+3676	+14.69091797	+1.52929688	-0.48339844	-45.52734375	-81.71630859	+45.90087891	+3232	+13.82080078	-1.68310547	-3.27392578	-3.22998047	-62.33642578	-51.30615234	+2532
+1457971154.97569990	+14.61181641	-1.51171875	-0.26367188	+45.19775391	-75.45410156	-102.45849609	+3676	+14.69531250	+1.53808594	-0.47021484	-47.74658203	-81.65039063	+48.07617188	+3232	+13.82519531	-1.67871094	-3.26953125	-3.18603516	-62.38037109	-51.43798828	+2536
+1457971154.97980000	+14.61621094	-1.49853516	-0.24609375	+47.72460938	-75.38818359	-104.91943359	+3672	+14.69970703	+1.54687500	-0.45703125	-49.96582031	-81.62841797	+50.25146484	+3232	+13.82519531	-1.67871094	-3.26074219	-3.12011719	-62.42431641	-51.59179688	+2536
+1457971154.98400000	+14.62060547	-1.48974609	-0.23291016	+50.00976563	-75.27832031	-107.13867188	+3672	+14.70410156	+1.55126953	-0.44384766	-51.81152344	-81.58447266	+51.98730469	+3232	+13.82958984	-1.67431641	-3.25195313	-3.03222656	-62.49023438	-51.76757813	+2536
+1457971154.98819990	+14.62060547	-1.47656250	-0.21972656	+52.20703125	-75.16845703	-109.27001953	+3668	+14.70849609	+1.55126953	-0.43066406	-53.72314453	-81.54052734	+53.78906250	+3232	+13.82958984	-1.67431641	-3.24755859	-2.92236328	-62.53417969	-51.96533203	+2536
+1457971154.99650000	+14.62500000	-1.45898438	-0.18896484	+56.40380859	-74.94873047	-113.35693359	+3660	+14.71728516	+1.56005859	-0.40869141	-56.99707031	-81.49658203	+56.84326172	+3228	+13.83398438	-1.66992188	-3.22998047	-2.70263672	-62.64404297	-52.36083984	+2536
+1457971155.00070000	+14.62500000	-1.45019531	-0.17578125	+58.24951172	-74.79492188	-115.20263672	+3656	+14.72167969	+1.56005859	-0.39990234	-58.51318359	-81.45263672	+58.20556641	+3228	+13.83398438	-1.66552734	-3.22119141	-2.59277344	-62.70996094	-52.58056641	+2536
+1457971155.00480010	+14.62939453	-1.44580078	-0.15820313	+60.02929688	-74.68505859	-116.96044922	+3652	+14.72167969	+1.56445313	-0.39111328	-59.89746094	-81.43066406	+59.45800781	+3224	+13.83398438	-1.66552734	-3.21240234	-2.48291016	-62.77587891	-52.75634766	+2536
+1457971155.00900010	+14.62939453	-1.44140625	-0.15820313	+61.30371094	-74.53125000	-118.23486328	+3648	+14.72607422	+1.56884766	-0.39111328	-60.82031250	-81.38671875	+60.29296875	+3220	+13.83837891	-1.66552734	-3.20361328	-2.39501953	-62.84179688	-52.91015625	+2536
+1457971155.01309990	+14.62939453	-1.43701172	-0.15380859	+62.51220703	-74.37744141	-119.42138672	+3644	+14.72607422	+1.56884766	-0.39111328	-61.72119141	-81.36474609	+61.06201172	+3220	+13.83837891	-1.66113281	-3.19921875	-2.32910156	-62.88574219	-53.04199219	+2532
+1457971155.01729990	+14.62939453	-1.43701172	-0.15380859	+63.56689453	-74.26757813	-120.47607422	+3636	+14.72607422	+1.56445313	-0.39111328	-62.53417969	-81.34277344	+61.72119141	+3216	+13.83837891	-1.66113281	-3.19482422	-2.30712891	-62.90771484	-53.15185547	+2532
+1457971155.02150010	+14.62500000	-1.43701172	-0.16259766	+64.35791016	-74.11376953	-121.28906250	+3636	+14.72607422	+1.56445313	-0.39111328	-63.01757813	-81.32080078	+62.13867188	+3212	+13.83398438	-1.65673828	-3.19042969	-2.28515625	-62.92968750	-53.21777344	+2532
+1457971155.02560000	+14.62060547	-1.43701172	-0.17138672	+65.08300781	-74.00390625	-122.03613281	+3632	+14.72607422	+1.55566406	-0.39550781	-63.52294922	-81.29882813	+62.53417969	+3212	+13.83398438	-1.65673828	-3.18603516	-2.26318359	-62.92968750	-53.26171875	+2532
+1457971155.03399990	+14.61621094	-1.45019531	-0.18457031	+66.22558594	-73.82812500	-123.31054688	+3628	+14.72167969	+1.54248047	-0.41308594	-64.07226563	-81.25488281	+62.88574219	+3212	+13.82519531	-1.64794922	-3.18603516	-2.37304688	-62.95166016	-53.26171875	+2528
+1457971155.03810000	+14.61181641	-1.45458984	-0.19775391	+66.64306641	-73.74023438	-123.79394531	+3624	+14.72167969	+1.53808594	-0.42187500	-64.22607422	-81.21093750	+62.99560547	+3216	+13.82519531	-1.64794922	-3.18603516	-2.43896484	-62.97363281	-53.23974609	+2528
+1457971155.04230000	+14.60742188	-1.45898438	-0.21093750	+67.01660156	-73.67431641	-124.23339844	+3624	+14.71728516	+1.52929688	-0.43505859	-64.33593750	-81.18896484	+63.03955078	+3216	+13.82080078	-1.64794922	-3.18603516	-2.50488281	-62.97363281	-53.19580078	+2528
+1457971155.04650000	+14.60302734	-1.46777344	-0.22851563	+67.21435547	-73.60839844	-124.51904297	+3624	+14.71289063	+1.52490234	-0.44824219	-64.37988281	-81.14501953	+63.06152344	+3220	+13.81640625	-1.64355469	-3.19042969	-2.59277344	-62.97363281	-53.15185547	+2528
+1457971155.05060010	+14.59863281	-1.47216797	-0.24609375	+67.43408203	-73.54248047	-124.80468750	+3624	+14.71289063	+1.52050781	-0.45703125	-64.42382813	-81.12304688	+63.08349609	+3220	+13.81640625	-1.64355469	-3.19042969	-2.65869141	-62.97363281	-53.10791016	+2528
+1457971155.05480000	+14.58984375	-1.47216797	-0.25927734	+67.71972656	-73.49853516	-125.13427734	+3624	+14.70849609	+1.51171875	-0.47021484	-64.40185547	-81.07910156	+63.03955078	+3224	+13.81201172	-1.63916016	-3.19921875	-2.76855469	-62.95166016	-53.04199219	+2532
+1457971155.05900000	+14.58544922	-1.48095703	-0.26806641	+68.04931641	-73.45458984	-125.59570313	+3624	+14.70410156	+1.50292969	-0.48339844	-64.51171875	-81.05712891	+63.14941406	+3228	+13.80761719	-1.63916016	-3.20361328	-2.85644531	-62.95166016	-52.97607422	+2532
+1457971155.06730010	+14.58105469	-1.48535156	-0.28564453	+68.84033203	-73.38867188	-126.54052734	+3620	+14.69970703	+1.49414063	-0.50537109	-64.88525391	-81.01318359	+63.54492188	+3232	+13.79882813	-1.63476563	-3.21240234	-3.01025391	-62.97363281	-52.88818359	+2536
+1457971155.07150010	+14.58544922	-1.48974609	-0.29443359	+69.21386719	-73.36669922	-127.00195313	+3620	+14.69531250	+1.48974609	-0.51416016	-65.19287109	-80.99121094	+63.87451172	+3232	+13.79882813	-1.63037109	-3.21679688	-3.09814453	-62.99560547	-52.86621094	+2536
+1457971155.07559990	+14.58544922	-1.48095703	-0.30322266	+69.63134766	-73.32275391	-127.46337891	+3620	+14.69531250	+1.48974609	-0.52294922	-65.56640625	-80.96923828	+64.29199219	+3232	+13.79443359	-1.63037109	-3.22119141	-3.16406250	-63.03955078	-52.84423828	+2536
+1457971155.07979990	+14.58544922	-1.47216797	-0.30761719	+70.18066406	-73.27880859	-128.03466797	+3616	+14.69091797	+1.49414063	-0.53173828	-65.98388672	-80.94726563	+64.77539063	+3236	+13.79443359	-1.62597656	-3.22998047	-3.18603516	-63.06152344	-52.84423828	+2540
+1457971155.08390000	+14.58544922	-1.46777344	-0.31201172	+70.70800781	-73.23486328	-128.62792969	+3612	+14.69091797	+1.49853516	-0.54052734	-66.66503906	-80.94726563	+65.52246094	+3236	+13.79443359	-1.62158203	-3.23876953	-3.20800781	-63.08349609	-52.88818359	+2544
+1457971155.08810000	+14.58544922	-1.45458984	-0.31201172	+71.32324219	-73.16894531	-129.24316406	+3612	+14.69091797	+1.50292969	-0.54492188	-67.43408203	-80.94726563	+66.35742188	+3236	+13.79443359	-1.61279297	-3.24755859	-3.20800781	-63.12744141	-52.93212891	+2544
+1457971155.09640000	+14.59863281	-1.43261719	-0.31640625	+72.53173828	-73.05908203	-130.49560547	+3604	+14.69091797	+1.52490234	-0.55371094	-69.21386719	-80.96923828	+68.24707031	+3232	+13.79882813	-1.59960938	-3.26513672	-3.09814453	-63.21533203	-53.12988281	+2548
+1457971155.10480000	+14.61181641	-1.39746094	-0.32080078	+73.80615234	-72.86132813	-131.74804688	+3596	+14.69531250	+1.55566406	-0.56250000	-71.19140625	-81.03515625	+70.33447266	+3232	+13.80761719	-1.58642578	-3.28271484	-2.90039063	-63.30322266	-53.43750000	+2552
+1457971155.11310010	+14.62500000	-1.36230469	-0.33837891	+74.88281250	-72.64160156	-132.75878906	+3592	+14.69970703	+1.59960938	-0.57128906	-73.16894531	-81.14501953	+72.39990234	+3232	+13.81640625	-1.56005859	-3.31347656	-2.59277344	-63.34716797	-53.81103516	+2556
+1457971155.11730000	+14.63378906	-1.34033203	-0.35156250	+75.30029297	-72.48779297	-133.11035156	+3592	+14.70410156	+1.62158203	-0.58007813	-73.89404297	-81.21093750	+73.14697266	+3232	+13.82080078	-1.54687500	-3.33105469	-2.41699219	-63.32519531	-53.98681641	+2556
+1457971155.12140010	+14.63818359	-1.31835938	-0.36474609	+75.73974609	-72.35595703	-133.50585938	+3592	+14.70410156	+1.64355469	-0.59765625	-74.53125000	-81.27685547	+73.78417969	+3232	+13.82519531	-1.53369141	-3.35302734	-2.21923828	-63.30322266	-54.20654297	+2560
+1457971155.12560010	+14.64257813	-1.30078125	-0.37792969	+76.15722656	-72.20214844	-133.90136719	+3588	+14.70410156	+1.66552734	-0.61083984	-75.05859375	-81.36474609	+74.31152344	+3232	+13.82958984	-1.52050781	-3.37060547	-2.02148438	-63.25927734	-54.40429688	+2560
+1457971155.12980010	+14.65136719	-1.27880859	-0.40429688	+76.35498047	-72.04833984	-134.07714844	+3588	+14.70849609	+1.68750000	-0.63281250	-75.25634766	-81.45263672	+74.50927734	+3232	+13.83398438	-1.50732422	-3.39697266	-1.84570313	-63.21533203	-54.58007813	+2564
+1457971155.13389990	+14.66015625	-1.26123047	-0.43066406	+76.48681641	-71.89453125	-134.16503906	+3588	+14.71289063	+1.70947266	-0.66357422	-75.08056641	-81.54052734	+74.26757813	+3236	+13.83398438	-1.48974609	-3.42333984	-1.69189453	-63.14941406	-54.75585938	+2564
+1457971155.13809990	+14.66894531	-1.24365234	-0.46142578	+76.57470703	-71.71875000	-134.20898438	+3588	+14.71289063	+1.72705078	-0.69433594	-74.77294922	-81.65039063	+73.91601563	+3240	+13.83398438	-1.47216797	-3.44970703	-1.49414063	-63.10546875	-54.95361328	+2568
+1457971155.14229990	+14.67333984	-1.22167969	-0.49658203	+76.57470703	-71.54296875	-134.14306641	+3588	+14.71728516	+1.74462891	-0.72949219	-74.15771484	-81.76025391	+73.23486328	+3240	+13.83837891	-1.45458984	-3.48046875	-1.31835938	-62.99560547	-55.10742188	+2568
+1457971155.15060000	+14.68212891	-1.18652344	-0.57568359	+76.39892578	-71.19140625	-133.92333984	+3588	+14.71728516	+1.78857422	-0.82177734	-72.02636719	-82.02392578	+71.01562500	+3252	+13.83398438	-1.41943359	-3.55517578	-0.94482422	-62.77587891	-55.43701172	+2580
+1457971155.15479990	+14.68652344	-1.16894531	-0.62402344	+76.13525391	-71.01562500	-133.63769531	+3588	+14.71728516	+1.80175781	-0.87451172	-70.62011719	-82.13378906	+69.56542969	+3256	+13.83398438	-1.39746094	-3.59472656	-0.79101563	-62.64404297	-55.56884766	+2584
+1457971155.15890000	+14.68652344	-1.15576172	-0.67236328	+75.87158203	-70.83984375	-133.37402344	+3588	+14.71728516	+1.81933594	-0.93164063	-68.81835938	-82.24365234	+67.69775391	+3264	+13.82958984	-1.37988281	-3.63427734	-0.61523438	-62.55615234	-55.74462891	+2584
+1457971155.16310000	+14.69091797	-1.13818359	-0.72070313	+75.65185547	-70.66406250	-133.13232422	+3592	+14.71728516	+1.83691406	-0.98876953	-67.08251953	-82.35351563	+65.87402344	+3272	+13.82958984	-1.36230469	-3.67382813	-0.41748047	-62.46826172	-55.92041016	+2588
+1457971155.17140010	+14.70410156	-1.10302734	-0.82177734	+75.01464844	-70.33447266	-132.49511719	+3592	+14.72167969	+1.87207031	-1.11181641	-62.92968750	-82.50732422	+61.58935547	+3288	+13.82519531	-1.31835938	-3.76611328	-0.02197266	-62.24853516	-56.27197266	+2596
+1457971155.17560010	+14.70849609	-1.07666016	-0.87451172	+74.70703125	-70.15869141	-132.14355469	+3592	+14.72167969	+1.89404297	-1.17773438	-60.86425781	-82.55126953	+59.50195313	+3296	+13.82519531	-1.29638672	-3.81005859	+0.17578125	-62.16064453	-56.44775391	+2600
+1457971155.17969990	+14.70849609	-1.05029297	-0.92724609	+74.44335938	-69.98291016	-131.81396484	+3596	+14.72167969	+1.91162109	-1.23486328	-58.90869141	-82.61718750	+57.50244141	+3300	+13.82080078	-1.27001953	-3.85400391	+0.43945313	-62.05078125	-56.66748047	+2604
+1457971155.18390010	+14.71289063	-1.03271484	-0.97558594	+74.13574219	-69.82910156	-131.52832031	+3596	+14.71728516	+1.93359375	-1.29199219	-57.15087891	-82.68310547	+55.70068359	+3308	+13.82080078	-1.24804688	-3.89794922	+0.68115234	-61.98486328	-56.90917969	+2604
+1457971155.18810010	+14.71728516	-1.00195313	-1.02392578	+73.89404297	-69.65332031	-131.26464844	+3596	+14.71728516	+1.95996094	-1.34912109	-55.39306641	-82.72705078	+53.94287109	+3312	+13.82080078	-1.22167969	-3.94189453	+0.94482422	-61.89697266	-57.12890625	+2608
+1457971155.19219990	+14.72167969	-0.97119141	-1.07666016	+73.67431641	-69.52148438	-131.00097656	+3596	+14.72167969	+1.98632813	-1.40625000	-53.67919922	-82.72705078	+52.20703125	+3320	+13.82080078	-1.19531250	-3.99023438	+1.23046875	-61.83105469	-57.34863281	+2608
+1457971155.19639990	+14.73046875	-0.94921875	-1.12500000	+73.43261719	-69.36767578	-130.75927734	+3596	+14.72167969	+2.01269531	-1.45898438	-52.40478516	-82.77099609	+50.91064453	+3324	+13.82080078	-1.17333984	-4.03417969	+1.49414063	-61.76513672	-57.63427734	+2608
+1457971155.20470000	+14.74804688	-0.87011719	-1.21728516	+73.19091797	-69.08203125	-130.40771484	+3596	+14.73046875	+2.08740234	-1.56005859	-50.07568359	-82.83691406	+48.66943359	+3336	+13.82958984	-1.11621094	-4.12207031	+2.17529297	-61.65527344	-58.22753906	+2612
+1457971155.20890000	+14.75683594	-0.83496094	-1.26123047	+73.05908203	-68.92822266	-130.25390625	+3596	+14.73486328	+2.12255859	-1.60839844	-49.21875000	-82.88085938	+47.87841797	+3336	+13.83398438	-1.08984375	-4.16601563	+2.50488281	-61.58935547	-58.55712891	+2612
+1457971155.21310000	+14.76123047	-0.79101563	-1.30517578	+72.99316406	-68.79638672	-130.12207031	+3596	+14.73486328	+2.17089844	-1.65234375	-48.38378906	-82.92480469	+47.13134766	+3344	+13.83837891	-1.05908203	-4.21435547	+2.85644531	-61.52343750	-58.86474609	+2612
+1457971155.21720000	+14.77441406	-0.74707031	-1.34912109	+72.97119141	-68.66455078	-130.01220703	+3592	+14.73925781	+2.21484375	-1.69189453	-47.83447266	-82.99072266	+46.66992188	+3344	+13.84277344	-1.02392578	-4.25830078	+3.25195313	-61.45751953	-59.19433594	+2612
+1457971155.22560000	+14.79199219	-0.65917969	-1.42822266	+73.01513672	-68.42285156	-129.96826172	+3588	+14.75244141	+2.31152344	-1.76220703	-46.95556641	-83.14453125	+45.98876953	+3348	+13.85156250	-0.96240234	-4.34619141	+4.02099609	-61.32568359	-59.87548828	+2608
+1457971155.22970010	+14.80517578	-0.61523438	-1.46777344	+73.03710938	-68.29101563	-129.94628906	+3584	+14.75683594	+2.35986328	-1.80615234	-46.31835938	-83.21044922	+45.46142578	+3352	+13.86035156	-0.92724609	-4.39013672	+4.41650391	-61.30371094	-60.22705078	+2608
+1457971155.23390010	+14.81396484	-0.56689453	-1.50732422	+73.08105469	-68.18115234	-129.92431641	+3580	+14.76562500	+2.41259766	-1.84570313	-45.65917969	-83.27636719	+44.89013672	+3356	+13.86474609	-0.89648438	-4.43408203	+4.79003906	-61.25976563	-60.55664063	+2604
+1457971155.23799990	+14.82275391	-0.51855469	-1.54248047	+73.14697266	-68.04931641	-129.90234375	+3576	+14.77001953	+2.46093750	-1.88525391	-44.93408203	-83.36425781	+44.27490234	+3356	+13.87353516	-0.86132813	-4.47802734	+5.18554688	-61.21582031	-60.93017578	+2600
+1457971155.24219990	+14.83593750	-0.46582031	-1.58642578	+73.21289063	-67.91748047	-129.90234375	+3568	+14.77441406	+2.51367188	-1.92480469	-44.29687500	-83.47412109	+43.76953125	+3360	+13.87792969	-0.82617188	-4.52197266	+5.60302734	-61.17187500	-61.28173828	+2600
+1457971155.24640010	+14.84472656	-0.41308594	-1.62597656	+73.27880859	-67.78564453	-129.85839844	+3564	+14.77880859	+2.56640625	-1.96875000	-43.06640625	-83.56201172	+42.62695313	+3364	+13.88232422	-0.78662109	-4.56591797	+6.02050781	-61.10595703	-61.61132813	+2596
+1457971155.25050000	+14.85351563	-0.36914063	-1.66552734	+73.30078125	-67.65380859	-129.81445313	+3560	+14.77880859	+2.61474609	-2.01269531	-41.72607422	-83.64990234	+41.37451172	+3364	+13.88671875	-0.75146484	-4.61425781	+6.41601563	-61.04003906	-61.94091797	+2592
+1457971155.25889990	+14.86669922	-0.27685547	-1.74902344	+73.36669922	-67.36816406	-129.74853516	+3544	+14.78320313	+2.71142578	-2.10937500	-38.43017578	-83.80371094	+38.23242188	+3372	+13.89111328	-0.67675781	-4.70214844	+7.18505859	-60.93017578	-62.57812500	+2584
+1457971155.26300000	+14.87109375	-0.23291016	-1.79296875	+73.41064453	-67.21435547	-129.72656250	+3536	+14.78759766	+2.75537109	-2.16210938	-36.56250000	-83.89160156	+36.38671875	+3376	+13.89111328	-0.64160156	-4.74609375	+7.58056641	-60.86425781	-62.90771484	+2576
+1457971155.26720000	+14.87988281	-0.18896484	-1.83691406	+73.41064453	-67.03857422	-129.63867188	+3528	+14.78759766	+2.79492188	-2.21484375	-34.40917969	-83.97949219	+34.27734375	+3380	+13.89550781	-0.60205078	-4.79003906	+7.95410156	-60.84228516	-63.21533203	+2572
+1457971155.27140000	+14.88427734	-0.14062500	-1.88964844	+73.34472656	-66.86279297	-129.50683594	+3524	+14.78759766	+2.83886719	-2.27636719	-31.64062500	-83.97949219	+31.55273438	+3384	+13.89990234	-0.56689453	-4.83837891	+8.30566406	-60.77636719	-63.50097656	+2564
+1457971155.27970000	+14.88867188	-0.05712891	-1.98632813	+73.27880859	-66.48925781	-129.28710938	+3508	+14.78759766	+2.91796875	-2.39941406	-26.03759766	-84.04541016	+25.99365234	+3396	+13.89990234	-0.49658203	-4.93066406	+9.03076172	-60.66650391	-64.11621094	+2552
+1457971155.28390000	+14.89306641	-0.00878906	-2.03906250	+73.21289063	-66.26953125	-129.13330078	+3500	+14.78320313	+2.95751953	-2.46093750	-23.02734375	-84.02343750	+23.00537109	+3404	+13.89990234	-0.45703125	-4.97460938	+9.38232422	-60.57861328	-64.37988281	+2548
+1457971155.29220010	+14.89746094	+0.07031250	-2.14013672	+73.12500000	-65.85205078	-128.86962891	+3484	+14.77441406	+3.03222656	-2.58398438	-17.20458984	-83.93554688	+17.20458984	+3416	+13.89550781	-0.37792969	-5.06250000	+10.06347656	-60.44677734	-64.90722656	+2536
+1457971155.29640010	+14.89746094	+0.10986328	-2.18847656	+73.08105469	-65.63232422	-128.73779297	+3476	+14.77001953	+3.07177734	-2.64550781	-14.37011719	-83.86962891	+14.39208984	+3424	+13.89550781	-0.34277344	-5.10644531	+10.39306641	-60.38085938	-65.17089844	+2528
+1457971155.30469990	+14.90185547	+0.20214844	-2.28076172	+73.19091797	-65.19287109	-128.64990234	+3456	+14.76562500	+3.15087891	-2.76416016	-9.07470703	-83.75976563	+9.16259766	+3440	+13.89990234	-0.26806641	-5.18554688	+11.14013672	-60.27099609	-65.80810547	+2512
+1457971155.30890010	+14.90185547	+0.25048828	-2.32910156	+73.16894531	-64.97314453	-128.51806641	+3448	+14.76562500	+3.19482422	-2.82568359	-6.39404297	-83.64990234	+6.54785156	+3448	+13.89990234	-0.22851563	-5.22949219	+11.49169922	-60.18310547	-66.07177734	+2508
+1457971155.31719990	+14.91064453	+0.34716797	-2.41259766	+73.34472656	-64.55566406	-128.40820313	+3432	+14.75683594	+3.29150391	-2.93115234	-1.86767578	-83.47412109	+2.17529297	+3468	+13.90429688	-0.14501953	-5.30419922	+12.26074219	-60.02929688	-66.64306641	+2496
+1457971155.32550000	+14.91943359	+0.45263672	-2.48730469	+73.58642578	-64.11621094	-128.36425781	+3416	+14.75244141	+3.38818359	-3.01904297	+2.06542969	-83.36425781	-1.58203125	+3480	+13.91308594	-0.06152344	-5.37011719	+13.09570313	-59.87548828	-67.30224609	+2484
+1457971155.32970000	+14.92822266	+0.50537109	-2.50927734	+73.91601563	-63.96240234	-128.58398438	+3404	+14.75683594	+3.44091797	-3.04980469	+3.80126953	-83.36425781	-3.18603516	+3488	+13.91748047	-0.01757813	-5.39648438	+13.53515625	-59.85351563	-67.65380859	+2476
+1457971155.33800010	+14.94580078	+0.61962891	-2.55761719	+74.31152344	-63.61083984	-128.67187500	+3392	+14.76562500	+3.55517578	-3.12011719	+7.31689453	-83.23242188	-6.43798828	+3504	+13.93505859	+0.06591797	-5.45361328	+14.39208984	-59.72167969	-68.37890625	+2456
+1457971155.34220000	+14.95898438	+0.67675781	-2.57080078	+74.68505859	-63.45703125	-128.93554688	+3384	+14.77001953	+3.61669922	-3.13769531	+8.87695313	-83.27636719	-7.84423828	+3508	+13.94384766	+0.10546875	-5.47119141	+14.89746094	-59.69970703	-68.79638672	+2448
+1457971155.35050010	+14.97656250	+0.79541016	-2.61035156	+75.10253906	-63.12744141	-129.00146484	+3372	+14.78320313	+3.73535156	-3.18603516	+12.12890625	-83.18847656	-10.81054688	+3520	+13.96142578	+0.19775391	-5.51513672	+15.84228516	-59.56787109	-69.52148438	+2428
+1457971155.35470010	+14.98974609	+0.85253906	-2.61474609	+75.41015625	-62.99560547	-129.19921875	+3364	+14.78759766	+3.79687500	-3.19921875	+13.57910156	-83.21044922	-12.10693359	+3524	+13.96582031	+0.24169922	-5.53271484	+16.30371094	-59.50195313	-69.87304688	+2420
+1457971155.35879990	+15.00292969	+0.90966797	-2.62353516	+75.65185547	-62.86376953	-129.28710938	+3360	+14.79638672	+3.85400391	-3.21679688	+15.07324219	-83.18847656	-13.46923828	+3532	+13.97460938	+0.29003906	-5.55468750	+16.74316406	-59.45800781	-70.22460938	+2408
+1457971155.36299990	+15.01171875	+0.96679688	-2.63671875	+75.87158203	-62.70996094	-129.37500000	+3352	+14.80517578	+3.90673828	-3.22998047	+16.52343750	-83.12255859	-14.80957031	+3536	+13.98339844	+0.32958984	-5.57226563	+17.20458984	-59.39208984	-70.59814453	+2400
+1457971155.36719990	+15.02490234	+1.01953125	-2.64111328	+76.13525391	-62.60009766	-129.52880859	+3348	+14.81396484	+3.96386719	-3.24316406	+17.95166016	-83.10058594	-16.14990234	+3540	+13.99218750	+0.36914063	-5.58105469	+17.64404297	-59.37011719	-70.97167969	+2392
+1457971155.37130000	+15.03808594	+1.07666016	-2.65429688	+76.26708984	-62.44628906	-129.50683594	+3344	+14.82275391	+4.01660156	-3.26513672	+19.37988281	-82.99072266	-17.46826172	+3544	+14.00097656	+0.41748047	-5.59863281	+18.06152344	-59.30419922	-71.27929688	+2388
+1457971155.37550000	+15.04687500	+1.12500000	-2.66748047	+76.33300781	-62.29248047	-129.46289063	+3340	+14.82714844	+4.06933594	-3.28710938	+20.76416016	-82.88085938	-18.76464844	+3548	+14.00976563	+0.45703125	-5.61621094	+18.45703125	-59.23828125	-71.56494141	+2384
+1457971155.37969990	+15.06005859	+1.17333984	-2.68066406	+76.39892578	-62.13867188	-129.41894531	+3336	+14.83593750	+4.11767578	-3.30468750	+22.12646484	-82.77099609	-20.03906250	+3552	+14.01416016	+0.49658203	-5.62939453	+18.80859375	-59.17236328	-71.85058594	+2380
+1457971155.38800000	+15.07324219	+1.26562500	-2.71582031	+76.37695313	-61.83105469	-129.15527344	+3328	+14.84033203	+4.20996094	-3.34863281	+24.63134766	-82.46337891	-22.41210938	+3564	+14.02294922	+0.58447266	-5.66455078	+19.46777344	-58.97460938	-72.24609375	+2380
+1457971155.39210010	+15.08203125	+1.30517578	-2.73779297	+76.28906250	-61.65527344	-128.97949219	+3324	+14.84472656	+4.24511719	-3.37500000	+25.66406250	-82.24365234	-23.44482422	+3568	+14.02734375	+0.62402344	-5.68212891	+19.68750000	-58.90869141	-72.39990234	+2380
+1457971155.39630010	+15.08642578	+1.34472656	-2.75976563	+76.20117188	-61.50146484	-128.78173828	+3324	+14.84472656	+4.28466797	-3.40576172	+26.60888672	-82.02392578	-24.32373047	+3576	+14.03173828	+0.66357422	-5.69531250	+19.92919922	-58.82080078	-72.53173828	+2376
+1457971155.40050010	+15.09082031	+1.38427734	-2.78173828	+76.06933594	-61.32568359	-128.58398438	+3320	+14.84912109	+4.31982422	-3.44091797	+27.48779297	-81.78222656	-25.20263672	+3584	+14.03173828	+0.69873047	-5.71289063	+20.14892578	-58.73291016	-72.66357422	+2376
+1457971155.40459990	+15.09960938	+1.41943359	-2.80810547	+75.93750000	-61.14990234	-128.36425781	+3320	+14.84472656	+4.35058594	-3.47167969	+28.34472656	-81.54052734	-26.03759766	+3596	+14.03613281	+0.73388672	-5.72607422	+20.34667969	-58.66699219	-72.79541016	+2372
+1457971155.40879990	+15.10400391	+1.45898438	-2.83886719	+75.73974609	-60.97412109	-128.07861328	+3320	+14.84472656	+4.38574219	-3.50244141	+29.11376953	-81.27685547	-26.74072266	+3604	+14.04052734	+0.77783203	-5.74365234	+20.52246094	-58.57910156	-72.86132813	+2364
+1457971155.41710000	+15.10839844	+1.52050781	-2.89160156	+75.32226563	-60.62255859	-127.46337891	+3320	+14.84033203	+4.44726563	-3.56835938	+30.32226563	-80.74951172	-27.88330078	+3628	+14.04052734	+0.84814453	-5.77880859	+20.78613281	-58.38134766	-72.90527344	+2352
+1457971155.42129990	+15.11279297	+1.55566406	-2.91796875	+75.16845703	-60.46875000	-127.24365234	+3316	+14.83593750	+4.48242188	-3.59912109	+30.84960938	-80.50781250	-28.36669922	+3640	+14.04052734	+0.88769531	-5.79199219	+20.91796875	-58.29345703	-72.94921875	+2344
+1457971155.42549990	+15.11279297	+1.58642578	-2.93994141	+75.01464844	-60.31494141	-127.00195313	+3316	+14.83593750	+4.50878906	-3.62548828	+31.22314453	-80.26611328	-28.69628906	+3652	+14.04052734	+0.91845703	-5.80517578	+21.02783203	-58.20556641	-72.99316406	+2332
+1457971155.42960000	+15.11279297	+1.61718750	-2.95751953	+74.90478516	-60.18310547	-126.84814453	+3316	+14.83154297	+4.53515625	-3.65185547	+31.57470703	-80.06835938	-29.02587891	+3664	+14.04052734	+0.94921875	-5.81396484	+21.13769531	-58.13964844	-73.01513672	+2320
+1457971155.43380000	+15.11718750	+1.64794922	-2.97070313	+74.83886719	-60.05126953	-126.69433594	+3316	+14.83154297	+4.56152344	-3.66943359	+31.94824219	-79.87060547	-29.37744141	+3676	+14.04492188	+0.98437500	-5.81835938	+21.24755859	-58.09570313	-73.05908203	+2308
+1457971155.43800000	+15.12158203	+1.68310547	-2.98828125	+74.77294922	-59.94140625	-126.56250000	+3320	+14.83154297	+4.60107422	-3.68701172	+32.27783203	-79.71679688	-29.64111328	+3688	+14.04931641	+1.01513672	-5.82714844	+21.37939453	-58.05175781	-73.12500000	+2296
+1457971155.44210000	+15.12597656	+1.72265625	-2.99267578	+74.77294922	-59.83154297	-126.47460938	+3320	+14.83154297	+4.63623047	-3.69580078	+32.67333984	-79.60693359	-29.94873047	+3700	+14.05371094	+1.04589844	-5.83154297	+21.55517578	-58.00781250	-73.23486328	+2284
+1457971155.44630000	+15.13037109	+1.75781250	-2.99707031	+74.79492188	-59.74365234	-126.40869141	+3320	+14.83154297	+4.67138672	-3.69580078	+33.11279297	-79.54101563	-30.30029297	+3712	+14.05810547	+1.07666016	-5.83593750	+21.73095703	-57.96386719	-73.32275391	+2272
+1457971155.45050000	+15.13037109	+1.79736328	-3.00146484	+74.81689453	-59.67773438	-126.29882813	+3320	+14.83593750	+4.71093750	-3.69580078	+33.37646484	-79.45312500	-30.49804688	+3724	+14.06250000	+1.10742188	-5.83593750	+21.86279297	-57.91992188	-73.38867188	+2256
+1457971155.45880010	+15.13916016	+1.86767578	-2.97949219	+75.14648438	-59.58984375	-126.49658203	+3328	+14.84472656	+4.78125000	-3.66943359	+34.05761719	-79.47509766	-31.04736328	+3752	+14.07568359	+1.16894531	-5.82275391	+22.23632813	-57.91992188	-73.63037109	+2244
+1457971155.46300010	+15.14794922	+1.90722656	-2.96630859	+75.38818359	-59.56787109	-126.65039063	+3336	+14.84912109	+4.82080078	-3.64746094	+34.43115234	-79.54101563	-31.33300781	+3764	+14.08447266	+1.19970703	-5.80957031	+22.45605469	-57.96386719	-73.80615234	+2240
+1457971155.46709990	+15.15234375	+1.94677734	-2.94433594	+75.67382813	-59.56787109	-126.84814453	+3344	+14.85351563	+4.86035156	-3.62548828	+34.87060547	-79.60693359	-31.68457031	+3780	+14.08886719	+1.22607422	-5.80078125	+22.67578125	-57.98583984	-73.98193359	+2240
+1457971155.47129990	+15.15673828	+1.98632813	-2.92236328	+75.93750000	-59.56787109	-127.02392578	+3348	+14.86230469	+4.89990234	-3.59912109	+35.33203125	-79.71679688	-32.05810547	+3792	+14.10205078	+1.26123047	-5.78759766	+22.89550781	-58.00781250	-74.11376953	+2240
+1457971155.47960000	+15.16992188	+2.06982422	-2.88281250	+76.48681641	-59.58984375	-127.35351563	+3364	+14.87109375	+4.98779297	-3.54199219	+36.18896484	-79.91455078	-32.69531250	+3820	+14.11962891	+1.31835938	-5.76123047	+23.35693359	-58.09570313	-74.44335938	+2244
+1457971155.48379990	+15.17431641	+2.10498047	-2.86083984	+76.79443359	-59.61181641	-127.55126953	+3368	+14.87988281	+5.02294922	-3.51123047	+36.62841797	-80.04638672	-33.04687500	+3832	+14.12402344	+1.34472656	-5.74365234	+23.57666016	-58.13964844	-74.57519531	+2248
+1457971155.48790000	+15.17871094	+2.14013672	-2.83447266	+77.10205078	-59.63378906	-127.77099609	+3372	+14.88427734	+5.05810547	-3.47607422	+37.02392578	-80.17822266	-33.37646484	+3844	+14.13281250	+1.37548828	-5.72607422	+23.77441406	-58.18359375	-74.70703125	+2256
+1457971155.49210000	+15.18310547	+2.17089844	-2.81250000	+77.38769531	-59.65576172	-127.99072266	+3380	+14.88867188	+5.09326172	-3.44970703	+37.39746094	-80.28808594	-33.68408203	+3856	+14.13720703	+1.40185547	-5.71289063	+23.92822266	-58.22753906	-74.79492188	+2264
+1457971155.50040010	+15.19189453	+2.23242188	-2.76416016	+77.95898438	-59.74365234	-128.40820313	+3392	+14.89746094	+5.15478516	-3.39697266	+38.10058594	-80.48583984	-34.23339844	+3876	+14.15039063	+1.45458984	-5.68212891	+24.19189453	-58.35937500	-74.92675781	+2284
+1457971155.50460000	+15.19189453	+2.25878906	-2.74658203	+78.17871094	-59.78759766	-128.54003906	+3396	+14.89746094	+5.18554688	-3.37500000	+38.36425781	-80.52978516	-34.43115234	+3884	+14.15478516	+1.47656250	-5.66455078	+24.30175781	-58.40332031	-74.97070313	+2296
+1457971155.50880000	+15.19628906	+2.28955078	-2.73339844	+78.35449219	-59.80957031	-128.60595703	+3400	+14.89306641	+5.21191406	-3.36181641	+38.54003906	-80.57373047	-34.54101563	+3888	+14.16357422	+1.50292969	-5.65576172	+24.38964844	-58.44726563	-74.94873047	+2304
+1457971155.51290010	+15.19628906	+2.31152344	-2.72460938	+78.48632813	-59.85351563	-128.62792969	+3400	+14.89306641	+5.23388672	-3.34423828	+38.64990234	-80.59570313	-34.60693359	+3896	+14.16357422	+1.52929688	-5.64257813	+24.43359375	-58.49121094	-74.90478516	+2316
+1457971155.51710010	+15.19628906	+2.33349609	-2.71142578	+78.57421875	-59.87548828	-128.62792969	+3404	+14.88867188	+5.25585938	-3.33105469	+38.71582031	-80.61767578	-34.60693359	+3900	+14.16357422	+1.55126953	-5.63378906	+24.41162109	-58.51318359	-74.79492188	+2324
+1457971155.52539990	+15.19189453	+2.36425781	-2.69824219	+78.68408203	-59.96337891	-128.62792969	+3408	+14.87548828	+5.29101563	-3.30908203	+38.75976563	-80.63964844	-34.58496094	+3916	+14.16357422	+1.59521484	-5.62060547	+24.34570313	-58.57910156	-74.53125000	+2336
+1457971155.53379990	+15.18750000	+2.39062500	-2.68945313	+78.68408203	-60.07324219	-128.47412109	+3412	+14.86230469	+5.30859375	-3.30029297	+38.40820313	-80.55175781	-34.25537109	+3928	+14.15917969	+1.63476563	-5.60742188	+24.12597656	-58.62304688	-74.17968750	+2344
+1457971155.53790000	+15.18310547	+2.40380859	-2.68945313	+78.64013672	-60.11718750	-128.38623047	+3412	+14.85351563	+5.31298828	-3.30029297	+38.16650391	-80.50781250	-33.99169922	+3932	+14.15917969	+1.65234375	-5.60302734	+23.99414063	-58.66699219	-73.98193359	+2348
+1457971155.54210000	+15.17871094	+2.41259766	-2.68505859	+78.59619141	-60.18310547	-128.27636719	+3412	+14.84472656	+5.32177734	-3.30029297	+37.90283203	-80.46386719	-33.70605469	+3940	+14.15917969	+1.66992188	-5.59423828	+23.86230469	-58.68896484	-73.76220703	+2348
+1457971155.54620000	+15.17871094	+2.42138672	-2.68505859	+78.55224609	-60.22705078	-128.21044922	+3416	+14.83593750	+5.32617188	-3.29589844	+37.66113281	-80.44189453	-33.48632813	+3948	+14.15917969	+1.68750000	-5.58984375	+23.73046875	-58.73291016	-73.56445313	+2348
+1457971155.55040000	+15.17431641	+2.43017578	-2.68066406	+78.48632813	-60.29296875	-128.10058594	+3416	+14.82714844	+5.33056641	-3.29150391	+37.37548828	-80.41992188	-33.20068359	+3956	+14.15478516	+1.70507813	-5.58105469	+23.57666016	-58.75488281	-73.34472656	+2344
+1457971155.55460000	+15.16992188	+2.43457031	-2.67626953	+78.42041016	-60.38085938	-127.99072266	+3420	+14.81835938	+5.33496094	-3.28271484	+37.04589844	-80.39794922	-32.87109375	+3968	+14.15478516	+1.72265625	-5.57666016	+23.40087891	-58.77685547	-73.08105469	+2344
+1457971155.55870010	+15.16552734	+2.44335938	-2.67187500	+78.37646484	-60.44677734	-127.90283203	+3424	+14.80957031	+5.33496094	-3.27832031	+36.76025391	-80.39794922	-32.60742188	+3976	+14.15039063	+1.73583984	-5.56787109	+23.24707031	-58.82080078	-72.86132813	+2340
+1457971155.56710000	+15.16113281	+2.45654297	-2.65869141	+78.33251953	-60.62255859	-127.81494141	+3428	+14.79638672	+5.33935547	-3.25195313	+36.14501953	-80.46386719	-31.99218750	+4000	+14.15039063	+1.76660156	-5.54589844	+22.93945313	-58.93066406	-72.44384766	+2336
+1457971155.57540010	+15.15673828	+2.46972656	-2.63232422	+78.37646484	-60.84228516	-127.77099609	+3436	+14.79199219	+5.34814453	-3.22119141	+35.59570313	-80.59570313	-31.44287109	+4020	+14.15478516	+1.79296875	-5.51953125	+22.65380859	-59.10644531	-72.04833984	+2332
+1457971155.58369990	+15.15673828	+2.48730469	-2.59716797	+78.53027344	-61.10595703	-127.88085938	+3448	+14.78759766	+5.36572266	-3.17285156	+35.11230469	-80.81542969	-30.91552734	+4044	+14.15917969	+1.82812500	-5.47998047	+22.43408203	-59.30419922	-71.71875000	+2332
+1457971155.59209990	+15.15234375	+2.50927734	-2.54882813	+78.83789063	-61.43554688	-128.10058594	+3460	+14.78320313	+5.38330078	-3.11132813	+34.69482422	-81.12304688	-30.43212891	+4068	+14.16357422	+1.85888672	-5.43603516	+22.28027344	-59.52392578	-71.43310547	+2336
+1457971155.59620000	+15.15234375	+2.52246094	-2.51367188	+79.07958984	-61.65527344	-128.32031250	+3468	+14.78320313	+5.39648438	-3.07177734	+34.47509766	-81.32080078	-30.16845703	+4080	+14.16796875	+1.87646484	-5.41406250	+22.19238281	-59.67773438	-71.32324219	+2340
+1457971155.60460000	+15.15673828	+2.55322266	-2.43896484	+79.65087891	-62.07275391	-128.80371094	+3484	+14.78759766	+5.42724609	-2.98828125	+34.07958984	-81.78222656	-29.66308594	+4104	+14.17675781	+1.91162109	-5.36132813	+22.12646484	-59.98535156	-71.16943359	+2356
+1457971155.60870000	+15.15673828	+2.57519531	-2.39501953	+80.04638672	-62.31445313	-129.15527344	+3492	+14.78759766	+5.44921875	-2.93554688	+33.83789063	-82.08984375	-29.33349609	+4120	+14.18554688	+1.92919922	-5.33056641	+22.10449219	-60.13916016	-71.10351563	+2368
+1457971155.61290000	+15.16113281	+2.59277344	-2.35546875	+80.41992188	-62.51220703	-129.46289063	+3500	+14.78759766	+5.46679688	-2.88281250	+33.61816406	-82.37548828	-29.04785156	+4132	+14.18994141	+1.94677734	-5.30419922	+22.08251953	-60.29296875	-71.01562500	+2380
+1457971155.61710000	+15.16113281	+2.61035156	-2.31591797	+80.74951172	-62.70996094	-129.72656250	+3508	+14.79199219	+5.48876953	-2.83007813	+33.42041016	-82.63916016	-28.76220703	+4140	+14.19433594	+1.96435547	-5.28222656	+22.06054688	-60.42480469	-70.94970703	+2392
+1457971155.62120010	+15.15673828	+2.62353516	-2.28076172	+81.07910156	-62.90771484	-129.99023438	+3512	+14.79199219	+5.50634766	-2.77294922	+33.20068359	-82.94677734	-28.45458984	+4152	+14.19433594	+1.98193359	-5.26025391	+22.01660156	-60.53466797	-70.83984375	+2404
+1457971155.62949990	+15.15673828	+2.64990234	-2.21923828	+81.60644531	-63.23730469	-130.42968750	+3520	+14.79199219	+5.53271484	-2.68066406	+32.73925781	-83.40820313	-27.90527344	+4164	+14.19873047	+2.00830078	-5.21630859	+21.86279297	-60.75439453	-70.62011719	+2428
+1457971155.63369990	+15.15673828	+2.65869141	-2.19726563	+81.76025391	-63.34716797	-130.53955078	+3524	+14.79199219	+5.54150391	-2.64550781	+32.38769531	-83.58398438	-27.53173828	+4164	+14.20312500	+2.02587891	-5.19873047	+21.77490234	-60.86425781	-70.46630859	+2440
+1457971155.63790010	+15.15234375	+2.66308594	-2.17968750	+81.87011719	-63.45703125	-130.60546875	+3524	+14.78759766	+5.55029297	-2.61914063	+32.05810547	-83.69384766	-27.18017578	+4168	+14.20312500	+2.03906250	-5.18115234	+21.64306641	-60.93017578	-70.31250000	+2452
+1457971155.64200000	+15.15234375	+2.66748047	-2.16650391	+81.93603516	-63.56689453	-130.62744141	+3524	+14.78759766	+5.55468750	-2.59277344	+31.70654297	-83.80371094	-26.82861328	+4168	+14.20312500	+2.04785156	-5.16796875	+21.51123047	-60.99609375	-70.13671875	+2464
+1457971155.64619990	+15.15234375	+2.67187500	-2.15771484	+81.93603516	-63.63281250	-130.60546875	+3524	+14.78320313	+5.55468750	-2.57958984	+31.39892578	-83.86962891	-26.52099609	+4168	+14.20312500	+2.06103516	-5.15478516	+21.35742188	-61.04003906	-69.91699219	+2472
+1457971155.65039990	+15.14794922	+2.67187500	-2.15332031	+81.89208984	-63.72070313	-130.53955078	+3524	+14.78320313	+5.55468750	-2.56201172	+31.02539063	-83.89160156	-26.16943359	+4164	+14.20312500	+2.06982422	-5.14599609	+21.15966797	-61.06201172	-69.67529297	+2476
+1457971155.65870000	+15.14355469	+2.66748047	-2.14453125	+81.71630859	-63.83056641	-130.34179688	+3520	+14.77441406	+5.54589844	-2.54443359	+30.23437500	-83.89160156	-25.44433594	+4164	+14.19873047	+2.08740234	-5.13281250	+20.72021484	-61.06201172	-69.14794922	+2484
+1457971155.66290000	+15.14355469	+2.66748047	-2.14453125	+81.60644531	-63.87451172	-130.20996094	+3520	+14.77441406	+5.54150391	-2.54003906	+29.79492188	-83.86962891	-25.04882813	+4164	+14.19433594	+2.09179688	-5.12841797	+20.47851563	-61.06201172	-68.88427734	+2488
+1457971155.66700010	+15.13916016	+2.65869141	-2.14013672	+81.45263672	-63.91845703	-130.05615234	+3520	+14.77001953	+5.53271484	-2.53564453	+29.28955078	-83.84765625	-24.58740234	+4164	+14.19433594	+2.10058594	-5.11962891	+20.23681641	-61.06201172	-68.62060547	+2488
+1457971155.67540000	+15.13916016	+2.64990234	-2.14453125	+81.10107422	-63.98437500	-129.70458984	+3520	+14.76562500	+5.52392578	-2.53125000	+28.30078125	-83.75976563	-23.66455078	+4168	+14.18994141	+2.10937500	-5.10644531	+19.73144531	-61.04003906	-68.07128906	+2484
+1457971155.67950010	+15.13916016	+2.64111328	-2.14453125	+80.94726563	-64.02832031	-129.55078125	+3520	+14.76123047	+5.51953125	-2.52685547	+27.77343750	-83.71582031	-23.13720703	+4168	+14.18994141	+2.11376953	-5.09765625	+19.51171875	-61.01806641	-67.80761719	+2480
+1457971155.68370010	+15.13916016	+2.63671875	-2.14453125	+80.79345703	-64.05029297	-129.39697266	+3524	+14.76123047	+5.51513672	-2.52246094	+27.22412109	-83.67187500	-22.60986328	+4172	+14.18994141	+2.11816406	-5.09326172	+19.27001953	-60.99609375	-67.56591797	+2476
+1457971155.68790010	+15.13916016	+2.63232422	-2.14013672	+80.66162109	-64.09423828	-129.26513672	+3524	+14.75683594	+5.51513672	-2.51806641	+26.60888672	-83.62792969	-22.01660156	+4176	+14.18554688	+2.12255859	-5.08447266	+19.07226563	-60.97412109	-67.32421875	+2468
+1457971155.69199990	+15.13916016	+2.62792969	-2.13574219	+80.55175781	-64.13818359	-129.15527344	+3524	+14.75683594	+5.51074219	-2.50927734	+25.92773438	-83.60595703	-21.35742188	+4180	+14.18554688	+2.12695313	-5.07128906	+18.87451172	-60.95214844	-67.08251953	+2464
+1457971155.69619990	+15.14355469	+2.62353516	-2.13134766	+80.44189453	-64.18212891	-129.04541016	+3528	+14.75683594	+5.50634766	-2.50048828	+25.04882813	-83.56201172	-20.47851563	+4184	+14.18554688	+2.13574219	-5.06250000	+18.69873047	-60.95214844	-66.88476563	+2460
+1457971155.70030000	+15.14355469	+2.62353516	-2.12255859	+80.37597656	-64.22607422	-128.95751953	+3528	+14.75683594	+5.51074219	-2.48730469	+24.12597656	-83.54003906	-19.55566406	+4188	+14.18554688	+2.14013672	-5.04931641	+18.54492188	-60.97412109	-66.73095703	+2452
+1457971155.70450000	+15.14355469	+2.62353516	-2.11376953	+80.33203125	-64.27001953	-128.91357422	+3532	+14.75683594	+5.51074219	-2.47412109	+23.18115234	-83.51806641	-18.56689453	+4196	+14.18554688	+2.14453125	-5.03613281	+18.43505859	-60.99609375	-66.62109375	+2452
+1457971155.70869990	+15.14794922	+2.62353516	-2.10058594	+80.33203125	-64.33593750	-128.89160156	+3536	+14.75683594	+5.51953125	-2.45214844	+21.95068359	-83.54003906	-17.29248047	+4208	+14.18994141	+2.14892578	-5.01855469	+18.34716797	-61.01806641	-66.51123047	+2448
+1457971155.71280000	+15.15234375	+2.62792969	-2.08300781	+80.37597656	-64.40185547	-128.91357422	+3540	+14.76123047	+5.52832031	-2.42578125	+20.76416016	-83.54003906	-16.04003906	+4216	+14.18994141	+2.15332031	-5.00537109	+18.28125000	-61.04003906	-66.42333984	+2448
+1457971155.72120000	+15.15673828	+2.64111328	-2.04785156	+80.61767578	-64.53369141	-129.08935547	+3548	+14.76562500	+5.55029297	-2.37304688	+18.01757813	-83.60595703	-13.09570313	+4236	+14.19433594	+2.16650391	-4.97900391	+18.19335938	-61.08398438	-66.26953125	+2448
+1457971155.72530010	+15.15673828	+2.64550781	-2.02587891	+80.77148438	-64.59960938	-129.19921875	+3556	+14.77001953	+5.55908203	-2.34228516	+16.52343750	-83.67187500	-11.49169922	+4244	+14.19433594	+2.17529297	-4.96142578	+18.14941406	-61.10595703	-66.22558594	+2452
+1457971155.72950010	+15.16113281	+2.65869141	-2.00390625	+80.90332031	-64.68750000	-129.30908203	+3560	+14.77001953	+5.57226563	-2.31152344	+15.09521484	-83.69384766	-9.93164063	+4256	+14.19873047	+2.17968750	-4.94824219	+18.12744141	-61.14990234	-66.18164063	+2456
+1457971155.73370000	+15.16552734	+2.66748047	-1.98632813	+81.03515625	-64.75341797	-129.39697266	+3568	+14.77441406	+5.58544922	-2.28515625	+13.51318359	-83.73779297	-8.26171875	+4264	+14.19873047	+2.18847656	-4.93505859	+18.08349609	-61.17187500	-66.13769531	+2464
+1457971155.73779990	+15.16552734	+2.67626953	-1.96875000	+81.14501953	-64.81933594	-129.48486328	+3572	+14.77880859	+5.59863281	-2.25878906	+12.10693359	-83.78173828	-6.72363281	+4272	+14.20312500	+2.19287109	-4.92187500	+18.03955078	-61.19384766	-66.07177734	+2472
+1457971155.74200010	+15.16992188	+2.68505859	-1.95556641	+81.25488281	-64.86328125	-129.55078125	+3576	+14.78320313	+5.60742188	-2.23681641	+10.83251953	-83.80371094	-5.33935547	+4276	+14.20751953	+2.19726563	-4.90869141	+17.99560547	-61.19384766	-66.02783203	+2480
+1457971155.74620010	+15.17431641	+2.69384766	-1.94238281	+81.34277344	-64.92919922	-129.61669922	+3580	+14.78320313	+5.62060547	-2.21923828	+9.62402344	-83.80371094	-4.02099609	+4284	+14.20751953	+2.20605469	-4.89990234	+17.97363281	-61.19384766	-65.96191406	+2492
+1457971155.75029990	+15.17431641	+2.69824219	-1.92919922	+81.40869141	-64.97314453	-129.66064453	+3584	+14.78320313	+5.62500000	-2.20166016	+8.45947266	-83.82568359	-2.79052734	+4288	+14.21191406	+2.21044922	-4.89111328	+17.90771484	-61.19384766	-65.87402344	+2500
+1457971155.75449990	+15.17871094	+2.70703125	-1.92041016	+81.43066406	-65.01708984	-129.63867188	+3584	+14.78320313	+5.62500000	-2.19287109	+7.44873047	-83.78173828	-1.69189453	+4288	+14.21191406	+2.21484375	-4.88232422	+17.81982422	-61.17187500	-65.78613281	+2508
+1457971155.75869990	+15.17871094	+2.71142578	-1.91601563	+81.40869141	-65.03906250	-129.59472656	+3584	+14.78759766	+5.62500000	-2.18847656	+6.56982422	-83.73779297	-0.74707031	+4292	+14.21191406	+2.21923828	-4.87792969	+17.70996094	-61.14990234	-65.65429688	+2520
+1457971155.76280000	+15.18310547	+2.71582031	-1.91601563	+81.34277344	-65.08300781	-129.52880859	+3584	+14.78759766	+5.62500000	-2.17968750	+5.69091797	-83.71582031	+0.15380859	+4292	+14.21191406	+2.22363281	-4.87792969	+17.60009766	-61.10595703	-65.52246094	+2528
+1457971155.76700000	+15.18310547	+2.71582031	-1.91601563	+81.23291016	-65.10498047	-129.39697266	+3584	+14.78759766	+5.62060547	-2.17968750	+4.94384766	-83.67187500	+0.92285156	+4292	+14.21191406	+2.22363281	-4.87353516	+17.46826172	-61.08398438	-65.36865234	+2536
+1457971155.77530000	+15.18310547	+2.71582031	-1.92480469	+80.94726563	-65.12695313	-129.11132813	+3584	+14.78320313	+5.61181641	-2.18847656	+3.99902344	-83.51806641	+1.93359375	+4300	+14.21191406	+2.22802734	-4.87792969	+17.13867188	-60.97412109	-64.99511719	+2544
+1457971155.77950000	+15.18750000	+2.71142578	-1.93359375	+80.74951172	-65.12695313	-128.91357422	+3588	+14.78320313	+5.60742188	-2.19726563	+3.62548828	-83.40820313	+2.32910156	+4304	+14.21191406	+2.22802734	-4.88232422	+16.96289063	-60.90820313	-64.79736328	+2548
+1457971155.78360010	+15.18750000	+2.71142578	-1.94238281	+80.57373047	-65.12695313	-128.73779297	+3588	+14.77880859	+5.59863281	-2.20166016	+3.33984375	-83.34228516	+2.59277344	+4308	+14.21191406	+2.23242188	-4.88671875	+16.78710938	-60.84228516	-64.59960938	+2552
+1457971155.78780010	+15.18750000	+2.70703125	-1.94677734	+80.39794922	-65.12695313	-128.56201172	+3588	+14.77880859	+5.58984375	-2.21044922	+3.07617188	-83.23242188	+2.87841797	+4312	+14.20751953	+2.23242188	-4.89111328	+16.61132813	-60.77636719	-64.37988281	+2552
+1457971155.79200010	+15.18750000	+2.70263672	-1.95996094	+80.15625000	-65.12695313	-128.32031250	+3592	+14.77441406	+5.58105469	-2.21923828	+2.83447266	-83.14453125	+3.14208984	+4316	+14.20312500	+2.23242188	-4.89550781	+16.43554688	-60.71044922	-64.16015625	+2552
+1457971155.79609990	+15.18750000	+2.69824219	-1.96875000	+79.95849609	-65.12695313	-128.12255859	+3596	+14.77001953	+5.57226563	-2.22802734	+2.65869141	-83.05664063	+3.31787109	+4324	+14.19873047	+2.23681641	-4.90429688	+16.23779297	-60.64453125	-63.94042969	+2552
+1457971155.80029990	+15.18750000	+2.69384766	-1.98193359	+79.71679688	-65.12695313	-127.90283203	+3596	+14.77001953	+5.56347656	-2.24121094	+2.52685547	-82.94677734	+3.47167969	+4328	+14.19873047	+2.23681641	-4.90869141	+16.04003906	-60.57861328	-63.72070313	+2548
+1457971155.80450010	+15.18750000	+2.69384766	-1.99072266	+79.51904297	-65.12695313	-127.68310547	+3600	+14.76562500	+5.55908203	-2.25000000	+2.39501953	-82.85888672	+3.62548828	+4336	+14.19433594	+2.24121094	-4.91308594	+15.86425781	-60.53466797	-63.50097656	+2544
+1457971155.80859990	+15.18750000	+2.68945313	-1.99951172	+79.32128906	-65.12695313	-127.50732422	+3600	+14.76123047	+5.55029297	-2.25439453	+2.35107422	-82.74902344	+3.71337891	+4340	+14.18994141	+2.24121094	-4.91748047	+15.71044922	-60.49072266	-63.32519531	+2536
+1457971155.81279990	+15.18750000	+2.68505859	-2.00830078	+79.12353516	-65.12695313	-127.33154297	+3604	+14.76123047	+5.55029297	-2.26757813	+2.35107422	-82.61718750	+3.75732422	+4348	+14.18994141	+2.24560547	-4.92626953	+15.57861328	-60.44677734	-63.12744141	+2532
+1457971155.81699990	+15.18750000	+2.68505859	-2.01708984	+78.94775391	-65.12695313	-127.15576172	+3604	+14.75683594	+5.54589844	-2.27197266	+2.37304688	-82.52929688	+3.80126953	+4352	+14.18554688	+2.25000000	-4.93066406	+15.44677734	-60.40283203	-62.97363281	+2524
+1457971155.82110000	+15.18750000	+2.68066406	-2.02587891	+78.79394531	-65.14892578	-127.00195313	+3608	+14.75244141	+5.54150391	-2.27636719	+2.48291016	-82.39746094	+3.77929688	+4356	+14.18115234	+2.25439453	-4.93505859	+15.35888672	-60.35888672	-62.84179688	+2516
+1457971155.82950000	+15.18750000	+2.68066406	-2.03027344	+78.55224609	-65.19287109	-126.78222656	+3608	+14.74804688	+5.54589844	-2.27197266	+2.85644531	-82.22167969	+3.60351563	+4364	+14.17675781	+2.26318359	-4.93505859	+15.22705078	-60.33691406	-62.66601563	+2500
+1457971155.83360000	+15.18750000	+2.68505859	-2.03027344	+78.48632813	-65.21484375	-126.71630859	+3608	+14.74804688	+5.55029297	-2.26757813	+3.31787109	-82.08984375	+3.33984375	+4368	+14.17675781	+2.26318359	-4.93505859	+15.18310547	-60.33691406	-62.62207031	+2496
+1457971155.83780000	+15.18750000	+2.68505859	-2.03027344	+78.39843750	-65.23681641	-126.67236328	+3608	+14.74804688	+5.55908203	-2.26318359	+3.88916016	-81.97998047	+2.94433594	+4372	+14.17675781	+2.26757813	-4.93505859	+15.16113281	-60.33691406	-62.60009766	+2488
+1457971155.84200000	+15.18750000	+2.68945313	-2.03027344	+78.35449219	-65.28076172	-126.62841797	+3608	+14.75244141	+5.57226563	-2.25000000	+4.59228516	-81.91406250	+2.43896484	+4380	+14.17675781	+2.26757813	-4.93505859	+15.16113281	-60.35888672	-62.60009766	+2484
+1457971155.84610010	+15.19189453	+2.69384766	-2.02587891	+78.31054688	-65.32470703	-126.62841797	+3608	+14.75244141	+5.58984375	-2.23242188	+5.80078125	-81.80419922	+1.49414063	+4384	+14.17675781	+2.27197266	-4.93066406	+15.18310547	-60.35888672	-62.60009766	+2480
+1457971155.85030010	+15.19189453	+2.69824219	-2.01708984	+78.26660156	-65.36865234	-126.60644531	+3612	+14.75683594	+5.60302734	-2.21923828	+7.05322266	-81.69433594	+0.48339844	+4388	+14.17675781	+2.27636719	-4.93066406	+15.20507813	-60.38085938	-62.62207031	+2476
+1457971155.85439990	+15.19189453	+2.70263672	-2.01269531	+78.22265625	-65.41259766	-126.60644531	+3612	+14.76123047	+5.61181641	-2.20166016	+8.41552734	-81.60644531	-0.63720703	+4388	+14.17675781	+2.27636719	-4.93066406	+15.22705078	-60.38085938	-62.66601563	+2476
+1457971155.85859990	+15.19189453	+2.71142578	-1.99951172	+78.15673828	-65.50048828	-126.60644531	+3612	+14.76562500	+5.62939453	-2.17529297	+10.34912109	-81.49658203	-2.28515625	+4392	+14.17675781	+2.27636719	-4.92626953	+15.24902344	-60.38085938	-62.68798828	+2472
+1457971155.86279990	+15.19189453	+2.72021484	-1.99072266	+78.09082031	-65.58837891	-126.58447266	+3616	+14.77001953	+5.64257813	-2.15771484	+12.15087891	-81.38671875	-3.84521484	+4396	+14.17675781	+2.28076172	-4.92626953	+15.27099609	-60.40283203	-62.70996094	+2472
+1457971155.86690000	+15.19628906	+2.72900391	-1.97753906	+78.00292969	-65.67626953	-126.56250000	+3616	+14.77441406	+5.65136719	-2.14013672	+13.95263672	-81.27685547	-5.44921875	+4396	+14.18115234	+2.28076172	-4.92626953	+15.29296875	-60.40283203	-62.75390625	+2472
+1457971155.87529990	+15.19628906	+2.75097656	-1.94677734	+77.51953125	-65.96191406	-126.27685547	+3616	+14.78320313	+5.66894531	-2.11376953	+18.03955078	-80.94726563	-9.07470703	+4392	+14.18115234	+2.28076172	-4.92187500	+15.35888672	-60.44677734	-62.84179688	+2472
+1457971155.87940000	+15.20068359	+2.75537109	-1.93798828	+77.18994141	-66.07177734	-126.03515625	+3616	+14.78759766	+5.67333984	-2.11376953	+19.88525391	-80.72753906	-10.74462891	+4384	+14.18115234	+2.28515625	-4.92187500	+15.38085938	-60.44677734	-62.88574219	+2476
+1457971155.88360000	+15.19628906	+2.75976563	-1.92919922	+76.64062500	-66.22558594	-125.57373047	+3612	+14.78759766	+5.67773438	-2.10937500	+21.70898438	-80.52978516	-12.41455078	+4380	+14.18554688	+2.28515625	-4.91748047	+15.44677734	-60.46875000	-62.97363281	+2476
+1457971155.88780000	+15.19628906	+2.75976563	-1.92480469	+76.02539063	-66.35742188	-125.04638672	+3608	+14.78320313	+5.67333984	-2.10937500	+23.33496094	-80.33203125	-13.90869141	+4376	+14.18554688	+2.28955078	-4.91748047	+15.49072266	-60.46875000	-63.06152344	+2480
+1457971155.89190010	+15.19628906	+2.75537109	-1.92919922	+75.34423828	-66.48925781	-124.45312500	+3604	+14.77880859	+5.67333984	-2.11816406	+24.78515625	-80.04638672	-15.24902344	+4376	+14.18554688	+2.28955078	-4.91748047	+15.53466797	-60.46875000	-63.12744141	+2480
+1457971155.89610000	+15.19189453	+2.75097656	-1.93798828	+74.46533203	-66.59912109	-123.61816406	+3600	+14.77441406	+5.66894531	-2.12695313	+26.08154297	-79.80468750	-16.41357422	+4372	+14.18994141	+2.28955078	-4.91748047	+15.57861328	-60.46875000	-63.19335938	+2484
+1457971155.90030000	+15.19189453	+2.73779297	-1.95556641	+73.52050781	-66.70898438	-122.69531250	+3600	+14.77001953	+5.66455078	-2.13574219	+27.33398438	-79.56298828	-17.57812500	+4372	+14.18994141	+2.29394531	-4.92187500	+15.60058594	-60.46875000	-63.25927734	+2488
+1457971155.90440010	+15.19189453	+2.72460938	-1.96875000	+72.53173828	-66.81884766	-121.77246094	+3600	+14.76562500	+5.66455078	-2.15332031	+28.45458984	-79.25537109	-18.54492188	+4372	+14.18994141	+2.29394531	-4.92626953	+15.62255859	-60.44677734	-63.30322266	+2492
+1457971155.90860010	+15.18750000	+2.71142578	-1.99072266	+71.36718750	-66.90673828	-120.62988281	+3600	+14.76123047	+5.66015625	-2.17089844	+29.39941406	-78.96972656	-19.40185547	+4376	+14.18994141	+2.29394531	-4.93066406	+15.62255859	-60.42480469	-63.32519531	+2492
+1457971155.91689990	+15.18750000	+2.68505859	-2.03906250	+68.90625000	-67.08251953	-118.16894531	+3600	+14.74804688	+5.65576172	-2.21484375	+31.24511719	-78.35449219	-21.02783203	+4380	+14.18554688	+2.29394531	-4.94384766	+15.60058594	-60.33691406	-63.32519531	+2496
+1457971155.92109990	+15.18310547	+2.67187500	-2.06542969	+67.41210938	-67.17041016	-116.67480469	+3604	+14.73925781	+5.65136719	-2.23681641	+32.05810547	-78.04687500	-21.77490234	+4384	+14.18115234	+2.29394531	-4.95263672	+15.57861328	-60.29296875	-63.30322266	+2496
+1457971155.92529990	+15.17871094	+2.65429688	-2.09619141	+65.98388672	-67.25830078	-115.24658203	+3604	+14.73046875	+5.65136719	-2.25878906	+32.93701172	-77.71728516	-22.54394531	+4388	+14.17675781	+2.29394531	-4.96142578	+15.53466797	-60.24902344	-63.25927734	+2496
+1457971155.92940000	+15.18310547	+2.63671875	-2.11816406	+64.55566406	-67.34619141	-113.81835938	+3608	+14.72607422	+5.65136719	-2.27636719	+33.94775391	-77.40966797	-23.44482422	+4396	+14.17236328	+2.28955078	-4.96582031	+15.51269531	-60.18310547	-63.23730469	+2496
+1457971155.93359990	+15.18310547	+2.61914063	-2.14892578	+62.77587891	-67.45605469	-112.06054688	+3612	+14.72167969	+5.65136719	-2.30273438	+34.89257813	-77.01416016	-24.30175781	+4400	+14.17236328	+2.28955078	-4.97460938	+15.49072266	-60.16113281	-63.19335938	+2492
+1457971155.93770000	+15.18310547	+2.60595703	-2.17529297	+61.21582031	-67.52197266	-110.47851563	+3612	+14.71728516	+5.66015625	-2.32910156	+35.96923828	-76.61865234	-25.24658203	+4404	+14.16796875	+2.28955078	-4.97900391	+15.44677734	-60.11718750	-63.17138672	+2492
+1457971155.94190000	+15.18750000	+2.59277344	-2.19287109	+59.83154297	-67.60986328	-109.07226563	+3608	+14.71289063	+5.67333984	-2.34667969	+37.30957031	-76.24511719	-26.43310547	+4412	+14.16357422	+2.28515625	-4.98339844	+15.42480469	-60.07324219	-63.12744141	+2488
+1457971155.94610000	+15.18750000	+2.58398438	-2.21044922	+58.22753906	-67.69775391	-107.44628906	+3608	+14.70849609	+5.68652344	-2.36865234	+38.73779297	-75.73974609	-27.70751953	+4416	+14.16357422	+2.28515625	-4.98779297	+15.40283203	-60.05126953	-63.10546875	+2488
+1457971155.95020010	+15.19189453	+2.57519531	-2.22363281	+56.77734375	-67.78564453	-105.97412109	+3604	+14.70849609	+5.70410156	-2.39062500	+40.14404297	-75.23437500	-28.95996094	+4420	+14.15917969	+2.28515625	-4.99218750	+15.38085938	-60.00732422	-63.08349609	+2484
+1457971155.95440010	+15.19628906	+2.56640625	-2.23681641	+55.32714844	-67.87353516	-104.47998047	+3604	+14.70410156	+5.72167969	-2.40380859	+41.77001953	-74.77294922	-30.43212891	+4424	+14.15917969	+2.28515625	-5.00097656	+15.35888672	-59.96337891	-63.03955078	+2480
+1457971155.95860000	+15.20068359	+2.55322266	-2.24560547	+53.87695313	-67.98339844	-103.05175781	+3600	+14.70410156	+5.73925781	-2.42138672	+43.65966797	-74.09179688	-32.16796875	+4424	+14.15478516	+2.28076172	-5.00537109	+15.31494141	-59.91943359	-62.99560547	+2480
+1457971155.96269990	+15.20507813	+2.54443359	-2.25000000	+52.44873047	-68.09326172	-101.64550781	+3596	+14.69970703	+5.76123047	-2.43457031	+45.35156250	-73.52050781	-33.68408203	+4428	+14.15039063	+2.27636719	-5.01416016	+15.27099609	-59.85351563	-62.95166016	+2476
+1457971155.97110010	+15.21386719	+2.52685547	-2.26318359	+49.70214844	-68.24707031	-98.87695313	+3584	+14.69970703	+5.80517578	-2.46093750	+48.75732422	-72.26806641	-36.78222656	+4424	+14.13720703	+2.26318359	-5.04052734	+15.16113281	-59.61181641	-62.77587891	+2476
+1457971155.97519990	+15.21826172	+2.52246094	-2.26757813	+48.36181641	-68.29101563	-97.51464844	+3576	+14.69970703	+5.82714844	-2.47412109	+50.29541016	-71.63085938	-38.16650391	+4420	+14.12841797	+2.25439453	-5.05810547	+15.09521484	-59.47998047	-62.66601563	+2480
+1457971155.97939990	+15.22265625	+2.51367188	-2.27636719	+47.02148438	-68.31298828	-96.10839844	+3572	+14.69531250	+5.84912109	-2.49609375	+51.65771484	-70.94970703	-39.39697266	+4416	+14.11962891	+2.24560547	-5.07568359	+15.02929688	-59.32617188	-62.55615234	+2480
+1457971155.98359990	+15.22265625	+2.50488281	-2.28515625	+45.70312500	-68.33496094	-94.79003906	+3564	+14.68652344	+5.86669922	-2.50488281	+53.06396484	-70.35644531	-40.67138672	+4412	+14.10205078	+2.22802734	-5.11083984	+14.94140625	-59.06250000	-62.38037109	+2488
+1457971155.98770000	+15.22265625	+2.49609375	-2.28955078	+44.42871094	-68.35693359	-93.51562500	+3560	+14.67773438	+5.87548828	-2.51367188	+54.29443359	-69.74121094	-41.81396484	+4408	+14.08886719	+2.21484375	-5.13720703	+14.87548828	-58.84277344	-62.24853516	+2496
+1457971155.99190000	+15.22265625	+2.48291016	-2.30712891	+43.13232422	-68.26904297	-92.21923828	+3556	+14.66894531	+5.88427734	-2.54882813	+55.06347656	-69.01611328	-42.49511719	+4404	+14.08007813	+2.20166016	-5.15917969	+14.83154297	-58.66699219	-62.16064453	+2504
+1457971155.99609990	+15.22265625	+2.47851563	-2.32910156	+41.92382813	-68.20312500	-90.94482422	+3552	+14.66015625	+5.89306641	-2.57080078	+55.98632813	-68.48876953	-43.30810547	+4400	+14.06250000	+2.17968750	-5.19433594	+14.76562500	-58.42529297	-62.00683594	+2516
+1457971156.00020000	+15.22265625	+2.46533203	-2.34228516	+40.84716797	-68.11523438	-89.86816406	+3548	+14.65136719	+5.89306641	-2.59277344	+56.75537109	-67.96142578	-44.03320313	+4396	+14.04931641	+2.16210938	-5.22070313	+14.74365234	-58.22753906	-61.94091797	+2524
+1457971156.00440000	+15.21826172	+2.45654297	-2.37304688	+39.81445313	-67.91748047	-88.79150391	+3544	+14.64257813	+5.89306641	-2.64550781	+57.01904297	-67.30224609	-44.23095703	+4392	+14.03613281	+2.14892578	-5.24707031	+14.74365234	-58.05175781	-61.87500000	+2532
+1457971156.00850010	+15.21386719	+2.44775391	-2.40820313	+38.82568359	-67.69775391	-87.75878906	+3544	+14.62939453	+5.89746094	-2.68505859	+57.48046875	-66.84082031	-44.58251953	+4392	+14.02294922	+2.13574219	-5.28222656	+14.74365234	-57.83203125	-61.78710938	+2540
+1457971156.01270010	+15.21386719	+2.43017578	-2.43896484	+37.94677734	-67.50000000	-86.85791016	+3540	+14.61621094	+5.88427734	-2.72900391	+57.70019531	-66.37939453	-44.75830078	+4388	+14.00537109	+2.12255859	-5.31298828	+14.72167969	-57.63427734	-61.72119141	+2548
+1457971156.02099990	+15.19628906	+2.39941406	-2.52685547	+36.43066406	-66.86279297	-85.27587891	+3540	+14.58544922	+5.85791016	-2.86083984	+57.34863281	-65.43457031	-44.34082031	+4396	+13.96582031	+2.08740234	-5.38769531	+14.69970703	-57.10693359	-61.56738281	+2560
+1457971156.02519990	+15.19189453	+2.38183594	-2.57080078	+35.81542969	-66.55517578	-84.66064453	+3540	+14.56787109	+5.83154297	-2.92236328	+57.10693359	-65.06103516	-44.12109375	+4400	+13.94384766	+2.06982422	-5.42724609	+14.69970703	-56.82128906	-61.52343750	+2560
+1457971156.02940010	+15.18750000	+2.36425781	-2.62792969	+35.26611328	-66.15966797	-84.06738281	+3544	+14.55908203	+5.80957031	-3.00146484	+56.57958984	-64.64355469	-43.59375000	+4404	+13.92187500	+2.05224609	-5.46679688	+14.67773438	-56.53564453	-61.45751953	+2564
+1457971156.03350000	+15.18310547	+2.35546875	-2.67187500	+34.87060547	-65.85205078	-83.62792969	+3544	+14.55029297	+5.79199219	-3.05419922	+56.27197266	-64.42382813	-43.28613281	+4404	+13.89550781	+2.03027344	-5.51513672	+14.65576172	-56.18408203	-61.41357422	+2564
+1457971156.03769990	+15.17871094	+2.33789063	-2.72460938	+34.45312500	-65.47851563	-83.21044922	+3544	+14.54150391	+5.77441406	-3.12011719	+55.83251953	-64.13818359	-42.82470703	+4408	+13.87353516	+2.00830078	-5.56347656	+14.65576172	-55.83251953	-61.39160156	+2560
+1457971156.04189990	+15.16992188	+2.31591797	-2.78173828	+34.07958984	-65.03906250	-82.83691406	+3544	+14.52832031	+5.74804688	-3.19482422	+55.26123047	-63.80859375	-42.25341797	+4412	+13.84716797	+1.98632813	-5.60742188	+14.65576172	-55.48095703	-61.36962891	+2556
+1457971156.04600000	+15.16552734	+2.30273438	-2.83447266	+33.79394531	-64.66552734	-82.50732422	+3544	+14.52392578	+5.73046875	-3.24755859	+54.84375000	-63.61083984	-41.85791016	+4408	+13.82080078	+1.96435547	-5.66015625	+14.67773438	-55.06347656	-61.39160156	+2548
+1457971156.05020000	+15.15673828	+2.28076172	-2.89160156	+33.50830078	-64.22607422	-82.17773438	+3544	+14.51074219	+5.70849609	-3.30908203	+54.31640625	-63.34716797	-41.30859375	+4408	+13.79882813	+1.93359375	-5.70849609	+14.67773438	-54.64599609	-61.39160156	+2540
+1457971156.05440000	+15.15234375	+2.26318359	-2.94873047	+33.24462891	-63.76464844	-81.89208984	+3544	+14.50195313	+5.68652344	-3.37939453	+53.70117188	-63.08349609	-40.71533203	+4408	+13.76806641	+1.90722656	-5.75683594	+14.69970703	-54.20654297	-61.43554688	+2528
+1457971156.05850010	+15.14355469	+2.24560547	-3.00585938	+33.00292969	-63.32519531	-81.62841797	+3544	+14.49316406	+5.66455078	-3.43212891	+53.21777344	-62.88574219	-40.25390625	+4404	+13.74169922	+1.87646484	-5.80957031	+14.74365234	-53.72314453	-61.50146484	+2520
+1457971156.06270000	+15.13916016	+2.22802734	-3.06298828	+32.78320313	-62.86376953	-81.36474609	+3544	+14.48437500	+5.64257813	-3.48925781	+52.69042969	-62.66601563	-39.72656250	+4400	+13.71533203	+1.84570313	-5.85791016	+14.80957031	-53.26171875	-61.58935547	+2508
+1457971156.07100010	+15.13476563	+2.19287109	-3.18164063	+32.38769531	-61.87500000	-80.85937500	+3536	+14.47119141	+5.60302734	-3.60791016	+51.59179688	-62.22656250	-38.62792969	+4388	+13.66259766	+1.78857422	-5.95458984	+15.00732422	-52.31689453	-61.83105469	+2484
+1457971156.07520010	+15.13037109	+2.17968750	-3.24316406	+32.18994141	-61.34765625	-80.59570313	+3536	+14.46679688	+5.58544922	-3.66943359	+51.02050781	-61.96289063	-38.03466797	+4384	+13.64062500	+1.75341797	-6.00292969	+15.09521484	-51.83349609	-61.98486328	+2472
+1457971156.07940010	+15.12597656	+2.16210938	-3.30029297	+32.01416016	-60.82031250	-80.33203125	+3528	+14.45800781	+5.56787109	-3.72656250	+50.47119141	-61.72119141	-37.46337891	+4372	+13.61425781	+1.72265625	-6.05126953	+15.24902344	-51.30615234	-62.18261719	+2460
+1457971156.08349990	+15.12158203	+2.14453125	-3.37060547	+31.79443359	-60.13916016	-80.02441406	+3528	+14.44921875	+5.54589844	-3.80126953	+49.81201172	-61.41357422	-36.76025391	+4368	+13.58349609	+1.68310547	-6.10400391	+15.44677734	-50.69091797	-62.38037109	+2452
+1457971156.08769990	+15.11718750	+2.13134766	-3.43652344	+31.59667969	-59.47998047	-79.71679688	+3524	+14.43603516	+5.52392578	-3.87158203	+49.24072266	-61.10595703	-36.12304688	+4356	+13.55712891	+1.64794922	-6.15673828	+15.62255859	-50.11962891	-62.57812500	+2448
+1457971156.09180000	+15.11718750	+2.11816406	-3.49804688	+31.39892578	-58.90869141	-79.43115234	+3516	+14.42724609	+5.51074219	-3.93310547	+48.71337891	-60.82031250	-35.52978516	+4344	+13.53076172	+1.61279297	-6.20507813	+15.82031250	-49.57031250	-62.79785156	+2440
+1457971156.10019990	+15.11279297	+2.08740234	-3.63427734	+30.91552734	-57.45849609	-78.75000000	+3504	+14.40527344	+5.47119141	-4.08691406	+47.61474609	-60.09521484	-34.27734375	+4320	+13.46923828	+1.53369141	-6.30615234	+16.23779297	-48.36181641	-63.28125000	+2436
+1457971156.10430000	+15.10839844	+2.07421875	-3.70019531	+30.71777344	-56.79931641	-78.44238281	+3500	+14.39208984	+5.45361328	-4.16162109	+47.19726563	-59.72167969	-33.77197266	+4304	+13.44287109	+1.49414063	-6.36328125	+16.45751953	-47.74658203	-63.54492188	+2436
+1457971156.10850000	+15.10400391	+2.05664063	-3.78369141	+30.45410156	-55.94238281	-78.06884766	+3492	+14.37451172	+5.43603516	-4.24951172	+46.71386719	-59.21630859	-33.20068359	+4288	+13.41210938	+1.45458984	-6.42041016	+16.67724609	-47.10937500	-63.74267578	+2436
+1457971156.11270000	+15.09521484	+2.03906250	-3.86279297	+30.19042969	-55.15136719	-77.73925781	+3488	+14.36132813	+5.40966797	-4.33740234	+46.31835938	-58.75488281	-32.71728516	+4276	+13.37695313	+1.41064453	-6.47753906	+16.87500000	-46.45019531	-63.98437500	+2436
+1457971156.12100010	+15.07324219	+1.99511719	-4.03417969	+29.64111328	-53.43750000	-77.03613281	+3476	+14.32177734	+5.35693359	-4.52636719	+45.57128906	-57.63427734	-31.81640625	+4248	+13.30224609	+1.31835938	-6.60498047	+17.27050781	-45.02197266	-64.40185547	+2444
+1457971156.12520000	+15.06445313	+1.96435547	-4.12207031	+29.37744141	-52.60253906	-76.77246094	+3472	+14.29980469	+5.31738281	-4.62304688	+45.21972656	-57.06298828	-31.46484375	+4236	+13.25830078	+1.26562500	-6.66650391	+17.44628906	-44.31884766	-64.62158203	+2448
+1457971156.12930010	+15.05126953	+1.93359375	-4.21875000	+29.11376953	-51.70166016	-76.46484375	+3472	+14.28222656	+5.27783203	-4.72851563	+44.84619141	-56.42578125	-31.09130859	+4224	+13.21875000	+1.20849609	-6.73242188	+17.55615234	-43.59375000	-64.81933594	+2452
+1457971156.13350010	+15.03808594	+1.90283203	-4.32421875	+28.82812500	-50.75683594	-76.13525391	+3468	+14.25146484	+5.22949219	-4.86035156	+44.45068359	-55.61279297	-30.62988281	+4216	+13.17919922	+1.15576172	-6.80273438	+17.66601563	-42.82470703	-64.92919922	+2456
+1457971156.13770010	+15.02490234	+1.85449219	-4.42529297	+28.56445313	-49.83398438	-75.91552734	+3464	+14.22509766	+5.18115234	-4.98779297	+44.05517578	-54.84375000	-30.27832031	+4208	+13.13525391	+1.09423828	-6.87304688	+17.73193359	-42.05566406	-65.12695313	+2456
+1457971156.14179990	+15.00732422	+1.81054688	-4.53955078	+28.30078125	-48.84521484	-75.69580078	+3464	+14.19873047	+5.12841797	-5.11523438	+43.70361328	-54.03076172	-29.92675781	+4196	+13.08691406	+1.02832031	-6.94775391	+17.79785156	-41.26464844	-65.28076172	+2460
+1457971156.14599990	+14.98535156	+1.77099609	-4.65380859	+28.10302734	-47.85644531	-75.43212891	+3460	+14.16357422	+5.06689453	-5.26464844	+43.30810547	-53.08593750	-29.50927734	+4192	+13.03857422	+0.97119141	-7.02246094	+17.86376953	-40.40771484	-65.36865234	+2456
+1457971156.15019990	+14.96337891	+1.71386719	-4.76806641	+27.88330078	-46.86767578	-75.23437500	+3460	+14.13281250	+5.00097656	-5.40527344	+42.91259766	-52.18505859	-29.17968750	+4184	+12.99023438	+0.90087891	-7.10156250	+17.86376953	-39.55078125	-65.47851563	+2452
+1457971156.15430000	+14.94140625	+1.66113281	-4.89111328	+27.68554688	-45.83496094	-75.03662109	+3456	+14.09765625	+4.93066406	-5.54589844	+42.53906250	-51.30615234	-28.82812500	+4176	+12.93750000	+0.83056641	-7.17626953	+17.86376953	-38.71582031	-65.56640625	+2448
+1457971156.16269990	+14.90185547	+1.55126953	-5.12402344	+27.44384766	-43.87939453	-74.75097656	+3448	+14.02294922	+4.78564453	-5.84033203	+41.77001953	-49.37255859	-28.16894531	+4160	+12.83642578	+0.68554688	-7.33007813	+17.81982422	-36.95800781	-65.76416016	+2428
+1457971156.16680000	+14.87988281	+1.48974609	-5.24267578	+27.39990234	-42.89062500	-74.68505859	+3444	+13.98779297	+4.71093750	-5.98095703	+41.41845703	-48.44970703	-27.86132813	+4148	+12.78369141	+0.60205078	-7.40039063	+17.81982422	-36.10107422	-65.89599609	+2416
+1457971156.17100000	+14.86230469	+1.44140625	-5.36132813	+27.39990234	-41.90185547	-74.55322266	+3436	+13.95263672	+4.64062500	-6.12597656	+41.08886719	-47.50488281	-27.55371094	+4136	+12.73535156	+0.52734375	-7.47509766	+17.77587891	-35.20019531	-65.93994141	+2404
+1457971156.17510010	+14.84033203	+1.37548828	-5.47998047	+27.39990234	-40.93505859	-74.48730469	+3424	+13.91748047	+4.56591797	-6.26660156	+40.78125000	-46.58203125	-27.26806641	+4120	+12.68261719	+0.44384766	-7.55419922	+17.75390625	-34.29931641	-66.04980469	+2388
+1457971156.17930010	+14.81396484	+1.31396484	-5.59863281	+27.53173828	-39.90234375	-74.48730469	+3416	+13.87792969	+4.49121094	-6.40283203	+40.51757813	-45.65917969	-27.02636719	+4100	+12.62988281	+0.36474609	-7.62451172	+17.79785156	-33.37646484	-66.18164063	+2372
+1457971156.18350010	+14.78759766	+1.26123047	-5.70849609	+27.72949219	-38.95751953	-74.46533203	+3400	+13.84277344	+4.41650391	-6.52587891	+40.29785156	-44.84619141	-26.82861328	+4080	+12.57714844	+0.28564453	-7.69482422	+17.81982422	-32.47558594	-66.29150391	+2356
+1457971156.18759990	+14.76562500	+1.20410156	-5.81835938	+27.97119141	-38.01269531	-74.48730469	+3388	+13.80322266	+4.33740234	-6.64453125	+40.05615234	-44.03320313	-26.63085938	+4056	+12.52441406	+0.19335938	-7.76513672	+17.84179688	-31.55273438	-66.46728516	+2340
+1457971156.19180010	+14.74365234	+1.14697266	-5.92382813	+28.27880859	-37.06787109	-74.57519531	+3372	+13.76367188	+4.26269531	-6.76318359	+39.85839844	-43.19824219	-26.45507813	+4032	+12.47167969	+0.10546875	-7.83544922	+17.90771484	-30.62988281	-66.64306641	+2324
+1457971156.19600010	+14.72167969	+1.09863281	-6.02050781	+28.65234375	-36.25488281	-74.61914063	+3352	+13.72851563	+4.18359375	-6.87304688	+39.68261719	-42.47314453	-26.27929688	+4008	+12.41894531	+0.01757813	-7.89697266	+17.97363281	-29.75097656	-66.81884766	+2308
+1457971156.20009990	+14.69970703	+1.03710938	-6.11718750	+29.06982422	-35.39794922	-74.77294922	+3332	+13.69335938	+4.10888672	-6.97851563	+39.55078125	-41.79199219	-26.16943359	+3980	+12.37060547	-0.07910156	-7.96289063	+18.03955078	-28.85009766	-67.08251953	+2292
+1457971156.20849990	+14.64257813	+0.93164063	-6.30615234	+30.14648438	-33.61816406	-75.08056641	+3288	+13.61865234	+3.96386719	-7.18505859	+39.39697266	-40.40771484	-25.92773438	+3916	+12.26953125	-0.26367188	-8.08154297	+18.34716797	-27.07031250	-67.56591797	+2264
+1457971156.21260000	+14.61181641	+0.87451172	-6.40283203	+30.71777344	-32.73925781	-75.25634766	+3264	+13.57910156	+3.88037109	-7.27734375	+39.30908203	-39.77050781	-25.86181641	+3888	+12.21240234	-0.36474609	-8.14306641	+18.47900391	-26.12548828	-67.87353516	+2256
+1457971156.21680000	+14.57666016	+0.82177734	-6.49951172	+31.37695313	-31.79443359	-75.43212891	+3244	+13.53076172	+3.79687500	-7.37841797	+39.22119141	-39.06738281	-25.75195313	+3856	+12.15966797	-0.46582031	-8.20458984	+18.65478516	-25.20263672	-68.13720703	+2244
+1457971156.22100000	+14.54150391	+0.77343750	-6.58740234	+32.08007813	-30.98144531	-75.60791016	+3220	+13.49121094	+3.71337891	-7.46630859	+39.15527344	-38.49609375	-25.66406250	+3824	+12.10253906	-0.56689453	-8.25732422	+18.83056641	-24.30175781	-68.42285156	+2232
+1457971156.22510000	+14.50195313	+0.70751953	-6.67529297	+32.71728516	-30.12451172	-75.84960938	+3196	+13.44726563	+3.62109375	-7.54541016	+39.08935547	-37.92480469	-25.62011719	+3796	+12.04541016	-0.67675781	-8.31445313	+18.96240234	-23.37890625	-68.75244141	+2228
+1457971156.22930000	+14.46679688	+0.64160156	-6.76757813	+33.42041016	-29.22363281	-76.04736328	+3176	+13.39892578	+3.52441406	-7.64208984	+38.97949219	-37.26562500	-25.51025391	+3768	+11.98828125	-0.78662109	-8.36718750	+19.13818359	-22.50000000	-69.10400391	+2220
+1457971156.23350000	+14.42724609	+0.58447266	-6.85986328	+34.14550781	-28.38867188	-76.22314453	+3152	+13.35058594	+3.43652344	-7.73437500	+38.89160156	-36.67236328	-25.40039063	+3736	+11.93115234	-0.89208984	-8.41992188	+19.31396484	-21.59912109	-69.36767578	+2212
+1457971156.23760010	+14.38330078	+0.50976563	-6.95214844	+34.80468750	-27.50976563	-76.39892578	+3132	+13.30224609	+3.33105469	-7.82226563	+38.78173828	-36.07910156	-25.31250000	+3708	+11.87402344	-1.01513672	-8.47705078	+19.44580078	-20.67626953	-69.67529297	+2212
+1457971156.24180010	+14.33496094	+0.43505859	-7.05322266	+35.50781250	-26.52099609	-76.53076172	+3112	+13.24511719	+3.22558594	-7.92333984	+38.64990234	-35.39794922	-25.20263672	+3684	+11.81250000	-1.12939453	-8.52539063	+19.62158203	-19.75341797	-70.00488281	+2208
+1457971156.24589990	+14.27783203	+0.36914063	-7.15429688	+36.23291016	-25.59814453	-76.61865234	+3092	+13.18798828	+3.12451172	-8.01562500	+38.51806641	-34.78271484	-25.02685547	+3652	+11.75097656	-1.24365234	-8.57373047	+19.77539063	-18.83056641	-70.22460938	+2208
+1457971156.25430010	+14.16796875	+0.19775391	-7.35644531	+37.44140625	-23.70849609	-76.72851563	+3056	+13.06494141	+2.86523438	-8.20898438	+38.05664063	-33.39843750	-24.76318359	+3608	+11.61914063	-1.49414063	-8.67041016	+19.97314453	-16.96289063	-70.75195313	+2208
+1457971156.25840000	+14.11083984	+0.11425781	-7.45751953	+38.07861328	-22.82958984	-76.75048828	+3036	+13.00341797	+2.74218750	-8.30126953	+37.83691406	-32.76123047	-24.58740234	+3584	+11.55322266	-1.61279297	-8.71435547	+20.08300781	-16.06201172	-70.92773438	+2204
+1457971156.26259990	+14.04931641	+0.01757813	-7.55419922	+38.60595703	-21.90673828	-76.75048828	+3020	+12.93750000	+2.60595703	-8.39355469	+37.55126953	-32.10205078	-24.43359375	+3560	+11.48730469	-1.74462891	-8.76269531	+20.14892578	-15.16113281	-71.14746094	+2208
+1457971156.26679990	+13.99218750	-0.07910156	-7.65966797	+39.13330078	-20.96191406	-76.72851563	+3004	+12.86718750	+2.46972656	-8.49462891	+37.26562500	-31.37695313	-24.23583984	+3536	+11.43017578	-1.87207031	-8.79785156	+20.21484375	-14.30419922	-71.38916016	+2204
+1457971156.27090000	+13.92187500	-0.17578125	-7.76074219	+39.66064453	-20.03906250	-76.64062500	+2988	+12.79687500	+2.34228516	-8.59130859	+37.00195313	-30.69580078	-23.97216797	+3508	+11.36425781	-1.99951172	-8.83740234	+20.30273438	-13.44726563	-71.52099609	+2200
+1457971156.27510000	+13.85595703	-0.28125000	-7.86621094	+40.12207031	-19.09423828	-76.53076172	+2968	+12.72656250	+2.19287109	-8.68359375	+36.67236328	-29.99267578	-23.77441406	+3480	+11.29833984	-2.13134766	-8.87695313	+20.32470703	-12.56835938	-71.69677734	+2196
+1457971156.27930000	+13.78564453	-0.38671875	-7.96728516	+40.56152344	-18.17138672	-76.39892578	+2952	+12.64746094	+2.04785156	-8.77587891	+36.34277344	-29.26757813	-23.53271484	+3456	+11.23681641	-2.26757813	-8.91210938	+20.36865234	-11.71142578	-71.85058594	+2192
+1457971156.28340010	+13.71533203	-0.48779297	-8.05957031	+41.00097656	-17.31445313	-76.28906250	+2928	+12.57275391	+1.91162109	-8.85937500	+36.05712891	-28.63037109	-23.29101563	+3424	+11.16650391	-2.39501953	-8.93847656	+20.41259766	-10.89843750	-71.98242188	+2184
+1457971156.28760000	+13.64501953	-0.60205078	-8.15185547	+41.37451172	-16.45751953	-76.15722656	+2908	+12.49804688	+1.75781250	-8.93847656	+35.70556641	-27.97119141	-23.07128906	+3396	+11.10058594	-2.53125000	-8.96923828	+20.43457031	-10.06347656	-72.09228516	+2176
+1457971156.29180000	+13.57470703	-0.71630859	-8.23535156	+41.72607422	-15.62255859	-76.00341797	+2884	+12.41894531	+1.60839844	-9.01318359	+35.37597656	-27.33398438	-22.85156250	+3368	+11.03906250	-2.66308594	-8.99121094	+20.47851563	-9.29443359	-72.26806641	+2164
+1457971156.30010010	+13.43408203	-0.94482422	-8.38916016	+42.40722656	-14.10644531	-75.76171875	+2836	+12.27392578	+1.31835938	-9.14062500	+34.76074219	-26.21337891	-22.41210938	+3300	+10.91162109	-2.93554688	-9.02636719	+20.56640625	-7.82226563	-72.53173828	+2136
+1457971156.30430010	+13.35937500	-1.05908203	-8.45947266	+42.69287109	-13.35937500	-75.60791016	+2812	+12.19921875	+1.17773438	-9.19335938	+34.49707031	-25.64208984	-22.19238281	+3260	+10.85009766	-3.07177734	-9.03955078	+20.65429688	-7.11914063	-72.70751953	+2120
+1457971156.30839990	+13.28466797	-1.17333984	-8.52099609	+43.00048828	-12.65625000	-75.49804688	+2784	+12.12451172	+1.04589844	-9.24169922	+34.23339844	-25.15869141	-21.97265625	+3220	+10.78417969	-3.20361328	-9.04833984	+20.74218750	-6.43798828	-72.81738281	+2100
+1457971156.31259990	+13.21435547	-1.29199219	-8.57812500	+43.26416016	-11.99707031	-75.38818359	+2756	+12.05419922	+0.90087891	-9.28564453	+33.94775391	-24.67529297	-21.77490234	+3184	+10.71826172	-3.34423828	-9.06152344	+20.78613281	-5.73486328	-72.94921875	+2088
+1457971156.31680010	+13.13525391	-1.40625000	-8.63085938	+43.50585938	-11.33789063	-75.27832031	+2732	+11.98388672	+0.76025391	-9.31640625	+33.70605469	-24.21386719	-21.57714844	+3140	+10.65234375	-3.48046875	-9.06591797	+20.87402344	-5.05371094	-73.08105469	+2072
+1457971156.32090000	+13.06494141	-1.52050781	-8.67041016	+43.76953125	-10.78857422	-75.23437500	+2700	+11.91796875	+0.63281250	-9.33398438	+33.48632813	-23.88427734	-21.42333984	+3096	+10.58203125	-3.61230469	-9.06591797	+20.98388672	-4.43847656	-73.21289063	+2056
+1457971156.32509990	+12.99462891	-1.63916016	-8.70117188	+44.01123047	-10.23925781	-75.19042969	+2672	+11.85644531	+0.49218750	-9.35156250	+33.26660156	-23.53271484	-21.31347656	+3052	+10.51171875	-3.75292969	-9.06591797	+21.07177734	-3.77929688	-73.34472656	+2044
+1457971156.32920000	+12.92431641	-1.75781250	-8.73193359	+44.23095703	-9.68994141	-75.14648438	+2640	+11.79052734	+0.36035156	-9.36035156	+33.09082031	-23.20312500	-21.18164063	+3008	+10.45019531	-3.88916016	-9.06152344	+21.18164063	-3.18603516	-73.49853516	+2032
+1457971156.33760000	+12.78808594	-1.98632813	-8.77148438	+44.64843750	-8.74511719	-75.12451172	+2588	+11.67187500	+0.10107422	-9.36474609	+32.71728516	-22.65380859	-20.96191406	+2916	+10.30957031	-4.16162109	-9.04833984	+21.42333984	-2.02148438	-73.74023438	+2012
+1457971156.34170010	+12.71337891	-2.10058594	-8.78906250	+44.84619141	-8.26171875	-75.08056641	+2564	+11.61035156	-0.02636719	-9.36474609	+32.58544922	-22.36816406	-20.87402344	+2872	+10.24365234	-4.29785156	-9.03515625	+21.55517578	-1.45019531	-73.87207031	+2008
+1457971156.34590010	+12.64306641	-2.21044922	-8.79785156	+45.08789063	-7.84423828	-75.08056641	+2540	+11.55322266	-0.14501953	-9.35595703	+32.47558594	-22.14843750	-20.74218750	+2824	+10.16894531	-4.42968750	-9.02197266	+21.68701172	-0.90087891	-73.95996094	+2000
+1457971156.35010000	+12.57275391	-2.32910156	-8.80224609	+45.24169922	-7.40478516	-75.05859375	+2520	+11.49609375	-0.28125000	-9.34277344	+32.27783203	-21.90673828	-20.67626953	+2776	+10.09423828	-4.56152344	-9.00878906	+21.79687500	-0.32958984	-74.02587891	+2000
+1457971156.35419990	+12.50244141	-2.44775391	-8.80664063	+45.41748047	-6.98730469	-75.05859375	+2500	+11.43017578	-0.41308594	-9.32958984	+32.12402344	-21.62109375	-20.61035156	+2732	+10.02832031	-4.69775391	-8.98681641	+21.90673828	+0.15380859	-74.11376953	+2000
+1457971156.35840010	+12.43652344	-2.55761719	-8.80224609	+45.61523438	-6.61376953	-75.03662109	+2484	+11.37304688	-0.53613281	-9.31201172	+31.99218750	-21.44531250	-20.50048828	+2688	+9.95361328	-4.82519531	-8.96484375	+22.03857422	+0.63720703	-74.17968750	+2004
+1457971156.36260010	+12.36621094	-2.67626953	-8.79785156	+45.74707031	-6.21826172	-75.01464844	+2468	+11.31591797	-0.67675781	-9.29443359	+31.79443359	-21.20361328	-20.47851563	+2644	+9.88330078	-4.95703125	-8.94287109	+22.14843750	+1.12060547	-74.24560547	+2008
+1457971156.36669990	+12.29150391	-2.79492188	-8.78906250	+45.90087891	-5.84472656	-75.01464844	+2456	+11.25439453	-0.80859375	-9.27685547	+31.66259766	-20.96191406	-20.41259766	+2600	+9.81738281	-5.09326172	-8.91210938	+22.25830078	+1.56005859	-74.33349609	+2016
+1457971156.37089990	+12.22119141	-2.90039063	-8.78466797	+46.05468750	-5.49316406	-74.92675781	+2440	+11.19287109	-0.92724609	-9.25927734	+31.50878906	-20.74218750	-20.28076172	+2560	+9.75146484	-5.22070313	-8.88574219	+22.36816406	+1.97753906	-74.37744141	+2024
+1457971156.37509990	+12.15087891	-3.02343750	-8.78027344	+46.16455078	-5.09765625	-74.88281250	+2428	+11.12695313	-1.07226563	-9.24609375	+31.28906250	-20.47851563	-20.21484375	+2524	+9.68554688	-5.34814453	-8.85937500	+22.47802734	+2.39501953	-74.37744141	+2028
+1457971156.38340000	+12.00585938	-3.24755859	-8.75830078	+46.42822266	-4.37255859	-74.68505859	+2404	+10.98632813	-1.32714844	-9.20654297	+30.91552734	-19.90722656	-19.95117188	+2452	+9.55371094	-5.59863281	-8.78466797	+22.69775391	+3.16406250	-74.42138672	+2044
+1457971156.38759990	+11.93115234	-3.36621094	-8.74511719	+46.49414063	-3.99902344	-74.57519531	+2396	+10.92041016	-1.47216797	-9.18017578	+30.65185547	-19.62158203	-19.86328125	+2424	+9.48779297	-5.72607422	-8.74951172	+22.80761719	+3.53759766	-74.39941406	+2048
+1457971156.39170000	+11.85644531	-3.48486328	-8.72753906	+46.56005859	-3.64746094	-74.48730469	+2380	+10.84570313	-1.60839844	-9.15820313	+30.41015625	-19.31396484	-19.75341797	+2392	+9.43066406	-5.84912109	-8.70117188	+22.89550781	+3.84521484	-74.44335938	+2052
+1457971156.39590000	+11.78173828	-3.59033203	-8.70996094	+46.66992188	-3.33984375	-74.33349609	+2368	+10.77539063	-1.73583984	-9.13183594	+30.19042969	-19.07226563	-19.57763672	+2360	+9.36914063	-5.97216797	-8.65722656	+23.00537109	+4.15283203	-74.44335938	+2056
+1457971156.40000010	+11.70703125	-3.70458984	-8.69677734	+46.73583984	-3.01025391	-74.20166016	+2352	+10.70507813	-1.87207031	-9.10546875	+29.94873047	-18.78662109	-19.46777344	+2332	+9.30761719	-6.09082031	-8.61328125	+23.15917969	+4.48242188	-74.39941406	+2056
+1457971156.40420010	+11.63232422	-3.81884766	-8.67041016	+46.82373047	-2.68066406	-74.09179688	+2336	+10.63037109	-2.00390625	-9.07470703	+29.70703125	-18.47900391	-19.31396484	+2304	+9.25488281	-6.20947266	-8.56054688	+23.29101563	+4.76806641	-74.39941406	+2060
+1457971156.40840010	+11.56201172	-3.91992188	-8.64843750	+46.93359375	-2.39501953	-73.91601563	+2316	+10.56005859	-2.12255859	-9.03955078	+29.50927734	-18.23730469	-19.09423828	+2272	+9.19335938	-6.32812500	-8.51220703	+23.40087891	+5.05371094	-74.35546875	+2056
+1457971156.41249990	+11.48730469	-4.03417969	-8.62207031	+46.99951172	-2.08740234	-73.76220703	+2296	+10.48974609	-2.25439453	-9.00878906	+29.24560547	-17.95166016	-18.94042969	+2244	+9.13623047	-6.44238281	-8.46386719	+23.53271484	+5.36132813	-74.26757813	+2052
+1457971156.41669990	+11.41259766	-4.13964844	-8.59130859	+47.04345703	-1.77978516	-73.58642578	+2280	+10.41503906	-2.37744141	-8.96484375	+28.98193359	-17.66601563	-18.76464844	+2212	+9.07470703	-6.55664063	-8.40673828	+23.66455078	+5.64697266	-74.22363281	+2048
+1457971156.42090010	+11.34228516	-4.23632813	-8.55615234	+47.13134766	-1.53808594	-73.41064453	+2260	+10.34912109	-2.49169922	-8.92089844	+28.78417969	-17.46826172	-18.56689453	+2184	+9.01318359	-6.66650391	-8.34960938	+23.79638672	+5.91064453	-74.15771484	+2040
+1457971156.42500000	+11.26757813	-4.34179688	-8.52099609	+47.19726563	-1.27441406	-73.23486328	+2240	+10.28320313	-2.61474609	-8.87255859	+28.54248047	-17.22656250	-18.39111328	+2160	+8.95605469	-6.77636719	-8.29687500	+23.97216797	+6.21826172	-74.02587891	+2032
+1457971156.43339990	+11.13134766	-4.53076172	-8.43310547	+47.37304688	-0.83496094	-72.92724609	+2208	+10.16015625	-2.83447266	-8.75830078	+28.14697266	-16.89697266	-18.06152344	+2112	+8.83740234	-6.98730469	-8.17382813	+24.25781250	+6.74560547	-73.85009766	+2020
+1457971156.43750000	+11.06542969	-4.62744141	-8.38916016	+47.43896484	-0.61523438	-72.75146484	+2188	+10.10302734	-2.94433594	-8.70117188	+27.97119141	-16.72119141	-17.90771484	+2092	+8.78027344	-7.09277344	-8.11669922	+24.45556641	+7.03125000	-73.69628906	+2008
+1457971156.44170000	+10.99511719	-4.72412109	-8.33203125	+47.50488281	-0.39550781	-72.59765625	+2176	+10.04150391	-3.04980469	-8.63085938	+27.81738281	-16.54541016	-17.77587891	+2072	+8.71875000	-7.19384766	-8.05078125	+24.58740234	+7.31689453	-73.56445313	+2004
+1457971156.44590000	+10.93359375	-4.80761719	-8.27490234	+47.57080078	-0.21972656	-72.39990234	+2160	+9.98876953	-3.14208984	-8.56054688	+27.66357422	-16.43554688	-17.55615234	+2056	+8.65283203	-7.29492188	-7.98925781	+24.71923828	+7.60253906	-73.38867188	+1996
+1457971156.45000000	+10.86767578	-4.89990234	-8.22216797	+47.61474609	-0.04394531	-72.22412109	+2148	+9.93603516	-3.24755859	-8.49462891	+27.48779297	-16.30371094	-17.40234375	+2040	+8.59130859	-7.39160156	-7.93212891	+24.89501953	+7.86621094	-73.16894531	+1988
+1457971156.45420000	+10.80175781	-4.98779297	-8.15625000	+47.63671875	+0.10986328	-72.04833984	+2140	+9.88769531	-3.34863281	-8.41552734	+27.33398438	-16.21582031	-17.27050781	+2028	+8.52978516	-7.48828125	-7.86181641	+25.02685547	+8.10791016	-72.99316406	+1988
+1457971156.45840000	+10.74023438	-5.06250000	-8.08593750	+47.68066406	+0.21972656	-71.89453125	+2128	+9.83935547	-3.43652344	-8.33203125	+27.20214844	-16.19384766	-17.09472656	+2016	+8.46386719	-7.58056641	-7.79150391	+25.15869141	+8.37158203	-72.79541016	+1984
+1457971156.46250010	+10.68310547	-5.14599609	-8.02001953	+47.72460938	+0.35156250	-71.74072266	+2120	+9.79541016	-3.53320313	-8.25292969	+27.04833984	-16.12792969	-16.98486328	+2004	+8.40234375	-7.66845703	-7.72998047	+25.35644531	+8.61328125	-72.53173828	+1980
+1457971156.46670010	+10.62158203	-5.22949219	-7.94531250	+47.72460938	+0.48339844	-71.63085938	+2116	+9.74707031	-3.62988281	-8.16064453	+26.93847656	-16.08398438	-16.87500000	+2000	+8.34521484	-7.76074219	-7.65527344	+25.48828125	+8.81103516	-72.35595703	+1984
+1457971156.47090010	+10.56884766	-5.30859375	-7.87060547	+47.72460938	+0.57128906	-71.47705078	+2112	+9.70751953	-3.70898438	-8.07714844	+26.82861328	-16.08398438	-16.67724609	+1992	+8.27929688	-7.85302734	-7.58496094	+25.59814453	+9.03076172	-72.11425781	+1984
+1457971156.47919990	+10.45019531	-5.46679688	-7.71679688	+47.65869141	+0.76904297	-71.19140625	+2108	+9.61523438	-3.88916016	-7.90136719	+26.54296875	-16.04003906	-16.41357422	+1984	+8.16943359	-8.02880859	-7.43994141	+25.92773438	+9.33837891	-71.63085938	+1992
+1457971156.48330000	+10.39746094	-5.53710938	-7.63330078	+47.63671875	+0.81298828	-71.03759766	+2104	+9.57128906	-3.96826172	-7.80908203	+26.43310547	-16.06201172	-16.19384766	+1980	+8.10351563	-8.11230469	-7.36523438	+26.03759766	+9.47021484	-71.36718750	+1996
+1457971156.48750000	+10.34033203	-5.60742188	-7.55419922	+47.57080078	+0.87890625	-70.90576172	+2104	+9.52734375	-4.06054688	-7.71679688	+26.27929688	-16.06201172	-16.04003906	+1976	+8.05078125	-8.18701172	-7.29492188	+26.23535156	+9.55810547	-71.05957031	+1996
+1457971156.49169990	+10.28759766	-5.68212891	-7.46630859	+47.50488281	+0.94482422	-70.83984375	+2104	+9.48339844	-4.14404297	-7.62451172	+26.12548828	-16.06201172	-15.93017578	+1980	+8.00683594	-8.27050781	-7.21142578	+26.41113281	+9.60205078	-70.86181641	+2004
+1457971156.49580000	+10.23925781	-5.74804688	-7.37841797	+47.46093750	+0.94482422	-70.72998047	+2104	+9.43945313	-4.21875000	-7.53222656	+26.01562500	-16.12792969	-15.71044922	+1976	+7.95410156	-8.34960938	-7.12792969	+26.56494141	+9.62402344	-70.66406250	+2012
+1457971156.50000000	+10.18652344	-5.81835938	-7.29492188	+47.39501953	+1.01074219	-70.62011719	+2104	+9.39111328	-4.30224609	-7.43994141	+25.88378906	-16.14990234	-15.55664063	+1976	+7.91015625	-8.42431641	-7.05322266	+26.78466797	+9.64599609	-70.37841797	+2012
+1457971156.50420000	+10.12939453	-5.88867188	-7.20703125	+47.32910156	+1.07666016	-70.53222656	+2104	+9.34716797	-4.38134766	-7.34326172	+25.77392578	-16.17187500	-15.42480469	+1976	+7.87060547	-8.49902344	-6.96533203	+27.00439453	+9.60205078	-70.22460938	+2016
+1457971156.50830010	+10.08105469	-5.94580078	-7.12353516	+47.28515625	+1.09863281	-70.37841797	+2100	+9.29882813	-4.45166016	-7.25097656	+25.66406250	-16.19384766	-15.18310547	+1968	+7.82666016	-8.57373047	-6.87744141	+27.18017578	+9.58007813	-70.02685547	+2020
+1457971156.51670000	+9.97998047	-6.07763672	-6.94775391	+47.15332031	+1.20849609	-70.18066406	+2096	+9.20214844	-4.60986328	-7.06640625	+25.40039063	-16.21582031	-14.87548828	+1968	+7.76074219	-8.70996094	-6.70605469	+27.70751953	+9.40429688	-69.58740234	+2016
+1457971156.52080010	+9.92724609	-6.13037109	-6.85546875	+47.13134766	+1.20849609	-70.07080078	+2092	+9.15820313	-4.67578125	-6.96972656	+25.29052734	-16.28173828	-14.65576172	+1960	+7.72119141	-8.78027344	-6.61376953	+27.92724609	+9.31640625	-69.41162109	+2012
+1457971156.52500010	+9.87890625	-6.18750000	-6.77197266	+47.08740234	+1.27441406	-69.93896484	+2084	+9.10986328	-4.75048828	-6.87744141	+25.18066406	-16.28173828	-14.47998047	+1956	+7.69042969	-8.83740234	-6.53466797	+28.23486328	+9.22851563	-69.16992188	+2004
+1457971156.52920010	+9.83056641	-6.24462891	-6.67529297	+47.08740234	+1.34033203	-69.85107422	+2080	+9.06591797	-4.82080078	-6.77636719	+25.07080078	-16.34765625	-14.37011719	+1956	+7.66406250	-8.90332031	-6.43798828	+28.54248047	+9.11865234	-69.03808594	+2000
+1457971156.53329990	+9.78222656	-6.29296875	-6.58740234	+47.10937500	+1.36230469	-69.67529297	+2072	+9.02197266	-4.88232422	-6.67968750	+24.96093750	-16.39160156	-14.15039063	+1948	+7.63769531	-8.96923828	-6.34130859	+28.78417969	+9.00878906	-68.90625000	+1992
+1457971156.53749990	+9.73828125	-6.34130859	-6.50830078	+47.10937500	+1.45019531	-69.47753906	+2060	+8.97802734	-4.94824219	-6.59179688	+24.87304688	-16.36962891	-13.93066406	+1936	+7.60693359	-9.02636719	-6.25781250	+29.11376953	+8.94287109	-68.64257813	+1976
+1457971156.54169990	+9.68994141	-6.39404297	-6.41162109	+47.13134766	+1.51611328	-69.34570313	+2052	+8.93847656	-5.01416016	-6.48193359	+24.78515625	-16.43554688	-13.84277344	+1936	+7.58056641	-9.08349609	-6.16552734	+29.42138672	+8.87695313	-68.44482422	+1968
+1457971156.54580000	+9.64599609	-6.43798828	-6.31933594	+47.15332031	+1.56005859	-69.14794922	+2040	+8.89892578	-5.07568359	-6.38525391	+24.65332031	-16.47949219	-13.62304688	+1928	+7.54980469	-9.14501953	-6.07324219	+29.66308594	+8.78906250	-68.24707031	+1952
+1457971156.55000000	+9.59765625	-6.48193359	-6.23583984	+47.19726563	+1.64794922	-68.90625000	+2032	+8.85937500	-5.13281250	-6.29296875	+24.54345703	-16.45751953	-13.38134766	+1916	+7.52343750	-9.19335938	-5.98974609	+30.01464844	+8.74511719	-67.93945313	+1936
+1457971156.55410000	+9.55810547	-6.52587891	-6.13476563	+47.24121094	+1.69189453	-68.79638672	+2024	+8.82421875	-5.18994141	-6.18310547	+24.45556641	-16.54541016	-13.29345703	+1912	+7.49707031	-9.24609375	-5.89746094	+30.27832031	+8.67919922	-67.69775391	+1920
+1457971156.56250000	+9.47460938	-6.60498047	-5.95898438	+47.32910156	+1.82373047	-68.26904297	+2000	+8.75390625	-5.29541016	-5.98535156	+24.21386719	-16.61132813	-12.85400391	+1892	+7.43554688	-9.34716797	-5.72167969	+30.80566406	+8.63525391	-67.14843750	+1888
+1457971156.56660010	+9.43505859	-6.64453125	-5.86230469	+47.39501953	+1.86767578	-68.09326172	+1996	+8.72753906	-5.34814453	-5.86669922	+24.14794922	-16.74316406	-12.74414063	+1892	+7.40917969	-9.39550781	-5.62939453	+31.04736328	+8.59130859	-66.88476563	+1876
+1457971156.57080010	+9.39550781	-6.67968750	-5.77001953	+47.41699219	+1.91162109	-67.82958984	+1984	+8.69677734	-5.40087891	-5.76123047	+23.97216797	-16.78710938	-12.52441406	+1884	+7.37402344	-9.44824219	-5.54150391	+31.24511719	+8.59130859	-66.57714844	+1864
+1457971156.57500000	+9.35595703	-6.71484375	-5.68652344	+47.50488281	+1.95556641	-67.50000000	+1976	+8.67041016	-5.44482422	-5.66894531	+23.86230469	-16.78710938	-12.26074219	+1872	+7.34326172	-9.49218750	-5.46240234	+31.48681641	+8.59130859	-66.18164063	+1844
+1457971156.57909990	+9.32519531	-6.75000000	-5.57666016	+47.54882813	+1.95556641	-67.34619141	+1972	+8.64843750	-5.49316406	-5.55029297	+23.75244141	-16.91894531	-12.12890625	+1872	+7.31250000	-9.53613281	-5.37451172	+31.68457031	+8.56933594	-65.83007813	+1832
+1457971156.58330010	+9.28564453	-6.78515625	-5.47998047	+47.54882813	+1.95556641	-67.08251953	+1968	+8.62207031	-5.54150391	-5.44482422	+23.55468750	-16.96289063	-11.90917969	+1864	+7.27294922	-9.58447266	-5.28662109	+31.81640625	+8.54736328	-65.47851563	+1820
+1457971156.58750010	+9.25048828	-6.81591797	-5.39208984	+47.61474609	+1.97753906	-66.75292969	+1960	+8.59570313	-5.57666016	-5.34375000	+23.44482422	-17.00683594	-11.64550781	+1856	+7.24218750	-9.61962891	-5.20751953	+32.01416016	+8.54736328	-65.06103516	+1808
+1457971156.59159990	+9.21972656	-6.85107422	-5.29101563	+47.65869141	+1.95556641	-66.57714844	+1960	+8.58251953	-5.62060547	-5.22949219	+23.33496094	-17.16064453	-11.51367188	+1856	+7.21142578	-9.66357422	-5.11962891	+32.16796875	+8.48144531	-64.73144531	+1800
+1457971156.59579990	+9.18896484	-6.88183594	-5.19433594	+47.68066406	+1.88964844	-66.31347656	+1956	+8.56054688	-5.66015625	-5.12402344	+23.13720703	-17.24853516	-11.29394531	+1852	+7.18066406	-9.70751953	-5.03173828	+32.27783203	+8.43750000	-64.40185547	+1792
+1457971156.60410000	+9.13183594	-6.93896484	-5.00097656	+47.81250000	+1.77978516	-65.80810547	+1952	+8.52099609	-5.73486328	-4.91308594	+22.87353516	-17.40234375	-10.87646484	+1844	+7.12353516	-9.77783203	-4.86914063	+32.58544922	+8.34960938	-63.65478516	+1780
+1457971156.60830000	+9.10107422	-6.96533203	-4.90429688	+47.83447266	+1.69189453	-65.54443359	+1952	+8.50341797	-5.77441406	-4.80761719	+22.67578125	-17.49023438	-10.63476563	+1840	+7.09277344	-9.82177734	-4.78125000	+32.67333984	+8.28369141	-63.28125000	+1772
+1457971156.61250000	+9.07470703	-6.99169922	-4.81201172	+47.92236328	+1.58203125	-65.23681641	+1948	+8.48144531	-5.80517578	-4.71093750	+22.52197266	-17.55615234	-10.34912109	+1836	+7.06640625	-9.84814453	-4.70214844	+32.84912109	+8.17382813	-62.88574219	+1764
+1457971156.61660000	+9.04833984	-7.01806641	-4.71093750	+47.98828125	+1.47216797	-65.06103516	+1952	+8.46826172	-5.84033203	-4.60107422	+22.39013672	-17.68798828	-10.17333984	+1836	+7.04882813	-9.88330078	-4.61865234	+33.00292969	+8.04199219	-62.57812500	+1760
+1457971156.62080000	+9.02197266	-7.04003906	-4.61425781	+48.03222656	+1.29638672	-64.79736328	+1952	+8.45068359	-5.87548828	-4.50000000	+22.17041016	-17.79785156	-9.93164063	+1832	+7.02246094	-9.91406250	-4.53076172	+33.13476563	+7.91015625	-62.27050781	+1752
+1457971156.62500000	+8.99560547	-7.06201172	-4.52197266	+48.14208984	+1.16455078	-64.51171875	+1948	+8.42871094	-5.90185547	-4.40332031	+22.01660156	-17.86376953	-9.64599609	+1828	+7.00488281	-9.94042969	-4.45166016	+33.33251953	+7.77832031	-61.91894531	+1744
+1457971156.62910010	+8.97363281	-7.08398438	-4.42089844	+48.22998047	+0.98876953	-64.33593750	+1952	+8.41552734	-5.93261719	-4.29785156	+21.88476563	-18.01757813	-9.47021484	+1828	+6.99609375	-9.97119141	-4.35937500	+33.50830078	+7.60253906	-61.67724609	+1740
+1457971156.63330010	+8.94726563	-7.10595703	-4.32421875	+48.31787109	+0.76904297	-64.09423828	+1952	+8.39794922	-5.96777344	-4.19677734	+21.66503906	-18.12744141	-9.20654297	+1824	+6.97851563	-10.00634766	-4.26708984	+33.66210938	+7.44873047	-61.41357422	+1736
+1457971156.64159990	+8.90771484	-7.14111328	-4.13085938	+48.58154297	+0.37353516	-63.61083984	+1948	+8.36718750	-6.02050781	-3.99902344	+21.35742188	-18.34716797	-8.72314453	+1816	+6.96093750	-10.05468750	-4.09570313	+34.10156250	+7.07519531	-60.86425781	+1712
+1457971156.64580010	+8.88134766	-7.15869141	-4.03857422	+48.71337891	+0.13183594	-63.36914063	+1944	+8.34960938	-6.05126953	-3.90234375	+21.11572266	-18.43505859	-8.43750000	+1808	+6.95214844	-10.08105469	-4.00781250	+34.27734375	+6.87744141	-60.62255859	+1704
+1457971156.64990000	+8.85937500	-7.17187500	-3.94628906	+48.86718750	-0.08789063	-63.08349609	+1940	+8.33203125	-6.07324219	-3.81445313	+20.93994141	-18.52294922	-8.08593750	+1800	+6.94335938	-10.09863281	-3.92431641	+34.51904297	+6.67968750	-60.35888672	+1688
+1457971156.65409990	+8.83740234	-7.18505859	-3.84521484	+49.02099609	-0.35156250	-62.92968750	+1936	+8.31884766	-6.09960938	-3.70898438	+20.78613281	-18.67675781	-7.88818359	+1796	+6.94335938	-10.12060547	-3.83642578	+34.76074219	+6.45996094	-60.13916016	+1676
+1457971156.65829990	+8.81542969	-7.19824219	-3.75292969	+49.13085938	-0.59326172	-62.70996094	+1932	+8.30126953	-6.12597656	-3.61230469	+20.54443359	-18.80859375	-7.60253906	+1788	+6.93457031	-10.14257813	-3.74414063	+34.95849609	+6.26220703	-59.96337891	+1664
+1457971156.66240000	+8.79345703	-7.20703125	-3.66503906	+49.32861328	-0.83496094	-62.44628906	+1924	+8.28808594	-6.14355469	-3.52441406	+20.36865234	-18.87451172	-7.25097656	+1776	+6.93017578	-10.16015625	-3.66064453	+35.20019531	+6.06445313	-59.72167969	+1648
+1457971156.66660000	+8.78027344	-7.21582031	-3.56396484	+49.52636719	-1.07666016	-62.29248047	+1916	+8.27929688	-6.16552734	-3.42333984	+20.21484375	-19.05029297	-7.03125000	+1768	+6.92578125	-10.17773438	-3.57275391	+35.44189453	+5.86669922	-59.50195313	+1632
+1457971156.67080000	+8.75830078	-7.22900391	-3.47167969	+49.65820313	-1.31835938	-62.07275391	+1908	+8.26171875	-6.19628906	-3.33105469	+19.92919922	-19.16015625	-6.72363281	+1764	+6.91699219	-10.19970703	-3.48925781	+35.61767578	+5.66894531	-59.30419922	+1616
+1457971156.67490010	+8.74072266	-7.22900391	-3.38818359	+49.85595703	-1.53808594	-61.80908203	+1900	+8.24853516	-6.20947266	-3.24755859	+19.70947266	-19.22607422	-6.32812500	+1748	+6.91259766	-10.21289063	-3.40576172	+35.83740234	+5.49316406	-59.06250000	+1600
+1457971156.68330000	+8.70117188	-7.24658203	-3.20800781	+50.16357422	-1.97753906	-61.43554688	+1880	+8.22656250	-6.25341797	-3.05859375	+19.22607422	-19.48974609	-5.75683594	+1732	+6.89501953	-10.24365234	-3.24755859	+36.21093750	+5.14160156	-58.60107422	+1568
+1457971156.68740010	+8.68798828	-7.24218750	-3.12451172	+50.36132813	-2.15332031	-61.19384766	+1872	+8.21777344	-6.26220703	-2.97509766	+19.02832031	-19.53369141	-5.38330078	+1716	+6.88183594	-10.25244141	-3.17285156	+36.40869141	+4.98779297	-58.33740234	+1552
+1457971156.69160010	+8.67480469	-7.24218750	-3.03662109	+50.58105469	-2.35107422	-61.01806641	+1860	+8.21337891	-6.27539063	-2.88281250	+18.85253906	-19.68750000	-5.07568359	+1708	+6.87304688	-10.26562500	-3.09375000	+36.58447266	+4.83398438	-58.09570313	+1536
+1457971156.69580010	+8.65283203	-7.25097656	-2.95312500	+50.69091797	-2.50488281	-60.84228516	+1852	+8.20019531	-6.29736328	-2.79492188	+18.52294922	-19.75341797	-4.76806641	+1700	+6.85986328	-10.28320313	-3.01904297	+36.73828125	+4.70214844	-57.87597656	+1524
+1457971156.69989990	+8.63964844	-7.25097656	-2.87402344	+50.88867188	-2.63671875	-60.60058594	+1844	+8.19140625	-6.30615234	-2.71582031	+18.30322266	-19.79736328	-4.39453125	+1688	+6.84667969	-10.29199219	-2.94433594	+36.87011719	+4.61425781	-57.63427734	+1512
+1457971156.70409990	+8.62646484	-7.25097656	-2.79492188	+51.08642578	-2.79052734	-60.40283203	+1836	+8.19140625	-6.31933594	-2.62792969	+18.10546875	-19.88525391	-4.08691406	+1676	+6.83349609	-10.30517578	-2.87841797	+37.00195313	+4.50439453	-57.34863281	+1500
+1457971156.70820000	+8.60888672	-7.25537109	-2.71582031	+51.19628906	-2.90039063	-60.20507813	+1828	+8.17822266	-6.33691406	-2.54882813	+17.81982422	-19.92919922	-3.75732422	+1672	+6.81591797	-10.32275391	-2.80810547	+37.08984375	+4.41650391	-57.08496094	+1492
+1457971156.71240000	+8.59570313	-7.25097656	-2.64111328	+51.37207031	-2.98828125	-59.96337891	+1820	+8.17382813	-6.34570313	-2.46972656	+17.60009766	-19.92919922	-3.38378906	+1660	+6.79833984	-10.33154297	-2.74218750	+37.22167969	+4.32861328	-56.82128906	+1484
+1457971156.72070000	+8.56933594	-7.25537109	-2.49609375	+51.65771484	-3.16406250	-59.56787109	+1812	+8.16064453	-6.36328125	-2.31591797	+17.16064453	-19.97314453	-2.72460938	+1648	+6.76757813	-10.35351563	-2.61474609	+37.44140625	+4.15283203	-56.29394531	+1468
+1457971156.72490000	+8.55615234	-7.25097656	-2.42578125	+51.83349609	-3.25195313	-59.37011719	+1804	+8.15185547	-6.36767578	-2.24121094	+16.98486328	-19.97314453	-2.39501953	+1640	+6.75439453	-10.35791016	-2.55322266	+37.55126953	+4.10888672	-56.03027344	+1464
+1457971156.72910000	+8.54736328	-7.24658203	-2.35986328	+52.00927734	-3.31787109	-59.17236328	+1800	+8.15185547	-6.37646484	-2.17089844	+16.83105469	-19.97314453	-2.06542969	+1636	+6.74121094	-10.36669922	-2.49169922	+37.66113281	+4.04296875	-55.78857422	+1460
+1457971156.73320010	+8.53417969	-7.25537109	-2.29394531	+52.09716797	-3.36181641	-58.97460938	+1796	+8.14306641	-6.38525391	-2.10058594	+16.63330078	-19.95117188	-1.75781250	+1628	+6.72802734	-10.37988281	-2.43017578	+37.74902344	+3.97705078	-55.56884766	+1456
+1457971156.73740010	+8.52539063	-7.24658203	-2.22802734	+52.25097656	-3.42773438	-58.77685547	+1792	+8.13867188	-6.38525391	-2.03466797	+16.50146484	-19.92919922	-1.42822266	+1624	+6.71484375	-10.38867188	-2.36865234	+37.83691406	+3.93310547	-55.34912109	+1452
+1457971156.74160000	+8.51660156	-7.24658203	-2.16650391	+52.40478516	-3.49365234	-58.57910156	+1788	+8.13867188	-6.38964844	-1.97314453	+16.36962891	-19.86328125	-1.09863281	+1620	+6.70605469	-10.39746094	-2.30712891	+37.94677734	+3.86718750	-55.10742188	+1448
+1457971156.74569990	+8.50341797	-7.25097656	-2.10498047	+52.47070313	-3.51562500	-58.38134766	+1784	+8.12988281	-6.39404297	-1.91162109	+16.23779297	-19.81933594	-0.79101563	+1616	+6.69726563	-10.40625000	-2.25000000	+38.03466797	+3.82324219	-54.88769531	+1444
+1457971156.74990010	+8.49902344	-7.24218750	-2.04785156	+52.60253906	-3.58154297	-58.20556641	+1780	+8.12548828	-6.39843750	-1.84570313	+16.14990234	-19.79736328	-0.50537109	+1612	+6.69287109	-10.40625000	-2.19287109	+38.16650391	+3.73535156	-54.68994141	+1436
+1457971156.75819990	+8.48583984	-7.24218750	-1.93798828	+52.80029297	-3.69140625	-57.85400391	+1768	+8.11669922	-6.40283203	-1.73583984	+15.97412109	-19.70947266	+0.08789063	+1600	+6.69287109	-10.41943359	-2.07421875	+38.43017578	+3.60351563	-54.36035156	+1424
+1457971156.76239990	+8.47705078	-7.23339844	-1.88085938	+52.93212891	-3.75732422	-57.72216797	+1764	+8.11230469	-6.40283203	-1.67431641	+15.93017578	-19.68750000	+0.32958984	+1592	+6.69287109	-10.41943359	-2.01269531	+38.54003906	+3.55957031	-54.22851563	+1420
+1457971156.76659990	+8.47705078	-7.22900391	-1.83251953	+53.04199219	-3.82324219	-57.54638672	+1756	+8.11230469	-6.39843750	-1.62597656	+15.90820313	-19.62158203	+0.65917969	+1584	+6.69287109	-10.42382813	-1.95556641	+38.64990234	+3.49365234	-54.09667969	+1412
+1457971156.77070000	+8.47265625	-7.23339844	-1.77978516	+53.08593750	-3.84521484	-57.41455078	+1752	+8.10791016	-6.40722656	-1.57763672	+15.82031250	-19.57763672	+0.90087891	+1576	+6.69726563	-10.42822266	-1.89843750	+38.75976563	+3.42773438	-53.96484375	+1404
+1457971156.77490000	+8.46826172	-7.22460938	-1.73144531	+53.19580078	-3.91113281	-57.28271484	+1744	+8.10791016	-6.40283203	-1.52490234	+15.79833984	-19.57763672	+1.14257813	+1572	+6.70166016	-10.42822266	-1.84130859	+38.86962891	+3.38378906	-53.89892578	+1396
+1457971156.77909990	+8.46826172	-7.22021484	-1.69189453	+53.30566406	-3.99902344	-57.10693359	+1736	+8.10791016	-6.39843750	-1.48535156	+15.79833984	-19.53369141	+1.45019531	+1560	+6.70605469	-10.42822266	-1.79296875	+39.00146484	+3.29589844	-53.74511719	+1384
+1457971156.78320000	+8.46386719	-7.22021484	-1.64794922	+53.32763672	-4.02099609	-56.99707031	+1728	+8.10351563	-6.40283203	-1.43701172	+15.73242188	-19.46777344	+1.66992188	+1552	+6.71044922	-10.43261719	-1.74462891	+39.08935547	+3.25195313	-53.61328125	+1372
+1457971156.79150010	+8.46826172	-7.20703125	-1.56445313	+53.52539063	-4.15283203	-56.77734375	+1712	+8.10791016	-6.39404297	-1.35791016	+15.71044922	-19.44580078	+2.15332031	+1532	+6.72363281	-10.42822266	-1.64794922	+39.26513672	+3.12011719	-53.45947266	+1352
+1457971156.79570010	+8.46826172	-7.21142578	-1.52929688	+53.54736328	-4.17480469	-56.68945313	+1704	+8.10791016	-6.39843750	-1.31835938	+15.66650391	-19.40185547	+2.32910156	+1520	+6.72802734	-10.42822266	-1.60400391	+39.33105469	+3.09814453	-53.39355469	+1336
+1457971156.79990010	+8.46826172	-7.20703125	-1.48974609	+53.61328125	-4.21875000	-56.64550781	+1696	+8.11230469	-6.39404297	-1.27880859	+15.66650391	-19.40185547	+2.48291016	+1512	+6.73242188	-10.42822266	-1.55566406	+39.35302734	+3.07617188	-53.37158203	+1328
+1457971156.80399990	+8.47265625	-7.19824219	-1.46337891	+53.70117188	-4.26269531	-56.49169922	+1692	+8.12109375	-6.38964844	-1.25244141	+15.66650391	-19.33593750	+2.72460938	+1500	+6.73681641	-10.42822266	-1.52490234	+39.39697266	+3.03222656	-53.21777344	+1308
+1457971156.80819990	+8.47265625	-7.20263672	-1.43261719	+53.70117188	-4.26269531	-56.40380859	+1688	+8.12109375	-6.38964844	-1.22167969	+15.62255859	-19.29199219	+2.85644531	+1488	+6.73681641	-10.43261719	-1.49414063	+39.39697266	+3.01025391	-53.10791016	+1296
+1457971156.81240010	+8.47705078	-7.19384766	-1.40185547	+53.76708984	-4.30664063	-56.35986328	+1688	+8.12548828	-6.38525391	-1.19091797	+15.62255859	-19.29199219	+2.96630859	+1480	+6.74121094	-10.43261719	-1.45898438	+39.37500000	+3.01025391	-53.06396484	+1280
+1457971156.81649990	+8.48144531	-7.18945313	-1.37988281	+53.83300781	-4.32861328	-56.22802734	+1684	+8.13427734	-6.38085938	-1.16894531	+15.62255859	-19.20410156	+3.18603516	+1468	+6.74121094	-10.42822266	-1.43701172	+39.37500000	+2.96630859	-52.91015625	+1264
+1457971156.82069990	+8.48144531	-7.18945313	-1.35791016	+53.83300781	-4.32861328	-56.16210938	+1684	+8.13867188	-6.38525391	-1.14697266	+15.55664063	-19.13818359	+3.27392578	+1460	+6.74121094	-10.43261719	-1.41503906	+39.33105469	+2.98828125	-52.80029297	+1252
+1457971156.82489990	+8.49023438	-7.18505859	-1.33154297	+53.89892578	-4.32861328	-56.11816406	+1684	+8.14306641	-6.38085938	-1.12060547	+15.57861328	-19.11621094	+3.33984375	+1452	+6.73681641	-10.43261719	-1.38867188	+39.26513672	+2.98828125	-52.75634766	+1240
+1457971156.83320000	+8.49902344	-7.18066406	-1.30078125	+53.92089844	-4.32861328	-55.92041016	+1684	+8.16064453	-6.37646484	-1.08984375	+15.51269531	-18.94042969	+3.53759766	+1436	+6.73681641	-10.43701172	-1.35791016	+39.13330078	+3.05419922	-52.49267578	+1220
+1457971156.83740000	+8.50781250	-7.17626953	-1.28320313	+53.94287109	-4.30664063	-55.85449219	+1688	+8.16943359	-6.37207031	-1.06787109	+15.49072266	-18.87451172	+3.60351563	+1432	+6.73242188	-10.44140625	-1.34033203	+39.04541016	+3.09814453	-52.42675781	+1208
+1457971156.84150000	+8.51220703	-7.17626953	-1.27441406	+53.96484375	-4.30664063	-55.74462891	+1688	+8.18261719	-6.36767578	-1.05908203	+15.46875000	-18.76464844	+3.71337891	+1424	+6.72802734	-10.44140625	-1.33593750	+38.93554688	+3.12011719	-52.25097656	+1200
+1457971156.84570000	+8.52099609	-7.17626953	-1.26562500	+53.96484375	-4.26269531	-55.63476563	+1688	+8.19140625	-6.37207031	-1.05029297	+15.38085938	-18.65478516	+3.77929688	+1420	+6.72802734	-10.44580078	-1.32714844	+38.84765625	+3.18603516	-52.11914063	+1192
+1457971156.84990000	+8.52539063	-7.17187500	-1.25244141	+53.96484375	-4.24072266	-55.54687500	+1692	+8.20019531	-6.36767578	-1.03710938	+15.33691406	-18.56689453	+3.82324219	+1416	+6.72802734	-10.44580078	-1.31835938	+38.75976563	+3.25195313	-52.00927734	+1184
+1457971156.85400010	+8.53417969	-7.17187500	-1.24804688	+53.98681641	-4.21875000	-55.43701172	+1692	+8.20898438	-6.36328125	-1.02832031	+15.29296875	-18.45703125	+3.91113281	+1412	+6.72802734	-10.44580078	-1.31396484	+38.67187500	+3.29589844	-51.87744141	+1180
+1457971156.85820010	+8.54296875	-7.17187500	-1.23925781	+53.96484375	-4.19677734	-55.32714844	+1696	+8.22216797	-6.36328125	-1.01953125	+15.22705078	-18.32519531	+3.95507813	+1412	+6.73242188	-10.44580078	-1.30517578	+38.60595703	+3.38378906	-51.78955078	+1176
+1457971156.86649990	+8.56494141	-7.16748047	-1.23046875	+53.92089844	-4.13085938	-55.06347656	+1700	+8.24414063	-6.36328125	-1.00634766	+15.09521484	-18.08349609	+4.08691406	+1408	+6.73681641	-10.44580078	-1.28759766	+38.43017578	+3.58154297	-51.59179688	+1168
+1457971156.87069990	+8.57373047	-7.16748047	-1.22607422	+53.89892578	-4.08691406	-54.90966797	+1700	+8.25732422	-6.35888672	-1.00195313	+15.00732422	-17.92968750	+4.19677734	+1408	+6.74121094	-10.45019531	-1.27880859	+38.38623047	+3.69140625	-51.48193359	+1168
+1457971156.87480000	+8.58251953	-7.16748047	-1.22167969	+53.87695313	-4.06494141	-54.77783203	+1704	+8.27050781	-6.35888672	-0.99755859	+14.89746094	-17.81982422	+4.28466797	+1404	+6.75439453	-10.44580078	-1.27001953	+38.34228516	+3.77929688	-51.39404297	+1164
+1457971156.87899990	+8.59570313	-7.16308594	-1.21728516	+53.85498047	-4.04296875	-54.62402344	+1704	+8.28369141	-6.35888672	-0.99316406	+14.80957031	-17.66601563	+4.37255859	+1404	+6.76318359	-10.44580078	-1.25683594	+38.29833984	+3.86718750	-51.32812500	+1164
+1457971156.88319990	+8.60449219	-7.16308594	-1.21289063	+53.81103516	-4.02099609	-54.49218750	+1708	+8.29687500	-6.35449219	-0.98437500	+14.72167969	-17.55615234	+4.48242188	+1400	+6.77197266	-10.43701172	-1.24804688	+38.27636719	+3.95507813	-51.24023438	+1164
+1457971156.88730000	+8.61767578	-7.15869141	-1.20849609	+53.78906250	-3.99902344	-54.36035156	+1712	+8.30566406	-6.35449219	-0.97998047	+14.61181641	-17.44628906	+4.57031250	+1400	+6.78515625	-10.43261719	-1.23486328	+38.25439453	+4.02099609	-51.19628906	+1164
+1457971156.89150000	+8.62646484	-7.15869141	-1.20410156	+53.76708984	-3.99902344	-54.25048828	+1716	+8.31884766	-6.35009766	-0.97558594	+14.52392578	-17.33642578	+4.65820313	+1400	+6.79833984	-10.42822266	-1.21728516	+38.25439453	+4.10888672	-51.17431641	+1168
+1457971156.89570000	+8.63964844	-7.15429688	-1.19531250	+53.76708984	-3.99902344	-54.11865234	+1724	+8.33203125	-6.34570313	-0.96679688	+14.45800781	-17.22656250	+4.74609375	+1404	+6.81591797	-10.41943359	-1.20410156	+38.27636719	+4.17480469	-51.15234375	+1168
+1457971156.89980010	+8.65283203	-7.15429688	-1.19091797	+53.74511719	-3.99902344	-54.03076172	+1728	+8.34521484	-6.34570313	-0.95800781	+14.37011719	-17.16064453	+4.83398438	+1404	+6.83349609	-10.41503906	-1.18652344	+38.27636719	+4.24072266	-51.15234375	+1168
+1457971156.90820000	+8.67480469	-7.14111328	-1.17773438	+53.72314453	-4.02099609	-53.83300781	+1744	+8.37158203	-6.33691406	-0.94921875	+14.21630859	-16.98486328	+5.00976563	+1408	+6.85986328	-10.40185547	-1.16015625	+38.25439453	+4.30664063	-51.08642578	+1164
+1457971156.91230010	+8.68798828	-7.13671875	-1.16894531	+53.72314453	-4.04296875	-53.76708984	+1752	+8.38037109	-6.33251953	-0.94042969	+14.15039063	-16.94091797	+5.07568359	+1408	+6.87304688	-10.39306641	-1.14257813	+38.27636719	+4.32861328	-51.10839844	+1164
+1457971156.91650010	+8.69677734	-7.13232422	-1.16015625	+53.72314453	-4.06494141	-53.70117188	+1760	+8.39355469	-6.32812500	-0.93164063	+14.08447266	-16.87500000	+5.16357422	+1412	+6.89062500	-10.38427734	-1.12939453	+38.32031250	+4.30664063	-51.08642578	+1164
+1457971156.92070010	+8.70996094	-7.12353516	-1.15136719	+53.76708984	-4.08691406	-53.63525391	+1768	+8.40234375	-6.31933594	-0.92285156	+14.08447266	-16.85302734	+5.20751953	+1416	+6.89941406	-10.37548828	-1.11621094	+38.34228516	+4.30664063	-51.08642578	+1164
+1457971156.92479990	+8.71875000	-7.11914063	-1.13818359	+53.76708984	-4.10888672	-53.59130859	+1780	+8.41113281	-6.31494141	-0.91406250	+14.04052734	-16.80908203	+5.22949219	+1420	+6.91259766	-10.37109375	-1.10302734	+38.34228516	+4.30664063	-51.10839844	+1164
+1457971156.92899990	+8.72753906	-7.11035156	-1.12939453	+53.78906250	-4.13085938	-53.54736328	+1788	+8.41992188	-6.30615234	-0.90527344	+13.99658203	-16.78710938	+5.27343750	+1428	+6.92138672	-10.36230469	-1.08984375	+38.34228516	+4.30664063	-51.10839844	+1164
+1457971156.93319990	+8.73632813	-7.10156250	-1.11621094	+53.85498047	-4.17480469	-53.50341797	+1800	+8.43310547	-6.30175781	-0.89648438	+14.01855469	-16.74316406	+5.29541016	+1432	+6.93017578	-10.35791016	-1.07666016	+38.34228516	+4.30664063	-51.08642578	+1164
+1457971156.94149990	+8.74951172	-7.08837891	-1.09863281	+53.89892578	-4.19677734	-53.37158203	+1816	+8.44628906	-6.28857422	-0.87890625	+13.97460938	-16.63330078	+5.36132813	+1440	+6.93896484	-10.34912109	-1.05908203	+38.34228516	+4.30664063	-51.02050781	+1164
+1457971156.94980000	+8.76269531	-7.07080078	-1.08105469	+54.03076172	-4.21875000	-53.19580078	+1832	+8.45947266	-6.27539063	-0.86572266	+13.99658203	-16.47949219	+5.42724609	+1452	+6.94335938	-10.33593750	-1.05029297	+38.29833984	+4.32861328	-50.88867188	+1160
+1457971156.95400000	+8.76708984	-7.06201172	-1.07226563	+54.07470703	-4.19677734	-53.10791016	+1840	+8.46826172	-6.26660156	-0.85693359	+13.99658203	-16.39160156	+5.44921875	+1456	+6.94335938	-10.33154297	-1.04150391	+38.29833984	+4.35058594	-50.80078125	+1156
+1457971156.95810010	+8.77148438	-7.04882813	-1.06347656	+54.14062500	-4.19677734	-52.99804688	+1852	+8.47265625	-6.25781250	-0.84814453	+14.01855469	-16.30371094	+5.49316406	+1460	+6.94335938	-10.32714844	-1.03710938	+38.29833984	+4.37255859	-50.73486328	+1156
+1457971156.96230010	+8.77148438	-7.04443359	-1.05468750	+54.18457031	-4.17480469	-52.86621094	+1856	+8.47705078	-6.25341797	-0.83935547	+14.01855469	-16.19384766	+5.53710938	+1468	+6.93896484	-10.32275391	-1.03271484	+38.27636719	+4.43847656	-50.64697266	+1152
+1457971156.96650000	+8.77148438	-7.03564453	-1.05029297	+54.20654297	-4.13085938	-52.75634766	+1864	+8.48144531	-6.24462891	-0.83056641	+14.01855469	-16.06201172	+5.58105469	+1472	+6.93457031	-10.31835938	-1.02832031	+38.23242188	+4.48242188	-50.53710938	+1152
+1457971156.97059990	+8.77587891	-7.02685547	-1.04150391	+54.27246094	-4.08691406	-52.60253906	+1872	+8.48583984	-6.24023438	-0.82177734	+14.01855469	-15.93017578	+5.64697266	+1476	+6.93017578	-10.31396484	-1.02392578	+38.21044922	+4.54833984	-50.42724609	+1148
+1457971156.97480010	+8.77587891	-7.02246094	-1.03710938	+54.31640625	-4.06494141	-52.42675781	+1876	+8.49023438	-6.23144531	-0.81738281	+13.99658203	-15.77636719	+5.73486328	+1480	+6.92578125	-10.30957031	-1.01953125	+38.21044922	+4.61425781	-50.29541016	+1148
+1457971156.97900010	+8.78027344	-7.01367188	-1.02832031	+54.33837891	-4.02099609	-52.27294922	+1880	+8.49462891	-6.22705078	-0.80859375	+13.99658203	-15.62255859	+5.80078125	+1484	+6.92138672	-10.30517578	-1.01513672	+38.21044922	+4.70214844	-50.16357422	+1144
+1457971156.98729990	+8.78027344	-7.00048828	-1.01953125	+54.40429688	-3.95507813	-51.92138672	+1892	+8.49902344	-6.21386719	-0.79101563	+13.97460938	-15.27099609	+5.99853516	+1496	+6.91699219	-10.29199219	-1.00634766	+38.21044922	+4.85595703	-49.87792969	+1148
+1457971156.99149990	+8.78027344	-6.99169922	-1.01074219	+54.44824219	-3.93310547	-51.76757813	+1896	+8.49902344	-6.20947266	-0.78222656	+13.95263672	-15.13916016	+6.08642578	+1500	+6.91699219	-10.28759766	-0.99755859	+38.23242188	+4.94384766	-49.76806641	+1148
+1457971156.99560000	+8.78027344	-6.98730469	-1.00634766	+54.49218750	-3.88916016	-51.61376953	+1904	+8.50341797	-6.20068359	-0.77343750	+13.95263672	-14.96337891	+6.19628906	+1504	+6.91699219	-10.28320313	-0.98876953	+38.25439453	+5.03173828	-49.65820313	+1152
+1457971156.99980000	+8.78466797	-6.97851563	-0.99755859	+54.51416016	-3.86718750	-51.45996094	+1908	+8.50341797	-6.19628906	-0.76464844	+13.93066406	-14.83154297	+6.28417969	+1508	+6.91699219	-10.27880859	-0.97998047	+38.29833984	+5.11962891	-49.54833984	+1156
+1457971157.00399990	+8.78466797	-6.97412109	-0.99316406	+54.53613281	-3.86718750	-51.30615234	+1912	+8.50781250	-6.19189453	-0.76025391	+13.88671875	-14.69970703	+6.39404297	+1516	+6.92138672	-10.27001953	-0.96679688	+38.34228516	+5.18554688	-49.46044922	+1156
+1457971157.00810000	+8.78466797	-6.96972656	-0.98876953	+54.55810547	-3.84521484	-51.15234375	+1920	+8.50781250	-6.18750000	-0.75146484	+13.88671875	-14.56787109	+6.50390625	+1520	+6.92138672	-10.26562500	-0.95800781	+38.38623047	+5.25146484	-49.35058594	+1160
+1457971157.01230000	+8.78466797	-6.96093750	-0.97998047	+54.60205078	-3.86718750	-51.02050781	+1924	+8.50781250	-6.18310547	-0.74267578	+13.86474609	-14.45800781	+6.61376953	+1524	+6.93017578	-10.25683594	-0.94482422	+38.47412109	+5.31738281	-49.28466797	+1164
+1457971157.02060010	+8.78906250	-6.94775391	-0.96679688	+54.68994141	-3.88916016	-50.73486328	+1940	+8.51220703	-6.16992188	-0.72949219	+13.84277344	-14.28222656	+6.81152344	+1532	+6.94335938	-10.24365234	-0.91845703	+38.62792969	+5.40527344	-49.17480469	+1176
+1457971157.02480010	+8.78906250	-6.94335938	-0.95800781	+54.73388672	-3.88916016	-50.62500000	+1944	+8.51220703	-6.16552734	-0.72070313	+13.84277344	-14.19433594	+6.87744141	+1536	+6.94775391	-10.23486328	-0.90087891	+38.71582031	+5.42724609	-49.10888672	+1184
+1457971157.02889990	+8.78906250	-6.93457031	-0.95361328	+54.75585938	-3.91113281	-50.51513672	+1952	+8.51220703	-6.16552734	-0.71191406	+13.82080078	-14.12841797	+6.96533203	+1540	+6.95654297	-10.23046875	-0.88769531	+38.80371094	+5.47119141	-49.08691406	+1192
+1457971157.03309990	+8.78906250	-6.93017578	-0.94482422	+54.82177734	-3.93310547	-50.40527344	+1960	+8.51220703	-6.16113281	-0.70312500	+13.84277344	-14.06250000	+7.03125000	+1548	+6.96533203	-10.22167969	-0.87451172	+38.89160156	+5.49316406	-49.04296875	+1200
+1457971157.03730010	+8.78906250	-6.92578125	-0.94042969	+54.86572266	-3.95507813	-50.29541016	+1964	+8.51220703	-6.15673828	-0.69433594	+13.84277344	-14.01855469	+7.09716797	+1552	+6.96972656	-10.21728516	-0.86132813	+38.97949219	+5.53710938	-49.02099609	+1208
+1457971157.04140000	+8.78906250	-6.92138672	-0.93603516	+54.93164063	-3.95507813	-50.16357422	+1972	+8.51220703	-6.15234375	-0.68994141	+13.84277344	-13.93066406	+7.18505859	+1552	+6.97412109	-10.21289063	-0.84814453	+39.06738281	+5.55908203	-48.95507813	+1216
+1457971157.04559990	+8.78466797	-6.91259766	-0.93164063	+54.99755859	-3.97705078	-50.05371094	+1976	+8.50781250	-6.14794922	-0.68115234	+13.88671875	-13.88671875	+7.22900391	+1556	+6.97412109	-10.20849609	-0.83935547	+39.13330078	+5.58105469	-48.88916016	+1220
+1457971157.04979990	+8.78466797	-6.90820313	-0.92285156	+55.04150391	-3.99902344	-49.94384766	+1980	+8.50781250	-6.14355469	-0.67236328	+13.90869141	-13.82080078	+7.27294922	+1560	+6.97851563	-10.20410156	-0.83056641	+39.19921875	+5.60302734	-48.84521484	+1228
+1457971157.05810000	+8.78027344	-6.89941406	-0.91406250	+55.19531250	-3.99902344	-49.72412109	+1992	+8.50341797	-6.13476563	-0.65917969	+13.95263672	-13.68896484	+7.36083984	+1568	+6.97851563	-10.19531250	-0.81738281	+39.33105469	+5.66894531	-48.71337891	+1240
+1457971157.06230000	+8.77587891	-6.89501953	-0.90966797	+55.23925781	-3.99902344	-49.63623047	+1996	+8.49902344	-6.13476563	-0.65478516	+13.99658203	-13.64501953	+7.38281250	+1568	+6.97412109	-10.19531250	-0.80859375	+39.37500000	+5.71289063	-48.66943359	+1244
+1457971157.06640010	+8.77148438	-6.89062500	-0.90966797	+55.30517578	-3.97705078	-49.52636719	+1996	+8.49462891	-6.13037109	-0.65039063	+14.01855469	-13.55712891	+7.42675781	+1568	+6.96972656	-10.19091797	-0.80859375	+39.39697266	+5.75683594	-48.58154297	+1248
+1457971157.07060000	+8.76708984	-6.88623047	-0.90527344	+55.37109375	-3.97705078	-49.41650391	+2000	+8.49462891	-6.12597656	-0.64599609	+14.06250000	-13.46923828	+7.44873047	+1572	+6.96093750	-10.19091797	-0.80419922	+39.41894531	+5.80078125	-48.49365234	+1252
+1457971157.07480000	+8.76269531	-6.88623047	-0.90527344	+55.43701172	-3.95507813	-49.32861328	+2000	+8.49023438	-6.12158203	-0.64160156	+14.10644531	-13.40332031	+7.47070313	+1572	+6.95654297	-10.19091797	-0.80419922	+39.44091797	+5.86669922	-48.40576172	+1256
+1457971157.07890010	+8.75830078	-6.88183594	-0.90527344	+55.48095703	-3.95507813	-49.19677734	+2004	+8.48583984	-6.12158203	-0.63720703	+14.15039063	-13.31542969	+7.51464844	+1572	+6.94775391	-10.19091797	-0.80419922	+39.46289063	+5.91064453	-48.31787109	+1256
+1457971157.08310010	+8.75390625	-6.87744141	-0.90527344	+55.52490234	-3.91113281	-49.10888672	+2004	+8.48144531	-6.11718750	-0.63281250	+14.19433594	-13.22753906	+7.53662109	+1572	+6.93896484	-10.19091797	-0.80419922	+39.46289063	+5.95458984	-48.20800781	+1260
+1457971157.08730010	+8.74951172	-6.87744141	-0.90527344	+55.59082031	-3.88916016	-49.04296875	+2004	+8.47705078	-6.11718750	-0.63281250	+14.23828125	-13.13964844	+7.53662109	+1572	+6.93017578	-10.19091797	-0.80859375	+39.48486328	+6.02050781	-48.12011719	+1264
+1457971157.09139990	+8.74072266	-6.87304688	-0.90527344	+55.65673828	-3.86718750	-48.93310547	+2008	+8.47265625	-6.11279297	-0.63281250	+14.28222656	-13.05175781	+7.55859375	+1572	+6.92138672	-10.19531250	-0.80859375	+39.48486328	+6.08642578	-48.01025391	+1264
+1457971157.09970000	+8.73193359	-6.87304688	-0.90527344	+55.72265625	-3.80126953	-48.80126953	+2008	+8.46386719	-6.10839844	-0.62841797	+14.34814453	-12.85400391	+7.60253906	+1572	+6.90380859	-10.19531250	-0.81298828	+39.50683594	+6.19628906	-47.85644531	+1268
+1457971157.10390000	+8.72753906	-6.87304688	-0.90966797	+55.76660156	-3.77929688	-48.69140625	+2008	+8.45947266	-6.10839844	-0.63281250	+14.39208984	-12.76611328	+7.62451172	+1572	+6.89501953	-10.19531250	-0.81738281	+39.50683594	+6.28417969	-47.74658203	+1272
+1457971157.10809990	+8.72314453	-6.87304688	-0.90966797	+55.78857422	-3.73535156	-48.60351563	+2008	+8.45507813	-6.10839844	-0.63281250	+14.41406250	-12.65625000	+7.64648438	+1572	+6.88623047	-10.19970703	-0.82177734	+39.50683594	+6.35009766	-47.65869141	+1272
+1457971157.11220000	+8.71875000	-6.87304688	-0.91406250	+55.81054688	-3.69140625	-48.51562500	+2008	+8.45507813	-6.10839844	-0.63281250	+14.45800781	-12.56835938	+7.66845703	+1568	+6.87744141	-10.19970703	-0.82177734	+39.52880859	+6.41601563	-47.57080078	+1272
+1457971157.11640000	+8.71435547	-6.86865234	-0.91406250	+55.83251953	-3.66943359	-48.42773438	+2008	+8.45068359	-6.10839844	-0.63720703	+14.47998047	-12.45849609	+7.71240234	+1568	+6.87304688	-10.19970703	-0.82617188	+39.55078125	+6.48193359	-47.48291016	+1272
+1457971157.12060000	+8.70996094	-6.86865234	-0.91845703	+55.85449219	-3.62548828	-48.33984375	+2008	+8.44628906	-6.10400391	-0.63720703	+14.50195313	-12.37060547	+7.73437500	+1568	+6.86865234	-10.19531250	-0.82617188	+39.59472656	+6.56982422	-47.41699219	+1268
+1457971157.12890010	+8.70117188	-6.86865234	-0.92285156	+55.89843750	-3.53759766	-48.18603516	+2008	+8.43750000	-6.10400391	-0.64160156	+14.52392578	-12.19482422	+7.80029297	+1568	+6.86425781	-10.19531250	-0.82617188	+39.68261719	+6.72363281	-47.28515625	+1268
+1457971157.13720010	+8.69238281	-6.86865234	-0.92724609	+55.94238281	-3.44970703	-48.01025391	+2004	+8.42871094	-6.10400391	-0.64599609	+14.56787109	-11.99707031	+7.86621094	+1564	+6.85986328	-10.19091797	-0.82177734	+39.79248047	+6.87744141	-47.19726563	+1264
+1457971157.14560010	+8.68359375	-6.86865234	-0.93164063	+55.96435547	-3.36181641	-47.83447266	+2000	+8.41992188	-6.10400391	-0.65039063	+14.58984375	-11.82128906	+7.95410156	+1560	+6.86425781	-10.18652344	-0.81738281	+39.94628906	+7.03125000	-47.08740234	+1264
+1457971157.14969990	+8.67480469	-6.86865234	-0.93603516	+56.00830078	-3.31787109	-47.72460938	+2000	+8.41552734	-6.10400391	-0.65478516	+14.58984375	-11.71142578	+8.02001953	+1560	+6.86425781	-10.18212891	-0.81738281	+40.01220703	+7.09716797	-47.04345703	+1268
+1457971157.15809990	+8.66601563	-6.86865234	-0.94042969	+56.05224609	-3.25195313	-47.54882813	+1996	+8.40234375	-6.10400391	-0.65917969	+14.61181641	-11.53564453	+8.10791016	+1552	+6.86865234	-10.17333984	-0.80859375	+40.20996094	+7.25097656	-46.95556641	+1272
+1457971157.16220000	+8.66162109	-6.86865234	-0.94042969	+56.07421875	-3.20800781	-47.46093750	+1992	+8.39794922	-6.10400391	-0.65917969	+14.63378906	-11.44775391	+8.17382813	+1552	+6.86865234	-10.17333984	-0.80419922	+40.27587891	+7.33886719	-46.93359375	+1272
+1457971157.16640000	+8.65722656	-6.86865234	-0.94482422	+56.11816406	-3.16406250	-47.37304688	+1992	+8.39355469	-6.10400391	-0.65917969	+14.65576172	-11.35986328	+8.21777344	+1548	+6.86865234	-10.16894531	-0.79980469	+40.36376953	+7.40478516	-46.86767578	+1276
+1457971157.17050000	+8.65283203	-6.86865234	-0.94482422	+56.14013672	-3.14208984	-47.28515625	+1988	+8.38476563	-6.10400391	-0.65917969	+14.65576172	-11.27197266	+8.28369141	+1544	+6.86865234	-10.16455078	-0.79541016	+40.42968750	+7.47070313	-46.82373047	+1280
+1457971157.17470000	+8.64843750	-6.86865234	-0.94482422	+56.18408203	-3.09814453	-47.19726563	+1984	+8.38037109	-6.10400391	-0.65917969	+14.67773438	-11.18408203	+8.34960938	+1540	+6.86865234	-10.16455078	-0.79541016	+40.51757813	+7.55859375	-46.75781250	+1280
+1457971157.17890000	+8.64404297	-6.86425781	-0.94921875	+56.20605469	-3.07617188	-47.08740234	+1980	+8.37597656	-6.10400391	-0.65917969	+14.69970703	-11.09619141	+8.41552734	+1536	+6.86865234	-10.16015625	-0.79541016	+40.58349609	+7.60253906	-46.69189453	+1284
+1457971157.18720010	+8.63085938	-6.86425781	-0.95361328	+56.27197266	-2.98828125	-46.93359375	+1976	+8.36279297	-6.10400391	-0.65917969	+14.72167969	-10.89843750	+8.52539063	+1524	+6.85986328	-10.16015625	-0.79541016	+40.67138672	+7.73437500	-46.56005859	+1288
+1457971157.19140010	+8.62646484	-6.86425781	-0.95361328	+56.31591797	-2.96630859	-46.84570313	+1972	+8.35839844	-6.10400391	-0.65917969	+14.74365234	-10.81054688	+8.59130859	+1520	+6.85107422	-10.16015625	-0.79980469	+40.71533203	+7.77832031	-46.47216797	+1292
+1457971157.19549990	+8.62207031	-6.85986328	-0.95361328	+56.35986328	-2.92236328	-46.77978516	+1968	+8.35400391	-6.10400391	-0.65917969	+14.76562500	-10.74462891	+8.63525391	+1516	+6.84667969	-10.16015625	-0.79980469	+40.73730469	+7.84423828	-46.40625000	+1296
+1457971157.19970010	+8.61767578	-6.85986328	-0.95800781	+56.38183594	-2.90039063	-46.71386719	+1964	+8.34960938	-6.09960938	-0.65917969	+14.78759766	-10.65673828	+8.67919922	+1512	+6.83789063	-10.16015625	-0.80419922	+40.73730469	+7.88818359	-46.31835938	+1296
+1457971157.20390010	+8.61328125	-6.85986328	-0.95800781	+56.42578125	-2.85644531	-46.62597656	+1956	+8.34521484	-6.09960938	-0.65917969	+14.80957031	-10.56884766	+8.72314453	+1508	+6.82910156	-10.16455078	-0.80859375	+40.73730469	+7.93212891	-46.23046875	+1300
+1457971157.20799990	+8.60449219	-6.85986328	-0.96240234	+56.44775391	-2.81250000	-46.56005859	+1952	+8.34082031	-6.09960938	-0.65917969	+14.83154297	-10.48095703	+8.76708984	+1504	+6.82031250	-10.16455078	-0.81298828	+40.73730469	+7.97607422	-46.14257813	+1304
+1457971157.21639990	+8.59570313	-6.85546875	-0.96679688	+56.51367188	-2.76855469	-46.42822266	+1944	+8.33203125	-6.09960938	-0.66357422	+14.87548828	-10.32714844	+8.83300781	+1496	+6.79833984	-10.16894531	-0.82617188	+40.73730469	+8.06396484	-45.98876953	+1308
+1457971157.22050000	+8.59130859	-6.85546875	-0.96679688	+56.53564453	-2.74658203	-46.38427734	+1940	+8.32763672	-6.09960938	-0.66357422	+14.87548828	-10.28320313	+8.87695313	+1492	+6.78955078	-10.17333984	-0.83056641	+40.71533203	+8.08593750	-45.90087891	+1308
+1457971157.22470000	+8.58691406	-6.85546875	-0.96679688	+56.55761719	-2.72460938	-46.34033203	+1936	+8.32324219	-6.09960938	-0.66357422	+14.89746094	-10.21728516	+8.89892578	+1488	+6.78076172	-10.17333984	-0.83496094	+40.71533203	+8.12988281	-45.83496094	+1308
+1457971157.22890000	+8.58251953	-6.85546875	-0.96679688	+56.60156250	-2.70263672	-46.29638672	+1932	+8.31884766	-6.09960938	-0.66357422	+14.91943359	-10.15136719	+8.94287109	+1484	+6.77636719	-10.17773438	-0.83935547	+40.69335938	+8.15185547	-45.79101563	+1308
+1457971157.23720000	+8.57812500	-6.85546875	-0.97119141	+56.64550781	-2.65869141	-46.20849609	+1920	+8.31445313	-6.09960938	-0.66357422	+14.91943359	-10.06347656	+8.98681641	+1476	+6.76318359	-10.17773438	-0.84375000	+40.69335938	+8.21777344	-45.70312500	+1304
+1457971157.24550010	+8.57373047	-6.85546875	-0.97119141	+56.68945313	-2.63671875	-46.14257813	+1912	+8.31005859	-6.09960938	-0.66357422	+14.94140625	-9.97558594	+9.05273438	+1472	+6.75439453	-10.18212891	-0.84814453	+40.69335938	+8.26171875	-45.63720703	+1300
+1457971157.24970010	+8.56933594	-6.85546875	-0.97558594	+56.71142578	-2.61474609	-46.12060547	+1908	+8.30566406	-6.10400391	-0.66357422	+14.94140625	-9.93164063	+9.09667969	+1468	+6.75000000	-10.18212891	-0.84814453	+40.71533203	+8.28369141	-45.61523438	+1296
+1457971157.25379990	+8.56933594	-6.85546875	-0.97558594	+56.73339844	-2.61474609	-46.07666016	+1904	+8.30566406	-6.10400391	-0.66357422	+14.96337891	-9.90966797	+9.14062500	+1464	+6.75000000	-10.18212891	-0.84814453	+40.73730469	+8.30566406	-45.59326172	+1292
+1457971157.25799990	+8.56933594	-6.85546875	-0.97558594	+56.73339844	-2.59277344	-46.05468750	+1900	+8.30126953	-6.10400391	-0.66357422	+14.96337891	-9.88769531	+9.16259766	+1460	+6.75000000	-10.18212891	-0.84375000	+40.75927734	+8.32763672	-45.59326172	+1288
+1457971157.26630000	+8.56494141	-6.85986328	-0.97558594	+56.77734375	-2.59277344	-46.01074219	+1892	+8.30126953	-6.10400391	-0.66357422	+14.96337891	-9.84375000	+9.22851563	+1456	+6.75000000	-10.18212891	-0.83935547	+40.82519531	+8.37158203	-45.61523438	+1284
+1457971157.27469990	+8.56494141	-6.85986328	-0.97558594	+56.82128906	-2.57080078	-45.96679688	+1884	+8.29687500	-6.10839844	-0.66357422	+14.96337891	-9.79980469	+9.29443359	+1448	+6.75439453	-10.18212891	-0.83496094	+40.89111328	+8.41552734	-45.63720703	+1280
+1457971157.27880000	+8.56494141	-6.85986328	-0.97558594	+56.82128906	-2.54882813	-45.92285156	+1880	+8.29687500	-6.10839844	-0.66357422	+14.96337891	-9.77783203	+9.33837891	+1444	+6.75878906	-10.18212891	-0.83056641	+40.91308594	+8.43750000	-45.65917969	+1280
+1457971157.28300000	+8.56054688	-6.85986328	-0.97558594	+56.84326172	-2.54882813	-45.90087891	+1880	+8.29687500	-6.10839844	-0.66357422	+14.96337891	-9.73388672	+9.38232422	+1440	+6.76318359	-10.17773438	-0.82617188	+40.95703125	+8.45947266	-45.65917969	+1280
+1457971157.29550000	+8.56054688	-6.86425781	-0.97558594	+56.88720703	-2.52685547	-45.83496094	+1868	+8.29248047	-6.11279297	-0.66796875	+14.96337891	-9.66796875	+9.47021484	+1432	+6.76757813	-10.17773438	-0.81738281	+41.06689453	+8.54736328	-45.70312500	+1280
+1457971157.29970000	+8.56054688	-6.86425781	-0.97998047	+56.90917969	-2.50488281	-45.81298828	+1868	+8.29248047	-6.11279297	-0.66796875	+14.96337891	-9.64599609	+9.49218750	+1428	+6.77197266	-10.17773438	-0.81738281	+41.08886719	+8.56933594	-45.72509766	+1280
+1457971157.30380010	+8.55615234	-6.86425781	-0.97998047	+56.93115234	-2.50488281	-45.76904297	+1864	+8.28808594	-6.11279297	-0.66796875	+14.96337891	-9.60205078	+9.53613281	+1424	+6.77197266	-10.17773438	-0.81298828	+41.11083984	+8.59130859	-45.72509766	+1280
+1457971157.30800010	+8.55615234	-6.86425781	-0.97998047	+56.95312500	-2.48291016	-45.74707031	+1864	+8.28808594	-6.11718750	-0.66796875	+14.96337891	-9.58007813	+9.55810547	+1420	+6.77197266	-10.17773438	-0.81298828	+41.15478516	+8.61328125	-45.72509766	+1280
+1457971157.31629990	+8.55175781	-6.86865234	-0.98437500	+56.99707031	-2.46093750	-45.68115234	+1860	+8.28369141	-6.11718750	-0.66796875	+14.98535156	-9.51416016	+9.60205078	+1416	+6.77636719	-10.17773438	-0.80859375	+41.19873047	+8.67919922	-45.72509766	+1280
+1457971157.32049990	+8.54736328	-6.86865234	-0.98437500	+57.01904297	-2.43896484	-45.65917969	+1856	+8.28369141	-6.11718750	-0.67236328	+15.00732422	-9.49218750	+9.62402344	+1412	+6.77636719	-10.17773438	-0.80859375	+41.22070313	+8.70117188	-45.70312500	+1280
+1457971157.32880000	+8.54296875	-6.86865234	-0.98437500	+57.06298828	-2.41699219	-45.59326172	+1852	+8.27929688	-6.11718750	-0.67236328	+15.02929688	-9.42626953	+9.62402344	+1408	+6.77197266	-10.17773438	-0.80859375	+41.24267578	+8.74511719	-45.68115234	+1280
+1457971157.33710000	+8.53857422	-6.86865234	-0.98876953	+57.10693359	-2.39501953	-45.52734375	+1848	+8.27050781	-6.11718750	-0.67236328	+15.05126953	-9.36035156	+9.64599609	+1400	+6.76318359	-10.18212891	-0.81298828	+41.26464844	+8.81103516	-45.63720703	+1280
+1457971157.34130000	+8.53417969	-6.86425781	-0.98876953	+57.12890625	-2.39501953	-45.50537109	+1844	+8.27050781	-6.11718750	-0.67236328	+15.07324219	-9.33837891	+9.64599609	+1400	+6.75878906	-10.18212891	-0.81298828	+41.28662109	+8.81103516	-45.61523438	+1280
+1457971157.34550000	+8.52978516	-6.86425781	-0.98876953	+57.15087891	-2.37304688	-45.48339844	+1844	+8.26611328	-6.11718750	-0.67236328	+15.07324219	-9.31640625	+9.64599609	+1396	+6.75439453	-10.18652344	-0.81738281	+41.28662109	+8.83300781	-45.57128906	+1284
+1457971157.35380010	+8.52539063	-6.86425781	-0.98876953	+57.19482422	-2.39501953	-45.43945313	+1836	+8.26171875	-6.11718750	-0.67236328	+15.11718750	-9.27246094	+9.66796875	+1392	+6.74560547	-10.19091797	-0.82617188	+41.28662109	+8.85498047	-45.52734375	+1284
+1457971157.35800000	+8.52539063	-6.86425781	-0.98876953	+57.23876953	-2.39501953	-45.41748047	+1832	+8.25732422	-6.11718750	-0.67236328	+15.13916016	-9.25048828	+9.66796875	+1388	+6.74121094	-10.19091797	-0.82617188	+41.28662109	+8.85498047	-45.48339844	+1284
+1457971157.36630010	+8.52099609	-6.85986328	-0.98876953	+57.28271484	-2.41699219	-45.41748047	+1828	+8.25292969	-6.11279297	-0.66796875	+15.18310547	-9.25048828	+9.66796875	+1384	+6.73242188	-10.19531250	-0.83056641	+41.28662109	+8.85498047	-45.46142578	+1284
+1457971157.37459990	+8.52099609	-6.85986328	-0.98876953	+57.32666016	-2.46093750	-45.41748047	+1820	+8.25292969	-6.11279297	-0.66796875	+15.20507813	-9.27246094	+9.66796875	+1384	+6.72802734	-10.19531250	-0.83496094	+41.28662109	+8.85498047	-45.43945313	+1280
+1457971157.38299990	+8.52099609	-6.85546875	-0.98437500	+57.39257813	-2.52685547	-45.41748047	+1816	+8.24853516	-6.11279297	-0.66357422	+15.24902344	-9.29443359	+9.68994141	+1380	+6.72802734	-10.19531250	-0.83496094	+41.33056641	+8.83300781	-45.46142578	+1276
+1457971157.39130000	+8.52099609	-6.85546875	-0.97998047	+57.45849609	-2.59277344	-45.46142578	+1812	+8.24853516	-6.10839844	-0.66357422	+15.27099609	-9.33837891	+9.68994141	+1380	+6.73242188	-10.19531250	-0.83496094	+41.37451172	+8.81103516	-45.48339844	+1272
+1457971157.39960000	+8.52539063	-6.85107422	-0.97558594	+57.50244141	-2.65869141	-45.48339844	+1808	+8.24853516	-6.10839844	-0.65917969	+15.29296875	-9.40429688	+9.71191406	+1376	+6.73681641	-10.19531250	-0.83056641	+41.41845703	+8.78906250	-45.52734375	+1268
+1457971157.40790010	+8.52539063	-6.85107422	-0.97558594	+57.56835938	-2.72460938	-45.50537109	+1808	+8.24853516	-6.10839844	-0.65917969	+15.31494141	-9.44824219	+9.73388672	+1376	+6.74121094	-10.19531250	-0.82617188	+41.46240234	+8.76708984	-45.57128906	+1268
+1457971157.41210010	+8.52978516	-6.85107422	-0.97119141	+57.59033203	-2.76855469	-45.52734375	+1808	+8.24853516	-6.10839844	-0.65478516	+15.33691406	-9.49218750	+9.75585938	+1376	+6.74121094	-10.19091797	-0.82617188	+41.48437500	+8.74511719	-45.59326172	+1268
+1457971157.41630010	+8.52978516	-6.84667969	-0.97119141	+57.61230469	-2.79052734	-45.54931641	+1808	+8.24853516	-6.10839844	-0.65478516	+15.35888672	-9.51416016	+9.77783203	+1376	+6.74560547	-10.19091797	-0.82177734	+41.48437500	+8.74511719	-45.61523438	+1268
+1457971157.42039990	+8.52978516	-6.84667969	-0.97119141	+57.63427734	-2.83447266	-45.54931641	+1808	+8.24853516	-6.10839844	-0.65478516	+15.35888672	-9.53613281	+9.77783203	+1376	+6.74560547	-10.19091797	-0.82177734	+41.50634766	+8.74511719	-45.61523438	+1268
+1457971157.42880010	+8.53417969	-6.84667969	-0.96679688	+57.67822266	-2.87841797	-45.57128906	+1808	+8.24853516	-6.10400391	-0.65039063	+15.38085938	-9.60205078	+9.79980469	+1376	+6.75000000	-10.19091797	-0.81738281	+41.52832031	+8.72314453	-45.63720703	+1268
+1457971157.43290000	+8.53417969	-6.84667969	-0.96679688	+57.70019531	-2.90039063	-45.59326172	+1808	+8.25292969	-6.10400391	-0.65039063	+15.38085938	-9.62402344	+9.82177734	+1376	+6.75000000	-10.19091797	-0.81738281	+41.55029297	+8.72314453	-45.65917969	+1268
+1457971157.43709990	+8.53417969	-6.84228516	-0.96240234	+57.72216797	-2.92236328	-45.59326172	+1808	+8.25292969	-6.10400391	-0.65039063	+15.40283203	-9.64599609	+9.82177734	+1376	+6.75439453	-10.19091797	-0.81738281	+41.55029297	+8.70117188	-45.65917969	+1268
+1457971157.44129990	+8.53417969	-6.84228516	-0.96240234	+57.74414063	-2.94433594	-45.59326172	+1808	+8.25292969	-6.10400391	-0.64599609	+15.40283203	-9.66796875	+9.84375000	+1376	+6.75439453	-10.19091797	-0.81738281	+41.57226563	+8.70117188	-45.68115234	+1268
+1457971157.44540000	+8.53417969	-6.84228516	-0.96240234	+57.76611328	-2.96630859	-45.59326172	+1808	+8.24853516	-6.10400391	-0.64599609	+15.42480469	-9.66796875	+9.84375000	+1376	+6.75439453	-10.19091797	-0.81298828	+41.57226563	+8.70117188	-45.68115234	+1268
+1457971157.45380000	+8.53417969	-6.84228516	-0.96240234	+57.81005859	-2.98828125	-45.57128906	+1804	+8.24853516	-6.10400391	-0.64599609	+15.44677734	-9.68994141	+9.86572266	+1376	+6.75439453	-10.19091797	-0.81298828	+41.59423828	+8.70117188	-45.68115234	+1268
+1457971157.45790000	+8.53417969	-6.84228516	-0.96240234	+57.83203125	-2.98828125	-45.54931641	+1804	+8.24853516	-6.10400391	-0.64599609	+15.44677734	-9.68994141	+9.88769531	+1372	+6.75439453	-10.19091797	-0.81298828	+41.59423828	+8.67919922	-45.68115234	+1268
+1457971157.46210000	+8.52978516	-6.84228516	-0.96240234	+57.85400391	-2.98828125	-45.54931641	+1804	+8.24853516	-6.10400391	-0.64599609	+15.46875000	-9.66796875	+9.90966797	+1372	+6.75439453	-10.19091797	-0.81298828	+41.59423828	+8.67919922	-45.68115234	+1268
+1457971157.47040010	+8.52539063	-6.84228516	-0.96679688	+57.89794922	-2.96630859	-45.48339844	+1804	+8.24414063	-6.10400391	-0.64160156	+15.49072266	-9.64599609	+9.93164063	+1372	+6.75439453	-10.19091797	-0.81738281	+41.59423828	+8.70117188	-45.68115234	+1268
+1457971157.47460010	+8.52099609	-6.84228516	-0.96679688	+57.91992188	-2.96630859	-45.43945313	+1804	+8.24414063	-6.10400391	-0.64160156	+15.49072266	-9.62402344	+9.95361328	+1372	+6.75439453	-10.19091797	-0.81738281	+41.59423828	+8.70117188	-45.65917969	+1268
+1457971157.47869990	+8.52099609	-6.84228516	-0.97119141	+57.91992188	-2.94433594	-45.39550781	+1804	+8.23974609	-6.10400391	-0.64160156	+15.51269531	-9.58007813	+9.97558594	+1372	+6.75000000	-10.19091797	-0.81738281	+41.59423828	+8.70117188	-45.65917969	+1268
+1457971157.48709990	+8.51220703	-6.84228516	-0.97558594	+58.00781250	-2.90039063	-45.26367188	+1800	+8.23095703	-6.09960938	-0.64599609	+15.55664063	-9.49218750	+10.04150391	+1372	+6.74560547	-10.19091797	-0.81738281	+41.61621094	+8.72314453	-45.63720703	+1268
+1457971157.49120000	+8.50781250	-6.84228516	-0.97558594	+58.02978516	-2.87841797	-45.21972656	+1800	+8.23095703	-6.09960938	-0.64599609	+15.55664063	-9.42626953	+10.06347656	+1372	+6.74560547	-10.19091797	-0.82177734	+41.61621094	+8.72314453	-45.61523438	+1268
+1457971157.49540000	+8.49902344	-6.83789063	-0.97998047	+58.07373047	-2.85644531	-45.13183594	+1800	+8.22216797	-6.09960938	-0.64599609	+15.60058594	-9.36035156	+10.10742188	+1372	+6.74121094	-10.19091797	-0.82177734	+41.63818359	+8.74511719	-45.59326172	+1268
+1457971157.49959990	+8.49462891	-6.83789063	-0.98437500	+58.11767578	-2.83447266	-45.06591797	+1796	+8.21777344	-6.09960938	-0.65039063	+15.62255859	-9.31640625	+10.15136719	+1372	+6.73681641	-10.19531250	-0.82177734	+41.66015625	+8.78906250	-45.57128906	+1268
+1457971157.50370000	+8.49023438	-6.84228516	-0.98437500	+58.16162109	-2.81250000	-45.00000000	+1796	+8.21337891	-6.09960938	-0.65039063	+15.64453125	-9.25048828	+10.17333984	+1372	+6.73681641	-10.19531250	-0.82617188	+41.68212891	+8.81103516	-45.54931641	+1268
+1457971157.50790000	+8.48583984	-6.84228516	-0.98876953	+58.20556641	-2.81250000	-44.93408203	+1792	+8.20898438	-6.09960938	-0.65039063	+15.66650391	-9.18457031	+10.23925781	+1372	+6.73242188	-10.19531250	-0.82617188	+41.72607422	+8.87695313	-45.50537109	+1268
+1457971157.51620010	+8.47705078	-6.83789063	-0.99316406	+58.29345703	-2.79052734	-44.82421875	+1788	+8.20019531	-6.09960938	-0.65478516	+15.71044922	-9.09667969	+10.32714844	+1372	+6.72802734	-10.19091797	-0.82617188	+41.83593750	+8.96484375	-45.46142578	+1264
+1457971157.52040000	+8.47705078	-6.83789063	-0.99316406	+58.33740234	-2.79052734	-44.78027344	+1784	+8.19580078	-6.09960938	-0.65478516	+15.73242188	-9.05273438	+10.37109375	+1372	+6.72802734	-10.19091797	-0.82177734	+41.92382813	+9.03076172	-45.43945313	+1264
+1457971157.52460000	+8.47265625	-6.83789063	-0.99316406	+58.35937500	-2.79052734	-44.75830078	+1780	+8.19140625	-6.09960938	-0.65478516	+15.75439453	-9.03076172	+10.39306641	+1368	+6.72802734	-10.19091797	-0.82177734	+42.01171875	+9.07470703	-45.41748047	+1268
+1457971157.52870010	+8.47265625	-6.83789063	-0.99316406	+58.40332031	-2.79052734	-44.73632813	+1776	+8.19140625	-6.09960938	-0.65478516	+15.77636719	-9.00878906	+10.43701172	+1368	+6.72802734	-10.18652344	-0.81738281	+42.07763672	+9.14062500	-45.41748047	+1268
+1457971157.53290010	+8.46826172	-6.83789063	-0.99316406	+58.42529297	-2.81250000	-44.71435547	+1772	+8.18701172	-6.09960938	-0.65478516	+15.79833984	-8.98681641	+10.45898438	+1368	+6.72802734	-10.18652344	-0.81298828	+42.16552734	+9.18457031	-45.43945313	+1268
+1457971157.54119990	+8.46826172	-6.83789063	-0.99755859	+58.46923828	-2.81250000	-44.64843750	+1768	+8.18261719	-6.09960938	-0.65917969	+15.82031250	-8.96484375	+10.52490234	+1360	+6.73681641	-10.18212891	-0.80859375	+42.29736328	+9.25048828	-45.43945313	+1276
+1457971157.54539990	+8.46826172	-6.83789063	-0.99755859	+58.49121094	-2.81250000	-44.62646484	+1764	+8.18261719	-6.09960938	-0.65917969	+15.84228516	-8.94287109	+10.54687500	+1360	+6.73681641	-10.18212891	-0.80419922	+42.34130859	+9.29443359	-45.43945313	+1276
+1457971157.54959990	+8.46386719	-6.83789063	-0.99755859	+58.51318359	-2.83447266	-44.60449219	+1760	+8.18261719	-6.09960938	-0.65917969	+15.84228516	-8.92089844	+10.56884766	+1356	+6.73681641	-10.18212891	-0.80419922	+42.38525391	+9.31640625	-45.43945313	+1280
+1457971157.55370000	+8.46386719	-6.83349609	-0.99755859	+58.53515625	-2.83447266	-44.58251953	+1760	+8.17822266	-6.09960938	-0.65917969	+15.86425781	-8.92089844	+10.59082031	+1352	+6.74121094	-10.17773438	-0.80419922	+42.42919922	+9.33837891	-45.43945313	+1280
+1457971157.56200000	+8.46386719	-6.83349609	-0.99755859	+58.55712891	-2.83447266	-44.53857422	+1752	+8.17822266	-6.09960938	-0.65917969	+15.86425781	-8.89892578	+10.61279297	+1348	+6.74121094	-10.17773438	-0.79980469	+42.47314453	+9.38232422	-45.43945313	+1284
+1457971157.56620000	+8.45947266	-6.83349609	-0.99755859	+58.55712891	-2.83447266	-44.51660156	+1752	+8.17382813	-6.09960938	-0.65917969	+15.88623047	-8.87695313	+10.61279297	+1344	+6.73681641	-10.17773438	-0.79980469	+42.49511719	+9.40429688	-45.41748047	+1288
+1457971157.57040000	+8.45947266	-6.83349609	-1.00195313	+58.57910156	-2.83447266	-44.49462891	+1748	+8.17382813	-6.09960938	-0.65917969	+15.88623047	-8.85498047	+10.63476563	+1340	+6.73681641	-10.17773438	-0.80419922	+42.49511719	+9.40429688	-45.39550781	+1288
+1457971157.57450010	+8.45507813	-6.83349609	-1.00195313	+58.57910156	-2.83447266	-44.47265625	+1744	+8.17382813	-6.09960938	-0.65917969	+15.90820313	-8.85498047	+10.65673828	+1340	+6.73242188	-10.17773438	-0.80419922	+42.49511719	+9.42626953	-45.37353516	+1292
+1457971157.57870010	+8.45507813	-6.83349609	-1.00195313	+58.60107422	-2.83447266	-44.42871094	+1744	+8.17382813	-6.09960938	-0.65917969	+15.90820313	-8.83300781	+10.65673828	+1336	+6.72802734	-10.17773438	-0.80859375	+42.49511719	+9.44824219	-45.35156250	+1292
+1457971157.58290000	+8.45507813	-6.83349609	-1.00634766	+58.60107422	-2.83447266	-44.40673828	+1740	+8.16943359	-6.09521484	-0.65917969	+15.90820313	-8.81103516	+10.67871094	+1332	+6.72802734	-10.17773438	-0.80859375	+42.49511719	+9.44824219	-45.32958984	+1296
+1457971157.59120010	+8.44628906	-6.82910156	-1.00634766	+58.62304688	-2.81250000	-44.34082031	+1732	+8.16503906	-6.09521484	-0.65917969	+15.93017578	-8.74511719	+10.70068359	+1328	+6.71923828	-10.18212891	-0.81738281	+42.47314453	+9.47021484	-45.26367188	+1300
+1457971157.59540010	+8.44628906	-6.82910156	-1.01074219	+58.64501953	-2.81250000	-44.31884766	+1732	+8.16503906	-6.09521484	-0.65917969	+15.93017578	-8.72314453	+10.70068359	+1324	+6.71484375	-10.18212891	-0.82177734	+42.47314453	+9.49218750	-45.24169922	+1300
+1457971157.59949990	+8.44189453	-6.82910156	-1.01074219	+58.66699219	-2.81250000	-44.27490234	+1728	+8.16503906	-6.09521484	-0.65917969	+15.95214844	-8.70117188	+10.72265625	+1324	+6.71044922	-10.18212891	-0.82177734	+42.45117188	+9.51416016	-45.19775391	+1300
+1457971157.60369990	+8.44189453	-6.82910156	-1.01074219	+58.68896484	-2.79052734	-44.25292969	+1724	+8.16064453	-6.09521484	-0.65917969	+15.95214844	-8.67919922	+10.72265625	+1320	+6.70605469	-10.18212891	-0.82617188	+42.45117188	+9.51416016	-45.17578125	+1300
+1457971157.60789990	+8.43750000	-6.82470703	-1.01513672	+58.71093750	-2.79052734	-44.20898438	+1724	+8.16064453	-6.09521484	-0.65917969	+15.97412109	-8.63525391	+10.74462891	+1320	+6.69726563	-10.18212891	-0.83056641	+42.45117188	+9.53613281	-45.13183594	+1300
+1457971157.61200000	+8.43310547	-6.82470703	-1.01513672	+58.73291016	-2.79052734	-44.16503906	+1720	+8.15625000	-6.09082031	-0.65917969	+15.99609375	-8.61328125	+10.76660156	+1316	+6.69287109	-10.18212891	-0.83496094	+42.45117188	+9.55810547	-45.08789063	+1300
+1457971157.62040000	+8.42871094	-6.82470703	-1.01953125	+58.77685547	-2.76855469	-44.09912109	+1716	+8.15185547	-6.09082031	-0.66357422	+16.01806641	-8.54736328	+10.78857422	+1312	+6.68847656	-10.18652344	-0.83935547	+42.47314453	+9.60205078	-45.02197266	+1300
+1457971157.62450000	+8.42431641	-6.82470703	-1.01953125	+58.82080078	-2.76855469	-44.05517578	+1712	+8.14746094	-6.09082031	-0.66357422	+16.04003906	-8.50341797	+10.81054688	+1312	+6.68408203	-10.18652344	-0.84375000	+42.49511719	+9.62402344	-45.00000000	+1300
+1457971157.62870000	+8.42431641	-6.82470703	-1.01953125	+58.84277344	-2.74658203	-44.03320313	+1708	+8.14746094	-6.09082031	-0.66357422	+16.06201172	-8.48144531	+10.83251953	+1308	+6.68408203	-10.18652344	-0.84375000	+42.51708984	+9.66796875	-44.97802734	+1296
+1457971157.63280010	+8.41992188	-6.82470703	-1.02392578	+58.88671875	-2.74658203	-44.01123047	+1708	+8.14306641	-6.09082031	-0.66796875	+16.08398438	-8.45947266	+10.83251953	+1308	+6.67968750	-10.18652344	-0.84375000	+42.56103516	+9.68994141	-44.97802734	+1292
+1457971157.63700010	+8.41552734	-6.82470703	-1.02392578	+58.90869141	-2.72460938	-43.96728516	+1704	+8.13867188	-6.09082031	-0.66796875	+16.10595703	-8.41552734	+10.85449219	+1304	+6.68408203	-10.18652344	-0.84375000	+42.60498047	+9.73388672	-44.95605469	+1292
+1457971157.64120010	+8.41552734	-6.82470703	-1.02392578	+58.95263672	-2.72460938	-43.94531250	+1700	+8.13867188	-6.09082031	-0.66796875	+16.12792969	-8.39355469	+10.87646484	+1304	+6.68408203	-10.18652344	-0.84375000	+42.64892578	+9.75585938	-44.95605469	+1292
+1457971157.64529990	+8.41113281	-6.82470703	-1.02392578	+58.97460938	-2.70263672	-43.92333984	+1700	+8.13427734	-6.09082031	-0.66796875	+16.14990234	-8.37158203	+10.89843750	+1300	+6.68408203	-10.18212891	-0.83935547	+42.71484375	+9.79980469	-44.95605469	+1288
+1457971157.65370010	+8.41113281	-6.82470703	-1.02832031	+59.04052734	-2.70263672	-43.90136719	+1696	+8.12988281	-6.09082031	-0.67236328	+16.19384766	-8.32763672	+10.92041016	+1296	+6.68847656	-10.18212891	-0.83496094	+42.82470703	+9.86572266	-44.97802734	+1288
+1457971157.65780000	+8.40673828	-6.82470703	-1.02832031	+59.06250000	-2.68066406	-43.90136719	+1692	+8.12548828	-6.09082031	-0.67236328	+16.21582031	-8.30566406	+10.92041016	+1292	+6.69287109	-10.18212891	-0.83056641	+42.89062500	+9.88769531	-44.97802734	+1288
+1457971157.66199990	+8.40673828	-6.82470703	-1.02832031	+59.08447266	-2.68066406	-43.87939453	+1688	+8.12548828	-6.09082031	-0.67236328	+16.23779297	-8.30566406	+10.92041016	+1292	+6.69726563	-10.17773438	-0.83056641	+42.93457031	+9.93164063	-45.00000000	+1292
+1457971157.66619990	+8.40673828	-6.82470703	-1.02832031	+59.10644531	-2.68066406	-43.87939453	+1688	+8.12109375	-6.09082031	-0.67236328	+16.23779297	-8.28369141	+10.92041016	+1288	+6.69726563	-10.17773438	-0.82617188	+43.00048828	+9.95361328	-45.00000000	+1292
+1457971157.67030000	+8.40673828	-6.82470703	-1.02832031	+59.12841797	-2.65869141	-43.87939453	+1684	+8.12109375	-6.09082031	-0.67236328	+16.25976563	-8.28369141	+10.92041016	+1284	+6.70166016	-10.17773438	-0.82617188	+43.04443359	+9.99755859	-45.00000000	+1292
+1457971157.67450000	+8.40234375	-6.82470703	-1.02832031	+59.12841797	-2.65869141	-43.87939453	+1680	+8.12109375	-6.09082031	-0.67236328	+16.25976563	-8.26171875	+10.92041016	+1284	+6.70166016	-10.17773438	-0.82177734	+43.08837891	+10.01953125	-45.00000000	+1292
+1457971157.67870000	+8.40234375	-6.82470703	-1.02832031	+59.15039063	-2.65869141	-43.87939453	+1680	+8.11669922	-6.09082031	-0.67236328	+16.28173828	-8.26171875	+10.89843750	+1280	+6.70605469	-10.17773438	-0.82177734	+43.11035156	+10.04150391	-45.02197266	+1292
+1457971157.68700000	+8.40234375	-6.82470703	-1.02832031	+59.17236328	-2.63671875	-43.87939453	+1676	+8.11669922	-6.09082031	-0.67236328	+16.28173828	-8.23974609	+10.89843750	+1276	+6.70605469	-10.17773438	-0.82177734	+43.15429688	+10.06347656	-45.00000000	+1292
+1457971157.69120000	+8.40234375	-6.82470703	-1.02832031	+59.17236328	-2.63671875	-43.87939453	+1672	+8.11669922	-6.09082031	-0.67236328	+16.28173828	-8.23974609	+10.87646484	+1272	+6.70166016	-10.17773438	-0.82177734	+43.17626953	+10.08544922	-45.00000000	+1292
+1457971157.69530010	+8.39794922	-6.82470703	-1.02832031	+59.17236328	-2.63671875	-43.87939453	+1668	+8.11230469	-6.09082031	-0.67236328	+16.28173828	-8.21777344	+10.87646484	+1268	+6.70166016	-10.17773438	-0.82177734	+43.17626953	+10.08544922	-44.97802734	+1292
+1457971157.69950010	+8.39794922	-6.82470703	-1.02832031	+59.17236328	-2.63671875	-43.87939453	+1668	+8.11230469	-6.09082031	-0.67236328	+16.28173828	-8.21777344	+10.87646484	+1268	+6.70166016	-10.17773438	-0.82177734	+43.17626953	+10.08544922	-44.97802734	+1292
+1457971157.70370010	+8.39794922	-6.82470703	-1.02832031	+59.17236328	-2.63671875	-43.87939453	+1664	+8.11230469	-6.09082031	-0.67236328	+16.28173828	-8.21777344	+10.85449219	+1264	+6.69726563	-10.17773438	-0.82617188	+43.17626953	+10.08544922	-44.95605469	+1292
+1457971157.70779990	+8.39794922	-6.82470703	-1.02832031	+59.17236328	-2.63671875	-43.90136719	+1660	+8.11230469	-6.09082031	-0.67236328	+16.28173828	-8.21777344	+10.85449219	+1264	+6.69287109	-10.17773438	-0.82617188	+43.17626953	+10.10742188	-44.93408203	+1292
+1457971157.71199990	+8.39794922	-6.82470703	-1.02832031	+59.17236328	-2.63671875	-43.87939453	+1660	+8.11230469	-6.09082031	-0.67236328	+16.28173828	-8.19580078	+10.85449219	+1260	+6.69287109	-10.18212891	-0.83056641	+43.15429688	+10.08544922	-44.93408203	+1292
+1457971157.72030000	+8.39794922	-6.82470703	-1.02832031	+59.17236328	-2.65869141	-43.90136719	+1656	+8.11230469	-6.09082031	-0.67236328	+16.28173828	-8.19580078	+10.85449219	+1256	+6.68408203	-10.18212891	-0.83496094	+43.13232422	+10.08544922	-44.89013672	+1292
+1457971157.72449990	+8.39794922	-6.82470703	-1.02832031	+59.17236328	-2.65869141	-43.90136719	+1652	+8.11230469	-6.09082031	-0.67236328	+16.28173828	-8.19580078	+10.85449219	+1252	+6.68408203	-10.18212891	-0.83496094	+43.11035156	+10.08544922	-44.86816406	+1292
+1457971157.72860000	+8.39794922	-6.82470703	-1.02832031	+59.17236328	-2.65869141	-43.90136719	+1648	+8.11230469	-6.09082031	-0.67236328	+16.28173828	-8.19580078	+10.83251953	+1252	+6.67968750	-10.18212891	-0.83935547	+43.08837891	+10.08544922	-44.84619141	+1292
+1457971157.73280000	+8.39794922	-6.82470703	-1.02832031	+59.17236328	-2.65869141	-43.90136719	+1648	+8.11230469	-6.09082031	-0.67236328	+16.28173828	-8.19580078	+10.83251953	+1252	+6.67529297	-10.18652344	-0.83935547	+43.08837891	+10.08544922	-44.84619141	+1292
+1457971157.73700000	+8.39794922	-6.82470703	-1.02832031	+59.17236328	-2.65869141	-43.90136719	+1644	+8.11230469	-6.09082031	-0.67236328	+16.28173828	-8.19580078	+10.83251953	+1248	+6.67529297	-10.18652344	-0.84375000	+43.06640625	+10.06347656	-44.82421875	+1288
+1457971157.74110010	+8.39794922	-6.82470703	-1.02832031	+59.17236328	-2.65869141	-43.90136719	+1644	+8.11230469	-6.09082031	-0.67236328	+16.28173828	-8.19580078	+10.83251953	+1248	+6.67089844	-10.18652344	-0.84375000	+43.04443359	+10.06347656	-44.82421875	+1288
+1457971157.74950000	+8.39794922	-6.82031250	-1.02832031	+59.17236328	-2.68066406	-43.90136719	+1640	+8.11230469	-6.09082031	-0.67236328	+16.28173828	-8.19580078	+10.83251953	+1244	+6.67089844	-10.18652344	-0.84375000	+43.02246094	+10.06347656	-44.80224609	+1284
+1457971157.75359990	+8.39794922	-6.82031250	-1.02832031	+59.17236328	-2.68066406	-43.90136719	+1636	+8.11230469	-6.09082031	-0.67236328	+16.28173828	-8.19580078	+10.83251953	+1244	+6.67089844	-10.18652344	-0.84814453	+43.02246094	+10.06347656	-44.80224609	+1280
+1457971157.75780010	+8.39794922	-6.82031250	-1.02832031	+59.17236328	-2.68066406	-43.90136719	+1636	+8.11230469	-6.09082031	-0.67236328	+16.28173828	-8.19580078	+10.83251953	+1244	+6.67089844	-10.18652344	-0.84814453	+43.02246094	+10.04150391	-44.80224609	+1280
+1457971157.76200010	+8.39794922	-6.82031250	-1.02832031	+59.17236328	-2.68066406	-43.90136719	+1636	+8.11230469	-6.09082031	-0.67236328	+16.28173828	-8.19580078	+10.83251953	+1240	+6.67089844	-10.18652344	-0.84814453	+43.02246094	+10.04150391	-44.80224609	+1276
+1457971157.76609990	+8.39794922	-6.82031250	-1.02832031	+59.17236328	-2.68066406	-43.90136719	+1632	+8.11230469	-6.09082031	-0.67236328	+16.28173828	-8.21777344	+10.83251953	+1240	+6.67089844	-10.18652344	-0.84375000	+43.02246094	+10.04150391	-44.82421875	+1276
+1457971157.77029990	+8.39794922	-6.82031250	-1.02832031	+59.17236328	-2.70263672	-43.90136719	+1632	+8.11230469	-6.09082031	-0.67236328	+16.28173828	-8.21777344	+10.85449219	+1240	+6.67089844	-10.18652344	-0.84375000	+43.02246094	+10.04150391	-44.82421875	+1272
+1457971157.77449990	+8.39794922	-6.82031250	-1.02832031	+59.17236328	-2.70263672	-43.90136719	+1632	+8.11230469	-6.09082031	-0.67236328	+16.28173828	-8.21777344	+10.85449219	+1240	+6.67089844	-10.18652344	-0.84375000	+43.04443359	+10.04150391	-44.82421875	+1272
+1457971157.78280000	+8.39794922	-6.82031250	-1.02832031	+59.17236328	-2.70263672	-43.92333984	+1628	+8.11230469	-6.09082031	-0.67236328	+16.28173828	-8.21777344	+10.85449219	+1236	+6.67089844	-10.18652344	-0.84375000	+43.04443359	+10.04150391	-44.82421875	+1268
+1457971157.78699990	+8.39794922	-6.82031250	-1.02832031	+59.17236328	-2.70263672	-43.92333984	+1628	+8.11230469	-6.09082031	-0.67236328	+16.28173828	-8.21777344	+10.85449219	+1236	+6.67089844	-10.18652344	-0.84375000	+43.04443359	+10.04150391	-44.84619141	+1268
+1457971157.79110000	+8.39794922	-6.82031250	-1.02392578	+59.19433594	-2.70263672	-43.92333984	+1628	+8.11230469	-6.09082031	-0.67236328	+16.28173828	-8.21777344	+10.85449219	+1236	+6.67529297	-10.18212891	-0.84375000	+43.06640625	+10.04150391	-44.84619141	+1268
+1457971157.79530000	+8.39794922	-6.82031250	-1.02392578	+59.19433594	-2.72460938	-43.92333984	+1624	+8.11230469	-6.09082031	-0.67236328	+16.28173828	-8.21777344	+10.85449219	+1236	+6.67529297	-10.18212891	-0.84375000	+43.06640625	+10.04150391	-44.84619141	+1268
+1457971157.79940010	+8.39794922	-6.82031250	-1.02392578	+59.19433594	-2.72460938	-43.92333984	+1624	+8.11230469	-6.09082031	-0.67236328	+16.28173828	-8.23974609	+10.85449219	+1236	+6.67529297	-10.18212891	-0.83935547	+43.06640625	+10.04150391	-44.84619141	+1264
+1457971157.80360010	+8.39794922	-6.82031250	-1.02392578	+59.19433594	-2.72460938	-43.92333984	+1624	+8.11230469	-6.09082031	-0.67236328	+16.28173828	-8.23974609	+10.85449219	+1232	+6.67529297	-10.18212891	-0.83935547	+43.06640625	+10.04150391	-44.86816406	+1264
+1457971157.81189990	+8.39794922	-6.82031250	-1.02392578	+59.19433594	-2.72460938	-43.92333984	+1624	+8.11230469	-6.09082031	-0.67236328	+16.28173828	-8.23974609	+10.85449219	+1232	+6.67529297	-10.18212891	-0.83935547	+43.08837891	+10.04150391	-44.86816406	+1264
+1457971157.81609990	+8.39794922	-6.82031250	-1.02392578	+59.19433594	-2.74658203	-43.92333984	+1624	+8.11230469	-6.09082031	-0.67236328	+16.28173828	-8.23974609	+10.85449219	+1232	+6.67529297	-10.18212891	-0.83935547	+43.08837891	+10.04150391	-44.86816406	+1264
+1457971157.82030010	+8.39794922	-6.82031250	-1.02392578	+59.19433594	-2.74658203	-43.94531250	+1620	+8.11230469	-6.09082031	-0.67236328	+16.28173828	-8.23974609	+10.87646484	+1232	+6.67529297	-10.18212891	-0.83935547	+43.08837891	+10.01953125	-44.86816406	+1264
+1457971157.82439990	+8.39794922	-6.82031250	-1.02392578	+59.21630859	-2.74658203	-43.94531250	+1620	+8.11230469	-6.09082031	-0.67236328	+16.28173828	-8.23974609	+10.87646484	+1232	+6.67968750	-10.18212891	-0.83935547	+43.08837891	+10.01953125	-44.89013672	+1260
+1457971157.82859990	+8.39794922	-6.82031250	-1.02392578	+59.21630859	-2.76855469	-43.94531250	+1620	+8.11230469	-6.09082031	-0.67236328	+16.28173828	-8.26171875	+10.87646484	+1232	+6.67968750	-10.18212891	-0.83935547	+43.08837891	+10.01953125	-44.89013672	+1260
+1457971157.83279990	+8.39794922	-6.82031250	-1.02392578	+59.21630859	-2.76855469	-43.94531250	+1620	+8.11230469	-6.09082031	-0.67236328	+16.28173828	-8.26171875	+10.87646484	+1228	+6.67529297	-10.18212891	-0.83935547	+43.08837891	+10.01953125	-44.89013672	+1260
+1457971157.84110000	+8.39794922	-6.82031250	-1.02392578	+59.21630859	-2.76855469	-43.94531250	+1620	+8.11230469	-6.09082031	-0.66796875	+16.28173828	-8.26171875	+10.87646484	+1228	+6.67529297	-10.18212891	-0.83935547	+43.08837891	+10.01953125	-44.89013672	+1260
+1457971157.84530000	+8.39794922	-6.82031250	-1.02392578	+59.21630859	-2.76855469	-43.94531250	+1620	+8.11230469	-6.09082031	-0.66796875	+16.28173828	-8.26171875	+10.87646484	+1228	+6.67529297	-10.18212891	-0.83935547	+43.08837891	+10.01953125	-44.89013672	+1260
+1457971157.84940000	+8.39794922	-6.82031250	-1.02392578	+59.21630859	-2.79052734	-43.94531250	+1620	+8.11230469	-6.09082031	-0.66796875	+16.28173828	-8.26171875	+10.87646484	+1228	+6.67529297	-10.18212891	-0.83935547	+43.08837891	+9.99755859	-44.89013672	+1260
+1457971157.85360000	+8.39794922	-6.82031250	-1.01953125	+59.21630859	-2.79052734	-43.96728516	+1620	+8.11230469	-6.09082031	-0.66796875	+16.28173828	-8.26171875	+10.87646484	+1228	+6.67529297	-10.18212891	-0.83935547	+43.06640625	+9.99755859	-44.86816406	+1260
+1457971157.85780000	+8.39794922	-6.82031250	-1.01953125	+59.21630859	-2.79052734	-43.96728516	+1620	+8.11230469	-6.09082031	-0.66796875	+16.28173828	-8.26171875	+10.87646484	+1228	+6.67529297	-10.18212891	-0.83935547	+43.06640625	+9.99755859	-44.86816406	+1256
+1457971157.86190010	+8.39794922	-6.82031250	-1.01953125	+59.21630859	-2.79052734	-43.96728516	+1616	+8.11230469	-6.09082031	-0.66796875	+16.28173828	-8.26171875	+10.87646484	+1228	+6.67529297	-10.18212891	-0.83935547	+43.06640625	+9.99755859	-44.86816406	+1256
+1457971157.86610010	+8.39794922	-6.82031250	-1.01953125	+59.21630859	-2.79052734	-43.96728516	+1616	+8.11230469	-6.09082031	-0.66796875	+16.28173828	-8.28369141	+10.87646484	+1228	+6.67529297	-10.18212891	-0.83935547	+43.06640625	+9.99755859	-44.86816406	+1256
+1457971157.87439990	+8.39794922	-6.82031250	-1.01953125	+59.21630859	-2.81250000	-43.96728516	+1616	+8.11230469	-6.09082031	-0.66796875	+16.28173828	-8.28369141	+10.87646484	+1228	+6.67529297	-10.18212891	-0.83935547	+43.06640625	+9.97558594	-44.86816406	+1256
+1457971157.87859990	+8.39794922	-6.82031250	-1.01953125	+59.21630859	-2.81250000	-43.98925781	+1616	+8.11230469	-6.09082031	-0.66796875	+16.28173828	-8.28369141	+10.87646484	+1228	+6.67529297	-10.18212891	-0.84375000	+43.04443359	+9.97558594	-44.86816406	+1256
+1457971157.88270000	+8.39794922	-6.81591797	-1.01953125	+59.21630859	-2.81250000	-43.98925781	+1616	+8.11230469	-6.09082031	-0.66796875	+16.28173828	-8.28369141	+10.87646484	+1228	+6.67529297	-10.18212891	-0.84375000	+43.04443359	+9.97558594	-44.86816406	+1256
+1457971157.88689990	+8.39794922	-6.81591797	-1.01953125	+59.21630859	-2.83447266	-43.98925781	+1616	+8.11230469	-6.09082031	-0.66796875	+16.28173828	-8.28369141	+10.87646484	+1224	+6.67529297	-10.18212891	-0.83935547	+43.04443359	+9.97558594	-44.86816406	+1252
+1457971157.89109990	+8.39794922	-6.81591797	-1.01953125	+59.21630859	-2.83447266	-43.98925781	+1616	+8.11230469	-6.09082031	-0.66796875	+16.28173828	-8.28369141	+10.87646484	+1224	+6.67529297	-10.18212891	-0.83935547	+43.04443359	+9.97558594	-44.86816406	+1252
+1457971157.89520000	+8.39794922	-6.81591797	-1.01513672	+59.21630859	-2.83447266	-43.98925781	+1616	+8.11230469	-6.09082031	-0.66796875	+16.25976563	-8.28369141	+10.87646484	+1224	+6.67529297	-10.18212891	-0.83935547	+43.04443359	+9.97558594	-44.89013672	+1252
+1457971157.90360000	+8.40234375	-6.81591797	-1.01513672	+59.21630859	-2.85644531	-44.01123047	+1616	+8.11230469	-6.09082031	-0.66796875	+16.25976563	-8.30566406	+10.87646484	+1224	+6.67529297	-10.18212891	-0.83935547	+43.04443359	+9.97558594	-44.89013672	+1252
+1457971157.90770010	+8.40234375	-6.81591797	-1.01513672	+59.21630859	-2.85644531	-44.01123047	+1616	+8.11230469	-6.09082031	-0.66796875	+16.25976563	-8.30566406	+10.89843750	+1224	+6.67529297	-10.18212891	-0.83935547	+43.04443359	+9.97558594	-44.89013672	+1252
+1457971157.91190000	+8.40234375	-6.81591797	-1.01513672	+59.21630859	-2.87841797	-44.01123047	+1616	+8.11230469	-6.09082031	-0.66796875	+16.25976563	-8.30566406	+10.89843750	+1224	+6.67529297	-10.18212891	-0.83935547	+43.06640625	+9.97558594	-44.89013672	+1252
+1457971157.91610000	+8.40234375	-6.81591797	-1.01513672	+59.21630859	-2.87841797	-44.01123047	+1616	+8.11230469	-6.09082031	-0.66796875	+16.25976563	-8.30566406	+10.89843750	+1224	+6.67529297	-10.18212891	-0.83935547	+43.06640625	+9.97558594	-44.91210938	+1252
+1457971157.92020010	+8.40234375	-6.81591797	-1.01513672	+59.21630859	-2.87841797	-44.03320313	+1616	+8.11230469	-6.09082031	-0.66796875	+16.25976563	-8.32763672	+10.89843750	+1224	+6.67529297	-10.18212891	-0.83935547	+43.06640625	+9.97558594	-44.91210938	+1252
+1457971157.92440010	+8.40234375	-6.81591797	-1.01513672	+59.21630859	-2.90039063	-44.03320313	+1620	+8.11230469	-6.09082031	-0.66796875	+16.25976563	-8.32763672	+10.92041016	+1224	+6.67968750	-10.18212891	-0.83496094	+43.06640625	+9.97558594	-44.91210938	+1252
+1457971157.93269990	+8.40234375	-6.81591797	-1.01074219	+59.23828125	-2.90039063	-44.03320313	+1620	+8.11230469	-6.09082031	-0.66357422	+16.25976563	-8.32763672	+10.94238281	+1224	+6.67968750	-10.18212891	-0.83496094	+43.06640625	+9.97558594	-44.93408203	+1252
+1457971157.94109990	+8.40234375	-6.81591797	-1.01074219	+59.23828125	-2.92236328	-44.03320313	+1620	+8.11230469	-6.09082031	-0.66357422	+16.25976563	-8.34960938	+10.94238281	+1224	+6.67968750	-10.18212891	-0.83496094	+43.06640625	+9.97558594	-44.93408203	+1252
+1457971157.94520000	+8.40234375	-6.81591797	-1.01074219	+59.23828125	-2.92236328	-44.03320313	+1620	+8.11230469	-6.09082031	-0.66357422	+16.25976563	-8.34960938	+10.96435547	+1224	+6.67968750	-10.18212891	-0.83496094	+43.06640625	+9.95361328	-44.93408203	+1256
+1457971157.94939990	+8.40234375	-6.81591797	-1.01074219	+59.23828125	-2.92236328	-44.01123047	+1620	+8.11230469	-6.09082031	-0.66357422	+16.25976563	-8.34960938	+10.96435547	+1224	+6.67968750	-10.18212891	-0.83496094	+43.06640625	+9.95361328	-44.93408203	+1256
+1457971157.95770000	+8.40234375	-6.81591797	-1.01074219	+59.26025391	-2.92236328	-44.01123047	+1624	+8.11230469	-6.09082031	-0.66357422	+16.25976563	-8.32763672	+10.96435547	+1224	+6.67968750	-10.18212891	-0.83496094	+43.06640625	+9.95361328	-44.93408203	+1256
+1457971157.96190000	+8.40234375	-6.82031250	-1.01074219	+59.26025391	-2.92236328	-44.01123047	+1624	+8.11230469	-6.09082031	-0.66357422	+16.23779297	-8.32763672	+10.98632813	+1224	+6.67968750	-10.18212891	-0.83496094	+43.06640625	+9.95361328	-44.93408203	+1256
+1457971157.96600010	+8.40234375	-6.82031250	-1.01074219	+59.26025391	-2.92236328	-44.01123047	+1624	+8.11230469	-6.09082031	-0.66357422	+16.23779297	-8.32763672	+10.98632813	+1224	+6.67968750	-10.18212891	-0.83496094	+43.06640625	+9.95361328	-44.93408203	+1256
+1457971157.97020010	+8.40234375	-6.82031250	-1.01074219	+59.26025391	-2.92236328	-44.01123047	+1624	+8.11230469	-6.09082031	-0.66357422	+16.23779297	-8.32763672	+10.98632813	+1224	+6.67968750	-10.18212891	-0.83496094	+43.06640625	+9.95361328	-44.93408203	+1256
+1457971157.97440000	+8.40234375	-6.82031250	-1.01074219	+59.26025391	-2.92236328	-44.01123047	+1624	+8.11230469	-6.09082031	-0.66357422	+16.23779297	-8.32763672	+10.98632813	+1228	+6.67529297	-10.18212891	-0.83496094	+43.06640625	+9.95361328	-44.91210938	+1256
+1457971157.97849990	+8.40234375	-6.82031250	-1.01074219	+59.26025391	-2.92236328	-43.98925781	+1624	+8.11230469	-6.09082031	-0.66357422	+16.23779297	-8.32763672	+10.98632813	+1228	+6.67529297	-10.18212891	-0.83496094	+43.06640625	+9.95361328	-44.91210938	+1256
+1457971157.98270010	+8.40234375	-6.82031250	-1.01513672	+59.26025391	-2.92236328	-43.98925781	+1624	+8.11230469	-6.09082031	-0.66357422	+16.23779297	-8.32763672	+10.98632813	+1228	+6.67529297	-10.18652344	-0.83496094	+43.04443359	+9.95361328	-44.91210938	+1256
+1457971157.99099990	+8.40234375	-6.82031250	-1.01513672	+59.26025391	-2.92236328	-43.98925781	+1624	+8.11230469	-6.09082031	-0.66357422	+16.23779297	-8.30566406	+10.98632813	+1228	+6.67529297	-10.18652344	-0.83935547	+43.04443359	+9.95361328	-44.91210938	+1256
+1457971157.99519990	+8.40234375	-6.82031250	-1.01513672	+59.26025391	-2.92236328	-43.98925781	+1624	+8.11230469	-6.09082031	-0.66357422	+16.23779297	-8.30566406	+10.98632813	+1228	+6.67529297	-10.18652344	-0.83935547	+43.04443359	+9.95361328	-44.91210938	+1256
+1457971157.99939990	+8.40234375	-6.82031250	-1.01513672	+59.26025391	-2.92236328	-43.98925781	+1624	+8.11230469	-6.09082031	-0.66357422	+16.23779297	-8.30566406	+10.98632813	+1228	+6.67529297	-10.18652344	-0.83935547	+43.04443359	+9.95361328	-44.89013672	+1256
+1457971158.00350000	+8.40234375	-6.82031250	-1.01513672	+59.26025391	-2.92236328	-43.96728516	+1624	+8.11230469	-6.09082031	-0.66357422	+16.23779297	-8.30566406	+10.98632813	+1228	+6.67529297	-10.18652344	-0.83935547	+43.04443359	+9.95361328	-44.89013672	+1256
+1457971158.00770000	+8.39794922	-6.82031250	-1.01513672	+59.26025391	-2.92236328	-43.96728516	+1624	+8.11230469	-6.09082031	-0.66357422	+16.23779297	-8.30566406	+10.98632813	+1228	+6.67089844	-10.18652344	-0.83935547	+43.04443359	+9.97558594	-44.89013672	+1256
+1457971158.01189990	+8.39794922	-6.82031250	-1.01513672	+59.26025391	-2.92236328	-43.96728516	+1624	+8.11230469	-6.09082031	-0.66357422	+16.23779297	-8.30566406	+10.98632813	+1228	+6.67089844	-10.18652344	-0.83935547	+43.04443359	+9.97558594	-44.89013672	+1256
+1457971158.01600000	+8.39794922	-6.82031250	-1.01513672	+59.26025391	-2.90039063	-43.96728516	+1624	+8.11230469	-6.09082031	-0.66357422	+16.23779297	-8.28369141	+10.98632813	+1228	+6.67089844	-10.18652344	-0.83935547	+43.04443359	+9.97558594	-44.89013672	+1256
+1457971158.02430010	+8.39794922	-6.82031250	-1.01513672	+59.26025391	-2.90039063	-43.94531250	+1624	+8.11230469	-6.09082031	-0.66357422	+16.21582031	-8.28369141	+10.98632813	+1228	+6.67529297	-10.18652344	-0.83935547	+43.04443359	+9.97558594	-44.89013672	+1256
+1457971158.02850010	+8.39794922	-6.82031250	-1.01513672	+59.28222656	-2.90039063	-43.94531250	+1624	+8.11230469	-6.09082031	-0.66357422	+16.21582031	-8.28369141	+10.98632813	+1228	+6.67529297	-10.18652344	-0.83935547	+43.04443359	+9.97558594	-44.89013672	+1256
+1457971158.03270010	+8.39794922	-6.82031250	-1.01513672	+59.28222656	-2.90039063	-43.94531250	+1624	+8.11230469	-6.09082031	-0.66357422	+16.21582031	-8.28369141	+10.98632813	+1228	+6.67529297	-10.18652344	-0.83935547	+43.04443359	+9.97558594	-44.89013672	+1256
+1457971158.03679990	+8.39794922	-6.82031250	-1.01513672	+59.28222656	-2.90039063	-43.92333984	+1624	+8.11230469	-6.09082031	-0.66357422	+16.21582031	-8.28369141	+10.98632813	+1228	+6.67529297	-10.18652344	-0.83496094	+43.04443359	+9.99755859	-44.89013672	+1256
+1457971158.04099990	+8.39794922	-6.82031250	-1.01953125	+59.28222656	-2.90039063	-43.92333984	+1624	+8.11230469	-6.09082031	-0.66357422	+16.21582031	-8.28369141	+10.98632813	+1232	+6.67529297	-10.18652344	-0.83496094	+43.06640625	+9.99755859	-44.89013672	+1256
+1457971158.04520010	+8.39794922	-6.82470703	-1.01953125	+59.28222656	-2.90039063	-43.90136719	+1624	+8.11230469	-6.09521484	-0.66357422	+16.21582031	-8.28369141	+10.98632813	+1232	+6.67529297	-10.18652344	-0.83496094	+43.06640625	+9.99755859	-44.89013672	+1256
+1457971158.04930000	+8.39794922	-6.82470703	-1.01953125	+59.30419922	-2.90039063	-43.90136719	+1624	+8.11230469	-6.09521484	-0.66357422	+16.21582031	-8.26171875	+11.00830078	+1232	+6.67529297	-10.18652344	-0.83496094	+43.06640625	+9.99755859	-44.89013672	+1256
+1457971158.05769990	+8.39794922	-6.82470703	-1.01953125	+59.30419922	-2.90039063	-43.87939453	+1624	+8.11230469	-6.09521484	-0.66357422	+16.21582031	-8.26171875	+11.00830078	+1232	+6.67529297	-10.18652344	-0.83496094	+43.08837891	+10.01953125	-44.89013672	+1256
+1457971158.06180000	+8.39794922	-6.82470703	-1.01953125	+59.30419922	-2.90039063	-43.87939453	+1624	+8.11230469	-6.09521484	-0.66357422	+16.21582031	-8.26171875	+11.00830078	+1232	+6.67529297	-10.18652344	-0.83496094	+43.08837891	+10.01953125	-44.89013672	+1256
+1457971158.06600000	+8.39794922	-6.82470703	-1.01953125	+59.30419922	-2.87841797	-43.85742188	+1624	+8.11230469	-6.09521484	-0.66357422	+16.21582031	-8.26171875	+11.00830078	+1232	+6.67529297	-10.18652344	-0.83496094	+43.08837891	+10.04150391	-44.89013672	+1256
+1457971158.07020000	+8.39794922	-6.82910156	-1.01953125	+59.32617188	-2.87841797	-43.85742188	+1624	+8.10791016	-6.09521484	-0.66796875	+16.21582031	-8.23974609	+11.00830078	+1232	+6.67529297	-10.18652344	-0.83496094	+43.08837891	+10.04150391	-44.89013672	+1256
+1457971158.07430010	+8.39794922	-6.82910156	-1.02392578	+59.32617188	-2.87841797	-43.83544922	+1624	+8.10791016	-6.09521484	-0.66796875	+16.19384766	-8.23974609	+11.03027344	+1232	+6.67529297	-10.18652344	-0.83496094	+43.08837891	+10.04150391	-44.89013672	+1256
+1457971158.07850000	+8.39794922	-6.82910156	-1.02392578	+59.32617188	-2.87841797	-43.81347656	+1624	+8.10791016	-6.09521484	-0.66796875	+16.19384766	-8.21777344	+11.03027344	+1232	+6.67529297	-10.18652344	-0.83496094	+43.08837891	+10.06347656	-44.89013672	+1256
+1457971158.08680010	+8.39794922	-6.82910156	-1.02392578	+59.32617188	-2.87841797	-43.79150391	+1624	+8.10791016	-6.09521484	-0.66796875	+16.19384766	-8.19580078	+11.03027344	+1232	+6.67529297	-10.19091797	-0.83496094	+43.06640625	+10.08544922	-44.86816406	+1256
+1457971158.09100010	+8.39794922	-6.83349609	-1.02392578	+59.32617188	-2.87841797	-43.79150391	+1624	+8.10791016	-6.09521484	-0.66796875	+16.19384766	-8.19580078	+11.05224609	+1232	+6.67089844	-10.19091797	-0.83496094	+43.06640625	+10.08544922	-44.84619141	+1260
+1457971158.09929990	+8.39355469	-6.83349609	-1.02832031	+59.32617188	-2.85644531	-43.76953125	+1620	+8.10791016	-6.09960938	-0.66796875	+16.17187500	-8.17382813	+11.05224609	+1232	+6.67089844	-10.19091797	-0.83935547	+43.04443359	+10.10742188	-44.82421875	+1260
+1457971158.10349990	+8.39355469	-6.83349609	-1.02832031	+59.32617188	-2.85644531	-43.74755859	+1620	+8.10791016	-6.09960938	-0.66796875	+16.17187500	-8.15185547	+11.05224609	+1232	+6.66650391	-10.19531250	-0.83935547	+43.02246094	+10.10742188	-44.80224609	+1260
+1457971158.10760000	+8.39355469	-6.83349609	-1.02832031	+59.32617188	-2.85644531	-43.74755859	+1620	+8.10791016	-6.09960938	-0.66796875	+16.17187500	-8.15185547	+11.07421875	+1232	+6.66650391	-10.19531250	-0.84375000	+43.00048828	+10.10742188	-44.80224609	+1260
+1457971158.11599990	+8.39355469	-6.83789063	-1.02832031	+59.32617188	-2.85644531	-43.72558594	+1616	+8.10791016	-6.09960938	-0.66796875	+16.14990234	-8.12988281	+11.07421875	+1232	+6.66210938	-10.19970703	-0.84375000	+42.97851563	+10.12939453	-44.75830078	+1260
+1457971158.12010000	+8.39355469	-6.83789063	-1.02832031	+59.32617188	-2.87841797	-43.72558594	+1616	+8.10791016	-6.10400391	-0.66796875	+16.14990234	-8.12988281	+11.07421875	+1232	+6.66210938	-10.19970703	-0.84375000	+42.95654297	+10.12939453	-44.75830078	+1260
+1457971158.12430000	+8.39355469	-6.83789063	-1.02832031	+59.32617188	-2.87841797	-43.72558594	+1616	+8.10791016	-6.10400391	-0.66796875	+16.14990234	-8.10791016	+11.09619141	+1232	+6.65771484	-10.19970703	-0.84814453	+42.95654297	+10.15136719	-44.75830078	+1256
+1457971158.12850000	+8.39355469	-6.83789063	-1.02832031	+59.32617188	-2.87841797	-43.72558594	+1616	+8.10791016	-6.10400391	-0.67236328	+16.12792969	-8.10791016	+11.09619141	+1232	+6.65771484	-10.19970703	-0.84814453	+42.93457031	+10.15136719	-44.75830078	+1256
+1457971158.13260010	+8.39794922	-6.83789063	-1.02832031	+59.32617188	-2.87841797	-43.72558594	+1616	+8.10791016	-6.10400391	-0.67236328	+16.12792969	-8.10791016	+11.09619141	+1232	+6.65771484	-10.20410156	-0.84814453	+42.93457031	+10.15136719	-44.75830078	+1256
+1457971158.13680010	+8.39794922	-6.83789063	-1.02832031	+59.32617188	-2.87841797	-43.74755859	+1616	+8.10791016	-6.10400391	-0.67236328	+16.12792969	-8.10791016	+11.09619141	+1232	+6.65771484	-10.20410156	-0.84375000	+42.93457031	+10.17333984	-44.75830078	+1256
+1457971158.14510010	+8.39794922	-6.84228516	-1.02832031	+59.32617188	-2.90039063	-43.74755859	+1612	+8.11230469	-6.10839844	-0.67236328	+16.10595703	-8.10791016	+11.11816406	+1232	+6.66210938	-10.20410156	-0.84375000	+42.91259766	+10.17333984	-44.78027344	+1252
+1457971158.14930010	+8.39794922	-6.84228516	-1.02832031	+59.30419922	-2.90039063	-43.74755859	+1612	+8.11230469	-6.10839844	-0.67236328	+16.08398438	-8.10791016	+11.11816406	+1232	+6.66210938	-10.20410156	-0.83935547	+42.91259766	+10.19531250	-44.80224609	+1252
+1457971158.15350010	+8.40234375	-6.84228516	-1.02832031	+59.30419922	-2.90039063	-43.76953125	+1612	+8.11230469	-6.10839844	-0.67236328	+16.08398438	-8.10791016	+11.11816406	+1232	+6.66210938	-10.20410156	-0.83935547	+42.91259766	+10.19531250	-44.80224609	+1252
+1457971158.15759990	+8.40234375	-6.84228516	-1.02832031	+59.30419922	-2.92236328	-43.76953125	+1612	+8.11230469	-6.10839844	-0.67236328	+16.08398438	-8.12988281	+11.11816406	+1232	+6.66650391	-10.20849609	-0.83935547	+42.91259766	+10.19531250	-44.82421875	+1252
+1457971158.16599990	+8.40673828	-6.84667969	-1.02832031	+59.30419922	-2.92236328	-43.79150391	+1616	+8.11230469	-6.11279297	-0.67236328	+16.06201172	-8.12988281	+11.11816406	+1232	+6.67089844	-10.20849609	-0.83496094	+42.91259766	+10.21728516	-44.86816406	+1256
+1457971158.17010000	+8.40673828	-6.84667969	-1.02392578	+59.30419922	-2.92236328	-43.79150391	+1616	+8.11669922	-6.11279297	-0.66796875	+16.04003906	-8.15185547	+11.11816406	+1232	+6.67089844	-10.20849609	-0.83056641	+42.91259766	+10.23925781	-44.89013672	+1256
+1457971158.17430000	+8.40673828	-6.84667969	-1.02392578	+59.28222656	-2.94433594	-43.81347656	+1616	+8.11669922	-6.11279297	-0.66796875	+16.04003906	-8.15185547	+11.11816406	+1232	+6.67089844	-10.20849609	-0.83056641	+42.91259766	+10.23925781	-44.91210938	+1256
+1457971158.17840000	+8.40673828	-6.84667969	-1.02392578	+59.28222656	-2.94433594	-43.81347656	+1616	+8.11669922	-6.11279297	-0.66796875	+16.04003906	-8.15185547	+11.11816406	+1232	+6.67529297	-10.20849609	-0.82617188	+42.91259766	+10.23925781	-44.91210938	+1256
+1457971158.18680000	+8.41113281	-6.84667969	-1.02392578	+59.28222656	-2.96630859	-43.83544922	+1620	+8.11669922	-6.11718750	-0.66796875	+16.01806641	-8.17382813	+11.11816406	+1232	+6.67529297	-10.20849609	-0.82617188	+42.89062500	+10.26123047	-44.93408203	+1256
+1457971158.19510010	+8.41113281	-6.85107422	-1.02392578	+59.26025391	-2.96630859	-43.83544922	+1620	+8.11669922	-6.11718750	-0.66796875	+15.99609375	-8.17382813	+11.11816406	+1232	+6.67529297	-10.21289063	-0.82617188	+42.86865234	+10.26123047	-44.95605469	+1260
+1457971158.19930010	+8.41113281	-6.85107422	-1.02392578	+59.23828125	-2.96630859	-43.83544922	+1620	+8.12109375	-6.11718750	-0.66796875	+15.97412109	-8.17382813	+11.11816406	+1232	+6.67529297	-10.21289063	-0.82617188	+42.84667969	+10.26123047	-44.95605469	+1260
+1457971158.20339990	+8.41113281	-6.85107422	-1.02392578	+59.23828125	-2.98828125	-43.83544922	+1620	+8.12109375	-6.11718750	-0.67236328	+15.97412109	-8.19580078	+11.11816406	+1232	+6.67529297	-10.21289063	-0.82617188	+42.84667969	+10.26123047	-44.95605469	+1260
+1457971158.20760010	+8.41113281	-6.85107422	-1.02392578	+59.23828125	-2.98828125	-43.83544922	+1620	+8.12109375	-6.11718750	-0.67236328	+15.97412109	-8.17382813	+11.11816406	+1232	+6.67089844	-10.21289063	-0.82617188	+42.82470703	+10.26123047	-44.93408203	+1260
+1457971158.21180010	+8.41113281	-6.85107422	-1.02392578	+59.21630859	-2.98828125	-43.83544922	+1620	+8.12109375	-6.11718750	-0.67236328	+15.95214844	-8.17382813	+11.11816406	+1232	+6.67089844	-10.21728516	-0.82617188	+42.80273438	+10.26123047	-44.93408203	+1260
+1457971158.22009990	+8.41113281	-6.85107422	-1.02832031	+59.19433594	-2.98828125	-43.85742188	+1624	+8.12109375	-6.11718750	-0.67236328	+15.93017578	-8.17382813	+11.11816406	+1232	+6.66650391	-10.21728516	-0.83056641	+42.75878906	+10.26123047	-44.91210938	+1260
+1457971158.22429990	+8.41113281	-6.85107422	-1.02832031	+59.19433594	-2.98828125	-43.85742188	+1624	+8.12109375	-6.11718750	-0.67236328	+15.93017578	-8.17382813	+11.11816406	+1236	+6.66650391	-10.21728516	-0.83056641	+42.73681641	+10.26123047	-44.91210938	+1260
+1457971158.22840000	+8.41113281	-6.85107422	-1.02832031	+59.19433594	-2.98828125	-43.85742188	+1624	+8.12109375	-6.11718750	-0.67236328	+15.93017578	-8.17382813	+11.09619141	+1236	+6.66650391	-10.21728516	-0.83496094	+42.73681641	+10.26123047	-44.91210938	+1260
+1457971158.23260000	+8.41113281	-6.85107422	-1.02832031	+59.19433594	-2.98828125	-43.85742188	+1624	+8.12109375	-6.11718750	-0.67236328	+15.90820313	-8.17382813	+11.09619141	+1236	+6.66650391	-10.22167969	-0.83496094	+42.71484375	+10.26123047	-44.91210938	+1260
+1457971158.23680000	+8.41113281	-6.85107422	-1.02832031	+59.17236328	-2.98828125	-43.85742188	+1624	+8.12109375	-6.11718750	-0.67236328	+15.90820313	-8.17382813	+11.09619141	+1236	+6.66210938	-10.22167969	-0.83496094	+42.69287109	+10.26123047	-44.89013672	+1256
+1457971158.24510000	+8.41113281	-6.85107422	-1.02832031	+59.17236328	-2.98828125	-43.85742188	+1624	+8.12109375	-6.11718750	-0.67236328	+15.88623047	-8.17382813	+11.09619141	+1236	+6.66210938	-10.22167969	-0.83496094	+42.67089844	+10.26123047	-44.89013672	+1256
+1457971158.24930000	+8.41113281	-6.85107422	-1.02832031	+59.17236328	-2.98828125	-43.85742188	+1624	+8.12109375	-6.11718750	-0.67236328	+15.88623047	-8.17382813	+11.09619141	+1240	+6.66210938	-10.22167969	-0.83935547	+42.67089844	+10.26123047	-44.89013672	+1256
+1457971158.25340010	+8.41113281	-6.85107422	-1.02832031	+59.17236328	-2.98828125	-43.85742188	+1624	+8.12109375	-6.11718750	-0.67236328	+15.88623047	-8.17382813	+11.09619141	+1240	+6.66210938	-10.22167969	-0.83935547	+42.67089844	+10.26123047	-44.89013672	+1252
+1457971158.25760010	+8.41113281	-6.85107422	-1.02832031	+59.15039063	-2.98828125	-43.85742188	+1624	+8.12109375	-6.11718750	-0.67236328	+15.88623047	-8.17382813	+11.09619141	+1240	+6.66210938	-10.22167969	-0.83935547	+42.67089844	+10.26123047	-44.89013672	+1252
+1457971158.26169990	+8.41113281	-6.85107422	-1.02832031	+59.15039063	-2.98828125	-43.85742188	+1624	+8.12548828	-6.11718750	-0.67236328	+15.88623047	-8.17382813	+11.09619141	+1240	+6.66210938	-10.22167969	-0.83935547	+42.67089844	+10.26123047	-44.91210938	+1252
+1457971158.27010010	+8.41113281	-6.85107422	-1.02832031	+59.15039063	-3.01025391	-43.85742188	+1624	+8.12548828	-6.11718750	-0.67236328	+15.86425781	-8.19580078	+11.09619141	+1240	+6.66210938	-10.22167969	-0.83496094	+42.67089844	+10.26123047	-44.91210938	+1248
+1457971158.27420000	+8.41113281	-6.85107422	-1.02832031	+59.15039063	-3.01025391	-43.87939453	+1624	+8.12548828	-6.11718750	-0.67236328	+15.86425781	-8.19580078	+11.09619141	+1240	+6.66650391	-10.22167969	-0.83496094	+42.67089844	+10.26123047	-44.93408203	+1248
+1457971158.27839990	+8.41113281	-6.85107422	-1.02832031	+59.15039063	-3.01025391	-43.87939453	+1624	+8.12548828	-6.11718750	-0.67236328	+15.86425781	-8.19580078	+11.09619141	+1240	+6.66650391	-10.22167969	-0.83496094	+42.67089844	+10.28320313	-44.93408203	+1248
+1457971158.28670000	+8.41113281	-6.85107422	-1.02832031	+59.15039063	-3.01025391	-43.87939453	+1624	+8.12548828	-6.11718750	-0.67236328	+15.86425781	-8.21777344	+11.09619141	+1244	+6.67089844	-10.21728516	-0.83056641	+42.69287109	+10.28320313	-44.95605469	+1248
+1457971158.29510000	+8.41113281	-6.85107422	-1.02832031	+59.15039063	-3.03222656	-43.87939453	+1628	+8.12548828	-6.11718750	-0.67236328	+15.86425781	-8.21777344	+11.09619141	+1244	+6.67089844	-10.21728516	-0.83056641	+42.69287109	+10.28320313	-45.00000000	+1252
+1457971158.29920010	+8.41113281	-6.85107422	-1.02832031	+59.15039063	-3.03222656	-43.87939453	+1628	+8.12548828	-6.11718750	-0.67236328	+15.86425781	-8.21777344	+11.09619141	+1244	+6.67529297	-10.21728516	-0.83056641	+42.71484375	+10.28320313	-45.00000000	+1252
+1457971158.30340000	+8.41113281	-6.85107422	-1.02832031	+59.15039063	-3.03222656	-43.87939453	+1628	+8.12548828	-6.11718750	-0.67236328	+15.86425781	-8.23974609	+11.09619141	+1244	+6.67529297	-10.21728516	-0.82617188	+42.71484375	+10.28320313	-45.02197266	+1252
+1457971158.31170010	+8.41552734	-6.85107422	-1.02832031	+59.15039063	-3.03222656	-43.90136719	+1628	+8.12548828	-6.11718750	-0.67236328	+15.86425781	-8.23974609	+11.09619141	+1244	+6.67529297	-10.21728516	-0.82617188	+42.71484375	+10.28320313	-45.04394531	+1252
+1457971158.31590010	+8.41552734	-6.85107422	-1.02832031	+59.15039063	-3.03222656	-43.90136719	+1628	+8.12988281	-6.11718750	-0.67236328	+15.84228516	-8.23974609	+11.09619141	+1244	+6.67529297	-10.21728516	-0.82617188	+42.71484375	+10.28320313	-45.04394531	+1252
+1457971158.32010010	+8.41552734	-6.85107422	-1.02832031	+59.15039063	-3.03222656	-43.90136719	+1628	+8.12988281	-6.11718750	-0.67236328	+15.84228516	-8.23974609	+11.09619141	+1244	+6.67968750	-10.21728516	-0.82617188	+42.71484375	+10.28320313	-45.04394531	+1252
+1457971158.32419990	+8.41552734	-6.85107422	-1.02832031	+59.15039063	-3.05419922	-43.90136719	+1628	+8.12988281	-6.11718750	-0.67236328	+15.84228516	-8.23974609	+11.09619141	+1244	+6.67529297	-10.21728516	-0.82617188	+42.69287109	+10.30517578	-45.06591797	+1252
+1457971158.33250000	+8.41113281	-6.85107422	-1.02832031	+59.15039063	-3.05419922	-43.90136719	+1628	+8.12988281	-6.11718750	-0.67236328	+15.84228516	-8.23974609	+11.09619141	+1244	+6.67529297	-10.21728516	-0.82617188	+42.67089844	+10.30517578	-45.06591797	+1252
+1457971158.33670000	+8.41113281	-6.85107422	-1.02832031	+59.15039063	-3.05419922	-43.90136719	+1628	+8.12988281	-6.11718750	-0.67236328	+15.84228516	-8.23974609	+11.09619141	+1244	+6.67529297	-10.21728516	-0.82617188	+42.67089844	+10.30517578	-45.06591797	+1252
+1457971158.34089990	+8.41113281	-6.85107422	-1.02832031	+59.15039063	-3.05419922	-43.90136719	+1628	+8.12988281	-6.11718750	-0.67236328	+15.84228516	-8.23974609	+11.09619141	+1244	+6.67529297	-10.21728516	-0.83056641	+42.64892578	+10.30517578	-45.06591797	+1252
+1457971158.34500000	+8.41113281	-6.85107422	-1.02832031	+59.15039063	-3.05419922	-43.90136719	+1632	+8.12988281	-6.11718750	-0.67236328	+15.84228516	-8.23974609	+11.09619141	+1244	+6.67089844	-10.21728516	-0.83056641	+42.64892578	+10.28320313	-45.06591797	+1252
+1457971158.35340000	+8.41113281	-6.85107422	-1.02832031	+59.15039063	-3.05419922	-43.90136719	+1632	+8.12988281	-6.11718750	-0.67236328	+15.84228516	-8.23974609	+11.07421875	+1244	+6.67089844	-10.21728516	-0.83056641	+42.62695313	+10.28320313	-45.04394531	+1252
+1457971158.35750010	+8.41113281	-6.85107422	-1.02832031	+59.15039063	-3.05419922	-43.90136719	+1632	+8.12988281	-6.11718750	-0.67236328	+15.84228516	-8.23974609	+11.07421875	+1244	+6.67089844	-10.21728516	-0.83056641	+42.62695313	+10.28320313	-45.04394531	+1252
+1457971158.36170010	+8.41113281	-6.85107422	-1.02832031	+59.15039063	-3.05419922	-43.90136719	+1632	+8.12988281	-6.11718750	-0.67236328	+15.82031250	-8.23974609	+11.07421875	+1244	+6.66650391	-10.21728516	-0.83056641	+42.60498047	+10.28320313	-45.04394531	+1248
+1457971158.36590000	+8.41113281	-6.85107422	-1.02832031	+59.15039063	-3.05419922	-43.90136719	+1632	+8.12988281	-6.11718750	-0.67236328	+15.82031250	-8.26171875	+11.07421875	+1244	+6.66650391	-10.21728516	-0.83496094	+42.60498047	+10.28320313	-45.04394531	+1248
+1457971158.36999990	+8.41113281	-6.85107422	-1.02832031	+59.15039063	-3.05419922	-43.90136719	+1632	+8.12988281	-6.11718750	-0.67236328	+15.82031250	-8.26171875	+11.07421875	+1244	+6.66650391	-10.21728516	-0.83496094	+42.58300781	+10.28320313	-45.04394531	+1248
+1457971158.37840010	+8.41113281	-6.85107422	-1.02392578	+59.15039063	-3.07617188	-43.92333984	+1632	+8.12988281	-6.11718750	-0.67236328	+15.82031250	-8.26171875	+11.07421875	+1248	+6.66650391	-10.21728516	-0.83496094	+42.58300781	+10.28320313	-45.06591797	+1248
+1457971158.38249990	+8.41113281	-6.85107422	-1.02392578	+59.15039063	-3.07617188	-43.92333984	+1632	+8.12988281	-6.11718750	-0.67236328	+15.82031250	-8.26171875	+11.07421875	+1248	+6.66650391	-10.21728516	-0.83496094	+42.58300781	+10.28320313	-45.06591797	+1244
+1457971158.38669990	+8.41113281	-6.85107422	-1.02392578	+59.15039063	-3.07617188	-43.92333984	+1632	+8.12988281	-6.11718750	-0.67236328	+15.82031250	-8.28369141	+11.07421875	+1248	+6.66650391	-10.21728516	-0.83496094	+42.58300781	+10.26123047	-45.06591797	+1244
+1457971158.39089990	+8.41113281	-6.85107422	-1.02392578	+59.15039063	-3.09814453	-43.92333984	+1632	+8.12988281	-6.11718750	-0.67236328	+15.82031250	-8.28369141	+11.07421875	+1248	+6.67089844	-10.21728516	-0.83496094	+42.58300781	+10.26123047	-45.08789063	+1244
+1457971158.39500000	+8.41552734	-6.85107422	-1.02392578	+59.15039063	-3.09814453	-43.94531250	+1632	+8.12988281	-6.11279297	-0.67236328	+15.82031250	-8.28369141	+11.07421875	+1248	+6.67089844	-10.21728516	-0.83056641	+42.58300781	+10.26123047	-45.08789063	+1244
+1457971158.40339990	+8.41552734	-6.85107422	-1.02392578	+59.15039063	-3.12011719	-43.94531250	+1636	+8.12988281	-6.11279297	-0.67236328	+15.79833984	-8.30566406	+11.07421875	+1248	+6.67089844	-10.21728516	-0.83056641	+42.60498047	+10.26123047	-45.10986328	+1244
+1457971158.40750000	+8.41552734	-6.85107422	-1.02392578	+59.15039063	-3.14208984	-43.96728516	+1636	+8.12988281	-6.11279297	-0.67236328	+15.79833984	-8.32763672	+11.07421875	+1248	+6.67529297	-10.21728516	-0.83056641	+42.60498047	+10.26123047	-45.13183594	+1244
+1457971158.41580010	+8.41552734	-6.85107422	-1.02392578	+59.17236328	-3.16406250	-43.98925781	+1640	+8.13427734	-6.11279297	-0.67236328	+15.79833984	-8.34960938	+11.07421875	+1252	+6.67968750	-10.21728516	-0.82617188	+42.60498047	+10.23925781	-45.15380859	+1244
+1457971158.42000010	+8.41992188	-6.85107422	-1.02392578	+59.17236328	-3.18603516	-43.98925781	+1640	+8.13427734	-6.11279297	-0.66796875	+15.77636719	-8.37158203	+11.07421875	+1252	+6.67968750	-10.21289063	-0.82617188	+42.62695313	+10.23925781	-45.17578125	+1244
+1457971158.42829990	+8.41992188	-6.85107422	-1.01953125	+59.19433594	-3.20800781	-44.01123047	+1644	+8.13427734	-6.11279297	-0.66796875	+15.77636719	-8.39355469	+11.09619141	+1252	+6.68408203	-10.21289063	-0.82177734	+42.62695313	+10.21728516	-45.21972656	+1248
+1457971158.43249990	+8.41992188	-6.85107422	-1.01953125	+59.19433594	-3.22998047	-44.03320313	+1644	+8.13427734	-6.11279297	-0.66796875	+15.77636719	-8.41552734	+11.09619141	+1252	+6.68408203	-10.21289063	-0.82177734	+42.62695313	+10.21728516	-45.21972656	+1248
+1457971158.43670010	+8.42431641	-6.84667969	-1.01953125	+59.19433594	-3.25195313	-44.05517578	+1644	+8.13427734	-6.11279297	-0.66796875	+15.75439453	-8.41552734	+11.09619141	+1252	+6.68847656	-10.21289063	-0.82177734	+42.62695313	+10.19531250	-45.24169922	+1248
+1457971158.44499990	+8.42431641	-6.84667969	-1.01953125	+59.21630859	-3.29589844	-44.05517578	+1648	+8.13867188	-6.11279297	-0.66796875	+15.75439453	-8.43750000	+11.09619141	+1252	+6.68847656	-10.21289063	-0.82177734	+42.60498047	+10.17333984	-45.24169922	+1248
+1457971158.44919990	+8.42431641	-6.84667969	-1.01953125	+59.21630859	-3.29589844	-44.07714844	+1648	+8.13867188	-6.11279297	-0.66796875	+15.75439453	-8.45947266	+11.09619141	+1252	+6.68847656	-10.21289063	-0.82177734	+42.58300781	+10.17333984	-45.26367188	+1248
+1457971158.45750000	+8.42431641	-6.84667969	-1.01953125	+59.21630859	-3.33984375	-44.09912109	+1652	+8.13867188	-6.11279297	-0.66796875	+15.73242188	-8.48144531	+11.09619141	+1256	+6.68408203	-10.21728516	-0.82177734	+42.56103516	+10.15136719	-45.26367188	+1248
+1457971158.46170000	+8.42871094	-6.84667969	-1.01953125	+59.21630859	-3.33984375	-44.09912109	+1652	+8.13867188	-6.11279297	-0.66796875	+15.73242188	-8.48144531	+11.09619141	+1256	+6.68408203	-10.21728516	-0.82617188	+42.53906250	+10.12939453	-45.26367188	+1248
+1457971158.46580000	+8.42871094	-6.84667969	-1.01513672	+59.23828125	-3.33984375	-44.12109375	+1652	+8.13867188	-6.11279297	-0.66357422	+15.73242188	-8.50341797	+11.09619141	+1256	+6.68408203	-10.21728516	-0.82617188	+42.51708984	+10.12939453	-45.26367188	+1248
+1457971158.47000000	+8.42871094	-6.84667969	-1.01513672	+59.23828125	-3.36181641	-44.12109375	+1652	+8.13867188	-6.11279297	-0.66357422	+15.73242188	-8.50341797	+11.09619141	+1256	+6.68408203	-10.21728516	-0.82617188	+42.51708984	+10.10742188	-45.24169922	+1248
+1457971158.47420000	+8.42871094	-6.84667969	-1.01513672	+59.23828125	-3.36181641	-44.12109375	+1652	+8.13867188	-6.11279297	-0.66357422	+15.71044922	-8.50341797	+11.09619141	+1256	+6.67968750	-10.21728516	-0.83056641	+42.49511719	+10.10742188	-45.24169922	+1248
+1457971158.48250010	+8.42871094	-6.84667969	-1.01513672	+59.23828125	-3.38378906	-44.14306641	+1656	+8.13867188	-6.11279297	-0.66357422	+15.71044922	-8.52539063	+11.09619141	+1256	+6.67968750	-10.22167969	-0.83056641	+42.47314453	+10.08544922	-45.24169922	+1248
+1457971158.48659990	+8.42871094	-6.84667969	-1.01513672	+59.23828125	-3.38378906	-44.14306641	+1656	+8.13867188	-6.11279297	-0.66357422	+15.71044922	-8.52539063	+11.09619141	+1256	+6.67968750	-10.22167969	-0.83056641	+42.45117188	+10.08544922	-45.24169922	+1248
+1457971158.49079990	+8.42871094	-6.84667969	-1.01513672	+59.23828125	-3.38378906	-44.14306641	+1656	+8.13867188	-6.11279297	-0.66357422	+15.71044922	-8.54736328	+11.09619141	+1260	+6.67529297	-10.22167969	-0.83496094	+42.45117188	+10.06347656	-45.24169922	+1248
+1457971158.49499990	+8.42871094	-6.84667969	-1.01513672	+59.23828125	-3.40576172	-44.16503906	+1656	+8.13867188	-6.11279297	-0.66357422	+15.71044922	-8.54736328	+11.09619141	+1260	+6.67529297	-10.22167969	-0.83496094	+42.45117188	+10.06347656	-45.24169922	+1248
+1457971158.49910000	+8.42871094	-6.84667969	-1.01513672	+59.26025391	-3.40576172	-44.16503906	+1656	+8.13867188	-6.11279297	-0.66357422	+15.71044922	-8.54736328	+11.09619141	+1260	+6.67529297	-10.22167969	-0.83496094	+42.45117188	+10.04150391	-45.24169922	+1248
+1457971158.50749990	+8.42871094	-6.84667969	-1.01513672	+59.26025391	-3.42773438	-44.16503906	+1656	+8.14306641	-6.11279297	-0.66357422	+15.68847656	-8.56933594	+11.09619141	+1260	+6.67968750	-10.21728516	-0.83496094	+42.45117188	+10.04150391	-45.26367188	+1244
+1457971158.51160000	+8.42871094	-6.84667969	-1.01513672	+59.26025391	-3.42773438	-44.18701172	+1656	+8.14306641	-6.11279297	-0.66357422	+15.68847656	-8.56933594	+11.09619141	+1260	+6.67968750	-10.21728516	-0.83496094	+42.45117188	+10.04150391	-45.26367188	+1244
+1457971158.51580000	+8.42871094	-6.84667969	-1.01074219	+59.26025391	-3.42773438	-44.18701172	+1656	+8.14306641	-6.11279297	-0.66357422	+15.68847656	-8.59130859	+11.09619141	+1260	+6.67968750	-10.21728516	-0.83056641	+42.45117188	+10.01953125	-45.26367188	+1244
+1457971158.52000000	+8.42871094	-6.84667969	-1.01074219	+59.26025391	-3.44970703	-44.18701172	+1656	+8.14306641	-6.11279297	-0.65917969	+15.68847656	-8.59130859	+11.09619141	+1260	+6.68408203	-10.21728516	-0.83056641	+42.45117188	+10.01953125	-45.28564453	+1244
+1457971158.52410010	+8.42871094	-6.84667969	-1.01074219	+59.26025391	-3.44970703	-44.18701172	+1656	+8.14306641	-6.11279297	-0.65917969	+15.68847656	-8.61328125	+11.11816406	+1264	+6.68408203	-10.21728516	-0.83056641	+42.47314453	+10.01953125	-45.30761719	+1244
+1457971158.53250000	+8.42871094	-6.84667969	-1.01074219	+59.28222656	-3.47167969	-44.20898438	+1656	+8.14306641	-6.11279297	-0.65917969	+15.66650391	-8.63525391	+11.11816406	+1264	+6.68847656	-10.21728516	-0.82617188	+42.47314453	+10.01953125	-45.32958984	+1248
+1457971158.53660010	+8.43310547	-6.84667969	-1.01074219	+59.28222656	-3.47167969	-44.20898438	+1656	+8.14306641	-6.11279297	-0.65917969	+15.66650391	-8.63525391	+11.11816406	+1264	+6.69287109	-10.21728516	-0.82617188	+42.49511719	+9.99755859	-45.35156250	+1248
+1457971158.54080010	+8.43310547	-6.84667969	-1.01074219	+59.28222656	-3.47167969	-44.20898438	+1656	+8.14306641	-6.11279297	-0.65917969	+15.66650391	-8.63525391	+11.11816406	+1264	+6.69287109	-10.21289063	-0.82177734	+42.49511719	+9.99755859	-45.37353516	+1248
+1457971158.54500010	+8.43310547	-6.84667969	-1.01074219	+59.28222656	-3.49365234	-44.20898438	+1656	+8.14306641	-6.11279297	-0.65917969	+15.66650391	-8.65722656	+11.11816406	+1264	+6.69726563	-10.21289063	-0.82177734	+42.51708984	+9.99755859	-45.39550781	+1248
+1457971158.55329990	+8.43310547	-6.84667969	-1.01074219	+59.30419922	-3.49365234	-44.23095703	+1660	+8.14306641	-6.11279297	-0.65917969	+15.66650391	-8.67919922	+11.14013672	+1264	+6.69726563	-10.21289063	-0.81738281	+42.51708984	+9.99755859	-45.41748047	+1252
