# Supplementary material for: A direct effect of perception on action when grasping a cup
Source: Sci Rep. 2018 Jan 9;8:171. doi: 10.1038/s41598-017-18591-5 (PMC5760564; doi:10.1038/s41598-017-18591-5)
Supplement: Supplementary file 6 — Supplementary Information [file 41598_2017_18591_MOESM6_ESM.zip › SciRep_Data/S01instruct/S01_100instruct_Tr59.dat]

+1000000000000.00000000	+0.00000000	+0.00000000	+0.00000000	+0.00000000	+0.00000000	+0.00000000	+0	+0.00000000	+0.00000000	+0.00000000	+0.00000000	+0.00000000	+0.00000000	+0	+0.00000000	+0.00000000	+0.00000000	+0.00000000	+0.00000000	+0.00000000	+0
+1457971158.55749990	+8.43310547	-6.84667969	-1.00634766	+59.30419922	-3.49365234	-44.23095703	+1660	+8.14306641	-6.11279297	-0.65917969	+15.66650391	-8.67919922	+11.14013672	+1264	+6.70166016	-10.21289063	-0.81738281	+42.51708984	+9.97558594	-45.43945313	+1252
+1457971158.56160000	+8.43310547	-6.84667969	-1.00634766	+59.30419922	-3.51562500	-44.23095703	+1660	+8.14306641	-6.11279297	-0.65917969	+15.66650391	-8.67919922	+11.14013672	+1264	+6.70166016	-10.21289063	-0.81738281	+42.51708984	+9.97558594	-45.43945313	+1252
+1457971158.56580000	+8.43310547	-6.84228516	-1.00634766	+59.30419922	-3.51562500	-44.23095703	+1660	+8.14746094	-6.11279297	-0.65917969	+15.66650391	-8.70117188	+11.14013672	+1264	+6.70166016	-10.21289063	-0.81738281	+42.51708984	+9.97558594	-45.43945313	+1252
+1457971158.56990000	+8.43310547	-6.84228516	-1.00634766	+59.32617188	-3.51562500	-44.23095703	+1660	+8.14746094	-6.11279297	-0.65917969	+15.66650391	-8.70117188	+11.14013672	+1264	+6.70166016	-10.21289063	-0.81738281	+42.51708984	+9.97558594	-45.46142578	+1252
+1457971158.57830000	+8.43310547	-6.84228516	-1.00634766	+59.32617188	-3.51562500	-44.23095703	+1660	+8.14746094	-6.10839844	-0.65917969	+15.64453125	-8.70117188	+11.11816406	+1264	+6.70166016	-10.21289063	-0.81738281	+42.49511719	+9.97558594	-45.46142578	+1252
+1457971158.58240010	+8.43310547	-6.84228516	-1.00634766	+59.32617188	-3.51562500	-44.23095703	+1660	+8.14746094	-6.10839844	-0.65917969	+15.64453125	-8.72314453	+11.11816406	+1264	+6.69726563	-10.21289063	-0.81738281	+42.47314453	+9.95361328	-45.46142578	+1252
+1457971158.58660010	+8.43310547	-6.84228516	-1.00634766	+59.32617188	-3.51562500	-44.23095703	+1660	+8.14746094	-6.10839844	-0.65478516	+15.64453125	-8.72314453	+11.11816406	+1264	+6.69726563	-10.21289063	-0.81738281	+42.47314453	+9.95361328	-45.43945313	+1252
+1457971164.29660010	+8.52539063	-6.92578125	-0.96679688	+58.82080078	-4.43847656	-44.51660156	+1836	+8.20898438	-6.18310547	-0.61962891	+13.31542969	-10.04150391	+9.79980469	+1408	+6.73681641	-10.31835938	-0.76904297	+41.30859375	+9.00878906	-46.97753906	+1268
+1457971164.30500010	+8.52539063	-6.92578125	-0.96679688	+58.82080078	-4.43847656	-44.51660156	+1832	+8.20898438	-6.18310547	-0.61962891	+13.31542969	-10.01953125	+9.77783203	+1408	+6.72802734	-10.32275391	-0.77783203	+41.24267578	+9.00878906	-46.93359375	+1268
+1457971164.30909990	+8.52539063	-6.92578125	-0.96679688	+58.79882813	-4.43847656	-44.51660156	+1832	+8.20898438	-6.18310547	-0.61962891	+13.31542969	-10.01953125	+9.77783203	+1408	+6.72363281	-10.32275391	-0.78222656	+41.22070313	+8.98681641	-46.91162109	+1268
+1457971164.31329990	+8.52099609	-6.92578125	-0.96679688	+58.79882813	-4.43847656	-44.49462891	+1832	+8.20898438	-6.18310547	-0.61962891	+13.31542969	-10.01953125	+9.77783203	+1408	+6.71923828	-10.32275391	-0.78222656	+41.19873047	+8.98681641	-46.86767578	+1268
+1457971164.31750010	+8.52099609	-6.92578125	-0.96679688	+58.79882813	-4.43847656	-44.49462891	+1832	+8.20898438	-6.18310547	-0.61962891	+13.31542969	-9.99755859	+9.77783203	+1408	+6.71484375	-10.32714844	-0.79101563	+41.15478516	+8.98681641	-46.84570313	+1268
+1457971164.32160000	+8.52099609	-6.92578125	-0.96679688	+58.79882813	-4.43847656	-44.49462891	+1832	+8.20898438	-6.17871094	-0.61962891	+13.29345703	-9.99755859	+9.77783203	+1412	+6.70605469	-10.32714844	-0.79541016	+41.11083984	+8.96484375	-46.80175781	+1268
+1457971164.32579990	+8.52099609	-6.92578125	-0.96679688	+58.79882813	-4.43847656	-44.49462891	+1832	+8.20898438	-6.17871094	-0.61962891	+13.29345703	-9.99755859	+9.77783203	+1412	+6.70166016	-10.32714844	-0.79980469	+41.06689453	+8.96484375	-46.75781250	+1264
+1457971164.32999990	+8.52099609	-6.92578125	-0.96679688	+58.77685547	-4.43847656	-44.49462891	+1832	+8.20898438	-6.17871094	-0.61962891	+13.29345703	-9.99755859	+9.77783203	+1412	+6.69726563	-10.33154297	-0.80419922	+41.02294922	+8.96484375	-46.71386719	+1264
+1457971164.33410000	+8.52099609	-6.92578125	-0.96679688	+58.77685547	-4.43847656	-44.49462891	+1828	+8.20898438	-6.17871094	-0.61962891	+13.29345703	-9.99755859	+9.77783203	+1412	+6.69287109	-10.33154297	-0.80419922	+41.00097656	+8.94287109	-46.69189453	+1260
+1457971164.33830000	+8.52099609	-6.92138672	-0.96679688	+58.77685547	-4.43847656	-44.49462891	+1828	+8.20898438	-6.17871094	-0.61962891	+13.29345703	-9.99755859	+9.77783203	+1412	+6.69287109	-10.33154297	-0.80859375	+40.97900391	+8.94287109	-46.66992188	+1256
+1457971164.34250000	+8.52099609	-6.92138672	-0.96679688	+58.77685547	-4.43847656	-44.49462891	+1828	+8.20898438	-6.17871094	-0.61962891	+13.29345703	-9.99755859	+9.77783203	+1412	+6.69287109	-10.33154297	-0.80859375	+40.97900391	+8.94287109	-46.66992188	+1252
+1457971164.34660010	+8.52099609	-6.92138672	-0.96679688	+58.77685547	-4.43847656	-44.49462891	+1828	+8.20898438	-6.17871094	-0.61962891	+13.29345703	-9.99755859	+9.77783203	+1416	+6.69287109	-10.33154297	-0.80859375	+40.97900391	+8.94287109	-46.66992188	+1248
+1457971164.35080000	+8.52099609	-6.92138672	-0.96679688	+58.77685547	-4.43847656	-44.49462891	+1828	+8.20898438	-6.17871094	-0.61962891	+13.27148438	-9.99755859	+9.77783203	+1416	+6.69287109	-10.33154297	-0.80859375	+40.97900391	+8.94287109	-46.69189453	+1244
+1457971164.35500000	+8.52099609	-6.92138672	-0.96679688	+58.77685547	-4.43847656	-44.49462891	+1828	+8.20898438	-6.17871094	-0.61523438	+13.27148438	-9.99755859	+9.77783203	+1416	+6.69287109	-10.33154297	-0.80419922	+40.97900391	+8.94287109	-46.69189453	+1240
+1457971164.35910010	+8.52099609	-6.92138672	-0.96679688	+58.77685547	-4.43847656	-44.49462891	+1828	+8.20898438	-6.17871094	-0.61523438	+13.27148438	-9.99755859	+9.79980469	+1416	+6.69726563	-10.33154297	-0.80419922	+41.00097656	+8.94287109	-46.69189453	+1240
+1457971164.36330010	+8.52099609	-6.92138672	-0.96679688	+58.77685547	-4.46044922	-44.49462891	+1828	+8.20898438	-6.17871094	-0.61523438	+13.27148438	-10.01953125	+9.79980469	+1416	+6.69726563	-10.32714844	-0.80419922	+41.00097656	+8.94287109	-46.71386719	+1236
+1457971164.36739990	+8.52099609	-6.92138672	-0.96679688	+58.77685547	-4.46044922	-44.49462891	+1828	+8.20898438	-6.17871094	-0.61523438	+13.27148438	-10.01953125	+9.79980469	+1416	+6.70166016	-10.32714844	-0.80419922	+41.02294922	+8.94287109	-46.71386719	+1232
+1457971164.37159990	+8.52539063	-6.92138672	-0.96679688	+58.77685547	-4.46044922	-44.49462891	+1824	+8.21337891	-6.17871094	-0.61523438	+13.27148438	-10.01953125	+9.82177734	+1416	+6.70166016	-10.32714844	-0.79980469	+41.02294922	+8.94287109	-46.73583984	+1232
+1457971164.37990000	+8.52539063	-6.92138672	-0.96679688	+58.77685547	-4.46044922	-44.49462891	+1824	+8.21337891	-6.17871094	-0.61523438	+13.27148438	-10.01953125	+9.82177734	+1420	+6.70605469	-10.32714844	-0.79980469	+41.04492188	+8.94287109	-46.73583984	+1228
+1457971164.38410000	+8.52539063	-6.92138672	-0.96240234	+58.77685547	-4.48242188	-44.49462891	+1824	+8.21337891	-6.17871094	-0.61523438	+13.24951172	-10.04150391	+9.84375000	+1420	+6.70605469	-10.32714844	-0.79980469	+41.04492188	+8.94287109	-46.75781250	+1224
+1457971164.39240000	+8.52539063	-6.92138672	-0.96240234	+58.77685547	-4.48242188	-44.47265625	+1824	+8.21337891	-6.17871094	-0.61523438	+13.24951172	-10.04150391	+9.84375000	+1420	+6.70605469	-10.32714844	-0.79541016	+41.06689453	+8.94287109	-46.75781250	+1220
+1457971164.40080000	+8.52539063	-6.92138672	-0.96240234	+58.77685547	-4.48242188	-44.47265625	+1824	+8.21337891	-6.17871094	-0.61523438	+13.24951172	-10.04150391	+9.86572266	+1420	+6.71044922	-10.32275391	-0.79541016	+41.06689453	+8.92089844	-46.77978516	+1220
+1457971164.40910010	+8.52539063	-6.92138672	-0.96240234	+58.77685547	-4.48242188	-44.47265625	+1824	+8.21337891	-6.17871094	-0.61523438	+13.24951172	-10.04150391	+9.86572266	+1420	+6.71044922	-10.32275391	-0.79541016	+41.08886719	+8.92089844	-46.77978516	+1216
+1457971164.41739990	+8.52539063	-6.92138672	-0.96240234	+58.77685547	-4.48242188	-44.47265625	+1824	+8.21337891	-6.17871094	-0.61523438	+13.24951172	-10.04150391	+9.86572266	+1420	+6.71044922	-10.32275391	-0.79101563	+41.06689453	+8.92089844	-46.77978516	+1212
+1457971164.42580010	+8.52539063	-6.92138672	-0.96240234	+58.77685547	-4.48242188	-44.45068359	+1824	+8.21337891	-6.17871094	-0.61523438	+13.24951172	-10.04150391	+9.86572266	+1420	+6.71044922	-10.32275391	-0.79541016	+41.06689453	+8.92089844	-46.77978516	+1212
+1457971164.42989990	+8.52539063	-6.92138672	-0.96240234	+58.77685547	-4.48242188	-44.45068359	+1824	+8.21337891	-6.17871094	-0.61523438	+13.24951172	-10.01953125	+9.86572266	+1420	+6.71044922	-10.32275391	-0.79541016	+41.06689453	+8.92089844	-46.75781250	+1208
+1457971164.43409990	+8.52539063	-6.92138672	-0.96240234	+58.77685547	-4.48242188	-44.45068359	+1824	+8.21337891	-6.17871094	-0.61523438	+13.24951172	-10.01953125	+9.86572266	+1420	+6.71044922	-10.32275391	-0.79541016	+41.06689453	+8.92089844	-46.75781250	+1208
+1457971164.44660000	+8.52539063	-6.92138672	-0.96240234	+58.77685547	-4.48242188	-44.45068359	+1824	+8.21337891	-6.17431641	-0.61523438	+13.22753906	-10.01953125	+9.86572266	+1420	+6.70605469	-10.32275391	-0.79541016	+41.06689453	+8.92089844	-46.75781250	+1208
+1457971164.45070000	+8.52539063	-6.92138672	-0.96240234	+58.77685547	-4.48242188	-44.45068359	+1824	+8.21337891	-6.17431641	-0.61523438	+13.22753906	-10.01953125	+9.86572266	+1420	+6.70605469	-10.32275391	-0.79541016	+41.04492188	+8.92089844	-46.75781250	+1204
+1457971164.45910000	+8.52539063	-6.92138672	-0.96240234	+58.77685547	-4.48242188	-44.45068359	+1824	+8.21337891	-6.17431641	-0.61523438	+13.22753906	-10.01953125	+9.86572266	+1420	+6.70605469	-10.32275391	-0.79541016	+41.04492188	+8.92089844	-46.73583984	+1204
+1457971164.46740010	+8.52539063	-6.92138672	-0.96240234	+58.77685547	-4.48242188	-44.45068359	+1824	+8.21337891	-6.17431641	-0.61523438	+13.22753906	-10.01953125	+9.88769531	+1420	+6.71044922	-10.32275391	-0.79541016	+41.06689453	+8.92089844	-46.73583984	+1204
+1457971164.47160010	+8.52539063	-6.92138672	-0.96240234	+58.77685547	-4.48242188	-44.45068359	+1824	+8.21337891	-6.17431641	-0.61523438	+13.22753906	-10.01953125	+9.88769531	+1420	+6.71044922	-10.32275391	-0.79541016	+41.06689453	+8.92089844	-46.73583984	+1200
+1457971164.47989990	+8.52539063	-6.92138672	-0.96240234	+58.77685547	-4.48242188	-44.45068359	+1824	+8.21337891	-6.17431641	-0.61523438	+13.22753906	-10.01953125	+9.88769531	+1416	+6.71044922	-10.32275391	-0.79541016	+41.06689453	+8.92089844	-46.75781250	+1200
+1457971164.48819990	+8.52539063	-6.92138672	-0.96240234	+58.77685547	-4.48242188	-44.45068359	+1824	+8.21337891	-6.17431641	-0.61523438	+13.22753906	-10.01953125	+9.88769531	+1416	+6.71044922	-10.32275391	-0.79541016	+41.08886719	+8.92089844	-46.75781250	+1200
+1457971164.49659990	+8.52539063	-6.92138672	-0.96240234	+58.77685547	-4.48242188	-44.42871094	+1824	+8.21337891	-6.17431641	-0.61523438	+13.22753906	-10.01953125	+9.90966797	+1416	+6.71484375	-10.31835938	-0.79101563	+41.08886719	+8.92089844	-46.77978516	+1200
+1457971164.50070000	+8.52539063	-6.92138672	-0.96240234	+58.77685547	-4.48242188	-44.42871094	+1824	+8.21337891	-6.17431641	-0.61523438	+13.22753906	-10.01953125	+9.90966797	+1416	+6.71484375	-10.31835938	-0.79101563	+41.11083984	+8.94287109	-46.77978516	+1204
+1457971164.50490000	+8.52539063	-6.92138672	-0.96240234	+58.77685547	-4.48242188	-44.42871094	+1824	+8.21337891	-6.17431641	-0.61523438	+13.22753906	-10.01953125	+9.90966797	+1416	+6.71923828	-10.31835938	-0.79101563	+41.11083984	+8.94287109	-46.77978516	+1204
+1457971164.50910000	+8.52539063	-6.92138672	-0.96240234	+58.77685547	-4.48242188	-44.42871094	+1824	+8.21337891	-6.17431641	-0.61523438	+13.22753906	-10.01953125	+9.90966797	+1416	+6.71923828	-10.31835938	-0.78662109	+41.13281250	+8.94287109	-46.80175781	+1204
+1457971164.51320000	+8.52539063	-6.91699219	-0.96240234	+58.77685547	-4.48242188	-44.42871094	+1824	+8.21777344	-6.17431641	-0.61523438	+13.22753906	-10.01953125	+9.90966797	+1416	+6.71923828	-10.31835938	-0.78662109	+41.13281250	+8.94287109	-46.80175781	+1204
+1457971164.51740000	+8.52539063	-6.91699219	-0.96240234	+58.77685547	-4.48242188	-44.42871094	+1824	+8.21777344	-6.17431641	-0.61523438	+13.22753906	-10.01953125	+9.90966797	+1416	+6.71923828	-10.31835938	-0.78662109	+41.15478516	+8.94287109	-46.80175781	+1208
+1457971164.52150010	+8.52539063	-6.91699219	-0.96240234	+58.77685547	-4.48242188	-44.42871094	+1824	+8.21777344	-6.17431641	-0.61523438	+13.22753906	-10.01953125	+9.90966797	+1416	+6.72363281	-10.31835938	-0.78222656	+41.15478516	+8.94287109	-46.82373047	+1208
+1457971164.52990010	+8.52539063	-6.91699219	-0.96240234	+58.75488281	-4.48242188	-44.42871094	+1824	+8.21777344	-6.17431641	-0.61523438	+13.22753906	-10.01953125	+9.90966797	+1412	+6.72363281	-10.31835938	-0.78222656	+41.15478516	+8.94287109	-46.82373047	+1208
+1457971164.53399990	+8.52539063	-6.91699219	-0.96240234	+58.75488281	-4.48242188	-44.42871094	+1824	+8.21777344	-6.17431641	-0.61523438	+13.22753906	-10.01953125	+9.90966797	+1412	+6.72363281	-10.31835938	-0.78222656	+41.15478516	+8.94287109	-46.82373047	+1208
+1457971164.54239990	+8.52539063	-6.91699219	-0.96240234	+58.75488281	-4.48242188	-44.42871094	+1824	+8.21337891	-6.17431641	-0.61523438	+13.22753906	-10.01953125	+9.93164063	+1412	+6.72363281	-10.31835938	-0.78222656	+41.15478516	+8.94287109	-46.82373047	+1208
+1457971164.54650000	+8.52539063	-6.91699219	-0.96240234	+58.75488281	-4.48242188	-44.42871094	+1824	+8.21337891	-6.17431641	-0.61523438	+13.22753906	-10.01953125	+9.93164063	+1412	+6.71923828	-10.31835938	-0.78662109	+41.15478516	+8.94287109	-46.80175781	+1212
+1457971164.55069990	+8.52539063	-6.91699219	-0.96240234	+58.75488281	-4.46044922	-44.42871094	+1824	+8.21337891	-6.17431641	-0.61523438	+13.22753906	-9.99755859	+9.93164063	+1412	+6.71923828	-10.31835938	-0.78662109	+41.13281250	+8.94287109	-46.80175781	+1212
+1457971164.55900000	+8.52539063	-6.91699219	-0.96240234	+58.75488281	-4.46044922	-44.42871094	+1824	+8.21337891	-6.17431641	-0.61523438	+13.22753906	-9.99755859	+9.93164063	+1412	+6.71923828	-10.31835938	-0.78662109	+41.13281250	+8.94287109	-46.80175781	+1212
+1457971164.56320000	+8.52539063	-6.91699219	-0.96240234	+58.75488281	-4.46044922	-44.42871094	+1824	+8.21337891	-6.17431641	-0.61523438	+13.22753906	-9.99755859	+9.93164063	+1412	+6.71923828	-10.31835938	-0.78662109	+41.13281250	+8.94287109	-46.80175781	+1212
+1457971164.56740000	+8.52539063	-6.91699219	-0.96240234	+58.75488281	-4.46044922	-44.40673828	+1824	+8.21337891	-6.17431641	-0.61523438	+13.22753906	-9.99755859	+9.93164063	+1412	+6.71923828	-10.31835938	-0.78662109	+41.13281250	+8.92089844	-46.80175781	+1212
+1457971164.57150010	+8.52539063	-6.91699219	-0.96240234	+58.75488281	-4.46044922	-44.40673828	+1824	+8.21337891	-6.17431641	-0.61523438	+13.22753906	-9.99755859	+9.93164063	+1412	+6.71923828	-10.31835938	-0.78662109	+41.13281250	+8.92089844	-46.77978516	+1212
+1457971164.57570000	+8.52539063	-6.91699219	-0.96240234	+58.75488281	-4.46044922	-44.40673828	+1824	+8.21337891	-6.17431641	-0.61523438	+13.22753906	-9.99755859	+9.93164063	+1412	+6.71484375	-10.31835938	-0.78662109	+41.13281250	+8.92089844	-46.77978516	+1212
+1457971164.57990000	+8.52539063	-6.91699219	-0.96240234	+58.75488281	-4.46044922	-44.40673828	+1824	+8.21337891	-6.17431641	-0.61523438	+13.22753906	-9.99755859	+9.93164063	+1412	+6.71484375	-10.31835938	-0.78662109	+41.11083984	+8.92089844	-46.77978516	+1212
+1457971164.58400010	+8.52539063	-6.91699219	-0.96240234	+58.75488281	-4.46044922	-44.40673828	+1824	+8.21337891	-6.17431641	-0.61962891	+13.22753906	-9.99755859	+9.93164063	+1412	+6.71484375	-10.31835938	-0.78662109	+41.11083984	+8.92089844	-46.77978516	+1212
+1457971164.58820010	+8.52539063	-6.91699219	-0.96240234	+58.75488281	-4.46044922	-44.40673828	+1824	+8.21337891	-6.17431641	-0.61962891	+13.22753906	-9.99755859	+9.93164063	+1412	+6.71484375	-10.31835938	-0.78662109	+41.11083984	+8.92089844	-46.77978516	+1212
+1457971164.59649990	+8.52539063	-6.91699219	-0.96240234	+58.75488281	-4.46044922	-44.40673828	+1824	+8.21337891	-6.17431641	-0.61962891	+13.20556641	-9.99755859	+9.93164063	+1412	+6.71923828	-10.31835938	-0.78662109	+41.13281250	+8.92089844	-46.77978516	+1212
+1457971164.60069990	+8.52539063	-6.91699219	-0.96240234	+58.75488281	-4.46044922	-44.40673828	+1824	+8.21337891	-6.17431641	-0.61962891	+13.20556641	-9.99755859	+9.93164063	+1412	+6.71923828	-10.31835938	-0.78662109	+41.13281250	+8.92089844	-46.80175781	+1212
+1457971164.60480000	+8.52539063	-6.91699219	-0.96240234	+58.75488281	-4.46044922	-44.40673828	+1824	+8.21337891	-6.17431641	-0.61962891	+13.20556641	-9.99755859	+9.93164063	+1412	+6.71923828	-10.31835938	-0.78662109	+41.13281250	+8.92089844	-46.80175781	+1216
+1457971164.60900000	+8.52539063	-6.91699219	-0.96240234	+58.77685547	-4.46044922	-44.40673828	+1824	+8.21337891	-6.17431641	-0.61962891	+13.20556641	-9.99755859	+9.93164063	+1408	+6.71923828	-10.31396484	-0.78662109	+41.13281250	+8.92089844	-46.80175781	+1216
+1457971164.61319990	+8.52539063	-6.91699219	-0.96240234	+58.77685547	-4.46044922	-44.40673828	+1824	+8.21337891	-6.17431641	-0.61962891	+13.20556641	-9.99755859	+9.93164063	+1408	+6.71923828	-10.31396484	-0.78662109	+41.13281250	+8.92089844	-46.80175781	+1216
+1457971164.61730000	+8.52539063	-6.91699219	-0.96240234	+58.77685547	-4.46044922	-44.40673828	+1824	+8.21337891	-6.17431641	-0.61962891	+13.20556641	-9.99755859	+9.93164063	+1408	+6.71923828	-10.31396484	-0.78662109	+41.15478516	+8.92089844	-46.82373047	+1216
+1457971164.62150000	+8.52539063	-6.91699219	-0.96240234	+58.77685547	-4.46044922	-44.40673828	+1824	+8.21337891	-6.17431641	-0.61962891	+13.20556641	-9.99755859	+9.93164063	+1408	+6.71923828	-10.31396484	-0.78222656	+41.15478516	+8.92089844	-46.82373047	+1216
+1457971164.62570000	+8.52539063	-6.91699219	-0.96240234	+58.77685547	-4.46044922	-44.40673828	+1824	+8.21337891	-6.17431641	-0.61962891	+13.20556641	-9.99755859	+9.93164063	+1408	+6.71923828	-10.31396484	-0.78222656	+41.15478516	+8.92089844	-46.82373047	+1216
+1457971164.62980010	+8.52539063	-6.91699219	-0.96240234	+58.77685547	-4.46044922	-44.40673828	+1824	+8.21337891	-6.17431641	-0.61962891	+13.20556641	-9.99755859	+9.93164063	+1408	+6.72363281	-10.31396484	-0.78222656	+41.15478516	+8.92089844	-46.82373047	+1220
+1457971164.63400010	+8.52539063	-6.91699219	-0.96679688	+58.77685547	-4.46044922	-44.40673828	+1824	+8.21337891	-6.17431641	-0.61962891	+13.20556641	-9.99755859	+9.93164063	+1408	+6.72363281	-10.31396484	-0.78222656	+41.17675781	+8.92089844	-46.84570313	+1220
+1457971164.63820000	+8.52539063	-6.91699219	-0.96679688	+58.77685547	-4.46044922	-44.40673828	+1824	+8.21337891	-6.17431641	-0.61962891	+13.20556641	-9.99755859	+9.93164063	+1408	+6.72363281	-10.31396484	-0.78222656	+41.17675781	+8.92089844	-46.84570313	+1220
+1457971164.64650010	+8.52539063	-6.91699219	-0.96679688	+58.77685547	-4.46044922	-44.40673828	+1824	+8.21337891	-6.17431641	-0.61962891	+13.20556641	-9.99755859	+9.93164063	+1408	+6.72363281	-10.31396484	-0.78222656	+41.17675781	+8.92089844	-46.84570313	+1220
+1457971164.65070010	+8.52539063	-6.91699219	-0.96679688	+58.77685547	-4.46044922	-44.40673828	+1824	+8.21337891	-6.17431641	-0.61962891	+13.20556641	-9.99755859	+9.93164063	+1408	+6.72363281	-10.31396484	-0.78222656	+41.17675781	+8.92089844	-46.84570313	+1220
+1457971164.65479990	+8.52539063	-6.91699219	-0.96679688	+58.77685547	-4.46044922	-44.40673828	+1824	+8.21337891	-6.17431641	-0.61962891	+13.20556641	-9.99755859	+9.93164063	+1408	+6.72363281	-10.31396484	-0.78222656	+41.17675781	+8.92089844	-46.84570313	+1224
+1457971164.65899990	+8.52539063	-6.91699219	-0.96679688	+58.77685547	-4.46044922	-44.40673828	+1824	+8.21337891	-6.17431641	-0.61962891	+13.20556641	-9.99755859	+9.93164063	+1408	+6.72363281	-10.31396484	-0.78222656	+41.17675781	+8.92089844	-46.84570313	+1224
+1457971164.66319990	+8.52539063	-6.91699219	-0.96679688	+58.77685547	-4.46044922	-44.40673828	+1824	+8.21337891	-6.17431641	-0.61962891	+13.20556641	-9.99755859	+9.95361328	+1408	+6.72363281	-10.31396484	-0.78222656	+41.17675781	+8.92089844	-46.84570313	+1224
+1457971164.66730000	+8.52539063	-6.91699219	-0.96679688	+58.77685547	-4.46044922	-44.40673828	+1824	+8.21337891	-6.17431641	-0.61962891	+13.20556641	-9.99755859	+9.95361328	+1408	+6.72363281	-10.31396484	-0.78222656	+41.17675781	+8.92089844	-46.84570313	+1224
+1457971164.67150000	+8.52539063	-6.91699219	-0.96679688	+58.77685547	-4.46044922	-44.40673828	+1824	+8.21337891	-6.17431641	-0.61962891	+13.20556641	-9.99755859	+9.95361328	+1408	+6.72363281	-10.31396484	-0.78222656	+41.17675781	+8.92089844	-46.84570313	+1224
+1457971164.67560010	+8.52539063	-6.91699219	-0.96679688	+58.77685547	-4.46044922	-44.40673828	+1824	+8.21337891	-6.17431641	-0.61962891	+13.20556641	-9.99755859	+9.95361328	+1408	+6.72363281	-10.31396484	-0.78222656	+41.17675781	+8.92089844	-46.84570313	+1224
+1457971164.67980000	+8.52539063	-6.91699219	-0.96679688	+58.77685547	-4.46044922	-44.40673828	+1824	+8.21337891	-6.17431641	-0.61962891	+13.20556641	-9.97558594	+9.95361328	+1408	+6.71923828	-10.31396484	-0.78222656	+41.17675781	+8.92089844	-46.84570313	+1224
+1457971164.68400000	+8.52539063	-6.91699219	-0.96679688	+58.77685547	-4.43847656	-44.40673828	+1824	+8.21337891	-6.17431641	-0.61962891	+13.20556641	-9.97558594	+9.95361328	+1408	+6.71923828	-10.31396484	-0.78222656	+41.17675781	+8.92089844	-46.84570313	+1224
+1457971164.68810010	+8.52539063	-6.91699219	-0.96679688	+58.77685547	-4.43847656	-44.40673828	+1824	+8.21337891	-6.17431641	-0.61962891	+13.20556641	-9.97558594	+9.95361328	+1408	+6.71923828	-10.31396484	-0.78662109	+41.15478516	+8.92089844	-46.84570313	+1224
+1457971164.69230010	+8.52539063	-6.91699219	-0.96679688	+58.77685547	-4.43847656	-44.40673828	+1824	+8.21337891	-6.17431641	-0.61962891	+13.20556641	-9.97558594	+9.95361328	+1408	+6.71923828	-10.31396484	-0.78662109	+41.15478516	+8.89892578	-46.82373047	+1224
+1457971164.69650010	+8.52539063	-6.91699219	-0.96679688	+58.77685547	-4.43847656	-44.40673828	+1824	+8.21337891	-6.17431641	-0.61962891	+13.20556641	-9.97558594	+9.95361328	+1408	+6.71923828	-10.31396484	-0.78662109	+41.15478516	+8.89892578	-46.82373047	+1224
+1457971164.70059990	+8.52099609	-6.91699219	-0.96679688	+58.77685547	-4.43847656	-44.40673828	+1824	+8.21337891	-6.17431641	-0.61962891	+13.20556641	-9.97558594	+9.95361328	+1408	+6.71923828	-10.31835938	-0.78662109	+41.15478516	+8.89892578	-46.82373047	+1224
+1457971164.70479990	+8.52099609	-6.91699219	-0.96679688	+58.77685547	-4.43847656	-44.40673828	+1824	+8.21337891	-6.17431641	-0.61962891	+13.20556641	-9.97558594	+9.95361328	+1408	+6.71923828	-10.31835938	-0.78662109	+41.15478516	+8.89892578	-46.84570313	+1224
+1457971164.70900010	+8.52099609	-6.91699219	-0.96679688	+58.77685547	-4.43847656	-44.40673828	+1824	+8.21337891	-6.17431641	-0.61962891	+13.20556641	-9.97558594	+9.95361328	+1412	+6.71923828	-10.31835938	-0.78662109	+41.15478516	+8.89892578	-46.84570313	+1224
+1457971164.71310000	+8.52099609	-6.91699219	-0.96679688	+58.77685547	-4.43847656	-44.40673828	+1824	+8.21337891	-6.17431641	-0.61962891	+13.20556641	-9.97558594	+9.95361328	+1412	+6.71923828	-10.31835938	-0.78662109	+41.15478516	+8.89892578	-46.84570313	+1224
+1457971164.71729990	+8.52099609	-6.91699219	-0.96679688	+58.77685547	-4.43847656	-44.42871094	+1824	+8.21337891	-6.17431641	-0.61962891	+13.18359375	-9.97558594	+9.95361328	+1412	+6.71923828	-10.31835938	-0.78662109	+41.15478516	+8.89892578	-46.84570313	+1224
+1457971164.72149990	+8.52099609	-6.91699219	-0.96679688	+58.77685547	-4.43847656	-44.42871094	+1824	+8.21337891	-6.17431641	-0.61962891	+13.18359375	-9.99755859	+9.95361328	+1412	+6.71923828	-10.31835938	-0.78662109	+41.17675781	+8.89892578	-46.86767578	+1224
+1457971164.72980000	+8.52099609	-6.92138672	-0.96679688	+58.79882813	-4.39453125	-44.47265625	+1824	+8.21337891	-6.17431641	-0.61962891	+13.16162109	-9.99755859	+9.97558594	+1412	+6.72363281	-10.31835938	-0.78222656	+41.17675781	+8.89892578	-46.91162109	+1224
+1457971164.73400000	+8.52099609	-6.92138672	-0.96679688	+58.79882813	-4.37255859	-44.49462891	+1828	+8.21337891	-6.17871094	-0.61962891	+13.16162109	-9.99755859	+9.97558594	+1412	+6.72363281	-10.31835938	-0.78222656	+41.19873047	+8.92089844	-46.93359375	+1224
+1457971164.73810010	+8.52099609	-6.92578125	-0.97119141	+58.79882813	-4.35058594	-44.53857422	+1828	+8.21337891	-6.17871094	-0.61962891	+13.16162109	-9.99755859	+9.97558594	+1412	+6.72363281	-10.31835938	-0.78222656	+41.19873047	+8.92089844	-46.95556641	+1224
+1457971164.74230000	+8.52099609	-6.93457031	-0.97558594	+58.79882813	-4.19677734	-44.64843750	+1832	+8.21337891	-6.17871094	-0.61962891	+13.11767578	-9.99755859	+9.97558594	+1412	+6.72802734	-10.31835938	-0.77783203	+41.22070313	+8.96484375	-47.02148438	+1228
+1457971164.74650000	+8.51660156	-6.94335938	-0.98437500	+58.79882813	-4.04296875	-44.78027344	+1832	+8.21337891	-6.18310547	-0.62402344	+13.09570313	-9.99755859	+9.95361328	+1412	+6.73242188	-10.32275391	-0.77783203	+41.22070313	+8.98681641	-47.08740234	+1228
+1457971164.75060010	+8.51660156	-6.94775391	-0.99316406	+58.79882813	-3.88916016	-44.86816406	+1836	+8.21337891	-6.18310547	-0.62402344	+13.07373047	-9.97558594	+9.95361328	+1412	+6.73681641	-10.32275391	-0.77343750	+41.22070313	+9.05273438	-47.13134766	+1228
+1457971164.75480010	+8.51220703	-6.97412109	-1.01953125	+58.75488281	-3.40576172	-45.10986328	+1848	+8.21337891	-6.19189453	-0.63720703	+12.94189453	-9.95361328	+9.90966797	+1416	+6.73681641	-10.33154297	-0.77343750	+41.22070313	+9.16259766	-47.26318359	+1228
+1457971164.75889990	+8.50341797	-6.98730469	-1.03271484	+58.73291016	-3.12011719	-45.28564453	+1852	+8.21337891	-6.20068359	-0.64599609	+12.81005859	-9.93164063	+9.86572266	+1420	+6.74121094	-10.34033203	-0.76904297	+41.22070313	+9.29443359	-47.35107422	+1232
+1457971164.76309990	+8.50341797	-7.00048828	-1.05468750	+58.71093750	-2.85644531	-45.35156250	+1856	+8.21337891	-6.20947266	-0.65917969	+12.67822266	-9.86572266	+9.79980469	+1424	+6.74121094	-10.34912109	-0.77343750	+41.19873047	+9.44824219	-47.43896484	+1232
+1457971164.76729990	+8.49462891	-7.01806641	-1.07226563	+58.64501953	-2.48291016	-45.54931641	+1860	+8.20898438	-6.24462891	-0.70312500	+12.28271484	-9.71191406	+9.49218750	+1444	+6.74121094	-10.37109375	-0.77783203	+41.13281250	+9.75585938	-47.57080078	+1236
+1457971164.77140000	+8.48583984	-7.03564453	-1.08105469	+58.60107422	-2.13134766	-45.74707031	+1860	+8.20019531	-6.26660156	-0.72949219	+12.01904297	-9.60205078	+9.20654297	+1452	+6.73681641	-10.38867188	-0.78222656	+41.06689453	+10.04150391	-47.68066406	+1236
+1457971164.77560000	+8.48144531	-7.04882813	-1.11181641	+58.57910156	-1.77978516	-45.83496094	+1860	+8.20019531	-6.28857422	-0.76464844	+11.84326172	-9.44824219	+8.96484375	+1460	+6.73242188	-10.40185547	-0.79101563	+41.00097656	+10.30517578	-47.74658203	+1240
+1457971164.77979990	+8.47265625	-7.07080078	-1.13378906	+58.51318359	-1.36230469	-46.01074219	+1864	+8.18701172	-6.32373047	-0.81738281	+11.57958984	-9.20654297	+8.41552734	+1476	+6.71923828	-10.43261719	-0.80419922	+40.86914063	+10.76660156	-47.85644531	+1244
+1457971164.78390000	+8.46826172	-7.08837891	-1.15136719	+58.49121094	-0.94482422	-46.25244141	+1860	+8.18261719	-6.34130859	-0.83935547	+11.46972656	-9.11865234	+8.02001953	+1480	+6.71044922	-10.45458984	-0.80859375	+40.78125000	+11.09619141	-47.96630859	+1244
+1457971164.78810000	+8.46386719	-7.11035156	-1.18212891	+58.46923828	-0.52734375	-46.38427734	+1864	+8.17822266	-6.35888672	-0.87890625	+11.40380859	-8.92089844	+7.73437500	+1484	+6.70605469	-10.47216797	-0.82617188	+40.71533203	+11.40380859	-48.01025391	+1244
+1457971164.79230000	+8.45068359	-7.13232422	-1.21289063	+58.40332031	-0.02197266	-46.58203125	+1864	+8.16943359	-6.38085938	-0.91406250	+11.31591797	-8.78906250	+7.31689453	+1488	+6.69287109	-10.49853516	-0.83935547	+40.60546875	+11.84326172	-48.09814453	+1244
+1457971164.79640010	+8.44189453	-7.15429688	-1.23925781	+58.40332031	+0.46142578	-46.84570313	+1860	+8.16064453	-6.40283203	-0.94042969	+11.27197266	-8.70117188	+6.87744141	+1488	+6.68847656	-10.51611328	-0.85253906	+40.56152344	+12.19482422	-48.20800781	+1240
+1457971164.80060010	+8.44189453	-7.17626953	-1.27441406	+58.40332031	+0.94482422	-47.04345703	+1860	+8.15625000	-6.42041016	-0.98437500	+11.22802734	-8.54736328	+6.50390625	+1492	+6.68847656	-10.53808594	-0.86572266	+40.56152344	+12.54638672	-48.31787109	+1236
+1457971164.80480000	+8.42871094	-7.20263672	-1.30517578	+58.33740234	+1.47216797	-47.26318359	+1856	+8.14746094	-6.44677734	-1.02392578	+11.16210938	-8.39355469	+6.04248047	+1496	+6.68408203	-10.56005859	-0.87451172	+40.47363281	+12.96386719	-48.44970703	+1232
+1457971164.80890010	+8.42431641	-7.22460938	-1.34033203	+58.33740234	+1.99951172	-47.52685547	+1852	+8.14306641	-6.46875000	-1.06347656	+11.16210938	-8.28369141	+5.55908203	+1496	+6.68408203	-10.58203125	-0.88330078	+40.42968750	+13.35937500	-48.62548828	+1228
+1457971164.81310010	+8.42431641	-7.25097656	-1.37988281	+58.35937500	+2.50488281	-47.74658203	+1844	+8.14306641	-6.49072266	-1.10742188	+11.16210938	-8.12988281	+5.11962891	+1500	+6.68847656	-10.59960938	-0.89648438	+40.40771484	+13.75488281	-48.75732422	+1224
+1457971164.82139990	+8.41113281	-7.30371094	-1.46337891	+58.27148438	+3.53759766	-48.18603516	+1836	+8.12548828	-6.54345703	-1.20410156	+11.09619141	-7.84423828	+4.19677734	+1504	+6.69726563	-10.64794922	-0.92285156	+40.31982422	+14.54589844	-49.06494141	+1216
+1457971164.82559990	+8.41113281	-7.33007813	-1.50732422	+58.31542969	+4.02099609	-48.42773438	+1824	+8.12988281	-6.56542969	-1.25244141	+11.11816406	-7.75634766	+3.75732422	+1504	+6.70605469	-10.66552734	-0.94482422	+40.31982422	+14.91943359	-49.21875000	+1212
+1457971164.82970000	+8.40673828	-7.36523438	-1.55566406	+58.20556641	+4.50439453	-48.64746094	+1820	+8.12109375	-6.60058594	-1.30517578	+11.03027344	-7.62451172	+3.31787109	+1512	+6.71923828	-10.69189453	-0.96679688	+40.27587891	+15.29296875	-49.35058594	+1208
+1457971164.83390000	+8.40673828	-7.39160156	-1.59960938	+58.20556641	+4.94384766	-48.91113281	+1808	+8.12109375	-6.62255859	-1.35351563	+11.05224609	-7.55859375	+2.87841797	+1508	+6.72802734	-10.70947266	-0.98437500	+40.23193359	+15.66650391	-49.57031250	+1200
+1457971164.83810000	+8.41552734	-7.41796875	-1.64794922	+58.22753906	+5.36132813	-49.19677734	+1800	+8.12988281	-6.64453125	-1.40625000	+11.09619141	-7.53662109	+2.43896484	+1508	+6.74560547	-10.73144531	-1.00634766	+40.18798828	+16.01806641	-49.76806641	+1196
+1457971164.84220000	+8.41552734	-7.45751953	-1.70068359	+58.09570313	+5.77880859	-49.43847656	+1792	+8.12548828	-6.67968750	-1.46777344	+10.96435547	-7.47070313	+2.02148438	+1512	+6.76318359	-10.75781250	-1.03710938	+40.12207031	+16.34765625	-49.94384766	+1192
+1457971164.84640000	+8.41992188	-7.47949219	-1.74902344	+58.09570313	+6.15234375	-49.72412109	+1780	+8.12988281	-6.70605469	-1.52050781	+10.98632813	-7.49267578	+1.60400391	+1508	+6.78076172	-10.77978516	-1.05468750	+40.01220703	+16.65527344	-50.22949219	+1184
+1457971164.85060000	+8.43310547	-7.51025391	-1.80175781	+58.07373047	+6.48193359	-50.07568359	+1768	+8.14306641	-6.73242188	-1.58203125	+11.03027344	-7.55859375	+1.20849609	+1504	+6.79833984	-10.80615234	-1.09423828	+39.92431641	+16.89697266	-50.42724609	+1180
+1457971164.85470010	+8.43750000	-7.54980469	-1.85888672	+57.94189453	+6.78955078	-50.36132813	+1760	+8.14306641	-6.76757813	-1.64355469	+10.92041016	-7.60253906	+0.81298828	+1504	+6.81591797	-10.83251953	-1.13378906	+39.81445313	+17.13867188	-50.60302734	+1180
+1457971164.85890010	+8.45068359	-7.57177734	-1.91601563	+57.89794922	+7.07519531	-50.73486328	+1748	+8.15185547	-6.78955078	-1.70068359	+10.94238281	-7.73437500	+0.41748047	+1500	+6.83789063	-10.85009766	-1.16894531	+39.70458984	+17.33642578	-50.93261719	+1172
+1457971164.86310010	+8.46826172	-7.60253906	-1.96875000	+57.85400391	+7.29492188	-51.15234375	+1736	+8.16943359	-6.81591797	-1.76220703	+10.98632813	-7.93212891	+0.00000000	+1496	+6.86425781	-10.87207031	-1.21728516	+39.59472656	+17.46826172	-51.19628906	+1172
+1457971164.86719990	+8.47705078	-7.64208984	-2.03027344	+57.72216797	+7.51464844	-51.52587891	+1728	+8.17822266	-6.85107422	-1.82812500	+10.89843750	-8.08593750	-0.39550781	+1496	+6.88183594	-10.89843750	-1.26562500	+39.44091797	+17.60009766	-51.43798828	+1172
+1457971164.87140010	+8.49462891	-7.66406250	-2.09179688	+57.67822266	+7.71240234	-51.98730469	+1720	+8.19140625	-6.87744141	-1.88964844	+10.92041016	-8.32763672	-0.81298828	+1488	+6.90380859	-10.92041016	-1.30957031	+39.22119141	+17.70996094	-51.85546875	+1168
+1457971164.87560010	+8.51660156	-7.69482422	-2.14892578	+57.61230469	+7.86621094	-52.49267578	+1708	+8.20898438	-6.90380859	-1.95556641	+10.96435547	-8.61328125	-1.23046875	+1484	+6.92578125	-10.94677734	-1.36669922	+39.04541016	+17.75390625	-52.18505859	+1168
+1457971164.87969990	+8.53417969	-7.72998047	-2.21044922	+57.45849609	+8.02001953	-52.95410156	+1700	+8.22216797	-6.93896484	-2.02587891	+10.89843750	-8.89892578	-1.66992188	+1484	+6.94335938	-10.97314453	-1.43261719	+38.82568359	+17.79785156	-52.49267578	+1168
+1457971164.88389990	+8.55615234	-7.75634766	-2.27636719	+57.37060547	+8.15185547	-53.45947266	+1688	+8.24414063	-6.96093750	-2.09619141	+10.94238281	-9.18457031	-2.08740234	+1480	+6.96533203	-10.99511719	-1.48974609	+38.58398438	+17.81982422	-52.93212891	+1164
+1457971164.88809990	+8.57812500	-7.78271484	-2.34228516	+57.28271484	+8.26171875	-54.00878906	+1680	+8.26611328	-6.98730469	-2.16650391	+10.98632813	-9.55810547	-2.54882813	+1472	+6.98291016	-11.02148438	-1.56005859	+38.36425781	+17.77587891	-53.26171875	+1168
+1457971164.89640000	+8.62207031	-7.83544922	-2.47851563	+57.01904297	+8.43750000	-55.08544922	+1672	+8.30566406	-7.04003906	-2.32031250	+10.98632813	-10.23925781	-3.44970703	+1472	+7.01806641	-11.06103516	-1.70947266	+37.85888672	+17.68798828	-54.05273438	+1176
+1457971164.90060000	+8.65283203	-7.86181641	-2.54882813	+56.90917969	+8.54736328	-55.67871094	+1664	+8.33203125	-7.06201172	-2.39062500	+11.05224609	-10.65673828	-3.97705078	+1468	+7.04003906	-11.08300781	-1.78857422	+37.59521484	+17.62207031	-54.47021484	+1180
+1457971164.90470000	+8.67480469	-7.88818359	-2.61914063	+56.73339844	+8.61328125	-56.27197266	+1664	+8.35400391	-7.09277344	-2.46972656	+11.03027344	-11.05224609	-4.43847656	+1472	+7.05761719	-11.10498047	-1.86767578	+37.30957031	+17.57812500	-54.90966797	+1184
+1457971164.90890000	+8.70117188	-7.91015625	-2.70263672	+56.62353516	+8.70117188	-56.77734375	+1664	+8.37597656	-7.11035156	-2.55761719	+11.07421875	-11.38183594	-4.87792969	+1476	+7.07519531	-11.12255859	-1.95117188	+37.02392578	+17.53417969	-55.32714844	+1192
+1457971164.91300010	+8.73193359	-7.92773438	-2.77294922	+56.49169922	+8.78906250	-57.39257813	+1664	+8.40673828	-7.12792969	-2.63671875	+11.14013672	-11.77734375	-5.42724609	+1476	+7.09277344	-11.14013672	-2.03466797	+36.73828125	+17.46826172	-55.74462891	+1200
+1457971164.91720010	+8.76269531	-7.95410156	-2.85205078	+56.31591797	+8.85498047	-57.96386719	+1664	+8.43310547	-7.15429688	-2.72460938	+11.09619141	-12.17285156	-5.88867188	+1480	+7.11035156	-11.15332031	-2.11816406	+36.45263672	+17.40234375	-56.16210938	+1212
+1457971164.92140010	+8.78906250	-7.97167969	-2.93554688	+56.16210938	+8.94287109	-58.46923828	+1668	+8.45947266	-7.16748047	-2.81689453	+11.11816406	-12.45849609	-6.32812500	+1488	+7.13671875	-11.16210938	-2.21044922	+36.18896484	+17.33642578	-56.57958984	+1224
+1457971164.92549990	+8.81982422	-7.98925781	-3.01464844	+56.00830078	+9.03076172	-59.06250000	+1676	+8.49462891	-7.18505859	-2.89599609	+11.18408203	-12.87597656	-6.87744141	+1496	+7.15869141	-11.17529297	-2.29833984	+35.92529297	+17.27050781	-57.04101563	+1236
+1457971164.92969990	+8.85498047	-8.00683594	-3.09814453	+55.81054688	+9.07470703	-59.61181641	+1680	+8.52539063	-7.20263672	-2.98828125	+11.16210938	-13.27148438	-7.36083984	+1500	+7.18945313	-11.18408203	-2.38183594	+35.66162109	+17.18261719	-57.50244141	+1248
+1457971164.93390010	+8.88574219	-8.01562500	-3.19042969	+55.67871094	+9.16259766	-60.07324219	+1692	+8.55615234	-7.21142578	-3.08496094	+11.16210938	-13.55712891	-7.75634766	+1512	+7.22021484	-11.18408203	-2.47412109	+35.41992188	+17.11669922	-57.91992188	+1264
+1457971164.93800000	+8.92529297	-8.02880859	-3.26953125	+55.48095703	+9.22851563	-60.68847656	+1700	+8.59130859	-7.22460938	-3.17285156	+11.20605469	-13.97460938	-8.32763672	+1520	+7.25097656	-11.18847656	-2.55761719	+35.15625000	+17.02880859	-58.44726563	+1280
+1457971164.94219990	+8.96044922	-8.04199219	-3.35742188	+55.30517578	+9.27246094	-61.23779297	+1708	+8.62646484	-7.23779297	-3.26513672	+11.18408203	-14.37011719	-8.76708984	+1528	+7.29052734	-11.18847656	-2.63671875	+34.91455078	+16.94091797	-58.97460938	+1292
+1457971164.94639990	+9.00000000	-8.04638672	-3.45410156	+55.12939453	+9.31640625	-61.69921875	+1716	+8.66162109	-7.24218750	-3.36621094	+11.18408203	-14.65576172	-9.18457031	+1540	+7.33007813	-11.18408203	-2.72460938	+34.71679688	+16.83105469	-59.45800781	+1308
+1457971164.95050000	+9.03955078	-8.05517578	-3.53320313	+54.93164063	+9.38232422	-62.29248047	+1724	+8.69677734	-7.24658203	-3.45410156	+11.20605469	-15.07324219	-9.73388672	+1552	+7.37402344	-11.18408203	-2.80810547	+34.47509766	+16.72119141	-60.00732422	+1320
+1457971164.95470000	+9.07910156	-8.05517578	-3.62109375	+54.75585938	+9.38232422	-62.84179688	+1736	+8.73632813	-7.25537109	-3.54638672	+11.18408203	-15.49072266	-10.17333984	+1560	+7.41796875	-11.17529297	-2.89160156	+34.25537109	+16.56738281	-60.53466797	+1332
+1457971164.95890000	+9.12304688	-8.05517578	-3.71777344	+54.58007813	+9.38232422	-63.32519531	+1744	+8.77587891	-7.25097656	-3.64746094	+11.18408203	-15.82031250	-10.59082031	+1572	+7.47070313	-11.16210938	-2.97509766	+34.10156250	+16.36962891	-61.08398438	+1344
+1457971164.96300010	+9.16699219	-8.05517578	-3.79687500	+54.38232422	+9.40429688	-63.94042969	+1752	+8.81542969	-7.25097656	-3.73535156	+11.18408203	-16.28173828	-11.14013672	+1580	+7.52343750	-11.14892578	-3.05419922	+33.90380859	+16.17187500	-61.69921875	+1356
+1457971164.96720000	+9.21093750	-8.05078125	-3.88037109	+54.20654297	+9.33837891	-64.53369141	+1760	+8.85937500	-7.25097656	-3.82324219	+11.18408203	-16.74316406	-11.60156250	+1592	+7.57177734	-11.13574219	-3.13330078	+33.70605469	+15.93017578	-62.31445313	+1364
+1457971164.97140000	+9.25927734	-8.04199219	-3.97265625	+54.05273438	+9.31640625	-65.01708984	+1768	+8.89892578	-7.23779297	-3.92871094	+11.20605469	-17.09472656	-12.04101563	+1604	+7.62451172	-11.11376953	-3.21679688	+33.55224609	+15.71044922	-62.88574219	+1376
+1457971164.97550010	+9.30761719	-8.03320313	-4.05175781	+53.83300781	+9.29443359	-65.67626953	+1776	+8.94287109	-7.23339844	-4.00781250	+11.25000000	-17.60009766	-12.59033203	+1612	+7.68164063	-11.09619141	-3.29589844	+33.35449219	+15.42480469	-63.54492188	+1384
+1457971164.97970010	+9.35595703	-8.02001953	-4.13085938	+53.67919922	+9.18457031	-66.26953125	+1780	+8.99121094	-7.22021484	-4.10009766	+11.29394531	-18.08349609	-13.05175781	+1624	+7.73437500	-11.07421875	-3.37500000	+33.15673828	+15.13916016	-64.18212891	+1388
+1457971164.98379990	+9.40429688	-8.00244141	-4.21875000	+53.52539063	+9.11865234	-66.79687500	+1788	+9.03955078	-7.20263672	-4.19677734	+11.33789063	-18.50097656	-13.49121094	+1636	+7.78710938	-11.04785156	-3.46289063	+33.00292969	+14.83154297	-64.77539063	+1396
+1457971164.98799990	+9.45263672	-7.98486328	-4.29345703	+53.32763672	+9.03076172	-67.43408203	+1796	+9.08349609	-7.18505859	-4.27587891	+11.40380859	-19.02832031	-14.04052734	+1644	+7.83984375	-11.02148438	-3.54638672	+32.82714844	+14.47998047	-65.39062500	+1400
+1457971164.99630000	+9.56250000	-7.93212891	-4.45166016	+53.08593750	+8.76708984	-68.55468750	+1812	+9.18457031	-7.13232422	-4.45166016	+11.55761719	-19.99511719	-14.96337891	+1668	+7.94091797	-10.94677734	-3.71777344	+32.51953125	+13.75488281	-66.57714844	+1416
+1457971165.00050000	+9.61523438	-7.90136719	-4.51757813	+52.91015625	+8.65722656	-69.19189453	+1816	+9.23730469	-7.10595703	-4.52636719	+11.66748047	-20.54443359	-15.53466797	+1680	+7.99365234	-10.91162109	-3.79687500	+32.34375000	+13.35937500	-67.21435547	+1420
+1457971165.00880000	+9.72509766	-7.82666016	-4.66259766	+52.73437500	+8.30566406	-70.29052734	+1836	+9.34716797	-7.03125000	-4.68896484	+11.95312500	-21.55517578	-16.47949219	+1708	+8.08154297	-10.82812500	-3.96826172	+32.01416016	+12.59033203	-68.35693359	+1436
+1457971165.01300000	+9.78222656	-7.78710938	-4.72412109	+52.62451172	+8.15185547	-70.88378906	+1844	+9.40429688	-6.99169922	-4.75488281	+12.12890625	-22.10449219	-17.02880859	+1716	+8.12548828	-10.78857422	-4.04736328	+31.81640625	+12.19482422	-68.95019531	+1448
+1457971165.01720000	+9.83935547	-7.73876953	-4.79003906	+52.55859375	+7.91015625	-71.43310547	+1856	+9.46582031	-6.94335938	-4.82958984	+12.34863281	-22.65380859	-17.51220703	+1732	+8.16943359	-10.74023438	-4.12646484	+31.64062500	+11.77734375	-69.52148438	+1460
+1457971165.02130010	+9.90087891	-7.69042969	-4.86035156	+52.49267578	+7.73437500	-71.91650391	+1872	+9.51855469	-6.89501953	-4.90869141	+12.54638672	-23.07128906	-17.95166016	+1748	+8.21777344	-10.68750000	-4.21875000	+31.53076172	+11.35986328	-69.96093750	+1476
+1457971165.02550010	+9.95800781	-7.64208984	-4.91308594	+52.38281250	+7.53662109	-72.48779297	+1884	+9.58007813	-6.84228516	-4.97460938	+12.81005859	-23.55468750	-18.52294922	+1760	+8.26171875	-10.63037109	-4.29345703	+31.35498047	+10.92041016	-70.48828125	+1492
+1457971165.02970000	+10.01513672	-7.58935547	-4.97021484	+52.31689453	+7.25097656	-73.03710938	+1896	+9.64160156	-6.78076172	-5.03613281	+13.09570313	-24.08203125	-18.98437500	+1776	+8.30566406	-10.57324219	-4.37255859	+31.20117188	+10.45898438	-71.01562500	+1512
+1457971165.03379990	+10.07666016	-7.52783203	-5.03173828	+52.27294922	+7.00927734	-73.49853516	+1916	+9.69873047	-6.71923828	-5.11083984	+13.38134766	-24.45556641	-19.44580078	+1796	+8.35400391	-10.50732422	-4.45605469	+31.06933594	+10.01953125	-71.41113281	+1536
+1457971165.03800010	+10.14257813	-7.47070313	-5.07128906	+52.18505859	+6.72363281	-74.11376953	+1932	+9.76025391	-6.65771484	-5.16796875	+13.77685547	-24.89501953	-20.01708984	+1812	+8.40234375	-10.45019531	-4.52197266	+30.89355469	+9.55810547	-71.93847656	+1560
+1457971165.04220010	+10.20849609	-7.41357422	-5.11962891	+52.07519531	+6.41601563	-74.64111328	+1948	+9.82617188	-6.58740234	-5.22949219	+14.19433594	-25.35644531	-20.50048828	+1828	+8.45507813	-10.38867188	-4.59228516	+30.71777344	+9.03076172	-72.42187500	+1584
+1457971165.04629990	+10.27880859	-7.34326172	-5.17236328	+51.98730469	+6.10839844	-75.12451172	+1968	+9.88769531	-6.51708984	-5.29980469	+14.58984375	-25.64208984	-20.96191406	+1844	+8.50781250	-10.31835938	-4.66699219	+30.60791016	+8.56933594	-72.77343750	+1616
+1457971165.05049990	+10.34912109	-7.28173828	-5.20312500	+51.81152344	+5.73486328	-75.76171875	+1984	+9.94921875	-6.44238281	-5.35253906	+15.11718750	-25.97167969	-21.53320313	+1860	+8.56054688	-10.25244141	-4.72851563	+30.38818359	+8.04199219	-73.23486328	+1640
+1457971165.05469990	+10.41943359	-7.22460938	-5.23828125	+51.54785156	+5.36132813	-76.33300781	+2000	+10.01513672	-6.35888672	-5.40966797	+15.64453125	-26.32324219	-22.03857422	+1876	+8.62207031	-10.18212891	-4.79003906	+30.21240234	+7.44873047	-73.60839844	+1668
+1457971165.05880000	+10.49414063	-7.15429688	-5.28222656	+51.35009766	+4.96582031	-76.83837891	+2020	+10.07666016	-6.27978516	-5.47558594	+16.19384766	-26.49902344	-22.52197266	+1896	+8.68798828	-10.09863281	-4.85595703	+30.10253906	+6.85546875	-73.89404297	+1700
+1457971165.06300000	+10.57324219	-7.08837891	-5.29541016	+51.04248047	+4.46044922	-77.54150391	+2036	+10.14257813	-6.19189453	-5.52392578	+16.85302734	-26.74072266	-23.09326172	+1912	+8.75390625	-10.02392578	-4.90429688	+29.90478516	+6.19628906	-74.31152344	+1728
+1457971165.06710000	+10.65234375	-7.03125000	-5.31298828	+50.60302734	+3.99902344	-78.20068359	+2048	+10.20849609	-6.09960938	-5.57666016	+17.51220703	-26.98242188	-23.62060547	+1928	+8.82861328	-9.94482422	-4.95703125	+29.68505859	+5.49316406	-74.66308594	+1756
+1457971165.07130000	+10.74023438	-6.95654297	-5.33935547	+50.25146484	+3.47167969	-78.77197266	+2068	+10.27001953	-6.00732422	-5.63378906	+18.21533203	-27.07031250	-24.14794922	+1944	+8.89892578	-9.86132813	-5.01416016	+29.53125000	+4.79003906	-74.90478516	+1780
+1457971165.07550000	+10.83251953	-6.89501953	-5.33935547	+49.76806641	+2.85644531	-79.54101563	+2092	+10.34033203	-5.91064453	-5.67773438	+19.02832031	-27.20214844	-24.76318359	+1956	+8.96923828	-9.78222656	-5.05371094	+29.26757813	+4.04296875	-75.25634766	+1804
+1457971165.08380010	+11.01708984	-6.76757813	-5.36132813	+48.55957031	+1.60400391	-80.79345703	+2120	+10.47656250	-5.70410156	-5.77880859	+20.65429688	-27.35595703	-25.79589844	+1984	+9.13183594	-9.60644531	-5.14599609	+28.80615234	+2.41699219	-75.69580078	+1844
+1457971165.08800010	+11.11376953	-6.70166016	-5.34814453	+47.85644531	+0.85693359	-81.51855469	+2144	+10.54248047	-5.59423828	-5.81835938	+21.55517578	-27.44384766	-26.41113281	+1996	+9.20654297	-9.51855469	-5.18115234	+28.52050781	+1.51611328	-75.91552734	+1856
+1457971165.09209990	+11.20605469	-6.64453125	-5.33935547	+47.04345703	+0.10986328	-82.15576172	+2160	+10.61279297	-5.47998047	-5.85791016	+22.43408203	-27.48779297	-26.91650391	+2008	+9.28125000	-9.43066406	-5.22070313	+28.21289063	+0.61523438	-76.09130859	+1868
+1457971165.09629990	+11.30273438	-6.57421875	-5.33496094	+46.29638672	-0.68115234	-82.70507813	+2176	+10.68310547	-5.36572266	-5.90185547	+23.33496094	-27.48779297	-27.44384766	+2020	+9.36474609	-9.32519531	-5.26025391	+27.97119141	-0.30761719	-76.15722656	+1884
+1457971165.10050010	+11.40820313	-6.50830078	-5.30419922	+45.46142578	-1.58203125	-83.40820313	+2200	+10.75341797	-5.24707031	-5.92382813	+24.30175781	-27.57568359	-28.05908203	+2032	+9.44384766	-9.23291016	-5.29541016	+27.66357422	-1.29638672	-76.31103516	+1892
+1457971165.10460000	+11.50927734	-6.44238281	-5.28222656	+44.53857422	-2.50488281	-83.97949219	+2220	+10.82812500	-5.12402344	-5.95019531	+25.22460938	-27.61962891	-28.56445313	+2040	+9.52294922	-9.13623047	-5.32617188	+27.33398438	-2.28515625	-76.42089844	+1900
+1457971165.10879990	+11.61035156	-6.37646484	-5.26904297	+43.63769531	-3.42773438	-84.39697266	+2232	+10.90283203	-4.99218750	-5.98535156	+26.19140625	-27.64160156	-29.06982422	+2048	+9.60205078	-9.03076172	-5.36132813	+27.02636719	-3.27392578	-76.44287109	+1908
+1457971165.11299990	+11.71142578	-6.30615234	-5.22949219	+42.69287109	-4.43847656	-84.92431641	+2256	+10.98193359	-4.86035156	-5.98974609	+27.18017578	-27.77343750	-29.66308594	+2056	+9.67675781	-8.92968750	-5.39208984	+26.67480469	-4.30664063	-76.46484375	+1912
+1457971165.11710000	+11.80810547	-6.23583984	-5.19433594	+41.70410156	-5.47119141	-85.27587891	+2272	+11.06103516	-4.72851563	-6.00732422	+28.10302734	-27.86132813	-30.12451172	+2064	+9.74707031	-8.82861328	-5.42285156	+26.30126953	-5.29541016	-76.46484375	+1912
+1457971165.12130000	+11.90478516	-6.16552734	-5.17236328	+40.71533203	-6.48193359	-85.49560547	+2288	+11.14013672	-4.58789063	-6.02490234	+29.02587891	-27.92724609	-30.56396484	+2072	+9.82177734	-8.71875000	-5.45800781	+25.97167969	-6.35009766	-76.37695313	+1920
+1457971165.12550000	+12.00585938	-6.09521484	-5.11523438	+39.70458984	-7.60253906	-85.82519531	+2308	+11.21923828	-4.45166016	-6.01611328	+29.99267578	-28.12500000	-31.13525391	+2088	+9.89648438	-8.60888672	-5.48876953	+25.62011719	-7.40478516	-76.28906250	+1928
+1457971165.12960000	+12.09814453	-6.01611328	-5.06689453	+38.71582031	-8.74511719	-86.04492188	+2328	+11.30273438	-4.30664063	-6.01171875	+30.89355469	-28.27880859	-31.57470703	+2100	+9.96240234	-8.49902344	-5.51074219	+25.22460938	-8.41552734	-76.22314453	+1932
+1457971165.13380000	+12.19042969	-5.94580078	-5.02294922	+37.68310547	-9.86572266	-86.11083984	+2344	+11.38623047	-4.16162109	-6.00732422	+31.81640625	-28.45458984	-32.03613281	+2112	+10.02832031	-8.38037109	-5.54589844	+24.87304688	-9.44824219	-76.06933594	+1944
+1457971165.13790010	+12.28710938	-5.87548828	-4.96142578	+36.67236328	-11.07421875	-86.26464844	+2368	+11.46972656	-4.01660156	-5.97656250	+32.71728516	-28.76220703	-32.58544922	+2132	+10.09863281	-8.27050781	-5.56787109	+24.52148438	-10.50292969	-75.93750000	+1952
+1457971165.14210010	+12.37500000	-5.79199219	-4.89990234	+35.66162109	-12.28271484	-86.30859375	+2388	+11.55761719	-3.86718750	-5.95898438	+33.55224609	-29.00390625	-33.02490234	+2148	+10.16455078	-8.15625000	-5.58544922	+24.10400391	-11.51367188	-75.82763672	+1964
+1457971165.14630010	+12.46289063	-5.72167969	-4.84716797	+34.60693359	-13.44726563	-86.22070313	+2412	+11.64550781	-3.72216797	-5.93701172	+34.40917969	-29.26757813	-33.44238281	+2168	+10.23046875	-8.03759766	-5.61621094	+23.75244141	-12.52441406	-75.60791016	+1980
+1457971165.15039990	+12.55078125	-5.64257813	-4.77685547	+33.59619141	-14.65576172	-86.13281250	+2436	+11.73339844	-3.57275391	-5.89306641	+35.24414063	-29.61914063	-33.96972656	+2188	+10.30078125	-7.91894531	-5.63378906	+23.37890625	-13.57910156	-75.43212891	+1992
+1457971165.15459990	+12.62988281	-5.55908203	-4.71093750	+32.58544922	-15.86425781	-86.00097656	+2464	+11.81689453	-3.42333984	-5.85791016	+36.01318359	-29.94873047	-34.38720703	+2212	+10.36230469	-7.80468750	-5.64697266	+22.98339844	-14.58984375	-75.27832031	+2008
+1457971165.15879990	+12.70458984	-5.48437500	-4.64501953	+31.50878906	-17.07275391	-85.73730469	+2488	+11.90039063	-3.27832031	-5.82275391	+36.76025391	-30.27832031	-34.80468750	+2232	+10.43261719	-7.67724609	-5.66455078	+22.63183594	-15.62255859	-75.01464844	+2032
+1457971165.16290000	+12.78808594	-5.40966797	-4.57470703	+30.47607422	-18.30322266	-85.49560547	+2516	+11.98828125	-3.13769531	-5.77001953	+37.48535156	-30.69580078	-35.31005859	+2256	+10.50732422	-7.55419922	-5.67333984	+22.30224609	-16.69921875	-74.79492188	+2048
+1457971165.16710000	+12.85839844	-5.32617188	-4.49560547	+29.48730469	-19.57763672	-85.25390625	+2544	+12.06738281	-2.99267578	-5.71728516	+38.18847656	-31.09130859	-35.72753906	+2280	+10.56884766	-7.43554688	-5.67773438	+21.92871094	-17.75390625	-74.64111328	+2068
+1457971165.17540000	+13.00341797	-5.17675781	-4.35058594	+27.39990234	-22.01660156	-84.55078125	+2600	+12.23437500	-2.72021484	-5.60742188	+39.44091797	-31.94824219	-36.65039063	+2324	+10.71386719	-7.18505859	-5.68652344	+21.26953125	-19.88525391	-74.20166016	+2108
+1457971165.17960000	+13.06494141	-5.08886719	-4.27587891	+26.41113281	-23.24707031	-84.15527344	+2628	+12.30908203	-2.57958984	-5.55468750	+40.03417969	-32.38769531	-37.02392578	+2344	+10.77978516	-7.06640625	-5.68212891	+20.89599609	-20.96191406	-74.02587891	+2128
+1457971165.18380000	+13.12646484	-5.01855469	-4.20996094	+25.33447266	-24.41162109	-83.67187500	+2656	+12.38378906	-2.45214844	-5.49755859	+40.56152344	-32.82714844	-37.41943359	+2360	+10.85449219	-6.93457031	-5.68212891	+20.56640625	-22.03857422	-73.76220703	+2148
+1457971165.18790010	+13.18798828	-4.94384766	-4.14843750	+24.27978516	-25.53222656	-83.12255859	+2680	+12.45849609	-2.32470703	-5.43603516	+41.06689453	-33.28857422	-37.83691406	+2376	+10.92919922	-6.80712891	-5.66894531	+20.25878906	-23.15917969	-73.54248047	+2168
+1457971165.19210000	+13.23632813	-4.86035156	-4.06933594	+23.35693359	-26.74072266	-82.61718750	+2708	+12.52441406	-2.19287109	-5.37890625	+41.57226563	-33.75000000	-38.21044922	+2396	+10.99951172	-6.68847656	-5.65576172	+19.92919922	-24.27978516	-73.41064453	+2188
+1457971165.19630000	+13.28906250	-4.78564453	-3.99902344	+22.32421875	-27.90527344	-82.04589844	+2736	+12.59033203	-2.07421875	-5.31738281	+41.98974609	-34.21142578	-38.58398438	+2408	+11.06982422	-6.55664063	-5.64257813	+19.59960938	-25.35644531	-73.14697266	+2208
+1457971165.20040010	+13.34179688	-4.71533203	-3.93750000	+21.33544922	-29.00390625	-81.43066406	+2756	+12.65625000	-1.95996094	-5.25585938	+42.38525391	-34.69482422	-38.97949219	+2420	+11.14453125	-6.42919922	-5.62500000	+19.31396484	-26.49902344	-72.97119141	+2228
+1457971165.20460010	+13.39013672	-4.63183594	-3.86279297	+20.41259766	-30.14648438	-80.85937500	+2780	+12.72216797	-1.84130859	-5.19433594	+42.78076172	-35.15625000	-39.30908203	+2432	+11.21484375	-6.30615234	-5.60302734	+18.98437500	-27.61962891	-72.81738281	+2244
+1457971165.20880010	+13.43408203	-4.56152344	-3.80126953	+19.44580078	-31.24511719	-80.20019531	+2804	+12.78369141	-1.72705078	-5.13720703	+43.15429688	-35.63964844	-39.66064453	+2444	+11.28515625	-6.18310547	-5.58544922	+18.67675781	-28.67431641	-72.59765625	+2260
+1457971165.21289990	+13.47802734	-4.49121094	-3.73535156	+18.50097656	-32.23388672	-79.54101563	+2824	+12.84521484	-1.61718750	-5.07128906	+43.52783203	-36.12304688	-40.03417969	+2452	+11.35986328	-6.06005859	-5.55908203	+18.39111328	-29.79492188	-72.42187500	+2276
+1457971165.21709990	+13.51757813	-4.40771484	-3.66943359	+17.64404297	-33.31054688	-78.88183594	+2844	+12.90234375	-1.50292969	-5.00976563	+43.90136719	-36.58447266	-40.34179688	+2464	+11.42138672	-5.94580078	-5.53271484	+18.03955078	-30.84960938	-72.26806641	+2288
+1457971165.22120000	+13.55712891	-4.33740234	-3.60351563	+16.69921875	-34.34326172	-78.17871094	+2868	+12.95947266	-1.39306641	-4.94824219	+44.23095703	-37.04589844	-40.67138672	+2468	+11.49169922	-5.82275391	-5.51074219	+17.70996094	-31.88232422	-72.02636719	+2304
+1457971165.22540000	+13.59667969	-4.26708984	-3.53759766	+15.79833984	-35.31005859	-77.45361328	+2884	+13.01660156	-1.28759766	-4.87792969	+44.58251953	-37.50732422	-41.04492188	+2476	+11.56201172	-5.69970703	-5.47998047	+17.42431641	-32.93701172	-71.80664063	+2316
+1457971165.22960000	+13.62744141	-4.18798828	-3.46728516	+14.98535156	-36.34277344	-76.77246094	+2908	+13.07373047	-1.17773438	-4.80761719	+44.95605469	-37.99072266	-41.39648438	+2488	+11.61914063	-5.58105469	-5.44921875	+17.07275391	-33.94775391	-71.60888672	+2324
+1457971165.23370000	+13.66259766	-4.11767578	-3.39697266	+14.12841797	-37.33154297	-76.04736328	+2928	+13.12646484	-1.07226563	-4.73730469	+45.30761719	-38.45214844	-41.77001953	+2496	+11.68066406	-5.46679688	-5.42724609	+16.72119141	-34.87060547	-71.34521484	+2336
+1457971165.23790000	+13.70214844	-4.04736328	-3.32226563	+13.29345703	-38.32031250	-75.34423828	+2948	+13.18359375	-0.96679688	-4.65820313	+45.72509766	-38.93554688	-42.20947266	+2504	+11.75097656	-5.35253906	-5.38769531	+16.45751953	-35.85937500	-71.16943359	+2348
+1457971165.24210000	+13.73730469	-3.97265625	-3.25195313	+12.45849609	-39.28710938	-74.59716797	+2968	+13.24072266	-0.85693359	-4.58349609	+46.14257813	-39.39697266	-42.58300781	+2516	+11.80810547	-5.23828125	-5.35253906	+16.10595703	-36.80419922	-70.92773438	+2356
+1457971165.25040010	+13.80322266	-3.84082031	-3.10693359	+10.74462891	-41.11083984	-73.10302734	+3012	+13.35058594	-0.63720703	-4.42089844	+47.08740234	-40.29785156	-43.46191406	+2536	+11.93554688	-5.02294922	-5.28662109	+15.44677734	-38.56201172	-70.40039063	+2376
+1457971165.25460000	+13.83398438	-3.77050781	-3.02343750	+9.93164063	-42.05566406	-72.33398438	+3036	+13.40771484	-0.51855469	-4.33300781	+47.63671875	-40.75927734	-43.92333984	+2552	+11.98828125	-4.91308594	-5.25146484	+15.09521484	-39.41894531	-70.11474609	+2388
+1457971165.25869990	+13.86474609	-3.70019531	-2.94873047	+9.07470703	-42.95654297	-71.52099609	+3060	+13.46044922	-0.41748047	-4.24072266	+48.14208984	-41.19873047	-44.42871094	+2568	+12.04541016	-4.80761719	-5.22070313	+14.72167969	-40.20996094	-69.78515625	+2396
+1457971165.26290010	+13.89990234	-3.63427734	-2.86523438	+8.23974609	-43.83544922	-70.70800781	+3084	+13.51318359	-0.31201172	-4.14843750	+48.69140625	-41.61621094	-44.97802734	+2580	+12.10693359	-4.70214844	-5.17675781	+14.41406250	-41.04492188	-69.49951172	+2412
+1457971165.26710010	+13.93066406	-3.56396484	-2.78173828	+7.36083984	-44.73632813	-69.85107422	+3108	+13.56152344	-0.19775391	-4.05175781	+49.32861328	-42.09960938	-45.52734375	+2600	+12.15966797	-4.59667969	-5.13720703	+14.06250000	-41.85791016	-69.16992188	+2424
+1457971165.27119990	+13.95703125	-3.50244141	-2.70263672	+6.45996094	-45.57128906	-68.99414063	+3132	+13.61425781	-0.09667969	-3.95068359	+49.92187500	-42.53906250	-46.14257813	+2612	+12.21679688	-4.50000000	-5.10205078	+13.66699219	-42.60498047	-68.79638672	+2436
+1457971165.27539990	+13.98779297	-3.44091797	-2.62353516	+5.58105469	-46.38427734	-68.13720703	+3160	+13.66699219	+0.00439453	-3.85400391	+50.53710938	-42.95654297	-46.73583984	+2628	+12.27832031	-4.40332031	-5.05371094	+13.35937500	-43.41796875	-68.51074219	+2452
+1457971165.27959990	+14.01416016	-3.37500000	-2.54003906	+4.70214844	-47.19726563	-67.23632813	+3184	+13.71533203	+0.11865234	-3.75732422	+51.24023438	-43.39599609	-47.35107422	+2648	+12.33544922	-4.30224609	-5.00976563	+13.00781250	-44.18701172	-68.13720703	+2464
+1457971165.28370000	+14.04052734	-3.31347656	-2.46093750	+3.75732422	-47.96630859	-66.31347656	+3208	+13.75927734	+0.21093750	-3.66064453	+51.87744141	-43.81347656	-48.01025391	+2664	+12.38818359	-4.20996094	-4.97021484	+12.61230469	-44.93408203	-67.74169922	+2480
+1457971165.28790000	+14.06689453	-3.25634766	-2.38183594	+2.83447266	-48.69140625	-65.36865234	+3232	+13.79882813	+0.30761719	-3.56835938	+52.47070313	-44.16503906	-48.60351563	+2676	+12.44531250	-4.11767578	-4.92626953	+12.26074219	-45.65917969	-67.36816406	+2496
+1457971165.29200010	+14.08886719	-3.19482422	-2.30273438	+1.91162109	-49.46044922	-64.40185547	+3260	+13.83837891	+0.40869141	-3.46728516	+53.19580078	-44.60449219	-49.28466797	+2692	+12.49365234	-4.02099609	-4.88232422	+11.90917969	-46.40625000	-66.95068359	+2512
+1457971165.29620000	+14.10644531	-3.13769531	-2.22363281	+0.92285156	-50.16357422	-63.41308594	+3284	+13.87792969	+0.48779297	-3.36621094	+53.81103516	-45.04394531	-50.00976563	+2708	+12.54199219	-3.93310547	-4.83837891	+11.51367188	-47.13134766	-66.53320313	+2528
+1457971165.30040000	+14.12402344	-3.08056641	-2.15771484	-0.04394531	-50.80078125	-62.40234375	+3304	+13.91748047	+0.56250000	-3.28271484	+54.31640625	-45.39550781	-50.58105469	+2716	+12.59472656	-3.84521484	-4.79443359	+11.14013672	-47.87841797	-66.13769531	+2540
+1457971165.30450010	+14.14160156	-3.02343750	-2.08740234	-1.01074219	-51.45996094	-61.39160156	+3324	+13.95263672	+0.64599609	-3.19482422	+54.93164063	-45.81298828	-51.21826172	+2732	+12.64306641	-3.75292969	-4.74609375	+10.74462891	-48.62548828	-65.67626953	+2556
+1457971165.30870010	+14.15478516	-2.97949219	-2.01708984	-2.04345703	-52.09716797	-60.38085938	+3344	+13.98339844	+0.71630859	-3.10693359	+55.48095703	-46.20849609	-51.89941406	+2744	+12.69140625	-3.67382813	-4.70214844	+10.30517578	-49.32861328	-65.23681641	+2568
+1457971165.31290010	+14.16796875	-2.93554688	-1.95996094	-3.05419922	-52.62451172	-59.39208984	+3360	+14.01416016	+0.78222656	-3.03222656	+55.94238281	-46.56005859	-52.44873047	+2752	+12.73535156	-3.59472656	-4.65820313	+9.90966797	-50.00976563	-64.81933594	+2580
+1457971165.31699990	+14.18115234	-2.88720703	-1.89843750	-4.04296875	-53.17382813	-58.38134766	+3380	+14.04052734	+0.85693359	-2.95751953	+56.46972656	-46.93359375	-52.99804688	+2764	+12.77929688	-3.51123047	-4.61425781	+9.49218750	-50.73486328	-64.31396484	+2592
+1457971165.32540010	+14.19873047	-2.80371094	-1.79296875	-6.06445313	-54.11865234	-56.33789063	+3404	+14.09326172	+0.95800781	-2.81689453	+57.17285156	-47.65869141	-54.03076172	+2776	+12.86279297	-3.36181641	-4.53076172	+8.59130859	-52.05322266	-63.34716797	+2608
+1457971165.32950000	+14.20312500	-2.75976563	-1.74462891	-7.07519531	-54.60205078	-55.32714844	+3420	+14.11523438	+1.01513672	-2.75097656	+57.54638672	-48.03222656	-54.53613281	+2788	+12.89794922	-3.28271484	-4.48681641	+8.15185547	-52.71240234	-62.81982422	+2616
+1457971165.33369990	+14.21191406	-2.72900391	-1.69628906	-8.10791016	-55.04150391	-54.33837891	+3428	+14.13720703	+1.05468750	-2.68505859	+57.85400391	-48.42773438	-55.06347656	+2796	+12.93310547	-3.21679688	-4.45166016	+7.64648438	-53.32763672	-62.31445313	+2620
+1457971165.33789990	+14.22070313	-2.69824219	-1.65234375	-9.09667969	-55.43701172	-53.37158203	+3436	+14.16357422	+1.09423828	-2.62353516	+58.11767578	-48.77929688	-55.50292969	+2808	+12.96826172	-3.15087891	-4.40771484	+7.20703125	-53.96484375	-61.85302734	+2628
+1457971165.34200000	+14.22509766	-2.66308594	-1.60839844	-10.06347656	-55.83251953	-52.40478516	+3444	+14.18115234	+1.14257813	-2.56201172	+58.40332031	-49.15283203	-55.89843750	+2816	+13.00341797	-3.08056641	-4.36376953	+6.72363281	-54.58007813	-61.32568359	+2632
+1457971165.34620000	+14.23388672	-2.63232422	-1.56884766	-11.00830078	-56.16210938	-51.45996094	+3452	+14.20312500	+1.18212891	-2.50488281	+58.64501953	-49.52636719	-56.31591797	+2828	+13.03857422	-3.02343750	-4.32421875	+6.24023438	-55.15136719	-60.82031250	+2632
+1457971165.35040000	+14.24267578	-2.60156250	-1.52929688	-11.90917969	-56.51367188	-50.58105469	+3460	+14.22070313	+1.22167969	-2.44335938	+58.90869141	-49.87792969	-56.71142578	+2840	+13.06933594	-2.96191406	-4.28466797	+5.80078125	-55.67871094	-60.35888672	+2636
+1457971165.35450010	+14.24707031	-2.56640625	-1.48535156	-12.78808594	-56.86523438	-49.68017578	+3468	+14.24267578	+1.26562500	-2.38623047	+59.19433594	-50.25146484	-57.12890625	+2852	+13.10009766	-2.90039063	-4.24951172	+5.33935547	-56.20605469	-59.85351563	+2640
+1457971165.35870000	+14.25585938	-2.54443359	-1.44580078	-13.68896484	-57.17285156	-48.77929688	+3476	+14.26025391	+1.30078125	-2.32470703	+59.45800781	-50.62500000	-57.52441406	+2868	+13.13085938	-2.84765625	-4.21435547	+4.87792969	-56.71142578	-59.37011719	+2640
+1457971165.36290000	+14.26464844	-2.51806641	-1.40185547	-14.56787109	-57.50244141	-47.92236328	+3484	+14.28222656	+1.33593750	-2.25878906	+59.72167969	-51.02050781	-57.94189453	+2880	+13.16162109	-2.79052734	-4.17480469	+4.46044922	-57.19482422	-58.93066406	+2640
+1457971165.36700010	+14.26904297	-2.48730469	-1.35351563	-15.42480469	-57.87597656	-47.02148438	+3492	+14.29980469	+1.37548828	-2.19287109	+60.02929688	-51.43798828	-58.38134766	+2896	+13.19238281	-2.73779297	-4.13525391	+4.02099609	-57.70019531	-58.46923828	+2644
+1457971165.37120010	+14.28222656	-2.46093750	-1.30517578	-16.23779297	-58.24951172	-46.18652344	+3504	+14.32177734	+1.41943359	-2.12695313	+60.38085938	-51.85546875	-58.84277344	+2912	+13.22314453	-2.69384766	-4.10009766	+3.58154297	-58.13964844	-58.09570313	+2644
+1457971165.37529990	+14.29101563	-2.43457031	-1.26123047	-16.98486328	-58.60107422	-45.39550781	+3512	+14.33935547	+1.45898438	-2.06103516	+60.75439453	-52.25097656	-59.32617188	+2928	+13.24951172	-2.64550781	-4.06054688	+3.25195313	-58.60107422	-57.76611328	+2644
+1457971165.37949990	+14.30419922	-2.40380859	-1.21289063	-17.70996094	-58.95263672	-44.58251953	+3524	+14.36132813	+1.50292969	-1.99072266	+61.17187500	-52.66845703	-59.80957031	+2948	+13.28027344	-2.59716797	-4.02099609	+2.90039063	-59.06250000	-57.39257813	+2648
+1457971165.38369990	+14.31298828	-2.37304688	-1.16455078	-18.39111328	-59.32617188	-43.83544922	+3532	+14.37890625	+1.54687500	-1.92041016	+61.58935547	-53.06396484	-60.31494141	+2964	+13.31103516	-2.55322266	-3.98144531	+2.54882813	-59.50195313	-57.06298828	+2652
+1457971165.38780000	+14.32177734	-2.34667969	-1.12060547	-19.02832031	-59.63378906	-43.13232422	+3544	+14.39648438	+1.59082031	-1.85449219	+61.98486328	-53.48144531	-60.77636719	+2980	+13.34179688	-2.50927734	-3.94628906	+2.24121094	-59.87548828	-56.77734375	+2652
+1457971165.39200000	+14.32617188	-2.31152344	-1.06787109	-19.64355469	-60.09521484	-42.40722656	+3556	+14.41406250	+1.63476563	-1.77978516	+62.46826172	-53.94287109	-61.34765625	+2996	+13.36816406	-2.46533203	-3.91113281	+1.93359375	-60.27099609	-56.46972656	+2652
+1457971165.40030000	+14.34375000	-2.25878906	-0.97119141	-20.78613281	-60.90820313	-41.11083984	+3576	+14.44921875	+1.70947266	-1.63916016	+63.25927734	-54.88769531	-62.33642578	+3024	+13.41650391	-2.39062500	-3.84521484	+1.34033203	-61.04003906	-55.96435547	+2656
+1457971165.40450000	+14.35253906	-2.22802734	-0.91845703	-21.29150391	-61.36962891	-40.45166016	+3588	+14.46240234	+1.74902344	-1.57324219	+63.69873047	-55.41503906	-62.86376953	+3040	+13.44287109	-2.35107422	-3.80566406	+1.07666016	-61.45751953	-55.70068359	+2656
+1457971165.40870000	+14.35693359	-2.20166016	-0.87011719	-21.75292969	-61.83105469	-39.90234375	+3600	+14.47998047	+1.78417969	-1.50292969	+64.09423828	-55.94238281	-63.36914063	+3052	+13.46923828	-2.32031250	-3.77050781	+0.79101563	-61.83105469	-55.48095703	+2656
+1457971165.41280010	+14.36572266	-2.17089844	-0.83496094	-22.03857422	-62.20458984	-39.52880859	+3608	+14.49316406	+1.81494141	-1.44580078	+64.31396484	-56.44775391	-63.69873047	+3060	+13.49121094	-2.28515625	-3.73974609	+0.54931641	-62.16064453	-55.28320313	+2656
+1457971165.41700010	+14.37011719	-2.14013672	-0.79541016	-22.32421875	-62.70996094	-39.08935547	+3616	+14.50634766	+1.85009766	-1.38427734	+64.70947266	-57.01904297	-64.11621094	+3072	+13.51757813	-2.25000000	-3.71337891	+0.28564453	-62.46826172	-55.01953125	+2660
+1457971165.42120000	+14.37451172	-2.11816406	-0.75146484	-22.60986328	-63.21533203	-38.69384766	+3624	+14.51953125	+1.87207031	-1.32714844	+64.95117188	-57.63427734	-64.48974609	+3080	+13.53515625	-2.21923828	-3.68261719	+0.02197266	-62.77587891	-54.75585938	+2656
+1457971165.42529990	+14.37451172	-2.09619141	-0.72509766	-22.74169922	-63.58886719	-38.49609375	+3628	+14.52832031	+1.88964844	-1.28320313	+64.95117188	-58.24951172	-64.57763672	+3084	+13.55273438	-2.18847656	-3.66064453	-0.26367188	-63.06152344	-54.49218750	+2656
+1457971165.42950010	+14.37890625	-2.06982422	-0.68994141	-22.89550781	-64.13818359	-38.21044922	+3636	+14.53710938	+1.91162109	-1.23486328	+65.17089844	-58.93066406	-64.84130859	+3088	+13.57031250	-2.15332031	-3.63867188	-0.54931641	-63.34716797	-54.20654297	+2656
+1457971165.43370010	+14.37890625	-2.05224609	-0.65478516	-23.02734375	-64.70947266	-37.99072266	+3640	+14.54589844	+1.91601563	-1.18652344	+65.23681641	-59.65576172	-65.06103516	+3092	+13.58349609	-2.13134766	-3.61230469	-0.83496094	-63.61083984	-53.96484375	+2656
+1457971165.43779990	+14.37890625	-2.03906250	-0.63281250	-22.98339844	-65.17089844	-37.96875000	+3640	+14.55029297	+1.91601563	-1.15576172	+65.01708984	-60.35888672	-64.95117188	+3092	+13.59667969	-2.10937500	-3.59033203	-1.16455078	-63.87451172	-53.72314453	+2652
+1457971165.44199990	+14.38330078	-2.01708984	-0.60644531	-22.93945313	-65.74218750	-37.90283203	+3644	+14.55908203	+1.92480469	-1.12060547	+65.01708984	-61.12792969	-64.97314453	+3096	+13.61425781	-2.08300781	-3.56835938	-1.47216797	-64.13818359	-53.41552734	+2652
+1457971165.44610000	+14.38330078	-2.00390625	-0.58007813	-22.82958984	-66.31347656	-37.90283203	+3644	+14.56347656	+1.92480469	-1.08544922	+64.90722656	-61.91894531	-64.92919922	+3096	+13.62304688	-2.06103516	-3.54638672	-1.75781250	-64.37988281	-53.12988281	+2652
+1457971165.45030000	+14.37890625	-1.99072266	-0.57128906	-22.54394531	-66.77490234	-38.12255859	+3640	+14.56347656	+1.91601563	-1.06787109	+64.55566406	-62.70996094	-64.64355469	+3096	+13.63183594	-2.03906250	-3.53320313	-2.02148438	-64.57763672	-52.88818359	+2652
+1457971165.45450000	+14.37890625	-1.96875000	-0.55371094	-22.23632813	-67.36816406	-38.29833984	+3640	+14.56347656	+1.91601563	-1.03710938	+64.44580078	-63.58886719	-64.53369141	+3100	+13.64062500	-2.01269531	-3.52001953	-2.26318359	-64.77539063	-52.62451172	+2648
+1457971165.45860000	+14.37451172	-1.95556641	-0.53613281	-21.90673828	-67.98339844	-38.54003906	+3640	+14.56347656	+1.90722656	-1.01074219	+64.22607422	-64.48974609	-64.35791016	+3104	+13.64941406	-1.99511719	-3.50683594	-2.52685547	-64.97314453	-52.40478516	+2648
+1457971165.46280000	+14.37011719	-1.94677734	-0.51855469	-21.46728516	-68.55468750	-38.91357422	+3640	+14.55908203	+1.89404297	-0.99316406	+63.74267578	-65.39062500	-63.96240234	+3104	+13.65380859	-1.97753906	-3.49365234	-2.76855469	-65.14892578	-52.20703125	+2648
+1457971165.46700000	+14.37011719	-1.92919922	-0.50097656	-20.98388672	-69.19189453	-39.26513672	+3640	+14.55908203	+1.88525391	-0.96679688	+63.50097656	-66.35742188	-63.72070313	+3108	+13.65820313	-1.95556641	-3.47607422	-2.98828125	-65.36865234	-52.00927734	+2644
+1457971165.47110010	+14.36572266	-1.91601563	-0.48339844	-20.41259766	-69.80712891	-39.77050781	+3636	+14.55908203	+1.87207031	-0.94042969	+63.19335938	-67.34619141	-63.47900391	+3112	+13.66259766	-1.94238281	-3.46289063	-3.14208984	-65.58837891	-51.87744141	+2644
+1457971165.47950010	+14.36132813	-1.88525391	-0.45703125	-18.83056641	-71.03759766	-41.11083984	+3632	+14.55468750	+1.84570313	-0.90087891	+62.33642578	-69.36767578	-62.66601563	+3120	+13.67578125	-1.90722656	-3.43652344	-3.33984375	-65.93994141	-51.74560547	+2644
+1457971165.48359990	+14.35693359	-1.86328125	-0.44384766	-17.86376953	-71.63085938	-41.92382813	+3632	+14.55468750	+1.83691406	-0.87890625	+61.89697266	-70.42236328	-62.20458984	+3120	+13.68457031	-1.89404297	-3.42773438	-3.38378906	-66.09375000	-51.72363281	+2644
+1457971165.48779990	+14.35693359	-1.84130859	-0.42626953	-16.76513672	-72.24609375	-42.86865234	+3632	+14.55468750	+1.82812500	-0.85253906	+61.39160156	-71.47705078	-61.72119141	+3124	+13.68896484	-1.87646484	-3.41894531	-3.36181641	-66.24755859	-51.74560547	+2644
+1457971165.49200010	+14.35253906	-1.82373047	-0.41308594	-15.60058594	-72.81738281	-43.90136719	+3632	+14.55029297	+1.81494141	-0.82177734	+60.90820313	-72.57568359	-61.28173828	+3128	+13.69335938	-1.85888672	-3.40576172	-3.33984375	-66.35742188	-51.81152344	+2640
+1457971165.49609990	+14.35253906	-1.80175781	-0.39990234	-14.30419922	-73.36669922	-45.06591797	+3628	+14.55029297	+1.80175781	-0.79101563	+60.29296875	-73.69628906	-60.71044922	+3128	+13.69775391	-1.85009766	-3.40136719	-3.27392578	-66.44531250	-51.92138672	+2640
+1457971165.50029990	+14.35253906	-1.77539063	-0.37792969	-12.91992188	-74.00390625	-46.29638672	+3628	+14.55468750	+1.78857422	-0.76025391	+59.58984375	-74.81689453	-60.05126953	+3132	+13.70654297	-1.83691406	-3.38378906	-3.16406250	-66.59912109	-52.07519531	+2640
+1457971165.50449990	+14.35693359	-1.75341797	-0.36035156	-11.40380859	-74.53125000	-47.63671875	+3628	+14.55468750	+1.77539063	-0.73388672	+58.66699219	-75.93750000	-59.17236328	+3136	+13.71533203	-1.82373047	-3.37500000	-3.05419922	-66.66503906	-52.20703125	+2636
+1457971165.50860000	+14.35693359	-1.73144531	-0.34716797	-9.73388672	-75.01464844	-49.15283203	+3624	+14.55468750	+1.76660156	-0.70751953	+57.65625000	-77.03613281	-58.20556641	+3136	+13.72412109	-1.81494141	-3.36621094	-2.92236328	-66.70898438	-52.38281250	+2632
+1457971165.51280000	+14.36132813	-1.70507813	-0.32519531	-7.95410156	-75.54199219	-50.75683594	+3624	+14.55908203	+1.75781250	-0.67236328	+56.71142578	-78.13476563	-57.28271484	+3140	+13.73291016	-1.80615234	-3.35302734	-2.74658203	-66.77490234	-52.60253906	+2632
+1457971165.51700000	+14.36572266	-1.67871094	-0.31201172	-6.06445313	-75.93750000	-52.47070313	+3620	+14.56347656	+1.74902344	-0.64599609	+55.15136719	-79.16748047	-55.78857422	+3140	+13.73730469	-1.78857422	-3.34863281	-2.59277344	-66.73095703	-52.75634766	+2628
+1457971165.52110000	+14.36572266	-1.65673828	-0.30322266	-4.13085938	-76.31103516	-54.25048828	+3612	+14.56347656	+1.73583984	-0.61962891	+53.30566406	-80.15625000	-54.00878906	+3140	+13.74609375	-1.78417969	-3.34423828	-2.48291016	-66.66503906	-52.88818359	+2624
+1457971165.52530000	+14.37011719	-1.63476563	-0.28125000	-2.10937500	-76.72851563	-56.09619141	+3612	+14.56347656	+1.72265625	-0.59326172	+51.39404297	-81.14501953	-52.18505859	+3140	+13.75048828	-1.77539063	-3.33984375	-2.37304688	-66.64306641	-53.04199219	+2620
+1457971165.52940010	+14.37451172	-1.61279297	-0.26806641	-0.06591797	-77.05810547	-57.98583984	+3604	+14.56347656	+1.70507813	-0.57128906	+48.69140625	-82.02392578	-49.57031250	+3140	+13.75488281	-1.76660156	-3.33105469	-2.28515625	-66.57714844	-53.12988281	+2612
+1457971165.53360010	+14.37890625	-1.59521484	-0.25488281	+2.02148438	-77.36572266	-59.96337891	+3600	+14.56347656	+1.69189453	-0.54931641	+45.65917969	-82.88085938	-46.64794922	+3140	+13.75927734	-1.76220703	-3.32666016	-2.19726563	-66.53320313	-53.26171875	+2608
+1457971165.53780010	+14.38769531	-1.58203125	-0.24169922	+4.17480469	-77.65136719	-62.00683594	+3596	+14.56787109	+1.67871094	-0.52734375	+42.31933594	-83.67187500	-43.41796875	+3140	+13.76367188	-1.76220703	-3.31787109	-2.17529297	-66.46728516	-53.34960938	+2604
+1457971165.54189990	+14.39208984	-1.56445313	-0.23291016	+6.32812500	-77.87109375	-64.05029297	+3588	+14.57226563	+1.66552734	-0.51416016	+37.48535156	-84.30908203	-38.64990234	+3140	+13.76806641	-1.75341797	-3.31787109	-2.15332031	-66.40136719	-53.34960938	+2596
+1457971165.55029990	+14.39648438	-1.54248047	-0.22412109	+10.72265625	-78.22265625	-68.29101563	+3576	+14.57226563	+1.63916016	-0.49218750	+26.47705078	-85.38574219	-27.79541016	+3132	+13.76806641	-1.74902344	-3.31347656	-2.19726563	-66.20361328	-53.34960938	+2584
+1457971165.55440000	+14.39648438	-1.53808594	-0.21972656	+12.91992188	-78.35449219	-70.46630859	+3568	+14.56787109	+1.63037109	-0.48779297	+19.46777344	-85.73730469	-20.83007813	+3132	+13.76806641	-1.74462891	-3.30908203	-2.21923828	-66.11572266	-53.30566406	+2580
+1457971165.55859990	+14.39648438	-1.53369141	-0.21533203	+15.13916016	-78.46435547	-72.66357422	+3560	+14.56787109	+1.61279297	-0.48339844	+11.88720703	-86.04492188	-13.35937500	+3128	+13.76806641	-1.74023438	-3.30908203	-2.28515625	-66.04980469	-53.23974609	+2572
+1457971165.56279990	+14.40087891	-1.52929688	-0.21972656	+17.29248047	-78.53027344	-74.81689453	+3552	+14.56787109	+1.59521484	-0.48339844	+3.97705078	-86.22070313	-5.55908203	+3128	+13.76367188	-1.73583984	-3.30908203	-2.39501953	-65.93994141	-53.15185547	+2568
+1457971165.56690000	+14.40087891	-1.52929688	-0.22412109	+19.51171875	-78.59619141	-77.05810547	+3544	+14.56347656	+1.58642578	-0.48779297	-4.24072266	-86.26464844	+2.63671875	+3124	+13.75927734	-1.73144531	-3.30468750	-2.48291016	-65.89599609	-53.06396484	+2564
+1457971165.57110000	+14.40087891	-1.53369141	-0.22412109	+21.77490234	-78.64013672	-79.40917969	+3536	+14.55908203	+1.57324219	-0.49218750	-12.12890625	-86.26464844	+10.50292969	+3124	+13.75488281	-1.73144531	-3.30468750	-2.59277344	-65.83007813	-52.97607422	+2556
+1457971165.57530000	+14.39648438	-1.53808594	-0.23291016	+24.01611328	-78.61816406	-81.69433594	+3528	+14.55468750	+1.56005859	-0.49658203	-19.59960938	-86.22070313	+17.95166016	+3124	+13.75048828	-1.73144531	-3.30468750	-2.72460938	-65.76416016	-52.86621094	+2552
+1457971165.57940010	+14.39648438	-1.54248047	-0.23730469	+26.30126953	-78.59619141	-84.04541016	+3520	+14.55468750	+1.56005859	-0.50537109	-26.10351563	-86.04492188	+24.52148438	+3120	+13.74609375	-1.73144531	-3.30029297	-2.85644531	-65.72021484	-52.75634766	+2548
+1457971165.58360000	+14.39208984	-1.54248047	-0.24609375	+28.56445313	-78.55224609	-86.37451172	+3516	+14.55029297	+1.54687500	-0.50976563	-31.92626953	-85.84716797	+30.38818359	+3120	+13.74169922	-1.72705078	-3.30029297	-2.96630859	-65.65429688	-52.64648438	+2544
+1457971165.58780000	+14.39208984	-1.54687500	-0.25488281	+30.82763672	-78.48632813	-88.70361328	+3508	+14.54589844	+1.53369141	-0.51855469	-37.08984375	-85.62744141	+35.57373047	+3120	+13.73730469	-1.72265625	-3.30029297	-3.09814453	-65.58837891	-52.51464844	+2540
+1457971165.59190010	+14.38769531	-1.55126953	-0.25927734	+33.17871094	-78.39843750	-91.12060547	+3504	+14.53710938	+1.52929688	-0.52734375	-41.41845703	-85.36376953	+40.01220703	+3120	+13.73291016	-1.71826172	-3.30029297	-3.20800781	-65.54443359	-52.42675781	+2540
+1457971165.59610010	+14.38330078	-1.55566406	-0.26806641	+35.52978516	-78.31054688	-93.55957031	+3500	+14.53271484	+1.52490234	-0.53173828	-45.26367188	-85.05615234	+43.96728516	+3120	+13.72412109	-1.71826172	-3.30029297	-3.29589844	-65.50048828	-52.33886719	+2536
+1457971165.60019990	+14.37890625	-1.56005859	-0.27246094	+37.88085938	-78.20068359	-95.97656250	+3492	+14.52832031	+1.51611328	-0.53613281	-49.02099609	-84.77050781	+47.83447266	+3116	+13.71972656	-1.71386719	-3.30029297	-3.40576172	-65.45654297	-52.25097656	+2532
+1457971165.60439990	+14.37890625	-1.56445313	-0.27685547	+40.18798828	-78.06884766	-98.37158203	+3488	+14.52392578	+1.51611328	-0.54052734	-51.87744141	-84.41894531	+50.84472656	+3116	+13.71093750	-1.71386719	-3.29589844	-3.51562500	-65.43457031	-52.20703125	+2532
+1457971165.60859990	+14.37890625	-1.56005859	-0.28125000	+42.49511719	-77.91503906	-100.72265625	+3480	+14.51953125	+1.51611328	-0.54931641	-54.36035156	-84.08935547	+53.50341797	+3116	+13.70654297	-1.70947266	-3.29150391	-3.60351563	-65.43457031	-52.16308594	+2528
+1457971165.61270000	+14.37451172	-1.55566406	-0.27685547	+45.02197266	-77.78320313	-103.27148438	+3476	+14.51513672	+1.51611328	-0.54052734	-57.04101563	-83.78173828	+56.40380859	+3112	+13.70214844	-1.70947266	-3.29150391	-3.64746094	-65.41259766	-52.14111328	+2528
+1457971165.62109990	+14.37451172	-1.54687500	-0.27246094	+49.57031250	-77.38769531	-107.90771484	+3464	+14.50634766	+1.52050781	-0.53613281	-60.88623047	-83.14453125	+60.64453125	+3112	+13.69335938	-1.70068359	-3.28271484	-3.66943359	-65.39062500	-52.22900391	+2528
+1457971165.62520000	+14.37451172	-1.53808594	-0.26367188	+51.87744141	-77.21191406	-110.25878906	+3460	+14.50634766	+1.52490234	-0.52734375	-62.79785156	-82.85888672	+62.75390625	+3112	+13.69335938	-1.70068359	-3.27832031	-3.62548828	-65.39062500	-52.29492188	+2528
+1457971165.62940000	+14.37451172	-1.53369141	-0.25488281	+54.03076172	-76.99218750	-112.45605469	+3456	+14.50195313	+1.52050781	-0.51855469	-64.51171875	-82.55126953	+64.59960938	+3112	+13.68896484	-1.69628906	-3.27392578	-3.58154297	-65.41259766	-52.44873047	+2528
+1457971165.63360000	+14.37451172	-1.52050781	-0.24609375	+56.11816406	-76.77246094	-114.56542969	+3452	+14.50195313	+1.52929688	-0.50976563	-66.02783203	-82.26562500	+66.33544922	+3112	+13.68896484	-1.69628906	-3.26513672	-3.49365234	-65.45654297	-52.62451172	+2528
+1457971165.63770010	+14.37451172	-1.51171875	-0.22412109	+58.40332031	-76.57470703	-116.89453125	+3448	+14.50634766	+1.54248047	-0.49218750	-67.63183594	-82.00195313	+68.15917969	+3116	+13.68896484	-1.69628906	-3.25634766	-3.38378906	-65.50048828	-52.82226563	+2524
+1457971165.64190010	+14.37890625	-1.50292969	-0.21093750	+60.24902344	-76.33300781	-118.78417969	+3444	+14.50634766	+1.54248047	-0.47900391	-68.92822266	-81.73828125	+69.56542969	+3112	+13.68896484	-1.69628906	-3.24755859	-3.22998047	-65.56640625	-53.08593750	+2524
+1457971165.64610000	+14.37890625	-1.48974609	-0.19775391	+62.00683594	-76.09130859	-120.56396484	+3440	+14.51074219	+1.54687500	-0.47021484	-70.13671875	-81.49658203	+70.88378906	+3112	+13.68896484	-1.69628906	-3.24316406	-3.07617188	-65.61035156	-53.34960938	+2524
+1457971165.65019990	+14.38330078	-1.47656250	-0.18017578	+63.78662109	-75.87158203	-122.36572266	+3436	+14.51074219	+1.55566406	-0.45703125	-71.19140625	-81.29882813	+72.09228516	+3112	+13.68896484	-1.69628906	-3.23437500	-2.90039063	-65.67626953	-53.61328125	+2524
+1457971165.65440010	+14.38330078	-1.46777344	-0.17138672	+65.19287109	-75.62988281	-123.81591797	+3432	+14.51513672	+1.55566406	-0.43945313	-72.29003906	-81.10107422	+73.23486328	+3108	+13.68896484	-1.69189453	-3.22119141	-2.65869141	-65.74218750	-53.96484375	+2524
+1457971165.65860010	+14.37890625	-1.45898438	-0.15820313	+66.51123047	-75.41015625	-125.22216797	+3428	+14.51513672	+1.55566406	-0.42626953	-73.32275391	-80.92529297	+74.33349609	+3108	+13.68896484	-1.69189453	-3.21240234	-2.46093750	-65.80810547	-54.29443359	+2520
+1457971165.66269990	+14.37890625	-1.45458984	-0.14062500	+67.85156250	-75.21240234	-126.65039063	+3424	+14.51953125	+1.56005859	-0.41748047	-74.09179688	-80.74951172	+75.19042969	+3104	+13.68896484	-1.69189453	-3.20361328	-2.28515625	-65.87402344	-54.60205078	+2520
+1457971165.66689990	+14.37890625	-1.45019531	-0.13183594	+68.86230469	-75.01464844	-127.70507813	+3416	+14.51953125	+1.56005859	-0.40869141	-74.88281250	-80.59570313	+75.95947266	+3100	+13.68896484	-1.69189453	-3.19482422	-2.08740234	-65.96191406	-54.90966797	+2516
+1457971165.67109990	+14.37890625	-1.45019531	-0.12304688	+69.76318359	-74.81689453	-128.69384766	+3408	+14.51953125	+1.56005859	-0.39990234	-75.65185547	-80.46386719	+76.72851563	+3096	+13.68896484	-1.69189453	-3.18603516	-1.93359375	-66.02783203	-55.19531250	+2512
+1457971165.67520000	+14.37890625	-1.45019531	-0.11865234	+70.59814453	-74.64111328	-129.63867188	+3404	+14.52392578	+1.55566406	-0.39990234	-76.06933594	-80.33203125	+77.14599609	+3092	+13.68457031	-1.69189453	-3.17724609	-1.80175781	-66.07177734	-55.43701172	+2508
+1457971165.68350010	+14.37451172	-1.45019531	-0.11425781	+71.74072266	-74.28955078	-130.93505859	+3388	+14.52392578	+1.55126953	-0.40429688	-76.72851563	-80.15625000	+77.73925781	+3080	+13.68017578	-1.68750000	-3.17285156	-1.62597656	-66.13769531	-55.76660156	+2500
+1457971165.68770000	+14.37011719	-1.45458984	-0.11865234	+72.07031250	-74.13574219	-131.37451172	+3384	+14.51953125	+1.54248047	-0.41308594	-76.81640625	-80.06835938	+77.78320313	+3080	+13.68017578	-1.68750000	-3.16845703	-1.60400391	-66.13769531	-55.87646484	+2496
+1457971165.69190000	+14.36572266	-1.45898438	-0.12744141	+72.35595703	-74.00390625	-131.72607422	+3380	+14.51513672	+1.53369141	-0.41748047	-77.01416016	-80.00244141	+77.91503906	+3076	+13.67578125	-1.68310547	-3.16845703	-1.58203125	-66.15966797	-55.96435547	+2492
+1457971165.69600010	+14.36132813	-1.46777344	-0.13183594	+72.59765625	-73.85009766	-132.07763672	+3376	+14.51074219	+1.52929688	-0.42187500	-77.27783203	-79.91455078	+78.09082031	+3076	+13.66699219	-1.67871094	-3.16845703	-1.58203125	-66.15966797	-56.00830078	+2488
+1457971165.70020010	+14.35693359	-1.48095703	-0.14062500	+72.81738281	-73.74023438	-132.40722656	+3372	+14.50634766	+1.52050781	-0.43505859	-77.40966797	-79.84863281	+78.13476563	+3076	+13.66259766	-1.67871094	-3.16845703	-1.66992188	-66.15966797	-56.00830078	+2484
+1457971165.70440010	+14.35253906	-1.48535156	-0.14941406	+73.12500000	-73.60839844	-132.80273438	+3368	+14.50195313	+1.51611328	-0.44384766	-77.54150391	-79.78271484	+78.22265625	+3076	+13.65820313	-1.67871094	-3.16845703	-1.73583984	-66.13769531	-55.98632813	+2480
+1457971165.70849990	+14.34814453	-1.49414063	-0.15380859	+73.43261719	-73.49853516	-133.17626953	+3368	+14.50195313	+1.50732422	-0.45263672	-77.71728516	-79.69482422	+78.28857422	+3076	+13.65380859	-1.67431641	-3.17285156	-1.84570313	-66.13769531	-55.92041016	+2476
+1457971165.71269990	+14.34375000	-1.50292969	-0.17138672	+73.52050781	-73.34472656	-133.33007813	+3368	+14.49316406	+1.49414063	-0.46582031	-77.84912109	-79.60693359	+78.31054688	+3076	+13.64941406	-1.67431641	-3.17285156	-1.95556641	-66.11572266	-55.87646484	+2476
+1457971165.71690010	+14.33935547	-1.50732422	-0.18457031	+73.74023438	-73.23486328	-133.61572266	+3368	+14.48876953	+1.48535156	-0.47460938	-78.06884766	-79.54101563	+78.44238281	+3076	+13.64501953	-1.66992188	-3.17724609	-2.04345703	-66.09375000	-55.81054688	+2472
+1457971165.72100000	+14.33496094	-1.51171875	-0.19775391	+74.00390625	-73.10302734	-133.92333984	+3368	+14.48437500	+1.47656250	-0.48339844	-78.33251953	-79.45312500	+78.59619141	+3080	+13.64062500	-1.66992188	-3.17724609	-2.17529297	-66.09375000	-55.72265625	+2468
+1457971165.72519990	+14.33056641	-1.51611328	-0.21093750	+74.26757813	-72.99316406	-134.25292969	+3368	+14.47998047	+1.47216797	-0.49658203	-78.66210938	-79.34326172	+78.81591797	+3080	+13.63623047	-1.66552734	-3.18164063	-2.30712891	-66.07177734	-55.63476563	+2468
+1457971165.72939990	+14.32617188	-1.52050781	-0.21533203	+74.64111328	-72.88330078	-134.71435547	+3368	+14.47558594	+1.46337891	-0.50537109	-79.18945313	-79.23339844	+79.23339844	+3080	+13.63183594	-1.66113281	-3.18164063	-2.43896484	-66.07177734	-55.54687500	+2464
+1457971165.73350000	+14.32177734	-1.52050781	-0.22412109	+75.12451172	-72.77343750	-135.19775391	+3368	+14.47119141	+1.45458984	-0.50976563	-79.80468750	-79.10156250	+79.73876953	+3080	+13.62744141	-1.66113281	-3.18603516	-2.54882813	-66.07177734	-55.48095703	+2464
+1457971165.73770000	+14.32177734	-1.52050781	-0.22851563	+75.60791016	-72.68554688	-135.74707031	+3368	+14.46679688	+1.45019531	-0.51416016	-80.46386719	-78.96972656	+80.31005859	+3080	+13.62304688	-1.66113281	-3.18603516	-2.68066406	-66.07177734	-55.41503906	+2460
+1457971165.74190000	+14.32177734	-1.52050781	-0.22851563	+76.17919922	-72.57568359	-136.36230469	+3364	+14.46679688	+1.44580078	-0.51855469	-81.36474609	-78.79394531	+81.10107422	+3080	+13.62304688	-1.65673828	-3.19042969	-2.79052734	-66.09375000	-55.37109375	+2460
+1457971165.75020000	+14.32177734	-1.51171875	-0.23291016	+77.43164063	-72.37792969	-137.68066406	+3364	+14.46679688	+1.44580078	-0.51855469	-83.10058594	-78.44238281	+82.77099609	+3076	+13.62304688	-1.65234375	-3.19042969	-2.98828125	-66.15966797	-55.28320313	+2452
+1457971165.75440000	+14.32177734	-1.50732422	-0.23291016	+78.02490234	-72.29003906	-138.33984375	+3364	+14.46679688	+1.44580078	-0.50976563	-84.30908203	-78.24462891	+83.93554688	+3072	+13.62304688	-1.65234375	-3.19042969	-3.03222656	-66.20361328	-55.28320313	+2452
+1457971165.75850010	+14.32177734	-1.49414063	-0.23730469	+78.66210938	-72.20214844	-138.97705078	+3360	+14.47119141	+1.45458984	-0.50537109	-85.45166016	-78.04687500	+85.07812500	+3072	+13.62304688	-1.64794922	-3.19042969	-3.09814453	-66.24755859	-55.28320313	+2448
+1457971165.76270010	+14.32617188	-1.48535156	-0.23291016	+79.38720703	-72.13623047	-139.72412109	+3360	+14.47119141	+1.46337891	-0.49658203	-86.44042969	-77.84912109	+86.11083984	+3072	+13.62744141	-1.64355469	-3.19482422	-3.14208984	-66.29150391	-55.28320313	+2448
+1457971165.76679990	+14.32617188	-1.47216797	-0.22851563	+80.13427734	-72.07031250	-140.51513672	+3360	+14.47558594	+1.47216797	-0.48779297	-87.60498047	-77.60742188	+87.29736328	+3072	+13.62744141	-1.63916016	-3.19482422	-3.18603516	-66.35742188	-55.30517578	+2444
+1457971165.77099990	+14.33056641	-1.46337891	-0.21972656	+80.88134766	-71.98242188	-141.28417969	+3356	+14.47998047	+1.48095703	-0.48339844	-88.65966797	-77.40966797	+88.39599609	+3068	+13.63183594	-1.63476563	-3.19921875	-3.20800781	-66.42333984	-55.34912109	+2440
+1457971165.77519990	+14.33496094	-1.45019531	-0.21972656	+81.51855469	-71.91650391	-141.94335938	+3356	+14.48437500	+1.49414063	-0.47900391	-89.51660156	-77.23388672	+89.29687500	+3068	+13.63623047	-1.63037109	-3.19921875	-3.20800781	-66.46728516	-55.39306641	+2440
+1457971165.77930000	+14.33935547	-1.44140625	-0.22412109	+82.02392578	-71.82861328	-142.49267578	+3352	+14.48876953	+1.50292969	-0.47900391	-90.46142578	-77.05810547	+90.24169922	+3064	+13.64062500	-1.62158203	-3.20361328	-3.22998047	-66.53320313	-55.45898438	+2436
+1457971165.78769990	+14.34814453	-1.41503906	-0.23730469	+82.90283203	-71.67480469	-143.39355469	+3348	+14.49755859	+1.53369141	-0.47900391	-92.04345703	-76.77246094	+91.86767578	+3056	+13.65380859	-1.60839844	-3.21679688	-3.18603516	-66.64306641	-55.54687500	+2432
+1457971165.79600000	+14.35253906	-1.39306641	-0.25927734	+83.60595703	-71.54296875	-144.14062500	+3348	+14.49755859	+1.55566406	-0.49658203	-93.44970703	-76.55273438	+93.20800781	+3052	+13.65820313	-1.58642578	-3.24316406	-3.14208984	-66.70898438	-55.67871094	+2432
+1457971165.80430010	+14.36132813	-1.37548828	-0.30322266	+83.89160156	-71.36718750	-144.47021484	+3348	+14.50195313	+1.57324219	-0.54492188	-94.10888672	-76.46484375	+93.73535156	+3052	+13.66259766	-1.56884766	-3.27832031	-3.16406250	-66.73095703	-55.72265625	+2428
+1457971165.80850010	+14.36572266	-1.36669922	-0.32519531	+84.02343750	-71.27929688	-144.60205078	+3348	+14.50634766	+1.58642578	-0.57128906	-94.43847656	-76.46484375	+93.97705078	+3052	+13.66699219	-1.55566406	-3.30029297	-3.14208984	-66.73095703	-55.74462891	+2432
+1457971165.81270000	+14.37011719	-1.35791016	-0.36035156	+83.91357422	-71.16943359	-144.49218750	+3352	+14.50634766	+1.59521484	-0.60205078	-94.61425781	-76.48681641	+94.06494141	+3052	+13.66699219	-1.54248047	-3.32666016	-3.14208984	-66.70898438	-55.76660156	+2432
+1457971165.81680010	+14.37451172	-1.34912109	-0.39990234	+83.73779297	-71.05957031	-144.33837891	+3352	+14.50634766	+1.60400391	-0.64160156	-94.65820313	-76.55273438	+93.97705078	+3056	+13.66699219	-1.52929688	-3.35742188	-3.12011719	-66.66503906	-55.78857422	+2436
+1457971165.82100010	+14.37451172	-1.34033203	-0.43945313	+83.56201172	-70.94970703	-144.18457031	+3356	+14.50634766	+1.60839844	-0.68115234	-94.72412109	-76.61865234	+93.91113281	+3056	+13.66699219	-1.51611328	-3.38818359	-3.09814453	-66.59912109	-55.81054688	+2440
+1457971165.82520010	+14.37890625	-1.33154297	-0.48339844	+83.29833984	-70.81787109	-143.92089844	+3360	+14.50634766	+1.61718750	-0.72509766	-94.65820313	-76.72851563	+93.69140625	+3060	+13.66699219	-1.49853516	-3.42773438	-3.09814453	-66.53320313	-55.81054688	+2444
+1457971165.82929990	+14.37890625	-1.32714844	-0.52734375	+83.14453125	-70.68603516	-143.81103516	+3364	+14.50634766	+1.62158203	-0.77343750	-94.43847656	-76.86035156	+93.31787109	+3064	+13.66259766	-1.48535156	-3.47167969	-3.07617188	-66.44531250	-55.85449219	+2448
+1457971165.83349990	+14.38330078	-1.31396484	-0.56689453	+83.03466797	-70.55419922	-143.70117188	+3368	+14.50634766	+1.63037109	-0.82177734	-94.21875000	-77.01416016	+92.98828125	+3068	+13.66259766	-1.46777344	-3.50683594	-3.01025391	-66.37939453	-55.92041016	+2456
+1457971165.84180000	+14.39648438	-1.29638672	-0.66357422	+82.50732422	-70.24658203	-143.17382813	+3380	+14.51513672	+1.65673828	-0.92724609	-93.47167969	-77.38769531	+91.99951172	+3084	+13.66259766	-1.43701172	-3.59912109	-2.81250000	-66.20361328	-56.11816406	+2468
+1457971165.85010000	+14.40966797	-1.25244141	-0.75585938	+82.15576172	-69.93896484	-142.75634766	+3392	+14.51953125	+1.69189453	-1.03271484	-92.70263672	-77.84912109	+91.07666016	+3096	+13.66699219	-1.39306641	-3.68701172	-2.46093750	-66.02783203	-56.44775391	+2484
+1457971165.85850000	+14.41845703	-1.20849609	-0.84814453	+81.80419922	-69.60937500	-142.38281250	+3400	+14.52832031	+1.74023438	-1.13818359	-91.60400391	-78.33251953	+89.86816406	+3112	+13.66699219	-1.35791016	-3.77929688	-1.95556641	-65.83007813	-56.97509766	+2496
+1457971165.86680010	+14.44042969	-1.15576172	-0.93164063	+81.60644531	-69.25781250	-142.14111328	+3408	+14.54150391	+1.79736328	-1.23925781	-90.50537109	-78.83789063	+88.72558594	+3128	+13.67578125	-1.31396484	-3.87158203	-1.31835938	-65.69824219	-57.63427734	+2504
+1457971165.87100010	+14.45361328	-1.11181641	-0.97558594	+81.56250000	-69.10400391	-141.98730469	+3412	+14.55029297	+1.83691406	-1.29199219	-89.78027344	-79.10156250	+88.04443359	+3140	+13.68457031	-1.28759766	-3.91552734	-0.90087891	-65.63232422	-58.02978516	+2512
+1457971165.87509990	+14.47119141	-1.06787109	-1.01513672	+81.62841797	-68.92822266	-141.96533203	+3416	+14.56347656	+1.88085938	-1.33593750	-89.31884766	-79.36523438	+87.64892578	+3148	+13.69335938	-1.25683594	-3.95947266	-0.39550781	-65.58837891	-58.49121094	+2516
+1457971165.88350010	+14.49755859	-0.98437500	-1.09863281	+81.38671875	-68.59863281	-141.56982422	+3420	+14.58105469	+1.96875000	-1.42822266	-87.86865234	-79.87060547	+86.35253906	+3168	+13.71093750	-1.20410156	-4.05615234	+0.59326172	-65.41259766	-59.45800781	+2528
+1457971165.89179990	+14.52392578	-0.89208984	-1.17333984	+81.29882813	-68.26904297	-141.32812500	+3420	+14.59863281	+2.06982422	-1.52050781	-86.59423828	-80.37597656	+85.25390625	+3184	+13.72412109	-1.14257813	-4.14843750	+1.71386719	-65.25878906	-60.53466797	+2532
+1457971165.89599990	+14.53710938	-0.83935547	-1.21289063	+81.25488281	-68.09326172	-141.17431641	+3420	+14.61181641	+2.11816406	-1.56445313	-85.93505859	-80.59570313	+84.70458984	+3192	+13.73291016	-1.10742188	-4.19677734	+2.30712891	-65.17089844	-61.08398438	+2532
+1457971165.90010000	+14.55468750	-0.78662109	-1.25683594	+81.14501953	-67.93945313	-140.97656250	+3424	+14.62060547	+2.17089844	-1.61718750	-84.99023438	-80.81542969	+83.86962891	+3200	+13.74169922	-1.07226563	-4.24072266	+2.87841797	-65.10498047	-61.61132813	+2536
+1457971165.90850000	+14.58984375	-0.68554688	-1.34912109	+80.81542969	-67.58789063	-140.44921875	+3424	+14.64257813	+2.27636719	-1.72265625	-82.96875000	-81.27685547	+82.06787109	+3220	+13.75927734	-1.00195313	-4.34179688	+4.04296875	-64.90722656	-62.64404297	+2536
+1457971165.91680000	+14.61621094	-0.58007813	-1.44580078	+80.48583984	-67.23632813	-139.92187500	+3420	+14.66015625	+2.38183594	-1.82812500	-80.74951172	-81.71630859	+80.04638672	+3236	+13.77685547	-0.92724609	-4.44287109	+5.16357422	-64.70947266	-63.63281250	+2536
+1457971165.92510010	+14.63818359	-0.48779297	-1.55126953	+79.93652344	-66.84082031	-139.26269531	+3416	+14.67333984	+2.47412109	-1.94677734	-78.00292969	-82.17773438	+77.43164063	+3248	+13.78564453	-0.84814453	-4.54833984	+6.17431641	-64.44580078	-64.48974609	+2536
+1457971165.93339990	+14.66015625	-0.39550781	-1.66113281	+79.47509766	-66.46728516	-138.62548828	+3412	+14.68212891	+2.56201172	-2.07861328	-74.59716797	-82.63916016	+74.09179688	+3264	+13.79443359	-0.77343750	-4.65380859	+7.11914063	-64.20410156	-65.25878906	+2532
+1457971165.94180010	+14.68212891	-0.30761719	-1.77978516	+78.94775391	-66.02783203	-137.94433594	+3408	+14.69091797	+2.64550781	-2.22363281	-70.15869141	-83.07861328	+69.74121094	+3280	+13.80322266	-0.69433594	-4.75927734	+7.93212891	-63.96240234	-65.91796875	+2528
+1457971165.95009990	+14.69531250	-0.22851563	-1.89843750	+78.42041016	-65.56640625	-137.30712891	+3400	+14.69531250	+2.72900391	-2.36425781	-65.12695313	-83.54003906	+64.79736328	+3296	+13.80761719	-0.61962891	-4.86474609	+8.72314453	-63.69873047	-66.55517578	+2524
+1457971165.95429990	+14.69970703	-0.18457031	-1.95556641	+78.22265625	-65.32470703	-137.02148438	+3396	+14.69091797	+2.77294922	-2.43457031	-62.40234375	-83.75976563	+62.11669922	+3304	+13.80761719	-0.58007813	-4.91748047	+9.14062500	-63.56689453	-66.86279297	+2520
+1457971165.95840000	+14.70410156	-0.14501953	-2.01708984	+78.04687500	-65.10498047	-136.75781250	+3392	+14.69091797	+2.81250000	-2.50048828	-59.45800781	-83.95751953	+59.21630859	+3312	+13.81201172	-0.54052734	-4.96582031	+9.51416016	-63.45703125	-67.14843750	+2516
+1457971165.96260000	+14.71289063	-0.10107422	-2.06982422	+77.91503906	-64.88525391	-136.53808594	+3388	+14.69091797	+2.84765625	-2.57080078	-56.53564453	-84.13330078	+56.33789063	+3324	+13.81201172	-0.49658203	-5.01416016	+9.88769531	-63.36914063	-67.41210938	+2512
+1457971165.96680000	+14.71728516	-0.05273438	-2.12695313	+77.80517578	-64.68750000	-136.34033203	+3384	+14.68652344	+2.89160156	-2.63671875	-53.17382813	-84.28710938	+53.04199219	+3332	+13.81640625	-0.46142578	-5.06250000	+10.26123047	-63.28125000	-67.69775391	+2508
+1457971165.97090010	+14.72607422	-0.00878906	-2.17968750	+77.71728516	-64.46777344	-136.14257813	+3380	+14.68652344	+2.93554688	-2.70703125	-49.61425781	-84.41894531	+49.57031250	+3344	+13.81640625	-0.42187500	-5.11083984	+10.65673828	-63.17138672	-68.02734375	+2500
+1457971165.97510000	+14.73046875	+0.03955078	-2.22363281	+77.78320313	-64.27001953	-136.12060547	+3372	+14.68652344	+2.98388672	-2.76416016	-46.95556641	-84.57275391	+46.99951172	+3352	+13.82080078	-0.38232422	-5.15039063	+11.09619141	-63.12744141	-68.35693359	+2496
+1457971165.97930000	+14.73486328	+0.08789063	-2.27197266	+77.76123047	-64.07226563	-135.96679688	+3364	+14.68652344	+3.03222656	-2.81689453	-43.96728516	-84.68261719	+44.12109375	+3360	+13.82519531	-0.33837891	-5.18994141	+11.51367188	-63.03955078	-68.68652344	+2488
+1457971165.98340010	+14.74365234	+0.14062500	-2.32031250	+77.76123047	-63.87451172	-135.83496094	+3360	+14.68212891	+3.08496094	-2.87402344	-40.89111328	-84.77050781	+41.15478516	+3372	+13.83398438	-0.29443359	-5.23388672	+11.93115234	-62.97363281	-68.99414063	+2484
+1457971165.99169990	+14.75244141	+0.24609375	-2.38623047	+78.06884766	-63.54492188	-135.90087891	+3344	+14.68652344	+3.18603516	-2.95312500	-36.25488281	-84.99023438	+36.73828125	+3384	+13.83837891	-0.20654297	-5.30419922	+12.89794922	-62.86376953	-69.69726563	+2472
+1457971165.99589990	+14.76123047	+0.30761719	-2.42138672	+78.24462891	-63.41308594	-135.92285156	+3336	+14.68652344	+3.24316406	-2.99267578	-33.94775391	-85.07812500	+34.58496094	+3396	+13.84716797	-0.15820313	-5.33935547	+13.38134766	-62.81982422	-70.07080078	+2464
+1457971166.00009990	+14.77001953	+0.36474609	-2.44335938	+78.55224609	-63.30322266	-136.07666016	+3328	+14.69091797	+3.30468750	-3.02343750	-32.34375000	-85.18798828	+33.13476563	+3404	+13.85156250	-0.11425781	-5.36572266	+13.86474609	-62.84179688	-70.44433594	+2452
+1457971166.00420000	+14.77880859	+0.42626953	-2.46972656	+78.75000000	-63.17138672	-136.12060547	+3320	+14.69531250	+3.36181641	-3.05419922	-30.47607422	-85.27587891	+31.39892578	+3408	+13.86474609	-0.07031250	-5.39648438	+14.32617188	-62.81982422	-70.83984375	+2444
+1457971166.00840000	+14.79199219	+0.48779297	-2.49609375	+78.92578125	-63.03955078	-136.16455078	+3312	+14.69970703	+3.42333984	-3.08496094	-28.56445313	-85.34179688	+29.64111328	+3416	+13.87353516	-0.02636719	-5.42285156	+14.83154297	-62.77587891	-71.23535156	+2432
+1457971166.01259990	+14.80078125	+0.54492188	-2.50927734	+79.27734375	-62.92968750	-136.40625000	+3304	+14.70849609	+3.48486328	-3.09814453	-27.42187500	-85.49560547	+28.65234375	+3416	+13.88232422	+0.02197266	-5.44482422	+15.40283203	-62.79785156	-71.65283203	+2424
+1457971166.01670000	+14.80957031	+0.60644531	-2.52685547	+79.54101563	-62.81982422	-136.53808594	+3296	+14.71289063	+3.54638672	-3.11572266	-25.94970703	-85.62744141	+27.35595703	+3420	+13.89111328	+0.07470703	-5.46679688	+15.93017578	-62.75390625	-72.04833984	+2416
+1457971166.02090000	+14.81835938	+0.66357422	-2.54003906	+79.78271484	-62.70996094	-136.64794922	+3288	+14.71728516	+3.60791016	-3.12890625	-24.45556641	-85.73730469	+25.99365234	+3424	+13.89990234	+0.12304688	-5.49316406	+16.43554688	-62.73193359	-72.42187500	+2404
+1457971166.02920010	+14.83593750	+0.78222656	-2.56640625	+80.35400391	-62.51220703	-136.95556641	+3272	+14.72607422	+3.72656250	-3.15966797	-21.22558594	-85.95703125	+23.04931641	+3432	+13.91748047	+0.21533203	-5.52392578	+17.40234375	-62.73193359	-73.14697266	+2388
+1457971166.03340010	+14.84472656	+0.83496094	-2.57958984	+80.57373047	-62.40234375	-137.06542969	+3268	+14.73046875	+3.77929688	-3.17724609	-19.24804688	-86.04492188	+21.18164063	+3432	+13.92626953	+0.26367188	-5.54150391	+17.90771484	-62.70996094	-73.54248047	+2384
+1457971166.04169990	+14.86669922	+0.94042969	-2.60156250	+81.03515625	-62.18261719	-137.30712891	+3252	+14.73925781	+3.89794922	-3.20361328	-14.96337891	-86.22070313	+17.20458984	+3440	+13.94824219	+0.35595703	-5.57226563	+18.83056641	-62.70996094	-74.22363281	+2376
+1457971166.05010010	+14.87988281	+1.03271484	-2.62792969	+81.32080078	-61.94091797	-137.43896484	+3240	+14.74365234	+3.99023438	-3.24316406	-9.47021484	-86.28662109	+11.88720703	+3444	+13.96142578	+0.43945313	-5.60302734	+19.62158203	-62.64404297	-74.81689453	+2368
+1457971166.05839990	+14.88867188	+1.12500000	-2.65869141	+81.51855469	-61.67724609	-137.39501953	+3228	+14.73925781	+4.08251953	-3.28710938	-3.31787109	-86.24267578	+5.91064453	+3456	+13.97021484	+0.52734375	-5.63818359	+20.30273438	-62.55615234	-75.25634766	+2360
+1457971166.06259990	+14.88867188	+1.16455078	-2.68066406	+81.54052734	-61.54541016	-137.32910156	+3224	+14.73486328	+4.11767578	-3.31347656	-0.28564453	-86.17675781	+2.92236328	+3464	+13.97460938	+0.56250000	-5.65136719	+20.56640625	-62.51220703	-75.43212891	+2356
+1457971166.07090000	+14.89746094	+1.24365234	-2.72460938	+81.45263672	-61.25976563	-137.04345703	+3220	+14.72607422	+4.19238281	-3.37939453	+5.55908203	-85.93505859	-2.81250000	+3480	+13.97900391	+0.63720703	-5.68212891	+21.07177734	-62.44628906	-75.73974609	+2348
+1457971166.07500000	+14.89746094	+1.27880859	-2.74218750	+81.47460938	-61.12792969	-136.95556641	+3216	+14.72167969	+4.22753906	-3.40576172	+8.08593750	-85.82519531	-5.27343750	+3488	+13.98339844	+0.67236328	-5.69531250	+21.31347656	-62.40234375	-75.89355469	+2340
+1457971166.08340000	+14.90185547	+1.35791016	-2.78613281	+81.38671875	-60.88623047	-136.64794922	+3216	+14.70849609	+4.29785156	-3.46728516	+12.50244141	-85.49560547	-9.55810547	+3508	+13.98339844	+0.74707031	-5.73046875	+21.64306641	-62.24853516	-76.04736328	+2324
+1457971166.09170010	+14.89746094	+1.43261719	-2.82568359	+81.29882813	-60.62255859	-136.29638672	+3216	+14.69970703	+4.35498047	-3.52001953	+15.86425781	-85.16601563	-12.87597656	+3528	+13.98339844	+0.80859375	-5.75244141	+21.97265625	-62.13867188	-76.20117188	+2304
+1457971166.09590010	+14.89746094	+1.46777344	-2.84765625	+81.21093750	-60.51269531	-136.09863281	+3216	+14.69091797	+4.38574219	-3.54638672	+17.16064453	-85.01220703	-14.12841797	+3540	+13.98339844	+0.84375000	-5.76562500	+22.14843750	-62.09472656	-76.28906250	+2292
+1457971166.10419990	+14.90625000	+1.53808594	-2.86962891	+81.23291016	-60.35888672	-135.92285156	+3216	+14.68652344	+4.45166016	-3.57275391	+19.48974609	-84.81445313	-16.34765625	+3560	+13.98779297	+0.91406250	-5.77441406	+22.47802734	-62.05078125	-76.44287109	+2268
+1457971166.11250000	+14.91064453	+1.61718750	-2.87841797	+81.43066406	-60.22705078	-135.87890625	+3216	+14.68652344	+4.52636719	-3.58593750	+21.11572266	-84.70458984	-17.79785156	+3580	+14.00097656	+0.97998047	-5.77880859	+22.89550781	-62.02880859	-76.70654297	+2244
+1457971166.11669990	+14.91503906	+1.65673828	-2.87402344	+81.58447266	-60.18310547	-135.92285156	+3216	+14.69091797	+4.56591797	-3.58593750	+21.86279297	-84.68261719	-18.47900391	+3588	+14.00976563	+1.01513672	-5.77880859	+23.13720703	-62.00683594	-76.86035156	+2236
+1457971166.12500000	+14.92382813	+1.73583984	-2.86083984	+81.91406250	-60.13916016	-136.01074219	+3220	+14.69970703	+4.63623047	-3.56396484	+23.00537109	-84.70458984	-19.42382813	+3608	+14.01855469	+1.08984375	-5.77001953	+23.59863281	-62.00683594	-77.10205078	+2224
+1457971166.13340000	+14.93701172	+1.81494141	-2.83007813	+82.37548828	-60.11718750	-136.29638672	+3228	+14.71289063	+4.71533203	-3.52441406	+24.06005859	-84.83642578	-20.30273438	+3632	+14.03613281	+1.15576172	-5.74365234	+24.14794922	-62.09472656	-77.49755859	+2220
+1457971166.14170000	+14.95458984	+1.89404297	-2.79052734	+82.94677734	-60.16113281	-136.69189453	+3236	+14.72607422	+4.79882813	-3.47607422	+24.82910156	-85.03417969	-20.83007813	+3656	+14.05810547	+1.22167969	-5.71728516	+24.69726563	-62.18261719	-77.87109375	+2228
+1457971166.15000010	+14.96337891	+1.96875000	-2.74218750	+83.47412109	-60.20507813	-137.06542969	+3248	+14.73925781	+4.87353516	-3.41894531	+25.53222656	-85.20996094	-21.33544922	+3680	+14.07568359	+1.28320313	-5.69091797	+25.15869141	-62.24853516	-78.15673828	+2236
+1457971166.15829990	+14.97216797	+2.03466797	-2.69824219	+83.95751953	-60.24902344	-137.39501953	+3256	+14.75244141	+4.93505859	-3.36621094	+26.08154297	-85.36376953	-21.73095703	+3696	+14.08886719	+1.33593750	-5.66015625	+25.55419922	-62.29248047	-78.39843750	+2252
+1457971166.16249990	+14.97656250	+2.06103516	-2.67626953	+84.11132813	-60.29296875	-137.48291016	+3264	+14.75683594	+4.96582031	-3.34423828	+26.16943359	-85.40771484	-21.75292969	+3704	+14.09326172	+1.35791016	-5.64697266	+25.66406250	-62.31445313	-78.48632813	+2260
+1457971166.17080000	+14.98535156	+2.11376953	-2.64990234	+84.30908203	-60.35888672	-137.54882813	+3268	+14.76123047	+5.01416016	-3.30468750	+26.19140625	-85.47363281	-21.66503906	+3720	+14.10644531	+1.40625000	-5.62060547	+25.81787109	-62.35839844	-78.50830078	+2280
+1457971166.17500000	+14.98535156	+2.14013672	-2.63232422	+84.37500000	-60.40283203	-137.57080078	+3272	+14.76123047	+5.04052734	-3.28710938	+26.14746094	-85.47363281	-21.55517578	+3728	+14.10644531	+1.42382813	-5.61181641	+25.86181641	-62.35839844	-78.50830078	+2288
+1457971166.18330000	+14.98974609	+2.17968750	-2.61474609	+84.37500000	-60.44677734	-137.43896484	+3280	+14.75683594	+5.07568359	-3.26953125	+25.97167969	-85.36376953	-21.31347656	+3740	+14.11083984	+1.46337891	-5.59863281	+25.81787109	-62.31445313	-78.33251953	+2300
+1457971166.18750000	+14.98535156	+2.19726563	-2.61035156	+84.26513672	-60.46875000	-137.28515625	+3280	+14.75244141	+5.08886719	-3.26513672	+25.81787109	-85.27587891	-21.13769531	+3744	+14.10644531	+1.48535156	-5.59423828	+25.70800781	-62.24853516	-78.17871094	+2304
+1457971166.19170000	+14.98535156	+2.21044922	-2.60595703	+84.17724609	-60.49072266	-137.13134766	+3284	+14.74804688	+5.10205078	-3.26074219	+25.64208984	-85.20996094	-20.96191406	+3752	+14.10644531	+1.49853516	-5.58984375	+25.62011719	-62.22656250	-78.02490234	+2308
+1457971166.19580010	+14.98535156	+2.21923828	-2.60156250	+84.04541016	-60.51269531	-136.95556641	+3284	+14.74365234	+5.11083984	-3.25634766	+25.44433594	-85.12207031	-20.76416016	+3756	+14.10205078	+1.51611328	-5.58544922	+25.51025391	-62.18261719	-77.84912109	+2308
+1457971166.20420000	+14.98095703	+2.24121094	-2.60156250	+83.69384766	-60.55664063	-136.53808594	+3288	+14.73046875	+5.12402344	-3.26513672	+24.91699219	-84.85839844	-20.25878906	+3772	+14.09765625	+1.54248047	-5.57666016	+25.22460938	-62.11669922	-77.49755859	+2308
+1457971166.20830010	+14.98095703	+2.25000000	-2.60595703	+83.51806641	-60.57861328	-136.31835938	+3292	+14.72167969	+5.13281250	-3.26953125	+24.69726563	-84.70458984	-20.03906250	+3784	+14.09326172	+1.55566406	-5.57226563	+25.07080078	-62.07275391	-77.29980469	+2308
+1457971166.21250010	+14.98095703	+2.26318359	-2.60595703	+83.34228516	-60.60058594	-136.09863281	+3296	+14.71289063	+5.14160156	-3.26953125	+24.52148438	-84.59472656	-19.86328125	+3796	+14.09326172	+1.56884766	-5.56787109	+24.93896484	-62.05078125	-77.10205078	+2304
+1457971166.21670010	+14.97656250	+2.27197266	-2.60156250	+83.21044922	-60.62255859	-135.92285156	+3300	+14.70410156	+5.15039063	-3.26953125	+24.38964844	-84.48486328	-19.70947266	+3804	+14.08886719	+1.58642578	-5.56347656	+24.80712891	-62.00683594	-76.90429688	+2304
+1457971166.22079990	+14.97656250	+2.28076172	-2.60156250	+83.05664063	-60.64453125	-135.74707031	+3304	+14.69970703	+5.15478516	-3.26953125	+24.21386719	-84.37500000	-19.55566406	+3816	+14.08886719	+1.59960938	-5.55908203	+24.67529297	-61.96289063	-76.70654297	+2300
+1457971166.22499990	+14.97656250	+2.28955078	-2.59716797	+82.92480469	-60.66650391	-135.57128906	+3308	+14.69531250	+5.16357422	-3.26513672	+24.08203125	-84.28710938	-19.40185547	+3828	+14.08447266	+1.61279297	-5.55029297	+24.54345703	-61.94091797	-76.50878906	+2296
+1457971166.22910000	+14.97656250	+2.29394531	-2.59277344	+82.81494141	-60.71044922	-135.43945313	+3312	+14.69091797	+5.16796875	-3.25634766	+23.97216797	-84.24316406	-19.31396484	+3836	+14.08447266	+1.63037109	-5.54150391	+24.41162109	-61.91894531	-76.33300781	+2292
+1457971166.23330000	+14.97656250	+2.30712891	-2.58398438	+82.74902344	-60.75439453	-135.32958984	+3316	+14.68652344	+5.17675781	-3.24755859	+23.84033203	-84.19921875	-19.18212891	+3852	+14.08007813	+1.64355469	-5.52832031	+24.32373047	-61.94091797	-76.20117188	+2288
+1457971166.24160000	+14.98095703	+2.33349609	-2.55761719	+82.77099609	-60.86425781	-135.26367188	+3332	+14.68652344	+5.20312500	-3.21240234	+23.53271484	-84.22119141	-18.83056641	+3880	+14.08447266	+1.67431641	-5.49755859	+24.19189453	-61.98486328	-75.98144531	+2280
+1457971166.25000000	+14.98535156	+2.35986328	-2.51806641	+82.92480469	-60.99609375	-135.32958984	+3344	+14.69091797	+5.23388672	-3.16406250	+23.18115234	-84.30908203	-18.41308594	+3908	+14.09326172	+1.71386719	-5.45800781	+24.19189453	-62.07275391	-75.84960938	+2280
+1457971166.25410010	+14.98974609	+2.37304688	-2.49169922	+83.05664063	-61.08398438	-135.41748047	+3352	+14.69531250	+5.25146484	-3.12890625	+23.00537109	-84.41894531	-18.19335938	+3924	+14.10205078	+1.73583984	-5.43164063	+24.23583984	-62.13867188	-75.82763672	+2284
+1457971166.25830010	+14.98974609	+2.39062500	-2.46533203	+83.21044922	-61.14990234	-135.52734375	+3364	+14.69970703	+5.26904297	-3.09375000	+22.76367188	-84.55078125	-17.92968750	+3936	+14.10644531	+1.75341797	-5.40966797	+24.25781250	-62.20458984	-75.80566406	+2288
+1457971166.26250000	+14.99414063	+2.40380859	-2.43457031	+83.36425781	-61.23779297	-135.65917969	+3372	+14.70410156	+5.28662109	-3.05859375	+22.43408203	-84.66064453	-17.55615234	+3952	+14.11083984	+1.77099609	-5.38330078	+24.30175781	-62.27050781	-75.78369141	+2292
+1457971166.26659990	+14.99853516	+2.42578125	-2.40380859	+83.56201172	-61.34765625	-135.81298828	+3380	+14.71289063	+5.30419922	-3.01904297	+22.01660156	-84.79248047	-17.11669922	+3964	+14.11962891	+1.78857422	-5.35693359	+24.34570313	-62.35839844	-75.78369141	+2300
+1457971166.27500010	+15.00732422	+2.45654297	-2.34228516	+83.97949219	-61.56738281	-136.14257813	+3396	+14.72167969	+5.33935547	-2.94433594	+21.00585938	-85.05615234	-16.04003906	+3984	+14.13281250	+1.82373047	-5.30859375	+24.45556641	-62.51220703	-75.84960938	+2320
+1457971166.27909990	+15.01171875	+2.47412109	-2.31152344	+84.17724609	-61.65527344	-136.27441406	+3400	+14.72607422	+5.36132813	-2.90478516	+20.36865234	-85.18798828	-15.31494141	+3992	+14.14160156	+1.84130859	-5.28222656	+24.52148438	-62.57812500	-75.82763672	+2332
+1457971166.28329990	+15.01611328	+2.48730469	-2.28515625	+84.33105469	-61.76513672	-136.38427734	+3408	+14.73046875	+5.37890625	-2.86523438	+19.66552734	-85.29785156	-14.58984375	+4000	+14.14599609	+1.85449219	-5.26025391	+24.52148438	-62.64404297	-75.80566406	+2344
+1457971166.28749990	+15.02050781	+2.50048828	-2.25878906	+84.41894531	-61.85302734	-136.45019531	+3408	+14.73486328	+5.39208984	-2.83447266	+18.96240234	-85.36376953	-13.82080078	+4008	+14.15039063	+1.87207031	-5.24707031	+24.49951172	-62.66601563	-75.71777344	+2356
+1457971166.29160000	+15.02490234	+2.50927734	-2.23681641	+84.48486328	-61.94091797	-136.47216797	+3412	+14.73925781	+5.40966797	-2.80810547	+18.19335938	-85.42968750	-13.00781250	+4012	+14.15478516	+1.88525391	-5.22949219	+24.43359375	-62.66601563	-75.60791016	+2368
+1457971166.29580000	+15.02490234	+2.51806641	-2.21484375	+84.55078125	-62.02880859	-136.49414063	+3416	+14.73925781	+5.41845703	-2.78173828	+17.42431641	-85.49560547	-12.23876953	+4016	+14.15478516	+1.89404297	-5.22070313	+24.34570313	-62.66601563	-75.49804688	+2376
+1457971166.29990010	+15.02929688	+2.52685547	-2.20166016	+84.52880859	-62.11669922	-136.45019531	+3416	+14.73925781	+5.42285156	-2.76416016	+16.61132813	-85.49560547	-11.42578125	+4016	+14.15478516	+1.90283203	-5.20751953	+24.21386719	-62.66601563	-75.34423828	+2388
+1457971166.30410000	+15.02929688	+2.53125000	-2.19287109	+84.46289063	-62.18261719	-136.34033203	+3412	+14.73925781	+5.42724609	-2.75097656	+15.82031250	-85.47363281	-10.63476563	+4016	+14.15478516	+1.91601563	-5.20312500	+24.08203125	-62.66601563	-75.16845703	+2396
+1457971166.31240010	+15.03369141	+2.53564453	-2.17968750	+84.17724609	-62.29248047	-136.01074219	+3408	+14.73486328	+5.43164063	-2.73339844	+14.37011719	-85.38574219	-9.18457031	+4016	+14.15039063	+1.92919922	-5.18994141	+23.68652344	-62.60009766	-74.72900391	+2412
+1457971166.31660010	+15.03369141	+2.53564453	-2.17968750	+84.00146484	-62.33642578	-135.79101563	+3404	+14.73486328	+5.43164063	-2.72900391	+13.77685547	-85.31982422	-8.63525391	+4012	+14.15039063	+1.93798828	-5.18994141	+23.48876953	-62.53417969	-74.48730469	+2416
+1457971166.32080010	+15.03369141	+2.53564453	-2.18408203	+83.78173828	-62.38037109	-135.54931641	+3400	+14.73046875	+5.42724609	-2.72900391	+13.20556641	-85.25390625	-8.08593750	+4012	+14.14599609	+1.94238281	-5.18994141	+23.24707031	-62.49023438	-74.20166016	+2416
+1457971166.32489990	+15.03369141	+2.53125000	-2.18408203	+83.49609375	-62.42431641	-135.26367188	+3400	+14.73046875	+5.41845703	-2.72900391	+12.61230469	-85.16601563	-7.51464844	+4012	+14.13720703	+1.95117188	-5.18994141	+22.98339844	-62.42431641	-73.87207031	+2420
+1457971166.32909990	+15.03369141	+2.52685547	-2.19287109	+83.25439453	-62.46826172	-135.00000000	+3396	+14.72607422	+5.41406250	-2.72900391	+12.06298828	-85.07812500	-7.00927734	+4012	+14.13281250	+1.95556641	-5.18994141	+22.74169922	-62.35839844	-73.58642578	+2420
+1457971166.33330010	+15.03369141	+2.52246094	-2.19726563	+82.99072266	-62.51220703	-134.73632813	+3396	+14.72167969	+5.40527344	-2.72900391	+11.49169922	-84.99023438	-6.48193359	+4016	+14.12841797	+1.95996094	-5.18994141	+22.47802734	-62.31445313	-73.30078125	+2416
+1457971166.33740000	+15.03369141	+2.51806641	-2.20166016	+82.72705078	-62.55615234	-134.45068359	+3396	+14.72167969	+5.39648438	-2.73339844	+10.89843750	-84.90234375	-5.95458984	+4016	+14.12402344	+1.96875000	-5.18554688	+22.21435547	-62.27050781	-73.01513672	+2416
+1457971166.34579990	+15.03808594	+2.51367188	-2.21044922	+82.24365234	-62.62207031	-133.96728516	+3396	+14.71728516	+5.38330078	-2.73779297	+9.75585938	-84.74853516	-4.92187500	+4020	+14.11962891	+1.97753906	-5.18115234	+21.73095703	-62.20458984	-72.46582031	+2408
+1457971166.35410000	+15.03808594	+2.50488281	-2.21484375	+81.87011719	-62.70996094	-133.54980469	+3396	+14.71289063	+5.37451172	-2.73339844	+8.50341797	-84.61669922	-3.73535156	+4028	+14.11523438	+1.99072266	-5.17236328	+21.31347656	-62.16064453	-71.96044922	+2396
+1457971166.35830000	+15.03808594	+2.50488281	-2.21484375	+81.73828125	-62.75390625	-133.39599609	+3396	+14.71289063	+5.37451172	-2.72900391	+7.82226563	-84.57275391	-3.07617188	+4028	+14.11523438	+1.99951172	-5.16796875	+21.15966797	-62.16064453	-71.76269531	+2388
+1457971166.36660000	+15.04248047	+2.50927734	-2.20166016	+81.58447266	-62.86376953	-133.22021484	+3396	+14.71289063	+5.37011719	-2.70703125	+6.15234375	-84.55078125	-1.47216797	+4036	+14.11523438	+2.01269531	-5.15039063	+20.89599609	-62.18261719	-71.43310547	+2380
+1457971166.37490010	+15.04687500	+2.51806641	-2.18408203	+81.62841797	-63.01757813	-133.19824219	+3404	+14.71728516	+5.37890625	-2.68066406	+4.17480469	-84.59472656	+0.48339844	+4048	+14.12402344	+2.02587891	-5.12402344	+20.74218750	-62.29248047	-71.25732422	+2376
+1457971166.37910010	+15.04687500	+2.52685547	-2.17089844	+81.69433594	-63.08349609	-133.24218750	+3408	+14.72167969	+5.38769531	-2.65869141	+3.12011719	-84.61669922	+1.58203125	+4056	+14.12402344	+2.03466797	-5.11083984	+20.69824219	-62.33642578	-71.21337891	+2376
+1457971166.38319990	+15.05126953	+2.53564453	-2.15771484	+81.80419922	-63.14941406	-133.30810547	+3412	+14.72607422	+5.40087891	-2.64111328	+1.99951172	-84.66064453	+2.72460938	+4060	+14.12841797	+2.04345703	-5.10205078	+20.67626953	-62.38037109	-71.16943359	+2376
+1457971166.38739990	+15.05126953	+2.54443359	-2.14453125	+81.91406250	-63.21533203	-133.39599609	+3416	+14.73046875	+5.41406250	-2.61914063	+0.81298828	-84.72656250	+3.93310547	+4068	+14.13281250	+2.04785156	-5.08886719	+20.67626953	-62.44628906	-71.14746094	+2380
+1457971166.39159990	+15.05566406	+2.55761719	-2.12695313	+82.04589844	-63.30322266	-133.48388672	+3420	+14.73486328	+5.42724609	-2.59277344	-0.50537109	-84.79248047	+5.31738281	+4076	+14.13720703	+2.05664063	-5.07568359	+20.67626953	-62.49023438	-71.14746094	+2380
+1457971166.39570000	+15.05566406	+2.56640625	-2.11376953	+82.17773438	-63.36914063	-133.59375000	+3428	+14.73925781	+5.44042969	-2.56640625	-1.88964844	-84.85839844	+6.72363281	+4084	+14.14160156	+2.06542969	-5.06250000	+20.67626953	-62.53417969	-71.14746094	+2388
+1457971166.40409990	+15.06005859	+2.58398438	-2.08300781	+82.46337891	-63.52294922	-133.79150391	+3436	+14.74804688	+5.46679688	-2.51367188	-4.61425781	-84.99023438	+9.55810547	+4096	+14.14599609	+2.07421875	-5.04052734	+20.67626953	-62.64404297	-71.12548828	+2400
+1457971166.40820000	+15.06445313	+2.59277344	-2.06982422	+82.57324219	-63.58886719	-133.90136719	+3440	+14.75244141	+5.48437500	-2.49169922	-5.88867188	-85.03417969	+10.87646484	+4100	+14.15039063	+2.07861328	-5.02734375	+20.65429688	-62.68798828	-71.12548828	+2408
+1457971166.41240000	+15.06445313	+2.60156250	-2.05664063	+82.68310547	-63.65478516	-133.96728516	+3444	+14.75683594	+5.49755859	-2.46972656	-7.03125000	-85.05615234	+12.06298828	+4104	+14.15478516	+2.08740234	-5.01855469	+20.65429688	-62.73193359	-71.10351563	+2416
+1457971166.41660000	+15.06445313	+2.61035156	-2.04785156	+82.77099609	-63.69873047	-134.01123047	+3448	+14.76123047	+5.51074219	-2.45214844	-8.02001953	-85.07812500	+13.11767578	+4108	+14.15478516	+2.09179688	-5.00976563	+20.63232422	-62.75390625	-71.08154297	+2424
+1457971166.42070010	+15.06445313	+2.61914063	-2.03906250	+82.81494141	-63.76464844	-134.03320313	+3452	+14.76562500	+5.51953125	-2.43457031	-8.89892578	-85.10009766	+14.01855469	+4108	+14.15917969	+2.09619141	-5.00097656	+20.58837891	-62.77587891	-71.03759766	+2432
+1457971166.42910000	+15.06884766	+2.62353516	-2.02587891	+82.79296875	-63.85253906	-133.98925781	+3456	+14.76562500	+5.52392578	-2.41699219	-10.04150391	-85.05615234	+15.18310547	+4108	+14.15917969	+2.10498047	-4.99218750	+20.45654297	-62.77587891	-70.86181641	+2448
+1457971166.43319990	+15.06884766	+2.62353516	-2.02148438	+82.74902344	-63.89648438	-133.94531250	+3456	+14.77001953	+5.52392578	-2.40820313	-10.41503906	-85.03417969	+15.55664063	+4108	+14.15917969	+2.10937500	-4.98779297	+20.34667969	-62.77587891	-70.77392578	+2456
+1457971166.43740010	+15.06884766	+2.62353516	-2.02148438	+82.68310547	-63.91845703	-133.87939453	+3456	+14.77001953	+5.52392578	-2.40380859	-10.63476563	-84.99023438	+15.75439453	+4104	+14.15917969	+2.11376953	-4.98779297	+20.23681641	-62.75390625	-70.64208984	+2464
+1457971166.44160010	+15.06884766	+2.62353516	-2.02148438	+82.57324219	-63.96240234	-133.76953125	+3456	+14.77001953	+5.52392578	-2.40380859	-10.67871094	-84.94628906	+15.79833984	+4104	+14.15917969	+2.11816406	-4.98779297	+20.10498047	-62.75390625	-70.51025391	+2468
+1457971166.44569990	+15.06884766	+2.61914063	-2.02587891	+82.44140625	-63.98437500	-133.63769531	+3460	+14.76562500	+5.51953125	-2.40820313	-10.61279297	-84.88037109	+15.71044922	+4104	+14.15478516	+2.11816406	-4.98779297	+19.97314453	-62.73193359	-70.35644531	+2472
+1457971166.45400000	+15.06884766	+2.61035156	-2.03027344	+82.13378906	-64.00634766	-133.33007813	+3464	+14.76123047	+5.50634766	-2.41699219	-10.32714844	-84.74853516	+15.40283203	+4108	+14.15478516	+2.12255859	-4.99218750	+19.66552734	-62.66601563	-70.02685547	+2476
+1457971166.46240000	+15.06884766	+2.60156250	-2.04345703	+81.76025391	-64.05029297	-133.00048828	+3468	+14.75683594	+5.49316406	-2.42578125	-10.04150391	-84.59472656	+15.05126953	+4120	+14.15039063	+2.13134766	-4.99658203	+19.33593750	-62.60009766	-69.65332031	+2476
+1457971166.47070000	+15.06884766	+2.59277344	-2.05224609	+81.36474609	-64.11621094	-132.62695313	+3472	+14.75244141	+5.47558594	-2.43457031	-9.86572266	-84.46289063	+14.80957031	+4128	+14.14599609	+2.13574219	-5.00097656	+18.94042969	-62.55615234	-69.23583984	+2472
+1457971166.47490000	+15.06884766	+2.58837891	-2.05664063	+81.18896484	-64.16015625	-132.47314453	+3472	+14.75244141	+5.47119141	-2.43457031	-9.86572266	-84.37500000	+14.80957031	+4136	+14.14160156	+2.14013672	-5.00097656	+18.76464844	-62.53417969	-69.01611328	+2468
+1457971166.47900010	+15.06884766	+2.58398438	-2.05664063	+80.99121094	-64.20410156	-132.29736328	+3472	+14.74804688	+5.46240234	-2.43457031	-9.93164063	-84.30908203	+14.85351563	+4140	+14.14160156	+2.14013672	-5.00097656	+18.56689453	-62.51220703	-68.81835938	+2464
+1457971166.48320010	+15.06884766	+2.57958984	-2.06103516	+80.81542969	-64.27001953	-132.12158203	+3476	+14.74804688	+5.45800781	-2.43896484	-10.08544922	-84.24316406	+14.98535156	+4148	+14.14160156	+2.14453125	-5.00097656	+18.39111328	-62.51220703	-68.62060547	+2460
+1457971166.48740010	+15.06884766	+2.57958984	-2.06103516	+80.68359375	-64.31396484	-131.98974609	+3476	+14.74804688	+5.45361328	-2.43457031	-10.32714844	-84.19921875	+15.24902344	+4152	+14.14160156	+2.14892578	-5.00097656	+18.23730469	-62.51220703	-68.44482422	+2452
+1457971166.49149990	+15.06884766	+2.57958984	-2.05664063	+80.55175781	-64.40185547	-131.87988281	+3476	+14.74365234	+5.44921875	-2.43017578	-10.78857422	-84.15527344	+15.71044922	+4160	+14.14160156	+2.15332031	-4.99658203	+18.08349609	-62.51220703	-68.26904297	+2448
+1457971166.49990010	+15.07324219	+2.58398438	-2.04345703	+80.44189453	-64.59960938	-131.77001953	+3476	+14.74365234	+5.44921875	-2.40380859	-12.10693359	-84.08935547	+17.05078125	+4176	+14.14599609	+2.16210938	-4.98339844	+17.84179688	-62.57812500	-68.00537109	+2444
+1457971166.50399990	+15.07324219	+2.58837891	-2.03027344	+80.44189453	-64.70947266	-131.74804688	+3480	+14.74804688	+5.45361328	-2.39062500	-13.02978516	-84.08935547	+17.99560547	+4184	+14.14599609	+2.16650391	-4.97460938	+17.73193359	-62.62207031	-67.89550781	+2440
+1457971166.50819990	+15.07763672	+2.59277344	-2.01708984	+80.46386719	-64.79736328	-131.74804688	+3480	+14.74804688	+5.45800781	-2.37304688	-14.04052734	-84.06738281	+19.05029297	+4192	+14.15039063	+2.17089844	-4.96582031	+17.64404297	-62.66601563	-67.80761719	+2440
+1457971166.51239990	+15.07763672	+2.60156250	-1.99951172	+80.50781250	-64.90722656	-131.79199219	+3484	+14.75244141	+5.46679688	-2.35107422	-15.16113281	-84.08935547	+20.19287109	+4200	+14.15478516	+2.17968750	-4.95703125	+17.57812500	-62.73193359	-67.71972656	+2440
+1457971166.51650000	+15.07763672	+2.61035156	-1.98632813	+80.57373047	-65.01708984	-131.83593750	+3488	+14.75244141	+5.47558594	-2.32470703	-16.50146484	-84.11132813	+21.57714844	+4208	+14.15478516	+2.18408203	-4.94384766	+17.53417969	-62.77587891	-67.67578125	+2440
+1457971166.52070000	+15.08203125	+2.61914063	-1.96875000	+80.63964844	-65.12695313	-131.85791016	+3488	+14.75683594	+5.48437500	-2.29833984	-17.86376953	-84.13330078	+23.00537109	+4216	+14.15917969	+2.18847656	-4.93505859	+17.49023438	-62.84179688	-67.60986328	+2444
+1457971166.52490000	+15.08642578	+2.62792969	-1.95117188	+80.70556641	-65.21484375	-131.92382813	+3492	+14.75683594	+5.49755859	-2.27197266	-19.20410156	-84.15527344	+24.38964844	+4220	+14.16357422	+2.19726563	-4.92187500	+17.44628906	-62.88574219	-67.54394531	+2448
+1457971166.52900000	+15.08642578	+2.63671875	-1.93359375	+80.79345703	-65.30273438	-131.98974609	+3496	+14.76123047	+5.51074219	-2.24121094	-20.72021484	-84.15527344	+25.94970703	+4228	+14.16796875	+2.20166016	-4.90869141	+17.40234375	-62.92968750	-67.47802734	+2452
+1457971166.53320000	+15.09082031	+2.64111328	-1.91601563	+80.88134766	-65.39062500	-132.05566406	+3496	+14.76123047	+5.51953125	-2.21484375	-22.10449219	-84.15527344	+27.37792969	+4232	+14.16796875	+2.20605469	-4.89550781	+17.35839844	-62.97363281	-67.41210938	+2460
+1457971166.53730010	+15.09082031	+2.64990234	-1.89843750	+80.92529297	-65.45654297	-132.09960938	+3500	+14.76562500	+5.52832031	-2.18847656	-23.37890625	-84.17724609	+28.67431641	+4232	+14.17236328	+2.21484375	-4.88671875	+17.31445313	-63.01757813	-67.34619141	+2468
+1457971166.54150010	+15.09521484	+2.65429688	-1.88525391	+80.92529297	-65.52246094	-132.07763672	+3500	+14.76562500	+5.53710938	-2.16650391	-24.45556641	-84.15527344	+29.79492188	+4236	+14.17236328	+2.21923828	-4.87353516	+17.22656250	-63.03955078	-67.25830078	+2472
+1457971166.54979990	+15.09960938	+2.65869141	-1.86767578	+80.81542969	-65.58837891	-131.94580078	+3500	+14.76562500	+5.55029297	-2.13134766	-25.83984375	-84.04541016	+31.22314453	+4232	+14.17675781	+2.23242188	-4.85595703	+17.05078125	-63.01757813	-67.01660156	+2488
+1457971166.55399990	+15.10400391	+2.66308594	-1.86328125	+80.70556641	-65.61035156	-131.81396484	+3500	+14.76562500	+5.55468750	-2.12255859	-26.12548828	-83.97949219	+31.53076172	+4228	+14.17675781	+2.23681641	-4.84716797	+16.94091797	-62.97363281	-66.84082031	+2496
+1457971166.55819990	+15.10400391	+2.65869141	-1.86328125	+80.55175781	-65.61035156	-131.66015625	+3500	+14.76562500	+5.55468750	-2.11376953	-26.21337891	-83.89160156	+31.64062500	+4224	+14.17236328	+2.24560547	-4.84277344	+16.78710938	-62.92968750	-66.66503906	+2500
+1457971166.56230000	+15.10400391	+2.65429688	-1.86328125	+80.33203125	-65.61035156	-131.44042969	+3500	+14.76123047	+5.55029297	-2.11376953	-26.10351563	-83.78173828	+31.55273438	+4220	+14.17236328	+2.25000000	-4.84277344	+16.63330078	-62.84179688	-66.44531250	+2508
+1457971166.56649990	+15.10400391	+2.65429688	-1.86767578	+80.11230469	-65.61035156	-131.22070313	+3504	+14.75683594	+5.54150391	-2.11376953	-25.77392578	-83.67187500	+31.24511719	+4220	+14.16796875	+2.25439453	-4.84277344	+16.41357422	-62.75390625	-66.18164063	+2512
+1457971166.57069990	+15.10839844	+2.64990234	-1.87207031	+79.84863281	-65.61035156	-130.95703125	+3508	+14.75683594	+5.53710938	-2.11816406	-25.31250000	-83.54003906	+30.80566406	+4220	+14.16357422	+2.25878906	-4.84716797	+16.19384766	-62.64404297	-65.89599609	+2512
+1457971166.57480000	+15.10839844	+2.64111328	-1.88085938	+79.56298828	-65.58837891	-130.64941406	+3508	+14.75244141	+5.53271484	-2.12695313	-24.76318359	-83.38623047	+30.25634766	+4220	+14.15917969	+2.26318359	-4.84716797	+15.99609375	-62.53417969	-65.63232422	+2516
+1457971166.57900000	+15.10839844	+2.63671875	-1.88964844	+79.25537109	-65.56640625	-130.31982422	+3512	+14.74804688	+5.52392578	-2.13574219	-24.10400391	-83.21044922	+29.64111328	+4220	+14.15039063	+2.26757813	-4.85156250	+15.75439453	-62.42431641	-65.32470703	+2516
+1457971166.58320000	+15.10400391	+2.63232422	-1.90283203	+78.92578125	-65.56640625	-129.96826172	+3520	+14.74365234	+5.51953125	-2.14453125	-23.42285156	-83.01269531	+29.00390625	+4224	+14.14599609	+2.27197266	-4.86035156	+15.53466797	-62.31445313	-65.01708984	+2516
+1457971166.59150000	+15.10400391	+2.61914063	-1.92480469	+78.26660156	-65.54443359	-129.26513672	+3528	+14.73046875	+5.50634766	-2.17089844	-22.10449219	-82.61718750	+27.79541016	+4236	+14.13281250	+2.28076172	-4.87353516	+15.07324219	-62.07275391	-64.40185547	+2512
+1457971166.59570000	+15.09960938	+2.61474609	-1.93359375	+77.98095703	-65.54443359	-128.95751953	+3532	+14.72167969	+5.49755859	-2.17968750	-21.55517578	-82.39746094	+27.33398438	+4240	+14.12402344	+2.28515625	-4.87792969	+14.87548828	-61.96289063	-64.11621094	+2508
+1457971166.59980010	+15.09960938	+2.61474609	-1.94238281	+77.69531250	-65.54443359	-128.64990234	+3536	+14.71728516	+5.48876953	-2.18847656	-21.13769531	-82.19970703	+27.00439453	+4248	+14.11962891	+2.28955078	-4.88232422	+14.67773438	-61.87500000	-63.85253906	+2504
+1457971166.60400010	+15.09521484	+2.61035156	-1.95117188	+77.45361328	-65.56640625	-128.38623047	+3540	+14.71289063	+5.48437500	-2.19726563	-20.78613281	-81.97998047	+26.78466797	+4252	+14.11523438	+2.29394531	-4.88671875	+14.50195313	-61.83105469	-63.61083984	+2496
+1457971166.60809990	+15.09521484	+2.61035156	-1.95996094	+77.23388672	-65.58837891	-128.12255859	+3544	+14.70849609	+5.48437500	-2.20166016	-20.52246094	-81.78222656	+26.67480469	+4260	+14.11523438	+2.29833984	-4.88671875	+14.37011719	-61.76513672	-63.41308594	+2492
+1457971166.61229990	+15.09521484	+2.61474609	-1.95996094	+77.05810547	-65.61035156	-127.92480469	+3544	+14.70410156	+5.48876953	-2.20166016	-20.39062500	-81.62841797	+26.74072266	+4264	+14.11083984	+2.30273438	-4.89111328	+14.26025391	-61.74316406	-63.23730469	+2484
+1457971166.61649990	+15.09521484	+2.61474609	-1.96435547	+76.92626953	-65.65429688	-127.77099609	+3544	+14.69970703	+5.49755859	-2.19287109	-20.28076172	-81.45263672	+26.87255859	+4272	+14.11083984	+2.30712891	-4.88671875	+14.17236328	-61.72119141	-63.10546875	+2476
+1457971166.62060000	+15.09521484	+2.61914063	-1.95996094	+76.81640625	-65.69824219	-127.66113281	+3544	+14.69531250	+5.50634766	-2.18408203	-20.21484375	-81.32080078	+27.04833984	+4276	+14.11083984	+2.31152344	-4.88232422	+14.10644531	-61.72119141	-62.99560547	+2472
+1457971166.62480000	+15.09082031	+2.62353516	-1.95556641	+76.72851563	-65.76416016	-127.55126953	+3548	+14.69531250	+5.51513672	-2.16650391	-20.30273438	-81.25488281	+27.37792969	+4284	+14.11083984	+2.31591797	-4.88232422	+14.06250000	-61.72119141	-62.88574219	+2468
+1457971166.62899990	+15.09082031	+2.62792969	-1.95117188	+76.66259766	-65.83007813	-127.48535156	+3548	+14.69531250	+5.52392578	-2.14453125	-20.32470703	-81.18896484	+27.72949219	+4292	+14.11083984	+2.32031250	-4.87792969	+14.04052734	-61.72119141	-62.84179688	+2464
+1457971166.63730000	+15.09082031	+2.64111328	-1.93359375	+76.55273438	-65.98388672	-127.41943359	+3552	+14.69970703	+5.55029297	-2.09619141	-20.14892578	-81.16699219	+28.12500000	+4308	+14.11083984	+2.32910156	-4.86914063	+14.01855469	-61.76513672	-62.77587891	+2464
+1457971166.64150000	+15.09521484	+2.64990234	-1.92480469	+76.48681641	-66.07177734	-127.37548828	+3552	+14.70410156	+5.56347656	-2.07421875	-19.53369141	-81.12304688	+27.83935547	+4312	+14.11523438	+2.32910156	-4.86035156	+14.01855469	-61.80908203	-62.77587891	+2464
+1457971166.64560010	+15.09521484	+2.65429688	-1.91601563	+76.39892578	-66.15966797	-127.28759766	+3552	+14.70410156	+5.58105469	-2.05664063	-18.76464844	-81.12304688	+27.37792969	+4312	+14.11523438	+2.33349609	-4.85595703	+14.04052734	-61.83105469	-62.77587891	+2464
+1457971166.64980010	+15.09521484	+2.66308594	-1.90283203	+76.28906250	-66.24755859	-127.22167969	+3552	+14.70410156	+5.59863281	-2.03466797	-17.81982422	-81.16699219	+26.71875000	+4316	+14.11962891	+2.33789063	-4.85156250	+14.06250000	-61.85302734	-62.79785156	+2468
+1457971166.65400000	+15.09521484	+2.67187500	-1.88964844	+76.09130859	-66.37939453	-127.08984375	+3552	+14.70410156	+5.61181641	-2.01708984	-16.45751953	-81.18896484	+25.62011719	+4320	+14.11962891	+2.33789063	-4.84716797	+14.10644531	-61.87500000	-62.79785156	+2468
+1457971166.65809990	+15.09521484	+2.68066406	-1.87646484	+75.87158203	-66.51123047	-126.93603516	+3552	+14.70849609	+5.62060547	-1.99951172	-14.98535156	-81.23291016	+24.36767578	+4320	+14.12402344	+2.34228516	-4.84277344	+14.12841797	-61.89697266	-62.84179688	+2472
+1457971166.66230010	+15.09521484	+2.68505859	-1.86328125	+75.56396484	-66.64306641	-126.69433594	+3552	+14.71289063	+5.62500000	-1.99072266	-13.11767578	-81.25488281	+22.69775391	+4316	+14.12402344	+2.34228516	-4.83837891	+14.15039063	-61.89697266	-62.86376953	+2476
+1457971166.66650010	+15.09521484	+2.69384766	-1.85449219	+74.99267578	-66.81884766	-126.21093750	+3552	+14.70849609	+5.62939453	-1.99072266	-10.83251953	-81.23291016	+20.56640625	+4316	+14.12402344	+2.34667969	-4.83398438	+14.17236328	-61.91894531	-62.86376953	+2480
+1457971166.67059990	+15.09960938	+2.69384766	-1.85449219	+74.33349609	-66.95068359	-125.66162109	+3548	+14.70849609	+5.63818359	-1.99072266	-8.37158203	-81.23291016	+18.25927734	+4312	+14.12402344	+2.34667969	-4.83398438	+14.19433594	-61.91894531	-62.88574219	+2484
+1457971166.67479990	+15.09960938	+2.68945313	-1.85449219	+73.65234375	-67.08251953	-125.09033203	+3544	+14.70849609	+5.64697266	-1.99951172	-5.49316406	-81.18896484	+15.53466797	+4308	+14.12402344	+2.34667969	-4.82958984	+14.21630859	-61.89697266	-62.90771484	+2488
+1457971166.68310000	+15.09960938	+2.68066406	-1.87207031	+71.65283203	-67.32421875	-123.22265625	+3540	+14.69970703	+5.65136719	-2.03466797	+0.79101563	-80.92529297	+9.44824219	+4308	+14.12402344	+2.34667969	-4.82958984	+14.21630859	-61.87500000	-62.90771484	+2496
+1457971166.68730000	+15.09521484	+2.66748047	-1.88525391	+70.59814453	-67.43408203	-122.23388672	+3544	+14.69970703	+5.65136719	-2.05224609	+4.15283203	-80.77148438	+6.17431641	+4308	+14.11962891	+2.34667969	-4.83398438	+14.21630859	-61.83105469	-62.88574219	+2500
+1457971166.69140010	+15.09082031	+2.65429688	-1.90283203	+69.36767578	-67.54394531	-121.02539063	+3544	+14.69531250	+5.64697266	-2.07421875	+7.64648438	-80.57373047	+2.74658203	+4308	+14.11523438	+2.34667969	-4.83837891	+14.19433594	-61.78710938	-62.86376953	+2500
+1457971166.69560000	+15.09082031	+2.63671875	-1.92480469	+68.13720703	-67.65380859	-119.81689453	+3548	+14.68652344	+5.64257813	-2.09179688	+11.05224609	-80.35400391	-0.61523438	+4312	+14.11083984	+2.34667969	-4.84277344	+14.17236328	-61.74316406	-62.84179688	+2504
+1457971166.69980000	+15.09082031	+2.61914063	-1.94238281	+66.88476563	-67.76367188	-118.63037109	+3552	+14.68652344	+5.64257813	-2.11376953	+14.43603516	-80.09033203	-3.95507813	+4312	+14.10644531	+2.34667969	-4.84716797	+14.15039063	-61.69921875	-62.81982422	+2508
+1457971166.70390010	+15.09082031	+2.60156250	-1.96435547	+65.45654297	-67.89550781	-117.20214844	+3556	+14.67773438	+5.63378906	-2.14892578	+17.99560547	-79.69482422	-7.47070313	+4316	+14.10205078	+2.34228516	-4.85595703	+14.10644531	-61.63330078	-62.75390625	+2508
+1457971166.70810010	+15.09082031	+2.58398438	-1.99072266	+64.09423828	-68.00537109	-115.81787109	+3560	+14.67333984	+5.63818359	-2.17968750	+21.20361328	-79.29931641	-10.63476563	+4320	+14.09765625	+2.34228516	-4.86474609	+14.04052734	-61.56738281	-62.70996094	+2508
+1457971166.71230010	+15.08642578	+2.56201172	-2.00830078	+62.75390625	-68.11523438	-114.47753906	+3560	+14.66894531	+5.63818359	-2.20166016	+24.34570313	-78.92578125	-13.73291016	+4320	+14.09326172	+2.33789063	-4.87353516	+13.99658203	-61.50146484	-62.64404297	+2508
+1457971166.71639990	+15.08642578	+2.54443359	-2.02587891	+61.28173828	-68.26904297	-112.98339844	+3560	+14.66455078	+5.63818359	-2.22363281	+27.77343750	-78.46435547	-17.11669922	+4320	+14.08886719	+2.33349609	-4.88232422	+13.93066406	-61.43554688	-62.57812500	+2508
+1457971166.72480010	+15.08642578	+2.50927734	-2.05224609	+58.55712891	-68.57666016	-110.23681641	+3560	+14.65576172	+5.64257813	-2.25439453	+33.17871094	-77.58544922	-22.43408203	+4324	+14.07568359	+2.32910156	-4.90429688	+13.77685547	-61.28173828	-62.40234375	+2504
+1457971166.72890000	+15.08642578	+2.48730469	-2.06542969	+57.01904297	-68.75244141	-108.72070313	+3564	+14.65136719	+5.63818359	-2.27197266	+35.66162109	-77.12402344	-24.91699219	+4324	+14.06250000	+2.32031250	-4.91748047	+13.66699219	-61.17187500	-62.27050781	+2500
+1457971166.73309990	+15.08642578	+2.47412109	-2.07421875	+55.70068359	-68.92822266	-107.38037109	+3560	+14.64697266	+5.65136719	-2.28076172	+38.03466797	-76.66259766	-27.22412109	+4324	+14.05371094	+2.31152344	-4.93505859	+13.55712891	-61.08398438	-62.16064453	+2496
+1457971166.74140000	+15.09082031	+2.44775391	-2.07421875	+53.10791016	-69.25781250	-104.80957031	+3552	+14.64257813	+5.67333984	-2.29394531	+42.40722656	-75.76171875	-31.48681641	+4320	+14.04052734	+2.29833984	-4.95703125	+13.35937500	-60.95214844	-61.96289063	+2484
+1457971166.74560000	+15.09082031	+2.43896484	-2.07861328	+51.78955078	-69.41162109	-103.49121094	+3548	+14.64257813	+5.68652344	-2.30273438	+44.34082031	-75.27832031	-33.35449219	+4320	+14.03613281	+2.28955078	-4.97021484	+13.27148438	-60.90820313	-61.87500000	+2480
+1457971166.74980000	+15.09521484	+2.43457031	-2.07861328	+50.49316406	-69.56542969	-102.17285156	+3540	+14.63818359	+5.70410156	-2.30712891	+46.07666016	-74.77294922	-35.02441406	+4320	+14.02734375	+2.28076172	-4.97900391	+13.22753906	-60.84228516	-61.80908203	+2476
+1457971166.75390010	+15.09521484	+2.42578125	-2.08300781	+49.10888672	-69.65332031	-100.81054688	+3536	+14.63378906	+5.71289063	-2.30712891	+47.81250000	-74.35546875	-36.71630859	+4316	+14.02294922	+2.26757813	-4.98779297	+13.18359375	-60.79833984	-61.76513672	+2468
+1457971166.76220010	+15.09960938	+2.40820313	-2.08740234	+46.40625000	-69.82910156	-98.15185547	+3524	+14.62500000	+5.73925781	-2.32470703	+50.51513672	-73.41064453	-39.35302734	+4312	+14.00976563	+2.24560547	-5.00537109	+13.18359375	-60.71044922	-61.76513672	+2464
+1457971166.76640010	+15.09960938	+2.40380859	-2.09179688	+45.00000000	-69.82910156	-96.76757813	+3520	+14.62500000	+5.75244141	-2.33789063	+51.67968750	-72.99316406	-40.47363281	+4312	+14.00537109	+2.23242188	-5.01416016	+13.20556641	-60.64453125	-61.78710938	+2460
+1457971166.77060010	+15.09960938	+2.39501953	-2.10058594	+43.72558594	-69.80712891	-95.49316406	+3512	+14.62060547	+5.76562500	-2.35107422	+52.69042969	-72.55371094	-41.46240234	+4308	+14.00097656	+2.21923828	-5.02294922	+13.24951172	-60.57861328	-61.83105469	+2464
+1457971166.77469990	+15.10400391	+2.39062500	-2.11376953	+42.47314453	-69.71923828	-94.24072266	+3508	+14.62060547	+5.77001953	-2.37744141	+53.41552734	-72.07031250	-42.16552734	+4308	+13.99658203	+2.20605469	-5.03173828	+13.29345703	-60.51269531	-61.89697266	+2464
+1457971166.77889990	+15.10400391	+2.39062500	-2.13574219	+41.19873047	-69.58740234	-92.92236328	+3504	+14.61181641	+5.78759766	-2.39501953	+54.20654297	-71.67480469	-42.89062500	+4304	+13.99218750	+2.19287109	-5.04492188	+13.38134766	-60.38085938	-61.98486328	+2468
+1457971166.78309990	+15.10400391	+2.38183594	-2.15771484	+39.99023438	-69.41162109	-91.73583984	+3500	+14.60742188	+5.78759766	-2.42138672	+54.75585938	-71.23535156	-43.43994141	+4300	+13.98339844	+2.17968750	-5.06250000	+13.44726563	-60.22705078	-62.05078125	+2472
+1457971166.78720000	+15.10400391	+2.36865234	-2.19287109	+38.84765625	-69.12597656	-90.59326172	+3500	+14.60302734	+5.78320313	-2.46972656	+54.86572266	-70.72998047	-43.54980469	+4300	+13.97460938	+2.16210938	-5.08007813	+13.51318359	-60.02929688	-62.13867188	+2476
+1457971166.79559990	+15.10400391	+2.34667969	-2.26318359	+36.82617188	-68.55468750	-88.54980469	+3500	+14.59423828	+5.77001953	-2.55322266	+55.15136719	-69.91699219	-43.87939453	+4304	+13.94824219	+2.12695313	-5.13281250	+13.66699219	-59.52392578	-62.29248047	+2492
+1457971166.79970000	+15.10400391	+2.32910156	-2.31152344	+35.94726563	-68.13720703	-87.69287109	+3500	+14.59423828	+5.75244141	-2.61474609	+54.90966797	-69.41162109	-43.70361328	+4308	+13.93505859	+2.10937500	-5.16357422	+13.71093750	-59.23828125	-62.33642578	+2500
+1457971166.80390000	+15.10400391	+2.32031250	-2.35546875	+35.28808594	-67.78564453	-87.01171875	+3500	+14.58984375	+5.74365234	-2.66748047	+54.77783203	-69.06005859	-43.57177734	+4308	+13.91748047	+2.08740234	-5.20751953	+13.75488281	-58.86474609	-62.38037109	+2508
+1457971166.80810000	+15.10839844	+2.30273438	-2.40380859	+34.65087891	-67.36816406	-86.37451172	+3504	+14.58544922	+5.73046875	-2.72900391	+54.51416016	-68.64257813	-43.35205078	+4312	+13.89990234	+2.06542969	-5.25146484	+13.77685547	-58.46923828	-62.40234375	+2516
+1457971166.81220010	+15.10839844	+2.28515625	-2.46972656	+34.10156250	-66.86279297	-85.80322266	+3508	+14.58105469	+5.70849609	-2.80371094	+54.07470703	-68.13720703	-42.93457031	+4316	+13.88232422	+2.04345703	-5.29541016	+13.79882813	-58.02978516	-62.44628906	+2520
+1457971166.81640010	+15.10839844	+2.27197266	-2.52246094	+33.68408203	-66.42333984	-85.36376953	+3508	+14.57226563	+5.69531250	-2.86523438	+53.74511719	-67.78564453	-42.62695313	+4320	+13.86035156	+2.01708984	-5.35253906	+13.84277344	-57.50244141	-62.49023438	+2524
+1457971166.82060000	+15.10839844	+2.25000000	-2.58398438	+33.26660156	-65.93994141	-84.94628906	+3512	+14.56787109	+5.67333984	-2.93554688	+53.28369141	-67.36816406	-42.23144531	+4324	+13.83398438	+1.99072266	-5.40527344	+13.86474609	-56.99707031	-62.51220703	+2528
+1457971166.82470010	+15.10839844	+2.22363281	-2.65429688	+32.93701172	-65.36865234	-84.61669922	+3516	+14.56347656	+5.64257813	-3.01464844	+52.71240234	-66.90673828	-41.74804688	+4332	+13.81201172	+1.96435547	-5.46240234	+13.86474609	-56.49169922	-62.51220703	+2528
+1457971166.82890010	+15.10839844	+2.20605469	-2.71142578	+32.69531250	-64.88525391	-84.35302734	+3520	+14.56347656	+5.62060547	-3.08056641	+52.27294922	-66.53320313	-41.35253906	+4336	+13.78564453	+1.93359375	-5.52392578	+13.86474609	-55.89843750	-62.51220703	+2528
+1457971166.83719990	+15.10839844	+2.16650391	-2.84765625	+32.45361328	-63.80859375	-84.04541016	+3528	+14.55908203	+5.57226563	-3.23437500	+51.24023438	-65.67626953	-40.40771484	+4348	+13.73730469	+1.87207031	-5.63818359	+13.93066406	-54.82177734	-62.64404297	+2516
+1457971166.84139990	+15.10839844	+2.14453125	-2.91357422	+32.40966797	-63.25927734	-83.93554688	+3528	+14.55468750	+5.55468750	-3.30908203	+50.75683594	-65.25878906	-39.96826172	+4352	+13.71533203	+1.84130859	-5.70410156	+13.97460938	-54.22851563	-62.70996094	+2512
+1457971166.84550000	+15.11279297	+2.12695313	-2.98388672	+32.40966797	-62.68798828	-83.86962891	+3532	+14.55029297	+5.53271484	-3.39257813	+50.27343750	-64.79736328	-39.50683594	+4356	+13.69335938	+1.81054688	-5.76562500	+14.04052734	-53.65722656	-62.81982422	+2500
+1457971166.84970000	+15.11279297	+2.10937500	-3.05859375	+32.49755859	-62.09472656	-83.86962891	+3532	+14.55029297	+5.51513672	-3.47607422	+49.81201172	-64.33593750	-39.06738281	+4356	+13.67138672	+1.77978516	-5.82275391	+14.15039063	-53.08593750	-62.92968750	+2492
+1457971166.85390000	+15.10839844	+2.09179688	-3.13769531	+32.65136719	-61.43554688	-83.89160156	+3536	+14.54589844	+5.49316406	-3.56396484	+49.35058594	-63.85253906	-38.60595703	+4360	+13.64501953	+1.74462891	-5.88427734	+14.30419922	-52.47070313	-63.12744141	+2480
+1457971166.85800000	+15.10839844	+2.07861328	-3.20800781	+32.87109375	-60.82031250	-83.97949219	+3536	+14.54150391	+5.47119141	-3.64746094	+48.91113281	-63.36914063	-38.21044922	+4360	+13.62304688	+1.70507813	-5.94580078	+14.45800781	-51.92138672	-63.32519531	+2472
+1457971166.86640000	+15.10839844	+2.05664063	-3.35742188	+33.48632813	-59.56787109	-84.26513672	+3536	+14.54150391	+5.42724609	-3.82763672	+48.18603516	-62.35839844	-37.50732422	+4360	+13.57910156	+1.63476563	-6.06005859	+14.85351563	-50.82275391	-63.83056641	+2456
+1457971166.87050010	+15.11279297	+2.04785156	-3.42773438	+33.88183594	-58.97460938	-84.48486328	+3536	+14.54150391	+5.41406250	-3.91552734	+47.92236328	-61.85302734	-37.22167969	+4352	+13.56591797	+1.59521484	-6.11279297	+15.09521484	-50.31738281	-64.16015625	+2448
+1457971166.87470010	+15.11279297	+2.04345703	-3.49804688	+34.29931641	-58.38134766	-84.70458984	+3528	+14.54150391	+5.40087891	-3.99902344	+47.72460938	-61.34765625	-37.00195313	+4348	+13.54394531	+1.55566406	-6.17431641	+15.38085938	-49.76806641	-64.51171875	+2440
+1457971166.87890010	+15.11279297	+2.03466797	-3.57275391	+34.78271484	-57.72216797	-84.96826172	+3524	+14.54150391	+5.38769531	-4.09570313	+47.57080078	-60.79833984	-36.80419922	+4340	+13.52197266	+1.51171875	-6.23583984	+15.68847656	-49.17480469	-64.88525391	+2436
+1457971166.88299990	+15.10839844	+2.02587891	-3.64306641	+35.22216797	-57.10693359	-85.23193359	+3520	+14.53710938	+5.37011719	-4.18359375	+47.43896484	-60.27099609	-36.65039063	+4328	+13.50000000	+1.46777344	-6.29296875	+15.97412109	-48.62548828	-65.25878906	+2432
+1457971166.88720010	+15.10400391	+2.01708984	-3.71337891	+35.63964844	-56.49169922	-85.45166016	+3512	+14.53710938	+5.34814453	-4.27148438	+47.35107422	-59.74365234	-36.54052734	+4316	+13.47802734	+1.42822266	-6.35888672	+16.28173828	-48.03222656	-65.63232422	+2432
+1457971166.89140010	+15.09960938	+2.00390625	-3.79687500	+36.10107422	-55.78857422	-85.71533203	+3508	+14.53710938	+5.32617188	-4.36376953	+47.26318359	-59.15039063	-36.45263672	+4308	+13.45166016	+1.37548828	-6.42480469	+16.58935547	-47.41699219	-66.07177734	+2432
+1457971166.89969990	+15.09521484	+1.96875000	-3.94628906	+36.76025391	-54.53613281	-86.13281250	+3496	+14.53271484	+5.26904297	-4.54833984	+47.10937500	-58.05175781	-36.32080078	+4280	+13.40332031	+1.27441406	-6.55224609	+17.16064453	-46.25244141	-66.90673828	+2436
+1457971166.90389990	+15.09082031	+1.94238281	-4.03417969	+37.02392578	-53.83300781	-86.28662109	+3488	+14.53271484	+5.24267578	-4.65820313	+46.97753906	-57.39257813	-36.21093750	+4272	+13.37695313	+1.22607422	-6.62255859	+17.40234375	-45.63720703	-67.28027344	+2436
+1457971166.90800000	+15.08642578	+1.91162109	-4.12207031	+37.17773438	-53.12988281	-86.39648438	+3484	+14.52832031	+5.20312500	-4.76806641	+46.82373047	-56.73339844	-36.07910156	+4260	+13.34619141	+1.16894531	-6.69287109	+17.62207031	-44.97802734	-67.65380859	+2440
+1457971166.91220000	+15.08203125	+1.87646484	-4.20996094	+37.26562500	-52.40478516	-86.46240234	+3476	+14.51953125	+5.15917969	-4.87792969	+46.62597656	-56.07421875	-35.94726563	+4244	+13.31542969	+1.10742188	-6.76757813	+17.79785156	-44.29687500	-68.00537109	+2444
+1457971166.91630010	+15.06884766	+1.84130859	-4.31103516	+37.28759766	-51.59179688	-86.41845703	+3472	+14.51074219	+5.11083984	-5.00976563	+46.38427734	-55.28320313	-35.74951172	+4236	+13.28027344	+1.05029297	-6.84667969	+17.95166016	-43.57177734	-68.31298828	+2444
+1457971166.92050000	+15.05566406	+1.79296875	-4.41650391	+37.17773438	-50.77880859	-86.33056641	+3468	+14.49755859	+5.04931641	-5.13720703	+46.05468750	-54.53613281	-35.52978516	+4228	+13.24072266	+0.98876953	-6.92578125	+18.03955078	-42.82470703	-68.57666016	+2448
+1457971166.92470000	+15.05126953	+1.74462891	-4.52197266	+37.00195313	-50.00976563	-86.17675781	+3468	+14.48437500	+4.98339844	-5.26904297	+45.63720703	-53.74511719	-35.26611328	+4220	+13.20556641	+0.91845703	-7.00048828	+18.08349609	-42.09960938	-68.84033203	+2448
+1457971166.92880010	+15.03808594	+1.69189453	-4.63183594	+36.73828125	-49.13085938	-85.97900391	+3464	+14.47119141	+4.90869141	-5.42285156	+45.17578125	-52.86621094	-34.93652344	+4216	+13.16601563	+0.85693359	-7.08398438	+18.10546875	-41.33056641	-69.01611328	+2448
+1457971166.93300010	+15.02929688	+1.63037109	-4.75048828	+36.38671875	-48.25195313	-85.75927734	+3464	+14.45361328	+4.83837891	-5.56787109	+44.73632813	-52.07519531	-34.62890625	+4208	+13.12646484	+0.78222656	-7.16308594	+18.08349609	-40.53955078	-69.23583984	+2448
+1457971166.93720010	+15.02050781	+1.56445313	-4.86035156	+36.03515625	-47.39501953	-85.53955078	+3464	+14.43164063	+4.76367188	-5.71728516	+44.23095703	-51.24023438	-34.27734375	+4204	+13.08691406	+0.70312500	-7.24218750	+18.03955078	-39.77050781	-69.43359375	+2444
+1457971166.94549990	+14.99414063	+1.43701172	-5.11523438	+35.15625000	-45.43945313	-84.83642578	+3460	+14.38330078	+4.60107422	-6.04248047	+43.17626953	-49.41650391	-33.50830078	+4192	+13.00341797	+0.54931641	-7.41796875	+17.86376953	-38.05664063	-69.67529297	+2428
+1457971166.94970010	+14.98095703	+1.37109375	-5.23828125	+34.71679688	-44.47265625	-84.50683594	+3456	+14.35253906	+4.51318359	-6.20068359	+42.64892578	-48.53759766	-33.13476563	+4184	+12.95507813	+0.47021484	-7.50146484	+17.79785156	-37.19970703	-69.80712891	+2420
+1457971166.95380000	+14.96337891	+1.30517578	-5.36572266	+34.27734375	-43.48388672	-84.13330078	+3452	+14.32617188	+4.42089844	-6.34130859	+42.16552734	-47.74658203	-32.84912109	+4172	+12.91113281	+0.39111328	-7.58056641	+17.73193359	-36.34277344	-69.91699219	+2404
+1457971166.95799990	+14.95019531	+1.23486328	-5.49316406	+33.83789063	-42.47314453	-83.80371094	+3448	+14.29980469	+4.33300781	-6.48193359	+41.70410156	-46.97753906	-32.58544922	+4160	+12.86718750	+0.30761719	-7.66406250	+17.64404297	-35.48583984	-70.07080078	+2392
+1457971166.96219990	+14.93701172	+1.16455078	-5.61621094	+33.44238281	-41.46240234	-83.49609375	+3444	+14.26904297	+4.24511719	-6.63574219	+41.24267578	-46.16455078	-32.29980469	+4152	+12.82324219	+0.21972656	-7.73876953	+17.57812500	-34.65087891	-70.22460938	+2376
+1457971166.96630000	+14.92382813	+1.09423828	-5.73925781	+33.11279297	-40.51757813	-83.21044922	+3440	+14.24267578	+4.16162109	-6.77636719	+40.80322266	-45.43945313	-32.03613281	+4136	+12.77929688	+0.13623047	-7.81787109	+17.51220703	-33.83789063	-70.37841797	+2360
+1457971166.97050000	+14.91503906	+1.02832031	-5.85351563	+32.84912109	-39.52880859	-83.01269531	+3428	+14.21191406	+4.07373047	-6.91259766	+40.47363281	-44.73632813	-31.86035156	+4120	+12.73974609	+0.03955078	-7.89257813	+17.46826172	-33.00292969	-70.59814453	+2344
+1457971166.97470000	+14.89746094	+0.96679688	-5.97656250	+32.69531250	-38.51806641	-82.85888672	+3416	+14.17675781	+3.99462891	-7.04882813	+40.16601563	-44.03320313	-31.68457031	+4100	+12.69580078	-0.04394531	-7.96728516	+17.53417969	-32.16796875	-70.83984375	+2328
+1457971166.97880010	+14.88427734	+0.90966797	-6.08642578	+32.60742188	-37.57324219	-82.70507813	+3404	+14.14599609	+3.90673828	-7.16748047	+39.88037109	-43.46191406	-31.59667969	+4080	+12.65185547	-0.13623047	-8.04199219	+17.57812500	-31.35498047	-71.08154297	+2308
+1457971166.98720000	+14.84472656	+0.78662109	-6.31494141	+32.62939453	-35.57373047	-82.55126953	+3372	+14.08886719	+3.73535156	-7.40039063	+39.48486328	-42.31933594	-31.53076172	+4032	+12.56835938	-0.32519531	-8.18261719	+17.75390625	-29.68505859	-71.69677734	+2276
+1457971166.99130010	+14.82714844	+0.72949219	-6.41162109	+32.80517578	-34.73876953	-82.57324219	+3352	+14.05810547	+3.64746094	-7.50146484	+39.33105469	-41.85791016	-31.57470703	+4004	+12.52441406	-0.41748047	-8.24414063	+17.88574219	-28.95996094	-72.04833984	+2256
+1457971166.99550010	+14.80957031	+0.66796875	-6.50390625	+33.02490234	-33.88183594	-82.70507813	+3332	+14.03173828	+3.56396484	-7.59375000	+39.26513672	-41.41845703	-31.66259766	+3976	+12.48046875	-0.52294922	-8.30566406	+18.03955078	-28.19091797	-72.46582031	+2240
+1457971166.99959990	+14.79199219	+0.60644531	-6.60498047	+33.33251953	-32.93701172	-82.83691406	+3312	+14.00097656	+3.48046875	-7.69042969	+39.22119141	-40.97900391	-31.77246094	+3944	+12.44091797	-0.62402344	-8.36718750	+18.21533203	-27.44384766	-72.88330078	+2224
+1457971167.00379990	+14.77001953	+0.55371094	-6.69726563	+33.70605469	-32.12402344	-82.99072266	+3288	+13.97021484	+3.40576172	-7.78271484	+39.22119141	-40.58349609	-31.88232422	+3912	+12.40136719	-0.72070313	-8.42431641	+18.41308594	-26.74072266	-73.27880859	+2212
+1457971167.00799990	+14.74804688	+0.48779297	-6.78515625	+34.12353516	-31.28906250	-83.21044922	+3264	+13.94384766	+3.31347656	-7.87500000	+39.22119141	-40.16601563	-32.03613281	+3880	+12.35742188	-0.83056641	-8.48583984	+18.58886719	-25.97167969	-73.71826172	+2200
+1457971167.01210000	+14.71728516	+0.42626953	-6.88183594	+34.58496094	-30.36621094	-83.43017578	+3236	+13.90869141	+3.22558594	-7.96289063	+39.26513672	-39.72656250	-32.18994141	+3848	+12.31347656	-0.93603516	-8.54296875	+18.80859375	-25.24658203	-74.15771484	+2188
+1457971167.01630000	+14.68652344	+0.37792969	-6.96533203	+35.13427734	-29.57519531	-83.64990234	+3208	+13.87353516	+3.13769531	-8.05078125	+39.35302734	-39.33105469	-32.34375000	+3812	+12.26513672	-1.03710938	-8.60009766	+19.02832031	-24.52148438	-74.57519531	+2180
+1457971167.02049990	+14.65576172	+0.30322266	-7.04882813	+35.61767578	-28.76220703	-83.89160156	+3184	+13.83837891	+3.03662109	-8.13427734	+39.37500000	-38.89160156	-32.54150391	+3780	+12.21679688	-1.15136719	-8.65283203	+19.20410156	-23.79638672	-74.99267578	+2172
+1457971167.02460000	+14.62060547	+0.22851563	-7.14990234	+36.12304688	-27.86132813	-84.11132813	+3164	+13.79882813	+2.93994141	-8.22656250	+39.44091797	-38.40820313	-32.71728516	+3752	+12.17285156	-1.26562500	-8.70556641	+19.35791016	-23.09326172	-75.41015625	+2168
+1457971167.03300000	+14.54150391	+0.08349609	-7.32128906	+37.19970703	-26.32324219	-84.55078125	+3116	+13.71533203	+2.73339844	-8.40673828	+39.55078125	-37.44140625	-32.98095703	+3692	+12.07177734	-1.48974609	-8.80664063	+19.62158203	-21.73095703	-76.13525391	+2160
+1457971167.03710010	+14.50195313	+0.00878906	-7.41357422	+37.70507813	-25.51025391	-84.77050781	+3096	+13.67138672	+2.62353516	-8.50341797	+39.59472656	-36.89208984	-33.13476563	+3660	+12.02783203	-1.61279297	-8.85498047	+19.75341797	-21.09375000	-76.53076172	+2156
+1457971167.04130010	+14.45800781	-0.06591797	-7.50585938	+38.23242188	-24.71923828	-84.94628906	+3080	+13.61865234	+2.51806641	-8.60449219	+39.63867188	-36.32080078	-33.17871094	+3632	+11.97949219	-1.72265625	-8.90771484	+19.86328125	-20.41259766	-76.81640625	+2156
+1457971167.04550000	+14.41406250	-0.15820313	-7.59814453	+38.62792969	-23.90625000	-85.07812500	+3064	+13.56591797	+2.39062500	-8.70996094	+39.59472656	-35.68359375	-33.24462891	+3608	+11.92675781	-1.84570313	-8.96044922	+19.90722656	-19.73144531	-77.08007813	+2156
+1457971167.04959990	+14.36572266	-0.25488281	-7.69921875	+39.02343750	-23.07128906	-85.18798828	+3048	+13.50878906	+2.26318359	-8.81542969	+39.59472656	-35.00244141	-33.28857422	+3584	+11.87841797	-1.96875000	-9.00878906	+19.95117188	-19.07226563	-77.34375000	+2156
+1457971167.05380010	+14.30859375	-0.34716797	-7.79589844	+39.44091797	-22.28027344	-85.27587891	+3032	+13.44287109	+2.14453125	-8.92089844	+39.57275391	-34.29931641	-33.28857422	+3560	+11.82568359	-2.09179688	-9.05273438	+20.01708984	-18.43505859	-77.58544922	+2152
+1457971167.05800010	+14.25585938	-0.44824219	-7.89697266	+39.77050781	-21.46728516	-85.31982422	+3016	+13.37695313	+2.00390625	-9.03076172	+39.48486328	-33.59619141	-33.31054688	+3536	+11.77294922	-2.21923828	-9.10107422	+19.99511719	-17.81982422	-77.80517578	+2152
+1457971167.06209990	+14.20751953	-0.55371094	-7.99365234	+40.07812500	-20.69824219	-85.38574219	+3000	+13.31542969	+1.86767578	-9.13623047	+39.39697266	-32.87109375	-33.31054688	+3516	+11.72460938	-2.34667969	-9.14062500	+19.99511719	-17.22656250	-78.04687500	+2144
+1457971167.07040000	+14.10205078	-0.77343750	-8.18261719	+40.60546875	-19.22607422	-85.51757813	+2964	+13.18359375	+1.59082031	-9.35156250	+39.19921875	-31.46484375	-33.31054688	+3468	+11.61914063	-2.60595703	-9.22412109	+19.95117188	-16.04003906	-78.48632813	+2132
+1457971167.07460000	+14.04931641	-0.88330078	-8.27490234	+40.82519531	-18.50097656	-85.56152344	+2944	+13.11328125	+1.44580078	-9.45263672	+39.13330078	-30.76171875	-33.31054688	+3444	+11.57080078	-2.73779297	-9.26367188	+19.95117188	-15.46875000	-78.70605469	+2124
+1457971167.07880000	+13.99218750	-1.00195313	-8.36279297	+41.02294922	-17.77587891	-85.62744141	+2924	+13.04296875	+1.30957031	-9.55371094	+39.06738281	-30.08056641	-33.28857422	+3416	+11.51806641	-2.86962891	-9.29882813	+19.95117188	-14.91943359	-78.90380859	+2112
+1457971167.08290000	+13.93505859	-1.12060547	-8.45068359	+41.19873047	-17.05078125	-85.62744141	+2904	+12.97265625	+1.16455078	-9.65039063	+38.95751953	-29.37744141	-33.26660156	+3392	+11.46093750	-3.00146484	-9.33398438	+19.90722656	-14.34814453	-79.10156250	+2100
+1457971167.08710000	+13.87792969	-1.23925781	-8.52978516	+41.33056641	-16.34765625	-85.67138672	+2880	+12.90234375	+1.02392578	-9.74267578	+38.89160156	-28.71826172	-33.28857422	+3364	+11.40820313	-3.13330078	-9.36914063	+19.90722656	-13.77685547	-79.32128906	+2088
+1457971167.09130000	+13.82519531	-1.36230469	-8.60449219	+41.48437500	-15.71044922	-85.75927734	+2856	+12.84082031	+0.88769531	-9.81738281	+38.84765625	-28.16894531	-33.33251953	+3332	+11.35546875	-3.26953125	-9.39550781	+19.92919922	-13.27148438	-79.54101563	+2072
+1457971167.09540010	+13.76806641	-1.47656250	-8.67480469	+41.63818359	-15.07324219	-85.80322266	+2832	+12.77929688	+0.74267578	-9.88769531	+38.78173828	-27.61962891	-33.39843750	+3300	+11.29833984	-3.40576172	-9.42187500	+19.92919922	-12.74414063	-79.78271484	+2056
+1457971167.10380010	+13.66259766	-1.71386719	-8.78906250	+41.92382813	-13.93066406	-86.02294922	+2780	+12.66503906	+0.46582031	-10.00634766	+38.75976563	-26.67480469	-33.59619141	+3232	+11.18847656	-3.67382813	-9.46142578	+20.01708984	-11.73339844	-80.31005859	+2024
+1457971167.10789990	+13.60986328	-1.82812500	-8.84179688	+42.05566406	-13.38134766	-86.13281250	+2752	+12.60791016	+0.33837891	-10.06347656	+38.75976563	-26.21337891	-33.68408203	+3192	+11.13134766	-3.81005859	-9.48779297	+20.06103516	-11.18408203	-80.57373047	+2012
+1457971167.11209990	+13.55712891	-1.94677734	-8.88574219	+42.20947266	-12.83203125	-86.24267578	+2724	+12.55078125	+0.21093750	-10.10742188	+38.80371094	-25.81787109	-33.75000000	+3152	+11.07421875	-3.94628906	-9.50537109	+20.12695313	-10.65673828	-80.81542969	+2000
+1457971167.11630010	+13.50000000	-2.06103516	-8.92529297	+42.36328125	-12.30468750	-86.37451172	+2700	+12.50244141	+0.09228516	-10.13818359	+38.86962891	-25.48828125	-33.83789063	+3108	+11.01269531	-4.07812500	-9.51855469	+20.23681641	-10.12939453	-81.05712891	+1988
+1457971167.12040000	+13.44726563	-2.17529297	-8.96484375	+42.49511719	-11.77734375	-86.46240234	+2676	+12.44970703	-0.03515625	-10.16894531	+38.89160156	-25.15869141	-33.94775391	+3064	+10.95117188	-4.20996094	-9.53613281	+20.30273438	-9.60205078	-81.29882813	+1980
+1457971167.12459990	+13.39453125	-2.29394531	-8.99560547	+42.62695313	-11.29394531	-86.57226563	+2656	+12.40136719	-0.16699219	-10.19531250	+38.91357422	-24.82910156	-34.05761719	+3024	+10.89404297	-4.34619141	-9.54492188	+20.41259766	-9.09667969	-81.54052734	+1972
+1457971167.12879990	+13.34179688	-2.40380859	-9.02636719	+42.78076172	-10.85449219	-86.70410156	+2632	+12.35302734	-0.28564453	-10.21728516	+38.95751953	-24.54345703	-34.12353516	+2980	+10.83251953	-4.47802734	-9.54931641	+20.50048828	-8.59130859	-81.80419922	+1964
+1457971167.13290000	+13.29345703	-2.51806641	-9.05273438	+42.91259766	-10.39306641	-86.83593750	+2612	+12.30468750	-0.41308594	-10.23486328	+38.95751953	-24.25781250	-34.21142578	+2936	+10.77099609	-4.60986328	-9.55810547	+20.61035156	-8.06396484	-82.04589844	+1960
+1457971167.13710000	+13.24072266	-2.63232422	-9.07470703	+43.08837891	-9.93164063	-86.94580078	+2592	+12.25195313	-0.53613281	-10.24804688	+38.97949219	-23.97216797	-34.25537109	+2892	+10.70947266	-4.74609375	-9.56250000	+20.69824219	-7.53662109	-82.30957031	+1960
+1457971167.14540000	+13.12646484	-2.86083984	-9.13623047	+43.35205078	-8.94287109	-87.01171875	+2564	+12.14648438	-0.78222656	-10.29199219	+38.91357422	-23.33496094	-34.21142578	+2808	+10.58642578	-5.00976563	-9.57568359	+20.87402344	-6.43798828	-82.68310547	+1960
+1457971167.14960000	+13.06933594	-2.97949219	-9.15820313	+43.48388672	-8.43750000	-87.05566406	+2552	+12.08935547	-0.90527344	-10.30517578	+38.82568359	-22.98339844	-34.16748047	+2768	+10.52050781	-5.14160156	-9.57128906	+20.96191406	-5.91064453	-82.88085938	+1964
+1457971167.15370010	+13.01220703	-3.09375000	-9.18457031	+43.61572266	-7.93212891	-87.01171875	+2544	+12.02783203	-1.02832031	-10.32275391	+38.73779297	-22.65380859	-34.03564453	+2728	+10.45458984	-5.27343750	-9.57128906	+21.02783203	-5.33935547	-83.03466797	+1968
+1457971167.15790010	+12.95068359	-3.21679688	-9.21533203	+43.70361328	-7.42675781	-86.96777344	+2536	+11.97070313	-1.16455078	-10.33593750	+38.56201172	-22.28027344	-33.96972656	+2692	+10.39306641	-5.40087891	-9.56689453	+21.07177734	-4.79003906	-83.14453125	+1972
+1457971167.16210010	+12.89355469	-3.33984375	-9.23730469	+43.81347656	-6.92138672	-86.94580078	+2528	+11.90478516	-1.30517578	-10.35351563	+38.36425781	-21.86279297	-33.85986328	+2656	+10.33154297	-5.53271484	-9.55810547	+21.11572266	-4.28466797	-83.32031250	+1980
+1457971167.16619990	+12.83203125	-3.45849609	-9.26806641	+43.92333984	-6.39404297	-86.81396484	+2520	+11.83447266	-1.43701172	-10.37548828	+38.12255859	-21.44531250	-33.66210938	+2620	+10.27001953	-5.66455078	-9.54931641	+21.11572266	-3.75732422	-83.45214844	+1988
+1457971167.17039990	+12.77050781	-3.58154297	-9.29882813	+44.01123047	-5.84472656	-86.68212891	+2516	+11.76416016	-1.57763672	-10.39746094	+37.88085938	-21.00585938	-33.48632813	+2584	+10.20849609	-5.79199219	-9.54492188	+21.11572266	-3.20800781	-83.54003906	+1992
+1457971167.17870000	+12.63427734	-3.82324219	-9.35156250	+44.20898438	-4.72412109	-86.26464844	+2504	+11.61035156	-1.84570313	-10.43701172	+37.30957031	-20.06103516	-33.00292969	+2524	+10.08544922	-6.05126953	-9.51416016	+21.09375000	-2.13134766	-83.67187500	+2000
+1457971167.18290000	+12.56396484	-3.95068359	-9.38671875	+44.25292969	-4.15283203	-86.00097656	+2500	+11.53564453	-1.99511719	-10.45458984	+36.95800781	-19.57763672	-32.76123047	+2496	+10.02832031	-6.17871094	-9.50097656	+21.07177734	-1.58203125	-83.67187500	+2000
+1457971167.18709990	+12.49365234	-4.07812500	-9.40869141	+44.29687500	-3.60351563	-85.75927734	+2492	+11.44775391	-2.13574219	-10.47216797	+36.58447266	-19.05029297	-32.47558594	+2472	+9.96679688	-6.30615234	-9.47900391	+21.00585938	-1.05468750	-83.71582031	+2000
+1457971167.19120000	+12.42773438	-4.20117188	-9.42626953	+44.34082031	-3.09814453	-85.49560547	+2480	+11.36865234	-2.27197266	-10.47656250	+36.23291016	-18.61083984	-32.18994141	+2444	+9.90966797	-6.43359375	-9.45263672	+20.93994141	-0.57128906	-83.71582031	+1996
+1457971167.19540000	+12.36181641	-4.32421875	-9.43945313	+44.40673828	-2.57080078	-85.20996094	+2468	+11.29394531	-2.41699219	-10.48535156	+35.85937500	-18.17138672	-31.94824219	+2416	+9.84814453	-6.55664063	-9.43066406	+20.89599609	-0.08789063	-83.71582031	+1988
+1457971167.19960000	+12.29150391	-4.44287109	-9.45263672	+44.45068359	-2.06542969	-84.94628906	+2456	+11.21484375	-2.55761719	-10.48535156	+35.48583984	-17.70996094	-31.70654297	+2388	+9.79101563	-6.68408203	-9.39550781	+20.85205078	+0.39550781	-83.73779297	+1984
+1457971167.20370010	+12.22119141	-4.55712891	-9.46142578	+44.51660156	-1.60400391	-84.59472656	+2444	+11.14013672	-2.68945313	-10.48095703	+35.13427734	-17.33642578	-31.39892578	+2356	+9.73828125	-6.80712891	-9.36474609	+20.78613281	+0.85693359	-83.69384766	+1976
+1457971167.20790000	+12.15527344	-4.67578125	-9.47460938	+44.56054688	-1.12060547	-84.26513672	+2428	+11.06982422	-2.82128906	-10.47656250	+34.78271484	-16.94091797	-31.13525391	+2328	+9.68115234	-6.92578125	-9.33398438	+20.74218750	+1.34033203	-83.62792969	+1964
+1457971167.21210000	+12.08056641	-4.79003906	-9.47021484	+44.58251953	-0.65917969	-83.93554688	+2412	+10.99072266	-2.94433594	-10.45898438	+34.43115234	-16.54541016	-30.82763672	+2296	+9.61962891	-7.04443359	-9.29882813	+20.69824219	+1.82373047	-83.54003906	+1952
+1457971167.22040010	+11.95312500	-5.00976563	-9.45263672	+44.67041016	+0.08789063	-83.29833984	+2372	+10.86328125	-3.18603516	-10.41064453	+33.77197266	-15.97412109	-30.27832031	+2232	+9.50537109	-7.27294922	-9.21533203	+20.65429688	+2.70263672	-83.32031250	+1924
+1457971167.22449990	+11.88720703	-5.11962891	-9.43066406	+44.67041016	+0.43945313	-82.99072266	+2352	+10.80175781	-3.30468750	-10.37109375	+33.42041016	-15.71044922	-30.03662109	+2200	+9.44384766	-7.38720703	-9.17138672	+20.61035156	+3.14208984	-83.18847656	+1912
+1457971167.22869990	+11.83007813	-5.22070313	-9.40429688	+44.69238281	+0.72509766	-82.70507813	+2336	+10.75341797	-3.41455078	-10.32275391	+33.11279297	-15.57861328	-29.81689453	+2172	+9.38671875	-7.49267578	-9.11865234	+20.58837891	+3.51562500	-83.07861328	+1900
+1457971167.23289990	+11.77294922	-5.31738281	-9.37353516	+44.75830078	+1.03271484	-82.39746094	+2316	+10.70507813	-3.52441406	-10.27441406	+32.84912109	-15.44677734	-29.59716797	+2148	+9.32958984	-7.59814453	-9.07031250	+20.58837891	+3.95507813	-82.90283203	+1888
+1457971167.23700000	+11.71142578	-5.41845703	-9.33837891	+44.75830078	+1.31835938	-82.11181641	+2304	+10.65673828	-3.62548828	-10.21289063	+32.56347656	-15.29296875	-29.37744141	+2124	+9.26806641	-7.70361328	-9.01757813	+20.58837891	+4.37255859	-82.74902344	+1880
+1457971167.24120000	+11.65869141	-5.51074219	-9.29882813	+44.78027344	+1.56005859	-81.78222656	+2292	+10.61718750	-3.71777344	-10.15576172	+32.29980469	-15.22705078	-29.09179688	+2100	+9.20654297	-7.80029297	-8.96044922	+20.58837891	+4.74609375	-82.52929688	+1876
+1457971167.24540000	+11.60156250	-5.60302734	-9.25927734	+44.82421875	+1.77978516	-81.45263672	+2280	+10.57763672	-3.81445313	-10.08984375	+32.03613281	-15.16113281	-28.85009766	+2080	+9.14941406	-7.89697266	-8.90771484	+20.61035156	+5.16357422	-82.26562500	+1868
+1457971167.24950000	+11.54443359	-5.69531250	-9.20654297	+44.78027344	+1.99951172	-81.14501953	+2272	+10.52929688	-3.90673828	-10.01953125	+31.72851563	-15.07324219	-28.58642578	+2064	+9.08349609	-7.99365234	-8.84619141	+20.58837891	+5.55908203	-82.00195313	+1868
+1457971167.25370000	+11.49609375	-5.77880859	-9.15380859	+44.78027344	+2.15332031	-80.81542969	+2264	+10.49853516	-3.99023438	-9.94042969	+31.48681641	-15.09521484	-28.32275391	+2048	+9.02197266	-8.08593750	-8.78466797	+20.56640625	+5.91064453	-81.73828125	+1868
+1457971167.25790000	+11.44775391	-5.86669922	-9.09667969	+44.75830078	+2.32910156	-80.50781250	+2260	+10.46337891	-4.08691406	-9.85693359	+31.22314453	-15.09521484	-28.10302734	+2036	+8.96484375	-8.17382813	-8.72753906	+20.56640625	+6.26220703	-81.40869141	+1868
+1457971167.26620010	+11.34667969	-6.03369141	-8.96923828	+44.69238281	+2.59277344	-79.84863281	+2252	+10.39306641	-4.25390625	-9.68554688	+30.62988281	-15.13916016	-27.57568359	+2016	+8.85058594	-8.35400391	-8.58691406	+20.52246094	+6.85546875	-80.83740234	+1880
+1457971167.27040000	+11.29833984	-6.11718750	-8.91210938	+44.67041016	+2.72460938	-79.49707031	+2252	+10.35791016	-4.34179688	-9.59765625	+30.34423828	-15.16113281	-27.33398438	+2008	+8.79345703	-8.43750000	-8.52539063	+20.54443359	+7.18505859	-80.46386719	+1888
+1457971167.27449990	+11.25000000	-6.20068359	-8.83740234	+44.60449219	+2.85644531	-79.16748047	+2252	+10.31835938	-4.42529297	-9.50976563	+30.03662109	-15.13916016	-27.04833984	+2000	+8.73632813	-8.52099609	-8.44628906	+20.50048828	+7.47070313	-80.13427734	+1896
+1457971167.27870010	+11.20605469	-6.27539063	-8.77148438	+44.58251953	+2.94433594	-78.77197266	+2252	+10.28320313	-4.49121094	-9.42187500	+29.75097656	-15.18310547	-26.67480469	+1992	+8.68359375	-8.60449219	-8.37597656	+20.47851563	+7.71240234	-79.76074219	+1904
+1457971167.28290010	+11.15771484	-6.35449219	-8.70117188	+44.49462891	+3.03222656	-78.37646484	+2252	+10.24365234	-4.57910156	-9.32958984	+29.42138672	-15.20507813	-26.36718750	+1988	+8.63525391	-8.67919922	-8.30566406	+20.47851563	+7.95410156	-79.34326172	+1912
+1457971167.28699990	+11.10937500	-6.43359375	-8.62646484	+44.42871094	+3.12011719	-78.02490234	+2252	+10.19531250	-4.66699219	-9.23291016	+29.04785156	-15.18310547	-26.05957031	+1984	+8.58691406	-8.76269531	-8.22216797	+20.45654297	+8.12988281	-79.01367188	+1920
+1457971167.29539990	+11.01708984	-6.57861328	-8.47705078	+44.34082031	+3.20800781	-77.21191406	+2248	+10.12060547	-4.82080078	-9.03515625	+28.36669922	-15.29296875	-25.37841797	+1976	+8.49902344	-8.90771484	-8.06396484	+20.45654297	+8.41552734	-78.20068359	+1928
+1457971167.29950000	+10.97314453	-6.65332031	-8.39355469	+44.25292969	+3.25195313	-76.86035156	+2248	+10.07666016	-4.90429688	-8.93408203	+27.99316406	-15.29296875	-25.07080078	+1976	+8.45947266	-8.98242188	-7.97167969	+20.45654297	+8.50341797	-77.89306641	+1936
+1457971167.30370000	+10.92919922	-6.71484375	-8.31445313	+44.25292969	+3.22998047	-76.46484375	+2244	+10.03710938	-4.97021484	-8.84179688	+27.64160156	-15.38085938	-24.63134766	+1968	+8.42431641	-9.04833984	-7.88378906	+20.47851563	+8.56933594	-77.51953125	+1936
+1457971167.30780010	+10.88525391	-6.78515625	-8.23535156	+44.20898438	+3.27392578	-76.04736328	+2240	+9.99316406	-5.04492188	-8.74511719	+27.29003906	-15.38085938	-24.23583984	+1960	+8.38916016	-9.11425781	-7.80029297	+20.54443359	+8.63525391	-77.10205078	+1932
+1457971167.31200000	+10.83691406	-6.85107422	-8.14746094	+44.16503906	+3.29589844	-75.65185547	+2236	+9.94482422	-5.11962891	-8.63525391	+26.91650391	-15.40283203	-23.88427734	+1956	+8.35839844	-9.18457031	-7.70361328	+20.58837891	+8.67919922	-76.77246094	+1928
+1457971167.31620000	+10.79736328	-6.90380859	-8.05957031	+44.18701172	+3.22998047	-75.21240234	+2224	+9.90966797	-5.17675781	-8.52978516	+26.58691406	-15.49072266	-23.42285156	+1948	+8.32324219	-9.24609375	-7.60693359	+20.63232422	+8.70117188	-76.39892578	+1924
+1457971167.32030010	+10.75341797	-6.96533203	-7.97167969	+44.16503906	+3.20800781	-74.79492188	+2216	+9.87011719	-5.24707031	-8.42431641	+26.23535156	-15.51269531	-23.04931641	+1944	+8.29248047	-9.30322266	-7.51464844	+20.74218750	+8.70117188	-75.98144531	+1912
+1457971167.32450010	+10.70947266	-7.02685547	-7.87500000	+44.14306641	+3.16406250	-74.42138672	+2208	+9.82617188	-5.31738281	-8.30566406	+25.88378906	-15.57861328	-22.69775391	+1940	+8.26611328	-9.36474609	-7.41357422	+20.83007813	+8.70117188	-75.65185547	+1904
+1457971167.33279990	+10.63476563	-7.11914063	-7.69042969	+44.25292969	+3.01025391	-73.58642578	+2184	+9.75585938	-5.43164063	-8.08593750	+25.22460938	-15.75439453	-21.84082031	+1920	+8.21337891	-9.47021484	-7.21582031	+21.07177734	+8.65722656	-74.88281250	+1876
+1457971167.33699990	+10.59082031	-7.17187500	-7.58056641	+44.27490234	+2.92236328	-73.23486328	+2176	+9.72070313	-5.48876953	-7.95410156	+24.91699219	-15.86425781	-21.51123047	+1912	+8.18701172	-9.52734375	-7.11035156	+21.20361328	+8.65722656	-74.55322266	+1864
+1457971167.34120010	+10.55566406	-7.20703125	-7.47949219	+44.34082031	+2.79052734	-72.79541016	+2164	+9.69433594	-5.53271484	-7.83544922	+24.60937500	-15.99609375	-21.02783203	+1904	+8.15625000	-9.57568359	-7.00488281	+21.33544922	+8.63525391	-74.17968750	+1848
+1457971167.34530000	+10.51611328	-7.24658203	-7.38281250	+44.42871094	+2.70263672	-72.31201172	+2148	+9.66357422	-5.57666016	-7.72119141	+24.32373047	-16.06201172	-20.56640625	+1892	+8.12988281	-9.61962891	-6.90820313	+21.51123047	+8.65722656	-73.71826172	+1832
+1457971167.34949990	+10.47656250	-7.28613281	-7.27294922	+44.49462891	+2.59277344	-71.93847656	+2140	+9.63720703	-5.62500000	-7.58496094	+24.01611328	-16.19384766	-20.21484375	+1884	+8.09912109	-9.66796875	-6.80273438	+21.64306641	+8.65722656	-73.32275391	+1820
+1457971167.35369990	+10.44580078	-7.31250000	-7.16308594	+44.60449219	+2.41699219	-71.49902344	+2128	+9.61523438	-5.66015625	-7.45751953	+23.73046875	-16.34765625	-19.75341797	+1876	+8.06835938	-9.70751953	-6.69726563	+21.79687500	+8.65722656	-72.88330078	+1804
+1457971167.35780000	+10.41064453	-7.34326172	-7.05761719	+44.73632813	+2.30712891	-71.01562500	+2116	+9.59326172	-5.69970703	-7.33447266	+23.44482422	-16.43554688	-19.29199219	+1864	+8.03759766	-9.74707031	-6.60058594	+21.97265625	+8.70117188	-72.37792969	+1792
+1457971167.36620000	+10.34472656	-7.39160156	-6.82031250	+44.93408203	+1.95556641	-70.22460938	+2104	+9.55371094	-5.77001953	-7.05761719	+22.85156250	-16.76513672	-18.50097656	+1856	+7.97607422	-9.82177734	-6.38964844	+22.28027344	+8.72314453	-71.49902344	+1772
+1457971167.37030010	+10.31396484	-7.41357422	-6.71484375	+45.08789063	+1.82373047	-69.71923828	+2096	+9.53613281	-5.79638672	-6.93457031	+22.58789063	-16.85302734	-17.99560547	+1848	+7.94091797	-9.85253906	-6.29736328	+22.47802734	+8.78906250	-70.92773438	+1760
+1457971167.37450000	+10.27880859	-7.43554688	-6.59179688	+45.19775391	+1.66992188	-69.32373047	+2092	+9.52294922	-5.83154297	-6.78515625	+22.30224609	-17.05078125	-17.64404297	+1848	+7.91015625	-9.88769531	-6.19189453	+22.63183594	+8.83300781	-70.46630859	+1752
+1457971167.37870000	+10.25244141	-7.44873047	-6.47753906	+45.32958984	+1.47216797	-68.84033203	+2088	+9.50537109	-5.85791016	-6.65332031	+21.95068359	-17.16064453	-17.13867188	+1840	+7.87500000	-9.92285156	-6.09082031	+22.74169922	+8.85498047	-69.93896484	+1748
+1457971167.38280010	+10.21728516	-7.46191406	-6.36767578	+45.46142578	+1.31835938	-68.33496094	+2084	+9.48779297	-5.88427734	-6.52587891	+21.62109375	-17.22656250	-16.63330078	+1836	+7.83984375	-9.94482422	-5.99853516	+22.93945313	+8.87695313	-69.32373047	+1740
+1457971167.38700010	+10.19091797	-7.47509766	-6.24462891	+45.59326172	+1.14257813	-67.93945313	+2084	+9.47900391	-5.91503906	-6.37646484	+21.29150391	-17.44628906	-16.28173828	+1840	+7.81347656	-9.97558594	-5.89306641	+23.11523438	+8.87695313	-68.84033203	+1740
+1457971167.39109990	+10.16015625	-7.48388672	-6.12597656	+45.72509766	+0.94482422	-67.47802734	+2084	+9.46142578	-5.94580078	-6.24462891	+20.85205078	-17.57812500	-15.79833984	+1836	+7.78271484	-10.00195313	-5.78759766	+23.24707031	+8.87695313	-68.33496094	+1736
+1457971167.39529990	+10.12939453	-7.49267578	-6.02050781	+45.87890625	+0.76904297	-66.95068359	+2084	+9.44384766	-5.96777344	-6.12158203	+20.47851563	-17.64404297	-15.27099609	+1832	+7.75195313	-10.01953125	-5.69970703	+23.44482422	+8.89892578	-67.71972656	+1732
+1457971167.40360000	+10.07666016	-7.51025391	-5.77880859	+46.16455078	+0.37353516	-66.11572266	+2088	+9.42187500	-6.03369141	-5.84472656	+19.55566406	-17.97363281	-14.41406250	+1836	+7.70361328	-10.07666016	-5.48437500	+23.77441406	+8.85498047	-66.79687500	+1732
+1457971167.40780000	+10.05029297	-7.51904297	-5.67333984	+46.31835938	+0.19775391	-65.61035156	+2088	+9.40429688	-6.05566406	-5.72607422	+19.07226563	-18.03955078	-13.84277344	+1832	+7.68603516	-10.09423828	-5.39208984	+23.99414063	+8.83300781	-66.24755859	+1728
+1457971167.41199990	+10.02392578	-7.52783203	-5.55029297	+46.47216797	+0.02197266	-65.21484375	+2092	+9.39550781	-6.08642578	-5.58105469	+18.61083984	-18.25927734	-13.44726563	+1836	+7.66845703	-10.11621094	-5.28222656	+24.21386719	+8.76708984	-65.80810547	+1728
+1457971167.42030000	+9.96240234	-7.53222656	-5.33056641	+46.82373047	-0.37353516	-64.29199219	+2092	+9.36035156	-6.14794922	-5.34375000	+17.40234375	-18.41308594	-12.30468750	+1832	+7.63330078	-10.14697266	-5.08447266	+24.65332031	+8.61328125	-64.81933594	+1720
+1457971167.42450000	+9.94042969	-7.54101563	-5.21191406	+46.99951172	-0.59326172	-63.94042969	+2092	+9.35156250	-6.18310547	-5.20312500	+16.85302734	-18.65478516	-11.90917969	+1836	+7.62890625	-10.16894531	-4.97460938	+24.93896484	+8.50341797	-64.44580078	+1716
+1457971167.42860010	+9.90966797	-7.54101563	-5.10205078	+47.21923828	-0.83496094	-63.54492188	+2092	+9.33398438	-6.22265625	-5.08007813	+16.14990234	-18.78662109	-11.33789063	+1836	+7.61572266	-10.19091797	-4.86474609	+25.13671875	+8.39355469	-64.07226563	+1712
+1457971167.43280010	+9.88330078	-7.54101563	-4.99658203	+47.46093750	-1.05468750	-63.08349609	+2088	+9.31640625	-6.24462891	-4.97021484	+15.51269531	-18.83056641	-10.72265625	+1828	+7.60693359	-10.19970703	-4.76806641	+25.44433594	+8.30566406	-63.63281250	+1700
+1457971167.43700000	+9.86132813	-7.54541016	-4.88232422	+47.70263672	-1.27441406	-62.75390625	+2088	+9.31201172	-6.27099609	-4.83398438	+14.96337891	-19.07226563	-10.23925781	+1828	+7.60693359	-10.21728516	-4.65820313	+25.72998047	+8.19580078	-63.28125000	+1692
+1457971167.44109990	+9.83056641	-7.54101563	-4.77246094	+47.98828125	-1.53808594	-62.35839844	+2088	+9.29443359	-6.31054688	-4.71972656	+14.19433594	-19.16015625	-9.62402344	+1824	+7.59375000	-10.23925781	-4.55273438	+25.97167969	+8.10791016	-62.92968750	+1684
+1457971167.44950010	+9.77783203	-7.53662109	-4.55712891	+48.58154297	-2.10937500	-61.65527344	+2080	+9.27246094	-6.35449219	-4.48681641	+12.96386719	-19.37988281	-8.41552734	+1808	+7.59375000	-10.25683594	-4.35058594	+26.65283203	+7.84423828	-62.16064453	+1656
+1457971167.45359990	+9.74707031	-7.53222656	-4.45166016	+48.86718750	-2.39501953	-61.32568359	+2076	+9.25488281	-6.38525391	-4.37255859	+12.23876953	-19.46777344	-7.80029297	+1804	+7.58496094	-10.27441406	-4.24951172	+26.89453125	+7.75634766	-61.83105469	+1648
+1457971167.45779990	+9.72070313	-7.52343750	-4.35498047	+49.24072266	-2.70263672	-60.97412109	+2068	+9.24169922	-6.40283203	-4.26708984	+11.62353516	-19.48974609	-7.14111328	+1796	+7.57617188	-10.27880859	-4.15722656	+27.22412109	+7.66845703	-61.43554688	+1632
+1457971167.46190000	+9.69873047	-7.51904297	-4.24511719	+49.59228516	-3.01025391	-60.73242188	+2060	+9.23730469	-6.42041016	-4.14843750	+11.09619141	-19.64355469	-6.59179688	+1792	+7.58056641	-10.28759766	-4.06054688	+27.55371094	+7.55859375	-61.10595703	+1616
+1457971167.46610000	+9.67236328	-7.51464844	-4.14404297	+49.92187500	-3.31787109	-60.44677734	+2056	+9.22412109	-6.45117188	-4.03857422	+10.43701172	-19.68750000	-5.99853516	+1788	+7.56738281	-10.30517578	-3.96386719	+27.81738281	+7.49267578	-60.79833984	+1604
+1457971167.47030000	+9.64599609	-7.50146484	-4.04736328	+50.33935547	-3.62548828	-60.13916016	+2048	+9.21533203	-6.45996094	-3.94189453	+9.88769531	-19.66552734	-5.33935547	+1780	+7.56298828	-10.30957031	-3.87597656	+28.12500000	+7.42675781	-60.42480469	+1592
+1457971167.47440000	+9.62841797	-7.49267578	-3.94189453	+50.73486328	-3.95507813	-59.94140625	+2040	+9.21533203	-6.47314453	-3.83203125	+9.47021484	-19.70947266	-4.76806641	+1772	+7.55859375	-10.31835938	-3.78808594	+28.43261719	+7.33886719	-60.07324219	+1576
+1457971167.48280000	+9.57568359	-7.47509766	-3.75732422	+51.41601563	-4.52636719	-59.43603516	+2028	+9.19335938	-6.49951172	-3.63427734	+8.52539063	-19.64355469	-3.60351563	+1764	+7.53222656	-10.34033203	-3.62109375	+28.91601563	+7.27294922	-59.34814453	+1552
+1457971167.48690010	+9.56250000	-7.46191406	-3.65625000	+51.78955078	-4.81201172	-59.26025391	+2020	+9.18896484	-6.50830078	-3.53320313	+8.19580078	-19.62158203	-3.07617188	+1760	+7.52343750	-10.34472656	-3.54638672	+29.20166016	+7.20703125	-58.97460938	+1540
+1457971167.49110010	+9.53613281	-7.46630859	-3.56396484	+52.03125000	-5.05371094	-59.08447266	+2016	+9.18017578	-6.52148438	-3.43652344	+7.82226563	-19.57763672	-2.61474609	+1756	+7.50585938	-10.36230469	-3.46728516	+29.37744141	+7.20703125	-58.64501953	+1532
+1457971167.49530010	+9.51855469	-7.44873047	-3.48046875	+52.38281250	-5.27343750	-58.86474609	+2008	+9.17138672	-6.52587891	-3.34863281	+7.53662109	-19.51171875	-2.08740234	+1752	+7.49267578	-10.36669922	-3.39257813	+29.59716797	+7.18505859	-58.29345703	+1524
+1457971167.49939990	+9.50976563	-7.43554688	-3.38818359	+52.73437500	-5.51513672	-58.73291016	+2004	+9.17138672	-6.53027344	-3.26074219	+7.33886719	-19.42382813	-1.62597656	+1748	+7.47949219	-10.37548828	-3.32226563	+29.79492188	+7.14111328	-57.96386719	+1516
+1457971167.50359990	+9.48779297	-7.43994141	-3.30468750	+52.88818359	-5.66894531	-58.57910156	+2004	+9.16259766	-6.53466797	-3.17285156	+7.09716797	-19.35791016	-1.20849609	+1748	+7.46630859	-10.39306641	-3.25195313	+29.94873047	+7.14111328	-57.63427734	+1512
+1457971167.51189990	+9.46582031	-7.41357422	-3.14208984	+53.43750000	-6.02050781	-58.27148438	+1992	+9.15380859	-6.53906250	-3.01025391	+6.83349609	-19.13818359	-0.35156250	+1744	+7.44433594	-10.40625000	-3.11572266	+30.34423828	+7.07519531	-56.99707031	+1500
+1457971167.51609990	+9.44384766	-7.42236328	-3.06298828	+53.52539063	-6.10839844	-58.16162109	+1992	+9.14501953	-6.54345703	-2.92675781	+6.72363281	-19.05029297	+0.02197266	+1744	+7.42675781	-10.41943359	-3.05419922	+30.45410156	+7.05322266	-56.68945313	+1500
+1457971167.52029990	+9.43505859	-7.40917969	-2.98828125	+53.70117188	-6.21826172	-58.00781250	+1988	+9.13623047	-6.54345703	-2.84765625	+6.67968750	-18.96240234	+0.37353516	+1748	+7.41796875	-10.42382813	-2.98388672	+30.65185547	+6.98730469	-56.44775391	+1496
+1457971167.52440000	+9.42626953	-7.40039063	-2.91357422	+53.89892578	-6.32812500	-57.87597656	+1984	+9.13183594	-6.53906250	-2.77734375	+6.65771484	-18.87451172	+0.74707031	+1748	+7.41796875	-10.43261719	-2.92236328	+30.82763672	+6.92138672	-56.18408203	+1492
+1457971167.52860000	+9.41308594	-7.40039063	-2.83886719	+53.96484375	-6.37207031	-57.78808594	+1980	+9.12304688	-6.54345703	-2.70263672	+6.61376953	-18.76464844	+1.05468750	+1748	+7.40917969	-10.44140625	-2.85644531	+30.98144531	+6.87744141	-55.96435547	+1488
+1457971167.53280000	+9.40429688	-7.39160156	-2.76855469	+54.09667969	-6.43798828	-57.70019531	+1976	+9.11425781	-6.54345703	-2.63232422	+6.63574219	-18.67675781	+1.38427734	+1748	+7.40478516	-10.44580078	-2.79052734	+31.17919922	+6.78955078	-55.76660156	+1488
+1457971167.53690000	+9.39990234	-7.38720703	-2.70263672	+54.22851563	-6.50390625	-57.59033203	+1972	+9.11425781	-6.53906250	-2.56640625	+6.65771484	-18.56689453	+1.73583984	+1748	+7.40478516	-10.45019531	-2.72900391	+31.37695313	+6.70166016	-55.59082031	+1484
+1457971167.54520010	+9.38232422	-7.38281250	-2.57519531	+54.36035156	-6.56982422	-57.41455078	+1968	+9.09667969	-6.53906250	-2.43896484	+6.72363281	-18.36914063	+2.35107422	+1748	+7.41357422	-10.45898438	-2.59716797	+31.77246094	+6.52587891	-55.32714844	+1480
+1457971167.54940010	+9.37792969	-7.37402344	-2.51806641	+54.44824219	-6.59179688	-57.28271484	+1960	+9.09667969	-6.53466797	-2.38183594	+6.78955078	-18.25927734	+2.68066406	+1748	+7.42236328	-10.45898438	-2.53564453	+32.03613281	+6.41601563	-55.17333984	+1476
+1457971167.55360010	+9.36914063	-7.37402344	-2.45654297	+54.47021484	-6.59179688	-57.21679688	+1956	+9.08789063	-6.53466797	-2.32031250	+6.78955078	-18.12744141	+2.98828125	+1748	+7.42675781	-10.46337891	-2.47412109	+32.23388672	+6.32812500	-55.06347656	+1472
+1457971167.55769990	+9.36035156	-7.36962891	-2.39941406	+54.55810547	-6.59179688	-57.12890625	+1952	+9.07910156	-6.53027344	-2.26757813	+6.85546875	-18.01757813	+3.29589844	+1744	+7.43554688	-10.45898438	-2.41259766	+32.47558594	+6.24023438	-54.99755859	+1468
+1457971167.56189990	+9.36035156	-7.36083984	-2.34667969	+54.64599609	-6.59179688	-57.04101563	+1944	+9.07910156	-6.52587891	-2.21044922	+6.92138672	-17.88574219	+3.60351563	+1740	+7.44433594	-10.45898438	-2.35107422	+32.71728516	+6.15234375	-54.90966797	+1464
+1457971167.56609990	+9.35156250	-7.36083984	-2.29394531	+54.66796875	-6.56982422	-56.95312500	+1936	+9.07031250	-6.52587891	-2.15771484	+6.92138672	-17.77587891	+3.88916016	+1736	+7.45312500	-10.46337891	-2.28955078	+32.93701172	+6.06445313	-54.84375000	+1460
+1457971167.57439990	+9.34716797	-7.34765625	-2.19287109	+54.79980469	-6.52587891	-56.73339844	+1920	+9.06591797	-6.51708984	-2.06103516	+7.07519531	-17.49023438	+4.48242188	+1728	+7.47509766	-10.46337891	-2.17529297	+33.37646484	+5.95458984	-54.68994141	+1448
+1457971167.57859990	+9.33837891	-7.34765625	-2.14453125	+54.79980469	-6.48193359	-56.60156250	+1912	+9.05712891	-6.51708984	-2.01269531	+7.07519531	-17.33642578	+4.74609375	+1724	+7.47949219	-10.46337891	-2.11816406	+33.57421875	+5.91064453	-54.60205078	+1440
+1457971167.58270000	+9.33837891	-7.33886719	-2.10058594	+54.84375000	-6.45996094	-56.51367188	+1904	+9.05712891	-6.50830078	-1.96435547	+7.14111328	-17.20458984	+5.03173828	+1716	+7.48828125	-10.45898438	-2.06542969	+33.75000000	+5.84472656	-54.53613281	+1436
+1457971167.58690000	+9.33398438	-7.33007813	-2.05664063	+54.90966797	-6.43798828	-56.38183594	+1892	+9.05712891	-6.50390625	-1.92041016	+7.18505859	-17.05078125	+5.33935547	+1712	+7.49707031	-10.45898438	-2.01708984	+33.94775391	+5.80078125	-54.40429688	+1424
+1457971167.59110000	+9.32958984	-7.33007813	-2.01269531	+54.88769531	-6.39404297	-56.29394531	+1884	+9.05273438	-6.50390625	-1.87646484	+7.18505859	-16.91894531	+5.58105469	+1704	+7.50146484	-10.45898438	-1.97314453	+34.10156250	+5.77880859	-54.29443359	+1416
+1457971167.59520010	+9.32958984	-7.32128906	-1.96875000	+54.93164063	-6.37207031	-56.20605469	+1876	+9.05273438	-6.49511719	-1.82812500	+7.25097656	-16.80908203	+5.80078125	+1700	+7.50146484	-10.45898438	-1.92480469	+34.21142578	+5.73486328	-54.20654297	+1408
+1457971167.60360000	+9.32519531	-7.31250000	-1.88525391	+54.95361328	-6.32812500	-56.00830078	+1860	+9.05273438	-6.48632813	-1.74462891	+7.31689453	-16.58935547	+6.28417969	+1692	+7.50146484	-10.45898438	-1.84130859	+34.38720703	+5.66894531	-53.96484375	+1388
+1457971167.60770010	+9.32519531	-7.30371094	-1.84130859	+54.95361328	-6.32812500	-55.94238281	+1856	+9.05273438	-6.47753906	-1.70068359	+7.38281250	-16.52343750	+6.48193359	+1688	+7.49707031	-10.46337891	-1.79736328	+34.43115234	+5.62500000	-53.85498047	+1380
+1457971167.61190010	+9.32519531	-7.29492188	-1.80175781	+54.97558594	-6.35009766	-55.83251953	+1848	+9.05273438	-6.46875000	-1.66113281	+7.42675781	-16.41357422	+6.72363281	+1684	+7.49267578	-10.46337891	-1.76660156	+34.47509766	+5.58105469	-53.67919922	+1372
+1457971167.61599990	+9.32080078	-7.29052734	-1.76220703	+54.95361328	-6.35009766	-55.76660156	+1844	+9.05273438	-6.46435547	-1.62158203	+7.44873047	-16.34765625	+6.89941406	+1684	+7.48828125	-10.46337891	-1.73583984	+34.49707031	+5.51513672	-53.50341797	+1364
+1457971167.62019990	+9.32080078	-7.28173828	-1.72265625	+54.97558594	-6.37207031	-55.72265625	+1844	+9.05273438	-6.45556641	-1.57763672	+7.51464844	-16.32568359	+7.05322266	+1680	+7.47949219	-10.46337891	-1.70068359	+34.51904297	+5.44921875	-53.39355469	+1360
+1457971167.62439990	+9.32080078	-7.27294922	-1.68310547	+54.99755859	-6.41601563	-55.65673828	+1844	+9.05712891	-6.45117188	-1.53808594	+7.55859375	-16.25976563	+7.27294922	+1680	+7.47509766	-10.46337891	-1.67431641	+34.54101563	+5.38330078	-53.23974609	+1356
+1457971167.62850000	+9.32080078	-7.26855469	-1.64355469	+54.99755859	-6.43798828	-55.61279297	+1844	+9.05712891	-6.44238281	-1.49853516	+7.60253906	-16.25976563	+7.40478516	+1680	+7.46630859	-10.46337891	-1.64355469	+34.54101563	+5.29541016	-53.10791016	+1352
+1457971167.63689990	+9.31640625	-7.25097656	-1.56884766	+55.04150391	-6.52587891	-55.52490234	+1844	+9.06152344	-6.42480469	-1.41943359	+7.71240234	-16.21582031	+7.71240234	+1684	+7.44873047	-10.46337891	-1.58203125	+34.51904297	+5.14160156	-52.86621094	+1348
+1457971167.64100000	+9.31640625	-7.24218750	-1.53369141	+55.08544922	-6.59179688	-55.45898438	+1848	+9.06152344	-6.42041016	-1.38427734	+7.77832031	-16.19384766	+7.86621094	+1684	+7.44433594	-10.46337891	-1.55566406	+34.51904297	+5.05371094	-52.73437500	+1348
+1457971167.64520000	+9.31640625	-7.23339844	-1.49414063	+55.10742188	-6.65771484	-55.39306641	+1852	+9.06152344	-6.41162109	-1.34472656	+7.82226563	-16.17187500	+8.02001953	+1684	+7.43994141	-10.46337891	-1.52490234	+34.54101563	+4.96582031	-52.62451172	+1348
+1457971167.64940000	+9.31201172	-7.22460938	-1.46337891	+55.12939453	-6.72363281	-55.32714844	+1852	+9.06152344	-6.40283203	-1.31396484	+7.88818359	-16.12792969	+8.19580078	+1688	+7.43554688	-10.45898438	-1.49853516	+34.56298828	+4.89990234	-52.49267578	+1344
+1457971167.65350010	+9.31201172	-7.21582031	-1.43261719	+55.19531250	-6.78955078	-55.23925781	+1856	+9.06152344	-6.39404297	-1.27880859	+7.95410156	-16.10595703	+8.34960938	+1688	+7.43115234	-10.45458984	-1.47216797	+34.60693359	+4.83398438	-52.38281250	+1344
+1457971167.65770010	+9.30761719	-7.20263672	-1.39746094	+55.23925781	-6.83349609	-55.17333984	+1860	+9.05712891	-6.38525391	-1.24804688	+7.99804688	-16.06201172	+8.50341797	+1692	+7.42675781	-10.45019531	-1.44140625	+34.65087891	+4.74609375	-52.29492188	+1344
+1457971167.66190000	+9.30761719	-7.19384766	-1.36669922	+55.28320313	-6.89941406	-55.08544922	+1868	+9.05712891	-6.37646484	-1.21728516	+8.04199219	-16.01806641	+8.65722656	+1692	+7.42675781	-10.44580078	-1.41064453	+34.71679688	+4.70214844	-52.22900391	+1348
+1457971167.67020010	+9.30322266	-7.17626953	-1.30957031	+55.39306641	-7.00927734	-54.88769531	+1880	+9.05273438	-6.36328125	-1.16015625	+8.15185547	-15.88623047	+8.98681641	+1696	+7.43115234	-10.43261719	-1.34472656	+34.89257813	+4.59228516	-52.11914063	+1352
+1457971167.67440010	+9.29882813	-7.16748047	-1.28320313	+55.43701172	-7.05322266	-54.75585938	+1888	+9.04833984	-6.35449219	-1.13378906	+8.19580078	-15.79833984	+9.16259766	+1700	+7.43554688	-10.42822266	-1.31396484	+34.98046875	+4.54833984	-52.05322266	+1352
+1457971167.67849990	+9.29882813	-7.15869141	-1.26123047	+55.50292969	-7.09716797	-54.62402344	+1896	+9.04833984	-6.34570313	-1.10742188	+8.23974609	-15.71044922	+9.33837891	+1704	+7.43554688	-10.41943359	-1.28320313	+35.09033203	+4.52636719	-51.96533203	+1352
+1457971167.68269990	+9.29443359	-7.14990234	-1.23486328	+55.52490234	-7.14111328	-54.51416016	+1904	+9.04394531	-6.33691406	-1.08105469	+8.28369141	-15.64453125	+9.51416016	+1708	+7.44433594	-10.41064453	-1.24804688	+35.20019531	+4.48242188	-51.92138672	+1352
+1457971167.68689990	+9.29003906	-7.14111328	-1.21289063	+55.56884766	-7.18505859	-54.38232422	+1916	+9.03955078	-6.33251953	-1.05908203	+8.30566406	-15.55664063	+9.71191406	+1712	+7.44873047	-10.40185547	-1.21728516	+35.31005859	+4.46044922	-51.85546875	+1352
+1457971167.69520000	+9.28125000	-7.12353516	-1.16015625	+55.65673828	-7.25097656	-54.18457031	+1940	+9.03076172	-6.31494141	-1.01074219	+8.41552734	-15.40283203	+10.01953125	+1724	+7.45312500	-10.38427734	-1.15576172	+35.55175781	+4.39453125	-51.76757813	+1348
+1457971167.69930010	+9.27246094	-7.11474609	-1.13818359	+55.67871094	-7.27294922	-54.07470703	+1952	+9.02197266	-6.30615234	-0.98876953	+8.43750000	-15.31494141	+10.19531250	+1728	+7.45312500	-10.37988281	-1.12500000	+35.63964844	+4.37255859	-51.72363281	+1344
+1457971167.70350000	+9.26806641	-7.10595703	-1.11621094	+55.72265625	-7.31689453	-53.98681641	+1964	+9.01757813	-6.29736328	-0.96679688	+8.50341797	-15.24902344	+10.32714844	+1736	+7.45312500	-10.37109375	-1.09423828	+35.74951172	+4.35058594	-51.65771484	+1340
+1457971167.70770000	+9.26367188	-7.09716797	-1.09423828	+55.74462891	-7.33886719	-53.89892578	+1976	+9.01318359	-6.29296875	-0.94042969	+8.54736328	-15.22705078	+10.43701172	+1744	+7.45312500	-10.36669922	-1.06347656	+35.81542969	+4.30664063	-51.61376953	+1336
+1457971167.71180010	+9.25488281	-7.08837891	-1.07226563	+55.74462891	-7.36083984	-53.78906250	+1992	+9.00439453	-6.28417969	-0.92285156	+8.59130859	-15.13916016	+10.59082031	+1748	+7.44873047	-10.35791016	-1.04150391	+35.90332031	+4.26269531	-51.50390625	+1328
+1457971167.71600010	+9.25048828	-7.07958984	-1.05029297	+55.78857422	-7.38281250	-53.72314453	+2004	+9.00000000	-6.27099609	-0.90087891	+8.65722656	-15.09521484	+10.70068359	+1760	+7.44433594	-10.34912109	-1.02392578	+35.96923828	+4.24072266	-51.41601563	+1324
+1457971167.72020010	+9.24169922	-7.07080078	-1.02832031	+55.81054688	-7.38281250	-53.67919922	+2020	+8.99121094	-6.26220703	-0.87451172	+8.72314453	-15.07324219	+10.78857422	+1768	+7.43554688	-10.34472656	-1.00195313	+36.03515625	+4.17480469	-51.32812500	+1320
+1457971167.72849990	+9.22412109	-7.04882813	-0.98437500	+55.89843750	-7.42675781	-53.59130859	+2052	+8.97802734	-6.24462891	-0.83056641	+8.87695313	-15.00732422	+10.98632813	+1784	+7.41796875	-10.33154297	-0.96240234	+36.14501953	+4.08691406	-51.15234375	+1312
+1457971167.73270010	+9.21093750	-7.04003906	-0.96240234	+55.92041016	-7.42675781	-53.54736328	+2068	+8.96923828	-6.23583984	-0.80859375	+8.94287109	-14.98535156	+11.05224609	+1792	+7.40039063	-10.32714844	-0.94482422	+36.16699219	+4.04296875	-51.06445313	+1312
+1457971167.73680000	+9.20214844	-7.03125000	-0.94482422	+55.94238281	-7.42675781	-53.48144531	+2080	+8.96044922	-6.22705078	-0.79101563	+9.00878906	-14.91943359	+11.14013672	+1800	+7.38720703	-10.32714844	-0.93164063	+36.18896484	+3.99902344	-50.93261719	+1312
+1457971167.74099990	+9.18896484	-7.01806641	-0.92724609	+56.00830078	-7.42675781	-53.43750000	+2096	+8.95166016	-6.21826172	-0.76904297	+9.11865234	-14.87548828	+11.22802734	+1808	+7.36962891	-10.32275391	-0.91845703	+36.21093750	+3.95507813	-50.80078125	+1308
+1457971167.74519990	+9.18017578	-7.00488281	-0.90966797	+56.05224609	-7.40478516	-53.37158203	+2112	+8.93847656	-6.20947266	-0.75146484	+9.18457031	-14.83154297	+11.29394531	+1816	+7.35205078	-10.31835938	-0.90527344	+36.23291016	+3.88916016	-50.66894531	+1308
+1457971167.74930000	+9.16699219	-6.99609375	-0.89208984	+56.09619141	-7.40478516	-53.30566406	+2124	+8.92968750	-6.20068359	-0.73388672	+9.27246094	-14.78759766	+11.38183594	+1824	+7.33447266	-10.31396484	-0.89648438	+36.27685547	+3.84521484	-50.53710938	+1304
+1457971167.75350000	+9.15380859	-6.98291016	-0.87451172	+56.18408203	-7.42675781	-53.23974609	+2140	+8.91650391	-6.18750000	-0.71630859	+9.36035156	-14.74365234	+11.44775391	+1832	+7.31689453	-10.30957031	-0.88330078	+36.32080078	+3.80126953	-50.38330078	+1304
+1457971167.76180010	+9.12744141	-6.96533203	-0.84375000	+56.27197266	-7.40478516	-53.08593750	+2168	+8.89453125	-6.17431641	-0.67675781	+9.53613281	-14.63378906	+11.62353516	+1848	+7.28173828	-10.30078125	-0.86572266	+36.40869141	+3.73535156	-50.14160156	+1304
+1457971167.76600000	+9.11425781	-6.95214844	-0.83056641	+56.35986328	-7.42675781	-52.99804688	+2180	+8.88134766	-6.16113281	-0.66357422	+9.62402344	-14.58984375	+11.71142578	+1852	+7.26416016	-10.29638672	-0.85253906	+36.45263672	+3.71337891	-50.03173828	+1304
+1457971167.77010010	+9.10107422	-6.94335938	-0.81738281	+56.44775391	-7.42675781	-52.88818359	+2196	+8.86816406	-6.15673828	-0.64599609	+9.71191406	-14.52392578	+11.82128906	+1860	+7.25097656	-10.29199219	-0.83935547	+36.51855469	+3.69140625	-49.89990234	+1304
+1457971167.77430010	+9.08789063	-6.93457031	-0.80419922	+56.51367188	-7.44873047	-52.77832031	+2208	+8.85498047	-6.14794922	-0.63281250	+9.77783203	-14.45800781	+11.93115234	+1864	+7.23339844	-10.28759766	-0.83056641	+36.56250000	+3.66943359	-49.76806641	+1304
+1457971167.77850010	+9.07470703	-6.92578125	-0.79541016	+56.57958984	-7.44873047	-52.64648438	+2220	+8.84179688	-6.14355469	-0.61962891	+9.86572266	-14.37011719	+12.04101563	+1868	+7.22021484	-10.28759766	-0.81738281	+36.62841797	+3.64746094	-49.65820313	+1304
+1457971167.78259990	+9.06152344	-6.91699219	-0.78222656	+56.66748047	-7.49267578	-52.53662109	+2232	+8.83300781	-6.13476563	-0.60644531	+9.93164063	-14.32617188	+12.17285156	+1872	+7.21142578	-10.27880859	-0.80859375	+36.73828125	+3.62548828	-49.57031250	+1304
+1457971167.79099990	+9.03955078	-6.89941406	-0.76025391	+56.79931641	-7.55859375	-52.31689453	+2252	+8.80664063	-6.12158203	-0.58007813	+10.06347656	-14.21630859	+12.41455078	+1884	+7.19384766	-10.26562500	-0.78222656	+36.95800781	+3.58154297	-49.39453125	+1308
+1457971167.79510000	+9.02636719	-6.89501953	-0.75146484	+56.88720703	-7.60253906	-52.20703125	+2264	+8.79345703	-6.11718750	-0.56689453	+10.12939453	-14.17236328	+12.52441406	+1888	+7.18505859	-10.25683594	-0.76904297	+37.06787109	+3.58154297	-49.32861328	+1308
+1457971167.79930000	+9.01757813	-6.88623047	-0.74267578	+56.95312500	-7.62451172	-52.09716797	+2276	+8.78466797	-6.10839844	-0.55810547	+10.19531250	-14.12841797	+12.67822266	+1888	+7.18066406	-10.25244141	-0.75585938	+37.15576172	+3.58154297	-49.26269531	+1312
+1457971167.80349990	+9.00878906	-6.88623047	-0.73388672	+56.97509766	-7.64648438	-51.98730469	+2284	+8.77587891	-6.10839844	-0.54931641	+10.19531250	-14.08447266	+12.78808594	+1892	+7.17626953	-10.24804688	-0.74267578	+37.24365234	+3.60351563	-49.21875000	+1312
+1457971167.80760000	+9.00000000	-6.87744141	-0.72509766	+57.04101563	-7.69042969	-51.92138672	+2296	+8.76269531	-6.10400391	-0.54052734	+10.23925781	-14.06250000	+12.89794922	+1896	+7.17187500	-10.23925781	-0.72949219	+37.35351563	+3.60351563	-49.19677734	+1316
+1457971167.81180000	+8.99121094	-6.87304688	-0.72509766	+57.10693359	-7.73437500	-51.78955078	+2304	+8.75830078	-6.09960938	-0.53613281	+10.30517578	-13.99658203	+13.02978516	+1896	+7.17187500	-10.23486328	-0.72070313	+37.46337891	+3.60351563	-49.10888672	+1320
+1457971167.81600000	+8.98242188	-6.87304688	-0.72070313	+57.08496094	-7.75634766	-51.70166016	+2312	+8.74511719	-6.09960938	-0.52734375	+10.28320313	-13.95263672	+13.11767578	+1900	+7.16748047	-10.23046875	-0.71191406	+37.52929688	+3.64746094	-49.06494141	+1324
+1457971167.82430010	+8.96923828	-6.86865234	-0.71191406	+57.15087891	-7.80029297	-51.54785156	+2328	+8.73193359	-6.09521484	-0.51855469	+10.34912109	-13.88671875	+13.31542969	+1904	+7.16308594	-10.22167969	-0.69873047	+37.70507813	+3.66943359	-48.99902344	+1332
+1457971167.82850000	+8.96044922	-6.87304688	-0.70751953	+57.12890625	-7.80029297	-51.48193359	+2336	+8.72314453	-6.09521484	-0.51416016	+10.30517578	-13.86474609	+13.38134766	+1904	+7.15869141	-10.21728516	-0.68994141	+37.74902344	+3.71337891	-48.97705078	+1336
+1457971167.83260010	+8.95605469	-6.86865234	-0.70312500	+57.12890625	-7.80029297	-51.43798828	+2344	+8.71875000	-6.09521484	-0.50976563	+10.32714844	-13.82080078	+13.44726563	+1908	+7.15429688	-10.21728516	-0.68115234	+37.77099609	+3.75732422	-48.97705078	+1340
+1457971167.83680010	+8.95166016	-6.86865234	-0.70312500	+57.12890625	-7.80029297	-51.35009766	+2348	+8.71435547	-6.09521484	-0.50976563	+10.32714844	-13.77685547	+13.51318359	+1908	+7.14990234	-10.21728516	-0.68115234	+37.79296875	+3.80126953	-48.91113281	+1344
+1457971167.84509990	+8.93847656	-6.87304688	-0.70312500	+57.06298828	-7.77832031	-51.19628906	+2360	+8.70117188	-6.09960938	-0.50537109	+10.28320313	-13.66699219	+13.62304688	+1908	+7.13671875	-10.21728516	-0.68115234	+37.77099609	+3.88916016	-48.82324219	+1348
+1457971167.84929990	+8.93408203	-6.87304688	-0.70751953	+57.04101563	-7.75634766	-51.10839844	+2364	+8.69677734	-6.09960938	-0.50537109	+10.28320313	-13.60107422	+13.66699219	+1908	+7.12792969	-10.21728516	-0.68554688	+37.77099609	+3.93310547	-48.73535156	+1352
+1457971167.85340000	+8.92968750	-6.87744141	-0.70751953	+56.97509766	-7.73437500	-51.02050781	+2372	+8.69238281	-6.09960938	-0.50537109	+10.26123047	-13.55712891	+13.71093750	+1908	+7.11474609	-10.22167969	-0.68994141	+37.72705078	+3.97705078	-48.64746094	+1356
+1457971167.85760000	+8.92089844	-6.87744141	-0.71191406	+56.93115234	-7.71240234	-50.91064453	+2376	+8.68798828	-6.10400391	-0.50537109	+10.23925781	-13.49121094	+13.77685547	+1908	+7.10156250	-10.22167969	-0.69433594	+37.68310547	+4.02099609	-48.58154297	+1360
+1457971167.86180000	+8.91650391	-6.88183594	-0.71191406	+56.90917969	-7.69042969	-50.84472656	+2376	+8.68359375	-6.10400391	-0.50537109	+10.21728516	-13.42529297	+13.82080078	+1908	+7.08837891	-10.22607422	-0.69873047	+37.63916016	+4.04296875	-48.51562500	+1364
+1457971167.86590000	+8.91210938	-6.88183594	-0.71191406	+56.86523438	-7.69042969	-50.77880859	+2380	+8.68359375	-6.10400391	-0.50537109	+10.17333984	-13.35937500	+13.86474609	+1908	+7.08398438	-10.22607422	-0.70312500	+37.61718750	+4.06494141	-48.49365234	+1364
+1457971167.87430000	+8.90332031	-6.88623047	-0.71191406	+56.77734375	-7.64648438	-50.55908203	+2388	+8.67480469	-6.10839844	-0.50097656	+10.12939453	-13.20556641	+13.95263672	+1908	+7.06640625	-10.23486328	-0.71191406	+37.52929688	+4.10888672	-48.38378906	+1364
+1457971167.87840010	+8.89892578	-6.89062500	-0.71630859	+56.73339844	-7.62451172	-50.44921875	+2388	+8.67480469	-6.11279297	-0.50097656	+10.10742188	-13.13964844	+14.01855469	+1904	+7.05761719	-10.23486328	-0.71630859	+37.48535156	+4.13085938	-48.31787109	+1364
+1457971167.88260010	+8.89453125	-6.89062500	-0.71630859	+56.68945313	-7.62451172	-50.33935547	+2392	+8.67041016	-6.11279297	-0.50097656	+10.06347656	-13.07373047	+14.06250000	+1904	+7.04882813	-10.23925781	-0.72070313	+37.41943359	+4.13085938	-48.25195313	+1364
+1457971167.88680010	+8.89013672	-6.89062500	-0.71630859	+56.64550781	-7.62451172	-50.22949219	+2392	+8.67041016	-6.11279297	-0.50097656	+10.04150391	-12.98583984	+14.12841797	+1904	+7.03564453	-10.23925781	-0.72509766	+37.37548828	+4.15283203	-48.16406250	+1364
+1457971167.89089990	+8.88574219	-6.89501953	-0.71630859	+56.60156250	-7.64648438	-50.14160156	+2392	+8.66601563	-6.11718750	-0.49658203	+9.99755859	-12.91992188	+14.17236328	+1904	+7.02685547	-10.24365234	-0.73388672	+37.33154297	+4.17480469	-48.09814453	+1364
+1457971167.89510010	+8.88574219	-6.89501953	-0.71630859	+56.55761719	-7.64648438	-50.05371094	+2396	+8.66601563	-6.11718750	-0.49658203	+9.97558594	-12.85400391	+14.23828125	+1904	+7.01806641	-10.24365234	-0.73828125	+37.28759766	+4.17480469	-48.03222656	+1364
+1457971167.89930010	+8.88134766	-6.89501953	-0.71191406	+56.51367188	-7.64648438	-49.94384766	+2396	+8.66162109	-6.11718750	-0.49218750	+9.93164063	-12.78808594	+14.30419922	+1904	+7.00927734	-10.24804688	-0.74267578	+37.24365234	+4.19677734	-47.96630859	+1360
+1457971167.90759990	+8.88134766	-6.89941406	-0.70751953	+56.42578125	-7.66845703	-49.76806641	+2400	+8.66162109	-6.12158203	-0.48779297	+9.86572266	-12.67822266	+14.39208984	+1904	+6.99609375	-10.25244141	-0.74267578	+37.15576172	+4.21875000	-47.87841797	+1356
+1457971167.91179990	+8.87695313	-6.90380859	-0.70751953	+56.38183594	-7.69042969	-49.68017578	+2400	+8.66162109	-6.12597656	-0.48779297	+9.82177734	-12.61230469	+14.45800781	+1904	+6.99169922	-10.25244141	-0.74707031	+37.13378906	+4.24072266	-47.83447266	+1352
+1457971167.91590000	+8.87695313	-6.90380859	-0.70751953	+56.33789063	-7.69042969	-49.59228516	+2400	+8.66162109	-6.12597656	-0.48339844	+9.77783203	-12.56835938	+14.50195313	+1908	+6.98730469	-10.25244141	-0.74707031	+37.08984375	+4.24072266	-47.79052734	+1348
+1457971167.92010000	+8.87695313	-6.90820313	-0.70751953	+56.29394531	-7.71240234	-49.52636719	+2404	+8.66162109	-6.12597656	-0.48339844	+9.73388672	-12.52441406	+14.54589844	+1908	+6.98291016	-10.25244141	-0.74707031	+37.08984375	+4.24072266	-47.74658203	+1344
+1457971167.92840000	+8.88134766	-6.90820313	-0.70312500	+56.22802734	-7.75634766	-49.41650391	+2408	+8.66162109	-6.13037109	-0.47900391	+9.66796875	-12.45849609	+14.63378906	+1908	+6.98291016	-10.25244141	-0.74267578	+37.06787109	+4.26269531	-47.72460938	+1336
+1457971167.93260000	+8.88134766	-6.91259766	-0.69873047	+56.18408203	-7.77832031	-49.37255859	+2408	+8.66162109	-6.13037109	-0.47460938	+9.62402344	-12.43652344	+14.65576172	+1908	+6.98291016	-10.25244141	-0.73828125	+37.06787109	+4.26269531	-47.72460938	+1336
+1457971167.93670010	+8.88134766	-6.91259766	-0.69873047	+56.16210938	-7.77832031	-49.30664063	+2412	+8.66162109	-6.13476563	-0.47460938	+9.60205078	-12.39257813	+14.69970703	+1912	+6.98291016	-10.24804688	-0.73388672	+37.06787109	+4.28466797	-47.74658203	+1332
+1457971167.94090010	+8.88574219	-6.91259766	-0.69433594	+56.11816406	-7.80029297	-49.26269531	+2412	+8.66601563	-6.13476563	-0.47021484	+9.55810547	-12.37060547	+14.72167969	+1912	+6.98730469	-10.24804688	-0.72949219	+37.06787109	+4.28466797	-47.74658203	+1332
+1457971167.94510010	+8.88574219	-6.91699219	-0.69433594	+56.09619141	-7.82226563	-49.21875000	+2416	+8.66601563	-6.13476563	-0.47021484	+9.53613281	-12.34863281	+14.74365234	+1912	+6.98730469	-10.24804688	-0.72509766	+37.06787109	+4.28466797	-47.74658203	+1332
+1457971167.95339990	+8.89013672	-6.91699219	-0.69433594	+56.05224609	-7.84423828	-49.10888672	+2420	+8.66601563	-6.13476563	-0.46582031	+9.47021484	-12.30468750	+14.78759766	+1912	+6.99169922	-10.24365234	-0.71630859	+37.08984375	+4.30664063	-47.76855469	+1332
+1457971167.95760010	+8.89013672	-6.91699219	-0.69433594	+56.00830078	-7.86621094	-49.06494141	+2424	+8.66601563	-6.13476563	-0.46582031	+9.44824219	-12.28271484	+14.80957031	+1912	+6.99609375	-10.24365234	-0.71630859	+37.08984375	+4.30664063	-47.76855469	+1332
+1457971167.96170000	+8.89013672	-6.91699219	-0.69433594	+55.98632813	-7.86621094	-49.02099609	+2424	+8.67041016	-6.13916016	-0.46582031	+9.42626953	-12.23876953	+14.83154297	+1912	+6.99609375	-10.24365234	-0.71191406	+37.11181641	+4.30664063	-47.76855469	+1332
+1457971167.96589990	+8.89013672	-6.91699219	-0.68994141	+55.96435547	-7.86621094	-48.97705078	+2428	+8.67041016	-6.13916016	-0.46582031	+9.40429688	-12.21679688	+14.83154297	+1916	+6.99609375	-10.24365234	-0.70751953	+37.11181641	+4.32861328	-47.76855469	+1332
+1457971167.97420000	+8.89013672	-6.92138672	-0.68994141	+55.92041016	-7.86621094	-48.86718750	+2436	+8.67041016	-6.13916016	-0.46142578	+9.36035156	-12.15087891	+14.85351563	+1916	+6.99609375	-10.23925781	-0.70312500	+37.08984375	+4.35058594	-47.74658203	+1336
+1457971167.97840000	+8.89013672	-6.92138672	-0.69433594	+55.89843750	-7.86621094	-48.80126953	+2436	+8.67041016	-6.13916016	-0.46142578	+9.33837891	-12.12890625	+14.87548828	+1920	+6.99609375	-10.23925781	-0.69873047	+37.06787109	+4.39453125	-47.63671875	+1336
+1457971167.98670010	+8.88574219	-6.92138672	-0.69433594	+55.83251953	-7.82226563	-48.64746094	+2444	+8.67041016	-6.13916016	-0.46142578	+9.27246094	-12.01904297	+14.89746094	+1920	+6.98291016	-10.23925781	-0.70312500	+37.00195313	+4.48242188	-47.41699219	+1340
+1457971167.99090000	+8.88574219	-6.92138672	-0.69873047	+55.81054688	-7.80029297	-48.58154297	+2448	+8.67041016	-6.13916016	-0.46142578	+9.25048828	-11.97509766	+14.91943359	+1924	+6.97412109	-10.23925781	-0.71191406	+36.95800781	+4.54833984	-47.30712891	+1344
+1457971167.99510000	+8.88574219	-6.92138672	-0.69873047	+55.76660156	-7.77832031	-48.51562500	+2448	+8.67041016	-6.14355469	-0.46142578	+9.22851563	-11.90917969	+14.91943359	+1924	+6.96533203	-10.24365234	-0.71630859	+36.89208984	+4.59228516	-47.17529297	+1344
+1457971167.99920010	+8.88134766	-6.92578125	-0.69873047	+55.72265625	-7.73437500	-48.42773438	+2452	+8.66601563	-6.14355469	-0.46582031	+9.18457031	-11.84326172	+14.94140625	+1928	+6.95214844	-10.24804688	-0.72509766	+36.82617188	+4.68017578	-47.06542969	+1348
+1457971168.00749990	+8.87695313	-6.93017578	-0.70312500	+55.65673828	-7.64648438	-48.25195313	+2456	+8.66601563	-6.14794922	-0.46582031	+9.11865234	-11.66748047	+14.96337891	+1928	+6.93017578	-10.25244141	-0.73828125	+36.71630859	+4.83398438	-46.80175781	+1352
+1457971168.01169990	+8.87255859	-6.93017578	-0.70751953	+55.61279297	-7.60253906	-48.14208984	+2456	+8.66162109	-6.14794922	-0.46582031	+9.07470703	-11.57958984	+14.96337891	+1932	+6.91699219	-10.25683594	-0.74267578	+36.65039063	+4.92187500	-46.64794922	+1352
+1457971168.01589990	+8.86816406	-6.93457031	-0.71191406	+55.54687500	-7.53662109	-48.01025391	+2460	+8.66162109	-6.15234375	-0.47021484	+9.03076172	-11.46972656	+14.98535156	+1932	+6.90820313	-10.25683594	-0.75146484	+36.60644531	+5.03173828	-46.49414063	+1352
+1457971168.02000000	+8.86376953	-6.93457031	-0.71630859	+55.50292969	-7.47070313	-47.90039063	+2460	+8.65722656	-6.15234375	-0.47021484	+8.98681641	-11.35986328	+15.00732422	+1932	+6.89501953	-10.26123047	-0.76025391	+36.56250000	+5.14160156	-46.34033203	+1352
+1457971168.02420000	+8.85937500	-6.93896484	-0.72070313	+55.43701172	-7.38281250	-47.79052734	+2460	+8.65722656	-6.15673828	-0.47021484	+8.94287109	-11.22802734	+15.02929688	+1936	+6.88623047	-10.26123047	-0.76464844	+36.54052734	+5.25146484	-46.20849609	+1348
+1457971168.03250000	+8.85058594	-6.94775391	-0.72509766	+55.32714844	-7.22900391	-47.54882813	+2460	+8.64843750	-6.16113281	-0.47900391	+8.83300781	-10.96435547	+15.07324219	+1940	+6.86865234	-10.26562500	-0.76904297	+36.49658203	+5.51513672	-45.96679688	+1344
+1457971168.03670000	+8.84179688	-6.95214844	-0.72949219	+55.26123047	-7.16308594	-47.41699219	+2460	+8.64404297	-6.16552734	-0.47900391	+8.78906250	-10.81054688	+15.09521484	+1940	+6.85986328	-10.26562500	-0.76904297	+36.47460938	+5.62500000	-45.87890625	+1340
+1457971168.04090000	+8.83740234	-6.95654297	-0.73388672	+55.19531250	-7.07519531	-47.28515625	+2460	+8.63964844	-6.16992188	-0.48339844	+8.72314453	-10.65673828	+15.11718750	+1944	+6.85546875	-10.27001953	-0.76904297	+36.45263672	+5.75683594	-45.76904297	+1336
+1457971168.04920010	+8.82861328	-6.96533203	-0.74267578	+55.06347656	-6.94335938	-47.02148438	+2456	+8.63525391	-6.17431641	-0.49218750	+8.61328125	-10.39306641	+15.20507813	+1944	+6.85107422	-10.26562500	-0.76464844	+36.49658203	+5.97656250	-45.61523438	+1332
+1457971168.05340000	+8.82421875	-6.97412109	-0.74707031	+54.99755859	-6.89941406	-46.91162109	+2452	+8.63085938	-6.17871094	-0.49658203	+8.54736328	-10.23925781	+15.24902344	+1944	+6.84667969	-10.26562500	-0.76464844	+36.49658203	+6.06445313	-45.52734375	+1328
+1457971168.06170010	+8.81542969	-6.98291016	-0.75146484	+54.86572266	-6.78955078	-46.69189453	+2448	+8.62207031	-6.18750000	-0.50097656	+8.41552734	-9.99755859	+15.31494141	+1948	+6.84228516	-10.26123047	-0.75585938	+36.51855469	+6.24023438	-45.43945313	+1328
+1457971168.06999990	+8.80664063	-6.99169922	-0.75585938	+54.71191406	-6.72363281	-46.49414063	+2444	+8.61767578	-6.19628906	-0.50537109	+8.26171875	-9.79980469	+15.40283203	+1944	+6.83349609	-10.26123047	-0.74267578	+36.49658203	+6.39404297	-45.35156250	+1328
+1457971168.07830000	+8.79785156	-7.00048828	-0.76025391	+54.55810547	-6.70166016	-46.31835938	+2440	+8.60888672	-6.20068359	-0.50976563	+8.10791016	-9.62402344	+15.49072266	+1944	+6.82470703	-10.26123047	-0.74267578	+36.45263672	+6.48193359	-45.21972656	+1324
+1457971168.08670000	+8.78906250	-7.00927734	-0.76025391	+54.40429688	-6.70166016	-46.16455078	+2432	+8.60449219	-6.20947266	-0.51416016	+7.95410156	-9.49218750	+15.57861328	+1940	+6.81591797	-10.26123047	-0.73828125	+36.34277344	+6.52587891	-45.10986328	+1328
+1457971168.09500000	+8.78466797	-7.01806641	-0.76025391	+54.20654297	-6.72363281	-46.03271484	+2428	+8.60009766	-6.21386719	-0.50976563	+7.77832031	-9.40429688	+15.66650391	+1936	+6.79833984	-10.26562500	-0.73828125	+36.18896484	+6.56982422	-45.00000000	+1332
+1457971168.10330010	+8.77587891	-7.03125000	-0.76025391	+54.00878906	-6.74560547	-45.92285156	+2428	+8.59570313	-6.22265625	-0.50976563	+7.58056641	-9.33837891	+15.73242188	+1936	+6.78076172	-10.27001953	-0.74267578	+35.99121094	+6.56982422	-44.86816406	+1332
+1457971168.10750010	+8.77587891	-7.03564453	-0.76025391	+53.89892578	-6.76757813	-45.85693359	+2424	+8.59570313	-6.22705078	-0.50976563	+7.49267578	-9.31640625	+15.77636719	+1936	+6.76757813	-10.27441406	-0.74707031	+35.85937500	+6.56982422	-44.80224609	+1336
+1457971168.11999990	+8.76269531	-7.04882813	-0.75585938	+53.54736328	-6.83349609	-45.70312500	+2424	+8.59130859	-6.23583984	-0.50537109	+7.16308594	-9.25048828	+15.88623047	+1936	+6.72363281	-10.28320313	-0.76464844	+35.44189453	+6.56982422	-44.49462891	+1340
+1457971168.12420010	+8.75830078	-7.05322266	-0.75146484	+53.43750000	-6.87744141	-45.63720703	+2424	+8.58691406	-6.24023438	-0.50097656	+7.03125000	-9.22851563	+15.93017578	+1936	+6.71044922	-10.28759766	-0.77343750	+35.28808594	+6.56982422	-44.40673828	+1344
+1457971168.13249990	+8.75390625	-7.06640625	-0.74707031	+53.17382813	-6.92138672	-45.54931641	+2424	+8.58691406	-6.24902344	-0.49658203	+6.78955078	-9.18457031	+15.97412109	+1940	+6.67968750	-10.29638672	-0.78222656	+34.98046875	+6.59179688	-44.20898438	+1344
+1457971168.13669990	+8.74951172	-7.07080078	-0.74707031	+53.06396484	-6.92138672	-45.48339844	+2424	+8.58251953	-6.25341797	-0.49658203	+6.65771484	-9.16259766	+16.01806641	+1944	+6.66650391	-10.30078125	-0.78662109	+34.82666016	+6.63574219	-44.12109375	+1344
+1457971168.14080000	+8.74511719	-7.07958984	-0.74707031	+52.93212891	-6.94335938	-45.41748047	+2424	+8.58251953	-6.25781250	-0.49658203	+6.52587891	-9.14062500	+16.04003906	+1944	+6.64892578	-10.30517578	-0.79101563	+34.67285156	+6.65771484	-44.01123047	+1344
+1457971168.14500000	+8.74072266	-7.08398438	-0.74707031	+52.80029297	-6.94335938	-45.35156250	+2424	+8.58251953	-6.26220703	-0.49658203	+6.39404297	-9.11865234	+16.08398438	+1948	+6.64013672	-10.30957031	-0.79541016	+34.54101563	+6.70166016	-43.90136719	+1340
+1457971168.14920000	+8.73632813	-7.08837891	-0.74707031	+52.66845703	-6.94335938	-45.28564453	+2424	+8.57812500	-6.27099609	-0.49658203	+6.26220703	-9.07470703	+16.10595703	+1952	+6.62695313	-10.30957031	-0.79980469	+34.43115234	+6.74560547	-43.81347656	+1340
+1457971168.15750000	+8.72753906	-7.10156250	-0.74707031	+52.44873047	-6.94335938	-45.13183594	+2424	+8.57373047	-6.27978516	-0.49658203	+6.02050781	-8.98681641	+16.17187500	+1956	+6.60498047	-10.31396484	-0.80859375	+34.21142578	+6.87744141	-43.61572266	+1332
+1457971168.16580010	+8.72314453	-7.11035156	-0.74707031	+52.22900391	-6.94335938	-45.00000000	+2420	+8.57373047	-6.28857422	-0.49658203	+5.77880859	-8.89892578	+16.21582031	+1964	+6.59619141	-10.31396484	-0.80419922	+34.07958984	+7.00927734	-43.50585938	+1324
+1457971168.17000010	+8.71875000	-7.11474609	-0.74707031	+52.14111328	-6.92138672	-44.93408203	+2420	+8.56933594	-6.29296875	-0.49658203	+5.69091797	-8.85498047	+16.23779297	+1964	+6.59179688	-10.31396484	-0.79980469	+34.03564453	+7.09716797	-43.46191406	+1320
+1457971168.17409990	+8.71875000	-7.11914063	-0.75146484	+52.05322266	-6.89941406	-44.84619141	+2420	+8.56933594	-6.29736328	-0.49658203	+5.58105469	-8.78906250	+16.25976563	+1968	+6.58740234	-10.31396484	-0.79541016	+33.96972656	+7.16308594	-43.41796875	+1316
+1457971168.18249990	+8.71435547	-7.12792969	-0.75146484	+51.87744141	-6.85546875	-44.71435547	+2420	+8.56494141	-6.30615234	-0.50097656	+5.40527344	-8.67919922	+16.30371094	+1972	+6.58740234	-10.31396484	-0.79101563	+33.92578125	+7.33886719	-43.33007813	+1308
+1457971168.18660000	+8.70996094	-7.13232422	-0.75585938	+51.81152344	-6.85546875	-44.62646484	+2420	+8.56494141	-6.30615234	-0.50537109	+5.31738281	-8.63525391	+16.32568359	+1976	+6.58740234	-10.30957031	-0.78662109	+33.92578125	+7.40478516	-43.30810547	+1308
+1457971168.19080000	+8.70996094	-7.13671875	-0.75585938	+51.76757813	-6.83349609	-44.58251953	+2420	+8.56494141	-6.31054688	-0.50537109	+5.27343750	-8.59130859	+16.32568359	+1976	+6.58740234	-10.30957031	-0.78222656	+33.92578125	+7.47070313	-43.28613281	+1304
+1457971168.19499990	+8.70996094	-7.13671875	-0.75585938	+51.70166016	-6.78955078	-44.53857422	+2416	+8.56054688	-6.31494141	-0.50537109	+5.20751953	-8.54736328	+16.32568359	+1976	+6.58740234	-10.30517578	-0.77783203	+33.92578125	+7.53662109	-43.28613281	+1304
+1457971168.19910000	+8.70556641	-7.14111328	-0.76025391	+51.65771484	-6.76757813	-44.47265625	+2416	+8.56054688	-6.31494141	-0.50976563	+5.14160156	-8.50341797	+16.32568359	+1976	+6.58740234	-10.30517578	-0.77343750	+33.92578125	+7.62451172	-43.28613281	+1304
+1457971168.20750000	+8.70556641	-7.14550781	-0.76025391	+51.56982422	-6.72363281	-44.40673828	+2412	+8.56054688	-6.31933594	-0.50976563	+5.07568359	-8.43750000	+16.32568359	+1976	+6.59179688	-10.30517578	-0.76025391	+33.92578125	+7.73437500	-43.28613281	+1300
+1457971168.21580000	+8.70117188	-7.14990234	-0.76464844	+51.52587891	-6.67968750	-44.34082031	+2408	+8.55615234	-6.31933594	-0.51416016	+5.00976563	-8.37158203	+16.32568359	+1976	+6.59179688	-10.30517578	-0.76025391	+33.92578125	+7.80029297	-43.24218750	+1296
+1457971168.22410010	+8.70117188	-7.14990234	-0.76464844	+51.48193359	-6.63574219	-44.29687500	+2404	+8.55615234	-6.32373047	-0.51416016	+4.96582031	-8.32763672	+16.30371094	+1976	+6.58740234	-10.30078125	-0.76464844	+33.92578125	+7.86621094	-43.19824219	+1292
+1457971168.23239990	+8.70117188	-7.14990234	-0.76904297	+51.48193359	-6.61376953	-44.27490234	+2400	+8.55615234	-6.32373047	-0.51416016	+4.94384766	-8.30566406	+16.28173828	+1972	+6.58300781	-10.30517578	-0.76464844	+33.90380859	+7.88818359	-43.19824219	+1292
+1457971168.23659990	+8.70117188	-7.14990234	-0.76904297	+51.45996094	-6.59179688	-44.27490234	+2400	+8.55615234	-6.32373047	-0.51416016	+4.94384766	-8.30566406	+16.25976563	+1972	+6.57861328	-10.30517578	-0.76464844	+33.88183594	+7.91015625	-43.17626953	+1288
+1457971168.24079990	+8.70117188	-7.14990234	-0.76904297	+51.45996094	-6.56982422	-44.25292969	+2396	+8.55175781	-6.32373047	-0.51416016	+4.94384766	-8.28369141	+16.25976563	+1972	+6.57861328	-10.30517578	-0.76904297	+33.85986328	+7.91015625	-43.17626953	+1288
+1457971168.24910000	+8.70117188	-7.14990234	-0.76904297	+51.45996094	-6.56982422	-44.27490234	+2392	+8.55175781	-6.32373047	-0.51855469	+4.92187500	-8.28369141	+16.21582031	+1968	+6.57421875	-10.30957031	-0.77343750	+33.81591797	+7.88818359	-43.15429688	+1284
+1457971168.25330000	+8.70117188	-7.14990234	-0.76904297	+51.45996094	-6.56982422	-44.27490234	+2392	+8.55175781	-6.32373047	-0.51855469	+4.92187500	-8.28369141	+16.21582031	+1968	+6.57421875	-10.30957031	-0.77783203	+33.79394531	+7.88818359	-43.13232422	+1284
+1457971168.25740000	+8.70117188	-7.14990234	-0.76904297	+51.45996094	-6.56982422	-44.27490234	+2388	+8.55175781	-6.32373047	-0.51855469	+4.92187500	-8.28369141	+16.19384766	+1968	+6.56982422	-10.30957031	-0.77783203	+33.77197266	+7.88818359	-43.13232422	+1280
+1457971168.26160000	+8.70117188	-7.14990234	-0.76904297	+51.45996094	-6.56982422	-44.27490234	+2388	+8.55175781	-6.32373047	-0.51855469	+4.94384766	-8.30566406	+16.19384766	+1968	+6.56982422	-10.31396484	-0.78222656	+33.77197266	+7.86621094	-43.13232422	+1280
+1457971168.26990010	+8.70117188	-7.14990234	-0.76904297	+51.48193359	-6.56982422	-44.29687500	+2384	+8.55615234	-6.32373047	-0.51416016	+4.94384766	-8.30566406	+16.17187500	+1968	+6.56982422	-10.31396484	-0.78222656	+33.75000000	+7.86621094	-43.13232422	+1272
+1457971168.27410010	+8.70117188	-7.14990234	-0.76904297	+51.48193359	-6.56982422	-44.29687500	+2384	+8.55615234	-6.32373047	-0.51416016	+4.94384766	-8.32763672	+16.14990234	+1968	+6.56982422	-10.31396484	-0.78222656	+33.75000000	+7.84423828	-43.13232422	+1272
+1457971168.27830000	+8.70117188	-7.14990234	-0.76904297	+51.48193359	-6.56982422	-44.29687500	+2384	+8.55615234	-6.32373047	-0.51416016	+4.94384766	-8.34960938	+16.12792969	+1964	+6.56982422	-10.31396484	-0.78222656	+33.72802734	+7.84423828	-43.15429688	+1268
+1457971168.28239990	+8.70117188	-7.14990234	-0.76904297	+51.48193359	-6.56982422	-44.31884766	+2380	+8.55615234	-6.32373047	-0.51416016	+4.94384766	-8.37158203	+16.10595703	+1968	+6.56982422	-10.31396484	-0.78662109	+33.70605469	+7.82226563	-43.15429688	+1268
+1457971168.29080010	+8.70117188	-7.14990234	-0.76904297	+51.50390625	-6.61376953	-44.36279297	+2380	+8.56054688	-6.32373047	-0.51416016	+4.96582031	-8.43750000	+16.06201172	+1968	+6.57421875	-10.31835938	-0.79101563	+33.66210938	+7.71240234	-43.26416016	+1264
+1457971168.29489990	+8.70556641	-7.14990234	-0.76904297	+51.50390625	-6.63574219	-44.40673828	+2380	+8.56054688	-6.32373047	-0.51416016	+4.98779297	-8.48144531	+16.04003906	+1968	+6.57861328	-10.32275391	-0.79101563	+33.64013672	+7.64648438	-43.33007813	+1260
+1457971168.30329990	+8.71435547	-7.14990234	-0.76464844	+51.56982422	-6.70166016	-44.58251953	+2384	+8.56933594	-6.32373047	-0.50976563	+5.00976563	-8.61328125	+15.95214844	+1972	+6.59619141	-10.32714844	-0.78222656	+33.61816406	+7.49267578	-43.61572266	+1260
+1457971168.31160000	+8.72753906	-7.14990234	-0.76025391	+51.61376953	-6.78955078	-44.75830078	+2388	+8.57373047	-6.32373047	-0.50976563	+5.05371094	-8.76708984	+15.88623047	+1972	+6.62255859	-10.32714844	-0.76464844	+33.66210938	+7.40478516	-43.85742188	+1264
+1457971168.31570010	+8.73632813	-7.14990234	-0.75585938	+51.65771484	-6.85546875	-44.89013672	+2392	+8.57812500	-6.32373047	-0.50976563	+5.07568359	-8.85498047	+15.84228516	+1976	+6.63134766	-10.32275391	-0.76025391	+33.70605469	+7.38281250	-43.94531250	+1268
+1457971168.31990000	+8.74072266	-7.14990234	-0.75146484	+51.70166016	-6.89941406	-44.95605469	+2396	+8.58251953	-6.32373047	-0.50537109	+5.09765625	-8.92089844	+15.79833984	+1980	+6.64013672	-10.32275391	-0.75146484	+33.75000000	+7.36083984	-44.03320313	+1272
+1457971168.32820010	+8.74951172	-7.14990234	-0.74707031	+51.76757813	-6.94335938	-45.08789063	+2400	+8.58691406	-6.32373047	-0.50537109	+5.11962891	-9.07470703	+15.73242188	+1984	+6.65332031	-10.31835938	-0.73828125	+33.83789063	+7.36083984	-44.18701172	+1276
+1457971168.33240010	+8.74951172	-7.14990234	-0.74707031	+51.78955078	-6.94335938	-45.13183594	+2404	+8.59130859	-6.32373047	-0.50537109	+5.14160156	-9.14062500	+15.71044922	+1984	+6.65771484	-10.32275391	-0.73388672	+33.85986328	+7.38281250	-44.25292969	+1276
+1457971168.33660010	+8.74951172	-7.14990234	-0.74707031	+51.81152344	-6.96533203	-45.15380859	+2404	+8.59130859	-6.32373047	-0.50537109	+5.16357422	-9.18457031	+15.66650391	+1988	+6.65771484	-10.32275391	-0.73388672	+33.88183594	+7.40478516	-44.29687500	+1276
+1457971168.34069990	+8.75390625	-7.14990234	-0.74707031	+51.83349609	-6.94335938	-45.15380859	+2404	+8.59130859	-6.32373047	-0.50537109	+5.18554688	-9.20654297	+15.64453125	+1988	+6.65771484	-10.32275391	-0.72949219	+33.88183594	+7.40478516	-44.31884766	+1276
+1457971168.34489990	+8.75390625	-7.15429688	-0.74707031	+51.85546875	-6.94335938	-45.17578125	+2408	+8.59130859	-6.32373047	-0.50537109	+5.20751953	-9.22851563	+15.62255859	+1992	+6.65771484	-10.32714844	-0.72949219	+33.90380859	+7.42675781	-44.34082031	+1276
+1457971168.34910010	+8.74951172	-7.15429688	-0.75146484	+51.87744141	-6.94335938	-45.17578125	+2408	+8.59130859	-6.32373047	-0.50537109	+5.22949219	-9.25048828	+15.57861328	+1992	+6.65771484	-10.32714844	-0.72949219	+33.92578125	+7.44873047	-44.34082031	+1276
+1457971168.35739990	+8.74951172	-7.15429688	-0.75146484	+51.89941406	-6.92138672	-45.15380859	+2412	+8.59130859	-6.32373047	-0.50537109	+5.27343750	-9.27246094	+15.53466797	+1996	+6.65332031	-10.33154297	-0.73828125	+33.92578125	+7.49267578	-44.31884766	+1276
+1457971168.36159990	+8.74951172	-7.15429688	-0.75146484	+51.92138672	-6.89941406	-45.15380859	+2412	+8.59130859	-6.32373047	-0.50537109	+5.29541016	-9.27246094	+15.51269531	+2000	+6.64892578	-10.33154297	-0.73828125	+33.92578125	+7.51464844	-44.29687500	+1280
+1457971168.36570000	+8.74511719	-7.15429688	-0.75585938	+51.94335938	-6.89941406	-45.15380859	+2412	+8.58691406	-6.32373047	-0.50537109	+5.31738281	-9.27246094	+15.49072266	+2000	+6.64453125	-10.33593750	-0.74267578	+33.92578125	+7.53662109	-44.29687500	+1280
+1457971168.36990000	+8.74511719	-7.15429688	-0.75585938	+51.96533203	-6.87744141	-45.15380859	+2412	+8.58691406	-6.32373047	-0.50976563	+5.33935547	-9.27246094	+15.44677734	+2004	+6.64013672	-10.33593750	-0.74707031	+33.92578125	+7.55859375	-44.27490234	+1280
+1457971168.37410000	+8.74511719	-7.15429688	-0.75585938	+51.98730469	-6.87744141	-45.13183594	+2416	+8.58691406	-6.32373047	-0.50976563	+5.36132813	-9.25048828	+15.42480469	+2004	+6.63134766	-10.34033203	-0.75146484	+33.92578125	+7.58056641	-44.25292969	+1280
+1457971168.37820010	+8.74072266	-7.15429688	-0.76025391	+51.98730469	-6.85546875	-45.13183594	+2416	+8.58251953	-6.32373047	-0.50976563	+5.38330078	-9.25048828	+15.40283203	+2004	+6.62695313	-10.34472656	-0.75585938	+33.90380859	+7.62451172	-44.23095703	+1280
+1457971168.38649990	+8.73632813	-7.14990234	-0.76025391	+52.05322266	-6.83349609	-45.10986328	+2416	+8.57812500	-6.32373047	-0.51416016	+5.44921875	-9.22851563	+15.33691406	+2004	+6.61376953	-10.34912109	-0.76904297	+33.92578125	+7.69042969	-44.16503906	+1276
+1457971168.39070010	+8.73193359	-7.14990234	-0.76464844	+52.09716797	-6.81152344	-45.10986328	+2416	+8.57373047	-6.32373047	-0.51416016	+5.49316406	-9.20654297	+15.31494141	+2004	+6.60498047	-10.35351563	-0.77343750	+33.96972656	+7.73437500	-44.12109375	+1276
+1457971168.39490010	+8.73193359	-7.14990234	-0.76464844	+52.14111328	-6.81152344	-45.08789063	+2416	+8.56933594	-6.32373047	-0.51416016	+5.53710938	-9.20654297	+15.27099609	+2004	+6.59619141	-10.35351563	-0.78222656	+33.99169922	+7.75634766	-44.09912109	+1276
+1457971168.39899990	+8.72753906	-7.14990234	-0.76904297	+52.20703125	-6.78955078	-45.08789063	+2416	+8.56933594	-6.32373047	-0.51416016	+5.60302734	-9.20654297	+15.22705078	+2004	+6.59179688	-10.35791016	-0.78222656	+34.03564453	+7.80029297	-44.09912109	+1272
+1457971168.40319990	+8.71875000	-7.14550781	-0.77343750	+52.31689453	-6.76757813	-45.08789063	+2412	+8.56054688	-6.32373047	-0.51855469	+5.66894531	-9.20654297	+15.16113281	+2004	+6.58740234	-10.35791016	-0.78662109	+34.10156250	+7.84423828	-44.12109375	+1272
+1457971168.40739990	+8.71435547	-7.14111328	-0.77343750	+52.44873047	-6.74560547	-45.08789063	+2412	+8.55615234	-6.32373047	-0.51855469	+5.75683594	-9.20654297	+15.11718750	+2004	+6.58300781	-10.36230469	-0.78662109	+34.18945313	+7.86621094	-44.14306641	+1268
+1457971168.41570000	+8.70117188	-7.13671875	-0.77783203	+52.71240234	-6.74560547	-45.10986328	+2408	+8.54296875	-6.32373047	-0.52294922	+5.95458984	-9.22851563	+15.00732422	+2000	+6.58740234	-10.35791016	-0.78222656	+34.36523438	+7.88818359	-44.23095703	+1260
+1457971168.41989990	+8.69677734	-7.13232422	-0.77783203	+52.84423828	-6.76757813	-45.13183594	+2404	+8.53857422	-6.31933594	-0.52294922	+6.08642578	-9.27246094	+14.94140625	+2000	+6.59179688	-10.35791016	-0.77783203	+34.47509766	+7.88818359	-44.29687500	+1260
+1457971168.42400000	+8.69677734	-7.12792969	-0.77783203	+52.95410156	-6.78955078	-45.17578125	+2400	+8.53417969	-6.31933594	-0.52294922	+6.17431641	-9.31640625	+14.89746094	+1996	+6.60058594	-10.35351563	-0.77343750	+34.58496094	+7.86621094	-44.38476563	+1260
+1457971168.42820000	+8.69677734	-7.12792969	-0.77783203	+53.06396484	-6.81152344	-45.24169922	+2400	+8.52539063	-6.31494141	-0.52294922	+6.30615234	-9.36035156	+14.85351563	+1992	+6.60498047	-10.35351563	-0.76464844	+34.67285156	+7.84423828	-44.49462891	+1264
+1457971168.43240000	+8.69238281	-7.12353516	-0.77343750	+53.17382813	-6.85546875	-45.28564453	+2396	+8.52539063	-6.31494141	-0.52294922	+6.41601563	-9.42626953	+14.83154297	+1988	+6.61376953	-10.35351563	-0.76025391	+34.78271484	+7.84423828	-44.58251953	+1264
+1457971168.43650010	+8.69238281	-7.12353516	-0.76904297	+53.26171875	-6.87744141	-45.35156250	+2396	+8.52099609	-6.31054688	-0.52294922	+6.50390625	-9.49218750	+14.80957031	+1984	+6.61816406	-10.34912109	-0.75146484	+34.87060547	+7.82226563	-44.69238281	+1268
+1457971168.44070010	+8.69238281	-7.11914063	-0.76904297	+53.34960938	-6.92138672	-45.39550781	+2392	+8.51660156	-6.31054688	-0.52294922	+6.61376953	-9.58007813	+14.78759766	+1980	+6.62695313	-10.34912109	-0.74267578	+34.95849609	+7.80029297	-44.78027344	+1268
+1457971168.44899990	+8.69238281	-7.11474609	-0.76464844	+53.50341797	-7.00927734	-45.50537109	+2388	+8.51220703	-6.30615234	-0.51855469	+6.78955078	-9.71191406	+14.76562500	+1972	+6.64453125	-10.34472656	-0.73388672	+35.15625000	+7.71240234	-44.95605469	+1276
+1457971168.45320010	+8.69238281	-7.11035156	-0.76464844	+53.59130859	-7.05322266	-45.57128906	+2388	+8.51220703	-6.30175781	-0.51855469	+6.89941406	-9.79980469	+14.74365234	+1968	+6.64892578	-10.34472656	-0.72509766	+35.24414063	+7.69042969	-45.04394531	+1276
+1457971168.45740010	+8.69238281	-7.11035156	-0.76464844	+53.67919922	-7.09716797	-45.63720703	+2384	+8.50781250	-6.29736328	-0.51855469	+6.98730469	-9.88769531	+14.74365234	+1968	+6.65332031	-10.34472656	-0.72070313	+35.33203125	+7.62451172	-45.13183594	+1280
+1457971168.46569990	+8.68798828	-7.10156250	-0.76025391	+53.87695313	-7.18505859	-45.79101563	+2384	+8.50341797	-6.29296875	-0.51416016	+7.20703125	-10.06347656	+14.69970703	+1960	+6.66210938	-10.34472656	-0.71630859	+35.48583984	+7.53662109	-45.30761719	+1284
+1457971168.46980000	+8.68798828	-7.09716797	-0.75585938	+53.98681641	-7.22900391	-45.85693359	+2384	+8.50341797	-6.28857422	-0.50976563	+7.31689453	-10.15136719	+14.67773438	+1956	+6.66650391	-10.34472656	-0.71191406	+35.57373047	+7.47070313	-45.39550781	+1284
+1457971168.47820000	+8.67919922	-7.08837891	-0.75585938	+54.25048828	-7.33886719	-46.01074219	+2380	+8.49462891	-6.28417969	-0.50976563	+7.58056641	-10.32714844	+14.63378906	+1952	+6.66650391	-10.34912109	-0.71191406	+35.66162109	+7.38281250	-45.46142578	+1284
+1457971168.48230000	+8.67480469	-7.08398438	-0.75585938	+54.38232422	-7.38281250	-46.09863281	+2380	+8.49023438	-6.27978516	-0.50537109	+7.71240234	-10.43701172	+14.58984375	+1948	+6.66650391	-10.34912109	-0.71630859	+35.68359375	+7.36083984	-45.48339844	+1284
+1457971168.49070000	+8.66601563	-7.07080078	-0.75146484	+54.75585938	-7.49267578	-46.29638672	+2380	+8.47265625	-6.27099609	-0.50097656	+8.06396484	-10.67871094	+14.50195313	+1944	+6.66210938	-10.34912109	-0.72070313	+35.79345703	+7.27294922	-45.52734375	+1280
+1457971168.49480010	+8.65722656	-7.06201172	-0.75146484	+54.95361328	-7.53662109	-46.38427734	+2380	+8.46826172	-6.26660156	-0.49658203	+8.23974609	-10.78857422	+14.43603516	+1940	+6.66210938	-10.35351563	-0.72070313	+35.85937500	+7.22900391	-45.57128906	+1280
+1457971168.49900010	+8.64843750	-7.05761719	-0.74707031	+55.15136719	-7.58056641	-46.49414063	+2376	+8.45947266	-6.26220703	-0.49658203	+8.41552734	-10.89843750	+14.39208984	+1936	+6.65771484	-10.35351563	-0.72509766	+35.94726563	+7.16308594	-45.61523438	+1280
+1457971168.50320010	+8.64404297	-7.04443359	-0.74707031	+55.41503906	-7.64648438	-46.62597656	+2376	+8.44628906	-6.25341797	-0.49218750	+8.65722656	-11.05224609	+14.30419922	+1932	+6.65332031	-10.35791016	-0.72949219	+36.07910156	+7.05322266	-45.70312500	+1284
+1457971168.50729990	+8.63525391	-7.03564453	-0.74267578	+55.63476563	-7.69042969	-46.71386719	+2376	+8.43750000	-6.24902344	-0.48779297	+8.87695313	-11.18408203	+14.23828125	+1932	+6.64892578	-10.35791016	-0.73828125	+36.23291016	+6.94335938	-45.79101563	+1284
+1457971168.51149990	+8.62646484	-7.03125000	-0.74267578	+55.85449219	-7.75634766	-46.80175781	+2372	+8.42871094	-6.24462891	-0.48339844	+9.07470703	-11.29394531	+14.15039063	+1928	+6.64453125	-10.36230469	-0.74267578	+36.36474609	+6.85546875	-45.87890625	+1280
+1457971168.51979990	+8.61328125	-7.01367188	-0.73828125	+56.29394531	-7.84423828	-47.02148438	+2368	+8.40673828	-6.23144531	-0.47900391	+9.53613281	-11.55761719	+13.99658203	+1916	+6.63574219	-10.36230469	-0.75146484	+36.76025391	+6.61376953	-46.09863281	+1280
+1457971168.52399990	+8.60888672	-7.00488281	-0.73828125	+56.51367188	-7.91015625	-47.13134766	+2368	+8.39794922	-6.22705078	-0.47460938	+9.73388672	-11.68945313	+13.90869141	+1912	+6.63574219	-10.36230469	-0.75146484	+36.93603516	+6.52587891	-46.20849609	+1276
+1457971168.52819990	+8.60009766	-7.00048828	-0.73388672	+56.68945313	-7.95410156	-47.24121094	+2364	+8.38476563	-6.22705078	-0.47021484	+9.88769531	-11.79931641	+13.84277344	+1908	+6.64013672	-10.36230469	-0.75146484	+37.13378906	+6.45996094	-46.36230469	+1272
+1457971168.53230000	+8.59570313	-6.99169922	-0.73388672	+56.88720703	-7.97607422	-47.32910156	+2364	+8.37597656	-6.22265625	-0.47021484	+10.06347656	-11.90917969	+13.77685547	+1900	+6.64013672	-10.35791016	-0.74707031	+37.30957031	+6.37207031	-46.47216797	+1272
+1457971168.53650000	+8.59130859	-6.98730469	-0.72949219	+57.08496094	-8.02001953	-47.43896484	+2360	+8.37158203	-6.21386719	-0.47021484	+10.26123047	-12.01904297	+13.71093750	+1892	+6.64453125	-10.35791016	-0.74267578	+37.46337891	+6.32812500	-46.60400391	+1268
+1457971168.54060010	+8.58691406	-6.98730469	-0.72949219	+57.19482422	-8.06396484	-47.50488281	+2356	+8.36279297	-6.21826172	-0.46582031	+10.32714844	-12.10693359	+13.64501953	+1888	+6.65332031	-10.35791016	-0.73828125	+37.61718750	+6.26220703	-46.71386719	+1268
+1457971168.54480000	+8.58251953	-6.97851563	-0.72949219	+57.32666016	-8.08593750	-47.54882813	+2356	+8.35400391	-6.21386719	-0.46582031	+10.45898438	-12.17285156	+13.62304688	+1880	+6.65771484	-10.35791016	-0.73388672	+37.77099609	+6.21826172	-46.82373047	+1272
+1457971168.55310010	+8.57812500	-6.97851563	-0.72949219	+57.50244141	-8.15185547	-47.70263672	+2352	+8.34521484	-6.21386719	-0.46582031	+10.61279297	-12.32666016	+13.53515625	+1864	+6.67089844	-10.35351563	-0.72509766	+38.01269531	+6.15234375	-47.04345703	+1272
+1457971168.55730010	+8.57373047	-6.97412109	-0.72949219	+57.59033203	-8.15185547	-47.72460938	+2348	+8.34082031	-6.20947266	-0.46582031	+10.67871094	-12.34863281	+13.51318359	+1860	+6.67968750	-10.34912109	-0.72070313	+38.10058594	+6.13037109	-47.13134766	+1276
+1457971168.56150010	+8.57812500	-6.96972656	-0.72509766	+57.67822266	-8.17382813	-47.81250000	+2344	+8.34082031	-6.20947266	-0.46582031	+10.74462891	-12.41455078	+13.46923828	+1852	+6.68408203	-10.34912109	-0.71191406	+38.18847656	+6.10839844	-47.24121094	+1276
+1457971168.56559990	+8.57373047	-6.97412109	-0.72509766	+57.67822266	-8.17382813	-47.83447266	+2344	+8.33642578	-6.20947266	-0.46582031	+10.72265625	-12.43652344	+13.46923828	+1844	+6.68847656	-10.34912109	-0.70751953	+38.23242188	+6.08642578	-47.30712891	+1280
+1457971168.56979990	+8.57373047	-6.97412109	-0.72509766	+57.67822266	-8.19580078	-47.85644531	+2340	+8.33642578	-6.20947266	-0.46582031	+10.74462891	-12.45849609	+13.46923828	+1836	+6.69287109	-10.34912109	-0.69873047	+38.27636719	+6.08642578	-47.37304688	+1284
+1457971168.57399990	+8.57812500	-6.97412109	-0.72509766	+57.70019531	-8.19580078	-47.87841797	+2336	+8.33642578	-6.20947266	-0.46582031	+10.74462891	-12.48046875	+13.44726563	+1828	+6.69726563	-10.34912109	-0.69433594	+38.29833984	+6.08642578	-47.43896484	+1284
+1457971168.58229990	+8.57373047	-6.97851563	-0.72509766	+57.65625000	-8.19580078	-47.87841797	+2332	+8.33642578	-6.21386719	-0.47021484	+10.70068359	-12.48046875	+13.46923828	+1816	+6.70166016	-10.34912109	-0.68994141	+38.32031250	+6.06445313	-47.50488281	+1288
+1457971168.58649990	+8.57812500	-6.97851563	-0.72509766	+57.63427734	-8.21777344	-47.90039063	+2328	+8.33642578	-6.21386719	-0.47021484	+10.67871094	-12.50244141	+13.46923828	+1808	+6.70605469	-10.34912109	-0.68994141	+38.29833984	+6.06445313	-47.52685547	+1288
+1457971168.59060000	+8.57812500	-6.98291016	-0.72509766	+57.61230469	-8.21777344	-47.90039063	+2324	+8.33642578	-6.21386719	-0.47021484	+10.65673828	-12.50244141	+13.46923828	+1804	+6.70605469	-10.34912109	-0.68994141	+38.29833984	+6.04248047	-47.52685547	+1288
+1457971168.59480000	+8.57812500	-6.98291016	-0.72509766	+57.59033203	-8.23974609	-47.90039063	+2324	+8.33642578	-6.21386719	-0.47021484	+10.63476563	-12.50244141	+13.46923828	+1796	+6.70605469	-10.34912109	-0.68994141	+38.27636719	+6.04248047	-47.54882813	+1288
+1457971168.59900000	+8.57812500	-6.98291016	-0.72070313	+57.56835938	-8.23974609	-47.92236328	+2320	+8.34082031	-6.21826172	-0.47021484	+10.61279297	-12.50244141	+13.46923828	+1792	+6.70605469	-10.34912109	-0.68994141	+38.23242188	+6.04248047	-47.54882813	+1288
+1457971168.60310010	+8.57812500	-6.98291016	-0.72070313	+57.54638672	-8.23974609	-47.92236328	+2320	+8.34082031	-6.21826172	-0.47021484	+10.59082031	-12.50244141	+13.49121094	+1788	+6.70166016	-10.35351563	-0.68994141	+38.21044922	+6.02050781	-47.54882813	+1288
+1457971168.60730000	+8.57812500	-6.98730469	-0.72070313	+57.52441406	-8.26171875	-47.92236328	+2316	+8.34082031	-6.21826172	-0.47021484	+10.56884766	-12.50244141	+13.49121094	+1784	+6.70166016	-10.35351563	-0.68994141	+38.18847656	+6.02050781	-47.54882813	+1288
+1457971168.61560010	+8.57812500	-6.98730469	-0.72070313	+57.50244141	-8.28369141	-47.90039063	+2312	+8.34082031	-6.21826172	-0.46582031	+10.54687500	-12.52441406	+13.49121094	+1776	+6.69726563	-10.35351563	-0.68994141	+38.14453125	+5.99853516	-47.52685547	+1288
+1457971168.61980010	+8.57812500	-6.98730469	-0.72070313	+57.50244141	-8.28369141	-47.90039063	+2312	+8.34082031	-6.21826172	-0.46582031	+10.54687500	-12.52441406	+13.51318359	+1772	+6.69726563	-10.35351563	-0.69433594	+38.12255859	+5.99853516	-47.52685547	+1292
+1457971168.62389990	+8.57812500	-6.98730469	-0.72070313	+57.50244141	-8.30566406	-47.90039063	+2308	+8.34082031	-6.21826172	-0.46582031	+10.52490234	-12.52441406	+13.51318359	+1768	+6.69287109	-10.35351563	-0.69433594	+38.10058594	+5.97656250	-47.50488281	+1292
+1457971168.62809990	+8.57812500	-6.98730469	-0.72070313	+57.50244141	-8.30566406	-47.90039063	+2308	+8.34082031	-6.21826172	-0.46582031	+10.52490234	-12.52441406	+13.51318359	+1764	+6.69287109	-10.35351563	-0.69433594	+38.07861328	+5.97656250	-47.50488281	+1292
+1457971168.63229990	+8.57812500	-6.98730469	-0.71630859	+57.50244141	-8.32763672	-47.90039063	+2304	+8.34082031	-6.21826172	-0.46582031	+10.52490234	-12.52441406	+13.51318359	+1760	+6.69287109	-10.35351563	-0.69873047	+38.05664063	+5.95458984	-47.48291016	+1292
+1457971168.63640000	+8.57812500	-6.98730469	-0.71630859	+57.50244141	-8.32763672	-47.90039063	+2304	+8.34082031	-6.21826172	-0.46582031	+10.52490234	-12.52441406	+13.51318359	+1760	+6.68847656	-10.35351563	-0.69873047	+38.03466797	+5.95458984	-47.48291016	+1288
+1457971168.64060000	+8.57812500	-6.98291016	-0.71630859	+57.48046875	-8.34960938	-47.87841797	+2304	+8.34082031	-6.21826172	-0.46582031	+10.52490234	-12.52441406	+13.53515625	+1756	+6.68847656	-10.35351563	-0.69873047	+38.01269531	+5.93261719	-47.46093750	+1288
+1457971168.64890000	+8.57812500	-6.98291016	-0.71630859	+57.48046875	-8.39355469	-47.85644531	+2300	+8.34082031	-6.21826172	-0.46582031	+10.50292969	-12.52441406	+13.53515625	+1752	+6.68408203	-10.35351563	-0.70312500	+37.96875000	+5.91064453	-47.43896484	+1288
+1457971168.65310000	+8.57812500	-6.98291016	-0.71630859	+57.45849609	-8.45947266	-47.81250000	+2300	+8.34082031	-6.21386719	-0.46582031	+10.48095703	-12.52441406	+13.55712891	+1748	+6.67968750	-10.35351563	-0.70751953	+37.94677734	+5.91064453	-47.39501953	+1288
+1457971168.65730000	+8.57812500	-6.97851563	-0.71191406	+57.43652344	-8.52539063	-47.74658203	+2300	+8.34521484	-6.21386719	-0.46142578	+10.45898438	-12.52441406	+13.60107422	+1748	+6.67968750	-10.35351563	-0.70751953	+37.90283203	+5.88867188	-47.35107422	+1288
+1457971168.66140010	+8.57812500	-6.97851563	-0.71191406	+57.39257813	-8.59130859	-47.68066406	+2300	+8.34521484	-6.21386719	-0.46142578	+10.43701172	-12.52441406	+13.62304688	+1748	+6.67529297	-10.35351563	-0.71191406	+37.88085938	+5.86669922	-47.32910156	+1288
+1457971168.66560010	+8.57812500	-6.97412109	-0.70751953	+57.32666016	-8.72314453	-47.52685547	+2300	+8.34521484	-6.21386719	-0.45703125	+10.32714844	-12.50244141	+13.73291016	+1748	+6.67089844	-10.34912109	-0.71630859	+37.81494141	+5.84472656	-47.24121094	+1288
+1457971168.66980000	+8.58251953	-6.96972656	-0.70312500	+57.23876953	-8.83300781	-47.39501953	+2304	+8.34521484	-6.20947266	-0.45703125	+10.23925781	-12.48046875	+13.84277344	+1748	+6.66650391	-10.34912109	-0.71630859	+37.74902344	+5.82275391	-47.15332031	+1288
+1457971168.67389990	+8.58251953	-6.96533203	-0.70312500	+57.17285156	-8.89892578	-47.26318359	+2304	+8.34960938	-6.20507813	-0.45263672	+10.15136719	-12.43652344	+13.95263672	+1748	+6.66210938	-10.34472656	-0.72070313	+37.68310547	+5.80078125	-47.08740234	+1288
+1457971168.68230010	+8.58691406	-6.96093750	-0.70312500	+56.88720703	-9.07470703	-46.88964844	+2304	+8.35400391	-6.20068359	-0.44384766	+9.77783203	-12.28271484	+14.37011719	+1756	+6.65332031	-10.32714844	-0.72949219	+37.44140625	+5.75683594	-46.73583984	+1288
+1457971168.68639990	+8.58691406	-6.96093750	-0.70312500	+56.77734375	-9.11865234	-46.75781250	+2304	+8.35839844	-6.19628906	-0.43945313	+9.60205078	-12.21679688	+14.54589844	+1756	+6.65332031	-10.31835938	-0.72949219	+37.35351563	+5.75683594	-46.58203125	+1288
+1457971168.69059990	+8.59130859	-6.96093750	-0.70312500	+56.62353516	-9.16259766	-46.62597656	+2308	+8.36279297	-6.19189453	-0.43945313	+9.36035156	-12.12890625	+14.76562500	+1760	+6.65332031	-10.30517578	-0.73388672	+37.22167969	+5.75683594	-46.36230469	+1288
+1457971168.69470000	+8.59130859	-6.96093750	-0.70312500	+56.46972656	-9.20654297	-46.49414063	+2308	+8.36718750	-6.19189453	-0.43505859	+9.18457031	-12.01904297	+14.91943359	+1764	+6.64892578	-10.29199219	-0.73388672	+37.08984375	+5.77880859	-46.20849609	+1288
+1457971168.69890000	+8.59570313	-6.96093750	-0.69873047	+56.31591797	-9.22851563	-46.36230469	+2308	+8.37158203	-6.18750000	-0.43505859	+9.00878906	-11.95312500	+15.05126953	+1764	+6.64892578	-10.28320313	-0.73388672	+36.97998047	+5.80078125	-46.05468750	+1288
+1457971168.70310000	+8.59570313	-6.96533203	-0.69873047	+56.11816406	-9.27246094	-46.23046875	+2308	+8.37597656	-6.18750000	-0.43066406	+8.78906250	-11.86523438	+15.20507813	+1768	+6.64453125	-10.27441406	-0.73388672	+36.84814453	+5.82275391	-45.90087891	+1292
+1457971168.70720010	+8.59570313	-6.96533203	-0.69873047	+55.94238281	-9.31640625	-46.07666016	+2308	+8.38037109	-6.18750000	-0.43066406	+8.61328125	-11.77734375	+15.31494141	+1768	+6.64453125	-10.26562500	-0.73388672	+36.71630859	+5.84472656	-45.74707031	+1292
+1457971168.71560000	+8.60009766	-6.96533203	-0.69873047	+55.52490234	-9.42626953	-45.76904297	+2312	+8.38916016	-6.18750000	-0.42626953	+8.19580078	-11.62353516	+15.55664063	+1772	+6.63134766	-10.25244141	-0.74707031	+36.43066406	+5.86669922	-45.37353516	+1296
+1457971168.71970010	+8.60009766	-6.96533203	-0.69873047	+55.30517578	-9.47021484	-45.61523438	+2312	+8.39355469	-6.18750000	-0.42187500	+7.97607422	-11.53564453	+15.66650391	+1776	+6.61816406	-10.24365234	-0.75585938	+36.25488281	+5.86669922	-45.19775391	+1300
+1457971168.72390010	+8.60449219	-6.96533203	-0.69433594	+55.10742188	-9.51416016	-45.48339844	+2316	+8.39794922	-6.18310547	-0.42187500	+7.77832031	-11.46972656	+15.77636719	+1780	+6.60937500	-10.23925781	-0.76464844	+36.07910156	+5.86669922	-45.04394531	+1304
+1457971168.72810010	+8.60449219	-6.96533203	-0.68994141	+54.84375000	-9.58007813	-45.32958984	+2316	+8.40234375	-6.18310547	-0.41748047	+7.51464844	-11.40380859	+15.88623047	+1780	+6.59619141	-10.23046875	-0.77343750	+35.88134766	+5.86669922	-44.86816406	+1308
+1457971168.73639990	+8.60449219	-6.96972656	-0.68994141	+54.36035156	-9.66796875	-45.04394531	+2320	+8.41113281	-6.18310547	-0.40869141	+7.05322266	-11.25000000	+16.06201172	+1788	+6.56542969	-10.22607422	-0.79101563	+35.41992188	+5.86669922	-44.47265625	+1316
+1457971168.74060010	+8.60449219	-6.97412109	-0.68554688	+54.11865234	-9.71191406	-44.86816406	+2320	+8.41552734	-6.18750000	-0.40869141	+6.78955078	-11.16210938	+16.17187500	+1792	+6.54785156	-10.22167969	-0.80419922	+35.17822266	+5.86669922	-44.25292969	+1320
+1457971168.74470000	+8.60449219	-6.97412109	-0.68554688	+53.85498047	-9.75585938	-44.73632813	+2320	+8.41992188	-6.18750000	-0.40429688	+6.52587891	-11.09619141	+16.25976563	+1796	+6.53466797	-10.21728516	-0.81738281	+34.95849609	+5.86669922	-44.05517578	+1320
+1457971168.74889990	+8.60009766	-6.97851563	-0.68554688	+53.61328125	-9.82177734	-44.56054688	+2324	+8.42431641	-6.18750000	-0.40429688	+6.28417969	-11.03027344	+16.36962891	+1800	+6.51708984	-10.21289063	-0.82617188	+34.73876953	+5.84472656	-43.87939453	+1324
+1457971168.75309990	+8.60009766	-6.97851563	-0.68554688	+53.37158203	-9.84375000	-44.42871094	+2324	+8.42871094	-6.18750000	-0.39990234	+6.02050781	-10.94238281	+16.43554688	+1808	+6.49951172	-10.20849609	-0.83935547	+34.49707031	+5.86669922	-43.70361328	+1324
+1457971168.75720000	+8.60009766	-6.98291016	-0.68554688	+53.10791016	-9.88769531	-44.27490234	+2328	+8.42871094	-6.19189453	-0.39990234	+5.75683594	-10.87646484	+16.50146484	+1812	+6.48193359	-10.20410156	-0.84814453	+34.25537109	+5.86669922	-43.52783203	+1328
+1457971168.76140000	+8.59570313	-6.98730469	-0.68554688	+52.84423828	-9.90966797	-44.12109375	+2332	+8.43310547	-6.19628906	-0.39550781	+5.49316406	-10.78857422	+16.58935547	+1816	+6.46875000	-10.20410156	-0.85253906	+34.03564453	+5.88867188	-43.37402344	+1328
+1457971168.76970010	+8.59130859	-6.99609375	-0.68554688	+52.36083984	-9.93164063	-43.85742188	+2336	+8.43750000	-6.20068359	-0.39550781	+5.03173828	-10.63476563	+16.72119141	+1828	+6.43798828	-10.19531250	-0.86572266	+33.64013672	+5.95458984	-43.08837891	+1324
+1457971168.77390000	+8.59130859	-7.00048828	-0.68994141	+52.11914063	-9.93164063	-43.68164063	+2340	+8.43750000	-6.20507813	-0.39550781	+4.76806641	-10.52490234	+16.78710938	+1832	+6.42919922	-10.19531250	-0.87011719	+33.46435547	+6.02050781	-42.95654297	+1320
+1457971168.77800010	+8.58691406	-7.00488281	-0.68994141	+51.92138672	-9.90966797	-43.52783203	+2340	+8.43750000	-6.20507813	-0.39550781	+4.59228516	-10.43701172	+16.85302734	+1836	+6.41601563	-10.19091797	-0.87451172	+33.26660156	+6.06445313	-42.82470703	+1320
+1457971168.78220010	+8.58691406	-7.00927734	-0.69433594	+51.70166016	-9.90966797	-43.41796875	+2344	+8.43750000	-6.20947266	-0.39990234	+4.37255859	-10.32714844	+16.89697266	+1844	+6.40722656	-10.18652344	-0.87451172	+33.15673828	+6.10839844	-42.73681641	+1316
+1457971168.78640010	+8.58251953	-7.01367188	-0.69873047	+51.50390625	-9.88769531	-43.24218750	+2348	+8.43750000	-6.21826172	-0.39990234	+4.15283203	-10.21728516	+16.96289063	+1848	+6.39843750	-10.18212891	-0.87451172	+33.04687500	+6.17431641	-42.64892578	+1312
+1457971168.79049990	+8.58251953	-7.01806641	-0.70312500	+51.35009766	-9.84375000	-43.13232422	+2352	+8.43750000	-6.21826172	-0.39990234	+4.02099609	-10.12939453	+17.00683594	+1852	+6.38964844	-10.17773438	-0.87451172	+32.93701172	+6.26220703	-42.60498047	+1308
+1457971168.79889990	+8.57373047	-7.03125000	-0.70751953	+50.99853516	-9.75585938	-42.89062500	+2356	+8.43310547	-6.23144531	-0.40429688	+3.66943359	-9.93164063	+17.07275391	+1864	+6.37646484	-10.17333984	-0.87011719	+32.78320313	+6.43798828	-42.47314453	+1304
+1457971168.80300000	+8.56933594	-7.03564453	-0.71191406	+50.91064453	-9.71191406	-42.80273438	+2356	+8.43310547	-6.23144531	-0.40869141	+3.58154297	-9.84375000	+17.11669922	+1864	+6.37207031	-10.16894531	-0.86572266	+32.69531250	+6.52587891	-42.42919922	+1300
+1457971168.80720000	+8.56933594	-7.04003906	-0.71191406	+50.80078125	-9.66796875	-42.71484375	+2360	+8.43310547	-6.23583984	-0.41308594	+3.47167969	-9.73388672	+17.13867188	+1868	+6.36767578	-10.16894531	-0.86132813	+32.67333984	+6.61376953	-42.38525391	+1300
+1457971168.81139990	+8.56494141	-7.04443359	-0.72070313	+50.66894531	-9.60205078	-42.60498047	+2360	+8.42871094	-6.24023438	-0.41748047	+3.33984375	-9.62402344	+17.18261719	+1872	+6.36767578	-10.16455078	-0.85693359	+32.65136719	+6.70166016	-42.34130859	+1296
+1457971168.81550000	+8.56054688	-7.04882813	-0.72070313	+50.60302734	-9.55810547	-42.53906250	+2360	+8.42431641	-6.24462891	-0.41748047	+3.27392578	-9.53613281	+17.18261719	+1876	+6.36328125	-10.16455078	-0.85693359	+32.62939453	+6.78955078	-42.29736328	+1292
+1457971168.82390000	+8.55615234	-7.05761719	-0.72949219	+50.47119141	-9.44824219	-42.38525391	+2364	+8.41992188	-6.25341797	-0.42626953	+3.12011719	-9.36035156	+17.20458984	+1880	+6.35449219	-10.16015625	-0.85253906	+32.60742188	+6.96533203	-42.20947266	+1292
+1457971168.82800010	+8.55615234	-7.05761719	-0.73388672	+50.42724609	-9.40429688	-42.34130859	+2360	+8.41992188	-6.25341797	-0.42626953	+3.07617188	-9.29443359	+17.22656250	+1880	+6.35449219	-10.16015625	-0.84814453	+32.58544922	+7.03125000	-42.18750000	+1288
+1457971168.83220010	+8.55175781	-7.06201172	-0.73388672	+50.38330078	-9.33837891	-42.29736328	+2360	+8.41552734	-6.25781250	-0.43066406	+3.03222656	-9.22851563	+17.22656250	+1884	+6.35009766	-10.16015625	-0.84814453	+32.56347656	+7.11914063	-42.16552734	+1288
+1457971168.83640000	+8.54736328	-7.06640625	-0.73828125	+50.36132813	-9.29443359	-42.25341797	+2360	+8.41552734	-6.25781250	-0.43505859	+2.98828125	-9.16259766	+17.22656250	+1884	+6.34570313	-10.16455078	-0.84814453	+32.56347656	+7.20703125	-42.12158203	+1284
+1457971168.84470010	+8.54296875	-7.07080078	-0.74267578	+50.31738281	-9.20654297	-42.18750000	+2356	+8.41113281	-6.26220703	-0.43945313	+2.96630859	-9.05273438	+17.20458984	+1884	+6.33691406	-10.16455078	-0.84814453	+32.51953125	+7.31689453	-42.03369141	+1284
+1457971168.84879990	+8.54296875	-7.07519531	-0.74707031	+50.29541016	-9.16259766	-42.16552734	+2356	+8.40673828	-6.26660156	-0.43945313	+2.94433594	-9.00878906	+17.18261719	+1884	+6.33251953	-10.16894531	-0.85253906	+32.51953125	+7.38281250	-41.98974609	+1280
+1457971168.85299990	+8.53857422	-7.07519531	-0.74707031	+50.29541016	-9.11865234	-42.14355469	+2352	+8.40673828	-6.26660156	-0.44384766	+2.92236328	-8.96484375	+17.18261719	+1884	+6.32812500	-10.16894531	-0.85253906	+32.49755859	+7.40478516	-41.96777344	+1280
+1457971168.86130000	+8.53857422	-7.07958984	-0.75146484	+50.27343750	-9.05273438	-42.12158203	+2348	+8.40673828	-6.27099609	-0.44384766	+2.92236328	-8.89892578	+17.13867188	+1884	+6.31494141	-10.17773438	-0.86132813	+32.45361328	+7.49267578	-41.90185547	+1276
+1457971168.86550000	+8.53857422	-7.07958984	-0.75146484	+50.27343750	-9.03076172	-42.12158203	+2344	+8.40673828	-6.27099609	-0.44824219	+2.92236328	-8.89892578	+17.13867188	+1884	+6.31494141	-10.17773438	-0.86132813	+32.43164063	+7.51464844	-41.87988281	+1276
+1457971168.86970000	+8.53417969	-7.07958984	-0.75146484	+50.27343750	-9.03076172	-42.12158203	+2340	+8.40234375	-6.27099609	-0.44824219	+2.92236328	-8.87695313	+17.11669922	+1884	+6.31054688	-10.18212891	-0.86572266	+32.40966797	+7.53662109	-41.85791016	+1272
+1457971168.87380000	+8.53417969	-7.08398438	-0.75585938	+50.27343750	-9.00878906	-42.12158203	+2340	+8.40234375	-6.27099609	-0.44824219	+2.92236328	-8.87695313	+17.09472656	+1884	+6.30615234	-10.18652344	-0.86572266	+32.36572266	+7.53662109	-41.83593750	+1272
+1457971168.87800000	+8.53417969	-7.08398438	-0.75585938	+50.27343750	-8.98681641	-42.14355469	+2336	+8.40234375	-6.27099609	-0.44824219	+2.92236328	-8.85498047	+17.09472656	+1884	+6.30615234	-10.18652344	-0.86572266	+32.36572266	+7.55859375	-41.83593750	+1268
+1457971168.88630010	+8.53417969	-7.08398438	-0.75585938	+50.27343750	-8.96484375	-42.16552734	+2332	+8.40234375	-6.27539063	-0.44824219	+2.94433594	-8.85498047	+17.05078125	+1880	+6.30175781	-10.19091797	-0.87011719	+32.32177734	+7.55859375	-41.83593750	+1260
+1457971168.89050010	+8.53417969	-7.08398438	-0.75585938	+50.29541016	-8.96484375	-42.16552734	+2328	+8.40234375	-6.27539063	-0.44824219	+2.94433594	-8.85498047	+17.05078125	+1880	+6.30175781	-10.19531250	-0.87011719	+32.32177734	+7.55859375	-41.83593750	+1260
+1457971168.89470010	+8.53417969	-7.08398438	-0.75585938	+50.29541016	-8.96484375	-42.18750000	+2324	+8.40673828	-6.27539063	-0.44824219	+2.94433594	-8.87695313	+17.02880859	+1880	+6.30175781	-10.19531250	-0.87011719	+32.32177734	+7.55859375	-41.83593750	+1256
+1457971168.90300010	+8.53857422	-7.08837891	-0.75585938	+50.31738281	-8.94287109	-42.27539063	+2320	+8.40673828	-6.27539063	-0.45263672	+2.96630859	-8.89892578	+16.98486328	+1880	+6.30175781	-10.19970703	-0.87011719	+32.29980469	+7.55859375	-41.85791016	+1248
+1457971168.91129990	+8.54296875	-7.09277344	-0.75146484	+50.38330078	-8.92089844	-42.40722656	+2320	+8.40673828	-6.27978516	-0.45263672	+3.01025391	-8.94287109	+16.91894531	+1880	+6.30175781	-10.19970703	-0.87011719	+32.27783203	+7.53662109	-41.87988281	+1240
+1457971168.91549990	+8.54736328	-7.09716797	-0.75146484	+50.44921875	-8.92089844	-42.58300781	+2320	+8.41113281	-6.27978516	-0.45263672	+3.03222656	-8.98681641	+16.85302734	+1880	+6.30615234	-10.20849609	-0.87011719	+32.27783203	+7.51464844	-41.94580078	+1240
+1457971168.91969990	+8.55615234	-7.10156250	-0.74707031	+50.51513672	-8.92089844	-42.71484375	+2320	+8.41552734	-6.28417969	-0.45263672	+3.07617188	-9.05273438	+16.80908203	+1880	+6.31054688	-10.21289063	-0.86572266	+32.27783203	+7.49267578	-42.03369141	+1236
+1457971168.92380000	+8.56054688	-7.10595703	-0.74707031	+50.58105469	-8.92089844	-42.84667969	+2320	+8.41992188	-6.28417969	-0.45263672	+3.09814453	-9.11865234	+16.74316406	+1880	+6.31933594	-10.21728516	-0.86132813	+32.27783203	+7.47070313	-42.12158203	+1236
+1457971168.93210010	+8.57373047	-7.11474609	-0.73828125	+50.73486328	-8.94287109	-43.15429688	+2324	+8.42871094	-6.29296875	-0.44824219	+3.22998047	-9.33837891	+16.56738281	+1880	+6.35009766	-10.23486328	-0.83496094	+32.34375000	+7.38281250	-42.56103516	+1244
+1457971168.93630000	+8.57812500	-7.11914063	-0.73388672	+50.80078125	-8.94287109	-43.22021484	+2328	+8.43310547	-6.29736328	-0.44824219	+3.29589844	-9.42626953	+16.50146484	+1884	+6.36328125	-10.23925781	-0.82617188	+32.38769531	+7.36083984	-42.73681641	+1248
+1457971168.94050000	+8.58251953	-7.11914063	-0.73388672	+50.84472656	-8.94287109	-43.30810547	+2328	+8.43750000	-6.30175781	-0.45263672	+3.36181641	-9.51416016	+16.41357422	+1884	+6.38085938	-10.24365234	-0.81298828	+32.43164063	+7.31689453	-42.93457031	+1252
+1457971168.94460010	+8.58691406	-7.12353516	-0.73388672	+50.88867188	-8.94287109	-43.35205078	+2332	+8.44189453	-6.30175781	-0.45263672	+3.40576172	-9.60205078	+16.36962891	+1884	+6.39404297	-10.24804688	-0.80419922	+32.49755859	+7.29492188	-43.08837891	+1252
+1457971168.94880010	+8.59130859	-7.12353516	-0.73388672	+50.93261719	-8.92089844	-43.39599609	+2332	+8.44628906	-6.30615234	-0.45263672	+3.44970703	-9.64599609	+16.30371094	+1888	+6.40283203	-10.25244141	-0.79541016	+32.56347656	+7.29492188	-43.19824219	+1256
+1457971168.95709990	+8.59130859	-7.13232422	-0.73388672	+50.99853516	-8.87695313	-43.48388672	+2336	+8.44628906	-6.31054688	-0.45263672	+3.53759766	-9.71191406	+16.21582031	+1892	+6.41162109	-10.26123047	-0.78662109	+32.62939453	+7.31689453	-43.35205078	+1260
+1457971168.96129990	+8.59130859	-7.13232422	-0.73388672	+51.04248047	-8.85498047	-43.52783203	+2340	+8.44628906	-6.31494141	-0.45703125	+3.58154297	-9.73388672	+16.17187500	+1892	+6.41601563	-10.26562500	-0.78662109	+32.65136719	+7.36083984	-43.39599609	+1260
+1457971168.96550010	+8.59130859	-7.13671875	-0.73388672	+51.06445313	-8.81103516	-43.54980469	+2340	+8.45068359	-6.31494141	-0.45703125	+3.62548828	-9.73388672	+16.12792969	+1896	+6.41601563	-10.27001953	-0.78662109	+32.67333984	+7.38281250	-43.43994141	+1260
+1457971168.96960000	+8.59130859	-7.14111328	-0.73828125	+51.08642578	-8.76708984	-43.57177734	+2344	+8.45068359	-6.31933594	-0.46142578	+3.64746094	-9.71191406	+16.08398438	+1896	+6.41601563	-10.27441406	-0.78662109	+32.67333984	+7.42675781	-43.46191406	+1256
+1457971168.97379990	+8.59130859	-7.14550781	-0.73828125	+51.10839844	-8.72314453	-43.57177734	+2348	+8.44628906	-6.32373047	-0.46142578	+3.69140625	-9.68994141	+16.04003906	+1900	+6.41162109	-10.28320313	-0.78662109	+32.67333984	+7.44873047	-43.46191406	+1260
+1457971168.98210000	+8.58691406	-7.14990234	-0.74267578	+51.13037109	-8.61328125	-43.57177734	+2352	+8.44628906	-6.32812500	-0.46582031	+3.73535156	-9.64599609	+15.95214844	+1904	+6.40722656	-10.29199219	-0.79541016	+32.65136719	+7.53662109	-43.43994141	+1260
+1457971168.98630000	+8.58251953	-7.15429688	-0.74707031	+51.15234375	-8.54736328	-43.57177734	+2352	+8.44628906	-6.32812500	-0.47021484	+3.75732422	-9.60205078	+15.90820313	+1904	+6.40283203	-10.29638672	-0.79980469	+32.65136719	+7.60253906	-43.41796875	+1260
+1457971168.99050000	+8.58251953	-7.15429688	-0.75146484	+51.15234375	-8.48144531	-43.57177734	+2352	+8.44628906	-6.33251953	-0.47460938	+3.77929688	-9.55810547	+15.86425781	+1908	+6.39843750	-10.30078125	-0.80419922	+32.65136719	+7.64648438	-43.39599609	+1260
+1457971168.99460010	+8.57812500	-7.15869141	-0.75146484	+51.15234375	-8.43750000	-43.54980469	+2356	+8.44189453	-6.33251953	-0.47460938	+3.80126953	-9.51416016	+15.84228516	+1908	+6.38964844	-10.30957031	-0.80859375	+32.62939453	+7.71240234	-43.35205078	+1260
+1457971169.00710010	+8.56933594	-7.16748047	-0.76025391	+51.19628906	-8.23974609	-43.52783203	+2356	+8.43750000	-6.34130859	-0.48339844	+3.86718750	-9.38232422	+15.71044922	+1916	+6.37207031	-10.32714844	-0.82177734	+32.58544922	+7.88818359	-43.26416016	+1256
+1457971169.01130010	+8.56933594	-7.17187500	-0.76464844	+51.19628906	-8.17382813	-43.50585938	+2356	+8.43750000	-6.34570313	-0.48779297	+3.88916016	-9.33837891	+15.68847656	+1916	+6.36767578	-10.33154297	-0.82617188	+32.58544922	+7.93212891	-43.22021484	+1252
+1457971169.01539990	+8.56494141	-7.17626953	-0.76904297	+51.19628906	-8.12988281	-43.48388672	+2352	+8.43310547	-6.35009766	-0.48779297	+3.88916016	-9.29443359	+15.64453125	+1916	+6.36767578	-10.33593750	-0.83056641	+32.58544922	+7.99804688	-43.19824219	+1248
+1457971169.02379990	+8.56054688	-7.18066406	-0.77343750	+51.24023438	-8.02001953	-43.43994141	+2352	+8.43310547	-6.35449219	-0.49658203	+3.93310547	-9.20654297	+15.57861328	+1920	+6.36328125	-10.34033203	-0.83496094	+32.60742188	+8.10791016	-43.15429688	+1244
+1457971169.02790000	+8.56054688	-7.18066406	-0.77343750	+51.26220703	-7.97607422	-43.43994141	+2348	+8.42871094	-6.35449219	-0.49658203	+3.95507813	-9.16259766	+15.55664063	+1920	+6.35888672	-10.34472656	-0.83496094	+32.62939453	+8.15185547	-43.15429688	+1236
+1457971169.03210000	+8.56054688	-7.18066406	-0.77783203	+51.28417969	-7.93212891	-43.41796875	+2344	+8.42871094	-6.35888672	-0.50097656	+3.95507813	-9.11865234	+15.53466797	+1920	+6.36328125	-10.34472656	-0.83496094	+32.65136719	+8.19580078	-43.15429688	+1232
+1457971169.04040000	+8.56054688	-7.18505859	-0.77783203	+51.32812500	-7.86621094	-43.39599609	+2340	+8.42871094	-6.36328125	-0.50537109	+3.99902344	-9.05273438	+15.49072266	+1924	+6.36328125	-10.34912109	-0.83056641	+32.71728516	+8.28369141	-43.17626953	+1224
+1457971169.04460000	+8.56054688	-7.18945313	-0.78222656	+51.35009766	-7.84423828	-43.39599609	+2340	+8.42431641	-6.36328125	-0.50537109	+4.02099609	-9.03076172	+15.49072266	+1924	+6.36767578	-10.35351563	-0.83056641	+32.76123047	+8.30566406	-43.19824219	+1220
+1457971169.05290010	+8.56494141	-7.18945313	-0.78222656	+51.41601563	-7.80029297	-43.37402344	+2332	+8.42431641	-6.36767578	-0.50976563	+4.06494141	-8.98681641	+15.46875000	+1924	+6.37646484	-10.35351563	-0.82177734	+32.87109375	+8.37158203	-43.26416016	+1216
+1457971169.05710010	+8.56494141	-7.18945313	-0.78662109	+51.43798828	-7.77832031	-43.37402344	+2332	+8.42431641	-6.36767578	-0.50976563	+4.08691406	-8.96484375	+15.46875000	+1924	+6.38525391	-10.35351563	-0.81738281	+32.93701172	+8.39355469	-43.28613281	+1216
+1457971169.06130000	+8.56494141	-7.19384766	-0.78662109	+51.48193359	-7.77832031	-43.37402344	+2328	+8.42431641	-6.37207031	-0.51416016	+4.10888672	-8.94287109	+15.46875000	+1920	+6.38964844	-10.35351563	-0.81298828	+32.98095703	+8.41552734	-43.33007813	+1216
+1457971169.06539990	+8.56494141	-7.19384766	-0.78662109	+51.50390625	-7.75634766	-43.37402344	+2324	+8.42431641	-6.37207031	-0.51416016	+4.13085938	-8.92089844	+15.46875000	+1920	+6.39404297	-10.35351563	-0.80859375	+33.02490234	+8.43750000	-43.37402344	+1216
+1457971169.06960010	+8.56933594	-7.19384766	-0.78662109	+51.54785156	-7.75634766	-43.37402344	+2324	+8.42431641	-6.37207031	-0.51416016	+4.15283203	-8.92089844	+15.44677734	+1920	+6.39843750	-10.35351563	-0.80419922	+33.06884766	+8.45947266	-43.41796875	+1216
+1457971169.07789990	+8.56933594	-7.19824219	-0.78662109	+51.61376953	-7.73437500	-43.37402344	+2320	+8.42431641	-6.37646484	-0.51855469	+4.19677734	-8.87695313	+15.44677734	+1920	+6.40722656	-10.35791016	-0.79541016	+33.15673828	+8.50341797	-43.48388672	+1216
+1457971169.08620000	+8.57373047	-7.19824219	-0.79101563	+51.65771484	-7.73437500	-43.37402344	+2316	+8.42431641	-6.37646484	-0.51855469	+4.24072266	-8.87695313	+15.44677734	+1916	+6.41601563	-10.35791016	-0.79101563	+33.22265625	+8.52539063	-43.54980469	+1216
+1457971169.09040000	+8.57373047	-7.20263672	-0.79101563	+51.67968750	-7.73437500	-43.37402344	+2312	+8.42431641	-6.37646484	-0.51855469	+4.26269531	-8.85498047	+15.44677734	+1916	+6.42041016	-10.35791016	-0.78662109	+33.24462891	+8.52539063	-43.57177734	+1216
+1457971169.09870000	+8.57373047	-7.20263672	-0.79101563	+51.74560547	-7.71240234	-43.39599609	+2308	+8.42431641	-6.38085938	-0.52294922	+4.30664063	-8.85498047	+15.42480469	+1912	+6.42041016	-10.36669922	-0.78662109	+33.26660156	+8.54736328	-43.61572266	+1216
+1457971169.10290000	+8.57373047	-7.20263672	-0.79101563	+51.76757813	-7.69042969	-43.41796875	+2308	+8.42431641	-6.38085938	-0.52294922	+4.32861328	-8.85498047	+15.42480469	+1912	+6.42041016	-10.36669922	-0.78662109	+33.26660156	+8.54736328	-43.63769531	+1216
+1457971169.11120010	+8.57373047	-7.20703125	-0.79101563	+51.81152344	-7.69042969	-43.43994141	+2304	+8.42431641	-6.38525391	-0.52294922	+4.37255859	-8.83300781	+15.40283203	+1912	+6.41601563	-10.37548828	-0.78662109	+33.24462891	+8.54736328	-43.63769531	+1212
+1457971169.11540010	+8.57373047	-7.20703125	-0.79101563	+51.81152344	-7.66845703	-43.43994141	+2304	+8.42431641	-6.38525391	-0.52294922	+4.39453125	-8.83300781	+15.38085938	+1908	+6.41601563	-10.37988281	-0.79101563	+33.24462891	+8.54736328	-43.63769531	+1212
+1457971169.11960010	+8.57373047	-7.20703125	-0.79101563	+51.83349609	-7.66845703	-43.46191406	+2304	+8.42431641	-6.38525391	-0.52294922	+4.41650391	-8.83300781	+15.38085938	+1908	+6.41162109	-10.38427734	-0.79541016	+33.22265625	+8.54736328	-43.63769531	+1212
+1457971169.12789990	+8.57373047	-7.21142578	-0.79101563	+51.87744141	-7.64648438	-43.50585938	+2300	+8.42871094	-6.38964844	-0.52294922	+4.46044922	-8.85498047	+15.33691406	+1908	+6.40722656	-10.38867188	-0.79980469	+33.17871094	+8.52539063	-43.63769531	+1212
+1457971169.13210010	+8.57373047	-7.21142578	-0.79101563	+51.89941406	-7.64648438	-43.52783203	+2300	+8.42871094	-6.38964844	-0.52294922	+4.48242188	-8.85498047	+15.31494141	+1908	+6.40283203	-10.39306641	-0.80419922	+33.15673828	+8.52539063	-43.63769531	+1208
+1457971169.13620000	+8.57373047	-7.21582031	-0.79101563	+51.89941406	-7.62451172	-43.57177734	+2300	+8.42871094	-6.38964844	-0.52294922	+4.50439453	-8.85498047	+15.29296875	+1908	+6.40283203	-10.39746094	-0.80419922	+33.11279297	+8.50341797	-43.63769531	+1208
+1457971169.14039990	+8.57812500	-7.21582031	-0.79101563	+51.92138672	-7.62451172	-43.59375000	+2300	+8.42871094	-6.38964844	-0.52294922	+4.52636719	-8.87695313	+15.27099609	+1908	+6.39843750	-10.40185547	-0.80859375	+33.11279297	+8.50341797	-43.65966797	+1204
+1457971169.14870000	+8.57812500	-7.21582031	-0.78662109	+51.94335938	-7.62451172	-43.63769531	+2300	+8.42871094	-6.39404297	-0.52294922	+4.57031250	-8.89892578	+15.24902344	+1908	+6.39843750	-10.40625000	-0.81298828	+33.09082031	+8.45947266	-43.68164063	+1200
+1457971169.15290000	+8.57812500	-7.21582031	-0.78662109	+51.96533203	-7.62451172	-43.65966797	+2300	+8.42871094	-6.39404297	-0.52294922	+4.59228516	-8.89892578	+15.22705078	+1908	+6.39843750	-10.41064453	-0.81298828	+33.09082031	+8.45947266	-43.68164063	+1196
+1457971169.15710000	+8.57812500	-7.22021484	-0.78662109	+51.96533203	-7.62451172	-43.70361328	+2300	+8.42871094	-6.39404297	-0.52294922	+4.61425781	-8.92089844	+15.20507813	+1908	+6.40283203	-10.41064453	-0.81298828	+33.09082031	+8.43750000	-43.70361328	+1196
+1457971169.16120000	+8.57812500	-7.22021484	-0.78662109	+51.98730469	-7.62451172	-43.72558594	+2300	+8.43310547	-6.39843750	-0.52294922	+4.61425781	-8.92089844	+15.18310547	+1912	+6.40283203	-10.41064453	-0.80859375	+33.11279297	+8.43750000	-43.74755859	+1192
+1457971169.16540000	+8.57812500	-7.22021484	-0.78662109	+52.00927734	-7.62451172	-43.74755859	+2300	+8.43310547	-6.39843750	-0.52294922	+4.63623047	-8.94287109	+15.18310547	+1912	+6.40722656	-10.41064453	-0.80859375	+33.13476563	+8.43750000	-43.76953125	+1192
+1457971169.17370010	+8.57812500	-7.22021484	-0.78662109	+52.03125000	-7.64648438	-43.76953125	+2300	+8.43310547	-6.39843750	-0.52294922	+4.68017578	-8.96484375	+15.16113281	+1912	+6.41162109	-10.41503906	-0.79980469	+33.20068359	+8.41552734	-43.83544922	+1192
+1457971169.17790010	+8.57812500	-7.22460938	-0.78662109	+52.05322266	-7.64648438	-43.76953125	+2300	+8.43310547	-6.39843750	-0.52294922	+4.70214844	-8.96484375	+15.16113281	+1912	+6.41601563	-10.41503906	-0.79980469	+33.22265625	+8.41552734	-43.85742188	+1192
+1457971169.18199990	+8.57812500	-7.22460938	-0.78662109	+52.07519531	-7.64648438	-43.76953125	+2304	+8.43310547	-6.39843750	-0.52734375	+4.72412109	-8.96484375	+15.16113281	+1912	+6.42041016	-10.41503906	-0.79541016	+33.26660156	+8.43750000	-43.90136719	+1192
+1457971169.18619990	+8.57812500	-7.22460938	-0.78662109	+52.07519531	-7.62451172	-43.76953125	+2304	+8.43310547	-6.40283203	-0.52734375	+4.72412109	-8.96484375	+15.16113281	+1916	+6.42480469	-10.41064453	-0.79101563	+33.31054688	+8.43750000	-43.92333984	+1192
+1457971169.19450000	+8.57812500	-7.22460938	-0.78662109	+52.11914063	-7.62451172	-43.79150391	+2304	+8.42871094	-6.40283203	-0.52734375	+4.76806641	-8.96484375	+15.16113281	+1916	+6.42919922	-10.41064453	-0.78662109	+33.37646484	+8.45947266	-43.96728516	+1192
+1457971169.19870000	+8.57812500	-7.22460938	-0.78662109	+52.14111328	-7.62451172	-43.76953125	+2304	+8.42871094	-6.40283203	-0.52734375	+4.79003906	-8.96484375	+15.16113281	+1916	+6.43359375	-10.41064453	-0.78222656	+33.39843750	+8.48144531	-43.98925781	+1196
+1457971169.20289990	+8.57812500	-7.22460938	-0.78662109	+52.14111328	-7.62451172	-43.76953125	+2304	+8.42871094	-6.40283203	-0.52734375	+4.79003906	-8.96484375	+15.16113281	+1916	+6.43359375	-10.41064453	-0.77783203	+33.44238281	+8.48144531	-44.01123047	+1196
+1457971169.20700000	+8.57812500	-7.22460938	-0.79101563	+52.16308594	-7.60253906	-43.76953125	+2308	+8.42871094	-6.40283203	-0.52734375	+4.81201172	-8.94287109	+15.16113281	+1916	+6.43798828	-10.41064453	-0.77783203	+33.46435547	+8.50341797	-44.03320313	+1196
+1457971169.21540000	+8.57373047	-7.22460938	-0.79101563	+52.18505859	-7.60253906	-43.74755859	+2308	+8.42431641	-6.40283203	-0.52734375	+4.85595703	-8.92089844	+15.13916016	+1912	+6.43798828	-10.41064453	-0.77343750	+33.50830078	+8.52539063	-44.03320313	+1196
+1457971169.21950010	+8.57373047	-7.22460938	-0.79101563	+52.20703125	-7.58056641	-43.72558594	+2308	+8.42431641	-6.40283203	-0.53173828	+4.87792969	-8.92089844	+15.13916016	+1912	+6.43798828	-10.41064453	-0.77343750	+33.53027344	+8.54736328	-44.03320313	+1196
+1457971169.22370000	+8.57373047	-7.22460938	-0.79541016	+52.22900391	-7.58056641	-43.72558594	+2308	+8.42431641	-6.40283203	-0.53173828	+4.89990234	-8.89892578	+15.13916016	+1912	+6.43798828	-10.41064453	-0.77343750	+33.55224609	+8.56933594	-44.03320313	+1196
+1457971169.22790000	+8.56933594	-7.22021484	-0.79541016	+52.25097656	-7.55859375	-43.70361328	+2308	+8.41992188	-6.40283203	-0.53173828	+4.92187500	-8.87695313	+15.13916016	+1912	+6.43798828	-10.41064453	-0.77343750	+33.57421875	+8.56933594	-44.03320313	+1196
+1457971169.23200010	+8.56933594	-7.22021484	-0.79541016	+52.27294922	-7.53662109	-43.68164063	+2308	+8.41992188	-6.40283203	-0.53173828	+4.94384766	-8.85498047	+15.13916016	+1912	+6.43798828	-10.41064453	-0.77343750	+33.57421875	+8.59130859	-44.01123047	+1196
+1457971169.23620010	+8.56494141	-7.22021484	-0.79980469	+52.29492188	-7.51464844	-43.65966797	+2308	+8.41552734	-6.40283203	-0.53173828	+4.96582031	-8.83300781	+15.11718750	+1912	+6.43359375	-10.41064453	-0.77783203	+33.59619141	+8.61328125	-44.01123047	+1196
+1457971169.24449990	+8.56054688	-7.22021484	-0.80419922	+52.33886719	-7.47070313	-43.61572266	+2308	+8.41113281	-6.40283203	-0.53613281	+5.03173828	-8.78906250	+15.11718750	+1908	+6.42919922	-10.41503906	-0.77783203	+33.59619141	+8.63525391	-43.96728516	+1196
+1457971169.24869990	+8.56054688	-7.21582031	-0.80419922	+52.36083984	-7.44873047	-43.59375000	+2308	+8.41113281	-6.40283203	-0.53613281	+5.05371094	-8.76708984	+15.09521484	+1908	+6.42480469	-10.41503906	-0.78222656	+33.59619141	+8.65722656	-43.94531250	+1196
+1457971169.25280000	+8.55615234	-7.21582031	-0.80859375	+52.38281250	-7.42675781	-43.59375000	+2304	+8.40673828	-6.40283203	-0.53613281	+5.07568359	-8.72314453	+15.09521484	+1908	+6.42041016	-10.41503906	-0.78662109	+33.61816406	+8.67919922	-43.92333984	+1196
+1457971169.25700000	+8.55175781	-7.21582031	-0.80859375	+52.38281250	-7.40478516	-43.57177734	+2304	+8.40673828	-6.40283203	-0.53613281	+5.09765625	-8.70117188	+15.07324219	+1908	+6.41601563	-10.41943359	-0.78662109	+33.61816406	+8.67919922	-43.87939453	+1196
+1457971169.26120000	+8.55175781	-7.21582031	-0.80859375	+52.40478516	-7.38281250	-43.57177734	+2300	+8.40673828	-6.40283203	-0.54052734	+5.11962891	-8.67919922	+15.05126953	+1908	+6.41601563	-10.41943359	-0.79101563	+33.61816406	+8.70117188	-43.85742188	+1192
+1457971169.26530000	+8.55175781	-7.21582031	-0.80859375	+52.40478516	-7.36083984	-43.57177734	+2300	+8.40234375	-6.40283203	-0.54052734	+5.14160156	-8.67919922	+15.05126953	+1908	+6.41162109	-10.41943359	-0.79541016	+33.61816406	+8.72314453	-43.83544922	+1192
+1457971169.27370000	+8.54736328	-7.21582031	-0.80859375	+52.42675781	-7.33886719	-43.59375000	+2296	+8.40234375	-6.40283203	-0.54052734	+5.16357422	-8.63525391	+15.02929688	+1904	+6.40722656	-10.42382813	-0.79980469	+33.61816406	+8.72314453	-43.81347656	+1192
+1457971169.27780010	+8.54736328	-7.21582031	-0.80859375	+52.42675781	-7.33886719	-43.59375000	+2292	+8.40234375	-6.40283203	-0.54052734	+5.18554688	-8.63525391	+15.02929688	+1904	+6.40283203	-10.42382813	-0.79980469	+33.61816406	+8.74511719	-43.79150391	+1188
+1457971169.28200010	+8.54736328	-7.21582031	-0.80859375	+52.42675781	-7.31689453	-43.59375000	+2292	+8.40234375	-6.40283203	-0.54052734	+5.18554688	-8.63525391	+15.00732422	+1904	+6.40283203	-10.42382813	-0.80419922	+33.61816406	+8.74511719	-43.79150391	+1184
+1457971169.28620000	+8.54736328	-7.21582031	-0.80859375	+52.42675781	-7.31689453	-43.61572266	+2288	+8.39794922	-6.40283203	-0.54052734	+5.20751953	-8.63525391	+15.00732422	+1900	+6.40283203	-10.42382813	-0.80419922	+33.64013672	+8.74511719	-43.79150391	+1184
+1457971169.29029990	+8.54736328	-7.21582031	-0.80859375	+52.44873047	-7.31689453	-43.61572266	+2288	+8.39794922	-6.40283203	-0.54052734	+5.20751953	-8.61328125	+15.00732422	+1900	+6.40283203	-10.42382813	-0.80419922	+33.64013672	+8.74511719	-43.79150391	+1180
+1457971169.29450010	+8.54736328	-7.21582031	-0.80859375	+52.44873047	-7.31689453	-43.63769531	+2284	+8.39794922	-6.40283203	-0.54492188	+5.20751953	-8.61328125	+15.00732422	+1900	+6.40283203	-10.42382813	-0.80419922	+33.66210938	+8.74511719	-43.81347656	+1180
+1457971169.30279990	+8.54736328	-7.21582031	-0.80419922	+52.44873047	-7.31689453	-43.65966797	+2284	+8.39794922	-6.40283203	-0.54492188	+5.22949219	-8.63525391	+15.00732422	+1896	+6.40722656	-10.42382813	-0.79980469	+33.70605469	+8.74511719	-43.83544922	+1176
+1457971169.30699990	+8.54736328	-7.22021484	-0.80419922	+52.44873047	-7.31689453	-43.65966797	+2280	+8.39794922	-6.40283203	-0.54492188	+5.22949219	-8.63525391	+15.00732422	+1896	+6.40722656	-10.42382813	-0.79980469	+33.70605469	+8.76708984	-43.83544922	+1176
