# Supplementary material for: A direct effect of perception on action when grasping a cup
Source: Sci Rep. 2018 Jan 9;8:171. doi: 10.1038/s41598-017-18591-5 (PMC5760564; doi:10.1038/s41598-017-18591-5)
Supplement: Supplementary file 6 — Supplementary Information [file 41598_2017_18591_MOESM6_ESM.zip › SciRep_Data/S01instruct/S01_100instruct_Tr6.dat]

+1000000000000.00000000	+0.00000000	+0.00000000	+0.00000000	+0.00000000	+0.00000000	+0.00000000	+0	+0.00000000	+0.00000000	+0.00000000	+0.00000000	+0.00000000	+0.00000000	+0	+0.00000000	+0.00000000	+0.00000000	+0.00000000	+0.00000000	+0.00000000	+0
+1457970490.34540010	+9.06591797	-5.91503906	-0.89648438	+50.73486328	+2.57080078	-68.02734375	+1644	+8.96923828	-5.18115234	-0.57128906	-1.99951172	-6.83349609	+9.86572266	+1420	+6.90820313	-8.63964844	-1.19970703	+32.40966797	+4.79003906	-40.40771484	+1380
+1457970490.35369990	+9.06152344	-5.91503906	-0.89648438	+50.77880859	+2.57080078	-68.02734375	+1640	+8.96484375	-5.18115234	-0.57568359	-1.93359375	-6.81152344	+9.86572266	+1416	+6.91259766	-8.63964844	-1.19531250	+32.51953125	+4.79003906	-40.45166016	+1376
+1457970490.35789990	+9.06152344	-5.91503906	-0.89648438	+50.82275391	+2.59277344	-68.00537109	+1636	+8.96484375	-5.18115234	-0.57568359	-1.91162109	-6.78955078	+9.88769531	+1412	+6.91699219	-8.63525391	-1.19531250	+32.56347656	+4.79003906	-40.47363281	+1376
+1457970490.36209990	+9.06152344	-5.91503906	-0.89648438	+50.84472656	+2.59277344	-68.00537109	+1632	+8.96044922	-5.17675781	-0.57568359	-1.88964844	-6.78955078	+9.88769531	+1408	+6.91699219	-8.63525391	-1.19091797	+32.60742188	+4.79003906	-40.49560547	+1376
+1457970490.36620000	+9.05712891	-5.91503906	-0.89648438	+50.86669922	+2.59277344	-68.00537109	+1628	+8.96044922	-5.17675781	-0.57568359	-1.84570313	-6.76757813	+9.88769531	+1404	+6.91699219	-8.63525391	-1.19091797	+32.67333984	+4.79003906	-40.51757813	+1376
+1457970490.37040000	+9.05712891	-5.91503906	-0.89648438	+50.88867188	+2.59277344	-68.00537109	+1628	+8.95605469	-5.17675781	-0.57568359	-1.82373047	-6.76757813	+9.88769531	+1400	+6.92138672	-8.63085938	-1.18652344	+32.71728516	+4.79003906	-40.53955078	+1376
+1457970490.37459990	+9.05712891	-5.91064453	-0.89648438	+50.93261719	+2.61474609	-68.02734375	+1624	+8.95605469	-5.17675781	-0.57568359	-1.80175781	-6.74560547	+9.88769531	+1396	+6.92138672	-8.63085938	-1.18652344	+32.76123047	+4.79003906	-40.56152344	+1372
+1457970499.29160000	+8.88134766	-5.83154297	-0.98437500	+54.64599609	-0.50537109	-63.39111328	+1376	+8.73632813	-5.09765625	-0.60644531	+1.05468750	-0.41748047	+19.11621094	+1280	+6.78515625	-8.64843750	-1.23046875	+34.07958984	+6.89941406	-39.61669922	+1272
+1457970499.29990010	+8.88134766	-5.83593750	-0.98437500	+54.62402344	-0.52734375	-63.36914063	+1376	+8.73632813	-5.09765625	-0.60644531	+1.05468750	-0.41748047	+19.18212891	+1276	+6.78955078	-8.64843750	-1.22607422	+34.10156250	+6.87744141	-39.63867188	+1272
+1457970499.30410000	+8.88134766	-5.83593750	-0.98437500	+54.62402344	-0.52734375	-63.36914063	+1376	+8.73632813	-5.09765625	-0.60644531	+1.05468750	-0.41748047	+19.22607422	+1276	+6.79394531	-8.64843750	-1.22607422	+34.12353516	+6.87744141	-39.66064453	+1272
+1457970499.30819990	+8.88134766	-5.83593750	-0.98437500	+54.62402344	-0.54931641	-63.36914063	+1372	+8.73632813	-5.09765625	-0.60644531	+1.07666016	-0.41748047	+19.24804688	+1276	+6.79394531	-8.64843750	-1.22607422	+34.14550781	+6.85546875	-39.66064453	+1272
+1457970499.31240010	+8.88134766	-5.83593750	-0.98437500	+54.62402344	-0.57128906	-63.36914063	+1372	+8.73632813	-5.09765625	-0.60644531	+1.07666016	-0.41748047	+19.27001953	+1272	+6.79394531	-8.64843750	-1.22607422	+34.14550781	+6.85546875	-39.66064453	+1272
+1457970499.31649990	+8.88134766	-5.83593750	-0.98437500	+54.62402344	-0.57128906	-63.34716797	+1372	+8.73632813	-5.09765625	-0.60644531	+1.07666016	-0.39550781	+19.29199219	+1272	+6.79394531	-8.64843750	-1.22607422	+34.14550781	+6.85546875	-39.66064453	+1272
+1457970499.32069990	+8.88134766	-5.83593750	-0.98437500	+54.64599609	-0.57128906	-63.34716797	+1368	+8.73632813	-5.09765625	-0.60644531	+1.09863281	-0.39550781	+19.31396484	+1272	+6.79394531	-8.64843750	-1.22607422	+34.14550781	+6.85546875	-39.66064453	+1272
+1457970499.32489990	+8.88134766	-5.83154297	-0.98437500	+54.64599609	-0.59326172	-63.34716797	+1368	+8.73632813	-5.09765625	-0.60644531	+1.09863281	-0.37353516	+19.33593750	+1272	+6.79394531	-8.64843750	-1.22607422	+34.14550781	+6.83349609	-39.66064453	+1272
+1457970499.32900000	+8.88134766	-5.83154297	-0.98437500	+54.64599609	-0.59326172	-63.32519531	+1368	+8.73193359	-5.09765625	-0.60644531	+1.12060547	-0.37353516	+19.35791016	+1272	+6.78955078	-8.64843750	-1.22607422	+34.14550781	+6.83349609	-39.63867188	+1272
+1457970499.33320000	+8.88134766	-5.83154297	-0.98437500	+54.66796875	-0.61523438	-63.32519531	+1368	+8.73193359	-5.09765625	-0.60644531	+1.12060547	-0.35156250	+19.37988281	+1272	+6.78955078	-8.64843750	-1.22607422	+34.14550781	+6.83349609	-39.63867188	+1272
+1457970499.33740000	+8.88134766	-5.83154297	-0.98437500	+54.66796875	-0.61523438	-63.30322266	+1368	+8.73193359	-5.09765625	-0.60644531	+1.14257813	-0.35156250	+19.37988281	+1272	+6.78955078	-8.64843750	-1.22607422	+34.14550781	+6.83349609	-39.63867188	+1272
+1457970499.34150000	+8.87695313	-5.83154297	-0.98437500	+54.68994141	-0.63720703	-63.30322266	+1368	+8.72753906	-5.09765625	-0.60205078	+1.16455078	-0.32958984	+19.40185547	+1276	+6.78955078	-8.64843750	-1.23046875	+34.12353516	+6.83349609	-39.63867188	+1272
+1457970499.34990000	+8.87695313	-5.83154297	-0.98437500	+54.71191406	-0.68115234	-63.25927734	+1368	+8.72314453	-5.09765625	-0.60205078	+1.20849609	-0.30761719	+19.44580078	+1276	+6.78515625	-8.65283203	-1.23046875	+34.14550781	+6.83349609	-39.61669922	+1272
+1457970499.35400010	+8.87695313	-5.82714844	-0.98437500	+54.75585938	-0.70312500	-63.23730469	+1372	+8.72314453	-5.09765625	-0.60205078	+1.25244141	-0.28564453	+19.46777344	+1280	+6.78076172	-8.65283203	-1.23486328	+34.16748047	+6.81152344	-39.59472656	+1276
+1457970499.36240010	+8.87255859	-5.82714844	-0.98437500	+54.84375000	-0.79101563	-63.14941406	+1376	+8.71875000	-5.09326172	-0.60205078	+1.31835938	-0.24169922	+19.53369141	+1284	+6.77636719	-8.65722656	-1.23925781	+34.23339844	+6.81152344	-39.55078125	+1276
+1457970499.36649990	+8.86816406	-5.82275391	-0.98876953	+54.90966797	-0.87890625	-63.08349609	+1376	+8.71435547	-5.09326172	-0.60205078	+1.36230469	-0.21972656	+19.57763672	+1284	+6.77197266	-8.65722656	-1.24365234	+34.29931641	+6.78955078	-39.55078125	+1272
+1457970499.37069990	+8.86816406	-5.81835938	-0.98876953	+54.97558594	-0.94482422	-63.01757813	+1380	+8.70996094	-5.09326172	-0.60205078	+1.40625000	-0.21972656	+19.59960938	+1284	+6.77197266	-8.65722656	-1.24365234	+34.36523438	+6.78955078	-39.55078125	+1272
+1457970499.37899990	+8.86376953	-5.81835938	-0.98876953	+55.10742188	-1.12060547	-62.86376953	+1380	+8.70556641	-5.08886719	-0.60205078	+1.47216797	-0.19775391	+19.68750000	+1288	+6.77197266	-8.65283203	-1.23925781	+34.51904297	+6.76757813	-39.57275391	+1272
+1457970499.38319990	+8.85937500	-5.81396484	-0.99316406	+55.15136719	-1.20849609	-62.79785156	+1380	+8.70556641	-5.08886719	-0.60205078	+1.51611328	-0.17578125	+19.70947266	+1288	+6.77636719	-8.65283203	-1.23486328	+34.60693359	+6.76757813	-39.59472656	+1272
+1457970499.38730000	+8.85937500	-5.81396484	-0.99316406	+55.19531250	-1.29638672	-62.73193359	+1380	+8.70556641	-5.08886719	-0.60205078	+1.53808594	-0.17578125	+19.75341797	+1288	+6.78076172	-8.65283203	-1.23486328	+34.67285156	+6.76757813	-39.61669922	+1272
+1457970499.39150000	+8.85937500	-5.81396484	-0.99316406	+55.23925781	-1.36230469	-62.66601563	+1380	+8.70117188	-5.08886719	-0.60205078	+1.56005859	-0.15380859	+19.77539063	+1288	+6.78076172	-8.64843750	-1.23046875	+34.71679688	+6.76757813	-39.63867188	+1272
+1457970499.39570000	+8.85937500	-5.81396484	-0.99755859	+55.26123047	-1.45019531	-62.62207031	+1380	+8.70117188	-5.08886719	-0.60205078	+1.58203125	-0.15380859	+19.81933594	+1288	+6.78515625	-8.64843750	-1.23046875	+34.76074219	+6.76757813	-39.66064453	+1272
+1457970499.39980010	+8.85498047	-5.81396484	-0.99755859	+55.28320313	-1.49414063	-62.55615234	+1380	+8.70117188	-5.08886719	-0.60205078	+1.60400391	-0.15380859	+19.84130859	+1284	+6.78515625	-8.64404297	-1.22607422	+34.80468750	+6.78955078	-39.66064453	+1272
+1457970499.40400000	+8.85498047	-5.81396484	-0.99755859	+55.30517578	-1.53808594	-62.53417969	+1376	+8.70117188	-5.08886719	-0.60205078	+1.60400391	-0.15380859	+19.84130859	+1284	+6.78515625	-8.64404297	-1.22607422	+34.82666016	+6.78955078	-39.68261719	+1272
+1457970499.40820000	+8.85498047	-5.81396484	-0.99755859	+55.30517578	-1.58203125	-62.51220703	+1372	+8.70117188	-5.08886719	-0.60205078	+1.62597656	-0.15380859	+19.86328125	+1284	+6.78955078	-8.64404297	-1.22607422	+34.84863281	+6.78955078	-39.68261719	+1272
+1457970499.41650010	+8.85498047	-5.81396484	-0.99755859	+55.30517578	-1.64794922	-62.46826172	+1368	+8.70117188	-5.08886719	-0.60205078	+1.62597656	-0.15380859	+19.86328125	+1280	+6.78955078	-8.64404297	-1.22607422	+34.84863281	+6.78955078	-39.70458984	+1272
+1457970499.42070010	+8.85498047	-5.81396484	-0.99755859	+55.30517578	-1.66992188	-62.44628906	+1368	+8.70117188	-5.08886719	-0.60205078	+1.62597656	-0.15380859	+19.86328125	+1280	+6.78515625	-8.64404297	-1.22607422	+34.87060547	+6.78955078	-39.70458984	+1272
+1457970499.42479990	+8.85498047	-5.81396484	-0.99755859	+55.30517578	-1.71386719	-62.42431641	+1368	+8.70117188	-5.08886719	-0.60205078	+1.62597656	-0.15380859	+19.88525391	+1276	+6.78515625	-8.64404297	-1.22607422	+34.87060547	+6.78955078	-39.68261719	+1272
+1457970499.42899990	+8.85498047	-5.81396484	-1.00195313	+55.30517578	-1.71386719	-62.42431641	+1364	+8.70117188	-5.08886719	-0.60205078	+1.62597656	-0.15380859	+19.88525391	+1276	+6.78515625	-8.64404297	-1.22607422	+34.84863281	+6.81152344	-39.68261719	+1272
+1457970499.43730000	+8.85498047	-5.81396484	-1.00195313	+55.32714844	-1.75781250	-62.40234375	+1364	+8.70117188	-5.08886719	-0.60205078	+1.62597656	-0.15380859	+19.88525391	+1276	+6.78076172	-8.64843750	-1.22607422	+34.84863281	+6.81152344	-39.66064453	+1272
+1457970499.44149990	+8.85498047	-5.81396484	-1.00195313	+55.32714844	-1.77978516	-62.38037109	+1364	+8.70117188	-5.08886719	-0.60205078	+1.64794922	-0.15380859	+19.86328125	+1272	+6.78076172	-8.64843750	-1.23046875	+34.84863281	+6.81152344	-39.66064453	+1272
+1457970499.44569990	+8.85498047	-5.80957031	-1.00195313	+55.32714844	-1.77978516	-62.38037109	+1360	+8.70117188	-5.08886719	-0.60205078	+1.64794922	-0.15380859	+19.86328125	+1272	+6.78076172	-8.64843750	-1.23046875	+34.84863281	+6.81152344	-39.66064453	+1276
+1457970499.45400000	+8.85498047	-5.80957031	-1.00195313	+55.34912109	-1.82373047	-62.35839844	+1364	+8.69677734	-5.08886719	-0.60205078	+1.64794922	-0.13183594	+19.86328125	+1272	+6.77636719	-8.64843750	-1.23486328	+34.84863281	+6.81152344	-39.63867188	+1276
+1457970499.45820000	+8.85498047	-5.80957031	-1.00195313	+55.34912109	-1.82373047	-62.33642578	+1364	+8.69677734	-5.08886719	-0.60205078	+1.64794922	-0.13183594	+19.86328125	+1272	+6.77636719	-8.64843750	-1.23486328	+34.84863281	+6.81152344	-39.61669922	+1276
+1457970499.46650000	+8.85058594	-5.80957031	-1.00195313	+55.37109375	-1.86767578	-62.31445313	+1364	+8.69677734	-5.08886719	-0.60205078	+1.64794922	-0.13183594	+19.86328125	+1272	+6.77197266	-8.65283203	-1.23925781	+34.87060547	+6.81152344	-39.59472656	+1276
+1457970499.47480010	+8.85058594	-5.80957031	-1.00195313	+55.39306641	-1.88964844	-62.24853516	+1368	+8.69677734	-5.08886719	-0.60205078	+1.66992188	-0.10986328	+19.86328125	+1272	+6.76757813	-8.65283203	-1.23925781	+34.89257813	+6.83349609	-39.55078125	+1276
+1457970499.48309990	+8.85058594	-5.80957031	-1.00634766	+55.39306641	-1.93359375	-62.18261719	+1368	+8.69677734	-5.08886719	-0.60205078	+1.66992188	-0.10986328	+19.86328125	+1272	+6.76757813	-8.65283203	-1.23925781	+34.93652344	+6.85546875	-39.52880859	+1276
+1457970499.49149990	+8.84619141	-5.80957031	-1.00634766	+55.41503906	-1.95556641	-62.09472656	+1368	+8.69238281	-5.08886719	-0.60644531	+1.66992188	-0.08789063	+19.84130859	+1272	+6.76757813	-8.64843750	-1.23925781	+34.95849609	+6.87744141	-39.50683594	+1276
+1457970499.49980000	+8.84619141	-5.80957031	-1.01074219	+55.41503906	-1.99951172	-61.98486328	+1372	+8.69238281	-5.09326172	-0.60644531	+1.69189453	-0.06591797	+19.84130859	+1272	+6.76757813	-8.64843750	-1.23925781	+35.00244141	+6.92138672	-39.50683594	+1276
+1457970499.50810000	+8.84619141	-5.81396484	-1.01513672	+55.39306641	-2.04345703	-61.85302734	+1372	+8.69238281	-5.09326172	-0.60644531	+1.66992188	-0.04394531	+19.84130859	+1272	+6.76757813	-8.64843750	-1.23486328	+35.02441406	+6.96533203	-39.50683594	+1276
+1457970499.51650000	+8.84619141	-5.81835938	-1.01953125	+55.37109375	-2.08740234	-61.72119141	+1368	+8.69238281	-5.09326172	-0.60644531	+1.66992188	-0.02197266	+19.84130859	+1272	+6.77197266	-8.64843750	-1.23486328	+35.02441406	+6.98730469	-39.50683594	+1276
+1457970499.52480010	+8.84619141	-5.81835938	-1.02392578	+55.32714844	-2.13134766	-61.56738281	+1368	+8.69238281	-5.09326172	-0.61083984	+1.64794922	-0.02197266	+19.84130859	+1268	+6.77197266	-8.64843750	-1.23046875	+35.00244141	+7.03125000	-39.50683594	+1276
+1457970499.53309990	+8.85058594	-5.82275391	-1.02832031	+55.26123047	-2.17529297	-61.45751953	+1364	+8.69238281	-5.09326172	-0.61083984	+1.64794922	-0.02197266	+19.84130859	+1268	+6.77197266	-8.64843750	-1.23046875	+34.98046875	+7.05322266	-39.50683594	+1276
+1457970499.53730010	+8.85058594	-5.82275391	-1.02832031	+55.23925781	-2.19726563	-61.39160156	+1360	+8.69238281	-5.09326172	-0.61083984	+1.64794922	-0.02197266	+19.81933594	+1268	+6.77197266	-8.64843750	-1.23046875	+34.95849609	+7.05322266	-39.50683594	+1276
+1457970499.54559990	+8.85498047	-5.82714844	-1.03271484	+55.17333984	-2.21923828	-61.30371094	+1360	+8.69238281	-5.09326172	-0.61083984	+1.62597656	-0.04394531	+19.81933594	+1268	+6.77197266	-8.64843750	-1.23046875	+34.91455078	+7.09716797	-39.50683594	+1272
+1457970499.55390000	+8.86376953	-5.83154297	-1.03271484	+55.08544922	-2.26318359	-61.23779297	+1356	+8.70117188	-5.09765625	-0.61083984	+1.53808594	-0.08789063	+19.77539063	+1268	+6.77197266	-8.65283203	-1.23046875	+34.80468750	+7.11914063	-39.48486328	+1272
+1457970499.56230000	+8.86816406	-5.83154297	-1.03271484	+55.01953125	-2.28515625	-61.17187500	+1356	+8.70996094	-5.10205078	-0.61083984	+1.38427734	-0.17578125	+19.68750000	+1268	+6.77197266	-8.65722656	-1.23486328	+34.67285156	+7.16308594	-39.46289063	+1272
+1457970499.57890010	+8.88134766	-5.83593750	-1.02832031	+54.88769531	-2.32910156	-61.10595703	+1360	+8.73632813	-5.11962891	-0.60644531	+0.96679688	-0.50537109	+19.42382813	+1280	+6.77197266	-8.66601563	-1.24365234	+34.25537109	+7.22900391	-39.41894531	+1272
+1457970499.58730010	+8.88134766	-5.83593750	-1.02832031	+54.84375000	-2.35107422	-61.08398438	+1364	+8.74072266	-5.11962891	-0.60205078	+0.85693359	-0.59326172	+19.37988281	+1284	+6.77197266	-8.67041016	-1.24365234	+34.14550781	+7.25097656	-39.39697266	+1268
+1457970499.59559990	+8.88574219	-5.83593750	-1.02832031	+54.82177734	-2.35107422	-61.06201172	+1368	+8.74511719	-5.11962891	-0.60205078	+0.83496094	-0.63720703	+19.35791016	+1288	+6.77636719	-8.67041016	-1.24365234	+34.10156250	+7.27294922	-39.39697266	+1268
+1457970499.60390000	+8.88574219	-5.84033203	-1.02832031	+54.77783203	-2.37304688	-61.06201172	+1368	+8.74511719	-5.11962891	-0.60205078	+0.83496094	-0.63720703	+19.35791016	+1292	+6.77636719	-8.66601563	-1.23925781	+34.10156250	+7.27294922	-39.39697266	+1268
+1457970499.61229990	+8.89013672	-5.84033203	-1.02832031	+54.77783203	-2.37304688	-61.04003906	+1372	+8.74511719	-5.11962891	-0.60205078	+0.81298828	-0.65917969	+19.33593750	+1292	+6.78076172	-8.66601563	-1.23486328	+34.14550781	+7.29492188	-39.41894531	+1268
+1457970499.62060000	+8.89013672	-5.84033203	-1.02832031	+54.75585938	-2.37304688	-61.04003906	+1372	+8.74511719	-5.11962891	-0.60205078	+0.81298828	-0.65917969	+19.35791016	+1292	+6.78515625	-8.66162109	-1.23486328	+34.16748047	+7.31689453	-39.41894531	+1268
+1457970499.62470010	+8.89013672	-5.84033203	-1.02832031	+54.75585938	-2.37304688	-61.04003906	+1372	+8.74511719	-5.11962891	-0.60205078	+0.81298828	-0.65917969	+19.35791016	+1292	+6.78515625	-8.66162109	-1.23046875	+34.18945313	+7.31689453	-39.41894531	+1268
+1457970499.63310000	+8.89013672	-5.84033203	-1.02832031	+54.75585938	-2.37304688	-61.04003906	+1368	+8.74511719	-5.11962891	-0.60205078	+0.81298828	-0.65917969	+19.35791016	+1292	+6.78515625	-8.65722656	-1.23046875	+34.21142578	+7.31689453	-39.41894531	+1268
+1457970499.63720010	+8.89013672	-5.84033203	-1.02832031	+54.75585938	-2.37304688	-61.04003906	+1368	+8.74511719	-5.11962891	-0.60205078	+0.81298828	-0.65917969	+19.35791016	+1292	+6.78955078	-8.65722656	-1.23046875	+34.23339844	+7.33886719	-39.41894531	+1268
+1457970499.64560010	+8.89013672	-5.84033203	-1.02832031	+54.75585938	-2.37304688	-61.04003906	+1368	+8.74511719	-5.11962891	-0.60205078	+0.81298828	-0.65917969	+19.35791016	+1292	+6.78955078	-8.65722656	-1.23046875	+34.23339844	+7.33886719	-39.41894531	+1264
+1457970499.65389990	+8.89013672	-5.84033203	-1.02832031	+54.75585938	-2.39501953	-61.06201172	+1368	+8.74511719	-5.11962891	-0.60205078	+0.81298828	-0.65917969	+19.35791016	+1292	+6.78955078	-8.65722656	-1.23046875	+34.23339844	+7.33886719	-39.41894531	+1264
+1457970499.66220000	+8.89013672	-5.84033203	-1.02832031	+54.73388672	-2.39501953	-61.06201172	+1364	+8.74511719	-5.11962891	-0.60205078	+0.81298828	-0.65917969	+19.35791016	+1292	+6.78515625	-8.65722656	-1.23046875	+34.21142578	+7.36083984	-39.39697266	+1264
+1457970499.66640000	+8.89013672	-5.84033203	-1.02832031	+54.73388672	-2.39501953	-61.06201172	+1364	+8.74511719	-5.11962891	-0.60205078	+0.79101563	-0.65917969	+19.35791016	+1292	+6.78515625	-8.65722656	-1.23046875	+34.21142578	+7.36083984	-39.39697266	+1264
+1457970499.67059990	+8.89013672	-5.84033203	-1.02832031	+54.73388672	-2.41699219	-61.06201172	+1364	+8.74511719	-5.12402344	-0.59765625	+0.79101563	-0.68115234	+19.35791016	+1292	+6.78515625	-8.65722656	-1.23046875	+34.18945313	+7.36083984	-39.39697266	+1264
+1457970499.67470000	+8.89013672	-5.84033203	-1.02832031	+54.73388672	-2.41699219	-61.08398438	+1364	+8.74511719	-5.12402344	-0.59765625	+0.79101563	-0.68115234	+19.35791016	+1292	+6.78515625	-8.65722656	-1.23046875	+34.16748047	+7.36083984	-39.39697266	+1264
+1457970499.68310000	+8.89453125	-5.84033203	-1.02832031	+54.71191406	-2.43896484	-61.10595703	+1364	+8.74951172	-5.12402344	-0.59765625	+0.74707031	-0.70312500	+19.35791016	+1292	+6.78515625	-8.65722656	-1.23486328	+34.12353516	+7.36083984	-39.37500000	+1264
+1457970499.69140010	+8.89892578	-5.84033203	-1.02392578	+54.66796875	-2.48291016	-61.14990234	+1368	+8.75390625	-5.12402344	-0.59765625	+0.70312500	-0.74707031	+19.35791016	+1292	+6.78076172	-8.65722656	-1.23925781	+34.05761719	+7.33886719	-39.35302734	+1264
+1457970499.69549990	+8.89892578	-5.84033203	-1.02392578	+54.64599609	-2.50488281	-61.17187500	+1368	+8.75390625	-5.12841797	-0.59765625	+0.68115234	-0.76904297	+19.35791016	+1292	+6.78076172	-8.66162109	-1.23925781	+34.03564453	+7.33886719	-39.35302734	+1264
+1457970499.70390010	+8.90332031	-5.84472656	-1.01953125	+54.58007813	-2.57080078	-61.23779297	+1372	+8.76269531	-5.12841797	-0.59326172	+0.61523438	-0.83496094	+19.35791016	+1296	+6.78076172	-8.66162109	-1.23925781	+33.94775391	+7.33886719	-39.35302734	+1264
+1457970499.71219990	+8.90771484	-5.84472656	-1.01953125	+54.53613281	-2.65869141	-61.32568359	+1376	+8.76708984	-5.13281250	-0.59326172	+0.54931641	-0.90087891	+19.37988281	+1296	+6.78076172	-8.66601563	-1.23925781	+33.85986328	+7.31689453	-39.35302734	+1264
+1457970499.71639990	+8.91210938	-5.84912109	-1.01513672	+54.49218750	-2.72460938	-61.34765625	+1376	+8.77148438	-5.13281250	-0.58886719	+0.52734375	-0.92285156	+19.37988281	+1296	+6.78076172	-8.66601563	-1.23925781	+33.81591797	+7.31689453	-39.37500000	+1264
+1457970499.72470000	+8.91650391	-5.84912109	-1.01513672	+54.44824219	-2.81250000	-61.39160156	+1380	+8.77587891	-5.13720703	-0.58886719	+0.48339844	-0.98876953	+19.40185547	+1300	+6.78515625	-8.66601563	-1.23925781	+33.75000000	+7.31689453	-39.39697266	+1264
+1457970499.73300000	+8.92089844	-5.85351563	-1.01074219	+54.42626953	-2.87841797	-61.41357422	+1380	+8.77587891	-5.13720703	-0.58886719	+0.46142578	-1.01074219	+19.40185547	+1300	+6.78955078	-8.66601563	-1.23486328	+33.72802734	+7.31689453	-39.44091797	+1264
+1457970499.73720000	+8.92089844	-5.85351563	-1.01074219	+54.42626953	-2.90039063	-61.43554688	+1380	+8.77587891	-5.13720703	-0.58886719	+0.43945313	-1.01074219	+19.42382813	+1300	+6.78955078	-8.66601563	-1.23046875	+33.72802734	+7.31689453	-39.46289063	+1264
+1457970499.74140000	+8.92089844	-5.85351563	-1.01074219	+54.42626953	-2.92236328	-61.43554688	+1380	+8.77587891	-5.13720703	-0.58886719	+0.43945313	-1.01074219	+19.42382813	+1300	+6.79394531	-8.66601563	-1.23046875	+33.72802734	+7.31689453	-39.46289063	+1264
+1457970499.74970010	+8.92529297	-5.85351563	-1.01074219	+54.42626953	-2.96630859	-61.43554688	+1376	+8.77587891	-5.13720703	-0.58886719	+0.43945313	-1.01074219	+19.42382813	+1296	+6.79394531	-8.66162109	-1.22607422	+33.75000000	+7.33886719	-39.48486328	+1264
+1457970499.75799990	+8.92529297	-5.85351563	-1.01074219	+54.42626953	-2.98828125	-61.43554688	+1372	+8.77587891	-5.13720703	-0.58886719	+0.43945313	-1.01074219	+19.42382813	+1296	+6.79394531	-8.66162109	-1.22607422	+33.75000000	+7.36083984	-39.48486328	+1264
+1457970499.76220010	+8.92089844	-5.85351563	-1.01074219	+54.42626953	-2.98828125	-61.43554688	+1372	+8.77587891	-5.13720703	-0.58886719	+0.43945313	-1.01074219	+19.42382813	+1296	+6.79833984	-8.66162109	-1.22167969	+33.75000000	+7.36083984	-39.48486328	+1264
+1457970499.77049990	+8.92089844	-5.85351563	-1.01074219	+54.42626953	-3.01025391	-61.41357422	+1372	+8.77587891	-5.13720703	-0.58886719	+0.43945313	-0.98876953	+19.42382813	+1296	+6.79394531	-8.66162109	-1.22607422	+33.75000000	+7.38281250	-39.48486328	+1264
+1457970499.77469990	+8.92089844	-5.85351563	-1.01074219	+54.42626953	-3.01025391	-61.41357422	+1372	+8.77587891	-5.13720703	-0.58886719	+0.43945313	-0.98876953	+19.42382813	+1296	+6.79394531	-8.66162109	-1.22607422	+33.75000000	+7.40478516	-39.46289063	+1264
+1457970499.78300000	+8.92089844	-5.85351563	-1.01074219	+54.42626953	-3.01025391	-61.41357422	+1368	+8.77587891	-5.13720703	-0.58886719	+0.43945313	-0.98876953	+19.42382813	+1296	+6.79394531	-8.66601563	-1.22607422	+33.75000000	+7.40478516	-39.46289063	+1264
+1457970499.78720000	+8.92089844	-5.85351563	-1.01074219	+54.42626953	-3.01025391	-61.41357422	+1368	+8.77587891	-5.13720703	-0.58886719	+0.43945313	-0.98876953	+19.42382813	+1296	+6.79394531	-8.66601563	-1.22607422	+33.72802734	+7.40478516	-39.44091797	+1264
+1457970499.79550000	+8.92089844	-5.85351563	-1.01074219	+54.44824219	-3.01025391	-61.41357422	+1368	+8.77587891	-5.13720703	-0.58886719	+0.43945313	-0.98876953	+19.42382813	+1296	+6.79394531	-8.66601563	-1.22607422	+33.72802734	+7.42675781	-39.44091797	+1264
+1457970499.79970000	+8.92089844	-5.85351563	-1.01074219	+54.44824219	-3.01025391	-61.41357422	+1364	+8.77587891	-5.13720703	-0.58886719	+0.43945313	-0.98876953	+19.42382813	+1296	+6.78955078	-8.66601563	-1.22607422	+33.72802734	+7.42675781	-39.41894531	+1264
+1457970499.80800010	+8.92089844	-5.85351563	-1.01074219	+54.44824219	-3.01025391	-61.41357422	+1364	+8.77587891	-5.13720703	-0.58886719	+0.43945313	-0.96679688	+19.42382813	+1296	+6.78955078	-8.66601563	-1.23046875	+33.70605469	+7.42675781	-39.41894531	+1264
+1457970499.81220010	+8.92089844	-5.85351563	-1.01074219	+54.44824219	-3.01025391	-61.41357422	+1364	+8.77587891	-5.13720703	-0.58886719	+0.41748047	-0.96679688	+19.42382813	+1296	+6.78955078	-8.66601563	-1.23046875	+33.70605469	+7.42675781	-39.41894531	+1264
+1457970499.82049990	+8.92089844	-5.85351563	-1.01074219	+54.44824219	-3.03222656	-61.41357422	+1364	+8.77587891	-5.13720703	-0.58886719	+0.41748047	-0.96679688	+19.42382813	+1296	+6.78955078	-8.66601563	-1.23046875	+33.68408203	+7.44873047	-39.39697266	+1264
+1457970499.82470010	+8.92089844	-5.85351563	-1.01074219	+54.44824219	-3.03222656	-61.41357422	+1364	+8.77587891	-5.13720703	-0.58886719	+0.41748047	-0.96679688	+19.42382813	+1296	+6.78955078	-8.66601563	-1.23046875	+33.68408203	+7.44873047	-39.39697266	+1264
+1457970499.83299990	+8.92089844	-5.85351563	-1.01074219	+54.44824219	-3.03222656	-61.41357422	+1364	+8.77148438	-5.13720703	-0.58886719	+0.41748047	-0.96679688	+19.42382813	+1296	+6.78955078	-8.66601563	-1.23046875	+33.68408203	+7.44873047	-39.39697266	+1264
+1457970499.83719990	+8.92089844	-5.85351563	-1.01074219	+54.44824219	-3.03222656	-61.41357422	+1364	+8.77148438	-5.13720703	-0.58886719	+0.41748047	-0.96679688	+19.42382813	+1296	+6.78955078	-8.66601563	-1.23046875	+33.68408203	+7.44873047	-39.37500000	+1260
+1457970499.84550000	+8.92089844	-5.85351563	-1.01074219	+54.44824219	-3.03222656	-61.41357422	+1364	+8.77148438	-5.13720703	-0.58886719	+0.41748047	-0.96679688	+19.42382813	+1296	+6.78955078	-8.66601563	-1.23046875	+33.68408203	+7.44873047	-39.37500000	+1260
+1457970499.85800000	+8.92089844	-5.85351563	-1.01074219	+54.47021484	-3.05419922	-61.41357422	+1360	+8.77148438	-5.13720703	-0.58886719	+0.41748047	-0.96679688	+19.40185547	+1296	+6.78955078	-8.66601563	-1.23046875	+33.68408203	+7.47070313	-39.37500000	+1260
+1457970499.86630010	+8.92089844	-5.85351563	-1.01074219	+54.47021484	-3.05419922	-61.41357422	+1360	+8.77148438	-5.13720703	-0.58886719	+0.41748047	-0.96679688	+19.40185547	+1296	+6.78955078	-8.66601563	-1.23046875	+33.70605469	+7.47070313	-39.37500000	+1260
+1457970499.87050010	+8.92089844	-5.85351563	-1.01074219	+54.47021484	-3.05419922	-61.41357422	+1360	+8.77148438	-5.13720703	-0.58886719	+0.41748047	-0.96679688	+19.40185547	+1296	+6.78955078	-8.66601563	-1.23046875	+33.70605469	+7.47070313	-39.37500000	+1260
+1457970499.87879990	+8.92089844	-5.85351563	-1.01074219	+54.47021484	-3.05419922	-61.41357422	+1360	+8.77148438	-5.13720703	-0.58886719	+0.43945313	-0.96679688	+19.40185547	+1296	+6.78955078	-8.66601563	-1.22607422	+33.70605469	+7.49267578	-39.37500000	+1260
+1457970499.88710000	+8.92089844	-5.85351563	-1.01074219	+54.47021484	-3.05419922	-61.41357422	+1360	+8.77148438	-5.13720703	-0.58886719	+0.43945313	-0.96679688	+19.40185547	+1296	+6.78955078	-8.66601563	-1.22607422	+33.72802734	+7.49267578	-39.35302734	+1260
+1457970499.89130000	+8.92089844	-5.85351563	-1.01074219	+54.47021484	-3.05419922	-61.41357422	+1360	+8.77148438	-5.13720703	-0.58886719	+0.43945313	-0.96679688	+19.37988281	+1296	+6.78955078	-8.66601563	-1.22607422	+33.72802734	+7.49267578	-39.35302734	+1260
+1457970499.89549990	+8.92089844	-5.85351563	-1.01074219	+54.47021484	-3.07617188	-61.41357422	+1360	+8.77148438	-5.13720703	-0.58886719	+0.43945313	-0.96679688	+19.37988281	+1300	+6.78955078	-8.66601563	-1.22607422	+33.72802734	+7.51464844	-39.35302734	+1260
+1457970499.89960000	+8.92089844	-5.85351563	-1.01074219	+54.49218750	-3.07617188	-61.41357422	+1360	+8.77148438	-5.13720703	-0.58886719	+0.43945313	-0.96679688	+19.37988281	+1300	+6.78515625	-8.66601563	-1.23046875	+33.70605469	+7.51464844	-39.33105469	+1260
+1457970499.90380000	+8.92089844	-5.85351563	-1.01074219	+54.49218750	-3.07617188	-61.41357422	+1360	+8.77148438	-5.13720703	-0.58886719	+0.43945313	-0.96679688	+19.37988281	+1300	+6.78515625	-8.66601563	-1.23046875	+33.70605469	+7.51464844	-39.33105469	+1264
+1457970499.90800000	+8.91650391	-5.85351563	-1.01074219	+54.49218750	-3.07617188	-61.41357422	+1360	+8.77148438	-5.13720703	-0.58886719	+0.43945313	-0.96679688	+19.37988281	+1300	+6.78515625	-8.67041016	-1.23046875	+33.70605469	+7.53662109	-39.30908203	+1264
+1457970499.91210010	+8.91650391	-5.84912109	-1.01074219	+54.49218750	-3.07617188	-61.41357422	+1364	+8.77148438	-5.13720703	-0.58886719	+0.43945313	-0.96679688	+19.35791016	+1300	+6.78515625	-8.67041016	-1.23046875	+33.70605469	+7.53662109	-39.30908203	+1264
+1457970499.91630010	+8.91650391	-5.84912109	-1.01074219	+54.49218750	-3.07617188	-61.41357422	+1364	+8.77148438	-5.13720703	-0.58886719	+0.43945313	-0.96679688	+19.35791016	+1300	+6.78076172	-8.67041016	-1.23046875	+33.68408203	+7.55859375	-39.28710938	+1264
+1457970499.92050000	+8.91650391	-5.84912109	-1.01074219	+54.49218750	-3.07617188	-61.41357422	+1364	+8.77148438	-5.13720703	-0.58886719	+0.43945313	-0.94482422	+19.35791016	+1300	+6.78076172	-8.67041016	-1.23046875	+33.68408203	+7.55859375	-39.26513672	+1264
+1457970499.92459990	+8.91650391	-5.84912109	-1.01074219	+54.49218750	-3.07617188	-61.39160156	+1364	+8.76708984	-5.13720703	-0.58886719	+0.43945313	-0.94482422	+19.33593750	+1300	+6.77636719	-8.67041016	-1.23486328	+33.66210938	+7.55859375	-39.26513672	+1264
+1457970499.93290000	+8.91650391	-5.84912109	-1.01074219	+54.51416016	-3.07617188	-61.39160156	+1364	+8.76708984	-5.13720703	-0.58886719	+0.43945313	-0.94482422	+19.33593750	+1300	+6.77636719	-8.67480469	-1.23486328	+33.64013672	+7.58056641	-39.24316406	+1264
+1457970499.93709990	+8.91650391	-5.84912109	-1.01074219	+54.51416016	-3.07617188	-61.39160156	+1364	+8.76708984	-5.13720703	-0.58886719	+0.43945313	-0.94482422	+19.31396484	+1300	+6.77636719	-8.67480469	-1.23486328	+33.64013672	+7.58056641	-39.24316406	+1264
+1457970499.94129990	+8.91650391	-5.84912109	-1.01074219	+54.51416016	-3.09814453	-61.39160156	+1368	+8.76708984	-5.13720703	-0.58886719	+0.43945313	-0.94482422	+19.31396484	+1300	+6.77636719	-8.67480469	-1.23486328	+33.64013672	+7.58056641	-39.22119141	+1264
+1457970499.94540000	+8.91650391	-5.84912109	-1.01074219	+54.51416016	-3.09814453	-61.39160156	+1368	+8.76708984	-5.13720703	-0.58886719	+0.43945313	-0.94482422	+19.31396484	+1300	+6.77636719	-8.67480469	-1.23486328	+33.64013672	+7.58056641	-39.22119141	+1264
+1457970499.94960000	+8.91650391	-5.84912109	-1.01074219	+54.51416016	-3.09814453	-61.39160156	+1368	+8.76708984	-5.13720703	-0.58886719	+0.43945313	-0.94482422	+19.29199219	+1304	+6.77636719	-8.67480469	-1.23486328	+33.64013672	+7.60253906	-39.22119141	+1264
+1457970499.95380000	+8.91650391	-5.84912109	-1.01074219	+54.53613281	-3.09814453	-61.39160156	+1368	+8.76708984	-5.13720703	-0.58886719	+0.43945313	-0.94482422	+19.29199219	+1304	+6.77636719	-8.67480469	-1.23486328	+33.64013672	+7.60253906	-39.22119141	+1264
+1457970499.95790000	+8.91650391	-5.84912109	-1.01074219	+54.53613281	-3.09814453	-61.39160156	+1368	+8.76708984	-5.13720703	-0.58886719	+0.43945313	-0.96679688	+19.29199219	+1304	+6.77636719	-8.67480469	-1.23486328	+33.64013672	+7.60253906	-39.22119141	+1264
+1457970499.96210000	+8.91650391	-5.84912109	-1.01074219	+54.53613281	-3.09814453	-61.39160156	+1368	+8.76708984	-5.13720703	-0.58886719	+0.43945313	-0.96679688	+19.29199219	+1304	+6.77636719	-8.67480469	-1.23486328	+33.66210938	+7.60253906	-39.22119141	+1264
+1457970499.96630000	+8.91650391	-5.84912109	-1.01074219	+54.53613281	-3.12011719	-61.39160156	+1368	+8.76708984	-5.13720703	-0.58886719	+0.43945313	-0.96679688	+19.27001953	+1304	+6.77636719	-8.67480469	-1.23046875	+33.66210938	+7.60253906	-39.24316406	+1264
+1457970499.97040010	+8.91650391	-5.84912109	-1.01074219	+54.53613281	-3.12011719	-61.39160156	+1372	+8.76708984	-5.13720703	-0.58886719	+0.43945313	-0.96679688	+19.27001953	+1304	+6.77636719	-8.67041016	-1.23046875	+33.66210938	+7.60253906	-39.24316406	+1264
+1457970499.97880010	+8.91650391	-5.84912109	-1.01074219	+54.53613281	-3.12011719	-61.39160156	+1372	+8.76708984	-5.13720703	-0.58886719	+0.46142578	-0.96679688	+19.24804688	+1304	+6.77636719	-8.67041016	-1.23046875	+33.68408203	+7.58056641	-39.24316406	+1264
+1457970499.98289990	+8.91650391	-5.84912109	-1.01074219	+54.55810547	-3.12011719	-61.39160156	+1372	+8.76708984	-5.13720703	-0.58886719	+0.46142578	-0.96679688	+19.24804688	+1304	+6.78076172	-8.67041016	-1.23046875	+33.68408203	+7.58056641	-39.24316406	+1264
+1457970499.98709990	+8.91650391	-5.84912109	-1.01074219	+54.55810547	-3.12011719	-61.41357422	+1372	+8.76708984	-5.13720703	-0.58886719	+0.46142578	-0.96679688	+19.24804688	+1304	+6.78076172	-8.67041016	-1.23046875	+33.70605469	+7.58056641	-39.24316406	+1264
+1457970499.99130010	+8.91650391	-5.84912109	-1.01074219	+54.55810547	-3.12011719	-61.41357422	+1372	+8.76269531	-5.13720703	-0.58886719	+0.46142578	-0.96679688	+19.22607422	+1304	+6.78076172	-8.67041016	-1.23046875	+33.70605469	+7.58056641	-39.24316406	+1264
+1457970499.99540000	+8.91210938	-5.84912109	-1.01074219	+54.55810547	-3.12011719	-61.41357422	+1372	+8.76269531	-5.13720703	-0.58886719	+0.46142578	-0.96679688	+19.22607422	+1304	+6.78076172	-8.67041016	-1.23046875	+33.70605469	+7.58056641	-39.24316406	+1264
+1457970499.99959990	+8.91210938	-5.84912109	-1.01074219	+54.55810547	-3.12011719	-61.41357422	+1372	+8.76269531	-5.13720703	-0.58886719	+0.46142578	-0.96679688	+19.20410156	+1304	+6.78076172	-8.67041016	-1.23046875	+33.72802734	+7.58056641	-39.24316406	+1264
+1457970500.00370000	+8.91210938	-5.84912109	-1.00634766	+54.55810547	-3.12011719	-61.41357422	+1372	+8.76269531	-5.13720703	-0.58886719	+0.48339844	-0.96679688	+19.20410156	+1304	+6.78076172	-8.67041016	-1.23046875	+33.72802734	+7.58056641	-39.24316406	+1264
+1457970500.00790000	+8.91210938	-5.84912109	-1.00634766	+54.58007813	-3.12011719	-61.41357422	+1372	+8.76269531	-5.13720703	-0.58886719	+0.48339844	-0.96679688	+19.18212891	+1304	+6.78076172	-8.67041016	-1.23046875	+33.72802734	+7.60253906	-39.24316406	+1264
+1457970500.01210000	+8.91210938	-5.84912109	-1.00634766	+54.58007813	-3.12011719	-61.43554688	+1372	+8.76269531	-5.13720703	-0.58886719	+0.48339844	-0.96679688	+19.16015625	+1304	+6.78076172	-8.67041016	-1.23046875	+33.72802734	+7.60253906	-39.24316406	+1264
+1457970500.01620010	+8.91210938	-5.84912109	-1.00634766	+54.58007813	-3.12011719	-61.43554688	+1372	+8.75830078	-5.13720703	-0.58886719	+0.48339844	-0.96679688	+19.13818359	+1300	+6.78076172	-8.67041016	-1.23046875	+33.72802734	+7.60253906	-39.24316406	+1264
+1457970500.02040000	+8.91210938	-5.84912109	-1.00634766	+54.58007813	-3.12011719	-61.43554688	+1372	+8.75830078	-5.13720703	-0.58886719	+0.48339844	-0.96679688	+19.13818359	+1300	+6.77636719	-8.67041016	-1.23046875	+33.72802734	+7.60253906	-39.24316406	+1264
+1457970500.02460000	+8.91210938	-5.84912109	-1.00634766	+54.58007813	-3.12011719	-61.43554688	+1372	+8.75830078	-5.13720703	-0.58886719	+0.50537109	-0.96679688	+19.11621094	+1300	+6.77636719	-8.67041016	-1.23046875	+33.72802734	+7.60253906	-39.24316406	+1264
+1457970500.03290010	+8.90771484	-5.84912109	-1.00634766	+54.60205078	-3.12011719	-61.45751953	+1372	+8.75830078	-5.13720703	-0.58886719	+0.50537109	-0.96679688	+19.09423828	+1300	+6.77636719	-8.67041016	-1.23046875	+33.72802734	+7.60253906	-39.22119141	+1264
+1457970500.03710010	+8.90771484	-5.84912109	-1.00634766	+54.60205078	-3.12011719	-61.45751953	+1372	+8.75830078	-5.13720703	-0.58447266	+0.50537109	-0.96679688	+19.07226563	+1300	+6.77636719	-8.67041016	-1.23046875	+33.72802734	+7.60253906	-39.22119141	+1264
+1457970500.04119990	+8.90771484	-5.84912109	-1.00634766	+54.60205078	-3.12011719	-61.45751953	+1372	+8.75390625	-5.13720703	-0.58447266	+0.50537109	-0.94482422	+19.07226563	+1304	+6.77197266	-8.67480469	-1.23046875	+33.72802734	+7.62451172	-39.22119141	+1264
+1457970500.04539990	+8.90771484	-5.84912109	-1.00195313	+54.62402344	-3.12011719	-61.47949219	+1372	+8.75390625	-5.13720703	-0.58447266	+0.50537109	-0.94482422	+19.07226563	+1304	+6.77197266	-8.67480469	-1.23046875	+33.72802734	+7.62451172	-39.22119141	+1264
+1457970500.04959990	+8.90771484	-5.84472656	-1.00195313	+54.62402344	-3.12011719	-61.47949219	+1372	+8.75390625	-5.13720703	-0.58447266	+0.50537109	-0.94482422	+19.05029297	+1304	+6.77197266	-8.67480469	-1.23046875	+33.72802734	+7.62451172	-39.22119141	+1264
+1457970500.05370000	+8.90771484	-5.84472656	-1.00195313	+54.62402344	-3.12011719	-61.47949219	+1372	+8.75390625	-5.13720703	-0.58447266	+0.50537109	-0.94482422	+19.05029297	+1304	+6.77197266	-8.67480469	-1.23046875	+33.72802734	+7.62451172	-39.22119141	+1260
+1457970500.05790000	+8.90771484	-5.84472656	-1.00195313	+54.62402344	-3.12011719	-61.47949219	+1376	+8.75390625	-5.13720703	-0.58447266	+0.50537109	-0.94482422	+19.05029297	+1304	+6.77197266	-8.67480469	-1.23046875	+33.72802734	+7.62451172	-39.22119141	+1260
+1457970500.06620000	+8.90771484	-5.84472656	-1.00195313	+54.62402344	-3.12011719	-61.50146484	+1376	+8.75390625	-5.13720703	-0.58447266	+0.50537109	-0.96679688	+19.05029297	+1304	+6.77197266	-8.67480469	-1.23046875	+33.72802734	+7.62451172	-39.22119141	+1260
+1457970500.07460000	+8.90771484	-5.84472656	-1.00195313	+54.62402344	-3.12011719	-61.50146484	+1376	+8.75390625	-5.13281250	-0.58447266	+0.52734375	-0.96679688	+19.05029297	+1304	+6.77197266	-8.67480469	-1.23046875	+33.72802734	+7.62451172	-39.24316406	+1260
+1457970500.07870010	+8.90771484	-5.84472656	-1.00195313	+54.62402344	-3.12011719	-61.50146484	+1376	+8.75390625	-5.13281250	-0.58447266	+0.52734375	-0.96679688	+19.05029297	+1304	+6.77197266	-8.67480469	-1.23046875	+33.72802734	+7.62451172	-39.24316406	+1260
+1457970500.08290000	+8.90771484	-5.84472656	-1.00195313	+54.62402344	-3.12011719	-61.50146484	+1376	+8.75390625	-5.13281250	-0.58447266	+0.52734375	-0.96679688	+19.05029297	+1304	+6.77197266	-8.67480469	-1.23046875	+33.72802734	+7.62451172	-39.24316406	+1260
+1457970500.09120010	+8.90771484	-5.84472656	-1.00195313	+54.62402344	-3.14208984	-61.50146484	+1380	+8.75390625	-5.13281250	-0.58447266	+0.52734375	-0.98876953	+19.05029297	+1304	+6.77636719	-8.67480469	-1.23046875	+33.75000000	+7.62451172	-39.24316406	+1260
+1457970500.09540010	+8.90771484	-5.84472656	-1.00195313	+54.62402344	-3.14208984	-61.52343750	+1380	+8.75390625	-5.13281250	-0.58447266	+0.52734375	-0.98876953	+19.05029297	+1304	+6.77636719	-8.67041016	-1.23046875	+33.75000000	+7.62451172	-39.24316406	+1260
+1457970500.09949990	+8.90771484	-5.84472656	-1.00195313	+54.62402344	-3.14208984	-61.52343750	+1380	+8.75390625	-5.13281250	-0.58447266	+0.52734375	-0.98876953	+19.05029297	+1304	+6.77636719	-8.67041016	-1.23046875	+33.75000000	+7.62451172	-39.26513672	+1260
+1457970500.10369990	+8.90771484	-5.84472656	-1.00195313	+54.62402344	-3.14208984	-61.52343750	+1380	+8.75390625	-5.13281250	-0.58447266	+0.52734375	-0.98876953	+19.05029297	+1304	+6.77636719	-8.67041016	-1.23046875	+33.75000000	+7.62451172	-39.26513672	+1260
+1457970500.10789990	+8.90771484	-5.84472656	-1.00195313	+54.62402344	-3.14208984	-61.52343750	+1380	+8.75390625	-5.13281250	-0.58447266	+0.52734375	-0.98876953	+19.05029297	+1304	+6.77636719	-8.67041016	-1.23046875	+33.75000000	+7.62451172	-39.26513672	+1260
+1457970500.11200000	+8.90771484	-5.84472656	-1.00195313	+54.62402344	-3.14208984	-61.52343750	+1380	+8.75830078	-5.13281250	-0.58447266	+0.52734375	-0.98876953	+19.05029297	+1304	+6.77636719	-8.67041016	-1.23046875	+33.75000000	+7.62451172	-39.26513672	+1260
+1457970500.12040000	+8.90771484	-5.84472656	-1.00195313	+54.64599609	-3.14208984	-61.52343750	+1376	+8.75830078	-5.13281250	-0.58447266	+0.52734375	-1.01074219	+19.05029297	+1304	+6.77636719	-8.67041016	-1.23046875	+33.75000000	+7.62451172	-39.26513672	+1260
+1457970500.12450000	+8.90771484	-5.84472656	-1.00195313	+54.64599609	-3.14208984	-61.52343750	+1376	+8.75830078	-5.13281250	-0.58447266	+0.52734375	-1.01074219	+19.05029297	+1304	+6.77636719	-8.67041016	-1.23046875	+33.75000000	+7.62451172	-39.26513672	+1260
+1457970500.12870000	+8.90771484	-5.84472656	-1.00195313	+54.64599609	-3.14208984	-61.52343750	+1376	+8.75830078	-5.13281250	-0.58447266	+0.52734375	-1.01074219	+19.05029297	+1304	+6.77636719	-8.67041016	-1.23046875	+33.75000000	+7.62451172	-39.26513672	+1260
+1457970500.13290000	+8.90771484	-5.84472656	-1.00195313	+54.64599609	-3.14208984	-61.52343750	+1376	+8.75830078	-5.13281250	-0.58447266	+0.52734375	-1.03271484	+19.05029297	+1304	+6.77636719	-8.67041016	-1.23046875	+33.75000000	+7.62451172	-39.26513672	+1260
+1457970500.14540000	+8.90771484	-5.84472656	-1.00195313	+54.66796875	-3.16406250	-61.54541016	+1380	+8.75830078	-5.13281250	-0.58447266	+0.54931641	-1.05468750	+19.05029297	+1304	+6.77636719	-8.67041016	-1.23046875	+33.75000000	+7.62451172	-39.26513672	+1260
+1457970500.14949990	+8.90771484	-5.84472656	-1.00195313	+54.66796875	-3.16406250	-61.54541016	+1380	+8.75830078	-5.13281250	-0.58447266	+0.54931641	-1.05468750	+19.05029297	+1304	+6.77636719	-8.67041016	-1.23046875	+33.72802734	+7.62451172	-39.26513672	+1260
+1457970500.15780000	+8.90771484	-5.84472656	-1.00195313	+54.66796875	-3.16406250	-61.54541016	+1380	+8.75830078	-5.13281250	-0.58447266	+0.54931641	-1.07666016	+19.05029297	+1304	+6.77636719	-8.67041016	-1.23046875	+33.72802734	+7.62451172	-39.24316406	+1260
+1457970500.16199990	+8.90771484	-5.84472656	-1.00195313	+54.68994141	-3.16406250	-61.54541016	+1380	+8.75830078	-5.13281250	-0.58447266	+0.54931641	-1.07666016	+19.05029297	+1304	+6.77636719	-8.67041016	-1.23046875	+33.70605469	+7.62451172	-39.24316406	+1260
+1457970500.16619990	+8.90771484	-5.84472656	-1.00195313	+54.68994141	-3.18603516	-61.54541016	+1380	+8.75830078	-5.12841797	-0.58447266	+0.54931641	-1.07666016	+19.07226563	+1304	+6.77636719	-8.67041016	-1.23046875	+33.70605469	+7.64648438	-39.22119141	+1260
+1457970500.17030000	+8.90771484	-5.84033203	-1.00195313	+54.68994141	-3.18603516	-61.54541016	+1380	+8.75830078	-5.12841797	-0.58447266	+0.54931641	-1.09863281	+19.07226563	+1304	+6.77636719	-8.67041016	-1.23486328	+33.70605469	+7.64648438	-39.19921875	+1260
+1457970500.17870000	+8.90771484	-5.84033203	-1.00195313	+54.71191406	-3.20800781	-61.54541016	+1380	+8.75830078	-5.12841797	-0.58447266	+0.54931641	-1.09863281	+19.09423828	+1308	+6.78076172	-8.67041016	-1.23486328	+33.66210938	+7.64648438	-39.17724609	+1260
+1457970500.18280010	+8.90771484	-5.84033203	-1.00195313	+54.71191406	-3.20800781	-61.52343750	+1380	+8.75830078	-5.12841797	-0.58447266	+0.54931641	-1.12060547	+19.09423828	+1308	+6.78515625	-8.66601563	-1.23486328	+33.66210938	+7.64648438	-39.13330078	+1260
+1457970500.18700000	+8.90771484	-5.84033203	-1.00195313	+54.73388672	-3.22998047	-61.52343750	+1384	+8.75830078	-5.12402344	-0.58447266	+0.54931641	-1.12060547	+19.11621094	+1308	+6.78515625	-8.66601563	-1.23486328	+33.64013672	+7.62451172	-39.11132813	+1260
+1457970500.19120000	+8.91210938	-5.84033203	-1.00195313	+54.75585938	-3.25195313	-61.52343750	+1384	+8.75830078	-5.12402344	-0.58447266	+0.52734375	-1.14257813	+19.13818359	+1308	+6.79833984	-8.65722656	-1.23486328	+33.61816406	+7.62451172	-39.04541016	+1264
+1457970500.19530010	+8.91210938	-5.83593750	-1.00195313	+54.75585938	-3.25195313	-61.52343750	+1384	+8.76269531	-5.11962891	-0.58447266	+0.52734375	-1.16455078	+19.16015625	+1308	+6.80712891	-8.64843750	-1.23486328	+33.59619141	+7.60253906	-39.00146484	+1268
+1457970500.19950010	+8.91210938	-5.83593750	-1.00195313	+54.77783203	-3.27392578	-61.50146484	+1384	+8.76269531	-5.11962891	-0.58447266	+0.52734375	-1.18652344	+19.18212891	+1308	+6.81591797	-8.63964844	-1.23486328	+33.59619141	+7.58056641	-38.95751953	+1272
+1457970500.20779990	+8.91650391	-5.83154297	-1.00195313	+54.84375000	-3.36181641	-61.45751953	+1384	+8.77148438	-5.10644531	-0.58007813	+0.46142578	-1.29638672	+19.29199219	+1312	+6.84667969	-8.60888672	-1.23486328	+33.57421875	+7.49267578	-38.84765625	+1284
+1457970500.21620010	+8.92529297	-5.81835938	-1.00634766	+54.93164063	-3.44970703	-61.41357422	+1388	+8.78466797	-5.08007813	-0.57568359	+0.32958984	-1.49414063	+19.40185547	+1320	+6.86865234	-8.58691406	-1.24804688	+33.50830078	+7.42675781	-38.73779297	+1292
+1457970500.22030000	+8.92968750	-5.81396484	-1.01074219	+54.99755859	-3.49365234	-61.36962891	+1392	+8.79785156	-5.06689453	-0.57568359	+0.24169922	-1.62597656	+19.42382813	+1324	+6.87744141	-8.57373047	-1.25244141	+33.44238281	+7.40478516	-38.73779297	+1296
+1457970500.22449990	+8.93408203	-5.80517578	-1.01074219	+55.04150391	-3.53759766	-61.32568359	+1392	+8.80664063	-5.04931641	-0.58007813	+0.17578125	-1.73583984	+19.44580078	+1332	+6.88623047	-8.56054688	-1.26562500	+33.39843750	+7.36083984	-38.67187500	+1300
+1457970500.22869990	+8.93847656	-5.79638672	-1.01513672	+55.10742188	-3.55957031	-61.28173828	+1396	+8.82421875	-5.02294922	-0.58447266	+0.00000000	-1.93359375	+19.37988281	+1340	+6.89501953	-8.54736328	-1.27880859	+33.31054688	+7.36083984	-38.60595703	+1304
+1457970500.23700000	+8.95605469	-5.77441406	-1.02832031	+55.26123047	-3.60351563	-61.19384766	+1404	+8.85058594	-4.98779297	-0.59765625	-0.17578125	-2.26318359	+19.18212891	+1356	+6.91259766	-8.52099609	-1.30517578	+33.13476563	+7.31689453	-38.56201172	+1312
+1457970500.24110010	+8.96484375	-5.76562500	-1.03710938	+55.32714844	-3.58154297	-61.17187500	+1408	+8.86816406	-4.97021484	-0.61083984	-0.35156250	-2.52685547	+18.91845703	+1364	+6.92578125	-8.50781250	-1.32714844	+32.98095703	+7.33886719	-38.56201172	+1316
+1457970500.24530010	+8.97363281	-5.75244141	-1.05029297	+55.39306641	-3.55957031	-61.12792969	+1412	+8.88134766	-4.94824219	-0.61523438	-0.41748047	-2.81250000	+18.67675781	+1376	+6.93896484	-8.49023438	-1.34033203	+32.82714844	+7.31689453	-38.62792969	+1320
+1457970500.25359990	+9.00878906	-5.71728516	-1.08544922	+55.52490234	-3.38378906	-61.04003906	+1436	+8.91650391	-4.91748047	-0.65478516	-0.59326172	-3.18603516	+18.17138672	+1400	+6.96093750	-8.46386719	-1.38867188	+32.51953125	+7.33886719	-38.60595703	+1324
+1457970500.26200010	+9.04833984	-5.67333984	-1.13818359	+55.65673828	-3.09814453	-61.04003906	+1464	+8.95605469	-4.87353516	-0.69873047	-0.65917969	-3.71337891	+17.60009766	+1428	+6.99609375	-8.42431641	-1.43261719	+32.21191406	+7.31689453	-38.73779297	+1332
+1457970500.26609990	+9.10546875	-5.62500000	-1.21728516	+55.65673828	-2.65869141	-61.10595703	+1500	+8.97363281	-4.85595703	-0.72070313	-0.74707031	-4.06494141	+17.18261719	+1440	+7.01367188	-8.41113281	-1.45898438	+31.99218750	+7.33886719	-38.84765625	+1336
+1457970500.27449990	+9.17138672	-5.57226563	-1.29638672	+55.65673828	-2.17529297	-61.36962891	+1544	+9.01757813	-4.80761719	-0.77783203	-0.74707031	-4.70214844	+16.41357422	+1472	+7.06201172	-8.36279297	-1.51171875	+31.66259766	+7.27294922	-39.17724609	+1348
+1457970500.27860000	+9.20654297	-5.55908203	-1.34472656	+55.45898438	-1.86767578	-61.58935547	+1564	+9.03955078	-4.79003906	-0.80859375	-0.83496094	-5.11962891	+15.90820313	+1488	+7.08837891	-8.34521484	-1.53808594	+31.42089844	+7.27294922	-39.37500000	+1356
+1457970500.28280000	+9.24169922	-5.53710938	-1.37988281	+55.37109375	-1.69189453	-61.85302734	+1580	+9.06591797	-4.75927734	-0.83496094	-0.81298828	-5.60302734	+15.38085938	+1504	+7.12353516	-8.31884766	-1.56005859	+31.24511719	+7.20703125	-39.68261719	+1364
+1457970500.29110000	+9.30761719	-5.51074219	-1.45898438	+55.01953125	-1.31835938	-62.33642578	+1608	+9.11865234	-4.71093750	-0.91845703	-0.79101563	-6.39404297	+14.34814453	+1540	+7.18945313	-8.27050781	-1.63037109	+30.82763672	+7.07519531	-40.18798828	+1384
+1457970500.29530000	+9.34277344	-5.48876953	-1.49853516	+54.90966797	-1.16455078	-62.68798828	+1624	+9.14941406	-4.67578125	-0.95361328	-0.72509766	-6.89941406	+13.75488281	+1556	+7.22900391	-8.23535156	-1.65673828	+30.65185547	+6.94335938	-40.58349609	+1396
+1457970500.29950000	+9.39111328	-5.46679688	-1.54248047	+54.79980469	-1.05468750	-63.01757813	+1644	+9.18457031	-4.64062500	-1.00195313	-0.61523438	-7.33886719	+13.20556641	+1576	+7.26855469	-8.20458984	-1.69189453	+30.49804688	+6.78955078	-40.91308594	+1412
+1457970500.30780010	+9.47021484	-5.43603516	-1.62158203	+54.25048828	-0.72509766	-63.87451172	+1676	+9.24609375	-4.57470703	-1.08984375	-0.50537109	-8.39355469	+11.90917969	+1612	+7.35205078	-8.14746094	-1.75781250	+30.03662109	+6.48193359	-41.83593750	+1440
+1457970500.31200000	+9.52294922	-5.40966797	-1.66552734	+54.07470703	-0.61523438	-64.33593750	+1696	+9.28564453	-4.53515625	-1.13818359	-0.32958984	-8.92089844	+11.27197266	+1632	+7.40039063	-8.11230469	-1.79736328	+29.83886719	+6.26220703	-42.25341797	+1456
+1457970500.31609990	+9.56689453	-5.40527344	-1.70947266	+53.65722656	-0.43945313	-64.84130859	+1708	+9.31640625	-4.50439453	-1.19091797	-0.28564453	-9.47021484	+10.59082031	+1648	+7.43994141	-8.09033203	-1.83691406	+29.53125000	+6.08642578	-42.75878906	+1468
+1457970500.32030010	+9.61962891	-5.37890625	-1.75781250	+53.37158203	-0.30761719	-65.34667969	+1728	+9.35595703	-4.45605469	-1.23925781	-0.08789063	-9.99755859	+9.90966797	+1672	+7.49267578	-8.05078125	-1.87207031	+29.31152344	+5.86669922	-43.28613281	+1484
+1457970500.32439990	+9.68115234	-5.35693359	-1.79736328	+53.10791016	-0.21972656	-65.91796875	+1748	+9.40429688	-4.40771484	-1.29199219	+0.15380859	-10.59082031	+9.20654297	+1692	+7.54541016	-8.01123047	-1.91601563	+29.09179688	+5.58105469	-43.76953125	+1504
+1457970500.32859990	+9.72949219	-5.34814453	-1.84570313	+52.60253906	-0.08789063	-66.51123047	+1764	+9.43945313	-4.37255859	-1.34472656	+0.28564453	-11.16210938	+8.52539063	+1708	+7.58935547	-7.98486328	-1.95996094	+28.74023438	+5.33935547	-44.31884766	+1520
+1457970500.33279990	+9.78662109	-5.32177734	-1.89404297	+52.25097656	+0.04394531	-67.10449219	+1788	+9.47900391	-4.31982422	-1.40185547	+0.54931641	-11.66748047	+7.82226563	+1732	+7.63769531	-7.94091797	-2.00390625	+28.47656250	+5.07568359	-44.86816406	+1540
+1457970500.33690000	+9.85693359	-5.29541016	-1.92919922	+51.89941406	+0.10986328	-67.82958984	+1812	+9.53173828	-4.26708984	-1.45019531	+0.87890625	-12.32666016	+7.09716797	+1752	+7.69482422	-7.90576172	-2.04785156	+28.21289063	+4.74609375	-45.41748047	+1560
+1457970500.34530000	+9.97998047	-5.25146484	-2.03027344	+50.93261719	+0.30761719	-69.06005859	+1856	+9.62402344	-4.16162109	-1.56005859	+1.47216797	-13.44726563	+5.66894531	+1792	+7.79589844	-7.83105469	-2.14013672	+27.53173828	+4.15283203	-46.51611328	+1600
+1457970500.35360000	+10.11621094	-5.20751953	-2.10498047	+49.87792969	+0.39550781	-70.48828125	+1904	+9.72509766	-4.04736328	-1.65673828	+2.24121094	-14.74365234	+4.19677734	+1832	+7.90136719	-7.75634766	-2.22802734	+26.76269531	+3.42773438	-47.65869141	+1640
+1457970500.36190010	+10.27001953	-5.15039063	-2.17968750	+48.82324219	+0.43945313	-71.98242188	+1952	+9.83496094	-3.91992188	-1.75781250	+3.25195313	-15.97412109	+2.68066406	+1876	+8.02880859	-7.66406250	-2.32470703	+26.14746094	+2.65869141	-48.71337891	+1692
+1457970500.36610010	+10.34033203	-5.12402344	-2.21484375	+48.22998047	+0.39550781	-72.61962891	+1980	+9.88769531	-3.85400391	-1.81054688	+3.75732422	-16.61132813	+1.95556641	+1892	+8.08154297	-7.62890625	-2.36865234	+25.68603516	+2.24121094	-49.28466797	+1712
+1457970500.37030010	+10.41943359	-5.09765625	-2.26318359	+47.65869141	+0.39550781	-73.23486328	+2008	+9.94042969	-3.78369141	-1.86328125	+4.32861328	-17.16064453	+1.18652344	+1916	+8.14306641	-7.57617188	-2.42138672	+25.40039063	+1.82373047	-49.74609375	+1740
+1457970500.37439990	+10.50292969	-5.06689453	-2.27636719	+47.04345703	+0.28564453	-74.06982422	+2032	+10.00634766	-3.71337891	-1.90283203	+5.00976563	-17.88574219	+0.30761719	+1932	+8.21337891	-7.52343750	-2.46093750	+25.07080078	+1.29638672	-50.33935547	+1768
+1457970500.37859990	+10.58203125	-5.03613281	-2.30712891	+46.42822266	+0.15380859	-74.72900391	+2056	+10.06347656	-3.63867188	-1.95117188	+5.69091797	-18.52294922	-0.46142578	+1948	+8.27490234	-7.48388672	-2.50048828	+24.60937500	+0.76904297	-50.88867188	+1788
+1457970500.38689990	+10.75341797	-4.97900391	-2.35107422	+45.10986328	-0.17578125	-76.17919922	+2108	+10.18652344	-3.48486328	-2.03906250	+7.27294922	-19.77539063	-2.26318359	+1984	+8.41992188	-7.37402344	-2.57958984	+23.97216797	-0.32958984	-51.89941406	+1844
+1457970500.39109990	+10.83691406	-4.94384766	-2.37304688	+44.47265625	-0.43945313	-76.77246094	+2136	+10.24365234	-3.40576172	-2.08300781	+8.08593750	-20.34667969	-3.12011719	+2000	+8.48583984	-7.32128906	-2.61914063	+23.53271484	-0.94482422	-52.40478516	+1864
+1457970500.39520000	+10.92480469	-4.91308594	-2.39501953	+43.76953125	-0.65917969	-77.34375000	+2160	+10.30517578	-3.32226563	-2.13574219	+8.98681641	-20.83007813	-4.04296875	+2016	+8.56494141	-7.25976563	-2.66308594	+23.24707031	-1.53808594	-52.80029297	+1896
+1457970500.39940000	+11.01708984	-4.88671875	-2.39501953	+43.02246094	-1.03271484	-78.11279297	+2184	+10.37109375	-3.23876953	-2.17089844	+9.99755859	-21.48925781	-5.09765625	+2028	+8.64843750	-7.19824219	-2.69384766	+22.96142578	-2.24121094	-53.32763672	+1916
+1457970500.40360000	+11.10498047	-4.84277344	-2.40380859	+42.38525391	-1.42822266	-78.70605469	+2212	+10.43701172	-3.15527344	-2.21923828	+10.96435547	-21.99462891	-6.06445313	+2040	+8.71875000	-7.14111328	-2.72460938	+22.54394531	-2.96630859	-53.81103516	+1936
+1457970500.40770010	+11.19287109	-4.81640625	-2.42138672	+41.63818359	-1.80175781	-79.25537109	+2232	+10.49853516	-3.06738281	-2.27636719	+11.99707031	-22.39013672	-7.09716797	+2056	+8.80224609	-7.07519531	-2.76416016	+22.23632813	-3.62548828	-54.20654297	+1964
+1457970500.41190000	+11.28515625	-4.78564453	-2.41259766	+40.84716797	-2.28515625	-79.95849609	+2256	+10.56884766	-2.97509766	-2.30273438	+13.16162109	-22.98339844	-8.30566406	+2064	+8.88574219	-7.00927734	-2.78613281	+21.92871094	-4.41650391	-54.68994141	+1984
+1457970500.41610000	+11.37304688	-4.74169922	-2.41259766	+40.18798828	-2.81250000	-80.50781250	+2284	+10.63476563	-2.88281250	-2.35546875	+14.26025391	-23.33496094	-9.33837891	+2076	+8.96044922	-6.94775391	-2.81250000	+21.51123047	-5.18554688	-55.12939453	+2004
+1457970500.42020010	+11.46533203	-4.71093750	-2.41699219	+39.41894531	-3.29589844	-81.03515625	+2304	+10.70068359	-2.79052734	-2.41259766	+15.40283203	-23.57666016	-10.43701172	+2088	+9.04394531	-6.87744141	-2.85205078	+21.22558594	-5.91064453	-55.43701172	+2028
+1457970500.42440010	+11.55322266	-4.67578125	-2.40820313	+38.60595703	-3.88916016	-81.65039063	+2332	+10.77099609	-2.69384766	-2.44335938	+16.69921875	-24.06005859	-11.68945313	+2092	+9.13183594	-6.80712891	-2.87402344	+20.91796875	-6.70166016	-55.83251953	+2044
+1457970500.43269990	+11.72900391	-4.59667969	-2.39062500	+37.15576172	-5.14160156	-82.63916016	+2380	+10.90283203	-2.50048828	-2.54882813	+19.09423828	-24.41162109	-13.95263672	+2112	+9.29003906	-6.66650391	-2.93554688	+20.21484375	-8.28369141	-56.46972656	+2084
+1457970500.43689990	+11.81250000	-4.55712891	-2.37744141	+36.36474609	-5.77880859	-83.18847656	+2404	+10.97753906	-2.39941406	-2.57519531	+20.45654297	-24.80712891	-15.27099609	+2112	+9.37792969	-6.59619141	-2.95751953	+19.90722656	-9.14062500	-56.84326172	+2100
+1457970500.44109990	+11.89599609	-4.50878906	-2.35986328	+35.70556641	-6.52587891	-83.69384766	+2432	+11.04785156	-2.29394531	-2.62353516	+21.68701172	-24.91699219	-16.39160156	+2120	+9.44824219	-6.53027344	-2.97949219	+19.51171875	-9.97558594	-57.19482422	+2112
+1457970500.44520000	+11.98388672	-4.46923828	-2.34667969	+34.95849609	-7.20703125	-84.17724609	+2452	+11.11816406	-2.19287109	-2.67626953	+22.96142578	-24.96093750	-17.57812500	+2124	+9.53173828	-6.45556641	-3.01025391	+19.18212891	-10.76660156	-57.43652344	+2128
+1457970500.44939990	+12.06738281	-4.42968750	-2.32031250	+34.18945313	-7.95410156	-84.72656250	+2480	+11.19287109	-2.09179688	-2.69384766	+24.30175781	-25.29052734	-18.89648438	+2124	+9.61523438	-6.38525391	-3.03222656	+18.87451172	-11.60156250	-57.74414063	+2144
+1457970500.45770000	+12.22558594	-4.33740234	-2.27636719	+32.78320313	-9.49218750	-85.64941406	+2532	+11.32910156	-1.88085938	-2.78173828	+26.80664063	-25.33447266	-21.13769531	+2136	+9.76904297	-6.24023438	-3.08935547	+18.12744141	-13.20556641	-58.20556641	+2176
+1457970500.46190000	+12.30468750	-4.29345703	-2.24560547	+32.03613281	-10.26123047	-86.11083984	+2564	+11.40380859	-1.77539063	-2.79052734	+28.10302734	-25.59814453	-22.43408203	+2136	+9.85253906	-6.16552734	-3.11132813	+17.81982422	-14.04052734	-58.49121094	+2192
+1457970500.46610000	+12.37939453	-4.23632813	-2.21484375	+31.42089844	-11.11816406	-86.57226563	+2596	+11.47412109	-1.66552734	-2.82128906	+29.31152344	-25.64208984	-23.48876953	+2140	+9.92285156	-6.09082031	-3.13330078	+17.44628906	-14.89746094	-58.75488281	+2208
+1457970500.47440000	+12.52880859	-4.14843750	-2.14892578	+29.97070313	-12.74414063	-87.53906250	+2656	+11.61914063	-1.46337891	-2.85644531	+31.64062500	-25.97167969	-25.79589844	+2148	+10.08105469	-5.94140625	-3.17724609	+16.78710938	-16.54541016	-59.23828125	+2240
+1457970500.47849990	+12.59912109	-4.09130859	-2.11376953	+29.39941406	-13.62304688	-87.95654297	+2692	+11.69384766	-1.35351563	-2.87402344	+32.73925781	-26.03759766	-26.78466797	+2152	+10.15576172	-5.86669922	-3.19482422	+16.43554688	-17.40234375	-59.47998047	+2256
+1457970500.48270010	+12.66943359	-4.04736328	-2.08300781	+28.71826172	-14.41406250	-88.37402344	+2724	+11.76855469	-1.25683594	-2.89599609	+33.72802734	-26.10351563	-27.79541016	+2152	+10.23046875	-5.79638672	-3.22558594	+16.10595703	-18.14941406	-59.63378906	+2272
+1457970500.49099990	+12.80126953	-3.93750000	-2.01269531	+27.48779297	-16.06201172	-89.18701172	+2796	+11.91357422	-1.05468750	-2.90039063	+35.61767578	-26.54296875	-29.77294922	+2168	+10.37988281	-5.64257813	-3.25195313	+15.49072266	-19.77539063	-60.09521484	+2304
+1457970500.49519990	+12.86718750	-3.89355469	-1.97753906	+26.85058594	-16.85302734	-89.53857422	+2832	+11.98828125	-0.96240234	-2.90917969	+36.40869141	-26.69677734	-30.65185547	+2168	+10.45458984	-5.56347656	-3.27832031	+15.20507813	-20.50048828	-60.22705078	+2320
+1457970500.49939990	+12.92871094	-3.84960938	-1.94677734	+26.19140625	-17.62207031	-89.95605469	+2864	+12.06298828	-0.87451172	-2.90039063	+37.15576172	-27.04833984	-31.59667969	+2180	+10.52929688	-5.48437500	-3.28710938	+14.94140625	-21.29150391	-60.49072266	+2332
+1457970500.50350000	+12.99023438	-3.78369141	-1.91162109	+25.75195313	-18.41308594	-90.26367188	+2900	+12.13769531	-0.77343750	-2.90478516	+37.85888672	-27.24609375	-32.36572266	+2188	+10.60400391	-5.40527344	-3.29589844	+14.69970703	-22.12646484	-60.68847656	+2348
+1457970500.50770000	+13.05175781	-3.73535156	-1.88525391	+25.20263672	-19.13818359	-90.59326172	+2932	+12.21240234	-0.69433594	-2.90917969	+38.43017578	-27.46582031	-33.13476563	+2188	+10.67431641	-5.32617188	-3.31347656	+14.45800781	-22.80761719	-60.84228516	+2360
+1457970500.51189990	+13.11328125	-3.68701172	-1.85449219	+24.67529297	-19.84130859	-90.96679688	+2964	+12.28710938	-0.61083984	-2.89599609	+38.93554688	-27.83935547	-33.94775391	+2200	+10.75341797	-5.25146484	-3.31347656	+14.26025391	-23.59863281	-61.10595703	+2372
+1457970500.51600000	+13.17041016	-3.62109375	-1.82812500	+24.27978516	-20.52246094	-91.18652344	+2996	+12.36621094	-0.51855469	-2.90039063	+39.44091797	-28.08105469	-34.56298828	+2208	+10.82373047	-5.16357422	-3.32226563	+14.06250000	-24.34570313	-61.25976563	+2384
+1457970500.52020000	+13.22753906	-3.57714844	-1.81054688	+23.77441406	-21.15966797	-91.42822266	+3020	+12.44091797	-0.44384766	-2.90039063	+39.81445313	-28.34472656	-35.20019531	+2208	+10.89404297	-5.08447266	-3.33544922	+13.84277344	-24.98291016	-61.36962891	+2396
+1457970500.52440000	+13.28466797	-3.52880859	-1.77978516	+23.26904297	-21.79687500	-91.71386719	+3048	+12.51123047	-0.36914063	-2.89160156	+40.14404297	-28.71826172	-35.83740234	+2216	+10.96875000	-5.00537109	-3.33544922	+13.68896484	-25.70800781	-61.58935547	+2404
+1457970500.52850010	+13.33740234	-3.46289063	-1.75781250	+22.93945313	-22.41210938	-91.88964844	+3072	+12.58154297	-0.28125000	-2.89160156	+40.49560547	-29.00390625	-36.34277344	+2224	+11.03466797	-4.91748047	-3.33984375	+13.51318359	-26.38916016	-61.69921875	+2416
+1457970500.53270010	+13.39013672	-3.41455078	-1.74023438	+22.50000000	-22.98339844	-92.04345703	+3092	+12.65625000	-0.21093750	-2.89160156	+40.71533203	-29.31152344	-36.84814453	+2224	+11.10498047	-4.83837891	-3.34863281	+13.33740234	-27.00439453	-61.83105469	+2420
+1457970500.53690000	+13.44726563	-3.36621094	-1.71826172	+22.08251953	-23.59863281	-92.26318359	+3112	+12.72216797	-0.14062500	-2.87841797	+40.89111328	-29.70703125	-37.37548828	+2228	+11.17529297	-4.75927734	-3.34863281	+13.18359375	-27.68554688	-62.00683594	+2428
+1457970500.54099990	+13.50000000	-3.30029297	-1.69628906	+21.77490234	-24.16992188	-92.35107422	+3132	+12.79687500	-0.05712891	-2.87402344	+41.15478516	-30.03662109	-37.77099609	+2236	+11.24121094	-4.67138672	-3.34863281	+13.05175781	-28.36669922	-62.11669922	+2436
+1457970500.54520010	+13.55273438	-3.25195313	-1.68310547	+21.37939453	-24.69726563	-92.46093750	+3148	+12.86718750	+0.00878906	-2.86962891	+41.30859375	-30.38818359	-38.18847656	+2236	+11.31152344	-4.59667969	-3.35302734	+12.87597656	-28.95996094	-62.22656250	+2440
+1457970500.54930000	+13.60107422	-3.19921875	-1.65234375	+20.96191406	-25.29052734	-92.59277344	+3164	+12.92871094	+0.07910156	-2.85205078	+41.44042969	-30.80566406	-38.62792969	+2244	+11.37744141	-4.51757813	-3.34863281	+12.74414063	-29.57519531	-62.40234375	+2448
+1457970500.55769990	+13.69775391	-3.08496094	-1.61279297	+20.25878906	-26.34521484	-92.61474609	+3196	+13.06054688	+0.22851563	-2.82568359	+41.79199219	-31.59667969	-39.30908203	+2252	+11.50048828	-4.35937500	-3.35302734	+12.39257813	-30.71777344	-62.55615234	+2452
+1457970500.56180000	+13.74169922	-3.03662109	-1.58642578	+19.86328125	-26.93847656	-92.63671875	+3208	+13.11328125	+0.29443359	-2.79931641	+41.90185547	-32.03613281	-39.66064453	+2260	+11.56201172	-4.28466797	-3.35302734	+12.23876953	-31.28906250	-62.66601563	+2456
+1457970500.56600000	+13.78564453	-2.97070313	-1.56005859	+19.57763672	-27.53173828	-92.61474609	+3224	+13.17919922	+0.37792969	-2.77294922	+42.14355469	-32.51953125	-39.99023438	+2272	+11.62353516	-4.20117188	-3.35302734	+12.12890625	-31.90429688	-62.75390625	+2460
+1457970500.57020000	+13.82958984	-2.91796875	-1.53369141	+19.22607422	-28.10302734	-92.59277344	+3240	+13.24072266	+0.44824219	-2.74218750	+42.29736328	-33.02490234	-40.31982422	+2280	+11.68066406	-4.13085938	-3.35302734	+11.95312500	-32.45361328	-62.86376953	+2464
+1457970500.57430010	+13.86914063	-2.86962891	-1.49414063	+18.85253906	-28.71826172	-92.57080078	+3256	+13.29345703	+0.51416016	-2.70703125	+42.42919922	-33.55224609	-40.67138672	+2292	+11.74218750	-4.06054688	-3.34863281	+11.82128906	-33.04687500	-62.99560547	+2468
+1457970500.57850000	+13.91308594	-2.80371094	-1.46337891	+18.58886719	-29.31152344	-92.50488281	+3276	+13.35058594	+0.59326172	-2.66748047	+42.67089844	-34.12353516	-41.00097656	+2308	+11.79492188	-3.97705078	-3.34423828	+11.71142578	-33.61816406	-63.06152344	+2472
+1457970500.58270000	+13.95263672	-2.75097656	-1.42822266	+18.23730469	-29.90478516	-92.43896484	+3292	+13.40771484	+0.66357422	-2.62353516	+42.86865234	-34.69482422	-41.33056641	+2320	+11.85205078	-3.91113281	-3.34423828	+11.53564453	-34.16748047	-63.14941406	+2476
+1457970500.58680010	+13.98339844	-2.70263672	-1.39306641	+17.86376953	-30.49804688	-92.37304688	+3308	+13.45605469	+0.73388672	-2.57958984	+43.04443359	-35.26611328	-41.66015625	+2336	+11.90917969	-3.84521484	-3.34423828	+11.38183594	-34.71679688	-63.25927734	+2480
+1457970500.59100010	+14.01855469	-2.64111328	-1.35351563	+17.60009766	-31.11328125	-92.26318359	+3332	+13.50878906	+0.81298828	-2.53125000	+43.30810547	-35.85937500	-41.96777344	+2356	+11.95751953	-3.76611328	-3.33984375	+11.29394531	-35.28808594	-63.32519531	+2484
+1457970500.59520010	+14.05371094	-2.59277344	-1.31835938	+17.24853516	-31.70654297	-92.13134766	+3352	+13.55712891	+0.87890625	-2.48291016	+43.48388672	-36.47460938	-42.29736328	+2372	+12.01025391	-3.70458984	-3.33544922	+11.14013672	-35.85937500	-63.39111328	+2488
+1457970500.59929990	+14.08447266	-2.54003906	-1.27880859	+16.89697266	-32.32177734	-92.02148438	+3372	+13.60107422	+0.94042969	-2.43457031	+43.65966797	-37.04589844	-42.60498047	+2388	+12.06298828	-3.63867188	-3.32666016	+11.00830078	-36.43066406	-63.50097656	+2492
+1457970500.60349990	+14.11523438	-2.48291016	-1.23925781	+16.63330078	-32.93701172	-91.88964844	+3392	+13.64941406	+1.01513672	-2.38623047	+43.90136719	-37.68310547	-42.91259766	+2408	+12.11132813	-3.56396484	-3.32226563	+10.94238281	-37.02392578	-63.52294922	+2500
+1457970500.60770010	+14.14599609	-2.43896484	-1.20410156	+16.28173828	-33.53027344	-91.75781250	+3412	+13.69335938	+1.07666016	-2.32910156	+44.09912109	-38.29833984	-43.24218750	+2428	+12.15966797	-3.50244141	-3.31787109	+10.78857422	-37.57324219	-63.56689453	+2500
+1457970500.61599990	+14.20312500	-2.34228516	-1.13378906	+15.60058594	-34.65087891	-91.38427734	+3452	+13.77246094	+1.20410156	-2.24121094	+44.49462891	-39.44091797	-43.76953125	+2464	+12.25634766	-3.37060547	-3.29589844	+10.56884766	-38.71582031	-63.58886719	+2512
+1457970500.62019990	+14.22949219	-2.30273438	-1.10302734	+15.18310547	-35.13427734	-91.12060547	+3468	+13.80761719	+1.25244141	-2.19726563	+44.60449219	-39.99023438	-44.01123047	+2480	+12.30029297	-3.30908203	-3.29150391	+10.39306641	-39.24316406	-63.54492188	+2516
+1457970500.62430000	+14.25585938	-2.26757813	-1.07666016	+14.76562500	-35.61767578	-90.87890625	+3484	+13.83837891	+1.30517578	-2.15771484	+44.71435547	-40.49560547	-44.23095703	+2492	+12.33984375	-3.25195313	-3.27832031	+10.23925781	-39.81445313	-63.54492188	+2516
+1457970500.62850000	+14.27783203	-2.22363281	-1.05029297	+14.37011719	-36.10107422	-90.61523438	+3500	+13.87353516	+1.36230469	-2.12255859	+44.86816406	-41.00097656	-44.40673828	+2512	+12.38378906	-3.18603516	-3.26953125	+10.10742188	-40.34179688	-63.41308594	+2520
+1457970500.63260010	+14.29980469	-2.19726563	-1.02392578	+13.90869141	-36.58447266	-90.32958984	+3512	+13.90429688	+1.40625000	-2.08300781	+44.93408203	-41.52832031	-44.56054688	+2528	+12.42333984	-3.12890625	-3.26513672	+9.90966797	-40.84716797	-63.32519531	+2524
+1457970500.63680010	+14.32617188	-2.16650391	-0.99755859	+13.42529297	-37.04589844	-90.06591797	+3520	+13.93505859	+1.44580078	-2.05224609	+44.95605469	-42.01171875	-44.67041016	+2540	+12.46289063	-3.07177734	-3.25195313	+9.73388672	-41.39648438	-63.23730469	+2524
+1457970500.64100000	+14.34814453	-2.13134766	-0.97998047	+13.02978516	-37.46337891	-89.71435547	+3532	+13.96582031	+1.49414063	-2.02148438	+45.02197266	-42.51708984	-44.75830078	+2556	+12.50244141	-3.00585938	-3.24316406	+9.55810547	-41.87988281	-63.03955078	+2528
+1457970500.64510010	+14.37011719	-2.10937500	-0.95800781	+12.52441406	-37.83691406	-89.38476563	+3536	+13.99658203	+1.52929688	-1.99072266	+45.00000000	-43.00048828	-44.82421875	+2572	+12.53759766	-2.95751953	-3.23437500	+9.31640625	-42.34130859	-62.88574219	+2524
+1457970500.64930010	+14.39208984	-2.08740234	-0.94482422	+12.04101563	-38.21044922	-89.05517578	+3544	+14.01855469	+1.56445313	-1.95996094	+44.95605469	-43.50585938	-44.86816406	+2588	+12.57275391	-2.90478516	-3.22119141	+9.09667969	-42.82470703	-62.75390625	+2524
+1457970500.65350010	+14.41406250	-2.05664063	-0.92724609	+11.60156250	-38.56201172	-88.72558594	+3548	+14.04492188	+1.60400391	-1.93359375	+44.95605469	-44.01123047	-44.84619141	+2604	+12.60791016	-2.84765625	-3.21240234	+8.89892578	-43.26416016	-62.53417969	+2524
+1457970500.65759990	+14.43164063	-2.03906250	-0.91406250	+11.09619141	-38.89160156	-88.37402344	+3552	+14.07128906	+1.63476563	-1.90283203	+44.86816406	-44.51660156	-44.78027344	+2616	+12.63867188	-2.79931641	-3.20800781	+8.63525391	-43.65966797	-62.33642578	+2524
+1457970500.66599990	+14.46679688	-1.99072266	-0.88330078	+10.19531250	-39.59472656	-87.69287109	+3556	+14.11523438	+1.69628906	-1.83691406	+44.67041016	-45.65917969	-44.60449219	+2652	+12.70019531	-2.69824219	-3.18603516	+8.19580078	-44.49462891	-61.94091797	+2520
+1457970500.67010000	+14.48437500	-1.97314453	-0.86572266	+9.73388672	-39.94628906	-87.36328125	+3556	+14.13720703	+1.72265625	-1.79736328	+44.56054688	-46.25244141	-44.49462891	+2668	+12.73095703	-2.65869141	-3.17724609	+7.93212891	-44.86816406	-61.76513672	+2516
+1457970500.67430000	+14.49755859	-1.95556641	-0.84375000	+9.29443359	-40.31982422	-87.07763672	+3560	+14.15917969	+1.74902344	-1.75781250	+44.40673828	-46.91162109	-44.34082031	+2684	+12.75732422	-2.61914063	-3.16845703	+7.69042969	-45.26367188	-61.61132813	+2512
+1457970500.67849990	+14.51513672	-1.92919922	-0.82177734	+8.92089844	-40.69335938	-86.74804688	+3564	+14.18115234	+1.77978516	-1.71386719	+44.29687500	-47.57080078	-44.18701172	+2704	+12.78808594	-2.57080078	-3.15527344	+7.49267578	-45.63720703	-61.41357422	+2508
+1457970500.68260000	+14.53271484	-1.91162109	-0.79980469	+8.52539063	-41.02294922	-86.44042969	+3568	+14.20312500	+1.80615234	-1.66992188	+44.14306641	-48.25195313	-43.98925781	+2720	+12.81445313	-2.54003906	-3.14648438	+7.22900391	-45.98876953	-61.25976563	+2504
+1457970500.68680000	+14.54150391	-1.89404297	-0.78222656	+8.12988281	-41.35253906	-86.15478516	+3568	+14.21630859	+1.82812500	-1.62158203	+43.98925781	-48.95507813	-43.76953125	+2740	+12.84082031	-2.50488281	-3.13769531	+7.00927734	-46.31835938	-61.12792969	+2500
+1457970500.69100000	+14.55468750	-1.86767578	-0.75585938	+7.84423828	-41.72607422	-85.86914063	+3576	+14.23388672	+1.85888672	-1.56445313	+43.87939453	-49.72412109	-43.57177734	+2760	+12.86718750	-2.46533203	-3.12890625	+6.83349609	-46.64794922	-60.95214844	+2500
+1457970500.69930010	+14.57226563	-1.83251953	-0.70751953	+7.11914063	-42.49511719	-85.34179688	+3588	+14.26464844	+1.90283203	-1.45458984	+43.48388672	-51.28417969	-43.00048828	+2796	+12.91552734	-2.40380859	-3.11132813	+6.37207031	-47.26318359	-60.68847656	+2492
+1457970500.70339990	+14.58105469	-1.80615234	-0.67675781	+6.87744141	-42.93457031	-85.05615234	+3600	+14.28222656	+1.92480469	-1.39306641	+43.28613281	-52.09716797	-42.69287109	+2812	+12.93750000	-2.36865234	-3.10253906	+6.17431641	-47.57080078	-60.51269531	+2488
+1457970500.70760010	+14.58984375	-1.78857422	-0.64599609	+6.59179688	-43.35205078	-84.83642578	+3608	+14.29541016	+1.94677734	-1.33593750	+43.04443359	-52.93212891	-42.36328125	+2828	+12.95947266	-2.34228516	-3.09375000	+5.95458984	-47.87841797	-60.40283203	+2484
+1457970500.71180010	+14.59423828	-1.77539063	-0.62402344	+6.32812500	-43.70361328	-84.61669922	+3616	+14.30859375	+1.95996094	-1.27880859	+42.71484375	-53.74511719	-41.92382813	+2844	+12.98144531	-2.31591797	-3.08496094	+5.75683594	-48.16406250	-60.29296875	+2480
+1457970500.72009990	+14.60742188	-1.73583984	-0.57128906	+5.95458984	-44.47265625	-84.22119141	+3636	+14.33496094	+1.99072266	-1.16894531	+41.92382813	-55.39306641	-40.91308594	+2868	+13.02099609	-2.26318359	-3.07177734	+5.33935547	-48.66943359	-60.00732422	+2476
+1457970500.72840000	+14.61621094	-1.70068359	-0.53613281	+5.69091797	-45.19775391	-83.91357422	+3656	+14.35253906	+2.00830078	-1.07226563	+40.80322266	-57.06298828	-39.57275391	+2888	+13.05615234	-2.21044922	-3.06298828	+4.96582031	-49.08691406	-59.69970703	+2468
+1457970500.73260000	+14.62060547	-1.69189453	-0.50976563	+5.58105469	-45.61523438	-83.80371094	+3664	+14.36132813	+2.00830078	-1.01953125	+40.12207031	-57.91992188	-38.82568359	+2896	+13.06933594	-2.19287109	-3.06298828	+4.74609375	-49.28466797	-59.56787109	+2464
+1457970500.73680000	+14.62500000	-1.68310547	-0.50097656	+5.49316406	-45.92285156	-83.73779297	+3672	+14.37011719	+2.00390625	-0.97998047	+39.24316406	-58.71093750	-37.88085938	+2904	+13.08251953	-2.17089844	-3.05419922	+4.52636719	-49.50439453	-59.43603516	+2460
+1457970500.74090000	+14.63378906	-1.66552734	-0.48779297	+5.51513672	-46.29638672	-83.69384766	+3680	+14.37890625	+1.99951172	-0.94482422	+38.32031250	-59.50195313	-36.87011719	+2908	+13.09570313	-2.14453125	-3.04980469	+4.32861328	-49.68017578	-59.23828125	+2456
+1457970500.74510000	+14.63818359	-1.65673828	-0.47460938	+5.53710938	-46.66992188	-83.69384766	+3688	+14.38769531	+1.99072266	-0.90966797	+37.28759766	-60.29296875	-35.81542969	+2916	+13.10888672	-2.12695313	-3.04541016	+4.13085938	-49.83398438	-59.08447266	+2452
+1457970500.74930000	+14.64257813	-1.65234375	-0.47460938	+5.55908203	-46.93359375	-83.71582031	+3688	+14.39208984	+1.97753906	-0.87890625	+36.14501953	-61.01806641	-34.62890625	+2920	+13.11767578	-2.10937500	-3.04541016	+3.93310547	-49.96582031	-58.95263672	+2448
+1457970500.75340010	+14.64697266	-1.63916016	-0.47021484	+5.66894531	-47.26318359	-83.75976563	+3692	+14.39208984	+1.96435547	-0.85253906	+34.91455078	-61.72119141	-33.39843750	+2928	+13.13085938	-2.08740234	-3.04541016	+3.75732422	-50.07568359	-58.75488281	+2444
+1457970500.76180010	+14.65136719	-1.63037109	-0.46582031	+5.86669922	-47.85644531	-83.93554688	+3692	+14.39648438	+1.92919922	-0.80419922	+32.21191406	-63.08349609	-30.73974609	+2940	+13.14404297	-2.05224609	-3.04541016	+3.38378906	-50.27343750	-58.42529297	+2432
+1457970500.76589990	+14.65576172	-1.62597656	-0.46582031	+5.99853516	-48.16406250	-84.02343750	+3692	+14.40087891	+1.90722656	-0.78222656	+30.71777344	-63.67675781	-29.28955078	+2948	+13.15283203	-2.03466797	-3.04541016	+3.20800781	-50.36132813	-58.22753906	+2428
+1457970500.77010010	+14.66015625	-1.61718750	-0.46142578	+6.15234375	-48.47167969	-84.15527344	+3692	+14.40087891	+1.88525391	-0.76464844	+29.26757813	-64.24804688	-27.88330078	+2956	+13.15722656	-2.01708984	-3.04541016	+3.03222656	-50.42724609	-58.09570313	+2420
+1457970500.77430010	+14.66455078	-1.61718750	-0.45703125	+6.32812500	-48.80126953	-84.30908203	+3688	+14.40527344	+1.86328125	-0.74267578	+27.86132813	-64.81933594	-26.52099609	+2964	+13.16601563	-2.00390625	-3.04101563	+2.87841797	-50.51513672	-57.98583984	+2416
+1457970500.77839990	+14.66894531	-1.60839844	-0.46142578	+6.45996094	-49.02099609	-84.44091797	+3684	+14.40966797	+1.84130859	-0.72949219	+26.30126953	-65.23681641	-25.04882813	+2972	+13.17480469	-1.98632813	-3.04541016	+2.74658203	-50.55908203	-57.83203125	+2412
+1457970500.78259990	+14.67333984	-1.60400391	-0.47021484	+6.63574219	-49.24072266	-84.57275391	+3680	+14.41406250	+1.82373047	-0.72070313	+24.82910156	-65.63232422	-23.62060547	+2976	+13.18359375	-1.97753906	-3.04541016	+2.57080078	-50.60302734	-57.70019531	+2404
+1457970500.79090000	+14.67773438	-1.59521484	-0.45703125	+6.94335938	-49.74609375	-84.83642578	+3672	+14.41845703	+1.78857422	-0.68115234	+22.08251953	-66.40136719	-21.02783203	+2992	+13.19238281	-1.95556641	-3.04541016	+2.35107422	-50.64697266	-57.50244141	+2396
+1457970500.79920010	+14.68212891	-1.58203125	-0.44384766	+7.25097656	-50.25146484	-85.05615234	+3668	+14.42724609	+1.77099609	-0.64599609	+19.51171875	-66.99462891	-18.56689453	+3000	+13.20117188	-1.93798828	-3.04541016	+2.10937500	-50.64697266	-57.37060547	+2384
+1457970500.80760000	+14.68652344	-1.56445313	-0.43505859	+7.47070313	-50.60302734	-85.23193359	+3664	+14.44042969	+1.75781250	-0.61523438	+17.07275391	-67.43408203	-16.21582031	+3012	+13.21435547	-1.92480469	-3.04541016	+1.88964844	-50.62500000	-57.26074219	+2376
+1457970500.81590010	+14.69531250	-1.54687500	-0.40869141	+7.71240234	-50.99853516	-85.38574219	+3668	+14.45800781	+1.75341797	-0.57128906	+14.91943359	-67.85156250	-14.10644531	+3020	+13.22314453	-1.91162109	-3.04101563	+1.73583984	-50.58105469	-57.19482422	+2372
+1457970500.82010010	+14.69531250	-1.53808594	-0.39990234	+7.80029297	-51.15234375	-85.45166016	+3672	+14.46240234	+1.75341797	-0.55371094	+13.84277344	-67.98339844	-13.05175781	+3024	+13.22753906	-1.90722656	-3.04101563	+1.62597656	-50.51513672	-57.12890625	+2368
+1457970500.82419990	+14.69531250	-1.52929688	-0.38671875	+7.91015625	-51.30615234	-85.51757813	+3676	+14.47119141	+1.75341797	-0.53613281	+12.85400391	-68.11523438	-12.06298828	+3024	+13.23193359	-1.90283203	-3.03662109	+1.53808594	-50.44921875	-57.08496094	+2364
+1457970500.83260010	+14.69970703	-1.51611328	-0.37353516	+8.02001953	-51.52587891	-85.58349609	+3688	+14.48437500	+1.75341797	-0.50097656	+10.87646484	-68.33496094	-10.08544922	+3032	+13.23632813	-1.89404297	-3.03222656	+1.34033203	-50.31738281	-56.95312500	+2360
+1457970500.84089990	+14.70410156	-1.50732422	-0.35595703	+8.12988281	-51.76757813	-85.64941406	+3700	+14.49755859	+1.75341797	-0.46582031	+8.98681641	-68.51074219	-8.19580078	+3040	+13.24511719	-1.88525391	-3.02783203	+1.12060547	-50.20751953	-56.77734375	+2356
+1457970500.84920000	+14.70849609	-1.49853516	-0.34277344	+8.26171875	-51.96533203	-85.78125000	+3712	+14.51074219	+1.74902344	-0.43945313	+7.20703125	-68.64257813	-6.43798828	+3044	+13.24951172	-1.87646484	-3.02343750	+0.87890625	-50.09765625	-56.57958984	+2352
+1457970500.85340000	+14.70849609	-1.49853516	-0.34277344	+8.30566406	-52.03125000	-85.82519531	+3716	+14.51953125	+1.74462891	-0.43066406	+6.35009766	-68.66455078	-5.60302734	+3048	+13.24951172	-1.87207031	-3.01904297	+0.76904297	-50.03173828	-56.46972656	+2352
+1457970500.86170010	+14.71289063	-1.49853516	-0.33837891	+8.37158203	-52.18505859	-85.93505859	+3724	+14.52392578	+1.73144531	-0.42187500	+4.68017578	-68.62060547	-3.99902344	+3052	+13.24951172	-1.85888672	-3.01464844	+0.50537109	-49.92187500	-56.18408203	+2348
+1457970500.86590000	+14.71289063	-1.50292969	-0.33837891	+8.41552734	-52.27294922	-86.00097656	+3728	+14.52832031	+1.72265625	-0.41748047	+3.82324219	-68.64257813	-3.20800781	+3056	+13.24951172	-1.85449219	-3.01464844	+0.41748047	-49.89990234	-56.07421875	+2348
+1457970500.87420010	+14.71728516	-1.50732422	-0.33837891	+8.54736328	-52.42675781	-86.22070313	+3736	+14.53710938	+1.70507813	-0.40869141	+2.21923828	-68.66455078	-1.75781250	+3064	+13.25390625	-1.84570313	-3.00146484	+0.17578125	-49.87792969	-55.81054688	+2344
+1457970500.88249990	+14.72167969	-1.51611328	-0.33837891	+8.78906250	-52.66845703	-86.55029297	+3736	+14.54589844	+1.68310547	-0.40869141	+0.61523438	-68.62060547	-0.32958984	+3068	+13.25390625	-1.84130859	-2.99267578	+0.00000000	-49.87792969	-55.59082031	+2340
+1457970500.89089990	+14.72167969	-1.52490234	-0.33837891	+9.22851563	-52.91015625	-87.05566406	+3736	+14.54589844	+1.66992188	-0.40869141	-0.94482422	-68.59863281	+1.07666016	+3076	+13.25830078	-1.83251953	-2.98388672	-0.15380859	-49.87792969	-55.41503906	+2336
+1457970500.89500000	+14.72167969	-1.52929688	-0.33398438	+9.51416016	-53.06396484	-87.36328125	+3736	+14.54589844	+1.66552734	-0.40429688	-1.75781250	-68.59863281	+1.82373047	+3080	+13.25830078	-1.82812500	-2.97949219	-0.24169922	-49.87792969	-55.32714844	+2336
+1457970500.90339990	+14.72167969	-1.53369141	-0.32519531	+10.34912109	-53.45947266	-88.17626953	+3732	+14.55029297	+1.64794922	-0.39550781	-3.49365234	-68.62060547	+3.38378906	+3088	+13.25830078	-1.81933594	-2.96630859	-0.35156250	-49.87792969	-55.17333984	+2332
+1457970500.90750000	+14.72167969	-1.53369141	-0.31640625	+10.92041016	-53.70117188	-88.68164063	+3728	+14.55468750	+1.64794922	-0.39111328	-4.32861328	-68.64257813	+4.15283203	+3092	+13.26269531	-1.81494141	-2.95751953	-0.37353516	-49.87792969	-55.12939453	+2332
+1457970500.91170000	+14.72167969	-1.52929688	-0.30761719	+11.49169922	-53.92089844	-89.18701172	+3728	+14.55468750	+1.64794922	-0.38232422	-5.18554688	-68.66455078	+4.94384766	+3096	+13.26269531	-1.81054688	-2.94873047	-0.39550781	-49.89990234	-55.10742188	+2332
+1457970500.91590000	+14.72167969	-1.51611328	-0.29443359	+12.39257813	-54.25048828	-89.95605469	+3728	+14.55908203	+1.64794922	-0.37353516	-5.97656250	-68.68652344	+5.71289063	+3100	+13.26269531	-1.80615234	-2.93994141	-0.41748047	-49.89990234	-55.10742188	+2332
+1457970500.92000010	+14.72167969	-1.50732422	-0.28125000	+13.18359375	-54.51416016	-90.59326172	+3732	+14.55908203	+1.65234375	-0.36914063	-6.76757813	-68.70849609	+6.50390625	+3104	+13.26708984	-1.80175781	-2.93554688	-0.41748047	-49.89990234	-55.08544922	+2332
+1457970500.92420010	+14.72167969	-1.49853516	-0.26806641	+13.93066406	-54.75585938	-91.20849609	+3732	+14.55908203	+1.65673828	-0.35595703	-7.55859375	-68.75244141	+7.29492188	+3108	+13.26708984	-1.79736328	-2.92675781	-0.39550781	-49.87792969	-55.10742188	+2332
+1457970500.92840000	+14.72167969	-1.48535156	-0.24609375	+14.98535156	-55.12939453	-92.06542969	+3736	+14.55908203	+1.65673828	-0.34277344	-8.32763672	-68.79638672	+8.02001953	+3112	+13.26708984	-1.79296875	-2.92236328	-0.37353516	-49.85595703	-55.12939453	+2332
+1457970500.93249990	+14.71728516	-1.46777344	-0.22412109	+15.90820313	-55.45898438	-92.79052734	+3740	+14.55908203	+1.66113281	-0.32958984	-9.11865234	-68.86230469	+8.76708984	+3120	+13.26708984	-1.79296875	-2.91357422	-0.35156250	-49.83398438	-55.15136719	+2332
+1457970500.94499990	+14.72167969	-1.42822266	-0.18017578	+18.69873047	-56.22802734	-95.09765625	+3748	+14.56347656	+1.66992188	-0.29882813	-11.16210938	-68.97216797	+10.67871094	+3132	+13.26708984	-1.78417969	-2.89160156	-0.19775391	-49.79003906	-55.32714844	+2336
+1457970500.95330000	+14.72167969	-1.40625000	-0.16259766	+20.63232422	-56.66748047	-96.74560547	+3752	+14.56347656	+1.67871094	-0.28564453	-12.26074219	-69.06005859	+11.66748047	+3136	+13.27148438	-1.77539063	-2.87841797	-0.04394531	-49.74609375	-55.50292969	+2340
+1457970500.95750000	+14.72167969	-1.39746094	-0.14941406	+21.55517578	-56.88720703	-97.55859375	+3752	+14.56787109	+1.68310547	-0.27685547	-12.78808594	-69.10400391	+12.12890625	+3140	+13.26708984	-1.77539063	-2.86962891	+0.04394531	-49.72412109	-55.59082031	+2340
+1457970500.96170000	+14.72167969	-1.38867188	-0.14501953	+22.50000000	-57.06298828	-98.34960938	+3752	+14.56787109	+1.68310547	-0.27246094	-13.27148438	-69.12597656	+12.50244141	+3140	+13.26708984	-1.77099609	-2.86523438	+0.10986328	-49.68017578	-55.70068359	+2340
+1457970500.96580000	+14.72167969	-1.38427734	-0.14501953	+23.33496094	-57.21679688	-99.14062500	+3752	+14.56787109	+1.68310547	-0.26806641	-13.66699219	-69.14794922	+12.81005859	+3140	+13.26708984	-1.77099609	-2.86083984	+0.19775391	-49.65820313	-55.78857422	+2340
+1457970500.97000000	+14.71728516	-1.37988281	-0.14062500	+24.19189453	-57.34863281	-99.95361328	+3748	+14.56787109	+1.67871094	-0.26806641	-14.08447266	-69.14794922	+13.11767578	+3144	+13.26269531	-1.76660156	-2.85644531	+0.28564453	-49.65820313	-55.89843750	+2344
+1457970500.97420000	+14.72167969	-1.37548828	-0.14062500	+25.04882813	-57.48046875	-100.76660156	+3744	+14.56787109	+1.66992188	-0.26806641	-14.50195313	-69.12597656	+13.38134766	+3144	+13.26269531	-1.76660156	-2.84765625	+0.37353516	-49.65820313	-56.00830078	+2344
+1457970500.97830010	+14.72167969	-1.37988281	-0.14941406	+25.72998047	-57.50244141	-101.46972656	+3744	+14.57226563	+1.66552734	-0.27246094	-14.78759766	-69.10400391	+13.60107422	+3144	+13.25830078	-1.76220703	-2.84326172	+0.46142578	-49.65820313	-56.09619141	+2344
+1457970500.98250010	+14.72167969	-1.37988281	-0.15820313	+26.38916016	-57.52441406	-102.15087891	+3740	+14.57226563	+1.66113281	-0.28125000	-15.07324219	-69.06005859	+13.82080078	+3148	+13.25830078	-1.76220703	-2.83886719	+0.54931641	-49.68017578	-56.18408203	+2344
+1457970500.99079990	+14.72167969	-1.39306641	-0.17138672	+27.57568359	-57.56835938	-103.42529297	+3736	+14.56787109	+1.64794922	-0.29443359	-15.55664063	-68.95019531	+14.21630859	+3148	+13.25390625	-1.75781250	-2.83007813	+0.70312500	-49.68017578	-56.35986328	+2344
+1457970500.99499990	+14.71728516	-1.39746094	-0.18457031	+28.08105469	-57.54638672	-103.97460938	+3732	+14.56787109	+1.63916016	-0.30322266	-15.79833984	-68.88427734	+14.39208984	+3152	+13.24951172	-1.75341797	-2.82568359	+0.79101563	-49.68017578	-56.42578125	+2344
+1457970500.99920010	+14.72167969	-1.39746094	-0.18457031	+28.63037109	-57.56835938	-104.54589844	+3724	+14.56787109	+1.63037109	-0.31201172	-16.08398438	-68.79638672	+14.63378906	+3156	+13.24951172	-1.75341797	-2.82568359	+0.85693359	-49.68017578	-56.51367188	+2344
+1457970501.00330000	+14.72167969	-1.40625000	-0.19775391	+28.93798828	-57.50244141	-105.00732422	+3724	+14.56347656	+1.62158203	-0.32080078	-16.25976563	-68.73046875	+14.85351563	+3156	+13.24511719	-1.74902344	-2.82128906	+0.94482422	-49.70214844	-56.57958984	+2344
+1457970501.00749990	+14.72167969	-1.41064453	-0.21093750	+29.28955078	-57.41455078	-105.42480469	+3720	+14.56347656	+1.61718750	-0.32958984	-16.47949219	-68.66455078	+15.09521484	+3160	+13.24511719	-1.74902344	-2.81689453	+1.01074219	-49.72412109	-56.66748047	+2344
+1457970501.01160000	+14.72167969	-1.41064453	-0.20654297	+29.72900391	-57.43652344	-105.97412109	+3712	+14.55908203	+1.60839844	-0.33837891	-16.72119141	-68.57666016	+15.40283203	+3160	+13.24072266	-1.74462891	-2.81250000	+1.09863281	-49.72412109	-56.75537109	+2344
+1457970501.02000000	+14.72167969	-1.41943359	-0.22412109	+30.19042969	-57.21679688	-106.67724609	+3704	+14.55908203	+1.59521484	-0.34716797	-17.11669922	-68.42285156	+15.99609375	+3164	+13.23632813	-1.74462891	-2.80371094	+1.25244141	-49.74609375	-56.95312500	+2340
+1457970501.02410010	+14.72167969	-1.41503906	-0.21533203	+30.52001953	-57.19482422	-107.11669922	+3700	+14.55468750	+1.59521484	-0.35156250	-17.33642578	-68.35693359	+16.36962891	+3160	+13.23632813	-1.74023438	-2.79931641	+1.34033203	-49.74609375	-57.04101563	+2340
+1457970501.02830000	+14.72167969	-1.41503906	-0.21093750	+30.76171875	-57.12890625	-107.49023438	+3696	+14.55029297	+1.59082031	-0.35595703	-17.62207031	-68.31298828	+16.85302734	+3160	+13.23193359	-1.74023438	-2.79492188	+1.45019531	-49.76806641	-57.17285156	+2340
+1457970501.03250000	+14.71728516	-1.41064453	-0.20654297	+31.02539063	-57.06298828	-107.88574219	+3692	+14.54589844	+1.58642578	-0.35156250	-17.92968750	-68.26904297	+17.38037109	+3160	+13.23193359	-1.74023438	-2.78613281	+1.56005859	-49.76806641	-57.32666016	+2336
+1457970501.03660010	+14.72167969	-1.40185547	-0.19775391	+31.35498047	-57.04101563	-108.32519531	+3692	+14.54150391	+1.58642578	-0.35156250	-18.23730469	-68.24707031	+17.90771484	+3160	+13.22753906	-1.74023438	-2.78173828	+1.66992188	-49.76806641	-57.48046875	+2336
+1457970501.04500010	+14.72167969	-1.38867188	-0.18017578	+31.83837891	-56.93115234	-109.00634766	+3688	+14.52832031	+1.58642578	-0.32958984	-19.20410156	-68.26904297	+19.51171875	+3164	+13.22753906	-1.74023438	-2.76855469	+1.88964844	-49.79003906	-57.83203125	+2332
+1457970501.04909990	+14.72167969	-1.37988281	-0.16699219	+32.16796875	-56.88720703	-109.44580078	+3688	+14.52392578	+1.59521484	-0.32080078	-19.51171875	-68.31298828	+20.10498047	+3164	+13.22753906	-1.74023438	-2.76416016	+1.99951172	-49.81201172	-58.02978516	+2332
+1457970501.05329990	+14.72167969	-1.37109375	-0.15820313	+32.45361328	-56.86523438	-109.81933594	+3692	+14.51953125	+1.59960938	-0.30322266	-19.92919922	-68.40087891	+20.78613281	+3164	+13.22753906	-1.74462891	-2.75537109	+2.15332031	-49.81201172	-58.24951172	+2332
+1457970501.05749990	+14.71728516	-1.36230469	-0.14501953	+32.73925781	-56.82128906	-110.21484375	+3692	+14.51513672	+1.60839844	-0.29003906	-20.28076172	-68.51074219	+21.37939453	+3164	+13.22314453	-1.74462891	-2.74658203	+2.26318359	-49.81201172	-58.46923828	+2332
+1457970501.06580000	+14.71728516	-1.34472656	-0.12304688	+33.28857422	-56.73339844	-110.93994141	+3700	+14.50634766	+1.61279297	-0.26806641	-20.91796875	-68.68652344	+22.30224609	+3164	+13.22314453	-1.74902344	-2.73779297	+2.48291016	-49.81201172	-58.84277344	+2332
+1457970501.06999990	+14.71728516	-1.34033203	-0.11425781	+33.55224609	-56.71142578	-111.33544922	+3704	+14.50195313	+1.61279297	-0.25488281	-21.24755859	-68.79638672	+22.74169922	+3164	+13.22314453	-1.75341797	-2.72900391	+2.57080078	-49.83398438	-59.01855469	+2332
+1457970501.07410000	+14.71728516	-1.33593750	-0.10546875	+33.81591797	-56.66748047	-111.68701172	+3704	+14.50195313	+1.61718750	-0.24609375	-21.51123047	-68.88427734	+23.09326172	+3160	+13.22314453	-1.75341797	-2.72460938	+2.63671875	-49.85595703	-59.17236328	+2332
+1457970501.07830000	+14.71728516	-1.33154297	-0.09667969	+34.03564453	-56.62353516	-111.99462891	+3708	+14.49755859	+1.61279297	-0.24609375	-21.77490234	-68.95019531	+23.42285156	+3156	+13.21875000	-1.75781250	-2.72021484	+2.70263672	-49.85595703	-59.30419922	+2328
+1457970501.08250000	+14.71728516	-1.32714844	-0.09228516	+34.23339844	-56.60156250	-112.30224609	+3708	+14.49755859	+1.61279297	-0.24169922	-22.06054688	-69.03808594	+23.73046875	+3152	+13.21875000	-1.76220703	-2.71582031	+2.76855469	-49.87792969	-59.41406250	+2328
+1457970501.08660010	+14.71728516	-1.33154297	-0.09228516	+34.34326172	-56.53564453	-112.52197266	+3708	+14.49316406	+1.60839844	-0.24609375	-22.28027344	-69.10400391	+23.97216797	+3148	+13.21875000	-1.76220703	-2.71582031	+2.79052734	-49.87792969	-59.50195313	+2328
+1457970501.09080000	+14.71289063	-1.33154297	-0.09667969	+34.45312500	-56.49169922	-112.71972656	+3712	+14.48876953	+1.60400391	-0.24609375	-22.50000000	-69.16992188	+24.19189453	+3144	+13.21875000	-1.76660156	-2.71142578	+2.81250000	-49.89990234	-59.56787109	+2328
+1457970501.09910010	+14.71289063	-1.34472656	-0.10986328	+34.47509766	-56.40380859	-113.00537109	+3716	+14.47998047	+1.58642578	-0.25927734	-23.07128906	-69.25781250	+24.67529297	+3140	+13.21435547	-1.76660156	-2.71142578	+2.81250000	-49.92187500	-59.63378906	+2324
+1457970501.10330010	+14.70849609	-1.35351563	-0.11865234	+34.45312500	-56.35986328	-113.09326172	+3716	+14.47558594	+1.57324219	-0.26806641	-23.35693359	-69.27978516	+24.89501953	+3140	+13.20996094	-1.76660156	-2.71142578	+2.79052734	-49.92187500	-59.63378906	+2320
+1457970501.10739990	+14.70849609	-1.36669922	-0.12744141	+34.40917969	-56.31591797	-113.18115234	+3720	+14.47119141	+1.56445313	-0.28125000	-23.66455078	-69.32373047	+25.13671875	+3140	+13.20996094	-1.77099609	-2.71142578	+2.76855469	-49.94384766	-59.63378906	+2320
+1457970501.11159990	+14.70849609	-1.37548828	-0.14062500	+34.34326172	-56.27197266	-113.24707031	+3720	+14.46679688	+1.55126953	-0.29443359	-23.97216797	-69.32373047	+25.37841797	+3140	+13.20556641	-1.77099609	-2.71142578	+2.74658203	-49.96582031	-59.61181641	+2316
+1457970501.11579990	+14.70849609	-1.38427734	-0.14941406	+34.27734375	-56.25000000	-113.29101563	+3720	+14.46240234	+1.53808594	-0.30761719	-24.30175781	-69.34570313	+25.62011719	+3140	+13.20556641	-1.77099609	-2.71142578	+2.70263672	-49.96582031	-59.61181641	+2316
+1457970501.11990000	+14.70849609	-1.39746094	-0.16259766	+34.18945313	-56.20605469	-113.33496094	+3724	+14.45361328	+1.52929688	-0.32080078	-24.65332031	-69.38964844	+25.88378906	+3140	+13.20117188	-1.77099609	-2.71142578	+2.68066406	-49.98779297	-59.58984375	+2312
+1457970501.12410000	+14.70410156	-1.40625000	-0.18017578	+34.07958984	-56.14013672	-113.33496094	+3724	+14.44921875	+1.52050781	-0.33837891	-25.00488281	-69.38964844	+26.16943359	+3140	+13.20117188	-1.76660156	-2.71582031	+2.63671875	-49.98779297	-59.54589844	+2312
+1457970501.12830000	+14.70410156	-1.41943359	-0.19335938	+33.99169922	-56.11816406	-113.37890625	+3724	+14.44482422	+1.50732422	-0.35156250	-25.46630859	-69.43359375	+26.52099609	+3140	+13.19677734	-1.76660156	-2.71582031	+2.59277344	-50.00976563	-59.52392578	+2308
+1457970501.13240000	+14.69970703	-1.42382813	-0.20654297	+33.92578125	-56.09619141	-113.44482422	+3720	+14.43603516	+1.49853516	-0.36474609	-25.90576172	-69.47753906	+26.89453125	+3140	+13.19677734	-1.76660156	-2.72021484	+2.57080078	-50.00976563	-59.50195313	+2308
+1457970501.13660000	+14.69970703	-1.43261719	-0.21972656	+33.88183594	-56.07421875	-113.51074219	+3720	+14.43164063	+1.49414063	-0.37792969	-26.36718750	-69.52148438	+27.29003906	+3140	+13.19238281	-1.76660156	-2.72460938	+2.52685547	-50.00976563	-59.47998047	+2308
+1457970501.14490010	+14.69531250	-1.43701172	-0.24169922	+33.90380859	-56.05224609	-113.75244141	+3712	+14.42285156	+1.48535156	-0.39990234	-27.37792969	-69.60937500	+28.14697266	+3140	+13.18798828	-1.75781250	-2.73339844	+2.43896484	-50.03173828	-59.43603516	+2304
+1457970501.14910010	+14.69531250	-1.43701172	-0.25488281	+33.96972656	-56.05224609	-113.88427734	+3704	+14.41845703	+1.48974609	-0.40869141	-27.81738281	-69.69726563	+28.58642578	+3136	+13.18359375	-1.75781250	-2.74218750	+2.41699219	-50.03173828	-59.43603516	+2304
+1457970501.15330000	+14.69531250	-1.43261719	-0.26367188	+34.10156250	-56.03027344	-114.08203125	+3704	+14.41845703	+1.49414063	-0.41308594	-28.30078125	-69.78515625	+29.02587891	+3132	+13.17919922	-1.75341797	-2.75097656	+2.39501953	-50.03173828	-59.43603516	+2304
+1457970501.15739990	+14.69091797	-1.42382813	-0.27246094	+34.27734375	-56.03027344	-114.27978516	+3700	+14.41406250	+1.50292969	-0.41748047	-28.69628906	-69.87304688	+29.44335938	+3128	+13.17480469	-1.74902344	-2.76416016	+2.39501953	-50.03173828	-59.47998047	+2304
+1457970501.16160010	+14.69091797	-1.41503906	-0.28125000	+34.45312500	-56.03027344	-114.49951172	+3700	+14.41406250	+1.51171875	-0.42187500	-29.09179688	-69.96093750	+29.81689453	+3124	+13.17041016	-1.74462891	-2.77734375	+2.39501953	-50.00976563	-59.50195313	+2304
+1457970501.16570000	+14.69091797	-1.40185547	-0.29003906	+34.71679688	-56.05224609	-114.78515625	+3696	+14.40966797	+1.52050781	-0.43066406	-29.46533203	-70.04882813	+30.16845703	+3120	+13.16601563	-1.74023438	-2.79492188	+2.43896484	-49.96582031	-59.56787109	+2304
+1457970501.16989990	+14.69091797	-1.38427734	-0.29443359	+35.04638672	-56.07421875	-115.07080078	+3696	+14.40966797	+1.53369141	-0.43505859	-29.77294922	-70.15869141	+30.49804688	+3120	+13.16162109	-1.73144531	-2.81250000	+2.48291016	-49.94384766	-59.65576172	+2308
+1457970501.17409990	+14.69091797	-1.36669922	-0.30322266	+35.33203125	-56.07421875	-115.33447266	+3696	+14.40966797	+1.54687500	-0.44384766	-29.97070313	-70.24658203	+30.69580078	+3116	+13.15722656	-1.72705078	-2.83007813	+2.54882813	-49.89990234	-59.76562500	+2308
+1457970501.17820000	+14.69531250	-1.34912109	-0.31640625	+35.68359375	-56.05224609	-115.62011719	+3700	+14.40966797	+1.56005859	-0.45703125	-30.05859375	-70.29052734	+30.78369141	+3112	+13.15283203	-1.72265625	-2.85205078	+2.63671875	-49.85595703	-59.89746094	+2308
+1457970501.18240000	+14.69531250	-1.33154297	-0.32958984	+35.96923828	-56.00830078	-115.88378906	+3700	+14.40527344	+1.57763672	-0.47021484	-30.03662109	-70.35644531	+30.78369141	+3112	+13.15283203	-1.71386719	-2.86962891	+2.72460938	-49.79003906	-60.02929688	+2308
+1457970501.18660000	+14.69970703	-1.31396484	-0.34716797	+36.25488281	-55.94238281	-116.10351563	+3704	+14.40966797	+1.59960938	-0.48779297	-29.92675781	-70.42236328	+30.71777344	+3108	+13.14843750	-1.70947266	-2.89599609	+2.85644531	-49.72412109	-60.16113281	+2312
+1457970501.19070010	+14.69970703	-1.29638672	-0.36474609	+36.56250000	-55.85449219	-116.34521484	+3704	+14.40527344	+1.61718750	-0.50537109	-29.72900391	-70.46630859	+30.54199219	+3108	+13.14404297	-1.70068359	-2.92236328	+2.98828125	-49.61425781	-60.31494141	+2312
+1457970501.19490000	+14.69531250	-1.27880859	-0.38232422	+36.82617188	-55.78857422	-116.54296875	+3708	+14.40527344	+1.63037109	-0.52734375	-29.53125000	-70.51025391	+30.32226563	+3104	+13.13964844	-1.69189453	-2.94873047	+3.12011719	-49.52636719	-60.44677734	+2316
+1457970501.20320010	+14.69970703	-1.25244141	-0.44384766	+37.19970703	-55.52490234	-116.80664063	+3716	+14.40087891	+1.66113281	-0.59765625	-28.67431641	-70.44433594	+29.46533203	+3108	+13.12646484	-1.66992188	-3.00585938	+3.38378906	-49.30664063	-60.68847656	+2320
+1457970501.20740010	+14.70410156	-1.23486328	-0.47900391	+37.37548828	-55.37109375	-116.91650391	+3716	+14.40087891	+1.67871094	-0.63720703	-28.12500000	-70.40039063	+28.93798828	+3108	+13.12207031	-1.66113281	-3.03662109	+3.51562500	-49.21875000	-60.82031250	+2324
+1457970501.21160010	+14.70410156	-1.22167969	-0.52294922	+37.50732422	-55.17333984	-116.96044922	+3720	+14.39648438	+1.69628906	-0.68115234	-27.48779297	-70.31250000	+28.32275391	+3112	+13.11767578	-1.64794922	-3.06738281	+3.66943359	-49.10888672	-60.93017578	+2324
+1457970501.21569990	+14.70849609	-1.20849609	-0.57128906	+37.57324219	-54.93164063	-116.96044922	+3724	+14.39208984	+1.71386719	-0.72949219	-26.78466797	-70.20263672	+27.61962891	+3116	+13.10888672	-1.63037109	-3.10693359	+3.82324219	-48.95507813	-61.06201172	+2328
+1457970501.21989990	+14.70849609	-1.19531250	-0.62402344	+37.59521484	-54.68994141	-116.93847656	+3724	+14.38769531	+1.73144531	-0.78222656	-26.05957031	-70.07080078	+26.91650391	+3120	+13.10009766	-1.61279297	-3.14208984	+3.97705078	-48.84521484	-61.14990234	+2332
+1457970501.22410010	+14.70849609	-1.18652344	-0.67675781	+37.59521484	-54.44824219	-116.87255859	+3724	+14.38330078	+1.74902344	-0.83935547	-25.26855469	-69.91699219	+26.14746094	+3124	+13.09570313	-1.59521484	-3.18164063	+4.13085938	-48.66943359	-61.21582031	+2336
+1457970501.22820000	+14.70849609	-1.17333984	-0.72949219	+37.59521484	-54.20654297	-116.82861328	+3724	+14.37890625	+1.76660156	-0.89648438	-24.56542969	-69.76318359	+25.44433594	+3128	+13.08251953	-1.57763672	-3.22558594	+4.30664063	-48.51562500	-61.32568359	+2340
+1457970501.23239990	+14.70849609	-1.15576172	-0.78222656	+37.63916016	-53.98681641	-116.78466797	+3720	+14.37011719	+1.78417969	-0.95361328	-23.86230469	-69.60937500	+24.78515625	+3132	+13.07373047	-1.55566406	-3.26513672	+4.46044922	-48.40576172	-61.41357422	+2344
+1457970501.23659990	+14.70849609	-1.13378906	-0.83935547	+37.63916016	-53.74511719	-116.67480469	+3720	+14.36132813	+1.80615234	-1.01953125	-23.15917969	-69.38964844	+24.10400391	+3140	+13.06494141	-1.53369141	-3.30908203	+4.59228516	-48.25195313	-61.47949219	+2348
+1457970501.24070000	+14.70849609	-1.11621094	-0.90527344	+37.59521484	-53.48144531	-116.58691406	+3716	+14.35693359	+1.82373047	-1.08544922	-22.50000000	-69.19189453	+23.42285156	+3148	+13.05615234	-1.51171875	-3.35302734	+4.74609375	-48.16406250	-61.56738281	+2348
+1457970501.24490000	+14.71289063	-1.09423828	-0.96240234	+37.61718750	-53.26171875	-116.49902344	+3712	+14.34814453	+1.85449219	-1.14697266	-21.86279297	-69.03808594	+22.85156250	+3152	+13.05175781	-1.48974609	-3.39257813	+4.92187500	-48.05419922	-61.65527344	+2352
+1457970501.24900010	+14.70849609	-1.06787109	-1.01953125	+37.61718750	-53.04199219	-116.41113281	+3704	+14.33935547	+1.88085938	-1.20849609	-21.22558594	-68.86230469	+22.28027344	+3160	+13.04296875	-1.46337891	-3.44531250	+5.09765625	-47.90039063	-61.72119141	+2352
+1457970501.25320010	+14.70849609	-1.04589844	-1.07666016	+37.61718750	-52.84423828	-116.36718750	+3700	+14.33056641	+1.91162109	-1.27441406	-20.69824219	-68.73046875	+21.75292969	+3164	+13.02978516	-1.43701172	-3.48925781	+5.25146484	-47.76855469	-61.80908203	+2356
+1457970501.25740000	+14.70849609	-1.01074219	-1.12939453	+37.68310547	-52.69042969	-116.32324219	+3692	+14.32177734	+1.94677734	-1.32714844	-20.23681641	-68.64257813	+21.35742188	+3168	+13.02099609	-1.41064453	-3.53759766	+5.44921875	-47.63671875	-61.89697266	+2356
+1457970501.26570010	+14.70410156	-0.94482422	-1.22607422	+37.81494141	-52.44873047	-116.25732422	+3676	+14.29980469	+2.00830078	-1.42822266	-19.57763672	-68.51074219	+20.74218750	+3172	+13.00341797	-1.35351563	-3.63867188	+5.80078125	-47.39501953	-62.09472656	+2356
+1457970501.26990010	+14.70410156	-0.90087891	-1.26562500	+37.99072266	-52.38281250	-116.30126953	+3672	+14.29101563	+2.05224609	-1.47216797	-19.29199219	-68.53271484	+20.52246094	+3172	+12.99462891	-1.32275391	-3.68701172	+6.02050781	-47.30712891	-62.24853516	+2356
+1457970501.27399990	+14.69970703	-0.85693359	-1.30957031	+38.14453125	-52.27294922	-116.34521484	+3664	+14.28662109	+2.09619141	-1.51611328	-18.94042969	-68.55468750	+20.25878906	+3172	+12.98583984	-1.29199219	-3.73535156	+6.21826172	-47.21923828	-62.35839844	+2356
+1457970501.27819990	+14.69970703	-0.81738281	-1.35351563	+38.34228516	-52.20703125	-116.41113281	+3656	+14.27783203	+2.13574219	-1.56005859	-18.67675781	-68.57666016	+19.99511719	+3168	+12.97705078	-1.26562500	-3.78369141	+6.41601563	-47.13134766	-62.51220703	+2352
+1457970501.28239990	+14.69970703	-0.76904297	-1.39306641	+38.56201172	-52.14111328	-116.49902344	+3648	+14.26904297	+2.18408203	-1.60400391	-18.32519531	-68.64257813	+19.73144531	+3168	+12.97265625	-1.23046875	-3.83203125	+6.63574219	-47.04345703	-62.66601563	+2352
+1457970501.28650000	+14.69531250	-0.72070313	-1.43701172	+38.75976563	-52.05322266	-116.56494141	+3640	+14.26025391	+2.23242188	-1.64355469	-17.95166016	-68.68652344	+19.42382813	+3164	+12.96386719	-1.19970703	-3.88037109	+6.87744141	-46.93359375	-62.81982422	+2348
+1457970501.29070000	+14.69091797	-0.67675781	-1.47656250	+39.00146484	-52.00927734	-116.67480469	+3636	+14.24707031	+2.27636719	-1.68750000	-17.62207031	-68.77441406	+19.13818359	+3160	+12.95507813	-1.16894531	-3.92871094	+7.09716797	-46.84570313	-62.99560547	+2348
+1457970501.29489990	+14.68652344	-0.62841797	-1.51171875	+39.24316406	-51.98730469	-116.80664063	+3628	+14.23388672	+2.32470703	-1.72705078	-17.27050781	-68.86230469	+18.80859375	+3156	+12.94189453	-1.13378906	-3.98144531	+7.33886719	-46.73583984	-63.14941406	+2344
+1457970501.29900000	+14.68652344	-0.57568359	-1.56005859	+39.50683594	-51.87744141	-116.89453125	+3624	+14.22509766	+2.36865234	-1.77099609	-16.87500000	-68.90625000	+18.47900391	+3156	+12.93310547	-1.09863281	-4.02539063	+7.55859375	-46.66992188	-63.30322266	+2340
+1457970501.30320000	+14.68212891	-0.52734375	-1.59960938	+39.79248047	-51.81152344	-117.04833984	+3616	+14.21191406	+2.41699219	-1.81933594	-16.43554688	-68.95019531	+18.08349609	+3152	+12.92431641	-1.06347656	-4.07373047	+7.80029297	-46.60400391	-63.47900391	+2336
+1457970501.30740000	+14.67773438	-0.47900391	-1.64355469	+40.10009766	-51.72363281	-117.20214844	+3608	+14.20312500	+2.46972656	-1.86767578	-15.95214844	-68.99414063	+17.66601563	+3148	+12.91552734	-1.02392578	-4.11767578	+8.04199219	-46.53808594	-63.65478516	+2328
+1457970501.31150010	+14.67773438	-0.42626953	-1.69189453	+40.38574219	-51.61376953	-117.33398438	+3604	+14.18994141	+2.51806641	-1.91601563	-15.46875000	-69.03808594	+17.20458984	+3148	+12.90673828	-0.98876953	-4.16601563	+8.28369141	-46.47216797	-63.80859375	+2324
+1457970501.31979990	+14.66894531	-0.33398438	-1.79736328	+40.89111328	-51.32812500	-117.50976563	+3588	+14.16357422	+2.61474609	-2.03466797	-14.23828125	-68.92822266	+16.10595703	+3148	+12.88037109	-0.90966797	-4.26708984	+8.72314453	-46.27441406	-64.07226563	+2316
+1457970501.32399990	+14.66015625	-0.28564453	-1.85449219	+41.08886719	-51.17431641	-117.57568359	+3580	+14.14599609	+2.65869141	-2.09619141	-13.71093750	-68.86230469	+15.57861328	+3148	+12.87158203	-0.87011719	-4.31542969	+8.94287109	-46.18652344	-64.18212891	+2312
+1457970501.32820010	+14.65136719	-0.24169922	-1.91162109	+41.30859375	-51.02050781	-117.61962891	+3572	+14.12841797	+2.70703125	-2.16210938	-13.11767578	-68.75244141	+15.05126953	+3148	+12.85839844	-0.83056641	-4.36376953	+9.16259766	-46.07666016	-64.29199219	+2304
+1457970501.33229990	+14.64697266	-0.19775391	-1.97314453	+41.48437500	-50.84472656	-117.66357422	+3564	+14.11083984	+2.74658203	-2.22802734	-12.56835938	-68.62060547	+14.52392578	+3148	+12.84082031	-0.78662109	-4.41210938	+9.36035156	-45.98876953	-64.37988281	+2300
+1457970501.33649990	+14.64257813	-0.15380859	-2.03027344	+41.66015625	-50.69091797	-117.70751953	+3552	+14.09326172	+2.79052734	-2.28955078	-12.10693359	-68.51074219	+14.08447266	+3152	+12.83203125	-0.74267578	-4.45605469	+9.55810547	-45.92285156	-64.44580078	+2292
+1457970501.34069990	+14.63378906	-0.11425781	-2.09179688	+41.81396484	-50.51513672	-117.70751953	+3540	+14.08007813	+2.83447266	-2.35546875	-11.57958984	-68.33496094	+13.60107422	+3156	+12.81884766	-0.69873047	-4.50439453	+9.73388672	-45.83496094	-64.48974609	+2284
+1457970501.34480000	+14.62939453	-0.06591797	-2.15332031	+41.98974609	-50.31738281	-117.70751953	+3524	+14.06250000	+2.88281250	-2.42578125	-11.07421875	-68.15917969	+13.16162109	+3160	+12.80566406	-0.65478516	-4.55712891	+9.90966797	-45.74707031	-64.55566406	+2276
+1457970501.34900000	+14.62060547	-0.01757813	-2.21044922	+42.16552734	-50.18554688	-117.70751953	+3512	+14.04492188	+2.92675781	-2.48730469	-10.65673828	-68.00537109	+12.81005859	+3160	+12.79248047	-0.60644531	-4.60107422	+10.10742188	-45.68115234	-64.62158203	+2268
+1457970501.35320000	+14.61181641	+0.02636719	-2.27197266	+42.27539063	-50.00976563	-117.66357422	+3496	+14.02734375	+2.97070313	-2.54882813	-10.23925781	-67.85156250	+12.43652344	+3164	+12.77929688	-0.56250000	-4.64941406	+10.28320313	-45.57128906	-64.66552734	+2264
+1457970501.35730000	+14.60302734	+0.07470703	-2.33349609	+42.34130859	-49.85595703	-117.57568359	+3484	+14.00537109	+3.01464844	-2.61474609	-9.82177734	-67.65380859	+12.08496094	+3168	+12.76611328	-0.51416016	-4.69775391	+10.43701172	-45.48339844	-64.66552734	+2256
+1457970501.36150000	+14.59423828	+0.11865234	-2.38183594	+42.47314453	-49.76806641	-117.55371094	+3464	+13.98779297	+3.05859375	-2.66748047	-9.53613281	-67.54394531	+11.84326172	+3168	+12.75292969	-0.46582031	-4.74169922	+10.61279297	-45.41748047	-64.68750000	+2248
+1457970501.36570000	+14.58544922	+0.16259766	-2.43457031	+42.58300781	-49.65820313	-117.50976563	+3444	+13.97021484	+3.10693359	-2.71582031	-9.25048828	-67.43408203	+11.62353516	+3168	+12.73974609	-0.41748047	-4.78564453	+10.76660156	-45.35156250	-64.70947266	+2236
+1457970501.36980010	+14.58105469	+0.21972656	-2.48291016	+42.73681641	-49.57031250	-117.48779297	+3428	+13.95263672	+3.15966797	-2.76416016	-8.94287109	-67.32421875	+11.42578125	+3172	+12.72656250	-0.36914063	-4.82958984	+10.96435547	-45.28564453	-64.75341797	+2228
+1457970501.37820010	+14.56347656	+0.32958984	-2.55761719	+43.06640625	-49.50439453	-117.48779297	+3392	+13.92626953	+3.26513672	-2.84326172	-8.50341797	-67.21435547	+11.18408203	+3172	+12.70458984	-0.27246094	-4.90429688	+11.31591797	-45.24169922	-64.84130859	+2208
+1457970501.38229990	+14.55908203	+0.39111328	-2.59716797	+43.24218750	-49.46044922	-117.44384766	+3376	+13.91308594	+3.32226563	-2.87841797	-8.23974609	-67.19238281	+11.05224609	+3172	+12.69580078	-0.21972656	-4.94384766	+11.49169922	-45.19775391	-64.88525391	+2196
+1457970501.38649990	+14.54589844	+0.45263672	-2.62353516	+43.46191406	-49.48242188	-117.48779297	+3356	+13.89550781	+3.38378906	-2.90478516	-8.02001953	-67.21435547	+10.96435547	+3168	+12.68701172	-0.17138672	-4.97900391	+11.68945313	-45.19775391	-64.95117188	+2184
+1457970501.39070010	+14.53710938	+0.50976563	-2.64990234	+43.65966797	-49.52636719	-117.50976563	+3336	+13.88232422	+3.44091797	-2.92675781	-7.80029297	-67.25830078	+10.85449219	+3164	+12.67822266	-0.12304688	-5.01416016	+11.90917969	-45.17578125	-65.01708984	+2176
+1457970501.39479990	+14.52832031	+0.57128906	-2.67187500	+43.85742188	-49.57031250	-117.53173828	+3320	+13.86474609	+3.50244141	-2.94873047	-7.55859375	-67.30224609	+10.76660156	+3160	+12.66503906	-0.07031250	-5.04931641	+12.10693359	-45.15380859	-65.06103516	+2164
+1457970501.39899990	+14.51953125	+0.63281250	-2.69384766	+44.07714844	-49.63623047	-117.59765625	+3300	+13.85595703	+3.55957031	-2.96630859	-7.38281250	-67.36816406	+10.70068359	+3156	+12.66064453	-0.02197266	-5.08007813	+12.30468750	-45.17578125	-65.12695313	+2152
+1457970501.40310000	+14.51074219	+0.68994141	-2.70703125	+44.31884766	-49.72412109	-117.68554688	+3284	+13.84277344	+3.62109375	-2.97949219	-7.20703125	-67.45605469	+10.63476563	+3152	+12.65185547	+0.02636719	-5.10644531	+12.50244141	-45.19775391	-65.19287109	+2140
+1457970501.40730000	+14.50195313	+0.75146484	-2.72460938	+44.58251953	-49.79003906	-117.79541016	+3264	+13.82958984	+3.68261719	-2.99707031	-7.00927734	-67.54394531	+10.56884766	+3144	+12.64306641	+0.07470703	-5.13281250	+12.70019531	-45.24169922	-65.28076172	+2128
+1457970501.41150000	+14.49316406	+0.81298828	-2.73779297	+44.84619141	-49.89990234	-117.90527344	+3248	+13.81640625	+3.73974609	-3.01025391	-6.78955078	-67.65380859	+10.48095703	+3140	+12.63427734	+0.12744141	-5.15917969	+12.89794922	-45.30761719	-65.36865234	+2116
+1457970501.41560010	+14.48437500	+0.87890625	-2.75097656	+45.08789063	-49.98779297	-117.97119141	+3228	+13.80322266	+3.80566406	-3.02343750	-6.52587891	-67.71972656	+10.37109375	+3136	+12.62988281	+0.17578125	-5.18554688	+13.09570313	-45.35156250	-65.41259766	+2104
+1457970501.41980000	+14.47558594	+0.93164063	-2.76855469	+45.26367188	-50.05371094	-118.05908203	+3212	+13.79003906	+3.86279297	-3.04101563	-6.28417969	-67.78564453	+10.21728516	+3128	+12.62109375	+0.22412109	-5.21191406	+13.27148438	-45.37353516	-65.45654297	+2092
+1457970501.42810010	+14.45361328	+1.04150391	-2.79931641	+45.65917969	-50.18554688	-118.21289063	+3176	+13.75927734	+3.97705078	-3.07177734	-5.80078125	-67.93945313	+9.95361328	+3120	+12.60791016	+0.32519531	-5.25585938	+13.64501953	-45.48339844	-65.50048828	+2072
+1457970501.43230010	+14.44042969	+1.08984375	-2.81250000	+45.83496094	-50.27343750	-118.30078125	+3160	+13.74169922	+4.02099609	-3.08935547	-5.62500000	-68.00537109	+9.82177734	+3116	+12.59472656	+0.37792969	-5.27783203	+13.79882813	-45.54931641	-65.52246094	+2060
+1457970501.43650010	+14.43164063	+1.13818359	-2.83007813	+46.01074219	-50.33935547	-118.38867188	+3148	+13.72851563	+4.06494141	-3.10693359	-5.44921875	-68.04931641	+9.66796875	+3112	+12.59033203	+0.42187500	-5.29541016	+13.90869141	-45.63720703	-65.50048828	+2048
+1457970501.44059990	+14.42285156	+1.18652344	-2.84765625	+46.14257813	-50.38330078	-118.41064453	+3132	+13.71533203	+4.11328125	-3.13330078	-5.20751953	-68.02734375	+9.49218750	+3112	+12.58154297	+0.47460938	-5.31738281	+14.01855469	-45.72509766	-65.45654297	+2040
+1457970501.44479990	+14.41406250	+1.23046875	-2.86962891	+46.25244141	-50.42724609	-118.45458984	+3120	+13.70214844	+4.15722656	-3.15966797	-4.98779297	-68.00537109	+9.31640625	+3108	+12.57714844	+0.52294922	-5.33496094	+14.12841797	-45.79101563	-65.43457031	+2028
+1457970501.44899990	+14.40527344	+1.27441406	-2.89160156	+46.36230469	-50.47119141	-118.49853516	+3108	+13.68457031	+4.20556641	-3.17724609	-4.81201172	-68.02734375	+9.18457031	+3108	+12.57275391	+0.56689453	-5.34814453	+14.23828125	-45.90087891	-65.41259766	+2012
+1457970501.45310000	+14.39648438	+1.31835938	-2.91357422	+46.45019531	-50.47119141	-118.47656250	+3096	+13.66699219	+4.24951172	-3.19921875	-4.54833984	-68.00537109	+9.00878906	+3108	+12.56835938	+0.61962891	-5.36572266	+14.34814453	-45.94482422	-65.34667969	+2000
+1457970501.45729990	+14.38330078	+1.36230469	-2.93994141	+46.47216797	-50.47119141	-118.41064453	+3088	+13.64941406	+4.28906250	-3.22558594	-4.35058594	-67.93945313	+8.83300781	+3108	+12.55957031	+0.66796875	-5.38330078	+14.43603516	-46.01074219	-65.25878906	+1988
+1457970501.46149990	+14.37451172	+1.40185547	-2.95312500	+46.53808594	-50.51513672	-118.41064453	+3076	+13.63623047	+4.32861328	-3.24316406	-4.24072266	-67.93945313	+8.72314453	+3112	+12.55517578	+0.71191406	-5.39648438	+14.47998047	-46.07666016	-65.17089844	+1976
+1457970501.46560000	+14.36572266	+1.44140625	-2.97070313	+46.62597656	-50.55908203	-118.38867188	+3068	+13.61865234	+4.36816406	-3.26074219	-4.10888672	-67.91748047	+8.63525391	+3112	+12.54638672	+0.75585938	-5.40966797	+14.52392578	-46.14257813	-65.08300781	+1964
+1457970501.46980000	+14.35693359	+1.48095703	-2.98828125	+46.66992188	-50.58105469	-118.36669922	+3064	+13.60986328	+4.40332031	-3.27832031	-3.99902344	-67.89550781	+8.54736328	+3112	+12.54199219	+0.79980469	-5.42285156	+14.56787109	-46.20849609	-64.99511719	+1952
+1457970501.47390010	+14.35253906	+1.52050781	-2.99707031	+46.75781250	-50.66894531	-118.38867188	+3056	+13.59667969	+4.43847656	-3.28710938	-3.95507813	-67.91748047	+8.52539063	+3112	+12.53759766	+0.84814453	-5.42724609	+14.63378906	-46.31835938	-64.92919922	+1936
+1457970501.48230000	+14.33935547	+1.60400391	-3.02783203	+46.86767578	-50.75683594	-118.25683594	+3044	+13.57470703	+4.52197266	-3.30908203	-3.75732422	-67.89550781	+8.39355469	+3120	+12.53320313	+0.93164063	-5.44482422	+14.72167969	-46.47216797	-64.77539063	+1904
+1457970501.48639990	+14.33056641	+1.64794922	-3.02343750	+46.99951172	-50.86669922	-118.27880859	+3036	+13.56591797	+4.56591797	-3.30468750	-3.75732422	-67.98339844	+8.45947266	+3120	+12.52880859	+0.97558594	-5.44921875	+14.78759766	-46.56005859	-64.70947266	+1892
+1457970501.49060010	+14.32177734	+1.68750000	-3.02343750	+47.10937500	-50.97656250	-118.27880859	+3028	+13.55712891	+4.60986328	-3.29589844	-3.73535156	-68.07128906	+8.52539063	+3124	+12.52441406	+1.01074219	-5.45361328	+14.85351563	-46.60400391	-64.66552734	+1876
+1457970501.49480010	+14.31738281	+1.73144531	-3.02343750	+47.21923828	-51.08642578	-118.27880859	+3024	+13.54833984	+4.64941406	-3.28710938	-3.75732422	-68.13720703	+8.59130859	+3128	+12.52001953	+1.05468750	-5.46240234	+14.91943359	-46.66992188	-64.59960938	+1868
+1457970501.49889990	+14.30859375	+1.77539063	-3.01025391	+47.37304688	-51.24023438	-118.32275391	+3020	+13.54394531	+4.68896484	-3.27392578	-3.86718750	-68.24707031	+8.74511719	+3132	+12.52001953	+1.09423828	-5.46240234	+14.98535156	-46.75781250	-64.55566406	+1856
+1457970501.50309990	+14.30419922	+1.82373047	-2.99707031	+47.52685547	-51.41601563	-118.36669922	+3020	+13.53955078	+4.72851563	-3.25634766	-3.97705078	-68.35693359	+8.89892578	+3136	+12.51562500	+1.13378906	-5.45800781	+15.05126953	-46.82373047	-64.51171875	+1844
+1457970501.50729990	+14.29980469	+1.86767578	-2.98388672	+47.70263672	-51.56982422	-118.41064453	+3016	+13.53515625	+4.77246094	-3.23876953	-4.08691406	-68.44482422	+9.07470703	+3144	+12.51562500	+1.16894531	-5.45800781	+15.11718750	-46.91162109	-64.48974609	+1836
+1457970501.51140000	+14.29541016	+1.91162109	-2.96630859	+47.87841797	-51.76757813	-118.49853516	+3016	+13.53515625	+4.81640625	-3.21679688	-4.24072266	-68.59863281	+9.29443359	+3148	+12.51123047	+1.20849609	-5.45361328	+15.20507813	-47.02148438	-64.48974609	+1832
+1457970501.51560000	+14.29101563	+1.95556641	-2.95312500	+48.03222656	-51.92138672	-118.52050781	+3012	+13.53076172	+4.86035156	-3.19482422	-4.30664063	-68.70849609	+9.44824219	+3156	+12.51123047	+1.24804688	-5.44921875	+15.29296875	-47.10937500	-64.46777344	+1828
+1457970501.51979990	+14.28662109	+1.99951172	-2.93994141	+48.16406250	-52.05322266	-118.52050781	+3008	+13.52636719	+4.90429688	-3.17724609	-4.39453125	-68.79638672	+9.62402344	+3160	+12.51123047	+1.28759766	-5.44921875	+15.38085938	-47.19726563	-64.44580078	+1824
+1457970501.52390000	+14.28222656	+2.04345703	-2.91796875	+48.33984375	-52.22900391	-118.56445313	+3004	+13.52197266	+4.94384766	-3.15087891	-4.57031250	-68.90625000	+9.86572266	+3168	+12.51123047	+1.32275391	-5.44042969	+15.44677734	-47.26318359	-64.40185547	+1824
+1457970501.52810000	+14.27343750	+2.08740234	-2.90039063	+48.49365234	-52.38281250	-118.60839844	+3004	+13.51757813	+4.98779297	-3.12890625	-4.70214844	-68.99414063	+10.08544922	+3172	+12.50683594	+1.36230469	-5.43603516	+15.51269531	-47.32910156	-64.37988281	+1824
+1457970501.53640010	+14.26904297	+2.15771484	-2.86523438	+48.71337891	-52.71240234	-118.67431641	+2996	+13.50878906	+5.05371094	-3.08496094	-5.03173828	-69.10400391	+10.52490234	+3180	+12.50244141	+1.43261719	-5.42285156	+15.62255859	-47.48291016	-64.29199219	+1832
+1457970501.54060010	+14.26464844	+2.19726563	-2.85644531	+48.77929688	-52.80029297	-118.60839844	+2992	+13.50439453	+5.09326172	-3.07177734	-5.11962891	-69.10400391	+10.70068359	+3180	+12.50244141	+1.46777344	-5.41406250	+15.66650391	-47.57080078	-64.22607422	+1836
+1457970501.54480000	+14.26025391	+2.22363281	-2.84326172	+48.80126953	-52.88818359	-118.56445313	+2984	+13.50000000	+5.12402344	-3.05859375	-5.22949219	-69.08203125	+10.85449219	+3184	+12.49804688	+1.50292969	-5.40966797	+15.71044922	-47.65869141	-64.16015625	+1840
+1457970501.54889990	+14.25585938	+2.25439453	-2.83886719	+48.82324219	-52.97607422	-118.52050781	+2980	+13.49560547	+5.15478516	-3.04541016	-5.33935547	-69.08203125	+11.00830078	+3184	+12.49804688	+1.53808594	-5.40087891	+15.71044922	-47.72460938	-64.09423828	+1844
+1457970501.55310010	+14.25146484	+2.28076172	-2.83447266	+48.82324219	-52.99804688	-118.43261719	+2972	+13.48681641	+5.18994141	-3.03222656	-5.36132813	-69.03808594	+11.11816406	+3188	+12.49365234	+1.56884766	-5.39208984	+15.73242188	-47.76855469	-64.00634766	+1848
+1457970501.56139990	+14.24267578	+2.32470703	-2.83007813	+48.71337891	-53.06396484	-118.19091797	+2960	+13.46923828	+5.23828125	-3.02343750	-5.47119141	-68.84033203	+11.31591797	+3192	+12.48925781	+1.63476563	-5.38330078	+15.68847656	-47.83447266	-63.74267578	+1852
+1457970501.56559990	+14.24267578	+2.34667969	-2.83007813	+48.64746094	-53.08593750	-118.05908203	+2952	+13.46044922	+5.26025391	-3.01464844	-5.53710938	-68.75244141	+11.42578125	+3192	+12.48486328	+1.66552734	-5.37890625	+15.66650391	-47.87841797	-63.61083984	+1856
+1457970501.56970000	+14.23828125	+2.36425781	-2.82568359	+48.58154297	-53.10791016	-117.92724609	+2948	+13.45605469	+5.27783203	-3.01025391	-5.64697266	-68.64257813	+11.53564453	+3196	+12.48046875	+1.69189453	-5.37011719	+15.62255859	-47.92236328	-63.47900391	+1856
+1457970501.57390000	+14.23388672	+2.38183594	-2.82568359	+48.49365234	-53.12988281	-117.79541016	+2944	+13.44726563	+5.29541016	-3.00585938	-5.73486328	-68.53271484	+11.64550781	+3196	+12.47607422	+1.72265625	-5.36132813	+15.57861328	-47.96630859	-63.34716797	+1856
+1457970501.57810000	+14.23388672	+2.39941406	-2.82568359	+48.40576172	-53.15185547	-117.66357422	+2940	+13.44287109	+5.31738281	-3.00146484	-5.82275391	-68.44482422	+11.77734375	+3200	+12.47607422	+1.74902344	-5.35253906	+15.51269531	-47.98828125	-63.21533203	+1856
+1457970501.58220010	+14.22949219	+2.41699219	-2.82568359	+48.33984375	-53.15185547	-117.50976563	+2936	+13.43408203	+5.33935547	-2.99707031	-5.91064453	-68.31298828	+11.90917969	+3204	+12.47167969	+1.77539063	-5.34814453	+15.44677734	-48.03222656	-63.06152344	+1852
+1457970501.58640000	+14.22509766	+2.43896484	-2.82568359	+48.25195313	-53.17382813	-117.35595703	+2932	+13.42529297	+5.36132813	-2.98828125	-5.99853516	-68.22509766	+12.08496094	+3208	+12.46728516	+1.80175781	-5.33935547	+15.38085938	-48.05419922	-62.90771484	+1852
+1457970501.59470010	+14.21630859	+2.47412109	-2.81689453	+48.16406250	-53.23974609	-117.09228516	+2928	+13.41210938	+5.39208984	-2.96630859	-6.28417969	-68.07128906	+12.45849609	+3220	+12.46289063	+1.85449219	-5.32177734	+15.27099609	-48.09814453	-62.60009766	+1844
+1457970501.59890010	+14.21191406	+2.49169922	-2.80810547	+48.09814453	-53.30566406	-116.96044922	+2928	+13.40332031	+5.40966797	-2.94873047	-6.48193359	-68.00537109	+12.70019531	+3224	+12.45849609	+1.87646484	-5.31298828	+15.20507813	-48.12011719	-62.44628906	+1836
+1457970501.60310010	+14.20751953	+2.51367188	-2.79931641	+48.07617188	-53.37158203	-116.87255859	+2928	+13.39892578	+5.42285156	-2.93554688	-6.70166016	-67.98339844	+12.94189453	+3232	+12.45410156	+1.90283203	-5.30419922	+15.16113281	-48.14208984	-62.31445313	+1832
+1457970501.60719990	+14.20312500	+2.53125000	-2.78613281	+48.07617188	-53.45947266	-116.76269531	+2928	+13.39453125	+5.44482422	-2.91357422	-6.94335938	-67.98339844	+13.24951172	+3240	+12.44970703	+1.92480469	-5.29101563	+15.09521484	-48.18603516	-62.18261719	+1832
+1457970501.61139990	+14.19873047	+2.55761719	-2.77294922	+48.09814453	-53.56933594	-116.67480469	+2932	+13.38574219	+5.46679688	-2.88720703	-7.20703125	-68.00537109	+13.60107422	+3248	+12.44970703	+1.94677734	-5.27783203	+15.05126953	-48.22998047	-62.05078125	+1828
+1457970501.61560010	+14.19433594	+2.57958984	-2.75097656	+48.12011719	-53.70117188	-116.60888672	+2932	+13.38134766	+5.48876953	-2.86083984	-7.49267578	-68.02734375	+13.93066406	+3256	+12.44531250	+1.96875000	-5.26025391	+15.00732422	-48.29589844	-61.91894531	+1824
+1457970501.61970000	+14.18994141	+2.60595703	-2.73339844	+48.16406250	-53.83300781	-116.56494141	+2936	+13.37695313	+5.51074219	-2.83007813	-7.75634766	-68.07128906	+14.30419922	+3264	+12.44531250	+1.99072266	-5.24707031	+14.96337891	-48.33984375	-61.80908203	+1824
+1457970501.62389990	+14.18115234	+2.62792969	-2.71142578	+48.22998047	-53.96484375	-116.52099609	+2940	+13.36816406	+5.53271484	-2.79931641	-8.02001953	-68.11523438	+14.65576172	+3276	+12.44091797	+2.01708984	-5.23388672	+14.94140625	-48.38378906	-61.69921875	+1820
+1457970501.62800000	+14.17675781	+2.65429688	-2.68505859	+48.29589844	-54.14062500	-116.47705078	+2944	+13.36376953	+5.55468750	-2.76855469	-8.32763672	-68.20312500	+15.00732422	+3284	+12.43652344	+2.03466797	-5.21630859	+14.91943359	-48.42773438	-61.58935547	+1820
+1457970501.63220000	+14.17236328	+2.68066406	-2.65869141	+48.38378906	-54.29443359	-116.45507813	+2944	+13.35937500	+5.57666016	-2.73339844	-8.63525391	-68.29101563	+15.38085938	+3292	+12.43652344	+2.05664063	-5.19873047	+14.89746094	-48.49365234	-61.50146484	+1824
+1457970501.63640000	+14.16357422	+2.70263672	-2.63232422	+48.44970703	-54.47021484	-116.43310547	+2948	+13.35498047	+5.59423828	-2.70263672	-8.92089844	-68.37890625	+15.73242188	+3300	+12.43212891	+2.07861328	-5.18115234	+14.87548828	-48.55957031	-61.41357422	+1824
+1457970501.64470010	+14.15478516	+2.75097656	-2.57519531	+48.60351563	-54.79980469	-116.38916016	+2952	+13.34179688	+5.63818359	-2.63671875	-9.49218750	-68.53271484	+16.39160156	+3312	+12.42773438	+2.11816406	-5.14599609	+14.80957031	-48.66943359	-61.21582031	+1832
+1457970501.64890000	+14.15039063	+2.76855469	-2.55322266	+48.69140625	-54.95361328	-116.38916016	+2952	+13.33740234	+5.65576172	-2.60595703	-9.71191406	-68.62060547	+16.67724609	+3320	+12.42773438	+2.13574219	-5.12841797	+14.78759766	-48.73535156	-61.14990234	+1840
+1457970501.65300010	+14.14160156	+2.79052734	-2.52685547	+48.75732422	-55.08544922	-116.36718750	+2952	+13.33300781	+5.67773438	-2.57958984	-9.88769531	-68.68652344	+16.91894531	+3324	+12.42333984	+2.15332031	-5.11083984	+14.78759766	-48.77929688	-61.06201172	+1844
+1457970501.65720010	+14.13720703	+2.80371094	-2.50488281	+48.77929688	-55.19531250	-116.34521484	+2952	+13.32861328	+5.69091797	-2.55322266	-10.04150391	-68.75244141	+17.11669922	+3328	+12.42333984	+2.17089844	-5.09765625	+14.76562500	-48.82324219	-60.97412109	+1848
+1457970501.66140010	+14.13720703	+2.81689453	-2.48730469	+48.77929688	-55.30517578	-116.30126953	+2952	+13.32421875	+5.70410156	-2.53125000	-10.19531250	-68.79638672	+17.27050781	+3332	+12.41894531	+2.18847656	-5.08007813	+14.72167969	-48.84521484	-60.88623047	+1852
+1457970501.66549990	+14.13281250	+2.83007813	-2.47412109	+48.77929688	-55.37109375	-116.23535156	+2948	+13.31982422	+5.71728516	-2.51367188	-10.28320313	-68.81835938	+17.38037109	+3332	+12.41894531	+2.20166016	-5.06689453	+14.69970703	-48.86718750	-60.77636719	+1860
+1457970501.66969990	+14.12841797	+2.83886719	-2.46093750	+48.75732422	-55.43701172	-116.16943359	+2944	+13.31542969	+5.72607422	-2.49609375	-10.37109375	-68.84033203	+17.49023438	+3332	+12.41455078	+2.21923828	-5.05371094	+14.65576172	-48.88916016	-60.68847656	+1864
+1457970501.67389990	+14.12841797	+2.84765625	-2.44775391	+48.71337891	-55.48095703	-116.10351563	+2940	+13.31103516	+5.73046875	-2.48291016	-10.45898438	-68.81835938	+17.55615234	+3332	+12.41015625	+2.23242188	-5.04052734	+14.61181641	-48.91113281	-60.57861328	+1868
+1457970501.67800000	+14.12841797	+2.85205078	-2.44335938	+48.66943359	-55.50292969	-116.03759766	+2936	+13.30664063	+5.73925781	-2.47412109	-10.48095703	-68.79638672	+17.57812500	+3332	+12.41015625	+2.24560547	-5.02734375	+14.56787109	-48.91113281	-60.49072266	+1872
+1457970501.68220000	+14.12402344	+2.85644531	-2.43457031	+48.60351563	-55.52490234	-115.94970703	+2932	+13.30224609	+5.74365234	-2.46533203	-10.50292969	-68.75244141	+17.60009766	+3332	+12.40576172	+2.25878906	-5.01855469	+14.50195313	-48.91113281	-60.38085938	+1872
+1457970501.68639990	+14.12402344	+2.85644531	-2.43017578	+48.51562500	-55.52490234	-115.86181641	+2928	+13.30224609	+5.74804688	-2.45654297	-10.52490234	-68.70849609	+17.60009766	+3332	+12.40576172	+2.26757813	-5.00976563	+14.43603516	-48.91113281	-60.27099609	+1872
+1457970501.69470000	+14.12402344	+2.86083984	-2.42578125	+48.33984375	-55.50292969	-115.66406250	+2920	+13.29345703	+5.75244141	-2.44775391	-10.52490234	-68.59863281	+17.57812500	+3328	+12.40136719	+2.28955078	-4.98779297	+14.34814453	-48.88916016	-60.07324219	+1872
+1457970501.69890000	+14.12402344	+2.86523438	-2.42138672	+48.22998047	-55.48095703	-115.55419922	+2920	+13.29345703	+5.75683594	-2.44335938	-10.52490234	-68.53271484	+17.57812500	+3328	+12.39697266	+2.30273438	-4.97900391	+14.28222656	-48.86718750	-59.96337891	+1868
+1457970501.70300010	+14.12402344	+2.86523438	-2.42138672	+48.14208984	-55.48095703	-115.44433594	+2916	+13.28906250	+5.75683594	-2.43896484	-10.54687500	-68.46679688	+17.57812500	+3328	+12.39257813	+2.31152344	-4.97021484	+14.21630859	-48.84521484	-59.85351563	+1864
+1457970501.70720010	+14.12402344	+2.86523438	-2.41699219	+48.07617188	-55.45898438	-115.35644531	+2912	+13.28906250	+5.75683594	-2.43457031	-10.56884766	-68.37890625	+17.60009766	+3332	+12.39257813	+2.32031250	-4.96142578	+14.17236328	-48.84521484	-59.76562500	+1864
+1457970501.71129990	+14.12402344	+2.86962891	-2.41259766	+47.98828125	-55.48095703	-115.26855469	+2912	+13.28906250	+5.75683594	-2.43017578	-10.61279297	-68.31298828	+17.62207031	+3332	+12.38818359	+2.32910156	-4.95263672	+14.10644531	-48.82324219	-59.67773438	+1856
+1457970501.71550010	+14.12402344	+2.86962891	-2.40820313	+47.90039063	-55.45898438	-115.18066406	+2912	+13.28906250	+5.76123047	-2.42138672	-10.63476563	-68.26904297	+17.64404297	+3336	+12.38818359	+2.33349609	-4.94384766	+14.06250000	-48.82324219	-59.58984375	+1852
+1457970501.71970010	+14.12402344	+2.87402344	-2.40380859	+47.83447266	-55.45898438	-115.07080078	+2908	+13.28906250	+5.76123047	-2.41699219	-10.65673828	-68.20312500	+17.68798828	+3336	+12.38818359	+2.34228516	-4.93505859	+13.99658203	-48.80126953	-59.52392578	+1848
+1457970501.72379990	+14.12402344	+2.87841797	-2.39501953	+47.76855469	-55.48095703	-114.98291016	+2908	+13.28466797	+5.76562500	-2.40380859	-10.70068359	-68.13720703	+17.75390625	+3344	+12.38818359	+2.35107422	-4.93066406	+13.97460938	-48.80126953	-59.45800781	+1844
+1457970501.72799990	+14.12841797	+2.88720703	-2.38623047	+47.72460938	-55.50292969	-114.91699219	+2912	+13.28466797	+5.77001953	-2.39501953	-10.76660156	-68.09326172	+17.84179688	+3348	+12.38818359	+2.35986328	-4.91748047	+13.95263672	-48.77929688	-59.39208984	+1840
+1457970501.73630000	+14.12841797	+2.90039063	-2.35986328	+47.63671875	-55.54687500	-114.76318359	+2912	+13.28906250	+5.78320313	-2.36425781	-10.92041016	-68.02734375	+18.03955078	+3360	+12.38378906	+2.37304688	-4.89990234	+13.88671875	-48.80126953	-59.32617188	+1832
+1457970501.74050000	+14.12841797	+2.90917969	-2.34228516	+47.61474609	-55.61279297	-114.69726563	+2916	+13.29345703	+5.78759766	-2.34667969	-11.03027344	-68.00537109	+18.17138672	+3368	+12.38818359	+2.37744141	-4.89111328	+13.86474609	-48.80126953	-59.28222656	+1828
+1457970501.74470000	+14.12841797	+2.92236328	-2.32470703	+47.61474609	-55.67871094	-114.65332031	+2920	+13.29345703	+5.79638672	-2.32910156	-11.11816406	-67.98339844	+18.30322266	+3376	+12.38818359	+2.38183594	-4.87792969	+13.84277344	-48.80126953	-59.26025391	+1828
+1457970501.74880000	+14.13281250	+2.93115234	-2.30712891	+47.61474609	-55.72265625	-114.63134766	+2920	+13.29785156	+5.80517578	-2.30712891	-11.20605469	-67.98339844	+18.43505859	+3384	+12.38818359	+2.39062500	-4.86914063	+13.84277344	-48.80126953	-59.26025391	+1824
+1457970501.75300000	+14.13281250	+2.94433594	-2.28955078	+47.63671875	-55.78857422	-114.60937500	+2924	+13.30224609	+5.81396484	-2.28515625	-11.29394531	-68.00537109	+18.56689453	+3392	+12.39257813	+2.39501953	-4.86035156	+13.82080078	-48.82324219	-59.26025391	+1824
+1457970501.75720000	+14.13281250	+2.95312500	-2.27197266	+47.63671875	-55.83251953	-114.56542969	+2924	+13.30664063	+5.82275391	-2.26318359	-11.35986328	-68.00537109	+18.69873047	+3400	+12.39257813	+2.39941406	-4.85156250	+13.82080078	-48.82324219	-59.26025391	+1824
+1457970501.76130010	+14.13281250	+2.96630859	-2.25878906	+47.63671875	-55.87646484	-114.54345703	+2924	+13.31103516	+5.82714844	-2.24560547	-11.42578125	-68.00537109	+18.80859375	+3404	+12.39257813	+2.40380859	-4.83837891	+13.82080078	-48.82324219	-59.26025391	+1828
+1457970501.76550010	+14.13720703	+2.97509766	-2.24121094	+47.63671875	-55.92041016	-114.52148438	+2924	+13.31542969	+5.83593750	-2.22802734	-11.49169922	-68.00537109	+18.89648438	+3412	+12.39697266	+2.40820313	-4.82958984	+13.82080078	-48.84521484	-59.26025391	+1828
+1457970501.76970010	+14.13720703	+2.97949219	-2.22363281	+47.63671875	-55.96435547	-114.52148438	+2928	+13.31542969	+5.84033203	-2.20605469	-11.55761719	-68.02734375	+19.00634766	+3416	+12.39697266	+2.41259766	-4.82080078	+13.82080078	-48.84521484	-59.28222656	+1832
+1457970501.77379990	+14.13720703	+2.98828125	-2.21044922	+47.63671875	-56.00830078	-114.49951172	+2924	+13.31982422	+5.84472656	-2.19287109	-11.60156250	-68.04931641	+19.07226563	+3420	+12.40136719	+2.41699219	-4.81201172	+13.79882813	-48.86718750	-59.28222656	+1836
+1457970501.77800010	+14.14160156	+2.99267578	-2.20166016	+47.61474609	-56.03027344	-114.49951172	+2924	+13.32421875	+5.84472656	-2.17968750	-11.62353516	-68.04931641	+19.09423828	+3424	+12.40136719	+2.41699219	-4.80761719	+13.79882813	-48.86718750	-59.28222656	+1840
+1457970501.78210000	+14.14160156	+2.99267578	-2.19287109	+47.59277344	-56.05224609	-114.47753906	+2924	+13.32861328	+5.84912109	-2.16650391	-11.64550781	-68.04931641	+19.11621094	+3428	+12.40576172	+2.42138672	-4.79882813	+13.77685547	-48.88916016	-59.28222656	+1840
+1457970501.79049990	+14.14599609	+2.99707031	-2.18408203	+47.50488281	-56.03027344	-114.41162109	+2916	+13.33740234	+5.84912109	-2.15332031	-11.57958984	-68.02734375	+19.05029297	+3432	+12.41015625	+2.43017578	-4.78564453	+13.75488281	-48.88916016	-59.26025391	+1848
+1457970501.79460000	+14.14599609	+2.99707031	-2.18408203	+47.43896484	-56.00830078	-114.36767578	+2916	+13.33740234	+5.84472656	-2.14892578	-11.53564453	-68.02734375	+19.00634766	+3432	+12.41015625	+2.43017578	-4.78125000	+13.73291016	-48.88916016	-59.23828125	+1848
+1457970501.79880000	+14.15039063	+2.99267578	-2.18408203	+47.35107422	-55.98632813	-114.32373047	+2912	+13.34179688	+5.84472656	-2.14453125	-11.46972656	-67.98339844	+18.89648438	+3432	+12.41015625	+2.43457031	-4.77685547	+13.71093750	-48.88916016	-59.21630859	+1852
+1457970501.80300000	+14.15039063	+2.98828125	-2.18408203	+47.26318359	-55.96435547	-114.27978516	+2912	+13.34179688	+5.84033203	-2.14453125	-11.40380859	-67.96142578	+18.83056641	+3432	+12.41455078	+2.43896484	-4.77246094	+13.68896484	-48.88916016	-59.19433594	+1852
+1457970501.80710010	+14.15039063	+2.98828125	-2.18408203	+47.19726563	-55.96435547	-114.23583984	+2912	+13.34619141	+5.83593750	-2.14453125	-11.35986328	-67.96142578	+18.74267578	+3432	+12.41455078	+2.43896484	-4.76806641	+13.64501953	-48.88916016	-59.15039063	+1852
+1457970501.81130000	+14.15478516	+2.98388672	-2.18408203	+47.10937500	-55.94238281	-114.19189453	+2908	+13.34619141	+5.83154297	-2.14453125	-11.29394531	-67.93945313	+18.65478516	+3432	+12.41455078	+2.44335938	-4.76367188	+13.60107422	-48.88916016	-59.12841797	+1852
+1457970501.81550000	+14.15478516	+2.97949219	-2.18408203	+47.02148438	-55.94238281	-114.16992188	+2908	+13.35058594	+5.83154297	-2.14453125	-11.22802734	-67.91748047	+18.54492188	+3432	+12.41894531	+2.44335938	-4.75927734	+13.57910156	-48.91113281	-59.08447266	+1852
+1457970501.81960010	+14.15478516	+2.97509766	-2.18847656	+46.93359375	-55.92041016	-114.10400391	+2912	+13.35058594	+5.82714844	-2.14892578	-11.14013672	-67.89550781	+18.43505859	+3436	+12.41894531	+2.44775391	-4.75927734	+13.53515625	-48.91113281	-59.04052734	+1848
+1457970501.82380010	+14.15917969	+2.97509766	-2.18847656	+46.84570313	-55.89843750	-114.06005859	+2912	+13.35058594	+5.82275391	-2.14892578	-11.05224609	-67.89550781	+18.34716797	+3436	+12.41894531	+2.44775391	-4.75488281	+13.49121094	-48.91113281	-58.99658203	+1848
+1457970501.82800010	+14.15917969	+2.97070313	-2.18847656	+46.75781250	-55.89843750	-114.01611328	+2912	+13.35498047	+5.82275391	-2.14892578	-11.00830078	-67.87353516	+18.25927734	+3436	+12.42333984	+2.45214844	-4.75048828	+13.44726563	-48.93310547	-58.97460938	+1844
+1457970501.83629990	+14.15917969	+2.96630859	-2.18847656	+46.60400391	-55.92041016	-113.92822266	+2916	+13.35498047	+5.81835938	-2.14453125	-10.92041016	-67.87353516	+18.12744141	+3440	+12.42333984	+2.45654297	-4.74609375	+13.38134766	-48.95507813	-58.88671875	+1840
+1457970501.84050010	+14.16357422	+2.96191406	-2.18408203	+46.53808594	-55.94238281	-113.88427734	+2916	+13.35498047	+5.81835938	-2.14013672	-10.92041016	-67.89550781	+18.10546875	+3440	+12.42773438	+2.45654297	-4.74169922	+13.33740234	-48.97705078	-58.86474609	+1836
+1457970501.84460000	+14.16357422	+2.96191406	-2.17968750	+46.47216797	-55.98632813	-113.86230469	+2920	+13.35937500	+5.81835938	-2.13574219	-10.92041016	-67.89550781	+18.08349609	+3440	+12.42773438	+2.46093750	-4.73730469	+13.31542969	-48.97705078	-58.82080078	+1836
+1457970501.84879990	+14.16357422	+2.96191406	-2.17529297	+46.42822266	-56.03027344	-113.84033203	+2920	+13.35937500	+5.82275391	-2.12695313	-10.94238281	-67.93945313	+18.10546875	+3444	+12.43212891	+2.46093750	-4.73730469	+13.27148438	-49.02099609	-58.79882813	+1832
+1457970501.85299990	+14.16357422	+2.96630859	-2.16650391	+46.40625000	-56.07421875	-113.81835938	+2924	+13.36376953	+5.82275391	-2.12255859	-10.98632813	-67.96142578	+18.14941406	+3448	+12.43212891	+2.46093750	-4.73291016	+13.24951172	-49.04296875	-58.79882813	+1828
+1457970501.85710000	+14.16357422	+2.96630859	-2.15771484	+46.36230469	-56.11816406	-113.79638672	+2928	+13.36376953	+5.82714844	-2.11376953	-11.03027344	-68.00537109	+18.19335938	+3448	+12.43652344	+2.46533203	-4.72851563	+13.22753906	-49.06494141	-58.77685547	+1828
+1457970501.86130000	+14.16357422	+2.97070313	-2.14892578	+46.36230469	-56.18408203	-113.77441406	+2932	+13.36376953	+5.82714844	-2.10058594	-11.11816406	-68.02734375	+18.25927734	+3452	+12.43652344	+2.46533203	-4.72412109	+13.20556641	-49.08691406	-58.75488281	+1828
+1457970501.86540010	+14.16357422	+2.97509766	-2.13574219	+46.34033203	-56.25000000	-113.77441406	+2936	+13.36816406	+5.83154297	-2.08740234	-11.20605469	-68.07128906	+18.34716797	+3456	+12.44091797	+2.46533203	-4.71972656	+13.18359375	-49.10888672	-58.75488281	+1824
+1457970501.86960010	+14.16796875	+2.97509766	-2.12695313	+46.34033203	-56.31591797	-113.75244141	+2940	+13.36816406	+5.83593750	-2.07421875	-11.31591797	-68.11523438	+18.47900391	+3460	+12.44531250	+2.46972656	-4.71533203	+13.18359375	-49.13085938	-58.73291016	+1824
+1457970501.87789990	+14.16796875	+2.98388672	-2.10058594	+46.34033203	-56.44775391	-113.77441406	+2944	+13.37695313	+5.84472656	-2.04785156	-11.53564453	-68.18115234	+18.72070313	+3464	+12.44970703	+2.46972656	-4.70214844	+13.13964844	-49.19677734	-58.73291016	+1824
+1457970501.88210010	+14.17236328	+2.98828125	-2.08740234	+46.34033203	-56.51367188	-113.77441406	+2948	+13.37695313	+5.84472656	-2.03906250	-11.64550781	-68.20312500	+18.85253906	+3468	+12.45410156	+2.46972656	-4.69775391	+13.13964844	-49.21875000	-58.73291016	+1824
+1457970501.88630010	+14.17236328	+2.99267578	-2.07421875	+46.34033203	-56.55761719	-113.77441406	+2948	+13.38134766	+5.84912109	-2.02587891	-11.75537109	-68.22509766	+18.98437500	+3468	+12.45410156	+2.46972656	-4.69335938	+13.11767578	-49.24072266	-58.73291016	+1828
+1457970501.89039990	+14.17236328	+2.99707031	-2.06542969	+46.31835938	-56.57958984	-113.75244141	+2952	+13.38134766	+5.85351563	-2.01269531	-11.84326172	-68.24707031	+19.11621094	+3468	+12.45849609	+2.47412109	-4.68896484	+13.11767578	-49.24072266	-58.73291016	+1828
+1457970501.89459990	+14.17236328	+2.99707031	-2.05664063	+46.29638672	-56.60156250	-113.73046875	+2952	+13.38574219	+5.85791016	-2.00390625	-11.93115234	-68.24707031	+19.22607422	+3472	+12.45849609	+2.47412109	-4.68017578	+13.09570313	-49.26269531	-58.73291016	+1828
+1457970501.89879990	+14.17675781	+2.99707031	-2.04785156	+46.23046875	-56.60156250	-113.70849609	+2952	+13.39013672	+5.85791016	-1.99511719	-11.99707031	-68.22509766	+19.33593750	+3472	+12.46289063	+2.47412109	-4.67578125	+13.07373047	-49.26269531	-58.73291016	+1832
+1457970501.90290000	+14.17675781	+2.99707031	-2.04345703	+46.14257813	-56.60156250	-113.66455078	+2948	+13.39013672	+5.85791016	-1.98632813	-12.01904297	-68.18115234	+19.40185547	+3468	+12.46289063	+2.47412109	-4.67138672	+13.07373047	-49.24072266	-58.73291016	+1832
+1457970501.90710000	+14.18115234	+2.99267578	-2.03906250	+46.03271484	-56.57958984	-113.59863281	+2948	+13.39013672	+5.85791016	-1.98193359	-12.04101563	-68.11523438	+19.46777344	+3468	+12.46289063	+2.47412109	-4.66699219	+13.05175781	-49.24072266	-58.71093750	+1836
+1457970501.91129990	+14.18115234	+2.99267578	-2.03906250	+45.92285156	-56.53564453	-113.53271484	+2948	+13.39453125	+5.85791016	-1.97753906	-12.01904297	-68.04931641	+19.48974609	+3468	+12.46289063	+2.47412109	-4.66259766	+13.02978516	-49.21875000	-58.68896484	+1836
+1457970501.91960000	+14.18554688	+2.97949219	-2.04785156	+45.57128906	-56.38183594	-113.31298828	+2948	+13.39453125	+5.85351563	-1.98193359	-11.84326172	-67.78564453	+19.42382813	+3468	+12.46728516	+2.47851563	-4.65820313	+12.96386719	-49.17480469	-58.64501953	+1840
+1457970501.92380000	+14.18554688	+2.97509766	-2.05664063	+45.39550781	-56.29394531	-113.18115234	+2952	+13.39892578	+5.84912109	-1.98632813	-11.71142578	-67.65380859	+19.35791016	+3468	+12.46289063	+2.47851563	-4.65380859	+12.94189453	-49.13085938	-58.62304688	+1840
+1457970501.92790010	+14.18994141	+2.97070313	-2.06542969	+45.15380859	-56.18408203	-113.02734375	+2952	+13.39453125	+5.84472656	-1.99511719	-11.53564453	-67.47802734	+19.22607422	+3468	+12.46289063	+2.47851563	-4.65380859	+12.91992188	-49.06494141	-58.57910156	+1840
+1457970501.93210010	+14.18994141	+2.96191406	-2.06982422	+44.93408203	-56.09619141	-112.87353516	+2956	+13.39453125	+5.84033203	-2.00390625	-11.33789063	-67.30224609	+19.09423828	+3472	+12.46289063	+2.47851563	-4.64941406	+12.87597656	-49.02099609	-58.53515625	+1840
+1457970501.93630000	+14.18994141	+2.95751953	-2.07861328	+44.69238281	-56.00830078	-112.67578125	+2960	+13.39453125	+5.83593750	-2.00830078	-11.14013672	-67.14843750	+18.94042969	+3472	+12.45849609	+2.47851563	-4.64941406	+12.85400391	-48.97705078	-58.51318359	+1840
+1457970501.94039990	+14.18994141	+2.94873047	-2.09179688	+44.42871094	-55.89843750	-112.47802734	+2964	+13.39453125	+5.83154297	-2.02148438	-10.89843750	-66.95068359	+18.72070313	+3480	+12.45849609	+2.47851563	-4.64941406	+12.81005859	-48.91113281	-58.46923828	+1840
+1457970501.94460010	+14.18994141	+2.94433594	-2.10058594	+44.14306641	-55.78857422	-112.25830078	+2968	+13.39453125	+5.82714844	-2.03027344	-10.61279297	-66.77490234	+18.50097656	+3480	+12.45410156	+2.48291016	-4.64501953	+12.76611328	-48.86718750	-58.42529297	+1836
+1457970501.94870000	+14.18994141	+2.93994141	-2.10498047	+43.87939453	-55.72265625	-112.01660156	+2972	+13.39453125	+5.82714844	-2.03466797	-10.37109375	-66.64306641	+18.30322266	+3484	+12.45410156	+2.48291016	-4.64501953	+12.74414063	-48.80126953	-58.38134766	+1832
+1457970501.95289990	+14.18994141	+2.93554688	-2.11376953	+43.59375000	-55.65673828	-111.77490234	+2976	+13.39453125	+5.82714844	-2.03466797	-10.10742188	-66.53320313	+18.10546875	+3484	+12.44970703	+2.48291016	-4.64501953	+12.72216797	-48.75732422	-58.35937500	+1832
+1457970501.96120000	+14.18994141	+2.93115234	-2.11816406	+42.97851563	-55.54687500	-111.18164063	+2980	+13.39013672	+5.82714844	-2.03027344	-9.58007813	-66.35742188	+17.75390625	+3488	+12.44531250	+2.48291016	-4.64501953	+12.65625000	-48.66943359	-58.31542969	+1824
+1457970501.96540000	+14.18994141	+2.93115234	-2.11376953	+42.62695313	-55.54687500	-110.83007813	+2984	+13.39013672	+5.83154297	-2.02148438	-9.33837891	-66.31347656	+17.60009766	+3492	+12.44091797	+2.48291016	-4.64062500	+12.63427734	-48.62548828	-58.29345703	+1820
+1457970501.96960000	+14.18994141	+2.93115234	-2.10937500	+42.27539063	-55.56884766	-110.45654297	+2984	+13.39013672	+5.83154297	-2.01269531	-9.09667969	-66.29150391	+17.46826172	+3496	+12.44091797	+2.48291016	-4.64062500	+12.63427734	-48.60351563	-58.29345703	+1820
+1457970501.97370000	+14.18554688	+2.93115234	-2.10058594	+41.92382813	-55.61279297	-110.08300781	+2988	+13.39013672	+5.83593750	-1.99951172	-8.87695313	-66.29150391	+17.35839844	+3496	+12.43652344	+2.48291016	-4.63623047	+12.61230469	-48.58154297	-58.29345703	+1816
+1457970501.97790000	+14.18554688	+2.92675781	-2.09179688	+41.48437500	-55.65673828	-109.59960938	+2988	+13.39013672	+5.83593750	-1.98632813	-8.61328125	-66.29150391	+17.22656250	+3500	+12.43652344	+2.48291016	-4.63623047	+12.59033203	-48.58154297	-58.29345703	+1812
+1457970501.98210000	+14.18554688	+2.92675781	-2.08740234	+41.04492188	-55.67871094	-109.13818359	+2992	+13.39013672	+5.84033203	-1.96875000	-8.37158203	-66.33544922	+17.11669922	+3504	+12.43652344	+2.48291016	-4.63183594	+12.56835938	-48.58154297	-58.29345703	+1812
+1457970501.98620010	+14.18554688	+2.92675781	-2.07421875	+40.60546875	-55.74462891	-108.65478516	+2992	+13.39013672	+5.84472656	-1.95117188	-8.08593750	-66.35742188	+16.96289063	+3504	+12.43212891	+2.48291016	-4.63183594	+12.54638672	-48.55957031	-58.27148438	+1812
+1457970501.99460010	+14.17675781	+2.91796875	-2.04785156	+39.55078125	-55.92041016	-107.51220703	+2992	+13.38574219	+5.85351563	-1.92041016	-7.53662109	-66.48925781	+16.69921875	+3504	+12.43212891	+2.48291016	-4.62744141	+12.50244141	-48.55957031	-58.27148438	+1808
+1457970501.99869990	+14.17675781	+2.91357422	-2.03906250	+39.00146484	-55.98632813	-106.94091797	+2988	+13.38574219	+5.85351563	-1.90283203	-7.22900391	-66.53320313	+16.54541016	+3504	+12.42773438	+2.48291016	-4.62304688	+12.48046875	-48.58154297	-58.24951172	+1808
+1457970502.00289990	+14.17236328	+2.90478516	-2.03027344	+38.36425781	-56.05224609	-106.28173828	+2988	+13.38134766	+5.85351563	-1.89404297	-6.89941406	-66.55517578	+16.34765625	+3504	+12.42773438	+2.48291016	-4.62304688	+12.43652344	-48.58154297	-58.22753906	+1808
+1457970502.00710010	+14.17236328	+2.89599609	-2.02587891	+37.77099609	-56.09619141	-105.68847656	+2984	+13.38134766	+5.85351563	-1.88085938	-6.56982422	-66.59912109	+16.10595703	+3504	+12.42333984	+2.47851563	-4.61865234	+12.37060547	-48.58154297	-58.18359375	+1808
+1457970502.01120000	+14.17236328	+2.88281250	-2.02587891	+37.19970703	-56.11816406	-105.13916016	+2980	+13.37695313	+5.85351563	-1.87646484	-6.17431641	-66.62109375	+15.84228516	+3500	+12.42333984	+2.47851563	-4.61865234	+12.32666016	-48.60351563	-58.13964844	+1812
+1457970502.01539990	+14.16796875	+2.87402344	-2.02587891	+36.56250000	-56.11816406	-104.52392578	+2976	+13.37255859	+5.85351563	-1.87207031	-5.66894531	-66.59912109	+15.44677734	+3496	+12.41894531	+2.47851563	-4.61865234	+12.23876953	-48.60351563	-58.09570313	+1812
+1457970502.01950000	+14.16796875	+2.86083984	-2.03027344	+35.92529297	-56.09619141	-103.90869141	+2976	+13.37255859	+5.85351563	-1.87646484	-5.14160156	-66.57714844	+15.00732422	+3492	+12.41894531	+2.47412109	-4.61425781	+12.17285156	-48.60351563	-58.02978516	+1812
+1457970502.02790000	+14.16357422	+2.83447266	-2.05224609	+34.58496094	-55.94238281	-102.61230469	+2972	+13.36376953	+5.85351563	-1.88964844	-3.84521484	-66.44531250	+13.93066406	+3488	+12.41015625	+2.47412109	-4.61865234	+11.97509766	-48.60351563	-57.83203125	+1816
+1457970502.03200010	+14.15917969	+2.81250000	-2.06542969	+33.85986328	-55.85449219	-101.97509766	+2972	+13.35498047	+5.84912109	-1.89843750	-3.12011719	-66.35742188	+13.27148438	+3492	+12.40576172	+2.46972656	-4.61865234	+11.84326172	-48.58154297	-57.72216797	+1816
+1457970502.03620000	+14.16357422	+2.79492188	-2.08300781	+33.17871094	-55.76660156	-101.35986328	+2972	+13.35498047	+5.84912109	-1.91162109	-2.35107422	-66.24755859	+12.59033203	+3492	+12.40136719	+2.46972656	-4.62304688	+11.73339844	-48.55957031	-57.61230469	+1816
+1457970502.04040000	+14.16357422	+2.78173828	-2.10058594	+32.47558594	-55.61279297	-100.70068359	+2972	+13.35058594	+5.84912109	-1.92919922	-1.42822266	-66.09375000	+11.75537109	+3492	+12.39697266	+2.46533203	-4.62304688	+11.55761719	-48.53759766	-57.43652344	+1816
+1457970502.04450010	+14.16357422	+2.76416016	-2.12255859	+31.79443359	-55.43701172	-100.08544922	+2976	+13.34619141	+5.84912109	-1.95117188	-0.46142578	-65.91796875	+10.92041016	+3496	+12.38818359	+2.46093750	-4.62744141	+11.38183594	-48.49365234	-57.28271484	+1816
+1457970502.04870010	+14.16357422	+2.74658203	-2.14013672	+31.15722656	-55.28320313	-99.49218750	+2976	+13.34179688	+5.85351563	-1.96435547	+0.50537109	-65.76416016	+10.04150391	+3500	+12.38378906	+2.45654297	-4.63623047	+11.22802734	-48.44970703	-57.10693359	+1816
+1457970502.05290010	+14.16357422	+2.73339844	-2.16210938	+30.52001953	-55.10742188	-98.87695313	+2976	+13.33740234	+5.85791016	-1.98632813	+1.71386719	-65.54443359	+8.96484375	+3504	+12.37500000	+2.45214844	-4.64062500	+11.03027344	-48.36181641	-56.90917969	+1816
+1457970502.05699990	+14.16357422	+2.72021484	-2.17968750	+29.88281250	-54.90966797	-98.28369141	+2980	+13.33300781	+5.86230469	-2.01269531	+2.83447266	-65.32470703	+7.99804688	+3508	+12.36621094	+2.44775391	-4.65380859	+10.83251953	-48.27392578	-56.71142578	+1816
+1457970502.06539990	+14.16357422	+2.68945313	-2.22363281	+28.67431641	-54.53613281	-97.11914063	+2980	+13.32421875	+5.87109375	-2.04785156	+5.05371094	-64.86328125	+6.02050781	+3516	+12.35302734	+2.43457031	-4.67138672	+10.48095703	-48.05419922	-56.35986328	+1816
+1457970502.06950000	+14.16357422	+2.68066406	-2.24121094	+28.14697266	-54.36035156	-96.61376953	+2980	+13.31982422	+5.87988281	-2.06542969	+6.08642578	-64.66552734	+5.11962891	+3520	+12.34423828	+2.42578125	-4.68457031	+10.32714844	-47.92236328	-56.20605469	+1812
+1457970502.07370000	+14.16357422	+2.66748047	-2.25439453	+27.68554688	-54.18457031	-96.15234375	+2980	+13.31982422	+5.88867188	-2.08300781	+7.07519531	-64.46777344	+4.28466797	+3524	+12.33544922	+2.41699219	-4.69335938	+10.17333984	-47.81250000	-56.05224609	+1812
+1457970502.07789990	+14.16357422	+2.66308594	-2.26757813	+27.29003906	-54.03076172	-95.71289063	+2976	+13.31982422	+5.89746094	-2.09619141	+7.99804688	-64.29199219	+3.49365234	+3524	+12.32666016	+2.40820313	-4.70654297	+10.06347656	-47.68066406	-55.94238281	+1812
+1457970502.08200000	+14.16357422	+2.65429688	-2.28076172	+26.91650391	-53.89892578	-95.31738281	+2972	+13.31542969	+5.90625000	-2.10937500	+8.87695313	-64.11621094	+2.74658203	+3524	+12.31787109	+2.40380859	-4.71972656	+9.95361328	-47.54882813	-55.85449219	+1808
+1457970502.08620000	+14.16357422	+2.64990234	-2.29394531	+26.60888672	-53.70117188	-94.96582031	+2968	+13.31103516	+5.91503906	-2.12695313	+9.73388672	-63.89648438	+2.04345703	+3528	+12.31347656	+2.39501953	-4.73291016	+9.88769531	-47.41699219	-55.78857422	+1808
+1457970502.09040000	+14.16357422	+2.64550781	-2.30712891	+26.36718750	-53.56933594	-94.65820313	+2964	+13.31103516	+5.91943359	-2.13574219	+10.45898438	-63.76464844	+1.42822266	+3524	+12.30468750	+2.38623047	-4.74609375	+9.84375000	-47.28515625	-55.72265625	+1808
+1457970502.09870000	+14.15917969	+2.63232422	-2.33789063	+25.92773438	-53.23974609	-94.08691406	+2956	+13.30224609	+5.93261719	-2.16650391	+11.77734375	-63.39111328	+0.32958984	+3524	+12.29150391	+2.36865234	-4.77246094	+9.79980469	-46.99951172	-55.67871094	+1808
+1457970502.10279990	+14.15917969	+2.63232422	-2.35107422	+25.77392578	-53.10791016	-93.86718750	+2948	+13.29785156	+5.93701172	-2.17968750	+12.28271484	-63.25927734	-0.06591797	+3524	+12.28271484	+2.35986328	-4.78564453	+9.79980469	-46.84570313	-55.67871094	+1812
+1457970502.10700010	+14.15917969	+2.62792969	-2.36425781	+25.66406250	-52.99804688	-93.69140625	+2944	+13.29345703	+5.94140625	-2.19287109	+12.78808594	-63.12744141	-0.48339844	+3520	+12.27832031	+2.34667969	-4.79882813	+9.82177734	-46.71386719	-55.67871094	+1812
+1457970502.11120010	+14.15917969	+2.61914063	-2.38183594	+25.57617188	-52.82226563	-93.53759766	+2936	+13.29345703	+5.94580078	-2.21923828	+13.24951172	-62.90771484	-0.85693359	+3520	+12.26953125	+2.33789063	-4.81640625	+9.84375000	-46.56005859	-55.70068359	+1816
+1457970502.11529990	+14.15917969	+2.61474609	-2.40380859	+25.51025391	-52.66845703	-93.40576172	+2932	+13.28906250	+5.94580078	-2.24121094	+13.60107422	-62.73193359	-1.14257813	+3520	+12.26074219	+2.32910156	-4.83398438	+9.86572266	-46.40625000	-55.72265625	+1820
+1457970502.11949990	+14.15478516	+2.61035156	-2.42138672	+25.46630859	-52.51464844	-93.29589844	+2924	+13.28027344	+5.95019531	-2.26757813	+13.97460938	-62.55615234	-1.42822266	+3516	+12.25195313	+2.31591797	-4.85156250	+9.90966797	-46.25244141	-55.74462891	+1824
+1457970502.12369990	+14.15478516	+2.60595703	-2.44775391	+25.42236328	-52.27294922	-93.18603516	+2920	+13.27587891	+5.95019531	-2.30273438	+14.34814453	-62.27050781	-1.71386719	+3516	+12.24316406	+2.30712891	-4.86914063	+9.97558594	-46.05468750	-55.76660156	+1828
+1457970502.12780000	+14.15039063	+2.60156250	-2.47412109	+25.40039063	-52.07519531	-93.09814453	+2916	+13.26708984	+5.95019531	-2.33789063	+14.61181641	-62.05078125	-1.93359375	+3516	+12.22998047	+2.29394531	-4.89550781	+10.04150391	-45.83496094	-55.78857422	+1836
+1457970502.13200000	+14.14599609	+2.59277344	-2.50488281	+25.35644531	-51.85546875	-93.01025391	+2912	+13.25830078	+5.94580078	-2.37304688	+14.89746094	-61.78710938	-2.17529297	+3516	+12.21679688	+2.28076172	-4.91748047	+10.08544922	-45.61523438	-55.81054688	+1840
+1457970502.14030000	+14.14599609	+2.57080078	-2.57519531	+25.26855469	-51.32812500	-92.81250000	+2908	+13.24072266	+5.93261719	-2.46533203	+15.44677734	-61.14990234	-2.68066406	+3520	+12.19042969	+2.25000000	-4.97460938	+10.21728516	-45.08789063	-55.83251953	+1852
+1457970502.14450000	+14.14160156	+2.55761719	-2.61474609	+25.22460938	-51.04248047	-92.70263672	+2908	+13.23632813	+5.92822266	-2.51806641	+15.73242188	-60.82031250	-2.94433594	+3520	+12.17285156	+2.23242188	-5.00976563	+10.26123047	-44.80224609	-55.85449219	+1860
+1457970502.14870000	+14.14160156	+2.54443359	-2.65869141	+25.18066406	-50.71289063	-92.61474609	+2908	+13.22753906	+5.92382813	-2.57080078	+16.04003906	-60.44677734	-3.20800781	+3524	+12.15527344	+2.21484375	-5.04052734	+10.32714844	-44.51660156	-55.85449219	+1864
+1457970502.15280010	+14.13720703	+2.53125000	-2.71142578	+25.13671875	-50.31738281	-92.50488281	+2908	+13.21435547	+5.91943359	-2.62792969	+16.34765625	-60.05126953	-3.49365234	+3524	+12.13769531	+2.19287109	-5.08447266	+10.39306641	-44.12109375	-55.85449219	+1868
+1457970502.15700010	+14.13281250	+2.51806641	-2.76855469	+25.07080078	-49.89990234	-92.37304688	+2912	+13.20556641	+5.91064453	-2.68945313	+16.65527344	-59.63378906	-3.80126953	+3528	+12.11572266	+2.17089844	-5.12402344	+10.45898438	-43.76953125	-55.85449219	+1872
+1457970502.16529990	+14.11962891	+2.48291016	-2.89160156	+24.85107422	-48.93310547	-91.99951172	+2920	+13.18359375	+5.89306641	-2.82128906	+17.35839844	-58.68896484	-4.50439453	+3532	+12.07177734	+2.12695313	-5.20751953	+10.61279297	-42.95654297	-55.85449219	+1876
+1457970502.16950010	+14.11523438	+2.46093750	-2.95751953	+24.71923828	-48.40576172	-91.80175781	+2924	+13.17480469	+5.87988281	-2.89160156	+17.70996094	-58.20556641	-4.92187500	+3536	+12.04980469	+2.10058594	-5.25146484	+10.65673828	-42.56103516	-55.85449219	+1876
+1457970502.17779990	+14.10644531	+2.42138672	-3.08935547	+24.36767578	-47.28515625	-91.29638672	+2932	+13.15722656	+5.85791016	-3.03662109	+18.50097656	-57.17285156	-5.82275391	+3544	+12.00585938	+2.04785156	-5.33935547	+10.83251953	-41.74804688	-55.92041016	+1876
+1457970502.18199990	+14.09765625	+2.40380859	-3.15966797	+24.14794922	-46.69189453	-90.98876953	+2936	+13.14843750	+5.84472656	-3.11132813	+18.94042969	-56.62353516	-6.30615234	+3544	+11.98388672	+2.01708984	-5.38330078	+10.92041016	-41.30859375	-55.96435547	+1876
+1457970502.18610000	+14.09326172	+2.38623047	-3.21679688	+23.92822266	-46.16455078	-90.68115234	+2936	+13.14404297	+5.83593750	-3.18164063	+19.35791016	-56.09619141	-6.78955078	+3544	+11.96191406	+1.99072266	-5.42724609	+11.03027344	-40.89111328	-56.03027344	+1872
+1457970502.19030000	+14.08007813	+2.36425781	-3.29150391	+23.64257813	-45.41748047	-90.28564453	+2940	+13.13525391	+5.82275391	-3.26074219	+19.84130859	-55.50292969	-7.36083984	+3544	+11.93994141	+1.96435547	-5.47998047	+11.16210938	-40.40771484	-56.11816406	+1868
+1457970502.19450000	+14.07128906	+2.34667969	-3.36181641	+23.33496094	-44.71435547	-89.89013672	+2944	+13.12646484	+5.80957031	-3.33544922	+20.25878906	-54.90966797	-7.91015625	+3544	+11.91796875	+1.92919922	-5.52392578	+11.27197266	-39.94628906	-56.20605469	+1868
+1457970502.19860010	+14.06689453	+2.32910156	-3.41455078	+23.00537109	-44.14306641	-89.49462891	+2944	+13.12646484	+5.79638672	-3.40576172	+20.67626953	-54.36035156	-8.43750000	+3540	+11.89160156	+1.89843750	-5.57226563	+11.40380859	-39.48486328	-56.29394531	+1864
+1457970502.20280000	+14.05810547	+2.30712891	-3.48925781	+22.58789063	-43.28613281	-88.96728516	+2944	+13.12207031	+5.77880859	-3.48486328	+21.11572266	-53.72314453	-9.03076172	+3540	+11.86523438	+1.86328125	-5.62060547	+11.51367188	-38.93554688	-56.40380859	+1868
+1457970502.20700000	+14.05371094	+2.28515625	-3.55957031	+22.17041016	-42.47314453	-88.48388672	+2944	+13.11767578	+5.76562500	-3.55957031	+21.48925781	-53.10791016	-9.55810547	+3540	+11.84326172	+1.82812500	-5.67333984	+11.62353516	-38.40820313	-56.51367188	+1868
+1457970502.21530010	+14.04052734	+2.24121094	-3.70019531	+21.33544922	-40.82519531	-87.47314453	+2940	+13.11328125	+5.73046875	-3.71777344	+22.23632813	-51.78955078	-10.61279297	+3536	+11.78613281	+1.74902344	-5.77880859	+11.86523438	-37.24365234	-56.75537109	+1872
+1457970502.21950010	+14.03613281	+2.21044922	-3.78808594	+20.83007813	-39.81445313	-86.92382813	+2944	+13.10888672	+5.70849609	-3.80566406	+22.54394531	-51.06445313	-11.09619141	+3536	+11.75976563	+1.70947266	-5.83593750	+11.93115234	-36.60644531	-56.84326172	+1872
+1457970502.22359990	+14.03173828	+2.17968750	-3.85839844	+20.30273438	-38.89160156	-86.37451172	+2940	+13.10888672	+5.68652344	-3.88916016	+22.78564453	-50.31738281	-11.51367188	+3532	+11.72900391	+1.66992188	-5.88867188	+12.01904297	-35.94726563	-56.93115234	+1876
+1457970502.22779990	+14.02294922	+2.15332031	-3.94628906	+19.81933594	-37.77099609	-85.78125000	+2940	+13.10009766	+5.66015625	-3.98583984	+23.07128906	-49.48242188	-11.95312500	+3532	+11.69824219	+1.62158203	-5.95458984	+12.08496094	-35.15625000	-56.99707031	+1880
+1457970502.23200010	+14.01855469	+2.11376953	-4.04296875	+19.24804688	-36.60644531	-85.20996094	+2944	+13.10009766	+5.62939453	-4.08251953	+23.22509766	-48.66943359	-12.32666016	+3536	+11.66308594	+1.57324219	-6.01611328	+12.10693359	-34.36523438	-57.08496094	+1888
+1457970502.23610000	+14.01855469	+2.07421875	-4.13525391	+18.67675781	-35.46386719	-84.63867188	+2944	+13.09570313	+5.59423828	-4.18359375	+23.31298828	-47.81250000	-12.65625000	+3536	+11.63232422	+1.52050781	-6.06884766	+12.10693359	-33.61816406	-57.15087891	+1892
+1457970502.24029990	+14.00976563	+2.03906250	-4.24511719	+18.17138672	-34.12353516	-84.02343750	+2948	+13.09130859	+5.55908203	-4.29785156	+23.44482422	-46.86767578	-12.94189453	+3540	+11.59277344	+1.47216797	-6.13916016	+12.10693359	-32.69531250	-57.15087891	+1900
+1457970502.24449990	+14.00537109	+1.99072266	-4.35937500	+17.60009766	-32.76123047	-83.45214844	+2952	+13.09130859	+5.51513672	-4.40771484	+23.46679688	-45.92285156	-13.18359375	+3544	+11.56201172	+1.41503906	-6.20507813	+12.06298828	-31.79443359	-57.19482422	+1904
+1457970502.25280000	+13.99658203	+1.89843750	-4.59667969	+16.61132813	-29.88281250	-82.33154297	+2960	+13.07812500	+5.42285156	-4.64062500	+23.46679688	-43.94531250	-13.57910156	+3548	+11.48730469	+1.30517578	-6.33251953	+11.99707031	-29.90478516	-57.17285156	+1912
+1457970502.25690010	+13.98779297	+1.83691406	-4.72851563	+16.10595703	-28.36669922	-81.80419922	+2964	+13.06933594	+5.36572266	-4.76367188	+23.37890625	-42.89062500	-13.73291016	+3556	+11.44775391	+1.24365234	-6.40283203	+11.90917969	-28.89404297	-57.12890625	+1912
+1457970502.26110010	+13.97900391	+1.78417969	-4.86035156	+15.64453125	-26.80664063	-81.29882813	+2972	+13.06054688	+5.30419922	-4.89111328	+23.26904297	-41.81396484	-13.84277344	+3560	+11.40820313	+1.18212891	-6.46875000	+11.84326172	-27.90527344	-57.10693359	+1912
+1457970502.26530000	+13.97021484	+1.73144531	-4.99218750	+15.24902344	-25.26855469	-80.77148438	+2972	+13.05175781	+5.24707031	-5.01855469	+23.15917969	-40.78125000	-13.90869141	+3564	+11.36865234	+1.12500000	-6.53466797	+11.77734375	-26.87255859	-57.04101563	+1912
+1457970502.26939990	+13.95703125	+1.66992188	-5.11962891	+14.85351563	-23.73046875	-80.31005859	+2976	+13.04296875	+5.17236328	-5.14160156	+22.98339844	-39.72656250	-13.99658203	+3568	+11.32470703	+1.05468750	-6.60498047	+11.68945313	-25.83984375	-57.04101563	+1912
+1457970502.27360010	+13.94384766	+1.61279297	-5.26025391	+14.54589844	-22.12646484	-79.89257813	+2984	+13.03417969	+5.10205078	-5.27343750	+22.78564453	-38.62792969	-14.06250000	+3572	+11.28515625	+0.98437500	-6.66650391	+11.64550781	-24.80712891	-57.01904297	+1912
+1457970502.27780010	+13.93066406	+1.56005859	-5.39208984	+14.30419922	-20.65429688	-79.45312500	+2984	+13.02539063	+5.03173828	-5.40087891	+22.63183594	-37.55126953	-14.06250000	+3572	+11.24560547	+0.92285156	-6.73242188	+11.60156250	-23.79638672	-56.97509766	+1904
+1457970502.28189990	+13.91748047	+1.49853516	-5.51953125	+14.08447266	-19.18212891	-79.10156250	+2980	+13.01660156	+4.95703125	-5.52832031	+22.43408203	-36.49658203	-14.08447266	+3572	+11.20605469	+0.84814453	-6.80273438	+11.53564453	-22.76367188	-56.97509766	+1900
+1457970502.28609990	+13.89550781	+1.44140625	-5.66015625	+13.97460938	-17.62207031	-78.79394531	+2980	+12.99902344	+4.87792969	-5.65136719	+22.23632813	-35.41992188	-14.08447266	+3568	+11.16210938	+0.77783203	-6.86865234	+11.53564453	-21.70898438	-56.97509766	+1896
+1457970502.29440000	+13.85156250	+1.32714844	-5.89306641	+13.86474609	-15.00732422	-78.17871094	+2968	+12.97265625	+4.71533203	-5.89306641	+21.84082031	-33.33251953	-14.01855469	+3556	+11.07861328	+0.62402344	-6.99609375	+11.49169922	-19.68750000	-56.99707031	+1880
+1457970502.29860000	+13.82519531	+1.27001953	-6.02050781	+13.93066406	-13.60107422	-77.95898438	+2964	+12.95507813	+4.63183594	-6.00732422	+21.62109375	-32.27783203	-13.99658203	+3552	+11.03466797	+0.54931641	-7.05761719	+11.51367188	-18.67675781	-57.04101563	+1876
+1457970502.30279990	+13.79882813	+1.22167969	-6.12597656	+14.08447266	-12.52441406	-77.67333984	+2952	+12.94189453	+4.54833984	-6.11718750	+21.40136719	-31.28906250	-13.90869141	+3544	+10.99072266	+0.47460938	-7.11474609	+11.55761719	-17.70996094	-57.06298828	+1868
+1457970502.30690000	+13.77246094	+1.15576172	-6.21826172	+14.23828125	-11.49169922	-77.51953125	+2940	+12.92871094	+4.46044922	-6.22265625	+21.15966797	-30.32226563	-13.82080078	+3532	+10.94677734	+0.38232422	-7.17187500	+11.53564453	-16.74316406	-57.17285156	+1860
+1457970502.31110000	+13.74609375	+1.09863281	-6.33251953	+14.50195313	-10.34912109	-77.40966797	+2932	+12.90673828	+4.37255859	-6.32373047	+20.96191406	-29.37744141	-13.73291016	+3520	+10.90283203	+0.29443359	-7.22900391	+11.57958984	-15.77636719	-57.28271484	+1856
+1457970502.31530000	+13.71533203	+1.05029297	-6.42041016	+14.87548828	-9.47021484	-77.21191406	+2916	+12.88916016	+4.28906250	-6.42480469	+20.76416016	-28.41064453	-13.57910156	+3504	+10.85449219	+0.21093750	-7.28613281	+11.62353516	-14.78759766	-57.32666016	+1852
+1457970502.31940010	+13.68457031	+0.98437500	-6.50830078	+15.18310547	-8.59130859	-77.12402344	+2900	+12.87158203	+4.19677734	-6.52587891	+20.52246094	-27.44384766	-13.44726563	+3488	+10.81054688	+0.11865234	-7.34326172	+11.62353516	-13.79882813	-57.41455078	+1848
+1457970502.32360010	+13.64941406	+0.91845703	-6.60937500	+15.57861328	-7.62451172	-77.03613281	+2888	+12.84521484	+4.10009766	-6.61816406	+20.28076172	-26.45507813	-13.29345703	+3472	+10.76220703	+0.02636719	-7.39599609	+11.66748047	-12.81005859	-57.52441406	+1848
+1457970502.33189990	+13.57031250	+0.79101563	-6.76757813	+16.54541016	-6.17431641	-76.77246094	+2856	+12.80566406	+3.90673828	-6.79394531	+19.77539063	-24.63134766	-12.89794922	+3440	+10.66552734	-0.16699219	-7.50146484	+11.66748047	-10.81054688	-57.65625000	+1848
+1457970502.33610010	+13.53515625	+0.72070313	-6.85546875	+17.07275391	-5.42724609	-76.68457031	+2844	+12.77929688	+3.80126953	-6.88623047	+19.46777344	-23.66455078	-12.70019531	+3424	+10.61718750	-0.26806641	-7.54541016	+11.66748047	-9.84375000	-57.76611328	+1844
+1457970502.34019990	+13.50000000	+0.66357422	-6.93017578	+17.70996094	-4.85595703	-76.53076172	+2828	+12.75732422	+3.70019531	-6.96972656	+19.18212891	-22.78564453	-12.43652344	+3408	+10.56884766	-0.36474609	-7.58935547	+11.66748047	-8.85498047	-57.78808594	+1844
+1457970502.34439990	+13.46044922	+0.58007813	-7.00927734	+18.23730469	-4.24072266	-76.42089844	+2816	+12.73095703	+3.59033203	-7.05322266	+18.85253906	-21.92871094	-12.19482422	+3388	+10.52050781	-0.47460938	-7.63769531	+11.62353516	-7.84423828	-57.85400391	+1848
+1457970502.34859990	+13.42529297	+0.50097656	-7.09277344	+18.85253906	-3.60351563	-76.33300781	+2804	+12.70019531	+3.47607422	-7.13671875	+18.54492188	-21.00585938	-11.97509766	+3372	+10.47216797	-0.58007813	-7.67724609	+11.60156250	-6.87744141	-57.94189453	+1848
+1457970502.35270000	+13.38134766	+0.43505859	-7.16748047	+19.57763672	-3.05419922	-76.15722656	+2788	+12.66943359	+3.37060547	-7.21582031	+18.25927734	-20.19287109	-11.66748047	+3352	+10.42382813	-0.68115234	-7.71679688	+11.60156250	-5.88867188	-57.94189453	+1852
+1457970502.35690000	+13.33740234	+0.33837891	-7.24218750	+20.14892578	-2.50488281	-75.98144531	+2780	+12.64306641	+3.24755859	-7.29052734	+17.88574219	-19.35791016	-11.42578125	+3336	+10.37548828	-0.79541016	-7.75634766	+11.53564453	-4.89990234	-57.96386719	+1856
+1457970502.36520000	+13.25390625	+0.17578125	-7.39160156	+21.55517578	-1.53808594	-75.60791016	+2756	+12.57714844	+2.99707031	-7.44873047	+17.09472656	-17.70996094	-10.87646484	+3304	+10.28320313	-1.01513672	-7.81787109	+11.49169922	-3.09814453	-57.96386719	+1856
+1457970502.36940000	+13.20996094	+0.07470703	-7.46191406	+22.19238281	-1.12060547	-75.41015625	+2748	+12.54199219	+2.86083984	-7.51464844	+16.67724609	-17.02880859	-10.63476563	+3284	+10.23486328	-1.13378906	-7.84863281	+11.40380859	-2.19726563	-58.00781250	+1856
+1457970502.37360000	+13.17041016	-0.01757813	-7.53222656	+22.87353516	-0.70312500	-75.23437500	+2736	+12.50683594	+2.72460938	-7.58935547	+16.25976563	-16.25976563	-10.37109375	+3268	+10.19531250	-1.25244141	-7.87060547	+11.38183594	-1.40625000	-58.05175781	+1856
+1457970502.37770010	+13.12646484	-0.10546875	-7.59375000	+23.64257813	-0.39550781	-75.01464844	+2720	+12.47167969	+2.59716797	-7.65087891	+15.84228516	-15.62255859	-10.08544922	+3244	+10.14697266	-1.36230469	-7.89257813	+11.38183594	-0.63720703	-58.00781250	+1852
+1457970502.38190010	+13.08251953	-0.20654297	-7.65966797	+24.32373047	-0.04394531	-74.79492188	+2708	+12.43652344	+2.45654297	-7.71240234	+15.40283203	-15.02929688	-9.86572266	+3224	+10.10302734	-1.48535156	-7.91455078	+11.31591797	+0.17578125	-58.02978516	+1856
+1457970502.38610010	+13.03417969	-0.30322266	-7.72119141	+25.02685547	+0.30761719	-74.57519531	+2696	+12.39257813	+2.31591797	-7.77392578	+15.00732422	-14.37011719	-9.62402344	+3200	+10.06347656	-1.60839844	-7.92773438	+11.33789063	+0.90087891	-58.05175781	+1852
+1457970502.39019990	+12.98583984	-0.39550781	-7.76953125	+25.77392578	+0.52734375	-74.35546875	+2680	+12.35302734	+2.18408203	-7.81787109	+14.61181641	-13.84277344	-9.36035156	+3176	+10.01953125	-1.72265625	-7.94091797	+11.35986328	+1.56005859	-58.02978516	+1848
+1457970502.39439990	+12.93750000	-0.50097656	-7.81787109	+26.43310547	+0.74707031	-74.13574219	+2664	+12.31787109	+2.03906250	-7.86181641	+14.15039063	-13.35937500	-9.11865234	+3148	+9.97558594	-1.85009766	-7.95410156	+11.35986328	+2.26318359	-58.05175781	+1848
+1457970502.39860010	+12.88916016	-0.60205078	-7.86181641	+27.11425781	+0.94482422	-73.91601563	+2644	+12.27392578	+1.89404297	-7.90136719	+13.71093750	-12.85400391	-8.89892578	+3124	+9.93603516	-1.97314453	-7.95849609	+11.35986328	+2.87841797	-58.09570313	+1844
+1457970502.40689990	+12.79248047	-0.79980469	-7.92333984	+28.43261719	+1.18652344	-73.54248047	+2604	+12.19482422	+1.60839844	-7.95410156	+12.87597656	-12.12890625	-8.45947266	+3060	+9.84375000	-2.22363281	-7.96289063	+11.40380859	+4.04296875	-58.11767578	+1840
+1457970502.41100000	+12.73974609	-0.90087891	-7.94970703	+29.06982422	+1.29638672	-73.36669922	+2580	+12.15527344	+1.46777344	-7.97607422	+12.48046875	-11.77734375	-8.26171875	+3028	+9.80419922	-2.34667969	-7.96289063	+11.44775391	+4.59228516	-58.16162109	+1836
+1457970502.41520000	+12.68701172	-1.00195313	-7.96728516	+29.66308594	+1.38427734	-73.21289063	+2556	+12.11572266	+1.34033203	-7.98925781	+12.12890625	-11.46972656	-8.02001953	+2992	+9.76025391	-2.46972656	-7.96289063	+11.51367188	+5.11962891	-58.18359375	+1832
+1457970502.41940000	+12.63867188	-1.10302734	-7.98925781	+30.23437500	+1.47216797	-73.05908203	+2532	+12.07617188	+1.19531250	-7.99804688	+11.75537109	-11.20605469	-7.84423828	+2956	+9.71630859	-2.60156250	-7.95849609	+11.53564453	+5.64697266	-58.20556641	+1828
+1457970502.42350010	+12.58154297	-1.20410156	-7.99365234	+30.76171875	+1.53808594	-72.90527344	+2504	+12.03222656	+1.05908203	-8.00244141	+11.40380859	-10.92041016	-7.66845703	+2916	+9.67236328	-2.73339844	-7.95410156	+11.57958984	+6.15234375	-58.24951172	+1824
+1457970502.42770000	+12.52880859	-1.30517578	-7.99365234	+31.26708984	+1.58203125	-72.79541016	+2472	+11.99707031	+0.93164063	-7.99365234	+11.09619141	-10.74462891	-7.44873047	+2876	+9.61962891	-2.85644531	-7.94531250	+11.64550781	+6.63574219	-58.24951172	+1824
+1457970502.43190000	+12.47607422	-1.40625000	-7.99365234	+31.70654297	+1.62597656	-72.68554688	+2444	+11.95751953	+0.78662109	-7.98046875	+10.72265625	-10.56884766	-7.27294922	+2836	+9.57128906	-2.98828125	-7.93652344	+11.68945313	+7.11914063	-58.27148438	+1820
+1457970502.43600010	+12.42773438	-1.51171875	-7.98046875	+32.12402344	+1.64794922	-72.59765625	+2416	+11.91357422	+0.65039063	-7.96728516	+10.41503906	-10.39306641	-7.11914063	+2800	+9.52734375	-3.11572266	-7.92333984	+11.75537109	+7.55859375	-58.31542969	+1824
+1457970502.44440010	+12.32226563	-1.72705078	-7.96289063	+32.87109375	+1.75781250	-72.46582031	+2368	+11.83886719	+0.38232422	-7.92773438	+9.82177734	-10.12939453	-6.74560547	+2720	+9.42626953	-3.37500000	-7.88818359	+11.84326172	+8.39355469	-58.31542969	+1828
+1457970502.44849990	+12.26953125	-1.83251953	-7.94091797	+33.20068359	+1.80175781	-72.42187500	+2348	+11.79492188	+0.25048828	-7.90576172	+9.53613281	-9.97558594	-6.59179688	+2680	+9.37792969	-3.50683594	-7.87060547	+11.90917969	+8.76708984	-58.33740234	+1832
+1457970502.45269990	+12.21679688	-1.93798828	-7.91894531	+33.50830078	+1.86767578	-72.35595703	+2328	+11.75537109	+0.12744141	-7.87939453	+9.31640625	-9.84375000	-6.35009766	+2636	+9.32519531	-3.62988281	-7.84863281	+11.99707031	+9.11865234	-58.31542969	+1840
+1457970502.45689990	+12.16406250	-2.04785156	-7.90136719	+33.75000000	+1.95556641	-72.33398438	+2312	+11.71582031	-0.01318359	-7.85302734	+8.98681641	-9.71191406	-6.17431641	+2600	+9.27246094	-3.76171875	-7.82666016	+12.06298828	+9.49218750	-58.29345703	+1844
+1457970502.46100000	+12.10693359	-2.16210938	-7.87060547	+33.96972656	+2.02148438	-72.29003906	+2300	+11.66748047	-0.15380859	-7.82226563	+8.67919922	-9.55810547	-5.99853516	+2564	+9.22412109	-3.88916016	-7.79589844	+12.12890625	+9.79980469	-58.29345703	+1852
+1457970502.46519990	+12.05419922	-2.26757813	-7.83984375	+34.21142578	+2.08740234	-72.22412109	+2288	+11.62353516	-0.27685547	-7.78271484	+8.45947266	-9.47021484	-5.71289063	+2528	+9.17138672	-4.00781250	-7.76074219	+12.23876953	+10.08544922	-58.22753906	+1860
+1457970502.46939990	+12.00146484	-2.38183594	-7.81347656	+34.38720703	+2.15332031	-72.20214844	+2280	+11.57958984	-0.42187500	-7.74755859	+8.12988281	-9.38232422	-5.51513672	+2504	+9.11865234	-4.13525391	-7.72998047	+12.32666016	+10.39306641	-58.16162109	+1872
+1457970502.47350000	+11.94433594	-2.49609375	-7.77392578	+34.56298828	+2.24121094	-72.18017578	+2272	+11.53125000	-0.56250000	-7.70361328	+7.80029297	-9.27246094	-5.31738281	+2476	+9.07031250	-4.26269531	-7.69042969	+12.41455078	+10.61279297	-58.16162109	+1884
+1457970502.48180010	+11.83886719	-2.72021484	-7.70800781	+34.93652344	+2.39501953	-72.04833984	+2260	+11.43896484	-0.82617188	-7.62890625	+7.22900391	-9.03076172	-4.72412109	+2428	+8.97363281	-4.50878906	-7.60693359	+12.65625000	+11.00830078	-57.98583984	+1904
+1457970502.48600010	+11.78173828	-2.83447266	-7.66845703	+35.06835938	+2.50488281	-72.00439453	+2256	+11.38183594	-0.96679688	-7.58056641	+6.89941406	-8.89892578	-4.48242188	+2408	+8.92529297	-4.63183594	-7.55419922	+12.78808594	+11.16210938	-57.94189453	+1916
+1457970502.49020000	+11.72460938	-2.93115234	-7.62451172	+35.28808594	+2.54882813	-71.87255859	+2252	+11.33349609	-1.08544922	-7.52783203	+6.67968750	-8.81103516	-4.10888672	+2388	+8.87255859	-4.74609375	-7.50146484	+12.94189453	+11.29394531	-57.81005859	+1924
+1457970502.49429990	+11.67187500	-3.04980469	-7.58056641	+35.39794922	+2.61474609	-71.78466797	+2248	+11.28515625	-1.23046875	-7.47509766	+6.32812500	-8.72314453	-3.82324219	+2372	+8.82421875	-4.86474609	-7.45751953	+13.09570313	+11.44775391	-57.63427734	+1936
+1457970502.49850010	+11.61035156	-3.16406250	-7.52783203	+35.50781250	+2.65869141	-71.71875000	+2248	+11.22802734	-1.36230469	-7.41357422	+6.02050781	-8.63525391	-3.53759766	+2360	+8.78027344	-4.98339844	-7.39160156	+13.24951172	+11.53564453	-57.54638672	+1948
+1457970502.50270010	+11.55761719	-3.26513672	-7.47509766	+35.70556641	+2.65869141	-71.58691406	+2240	+11.17968750	-1.47656250	-7.35205078	+5.82275391	-8.59130859	-3.12011719	+2340	+8.72753906	-5.09326172	-7.33007813	+13.42529297	+11.60156250	-57.39257813	+1956
+1457970502.50679990	+11.50488281	-3.37500000	-7.41796875	+35.85937500	+2.65869141	-71.49902344	+2240	+11.13134766	-1.61279297	-7.28613281	+5.53710938	-8.52539063	-2.81250000	+2328	+8.68359375	-5.21191406	-7.27734375	+13.62304688	+11.68945313	-57.23876953	+1964
+1457970502.51519990	+11.39501953	-3.56835938	-7.29492188	+36.18896484	+2.63671875	-71.23535156	+2232	+11.02587891	-1.84570313	-7.13671875	+5.20751953	-8.43750000	-2.08740234	+2304	+8.58691406	-5.43603516	-7.13232422	+13.97460938	+11.75537109	-56.93115234	+1984
+1457970502.51930000	+11.33789063	-3.67382813	-7.23339844	+36.34277344	+2.63671875	-71.08154297	+2228	+10.97753906	-1.96875000	-7.06201172	+5.03173828	-8.39355469	-1.75781250	+2296	+8.54296875	-5.54589844	-7.07080078	+14.21630859	+11.82128906	-56.71142578	+1988
+1457970502.52350000	+11.28515625	-3.77929688	-7.15429688	+36.43066406	+2.59277344	-70.97167969	+2228	+10.92041016	-2.08300781	-6.97412109	+4.92187500	-8.34960938	-1.45019531	+2292	+8.49902344	-5.65136719	-6.99609375	+14.41406250	+11.82128906	-56.53564453	+2000
+1457970502.52769990	+11.22802734	-3.86718750	-7.07958984	+36.60644531	+2.52685547	-70.77392578	+2224	+10.86767578	-2.17529297	-6.88623047	+4.92187500	-8.30566406	-1.01074219	+2280	+8.44628906	-5.75683594	-6.92138672	+14.58984375	+11.86523438	-56.29394531	+2004
+1457970502.53180000	+11.17529297	-3.96386719	-7.00927734	+36.73828125	+2.46093750	-70.59814453	+2224	+10.81933594	-2.28955078	-6.80273438	+4.85595703	-8.23974609	-0.68115234	+2276	+8.39794922	-5.86230469	-6.85546875	+14.83154297	+11.95312500	-56.00830078	+2012
+1457970502.53600000	+11.12255859	-4.06054688	-6.91699219	+36.87011719	+2.37304688	-70.51025391	+2228	+10.76660156	-2.39501953	-6.70166016	+4.85595703	-8.23974609	-0.41748047	+2276	+8.35400391	-5.96777344	-6.77197266	+15.00732422	+11.95312500	-55.81054688	+2020
+1457970502.54020000	+11.07421875	-4.13964844	-6.83789063	+37.02392578	+2.26318359	-70.26855469	+2224	+10.71826172	-2.48291016	-6.60937500	+4.94384766	-8.17382813	+0.02197266	+2268	+8.30126953	-6.06884766	-6.69287109	+15.16113281	+11.99707031	-55.54687500	+2028
+1457970502.54850010	+10.96875000	-4.31982422	-6.66210938	+37.30957031	+2.13134766	-69.89501953	+2232	+10.61718750	-2.67626953	-6.41162109	+5.07568359	-8.04199219	+0.63720703	+2272	+8.20458984	-6.27099609	-6.53027344	+15.62255859	+12.12890625	-54.97558594	+2048
+1457970502.55270000	+10.91601563	-4.39892578	-6.57861328	+37.48535156	+2.04345703	-69.56542969	+2236	+10.56445313	-2.75537109	-6.31494141	+5.20751953	-7.88818359	+1.07666016	+2268	+8.14746094	-6.37207031	-6.45117188	+15.77636719	+12.21679688	-54.62402344	+2056
+1457970502.55679990	+10.86767578	-4.48242188	-6.49951172	+37.61718750	+1.99951172	-69.25781250	+2240	+10.51611328	-2.84765625	-6.22705078	+5.29541016	-7.71240234	+1.42822266	+2268	+8.09912109	-6.46435547	-6.38085938	+16.04003906	+12.39257813	-54.18457031	+2060
+1457970502.56100010	+10.81494141	-4.57031250	-6.39843750	+37.74902344	+1.88964844	-69.06005859	+2248	+10.46337891	-2.93554688	-6.11279297	+5.36132813	-7.64648438	+1.71386719	+2276	+8.05078125	-6.56103516	-6.28857422	+16.23779297	+12.43652344	-53.87695313	+2072
+1457970502.56510000	+10.76220703	-4.64062500	-6.30615234	+37.92480469	+1.77978516	-68.68652344	+2256	+10.41064453	-3.01464844	-6.01611328	+5.49316406	-7.49267578	+2.15332031	+2276	+7.99804688	-6.65332031	-6.20068359	+16.39160156	+12.54638672	-53.50341797	+2084
+1457970502.56929990	+10.71386719	-4.71972656	-6.22265625	+38.07861328	+1.73583984	-68.31298828	+2260	+10.36230469	-3.09814453	-5.91943359	+5.58105469	-7.27294922	+2.52685547	+2280	+7.94531250	-6.74121094	-6.12597656	+16.65527344	+12.72216797	-53.02001953	+2088
+1457970502.57349990	+10.66552734	-4.79882813	-6.12158203	+38.25439453	+1.60400391	-68.07128906	+2276	+10.31396484	-3.18603516	-5.80517578	+5.64697266	-7.22900391	+2.81250000	+2292	+7.90136719	-6.83349609	-6.02929688	+16.87500000	+12.78808594	-52.71240234	+2100
+1457970502.57760000	+10.61718750	-4.86914063	-6.02929688	+38.45214844	+1.49414063	-67.65380859	+2284	+10.26123047	-3.25634766	-5.70410156	+5.75683594	-7.05322266	+3.27392578	+2296	+7.84863281	-6.92578125	-5.93701172	+17.00683594	+12.89794922	-52.31689453	+2112
+1457970502.58180000	+10.56445313	-4.94384766	-5.94580078	+38.62792969	+1.42822266	-67.21435547	+2292	+10.20849609	-3.33984375	-5.61181641	+5.82275391	-6.83349609	+3.66943359	+2300	+7.80468750	-7.00488281	-5.86230469	+17.31445313	+13.05175781	-51.78955078	+2116
+1457970502.59010000	+10.46777344	-5.08447266	-5.75244141	+39.02343750	+1.16455078	-66.46728516	+2312	+10.11181641	-3.48925781	-5.39208984	+5.95458984	-6.61376953	+4.43847656	+2312	+7.71240234	-7.17626953	-5.66894531	+17.70996094	+13.20556641	-50.97656250	+2132
+1457970502.59430000	+10.41503906	-5.15478516	-5.66455078	+39.24316406	+1.05468750	-66.02783203	+2320	+10.05908203	-3.56835938	-5.29980469	+5.99853516	-6.43798828	+4.85595703	+2320	+7.67285156	-7.24658203	-5.58984375	+18.01757813	+13.29345703	-50.42724609	+2132
+1457970502.59850000	+10.37109375	-5.22070313	-5.56347656	+39.44091797	+0.85693359	-65.72021484	+2332	+10.01513672	-3.64306641	-5.18115234	+6.04248047	-6.43798828	+5.18554688	+2328	+7.63769531	-7.32128906	-5.48876953	+18.28125000	+13.27148438	-50.05371094	+2136
+1457970502.60260010	+10.32275391	-5.28222656	-5.46679688	+39.66064453	+0.65917969	-65.32470703	+2336	+9.96679688	-3.71337891	-5.07568359	+6.08642578	-6.35009766	+5.64697266	+2332	+7.59375000	-7.40478516	-5.39208984	+18.43505859	+13.29345703	-49.68017578	+2144
+1457970502.60680010	+10.27880859	-5.34375000	-5.37451172	+39.90234375	+0.48339844	-64.92919922	+2340	+9.91845703	-3.78369141	-4.97900391	+6.15234375	-6.24023438	+6.04248047	+2332	+7.55859375	-7.46630859	-5.30419922	+18.78662109	+13.29345703	-49.17480469	+2140
+1457970502.61100010	+10.23925781	-5.40527344	-5.26904297	+40.14404297	+0.24169922	-64.66552734	+2348	+9.87890625	-3.85400391	-4.86035156	+6.21826172	-6.30615234	+6.35009766	+2340	+7.53222656	-7.53662109	-5.20312500	+19.07226563	+13.18359375	-48.82324219	+2140
+1457970502.61509990	+10.19531250	-5.46240234	-5.16796875	+40.36376953	+0.02197266	-64.33593750	+2352	+9.83056641	-3.91552734	-4.75488281	+6.28417969	-6.24023438	+6.76757813	+2340	+7.48828125	-7.61572266	-5.10644531	+19.24804688	+13.13964844	-48.47167969	+2140
+1457970502.61929990	+10.15136719	-5.51513672	-5.07568359	+40.64941406	-0.19775391	-63.98437500	+2352	+9.78662109	-3.97705078	-4.65820313	+6.37207031	-6.15234375	+7.16308594	+2336	+7.46191406	-7.67285156	-5.02294922	+19.62158203	+13.07373047	-47.98828125	+2132
+1457970502.62350010	+10.11621094	-5.56787109	-4.96582031	+40.91308594	-0.48339844	-63.76464844	+2352	+9.75146484	-4.04296875	-4.53955078	+6.45996094	-6.26220703	+7.47070313	+2340	+7.43554688	-7.73437500	-4.92187500	+19.95117188	+12.89794922	-47.63671875	+2128
+1457970502.63179990	+10.03271484	-5.66455078	-4.76806641	+41.46240234	-0.98876953	-63.21533203	+2348	+9.66357422	-4.15722656	-4.33740234	+6.63574219	-6.17431641	+8.19580078	+2332	+7.37402344	-7.86181641	-4.73730469	+20.52246094	+12.67822266	-46.91162109	+2116
+1457970502.63590000	+9.99755859	-5.70849609	-4.65380859	+41.77001953	-1.27441406	-63.08349609	+2348	+9.63281250	-4.21435547	-4.21875000	+6.74560547	-6.30615234	+8.43750000	+2332	+7.35644531	-7.91894531	-4.64062500	+20.87402344	+12.45849609	-46.60400391	+2108
+1457970502.64010000	+9.95800781	-5.75683594	-4.55273438	+42.03369141	-1.56005859	-62.88574219	+2348	+9.58886719	-4.27587891	-4.11767578	+6.76757813	-6.30615234	+8.74511719	+2328	+7.32128906	-7.98486328	-4.54394531	+21.09375000	+12.30468750	-46.34033203	+2104
+1457970502.64430000	+9.92285156	-5.79638672	-4.45605469	+42.36328125	-1.77978516	-62.62207031	+2340	+9.55371094	-4.32421875	-4.02099609	+6.89941406	-6.24023438	+9.07470703	+2316	+7.29931641	-8.03320313	-4.45605469	+21.48925781	+12.17285156	-45.96679688	+2092
+1457970502.64840010	+9.89208984	-5.83154297	-4.34619141	+42.69287109	-2.06542969	-62.51220703	+2336	+9.52294922	-4.37255859	-3.90673828	+7.03125000	-6.35009766	+9.29443359	+2316	+7.27734375	-8.09033203	-4.36376953	+21.86279297	+11.99707031	-45.65917969	+2080
+1457970502.65260000	+9.85253906	-5.87548828	-4.24511719	+42.95654297	-2.28515625	-62.29248047	+2332	+9.48339844	-4.42968750	-3.80566406	+7.00927734	-6.30615234	+9.55810547	+2308	+7.24658203	-8.15185547	-4.27587891	+22.10449219	+11.88720703	-45.37353516	+2072
+1457970502.66090010	+9.79101563	-5.93701172	-4.04736328	+43.68164063	-2.74658203	-61.89697266	+2316	+9.42626953	-4.51757813	-3.60791016	+7.25097656	-6.24023438	+10.08544922	+2292	+7.20263672	-8.24414063	-4.10888672	+22.85156250	+11.62353516	-44.69238281	+2048
+1457970502.66510010	+9.75585938	-5.97216797	-3.95068359	+43.92333984	-2.94433594	-61.69921875	+2312	+9.38671875	-4.57031250	-3.51123047	+7.18505859	-6.17431641	+10.30517578	+2288	+7.17187500	-8.30126953	-4.02099609	+23.09326172	+11.51367188	-44.45068359	+2040
+1457970502.66930010	+9.72070313	-5.99853516	-3.86279297	+44.27490234	-3.12011719	-61.45751953	+2304	+9.35595703	-4.60986328	-3.42333984	+7.27294922	-6.06445313	+10.56884766	+2276	+7.14990234	-8.34521484	-3.94189453	+23.44482422	+11.44775391	-44.09912109	+2028
+1457970502.67339990	+9.69433594	-6.02490234	-3.76171875	+44.62646484	-3.33984375	-61.30371094	+2300	+9.33398438	-4.64941406	-3.32666016	+7.33886719	-6.08642578	+10.76660156	+2268	+7.13232422	-8.38916016	-3.86279297	+23.79638672	+11.33789063	-43.79150391	+2016
+1457970502.67759990	+9.65917969	-6.06005859	-3.67382813	+44.86816406	-3.49365234	-61.10595703	+2296	+9.30322266	-4.70214844	-3.23437500	+7.22900391	-5.99853516	+10.96435547	+2264	+7.10595703	-8.44189453	-3.77929688	+24.03808594	+11.27197266	-43.52783203	+2004
+1457970502.68179990	+9.63281250	-6.07763672	-3.59033203	+45.19775391	-3.64746094	-60.84228516	+2288	+9.27685547	-4.73730469	-3.15087891	+7.27294922	-5.86669922	+11.20605469	+2252	+7.08398438	-8.48144531	-3.70458984	+24.36767578	+11.20605469	-43.22021484	+1992
+1457970502.68590000	+9.60644531	-6.09960938	-3.49804688	+45.52734375	-3.84521484	-60.66650391	+2280	+9.25927734	-4.77246094	-3.06298828	+7.31689453	-5.84472656	+11.40380859	+2240	+7.06640625	-8.52099609	-3.63427734	+24.67529297	+11.09619141	-42.91259766	+1976
+1457970502.69010000	+9.57568359	-6.13037109	-3.41455078	+45.74707031	-3.97705078	-60.46875000	+2276	+9.23291016	-4.82080078	-2.97949219	+7.16308594	-5.75683594	+11.57958984	+2236	+7.04003906	-8.56933594	-3.55957031	+24.89501953	+11.05224609	-42.64892578	+1968
+1457970502.69429990	+9.54931641	-6.14794922	-3.33105469	+46.05468750	-4.13085938	-60.27099609	+2268	+9.21093750	-4.85156250	-2.90039063	+7.14111328	-5.64697266	+11.79931641	+2224	+7.02685547	-8.60009766	-3.48925781	+25.20263672	+10.96435547	-42.36328125	+1952
+1457970502.70260000	+9.50097656	-6.19628906	-3.17285156	+46.53808594	-4.43847656	-59.96337891	+2256	+9.17138672	-4.93066406	-2.74218750	+6.94335938	-5.55908203	+12.12890625	+2204	+6.99609375	-8.67480469	-3.34863281	+25.68603516	+10.76660156	-41.87988281	+1920
+1457970502.70680000	+9.47900391	-6.20947266	-3.09375000	+46.82373047	-4.57031250	-59.83154297	+2248	+9.15380859	-4.96142578	-2.66748047	+6.87744141	-5.49316406	+12.28271484	+2192	+6.98291016	-8.70556641	-3.27832031	+25.97167969	+10.65673828	-41.68212891	+1904
+1457970502.71090010	+9.46142578	-6.22265625	-3.02343750	+47.10937500	-4.74609375	-59.67773438	+2236	+9.14062500	-4.99218750	-2.59716797	+6.83349609	-5.47119141	+12.48046875	+2176	+6.97412109	-8.73632813	-3.21240234	+26.23535156	+10.52490234	-41.46240234	+1888
+1457970502.71510000	+9.43505859	-6.24902344	-2.94873047	+47.28515625	-4.85595703	-59.61181641	+2228	+9.12304688	-5.03173828	-2.52685547	+6.59179688	-5.40527344	+12.59033203	+2168	+6.96533203	-8.77148438	-3.14648438	+26.43310547	+10.43701172	-41.30859375	+1872
+1457970502.72340010	+9.40429688	-6.27099609	-2.81689453	+47.81250000	-5.11962891	-59.39208984	+2200	+9.09667969	-5.08886719	-2.40380859	+6.39404297	-5.33935547	+12.91992188	+2136	+6.95654297	-8.81982422	-3.01904297	+26.98242188	+10.12939453	-41.00097656	+1832
+1457970502.72760010	+9.38232422	-6.28857422	-2.75097656	+47.98828125	-5.20751953	-59.37011719	+2192	+9.08349609	-5.12402344	-2.34228516	+6.17431641	-5.31738281	+13.00781250	+2120	+6.94775391	-8.85058594	-2.95751953	+27.18017578	+10.01953125	-40.89111328	+1812
+1457970502.73169990	+9.36914063	-6.30175781	-2.68505859	+48.25195313	-5.31738281	-59.34814453	+2176	+9.07031250	-5.15039063	-2.28076172	+6.04248047	-5.29541016	+13.09570313	+2104	+6.94775391	-8.86816406	-2.89599609	+27.44384766	+9.86572266	-40.80322266	+1796
+1457970502.73589990	+9.35595703	-6.31054688	-2.62792969	+48.51562500	-5.44921875	-59.28222656	+2160	+9.06152344	-5.17236328	-2.22802734	+5.88867188	-5.25146484	+13.24951172	+2084	+6.94775391	-8.89013672	-2.83886719	+27.70751953	+9.71191406	-40.69335938	+1772
+1457970502.74009990	+9.33837891	-6.32373047	-2.57080078	+48.73535156	-5.51513672	-59.28222656	+2148	+9.05273438	-5.20751953	-2.17529297	+5.64697266	-5.25146484	+13.31542969	+2068	+6.94335938	-8.91210938	-2.78173828	+27.92724609	+9.60205078	-40.62744141	+1752
+1457970502.74420000	+9.32519531	-6.33251953	-2.51367188	+48.99902344	-5.60302734	-59.28222656	+2128	+9.04394531	-5.22949219	-2.11816406	+5.49316406	-5.25146484	+13.38134766	+2048	+6.94335938	-8.93408203	-2.72460938	+28.16894531	+9.44824219	-40.62744141	+1736
+1457970502.74840000	+9.31201172	-6.33691406	-2.46093750	+49.26269531	-5.69091797	-59.23828125	+2112	+9.03515625	-5.25146484	-2.07421875	+5.31738281	-5.18554688	+13.51318359	+2024	+6.94335938	-8.95166016	-2.67626953	+28.41064453	+9.31640625	-40.51757813	+1712
+1457970502.75260000	+9.29882813	-6.34570313	-2.40820313	+49.52636719	-5.75683594	-59.23828125	+2092	+9.02197266	-5.27783203	-2.02587891	+5.05371094	-5.14160156	+13.57910156	+2008	+6.94335938	-8.96923828	-2.62792969	+28.65234375	+9.20654297	-40.47363281	+1692
+1457970502.75670000	+9.28564453	-6.35009766	-2.35546875	+49.79003906	-5.82275391	-59.26025391	+2076	+9.01318359	-5.29980469	-1.98193359	+4.85595703	-5.11962891	+13.66699219	+1988	+6.94335938	-8.98242188	-2.57519531	+28.89404297	+9.07470703	-40.45166016	+1672
+1457970502.76510000	+9.25488281	-6.35888672	-2.26318359	+50.33935547	-5.97656250	-59.28222656	+2040	+8.99560547	-5.33935547	-1.89843750	+4.41650391	-5.03173828	+13.82080078	+1948	+6.93896484	-9.01318359	-2.49169922	+29.35546875	+8.85498047	-40.29785156	+1632
+1457970502.76920010	+9.24169922	-6.35888672	-2.21484375	+50.62500000	-6.06445313	-59.32617188	+2024	+8.99121094	-5.35253906	-1.85449219	+4.19677734	-4.98779297	+13.88671875	+1928	+6.93017578	-9.02636719	-2.44335938	+29.55322266	+8.74511719	-40.29785156	+1616
+1457970502.77340010	+9.23291016	-6.35449219	-2.17089844	+50.91064453	-6.13037109	-59.34814453	+2008	+8.98242188	-5.37011719	-1.81054688	+3.95507813	-4.96582031	+13.97460938	+1908	+6.92578125	-9.03955078	-2.40820313	+29.75097656	+8.63525391	-40.20996094	+1596
+1457970502.77760000	+9.21972656	-6.35449219	-2.12695313	+51.19628906	-6.21826172	-59.39208984	+1992	+8.97363281	-5.38769531	-1.77099609	+3.71337891	-4.92187500	+14.06250000	+1892	+6.92138672	-9.05273438	-2.36865234	+29.94873047	+8.54736328	-40.16601563	+1580
+1457970502.78169990	+9.20654297	-6.35009766	-2.07861328	+51.48193359	-6.28417969	-59.45800781	+1976	+8.96484375	-5.40087891	-1.73144531	+3.47167969	-4.87792969	+14.17236328	+1876	+6.91699219	-9.06591797	-2.32910156	+30.12451172	+8.43750000	-40.14404297	+1564
+1457970502.78590010	+9.19335938	-6.34570313	-2.03906250	+51.74560547	-6.37207031	-59.47998047	+1960	+8.95605469	-5.41406250	-1.69189453	+3.22998047	-4.83398438	+14.26025391	+1860	+6.90820313	-9.07910156	-2.29833984	+30.27832031	+8.30566406	-40.05615234	+1544
+1457970502.79000000	+9.18017578	-6.34570313	-1.99511719	+51.98730469	-6.43798828	-59.54589844	+1948	+8.94726563	-5.42285156	-1.65234375	+3.03222656	-4.79003906	+14.39208984	+1848	+6.90380859	-9.08349609	-2.26318359	+30.47607422	+8.19580078	-39.99023438	+1528
+1457970502.79419990	+9.16699219	-6.33691406	-1.94677734	+52.25097656	-6.52587891	-59.63378906	+1936	+8.93847656	-5.43164063	-1.61279297	+2.81250000	-4.74609375	+14.50195313	+1832	+6.89941406	-9.09228516	-2.22802734	+30.65185547	+8.06396484	-39.94628906	+1512
+1457970502.80250000	+9.14501953	-6.32373047	-1.86328125	+52.71240234	-6.67968750	-59.80957031	+1912	+8.92529297	-5.44482422	-1.53369141	+2.43896484	-4.70214844	+14.76562500	+1808	+6.89062500	-9.10107422	-2.16210938	+31.00341797	+7.80029297	-39.83642578	+1484
+1457970502.80670000	+9.13623047	-6.31494141	-1.81933594	+52.93212891	-6.72363281	-59.87548828	+1904	+8.91650391	-5.44921875	-1.49414063	+2.28515625	-4.68017578	+14.89746094	+1800	+6.88183594	-9.10546875	-2.12695313	+31.13525391	+7.66845703	-39.79248047	+1472
+1457970502.81090000	+9.12304688	-6.30615234	-1.77978516	+53.15185547	-6.76757813	-59.94140625	+1892	+8.90332031	-5.45361328	-1.45458984	+2.10937500	-4.63623047	+15.05126953	+1792	+6.87304688	-9.10986328	-2.09179688	+31.26708984	+7.53662109	-39.74853516	+1460
+1457970502.81500010	+9.11425781	-6.29736328	-1.74023438	+53.34960938	-6.78955078	-60.02929688	+1884	+8.89892578	-5.44921875	-1.41503906	+2.04345703	-4.59228516	+15.22705078	+1780	+6.87304688	-9.10546875	-2.05664063	+31.48681641	+7.40478516	-39.70458984	+1448
+1457970502.81920000	+9.10107422	-6.28857422	-1.69628906	+53.50341797	-6.81152344	-60.09521484	+1876	+8.88574219	-5.45361328	-1.37988281	+1.93359375	-4.54833984	+15.38085938	+1768	+6.86865234	-9.10546875	-2.02148438	+31.66259766	+7.27294922	-39.68261719	+1436
+1457970502.82340000	+9.09228516	-6.27539063	-1.66113281	+53.67919922	-6.81152344	-60.13916016	+1864	+8.87695313	-5.45361328	-1.34472656	+1.82373047	-4.46044922	+15.55664063	+1760	+6.86425781	-9.10107422	-1.99072266	+31.83837891	+7.14111328	-39.61669922	+1424
+1457970502.82750010	+9.07910156	-6.26660156	-1.62597656	+53.85498047	-6.81152344	-60.22705078	+1856	+8.86816406	-5.44482422	-1.30517578	+1.84570313	-4.41650391	+15.73242188	+1752	+6.86425781	-9.09667969	-1.95556641	+32.05810547	+7.00927734	-39.59472656	+1416
+1457970502.83170010	+9.07031250	-6.25341797	-1.59082031	+54.00878906	-6.78955078	-60.27099609	+1848	+8.85498047	-5.44042969	-1.27001953	+1.82373047	-4.35058594	+15.90820313	+1744	+6.86425781	-9.08789063	-1.92041016	+32.27783203	+6.87744141	-39.55078125	+1404
+1457970502.83590010	+9.05712891	-6.24023438	-1.55566406	+54.16259766	-6.76757813	-60.31494141	+1840	+8.84179688	-5.43603516	-1.23925781	+1.80175781	-4.28466797	+16.06201172	+1732	+6.86425781	-9.07910156	-1.88525391	+32.49755859	+6.76757813	-39.52880859	+1396
+1457970502.84419990	+9.03515625	-6.21386719	-1.48535156	+54.51416016	-6.67968750	-60.44677734	+1820	+8.81542969	-5.41845703	-1.16894531	+1.95556641	-4.15283203	+16.39160156	+1716	+6.86425781	-9.06152344	-1.81054688	+32.98095703	+6.56982422	-39.52880859	+1380
+1457970502.84840010	+9.02197266	-6.20068359	-1.45898438	+54.64599609	-6.61376953	-60.46875000	+1808	+8.80224609	-5.41406250	-1.13818359	+1.99951172	-4.04296875	+16.56738281	+1704	+6.85986328	-9.04833984	-1.77978516	+33.22265625	+6.45996094	-39.48486328	+1372
+1457970502.85250000	+9.00878906	-6.18750000	-1.42822266	+54.84375000	-6.56982422	-60.51269531	+1800	+8.78906250	-5.39648438	-1.10742188	+2.13134766	-3.95507813	+16.72119141	+1692	+6.85986328	-9.03515625	-1.74462891	+33.46435547	+6.37207031	-39.44091797	+1364
+1457970502.85669990	+8.99560547	-6.16992188	-1.39746094	+55.01953125	-6.50390625	-60.55664063	+1788	+8.77587891	-5.38769531	-1.07666016	+2.21923828	-3.88916016	+16.87500000	+1684	+6.85986328	-9.02636719	-1.71386719	+33.72802734	+6.28417969	-39.44091797	+1360
+1457970502.86089990	+8.98242188	-6.15673828	-1.36669922	+55.17333984	-6.43798828	-60.60058594	+1776	+8.75830078	-5.37890625	-1.04589844	+2.32910156	-3.80126953	+17.02880859	+1672	+6.85986328	-9.00878906	-1.68310547	+33.99169922	+6.17431641	-39.41894531	+1352
+1457970502.86500000	+8.96923828	-6.13916016	-1.34033203	+55.37109375	-6.37207031	-60.64453125	+1764	+8.74511719	-5.36572266	-1.01513672	+2.46093750	-3.73535156	+17.16064453	+1660	+6.85986328	-8.99560547	-1.65234375	+34.23339844	+6.08642578	-39.37500000	+1344
+1457970502.86920000	+8.95605469	-6.12158203	-1.30957031	+55.54687500	-6.30615234	-60.71044922	+1752	+8.72753906	-5.35253906	-0.98437500	+2.57080078	-3.66943359	+17.29248047	+1648	+6.85546875	-8.98681641	-1.62158203	+34.47509766	+5.99853516	-39.37500000	+1336
+1457970502.87330010	+8.94287109	-6.10400391	-1.27880859	+55.72265625	-6.24023438	-60.77636719	+1744	+8.71435547	-5.33935547	-0.95361328	+2.70263672	-3.60351563	+17.42431641	+1640	+6.85107422	-8.97363281	-1.59521484	+34.69482422	+5.88867188	-39.35302734	+1324
+1457970502.87750010	+8.92529297	-6.09082031	-1.25244141	+55.87646484	-6.17431641	-60.82031250	+1732	+8.69677734	-5.33056641	-0.92724609	+2.81250000	-3.53759766	+17.55615234	+1628	+6.84667969	-8.96044922	-1.56884766	+34.89257813	+5.80078125	-39.33105469	+1316
+1457970502.88579990	+8.89892578	-6.05566406	-1.19531250	+56.20605469	-6.04248047	-60.93017578	+1712	+8.67041016	-5.30419922	-0.87011719	+3.07617188	-3.40576172	+17.84179688	+1608	+6.82910156	-8.93847656	-1.52050781	+35.26611328	+5.58105469	-39.26513672	+1300
+1457970502.89000010	+8.88574219	-6.04248047	-1.16894531	+56.29394531	-5.95458984	-60.95214844	+1700	+8.65722656	-5.29101563	-0.83935547	+3.14208984	-3.33984375	+17.95166016	+1600	+6.82031250	-8.92968750	-1.49853516	+35.41992188	+5.47119141	-39.22119141	+1292
+1457970502.89420010	+8.87255859	-6.02050781	-1.14257813	+56.44775391	-5.88867188	-60.99609375	+1692	+8.64404297	-5.27783203	-0.81298828	+3.25195313	-3.29589844	+18.08349609	+1592	+6.81152344	-8.91650391	-1.47656250	+35.55175781	+5.36132813	-39.19921875	+1288
+1457970502.89829990	+8.86376953	-6.00292969	-1.11621094	+56.60156250	-5.84472656	-61.04003906	+1688	+8.63525391	-5.26464844	-0.78222656	+3.38378906	-3.25195313	+18.21533203	+1584	+6.80712891	-8.90771484	-1.45898438	+35.70556641	+5.22949219	-39.17724609	+1280
+1457970502.90249990	+8.85058594	-5.99414063	-1.08984375	+56.66748047	-5.75683594	-61.10595703	+1676	+8.61767578	-5.25585938	-0.75585938	+3.42773438	-3.20800781	+18.32519531	+1576	+6.79833984	-8.89892578	-1.43701172	+35.81542969	+5.14160156	-39.15527344	+1276
+1457970502.90669990	+8.83740234	-5.97656250	-1.06347656	+56.75537109	-5.69091797	-61.14990234	+1672	+8.60888672	-5.24707031	-0.72949219	+3.51562500	-3.18603516	+18.43505859	+1568	+6.78515625	-8.88574219	-1.41503906	+35.90332031	+5.03173828	-39.15527344	+1276
+1457970502.91080000	+8.82861328	-5.96337891	-1.04150391	+56.86523438	-5.62500000	-61.17187500	+1664	+8.60009766	-5.23388672	-0.70751953	+3.62548828	-3.12011719	+18.56689453	+1560	+6.77636719	-8.87695313	-1.40185547	+35.99121094	+4.92187500	-39.13330078	+1272
+1457970502.91500000	+8.81542969	-5.95458984	-1.01953125	+56.88720703	-5.53710938	-61.21582031	+1656	+8.58691406	-5.22949219	-0.68115234	+3.64746094	-3.09814453	+18.63281250	+1552	+6.76757813	-8.87255859	-1.38427734	+36.05712891	+4.83398438	-39.11132813	+1268
+1457970502.92330000	+8.80224609	-5.92822266	-0.97998047	+57.04101563	-5.44921875	-61.25976563	+1648	+8.57373047	-5.20751953	-0.64160156	+3.82324219	-3.03222656	+18.85253906	+1540	+6.75439453	-8.85058594	-1.35791016	+36.21093750	+4.63623047	-39.13330078	+1264
+1457970502.92750000	+8.78906250	-5.91943359	-0.96679688	+57.06298828	-5.36132813	-61.30371094	+1640	+8.56494141	-5.20312500	-0.62402344	+3.82324219	-3.03222656	+18.89648438	+1532	+6.74560547	-8.84619141	-1.34472656	+36.25488281	+4.57031250	-39.15527344	+1260
+1457970502.93170000	+8.78466797	-5.91064453	-0.94482422	+57.10693359	-5.31738281	-61.41357422	+1636	+8.55615234	-5.19433594	-0.60205078	+3.88916016	-3.07617188	+18.96240234	+1528	+6.74121094	-8.83740234	-1.32714844	+36.32080078	+4.50439453	-39.22119141	+1260
+1457970502.93580010	+8.78027344	-5.90185547	-0.93603516	+57.15087891	-5.27343750	-61.41357422	+1628	+8.55175781	-5.18554688	-0.59326172	+3.95507813	-3.03222656	+19.05029297	+1520	+6.74121094	-8.82861328	-1.31835938	+36.40869141	+4.41650391	-39.24316406	+1260
+1457970502.94000010	+8.77148438	-5.89746094	-0.92724609	+57.15087891	-5.20751953	-61.47949219	+1620	+8.54296875	-5.18115234	-0.58447266	+3.95507813	-3.03222656	+19.09423828	+1512	+6.73681641	-8.82421875	-1.30517578	+36.45263672	+4.39453125	-39.33105469	+1260
+1457970502.94409990	+8.76708984	-5.89306641	-0.91406250	+57.19482422	-5.14160156	-61.54541016	+1612	+8.53857422	-5.17675781	-0.57128906	+3.99902344	-3.07617188	+19.11621094	+1504	+6.73681641	-8.81542969	-1.29638672	+36.51855469	+4.35058594	-39.41894531	+1260
+1457970502.94829990	+8.76269531	-5.88427734	-0.90966797	+57.21679688	-5.09765625	-61.56738281	+1604	+8.53417969	-5.17236328	-0.56689453	+4.04296875	-3.03222656	+19.20410156	+1496	+6.73681641	-8.81103516	-1.28759766	+36.58447266	+4.32861328	-39.46289063	+1260
+1457970502.95250010	+8.75830078	-5.88427734	-0.90527344	+57.21679688	-5.05371094	-61.58935547	+1592	+8.52978516	-5.16796875	-0.55810547	+4.04296875	-3.03222656	+19.24804688	+1484	+6.73242188	-8.80664063	-1.27880859	+36.60644531	+4.30664063	-39.55078125	+1260
+1457970502.96079990	+8.75390625	-5.87548828	-0.90087891	+57.26074219	-4.98779297	-61.69921875	+1576	+8.52539063	-5.15917969	-0.55371094	+4.10888672	-3.03222656	+19.33593750	+1464	+6.74121094	-8.79345703	-1.26562500	+36.78222656	+4.28466797	-39.70458984	+1264
+1457970502.96499990	+8.74951172	-5.87548828	-0.90087891	+57.26074219	-4.94384766	-61.72119141	+1564	+8.52099609	-5.15917969	-0.55371094	+4.10888672	-3.01025391	+19.37988281	+1456	+6.74121094	-8.78906250	-1.25683594	+36.80419922	+4.28466797	-39.79248047	+1268
+1457970502.96910000	+8.74511719	-5.87548828	-0.90087891	+57.28271484	-4.92187500	-61.74316406	+1556	+8.51660156	-5.15917969	-0.54931641	+4.13085938	-3.01025391	+19.40185547	+1444	+6.74121094	-8.78466797	-1.25244141	+36.87011719	+4.28466797	-39.85839844	+1268
+1457970502.97330000	+8.74511719	-5.87109375	-0.90087891	+57.30468750	-4.87792969	-61.78710938	+1548	+8.51660156	-5.15917969	-0.54931641	+4.15283203	-2.98828125	+19.44580078	+1432	+6.74560547	-8.78466797	-1.24365234	+36.91406250	+4.30664063	-39.94628906	+1272
+1457970502.97750000	+8.74511719	-5.87109375	-0.90087891	+57.30468750	-4.85595703	-61.80908203	+1536	+8.51220703	-5.15917969	-0.54931641	+4.15283203	-2.98828125	+19.48974609	+1420	+6.74560547	-8.78027344	-1.23925781	+36.93603516	+4.30664063	-40.01220703	+1272
+1457970502.98160000	+8.74511719	-5.87109375	-0.90087891	+57.30468750	-4.83398438	-61.80908203	+1528	+8.51220703	-5.15478516	-0.54931641	+4.17480469	-2.96630859	+19.53369141	+1412	+6.74560547	-8.78027344	-1.23486328	+36.97998047	+4.32861328	-40.07812500	+1272
+1457970502.98580000	+8.74072266	-5.87109375	-0.90087891	+57.32666016	-4.83398438	-61.83105469	+1520	+8.50781250	-5.15478516	-0.54931641	+4.21875000	-2.94433594	+19.57763672	+1400	+6.75000000	-8.78027344	-1.23046875	+37.00195313	+4.32861328	-40.14404297	+1276
+1457970502.99410010	+8.74072266	-5.87109375	-0.90087891	+57.32666016	-4.81201172	-61.87500000	+1504	+8.50781250	-5.15478516	-0.54931641	+4.21875000	-2.92236328	+19.66552734	+1380	+6.75000000	-8.77587891	-1.23046875	+37.02392578	+4.32861328	-40.20996094	+1276
+1457970502.99830010	+8.74072266	-5.87109375	-0.89648438	+57.34863281	-4.81201172	-61.89697266	+1500	+8.50781250	-5.15478516	-0.54931641	+4.26269531	-2.92236328	+19.70947266	+1372	+6.75000000	-8.77587891	-1.22607422	+37.02392578	+4.30664063	-40.25390625	+1276
+1457970503.00250010	+8.74072266	-5.87109375	-0.89648438	+57.34863281	-4.83398438	-61.91894531	+1492	+8.50781250	-5.15478516	-0.54492188	+4.26269531	-2.94433594	+19.73144531	+1360	+6.75000000	-8.77587891	-1.22607422	+37.02392578	+4.28466797	-40.27587891	+1276
+1457970503.00659990	+8.74072266	-5.87109375	-0.89648438	+57.34863281	-4.83398438	-61.94091797	+1488	+8.50781250	-5.15478516	-0.54492188	+4.26269531	-2.96630859	+19.75341797	+1352	+6.75000000	-8.78027344	-1.22607422	+37.00195313	+4.26269531	-40.31982422	+1276
+1457970503.01079990	+8.74072266	-5.86669922	-0.89208984	+57.37060547	-4.85595703	-61.98486328	+1480	+8.50781250	-5.15478516	-0.54052734	+4.28466797	-2.98828125	+19.77539063	+1348	+6.75000000	-8.78027344	-1.22167969	+36.97998047	+4.24072266	-40.36376953	+1276
+1457970503.01500010	+8.74072266	-5.86669922	-0.89208984	+57.37060547	-4.85595703	-62.00683594	+1476	+8.51220703	-5.15917969	-0.53613281	+4.28466797	-3.01025391	+19.79736328	+1340	+6.74560547	-8.78027344	-1.22167969	+36.95800781	+4.21875000	-40.38574219	+1276
+1457970503.01910000	+8.74072266	-5.86669922	-0.88769531	+57.37060547	-4.87792969	-62.02880859	+1472	+8.51220703	-5.15917969	-0.53173828	+4.28466797	-3.03222656	+19.79736328	+1332	+6.74560547	-8.78466797	-1.22167969	+36.93603516	+4.19677734	-40.42968750	+1276
+1457970503.02740000	+8.74511719	-5.86669922	-0.88330078	+57.37060547	-4.89990234	-62.07275391	+1464	+8.51660156	-5.15917969	-0.52734375	+4.28466797	-3.09814453	+19.84130859	+1324	+6.74560547	-8.78466797	-1.21728516	+36.89208984	+4.13085938	-40.47363281	+1276
+1457970503.03160000	+8.74511719	-5.86669922	-0.88330078	+57.37060547	-4.89990234	-62.09472656	+1456	+8.51660156	-5.15917969	-0.52294922	+4.28466797	-3.14208984	+19.84130859	+1320	+6.74560547	-8.78466797	-1.21728516	+36.87011719	+4.10888672	-40.49560547	+1276
+1457970503.03580000	+8.74511719	-5.86669922	-0.87890625	+57.37060547	-4.92187500	-62.13867188	+1452	+8.52099609	-5.15917969	-0.51855469	+4.28466797	-3.18603516	+19.86328125	+1316	+6.74560547	-8.78906250	-1.21728516	+36.82617188	+4.06494141	-40.51757813	+1276
+1457970503.03990010	+8.74511719	-5.86669922	-0.87890625	+57.37060547	-4.92187500	-62.13867188	+1448	+8.52099609	-5.16357422	-0.51416016	+4.28466797	-3.22998047	+19.86328125	+1312	+6.74560547	-8.78906250	-1.21728516	+36.82617188	+4.06494141	-40.51757813	+1272
+1457970503.04410000	+8.74511719	-5.86669922	-0.87890625	+57.37060547	-4.94384766	-62.16064453	+1444	+8.52539063	-5.16357422	-0.51416016	+4.26269531	-3.27392578	+19.86328125	+1308	+6.74560547	-8.78906250	-1.21728516	+36.80419922	+4.04296875	-40.53955078	+1272
+1457970503.04830000	+8.74951172	-5.86669922	-0.87451172	+57.37060547	-4.94384766	-62.16064453	+1444	+8.52978516	-5.16357422	-0.50976563	+4.26269531	-3.31787109	+19.86328125	+1304	+6.75000000	-8.78906250	-1.21728516	+36.78222656	+3.99902344	-40.58349609	+1272
+1457970503.05240010	+8.74951172	-5.86669922	-0.87451172	+57.37060547	-4.94384766	-62.18261719	+1440	+8.52978516	-5.16357422	-0.50537109	+4.26269531	-3.36181641	+19.88525391	+1304	+6.75000000	-8.79345703	-1.21289063	+36.71630859	+3.91113281	-40.64941406	+1272
+1457970503.06080010	+8.75390625	-5.86669922	-0.87011719	+57.34863281	-4.98779297	-62.24853516	+1432	+8.53857422	-5.16796875	-0.50097656	+4.21875000	-3.47167969	+19.88525391	+1300	+6.75878906	-8.79785156	-1.20849609	+36.58447266	+3.75732422	-40.80322266	+1276
+1457970503.06489990	+8.76269531	-5.87109375	-0.85693359	+57.30468750	-5.07568359	-62.42431641	+1436	+8.54736328	-5.16796875	-0.49218750	+4.19677734	-3.58154297	+19.90722656	+1300	+6.77197266	-8.80664063	-1.19531250	+36.38671875	+3.44970703	-41.08886719	+1280
+1457970503.06909990	+8.77587891	-5.87109375	-0.84814453	+57.26074219	-5.14160156	-62.60009766	+1440	+8.55615234	-5.17236328	-0.48339844	+4.15283203	-3.71337891	+19.92919922	+1300	+6.78076172	-8.81103516	-1.19091797	+36.25488281	+3.25195313	-41.30859375	+1288
+1457970503.07329990	+8.78466797	-5.87548828	-0.83496094	+57.21679688	-5.22949219	-62.75390625	+1440	+8.56494141	-5.17675781	-0.47900391	+4.13085938	-3.82324219	+19.95117188	+1300	+6.79394531	-8.81103516	-1.18212891	+36.14501953	+3.09814453	-41.46240234	+1292
+1457970503.07740000	+8.81103516	-5.87988281	-0.81298828	+57.08496094	-5.42724609	-63.14941406	+1452	+8.58691406	-5.18115234	-0.46582031	+4.06494141	-4.06494141	+19.99511719	+1304	+6.80712891	-8.81542969	-1.16894531	+36.05712891	+2.87841797	-41.70410156	+1300
+1457970503.08160000	+8.82861328	-5.88867188	-0.79541016	+56.97509766	-5.53710938	-63.39111328	+1460	+8.60009766	-5.18554688	-0.45703125	+3.99902344	-4.26269531	+20.01708984	+1304	+6.82031250	-8.81542969	-1.16015625	+35.99121094	+2.76855469	-41.85791016	+1308
+1457970503.08579990	+8.84179688	-5.89306641	-0.78662109	+56.86523438	-5.60302734	-63.54492188	+1464	+8.61328125	-5.18554688	-0.44824219	+3.93310547	-4.39453125	+20.06103516	+1304	+6.82910156	-8.81542969	-1.15576172	+35.94726563	+2.65869141	-41.96777344	+1316
+1457970503.08990000	+8.85058594	-5.89746094	-0.77783203	+56.77734375	-5.66894531	-63.69873047	+1472	+8.62646484	-5.18994141	-0.44384766	+3.88916016	-4.54833984	+20.08300781	+1308	+6.83789063	-8.81542969	-1.15136719	+35.90332031	+2.57080078	-42.05566406	+1320
+1457970503.09820010	+8.86816406	-5.90625000	-0.76904297	+56.62353516	-5.75683594	-63.89648438	+1480	+8.64404297	-5.19433594	-0.43505859	+3.77929688	-4.76806641	+20.12695313	+1304	+6.85546875	-8.81542969	-1.14257813	+35.83740234	+2.39501953	-42.23144531	+1332
+1457970503.10240010	+8.87255859	-5.90625000	-0.76464844	+56.57958984	-5.77880859	-63.98437500	+1488	+8.64843750	-5.19433594	-0.43066406	+3.75732422	-4.83398438	+20.14892578	+1304	+6.86425781	-8.81542969	-1.13818359	+35.81542969	+2.32910156	-42.34130859	+1340
+1457970503.10660000	+8.88134766	-5.91064453	-0.76025391	+56.51367188	-5.77880859	-64.05029297	+1492	+8.65722656	-5.19873047	-0.42626953	+3.71337891	-4.92187500	+20.17089844	+1300	+6.86865234	-8.81542969	-1.13378906	+35.77148438	+2.28515625	-42.40722656	+1344
+1457970503.11069990	+8.88134766	-5.91064453	-0.76025391	+56.44775391	-5.77880859	-64.09423828	+1496	+8.66162109	-5.19873047	-0.42187500	+3.66943359	-4.96582031	+20.17089844	+1300	+6.87304688	-8.81982422	-1.12939453	+35.72753906	+2.24121094	-42.45117188	+1348
+1457970503.11490010	+8.88574219	-5.91503906	-0.75585938	+56.40380859	-5.77880859	-64.13818359	+1500	+8.66601563	-5.20312500	-0.42187500	+3.66943359	-5.00976563	+20.19287109	+1300	+6.87304688	-8.81982422	-1.12939453	+35.68359375	+2.19726563	-42.49511719	+1352
+1457970503.11910010	+8.89013672	-5.91503906	-0.75585938	+56.35986328	-5.77880859	-64.18212891	+1504	+8.67041016	-5.20312500	-0.41748047	+3.62548828	-5.05371094	+20.19287109	+1296	+6.87744141	-8.81982422	-1.12939453	+35.63964844	+2.15332031	-42.53906250	+1352
+1457970503.12319990	+8.89453125	-5.91503906	-0.75585938	+56.31591797	-5.77880859	-64.20410156	+1508	+8.67041016	-5.20312500	-0.41748047	+3.58154297	-5.07568359	+20.21484375	+1296	+6.87744141	-8.82421875	-1.12939453	+35.59570313	+2.13134766	-42.56103516	+1356
+1457970503.13159990	+8.89892578	-5.91503906	-0.75146484	+56.27197266	-5.75683594	-64.24804688	+1516	+8.67480469	-5.20751953	-0.41748047	+3.55957031	-5.09765625	+20.23681641	+1292	+6.87304688	-8.82421875	-1.13378906	+35.52978516	+2.08740234	-42.56103516	+1360
+1457970503.13570000	+8.89892578	-5.91943359	-0.75146484	+56.25000000	-5.73486328	-64.27001953	+1520	+8.67480469	-5.20751953	-0.41748047	+3.53759766	-5.09765625	+20.25878906	+1292	+6.87304688	-8.82861328	-1.13378906	+35.48583984	+2.06542969	-42.56103516	+1364
+1457970503.13990000	+8.89892578	-5.91503906	-0.75146484	+56.22802734	-5.71289063	-64.27001953	+1524	+8.67919922	-5.20751953	-0.41308594	+3.51562500	-5.09765625	+20.25878906	+1292	+6.86865234	-8.82861328	-1.13818359	+35.46386719	+2.06542969	-42.58300781	+1368
+1457970503.14410000	+8.89892578	-5.91503906	-0.75146484	+56.22802734	-5.71289063	-64.27001953	+1528	+8.67919922	-5.21191406	-0.41308594	+3.51562500	-5.09765625	+20.28076172	+1292	+6.86865234	-8.82861328	-1.13818359	+35.44189453	+2.06542969	-42.58300781	+1368
+1457970503.14820000	+8.89892578	-5.91943359	-0.75146484	+56.20605469	-5.69091797	-64.24804688	+1532	+8.67919922	-5.21191406	-0.41308594	+3.49365234	-5.07568359	+20.30273438	+1292	+6.86425781	-8.83300781	-1.13818359	+35.39794922	+2.06542969	-42.56103516	+1372
+1457970503.15240000	+8.89892578	-5.91503906	-0.75146484	+56.20605469	-5.66894531	-64.24804688	+1536	+8.67919922	-5.21191406	-0.41308594	+3.49365234	-5.05371094	+20.32470703	+1292	+6.85986328	-8.83300781	-1.14257813	+35.37597656	+2.08740234	-42.56103516	+1372
+1457970503.15660000	+8.89892578	-5.91503906	-0.75146484	+56.20605469	-5.64697266	-64.22607422	+1536	+8.67919922	-5.21191406	-0.41308594	+3.49365234	-5.03173828	+20.34667969	+1292	+6.85986328	-8.83740234	-1.14257813	+35.37597656	+2.08740234	-42.56103516	+1372
+1457970503.16070010	+8.89892578	-5.91943359	-0.75146484	+56.18408203	-5.62500000	-64.20410156	+1540	+8.67919922	-5.21191406	-0.41308594	+3.47167969	-5.00976563	+20.36865234	+1292	+6.85546875	-8.83740234	-1.14257813	+35.35400391	+2.08740234	-42.53906250	+1376
+1457970503.16910000	+8.89453125	-5.91943359	-0.75585938	+56.18408203	-5.60302734	-64.18212891	+1548	+8.67480469	-5.21630859	-0.41308594	+3.47167969	-4.96582031	+20.39062500	+1296	+6.85546875	-8.83740234	-1.14697266	+35.35400391	+2.10937500	-42.51708984	+1376
+1457970503.17319990	+8.89453125	-5.91943359	-0.75585938	+56.18408203	-5.58105469	-64.16015625	+1548	+8.67480469	-5.21630859	-0.41308594	+3.47167969	-4.94384766	+20.43457031	+1296	+6.85107422	-8.84179688	-1.14697266	+35.35400391	+2.10937500	-42.51708984	+1376
+1457970503.17740010	+8.89453125	-5.91943359	-0.75585938	+56.18408203	-5.58105469	-64.13818359	+1552	+8.67480469	-5.21630859	-0.41308594	+3.44970703	-4.92187500	+20.43457031	+1300	+6.85107422	-8.84179688	-1.14697266	+35.35400391	+2.10937500	-42.51708984	+1376
+1457970503.18150000	+8.89453125	-5.91943359	-0.75585938	+56.18408203	-5.55908203	-64.11621094	+1552	+8.67480469	-5.21630859	-0.41308594	+3.44970703	-4.89990234	+20.45654297	+1300	+6.85107422	-8.84179688	-1.14697266	+35.35400391	+2.13134766	-42.51708984	+1376
+1457970503.18569990	+8.89453125	-5.91943359	-0.75585938	+56.16210938	-5.55908203	-64.09423828	+1556	+8.67480469	-5.21630859	-0.41308594	+3.44970703	-4.87792969	+20.47851563	+1300	+6.85107422	-8.84179688	-1.14697266	+35.35400391	+2.13134766	-42.51708984	+1376
+1457970503.18989990	+8.89453125	-5.91943359	-0.75585938	+56.16210938	-5.55908203	-64.09423828	+1556	+8.67480469	-5.22070313	-0.41748047	+3.44970703	-4.85595703	+20.50048828	+1300	+6.85107422	-8.84179688	-1.14697266	+35.35400391	+2.13134766	-42.51708984	+1376
+1457970503.19400000	+8.89453125	-5.91943359	-0.76025391	+56.16210938	-5.53710938	-64.07226563	+1560	+8.67041016	-5.22070313	-0.41748047	+3.44970703	-4.83398438	+20.52246094	+1304	+6.85107422	-8.84179688	-1.14697266	+35.35400391	+2.13134766	-42.53906250	+1376
+1457970503.19820000	+8.89453125	-5.91943359	-0.76025391	+56.16210938	-5.53710938	-64.05029297	+1560	+8.67041016	-5.22070313	-0.41748047	+3.42773438	-4.81201172	+20.56640625	+1304	+6.85107422	-8.84179688	-1.14697266	+35.37597656	+2.15332031	-42.53906250	+1376
+1457970503.20650010	+8.89453125	-5.91943359	-0.76025391	+56.14013672	-5.51513672	-64.02832031	+1564	+8.67041016	-5.22509766	-0.41748047	+3.42773438	-4.74609375	+20.61035156	+1304	+6.85107422	-8.84179688	-1.14697266	+35.37597656	+2.15332031	-42.53906250	+1376
+1457970503.21070000	+8.89453125	-5.92382813	-0.76025391	+56.14013672	-5.51513672	-64.02832031	+1568	+8.67041016	-5.22509766	-0.41748047	+3.40576172	-4.72412109	+20.63232422	+1304	+6.85107422	-8.84179688	-1.14697266	+35.37597656	+2.15332031	-42.53906250	+1376
+1457970503.21490000	+8.89453125	-5.92382813	-0.76025391	+56.14013672	-5.49316406	-64.00634766	+1568	+8.67041016	-5.22509766	-0.41748047	+3.40576172	-4.70214844	+20.67626953	+1304	+6.85107422	-8.84179688	-1.14257813	+35.39794922	+2.15332031	-42.56103516	+1376
+1457970503.21900010	+8.89453125	-5.92382813	-0.76025391	+56.11816406	-5.49316406	-63.98437500	+1568	+8.67041016	-5.22949219	-0.42187500	+3.38378906	-4.65820313	+20.69824219	+1304	+6.85107422	-8.84179688	-1.14257813	+35.39794922	+2.17529297	-42.56103516	+1376
+1457970503.22320010	+8.89453125	-5.92382813	-0.76464844	+56.11816406	-5.47119141	-63.96240234	+1572	+8.67041016	-5.22949219	-0.42187500	+3.36181641	-4.61425781	+20.72021484	+1304	+6.85107422	-8.84179688	-1.14257813	+35.39794922	+2.17529297	-42.56103516	+1376
+1457970503.22740010	+8.89013672	-5.92822266	-0.76464844	+56.09619141	-5.44921875	-63.94042969	+1572	+8.67041016	-5.23388672	-0.42187500	+3.36181641	-4.59228516	+20.74218750	+1304	+6.85107422	-8.84179688	-1.14257813	+35.41992188	+2.19726563	-42.56103516	+1376
+1457970503.23149990	+8.89013672	-5.92822266	-0.76464844	+56.09619141	-5.42724609	-63.91845703	+1576	+8.67041016	-5.23388672	-0.42626953	+3.33984375	-4.54833984	+20.76416016	+1304	+6.85107422	-8.84619141	-1.14257813	+35.41992188	+2.19726563	-42.58300781	+1376
+1457970503.23569990	+8.89013672	-5.92822266	-0.76904297	+56.07421875	-5.40527344	-63.89648438	+1576	+8.67041016	-5.23388672	-0.42626953	+3.31787109	-4.50439453	+20.78613281	+1304	+6.85107422	-8.84619141	-1.14257813	+35.44189453	+2.21923828	-42.58300781	+1376
+1457970503.24400000	+8.89013672	-5.93261719	-0.77343750	+56.03027344	-5.31738281	-63.80859375	+1580	+8.67041016	-5.23828125	-0.43066406	+3.27392578	-4.43847656	+20.80810547	+1304	+6.85107422	-8.84619141	-1.13818359	+35.46386719	+2.26318359	-42.60498047	+1380
+1457970503.24819990	+8.89013672	-5.93701172	-0.77343750	+56.00830078	-5.27343750	-63.76464844	+1580	+8.67041016	-5.24267578	-0.43066406	+3.25195313	-4.39453125	+20.83007813	+1304	+6.85107422	-8.85058594	-1.13818359	+35.46386719	+2.28515625	-42.62695313	+1380
+1457970503.25230000	+8.89013672	-5.93701172	-0.77783203	+55.98632813	-5.22949219	-63.72070313	+1584	+8.67041016	-5.24267578	-0.43066406	+3.22998047	-4.35058594	+20.83007813	+1304	+6.85107422	-8.85058594	-1.13818359	+35.46386719	+2.32910156	-42.62695313	+1380
+1457970503.25650000	+8.88574219	-5.94140625	-0.77783203	+55.96435547	-5.16357422	-63.67675781	+1584	+8.67041016	-5.24707031	-0.43505859	+3.20800781	-4.30664063	+20.83007813	+1304	+6.84667969	-8.85498047	-1.14257813	+35.46386719	+2.37304688	-42.62695313	+1380
+1457970503.26480010	+8.88574219	-5.94580078	-0.78662109	+55.89843750	-5.03173828	-63.58886719	+1588	+8.66601563	-5.24707031	-0.43945313	+3.16406250	-4.24072266	+20.83007813	+1304	+6.83789063	-8.85937500	-1.14697266	+35.46386719	+2.48291016	-42.60498047	+1384
+1457970503.26900010	+8.88134766	-5.94580078	-0.79101563	+55.87646484	-4.94384766	-63.52294922	+1588	+8.66601563	-5.25146484	-0.43945313	+3.14208984	-4.19677734	+20.80810547	+1308	+6.83349609	-8.86376953	-1.14697266	+35.46386719	+2.54882813	-42.58300781	+1384
+1457970503.27320000	+8.88134766	-5.95019531	-0.79541016	+55.85449219	-4.87792969	-63.47900391	+1588	+8.66601563	-5.25146484	-0.44384766	+3.12011719	-4.13085938	+20.80810547	+1308	+6.82910156	-8.86816406	-1.15136719	+35.46386719	+2.61474609	-42.58300781	+1388
+1457970503.27729990	+8.87695313	-5.95019531	-0.79541016	+55.83251953	-4.79003906	-63.41308594	+1588	+8.66162109	-5.25146484	-0.44384766	+3.09814453	-4.08691406	+20.80810547	+1308	+6.82470703	-8.87255859	-1.15136719	+35.44189453	+2.70263672	-42.56103516	+1388
+1457970503.28150010	+8.87695313	-5.95458984	-0.79980469	+55.78857422	-4.70214844	-63.36914063	+1592	+8.66162109	-5.25585938	-0.44824219	+3.07617188	-4.04296875	+20.80810547	+1308	+6.82031250	-8.87695313	-1.15576172	+35.44189453	+2.76855469	-42.53906250	+1388
+1457970503.28570010	+8.87255859	-5.95458984	-0.80419922	+55.76660156	-4.61425781	-63.30322266	+1592	+8.66162109	-5.25585938	-0.44824219	+3.05419922	-3.99902344	+20.78613281	+1312	+6.81152344	-8.87695313	-1.16015625	+35.44189453	+2.83447266	-42.51708984	+1388
+1457970503.28979990	+8.87255859	-5.95898438	-0.80859375	+55.74462891	-4.52636719	-63.23730469	+1592	+8.66162109	-5.25585938	-0.45263672	+3.03222656	-3.95507813	+20.78613281	+1312	+6.80712891	-8.88134766	-1.16015625	+35.44189453	+2.92236328	-42.47314453	+1392
+1457970503.29819990	+8.86376953	-5.96337891	-0.81738281	+55.67871094	-4.35058594	-63.12744141	+1588	+8.65722656	-5.26025391	-0.45703125	+3.01025391	-3.84521484	+20.78613281	+1316	+6.80273438	-8.88134766	-1.16455078	+35.48583984	+3.05419922	-42.45117188	+1388
+1457970503.30230000	+8.85937500	-5.96337891	-0.82177734	+55.65673828	-4.26269531	-63.06152344	+1588	+8.65722656	-5.26025391	-0.46142578	+2.98828125	-3.77929688	+20.78613281	+1316	+6.79833984	-8.88574219	-1.16455078	+35.50781250	+3.09814453	-42.45117188	+1388
+1457970503.30650000	+8.85937500	-5.96777344	-0.83056641	+55.63476563	-4.19677734	-62.99560547	+1588	+8.65283203	-5.26025391	-0.46142578	+2.96630859	-3.71337891	+20.78613281	+1316	+6.79833984	-8.88574219	-1.16455078	+35.52978516	+3.16406250	-42.42919922	+1388
+1457970503.31069990	+8.85498047	-5.96777344	-0.83056641	+55.61279297	-4.10888672	-62.92968750	+1588	+8.65283203	-5.26464844	-0.46582031	+2.94433594	-3.64746094	+20.78613281	+1320	+6.79833984	-8.88574219	-1.16015625	+35.55175781	+3.20800781	-42.42919922	+1384
+1457970503.31480000	+8.85058594	-5.97216797	-0.83496094	+55.59082031	-4.04296875	-62.86376953	+1588	+8.64843750	-5.26464844	-0.47021484	+2.92236328	-3.55957031	+20.78613281	+1320	+6.79833984	-8.88574219	-1.16015625	+35.59570313	+3.27392578	-42.45117188	+1384
+1457970503.31900000	+8.85058594	-5.97216797	-0.83935547	+55.56884766	-3.97705078	-62.79785156	+1584	+8.64843750	-5.26464844	-0.47021484	+2.90039063	-3.49365234	+20.80810547	+1320	+6.79833984	-8.88574219	-1.15576172	+35.63964844	+3.31787109	-42.45117188	+1384
+1457970503.32320000	+8.84619141	-5.97656250	-0.84375000	+55.54687500	-3.91113281	-62.75390625	+1584	+8.64404297	-5.26464844	-0.47460938	+2.87841797	-3.42773438	+20.80810547	+1320	+6.79833984	-8.88134766	-1.15576172	+35.66162109	+3.36181641	-42.45117188	+1384
+1457970503.33150010	+8.84179688	-5.97656250	-0.85253906	+55.50292969	-3.80126953	-62.64404297	+1580	+8.63964844	-5.26904297	-0.47900391	+2.85644531	-3.27392578	+20.83007813	+1320	+6.79833984	-8.88134766	-1.15136719	+35.72753906	+3.42773438	-42.45117188	+1384
+1457970503.33559990	+8.83740234	-5.98095703	-0.85693359	+55.50292969	-3.77929688	-62.60009766	+1576	+8.63964844	-5.26904297	-0.48339844	+2.83447266	-3.20800781	+20.85205078	+1320	+6.79833984	-8.88134766	-1.15136719	+35.77148438	+3.44970703	-42.45117188	+1380
+1457970503.33979990	+8.83740234	-5.98095703	-0.85693359	+55.48095703	-3.73535156	-62.57812500	+1576	+8.63525391	-5.26904297	-0.48779297	+2.81250000	-3.16406250	+20.87402344	+1320	+6.79833984	-8.88134766	-1.15136719	+35.79345703	+3.47167969	-42.45117188	+1380
+1457970503.34400010	+8.83300781	-5.98095703	-0.86132813	+55.48095703	-3.71337891	-62.53417969	+1572	+8.63525391	-5.26904297	-0.48779297	+2.79052734	-3.12011719	+20.87402344	+1320	+6.79833984	-8.88134766	-1.14697266	+35.81542969	+3.49365234	-42.45117188	+1380
+1457970503.36060000	+8.82861328	-5.98535156	-0.86572266	+55.48095703	-3.64746094	-62.46826172	+1560	+8.63085938	-5.27343750	-0.49218750	+2.74658203	-2.96630859	+20.91796875	+1312	+6.79394531	-8.88134766	-1.15136719	+35.83740234	+3.58154297	-42.42919922	+1376
+1457970503.36480000	+8.82861328	-5.98535156	-0.86572266	+55.48095703	-3.64746094	-62.46826172	+1556	+8.63085938	-5.27343750	-0.49218750	+2.74658203	-2.94433594	+20.91796875	+1312	+6.79394531	-8.88134766	-1.15136719	+35.83740234	+3.58154297	-42.40722656	+1376
+1457970503.36900000	+8.82861328	-5.98535156	-0.86572266	+55.48095703	-3.62548828	-62.46826172	+1556	+8.62646484	-5.27343750	-0.49658203	+2.74658203	-2.94433594	+20.91796875	+1308	+6.79394531	-8.88134766	-1.15136719	+35.81542969	+3.60351563	-42.40722656	+1376
+1457970503.37730000	+8.82861328	-5.98535156	-0.86572266	+55.48095703	-3.62548828	-62.46826172	+1548	+8.62646484	-5.27783203	-0.49658203	+2.72460938	-2.92236328	+20.91796875	+1308	+6.78955078	-8.88574219	-1.15576172	+35.79345703	+3.62548828	-42.36328125	+1376
+1457970503.38150000	+8.82861328	-5.98535156	-0.86572266	+55.50292969	-3.62548828	-62.46826172	+1548	+8.62646484	-5.27783203	-0.49658203	+2.72460938	-2.90039063	+20.91796875	+1304	+6.78515625	-8.88574219	-1.16015625	+35.79345703	+3.62548828	-42.36328125	+1376
+1457970503.38560010	+8.82861328	-5.98535156	-0.86572266	+55.50292969	-3.62548828	-62.46826172	+1544	+8.62646484	-5.27783203	-0.49658203	+2.72460938	-2.90039063	+20.91796875	+1304	+6.78515625	-8.88574219	-1.16015625	+35.77148438	+3.62548828	-42.34130859	+1376
+1457970503.38980010	+8.82861328	-5.98535156	-0.86572266	+55.50292969	-3.62548828	-62.46826172	+1540	+8.62646484	-5.27783203	-0.49658203	+2.72460938	-2.90039063	+20.91796875	+1304	+6.78076172	-8.89013672	-1.16015625	+35.74951172	+3.64746094	-42.31933594	+1372
+1457970503.39400010	+8.82421875	-5.98535156	-0.86572266	+55.50292969	-3.62548828	-62.46826172	+1540	+8.62646484	-5.27783203	-0.49658203	+2.72460938	-2.90039063	+20.91796875	+1304	+6.78076172	-8.89013672	-1.16455078	+35.72753906	+3.64746094	-42.29736328	+1372
+1457970503.39809990	+8.82421875	-5.98535156	-0.87011719	+55.50292969	-3.62548828	-62.46826172	+1536	+8.62646484	-5.27783203	-0.49658203	+2.72460938	-2.87841797	+20.91796875	+1304	+6.77636719	-8.89013672	-1.16455078	+35.72753906	+3.64746094	-42.29736328	+1372
+1457970503.40640000	+8.82421875	-5.98974609	-0.87011719	+55.52490234	-3.62548828	-62.46826172	+1532	+8.62207031	-5.27783203	-0.49658203	+2.72460938	-2.87841797	+20.91796875	+1300	+6.77636719	-8.89453125	-1.16894531	+35.70556641	+3.66943359	-42.27539063	+1368
+1457970503.41059990	+8.82421875	-5.98974609	-0.87011719	+55.52490234	-3.62548828	-62.49023438	+1528	+8.62207031	-5.27783203	-0.50097656	+2.72460938	-2.87841797	+20.89599609	+1300	+6.77197266	-8.89453125	-1.16894531	+35.70556641	+3.66943359	-42.27539063	+1368
+1457970503.41479990	+8.82421875	-5.98974609	-0.87011719	+55.52490234	-3.62548828	-62.49023438	+1528	+8.62207031	-5.28222656	-0.50097656	+2.72460938	-2.87841797	+20.89599609	+1300	+6.77197266	-8.89453125	-1.16894531	+35.70556641	+3.66943359	-42.27539063	+1368
+1457970503.41890000	+8.82421875	-5.98974609	-0.87011719	+55.54687500	-3.64746094	-62.49023438	+1524	+8.62207031	-5.28222656	-0.50097656	+2.72460938	-2.87841797	+20.89599609	+1300	+6.77197266	-8.89453125	-1.16894531	+35.70556641	+3.69140625	-42.27539063	+1364
+1457970503.42310000	+8.82421875	-5.98974609	-0.87011719	+55.54687500	-3.64746094	-62.49023438	+1524	+8.62207031	-5.28222656	-0.50097656	+2.72460938	-2.87841797	+20.89599609	+1300	+6.77197266	-8.89892578	-1.16894531	+35.70556641	+3.69140625	-42.27539063	+1364
+1457970503.42730000	+8.82421875	-5.98974609	-0.87011719	+55.56884766	-3.64746094	-62.49023438	+1520	+8.62207031	-5.28222656	-0.50097656	+2.72460938	-2.85644531	+20.89599609	+1300	+6.77197266	-8.89892578	-1.16894531	+35.70556641	+3.69140625	-42.27539063	+1360
+1457970503.43140010	+8.82421875	-5.98974609	-0.87011719	+55.56884766	-3.64746094	-62.49023438	+1520	+8.62207031	-5.28222656	-0.50097656	+2.72460938	-2.85644531	+20.89599609	+1300	+6.77197266	-8.89892578	-1.16894531	+35.72753906	+3.71337891	-42.27539063	+1360
+1457970503.43980000	+8.81982422	-5.98974609	-0.87011719	+55.59082031	-3.64746094	-62.49023438	+1516	+8.61767578	-5.28222656	-0.50097656	+2.74658203	-2.85644531	+20.89599609	+1300	+6.77197266	-8.89892578	-1.16894531	+35.77148438	+3.73535156	-42.29736328	+1356
+1457970503.44390010	+8.81982422	-5.98974609	-0.87011719	+55.61279297	-3.64746094	-62.49023438	+1516	+8.61767578	-5.28222656	-0.50097656	+2.74658203	-2.85644531	+20.89599609	+1300	+6.77197266	-8.89892578	-1.16455078	+35.79345703	+3.73535156	-42.31933594	+1356
+1457970503.44810010	+8.81982422	-5.98974609	-0.87011719	+55.63476563	-3.66943359	-62.49023438	+1516	+8.61767578	-5.28222656	-0.50097656	+2.74658203	-2.83447266	+20.89599609	+1300	+6.77197266	-8.89892578	-1.16455078	+35.81542969	+3.73535156	-42.31933594	+1356
+1457970503.45230010	+8.81542969	-5.98974609	-0.87451172	+55.65673828	-3.66943359	-62.49023438	+1512	+8.61767578	-5.28222656	-0.50097656	+2.76855469	-2.83447266	+20.89599609	+1300	+6.77197266	-8.89453125	-1.16455078	+35.83740234	+3.75732422	-42.34130859	+1356
+1457970503.45639990	+8.81542969	-5.98974609	-0.87451172	+55.70068359	-3.66943359	-62.49023438	+1512	+8.61328125	-5.28222656	-0.50537109	+2.79052734	-2.81250000	+20.89599609	+1296	+6.77197266	-8.89453125	-1.16015625	+35.85937500	+3.75732422	-42.34130859	+1356
+1457970503.46059990	+8.81542969	-5.98974609	-0.87451172	+55.72265625	-3.69140625	-62.49023438	+1512	+8.61328125	-5.28222656	-0.50537109	+2.79052734	-2.81250000	+20.89599609	+1296	+6.77197266	-8.89453125	-1.16015625	+35.88134766	+3.77929688	-42.34130859	+1352
+1457970503.46890000	+8.81103516	-5.98974609	-0.87451172	+55.78857422	-3.71337891	-62.46826172	+1508	+8.60888672	-5.28222656	-0.50537109	+2.83447266	-2.76855469	+20.89599609	+1296	+6.77636719	-8.89453125	-1.16015625	+35.94726563	+3.80126953	-42.36328125	+1352
+1457970503.47309990	+8.80664063	-5.98974609	-0.87890625	+55.81054688	-3.71337891	-62.46826172	+1508	+8.60449219	-5.28222656	-0.50976563	+2.85644531	-2.74658203	+20.89599609	+1292	+6.77197266	-8.89453125	-1.16015625	+35.94726563	+3.82324219	-42.36328125	+1352
+1457970503.47729990	+8.80664063	-5.98974609	-0.87890625	+55.85449219	-3.73535156	-62.44628906	+1508	+8.60009766	-5.28222656	-0.50976563	+2.87841797	-2.72460938	+20.89599609	+1292	+6.77197266	-8.89453125	-1.16015625	+35.96923828	+3.82324219	-42.36328125	+1352
+1457970503.48140000	+8.80224609	-5.98974609	-0.87890625	+55.87646484	-3.73535156	-62.44628906	+1504	+8.60009766	-5.28222656	-0.50976563	+2.87841797	-2.72460938	+20.89599609	+1292	+6.77197266	-8.89453125	-1.16015625	+35.99121094	+3.84521484	-42.34130859	+1352
+1457970503.48560000	+8.80224609	-5.98974609	-0.87890625	+55.92041016	-3.75732422	-62.44628906	+1504	+8.59570313	-5.28222656	-0.50976563	+2.90039063	-2.70263672	+20.89599609	+1288	+6.76757813	-8.89892578	-1.16015625	+35.99121094	+3.86718750	-42.34130859	+1352
+1457970503.48970010	+8.79785156	-5.98974609	-0.87890625	+55.94238281	-3.75732422	-62.42431641	+1504	+8.59570313	-5.28222656	-0.51416016	+2.92236328	-2.68066406	+20.89599609	+1288	+6.76757813	-8.89892578	-1.16455078	+35.99121094	+3.86718750	-42.31933594	+1352
+1457970503.49390010	+8.79785156	-5.98974609	-0.87890625	+55.96435547	-3.77929688	-62.42431641	+1500	+8.59130859	-5.28222656	-0.51416016	+2.92236328	-2.65869141	+20.89599609	+1288	+6.76318359	-8.89892578	-1.16455078	+35.99121094	+3.88916016	-42.29736328	+1352
+1457970503.50219990	+8.79345703	-5.98535156	-0.87890625	+56.03027344	-3.80126953	-62.42431641	+1496	+8.59130859	-5.27783203	-0.51416016	+2.94433594	-2.63671875	+20.89599609	+1284	+6.75878906	-8.89892578	-1.16894531	+35.99121094	+3.91113281	-42.25341797	+1352
+1457970503.50640010	+8.79345703	-5.98535156	-0.87890625	+56.05224609	-3.82324219	-62.40234375	+1496	+8.58691406	-5.27783203	-0.51416016	+2.94433594	-2.63671875	+20.89599609	+1284	+6.75878906	-8.90332031	-1.16894531	+35.96923828	+3.91113281	-42.23144531	+1352
+1457970503.51060010	+8.79345703	-5.98535156	-0.87890625	+56.07421875	-3.82324219	-62.40234375	+1496	+8.58691406	-5.27783203	-0.51416016	+2.96630859	-2.63671875	+20.87402344	+1284	+6.75439453	-8.90332031	-1.17333984	+35.96923828	+3.93310547	-42.23144531	+1352
+1457970503.51469990	+8.78906250	-5.98535156	-0.87890625	+56.09619141	-3.84521484	-62.40234375	+1492	+8.58691406	-5.27783203	-0.51416016	+2.96630859	-2.63671875	+20.87402344	+1284	+6.75000000	-8.90332031	-1.17333984	+35.96923828	+3.93310547	-42.20947266	+1352
+1457970503.51889990	+8.78906250	-5.98535156	-0.87890625	+56.11816406	-3.86718750	-62.40234375	+1492	+8.58691406	-5.27783203	-0.51416016	+2.96630859	-2.63671875	+20.89599609	+1284	+6.75000000	-8.90332031	-1.17333984	+35.94726563	+3.93310547	-42.18750000	+1348
+1457970503.52309990	+8.78906250	-5.98535156	-0.87890625	+56.14013672	-3.86718750	-62.40234375	+1488	+8.58251953	-5.27783203	-0.51416016	+2.98828125	-2.61474609	+20.89599609	+1284	+6.75000000	-8.90332031	-1.17773438	+35.94726563	+3.95507813	-42.18750000	+1348
+1457970503.53140000	+8.78466797	-5.98095703	-0.87890625	+56.18408203	-3.88916016	-62.38037109	+1484	+8.58251953	-5.27783203	-0.51416016	+2.98828125	-2.61474609	+20.89599609	+1284	+6.74560547	-8.90332031	-1.17773438	+35.96923828	+3.95507813	-42.16552734	+1344
+1457970503.53559990	+8.78466797	-5.98095703	-0.87890625	+56.20605469	-3.91113281	-62.38037109	+1484	+8.58251953	-5.27783203	-0.51416016	+3.01025391	-2.61474609	+20.91796875	+1284	+6.74560547	-8.90332031	-1.17773438	+35.99121094	+3.95507813	-42.16552734	+1344
+1457970503.53970000	+8.78466797	-5.98095703	-0.87890625	+56.22802734	-3.93310547	-62.38037109	+1480	+8.57812500	-5.27343750	-0.51416016	+3.01025391	-2.61474609	+20.91796875	+1284	+6.74560547	-8.90332031	-1.17773438	+35.99121094	+3.97705078	-42.16552734	+1340
+1457970503.54390000	+8.78466797	-5.98095703	-0.87890625	+56.25000000	-3.93310547	-62.38037109	+1480	+8.57812500	-5.27343750	-0.51416016	+3.01025391	-2.61474609	+20.91796875	+1284	+6.74560547	-8.90332031	-1.17773438	+36.01318359	+3.97705078	-42.16552734	+1340
+1457970503.54810000	+8.78466797	-5.97656250	-0.87890625	+56.27197266	-3.95507813	-62.35839844	+1476	+8.57812500	-5.27343750	-0.51416016	+3.03222656	-2.61474609	+20.93994141	+1284	+6.75000000	-8.89892578	-1.17773438	+36.03515625	+3.97705078	-42.16552734	+1340
+1457970503.55220010	+8.78466797	-5.97656250	-0.87890625	+56.29394531	-3.95507813	-62.35839844	+1476	+8.57812500	-5.27343750	-0.51416016	+3.03222656	-2.61474609	+20.93994141	+1284	+6.75000000	-8.89892578	-1.17333984	+36.05712891	+3.97705078	-42.18750000	+1340
+1457970503.55640010	+8.78027344	-5.97656250	-0.87890625	+56.31591797	-3.97705078	-62.33642578	+1476	+8.57373047	-5.27343750	-0.51416016	+3.05419922	-2.61474609	+20.96191406	+1280	+6.75000000	-8.89892578	-1.17333984	+36.07910156	+3.97705078	-42.18750000	+1340
+1457970503.56469990	+8.78027344	-5.97656250	-0.87890625	+56.33789063	-3.99902344	-62.31445313	+1472	+8.57373047	-5.26904297	-0.51416016	+3.07617188	-2.59277344	+20.98388672	+1280	+6.75439453	-8.89453125	-1.17333984	+36.12304688	+3.99902344	-42.20947266	+1340
+1457970503.56890010	+8.78027344	-5.97656250	-0.88330078	+56.35986328	-3.99902344	-62.29248047	+1472	+8.57373047	-5.26904297	-0.51416016	+3.09814453	-2.59277344	+20.98388672	+1280	+6.75439453	-8.89453125	-1.16894531	+36.16699219	+3.99902344	-42.20947266	+1340
+1457970503.57300000	+8.78027344	-5.97656250	-0.88330078	+56.38183594	-3.99902344	-62.27050781	+1468	+8.56933594	-5.26904297	-0.51416016	+3.09814453	-2.57080078	+21.00585938	+1276	+6.75439453	-8.89453125	-1.16894531	+36.18896484	+3.99902344	-42.20947266	+1340
+1457970503.57719990	+8.77587891	-5.97216797	-0.88330078	+56.40380859	-4.02099609	-62.24853516	+1468	+8.56933594	-5.26904297	-0.51416016	+3.12011719	-2.57080078	+21.00585938	+1276	+6.75439453	-8.89453125	-1.16894531	+36.21093750	+4.02099609	-42.20947266	+1340
+1457970503.58139990	+8.77587891	-5.97216797	-0.88330078	+56.40380859	-4.02099609	-62.24853516	+1468	+8.56933594	-5.26904297	-0.51416016	+3.12011719	-2.54882813	+21.02783203	+1272	+6.75439453	-8.89013672	-1.16894531	+36.23291016	+4.02099609	-42.20947266	+1340
+1457970503.58970000	+8.77587891	-5.97216797	-0.88330078	+56.44775391	-4.02099609	-62.20458984	+1464	+8.56494141	-5.26464844	-0.51855469	+3.16406250	-2.52685547	+21.02783203	+1268	+6.75439453	-8.89013672	-1.16894531	+36.25488281	+4.04296875	-42.20947266	+1340
+1457970503.59390000	+8.77148438	-5.97216797	-0.88769531	+56.46972656	-4.04296875	-62.18261719	+1464	+8.56494141	-5.26464844	-0.51855469	+3.16406250	-2.50488281	+21.02783203	+1268	+6.75439453	-8.89013672	-1.16894531	+36.27685547	+4.04296875	-42.20947266	+1340
+1457970503.59800000	+8.77148438	-5.97216797	-0.88769531	+56.46972656	-4.04296875	-62.18261719	+1460	+8.56054688	-5.26464844	-0.51855469	+3.18603516	-2.50488281	+21.02783203	+1268	+6.75439453	-8.89013672	-1.16894531	+36.29882813	+4.06494141	-42.20947266	+1340
+1457970503.60220000	+8.77148438	-5.96777344	-0.88769531	+56.49169922	-4.04296875	-62.16064453	+1460	+8.56054688	-5.26464844	-0.51855469	+3.18603516	-2.48291016	+21.02783203	+1264	+6.75439453	-8.89013672	-1.16894531	+36.29882813	+4.06494141	-42.18750000	+1340
+1457970503.60640000	+8.76708984	-5.96777344	-0.88769531	+56.51367188	-4.04296875	-62.16064453	+1460	+8.56054688	-5.26464844	-0.51855469	+3.18603516	-2.48291016	+21.02783203	+1264	+6.75000000	-8.89013672	-1.16894531	+36.29882813	+4.08691406	-42.18750000	+1340
+1457970503.61050010	+8.76708984	-5.96777344	-0.88769531	+56.53564453	-4.04296875	-62.13867188	+1456	+8.55615234	-5.26464844	-0.51855469	+3.20800781	-2.46093750	+21.02783203	+1264	+6.75000000	-8.89013672	-1.17333984	+36.29882813	+4.08691406	-42.16552734	+1340
+1457970503.61890010	+8.76708984	-5.96777344	-0.88769531	+56.55761719	-4.04296875	-62.13867188	+1452	+8.55615234	-5.26464844	-0.52294922	+3.22998047	-2.43896484	+21.02783203	+1260	+6.74560547	-8.89013672	-1.17333984	+36.29882813	+4.13085938	-42.14355469	+1344
+1457970503.62299990	+8.76269531	-5.96337891	-0.88769531	+56.57958984	-4.06494141	-62.11669922	+1452	+8.55615234	-5.26464844	-0.52294922	+3.22998047	-2.43896484	+21.02783203	+1260	+6.74121094	-8.89013672	-1.17773438	+36.27685547	+4.13085938	-42.12158203	+1344
+1457970503.62719990	+8.76269531	-5.96337891	-0.88769531	+56.60156250	-4.06494141	-62.11669922	+1452	+8.55175781	-5.26464844	-0.52294922	+3.22998047	-2.43896484	+21.00585938	+1260	+6.73681641	-8.89453125	-1.17773438	+36.27685547	+4.15283203	-42.09960938	+1344
+1457970503.63140010	+8.76269531	-5.96337891	-0.88769531	+56.62353516	-4.06494141	-62.09472656	+1448	+8.55175781	-5.26464844	-0.52294922	+3.25195313	-2.43896484	+21.00585938	+1260	+6.73681641	-8.89453125	-1.18212891	+36.27685547	+4.15283203	-42.09960938	+1344
+1457970503.63550000	+8.76269531	-5.96337891	-0.89208984	+56.64550781	-4.06494141	-62.09472656	+1448	+8.55175781	-5.26464844	-0.52294922	+3.25195313	-2.41699219	+21.00585938	+1260	+6.73242188	-8.89453125	-1.18212891	+36.27685547	+4.17480469	-42.07763672	+1344
+1457970503.63969990	+8.76269531	-5.96337891	-0.89208984	+56.64550781	-4.08691406	-62.09472656	+1444	+8.55175781	-5.26464844	-0.52294922	+3.25195313	-2.41699219	+21.00585938	+1260	+6.73242188	-8.89453125	-1.18212891	+36.27685547	+4.17480469	-42.07763672	+1344
+1457970503.64380000	+8.76269531	-5.96337891	-0.89208984	+56.66748047	-4.08691406	-62.07275391	+1444	+8.55175781	-5.26464844	-0.52294922	+3.27392578	-2.41699219	+21.00585938	+1260	+6.73242188	-8.89453125	-1.18212891	+36.27685547	+4.19677734	-42.07763672	+1344
+1457970503.65220000	+8.75830078	-5.95898438	-0.89208984	+56.68945313	-4.08691406	-62.05078125	+1440	+8.54736328	-5.26464844	-0.52294922	+3.29589844	-2.41699219	+20.98388672	+1260	+6.73242188	-8.89453125	-1.18212891	+36.29882813	+4.21875000	-42.07763672	+1340
+1457970503.65630010	+8.75830078	-5.95898438	-0.89208984	+56.71142578	-4.08691406	-62.05078125	+1440	+8.54736328	-5.26464844	-0.52294922	+3.29589844	-2.39501953	+20.98388672	+1260	+6.73242188	-8.89453125	-1.18212891	+36.32080078	+4.21875000	-42.07763672	+1340
+1457970503.66050000	+8.75830078	-5.95898438	-0.89648438	+56.73339844	-4.10888672	-62.02880859	+1436	+8.54736328	-5.26464844	-0.52294922	+3.29589844	-2.39501953	+20.98388672	+1260	+6.73242188	-8.89453125	-1.18212891	+36.34277344	+4.24072266	-42.07763672	+1340
+1457970503.66470000	+8.75830078	-5.95898438	-0.89648438	+56.73339844	-4.10888672	-62.00683594	+1436	+8.54736328	-5.26464844	-0.52294922	+3.31787109	-2.39501953	+20.98388672	+1260	+6.73242188	-8.89453125	-1.18212891	+36.36474609	+4.24072266	-42.07763672	+1336
+1457970503.66880010	+8.75830078	-5.95898438	-0.89648438	+56.75537109	-4.10888672	-61.98486328	+1436	+8.54296875	-5.26464844	-0.52294922	+3.31787109	-2.37304688	+21.00585938	+1260	+6.73242188	-8.89453125	-1.18212891	+36.38671875	+4.26269531	-42.09960938	+1336
+1457970503.67300010	+8.75390625	-5.95898438	-0.89648438	+56.75537109	-4.10888672	-61.98486328	+1436	+8.54296875	-5.26025391	-0.52294922	+3.33984375	-2.37304688	+21.00585938	+1260	+6.73242188	-8.89013672	-1.17773438	+36.40869141	+4.28466797	-42.09960938	+1336
+1457970503.67720010	+8.75390625	-5.95898438	-0.90087891	+56.75537109	-4.10888672	-61.96289063	+1432	+8.54296875	-5.26025391	-0.52294922	+3.33984375	-2.35107422	+21.00585938	+1260	+6.73681641	-8.89013672	-1.17773438	+36.45263672	+4.30664063	-42.09960938	+1336
+1457970503.68549990	+8.75390625	-5.95898438	-0.90087891	+56.77734375	-4.10888672	-61.89697266	+1432	+8.53857422	-5.26025391	-0.52734375	+3.36181641	-2.32910156	+21.00585938	+1256	+6.73681641	-8.89013672	-1.17333984	+36.49658203	+4.32861328	-42.12158203	+1336
+1457970503.68969990	+8.74951172	-5.95898438	-0.90087891	+56.79931641	-4.10888672	-61.87500000	+1432	+8.53857422	-5.26025391	-0.52734375	+3.36181641	-2.30712891	+21.00585938	+1256	+6.73681641	-8.89013672	-1.17333984	+36.51855469	+4.35058594	-42.12158203	+1336
+1457970503.69380000	+8.74951172	-5.95898438	-0.90527344	+56.79931641	-4.10888672	-61.85302734	+1432	+8.53857422	-5.26025391	-0.52734375	+3.38378906	-2.26318359	+21.00585938	+1256	+6.73681641	-8.89013672	-1.17333984	+36.54052734	+4.37255859	-42.12158203	+1336
+1457970503.69800000	+8.74951172	-5.95898438	-0.90527344	+56.79931641	-4.10888672	-61.80908203	+1428	+8.53417969	-5.26025391	-0.52734375	+3.38378906	-2.24121094	+21.02783203	+1256	+6.73681641	-8.89013672	-1.17333984	+36.56250000	+4.39453125	-42.12158203	+1336
+1457970503.70219990	+8.74511719	-5.96337891	-0.90527344	+56.82128906	-4.10888672	-61.78710938	+1428	+8.53417969	-5.26025391	-0.52734375	+3.38378906	-2.21923828	+21.02783203	+1256	+6.73681641	-8.89013672	-1.17333984	+36.58447266	+4.43847656	-42.09960938	+1336
+1457970503.71050000	+8.74511719	-5.96337891	-0.90966797	+56.82128906	-4.08691406	-61.74316406	+1428	+8.52978516	-5.26025391	-0.52734375	+3.40576172	-2.17529297	+21.02783203	+1252	+6.73242188	-8.89013672	-1.17333984	+36.58447266	+4.48242188	-42.07763672	+1336
+1457970503.71470000	+8.74072266	-5.95898438	-0.90966797	+56.84326172	-4.08691406	-61.69921875	+1424	+8.52978516	-5.26025391	-0.53173828	+3.40576172	-2.15332031	+21.02783203	+1252	+6.73242188	-8.89013672	-1.17333984	+36.58447266	+4.50439453	-42.07763672	+1336
+1457970503.71880010	+8.74072266	-5.95898438	-0.90966797	+56.84326172	-4.08691406	-61.67724609	+1424	+8.52978516	-5.26025391	-0.53173828	+3.40576172	-2.13134766	+21.02783203	+1252	+6.72802734	-8.89013672	-1.17333984	+36.58447266	+4.52636719	-42.05566406	+1332
+1457970503.72300000	+8.74072266	-5.95898438	-0.90966797	+56.84326172	-4.08691406	-61.65527344	+1424	+8.52539063	-5.26025391	-0.53173828	+3.42773438	-2.13134766	+21.02783203	+1252	+6.72802734	-8.89013672	-1.17333984	+36.58447266	+4.54833984	-42.03369141	+1332
+1457970503.72709990	+8.73632813	-5.95898438	-0.90966797	+56.86523438	-4.08691406	-61.63330078	+1420	+8.52539063	-5.26025391	-0.53173828	+3.42773438	-2.10937500	+21.02783203	+1252	+6.72363281	-8.89453125	-1.17773438	+36.56250000	+4.57031250	-42.01171875	+1332
+1457970503.73130010	+8.73632813	-5.95898438	-0.90966797	+56.86523438	-4.08691406	-61.63330078	+1420	+8.52539063	-5.26025391	-0.53173828	+3.42773438	-2.08740234	+21.00585938	+1248	+6.72363281	-8.89453125	-1.17773438	+36.54052734	+4.57031250	-41.98974609	+1332
+1457970503.73959990	+8.73632813	-5.95898438	-0.90966797	+56.88720703	-4.10888672	-61.61132813	+1416	+8.52539063	-5.26025391	-0.53173828	+3.42773438	-2.06542969	+21.00585938	+1248	+6.71484375	-8.89453125	-1.18212891	+36.51855469	+4.61425781	-41.94580078	+1332
+1457970503.74379990	+8.73632813	-5.95898438	-0.90966797	+56.90917969	-4.10888672	-61.58935547	+1416	+8.52539063	-5.26025391	-0.53173828	+3.42773438	-2.06542969	+21.00585938	+1252	+6.71484375	-8.89892578	-1.18652344	+36.51855469	+4.61425781	-41.92382813	+1332
+1457970503.74799990	+8.73632813	-5.95898438	-0.90966797	+56.90917969	-4.13085938	-61.58935547	+1412	+8.52099609	-5.26025391	-0.53173828	+3.42773438	-2.06542969	+21.00585938	+1252	+6.71484375	-8.89892578	-1.18652344	+36.49658203	+4.61425781	-41.92382813	+1332
+1457970503.75210000	+8.73193359	-5.95898438	-0.90966797	+56.93115234	-4.13085938	-61.56738281	+1412	+8.52099609	-5.26025391	-0.53173828	+3.42773438	-2.06542969	+21.00585938	+1252	+6.71044922	-8.89892578	-1.18652344	+36.47460938	+4.63623047	-41.90185547	+1328
+1457970503.75630000	+8.73193359	-5.95898438	-0.90966797	+56.93115234	-4.15283203	-61.56738281	+1412	+8.52099609	-5.26025391	-0.53173828	+3.42773438	-2.06542969	+21.00585938	+1252	+6.71044922	-8.89892578	-1.18652344	+36.47460938	+4.63623047	-41.90185547	+1328
+1457970503.76460000	+8.73193359	-5.95458984	-0.90966797	+56.95312500	-4.17480469	-61.54541016	+1408	+8.52099609	-5.26025391	-0.53173828	+3.42773438	-2.06542969	+21.02783203	+1252	+6.71044922	-8.89892578	-1.19091797	+36.47460938	+4.63623047	-41.87988281	+1324
+1457970503.76880000	+8.73193359	-5.95458984	-0.90966797	+56.97509766	-4.19677734	-61.54541016	+1408	+8.52099609	-5.26025391	-0.53173828	+3.42773438	-2.04345703	+21.02783203	+1252	+6.71044922	-8.89892578	-1.19091797	+36.47460938	+4.65820313	-41.87988281	+1320
+1457970503.77300000	+8.73193359	-5.95458984	-0.90966797	+56.97509766	-4.19677734	-61.54541016	+1404	+8.52099609	-5.26025391	-0.53173828	+3.42773438	-2.04345703	+21.02783203	+1252	+6.71044922	-8.89892578	-1.19091797	+36.47460938	+4.65820313	-41.87988281	+1320
+1457970503.77710010	+8.73193359	-5.95458984	-0.90966797	+56.99707031	-4.21875000	-61.54541016	+1404	+8.52099609	-5.26025391	-0.53173828	+3.44970703	-2.04345703	+21.02783203	+1252	+6.71044922	-8.89892578	-1.18652344	+36.49658203	+4.65820313	-41.90185547	+1320
+1457970503.78550000	+8.73193359	-5.95458984	-0.91406250	+57.01904297	-4.24072266	-61.52343750	+1400	+8.52099609	-5.26025391	-0.53173828	+3.44970703	-2.04345703	+21.04980469	+1252	+6.71484375	-8.89892578	-1.18652344	+36.49658203	+4.65820313	-41.90185547	+1316
+1457970503.78959990	+8.73193359	-5.95458984	-0.91406250	+57.01904297	-4.26269531	-61.50146484	+1400	+8.52099609	-5.26025391	-0.53173828	+3.44970703	-2.04345703	+21.04980469	+1252	+6.71484375	-8.89892578	-1.18652344	+36.49658203	+4.65820313	-41.90185547	+1316
+1457970503.79380010	+8.73193359	-5.95458984	-0.91406250	+57.01904297	-4.26269531	-61.50146484	+1400	+8.52099609	-5.26025391	-0.53173828	+3.44970703	-2.04345703	+21.04980469	+1252	+6.71484375	-8.89892578	-1.18652344	+36.51855469	+4.68017578	-41.90185547	+1316
+1457970503.79790000	+8.73193359	-5.95458984	-0.91406250	+57.04101563	-4.28466797	-61.47949219	+1400	+8.52099609	-5.26025391	-0.53173828	+3.44970703	-2.04345703	+21.04980469	+1252	+6.71484375	-8.89892578	-1.18652344	+36.51855469	+4.68017578	-41.90185547	+1316
+1457970503.80209990	+8.73193359	-5.95458984	-0.91406250	+57.06298828	-4.30664063	-61.47949219	+1400	+8.52099609	-5.26025391	-0.53613281	+3.47167969	-2.04345703	+21.07177734	+1252	+6.71484375	-8.89892578	-1.18652344	+36.51855469	+4.68017578	-41.90185547	+1312
+1457970503.80629990	+8.73193359	-5.95458984	-0.91406250	+57.06298828	-4.30664063	-61.45751953	+1396	+8.52099609	-5.26025391	-0.53613281	+3.47167969	-2.04345703	+21.07177734	+1252	+6.71484375	-8.89892578	-1.18652344	+36.54052734	+4.68017578	-41.92382813	+1312
+1457970503.81460000	+8.73193359	-5.95458984	-0.91406250	+57.08496094	-4.32861328	-61.43554688	+1396	+8.51660156	-5.26025391	-0.53613281	+3.49365234	-2.02148438	+21.09375000	+1252	+6.71484375	-8.89453125	-1.18652344	+36.54052734	+4.70214844	-41.92382813	+1312
+1457970503.81880000	+8.72753906	-5.95458984	-0.91406250	+57.10693359	-4.35058594	-61.41357422	+1396	+8.51660156	-5.26025391	-0.53613281	+3.49365234	-2.02148438	+21.09375000	+1248	+6.71484375	-8.89453125	-1.18212891	+36.56250000	+4.70214844	-41.92382813	+1312
+1457970503.82290010	+8.72753906	-5.95458984	-0.91406250	+57.10693359	-4.35058594	-61.41357422	+1396	+8.51660156	-5.26025391	-0.53613281	+3.49365234	-2.02148438	+21.09375000	+1248	+6.71484375	-8.89453125	-1.18212891	+36.56250000	+4.70214844	-41.92382813	+1312
+1457970503.82710000	+8.72753906	-5.95458984	-0.91845703	+57.12890625	-4.37255859	-61.39160156	+1396	+8.51660156	-5.26025391	-0.53613281	+3.51562500	-1.99951172	+21.09375000	+1248	+6.71484375	-8.89453125	-1.18212891	+36.56250000	+4.72412109	-41.92382813	+1312
+1457970503.83130000	+8.72753906	-5.95458984	-0.91845703	+57.12890625	-4.37255859	-61.39160156	+1392	+8.51660156	-5.26025391	-0.53613281	+3.51562500	-1.99951172	+21.09375000	+1248	+6.71484375	-8.89453125	-1.18212891	+36.56250000	+4.72412109	-41.92382813	+1308
+1457970503.83960010	+8.72753906	-5.95458984	-0.91845703	+57.15087891	-4.39453125	-61.36962891	+1392	+8.51220703	-5.26025391	-0.53613281	+3.53759766	-1.97753906	+21.09375000	+1244	+6.71484375	-8.89453125	-1.18652344	+36.58447266	+4.74609375	-41.92382813	+1308
+1457970503.84380010	+8.72753906	-5.95458984	-0.91845703	+57.15087891	-4.39453125	-61.34765625	+1392	+8.51220703	-5.26025391	-0.53613281	+3.53759766	-1.97753906	+21.09375000	+1244	+6.71484375	-8.89453125	-1.18652344	+36.58447266	+4.76806641	-41.90185547	+1308
+1457970503.84789990	+8.72314453	-5.95458984	-0.91845703	+57.17285156	-4.39453125	-61.34765625	+1388	+8.51220703	-5.26025391	-0.53613281	+3.53759766	-1.97753906	+21.09375000	+1244	+6.71484375	-8.89453125	-1.18652344	+36.56250000	+4.76806641	-41.90185547	+1308
+1457970503.85209990	+8.72314453	-5.95458984	-0.91845703	+57.17285156	-4.39453125	-61.34765625	+1388	+8.51220703	-5.26025391	-0.53613281	+3.53759766	-1.95556641	+21.09375000	+1244	+6.71484375	-8.89453125	-1.18652344	+36.56250000	+4.79003906	-41.90185547	+1308
+1457970503.85630010	+8.72314453	-5.95458984	-0.91845703	+57.17285156	-4.41650391	-61.32568359	+1388	+8.51220703	-5.26025391	-0.53613281	+3.55957031	-1.95556641	+21.09375000	+1244	+6.71044922	-8.89892578	-1.18652344	+36.56250000	+4.79003906	-41.90185547	+1308
+1457970503.86040000	+8.72314453	-5.95458984	-0.91845703	+57.17285156	-4.41650391	-61.32568359	+1388	+8.51220703	-5.26025391	-0.53613281	+3.55957031	-1.95556641	+21.09375000	+1244	+6.71044922	-8.89892578	-1.18652344	+36.56250000	+4.81201172	-41.87988281	+1308
+1457970503.86459990	+8.72314453	-5.95458984	-0.91845703	+57.19482422	-4.41650391	-61.32568359	+1384	+8.51220703	-5.26025391	-0.53613281	+3.55957031	-1.95556641	+21.09375000	+1244	+6.71044922	-8.89892578	-1.19091797	+36.54052734	+4.81201172	-41.87988281	+1308
+1457970503.87290000	+8.72314453	-5.95458984	-0.91845703	+57.19482422	-4.41650391	-61.30371094	+1384	+8.51220703	-5.26025391	-0.53613281	+3.55957031	-1.95556641	+21.09375000	+1244	+6.71044922	-8.89892578	-1.19091797	+36.54052734	+4.83398438	-41.87988281	+1308
+1457970503.87710000	+8.72314453	-5.95458984	-0.91845703	+57.19482422	-4.43847656	-61.30371094	+1384	+8.51220703	-5.26025391	-0.53613281	+3.55957031	-1.95556641	+21.09375000	+1244	+6.70605469	-8.89892578	-1.19091797	+36.54052734	+4.83398438	-41.87988281	+1308
+1457970503.88120010	+8.72314453	-5.95458984	-0.91845703	+57.19482422	-4.43847656	-61.30371094	+1380	+8.51220703	-5.26025391	-0.53613281	+3.55957031	-1.95556641	+21.09375000	+1244	+6.70605469	-8.89892578	-1.19091797	+36.54052734	+4.83398438	-41.87988281	+1308
+1457970503.88540010	+8.72314453	-5.95458984	-0.91845703	+57.19482422	-4.43847656	-61.30371094	+1380	+8.51220703	-5.26025391	-0.53613281	+3.55957031	-1.95556641	+21.09375000	+1244	+6.70605469	-8.89892578	-1.19091797	+36.54052734	+4.85595703	-41.87988281	+1304
+1457970503.88960000	+8.72314453	-5.95458984	-0.91845703	+57.19482422	-4.43847656	-61.30371094	+1380	+8.51220703	-5.26025391	-0.53613281	+3.55957031	-1.95556641	+21.09375000	+1244	+6.71044922	-8.89892578	-1.19091797	+36.54052734	+4.85595703	-41.87988281	+1304
+1457970503.89790010	+8.72314453	-5.95458984	-0.91845703	+57.21679688	-4.46044922	-61.28173828	+1380	+8.51220703	-5.26025391	-0.53613281	+3.55957031	-1.95556641	+21.09375000	+1244	+6.71044922	-8.89892578	-1.19091797	+36.54052734	+4.85595703	-41.87988281	+1304
+1457970503.90210010	+8.72314453	-5.95458984	-0.91845703	+57.21679688	-4.46044922	-61.28173828	+1376	+8.51220703	-5.26025391	-0.53613281	+3.55957031	-1.95556641	+21.09375000	+1244	+6.71044922	-8.89892578	-1.19091797	+36.54052734	+4.87792969	-41.87988281	+1304
+1457970503.90619990	+8.72314453	-5.95458984	-0.91845703	+57.21679688	-4.46044922	-61.28173828	+1376	+8.51220703	-5.26025391	-0.53613281	+3.55957031	-1.95556641	+21.09375000	+1244	+6.71044922	-8.89892578	-1.19091797	+36.54052734	+4.87792969	-41.87988281	+1304
+1457970503.91039990	+8.72314453	-5.95458984	-0.91845703	+57.21679688	-4.48242188	-61.28173828	+1376	+8.51220703	-5.26025391	-0.53613281	+3.55957031	-1.95556641	+21.09375000	+1244	+6.71044922	-8.89892578	-1.19091797	+36.56250000	+4.87792969	-41.87988281	+1304
+1457970503.91459990	+8.72314453	-5.95458984	-0.91845703	+57.21679688	-4.48242188	-61.25976563	+1376	+8.51220703	-5.26025391	-0.53613281	+3.55957031	-1.93359375	+21.09375000	+1244	+6.71044922	-8.89892578	-1.18652344	+36.56250000	+4.87792969	-41.87988281	+1304
+1457970503.91870000	+8.72314453	-5.95458984	-0.92285156	+57.21679688	-4.48242188	-61.25976563	+1376	+8.51220703	-5.26025391	-0.53613281	+3.55957031	-1.93359375	+21.09375000	+1244	+6.71044922	-8.89892578	-1.18652344	+36.56250000	+4.87792969	-41.90185547	+1304
+1457970503.92709990	+8.72314453	-5.95458984	-0.92285156	+57.23876953	-4.50439453	-61.23779297	+1376	+8.51220703	-5.26025391	-0.54052734	+3.55957031	-1.93359375	+21.11572266	+1244	+6.71484375	-8.89453125	-1.18652344	+36.56250000	+4.89990234	-41.90185547	+1300
+1457970503.93120000	+8.72314453	-5.95458984	-0.92285156	+57.23876953	-4.52636719	-61.23779297	+1376	+8.51220703	-5.26025391	-0.54052734	+3.55957031	-1.93359375	+21.11572266	+1244	+6.71484375	-8.89453125	-1.18652344	+36.58447266	+4.89990234	-41.90185547	+1300
+1457970503.93540000	+8.72314453	-5.95458984	-0.92285156	+57.23876953	-4.52636719	-61.23779297	+1372	+8.51220703	-5.26025391	-0.54052734	+3.55957031	-1.93359375	+21.11572266	+1244	+6.71484375	-8.89453125	-1.18652344	+36.58447266	+4.89990234	-41.90185547	+1300
+1457970503.93960000	+8.72314453	-5.95458984	-0.92285156	+57.26074219	-4.54833984	-61.21582031	+1372	+8.50781250	-5.26025391	-0.54052734	+3.55957031	-1.93359375	+21.11572266	+1240	+6.71484375	-8.89453125	-1.18652344	+36.58447266	+4.92187500	-41.90185547	+1300
+1457970503.94370010	+8.72314453	-5.95458984	-0.92285156	+57.26074219	-4.57031250	-61.21582031	+1372	+8.50781250	-5.26025391	-0.54052734	+3.55957031	-1.93359375	+21.11572266	+1240	+6.71484375	-8.89453125	-1.18652344	+36.58447266	+4.92187500	-41.90185547	+1300
+1457970503.94790010	+8.72314453	-5.95458984	-0.92285156	+57.26074219	-4.57031250	-61.21582031	+1372	+8.50781250	-5.26025391	-0.54052734	+3.55957031	-1.93359375	+21.11572266	+1240	+6.71484375	-8.89453125	-1.18652344	+36.58447266	+4.92187500	-41.90185547	+1300
+1457970503.95619990	+8.72314453	-5.95458984	-0.92285156	+57.28271484	-4.59228516	-61.19384766	+1372	+8.50781250	-5.26025391	-0.54052734	+3.55957031	-1.93359375	+21.11572266	+1240	+6.71044922	-8.89453125	-1.18652344	+36.58447266	+4.94384766	-41.90185547	+1300
+1457970503.96040010	+8.72314453	-5.95458984	-0.92285156	+57.28271484	-4.61425781	-61.17187500	+1372	+8.50781250	-5.26025391	-0.54052734	+3.58154297	-1.93359375	+21.11572266	+1240	+6.71044922	-8.89453125	-1.18652344	+36.58447266	+4.94384766	-41.90185547	+1300
+1457970503.96450000	+8.72314453	-5.95458984	-0.92285156	+57.28271484	-4.61425781	-61.17187500	+1368	+8.50781250	-5.26025391	-0.54052734	+3.58154297	-1.93359375	+21.11572266	+1240	+6.71044922	-8.89453125	-1.18652344	+36.56250000	+4.94384766	-41.90185547	+1300
+1457970503.96869990	+8.72314453	-5.95458984	-0.92285156	+57.30468750	-4.63623047	-61.17187500	+1368	+8.50781250	-5.25585938	-0.54052734	+3.58154297	-1.93359375	+21.13769531	+1240	+6.71044922	-8.89453125	-1.18652344	+36.56250000	+4.96582031	-41.90185547	+1300
+1457970503.97289990	+8.72314453	-5.95458984	-0.92285156	+57.30468750	-4.65820313	-61.17187500	+1368	+8.50781250	-5.25585938	-0.54052734	+3.58154297	-1.93359375	+21.13769531	+1240	+6.71044922	-8.89453125	-1.18652344	+36.56250000	+4.96582031	-41.87988281	+1300
+1457970503.97700000	+8.72314453	-5.95458984	-0.92285156	+57.30468750	-4.65820313	-61.17187500	+1368	+8.50781250	-5.25585938	-0.54052734	+3.58154297	-1.93359375	+21.13769531	+1240	+6.71044922	-8.89892578	-1.18652344	+36.56250000	+4.96582031	-41.87988281	+1296
+1457970503.98120000	+8.71875000	-5.95458984	-0.92285156	+57.30468750	-4.65820313	-61.14990234	+1368	+8.50781250	-5.25585938	-0.54052734	+3.58154297	-1.93359375	+21.13769531	+1240	+6.71044922	-8.89892578	-1.18652344	+36.54052734	+4.96582031	-41.87988281	+1296
+1457970503.98950000	+8.71875000	-5.95458984	-0.92285156	+57.30468750	-4.68017578	-61.14990234	+1364	+8.50781250	-5.25585938	-0.54052734	+3.58154297	-1.91162109	+21.13769531	+1240	+6.70605469	-8.89892578	-1.18652344	+36.54052734	+4.98779297	-41.87988281	+1296
+1457970503.99370000	+8.71875000	-5.95458984	-0.92285156	+57.30468750	-4.70214844	-61.14990234	+1364	+8.50781250	-5.25585938	-0.54052734	+3.58154297	-1.91162109	+21.13769531	+1240	+6.70605469	-8.89892578	-1.18652344	+36.54052734	+4.98779297	-41.87988281	+1296
+1457970503.99790000	+8.71875000	-5.95458984	-0.92285156	+57.32666016	-4.70214844	-61.14990234	+1364	+8.50781250	-5.25585938	-0.54052734	+3.58154297	-1.91162109	+21.13769531	+1240	+6.70605469	-8.89892578	-1.19091797	+36.54052734	+4.98779297	-41.87988281	+1296
+1457970504.00620010	+8.71875000	-5.95458984	-0.92285156	+57.32666016	-4.72412109	-61.14990234	+1364	+8.50781250	-5.25585938	-0.54052734	+3.58154297	-1.91162109	+21.13769531	+1240	+6.70605469	-8.89892578	-1.19091797	+36.54052734	+4.98779297	-41.87988281	+1296
+1457970504.01040010	+8.71875000	-5.95458984	-0.92285156	+57.32666016	-4.72412109	-61.14990234	+1364	+8.50781250	-5.25585938	-0.54052734	+3.58154297	-1.93359375	+21.13769531	+1244	+6.70605469	-8.89892578	-1.19091797	+36.54052734	+4.98779297	-41.87988281	+1292
+1457970504.01449990	+8.71875000	-5.95458984	-0.92285156	+57.32666016	-4.72412109	-61.12792969	+1364	+8.50781250	-5.25585938	-0.54052734	+3.58154297	-1.93359375	+21.13769531	+1244	+6.70605469	-8.89892578	-1.19091797	+36.54052734	+5.00976563	-41.87988281	+1292
+1457970504.01869990	+8.71875000	-5.95458984	-0.92285156	+57.32666016	-4.74609375	-61.12792969	+1364	+8.50781250	-5.25585938	-0.54052734	+3.58154297	-1.93359375	+21.13769531	+1244	+6.70605469	-8.89892578	-1.18652344	+36.54052734	+5.00976563	-41.87988281	+1292
+1457970504.02290010	+8.71875000	-5.95458984	-0.92285156	+57.32666016	-4.74609375	-61.12792969	+1364	+8.50781250	-5.25585938	-0.54052734	+3.58154297	-1.93359375	+21.13769531	+1244	+6.70605469	-8.89892578	-1.18652344	+36.54052734	+5.00976563	-41.87988281	+1292
+1457970504.03119990	+8.71875000	-5.95458984	-0.92285156	+57.32666016	-4.76806641	-61.12792969	+1360	+8.50781250	-5.25585938	-0.54052734	+3.58154297	-1.91162109	+21.13769531	+1244	+6.71044922	-8.89892578	-1.18652344	+36.54052734	+5.00976563	-41.87988281	+1292
+1457970504.03530000	+8.71875000	-5.95458984	-0.92285156	+57.34863281	-4.76806641	-61.12792969	+1360	+8.50781250	-5.25585938	-0.54052734	+3.58154297	-1.91162109	+21.13769531	+1244	+6.71044922	-8.89453125	-1.18652344	+36.54052734	+5.00976563	-41.87988281	+1292
+1457970504.03950000	+8.71875000	-5.95458984	-0.92285156	+57.34863281	-4.76806641	-61.10595703	+1360	+8.50781250	-5.25585938	-0.54052734	+3.58154297	-1.91162109	+21.13769531	+1244	+6.71044922	-8.89453125	-1.18652344	+36.54052734	+5.00976563	-41.87988281	+1292
+1457970504.04370000	+8.71875000	-5.95458984	-0.92285156	+57.34863281	-4.76806641	-61.10595703	+1360	+8.50781250	-5.25585938	-0.54052734	+3.58154297	-1.91162109	+21.13769531	+1240	+6.71044922	-8.89453125	-1.18652344	+36.56250000	+5.03173828	-41.87988281	+1292
+1457970504.04780010	+8.71875000	-5.95458984	-0.92285156	+57.34863281	-4.79003906	-61.10595703	+1360	+8.50781250	-5.25585938	-0.54052734	+3.58154297	-1.91162109	+21.15966797	+1240	+6.71044922	-8.89453125	-1.18652344	+36.56250000	+5.03173828	-41.87988281	+1292
+1457970504.05200000	+8.71875000	-5.95458984	-0.92285156	+57.37060547	-4.79003906	-61.10595703	+1360	+8.50781250	-5.25585938	-0.54052734	+3.58154297	-1.91162109	+21.15966797	+1240	+6.71044922	-8.89453125	-1.18652344	+36.56250000	+5.03173828	-41.87988281	+1292
+1457970504.06030010	+8.71875000	-5.95458984	-0.92724609	+57.37060547	-4.81201172	-61.08398438	+1360	+8.50781250	-5.25585938	-0.54052734	+3.58154297	-1.91162109	+21.15966797	+1240	+6.71044922	-8.89453125	-1.18652344	+36.56250000	+5.05371094	-41.87988281	+1292
+1457970504.06450010	+8.71875000	-5.95458984	-0.92724609	+57.39257813	-4.81201172	-61.06201172	+1360	+8.50781250	-5.25585938	-0.54052734	+3.60351563	-1.91162109	+21.15966797	+1240	+6.71044922	-8.89453125	-1.18652344	+36.56250000	+5.05371094	-41.87988281	+1292
+1457970504.06870010	+8.71875000	-5.95458984	-0.92724609	+57.39257813	-4.81201172	-61.06201172	+1360	+8.50781250	-5.25585938	-0.54052734	+3.60351563	-1.88964844	+21.15966797	+1240	+6.71044922	-8.89453125	-1.18652344	+36.56250000	+5.07568359	-41.87988281	+1292
+1457970504.07279990	+8.71875000	-5.95458984	-0.92724609	+57.41455078	-4.83398438	-61.06201172	+1360	+8.50781250	-5.25585938	-0.54052734	+3.60351563	-1.88964844	+21.15966797	+1240	+6.71044922	-8.89453125	-1.18652344	+36.56250000	+5.07568359	-41.85791016	+1292
+1457970504.07699990	+8.71875000	-5.95458984	-0.92724609	+57.41455078	-4.83398438	-61.04003906	+1360	+8.50341797	-5.25585938	-0.54052734	+3.60351563	-1.88964844	+21.18164063	+1240	+6.71044922	-8.89453125	-1.18652344	+36.56250000	+5.07568359	-41.85791016	+1292
+1457970504.08530000	+8.71875000	-5.95019531	-0.92724609	+57.43652344	-4.85595703	-61.01806641	+1360	+8.50341797	-5.25585938	-0.54052734	+3.62548828	-1.86767578	+21.18164063	+1240	+6.70605469	-8.89892578	-1.18652344	+36.56250000	+5.09765625	-41.83593750	+1292
+1457970504.08950000	+8.71875000	-5.95019531	-0.92724609	+57.45849609	-4.85595703	-61.01806641	+1360	+8.50341797	-5.25585938	-0.54052734	+3.62548828	-1.84570313	+21.18164063	+1240	+6.70605469	-8.89892578	-1.19091797	+36.54052734	+5.11962891	-41.83593750	+1292
+1457970504.09369990	+8.71875000	-5.95019531	-0.92724609	+57.45849609	-4.87792969	-60.99609375	+1360	+8.50341797	-5.25585938	-0.54052734	+3.62548828	-1.84570313	+21.18164063	+1240	+6.70605469	-8.89892578	-1.19091797	+36.54052734	+5.11962891	-41.81396484	+1292
+1457970504.09780000	+8.71875000	-5.95019531	-0.92724609	+57.45849609	-4.87792969	-60.99609375	+1360	+8.50341797	-5.25585938	-0.54492188	+3.62548828	-1.84570313	+21.20361328	+1240	+6.70166016	-8.89892578	-1.19091797	+36.54052734	+5.14160156	-41.81396484	+1292
+1457970504.10610010	+8.71875000	-5.95019531	-0.92724609	+57.48046875	-4.89990234	-60.97412109	+1360	+8.50341797	-5.25585938	-0.54492188	+3.62548828	-1.82373047	+21.20361328	+1240	+6.70166016	-8.89892578	-1.19091797	+36.51855469	+5.14160156	-41.79199219	+1292
+1457970504.11030010	+8.71875000	-5.95019531	-0.92724609	+57.50244141	-4.89990234	-60.95214844	+1360	+8.50341797	-5.25585938	-0.54492188	+3.62548828	-1.82373047	+21.20361328	+1240	+6.70166016	-8.89892578	-1.19091797	+36.51855469	+5.16357422	-41.79199219	+1292
+1457970504.11450000	+8.71875000	-5.95019531	-0.92724609	+57.50244141	-4.92187500	-60.95214844	+1356	+8.50341797	-5.25585938	-0.54492188	+3.62548828	-1.82373047	+21.20361328	+1240	+6.70166016	-8.89892578	-1.19091797	+36.51855469	+5.16357422	-41.79199219	+1292
+1457970504.11859990	+8.71875000	-5.95019531	-0.92724609	+57.50244141	-4.92187500	-60.95214844	+1356	+8.50341797	-5.25585938	-0.54492188	+3.62548828	-1.82373047	+21.20361328	+1240	+6.70166016	-8.89892578	-1.19091797	+36.51855469	+5.16357422	-41.77001953	+1292
+1457970504.12280010	+8.71875000	-5.95019531	-0.92724609	+57.50244141	-4.92187500	-60.93017578	+1356	+8.50341797	-5.25585938	-0.54492188	+3.62548828	-1.82373047	+21.20361328	+1240	+6.70166016	-8.89892578	-1.19091797	+36.51855469	+5.18554688	-41.77001953	+1292
+1457970504.12700010	+8.71875000	-5.95019531	-0.92724609	+57.50244141	-4.94384766	-60.93017578	+1356	+8.50341797	-5.25585938	-0.54492188	+3.64746094	-1.82373047	+21.20361328	+1240	+6.70166016	-8.89892578	-1.19091797	+36.51855469	+5.18554688	-41.77001953	+1292
+1457970504.13529990	+8.71875000	-5.95019531	-0.92724609	+57.52441406	-4.96582031	-60.90820313	+1356	+8.50341797	-5.25585938	-0.54492188	+3.64746094	-1.82373047	+21.22558594	+1240	+6.70166016	-8.89892578	-1.19091797	+36.51855469	+5.20751953	-41.77001953	+1292
+1457970504.13949990	+8.71875000	-5.95019531	-0.93164063	+57.52441406	-4.96582031	-60.90820313	+1356	+8.50341797	-5.25585938	-0.54492188	+3.64746094	-1.82373047	+21.22558594	+1240	+6.70166016	-8.89892578	-1.19091797	+36.51855469	+5.20751953	-41.79199219	+1292
+1457970504.14360000	+8.71875000	-5.94580078	-0.93164063	+57.52441406	-4.96582031	-60.88623047	+1356	+8.50341797	-5.25585938	-0.54052734	+3.64746094	-1.82373047	+21.22558594	+1240	+6.70166016	-8.89453125	-1.19091797	+36.54052734	+5.20751953	-41.79199219	+1292
+1457970504.14780000	+8.71875000	-5.94580078	-0.93164063	+57.52441406	-4.98779297	-60.88623047	+1356	+8.50341797	-5.25585938	-0.54052734	+3.64746094	-1.82373047	+21.22558594	+1240	+6.70605469	-8.89453125	-1.19091797	+36.54052734	+5.20751953	-41.79199219	+1292
+1457970504.15200000	+8.71875000	-5.94580078	-0.93164063	+57.52441406	-4.98779297	-60.88623047	+1356	+8.50341797	-5.25585938	-0.54052734	+3.64746094	-1.82373047	+21.22558594	+1240	+6.70605469	-8.89453125	-1.19091797	+36.54052734	+5.20751953	-41.79199219	+1292
+1457970504.15610000	+8.71875000	-5.94580078	-0.93164063	+57.52441406	-4.98779297	-60.86425781	+1356	+8.50341797	-5.25585938	-0.54052734	+3.64746094	-1.82373047	+21.22558594	+1240	+6.70605469	-8.89453125	-1.18652344	+36.56250000	+5.20751953	-41.79199219	+1292
+1457970504.16450000	+8.71875000	-5.94580078	-0.93164063	+57.54638672	-5.00976563	-60.86425781	+1352	+8.50341797	-5.25585938	-0.54052734	+3.64746094	-1.82373047	+21.22558594	+1236	+6.70605469	-8.89453125	-1.18652344	+36.56250000	+5.22949219	-41.79199219	+1296
+1457970504.16860010	+8.71875000	-5.94580078	-0.93164063	+57.54638672	-5.00976563	-60.84228516	+1352	+8.50341797	-5.25585938	-0.54052734	+3.64746094	-1.82373047	+21.22558594	+1236	+6.70605469	-8.89453125	-1.18652344	+36.56250000	+5.22949219	-41.79199219	+1296
+1457970504.17280010	+8.71435547	-5.94580078	-0.93164063	+57.54638672	-5.03173828	-60.84228516	+1352	+8.49902344	-5.25585938	-0.54052734	+3.66943359	-1.82373047	+21.22558594	+1236	+6.70605469	-8.89453125	-1.18652344	+36.58447266	+5.22949219	-41.79199219	+1296
+1457970504.17700000	+8.71435547	-5.94580078	-0.93164063	+57.54638672	-5.03173828	-60.84228516	+1352	+8.49902344	-5.25585938	-0.54052734	+3.66943359	-1.82373047	+21.22558594	+1236	+6.70605469	-8.89453125	-1.18652344	+36.58447266	+5.25146484	-41.79199219	+1296
+1457970504.18109990	+8.71435547	-5.94580078	-0.93164063	+57.54638672	-5.03173828	-60.84228516	+1352	+8.49902344	-5.25585938	-0.54052734	+3.66943359	-1.82373047	+21.22558594	+1236	+6.70605469	-8.89453125	-1.18652344	+36.58447266	+5.25146484	-41.79199219	+1296
+1457970504.18530010	+8.71435547	-5.94580078	-0.93164063	+57.54638672	-5.03173828	-60.82031250	+1352	+8.49902344	-5.25585938	-0.54052734	+3.66943359	-1.82373047	+21.22558594	+1232	+6.70605469	-8.89453125	-1.18652344	+36.58447266	+5.25146484	-41.79199219	+1296
+1457970504.18940000	+8.71435547	-5.94580078	-0.93164063	+57.54638672	-5.03173828	-60.82031250	+1352	+8.49902344	-5.25585938	-0.54052734	+3.66943359	-1.82373047	+21.22558594	+1232	+6.70605469	-8.89453125	-1.18652344	+36.58447266	+5.25146484	-41.79199219	+1296
+1457970504.19779990	+8.71435547	-5.94580078	-0.93164063	+57.56835938	-5.05371094	-60.79833984	+1352	+8.49902344	-5.25585938	-0.54052734	+3.66943359	-1.80175781	+21.22558594	+1232	+6.70605469	-8.89453125	-1.19091797	+36.56250000	+5.27343750	-41.77001953	+1296
+1457970504.20190000	+8.71435547	-5.94580078	-0.93164063	+57.56835938	-5.05371094	-60.79833984	+1352	+8.49902344	-5.25585938	-0.54052734	+3.66943359	-1.80175781	+21.22558594	+1232	+6.70605469	-8.89453125	-1.19091797	+36.56250000	+5.27343750	-41.77001953	+1296
+1457970504.20610000	+8.71435547	-5.94580078	-0.93164063	+57.56835938	-5.05371094	-60.79833984	+1352	+8.49902344	-5.25585938	-0.54052734	+3.66943359	-1.80175781	+21.22558594	+1232	+6.70166016	-8.89453125	-1.19091797	+36.56250000	+5.27343750	-41.74804688	+1296
+1457970504.21440010	+8.71435547	-5.94580078	-0.93164063	+57.56835938	-5.05371094	-60.79833984	+1348	+8.49902344	-5.25585938	-0.54052734	+3.69140625	-1.80175781	+21.20361328	+1232	+6.70166016	-8.89453125	-1.19091797	+36.54052734	+5.29541016	-41.74804688	+1296
+1457970504.21860000	+8.70996094	-5.94580078	-0.93164063	+57.56835938	-5.05371094	-60.77636719	+1348	+8.49902344	-5.25585938	-0.54052734	+3.69140625	-1.80175781	+21.20361328	+1232	+6.70166016	-8.89453125	-1.19091797	+36.54052734	+5.29541016	-41.72607422	+1296
+1457970504.22280000	+8.70996094	-5.94580078	-0.93164063	+57.56835938	-5.05371094	-60.77636719	+1348	+8.49902344	-5.25585938	-0.54052734	+3.69140625	-1.77978516	+21.20361328	+1232	+6.70166016	-8.89453125	-1.19091797	+36.54052734	+5.29541016	-41.72607422	+1296
+1457970504.22690010	+8.70996094	-5.94580078	-0.93164063	+57.56835938	-5.07568359	-60.77636719	+1348	+8.49462891	-5.25585938	-0.54052734	+3.69140625	-1.77978516	+21.20361328	+1232	+6.69726563	-8.89453125	-1.19531250	+36.54052734	+5.29541016	-41.72607422	+1296
+1457970504.23110010	+8.70996094	-5.94580078	-0.93164063	+57.56835938	-5.07568359	-60.77636719	+1348	+8.49462891	-5.25585938	-0.54052734	+3.69140625	-1.77978516	+21.20361328	+1232	+6.69726563	-8.89453125	-1.19531250	+36.54052734	+5.31738281	-41.72607422	+1296
+1457970504.23530010	+8.70996094	-5.94580078	-0.93164063	+57.56835938	-5.07568359	-60.77636719	+1348	+8.49462891	-5.25585938	-0.54492188	+3.69140625	-1.77978516	+21.20361328	+1232	+6.69726563	-8.89453125	-1.19531250	+36.54052734	+5.31738281	-41.72607422	+1296
+1457970504.24359990	+8.70996094	-5.94580078	-0.93164063	+57.59033203	-5.07568359	-60.77636719	+1348	+8.49462891	-5.25585938	-0.54492188	+3.69140625	-1.77978516	+21.20361328	+1232	+6.69726563	-8.89453125	-1.19091797	+36.54052734	+5.31738281	-41.72607422	+1292
+1457970504.24780010	+8.70996094	-5.94580078	-0.93164063	+57.59033203	-5.07568359	-60.77636719	+1344	+8.49462891	-5.25585938	-0.54492188	+3.69140625	-1.77978516	+21.20361328	+1232	+6.69726563	-8.89453125	-1.19091797	+36.54052734	+5.31738281	-41.72607422	+1292
+1457970504.25190000	+8.70996094	-5.94580078	-0.93164063	+57.59033203	-5.07568359	-60.75439453	+1344	+8.49462891	-5.25585938	-0.54492188	+3.69140625	-1.77978516	+21.20361328	+1232	+6.70166016	-8.89453125	-1.19091797	+36.56250000	+5.31738281	-41.72607422	+1292
+1457970504.25609990	+8.70996094	-5.94580078	-0.93164063	+57.59033203	-5.09765625	-60.75439453	+1344	+8.49462891	-5.25585938	-0.54492188	+3.71337891	-1.77978516	+21.20361328	+1232	+6.70166016	-8.89453125	-1.19091797	+36.56250000	+5.31738281	-41.72607422	+1292
+1457970504.26020000	+8.70996094	-5.94580078	-0.93164063	+57.59033203	-5.09765625	-60.75439453	+1344	+8.49462891	-5.25146484	-0.54492188	+3.71337891	-1.77978516	+21.20361328	+1232	+6.70166016	-8.89453125	-1.19091797	+36.56250000	+5.31738281	-41.72607422	+1292
+1457970504.26440000	+8.70996094	-5.94580078	-0.93164063	+57.59033203	-5.09765625	-60.75439453	+1344	+8.49462891	-5.25146484	-0.54492188	+3.71337891	-1.77978516	+21.22558594	+1232	+6.70166016	-8.89453125	-1.19091797	+36.56250000	+5.33935547	-41.72607422	+1292
+1457970504.26860000	+8.70996094	-5.94580078	-0.93164063	+57.59033203	-5.09765625	-60.75439453	+1344	+8.49462891	-5.25146484	-0.54492188	+3.71337891	-1.77978516	+21.22558594	+1232	+6.70166016	-8.89453125	-1.19091797	+36.58447266	+5.33935547	-41.74804688	+1292
+1457970504.27690010	+8.70996094	-5.94580078	-0.93164063	+57.61230469	-5.09765625	-60.75439453	+1344	+8.49462891	-5.25146484	-0.54492188	+3.71337891	-1.77978516	+21.22558594	+1232	+6.70166016	-8.89453125	-1.19091797	+36.58447266	+5.33935547	-41.74804688	+1292
+1457970504.28110000	+8.70996094	-5.94580078	-0.93164063	+57.61230469	-5.09765625	-60.75439453	+1344	+8.49462891	-5.25146484	-0.54492188	+3.71337891	-1.77978516	+21.22558594	+1232	+6.70166016	-8.89453125	-1.19091797	+36.58447266	+5.33935547	-41.74804688	+1292
+1457970504.28520010	+8.70996094	-5.94580078	-0.93164063	+57.61230469	-5.11962891	-60.75439453	+1344	+8.49462891	-5.25146484	-0.54492188	+3.73535156	-1.77978516	+21.22558594	+1232	+6.70166016	-8.89453125	-1.19091797	+36.58447266	+5.33935547	-41.74804688	+1292
+1457970504.28940010	+8.70996094	-5.94580078	-0.93164063	+57.61230469	-5.11962891	-60.75439453	+1344	+8.49462891	-5.25146484	-0.54492188	+3.73535156	-1.77978516	+21.22558594	+1232	+6.70166016	-8.89453125	-1.19091797	+36.58447266	+5.33935547	-41.74804688	+1292
+1457970504.29360010	+8.70996094	-5.94580078	-0.93164063	+57.61230469	-5.11962891	-60.73242188	+1344	+8.49462891	-5.25146484	-0.54492188	+3.73535156	-1.75781250	+21.22558594	+1232	+6.70166016	-8.89453125	-1.19091797	+36.60644531	+5.33935547	-41.72607422	+1292
+1457970504.29769990	+8.70996094	-5.94580078	-0.93603516	+57.61230469	-5.11962891	-60.73242188	+1340	+8.49462891	-5.25146484	-0.54492188	+3.73535156	-1.75781250	+21.20361328	+1232	+6.70166016	-8.89453125	-1.19091797	+36.60644531	+5.36132813	-41.72607422	+1292
+1457970504.30609990	+8.70996094	-5.94580078	-0.93603516	+57.63427734	-5.11962891	-60.73242188	+1340	+8.49023438	-5.25146484	-0.54492188	+3.73535156	-1.75781250	+21.20361328	+1232	+6.70166016	-8.89453125	-1.19091797	+36.60644531	+5.36132813	-41.72607422	+1292
