# Supplementary material for: A direct effect of perception on action when grasping a cup
Source: Sci Rep. 2018 Jan 9;8:171. doi: 10.1038/s41598-017-18591-5 (PMC5760564; doi:10.1038/s41598-017-18591-5)
Supplement: Supplementary file 6 — Supplementary Information [file 41598_2017_18591_MOESM6_ESM.zip › SciRep_Data/S01instruct/S01_100instruct_Tr60.dat]

+1000000000000.00000000	+0.00000000	+0.00000000	+0.00000000	+0.00000000	+0.00000000	+0.00000000	+0	+0.00000000	+0.00000000	+0.00000000	+0.00000000	+0.00000000	+0.00000000	+0	+0.00000000	+0.00000000	+0.00000000	+0.00000000	+0.00000000	+0.00000000	+0
+1457971169.31119990	+8.54736328	-7.22021484	-0.80419922	+52.44873047	-7.31689453	-43.68164063	+2280	+8.39794922	-6.40283203	-0.54492188	+5.25146484	-8.63525391	+15.00732422	+1896	+6.41162109	-10.42382813	-0.79980469	+33.72802734	+8.76708984	-43.85742188	+1172
+1457971169.31530000	+8.54736328	-7.22021484	-0.80419922	+52.47070313	-7.31689453	-43.68164063	+2280	+8.39794922	-6.40283203	-0.54492188	+5.25146484	-8.63525391	+15.00732422	+1892	+6.41162109	-10.41943359	-0.79541016	+33.75000000	+8.76708984	-43.87939453	+1172
+1457971169.31950000	+8.54736328	-7.22021484	-0.80419922	+52.47070313	-7.31689453	-43.68164063	+2280	+8.39794922	-6.40283203	-0.54492188	+5.25146484	-8.63525391	+15.00732422	+1892	+6.41601563	-10.41943359	-0.79541016	+33.77197266	+8.76708984	-43.87939453	+1172
+1457971169.32780000	+8.54736328	-7.22021484	-0.80419922	+52.49267578	-7.31689453	-43.70361328	+2276	+8.39794922	-6.40283203	-0.54492188	+5.27343750	-8.63525391	+15.00732422	+1888	+6.41601563	-10.41943359	-0.79541016	+33.81591797	+8.76708984	-43.90136719	+1172
+1457971169.33200000	+8.54736328	-7.22021484	-0.80419922	+52.49267578	-7.31689453	-43.70361328	+2276	+8.39794922	-6.40283203	-0.54492188	+5.27343750	-8.63525391	+15.00732422	+1888	+6.42041016	-10.41943359	-0.79101563	+33.81591797	+8.76708984	-43.92333984	+1172
+1457971169.33610010	+8.54736328	-7.22021484	-0.80419922	+52.51464844	-7.31689453	-43.70361328	+2276	+8.39794922	-6.40283203	-0.54492188	+5.29541016	-8.63525391	+15.00732422	+1888	+6.42041016	-10.41943359	-0.79101563	+33.83789063	+8.76708984	-43.92333984	+1172
+1457971169.34030010	+8.54736328	-7.22021484	-0.80419922	+52.51464844	-7.29492188	-43.72558594	+2272	+8.39794922	-6.40283203	-0.54492188	+5.29541016	-8.63525391	+15.00732422	+1884	+6.42041016	-10.41943359	-0.79101563	+33.85986328	+8.78906250	-43.94531250	+1172
+1457971178.59879990	+8.55175781	-7.25976563	-0.81298828	+53.04199219	-7.49267578	-43.61572266	+2272	+8.36718750	-6.42919922	-0.52734375	+4.68017578	-8.50341797	+15.49072266	+1888	+6.40283203	-10.47656250	-0.78222656	+34.07958984	+8.08593750	-45.10986328	+1156
+1457971178.60299990	+8.55175781	-7.25976563	-0.81298828	+53.04199219	-7.49267578	-43.61572266	+2272	+8.36279297	-6.42919922	-0.52734375	+4.68017578	-8.50341797	+15.49072266	+1888	+6.40283203	-10.47656250	-0.78222656	+34.07958984	+8.08593750	-45.10986328	+1156
+1457971178.60710000	+8.55175781	-7.25976563	-0.81298828	+53.04199219	-7.49267578	-43.61572266	+2272	+8.36718750	-6.42919922	-0.52734375	+4.68017578	-8.50341797	+15.49072266	+1888	+6.40283203	-10.47656250	-0.78222656	+34.07958984	+8.08593750	-45.13183594	+1156
+1457971178.61550000	+8.55175781	-7.25976563	-0.81298828	+53.04199219	-7.49267578	-43.61572266	+2272	+8.36718750	-6.42919922	-0.52734375	+4.68017578	-8.50341797	+15.49072266	+1888	+6.40283203	-10.47656250	-0.77783203	+34.10156250	+8.10791016	-45.13183594	+1152
+1457971178.61960010	+8.55175781	-7.25976563	-0.81298828	+53.04199219	-7.49267578	-43.61572266	+2272	+8.36718750	-6.42919922	-0.52734375	+4.68017578	-8.50341797	+15.49072266	+1888	+6.40722656	-10.47656250	-0.77783203	+34.12353516	+8.10791016	-45.15380859	+1152
+1457971178.62380000	+8.55175781	-7.25976563	-0.81298828	+53.04199219	-7.49267578	-43.61572266	+2272	+8.36718750	-6.42919922	-0.52734375	+4.68017578	-8.50341797	+15.49072266	+1888	+6.40722656	-10.47656250	-0.77783203	+34.12353516	+8.10791016	-45.15380859	+1152
+1457971178.62800000	+8.55175781	-7.25976563	-0.81298828	+53.04199219	-7.49267578	-43.61572266	+2272	+8.36718750	-6.42919922	-0.52734375	+4.68017578	-8.52539063	+15.49072266	+1888	+6.40722656	-10.47656250	-0.77343750	+34.14550781	+8.10791016	-45.17578125	+1148
+1457971178.63210010	+8.55175781	-7.25976563	-0.81298828	+53.04199219	-7.51464844	-43.61572266	+2272	+8.36718750	-6.42919922	-0.52734375	+4.68017578	-8.52539063	+15.49072266	+1888	+6.41162109	-10.47216797	-0.77343750	+34.14550781	+8.10791016	-45.17578125	+1148
+1457971178.63630010	+8.55175781	-7.25976563	-0.81298828	+53.04199219	-7.51464844	-43.61572266	+2272	+8.36718750	-6.42919922	-0.52734375	+4.68017578	-8.52539063	+15.49072266	+1888	+6.41162109	-10.47216797	-0.77343750	+34.16748047	+8.10791016	-45.19775391	+1148
+1457971178.64050010	+8.55175781	-7.25976563	-0.80859375	+53.06396484	-7.51464844	-43.61572266	+2272	+8.36718750	-6.42919922	-0.52734375	+4.68017578	-8.52539063	+15.49072266	+1888	+6.41601563	-10.47216797	-0.76904297	+34.16748047	+8.10791016	-45.21972656	+1148
+1457971178.64459990	+8.55175781	-7.25976563	-0.80859375	+53.06396484	-7.51464844	-43.61572266	+2272	+8.36718750	-6.42919922	-0.52734375	+4.68017578	-8.52539063	+15.51269531	+1888	+6.41601563	-10.47216797	-0.76904297	+34.18945313	+8.10791016	-45.21972656	+1148
+1457971178.64879990	+8.55175781	-7.25976563	-0.80859375	+53.06396484	-7.51464844	-43.61572266	+2272	+8.36718750	-6.42919922	-0.52734375	+4.68017578	-8.52539063	+15.51269531	+1888	+6.42041016	-10.47216797	-0.76464844	+34.21142578	+8.10791016	-45.24169922	+1152
+1457971178.65300010	+8.55615234	-7.25976563	-0.80859375	+53.06396484	-7.51464844	-43.61572266	+2272	+8.36718750	-6.42919922	-0.52734375	+4.68017578	-8.52539063	+15.51269531	+1888	+6.42041016	-10.47216797	-0.76464844	+34.21142578	+8.10791016	-45.26367188	+1152
+1457971178.65710000	+8.55615234	-7.25976563	-0.80859375	+53.06396484	-7.51464844	-43.61572266	+2272	+8.36718750	-6.42919922	-0.52734375	+4.68017578	-8.52539063	+15.51269531	+1888	+6.42480469	-10.46777344	-0.76464844	+34.23339844	+8.10791016	-45.26367188	+1152
+1457971178.66129990	+8.55615234	-7.25976563	-0.80859375	+53.06396484	-7.51464844	-43.61572266	+2272	+8.36718750	-6.42919922	-0.52734375	+4.68017578	-8.52539063	+15.51269531	+1888	+6.42480469	-10.46777344	-0.76025391	+34.23339844	+8.08593750	-45.28564453	+1152
+1457971178.66549990	+8.55615234	-7.25976563	-0.80859375	+53.06396484	-7.51464844	-43.61572266	+2272	+8.36718750	-6.42919922	-0.52734375	+4.68017578	-8.52539063	+15.51269531	+1888	+6.42480469	-10.46777344	-0.76025391	+34.25537109	+8.08593750	-45.28564453	+1152
+1457971178.66960000	+8.55615234	-7.25976563	-0.80859375	+53.06396484	-7.51464844	-43.61572266	+2272	+8.36718750	-6.42919922	-0.52734375	+4.68017578	-8.52539063	+15.51269531	+1888	+6.42480469	-10.46777344	-0.76025391	+34.25537109	+8.08593750	-45.30761719	+1156
+1457971178.67380000	+8.55615234	-7.25976563	-0.80859375	+53.06396484	-7.51464844	-43.61572266	+2272	+8.36718750	-6.42919922	-0.52734375	+4.68017578	-8.52539063	+15.51269531	+1888	+6.42480469	-10.46777344	-0.76025391	+34.25537109	+8.08593750	-45.30761719	+1156
+1457971178.68210010	+8.55615234	-7.25976563	-0.80859375	+53.06396484	-7.51464844	-43.61572266	+2272	+8.36718750	-6.42919922	-0.52734375	+4.68017578	-8.52539063	+15.51269531	+1888	+6.42480469	-10.46777344	-0.76025391	+34.23339844	+8.08593750	-45.28564453	+1156
+1457971178.68630000	+8.55615234	-7.25976563	-0.80859375	+53.06396484	-7.51464844	-43.61572266	+2272	+8.36718750	-6.42919922	-0.52734375	+4.68017578	-8.52539063	+15.51269531	+1888	+6.42480469	-10.46777344	-0.76025391	+34.23339844	+8.08593750	-45.28564453	+1156
+1457971178.69460010	+8.55615234	-7.25976563	-0.80859375	+53.06396484	-7.51464844	-43.61572266	+2272	+8.36718750	-6.42919922	-0.52734375	+4.68017578	-8.52539063	+15.51269531	+1888	+6.42041016	-10.46777344	-0.76025391	+34.21142578	+8.08593750	-45.28564453	+1156
+1457971178.70289990	+8.55615234	-7.25976563	-0.80859375	+53.06396484	-7.51464844	-43.61572266	+2272	+8.36718750	-6.42919922	-0.52734375	+4.68017578	-8.52539063	+15.51269531	+1888	+6.42041016	-10.47216797	-0.76025391	+34.21142578	+8.08593750	-45.26367188	+1156
+1457971178.70709990	+8.55615234	-7.25976563	-0.80859375	+53.06396484	-7.51464844	-43.61572266	+2272	+8.36718750	-6.42919922	-0.52734375	+4.68017578	-8.52539063	+15.51269531	+1888	+6.42041016	-10.47216797	-0.76025391	+34.21142578	+8.08593750	-45.26367188	+1156
+1457971178.71129990	+8.55175781	-7.25976563	-0.80859375	+53.04199219	-7.51464844	-43.61572266	+2272	+8.36718750	-6.42919922	-0.52734375	+4.68017578	-8.52539063	+15.51269531	+1888	+6.42041016	-10.47216797	-0.76464844	+34.18945313	+8.08593750	-45.26367188	+1156
+1457971178.71960000	+8.55175781	-7.25976563	-0.80859375	+53.04199219	-7.51464844	-43.61572266	+2272	+8.36718750	-6.42919922	-0.52734375	+4.68017578	-8.52539063	+15.51269531	+1888	+6.41601563	-10.47216797	-0.76464844	+34.18945313	+8.08593750	-45.26367188	+1156
+1457971178.72379990	+8.55175781	-7.25976563	-0.80859375	+53.04199219	-7.51464844	-43.61572266	+2272	+8.36718750	-6.42919922	-0.52734375	+4.68017578	-8.52539063	+15.51269531	+1888	+6.41601563	-10.47216797	-0.76464844	+34.18945313	+8.08593750	-45.26367188	+1156
+1457971178.72790000	+8.55175781	-7.25976563	-0.80859375	+53.04199219	-7.51464844	-43.61572266	+2272	+8.36718750	-6.42919922	-0.52734375	+4.68017578	-8.52539063	+15.51269531	+1888	+6.41601563	-10.47216797	-0.76464844	+34.18945313	+8.08593750	-45.26367188	+1156
+1457971178.73630000	+8.55175781	-7.25976563	-0.80859375	+53.04199219	-7.51464844	-43.61572266	+2272	+8.36718750	-6.42919922	-0.52734375	+4.70214844	-8.52539063	+15.51269531	+1888	+6.41601563	-10.47216797	-0.76464844	+34.18945313	+8.08593750	-45.26367188	+1156
+1457971178.74040010	+8.55175781	-7.25976563	-0.80859375	+53.06396484	-7.51464844	-43.61572266	+2272	+8.36718750	-6.42919922	-0.52734375	+4.70214844	-8.52539063	+15.51269531	+1888	+6.41601563	-10.47216797	-0.76464844	+34.18945313	+8.08593750	-45.26367188	+1156
+1457971178.74460010	+8.55175781	-7.25976563	-0.80859375	+53.06396484	-7.51464844	-43.61572266	+2272	+8.36718750	-6.42919922	-0.52734375	+4.70214844	-8.52539063	+15.51269531	+1888	+6.41601563	-10.47216797	-0.76464844	+34.18945313	+8.08593750	-45.26367188	+1156
+1457971178.74880000	+8.55175781	-7.25976563	-0.80859375	+53.06396484	-7.49267578	-43.61572266	+2272	+8.36718750	-6.42919922	-0.52734375	+4.70214844	-8.52539063	+15.51269531	+1888	+6.41601563	-10.47216797	-0.76464844	+34.18945313	+8.08593750	-45.26367188	+1156
+1457971178.75710010	+8.55615234	-7.25976563	-0.80859375	+53.06396484	-7.49267578	-43.61572266	+2272	+8.36718750	-6.42919922	-0.52734375	+4.70214844	-8.52539063	+15.51269531	+1888	+6.42041016	-10.47216797	-0.76464844	+34.21142578	+8.08593750	-45.26367188	+1156
+1457971178.76120000	+8.55615234	-7.25976563	-0.80859375	+53.06396484	-7.49267578	-43.61572266	+2272	+8.36718750	-6.42919922	-0.52734375	+4.70214844	-8.52539063	+15.51269531	+1888	+6.42041016	-10.47216797	-0.76464844	+34.21142578	+8.08593750	-45.26367188	+1156
+1457971178.76539990	+8.55615234	-7.25976563	-0.80859375	+53.06396484	-7.49267578	-43.61572266	+2272	+8.36718750	-6.42919922	-0.52734375	+4.70214844	-8.52539063	+15.51269531	+1888	+6.42041016	-10.46777344	-0.76464844	+34.21142578	+8.08593750	-45.26367188	+1156
+1457971178.76959990	+8.55615234	-7.25976563	-0.80859375	+53.06396484	-7.49267578	-43.61572266	+2272	+8.36718750	-6.42919922	-0.52734375	+4.70214844	-8.52539063	+15.51269531	+1888	+6.42041016	-10.46777344	-0.76464844	+34.21142578	+8.08593750	-45.26367188	+1156
+1457971178.77370000	+8.55615234	-7.25976563	-0.80859375	+53.06396484	-7.49267578	-43.61572266	+2272	+8.36718750	-6.42919922	-0.52734375	+4.70214844	-8.52539063	+15.51269531	+1888	+6.42041016	-10.46777344	-0.76025391	+34.21142578	+8.08593750	-45.26367188	+1156
+1457971178.78210000	+8.55615234	-7.25976563	-0.80859375	+53.06396484	-7.49267578	-43.61572266	+2272	+8.36718750	-6.42919922	-0.52734375	+4.70214844	-8.52539063	+15.51269531	+1888	+6.42041016	-10.46777344	-0.76025391	+34.21142578	+8.08593750	-45.26367188	+1156
+1457971178.78620000	+8.55615234	-7.25976563	-0.80859375	+53.06396484	-7.49267578	-43.61572266	+2272	+8.36718750	-6.42919922	-0.52734375	+4.70214844	-8.52539063	+15.51269531	+1888	+6.42041016	-10.46777344	-0.76025391	+34.21142578	+8.08593750	-45.26367188	+1156
+1457971178.79460000	+8.55615234	-7.25976563	-0.81298828	+53.06396484	-7.49267578	-43.61572266	+2272	+8.36718750	-6.42919922	-0.52734375	+4.70214844	-8.50341797	+15.51269531	+1888	+6.42041016	-10.46777344	-0.76025391	+34.21142578	+8.08593750	-45.26367188	+1156
+1457971178.80290010	+8.55615234	-7.25976563	-0.81298828	+53.06396484	-7.49267578	-43.61572266	+2272	+8.36718750	-6.42919922	-0.52734375	+4.70214844	-8.50341797	+15.51269531	+1888	+6.42041016	-10.47216797	-0.76025391	+34.21142578	+8.08593750	-45.26367188	+1156
+1457971178.80710010	+8.55615234	-7.25976563	-0.81298828	+53.06396484	-7.49267578	-43.61572266	+2272	+8.36718750	-6.42919922	-0.52734375	+4.70214844	-8.50341797	+15.51269531	+1888	+6.42041016	-10.47216797	-0.76464844	+34.21142578	+8.08593750	-45.26367188	+1156
+1457971178.81539990	+8.55615234	-7.25976563	-0.81298828	+53.06396484	-7.49267578	-43.59375000	+2272	+8.36718750	-6.42919922	-0.53173828	+4.70214844	-8.50341797	+15.51269531	+1888	+6.42041016	-10.47216797	-0.76464844	+34.18945313	+8.08593750	-45.26367188	+1156
+1457971178.82370000	+8.55615234	-7.25976563	-0.81298828	+53.06396484	-7.49267578	-43.59375000	+2272	+8.36718750	-6.42919922	-0.53173828	+4.70214844	-8.50341797	+15.51269531	+1888	+6.41601563	-10.47216797	-0.76464844	+34.18945313	+8.08593750	-45.24169922	+1156
+1457971178.83200000	+8.55615234	-7.25976563	-0.81298828	+53.06396484	-7.49267578	-43.59375000	+2272	+8.36718750	-6.42919922	-0.53173828	+4.70214844	-8.50341797	+15.51269531	+1888	+6.41601563	-10.47216797	-0.76464844	+34.16748047	+8.08593750	-45.24169922	+1156
+1457971178.84040000	+8.55615234	-7.25976563	-0.81298828	+53.06396484	-7.49267578	-43.59375000	+2272	+8.36718750	-6.42919922	-0.53173828	+4.70214844	-8.50341797	+15.51269531	+1888	+6.41601563	-10.47216797	-0.76904297	+34.16748047	+8.08593750	-45.24169922	+1152
+1457971178.84450010	+8.55615234	-7.25976563	-0.81298828	+53.06396484	-7.49267578	-43.59375000	+2272	+8.36718750	-6.42919922	-0.53173828	+4.70214844	-8.50341797	+15.51269531	+1888	+6.41601563	-10.47216797	-0.76904297	+34.16748047	+8.08593750	-45.21972656	+1152
+1457971178.84870000	+8.55615234	-7.25976563	-0.81298828	+53.06396484	-7.49267578	-43.59375000	+2272	+8.36718750	-6.42919922	-0.53173828	+4.70214844	-8.50341797	+15.51269531	+1888	+6.41601563	-10.47216797	-0.76904297	+34.16748047	+8.08593750	-45.21972656	+1152
+1457971178.85290000	+8.55615234	-7.25976563	-0.81298828	+53.06396484	-7.49267578	-43.59375000	+2272	+8.36718750	-6.42919922	-0.53173828	+4.70214844	-8.50341797	+15.51269531	+1888	+6.41601563	-10.47216797	-0.76904297	+34.16748047	+8.08593750	-45.21972656	+1152
+1457971178.86120010	+8.55615234	-7.25976563	-0.81298828	+53.06396484	-7.49267578	-43.59375000	+2272	+8.36718750	-6.42919922	-0.53173828	+4.70214844	-8.50341797	+15.51269531	+1892	+6.41601563	-10.47216797	-0.76904297	+34.16748047	+8.08593750	-45.21972656	+1152
+1457971178.86540010	+8.55615234	-7.25976563	-0.81298828	+53.06396484	-7.49267578	-43.59375000	+2272	+8.36718750	-6.42919922	-0.53173828	+4.70214844	-8.50341797	+15.51269531	+1892	+6.41601563	-10.47216797	-0.76904297	+34.16748047	+8.08593750	-45.21972656	+1152
+1457971178.87369990	+8.55615234	-7.25976563	-0.81298828	+53.06396484	-7.49267578	-43.59375000	+2272	+8.36718750	-6.42919922	-0.53173828	+4.70214844	-8.50341797	+15.51269531	+1892	+6.41601563	-10.47216797	-0.76904297	+34.16748047	+8.08593750	-45.24169922	+1152
+1457971178.87789990	+8.55615234	-7.25976563	-0.81298828	+53.06396484	-7.49267578	-43.59375000	+2272	+8.36718750	-6.42919922	-0.52734375	+4.70214844	-8.50341797	+15.51269531	+1892	+6.41601563	-10.47216797	-0.76904297	+34.16748047	+8.08593750	-45.24169922	+1152
+1457971178.88620000	+8.55615234	-7.25976563	-0.81298828	+53.06396484	-7.49267578	-43.59375000	+2272	+8.36718750	-6.42919922	-0.52734375	+4.70214844	-8.50341797	+15.51269531	+1892	+6.41601563	-10.47216797	-0.76464844	+34.18945313	+8.08593750	-45.24169922	+1152
+1457971178.89450000	+8.55615234	-7.25976563	-0.80859375	+53.06396484	-7.49267578	-43.59375000	+2272	+8.36718750	-6.42919922	-0.52734375	+4.70214844	-8.50341797	+15.51269531	+1892	+6.42041016	-10.47216797	-0.76464844	+34.18945313	+8.08593750	-45.24169922	+1152
+1457971178.89870000	+8.55615234	-7.25976563	-0.80859375	+53.06396484	-7.49267578	-43.59375000	+2272	+8.36718750	-6.42919922	-0.52734375	+4.70214844	-8.50341797	+15.51269531	+1892	+6.42041016	-10.47216797	-0.76464844	+34.18945313	+8.08593750	-45.24169922	+1152
+1457971178.90290000	+8.55615234	-7.25976563	-0.80859375	+53.06396484	-7.49267578	-43.59375000	+2272	+8.36718750	-6.42919922	-0.52734375	+4.70214844	-8.50341797	+15.51269531	+1892	+6.42041016	-10.47216797	-0.76464844	+34.18945313	+8.08593750	-45.26367188	+1152
+1457971178.91120000	+8.55615234	-7.25976563	-0.80859375	+53.06396484	-7.49267578	-43.59375000	+2272	+8.36718750	-6.42919922	-0.52734375	+4.70214844	-8.50341797	+15.51269531	+1892	+6.42041016	-10.47216797	-0.76464844	+34.21142578	+8.08593750	-45.26367188	+1152
+1457971178.91950010	+8.55615234	-7.25976563	-0.80859375	+53.04199219	-7.49267578	-43.59375000	+2272	+8.36718750	-6.42919922	-0.52734375	+4.70214844	-8.50341797	+15.51269531	+1892	+6.42041016	-10.47216797	-0.76464844	+34.21142578	+8.08593750	-45.26367188	+1152
+1457971178.92370010	+8.55615234	-7.25976563	-0.80859375	+53.04199219	-7.49267578	-43.59375000	+2272	+8.36718750	-6.42919922	-0.52734375	+4.70214844	-8.50341797	+15.51269531	+1892	+6.42041016	-10.47216797	-0.76464844	+34.18945313	+8.08593750	-45.24169922	+1152
+1457971178.92779990	+8.55615234	-7.25976563	-0.80859375	+53.04199219	-7.49267578	-43.59375000	+2272	+8.36718750	-6.42919922	-0.52734375	+4.70214844	-8.50341797	+15.51269531	+1892	+6.42041016	-10.47216797	-0.76464844	+34.18945313	+8.10791016	-45.24169922	+1152
+1457971178.93619990	+8.55615234	-7.25976563	-0.80859375	+53.04199219	-7.49267578	-43.59375000	+2272	+8.36718750	-6.42919922	-0.52734375	+4.70214844	-8.50341797	+15.51269531	+1892	+6.42041016	-10.47216797	-0.76464844	+34.18945313	+8.10791016	-45.24169922	+1152
+1457971178.94030000	+8.55615234	-7.25976563	-0.81298828	+53.04199219	-7.49267578	-43.59375000	+2272	+8.36718750	-6.42919922	-0.52734375	+4.70214844	-8.50341797	+15.51269531	+1892	+6.41601563	-10.47216797	-0.76464844	+34.18945313	+8.10791016	-45.24169922	+1152
+1457971178.94450000	+8.55615234	-7.25976563	-0.81298828	+53.04199219	-7.49267578	-43.59375000	+2272	+8.36718750	-6.42919922	-0.52734375	+4.70214844	-8.50341797	+15.51269531	+1892	+6.41601563	-10.47216797	-0.76464844	+34.18945313	+8.10791016	-45.24169922	+1152
+1457971178.94870000	+8.55615234	-7.25976563	-0.81298828	+53.04199219	-7.49267578	-43.59375000	+2272	+8.36718750	-6.42919922	-0.52734375	+4.70214844	-8.50341797	+15.51269531	+1892	+6.41601563	-10.47216797	-0.76904297	+34.16748047	+8.10791016	-45.21972656	+1152
+1457971178.95280000	+8.55615234	-7.25976563	-0.81298828	+53.04199219	-7.49267578	-43.59375000	+2272	+8.36718750	-6.42919922	-0.52734375	+4.70214844	-8.50341797	+15.51269531	+1892	+6.41601563	-10.47216797	-0.76904297	+34.16748047	+8.10791016	-45.21972656	+1152
+1457971178.96120000	+8.55615234	-7.25976563	-0.81298828	+53.04199219	-7.49267578	-43.59375000	+2272	+8.36718750	-6.42919922	-0.52734375	+4.70214844	-8.50341797	+15.51269531	+1892	+6.41601563	-10.47216797	-0.76904297	+34.16748047	+8.10791016	-45.21972656	+1152
+1457971178.96530010	+8.55615234	-7.25976563	-0.81298828	+53.04199219	-7.49267578	-43.57177734	+2272	+8.36718750	-6.42919922	-0.52734375	+4.70214844	-8.50341797	+15.51269531	+1892	+6.41162109	-10.47216797	-0.76904297	+34.16748047	+8.10791016	-45.21972656	+1148
+1457971178.96950010	+8.55615234	-7.25976563	-0.81298828	+53.04199219	-7.49267578	-43.57177734	+2272	+8.36718750	-6.42919922	-0.52734375	+4.72412109	-8.50341797	+15.51269531	+1892	+6.41162109	-10.47216797	-0.76904297	+34.16748047	+8.10791016	-45.21972656	+1148
+1457971178.97370000	+8.55615234	-7.25976563	-0.81298828	+53.04199219	-7.49267578	-43.57177734	+2272	+8.36718750	-6.42919922	-0.52734375	+4.72412109	-8.50341797	+15.51269531	+1892	+6.41162109	-10.47216797	-0.76904297	+34.14550781	+8.10791016	-45.21972656	+1148
+1457971178.97779990	+8.55175781	-7.25976563	-0.81298828	+53.04199219	-7.49267578	-43.57177734	+2272	+8.36718750	-6.42919922	-0.52734375	+4.72412109	-8.50341797	+15.51269531	+1892	+6.41162109	-10.47216797	-0.76904297	+34.14550781	+8.10791016	-45.21972656	+1148
+1457971178.98200010	+8.55615234	-7.25976563	-0.81298828	+53.04199219	-7.49267578	-43.57177734	+2272	+8.36718750	-6.42919922	-0.52734375	+4.72412109	-8.50341797	+15.51269531	+1892	+6.41162109	-10.47216797	-0.76904297	+34.16748047	+8.10791016	-45.21972656	+1148
+1457971178.98610000	+8.55615234	-7.25976563	-0.81298828	+53.04199219	-7.47070313	-43.57177734	+2272	+8.36718750	-6.42919922	-0.52734375	+4.72412109	-8.50341797	+15.51269531	+1892	+6.41162109	-10.47216797	-0.76904297	+34.16748047	+8.10791016	-45.21972656	+1148
+1457971178.99029990	+8.55615234	-7.25976563	-0.81298828	+53.06396484	-7.47070313	-43.57177734	+2272	+8.36718750	-6.42919922	-0.53173828	+4.72412109	-8.50341797	+15.51269531	+1892	+6.41162109	-10.47216797	-0.76904297	+34.16748047	+8.10791016	-45.21972656	+1148
+1457971178.99449990	+8.55615234	-7.25976563	-0.81298828	+53.06396484	-7.47070313	-43.57177734	+2272	+8.36718750	-6.42919922	-0.53173828	+4.72412109	-8.50341797	+15.49072266	+1892	+6.41601563	-10.47216797	-0.76904297	+34.16748047	+8.10791016	-45.21972656	+1148
+1457971178.99860000	+8.55615234	-7.25976563	-0.81298828	+53.06396484	-7.47070313	-43.57177734	+2272	+8.36718750	-6.42919922	-0.53173828	+4.72412109	-8.50341797	+15.49072266	+1892	+6.41601563	-10.47216797	-0.76904297	+34.16748047	+8.12988281	-45.21972656	+1148
+1457971179.00280000	+8.55615234	-7.25976563	-0.81298828	+53.06396484	-7.47070313	-43.57177734	+2272	+8.36718750	-6.42919922	-0.53173828	+4.74609375	-8.50341797	+15.49072266	+1892	+6.41601563	-10.47216797	-0.76904297	+34.18945313	+8.12988281	-45.21972656	+1148
+1457971179.00700000	+8.55615234	-7.26416016	-0.81298828	+53.06396484	-7.44873047	-43.57177734	+2272	+8.36718750	-6.42919922	-0.53173828	+4.74609375	-8.48144531	+15.49072266	+1892	+6.41601563	-10.47216797	-0.76904297	+34.18945313	+8.12988281	-45.21972656	+1148
+1457971179.01110010	+8.55615234	-7.26416016	-0.81738281	+53.08593750	-7.42675781	-43.54980469	+2272	+8.36279297	-6.42919922	-0.53173828	+4.74609375	-8.48144531	+15.46875000	+1892	+6.41601563	-10.47216797	-0.76464844	+34.18945313	+8.15185547	-45.21972656	+1148
+1457971179.01950000	+8.55615234	-7.26416016	-0.82177734	+53.08593750	-7.36083984	-43.52783203	+2272	+8.36279297	-6.42919922	-0.53613281	+4.76806641	-8.43750000	+15.40283203	+1896	+6.42041016	-10.47216797	-0.76464844	+34.21142578	+8.17382813	-45.21972656	+1148
+1457971179.02780010	+8.55175781	-7.27734375	-0.83935547	+53.10791016	-7.00927734	-43.41796875	+2276	+8.35839844	-6.43798828	-0.55371094	+4.85595703	-8.23974609	+15.16113281	+1900	+6.42041016	-10.47656250	-0.76464844	+34.25537109	+8.28369141	-45.19775391	+1148
+1457971179.03609990	+8.54296875	-7.29931641	-0.89208984	+53.10791016	-6.17431641	-43.08837891	+2284	+8.34960938	-6.45117188	-0.59326172	+4.98779297	-7.77832031	+14.69970703	+1908	+6.42041016	-10.48095703	-0.76904297	+34.32128906	+8.59130859	-45.13183594	+1148
+1457971179.04450010	+8.52978516	-7.32568359	-0.94921875	+53.06396484	-5.20751953	-42.67089844	+2288	+8.33642578	-6.46435547	-0.64160156	+5.16357422	-7.14111328	+14.17236328	+1912	+6.41601563	-10.48974609	-0.78222656	+34.38720703	+9.05273438	-44.97802734	+1152
+1457971179.04860000	+8.52099609	-7.34326172	-1.00195313	+53.08593750	-4.32861328	-42.31933594	+2292	+8.32763672	-6.47314453	-0.68115234	+5.33935547	-6.61376953	+13.75488281	+1916	+6.40722656	-10.50292969	-0.79980469	+34.43115234	+9.62402344	-44.75830078	+1160
+1457971179.05279990	+8.50781250	-7.35644531	-1.02832031	+53.06396484	-3.80126953	-42.14355469	+2284	+8.31884766	-6.48193359	-0.71191406	+5.47119141	-6.24023438	+13.42529297	+1916	+6.39404297	-10.51611328	-0.81298828	+34.45312500	+10.08544922	-44.58251953	+1164
+1457971179.05699990	+8.49902344	-7.36962891	-1.06787109	+53.06396484	-3.27392578	-41.87988281	+2280	+8.30566406	-6.49072266	-0.74267578	+5.58105469	-5.86669922	+13.20556641	+1916	+6.38525391	-10.52490234	-0.83056641	+34.49707031	+10.50292969	-44.42871094	+1168
+1457971179.06110000	+8.49023438	-7.38281250	-1.09863281	+53.10791016	-2.68066406	-41.68212891	+2272	+8.29687500	-6.49072266	-0.77783203	+5.86669922	-5.42724609	+12.87597656	+1912	+6.36767578	-10.53808594	-0.85253906	+34.51904297	+11.14013672	-44.20898438	+1172
+1457971179.06940010	+8.47265625	-7.40917969	-1.17333984	+53.19580078	-1.42822266	-41.15478516	+2252	+8.27050781	-6.50390625	-0.83935547	+6.26220703	-4.70214844	+12.37060547	+1904	+6.35009766	-10.56005859	-0.88330078	+34.62890625	+12.01904297	-43.92333984	+1168
+1457971179.07360010	+8.45947266	-7.42236328	-1.21728516	+53.26171875	-0.72509766	-40.93505859	+2236	+8.25732422	-6.49511719	-0.87451172	+6.67968750	-4.32861328	+12.08496094	+1896	+6.34130859	-10.56884766	-0.90527344	+34.67285156	+12.50244141	-43.76953125	+1168
+1457971179.07780000	+8.44628906	-7.43554688	-1.25244141	+53.34960938	-0.04394531	-40.73730469	+2224	+8.24414063	-6.49951172	-0.90087891	+7.03125000	-4.06494141	+11.75537109	+1884	+6.34130859	-10.57763672	-0.91845703	+34.76074219	+12.89794922	-43.70361328	+1164
+1457971179.08189990	+8.43750000	-7.44873047	-1.30957031	+53.45947266	+0.68115234	-40.38574219	+2208	+8.23095703	-6.50390625	-0.94921875	+7.38281250	-3.64746094	+11.57958984	+1880	+6.34130859	-10.58203125	-0.94042969	+34.87060547	+13.27148438	-43.61572266	+1160
+1457971179.08610010	+8.42431641	-7.47070313	-1.35791016	+53.52539063	+1.47216797	-40.16601563	+2196	+8.21337891	-6.48632813	-0.98876953	+7.95410156	-3.31787109	+11.25000000	+1868	+6.33691406	-10.59521484	-0.96240234	+34.98046875	+13.75488281	-43.50585938	+1156
+1457971179.09030010	+8.41113281	-7.48388672	-1.40625000	+53.61328125	+2.28515625	-39.94628906	+2176	+8.19580078	-6.48632813	-1.01953125	+8.45947266	-3.07617188	+10.92041016	+1856	+6.34130859	-10.59521484	-0.97558594	+35.06835938	+14.12841797	-43.50585938	+1152
+1457971179.09439990	+8.40234375	-7.49707031	-1.46337891	+53.76708984	+3.09814453	-39.63867188	+2160	+8.18261719	-6.48632813	-1.07226563	+8.98681641	-2.70263672	+10.67871094	+1848	+6.35009766	-10.60400391	-1.00195313	+35.20019531	+14.50195313	-43.43994141	+1148
+1457971179.09859990	+8.38916016	-7.52783203	-1.52050781	+53.76708984	+4.02099609	-39.39697266	+2140	+8.16064453	-6.46875000	-1.11621094	+9.68994141	-2.39501953	+10.32714844	+1836	+6.35888672	-10.61279297	-1.02392578	+35.28808594	+14.87548828	-43.41796875	+1144
+1457971179.10279990	+8.37597656	-7.54101563	-1.57324219	+53.87695313	+4.89990234	-39.19921875	+2120	+8.14746094	-6.45996094	-1.15576172	+10.39306641	-2.19726563	+9.93164063	+1820	+6.36767578	-10.62158203	-1.04150391	+35.33203125	+15.24902344	-43.48388672	+1140
+1457971179.10690000	+8.37597656	-7.55859375	-1.64794922	+54.03076172	+5.80078125	-38.86962891	+2100	+8.12988281	-6.45117188	-1.21728516	+11.11816406	-1.82373047	+9.71191406	+1808	+6.37646484	-10.62597656	-1.07666016	+35.39794922	+15.57861328	-43.43994141	+1136
+1457971179.11529990	+8.34960938	-7.61132813	-1.77978516	+54.00878906	+7.82226563	-38.49609375	+2060	+8.09033203	-6.42041016	-1.31835938	+12.74414063	-1.29638672	+8.94287109	+1776	+6.39843750	-10.64355469	-1.13818359	+35.44189453	+16.28173828	-43.50585938	+1132
+1457971179.11940000	+8.34960938	-7.62890625	-1.85449219	+54.11865234	+8.81103516	-38.27636719	+2040	+8.07714844	-6.40722656	-1.38867188	+13.60107422	-0.96679688	+8.67919922	+1768	+6.41601563	-10.64794922	-1.17773438	+35.46386719	+16.61132813	-43.50585938	+1132
+1457971179.12360000	+8.33642578	-7.66845703	-1.92919922	+53.96484375	+9.93164063	-38.10058594	+2024	+8.05517578	-6.39843750	-1.45019531	+14.41406250	-0.65917969	+8.26171875	+1752	+6.42919922	-10.66113281	-1.22167969	+35.44189453	+16.94091797	-43.52783203	+1132
+1457971179.12780000	+8.33203125	-7.69042969	-2.00390625	+53.94287109	+11.03027344	-37.94677734	+2004	+8.03759766	-6.37646484	-1.51171875	+15.33691406	-0.41748047	+7.86621094	+1736	+6.44238281	-10.66992188	-1.25683594	+35.33203125	+17.29248047	-43.65966797	+1128
+1457971179.13190010	+8.33642578	-7.71240234	-2.08740234	+53.98681641	+12.10693359	-37.77099609	+1984	+8.02880859	-6.35449219	-1.58642578	+16.30371094	-0.10986328	+7.58056641	+1724	+6.45556641	-10.67871094	-1.30957031	+35.24414063	+17.60009766	-43.65966797	+1132
+1457971179.13610010	+8.32763672	-7.75634766	-2.17089844	+53.74511719	+13.31542969	-37.63916016	+1972	+8.00683594	-6.35009766	-1.65673828	+17.05078125	+0.21972656	+7.18505859	+1708	+6.46875000	-10.69189453	-1.36230469	+35.11230469	+17.92968750	-43.70361328	+1132
+1457971179.14019990	+8.32324219	-7.77832031	-2.25000000	+53.65722656	+14.47998047	-37.55126953	+1956	+7.99365234	-6.32812500	-1.73144531	+17.99560547	+0.46142578	+6.83349609	+1692	+6.48193359	-10.70507813	-1.40625000	+34.91455078	+18.25927734	-43.83544922	+1128
+1457971179.14439990	+8.33203125	-7.80029297	-2.33789063	+53.61328125	+15.60058594	-37.46337891	+1940	+7.98925781	-6.30615234	-1.81054688	+18.98437500	+0.74707031	+6.52587891	+1676	+6.49072266	-10.71386719	-1.47216797	+34.73876953	+18.56689453	-43.85742188	+1132
+1457971179.14860010	+8.32763672	-7.83984375	-2.43017578	+53.32763672	+16.80908203	-37.39746094	+1932	+7.96728516	-6.30615234	-1.89404297	+19.64355469	+1.09863281	+6.17431641	+1660	+6.50390625	-10.72705078	-1.53808594	+34.49707031	+18.89648438	-43.90136719	+1136
+1457971179.15689990	+8.33642578	-7.88378906	-2.60156250	+53.04199219	+19.16015625	-37.41943359	+1904	+7.96289063	-6.25781250	-2.05664063	+21.46728516	+1.58203125	+5.53710938	+1628	+6.52587891	-10.74462891	-1.66552734	+33.99169922	+19.51171875	-44.09912109	+1144
+1457971179.16109990	+8.34082031	-7.91894531	-2.69384766	+52.75634766	+20.32470703	-37.39746094	+1900	+7.94970703	-6.26220703	-2.14013672	+22.01660156	+1.88964844	+5.16357422	+1616	+6.53906250	-10.75781250	-1.73583984	+33.70605469	+19.84130859	-44.18701172	+1152
+1457971179.16520000	+8.34960938	-7.93652344	-2.79052734	+52.55859375	+21.46728516	-37.41943359	+1888	+7.94531250	-6.23583984	-2.23242188	+22.80761719	+2.15332031	+4.89990234	+1604	+6.54785156	-10.76660156	-1.80615234	+33.39843750	+20.14892578	-44.34082031	+1156
+1457971179.16940000	+8.35839844	-7.95849609	-2.87841797	+52.31689453	+22.54394531	-37.52929688	+1880	+7.95410156	-6.21386719	-2.31591797	+23.64257813	+2.30712891	+4.54833984	+1596	+6.55664063	-10.77539063	-1.88085938	+33.06884766	+20.45654297	-44.45068359	+1164
+1457971179.17360000	+8.36718750	-7.98486328	-2.97509766	+52.05322266	+23.59863281	-37.57324219	+1876	+7.94970703	-6.22265625	-2.40820313	+24.08203125	+2.61474609	+4.21875000	+1584	+6.56982422	-10.78417969	-1.95556641	+32.73925781	+20.74218750	-44.56054688	+1172
+1457971179.17770000	+8.38037109	-8.00244141	-3.07177734	+51.85546875	+24.65332031	-37.61718750	+1868	+7.95410156	-6.19628906	-2.50488281	+24.74121094	+2.83447266	+3.95507813	+1580	+6.58300781	-10.78417969	-2.03027344	+32.43164063	+21.02783203	-44.73632813	+1180
+1457971179.18190000	+8.39794922	-8.02001953	-3.15527344	+51.56982422	+25.64208984	-37.85888672	+1860	+7.96728516	-6.17431641	-2.58837891	+25.42236328	+2.94433594	+3.55957031	+1576	+6.60058594	-10.78857422	-2.10498047	+32.12402344	+21.29150391	-44.91210938	+1188
+1457971179.18610000	+8.41113281	-8.03320313	-3.25195313	+51.32812500	+26.54296875	-37.92480469	+1860	+7.97167969	-6.18310547	-2.68066406	+25.77392578	+3.16406250	+3.22998047	+1564	+6.61376953	-10.78857422	-2.18408203	+31.79443359	+21.53320313	-45.08789063	+1200
+1457971179.19020010	+8.42871094	-8.04638672	-3.35302734	+51.13037109	+27.46582031	-38.03466797	+1856	+7.98046875	-6.15673828	-2.78173828	+26.30126953	+3.36181641	+2.94433594	+1568	+6.63574219	-10.78857422	-2.25878906	+31.50878906	+21.77490234	-45.30761719	+1212
+1457971179.19440010	+8.45068359	-8.05957031	-3.43652344	+50.82275391	+28.30078125	-38.29833984	+1852	+8.00244141	-6.13916016	-2.86523438	+26.82861328	+3.40576172	+2.52685547	+1564	+6.65332031	-10.78417969	-2.33349609	+31.17919922	+21.99462891	-45.54931641	+1224
+1457971179.19860010	+8.46826172	-8.06835938	-3.53320313	+50.58105469	+29.06982422	-38.40820313	+1852	+8.01562500	-6.14355469	-2.95751953	+27.07031250	+3.58154297	+2.15332031	+1560	+6.67968750	-10.77978516	-2.40820313	+30.87158203	+22.21435547	-45.79101563	+1236
+1457971179.20269990	+8.49462891	-8.07275391	-3.63427734	+50.40527344	+29.83886719	-38.51806641	+1852	+8.03759766	-6.12158203	-3.05859375	+27.48779297	+3.73535156	+1.84570313	+1564	+6.71044922	-10.77099609	-2.48291016	+30.60791016	+22.41210938	-46.03271484	+1248
+1457971179.20689990	+8.51660156	-8.08154297	-3.71777344	+50.09765625	+30.56396484	-38.78173828	+1852	+8.06396484	-6.09960938	-3.14208984	+27.86132813	+3.73535156	+1.36230469	+1564	+6.73681641	-10.76220703	-2.55322266	+30.30029297	+22.56591797	-46.31835938	+1264
+1457971179.21110010	+8.54296875	-8.08154297	-3.81005859	+49.89990234	+31.17919922	-38.91357422	+1852	+8.08593750	-6.09521484	-3.23876953	+28.05908203	+3.82324219	+0.98876953	+1564	+6.77197266	-10.74902344	-2.62792969	+30.03662109	+22.69775391	-46.60400391	+1276
+1457971179.21519990	+8.57373047	-8.07714844	-3.90673828	+49.74609375	+31.81640625	-39.02343750	+1852	+8.10791016	-6.07324219	-3.33984375	+28.34472656	+3.93310547	+0.68115234	+1568	+6.80712891	-10.73144531	-2.70263672	+29.79492188	+22.80761719	-46.84570313	+1292
+1457971179.21939990	+8.60009766	-8.07714844	-3.99023438	+49.46044922	+32.38769531	-39.30908203	+1852	+8.14306641	-6.05126953	-3.41894531	+28.60839844	+3.88916016	+0.17578125	+1572	+6.84228516	-10.70947266	-2.76855469	+29.50927734	+22.91748047	-47.17529297	+1304
+1457971179.22350000	+8.63525391	-8.07275391	-4.08251953	+49.28466797	+32.87109375	-39.46289063	+1852	+8.17382813	-6.04248047	-3.50683594	+28.74023438	+3.88916016	-0.19775391	+1572	+6.88623047	-10.69189453	-2.83447266	+29.26757813	+22.98339844	-47.50488281	+1316
+1457971179.22770000	+8.66601563	-8.06396484	-4.17480469	+49.13085938	+33.39843750	-39.59472656	+1852	+8.20458984	-6.01611328	-3.60791016	+28.95996094	+3.95507813	-0.50537109	+1576	+6.92578125	-10.66552734	-2.90917969	+29.02587891	+23.07128906	-47.74658203	+1328
+1457971179.23190000	+8.69677734	-8.05517578	-4.25390625	+48.86718750	+33.88183594	-39.85839844	+1852	+8.24414063	-5.99414063	-3.68261719	+29.13574219	+3.88916016	-0.98876953	+1580	+6.96972656	-10.63916016	-2.97509766	+28.76220703	+23.13720703	-48.05419922	+1340
+1457971179.23600010	+8.73632813	-8.04199219	-4.34179688	+48.69140625	+34.27734375	-40.03417969	+1852	+8.27929688	-5.97216797	-3.77050781	+29.22363281	+3.86718750	-1.34033203	+1580	+7.01367188	-10.61279297	-3.04101563	+28.52050781	+23.15917969	-48.33984375	+1352
+1457971179.24440000	+8.81103516	-8.01123047	-4.50878906	+48.29589844	+35.06835938	-40.40771484	+1848	+8.35839844	-5.91503906	-3.93750000	+29.46533203	+3.80126953	-2.08740234	+1588	+7.10156250	-10.54687500	-3.17724609	+28.01513672	+23.20312500	-48.88916016	+1372
+1457971179.24850010	+8.85058594	-7.98486328	-4.58789063	+48.14208984	+35.37597656	-40.56152344	+1848	+8.40673828	-5.88867188	-4.02099609	+29.53125000	+3.73535156	-2.39501953	+1588	+7.14550781	-10.50732422	-3.24316406	+27.75146484	+23.18115234	-49.17480469	+1380
+1457971179.25270010	+8.89013672	-7.95849609	-4.67578125	+48.03222656	+35.68359375	-40.69335938	+1848	+8.44628906	-5.85351563	-4.10888672	+29.61914063	+3.71337891	-2.63671875	+1596	+7.18945313	-10.46777344	-3.31347656	+27.50976563	+23.18115234	-49.39453125	+1392
+1457971179.25690010	+8.92968750	-7.93652344	-4.74609375	+47.79052734	+35.99121094	-40.93505859	+1844	+8.49462891	-5.81835938	-4.17480469	+29.66308594	+3.60351563	-3.03222656	+1596	+7.23339844	-10.42822266	-3.38378906	+27.24609375	+23.15917969	-49.63623047	+1404
+1457971179.26099990	+8.97363281	-7.90136719	-4.82080078	+47.63671875	+36.21093750	-41.11083984	+1844	+8.54736328	-5.78320313	-4.24951172	+29.70703125	+3.47167969	-3.31787109	+1600	+7.27734375	-10.38427734	-3.44970703	+26.98242188	+23.13720703	-49.89990234	+1412
+1457971179.26939990	+9.05712891	-7.83105469	-4.96582031	+47.28515625	+36.73828125	-41.46240234	+1844	+8.64843750	-5.69970703	-4.39013672	+29.77294922	+3.29589844	-3.88916016	+1608	+7.35205078	-10.29638672	-3.58593750	+26.41113281	+23.11523438	-50.27343750	+1432
+1457971179.27350000	+9.10107422	-7.78710938	-5.03613281	+47.17529297	+36.89208984	-41.59423828	+1848	+8.70117188	-5.65136719	-4.45605469	+29.79492188	+3.14208984	-4.13085938	+1616	+7.39160156	-10.24365234	-3.65185547	+26.12548828	+23.09326172	-50.44921875	+1444
+1457971179.27769990	+9.14941406	-7.74316406	-5.10644531	+47.04345703	+37.08984375	-41.72607422	+1848	+8.75830078	-5.60302734	-4.52636719	+29.81689453	+3.05419922	-4.35058594	+1620	+7.43115234	-10.19531250	-3.72216797	+25.86181641	+23.04931641	-50.62500000	+1456
+1457971179.28189990	+9.18896484	-7.69921875	-5.16796875	+46.84570313	+37.26562500	-41.90185547	+1852	+8.81103516	-5.55468750	-4.57910156	+29.77294922	+2.87841797	-4.65820313	+1628	+7.47070313	-10.13818359	-3.78808594	+25.57617188	+22.96142578	-50.80078125	+1468
+1457971179.28600000	+9.23730469	-7.64648438	-5.22949219	+46.71386719	+37.37548828	-42.05566406	+1860	+8.86816406	-5.49755859	-4.63183594	+29.75097656	+2.65869141	-4.87792969	+1636	+7.51025391	-10.08105469	-3.84960938	+25.31250000	+22.87353516	-50.97656250	+1484
+1457971179.29020000	+9.28125000	-7.58935547	-5.29101563	+46.60400391	+37.48535156	-42.18750000	+1864	+8.92968750	-5.44042969	-4.69335938	+29.72900391	+2.50488281	-5.11962891	+1648	+7.54980469	-10.02392578	-3.91992188	+25.07080078	+22.85156250	-51.04248047	+1500
+1457971179.29430010	+9.32958984	-7.53662109	-5.34375000	+46.40625000	+37.59521484	-42.38525391	+1872	+8.98681641	-5.38769531	-4.73730469	+29.66308594	+2.26318359	-5.40527344	+1656	+7.58496094	-9.96240234	-3.97705078	+24.76318359	+22.76367188	-51.19628906	+1516
+1457971179.29850010	+9.37792969	-7.47509766	-5.39648438	+46.27441406	+37.63916016	-42.53906250	+1884	+9.04833984	-5.32177734	-4.78564453	+29.64111328	+1.99951172	-5.62500000	+1668	+7.62451172	-9.90087891	-4.03857422	+24.52148438	+22.67578125	-51.30615234	+1532
+1457971179.30270000	+9.43066406	-7.41357422	-5.44921875	+46.14257813	+37.70507813	-42.69287109	+1892	+9.10986328	-5.26025391	-4.83398438	+29.57519531	+1.80175781	-5.84472656	+1680	+7.66406250	-9.83496094	-4.10009766	+24.30175781	+22.58789063	-51.39404297	+1548
+1457971179.30679990	+9.47900391	-7.35205078	-5.49316406	+45.94482422	+37.74902344	-42.89062500	+1900	+9.17138672	-5.19433594	-4.86914063	+29.50927734	+1.53808594	-6.10839844	+1692	+7.70361328	-9.76904297	-4.14843750	+24.03808594	+22.45605469	-51.52587891	+1564
+1457971179.31100010	+9.53173828	-7.28613281	-5.54150391	+45.79101563	+37.72705078	-43.06640625	+1912	+9.23291016	-5.12402344	-4.90869141	+29.46533203	+1.23046875	-6.30615234	+1708	+7.75195313	-9.69873047	-4.20117188	+23.81835938	+22.28027344	-51.61376953	+1580
+1457971179.31520010	+9.58886719	-7.21582031	-5.58544922	+45.65917969	+37.70507813	-43.22021484	+1924	+9.29443359	-5.05810547	-4.94824219	+29.37744141	+0.94482422	-6.52587891	+1720	+7.80029297	-9.61962891	-4.25390625	+23.64257813	+22.10449219	-51.65771484	+1600
+1457971179.31929990	+9.64160156	-7.14550781	-5.62060547	+45.43945313	+37.63916016	-43.46191406	+1936	+9.35595703	-4.98779297	-4.97460938	+29.26757813	+0.63720703	-6.78955078	+1732	+7.85302734	-9.54931641	-4.29345703	+23.42285156	+21.90673828	-51.76757813	+1620
+1457971179.32349990	+9.70312500	-7.07080078	-5.65136719	+45.26367188	+37.52929688	-43.70361328	+1948	+9.42187500	-4.91308594	-5.00537109	+29.22363281	+0.28564453	-6.98730469	+1744	+7.90576172	-9.47021484	-4.33740234	+23.24707031	+21.66503906	-51.85546875	+1636
+1457971179.33180000	+9.82617188	-6.92138672	-5.70849609	+44.84619141	+37.26562500	-44.23095703	+1968	+9.54492188	-4.76367188	-5.05810547	+29.06982422	-0.37353516	-7.40478516	+1764	+8.01123047	-9.30322266	-4.41210938	+22.93945313	+21.15966797	-51.98730469	+1672
+1457971179.33600000	+9.89208984	-6.83789063	-5.73486328	+44.67041016	+37.06787109	-44.47265625	+1976	+9.61083984	-4.68017578	-5.08447266	+29.04785156	-0.74707031	-7.58056641	+1772	+8.07275391	-9.21972656	-4.44287109	+22.78564453	+20.85205078	-52.07519531	+1688
+1457971179.34019990	+9.95800781	-6.75439453	-5.75683594	+44.47265625	+36.84814453	-44.75830078	+1984	+9.67675781	-4.60107422	-5.10644531	+28.95996094	-1.07666016	-7.75634766	+1780	+8.13867188	-9.13183594	-4.46923828	+22.69775391	+20.52246094	-52.16308594	+1700
+1457971179.34430000	+10.02392578	-6.67529297	-5.77441406	+44.25292969	+36.60644531	-45.04394531	+1988	+9.73828125	-4.52197266	-5.11962891	+28.87207031	-1.45019531	-7.93212891	+1784	+8.20019531	-9.03955078	-4.49560547	+22.58789063	+20.14892578	-52.22900391	+1716
+1457971179.34850000	+10.09423828	-6.58300781	-5.78320313	+44.05517578	+36.29882813	-45.32958984	+1996	+9.79980469	-4.43847656	-5.13720703	+28.82812500	-1.84570313	-8.08593750	+1788	+8.26171875	-8.94726563	-4.51757813	+22.50000000	+19.75341797	-52.31689453	+1728
+1457971179.35270000	+10.16015625	-6.49072266	-5.79199219	+43.85742188	+35.96923828	-45.61523438	+2000	+9.86132813	-4.35058594	-5.15039063	+28.76220703	-2.21923828	-8.23974609	+1792	+8.32763672	-8.84619141	-4.53955078	+22.43408203	+19.35791016	-52.36083984	+1740
+1457971179.35680010	+10.23046875	-6.40283203	-5.79638672	+43.63769531	+35.61767578	-45.94482422	+2000	+9.92724609	-4.26708984	-5.15478516	+28.67431641	-2.63671875	-8.43750000	+1796	+8.39355469	-8.74951172	-4.55712891	+22.36816406	+18.94042969	-52.42675781	+1752
+1457971179.36100010	+10.30078125	-6.30175781	-5.79638672	+43.48388672	+35.20019531	-46.25244141	+2004	+9.98876953	-4.17480469	-5.15478516	+28.63037109	-3.07617188	-8.56933594	+1800	+8.45947266	-8.65283203	-4.57031250	+22.30224609	+18.50097656	-52.51464844	+1760
+1457971179.36520000	+10.37548828	-6.20068359	-5.79199219	+43.33007813	+34.78271484	-46.56005859	+2008	+10.05468750	-4.08251953	-5.15917969	+28.56445313	-3.49365234	-8.70117188	+1800	+8.52099609	-8.54736328	-4.58349609	+22.25830078	+18.06152344	-52.58056641	+1768
+1457971179.36929990	+10.44140625	-6.10400391	-5.78759766	+43.15429688	+34.34326172	-46.84570313	+2012	+10.12060547	-3.99023438	-5.15039063	+28.49853516	-3.95507813	-8.87695313	+1804	+8.58251953	-8.44628906	-4.59228516	+22.19238281	+17.57812500	-52.64648438	+1776
+1457971179.37350010	+10.51171875	-5.99414063	-5.77441406	+43.04443359	+33.83789063	-47.13134766	+2016	+10.18212891	-3.89355469	-5.14160156	+28.43261719	-4.39453125	-8.98681641	+1808	+8.64843750	-8.34082031	-4.60107422	+22.17041016	+17.09472656	-52.69042969	+1784
+1457971179.37760000	+10.57763672	-5.88867188	-5.76123047	+42.93457031	+33.33251953	-47.41699219	+2020	+10.24804688	-3.79687500	-5.13281250	+28.36669922	-4.85595703	-9.09667969	+1812	+8.71435547	-8.23535156	-4.60986328	+22.17041016	+16.58935547	-52.73437500	+1788
+1457971179.38179990	+10.64355469	-5.77880859	-5.73925781	+42.80273438	+32.78320313	-47.68066406	+2028	+10.31396484	-3.70019531	-5.10644531	+28.30078125	-5.38330078	-9.25048828	+1820	+8.77148438	-8.12548828	-4.61425781	+22.14843750	+16.08398438	-52.75634766	+1792
+1457971179.38599990	+10.70947266	-5.66455078	-5.71289063	+42.71484375	+32.18994141	-47.96630859	+2036	+10.37988281	-3.59912109	-5.08007813	+28.21289063	-5.91064453	-9.36035156	+1828	+8.82861328	-8.01562500	-4.61865234	+22.12646484	+15.55664063	-52.80029297	+1800
+1457971179.39430000	+10.84130859	-5.43603516	-5.65136719	+42.58300781	+30.98144531	-48.49365234	+2056	+10.51171875	-3.38818359	-5.01416016	+28.08105469	-7.05322266	-9.60205078	+1852	+8.94287109	-7.79589844	-4.61865234	+22.10449219	+14.50195313	-52.82226563	+1812
+1457971179.39850000	+10.90722656	-5.31738281	-5.61181641	+42.53906250	+30.32226563	-48.73535156	+2068	+10.57763672	-3.28271484	-4.97021484	+27.99316406	-7.64648438	-9.71191406	+1864	+9.00000000	-7.68603516	-4.61425781	+22.08251953	+13.95263672	-52.86621094	+1816
+1457971179.40260000	+10.97314453	-5.19873047	-5.57666016	+42.51708984	+29.68505859	-48.93310547	+2080	+10.64794922	-3.17724609	-4.93066406	+27.90527344	-8.21777344	-9.77783203	+1876	+9.05273438	-7.57177734	-4.61425781	+22.10449219	+13.38134766	-52.84423828	+1820
+1457971179.40680000	+11.03466797	-5.08007813	-5.52392578	+42.45117188	+29.00390625	-49.19677734	+2096	+10.71386719	-3.07177734	-4.86914063	+27.81738281	-8.89892578	-9.90966797	+1896	+9.10546875	-7.45751953	-4.60546875	+22.10449219	+12.81005859	-52.84423828	+1828
+1457971179.41100000	+11.09619141	-4.96142578	-5.47558594	+42.38525391	+28.32275391	-49.39453125	+2112	+10.77978516	-2.96191406	-4.81640625	+27.68554688	-9.51416016	-9.95361328	+1912	+9.15820313	-7.34765625	-4.59667969	+22.08251953	+12.26074219	-52.82226563	+1832
+1457971179.41510010	+11.15771484	-4.83398438	-5.42724609	+42.40722656	+27.64160156	-49.54833984	+2132	+10.84570313	-2.85644531	-4.75927734	+27.55371094	-10.15136719	-9.95361328	+1932	+9.21533203	-7.22900391	-4.58789063	+22.12646484	+11.68945313	-52.75634766	+1844
+1457971179.41930010	+11.21923828	-4.71533203	-5.36572266	+42.34130859	+26.91650391	-49.79003906	+2156	+10.91601563	-2.74658203	-4.68896484	+27.42187500	-10.87646484	-10.01953125	+1952	+9.26367188	-7.11474609	-4.57031250	+22.10449219	+11.07421875	-52.75634766	+1852
+1457971179.42350010	+11.27636719	-4.59667969	-5.30419922	+42.27539063	+26.23535156	-49.94384766	+2176	+10.97753906	-2.63671875	-4.61865234	+27.24609375	-11.53564453	-10.01953125	+1972	+9.31640625	-7.00048828	-4.55273438	+22.08251953	+10.48095703	-52.71240234	+1860
+1457971179.42759990	+11.33789063	-4.46923828	-5.24707031	+42.29736328	+25.55419922	-50.05371094	+2196	+11.04345703	-2.53125000	-4.55273438	+27.07031250	-12.17285156	-9.95361328	+1992	+9.36914063	-6.88183594	-4.53515625	+22.12646484	+9.90966797	-52.62451172	+1872
+1457971179.43179990	+11.39941406	-4.34619141	-5.17236328	+42.25341797	+24.82910156	-50.25146484	+2220	+11.10937500	-2.42138672	-4.46923828	+26.89453125	-12.89794922	-9.97558594	+2012	+9.42187500	-6.76757813	-4.50439453	+22.12646484	+9.29443359	-52.60253906	+1888
+1457971179.43600010	+11.46093750	-4.23193359	-5.10644531	+42.18750000	+24.16992188	-50.33935547	+2240	+11.17529297	-2.31591797	-4.39453125	+26.67480469	-13.53515625	-9.86572266	+2032	+9.47460938	-6.65771484	-4.47802734	+22.08251953	+8.70117188	-52.53662109	+1900
+1457971179.44010000	+11.51806641	-4.10888672	-5.04492188	+42.20947266	+23.51074219	-50.38330078	+2260	+11.23681641	-2.21044922	-4.31982422	+26.43310547	-14.12841797	-9.71191406	+2048	+9.53173828	-6.53466797	-4.45605469	+22.12646484	+8.15185547	-52.40478516	+1912
+1457971179.44429990	+11.57958984	-3.98583984	-4.96582031	+42.18750000	+22.80761719	-50.51513672	+2284	+11.29833984	-2.10498047	-4.23193359	+26.23535156	-14.78759766	-9.60205078	+2068	+9.58447266	-6.41601563	-4.41650391	+22.14843750	+7.51464844	-52.33886719	+1932
+1457971179.45260000	+11.68945313	-3.74853516	-4.82519531	+42.14355469	+21.53320313	-50.53710938	+2324	+11.41259766	-1.89404297	-4.07812500	+25.68603516	-15.90820313	-9.16259766	+2096	+9.69433594	-6.17431641	-4.35058594	+22.17041016	+6.41601563	-52.03125000	+1956
+1457971179.45680000	+11.74658203	-3.62548828	-4.74169922	+42.14355469	+20.85205078	-50.60302734	+2344	+11.47412109	-1.79296875	-3.99023438	+25.44433594	-16.52343750	-8.96484375	+2112	+9.75146484	-6.05566406	-4.30224609	+22.21435547	+5.77880859	-51.96533203	+1976
+1457971179.46090010	+11.80371094	-3.51123047	-4.66259766	+42.12158203	+20.23681641	-50.62500000	+2360	+11.53125000	-1.68750000	-3.90673828	+25.18066406	-17.07275391	-8.67919922	+2124	+9.80419922	-5.94140625	-4.25390625	+22.19238281	+5.22949219	-51.81152344	+1988
+1457971179.46510000	+11.85644531	-3.39257813	-4.59228516	+42.14355469	+19.62158203	-50.58105469	+2376	+11.58837891	-1.59082031	-3.82324219	+24.87304688	-17.55615234	-8.39355469	+2132	+9.85693359	-5.81835938	-4.21875000	+22.23632813	+4.68017578	-51.61376953	+2000
+1457971179.46930000	+11.91357422	-3.27392578	-4.50878906	+42.16552734	+18.98437500	-50.60302734	+2392	+11.64550781	-1.48974609	-3.73535156	+24.63134766	-18.08349609	-8.12988281	+2140	+9.91406250	-5.69531250	-4.16162109	+22.30224609	+4.08691406	-51.48193359	+2016
+1457971179.47340010	+11.96191406	-3.15527344	-4.42529297	+42.14355469	+18.36914063	-50.60302734	+2404	+11.69384766	-1.38427734	-3.65185547	+24.38964844	-18.56689453	-7.82226563	+2152	+9.96679688	-5.58544922	-4.11328125	+22.28027344	+3.53759766	-51.28417969	+2028
+1457971179.47760010	+12.01464844	-3.04101563	-4.34619141	+42.16552734	+17.77587891	-50.58105469	+2416	+11.74218750	-1.28759766	-3.56835938	+24.10400391	-19.02832031	-7.49267578	+2156	+10.01953125	-5.46240234	-4.06494141	+22.34619141	+3.01025391	-51.04248047	+2040
+1457971179.48180010	+12.07177734	-2.92236328	-4.25830078	+42.18750000	+17.13867188	-50.60302734	+2428	+11.79492188	-1.18652344	-3.48046875	+23.86230469	-19.48974609	-7.18505859	+2168	+10.07666016	-5.33935547	-4.00781250	+22.43408203	+2.41699219	-50.86669922	+2052
+1457971179.48589990	+12.11572266	-2.81250000	-4.17041016	+42.16552734	+16.52343750	-50.62500000	+2440	+11.83886719	-1.08105469	-3.38818359	+23.66455078	-19.97314453	-6.89941406	+2180	+10.12500000	-5.22949219	-3.95507813	+22.41210938	+1.88964844	-50.66894531	+2060
+1457971179.49009990	+12.16406250	-2.70263672	-4.08691406	+42.16552734	+15.90820313	-50.62500000	+2448	+11.88720703	-0.98876953	-3.30029297	+23.40087891	-20.45654297	-6.59179688	+2188	+10.17333984	-5.11083984	-3.90673828	+22.47802734	+1.34033203	-50.42724609	+2068
+1457971179.49429990	+12.21679688	-2.58837891	-3.99462891	+42.18750000	+15.27099609	-50.69091797	+2460	+11.93554688	-0.89648438	-3.20800781	+23.20312500	-20.91796875	-6.32812500	+2200	+10.23046875	-4.99218750	-3.84521484	+22.54394531	+0.74707031	-50.25146484	+2076
+1457971179.49840000	+12.26513672	-2.47851563	-3.90234375	+42.14355469	+14.63378906	-50.73486328	+2468	+11.97949219	-0.79541016	-3.11572266	+23.02734375	-21.40136719	-6.04248047	+2212	+10.27441406	-4.88671875	-3.78808594	+22.52197266	+0.21972656	-50.05371094	+2084
+1457971179.50260000	+12.30908203	-2.37304688	-3.81445313	+42.09960938	+14.04052734	-50.77880859	+2476	+12.02783203	-0.70312500	-3.02343750	+22.80761719	-21.88476563	-5.75683594	+2220	+10.32275391	-4.77685547	-3.73535156	+22.54394531	-0.32958984	-49.81201172	+2088
+1457971179.50679990	+12.35742188	-2.26757813	-3.71777344	+42.07763672	+13.40332031	-50.84472656	+2484	+12.07177734	-0.61083984	-2.92675781	+22.63183594	-22.34619141	-5.51513672	+2232	+10.37109375	-4.66699219	-3.67382813	+22.58789063	-0.90087891	-49.61425781	+2096
+1457971179.51090000	+12.39697266	-2.16650391	-3.62109375	+42.01171875	+12.81005859	-50.91064453	+2492	+12.11132813	-0.50976563	-2.83007813	+22.50000000	-22.82958984	-5.27343750	+2248	+10.41064453	-4.56591797	-3.62109375	+22.52197266	-1.38427734	-49.39453125	+2100
+1457971179.51510000	+12.43652344	-2.06982422	-3.53320313	+41.92382813	+12.21679688	-50.93261719	+2500	+12.15087891	-0.42626953	-2.73339844	+22.28027344	-23.31298828	-5.03173828	+2260	+10.45458984	-4.46044922	-3.56835938	+22.52197266	-1.88964844	-49.15283203	+2104
+1457971179.52340010	+12.52001953	-1.87207031	-3.33984375	+41.77001953	+11.00830078	-51.06445313	+2516	+12.23437500	-0.24169922	-2.53125000	+21.95068359	-24.27978516	-4.59228516	+2292	+10.53808594	-4.26269531	-3.44970703	+22.43408203	-2.90039063	-48.71337891	+2112
+1457971179.52760000	+12.55957031	-1.77978516	-3.24755859	+41.66015625	+10.45898438	-51.10839844	+2524	+12.27392578	-0.16259766	-2.43017578	+21.75292969	-24.76318359	-4.37255859	+2304	+10.57324219	-4.16601563	-3.39697266	+22.36816406	-3.33984375	-48.47167969	+2116
+1457971179.53169990	+12.59912109	-1.68750000	-3.14648438	+41.59423828	+9.88769531	-51.17431641	+2532	+12.31347656	-0.07910156	-2.32470703	+21.55517578	-25.22460938	-4.17480469	+2320	+10.61718750	-4.07373047	-3.33544922	+22.32421875	-3.82324219	-48.27392578	+2120
+1457971179.53590010	+12.62988281	-1.59521484	-3.05859375	+41.52832031	+9.38232422	-51.19628906	+2540	+12.35302734	+0.00878906	-2.22802734	+21.42333984	-25.66406250	-3.93310547	+2336	+10.64794922	-3.98583984	-3.27832031	+22.21435547	-4.21875000	-48.01025391	+2120
+1457971179.54010010	+12.66503906	-1.51171875	-2.96630859	+41.39648438	+8.89892578	-51.17431641	+2548	+12.38818359	+0.08349609	-2.12695313	+21.18164063	-26.10351563	-3.69140625	+2352	+10.68310547	-3.89355469	-3.22558594	+22.10449219	-4.59228516	-47.72460938	+2124
+1457971179.54419990	+12.70019531	-1.43261719	-2.87841797	+41.28662109	+8.41552734	-51.19628906	+2556	+12.42773438	+0.16259766	-2.03027344	+20.96191406	-26.47705078	-3.44970703	+2364	+10.71826172	-3.80566406	-3.16845703	+22.06054688	-4.98779297	-47.50488281	+2128
+1457971179.54839990	+12.72656250	-1.34472656	-2.79052734	+41.24267578	+7.97607422	-51.17431641	+2564	+12.45849609	+0.24609375	-1.92919922	+20.80810547	-26.89453125	-3.18603516	+2380	+10.74902344	-3.71777344	-3.11572266	+21.92871094	-5.29541016	-47.21923828	+2128
+1457971179.55259990	+12.75732422	-1.26562500	-2.70703125	+41.13281250	+7.53662109	-51.10839844	+2572	+12.49365234	+0.31201172	-1.83251953	+20.52246094	-27.29003906	-2.92236328	+2396	+10.77978516	-3.63427734	-3.06298828	+21.84082031	-5.58105469	-46.91162109	+2128
+1457971179.55670000	+12.78808594	-1.18652344	-2.62353516	+41.04492188	+7.11914063	-51.08642578	+2580	+12.52880859	+0.38232422	-1.74462891	+20.25878906	-27.59765625	-2.63671875	+2408	+10.81054688	-3.55078125	-3.00585938	+21.75292969	-5.93261719	-46.64794922	+2132
+1457971179.56090000	+12.81445313	-1.10742188	-2.54003906	+41.02294922	+6.72363281	-51.02050781	+2588	+12.55957031	+0.45703125	-1.65234375	+20.06103516	-27.94921875	-2.35107422	+2424	+10.84130859	-3.47167969	-2.94873047	+21.64306641	-6.21826172	-46.36230469	+2132
+1457971179.56510000	+12.84521484	-1.03710938	-2.46093750	+40.91308594	+6.35009766	-50.97656250	+2596	+12.59472656	+0.51855469	-1.56005859	+19.75341797	-28.27880859	-2.04345703	+2436	+10.86767578	-3.39257813	-2.89599609	+21.53320313	-6.48193359	-46.05468750	+2136
+1457971179.56920000	+12.87158203	-0.96679688	-2.38623047	+40.82519531	+6.04248047	-50.91064453	+2600	+12.62548828	+0.58007813	-1.48095703	+19.44580078	-28.52050781	-1.69189453	+2444	+10.89843750	-3.31347656	-2.84326172	+21.44531250	-6.74560547	-45.79101563	+2136
+1457971179.57340000	+12.89794922	-0.89208984	-2.31152344	+40.78125000	+5.71289063	-50.80078125	+2604	+12.65625000	+0.65039063	-1.39746094	+19.20410156	-28.80615234	-1.36230469	+2456	+10.92480469	-3.23437500	-2.78613281	+21.37939453	-7.00927734	-45.48339844	+2136
+1457971179.57760000	+12.91992188	-0.83056641	-2.23681641	+40.69335938	+5.40527344	-50.71289063	+2612	+12.68261719	+0.70312500	-1.31396484	+18.83056641	-29.09179688	-0.98876953	+2464	+10.95117188	-3.15966797	-2.73339844	+21.29150391	-7.25097656	-45.17578125	+2136
+1457971179.58590010	+12.97265625	-0.69873047	-2.10058594	+40.51757813	+4.85595703	-50.49316406	+2616	+12.73974609	+0.81298828	-1.17333984	+18.14941406	-29.48730469	-0.15380859	+2480	+11.00390625	-3.00585938	-2.63232422	+21.15966797	-7.75634766	-44.60449219	+2140
+1457971179.59010000	+12.99462891	-0.64160156	-2.03466797	+40.38574219	+4.57031250	-50.38330078	+2616	+12.76611328	+0.86132813	-1.09423828	+17.73193359	-29.75097656	+0.26367188	+2488	+11.02587891	-2.93554688	-2.57958984	+21.04980469	-8.04199219	-44.31884766	+2136
+1457971179.59419990	+13.02099609	-0.58447266	-1.96875000	+40.25390625	+4.30664063	-50.27343750	+2616	+12.79248047	+0.90527344	-1.03271484	+17.29248047	-29.88281250	+0.72509766	+2492	+11.04785156	-2.86523438	-2.53125000	+20.96191406	-8.28369141	-44.03320313	+2136
+1457971179.60250000	+13.06494141	-0.47900391	-1.84130859	+39.92431641	+3.84521484	-50.00976563	+2612	+12.84521484	+0.99316406	-0.90087891	+16.41357422	-30.30029297	+1.66992188	+2500	+11.09179688	-2.73339844	-2.43017578	+20.78613281	-8.81103516	-43.50585938	+2132
+1457971179.60669990	+13.09130859	-0.43066406	-1.78417969	+39.72656250	+3.66943359	-49.85595703	+2608	+12.87158203	+1.03271484	-0.84375000	+15.93017578	-30.41015625	+2.17529297	+2500	+11.11376953	-2.66748047	-2.39062500	+20.72021484	-9.00878906	-43.22021484	+2128
+1457971179.61089990	+13.10888672	-0.38232422	-1.73144531	+39.50683594	+3.49365234	-49.68017578	+2604	+12.89355469	+1.07226563	-0.78222656	+15.44677734	-30.58593750	+2.68066406	+2504	+11.13134766	-2.60595703	-2.34667969	+20.61035156	-9.22851563	-42.97851563	+2124
+1457971179.61500000	+13.13085938	-0.34277344	-1.67431641	+39.26513672	+3.31787109	-49.50439453	+2600	+12.91552734	+1.10302734	-0.71630859	+14.87548828	-30.76171875	+3.22998047	+2504	+11.14453125	-2.54882813	-2.30273438	+20.47851563	-9.44824219	-42.73681641	+2120
+1457971179.62340000	+13.17480469	-0.25927734	-1.57324219	+38.78173828	+3.01025391	-49.08691406	+2596	+12.96386719	+1.16455078	-0.60644531	+13.68896484	-31.02539063	+4.35058594	+2504	+11.17529297	-2.43457031	-2.22363281	+20.21484375	-9.82177734	-42.23144531	+2108
+1457971179.63170000	+13.20996094	-0.19335938	-1.47656250	+38.16650391	+2.79052734	-48.66943359	+2588	+13.01220703	+1.21289063	-0.49218750	+12.39257813	-31.26708984	+5.51513672	+2508	+11.19726563	-2.33349609	-2.14892578	+19.86328125	-10.08544922	-41.74804688	+2088
+1457971179.63590000	+13.22753906	-0.15820313	-1.43701172	+37.90283203	+2.70263672	-48.42773438	+2584	+13.03417969	+1.23046875	-0.43505859	+11.66748047	-31.39892578	+6.10839844	+2508	+11.20605469	-2.28515625	-2.11816406	+19.70947266	-10.15136719	-41.50634766	+2080
+1457971179.64000010	+13.24511719	-0.13183594	-1.39306641	+37.57324219	+2.63671875	-48.18603516	+2576	+13.05615234	+1.24804688	-0.38232422	+10.89843750	-31.48681641	+6.72363281	+2504	+11.21484375	-2.24560547	-2.08740234	+19.48974609	-10.23925781	-41.26464844	+2068
+1457971179.64420010	+13.25830078	-0.10546875	-1.35791016	+37.24365234	+2.63671875	-47.90039063	+2568	+13.07812500	+1.26562500	-0.33398438	+10.15136719	-31.53076172	+7.36083984	+2504	+11.22363281	-2.20605469	-2.06103516	+19.29199219	-10.26123047	-41.02294922	+2056
+1457971179.64840010	+13.26708984	-0.07470703	-1.32275391	+36.97998047	+2.59277344	-47.63671875	+2564	+13.10009766	+1.27880859	-0.27685547	+9.29443359	-31.61865234	+7.99804688	+2504	+11.22802734	-2.16210938	-2.03466797	+19.07226563	-10.26123047	-40.78125000	+2044
+1457971179.65669990	+13.29345703	-0.03076172	-1.25683594	+36.34277344	+2.59277344	-47.06542969	+2552	+13.14404297	+1.30078125	-0.18017578	+7.51464844	-31.72851563	+9.33837891	+2508	+11.23681641	-2.09619141	-1.98632813	+18.58886719	-10.19531250	-40.29785156	+2016
+1457971179.66090010	+13.30224609	-0.00439453	-1.22607422	+36.10107422	+2.54882813	-46.80175781	+2552	+13.16162109	+1.30517578	-0.13183594	+6.50390625	-31.77246094	+10.04150391	+2508	+11.24121094	-2.06103516	-1.96435547	+18.36914063	-10.12939453	-40.03417969	+2004
+1457971179.66500000	+13.31103516	+0.00878906	-1.19531250	+35.77148438	+2.54882813	-46.56005859	+2544	+13.18798828	+1.30517578	-0.08349609	+5.47119141	-31.77246094	+10.74462891	+2512	+11.24121094	-2.03027344	-1.94238281	+18.10546875	-10.06347656	-39.79248047	+1988
+1457971179.66919990	+13.31982422	+0.02636719	-1.17333984	+35.46386719	+2.61474609	-46.27441406	+2540	+13.20996094	+1.30957031	-0.04394531	+4.43847656	-31.70654297	+11.49169922	+2512	+11.24560547	-2.00390625	-1.92480469	+17.84179688	-9.97558594	-39.55078125	+1972
+1457971179.67339990	+13.32861328	+0.04833984	-1.15136719	+35.17822266	+2.63671875	-45.98876953	+2532	+13.23193359	+1.30517578	-0.00439453	+3.27392578	-31.66259766	+12.23876953	+2512	+11.24560547	-1.97314453	-1.90722656	+17.60009766	-9.84375000	-39.30908203	+1960
+1457971179.67750000	+13.33740234	+0.06152344	-1.12939453	+34.87060547	+2.65869141	-45.70312500	+2524	+13.24951172	+1.30078125	+0.03515625	+2.06542969	-31.57470703	+13.02978516	+2516	+11.24560547	-1.94677734	-1.88964844	+17.33642578	-9.73388672	-39.06738281	+1944
+1457971179.68170000	+13.34619141	+0.07470703	-1.11621094	+34.56298828	+2.76855469	-45.37353516	+2520	+13.27148438	+1.29638672	+0.06152344	+0.87890625	-31.39892578	+13.84277344	+2520	+11.24560547	-1.92041016	-1.87646484	+17.07275391	-9.60205078	-38.80371094	+1932
+1457971179.68580010	+13.35058594	+0.09228516	-1.09863281	+34.29931641	+2.79052734	-45.08789063	+2516	+13.29345703	+1.28759766	+0.09667969	-0.41748047	-31.26708984	+14.65576172	+2524	+11.24560547	-1.89404297	-1.85888672	+16.83105469	-9.47021484	-38.56201172	+1916
+1457971179.69000010	+13.35498047	+0.10107422	-1.08105469	+33.99169922	+2.83447266	-44.80224609	+2512	+13.31103516	+1.27001953	+0.12744141	-1.75781250	-31.09130859	+15.51269531	+2532	+11.24121094	-1.86767578	-1.84570313	+16.58935547	-9.33837891	-38.32031250	+1904
+1457971179.69829990	+13.37255859	+0.12304688	-1.05468750	+33.39843750	+2.96630859	-44.20898438	+2500	+13.35498047	+1.23925781	+0.17138672	-4.50439453	-30.58593750	+17.24853516	+2540	+11.24121094	-1.81933594	-1.81494141	+16.10595703	-9.07470703	-37.81494141	+1876
+1457971179.70250010	+13.38134766	+0.13183594	-1.04150391	+33.06884766	+3.05419922	-43.90136719	+2496	+13.37695313	+1.21728516	+0.19335938	-5.93261719	-30.27832031	+18.12744141	+2548	+11.23681641	-1.79736328	-1.80175781	+15.86425781	-8.96484375	-37.57324219	+1864
+1457971179.70670010	+13.39013672	+0.13623047	-1.03271484	+32.73925781	+3.16406250	-43.61572266	+2488	+13.39453125	+1.19970703	+0.20214844	-7.36083984	-29.88281250	+18.96240234	+2548	+11.23681641	-1.77539063	-1.78857422	+15.62255859	-8.83300781	-37.33154297	+1852
+1457971179.71079990	+13.39892578	+0.14062500	-1.02832031	+32.43164063	+3.31787109	-43.28613281	+2484	+13.41210938	+1.17333984	+0.21533203	-8.81103516	-29.55322266	+19.84130859	+2556	+11.23242188	-1.75341797	-1.77539063	+15.40283203	-8.70117188	-37.06787109	+1840
+1457971179.71499990	+13.40332031	+0.14941406	-1.02392578	+32.10205078	+3.44970703	-42.97851563	+2480	+13.42968750	+1.14697266	+0.22851563	-10.28320313	-29.17968750	+20.69824219	+2560	+11.22802734	-1.73144531	-1.76220703	+15.18310547	-8.59130859	-36.82617188	+1828
+1457971179.71919990	+13.41210938	+0.15380859	-1.01513672	+31.79443359	+3.60351563	-42.67089844	+2476	+13.44287109	+1.12060547	+0.23291016	-11.73339844	-28.69628906	+21.53320313	+2564	+11.22363281	-1.70947266	-1.74902344	+14.96337891	-8.45947266	-36.56250000	+1820
+1457971179.72330000	+13.42089844	+0.16259766	-1.01074219	+31.48681641	+3.75732422	-42.38525391	+2472	+13.46044922	+1.09423828	+0.24169922	-13.18359375	-28.32275391	+22.39013672	+2568	+11.21923828	-1.68310547	-1.73144531	+14.76562500	-8.34960938	-36.32080078	+1808
+1457971179.72750000	+13.42529297	+0.16259766	-1.00195313	+31.15722656	+3.93310547	-42.09960938	+2468	+13.47363281	+1.06347656	+0.25048828	-14.65576172	-27.90527344	+23.20312500	+2572	+11.21923828	-1.66552734	-1.71826172	+14.54589844	-8.26171875	-36.05712891	+1796
+1457971179.73169990	+13.43408203	+0.16699219	-0.99316406	+30.82763672	+4.10888672	-41.85791016	+2464	+13.48681641	+1.03271484	+0.25488281	-16.08398438	-27.44384766	+23.95019531	+2580	+11.21484375	-1.64794922	-1.70507813	+14.32617188	-8.15185547	-35.81542969	+1788
+1457971179.73580000	+13.43847656	+0.17138672	-0.98876953	+30.49804688	+4.35058594	-41.57226563	+2460	+13.50000000	+1.00195313	+0.25927734	-17.53417969	-27.00439453	+24.69726563	+2584	+11.21044922	-1.62597656	-1.69189453	+14.10644531	-8.06396484	-35.55175781	+1776
+1457971179.74000000	+13.44726563	+0.17138672	-0.98437500	+30.16845703	+4.61425781	-41.30859375	+2452	+13.51318359	+0.97119141	+0.26367188	-18.96240234	-26.52099609	+25.40039063	+2588	+11.20605469	-1.60839844	-1.67871094	+13.90869141	-7.95410156	-35.31005859	+1768
+1457971179.74420000	+13.44726563	+0.17138672	-0.97998047	+29.86083984	+4.87792969	-41.06689453	+2448	+13.52197266	+0.94482422	+0.26806641	-20.34667969	-26.05957031	+26.03759766	+2592	+11.20166016	-1.59082031	-1.66992188	+13.71093750	-7.82226563	-35.06835938	+1756
+1457971179.75250010	+13.45166016	+0.17578125	-0.97998047	+29.24560547	+5.47119141	-40.60546875	+2436	+13.53955078	+0.89208984	+0.27685547	-23.09326172	-25.11474609	+27.29003906	+2604	+11.18847656	-1.56005859	-1.65234375	+13.27148438	-7.55859375	-34.58496094	+1736
+1457971179.75659990	+13.45605469	+0.18017578	-0.97558594	+28.93798828	+5.77880859	-40.38574219	+2432	+13.54394531	+0.86572266	+0.28564453	-24.43359375	-24.67529297	+27.83935547	+2608	+11.18408203	-1.54248047	-1.64355469	+13.07373047	-7.42675781	-34.36523438	+1724
+1457971179.76079990	+13.45605469	+0.18457031	-0.96679688	+28.63037109	+6.06445313	-40.16601563	+2428	+13.55273438	+0.83496094	+0.29003906	-25.81787109	-24.16992188	+28.34472656	+2616	+11.17968750	-1.52929688	-1.63476563	+12.83203125	-7.29492188	-34.14550781	+1716
+1457971179.76910000	+13.45605469	+0.18017578	-0.96240234	+27.99316406	+6.67968750	-39.79248047	+2416	+13.56591797	+0.79101563	+0.29882813	-28.45458984	-23.20312500	+29.20166016	+2628	+11.16650391	-1.50732422	-1.62158203	+12.37060547	-6.98730469	-33.72802734	+1692
+1457971179.77749990	+13.45166016	+0.17578125	-0.96240234	+27.39990234	+7.29492188	-39.44091797	+2404	+13.57910156	+0.74707031	+0.30322266	-31.00341797	-22.14843750	+29.86083984	+2640	+11.14892578	-1.48974609	-1.61279297	+11.86523438	-6.59179688	-33.31054688	+1668
+1457971179.78580000	+13.44287109	+0.17578125	-0.96240234	+26.80664063	+7.91015625	-39.06738281	+2396	+13.58789063	+0.71191406	+0.30322266	-33.46435547	-21.11572266	+30.41015625	+2652	+11.13574219	-1.46777344	-1.60839844	+11.35986328	-6.17431641	-32.91503906	+1644
+1457971179.79000000	+13.43847656	+0.17138672	-0.96240234	+26.49902344	+8.17382813	-38.89160156	+2392	+13.59228516	+0.68994141	+0.30322266	-34.67285156	-20.56640625	+30.62988281	+2660	+11.12695313	-1.45898438	-1.60400391	+11.09619141	-5.95458984	-32.73925781	+1632
+1457971179.79830000	+13.43408203	+0.16259766	-0.96240234	+25.88378906	+8.67919922	-38.54003906	+2384	+13.60546875	+0.65478516	+0.29882813	-37.00195313	-19.46777344	+30.98144531	+2668	+11.10498047	-1.44580078	-1.59521484	+10.54687500	-5.51513672	-32.36572266	+1604
+1457971179.80250000	+13.42968750	+0.15820313	-0.96240234	+25.55419922	+8.89892578	-38.38623047	+2380	+13.60986328	+0.63281250	+0.29003906	-38.16650391	-18.89648438	+31.13525391	+2672	+11.09619141	-1.43701172	-1.59082031	+10.26123047	-5.29541016	-32.16796875	+1592
+1457971179.80660010	+13.42529297	+0.14941406	-0.96679688	+25.22460938	+9.16259766	-38.23242188	+2380	+13.61425781	+0.61083984	+0.28125000	-39.30908203	-18.30322266	+31.22314453	+2680	+11.08740234	-1.42822266	-1.59082031	+9.99755859	-5.07568359	-31.99218750	+1580
+1457971179.81080010	+13.42089844	+0.14501953	-0.96679688	+24.89501953	+9.40429688	-38.07861328	+2376	+13.61865234	+0.60205078	+0.27246094	-40.29785156	-17.77587891	+31.35498047	+2680	+11.07861328	-1.42382813	-1.58642578	+9.71191406	-4.85595703	-31.81640625	+1568
+1457971179.81500010	+13.41650391	+0.14062500	-0.97119141	+24.56542969	+9.64599609	-37.92480469	+2376	+13.62304688	+0.58007813	+0.26806641	-41.35253906	-17.22656250	+31.46484375	+2684	+11.06982422	-1.41064453	-1.58642578	+9.44824219	-4.65820313	-31.61865234	+1560
+1457971179.81909990	+13.41650391	+0.13623047	-0.97119141	+24.25781250	+9.86572266	-37.77099609	+2372	+13.62744141	+0.55371094	+0.25048828	-42.40722656	-16.61132813	+31.53076172	+2692	+11.06103516	-1.40185547	-1.58203125	+9.20654297	-4.43847656	-31.42089844	+1548
+1457971179.82329990	+13.41210938	+0.13183594	-0.97558594	+23.90625000	+10.08544922	-37.63916016	+2372	+13.63183594	+0.54492188	+0.23730469	-43.33007813	-16.08398438	+31.64062500	+2692	+11.05224609	-1.39306641	-1.57763672	+8.94287109	-4.30664063	-31.26708984	+1540
+1457971179.83160000	+13.41210938	+0.12304688	-0.97558594	+23.24707031	+10.54687500	-37.44140625	+2368	+13.64062500	+0.50097656	+0.21093750	-45.26367188	-14.98535156	+31.75048828	+2700	+11.03466797	-1.37109375	-1.56884766	+8.45947266	-3.99902344	-30.91552734	+1520
+1457971179.83579990	+13.41210938	+0.11865234	-0.97558594	+22.89550781	+10.76660156	-37.35351563	+2368	+13.64062500	+0.48779297	+0.19775391	-46.12060547	-14.47998047	+31.81640625	+2704	+11.03027344	-1.35791016	-1.56445313	+8.21777344	-3.91113281	-30.76171875	+1512
+1457971179.84410000	+13.41210938	+0.10986328	-0.97998047	+22.21435547	+11.27197266	-37.24365234	+2360	+13.64501953	+0.44824219	+0.16699219	-47.85644531	-13.44726563	+31.90429688	+2708	+11.01708984	-1.33593750	-1.55566406	+7.80029297	-3.69140625	-30.45410156	+1500
+1457971179.84830000	+13.40771484	+0.10986328	-0.97998047	+21.90673828	+11.51367188	-37.22167969	+2360	+13.64501953	+0.43505859	+0.15380859	-48.71337891	-12.98583984	+31.97021484	+2708	+11.00830078	-1.32275391	-1.55126953	+7.60253906	-3.64746094	-30.34423828	+1496
+1457971179.85660000	+13.40771484	+0.10986328	-0.98437500	+21.29150391	+11.97509766	-37.19970703	+2356	+13.64941406	+0.40429688	+0.12304688	-50.38330078	-12.01904297	+32.03613281	+2716	+10.99951172	-1.30078125	-1.54687500	+7.22900391	-3.51562500	-30.08056641	+1484
+1457971179.86490010	+13.41650391	+0.10546875	-0.97558594	+20.67626953	+12.34863281	-37.28759766	+2352	+13.65380859	+0.37792969	+0.09667969	-52.05322266	-11.11816406	+32.12402344	+2720	+10.99072266	-1.27880859	-1.53808594	+6.85546875	-3.47167969	-29.86083984	+1476
+1457971179.87330010	+13.41650391	+0.10107422	-0.97558594	+20.06103516	+12.74414063	-37.41943359	+2344	+13.65380859	+0.35156250	+0.08349609	-53.72314453	-10.30517578	+32.21191406	+2720	+10.98632813	-1.26123047	-1.53369141	+6.48193359	-3.36181641	-29.66308594	+1464
+1457971179.87739990	+13.41650391	+0.10107422	-0.97558594	+19.77539063	+12.91992188	-37.50732422	+2344	+13.65380859	+0.33837891	+0.07031250	-54.55810547	-9.88769531	+32.21191406	+2720	+10.98193359	-1.25244141	-1.53369141	+6.28417969	-3.31787109	-29.57519531	+1460
+1457971179.88159990	+13.41650391	+0.10107422	-0.97558594	+19.48974609	+13.11767578	-37.57324219	+2340	+13.65380859	+0.32958984	+0.06591797	-55.39306641	-9.47021484	+32.23388672	+2720	+10.98193359	-1.24365234	-1.53808594	+6.10839844	-3.25195313	-29.48730469	+1456
+1457971179.88579990	+13.41210938	+0.10107422	-0.97558594	+19.24804688	+13.27148438	-37.63916016	+2340	+13.65380859	+0.32080078	+0.06152344	-56.20605469	-9.11865234	+32.27783203	+2720	+10.97753906	-1.23486328	-1.53808594	+5.91064453	-3.20800781	-29.39941406	+1452
+1457971179.89410000	+13.41210938	+0.09228516	-0.97558594	+18.65478516	+13.53515625	-37.81494141	+2336	+13.65380859	+0.30322266	+0.05712891	-57.83203125	-8.39355469	+32.36572266	+2720	+10.97753906	-1.22607422	-1.53808594	+5.49316406	-3.09814453	-29.24560547	+1444
+1457971179.89829990	+13.41210938	+0.09228516	-0.97119141	+18.39111328	+13.64501953	-37.90283203	+2336	+13.65380859	+0.29882813	+0.05712891	-58.57910156	-8.06396484	+32.43164063	+2716	+10.97753906	-1.22167969	-1.54248047	+5.29541016	-3.03222656	-29.15771484	+1440
+1457971179.90240000	+13.41210938	+0.08349609	-0.96679688	+18.12744141	+13.73291016	-37.99072266	+2336	+13.65820313	+0.29443359	+0.05712891	-59.34814453	-7.73437500	+32.47558594	+2712	+10.97753906	-1.21728516	-1.54687500	+5.07568359	-2.96630859	-29.09179688	+1436
+1457971179.91070010	+13.40771484	+0.07470703	-0.96679688	+17.60009766	+13.99658203	-38.12255859	+2332	+13.65380859	+0.28564453	+0.06152344	-60.77636719	-7.16308594	+32.56347656	+2704	+10.97753906	-1.20849609	-1.55566406	+4.70214844	-2.79052734	-28.95996094	+1424
+1457971179.91490010	+13.40332031	+0.07031250	-0.96679688	+17.35839844	+14.08447266	-38.18847656	+2332	+13.65380859	+0.28125000	+0.06591797	-61.45751953	-6.89941406	+32.65136719	+2704	+10.97753906	-1.20849609	-1.56005859	+4.50439453	-2.68066406	-28.87207031	+1420
+1457971179.91910000	+13.40332031	+0.06591797	-0.96679688	+17.11669922	+14.17236328	-38.21044922	+2332	+13.65380859	+0.27246094	+0.06152344	-62.16064453	-6.59179688	+32.65136719	+2700	+10.97753906	-1.20410156	-1.56005859	+4.30664063	-2.61474609	-28.80615234	+1416
+1457971179.92319990	+13.40332031	+0.06591797	-0.96679688	+16.89697266	+14.23828125	-38.23242188	+2332	+13.65380859	+0.27685547	+0.06591797	-62.68798828	-6.32812500	+32.76123047	+2696	+10.97753906	-1.19970703	-1.56445313	+4.15283203	-2.52685547	-28.74023438	+1408
+1457971179.92740010	+13.40332031	+0.06152344	-0.96240234	+16.65527344	+14.28222656	-38.25439453	+2332	+13.65380859	+0.26806641	+0.06591797	-63.30322266	-6.08642578	+32.87109375	+2692	+10.97753906	-1.19531250	-1.56884766	+3.97705078	-2.43896484	-28.67431641	+1404
+1457971179.93569990	+13.40332031	+0.05273438	-0.95800781	+16.25976563	+14.37011719	-38.25439453	+2332	+13.65820313	+0.26367188	+0.06591797	-64.33593750	-5.58105469	+33.02490234	+2680	+10.98193359	-1.18652344	-1.57324219	+3.69140625	-2.24121094	-28.54248047	+1392
+1457971179.93989990	+13.40332031	+0.04833984	-0.95361328	+16.08398438	+14.41406250	-38.23242188	+2332	+13.65820313	+0.25488281	+0.06591797	-64.86328125	-5.31738281	+33.11279297	+2676	+10.97753906	-1.18212891	-1.57763672	+3.55957031	-2.13134766	-28.47656250	+1388
+1457971179.94409990	+13.40332031	+0.04833984	-0.95800781	+15.90820313	+14.47998047	-38.16650391	+2336	+13.65820313	+0.24609375	+0.05712891	-65.36865234	-5.03173828	+33.15673828	+2676	+10.97753906	-1.17773438	-1.57763672	+3.42773438	-2.04345703	-28.41064453	+1384
+1457971179.94820000	+13.40332031	+0.04833984	-0.95800781	+15.77636719	+14.52392578	-38.10058594	+2336	+13.65380859	+0.25048828	+0.05273438	-65.74218750	-4.76806641	+33.22265625	+2672	+10.97753906	-1.17333984	-1.58203125	+3.31787109	-1.93359375	-28.34472656	+1376
+1457971179.95240000	+13.40332031	+0.04833984	-0.95800781	+15.64453125	+14.54589844	-37.99072266	+2336	+13.65380859	+0.23730469	+0.04833984	-66.18164063	-4.50439453	+33.31054688	+2668	+10.97753906	-1.16455078	-1.58203125	+3.20800781	-1.82373047	-28.25683594	+1372
+1457971179.95660000	+13.40771484	+0.04394531	-0.95800781	+15.51269531	+14.54589844	-37.88085938	+2336	+13.65820313	+0.22412109	+0.03515625	-66.64306641	-4.21875000	+33.35449219	+2668	+10.97314453	-1.16015625	-1.58203125	+3.12011719	-1.73583984	-28.19091797	+1368
+1457971179.96070000	+13.41210938	+0.04833984	-0.95361328	+15.42480469	+14.54589844	-37.74902344	+2336	+13.65820313	+0.21972656	+0.02636719	-66.97265625	-3.93310547	+33.42041016	+2664	+10.97314453	-1.15136719	-1.58203125	+3.03222656	-1.62597656	-28.10302734	+1364
+1457971179.96910000	+13.41650391	+0.04394531	-0.95800781	+15.20507813	+14.56787109	-37.46337891	+2332	+13.66259766	+0.19335938	+0.00878906	-67.71972656	-3.40576172	+33.53027344	+2660	+10.96875000	-1.13818359	-1.58203125	+2.85644531	-1.38427734	-27.97119141	+1356
+1457971179.97320010	+13.42089844	+0.04394531	-0.95800781	+15.11718750	+14.58984375	-37.28759766	+2332	+13.66259766	+0.19335938	-0.00439453	-67.96142578	-3.14208984	+33.55224609	+2656	+10.96875000	-1.13378906	-1.58203125	+2.79052734	-1.23046875	-27.90527344	+1356
+1457971179.97740010	+13.42089844	+0.04394531	-0.96240234	+15.05126953	+14.58984375	-37.11181641	+2328	+13.66259766	+0.17578125	-0.01757813	-68.29101563	-2.87841797	+33.55224609	+2656	+10.96435547	-1.12939453	-1.58203125	+2.70263672	-1.09863281	-27.83935547	+1352
+1457971179.98160000	+13.42529297	+0.04394531	-0.96679688	+14.98535156	+14.61181641	-36.93603516	+2328	+13.66259766	+0.16259766	-0.03076172	-68.59863281	-2.63671875	+33.57421875	+2656	+10.96435547	-1.12060547	-1.58203125	+2.61474609	-0.94482422	-27.77343750	+1348
+1457971179.98569990	+13.42529297	+0.04394531	-0.96679688	+14.89746094	+14.58984375	-36.73828125	+2320	+13.66259766	+0.15380859	-0.03955078	-68.84033203	-2.41699219	+33.61816406	+2652	+10.95996094	-1.11621094	-1.58203125	+2.54882813	-0.81298828	-27.70751953	+1348
+1457971179.98990010	+13.42968750	+0.03515625	-0.97119141	+14.80957031	+14.58984375	-36.58447266	+2320	+13.66259766	+0.14062500	-0.04833984	-69.08203125	-2.21923828	+33.66210938	+2652	+10.95556641	-1.11621094	-1.58203125	+2.43896484	-0.65917969	-27.66357422	+1344
+1457971179.99400000	+13.43408203	+0.03076172	-0.97558594	+14.69970703	+14.58984375	-36.40869141	+2316	+13.66699219	+0.13183594	-0.05712891	-69.34570313	-2.04345703	+33.70605469	+2652	+10.95556641	-1.11621094	-1.58203125	+2.35107422	-0.50537109	-27.64160156	+1344
+1457971179.99819990	+13.43408203	+0.02636719	-0.97558594	+14.61181641	+14.54589844	-36.25488281	+2308	+13.66699219	+0.12304688	-0.06152344	-69.52148438	-1.86767578	+33.77197266	+2652	+10.95556641	-1.11181641	-1.58203125	+2.26318359	-0.32958984	-27.61962891	+1340
+1457971180.00239990	+13.43847656	+0.02197266	-0.97558594	+14.50195313	+14.50195313	-36.12304688	+2304	+13.66699219	+0.11425781	-0.06591797	-69.71923828	-1.73583984	+33.79394531	+2648	+10.95556641	-1.11621094	-1.58642578	+2.15332031	-0.17578125	-27.59765625	+1340
+1457971180.00650000	+13.43847656	+0.01318359	-0.98437500	+14.41406250	+14.52392578	-35.96923828	+2304	+13.66699219	+0.10107422	-0.07031250	-69.91699219	-1.64794922	+33.83789063	+2648	+10.95556641	-1.11621094	-1.59082031	+2.04345703	+0.00000000	-27.59765625	+1340
+1457971180.01490000	+13.43847656	-0.00439453	-0.99316406	+14.17236328	+14.47998047	-35.72753906	+2300	+13.66699219	+0.08789063	-0.07470703	-70.22460938	-1.51611328	+33.99169922	+2644	+10.95556641	-1.12500000	-1.59521484	+1.84570313	+0.32958984	-27.64160156	+1340
+1457971180.01900010	+13.43847656	-0.01757813	-0.99755859	+14.04052734	+14.45800781	-35.63964844	+2300	+13.66699219	+0.07910156	-0.07470703	-70.37841797	-1.49414063	+34.03564453	+2640	+10.95556641	-1.12939453	-1.60400391	+1.73583984	+0.50537109	-27.66357422	+1340
+1457971180.02320000	+13.43847656	-0.02197266	-1.00195313	+13.95263672	+14.41406250	-35.55175781	+2300	+13.67138672	+0.07470703	-0.07031250	-70.48828125	-1.47216797	+34.14550781	+2640	+10.95556641	-1.13378906	-1.60839844	+1.64794922	+0.65917969	-27.70751953	+1336
+1457971180.02740000	+13.44287109	-0.03515625	-1.00195313	+13.82080078	+14.37011719	-35.48583984	+2300	+13.67138672	+0.07031250	-0.06591797	-70.59814453	-1.51611328	+34.23339844	+2640	+10.95556641	-1.14257813	-1.61279297	+1.51611328	+0.79101563	-27.77343750	+1336
+1457971180.03150010	+13.44287109	-0.04833984	-1.00634766	+13.66699219	+14.34814453	-35.44189453	+2300	+13.67138672	+0.06152344	-0.06591797	-70.72998047	-1.58203125	+34.29931641	+2636	+10.95996094	-1.15136719	-1.62158203	+1.40625000	+0.98876953	-27.83935547	+1340
+1457971180.03570010	+13.44726563	-0.05712891	-1.01074219	+13.57910156	+14.32617188	-35.39794922	+2300	+13.67138672	+0.05712891	-0.06591797	-70.79589844	-1.64794922	+34.34326172	+2636	+10.95996094	-1.16015625	-1.62597656	+1.34033203	+1.09863281	-27.88330078	+1336
+1457971180.03990010	+13.44726563	-0.07031250	-1.01513672	+13.44726563	+14.28222656	-35.33203125	+2304	+13.67578125	+0.05273438	-0.06152344	-70.90576172	-1.71386719	+34.40917969	+2632	+10.96435547	-1.16894531	-1.63037109	+1.27441406	+1.20849609	-27.97119141	+1336
+1457971180.04399990	+13.44726563	-0.08349609	-1.01953125	+13.33740234	+14.28222656	-35.28808594	+2308	+13.67578125	+0.04394531	-0.06591797	-70.99365234	-1.82373047	+34.40917969	+2632	+10.96435547	-1.17773438	-1.63916016	+1.18652344	+1.38427734	-28.03710938	+1336
+1457971180.04819990	+13.45166016	-0.09228516	-1.02832031	+13.22753906	+14.26025391	-35.26611328	+2312	+13.67578125	+0.03955078	-0.07031250	-71.05957031	-1.93359375	+34.45312500	+2632	+10.96875000	-1.18212891	-1.64355469	+1.14257813	+1.47216797	-28.10302734	+1332
+1457971180.05240010	+13.45166016	-0.10546875	-1.03271484	+13.11767578	+14.26025391	-35.24414063	+2320	+13.67578125	+0.03076172	-0.07031250	-71.14746094	-2.06542969	+34.51904297	+2632	+10.96875000	-1.19091797	-1.65234375	+1.07666016	+1.56005859	-28.19091797	+1332
+1457971180.05650000	+13.45166016	-0.11425781	-1.04150391	+13.00781250	+14.23828125	-35.22216797	+2324	+13.68017578	+0.02197266	-0.07910156	-71.23535156	-2.21923828	+34.51904297	+2632	+10.97314453	-1.19970703	-1.66113281	+1.01074219	+1.69189453	-28.27880859	+1332
+1457971180.06069990	+13.45605469	-0.12304688	-1.04589844	+12.91992188	+14.19433594	-35.20019531	+2328	+13.68017578	+0.01757813	-0.08349609	-71.25732422	-2.30712891	+34.54101563	+2636	+10.97314453	-1.20410156	-1.66552734	+0.96679688	+1.75781250	-28.36669922	+1328
+1457971180.06900000	+13.46484375	-0.14941406	-1.05908203	+12.72216797	+14.15039063	-35.17822266	+2340	+13.68896484	-0.00439453	-0.10107422	-71.38916016	-2.63671875	+34.51904297	+2640	+10.97753906	-1.22607422	-1.68310547	+0.87890625	+1.91162109	-28.54248047	+1324
+1457971180.07320000	+13.46923828	-0.15820313	-1.06787109	+12.63427734	+14.15039063	-35.15625000	+2348	+13.68896484	-0.01318359	-0.10986328	-71.43310547	-2.74658203	+34.51904297	+2644	+10.98193359	-1.23046875	-1.68750000	+0.85693359	+1.95556641	-28.63037109	+1324
+1457971180.07730010	+13.47363281	-0.17138672	-1.07666016	+12.52441406	+14.12841797	-35.15625000	+2352	+13.69335938	-0.02636719	-0.11865234	-71.47705078	-2.87841797	+34.51904297	+2648	+10.98193359	-1.23925781	-1.69628906	+0.81298828	+1.99951172	-28.71826172	+1324
+1457971180.08150010	+13.47802734	-0.18017578	-1.08984375	+12.43652344	+14.15039063	-35.15625000	+2360	+13.69775391	-0.03955078	-0.13623047	-71.54296875	-3.03222656	+34.47509766	+2652	+10.98632813	-1.24804688	-1.70507813	+0.79101563	+2.06542969	-28.80615234	+1324
+1457971180.08570000	+13.48242188	-0.19335938	-1.09863281	+12.37060547	+14.12841797	-35.17822266	+2364	+13.69775391	-0.05273438	-0.14941406	-71.58691406	-3.18603516	+34.45312500	+2656	+10.98632813	-1.25244141	-1.71386719	+0.76904297	+2.10937500	-28.89404297	+1324
+1457971180.08979990	+13.48681641	-0.20214844	-1.11181641	+12.28271484	+14.10644531	-35.20019531	+2368	+13.70214844	-0.06591797	-0.16259766	-71.63085938	-3.36181641	+34.43115234	+2660	+10.99072266	-1.26123047	-1.71826172	+0.74707031	+2.13134766	-28.98193359	+1324
+1457971180.09400010	+13.49121094	-0.21533203	-1.12500000	+12.19482422	+14.08447266	-35.22216797	+2372	+13.70214844	-0.08349609	-0.18017578	-71.69677734	-3.53759766	+34.40917969	+2664	+10.99072266	-1.27441406	-1.73144531	+0.72509766	+2.15332031	-29.09179688	+1324
+1457971180.09820010	+13.50000000	-0.22851563	-1.13818359	+12.10693359	+14.06250000	-35.28808594	+2376	+13.71093750	-0.10546875	-0.20654297	-71.74072266	-3.80126953	+34.38720703	+2672	+10.99511719	-1.28320313	-1.74023438	+0.72509766	+2.17529297	-29.22363281	+1324
+1457971180.10229990	+13.50878906	-0.24609375	-1.15136719	+12.01904297	+14.01855469	-35.35400391	+2380	+13.71533203	-0.12744141	-0.22851563	-71.80664063	-4.04296875	+34.36523438	+2676	+10.99951172	-1.29638672	-1.75341797	+0.70312500	+2.17529297	-29.37744141	+1328
+1457971180.10649990	+13.51318359	-0.26367188	-1.16894531	+11.93115234	+14.01855469	-35.44189453	+2380	+13.71972656	-0.14941406	-0.25488281	-71.82861328	-4.26269531	+34.32128906	+2680	+11.00390625	-1.30957031	-1.76660156	+0.68115234	+2.19726563	-29.50927734	+1332
+1457971180.11069990	+13.52197266	-0.28125000	-1.19091797	+11.82128906	+13.99658203	-35.57373047	+2384	+13.72412109	-0.18017578	-0.29003906	-71.87255859	-4.59228516	+34.27734375	+2688	+11.00830078	-1.33154297	-1.78857422	+0.65917969	+2.19726563	-29.77294922	+1340
+1457971180.11480000	+13.52636719	-0.30322266	-1.20849609	+11.73339844	+13.95263672	-35.70556641	+2388	+13.72412109	-0.19775391	-0.31640625	-71.87255859	-4.83398438	+34.25537109	+2692	+11.01269531	-1.35351563	-1.81054688	+0.63720703	+2.17529297	-30.01464844	+1348
+1457971180.11900000	+13.53076172	-0.32080078	-1.23486328	+11.64550781	+13.95263672	-35.83740234	+2392	+13.72412109	-0.21972656	-0.34277344	-71.89453125	-5.05371094	+34.21142578	+2696	+11.01708984	-1.37109375	-1.83251953	+0.61523438	+2.17529297	-30.21240234	+1356
+1457971180.12319990	+13.53515625	-0.34277344	-1.26123047	+11.55761719	+13.88671875	-36.03515625	+2392	+13.72851563	-0.23730469	-0.36914063	-71.89453125	-5.29541016	+34.23339844	+2696	+11.02587891	-1.40185547	-1.86767578	+0.61523438	+2.15332031	-30.56396484	+1372
+1457971180.12730000	+13.54394531	-0.36914063	-1.27880859	+11.44775391	+13.82080078	-36.25488281	+2396	+13.72851563	-0.25488281	-0.39111328	-71.87255859	-5.53710938	+34.25537109	+2700	+11.03027344	-1.42822266	-1.88964844	+0.57128906	+2.13134766	-30.80566406	+1380
+1457971180.13150000	+13.54833984	-0.39550781	-1.30957031	+11.33789063	+13.82080078	-36.45263672	+2400	+13.73291016	-0.27246094	-0.42187500	-71.87255859	-5.75683594	+34.23339844	+2704	+11.03466797	-1.45019531	-1.91601563	+0.54931641	+2.15332031	-31.04736328	+1388
+1457971180.13980010	+13.55273438	-0.44384766	-1.36669922	+11.18408203	+13.75488281	-36.91406250	+2408	+13.73730469	-0.30322266	-0.47460938	-71.78466797	-6.21826172	+34.25537109	+2704	+11.04345703	-1.49853516	-1.97314453	+0.52734375	+2.13134766	-31.55273438	+1408
+1457971180.14400010	+13.55273438	-0.47021484	-1.40185547	+11.09619141	+13.79882813	-37.13378906	+2412	+13.73730469	-0.32080078	-0.50976563	-71.74072266	-6.43798828	+34.23339844	+2708	+11.04785156	-1.52490234	-2.00830078	+0.50537109	+2.17529297	-31.81640625	+1416
+1457971180.14809990	+13.55273438	-0.49218750	-1.43701172	+11.05224609	+13.77685547	-37.37548828	+2416	+13.73730469	-0.33398438	-0.53613281	-71.69677734	-6.67968750	+34.25537109	+2708	+11.04785156	-1.55126953	-2.03906250	+0.48339844	+2.21923828	-32.08007813	+1428
+1457971180.15229990	+13.55712891	-0.51855469	-1.47216797	+10.96435547	+13.73291016	-37.61718750	+2424	+13.73730469	-0.35156250	-0.56689453	-71.65283203	-6.89941406	+34.29931641	+2712	+11.05224609	-1.58203125	-2.07421875	+0.43945313	+2.24121094	-32.34375000	+1436
+1457971180.15650010	+13.56152344	-0.54931641	-1.51171875	+10.89843750	+13.75488281	-37.85888672	+2436	+13.74169922	-0.36914063	-0.60205078	-71.60888672	-7.11914063	+34.27734375	+2716	+11.05664063	-1.61279297	-2.11376953	+0.41748047	+2.28515625	-32.62939453	+1448
+1457971180.16059990	+13.56152344	-0.57568359	-1.55126953	+10.85449219	+13.73291016	-38.10058594	+2444	+13.74169922	-0.38671875	-0.63720703	-71.52099609	-7.33886719	+34.29931641	+2720	+11.06103516	-1.64355469	-2.14892578	+0.39550781	+2.35107422	-32.91503906	+1456
+1457971180.16479990	+13.56591797	-0.60644531	-1.59082031	+10.76660156	+13.71093750	-38.36425781	+2452	+13.74609375	-0.40869141	-0.67236328	-71.47705078	-7.55859375	+34.29931641	+2728	+11.06542969	-1.67871094	-2.18847656	+0.35156250	+2.41699219	-33.20068359	+1464
+1457971180.16899990	+13.57031250	-0.64160156	-1.63916016	+10.70068359	+13.75488281	-38.60595703	+2468	+13.75048828	-0.42626953	-0.72070313	-71.41113281	-7.75634766	+34.25537109	+2732	+11.06982422	-1.71386719	-2.23242188	+0.32958984	+2.50488281	-33.50830078	+1476
+1457971180.17310000	+13.57031250	-0.67236328	-1.68750000	+10.67871094	+13.79882813	-38.84765625	+2480	+13.75488281	-0.44384766	-0.76464844	-71.30126953	-7.97607422	+34.21142578	+2740	+11.07421875	-1.74902344	-2.28076172	+0.30761719	+2.59277344	-33.79394531	+1488
+1457971180.17730000	+13.57031250	-0.70312500	-1.74023438	+10.65673828	+13.82080078	-39.06738281	+2492	+13.75927734	-0.47021484	-0.80859375	-71.25732422	-8.17382813	+34.18945313	+2748	+11.07421875	-1.78417969	-2.32470703	+0.28564453	+2.68066406	-34.07958984	+1496
+1457971180.18150000	+13.57910156	-0.73828125	-1.79736328	+10.61279297	+13.88671875	-39.26513672	+2508	+13.76367188	-0.50097656	-0.86572266	-71.19140625	-8.37158203	+34.07958984	+2760	+11.08300781	-1.81933594	-2.37304688	+0.26367188	+2.79052734	-34.38720703	+1508
+1457971180.18560000	+13.57910156	-0.76904297	-1.85009766	+10.61279297	+13.93066406	-39.48486328	+2524	+13.76806641	-0.52294922	-0.91406250	-71.10351563	-8.56933594	+34.03564453	+2772	+11.08300781	-1.85888672	-2.42138672	+0.24169922	+2.90039063	-34.69482422	+1516
+1457971180.18980000	+13.58349609	-0.80859375	-1.90722656	+10.56884766	+13.95263672	-39.70458984	+2536	+13.77246094	-0.55810547	-0.96679688	-71.05957031	-8.76708984	+33.96972656	+2780	+11.08740234	-1.89843750	-2.47412109	+0.21972656	+2.98828125	-35.00244141	+1528
+1457971180.19810010	+13.60107422	-0.88330078	-2.03027344	+10.54687500	+14.04052734	-40.14404297	+2564	+13.79003906	-0.62402344	-1.09863281	-70.92773438	-9.16259766	+33.70605469	+2804	+11.09619141	-1.98193359	-2.57958984	+0.17578125	+3.18603516	-35.61767578	+1548
+1457971180.20230010	+13.60986328	-0.92724609	-2.09179688	+10.52490234	+14.08447266	-40.34179688	+2580	+13.79443359	-0.66796875	-1.16894531	-70.88378906	-9.36035156	+33.57421875	+2820	+11.10058594	-2.02587891	-2.63671875	+0.15380859	+3.29589844	-35.92529297	+1560
+1457971180.20650010	+13.62304688	-0.96679688	-2.16210938	+10.50292969	+14.17236328	-40.53955078	+2592	+13.80322266	-0.70751953	-1.24365234	-70.83984375	-9.55810547	+33.37646484	+2832	+11.10937500	-2.06982422	-2.69384766	+0.15380859	+3.40576172	-36.23291016	+1568
+1457971180.21059990	+13.62744141	-1.01074219	-2.23242188	+10.48095703	+14.23828125	-40.75927734	+2604	+13.80761719	-0.75146484	-1.31396484	-70.77392578	-9.77783203	+33.22265625	+2844	+11.11376953	-2.11816406	-2.75537109	+0.13183594	+3.51562500	-36.58447266	+1580
+1457971180.21479990	+13.63623047	-1.05908203	-2.30273438	+10.45898438	+14.30419922	-40.95703125	+2616	+13.81640625	-0.79980469	-1.38867188	-70.75195313	-9.97558594	+33.06884766	+2856	+11.11816406	-2.16210938	-2.81689453	+0.13183594	+3.62548828	-36.89208984	+1596
+1457971180.21890000	+13.65380859	-1.10302734	-2.37744141	+10.43701172	+14.37011719	-41.17675781	+2624	+13.82519531	-0.84814453	-1.47216797	-70.70800781	-10.19531250	+32.87109375	+2872	+11.12695313	-2.21044922	-2.87841797	+0.13183594	+3.71337891	-37.22167969	+1604
+1457971180.22309990	+13.66259766	-1.15136719	-2.45214844	+10.39306641	+14.41406250	-41.41845703	+2632	+13.83398438	-0.90087891	-1.55126953	-70.66406250	-10.41503906	+32.67333984	+2880	+11.13134766	-2.26318359	-2.94433594	+0.06591797	+3.82324219	-37.57324219	+1616
+1457971180.22729990	+13.67578125	-1.20849609	-2.52685547	+10.34912109	+14.45800781	-41.66015625	+2640	+13.83837891	-0.95361328	-1.63916016	-70.62011719	-10.65673828	+32.47558594	+2892	+11.13574219	-2.32031250	-3.01464844	+0.04394531	+3.91113281	-37.92480469	+1632
+1457971180.23140000	+13.68896484	-1.26123047	-2.60595703	+10.30517578	+14.50195313	-41.92382813	+2648	+13.85156250	-1.01074219	-1.72265625	-70.55419922	-10.92041016	+32.25585938	+2904	+11.14892578	-2.37304688	-3.08056641	+0.02197266	+3.97705078	-38.27636719	+1644
+1457971180.23560000	+13.70214844	-1.31835938	-2.68505859	+10.23925781	+14.56787109	-42.16552734	+2652	+13.86035156	-1.06347656	-1.81054688	-70.48828125	-11.18408203	+32.03613281	+2916	+11.15332031	-2.43457031	-3.15087891	-0.02197266	+4.08691406	-38.67187500	+1656
+1457971180.23980000	+13.71533203	-1.37548828	-2.77294922	+10.17333984	+14.63378906	-42.42919922	+2660	+13.86914063	-1.12060547	-1.90283203	-70.40039063	-11.44775391	+31.77246094	+2924	+11.16210938	-2.49609375	-3.22998047	-0.06591797	+4.21875000	-39.04541016	+1672
+1457971180.24390010	+13.73291016	-1.43701172	-2.85644531	+10.12939453	+14.69970703	-42.69287109	+2664	+13.88232422	-1.18212891	-1.99072266	-70.31250000	-11.73339844	+31.55273438	+2936	+11.17529297	-2.55322266	-3.30029297	-0.08789063	+4.28466797	-39.41894531	+1684
+1457971180.24810000	+13.74169922	-1.50292969	-2.94433594	+10.06347656	+14.76562500	-42.97851563	+2668	+13.89111328	-1.23925781	-2.07861328	-70.20263672	-12.01904297	+31.33300781	+2944	+11.17968750	-2.62353516	-3.37939453	-0.17578125	+4.43847656	-39.83642578	+1700
+1457971180.25640010	+13.76806641	-1.63476563	-3.11572266	+9.90966797	+14.83154297	-43.59375000	+2680	+13.91748047	-1.35791016	-2.25439453	-69.98291016	-12.59033203	+30.91552734	+2960	+11.20166016	-2.75976563	-3.54199219	-0.26367188	+4.63623047	-40.67138672	+1728
+1457971180.26060010	+13.78125000	-1.70507813	-3.20800781	+9.84375000	+14.91943359	-43.87939453	+2688	+13.92626953	-1.41943359	-2.35107422	-69.85107422	-12.85400391	+30.67382813	+2968	+11.21044922	-2.83886719	-3.62548828	-0.37353516	+4.79003906	-41.08886719	+1744
+1457971180.26480010	+13.79443359	-1.77978516	-3.30908203	+9.75585938	+15.00732422	-44.16503906	+2696	+13.93945313	-1.48095703	-2.44775391	-69.67529297	-13.09570313	+30.41015625	+2980	+11.21923828	-2.91357422	-3.71777344	-0.43945313	+4.98779297	-41.50634766	+1760
+1457971180.26889990	+13.81201172	-1.85449219	-3.39697266	+9.68994141	+15.05126953	-44.49462891	+2704	+13.96142578	-1.54687500	-2.53564453	-69.52148438	-13.38134766	+30.23437500	+2988	+11.23681641	-2.99267578	-3.79687500	-0.50537109	+5.07568359	-41.96777344	+1776
+1457971180.27309990	+13.82080078	-1.93359375	-3.49804688	+9.58007813	+15.18310547	-44.80224609	+2716	+13.97460938	-1.61279297	-2.63232422	-69.38964844	-13.62304688	+29.99267578	+3000	+11.24560547	-3.07617188	-3.89355469	-0.63720703	+5.29541016	-42.42919922	+1792
+1457971180.27729990	+13.82958984	-2.01269531	-3.59912109	+9.51416016	+15.31494141	-45.08789063	+2728	+13.98779297	-1.67431641	-2.72900391	-69.21386719	-13.84277344	+29.75097656	+3008	+11.25439453	-3.15527344	-3.99023438	-0.70312500	+5.53710938	-42.84667969	+1808
+1457971180.28140000	+13.84716797	-2.09179688	-3.69140625	+9.42626953	+15.33691406	-45.39550781	+2740	+14.01416016	-1.73583984	-2.81689453	-69.06005859	-14.06250000	+29.61914063	+3016	+11.26757813	-3.23876953	-4.07373047	-0.79101563	+5.64697266	-43.28613281	+1824
+1457971180.28559990	+13.85595703	-2.17968750	-3.79248047	+9.29443359	+15.49072266	-45.70312500	+2760	+14.02734375	-1.81054688	-2.91357422	-68.95019531	-14.28222656	+29.37744141	+3028	+11.27636719	-3.33105469	-4.17041016	-0.94482422	+5.88867188	-43.76953125	+1840
+1457971180.28979990	+13.86474609	-2.26318359	-3.90234375	+9.22851563	+15.64453125	-45.98876953	+2776	+14.04492188	-1.88085938	-3.01904297	-68.81835938	-14.45800781	+29.13574219	+3044	+11.28515625	-3.41894531	-4.27148438	-1.05468750	+6.13037109	-44.20898438	+1856
+1457971180.29390000	+13.88671875	-2.34667969	-3.99462891	+9.14062500	+15.66650391	-46.34033203	+2792	+14.07128906	-1.95117188	-3.10693359	-68.70849609	-14.67773438	+29.02587891	+3052	+11.30273438	-3.50683594	-4.35937500	-1.16455078	+6.24023438	-44.67041016	+1868
+1457971180.29810000	+13.89990234	-2.44335938	-4.10009766	+8.94287109	+15.86425781	-46.64794922	+2816	+14.08886719	-2.03466797	-3.20800781	-68.66455078	-14.87548828	+28.74023438	+3072	+11.31152344	-3.60791016	-4.45605469	-1.36230469	+6.43798828	-45.13183594	+1884
+1457971180.30220010	+13.91308594	-2.53564453	-4.21435547	+8.81103516	+16.06201172	-46.95556641	+2840	+14.11083984	-2.11376953	-3.31787109	-68.57666016	-15.02929688	+28.43261719	+3088	+11.32470703	-3.69580078	-4.55712891	-1.49414063	+6.67968750	-45.57128906	+1896
+1457971180.30640010	+13.93066406	-2.62792969	-4.31103516	+8.67919922	+16.14990234	-47.30712891	+2860	+14.13720703	-2.18847656	-3.41455078	-68.48876953	-15.22705078	+28.25683594	+3100	+11.33789063	-3.79248047	-4.64941406	-1.62597656	+6.78955078	-46.05468750	+1912
+1457971180.31060000	+13.94384766	-2.73339844	-4.42089844	+8.45947266	+16.36962891	-47.63671875	+2884	+14.15478516	-2.28515625	-3.52001953	-68.53271484	-15.42480469	+27.94921875	+3120	+11.35107422	-3.89355469	-4.74609375	-1.82373047	+7.00927734	-46.53808594	+1924
+1457971180.31469990	+13.95263672	-2.82128906	-4.53515625	+8.30566406	+16.58935547	-47.94433594	+2908	+14.17236328	-2.36865234	-3.62988281	-68.51074219	-15.60058594	+27.61962891	+3136	+11.36425781	-3.98144531	-4.84716797	-1.93359375	+7.18505859	-46.97753906	+1936
+1457971180.32310010	+13.99658203	-3.02783203	-4.74169922	+7.88818359	+16.83105469	-48.64746094	+2948	+14.22070313	-2.56640625	-3.84082031	-68.62060547	-15.99609375	+27.00439453	+3172	+11.39501953	-4.18359375	-5.03173828	-2.30712891	+7.38281250	-47.94433594	+1956
+1457971180.32719990	+14.01855469	-3.12890625	-4.85595703	+7.66845703	+17.02880859	-48.99902344	+2968	+14.23828125	-2.66748047	-3.96386719	-68.66455078	-16.19384766	+26.56494141	+3192	+11.40820313	-4.28027344	-5.12841797	-2.46093750	+7.51464844	-48.42773438	+1968
+1457971180.33139990	+14.04052734	-3.23437500	-4.95703125	+7.44873047	+17.11669922	-49.39453125	+2984	+14.25585938	-2.76855469	-4.06933594	-68.73046875	-16.43554688	+26.23535156	+3208	+11.42578125	-4.38134766	-5.21630859	-2.65869141	+7.53662109	-48.91113281	+1976
+1457971180.33559990	+14.06250000	-3.34863281	-5.06689453	+7.16308594	+17.31445313	-49.79003906	+3000	+14.27343750	-2.88281250	-4.18798828	-68.81835938	-16.65527344	+25.75195313	+3228	+11.44335938	-4.48681641	-5.31298828	-2.83447266	+7.64648438	-49.41650391	+1984
+1457971180.33970000	+14.08447266	-3.45410156	-5.18554688	+6.94335938	+17.53417969	-50.14160156	+3012	+14.29101563	-2.98828125	-4.31542969	-68.88427734	-16.83105469	+25.29052734	+3248	+11.45654297	-4.58349609	-5.40966797	-2.98828125	+7.75634766	-49.87792969	+1992
+1457971180.34390000	+14.11083984	-3.55957031	-5.29101563	+6.72363281	+17.64404297	-50.51513672	+3020	+14.30859375	-3.09814453	-4.42968750	-68.97216797	-17.05078125	+24.89501953	+3264	+11.46972656	-4.68457031	-5.49755859	-3.14208984	+7.80029297	-50.36132813	+2000
+1457971180.34809990	+14.13281250	-3.67382813	-5.40527344	+6.43798828	+17.81982422	-50.91064453	+3028	+14.32617188	-3.21679688	-4.54833984	-69.10400391	-17.24853516	+24.43359375	+3284	+11.48730469	-4.79443359	-5.59423828	-3.33984375	+7.88818359	-50.86669922	+2008
+1457971180.35220000	+14.15478516	-3.78369141	-5.51953125	+6.21826172	+17.99560547	-51.30615234	+3032	+14.33935547	-3.32666016	-4.67578125	-69.16992188	-17.44628906	+23.99414063	+3300	+11.50488281	-4.89550781	-5.69091797	-3.49365234	+7.97607422	-51.35009766	+2016
+1457971180.35640000	+14.18115234	-3.89794922	-5.62060547	+5.97656250	+18.03955078	-51.74560547	+3032	+14.35693359	-3.44531250	-4.79003906	-69.30175781	-17.66601563	+23.62060547	+3312	+11.51806641	-5.00097656	-5.77880859	-3.69140625	+7.97607422	-51.87744141	+2020
+1457971180.36060000	+14.20751953	-4.02099609	-5.73046875	+5.66894531	+18.14941406	-52.20703125	+3032	+14.37451172	-3.56396484	-4.91308594	-69.41162109	-17.88574219	+23.18115234	+3328	+11.54003906	-5.11523438	-5.87109375	-3.88916016	+8.04199219	-52.38281250	+2028
+1457971180.36470010	+14.23388672	-4.13964844	-5.84472656	+5.42724609	+18.28125000	-52.64648438	+3028	+14.39208984	-3.67822266	-5.04052734	-69.47753906	-18.03955078	+22.76367188	+3340	+11.55761719	-5.22509766	-5.96777344	-4.08691406	+8.12988281	-52.91015625	+2032
+1457971180.36890010	+14.25585938	-4.25830078	-5.94580078	+5.18554688	+18.36914063	-53.15185547	+3024	+14.40966797	-3.79248047	-5.15478516	-69.58740234	-18.25927734	+22.43408203	+3348	+11.56640625	-5.33935547	-6.05566406	-4.28466797	+8.17382813	-53.43750000	+2036
+1457971180.37310000	+14.27783203	-4.38134766	-6.05566406	+4.94384766	+18.50097656	-53.65722656	+3020	+14.42724609	-3.91552734	-5.26904297	-69.69726563	-18.45703125	+22.08251953	+3360	+11.58398438	-5.45361328	-6.15234375	-4.50439453	+8.28369141	-53.96484375	+2044
+1457971180.37719990	+14.29980469	-4.49560547	-6.16992188	+4.74609375	+18.63281250	-54.14062500	+3016	+14.44482422	-4.02539063	-5.38769531	-69.76318359	-18.63281250	+21.79687500	+3368	+11.60156250	-5.56787109	-6.24902344	-4.68017578	+8.39355469	-54.47021484	+2048
+1457971180.38550000	+14.33935547	-4.74169922	-6.37646484	+4.28466797	+18.78662109	-55.23925781	+3008	+14.48876953	-4.25390625	-5.59863281	-69.98291016	-19.07226563	+21.35742188	+3380	+11.62792969	-5.80517578	-6.43359375	-5.09765625	+8.56933594	-55.59082031	+2060
+1457971180.38969990	+14.35693359	-4.86035156	-6.48632813	+4.10888672	+18.87451172	-55.81054688	+3004	+14.51074219	-4.35937500	-5.70849609	-70.02685547	-19.29199219	+21.15966797	+3384	+11.64111328	-5.92382813	-6.53027344	-5.31738281	+8.67919922	-56.18408203	+2068
+1457971180.39389990	+14.37451172	-4.98339844	-6.57861328	+3.91113281	+18.87451172	-56.44775391	+3000	+14.53710938	-4.46923828	-5.80078125	-70.11474609	-19.55566406	+21.04980469	+3384	+11.64550781	-6.05126953	-6.62255859	-5.58105469	+8.74511719	-56.79931641	+2076
+1457971180.39800000	+14.39648438	-5.11083984	-6.67529297	+3.69140625	+18.94042969	-57.08496094	+3000	+14.56787109	-4.58349609	-5.89746094	-70.20263672	-19.84130859	+20.89599609	+3388	+11.66748047	-6.17871094	-6.71923828	-5.77880859	+8.85498047	-57.39257813	+2084
+1457971180.40220000	+14.41845703	-5.22509766	-6.78076172	+3.55957031	+19.02832031	-57.70019531	+3004	+14.59423828	-4.68457031	-5.99853516	-70.22460938	-20.08300781	+20.76416016	+3392	+11.68066406	-6.30175781	-6.81591797	-5.97656250	+8.94287109	-57.98583984	+2088
+1457971180.40640000	+14.42724609	-5.34375000	-6.87744141	+3.40576172	+19.11621094	-58.31542969	+3008	+14.62060547	-4.79003906	-6.08642578	-70.26855469	-20.36865234	+20.65429688	+3396	+11.68505859	-6.42919922	-6.91259766	-6.19628906	+9.07470703	-58.60107422	+2100
+1457971180.41050000	+14.43603516	-5.46679688	-6.98291016	+3.22998047	+19.27001953	-58.95263672	+3020	+14.64697266	-4.90429688	-6.17431641	-70.33447266	-20.69824219	+20.54443359	+3400	+11.69824219	-6.55664063	-7.00927734	-6.39404297	+9.20654297	-59.21630859	+2112
+1457971180.41470000	+14.44482422	-5.58105469	-7.08398438	+3.09814453	+19.40185547	-59.54589844	+3028	+14.67773438	-5.00976563	-6.26660156	-70.35644531	-21.00585938	+20.43457031	+3404	+11.70703125	-6.67968750	-7.10156250	-6.56982422	+9.29443359	-59.83154297	+2120
+1457971180.41890000	+14.45361328	-5.69970703	-7.17187500	+2.92236328	+19.42382813	-60.18310547	+3040	+14.70410156	-5.11523438	-6.35009766	-70.40039063	-21.35742188	+20.34667969	+3404	+11.71142578	-6.81152344	-7.19384766	-6.83349609	+9.38232422	-60.46875000	+2132
+1457971180.42300010	+14.47119141	-5.82275391	-7.26855469	+2.72460938	+19.48974609	-60.79833984	+3056	+14.73486328	-5.22949219	-6.43798828	-70.46630859	-21.73095703	+20.21484375	+3412	+11.72900391	-6.93457031	-7.28613281	-6.98730469	+9.44824219	-61.06201172	+2140
+1457971180.42720010	+14.48437500	-5.93701172	-7.36523438	+2.59277344	+19.55566406	-61.41357422	+3068	+14.76123047	-5.33496094	-6.53466797	-70.46630859	-22.06054688	+20.06103516	+3416	+11.73779297	-7.06201172	-7.37402344	-7.18505859	+9.51416016	-61.69921875	+2152
+1457971180.43140010	+14.49316406	-6.05566406	-7.44873047	+2.41699219	+19.57763672	-62.02880859	+3084	+14.78759766	-5.44482422	-6.62255859	-70.44433594	-22.43408203	+19.90722656	+3420	+11.73779297	-7.19384766	-7.45751953	-7.47070313	+9.58007813	-62.33642578	+2168
+1457971180.43549990	+14.50634766	-6.17871094	-7.54980469	+2.19726563	+19.73144531	-62.57812500	+3104	+14.80957031	-5.55908203	-6.71923828	-70.46630859	-22.78564453	+19.66552734	+3428	+11.75537109	-7.31689453	-7.54980469	-7.62451172	+9.64599609	-62.88574219	+2176
+1457971180.43969990	+14.51953125	-6.29736328	-7.65087891	+2.02148438	+19.84130859	-63.10546875	+3120	+14.83154297	-5.67773438	-6.82031250	-70.46630859	-23.13720703	+19.37988281	+3432	+11.76855469	-7.43554688	-7.63330078	-7.80029297	+9.68994141	-63.45703125	+2184
+1457971180.44800000	+14.54150391	-6.54785156	-7.84423828	+1.51611328	+20.03906250	-64.13818359	+3152	+14.85351563	-5.92382813	-7.02246094	-70.53222656	-23.86230469	+18.76464844	+3452	+11.78613281	-7.67285156	-7.79150391	-8.21777344	+9.79980469	-64.51171875	+2204
+1457971180.45219990	+14.55468750	-6.66650391	-7.94091797	+1.29638672	+20.10498047	-64.62158203	+3160	+14.86669922	-6.04687500	-7.12792969	-70.53222656	-24.21386719	+18.39111328	+3456	+11.79931641	-7.78710938	-7.86621094	-8.41552734	+9.77783203	-65.06103516	+2208
+1457971180.45630000	+14.57226563	-6.79394531	-8.02441406	+1.01074219	+20.10498047	-65.12695313	+3168	+14.87548828	-6.17431641	-7.22900391	-70.55419922	-24.58740234	+18.01757813	+3464	+11.80371094	-7.91015625	-7.93652344	-8.70117188	+9.77783203	-65.61035156	+2216
+1457971180.46050000	+14.60302734	-6.92578125	-8.11669922	+0.74707031	+20.12695313	-65.58837891	+3168	+14.88427734	-6.31054688	-7.34326172	-70.57617188	-24.91699219	+17.57812500	+3472	+11.83007813	-8.02441406	-8.00683594	-8.87695313	+9.73388672	-66.09375000	+2216
+1457971180.46470000	+14.62939453	-7.05322266	-8.21337891	+0.46142578	+20.19287109	-66.09375000	+3168	+14.88867188	-6.43798828	-7.46191406	-70.53222656	-25.22460938	+17.07275391	+3480	+11.84765625	-8.14306641	-8.07714844	-9.11865234	+9.68994141	-66.59912109	+2212
+1457971180.46880010	+14.64257813	-7.18505859	-8.29687500	+0.15380859	+20.25878906	-66.59912109	+3164	+14.88427734	-6.56982422	-7.56738281	-70.53222656	-25.57617188	+16.58935547	+3488	+11.84765625	-8.26171875	-8.14746094	-9.40429688	+9.73388672	-67.10449219	+2212
+1457971180.47300000	+14.66894531	-7.32128906	-8.39355469	-0.17578125	+20.36865234	-67.06054688	+3160	+14.89306641	-6.70166016	-7.67724609	-70.51025391	-25.90576172	+16.08398438	+3492	+11.86962891	-8.37158203	-8.21777344	-9.58007813	+9.73388672	-67.52197266	+2208
+1457971180.48130010	+14.70410156	-7.58935547	-8.57373047	-0.87890625	+20.52246094	-67.96142578	+3128	+14.88867188	-6.97851563	-7.88818359	-70.51025391	-26.58691406	+15.02929688	+3496	+11.89160156	-8.59570313	-8.34960938	-10.08544922	+9.71191406	-68.44482422	+2192
+1457971180.48550010	+14.73046875	-7.72119141	-8.65283203	-1.18652344	+20.50048828	-68.44482422	+3108	+14.89746094	-7.11474609	-7.98925781	-70.51025391	-26.93847656	+14.52392578	+3496	+11.91357422	-8.70117188	-8.41113281	-10.28320313	+9.66796875	-68.90625000	+2184
+1457971180.49379990	+14.77001953	-7.98046875	-8.80664063	-1.82373047	+20.56640625	-69.49951172	+3056	+14.91064453	-7.36083984	-8.17382813	-70.44433594	-27.64160156	+13.60107422	+3488	+11.93115234	-8.93408203	-8.53857422	-10.83251953	+9.68994141	-69.93896484	+2164
+1457971180.49799990	+14.79638672	-8.10791016	-8.87695313	-2.15332031	+20.61035156	-70.02685547	+3028	+14.92822266	-7.48388672	-8.25732422	-70.37841797	-27.99316406	+13.18359375	+3480	+11.95312500	-9.04394531	-8.60449219	-11.03027344	+9.68994141	-70.40039063	+2152
+1457971180.50219990	+14.81835938	-8.24414063	-8.95166016	-2.50488281	+20.67626953	-70.57617188	+3004	+14.94580078	-7.59814453	-8.34521484	-70.29052734	-28.34472656	+12.74414063	+3468	+11.96630859	-9.16259766	-8.66601563	-11.25000000	+9.68994141	-70.92773438	+2140
+1457971180.50630000	+14.81396484	-8.37158203	-9.03076172	-2.85644531	+20.83007813	-71.08154297	+2980	+14.95458984	-7.71679688	-8.41552734	-70.24658203	-28.71826172	+12.32666016	+3456	+11.96630859	-9.27246094	-8.73632813	-11.49169922	+9.82177734	-71.38916016	+2132
+1457971180.51469990	+14.83154297	-8.60449219	-9.16259766	-3.44970703	+20.98388672	-72.15820313	+2936	+15.01171875	-7.92773438	-8.53417969	-70.11474609	-29.46533203	+11.73339844	+3424	+11.97949219	-9.48779297	-8.86816406	-11.88720703	+9.97558594	-72.39990234	+2112
+1457971180.51880000	+14.83154297	-8.72314453	-9.22412109	-3.77929688	+21.04980469	-72.68554688	+2920	+15.03369141	-8.02880859	-8.59130859	-70.07080078	-29.83886719	+11.46972656	+3408	+11.97070313	-9.59765625	-8.93408203	-12.15087891	+10.10742188	-72.90527344	+2108
+1457971180.52300000	+14.84033203	-8.83300781	-9.27685547	-4.06494141	+21.04980469	-73.23486328	+2904	+15.06884766	-8.12109375	-8.63525391	-70.00488281	-30.23437500	+11.29394531	+3392	+11.97949219	-9.69873047	-8.99560547	-12.30468750	+10.17333984	-73.41064453	+2096
+1457971180.52720000	+14.84472656	-8.93847656	-9.33398438	-4.32861328	+21.11572266	-73.82812500	+2896	+15.10400391	-8.21337891	-8.67919922	-69.91699219	-30.62988281	+11.07421875	+3372	+11.97949219	-9.81298828	-9.05712891	-12.52441406	+10.26123047	-73.95996094	+2092
+1457971180.53130010	+14.83593750	-9.04833984	-9.39111328	-4.63623047	+21.22558594	-74.39941406	+2896	+15.13476563	-8.30126953	-8.72314453	-69.85107422	-31.02539063	+10.85449219	+3356	+11.97070313	-9.92285156	-9.12304688	-12.76611328	+10.41503906	-74.48730469	+2092
+1457971180.53550000	+14.84033203	-9.15380859	-9.45263672	-4.89990234	+21.37939453	-74.92675781	+2900	+15.17431641	-8.38916016	-8.77587891	-69.71923828	-31.35498047	+10.63476563	+3340	+11.97509766	-10.01953125	-9.18896484	-12.89794922	+10.56884766	-74.94873047	+2088
+1457971180.53959990	+14.84033203	-9.26806641	-9.50537109	-5.22949219	+21.42333984	-75.43212891	+2904	+15.20947266	-8.48144531	-8.81982422	-69.65332031	-31.70654297	+10.45898438	+3328	+11.97509766	-10.12500000	-9.24609375	-13.09570313	+10.65673828	-75.45410156	+2092
+1457971180.54380010	+14.82275391	-9.37353516	-9.56689453	-5.53710938	+21.55517578	-75.93750000	+2916	+15.23144531	-8.56933594	-8.87255859	-69.58740234	-31.99218750	+10.19531250	+3316	+11.95751953	-10.22607422	-9.31201172	-13.31542969	+10.83251953	-75.91552734	+2100
+1457971180.54800010	+14.82275391	-9.47021484	-9.61962891	-5.75683594	+21.62109375	-76.39892578	+2928	+15.26220703	-8.64843750	-8.91650391	-69.49951172	-32.32177734	+10.01953125	+3304	+11.95312500	-10.31835938	-9.37353516	-13.46923828	+10.96435547	-76.35498047	+2108
+1457971180.55209990	+14.81835938	-9.56689453	-9.66357422	-5.99853516	+21.64306641	-76.88232422	+2940	+15.28417969	-8.74511719	-8.94726563	-69.49951172	-32.71728516	+9.84375000	+3296	+11.94433594	-10.41503906	-9.42187500	-13.68896484	+11.05224609	-76.83837891	+2116
+1457971180.55629990	+14.82275391	-9.66796875	-9.71191406	-6.26220703	+21.59912109	-77.40966797	+2956	+15.30175781	-8.84619141	-9.00000000	-69.47753906	-33.04687500	+9.62402344	+3288	+11.93554688	-10.52490234	-9.47021484	-13.97460938	+11.05224609	-77.36572266	+2128
+1457971180.56049990	+14.84033203	-9.76904297	-9.76464844	-6.50390625	+21.62109375	-77.84912109	+2972	+15.31933594	-8.94726563	-9.05712891	-69.45556641	-33.33251953	+9.36035156	+3284	+11.94433594	-10.61718750	-9.51855469	-14.17236328	+11.05224609	-77.76123047	+2136
+1457971180.56880000	+14.85351563	-9.99755859	-9.87451172	-7.05322266	+21.64306641	-78.77197266	+3000	+15.32812500	-9.16699219	-9.19775391	-69.38964844	-33.83789063	+8.67919922	+3284	+11.94873047	-10.82373047	-9.60644531	-14.67773438	+11.03027344	-78.64013672	+2148
+1457971180.57300000	+14.87109375	-10.10302734	-9.94042969	-7.27294922	+21.73095703	-79.14550781	+3008	+15.32812500	-9.26806641	-9.28125000	-69.32373047	-34.01367188	+8.32763672	+3284	+11.96191406	-10.91601563	-9.65039063	-14.87548828	+11.00830078	-78.99169922	+2152
+1457971180.57710000	+14.88427734	-10.21289063	-9.99316406	-7.49267578	+21.68701172	-79.51904297	+3012	+15.31494141	-9.39990234	-9.34716797	-69.41162109	-34.27734375	+7.99804688	+3284	+11.96630859	-11.01269531	-9.68115234	-15.13916016	+10.89843750	-79.36523438	+2152
+1457971180.58130000	+14.90185547	-10.32275391	-10.05029297	-7.75634766	+21.62109375	-79.87060547	+3008	+15.29296875	-9.53173828	-9.42187500	-69.54345703	-34.51904297	+7.64648438	+3288	+11.96630859	-11.11376953	-9.71630859	-15.49072266	+10.78857422	-79.73876953	+2148
+1457971180.58550000	+14.93261719	-10.43261719	-10.09863281	-7.95410156	+21.51123047	-80.24414063	+2996	+15.27978516	-9.65917969	-9.49218750	-69.65332031	-34.76074219	+7.36083984	+3284	+11.98388672	-11.20605469	-9.74267578	-15.73242188	+10.59082031	-80.09033203	+2140
+1457971180.58960010	+14.95898438	-10.54687500	-10.15136719	-8.19580078	+21.42333984	-80.66162109	+2980	+15.26660156	-9.78222656	-9.56250000	-69.74121094	-35.00244141	+7.03125000	+3280	+11.99707031	-11.30273438	-9.76025391	-16.01806641	+10.39306641	-80.46386719	+2128
+1457971180.59380010	+14.98095703	-10.66552734	-10.19970703	-8.45947266	+21.35742188	-81.07910156	+2960	+15.24462891	-9.91406250	-9.63720703	-69.82910156	-35.22216797	+6.67968750	+3276	+12.01025391	-11.40380859	-9.78222656	-16.32568359	+10.17333984	-80.83740234	+2116
+1457971180.59800000	+15.01611328	-10.77539063	-10.26123047	-8.67919922	+21.33544922	-81.43066406	+2932	+15.23144531	-10.04150391	-9.72070313	-69.91699219	-35.39794922	+6.35009766	+3268	+12.03662109	-11.50048828	-9.80859375	-16.58935547	+9.93164063	-81.14501953	+2096
+1457971180.60209990	+15.04248047	-10.89404297	-10.32275391	-8.89892578	+21.29150391	-81.78222656	+2896	+15.21386719	-10.16894531	-9.79980469	-70.04882813	-35.59570313	+6.04248047	+3260	+12.06298828	-11.60156250	-9.83056641	-16.87500000	+9.68994141	-81.47460938	+2076
+1457971180.60630010	+15.05126953	-11.00390625	-10.37988281	-9.18457031	+21.31347656	-82.11181641	+2860	+15.18310547	-10.29638672	-9.86572266	-70.22460938	-35.77148438	+5.75683594	+3248	+12.06298828	-11.68945313	-9.86572266	-17.16064453	+9.60205078	-81.76025391	+2048
+1457971180.61040000	+15.07763672	-11.10498047	-10.42822266	-9.38232422	+21.26953125	-82.44140625	+2820	+15.17431641	-10.41064453	-9.91845703	-70.37841797	-35.99121094	+5.55908203	+3232	+12.08056641	-11.76855469	-9.88769531	-17.38037109	+9.44824219	-82.02392578	+2020
+1457971180.61459990	+15.09521484	-11.20605469	-10.46777344	-9.60205078	+21.18164063	-82.79296875	+2776	+15.16113281	-10.52050781	-9.96679688	-70.55419922	-36.21093750	+5.40527344	+3216	+12.09375000	-11.85644531	-9.90966797	-17.62207031	+9.27246094	-82.33154297	+1992
+1457971180.61879990	+15.10400391	-11.30712891	-10.50292969	-9.88769531	+21.11572266	-83.12255859	+2732	+15.15234375	-10.63916016	-10.00634766	-70.77392578	-36.47460938	+5.29541016	+3196	+12.10253906	-11.93554688	-9.93164063	-17.86376953	+9.11865234	-82.59521484	+1964
+1457971180.62710000	+15.14355469	-11.49609375	-10.55566406	-10.30517578	+20.89599609	-83.84765625	+2644	+15.17871094	-10.83251953	-10.06787109	-71.10351563	-36.97998047	+5.25146484	+3152	+12.12890625	-12.10693359	-9.97558594	-18.25927734	+8.81103516	-83.25439453	+1912
+1457971180.63130000	+15.13476563	-11.58398438	-10.58203125	-10.54687500	+20.89599609	-84.22119141	+2608	+15.18750000	-10.91601563	-10.08984375	-71.23535156	-37.22167969	+5.22949219	+3132	+12.12451172	-12.17724609	-10.01074219	-18.45703125	+8.83300781	-83.54003906	+1888
+1457971180.63540010	+15.14355469	-11.66308594	-10.60400391	-10.72265625	+20.89599609	-84.52880859	+2576	+15.21386719	-10.98632813	-10.11181641	-71.34521484	-37.39746094	+5.27343750	+3112	+12.13330078	-12.24316406	-10.04589844	-18.56689453	+8.83300781	-83.80371094	+1864
+1457971180.63960000	+15.14794922	-11.73339844	-10.62158203	-10.89843750	+20.85205078	-84.81445313	+2544	+15.24023438	-11.06103516	-10.12500000	-71.52099609	-37.61718750	+5.36132813	+3092	+12.13769531	-12.31787109	-10.08105469	-18.72070313	+8.85498047	-84.06738281	+1844
+1457971180.64380000	+15.13037109	-11.79931641	-10.63916016	-11.09619141	+20.87402344	-85.07812500	+2524	+15.25781250	-11.13574219	-10.12500000	-71.69677734	-37.85888672	+5.44921875	+3080	+12.12451172	-12.37500000	-10.12500000	-18.87451172	+8.96484375	-84.30908203	+1828
+1457971180.64790010	+15.13037109	-11.85205078	-10.64355469	-11.20605469	+20.78613281	-85.31982422	+2508	+15.29736328	-11.19287109	-10.11181641	-71.87255859	-38.12255859	+5.66894531	+3068	+12.12451172	-12.42773438	-10.15136719	-18.96240234	+9.03076172	-84.57275391	+1816
+1457971180.65210010	+15.11718750	-11.91796875	-10.63916016	-11.38183594	+20.69824219	-85.62744141	+2504	+15.34130859	-11.24121094	-10.09863281	-71.98242188	-38.36425781	+5.88867188	+3056	+12.11572266	-12.48486328	-10.18212891	-19.09423828	+9.09667969	-84.85839844	+1812
+1457971180.65630010	+15.11718750	-11.98388672	-10.63037109	-11.55761719	+20.58837891	-85.95703125	+2508	+15.38525391	-11.28955078	-10.10302734	-72.09228516	-38.56201172	+6.06445313	+3044	+12.11132813	-12.54638672	-10.20849609	-19.22607422	+9.16259766	-85.16601563	+1812
+1457971180.66039990	+15.11718750	-12.04980469	-10.63037109	-11.66748047	+20.50048828	-86.22070313	+2520	+15.43359375	-11.32910156	-10.10742188	-72.18017578	-38.71582031	+6.28417969	+3032	+12.11132813	-12.60351563	-10.23925781	-19.33593750	+9.20654297	-85.40771484	+1816
+1457971180.66459990	+15.11718750	-12.11132813	-10.63476563	-11.77734375	+20.43457031	-86.50634766	+2532	+15.47314453	-11.38623047	-10.10302734	-72.31201172	-38.93554688	+6.45996094	+3028	+12.10693359	-12.66943359	-10.27001953	-19.46777344	+9.29443359	-85.69335938	+1824
+1457971180.66880010	+15.10400391	-12.16845703	-10.64355469	-11.90917969	+20.45654297	-86.72607422	+2556	+15.50830078	-11.43457031	-10.10302734	-72.39990234	-39.13330078	+6.59179688	+3020	+12.09375000	-12.72656250	-10.30957031	-19.64355469	+9.42626953	-85.93505859	+1844
+1457971180.67290000	+15.09521484	-12.22558594	-10.66992188	-12.01904297	+20.54443359	-86.90185547	+2580	+15.54345703	-11.48291016	-10.10742188	-72.46582031	-39.26513672	+6.72363281	+3016	+12.09814453	-12.77490234	-10.34912109	-19.70947266	+9.55810547	-86.08886719	+1860
+1457971180.68129990	+15.09521484	-12.36181641	-10.69189453	-12.28271484	+20.41259766	-87.25341797	+2636	+15.60058594	-11.59716797	-10.13378906	-72.70751953	-39.50683594	+7.00927734	+3000	+12.09375000	-12.88476563	-10.38867188	-20.06103516	+9.55810547	-86.50634766	+1904
+1457971180.68540000	+15.10400391	-12.43212891	-10.70068359	-12.37060547	+20.30273438	-87.45117188	+2664	+15.62255859	-11.64990234	-10.15576172	-72.83935547	-39.63867188	+7.11914063	+2988	+12.10693359	-12.94189453	-10.40185547	-20.19287109	+9.47021484	-86.68212891	+1924
+1457971180.68960000	+15.11718750	-12.51123047	-10.70507813	-12.50244141	+20.14892578	-87.67089844	+2688	+15.63134766	-11.72900391	-10.17333984	-72.99316406	-39.83642578	+7.16308594	+2988	+12.11132813	-13.00781250	-10.40625000	-20.41259766	+9.33837891	-86.90185547	+1944
+1457971180.69370010	+15.13916016	-12.59912109	-10.72265625	-12.59033203	+19.99511719	-87.91259766	+2708	+15.63574219	-11.80810547	-10.20849609	-73.10302734	-39.99023438	+7.14111328	+2980	+12.12451172	-13.08691406	-10.40625000	-20.65429688	+9.14062500	-87.16552734	+1968
+1457971180.69790010	+15.16113281	-12.69580078	-10.75781250	-12.70019531	+19.92919922	-88.08837891	+2716	+15.63134766	-11.89160156	-10.25683594	-73.21289063	-40.10009766	+7.05322266	+2976	+12.14208984	-13.15722656	-10.41943359	-20.87402344	+8.96484375	-87.29736328	+1980
+1457971180.70210000	+15.18310547	-12.78808594	-10.79296875	-12.81005859	+19.84130859	-88.24218750	+2716	+15.62255859	-11.98828125	-10.30517578	-73.34472656	-40.20996094	+6.96533203	+2972	+12.16406250	-13.22753906	-10.42822266	-21.09375000	+8.74511719	-87.40722656	+1988
+1457971180.70619990	+15.19628906	-12.87158203	-10.83251953	-12.96386719	+19.81933594	-88.35205078	+2708	+15.59619141	-12.08056641	-10.35351563	-73.49853516	-40.27587891	+6.83349609	+2964	+12.18164063	-13.29785156	-10.43701172	-21.33544922	+8.56933594	-87.51708984	+1988
+1457971180.71040010	+15.21386719	-12.95507813	-10.86767578	-13.05175781	+19.75341797	-88.46191406	+2692	+15.56982422	-12.17285156	-10.39746094	-73.65234375	-40.40771484	+6.72363281	+2956	+12.20361328	-13.35937500	-10.44140625	-21.53320313	+8.34960938	-87.62695313	+1984
+1457971180.71460010	+15.23583984	-13.04296875	-10.88525391	-13.18359375	+19.55566406	-88.59375000	+2668	+15.53466797	-12.27832031	-10.42822266	-73.89404297	-40.58349609	+6.63574219	+2948	+12.22119141	-13.43408203	-10.42822266	-21.81884766	+7.99804688	-87.78076172	+1980
+1457971180.71869990	+15.26660156	-13.14404297	-10.90722656	-13.31542969	+19.31396484	-88.74755859	+2636	+15.49511719	-12.38818359	-10.47216797	-74.11376953	-40.71533203	+6.50390625	+2944	+12.24316406	-13.50439453	-10.41064453	-22.08251953	+7.62451172	-87.93457031	+1968
+1457971180.72709990	+15.33691406	-13.32421875	-10.94238281	-13.49121094	+18.83056641	-89.09912109	+2540	+15.43798828	-12.58593750	-10.56445313	-74.50927734	-41.00097656	+6.28417969	+2924	+12.28271484	-13.65380859	-10.38867188	-22.58789063	+6.94335938	-88.24218750	+1928
+1457971180.73120000	+15.35009766	-13.40332031	-10.96435547	-13.62304688	+18.72070313	-89.23095703	+2488	+15.40722656	-12.68261719	-10.58203125	-74.72900391	-41.19873047	+6.19628906	+2912	+12.29150391	-13.71972656	-10.39306641	-22.80761719	+6.74560547	-88.35205078	+1904
+1457971180.73540000	+15.36767578	-13.48242188	-10.99511719	-13.73291016	+18.63281250	-89.31884766	+2428	+15.38964844	-12.77929688	-10.59960938	-74.94873047	-41.37451172	+6.15234375	+2900	+12.31347656	-13.78125000	-10.39746094	-23.00537109	+6.54785156	-88.43994141	+1872
+1457971180.73959990	+15.38525391	-13.55273438	-11.02148438	-13.86474609	+18.56689453	-89.40673828	+2368	+15.37646484	-12.86279297	-10.61718750	-75.14648438	-41.52832031	+6.15234375	+2884	+12.32666016	-13.84716797	-10.39746094	-23.22509766	+6.32812500	-88.54980469	+1844
+1457971180.74370000	+15.37646484	-13.62304688	-11.04345703	-14.06250000	+18.52294922	-89.45068359	+2308	+15.34570313	-12.94628906	-10.62597656	-75.45410156	-41.68212891	+6.17431641	+2872	+12.32666016	-13.89111328	-10.40625000	-23.42285156	+6.24023438	-88.59375000	+1808
+1457971180.74790000	+15.38964844	-13.67138672	-11.03466797	-14.17236328	+18.30322266	-89.56054688	+2252	+15.35009766	-13.01220703	-10.61279297	-75.73974609	-41.87988281	+6.32812500	+2864	+12.32666016	-13.93066406	-10.39746094	-23.57666016	+6.08642578	-88.76953125	+1776
+1457971180.75210000	+15.38964844	-13.71972656	-11.02587891	-14.28222656	+18.17138672	-89.69238281	+2204	+15.35449219	-13.07373047	-10.59521484	-76.00341797	-42.07763672	+6.48193359	+2852	+12.33105469	-13.98339844	-10.40185547	-23.73046875	+5.99853516	-88.92333984	+1748
+1457971180.75620010	+15.38964844	-13.77246094	-11.01269531	-14.41406250	+18.01757813	-89.84619141	+2164	+15.37207031	-13.13525391	-10.56884766	-76.26708984	-42.34130859	+6.70166016	+2848	+12.32666016	-14.02294922	-10.41064453	-23.86230469	+5.97656250	-89.07714844	+1720
+1457971180.76040010	+15.39843750	-13.82080078	-11.00390625	-14.54589844	+17.88574219	-89.95605469	+2128	+15.40722656	-13.19238281	-10.54248047	-76.50878906	-42.56103516	+6.94335938	+2840	+12.33105469	-14.06689453	-10.41503906	-23.97216797	+5.93261719	-89.23095703	+1696
+1457971180.76449990	+15.39404297	-13.86035156	-11.01269531	-14.65576172	+17.92968750	-90.06591797	+2092	+15.45117188	-13.22753906	-10.52929688	-76.66259766	-42.71484375	+7.16308594	+2828	+12.32666016	-14.10644531	-10.43701172	-24.06005859	+6.04248047	-89.38476563	+1672
+1457971180.76869990	+15.37207031	-13.88671875	-11.01708984	-14.80957031	+18.03955078	-90.15380859	+2072	+15.48632813	-13.25830078	-10.49414063	-76.88232422	-42.86865234	+7.42675781	+2820	+12.31347656	-14.13281250	-10.46777344	-24.14794922	+6.26220703	-89.51660156	+1660
+1457971180.77290010	+15.35449219	-13.90429688	-11.01708984	-14.89746094	+18.12744141	-90.21972656	+2060	+15.53906250	-13.28027344	-10.45019531	-77.08007813	-43.02246094	+7.75634766	+2816	+12.30908203	-14.15917969	-10.49414063	-24.19189453	+6.43798828	-89.64843750	+1652
+1457971180.78119990	+15.32812500	-13.96582031	-10.98193359	-15.20507813	+18.03955078	-90.39550781	+2072	+15.63134766	-13.34619141	-10.36230469	-77.56347656	-43.43994141	+8.39355469	+2816	+12.28710938	-14.21191406	-10.52490234	-24.36767578	+6.70166016	-89.93408203	+1644
+1457971180.78539990	+15.32373047	-13.98779297	-10.95996094	-15.29296875	+17.95166016	-90.48339844	+2088	+15.68408203	-13.37255859	-10.31835938	-77.78320313	-43.63769531	+8.72314453	+2816	+12.27832031	-14.23388672	-10.53808594	-24.45556641	+6.83349609	-90.08789063	+1648
+1457971180.78950000	+15.31933594	-14.00976563	-10.93798828	-15.38085938	+17.88574219	-90.59326172	+2112	+15.74121094	-13.39453125	-10.28320313	-77.93701172	-43.81347656	+9.00878906	+2812	+12.26513672	-14.26025391	-10.55566406	-24.54345703	+7.00927734	-90.24169922	+1664
+1457971180.79370000	+15.32373047	-14.03613281	-10.92480469	-15.42480469	+17.84179688	-90.72509766	+2144	+15.79833984	-13.41210938	-10.25244141	-78.04687500	-43.98925781	+9.27246094	+2812	+12.26074219	-14.30419922	-10.56884766	-24.65332031	+7.09716797	-90.43945313	+1680
+1457971180.79790000	+15.32812500	-14.06689453	-10.92480469	-15.49072266	+17.88574219	-90.76904297	+2176	+15.84228516	-13.43408203	-10.23046875	-78.15673828	-44.12109375	+9.44824219	+2812	+12.26513672	-14.33935547	-10.59082031	-24.71923828	+7.22900391	-90.52734375	+1700
+1457971180.80200000	+15.33251953	-14.10205078	-10.92480469	-15.57861328	+17.86376953	-90.83496094	+2212	+15.87744141	-13.46923828	-10.20410156	-78.31054688	-44.27490234	+9.64599609	+2808	+12.26513672	-14.37451172	-10.59960938	-24.85107422	+7.25097656	-90.63720703	+1724
+1457971180.80620000	+15.33251953	-14.14160156	-10.92480469	-15.68847656	+17.84179688	-90.87890625	+2248	+15.89941406	-13.49121094	-10.20410156	-78.42041016	-44.34082031	+9.71191406	+2800	+12.26074219	-14.40966797	-10.60839844	-25.00488281	+7.29492188	-90.74707031	+1744
+1457971180.81040000	+15.33691406	-14.17236328	-10.92919922	-15.77636719	+17.84179688	-90.92285156	+2280	+15.91699219	-13.51318359	-10.19970703	-78.48632813	-44.40673828	+9.77783203	+2796	+12.26074219	-14.44042969	-10.62158203	-25.13671875	+7.36083984	-90.79101563	+1768
+1457971180.81450010	+15.34570313	-14.21630859	-10.92041016	-15.88623047	+17.70996094	-90.94482422	+2316	+15.92578125	-13.55273438	-10.18652344	-78.68408203	-44.56054688	+9.86572266	+2796	+12.26074219	-14.47558594	-10.61279297	-25.31250000	+7.22900391	-90.85693359	+1792
+1457971180.81870010	+15.36767578	-14.26904297	-10.91162109	-15.99609375	+17.53417969	-90.98876953	+2344	+15.93017578	-13.60107422	-10.19091797	-78.83789063	-44.69238281	+9.88769531	+2792	+12.27392578	-14.53271484	-10.60400391	-25.53222656	+6.98730469	-90.94482422	+1812
+1457971180.82290010	+15.38964844	-14.32177734	-10.91162109	-16.08398438	+17.35839844	-91.01074219	+2368	+15.92138672	-13.64501953	-10.20410156	-78.96972656	-44.78027344	+9.86572266	+2788	+12.29589844	-14.58105469	-10.59082031	-25.70800781	+6.74560547	-90.94482422	+1824
+1457971180.83119990	+15.44677734	-14.43603516	-10.92919922	-16.25976563	+17.07275391	-91.09863281	+2388	+15.88183594	-13.74169922	-10.26562500	-79.14550781	-44.86816406	+9.58007813	+2784	+12.32226563	-14.67773438	-10.56884766	-26.08154297	+6.28417969	-91.01074219	+1840
+1457971180.83540010	+15.46875000	-14.49755859	-10.94677734	-16.36962891	+16.98486328	-91.12060547	+2388	+15.85546875	-13.78564453	-10.30517578	-79.16748047	-44.86816406	+9.36035156	+2784	+12.33984375	-14.71728516	-10.56884766	-26.25732422	+6.10839844	-90.98876953	+1832
+1457971180.83950000	+15.49072266	-14.56347656	-10.95996094	-16.52343750	+16.87500000	-91.14257813	+2376	+15.82470703	-13.84277344	-10.34472656	-79.29931641	-44.89013672	+9.16259766	+2784	+12.35742188	-14.76562500	-10.55566406	-26.47705078	+5.84472656	-90.96679688	+1820
+1457971180.84369990	+15.50830078	-14.63378906	-10.97753906	-16.72119141	+16.76513672	-91.14257813	+2356	+15.78515625	-13.90429688	-10.38427734	-79.43115234	-44.91210938	+8.96484375	+2780	+12.36621094	-14.80957031	-10.54687500	-26.71875000	+5.58105469	-90.90087891	+1804
+1457971180.84780000	+15.52587891	-14.69970703	-10.99072266	-16.89697266	+16.58935547	-91.14257813	+2332	+15.75439453	-13.96142578	-10.41943359	-79.58496094	-44.95605469	+8.78906250	+2776	+12.37939453	-14.84472656	-10.53369141	-26.89453125	+5.31738281	-90.87890625	+1780
+1457971180.85200000	+15.53906250	-14.76123047	-10.99951172	-17.07275391	+16.43554688	-91.16455078	+2300	+15.71484375	-14.02294922	-10.45458984	-79.69482422	-45.00000000	+8.56933594	+2772	+12.38818359	-14.87988281	-10.52050781	-27.09228516	+5.07568359	-90.87890625	+1756
+1457971180.85620000	+15.55664063	-14.81835938	-11.00390625	-17.20458984	+16.28173828	-91.18652344	+2264	+15.67529297	-14.08007813	-10.49414063	-79.82666016	-45.04394531	+8.34960938	+2764	+12.40136719	-14.91943359	-10.51171875	-27.26806641	+4.83398438	-90.85693359	+1728
+1457971180.86030010	+15.57861328	-14.86669922	-11.00830078	-17.31445313	+16.12792969	-91.20849609	+2224	+15.64892578	-14.13281250	-10.53369141	-79.91455078	-45.06591797	+8.15185547	+2756	+12.41455078	-14.95458984	-10.49853516	-27.42187500	+4.59228516	-90.87890625	+1700
+1457971180.86450000	+15.59179688	-14.91503906	-11.02148438	-17.44628906	+16.06201172	-91.27441406	+2180	+15.62695313	-14.18115234	-10.57763672	-79.98046875	-45.06591797	+7.95410156	+2744	+12.42773438	-14.98974609	-10.49414063	-27.59765625	+4.43847656	-90.90087891	+1668
+1457971180.86870000	+15.59619141	-14.95458984	-11.03466797	-17.57812500	+16.06201172	-91.31835938	+2136	+15.60937500	-14.22509766	-10.60839844	-80.06835938	-45.06591797	+7.77832031	+2728	+12.43212891	-15.01611328	-10.50292969	-27.72949219	+4.37255859	-90.90087891	+1632
+1457971180.87280010	+15.59619141	-14.98535156	-11.03906250	-17.70996094	+16.06201172	-91.36230469	+2096	+15.60498047	-14.25585938	-10.63037109	-80.13427734	-45.10986328	+7.69042969	+2708	+12.43652344	-15.02929688	-10.50732422	-27.79541016	+4.35058594	-90.92285156	+1596
+1457971180.88120010	+15.58740234	-15.02490234	-11.03906250	-17.92968750	+16.06201172	-91.45019531	+2020	+15.61376953	-14.31738281	-10.64355469	-80.35400391	-45.24169922	+7.66845703	+2664	+12.44531250	-15.05566406	-10.52050781	-27.94921875	+4.35058594	-90.98876953	+1528
+1457971180.88529990	+15.58300781	-15.02929688	-11.03027344	-17.97363281	+16.01806641	-91.47216797	+1988	+15.62695313	-14.33935547	-10.62597656	-80.48583984	-45.32958984	+7.75634766	+2644	+12.44531250	-15.06005859	-10.51611328	-27.97119141	+4.32861328	-91.05468750	+1500
+1457971180.88949990	+15.57861328	-15.02490234	-11.02148438	-18.01757813	+16.01806641	-91.51611328	+1964	+15.65332031	-14.35253906	-10.60839844	-80.59570313	-45.43945313	+7.86621094	+2628	+12.44531250	-15.06445313	-10.52490234	-27.99316406	+4.37255859	-91.14257813	+1476
+1457971180.89369990	+15.57421875	-15.02050781	-11.00390625	-18.03955078	+16.01806641	-91.60400391	+1944	+15.68408203	-14.35253906	-10.59082031	-80.68359375	-45.52734375	+7.99804688	+2612	+12.44531250	-15.06884766	-10.53369141	-27.97119141	+4.48242188	-91.25244141	+1456
+1457971180.89780000	+15.57421875	-15.01611328	-10.99072266	-18.03955078	+16.01806641	-91.66992188	+1932	+15.71923828	-14.35253906	-10.57324219	-80.72753906	-45.59326172	+8.12988281	+2600	+12.44531250	-15.06884766	-10.54248047	-27.94921875	+4.59228516	-91.34033203	+1444
+1457971180.90200000	+15.56982422	-15.01171875	-10.97753906	-18.06152344	+16.04003906	-91.73583984	+1920	+15.75878906	-14.34814453	-10.55566406	-80.81542969	-45.65917969	+8.30566406	+2592	+12.44531250	-15.06884766	-10.55566406	-27.90527344	+4.72412109	-91.42822266	+1432
+1457971180.90619990	+15.56103516	-15.00292969	-10.96875000	-18.08349609	+16.08398438	-91.77978516	+1920	+15.80273438	-14.34375000	-10.52050781	-80.90332031	-45.74707031	+8.50341797	+2584	+12.44091797	-15.06445313	-10.57324219	-27.88330078	+4.87792969	-91.51611328	+1428
+1457971180.91030000	+15.55664063	-14.98974609	-10.95996094	-18.08349609	+16.14990234	-91.82373047	+1924	+15.84228516	-14.33496094	-10.48535156	-80.99121094	-45.85693359	+8.72314453	+2580	+12.43652344	-15.06005859	-10.58642578	-27.86132813	+5.05371094	-91.58203125	+1428
+1457971180.91860010	+15.53906250	-14.97216797	-10.92919922	-18.12744141	+16.14990234	-91.93359375	+1948	+15.91699219	-14.31738281	-10.40625000	-81.21093750	-46.09863281	+9.16259766	+2576	+12.42333984	-15.04687500	-10.60400391	-27.79541016	+5.29541016	-91.75781250	+1444
+1457971180.92280010	+15.53466797	-14.96337891	-10.91601563	-18.17138672	+16.12792969	-91.97753906	+1972	+15.95214844	-14.30859375	-10.37548828	-81.29882813	-46.18652344	+9.36035156	+2576	+12.42333984	-15.04248047	-10.60839844	-27.77343750	+5.40527344	-91.84570313	+1460
+1457971180.92700000	+15.53027344	-14.95898438	-10.89843750	-18.17138672	+16.10595703	-92.02148438	+1996	+15.98291016	-14.30419922	-10.34912109	-81.38671875	-46.25244141	+9.51416016	+2576	+12.41455078	-15.04248047	-10.61718750	-27.75146484	+5.49316406	-91.93359375	+1480
+1457971180.93109990	+15.53027344	-14.95898438	-10.88525391	-18.19335938	+16.08398438	-92.06542969	+2024	+16.00927734	-14.29541016	-10.32714844	-81.45263672	-46.34033203	+9.64599609	+2576	+12.41015625	-15.04687500	-10.62158203	-27.77343750	+5.55908203	-92.02148438	+1500
+1457971180.93530010	+15.53027344	-14.95898438	-10.88085938	-18.21533203	+16.08398438	-92.10937500	+2052	+16.02685547	-14.29101563	-10.31396484	-81.47460938	-46.38427734	+9.68994141	+2572	+12.40576172	-15.05126953	-10.63476563	-27.79541016	+5.64697266	-92.06542969	+1524
+1457971180.93950010	+15.53466797	-14.96777344	-10.87646484	-18.25927734	+16.06201172	-92.13134766	+2080	+16.04003906	-14.29980469	-10.30078125	-81.54052734	-46.45019531	+9.73388672	+2568	+12.40136719	-15.05566406	-10.63916016	-27.83935547	+5.69091797	-92.08740234	+1548
+1457971180.94359990	+15.53466797	-14.97656250	-10.87207031	-18.32519531	+16.04003906	-92.17529297	+2112	+16.04003906	-14.30859375	-10.30078125	-81.58447266	-46.49414063	+9.71191406	+2564	+12.39697266	-15.06445313	-10.63916016	-27.92724609	+5.69091797	-92.10937500	+1568
+1457971180.94779990	+15.53466797	-14.98974609	-10.87207031	-18.39111328	+16.01806641	-92.17529297	+2136	+16.03564453	-14.32177734	-10.30078125	-81.62841797	-46.51611328	+9.66796875	+2560	+12.39697266	-15.06884766	-10.63916016	-27.99316406	+5.64697266	-92.10937500	+1588
+1457971180.95199990	+15.53466797	-15.00292969	-10.86767578	-18.45703125	+15.99609375	-92.19726563	+2164	+16.02246094	-14.33496094	-10.30517578	-81.67236328	-46.53808594	+9.60205078	+2556	+12.39697266	-15.07763672	-10.63037109	-28.08105469	+5.60302734	-92.10937500	+1604
+1457971180.96030000	+15.54785156	-15.04248047	-10.87207031	-18.56689453	+15.88623047	-92.19726563	+2200	+15.99169922	-14.36572266	-10.33154297	-81.67236328	-46.56005859	+9.36035156	+2544	+12.39697266	-15.10400391	-10.61718750	-28.27880859	+5.40527344	-92.08740234	+1628
+1457971180.96450000	+15.56103516	-15.06445313	-10.88085938	-18.61083984	+15.82031250	-92.17529297	+2212	+15.97412109	-14.38330078	-10.35351563	-81.67236328	-46.56005859	+9.20654297	+2540	+12.40136719	-15.11718750	-10.60839844	-28.36669922	+5.29541016	-92.06542969	+1632
+1457971180.96860000	+15.56982422	-15.08642578	-10.88964844	-18.67675781	+15.79833984	-92.17529297	+2216	+15.95214844	-14.40087891	-10.37548828	-81.67236328	-46.53808594	+9.03076172	+2536	+12.40576172	-15.13037109	-10.59960938	-28.47656250	+5.20751953	-92.02148438	+1632
+1457971180.97280000	+15.57861328	-15.10839844	-10.90722656	-18.72070313	+15.77636719	-92.13134766	+2216	+15.93017578	-14.41845703	-10.39306641	-81.65039063	-46.53808594	+8.89892578	+2528	+12.40576172	-15.13916016	-10.59521484	-28.58642578	+5.11962891	-91.99951172	+1632
+1457971180.97700000	+15.59179688	-15.13476563	-10.92041016	-18.78662109	+15.75439453	-92.10937500	+2208	+15.90820313	-14.43603516	-10.41064453	-81.62841797	-46.51611328	+8.74511719	+2520	+12.40576172	-15.15234375	-10.58203125	-28.69628906	+5.03173828	-91.95556641	+1624
+1457971180.98110010	+15.60058594	-15.16113281	-10.93359375	-18.85253906	+15.73242188	-92.06542969	+2196	+15.88623047	-14.45361328	-10.42822266	-81.62841797	-46.49414063	+8.56933594	+2512	+12.41015625	-15.16113281	-10.57324219	-28.80615234	+4.92187500	-91.88964844	+1616
+1457971180.98530010	+15.60937500	-15.18750000	-10.94677734	-18.91845703	+15.66650391	-92.02148438	+2176	+15.86865234	-14.46679688	-10.44580078	-81.62841797	-46.47216797	+8.45947266	+2504	+12.41015625	-15.17431641	-10.55566406	-28.91601563	+4.76806641	-91.84570313	+1608
+1457971180.98950000	+15.62255859	-15.20947266	-10.95996094	-18.94042969	+15.62255859	-91.97753906	+2148	+15.85546875	-14.47558594	-10.45898438	-81.60644531	-46.45019531	+8.34960938	+2492	+12.41455078	-15.18310547	-10.53808594	-29.02587891	+4.63623047	-91.77978516	+1592
+1457971180.99780010	+15.65332031	-15.23583984	-10.98632813	-18.96240234	+15.57861328	-91.88964844	+2080	+15.82910156	-14.48876953	-10.48095703	-81.56250000	-46.42822266	+8.15185547	+2468	+12.41894531	-15.19189453	-10.50732422	-29.15771484	+4.46044922	-91.69189453	+1560
+1457971181.00190000	+15.66210938	-15.24462891	-10.99951172	-18.94042969	+15.57861328	-91.84570313	+2040	+15.82470703	-14.49316406	-10.48974609	-81.54052734	-46.40625000	+8.08593750	+2456	+12.42333984	-15.19189453	-10.49414063	-29.20166016	+4.39453125	-91.64794922	+1544
+1457971181.00609990	+15.66650391	-15.24023438	-11.00830078	-18.94042969	+15.62255859	-91.80175781	+2004	+15.82031250	-14.49316406	-10.49414063	-81.51855469	-46.40625000	+8.02001953	+2440	+12.42333984	-15.18750000	-10.48535156	-29.20166016	+4.39453125	-91.60400391	+1524
+1457971181.01029990	+15.66650391	-15.23144531	-11.01269531	-18.91845703	+15.64453125	-91.77978516	+1964	+15.81591797	-14.48876953	-10.49414063	-81.49658203	-46.38427734	+7.97607422	+2428	+12.42333984	-15.17871094	-10.48095703	-29.15771484	+4.41650391	-91.58203125	+1508
+1457971181.01440000	+15.66650391	-15.21826172	-11.00830078	-18.89648438	+15.68847656	-91.75781250	+1932	+15.81591797	-14.48437500	-10.49414063	-81.45263672	-46.36230469	+7.95410156	+2416	+12.42333984	-15.16552734	-10.47656250	-29.11376953	+4.43847656	-91.56005859	+1492
+1457971181.01860000	+15.66210938	-15.20068359	-11.00830078	-18.85253906	+15.73242188	-91.73583984	+1900	+15.82031250	-14.47558594	-10.49414063	-81.43066406	-46.36230469	+7.93212891	+2404	+12.42333984	-15.14794922	-10.47216797	-29.02587891	+4.50439453	-91.53808594	+1480
+1457971181.02280000	+15.65771484	-15.19189453	-11.00390625	-18.83056641	+15.73242188	-91.71386719	+1868	+15.82910156	-14.46240234	-10.48535156	-81.38671875	-46.34033203	+7.93212891	+2396	+12.42333984	-15.13476563	-10.46777344	-28.95996094	+4.54833984	-91.53808594	+1472
+1457971181.02690010	+15.65771484	-15.17871094	-11.00390625	-18.80859375	+15.75439453	-91.71386719	+1840	+15.83789063	-14.44482422	-10.48095703	-81.34277344	-46.31835938	+7.93212891	+2388	+12.42333984	-15.12158203	-10.46777344	-28.89404297	+4.59228516	-91.51611328	+1464
+1457971181.03530000	+15.64892578	-15.14794922	-10.99511719	-18.74267578	+15.82031250	-91.69189453	+1792	+15.88623047	-14.36572266	-10.44580078	-81.14501953	-46.23046875	+8.02001953	+2384	+12.42333984	-15.07763672	-10.46777344	-28.65234375	+4.83398438	-91.51611328	+1456
+1457971181.03940010	+15.64453125	-15.13037109	-10.99511719	-18.69873047	+15.86425781	-91.66992188	+1776	+15.92138672	-14.30419922	-10.41503906	-80.99121094	-46.16455078	+8.06396484	+2388	+12.41894531	-15.04687500	-10.47216797	-28.49853516	+4.98779297	-91.49414063	+1460
+1457971181.04360010	+15.64013672	-15.10839844	-10.99072266	-18.65478516	+15.90820313	-91.64794922	+1760	+15.95214844	-14.24267578	-10.38867188	-80.83740234	-46.07666016	+8.10791016	+2392	+12.41894531	-15.01171875	-10.47656250	-28.32275391	+5.16357422	-91.45019531	+1468
+1457971181.04780010	+15.60498047	-14.98095703	-10.96435547	-18.39111328	+16.17187500	-91.51611328	+1772	+16.01806641	-14.09326172	-10.33154297	-80.46386719	-45.87890625	+8.21777344	+2416	+12.40576172	-14.90625000	-10.49414063	-27.81738281	+5.71289063	-91.34033203	+1496
+1457971181.05189990	+15.57421875	-14.86669922	-10.93798828	-18.14941406	+16.36962891	-91.38427734	+1796	+16.06640625	-13.97900391	-10.27880859	-80.20019531	-45.74707031	+8.30566406	+2432	+12.38818359	-14.82275391	-10.49853516	-27.44384766	+6.10839844	-91.25244141	+1528
+1457971181.06030010	+15.51269531	-14.54589844	-10.88085938	-17.29248047	+16.94091797	-90.90087891	+1900	+16.12353516	-13.78125000	-10.22607422	-79.58496094	-45.37353516	+8.30566406	+2460	+12.37500000	-14.67333984	-10.50292969	-26.80664063	+6.74560547	-90.98876953	+1604
+1457971181.06440000	+15.49951172	-14.42724609	-10.86767578	-16.94091797	+17.18261719	-90.63720703	+1960	+16.12353516	-13.71533203	-10.22167969	-79.34326172	-45.19775391	+8.17382813	+2464	+12.37500000	-14.62500000	-10.49853516	-26.60888672	+6.92138672	-90.81298828	+1636
+1457971181.06859990	+15.49072266	-14.34814453	-10.86767578	-16.67724609	+17.35839844	-90.41748047	+2012	+16.09716797	-13.66259766	-10.23046875	-79.07958984	-45.00000000	+7.91015625	+2472	+12.37060547	-14.58544922	-10.49853516	-26.47705078	+7.03125000	-90.63720703	+1664
+1457971181.07270000	+15.48632813	-14.27783203	-10.87646484	-16.43554688	+17.53417969	-90.15380859	+2064	+16.06201172	-13.60546875	-10.25244141	-78.79394531	-44.73632813	+7.60253906	+2480	+12.37939453	-14.54589844	-10.49414063	-26.34521484	+7.14111328	-90.39550781	+1688
+1457971181.07690000	+15.49511719	-14.22949219	-10.88085938	-16.25976563	+17.60009766	-89.91210938	+2096	+16.01806641	-13.57031250	-10.26562500	-78.61816406	-44.53857422	+7.31689453	+2484	+12.37939453	-14.51074219	-10.47656250	-26.25732422	+7.11914063	-90.17578125	+1704
+1457971181.08110000	+15.50830078	-14.19873047	-10.88085938	-16.08398438	+17.60009766	-89.67041016	+2120	+15.97412109	-13.53955078	-10.28759766	-78.46435547	-44.31884766	+7.03125000	+2488	+12.38378906	-14.47998047	-10.45019531	-26.21337891	+7.03125000	-89.97802734	+1712
+1457971181.08520010	+15.53027344	-14.16357422	-10.87207031	-15.88623047	+17.55615234	-89.45068359	+2136	+15.93457031	-13.49560547	-10.30517578	-78.28857422	-44.12109375	+6.81152344	+2488	+12.40136719	-14.43603516	-10.41943359	-26.10351563	+6.89941406	-89.73632813	+1712
+1457971181.08940010	+15.55224609	-14.12402344	-10.86767578	-15.68847656	+17.53417969	-89.25292969	+2140	+15.89501953	-13.45605469	-10.32275391	-78.09082031	-43.90136719	+6.54785156	+2488	+12.41455078	-14.40087891	-10.38867188	-25.97167969	+6.81152344	-89.49462891	+1708
+1457971181.09770010	+15.59179688	-14.04052734	-10.87207031	-15.27099609	+17.57812500	-88.74755859	+2124	+15.82031250	-13.35498047	-10.35791016	-77.60742188	-43.43994141	+5.97656250	+2492	+12.44970703	-14.30419922	-10.34472656	-25.66406250	+6.70166016	-88.92333984	+1684
+1457971181.10190010	+15.60937500	-13.99658203	-10.87646484	-15.05126953	+17.62207031	-88.46191406	+2104	+15.78955078	-13.30664063	-10.37109375	-77.38769531	-43.19824219	+5.73486328	+2492	+12.47167969	-14.26025391	-10.32275391	-25.51025391	+6.67968750	-88.65966797	+1664
+1457971181.11019990	+15.61376953	-13.86474609	-10.86328125	-14.63378906	+17.79785156	-87.80273438	+2044	+15.71923828	-13.17919922	-10.35791016	-77.05810547	-42.69287109	+5.42724609	+2488	+12.48046875	-14.11523438	-10.27880859	-25.07080078	+6.81152344	-88.02246094	+1616
+1457971181.11439990	+15.61376953	-13.78564453	-10.84570313	-14.39208984	+17.86376953	-87.49511719	+2012	+15.70605469	-13.09570313	-10.33593750	-76.88232422	-42.45117188	+5.38330078	+2488	+12.48925781	-14.04492188	-10.25244141	-24.82910156	+6.85546875	-87.73681641	+1592
+1457971181.11859990	+15.60498047	-13.71093750	-10.82812500	-14.19433594	+17.95166016	-87.20947266	+1976	+15.69726563	-13.01660156	-10.30957031	-76.70654297	-42.23144531	+5.38330078	+2488	+12.48925781	-13.96582031	-10.23486328	-24.56542969	+6.96533203	-87.45117188	+1572
+1457971181.12270000	+15.60937500	-13.60546875	-10.78857422	-13.82080078	+17.95166016	-86.81396484	+1952	+15.71484375	-12.90673828	-10.27001953	-76.44287109	-41.98974609	+5.49316406	+2492	+12.50244141	-13.88232422	-10.20849609	-24.25781250	+7.05322266	-87.18750000	+1552
+1457971181.12690000	+15.60937500	-13.50439453	-10.75781250	-13.53515625	+18.06152344	-86.52832031	+1928	+15.72802734	-12.80566406	-10.23486328	-76.22314453	-41.74804688	+5.58105469	+2500	+12.50683594	-13.81201172	-10.20410156	-23.95019531	+7.27294922	-86.96777344	+1532
+1457971181.13520000	+15.55664063	-13.25390625	-10.71386719	-12.83203125	+18.56689453	-85.80322266	+1916	+15.75439453	-12.57714844	-10.13818359	-75.80566406	-41.24267578	+5.86669922	+2516	+12.48486328	-13.62304688	-10.19970703	-23.24707031	+7.99804688	-86.39648438	+1516
+1457971181.13940000	+15.53466797	-13.13525391	-10.69189453	-12.50244141	+18.76464844	-85.45166016	+1916	+15.76757813	-12.45849609	-10.08105469	-75.60791016	-40.97900391	+6.04248047	+2528	+12.47167969	-13.53515625	-10.18652344	-22.93945313	+8.28369141	-86.13281250	+1512
+1457971181.14360000	+15.49511719	-13.01660156	-10.66552734	-12.23876953	+19.02832031	-85.05615234	+1928	+15.77636719	-12.33105469	-10.03710938	-75.41015625	-40.67138672	+6.15234375	+2544	+12.44531250	-13.43408203	-10.18212891	-22.58789063	+8.65722656	-85.84716797	+1512
+1457971181.14770010	+15.47314453	-12.88037109	-10.61718750	-11.84326172	+19.13818359	-84.70458984	+1948	+15.80273438	-12.18603516	-9.97558594	-75.14648438	-40.38574219	+6.41601563	+2564	+12.43652344	-13.32861328	-10.16455078	-22.19238281	+8.96484375	-85.56152344	+1520
+1457971181.15190010	+15.44238281	-12.74853516	-10.56445313	-11.49169922	+19.27001953	-84.39697266	+1976	+15.82031250	-12.05419922	-9.90527344	-74.94873047	-40.14404297	+6.65771484	+2584	+12.41894531	-13.22753906	-10.14697266	-21.81884766	+9.29443359	-85.29785156	+1528
+1457971181.15599990	+15.41601563	-12.61669922	-10.52490234	-11.14013672	+19.40185547	-84.08935547	+2016	+15.82910156	-11.92236328	-9.84814453	-74.70703125	-39.88037109	+6.85546875	+2608	+12.39697266	-13.13525391	-10.12939453	-21.48925781	+9.60205078	-85.05615234	+1544
+1457971181.16020010	+15.40722656	-12.48046875	-10.48974609	-10.72265625	+19.57763672	-83.69384766	+2064	+15.85107422	-11.79052734	-9.79541016	-74.44335938	-39.59472656	+7.03125000	+2628	+12.38818359	-13.03417969	-10.11621094	-21.11572266	+9.88769531	-84.70458984	+1568
+1457971181.16440010	+15.38964844	-12.36181641	-10.45019531	-10.34912109	+19.73144531	-83.34228516	+2112	+15.85546875	-11.66308594	-9.74267578	-74.20166016	-39.30908203	+7.16308594	+2648	+12.37060547	-12.95068359	-10.09423828	-20.80810547	+10.19531250	-84.44091797	+1588
+1457971181.17269990	+15.33251953	-12.09814453	-10.40185547	-9.60205078	+20.21484375	-82.50732422	+2220	+15.84228516	-11.39501953	-9.67675781	-73.60839844	-38.54003906	+7.22900391	+2692	+12.33105469	-12.74414063	-10.07226563	-20.10498047	+10.87646484	-83.71582031	+1656
+1457971181.17689990	+15.31054688	-11.97949219	-10.36669922	-9.27246094	+20.34667969	-82.06787109	+2272	+15.82470703	-11.27636719	-9.62841797	-73.41064453	-38.23242188	+7.29492188	+2712	+12.31787109	-12.63867188	-10.03710938	-19.75341797	+11.07421875	-83.34228516	+1684
+1457971181.18100000	+15.29296875	-11.87402344	-10.32714844	-8.96484375	+20.41259766	-81.67236328	+2320	+15.80712891	-11.16210938	-9.59326172	-73.16894531	-37.90283203	+7.31689453	+2732	+12.30029297	-12.54638672	-9.99755859	-19.48974609	+11.18408203	-82.99072266	+1716
+1457971181.18520000	+15.29736328	-11.75097656	-10.27880859	-8.54736328	+20.41259766	-81.21093750	+2368	+15.78955078	-11.03906250	-9.55371094	-72.88330078	-37.55126953	+7.38281250	+2752	+12.30908203	-12.44091797	-9.95361328	-19.11621094	+11.25000000	-82.55126953	+1744
+1457971181.18940000	+15.29736328	-11.64550781	-10.23046875	-8.19580078	+20.41259766	-80.81542969	+2412	+15.76757813	-10.93798828	-9.51416016	-72.68554688	-37.24365234	+7.40478516	+2768	+12.30468750	-12.34423828	-9.90087891	-18.80859375	+11.31591797	-82.17773438	+1776
+1457971181.19350000	+15.29296875	-11.53564453	-10.19091797	-7.84423828	+20.45654297	-80.41992188	+2448	+15.72802734	-10.83251953	-9.49218750	-72.44384766	-36.87011719	+7.33886719	+2788	+12.30029297	-12.25195313	-9.85693359	-18.54492188	+11.38183594	-81.80419922	+1800
+1457971181.19770000	+15.29296875	-11.42138672	-10.17333984	-7.42675781	+20.58837891	-79.87060547	+2476	+15.69726563	-10.72705078	-9.47900391	-72.18017578	-36.43066406	+7.25097656	+2804	+12.31787109	-12.14648438	-9.82177734	-18.14941406	+11.44775391	-81.27685547	+1824
+1457971181.20190000	+15.29736328	-11.32031250	-10.14697266	-7.07519531	+20.69824219	-79.34326172	+2496	+15.66210938	-10.62597656	-9.46582031	-71.93847656	-35.99121094	+7.16308594	+2820	+12.32666016	-12.04541016	-9.77343750	-17.84179688	+11.46972656	-80.81542969	+1840
+1457971181.21020010	+15.29296875	-11.10498047	-10.07666016	-6.35009766	+20.80810547	-78.28857422	+2508	+15.57861328	-10.39746094	-9.42626953	-71.43310547	-35.06835938	+7.03125000	+2852	+12.33105469	-11.82128906	-9.67236328	-17.18261719	+11.55761719	-79.78271484	+1860
+1457971181.21440010	+15.29296875	-10.99511719	-10.02392578	-5.99853516	+20.78613281	-77.78320313	+2508	+15.54345703	-10.29638672	-9.39111328	-71.25732422	-34.67285156	+7.07519531	+2864	+12.33984375	-11.71142578	-9.61083984	-16.83105469	+11.53564453	-79.29931641	+1868
+1457971181.21849990	+15.28857422	-10.88964844	-9.97998047	-5.64697266	+20.76416016	-77.27783203	+2504	+15.49951172	-10.19531250	-9.35156250	-71.12548828	-34.27734375	+7.09716797	+2872	+12.34423828	-11.60595703	-9.54931641	-16.52343750	+11.51367188	-78.81591797	+1872
+1457971181.22270010	+15.30175781	-10.77099609	-9.93164063	-5.22949219	+20.72021484	-76.72851563	+2496	+15.47314453	-10.08984375	-9.31201172	-70.94970703	-33.85986328	+7.16308594	+2880	+12.36181641	-11.49169922	-9.48779297	-16.12792969	+11.42578125	-78.28857422	+1876
+1457971181.22680000	+15.30615234	-10.64794922	-9.88769531	-4.79003906	+20.78613281	-76.24511719	+2480	+15.44238281	-9.96679688	-9.28125000	-70.68603516	-33.42041016	+7.16308594	+2888	+12.37500000	-11.39062500	-9.42626953	-15.79833984	+11.40380859	-77.82714844	+1880
+1457971181.23099990	+15.29296875	-10.52490234	-9.84375000	-4.41650391	+20.89599609	-75.71777344	+2464	+15.40283203	-9.84814453	-9.24609375	-70.46630859	-32.95898438	+7.16308594	+2900	+12.37060547	-11.27636719	-9.37792969	-15.42480469	+11.51367188	-77.34375000	+1876
+1457971181.23519990	+15.29296875	-10.39306641	-9.79980469	-3.95507813	+20.96191406	-75.16845703	+2448	+15.38525391	-9.71630859	-9.21093750	-70.20263672	-32.47558594	+7.20703125	+2912	+12.37500000	-11.15771484	-9.32958984	-15.02929688	+11.60156250	-76.81640625	+1876
+1457971181.23930000	+15.28857422	-10.26123047	-9.74707031	-3.53759766	+21.00585938	-74.64111328	+2432	+15.36767578	-9.58447266	-9.16699219	-69.96093750	-32.01416016	+7.29492188	+2920	+12.37500000	-11.05224609	-9.27685547	-14.65576172	+11.66748047	-76.31103516	+1872
+1457971181.24350000	+15.26220703	-10.12939453	-9.68994141	-3.16406250	+21.11572266	-74.09179688	+2412	+15.34130859	-9.45703125	-9.09667969	-69.76318359	-31.61865234	+7.44873047	+2932	+12.36181641	-10.93359375	-9.22851563	-14.30419922	+11.84326172	-75.78369141	+1868
+1457971181.25180010	+15.24023438	-9.84375000	-9.54931641	-2.28515625	+21.11572266	-73.14697266	+2400	+15.33251953	-9.17138672	-8.94287109	-69.27978516	-30.91552734	+7.86621094	+2968	+12.34863281	-10.70068359	-9.11425781	-13.46923828	+12.01904297	-74.88281250	+1868
+1457971181.25600000	+15.21826172	-9.70312500	-9.48339844	-1.86767578	+21.20361328	-72.68554688	+2396	+15.32373047	-9.02636719	-8.86376953	-69.03808594	-30.56396484	+8.08593750	+2988	+12.33105469	-10.59082031	-9.06152344	-13.09570313	+12.17285156	-74.44335938	+1868
+1457971181.26020000	+15.20507813	-9.55371094	-9.41748047	-1.38427734	+21.26953125	-72.18017578	+2400	+15.32812500	-8.88134766	-8.78906250	-68.75244141	-30.16845703	+8.30566406	+3008	+12.32666016	-10.47656250	-9.01318359	-12.67822266	+12.32666016	-73.95996094	+1872
+1457971181.26430010	+15.18310547	-9.40869141	-9.35595703	-0.94482422	+21.37939453	-71.69677734	+2408	+15.33251953	-8.73193359	-8.71435547	-68.44482422	-29.79492188	+8.50341797	+3032	+12.31787109	-10.37109375	-8.96923828	-12.30468750	+12.52441406	-73.52050781	+1872
+1457971181.26850010	+15.14794922	-9.26367188	-9.28125000	-0.54931641	+21.48925781	-71.19140625	+2420	+15.33251953	-8.58251953	-8.62207031	-68.18115234	-29.46533203	+8.76708984	+3056	+12.28710938	-10.26123047	-8.92089844	-11.97509766	+12.81005859	-73.05908203	+1876
+1457971181.27270010	+15.12158203	-9.12304688	-9.21093750	-0.13183594	+21.59912109	-70.66406250	+2440	+15.33691406	-8.43310547	-8.52978516	-67.87353516	-29.09179688	+9.03076172	+3080	+12.27392578	-10.14257813	-8.87255859	-11.53564453	+13.05175781	-72.53173828	+1884
+1457971181.27679990	+15.09521484	-8.98242188	-9.13183594	+0.26367188	+21.64306641	-70.13671875	+2464	+15.34130859	-8.28369141	-8.43310547	-67.60986328	-28.74023438	+9.31640625	+3104	+12.25195313	-10.02832031	-8.82421875	-11.16210938	+13.27148438	-72.04833984	+1896
+1457971181.28099990	+15.06005859	-8.84619141	-9.05273438	+0.63720703	+21.68701172	-69.63134766	+2496	+15.33691406	-8.14306641	-8.33203125	-67.39013672	-28.41064453	+9.62402344	+3132	+12.22998047	-9.91845703	-8.76708984	-10.83251953	+13.44726563	-71.58691406	+1912
+1457971181.28520010	+15.03808594	-8.70556641	-8.97802734	+1.07666016	+21.70898438	-69.06005859	+2528	+15.34130859	-7.99804688	-8.23974609	-67.12646484	-28.03710938	+9.95361328	+3156	+12.22119141	-9.79980469	-8.70996094	-10.43701172	+13.60107422	-71.03759766	+1932
+1457971181.29349990	+14.98535156	-8.44628906	-8.81982422	+1.86767578	+21.75292969	-68.04931641	+2604	+15.33251953	-7.73437500	-8.05078125	-66.66503906	-27.35595703	+10.48095703	+3200	+12.18603516	-9.58886719	-8.58251953	-9.77783203	+13.88671875	-70.11474609	+1972
+1457971181.29769990	+14.97216797	-8.31884766	-8.74951172	+2.26318359	+21.81884766	-67.45605469	+2644	+15.32812500	-7.60693359	-7.97167969	-66.44531250	-26.91650391	+10.67871094	+3220	+12.18164063	-9.47900391	-8.52099609	-9.40429688	+14.01855469	-69.54345703	+1996
+1457971181.30180000	+14.95458984	-8.19580078	-8.67919922	+2.63671875	+21.81884766	-66.86279297	+2680	+15.31494141	-7.48388672	-7.88818359	-66.24755859	-26.49902344	+10.87646484	+3236	+12.17285156	-9.36914063	-8.45507813	-9.05273438	+14.10644531	-68.97216797	+2020
+1457971181.30600000	+14.92822266	-8.07714844	-8.60449219	+2.98828125	+21.81884766	-66.26953125	+2716	+15.29296875	-7.36523438	-7.80029297	-66.09375000	-26.10351563	+11.09619141	+3252	+12.15966797	-9.26367188	-8.38916016	-8.76708984	+14.19433594	-68.42285156	+2040
+1457971181.31010010	+14.91503906	-7.95410156	-8.52978516	+3.38378906	+21.81884766	-65.65429688	+2752	+15.27099609	-7.25097656	-7.71679688	-65.93994141	-25.66406250	+11.27197266	+3268	+12.15966797	-9.14941406	-8.32324219	-8.37158203	+14.23828125	-67.82958984	+2064
+1457971181.31430010	+14.89746094	-7.83105469	-8.45507813	+3.77929688	+21.77490234	-65.03906250	+2784	+15.24902344	-7.14111328	-7.63769531	-65.80810547	-25.26855469	+11.44775391	+3280	+12.15527344	-9.03076172	-8.24853516	-7.97607422	+14.23828125	-67.23632813	+2084
+1457971181.31850000	+14.89306641	-7.71240234	-8.37158203	+4.15283203	+21.64306641	-64.48974609	+2816	+15.22265625	-7.04003906	-7.56298828	-65.67626953	-24.82910156	+11.60156250	+3292	+12.15527344	-8.92529297	-8.16064453	-7.66845703	+14.12841797	-66.70898438	+2104
+1457971181.32259990	+14.89306641	-7.59814453	-8.29248047	+4.52636719	+21.53320313	-63.91845703	+2840	+15.20068359	-6.93896484	-7.49707031	-65.56640625	-24.41162109	+11.73339844	+3300	+12.16406250	-8.81542969	-8.08154297	-7.29492188	+14.04052734	-66.11572266	+2124
+1457971181.32680010	+14.89306641	-7.47949219	-8.21777344	+4.94384766	+21.44531250	-63.36914063	+2860	+15.16992188	-6.84228516	-7.43554688	-65.43457031	-23.99414063	+11.79931641	+3304	+12.16845703	-8.70996094	-7.99804688	-6.94335938	+13.93066406	-65.54443359	+2140
+1457971181.33509990	+14.87988281	-7.25097656	-8.06396484	+5.69091797	+21.29150391	-62.24853516	+2892	+15.10400391	-6.64892578	-7.29492188	-65.19287109	-23.18115234	+11.97509766	+3320	+12.17724609	-8.49902344	-7.84423828	-6.19628906	+13.77685547	-64.42382813	+2160
+1457971181.33929990	+14.87988281	-7.13671875	-7.98925781	+6.08642578	+21.20361328	-61.69921875	+2900	+15.07324219	-6.55224609	-7.23339844	-65.06103516	-22.76367188	+12.04101563	+3324	+12.18164063	-8.38916016	-7.76513672	-5.80078125	+13.66699219	-63.83056641	+2164
+1457971181.34349990	+14.87109375	-7.02246094	-7.91015625	+6.48193359	+21.09375000	-61.14990234	+2908	+15.04248047	-6.45556641	-7.16308594	-64.95117188	-22.36816406	+12.15087891	+3328	+12.18164063	-8.27929688	-7.68603516	-5.42724609	+13.55712891	-63.25927734	+2168
+1457971181.34760000	+14.86230469	-6.90380859	-7.82666016	+6.87744141	+20.93994141	-60.62255859	+2908	+15.02050781	-6.35888672	-7.08398438	-64.81933594	-22.03857422	+12.30468750	+3332	+12.18164063	-8.16943359	-7.60693359	-5.05371094	+13.44726563	-62.73193359	+2172
+1457971181.35180000	+14.85351563	-6.78515625	-7.74755859	+7.29492188	+20.85205078	-60.13916016	+2912	+14.99853516	-6.26220703	-7.00927734	-64.66552734	-21.73095703	+12.45849609	+3340	+12.18603516	-8.06835938	-7.52783203	-4.65820313	+13.35937500	-62.20458984	+2176
+1457971181.35599990	+14.84912109	-6.67529297	-7.65527344	+7.66845703	+20.67626953	-59.67773438	+2912	+14.98095703	-6.16552734	-6.92138672	-64.51171875	-21.44531250	+12.63427734	+3344	+12.18603516	-7.96728516	-7.44433594	-4.28466797	+13.22753906	-61.72119141	+2180
+1457971181.36010000	+14.84472656	-6.56542969	-7.56738281	+8.06396484	+20.52246094	-59.21630859	+2912	+14.95898438	-6.06445313	-6.84667969	-64.35791016	-21.13769531	+12.81005859	+3352	+12.18603516	-7.86621094	-7.36962891	-3.91113281	+13.13964844	-61.21582031	+2180
+1457971181.36430000	+14.84033203	-6.45556641	-7.48828125	+8.43750000	+20.43457031	-58.75488281	+2912	+14.94580078	-5.95898438	-6.77197266	-64.13818359	-20.80810547	+12.96386719	+3356	+12.18603516	-7.77392578	-7.29492188	-3.55957031	+13.09570313	-60.73242188	+2180
+1457971181.36850000	+14.81835938	-6.34570313	-7.40039063	+8.83300781	+20.36865234	-58.31542969	+2908	+14.92822266	-5.85351563	-6.67529297	-63.94042969	-20.54443359	+13.20556641	+3364	+12.17724609	-7.67724609	-7.22460938	-3.20800781	+13.07373047	-60.24902344	+2180
+1457971181.37680010	+14.77880859	-6.12158203	-7.23779297	+9.62402344	+20.25878906	-57.39257813	+2916	+14.90625000	-5.63378906	-6.48193359	-63.45703125	-20.01708984	+13.75488281	+3388	+12.15966797	-7.48828125	-7.09277344	-2.48291016	+13.11767578	-59.28222656	+2176
+1457971181.38089990	+14.75683594	-6.01611328	-7.14550781	+10.01953125	+20.12695313	-56.97509766	+2924	+14.89746094	-5.52392578	-6.37646484	-63.25927734	-19.79736328	+14.08447266	+3400	+12.14648438	-7.39599609	-7.01806641	-2.15332031	+13.11767578	-58.82080078	+2176
+1457971181.38509990	+14.73925781	-5.91064453	-7.05322266	+10.37109375	+20.01708984	-56.57958984	+2932	+14.89306641	-5.41845703	-6.27539063	-63.06152344	-19.55566406	+14.39208984	+3412	+12.13769531	-7.30371094	-6.94775391	-1.82373047	+13.09570313	-58.38134766	+2176
+1457971181.38930010	+14.71728516	-5.80517578	-6.96533203	+10.76660156	+19.92919922	-56.18408203	+2944	+14.88867188	-5.29980469	-6.17871094	-62.77587891	-19.31396484	+14.69970703	+3424	+12.12890625	-7.22021484	-6.88183594	-1.49414063	+13.11767578	-57.96386719	+2172
+1457971181.39340000	+14.69531250	-5.69970703	-6.87304688	+11.11816406	+19.81933594	-55.83251953	+2960	+14.88427734	-5.18554688	-6.06445313	-62.51220703	-19.13818359	+15.07324219	+3440	+12.11572266	-7.13671875	-6.81152344	-1.20849609	+13.11767578	-57.54638672	+2176
+1457971181.39759990	+14.67773438	-5.59863281	-6.78955078	+11.46972656	+19.77539063	-55.45898438	+2980	+14.87548828	-5.07568359	-5.96777344	-62.24853516	-18.87451172	+15.33691406	+3452	+12.10693359	-7.05322266	-6.75000000	-0.87890625	+13.13964844	-57.10693359	+2176
+1457971181.40179990	+14.65576172	-5.49316406	-6.70605469	+11.84326172	+19.70947266	-55.08544922	+3000	+14.86669922	-4.96142578	-5.87109375	-61.98486328	-18.61083984	+15.62255859	+3468	+12.09814453	-6.96533203	-6.68847656	-0.54931641	+13.16162109	-56.64550781	+2180
+1457971181.40590000	+14.63378906	-5.39208984	-6.61816406	+12.19482422	+19.62158203	-54.71191406	+3024	+14.85791016	-4.84716797	-5.77001953	-61.72119141	-18.36914063	+15.93017578	+3484	+12.08496094	-6.88183594	-6.61816406	-0.26367188	+13.16162109	-56.20605469	+2184
+1457971181.41430000	+14.58984375	-5.19433594	-6.45117188	+12.85400391	+19.46777344	-54.00878906	+3072	+14.83154297	-4.63623047	-5.57666016	-61.28173828	-17.90771484	+16.47949219	+3512	+12.06738281	-6.70605469	-6.48632813	+0.37353516	+13.11767578	-55.32714844	+2196
+1457971181.41840000	+14.57666016	-5.09326172	-6.35888672	+13.20556641	+19.29199219	-53.70117188	+3104	+14.82275391	-4.53515625	-5.47558594	-61.06201172	-17.70996094	+16.76513672	+3524	+12.05859375	-6.62255859	-6.40722656	+0.65917969	+13.00781250	-54.93164063	+2204
+1457971181.42260000	+14.56787109	-5.00097656	-6.27099609	+13.51318359	+19.18212891	-53.39355469	+3128	+14.80957031	-4.43847656	-5.39208984	-60.86425781	-17.44628906	+16.98486328	+3536	+12.05859375	-6.53906250	-6.33691406	+0.96679688	+12.91992188	-54.51416016	+2216
+1457971181.42680000	+14.55468750	-4.89990234	-6.18750000	+13.82080078	+19.05029297	-53.08593750	+3152	+14.79199219	-4.34179688	-5.30859375	-60.66650391	-17.18261719	+17.18261719	+3544	+12.05419922	-6.45117188	-6.26220703	+1.29638672	+12.83203125	-54.09667969	+2224
+1457971181.43090010	+14.54589844	-4.80761719	-6.09521484	+14.12841797	+18.85253906	-52.82226563	+3180	+14.77441406	-4.24951172	-5.22509766	-60.46875000	-16.96289063	+17.38037109	+3556	+12.04980469	-6.37207031	-6.18310547	+1.56005859	+12.70019531	-53.70117188	+2236
+1457971181.43510010	+14.53271484	-4.71972656	-6.01611328	+14.41406250	+18.78662109	-52.47070313	+3200	+14.75683594	-4.16162109	-5.14599609	-60.29296875	-16.69921875	+17.53417969	+3564	+12.04980469	-6.28417969	-6.10839844	+1.86767578	+12.59033203	-53.23974609	+2244
+1457971181.43930010	+14.52392578	-4.62304688	-5.94140625	+14.74365234	+18.67675781	-52.09716797	+3220	+14.73486328	-4.07373047	-5.07128906	-60.13916016	-16.43554688	+17.68798828	+3568	+12.04980469	-6.19189453	-6.03369141	+2.21923828	+12.45849609	-52.77832031	+2252
+1457971181.44339990	+14.51953125	-4.53076172	-5.84912109	+15.02929688	+18.47900391	-51.76757813	+3236	+14.71728516	-3.99462891	-4.98779297	-60.00732422	-16.19384766	+17.88574219	+3576	+12.04980469	-6.10400391	-5.94580078	+2.50488281	+12.26074219	-52.36083984	+2264
+1457971181.45180010	+14.50195313	-4.35058594	-5.68212891	+15.60058594	+18.19335938	-51.08642578	+3260	+14.66894531	-3.84082031	-4.85156250	-59.78759766	-15.62255859	+18.12744141	+3580	+12.04541016	-5.93261719	-5.78320313	+3.09814453	+11.95312500	-51.48193359	+2276
+1457971181.45590000	+14.49755859	-4.26269531	-5.58984375	+15.88623047	+17.97363281	-50.80078125	+3268	+14.65136719	-3.76611328	-4.77246094	-59.69970703	-15.38085938	+18.32519531	+3580	+12.04541016	-5.84912109	-5.69531250	+3.38378906	+11.73339844	-51.08642578	+2284
+1457971181.46009990	+14.49755859	-4.17480469	-5.50634766	+16.14990234	+17.84179688	-50.44921875	+3272	+14.63378906	-3.69580078	-4.70214844	-59.58984375	-15.09521484	+18.45703125	+3580	+12.04541016	-5.76562500	-5.61181641	+3.66943359	+11.60156250	-50.62500000	+2292
+1457971181.46420000	+14.48876953	-4.08691406	-5.42724609	+16.45751953	+17.75390625	-50.09765625	+3272	+14.61621094	-3.62109375	-4.63623047	-59.45800781	-14.80957031	+18.54492188	+3576	+12.04541016	-5.68212891	-5.53271484	+3.95507813	+11.44775391	-50.18554688	+2296
+1457971181.46840000	+14.47998047	-4.00341797	-5.33935547	+16.72119141	+17.60009766	-49.76806641	+3272	+14.59423828	-3.55078125	-4.55273438	-59.34814453	-14.56787109	+18.74267578	+3580	+12.04101563	-5.59863281	-5.44921875	+4.24072266	+11.29394531	-49.76806641	+2300
+1457971181.47260000	+14.47119141	-3.92431641	-5.26025391	+16.96289063	+17.53417969	-49.39453125	+3264	+14.57226563	-3.48046875	-4.48242188	-59.26025391	-14.28222656	+18.83056641	+3576	+12.03662109	-5.51513672	-5.37011719	+4.50439453	+11.18408203	-49.32861328	+2304
+1457971181.47670010	+14.45800781	-3.83642578	-5.18115234	+17.22656250	+17.44628906	-49.02099609	+3260	+14.55468750	-3.41015625	-4.41210938	-59.12841797	-13.95263672	+18.94042969	+3572	+12.02783203	-5.43164063	-5.29541016	+4.79003906	+11.07421875	-48.86718750	+2304
+1457971181.48090000	+14.44921875	-3.75292969	-5.09326172	+17.51220703	+17.31445313	-48.69140625	+3256	+14.53710938	-3.33544922	-4.32861328	-59.01855469	-13.73291016	+19.11621094	+3572	+12.02343750	-5.35253906	-5.21191406	+5.07568359	+10.94238281	-48.44970703	+2308
+1457971181.48920010	+14.41845703	-3.58593750	-4.92626953	+18.03955078	+17.13867188	-48.05419922	+3240	+14.50634766	-3.19042969	-4.17480469	-58.75488281	-13.20556641	+19.40185547	+3568	+12.00585938	-5.19873047	-5.06250000	+5.55908203	+10.76660156	-47.65869141	+2312
+1457971181.49340010	+14.40527344	-3.50683594	-4.83837891	+18.28125000	+17.02880859	-47.79052734	+3236	+14.48876953	-3.11132813	-4.08251953	-58.60107422	-13.02978516	+19.59960938	+3572	+11.99707031	-5.12841797	-4.98339844	+5.80078125	+10.67871094	-47.28515625	+2312
+1457971181.49760010	+14.38769531	-3.43652344	-4.75488281	+18.47900391	+16.98486328	-47.50488281	+3228	+14.47558594	-3.04101563	-3.99462891	-58.44726563	-12.81005859	+19.73144531	+3572	+11.98828125	-5.05810547	-4.91748047	+6.04248047	+10.65673828	-46.88964844	+2312
+1457971181.50169990	+14.37011719	-3.35742188	-4.68017578	+18.72070313	+16.94091797	-47.19726563	+3220	+14.46240234	-2.96191406	-3.91552734	-58.27148438	-12.59033203	+19.84130859	+3572	+11.97509766	-4.98339844	-4.84716797	+6.28417969	+10.61279297	-46.49414063	+2312
+1457971181.50589990	+14.34814453	-3.27832031	-4.59667969	+18.98437500	+16.89697266	-46.91162109	+3220	+14.44921875	-2.88720703	-3.82324219	-58.09570313	-12.41455078	+20.01708984	+3576	+11.96191406	-4.91308594	-4.78125000	+6.52587891	+10.56884766	-46.12060547	+2312
+1457971181.51009990	+14.32617188	-3.20361328	-4.52197266	+19.18212891	+16.87500000	-46.64794922	+3216	+14.43164063	-2.81250000	-3.73535156	-57.94189453	-12.21679688	+20.17089844	+3580	+11.94873047	-4.84716797	-4.71533203	+6.74560547	+10.56884766	-45.76904297	+2312
+1457971181.51420000	+14.29980469	-3.12451172	-4.44287109	+19.42382813	+16.83105469	-46.38427734	+3216	+14.41406250	-2.73339844	-3.64746094	-57.76611328	-12.04101563	+20.34667969	+3584	+11.93554688	-4.78125000	-4.65380859	+6.96533203	+10.56884766	-45.39550781	+2312
+1457971181.51840000	+14.28222656	-3.05419922	-4.35937500	+19.64355469	+16.72119141	-46.14257813	+3220	+14.40087891	-2.65429688	-3.55517578	-57.59033203	-11.90917969	+20.54443359	+3588	+11.92236328	-4.71533203	-4.58349609	+7.18505859	+10.50292969	-45.06591797	+2316
+1457971181.52670000	+14.24267578	-2.91357422	-4.20117188	+20.08300781	+16.61132813	-45.65917969	+3228	+14.37451172	-2.50927734	-3.37500000	-57.23876953	-11.60156250	+20.89599609	+3596	+11.89599609	-4.58789063	-4.45605469	+7.60253906	+10.50292969	-44.38476563	+2316
+1457971181.53090000	+14.22070313	-2.84326172	-4.12207031	+20.28076172	+16.54541016	-45.41748047	+3232	+14.36132813	-2.43896484	-3.28710938	-57.08496094	-11.46972656	+21.07177734	+3600	+11.88281250	-4.53076172	-4.38574219	+7.80029297	+10.45898438	-44.07714844	+2316
+1457971181.53500010	+14.19873047	-2.78173828	-4.05175781	+20.47851563	+16.52343750	-45.15380859	+3240	+14.34375000	-2.37304688	-3.20361328	-56.90917969	-11.31591797	+21.22558594	+3600	+11.86962891	-4.46923828	-4.32421875	+7.99804688	+10.45898438	-43.72558594	+2316
+1457971181.53920010	+14.17675781	-2.71142578	-3.98144531	+20.72021484	+16.50146484	-44.84619141	+3248	+14.32617188	-2.30712891	-3.12011719	-56.77734375	-11.11816406	+21.37939453	+3604	+11.85205078	-4.40771484	-4.26708984	+8.21777344	+10.45898438	-43.35205078	+2316
+1457971181.54340000	+14.15917969	-2.64550781	-3.90673828	+20.93994141	+16.39160156	-44.56054688	+3256	+14.30859375	-2.24121094	-3.04101563	-56.62353516	-10.96435547	+21.57714844	+3604	+11.84326172	-4.34619141	-4.19677734	+8.43750000	+10.39306641	-43.02246094	+2320
+1457971181.54749990	+14.13720703	-2.57958984	-3.83642578	+21.15966797	+16.34765625	-44.27490234	+3260	+14.29101563	-2.17968750	-2.96191406	-56.49169922	-10.78857422	+21.75292969	+3604	+11.83007813	-4.28466797	-4.13085938	+8.63525391	+10.32714844	-42.69287109	+2320
+1457971181.55170010	+14.11523438	-2.51367188	-3.76611328	+21.40136719	+16.25976563	-43.96728516	+3268	+14.27343750	-2.11816406	-2.88281250	-56.38183594	-10.63476563	+21.95068359	+3604	+11.81250000	-4.22314453	-4.06933594	+8.85498047	+10.28320313	-42.34130859	+2320
+1457971181.55999990	+14.08886719	-2.39501953	-3.61669922	+21.81884766	+16.01806641	-43.39599609	+3280	+14.24267578	-2.00830078	-2.73779297	-56.16210938	-10.26123047	+22.30224609	+3596	+11.79492188	-4.10449219	-3.92871094	+9.27246094	+10.08544922	-41.70410156	+2324
+1457971181.56419990	+14.07568359	-2.33349609	-3.54638672	+22.03857422	+15.93017578	-43.08837891	+3284	+14.22509766	-1.95996094	-2.67187500	-56.05224609	-10.06347656	+22.45605469	+3592	+11.78173828	-4.04736328	-3.86718750	+9.51416016	+9.99755859	-41.35253906	+2324
+1457971181.56839990	+14.06250000	-2.27636719	-3.47607422	+22.28027344	+15.82031250	-42.78076172	+3284	+14.20751953	-1.91162109	-2.60595703	-55.96435547	-9.84375000	+22.60986328	+3584	+11.77294922	-3.98583984	-3.79687500	+9.73388672	+9.88769531	-41.04492188	+2324
+1457971181.57250000	+14.04931641	-2.21484375	-3.41455078	+22.50000000	+15.73242188	-42.47314453	+3280	+14.18554688	-1.86328125	-2.54003906	-55.87646484	-9.64599609	+22.76367188	+3576	+11.75976563	-3.92871094	-3.73535156	+9.95361328	+9.79980469	-40.71533203	+2324
+1457971181.57670000	+14.03173828	-2.15771484	-3.34863281	+22.74169922	+15.64453125	-42.14355469	+3276	+14.16796875	-1.81494141	-2.47851563	-55.81054688	-9.42626953	+22.93945313	+3564	+11.75097656	-3.87158203	-3.66943359	+10.19531250	+9.68994141	-40.38574219	+2324
+1457971181.58090000	+14.01855469	-2.09619141	-3.28271484	+22.98339844	+15.49072266	-41.81396484	+3272	+14.15039063	-1.77099609	-2.41699219	-55.74462891	-9.22851563	+23.11523438	+3556	+11.73779297	-3.81005859	-3.59912109	+10.43701172	+9.53613281	-40.07812500	+2324
+1457971181.58500000	+14.00537109	-2.03906250	-3.21240234	+23.18115234	+15.35888672	-41.52832031	+3264	+14.13281250	-1.72705078	-2.35546875	-55.67871094	-9.00878906	+23.31298828	+3544	+11.72900391	-3.75732422	-3.53759766	+10.63476563	+9.40429688	-39.77050781	+2320
+1457971181.58920000	+13.99218750	-1.98632813	-3.14648438	+23.40087891	+15.22705078	-41.24267578	+3256	+14.11523438	-1.68310547	-2.29833984	-55.59082031	-8.81103516	+23.46679688	+3528	+11.71582031	-3.70019531	-3.47607422	+10.85449219	+9.29443359	-39.48486328	+2316
+1457971181.59750010	+13.97021484	-1.88525391	-3.01464844	+23.77441406	+14.96337891	-40.69335938	+3228	+14.08447266	-1.60400391	-2.17968750	-55.45898438	-8.43750000	+23.79638672	+3500	+11.69384766	-3.59912109	-3.35302734	+11.27197266	+9.07470703	-38.91357422	+2312
+1457971181.60170010	+13.95703125	-1.83691406	-2.95751953	+23.97216797	+14.87548828	-40.40771484	+3212	+14.06689453	-1.56005859	-2.12695313	-55.39306641	-8.21777344	+23.92822266	+3488	+11.68066406	-3.55078125	-3.29589844	+11.46972656	+8.98681641	-38.62792969	+2304
+1457971181.60590000	+13.93945313	-1.78417969	-2.89599609	+24.16992188	+14.76562500	-40.12207031	+3196	+14.05371094	-1.52050781	-2.06542969	-55.30517578	-8.04199219	+24.10400391	+3472	+11.66748047	-3.49804688	-3.23876953	+11.66748047	+8.89892578	-38.34228516	+2300
+1457971181.60999990	+13.92187500	-1.73583984	-2.83886719	+24.34570313	+14.69970703	-39.83642578	+3180	+14.03173828	-1.48095703	-2.00830078	-55.23925781	-7.86621094	+24.25781250	+3456	+11.65429688	-3.45410156	-3.18603516	+11.82128906	+8.85498047	-38.07861328	+2292
+1457971181.61420010	+13.90429688	-1.69189453	-2.78613281	+24.49951172	+14.61181641	-39.57275391	+3164	+14.01855469	-1.43701172	-1.95117188	-55.17333984	-7.69042969	+24.41162109	+3444	+11.63671875	-3.41015625	-3.13769531	+11.99707031	+8.81103516	-37.81494141	+2284
+1457971181.61830000	+13.89111328	-1.64794922	-2.72900391	+24.67529297	+14.50195313	-39.33105469	+3148	+14.00537109	-1.39746094	-1.88964844	-55.06347656	-7.55859375	+24.58740234	+3432	+11.62792969	-3.37060547	-3.08496094	+12.17285156	+8.74511719	-37.57324219	+2276
+1457971181.62249990	+13.87353516	-1.60839844	-2.67187500	+24.80712891	+14.43603516	-39.08935547	+3132	+13.99218750	-1.35791016	-1.83251953	-54.99755859	-7.40478516	+24.71923828	+3420	+11.61474609	-3.33105469	-3.04101563	+12.28271484	+8.70117188	-37.33154297	+2268
+1457971181.62669990	+13.86035156	-1.57324219	-2.61914063	+24.89501953	+14.37011719	-38.86962891	+3116	+13.97900391	-1.31835938	-1.77978516	-54.90966797	-7.27294922	+24.85107422	+3404	+11.60156250	-3.29589844	-2.99707031	+12.41455078	+8.67919922	-37.08984375	+2256
+1457971181.63080000	+13.84277344	-1.53808594	-2.57080078	+25.00488281	+14.30419922	-38.64990234	+3100	+13.96582031	-1.27880859	-1.71826172	-54.82177734	-7.18505859	+24.98291016	+3392	+11.58837891	-3.26074219	-2.95312500	+12.52441406	+8.65722656	-36.87011719	+2248
+1457971181.63920000	+13.80761719	-1.46777344	-2.47851563	+25.20263672	+14.30419922	-38.18847656	+3072	+13.93945313	-1.20849609	-1.60400391	-54.68994141	-6.92138672	+25.18066406	+3372	+11.56201172	-3.19482422	-2.87402344	+12.72216797	+8.65722656	-36.40869141	+2224
+1457971181.64330010	+13.79443359	-1.43701172	-2.43457031	+25.31250000	+14.28222656	-37.96875000	+3060	+13.93066406	-1.16894531	-1.55126953	-54.60205078	-6.81152344	+25.29052734	+3360	+11.54882813	-3.16406250	-2.83447266	+12.83203125	+8.65722656	-36.16699219	+2216
+1457971181.64750000	+13.77246094	-1.40625000	-2.38623047	+25.37841797	+14.26025391	-37.77099609	+3052	+13.92187500	-1.13378906	-1.49414063	-54.51416016	-6.70166016	+25.37841797	+3348	+11.53564453	-3.13769531	-2.79931641	+12.89794922	+8.65722656	-35.96923828	+2204
+1457971181.65170000	+13.75488281	-1.37548828	-2.34228516	+25.44433594	+14.23828125	-37.57324219	+3040	+13.90869141	-1.10302734	-1.44140625	-54.44824219	-6.59179688	+25.46630859	+3340	+11.52246094	-3.10693359	-2.76416016	+12.96386719	+8.65722656	-35.74951172	+2192
+1457971181.65580010	+13.74609375	-1.34912109	-2.29833984	+25.48828125	+14.19433594	-37.39746094	+3032	+13.90429688	-1.07226563	-1.38867188	-54.38232422	-6.48193359	+25.55419922	+3332	+11.51806641	-3.08056641	-2.72900391	+13.05175781	+8.63525391	-35.55175781	+2180
+1457971181.66000010	+13.73291016	-1.32275391	-2.25439453	+25.55419922	+14.17236328	-37.19970703	+3024	+13.89550781	-1.04150391	-1.34033203	-54.33837891	-6.37207031	+25.62011719	+3320	+11.50488281	-3.05419922	-2.69384766	+13.09570313	+8.61328125	-35.35400391	+2168
+1457971181.66420010	+13.72412109	-1.29638672	-2.21044922	+25.59814453	+14.15039063	-37.02392578	+3020	+13.88671875	-1.01513672	-1.29199219	-54.27246094	-6.26220703	+25.66406250	+3312	+11.49609375	-3.02783203	-2.65869141	+13.18359375	+8.59130859	-35.15625000	+2160
+1457971181.67249990	+13.70214844	-1.24804688	-2.13134766	+25.70800781	+14.12841797	-36.62841797	+3008	+13.86914063	-0.96240234	-1.20849609	-54.16259766	-5.97656250	+25.72998047	+3292	+11.48291016	-2.97509766	-2.59277344	+13.33740234	+8.52539063	-34.76074219	+2136
+1457971181.67670010	+13.68896484	-1.21728516	-2.09619141	+25.79589844	+14.08447266	-36.43066406	+3000	+13.86035156	-0.93603516	-1.16455078	-54.14062500	-5.84472656	+25.79589844	+3280	+11.47412109	-2.94433594	-2.55761719	+13.42529297	+8.50341797	-34.56298828	+2128
+1457971181.68080000	+13.68457031	-1.19091797	-2.05664063	+25.88378906	+14.04052734	-36.21093750	+2996	+13.85595703	-0.91406250	-1.13378906	-54.09667969	-5.66894531	+25.81787109	+3268	+11.46972656	-2.91796875	-2.52246094	+13.51318359	+8.43750000	-34.38720703	+2120
+1457971181.68499990	+13.68017578	-1.16455078	-2.01708984	+25.94970703	+13.97460938	-36.03515625	+2988	+13.85156250	-0.89208984	-1.09863281	-54.05273438	-5.51513672	+25.86181641	+3260	+11.46093750	-2.89160156	-2.48730469	+13.57910156	+8.34960938	-34.21142578	+2112
+1457971181.68910000	+13.67578125	-1.13818359	-1.97314453	+26.01562500	+13.88671875	-35.85937500	+2984	+13.84277344	-0.87451172	-1.06347656	-54.05273438	-5.38330078	+25.92773438	+3248	+11.45654297	-2.86083984	-2.45654297	+13.66699219	+8.28369141	-34.03564453	+2104
+1457971181.69330000	+13.67138672	-1.11621094	-1.93798828	+26.08154297	+13.82080078	-35.66162109	+2976	+13.84277344	-0.85693359	-1.03710938	-54.05273438	-5.18554688	+25.94970703	+3236	+11.45214844	-2.83447266	-2.42138672	+13.77685547	+8.19580078	-33.85986328	+2096
+1457971181.69750000	+13.67138672	-1.08984375	-1.90283203	+26.16943359	+13.75488281	-35.46386719	+2964	+13.83398438	-0.83935547	-1.00634766	-54.03076172	-5.00976563	+25.99365234	+3220	+11.44775391	-2.80810547	-2.38623047	+13.84277344	+8.10791016	-33.68408203	+2088
+1457971181.70160010	+13.66699219	-1.06347656	-1.86767578	+26.25732422	+13.66699219	-35.28808594	+2956	+13.82958984	-0.82617188	-0.97558594	-54.03076172	-4.83398438	+26.05957031	+3208	+11.44775391	-2.78173828	-2.35546875	+13.95263672	+7.99804688	-33.50830078	+2080
+1457971181.71000000	+13.66259766	-1.01074219	-1.81054688	+26.45507813	+13.55712891	-34.87060547	+2936	+13.82080078	-0.79101563	-0.93164063	-54.00878906	-4.46044922	+26.16943359	+3180	+11.43896484	-2.72460938	-2.29394531	+14.10644531	+7.84423828	-33.20068359	+2064
+1457971181.71409990	+13.66259766	-0.98437500	-1.77539063	+26.54296875	+13.44726563	-34.69482422	+2924	+13.81640625	-0.77783203	-0.90527344	-54.00878906	-4.30664063	+26.25732422	+3168	+11.43457031	-2.69824219	-2.26318359	+14.19433594	+7.77832031	-33.04687500	+2060
+1457971181.71830010	+13.66259766	-0.96240234	-1.74902344	+26.63085938	+13.35937500	-34.51904297	+2908	+13.81201172	-0.76464844	-0.88769531	-54.03076172	-4.13085938	+26.32324219	+3152	+11.43457031	-2.67187500	-2.23681641	+14.28222656	+7.69042969	-32.87109375	+2052
+1457971181.72250010	+13.66259766	-0.94042969	-1.71826172	+26.71875000	+13.24951172	-34.34326172	+2896	+13.80761719	-0.75146484	-0.86132813	-54.03076172	-3.95507813	+26.43310547	+3140	+11.43457031	-2.64990234	-2.20605469	+14.34814453	+7.60253906	-32.73925781	+2044
+1457971181.72659990	+13.66699219	-0.92285156	-1.68750000	+26.76269531	+13.13964844	-34.21142578	+2880	+13.80761719	-0.74267578	-0.83935547	-54.03076172	-3.82324219	+26.54296875	+3124	+11.43457031	-2.62792969	-2.17968750	+14.39208984	+7.51464844	-32.60742188	+2040
+1457971181.73079990	+13.66699219	-0.90087891	-1.66552734	+26.82861328	+13.09570313	-34.03564453	+2864	+13.80322266	-0.72949219	-0.81738281	-54.03076172	-3.66943359	+26.60888672	+3112	+11.43017578	-2.60595703	-2.15771484	+14.45800781	+7.47070313	-32.47558594	+2032
+1457971181.73499990	+13.66259766	-0.88330078	-1.64355469	+26.89453125	+13.00781250	-33.90380859	+2852	+13.80322266	-0.71191406	-0.79541016	-54.03076172	-3.53759766	+26.71875000	+3096	+11.43017578	-2.58837891	-2.13574219	+14.50195313	+7.44873047	-32.34375000	+2024
+1457971181.74330000	+13.66259766	-0.84814453	-1.59960938	+27.02636719	+12.89794922	-33.59619141	+2824	+13.79882813	-0.68115234	-0.75146484	-53.98681641	-3.31787109	+26.91650391	+3076	+11.42578125	-2.55322266	-2.10058594	+14.58984375	+7.40478516	-32.10205078	+2008
+1457971181.74749990	+13.65820313	-0.83056641	-1.57763672	+27.07031250	+12.81005859	-33.48632813	+2808	+13.79882813	-0.66796875	-0.72509766	-53.96484375	-3.22998047	+27.02636719	+3064	+11.42578125	-2.53564453	-2.08740234	+14.61181641	+7.38281250	-31.97021484	+1996
+1457971181.75160000	+13.65820313	-0.81738281	-1.55566406	+27.09228516	+12.72216797	-33.37646484	+2796	+13.79882813	-0.65478516	-0.69873047	-53.94287109	-3.14208984	+27.15820313	+3056	+11.42138672	-2.52246094	-2.06982422	+14.61181641	+7.38281250	-31.88232422	+1988
+1457971181.75580000	+13.65380859	-0.80419922	-1.53808594	+27.11425781	+12.65625000	-33.28857422	+2784	+13.79882813	-0.63720703	-0.67236328	-53.92089844	-3.07617188	+27.26806641	+3048	+11.42138672	-2.50927734	-2.05664063	+14.61181641	+7.40478516	-31.77246094	+1980
+1457971181.76000000	+13.65380859	-0.79101563	-1.51611328	+27.15820313	+12.61230469	-33.17871094	+2772	+13.79882813	-0.62402344	-0.65039063	-53.89892578	-2.98828125	+27.35595703	+3036	+11.42138672	-2.49609375	-2.04345703	+14.61181641	+7.40478516	-31.66259766	+1968
+1457971181.76410010	+13.65380859	-0.77783203	-1.49853516	+27.15820313	+12.59033203	-33.06884766	+2760	+13.79882813	-0.60644531	-0.62402344	-53.85498047	-2.92236328	+27.46582031	+3032	+11.42138672	-2.48730469	-2.03027344	+14.61181641	+7.40478516	-31.57470703	+1960
+1457971181.77239990	+13.64501953	-0.75585938	-1.47216797	+27.22412109	+12.56835938	-32.84912109	+2744	+13.79882813	-0.57568359	-0.58007813	-53.76708984	-2.79052734	+27.59765625	+3020	+11.42138672	-2.46533203	-2.01269531	+14.63378906	+7.49267578	-31.37695313	+1936
+1457971181.77659990	+13.64062500	-0.74267578	-1.45898438	+27.24609375	+12.56835938	-32.73925781	+2736	+13.79882813	-0.55810547	-0.55810547	-53.74511719	-2.70263672	+27.66357422	+3016	+11.42138672	-2.45654297	-2.00390625	+14.63378906	+7.53662109	-31.26708984	+1928
+1457971181.78080010	+13.63623047	-0.72949219	-1.44580078	+27.29003906	+12.54638672	-32.62939453	+2728	+13.79882813	-0.54492188	-0.53613281	-53.72314453	-2.61474609	+27.72949219	+3008	+11.42138672	-2.44335938	-1.99511719	+14.63378906	+7.58056641	-31.15722656	+1916
+1457971181.78490000	+13.63623047	-0.72070313	-1.43261719	+27.33398438	+12.54638672	-32.51953125	+2724	+13.79882813	-0.53173828	-0.51416016	-53.70117188	-2.52685547	+27.79541016	+3004	+11.41699219	-2.43457031	-1.98632813	+14.65576172	+7.60253906	-31.04736328	+1908
+1457971181.78909990	+13.63183594	-0.70751953	-1.41503906	+27.33398438	+12.54638672	-32.40966797	+2720	+13.79882813	-0.51855469	-0.49658203	-53.67919922	-2.43896484	+27.83935547	+3000	+11.41699219	-2.42138672	-1.97314453	+14.65576172	+7.62451172	-30.95947266	+1896
+1457971181.79329990	+13.63183594	-0.69873047	-1.40185547	+27.35595703	+12.54638672	-32.29980469	+2716	+13.79882813	-0.50976563	-0.47900391	-53.67919922	-2.32910156	+27.88330078	+2992	+11.41699219	-2.41259766	-1.96435547	+14.65576172	+7.62451172	-30.84960938	+1888
+1457971181.79740000	+13.63183594	-0.68994141	-1.39306641	+27.37792969	+12.56835938	-32.16796875	+2712	+13.79882813	-0.49658203	-0.46582031	-53.65722656	-2.19726563	+27.88330078	+2988	+11.41699219	-2.39941406	-1.95117188	+14.67773438	+7.64648438	-30.73974609	+1880
+1457971181.80580000	+13.62744141	-0.66357422	-1.37548828	+27.48779297	+12.63427734	-31.86035156	+2704	+13.79882813	-0.47460938	-0.44824219	-53.65722656	-1.88964844	+27.86132813	+2972	+11.41699219	-2.37304688	-1.93359375	+14.76562500	+7.69042969	-30.49804688	+1864
+1457971181.80990000	+13.62744141	-0.65039063	-1.36230469	+27.53173828	+12.67822266	-31.72851563	+2700	+13.79443359	-0.46582031	-0.43945313	-53.65722656	-1.73583984	+27.83935547	+2968	+11.41699219	-2.35546875	-1.92041016	+14.78759766	+7.71240234	-30.38818359	+1856
+1457971181.81410000	+13.62744141	-0.63720703	-1.35351563	+27.59765625	+12.70019531	-31.57470703	+2692	+13.79443359	-0.46142578	-0.43066406	-53.67919922	-1.56005859	+27.81738281	+2960	+11.41259766	-2.33789063	-1.91162109	+14.83154297	+7.71240234	-30.25634766	+1852
+1457971181.81830000	+13.62744141	-0.61962891	-1.34472656	+27.64160156	+12.67822266	-31.42089844	+2688	+13.79443359	-0.45703125	-0.42626953	-53.70117188	-1.38427734	+27.77343750	+2948	+11.41259766	-2.32470703	-1.89843750	+14.87548828	+7.71240234	-30.14648438	+1844
+1457971181.82240010	+13.63183594	-0.60644531	-1.33154297	+27.70751953	+12.67822266	-31.26708984	+2684	+13.79443359	-0.44824219	-0.42626953	-53.72314453	-1.18652344	+27.75146484	+2940	+11.41259766	-2.30712891	-1.88525391	+14.94140625	+7.69042969	-30.03662109	+1840
+1457971181.82660010	+13.63183594	-0.59326172	-1.31835938	+27.75146484	+12.67822266	-31.13525391	+2676	+13.79882813	-0.44384766	-0.42187500	-53.74511719	-1.03271484	+27.72949219	+2928	+11.41259766	-2.28955078	-1.87207031	+14.98535156	+7.64648438	-29.90478516	+1836
+1457971181.83080010	+13.63623047	-0.58447266	-1.30957031	+27.79541016	+12.72216797	-30.98144531	+2668	+13.79882813	-0.43945313	-0.42187500	-53.74511719	-0.83496094	+27.66357422	+2916	+11.41259766	-2.27636719	-1.85888672	+15.05126953	+7.66845703	-29.79492188	+1832
+1457971181.83489990	+13.63623047	-0.57128906	-1.30517578	+27.83935547	+12.72216797	-30.82763672	+2660	+13.79882813	-0.43066406	-0.42187500	-53.76708984	-0.65917969	+27.61962891	+2908	+11.41259766	-2.25878906	-1.85009766	+15.09521484	+7.64648438	-29.68505859	+1828
+1457971181.84320000	+13.64062500	-0.54052734	-1.29199219	+27.97119141	+12.76611328	-30.52001953	+2644	+13.79882813	-0.42187500	-0.42187500	-53.78906250	-0.30761719	+27.50976563	+2888	+11.40820313	-2.22802734	-1.83251953	+15.18310547	+7.64648438	-29.46533203	+1824
+1457971181.84740000	+13.64062500	-0.52734375	-1.27880859	+28.01513672	+12.72216797	-30.41015625	+2632	+13.79882813	-0.41308594	-0.41748047	-53.81103516	-0.17578125	+27.50976563	+2876	+11.40820313	-2.21484375	-1.82373047	+15.22705078	+7.62451172	-29.37744141	+1820
+1457971181.85159990	+13.64062500	-0.51416016	-1.27001953	+28.03710938	+12.70019531	-30.30029297	+2624	+13.79882813	-0.40869141	-0.41308594	-53.81103516	-0.04394531	+27.50976563	+2864	+11.40380859	-2.20166016	-1.81494141	+15.22705078	+7.60253906	-29.28955078	+1816
+1457971181.85570000	+13.64501953	-0.50537109	-1.26123047	+28.08105469	+12.67822266	-30.19042969	+2612	+13.80322266	-0.40429688	-0.40869141	-53.83300781	+0.06591797	+27.50976563	+2856	+11.40380859	-2.19287109	-1.80615234	+15.24902344	+7.60253906	-29.20166016	+1812
+1457971181.85990000	+13.64501953	-0.49658203	-1.25244141	+28.10302734	+12.65625000	-30.08056641	+2604	+13.80322266	-0.39550781	-0.40429688	-53.83300781	+0.15380859	+27.53173828	+2848	+11.40380859	-2.18408203	-1.80175781	+15.24902344	+7.58056641	-29.13574219	+1808
+1457971181.86410000	+13.64501953	-0.48779297	-1.24365234	+28.10302734	+12.61230469	-30.01464844	+2592	+13.80322266	-0.38671875	-0.39550781	-53.83300781	+0.24169922	+27.55371094	+2836	+11.40380859	-2.17529297	-1.79296875	+15.24902344	+7.55859375	-29.06982422	+1804
+1457971181.87240000	+13.64501953	-0.47460938	-1.23486328	+28.08105469	+12.63427734	-29.83886719	+2572	+13.80322266	-0.37353516	-0.37792969	-53.81103516	+0.37353516	+27.61962891	+2824	+11.40380859	-2.15771484	-1.78857422	+15.22705078	+7.60253906	-28.91601563	+1792
+1457971181.87660000	+13.64062500	-0.46582031	-1.23046875	+28.08105469	+12.61230469	-29.79492188	+2564	+13.80322266	-0.36474609	-0.36914063	-53.81103516	+0.41748047	+27.68554688	+2816	+11.40380859	-2.15332031	-1.78417969	+15.18310547	+7.60253906	-28.85009766	+1788
+1457971181.88070010	+13.64062500	-0.46142578	-1.22607422	+28.05908203	+12.56835938	-29.72900391	+2556	+13.80322266	-0.35595703	-0.35595703	-53.78906250	+0.46142578	+27.75146484	+2812	+11.40380859	-2.14453125	-1.78417969	+15.16113281	+7.60253906	-28.78417969	+1780
+1457971181.88490010	+13.63623047	-0.45703125	-1.21728516	+28.03710938	+12.52441406	-29.68505859	+2552	+13.80322266	-0.35156250	-0.34277344	-53.78906250	+0.46142578	+27.83935547	+2804	+11.40380859	-2.14013672	-1.78417969	+15.11718750	+7.60253906	-28.74023438	+1776
+1457971181.88910010	+13.63623047	-0.45263672	-1.20849609	+27.99316406	+12.48046875	-29.66308594	+2544	+13.80761719	-0.34277344	-0.32958984	-53.78906250	+0.46142578	+27.92724609	+2804	+11.40380859	-2.13574219	-1.77978516	+15.07324219	+7.58056641	-28.69628906	+1768
+1457971181.89319990	+13.63623047	-0.45263672	-1.20410156	+27.92724609	+12.43652344	-29.61914063	+2540	+13.80761719	-0.33398438	-0.31201172	-53.78906250	+0.48339844	+28.03710938	+2800	+11.40380859	-2.13574219	-1.77978516	+15.00732422	+7.58056641	-28.65234375	+1760
+1457971181.89739990	+13.63183594	-0.45263672	-1.19970703	+27.90527344	+12.41455078	-29.59716797	+2536	+13.80761719	-0.32519531	-0.30322266	-53.78906250	+0.48339844	+28.10302734	+2796	+11.40380859	-2.13134766	-1.77978516	+14.96337891	+7.58056641	-28.60839844	+1752
+1457971181.90159990	+13.63183594	-0.44824219	-1.19531250	+27.86132813	+12.39257813	-29.55322266	+2532	+13.80761719	-0.31640625	-0.29003906	-53.78906250	+0.50537109	+28.19091797	+2796	+11.40380859	-2.12695313	-1.77539063	+14.91943359	+7.55859375	-28.56445313	+1748
+1457971181.90990000	+13.62744141	-0.44384766	-1.19091797	+27.79541016	+12.34863281	-29.46533203	+2532	+13.80761719	-0.30322266	-0.26806641	-53.78906250	+0.52734375	+28.32275391	+2792	+11.40380859	-2.11816406	-1.77978516	+14.83154297	+7.55859375	-28.47656250	+1732
+1457971181.91409990	+13.62304688	-0.43945313	-1.18652344	+27.77343750	+12.30468750	-29.42138672	+2532	+13.80761719	-0.29882813	-0.25927734	-53.78906250	+0.54931641	+28.41064453	+2792	+11.40380859	-2.11376953	-1.77978516	+14.80957031	+7.55859375	-28.43261719	+1724
+1457971181.91820000	+13.62304688	-0.43505859	-1.17773438	+27.72949219	+12.23876953	-29.37744141	+2532	+13.80761719	-0.29003906	-0.24609375	-53.81103516	+0.57128906	+28.49853516	+2792	+11.39941406	-2.10937500	-1.77539063	+14.76562500	+7.53662109	-28.38867188	+1716
+1457971181.92240000	+13.61865234	-0.42626953	-1.17333984	+27.72949219	+12.19482422	-29.33349609	+2532	+13.80761719	-0.28564453	-0.23730469	-53.81103516	+0.59326172	+28.56445313	+2788	+11.39941406	-2.10058594	-1.77539063	+14.74365234	+7.51464844	-28.34472656	+1712
+1457971181.92650010	+13.61865234	-0.42187500	-1.16894531	+27.70751953	+12.17285156	-29.26757813	+2532	+13.80761719	-0.28125000	-0.22851563	-53.81103516	+0.63720703	+28.63037109	+2788	+11.39941406	-2.09619141	-1.77099609	+14.72167969	+7.47070313	-28.30078125	+1704
+1457971181.93070010	+13.61865234	-0.41748047	-1.16015625	+27.70751953	+12.12890625	-29.20166016	+2536	+13.80761719	-0.27685547	-0.22412109	-53.83300781	+0.68115234	+28.67431641	+2788	+11.39941406	-2.08740234	-1.76660156	+14.72167969	+7.44873047	-28.25683594	+1700
+1457971181.93490000	+13.61865234	-0.41308594	-1.15576172	+27.70751953	+12.10693359	-29.13574219	+2536	+13.80761719	-0.27246094	-0.21972656	-53.83300781	+0.74707031	+28.67431641	+2784	+11.39941406	-2.08300781	-1.76660156	+14.72167969	+7.40478516	-28.21289063	+1696
+1457971181.93899990	+13.61865234	-0.40429688	-1.15136719	+27.72949219	+12.08496094	-29.04785156	+2536	+13.80761719	-0.26806641	-0.21972656	-53.85498047	+0.83496094	+28.67431641	+2784	+11.39941406	-2.06982422	-1.76220703	+14.72167969	+7.38281250	-28.14697266	+1692
+1457971181.94740010	+13.61425781	-0.38232422	-1.13818359	+27.81738281	+11.99707031	-28.82812500	+2536	+13.80322266	-0.26367188	-0.21533203	-53.89892578	+1.03271484	+28.69628906	+2776	+11.39501953	-2.05224609	-1.74902344	+14.76562500	+7.31689453	-28.03710938	+1684
+1457971181.95149990	+13.61425781	-0.37353516	-1.13378906	+27.86132813	+11.97509766	-28.71826172	+2536	+13.80322266	-0.25927734	-0.21093750	-53.89892578	+1.12060547	+28.67431641	+2772	+11.39501953	-2.03906250	-1.74462891	+14.78759766	+7.27294922	-27.97119141	+1680
+1457971181.95569990	+13.61425781	-0.36474609	-1.12500000	+27.90527344	+11.95312500	-28.60839844	+2536	+13.80322266	-0.25927734	-0.21093750	-53.92089844	+1.23046875	+28.67431641	+2764	+11.39062500	-2.03027344	-1.73583984	+14.80957031	+7.22900391	-27.90527344	+1676
+1457971181.95989990	+13.61425781	-0.35156250	-1.12060547	+27.97119141	+11.90917969	-28.49853516	+2532	+13.80322266	-0.25927734	-0.21093750	-53.94287109	+1.36230469	+28.63037109	+2760	+11.38623047	-2.01708984	-1.73144531	+14.85351563	+7.18505859	-27.81738281	+1676
+1457971181.96400000	+13.61865234	-0.34277344	-1.11181641	+28.01513672	+11.90917969	-28.38867188	+2532	+13.80322266	-0.25488281	-0.21093750	-53.96484375	+1.49414063	+28.56445313	+2756	+11.38623047	-2.00830078	-1.72265625	+14.89746094	+7.16308594	-27.75146484	+1676
+1457971181.97240000	+13.61425781	-0.32519531	-1.10302734	+28.12500000	+11.90917969	-28.14697266	+2520	+13.80322266	-0.25048828	-0.21533203	-53.98681641	+1.77978516	+28.43261719	+2744	+11.38183594	-1.98632813	-1.70947266	+14.96337891	+7.11914063	-27.59765625	+1672
+1457971181.97650000	+13.61425781	-0.31640625	-1.09423828	+28.19091797	+11.88720703	-28.05908203	+2516	+13.80322266	-0.25048828	-0.21533203	-53.98681641	+1.91162109	+28.38867188	+2740	+11.37744141	-1.97753906	-1.70068359	+14.98535156	+7.09716797	-27.53173828	+1668
+1457971181.98070000	+13.61425781	-0.30761719	-1.08984375	+28.23486328	+11.88720703	-27.94921875	+2508	+13.79882813	-0.24609375	-0.21533203	-53.96484375	+2.02148438	+28.32275391	+2736	+11.37304688	-1.96435547	-1.69628906	+15.00732422	+7.09716797	-27.46582031	+1668
+1457971181.98490000	+13.60986328	-0.29882813	-1.08544922	+28.27880859	+11.88720703	-27.88330078	+2500	+13.79882813	-0.24169922	-0.21093750	-53.94287109	+2.13134766	+28.27880859	+2736	+11.36865234	-1.95556641	-1.68750000	+15.05126953	+7.07519531	-27.39990234	+1664
+1457971181.98900010	+13.60986328	-0.29443359	-1.08105469	+28.30078125	+11.88720703	-27.81738281	+2496	+13.79882813	-0.23730469	-0.20654297	-53.89892578	+2.21923828	+28.21289063	+2732	+11.36425781	-1.95117188	-1.68310547	+15.05126953	+7.05322266	-27.33398438	+1660
+1457971181.99320010	+13.60986328	-0.29003906	-1.07666016	+28.30078125	+11.88720703	-27.75146484	+2488	+13.79443359	-0.23291016	-0.20214844	-53.87695313	+2.30712891	+28.14697266	+2732	+11.36425781	-1.94677734	-1.67871094	+15.05126953	+7.07519531	-27.29003906	+1656
+1457971182.00149990	+13.60546875	-0.28564453	-1.06787109	+28.32275391	+11.90917969	-27.68554688	+2476	+13.79443359	-0.21972656	-0.19775391	-53.72314453	+2.43896484	+27.99316406	+2724	+11.35546875	-1.93798828	-1.67431641	+15.05126953	+7.05322266	-27.20214844	+1652
+1457971182.00570010	+13.60107422	-0.28564453	-1.06787109	+28.32275391	+11.93115234	-27.66357422	+2468	+13.79003906	-0.21093750	-0.18896484	-53.65722656	+2.46093750	+27.90527344	+2724	+11.35107422	-1.93798828	-1.67431641	+15.02929688	+7.07519531	-27.13623047	+1644
+1457971182.00980000	+13.59667969	-0.28125000	-1.06347656	+28.32275391	+11.93115234	-27.64160156	+2464	+13.78564453	-0.20214844	-0.18017578	-53.52539063	+2.48291016	+27.81738281	+2724	+11.34667969	-1.93359375	-1.66992188	+15.02929688	+7.09716797	-27.11425781	+1640
+1457971182.01819990	+13.58349609	-0.28125000	-1.06347656	+28.32275391	+11.95312500	-27.64160156	+2456	+13.78125000	-0.18457031	-0.16259766	-53.30566406	+2.48291016	+27.68554688	+2720	+11.34228516	-1.93359375	-1.66992188	+15.00732422	+7.09716797	-27.02636719	+1628
+1457971182.02230000	+13.58349609	-0.28125000	-1.05908203	+28.32275391	+11.95312500	-27.66357422	+2452	+13.77685547	-0.17578125	-0.15820313	-53.12988281	+2.48291016	+27.57568359	+2720	+11.33789063	-1.93359375	-1.66992188	+14.98535156	+7.07519531	-27.00439453	+1624
+1457971182.02650000	+13.57910156	-0.28125000	-1.05468750	+28.32275391	+11.95312500	-27.68554688	+2452	+13.77685547	-0.16699219	-0.14941406	-52.97607422	+2.48291016	+27.46582031	+2720	+11.33789063	-1.93359375	-1.66992188	+14.98535156	+7.05322266	-26.98242188	+1620
+1457971182.03480010	+13.57031250	-0.28125000	-1.05029297	+28.30078125	+11.95312500	-27.75146484	+2452	+13.77246094	-0.14941406	-0.13623047	-52.60253906	+2.46093750	+27.24609375	+2720	+11.32910156	-1.93359375	-1.66992188	+14.94140625	+7.03125000	-26.91650391	+1608
+1457971182.04320000	+13.56152344	-0.28125000	-1.05029297	+28.30078125	+11.97509766	-27.81738281	+2452	+13.76367188	-0.14062500	-0.12304688	-52.25097656	+2.48291016	+27.02636719	+2720	+11.32470703	-1.92919922	-1.66992188	+14.94140625	+6.96533203	-26.82861328	+1600
+1457971182.04730010	+13.56152344	-0.27685547	-1.04589844	+28.30078125	+11.97509766	-27.83935547	+2452	+13.75927734	-0.13183594	-0.11865234	-52.00927734	+2.52685547	+26.91650391	+2720	+11.32031250	-1.92480469	-1.66992188	+14.94140625	+6.92138672	-26.78466797	+1596
+1457971182.05150010	+13.55712891	-0.27685547	-1.04150391	+28.32275391	+11.95312500	-27.88330078	+2456	+13.75488281	-0.12744141	-0.11425781	-51.81152344	+2.57080078	+26.82861328	+2720	+11.31591797	-1.92480469	-1.66552734	+14.94140625	+6.85546875	-26.74072266	+1592
+1457971182.05570010	+13.55273438	-0.27246094	-1.04150391	+28.32275391	+11.95312500	-27.92724609	+2456	+13.75488281	-0.12744141	-0.10986328	-51.61376953	+2.65869141	+26.74072266	+2720	+11.31152344	-1.92041016	-1.66552734	+14.94140625	+6.78955078	-26.67480469	+1588
+1457971182.06399990	+13.54833984	-0.26806641	-1.03271484	+28.36669922	+11.93115234	-28.01513672	+2460	+13.75048828	-0.12304688	-0.10986328	-51.13037109	+2.87841797	+26.56494141	+2712	+11.30712891	-1.91162109	-1.65234375	+14.96337891	+6.59179688	-26.54296875	+1584
+1457971182.06820010	+13.54833984	-0.26806641	-1.02832031	+28.38867188	+11.93115234	-28.05908203	+2460	+13.74609375	-0.12304688	-0.10986328	-50.93261719	+3.03222656	+26.49902344	+2712	+11.30273438	-1.90283203	-1.64794922	+14.98535156	+6.48193359	-26.47705078	+1584
+1457971182.07230000	+13.54394531	-0.26367188	-1.02392578	+28.41064453	+11.93115234	-28.10302734	+2460	+13.74609375	-0.11865234	-0.10986328	-50.66894531	+3.16406250	+26.47705078	+2708	+11.29394531	-1.89404297	-1.64355469	+15.00732422	+6.32812500	-26.36718750	+1580
+1457971182.07649990	+13.54394531	-0.25927734	-1.01953125	+28.45458984	+11.93115234	-28.14697266	+2460	+13.74169922	-0.12304688	-0.10986328	-50.42724609	+3.31787109	+26.49902344	+2708	+11.28955078	-1.88525391	-1.63476563	+15.02929688	+6.19628906	-26.27929688	+1580
+1457971182.08060000	+13.53955078	-0.25488281	-1.01513672	+28.47656250	+11.93115234	-28.19091797	+2460	+13.73730469	-0.12304688	-0.11425781	-50.20751953	+3.53759766	+26.49902344	+2704	+11.28515625	-1.87646484	-1.63037109	+15.05126953	+6.04248047	-26.19140625	+1580
+1457971182.08480000	+13.53955078	-0.25048828	-1.00634766	+28.54248047	+11.93115234	-28.25683594	+2460	+13.73730469	-0.11865234	-0.11425781	-49.92187500	+3.69140625	+26.56494141	+2704	+11.28076172	-1.86767578	-1.62158203	+15.07324219	+5.84472656	-26.08154297	+1584
+1457971182.08900000	+13.53955078	-0.24609375	-1.00195313	+28.56445313	+11.90917969	-28.32275391	+2460	+13.73730469	-0.11865234	-0.10986328	-49.63623047	+3.86718750	+26.65283203	+2700	+11.27197266	-1.85888672	-1.60839844	+15.09521484	+5.66894531	-25.99365234	+1584
+1457971182.09730010	+13.53515625	-0.23730469	-0.98876953	+28.63037109	+11.93115234	-28.45458984	+2452	+13.73291016	-0.10986328	-0.11425781	-48.99902344	+4.17480469	+26.85058594	+2700	+11.26318359	-1.84130859	-1.59521484	+15.09521484	+5.29541016	-25.81787109	+1584
+1457971182.10150000	+13.53076172	-0.23291016	-0.97998047	+28.67431641	+11.95312500	-28.52050781	+2448	+13.73291016	-0.11425781	-0.10986328	-48.69140625	+4.30664063	+27.00439453	+2696	+11.25878906	-1.83691406	-1.59082031	+15.09521484	+5.11962891	-25.75195313	+1584
+1457971182.10560010	+13.53076172	-0.22851563	-0.97558594	+28.69628906	+11.99707031	-28.60839844	+2444	+13.72851563	-0.11425781	-0.11865234	-48.36181641	+4.50439453	+27.11425781	+2696	+11.25439453	-1.82812500	-1.58642578	+15.07324219	+4.96582031	-25.68603516	+1584
+1457971182.10980010	+13.52636719	-0.22851563	-0.97119141	+28.69628906	+12.06298828	-28.67431641	+2436	+13.72412109	-0.10546875	-0.10986328	-47.90039063	+4.54833984	+27.39990234	+2700	+11.24560547	-1.82373047	-1.58203125	+15.05126953	+4.76806641	-25.64208984	+1580
+1457971182.11400010	+13.52197266	-0.22412109	-0.96679688	+28.67431641	+12.12890625	-28.76220703	+2432	+13.71972656	-0.10107422	-0.10107422	-47.43896484	+4.59228516	+27.70751953	+2700	+11.24121094	-1.81933594	-1.57763672	+15.02929688	+4.59228516	-25.59814453	+1580
+1457971182.12229990	+13.51757813	-0.22851563	-0.95800781	+28.56445313	+12.28271484	-28.95996094	+2420	+13.71533203	-0.07910156	-0.10107422	-46.40625000	+4.68017578	+28.27880859	+2708	+11.23242188	-1.81933594	-1.57763672	+14.94140625	+4.21875000	-25.55419922	+1576
+1457971182.12649990	+13.51318359	-0.22851563	-0.95361328	+28.47656250	+12.37060547	-29.06982422	+2416	+13.71533203	-0.07470703	-0.08789063	-45.87890625	+4.61425781	+28.69628906	+2708	+11.22802734	-1.81933594	-1.57763672	+14.87548828	+4.02099609	-25.55419922	+1572
+1457971182.13060000	+13.50878906	-0.23291016	-0.95361328	+28.38867188	+12.48046875	-29.17968750	+2412	+13.71093750	-0.07031250	-0.09228516	-45.37353516	+4.63623047	+29.00390625	+2708	+11.22363281	-1.81933594	-1.58203125	+14.80957031	+3.86718750	-25.55419922	+1568
+1457971182.13480000	+13.50878906	-0.24169922	-0.95361328	+28.23486328	+12.61230469	-29.31152344	+2408	+13.70654297	-0.05712891	-0.07910156	-44.69238281	+4.50439453	+29.48730469	+2716	+11.21923828	-1.82373047	-1.58203125	+14.74365234	+3.66943359	-25.57617188	+1568
+1457971182.13899990	+13.50439453	-0.24609375	-0.95361328	+28.08105469	+12.76611328	-29.39941406	+2408	+13.70214844	-0.04833984	-0.06152344	-44.05517578	+4.37255859	+29.99267578	+2720	+11.21484375	-1.82373047	-1.58203125	+14.69970703	+3.47167969	-25.59814453	+1564
+1457971182.14310000	+13.50000000	-0.25488281	-0.95800781	+27.92724609	+12.91992188	-29.50927734	+2408	+13.69775391	-0.04394531	-0.06591797	-43.43994141	+4.30664063	+30.43212891	+2720	+11.21044922	-1.82373047	-1.59082031	+14.63378906	+3.29589844	-25.62011719	+1560
+1457971182.15150000	+13.48681641	-0.27246094	-0.96240234	+27.44384766	+13.31542969	-29.70703125	+2408	+13.68896484	-0.01757813	-0.03515625	-41.98974609	+3.86718750	+31.57470703	+2732	+11.20166016	-1.82812500	-1.59521484	+14.50195313	+2.81250000	-25.72998047	+1552
+1457971182.15560010	+13.48681641	-0.27685547	-0.96240234	+27.20214844	+13.49121094	-29.81689453	+2412	+13.68896484	-0.00878906	-0.03076172	-41.28662109	+3.66943359	+32.10205078	+2736	+11.19726563	-1.83251953	-1.59960938	+14.45800781	+2.61474609	-25.79589844	+1548
+1457971182.15980010	+13.48242188	-0.29003906	-0.96240234	+26.87255859	+13.73291016	-29.92675781	+2416	+13.68457031	+0.00439453	-0.01757813	-40.56152344	+3.40576172	+32.67333984	+2740	+11.19287109	-1.83251953	-1.60400391	+14.39208984	+2.32910156	-25.88378906	+1544
+1457971182.16810010	+13.47802734	-0.30761719	-0.97119141	+26.34521484	+14.17236328	-30.03662109	+2424	+13.67578125	+0.02197266	+0.00000000	-39.15527344	+2.83447266	+33.79394531	+2748	+11.18408203	-1.83251953	-1.61279297	+14.34814453	+1.82373047	-26.01562500	+1532
+1457971182.17230010	+13.47363281	-0.31640625	-0.97998047	+26.01562500	+14.47998047	-30.08056641	+2428	+13.66699219	+0.03515625	+0.01318359	-38.43017578	+2.50488281	+34.34326172	+2752	+11.17968750	-1.83251953	-1.61718750	+14.30419922	+1.56005859	-26.08154297	+1524
+1457971182.17639990	+13.46923828	-0.32080078	-0.98876953	+25.77392578	+14.72167969	-30.10253906	+2428	+13.65820313	+0.04833984	+0.02636719	-37.68310547	+2.15332031	+34.89257813	+2756	+11.17529297	-1.82812500	-1.61718750	+14.30419922	+1.29638672	-26.16943359	+1520
+1457971182.18059990	+13.46484375	-0.32519531	-0.99316406	+25.55419922	+14.94140625	-30.14648438	+2432	+13.65380859	+0.06152344	+0.03515625	-36.95800781	+1.77978516	+35.37597656	+2760	+11.17089844	-1.82373047	-1.62158203	+14.30419922	+1.03271484	-26.23535156	+1516
+1457971182.18479990	+13.46484375	-0.32519531	-0.99755859	+25.35644531	+15.16113281	-30.16845703	+2428	+13.64501953	+0.07470703	+0.04394531	-36.21093750	+1.38427734	+35.85937500	+2764	+11.16650391	-1.81933594	-1.62158203	+14.32617188	+0.74707031	-26.32324219	+1512
+1457971182.18890000	+13.46044922	-0.32958984	-1.00195313	+25.13671875	+15.35888672	-30.21240234	+2428	+13.63623047	+0.08789063	+0.05273438	-35.48583984	+0.94482422	+36.29882813	+2764	+11.16210938	-1.81494141	-1.62597656	+14.32617188	+0.48339844	-26.38916016	+1508
+1457971182.19730000	+13.45605469	-0.32958984	-1.01513672	+24.80712891	+15.82031250	-30.27832031	+2428	+13.61865234	+0.11425781	+0.07031250	-34.03564453	+0.02197266	+37.04589844	+2768	+11.14892578	-1.80615234	-1.63037109	+14.34814453	-0.04394531	-26.54296875	+1500
+1457971182.20140000	+13.45166016	-0.33398438	-1.01953125	+24.65332031	+16.04003906	-30.30029297	+2424	+13.60986328	+0.13183594	+0.07910156	-33.26660156	-0.43945313	+37.35351563	+2768	+11.14453125	-1.80175781	-1.63476563	+14.39208984	-0.30761719	-26.63085938	+1500
+1457971182.20560000	+13.44287109	-0.33398438	-1.03710938	+24.52148438	+16.34765625	-30.32226563	+2420	+13.60107422	+0.14941406	+0.08349609	-32.54150391	-0.96679688	+37.59521484	+2768	+11.13574219	-1.79736328	-1.63916016	+14.41406250	-0.52734375	-26.71875000	+1496
+1457971182.20980000	+13.43408203	-0.32519531	-1.04589844	+24.47753906	+16.52343750	-30.38818359	+2420	+13.58789063	+0.16699219	+0.08789063	-31.77246094	-1.45019531	+37.83691406	+2768	+11.12695313	-1.78857422	-1.64355469	+14.47998047	-0.74707031	-26.78466797	+1496
+1457971182.21390010	+13.42529297	-0.32519531	-1.05029297	+24.36767578	+16.67724609	-30.45410156	+2412	+13.57470703	+0.18457031	+0.09228516	-31.02539063	-1.97753906	+38.01269531	+2764	+11.11816406	-1.78857422	-1.65234375	+14.50195313	-0.94482422	-26.87255859	+1492
+1457971182.22230010	+13.40771484	-0.32080078	-1.07666016	+24.30175781	+17.02880859	-30.58593750	+2404	+13.54833984	+0.21972656	+0.10107422	-29.55322266	-3.03222656	+38.27636719	+2756	+11.10058594	-1.77978516	-1.66552734	+14.63378906	-1.29638672	-27.04833984	+1492
+1457971182.22639990	+13.40332031	-0.32080078	-1.08105469	+24.25781250	+17.13867188	-30.69580078	+2396	+13.53955078	+0.23730469	+0.10107422	-28.80615234	-3.53759766	+38.34228516	+2752	+11.09179688	-1.78417969	-1.67431641	+14.67773438	-1.45019531	-27.15820313	+1492
+1457971182.23060010	+13.39013672	-0.32519531	-1.10742188	+24.21386719	+17.35839844	-30.73974609	+2396	+13.52197266	+0.25927734	+0.10107422	-28.08105469	-4.06494141	+38.36425781	+2748	+11.07861328	-1.78857422	-1.68750000	+14.72167969	-1.56005859	-27.26806641	+1496
+1457971182.23470000	+13.37695313	-0.31640625	-1.12060547	+24.27978516	+17.42431641	-30.87158203	+2392	+13.50439453	+0.27246094	+0.09667969	-27.44384766	-4.52636719	+38.36425781	+2740	+11.06542969	-1.78417969	-1.70507813	+14.80957031	-1.66992188	-27.35595703	+1496
+1457971182.24309990	+13.34619141	-0.32080078	-1.16015625	+24.32373047	+17.64404297	-31.06933594	+2384	+13.46923828	+0.31640625	+0.08789063	-26.05957031	-5.40527344	+38.29833984	+2728	+11.03906250	-1.79736328	-1.73583984	+14.91943359	-1.77978516	-27.59765625	+1500
+1457971182.24720000	+13.32861328	-0.31640625	-1.17773438	+24.38964844	+17.62207031	-31.22314453	+2380	+13.45166016	+0.32519531	+0.07470703	-25.55419922	-5.75683594	+38.21044922	+2720	+11.02587891	-1.79736328	-1.75781250	+15.05126953	-1.82373047	-27.70751953	+1500
+1457971182.25140000	+13.31542969	-0.32080078	-1.18652344	+24.38964844	+17.57812500	-31.37695313	+2372	+13.43408203	+0.34277344	+0.06591797	-25.00488281	-6.10839844	+38.12255859	+2712	+11.00830078	-1.81054688	-1.77539063	+15.09521484	-1.84570313	-27.86132813	+1500
+1457971182.25970010	+13.27587891	-0.32080078	-1.23486328	+24.52148438	+17.57812500	-31.68457031	+2368	+13.39453125	+0.36914063	+0.03955078	-24.01611328	-6.74560547	+37.90283203	+2696	+10.97753906	-1.82812500	-1.82373047	+15.29296875	-1.84570313	-28.14697266	+1504
+1457971182.26390000	+13.25830078	-0.32519531	-1.25244141	+24.56542969	+17.46826172	-31.86035156	+2368	+13.37255859	+0.38232422	+0.01757813	-23.57666016	-6.98730469	+37.74902344	+2688	+10.95996094	-1.84130859	-1.84570313	+15.35888672	-1.84570313	-28.30078125	+1508
+1457971182.27220010	+13.21435547	-0.32958984	-1.31835938	+24.74121094	+17.42431641	-32.14599609	+2368	+13.32861328	+0.39990234	-0.03076172	-22.82958984	-7.33886719	+37.41943359	+2672	+10.92041016	-1.86767578	-1.90283203	+15.57861328	-1.73583984	-28.60839844	+1512
+1457971182.27640010	+13.18798828	-0.33398438	-1.34033203	+24.78515625	+17.31445313	-32.32177734	+2368	+13.30224609	+0.40869141	-0.06152344	-22.50000000	-7.47070313	+37.26562500	+2664	+10.90283203	-1.88085938	-1.92919922	+15.68847656	-1.69189453	-28.78417969	+1512
+1457971182.28469990	+13.14404297	-0.34277344	-1.41064453	+24.96093750	+17.16064453	-32.62939453	+2364	+13.25390625	+0.42187500	-0.12744141	-21.90673828	-7.64648438	+36.89208984	+2648	+10.85888672	-1.90722656	-1.99511719	+15.95214844	-1.53808594	-29.09179688	+1516
+1457971182.28889990	+13.12207031	-0.35156250	-1.43701172	+25.02685547	+17.02880859	-32.80517578	+2364	+13.22753906	+0.42626953	-0.16259766	-21.66503906	-7.73437500	+36.69433594	+2636	+10.83251953	-1.92480469	-2.02587891	+16.06201172	-1.49414063	-29.28955078	+1516
+1457971182.29720000	+13.07373047	-0.36035156	-1.52050781	+25.18066406	+16.91894531	-33.11279297	+2364	+13.17480469	+0.43066406	-0.25488281	-21.15966797	-7.73437500	+36.23291016	+2620	+10.78417969	-1.95996094	-2.09179688	+16.32568359	-1.31835938	-29.64111328	+1520
+1457971182.30559990	+13.02539063	-0.38232422	-1.60400391	+25.33447266	+16.83105469	-33.39843750	+2360	+13.11767578	+0.42187500	-0.36035156	-20.72021484	-7.64648438	+35.72753906	+2604	+10.73583984	-1.99511719	-2.16650391	+16.58935547	-1.12060547	-29.99267578	+1520
+1457971182.30970000	+12.99902344	-0.39111328	-1.65234375	+25.44433594	+16.76513672	-33.55224609	+2360	+13.09130859	+0.42187500	-0.41308594	-20.45654297	-7.62451172	+35.48583984	+2596	+10.70507813	-2.01269531	-2.20166016	+16.76513672	-1.03271484	-30.16845703	+1520
+1457971182.31800010	+12.95068359	-0.42187500	-1.74902344	+25.55419922	+16.69921875	-33.85986328	+2352	+13.02978516	+0.40429688	-0.53173828	-20.03906250	-7.51464844	+34.91455078	+2580	+10.65234375	-2.05664063	-2.28076172	+17.02880859	-0.81298828	-30.56396484	+1528
+1457971182.32640000	+12.89794922	-0.45263672	-1.84570313	+25.70800781	+16.61132813	-34.18945313	+2340	+12.97265625	+0.38671875	-0.64599609	-19.53369141	-7.49267578	+34.34326172	+2564	+10.59521484	-2.10498047	-2.35986328	+17.29248047	-0.63720703	-30.98144531	+1532
+1457971182.33470010	+12.84521484	-0.48779297	-1.96435547	+25.88378906	+16.67724609	-34.54101563	+2328	+12.91113281	+0.36035156	-0.78662109	-19.02832031	-7.38281250	+33.66210938	+2548	+10.53369141	-2.16210938	-2.44775391	+17.55615234	-0.37353516	-31.44287109	+1536
+1457971182.34299990	+12.78808594	-0.54492188	-2.08300781	+25.97167969	+16.76513672	-34.89257813	+2320	+12.84960938	+0.32080078	-0.92724609	-18.54492188	-7.29492188	+32.95898438	+2532	+10.47656250	-2.22802734	-2.54443359	+17.79785156	-0.10986328	-31.90429688	+1544
+1457971182.34719990	+12.75732422	-0.56250000	-2.14013672	+26.10351563	+16.74316406	-35.11230469	+2316	+12.81884766	+0.30761719	-0.99316406	-18.23730469	-7.33886719	+32.62939453	+2524	+10.44580078	-2.25878906	-2.59277344	+17.90771484	+0.00000000	-32.18994141	+1548
+1457971182.35550000	+12.70019531	-0.63281250	-2.26318359	+26.16943359	+16.78710938	-35.57373047	+2308	+12.75732422	+0.25488281	-1.13378906	-17.79785156	-7.36083984	+31.88232422	+2508	+10.38427734	-2.34667969	-2.69384766	+18.03955078	+0.28564453	-32.76123047	+1560
+1457971182.36389990	+12.63867188	-0.70751953	-2.38183594	+26.27929688	+16.76513672	-36.10107422	+2300	+12.69580078	+0.20214844	-1.27001953	-17.29248047	-7.49267578	+31.13525391	+2488	+10.32275391	-2.43896484	-2.79931641	+18.12744141	+0.57128906	-33.39843750	+1572
+1457971182.37220000	+12.57275391	-0.78662109	-2.51806641	+26.38916016	+16.83105469	-36.65039063	+2292	+12.62988281	+0.14062500	-1.41943359	-16.80908203	-7.55859375	+30.30029297	+2468	+10.25683594	-2.54003906	-2.91357422	+18.23730469	+0.92285156	-34.05761719	+1580
+1457971182.38050010	+12.50683594	-0.88330078	-2.64990234	+26.43310547	+16.83105469	-37.26562500	+2288	+12.56835938	+0.06591797	-1.56884766	-16.41357422	-7.69042969	+29.46533203	+2456	+10.19531250	-2.65429688	-3.03222656	+18.32519531	+1.25244141	-34.78271484	+1592
+1457971182.38470010	+12.47167969	-0.92285156	-2.71582031	+26.52099609	+16.76513672	-37.57324219	+2284	+12.53320313	+0.03076172	-1.64355469	-16.17187500	-7.80029297	+29.06982422	+2444	+10.16015625	-2.71582031	-3.09375000	+18.34716797	+1.42822266	-35.15625000	+1596
+1457971182.38879990	+12.43652344	-0.97998047	-2.78173828	+26.52099609	+16.72119141	-37.90283203	+2284	+12.50244141	-0.01318359	-1.71386719	-16.01806641	-7.93212891	+28.65234375	+2436	+10.12500000	-2.77734375	-3.15527344	+18.34716797	+1.62597656	-35.52978516	+1604
+1457971182.39299990	+12.40576172	-1.03710938	-2.85205078	+26.54296875	+16.72119141	-38.23242188	+2280	+12.47167969	-0.05712891	-1.79296875	-15.82031250	-7.97607422	+28.16894531	+2432	+10.09863281	-2.84326172	-3.21240234	+18.39111328	+1.77978516	-35.94726563	+1608
+1457971182.40130000	+12.33544922	-1.14697266	-2.98828125	+26.60888672	+16.67724609	-38.89160156	+2276	+12.40576172	-0.14941406	-1.94677734	-15.42480469	-8.21777344	+27.29003906	+2416	+10.02392578	-2.97509766	-3.34423828	+18.41308594	+2.17529297	-36.69433594	+1620
+1457971182.40549990	+12.30468750	-1.20410156	-3.05859375	+26.65283203	+16.65527344	-39.24316406	+2276	+12.37500000	-0.20214844	-2.03027344	-15.24902344	-8.26171875	+26.80664063	+2412	+9.99316406	-3.04101563	-3.40136719	+18.45703125	+2.30712891	-37.11181641	+1624
+1457971182.40969990	+12.26513672	-1.26123047	-3.12890625	+26.69677734	+16.61132813	-39.59472656	+2272	+12.33984375	-0.25048828	-2.10498047	-14.98535156	-8.41552734	+26.36718750	+2408	+9.95361328	-3.11572266	-3.46289063	+18.45703125	+2.50488281	-37.52929688	+1628
+1457971182.41380000	+12.22998047	-1.32714844	-3.19482422	+26.71875000	+16.58935547	-39.92431641	+2272	+12.30468750	-0.30761719	-2.18408203	-14.83154297	-8.54736328	+25.92773438	+2404	+9.91845703	-3.18164063	-3.52880859	+18.50097656	+2.70263672	-37.90283203	+1636
+1457971182.41800000	+12.20361328	-1.38867188	-3.26074219	+26.74072266	+16.52343750	-40.29785156	+2268	+12.27392578	-0.36914063	-2.26757813	-14.63378906	-8.63525391	+25.42236328	+2400	+9.88769531	-3.25634766	-3.58154297	+18.54492188	+2.79052734	-38.34228516	+1636
+1457971182.42630000	+12.13330078	-1.52490234	-3.40136719	+26.78466797	+16.47949219	-40.95703125	+2264	+12.20361328	-0.48339844	-2.42138672	-14.12841797	-8.89892578	+24.49951172	+2388	+9.81738281	-3.40576172	-3.70019531	+18.58886719	+3.14208984	-39.13330078	+1648
+1457971182.43880010	+12.03662109	-1.73583984	-3.60351563	+26.82861328	+16.36962891	-42.03369141	+2252	+12.09814453	-0.67236328	-2.66308594	-13.27148438	-9.31640625	+23.02734375	+2372	+9.71630859	-3.62988281	-3.87158203	+18.72070313	+3.51562500	-40.36376953	+1656
+1457971182.44720010	+11.97509766	-1.88085938	-3.73095703	+26.85058594	+16.25976563	-42.80273438	+2240	+12.02343750	-0.79980469	-2.81689453	-12.54638672	-9.64599609	+22.01660156	+2360	+9.65478516	-3.79248047	-3.96826172	+18.78662109	+3.66943359	-41.26464844	+1656
+1457971182.45549990	+11.91357422	-2.03466797	-3.85400391	+26.82861328	+16.12792969	-43.59375000	+2228	+11.95312500	-0.94042969	-2.96630859	-11.77734375	-10.04150391	+20.96191406	+2348	+9.59326172	-3.95068359	-4.06494141	+18.91845703	+3.77929688	-42.16552734	+1656
+1457971182.46380000	+11.84765625	-2.19726563	-3.97265625	+26.78466797	+16.01806641	-44.40673828	+2212	+11.87402344	-1.07226563	-3.11132813	-10.85449219	-10.45898438	+19.90722656	+2328	+9.52734375	-4.12207031	-4.16601563	+18.98437500	+3.95507813	-43.02246094	+1656
+1457971182.46799990	+11.82128906	-2.27636719	-4.02539063	+26.76269531	+15.88623047	-44.86816406	+2200	+11.83886719	-1.14257813	-3.17724609	-10.37109375	-10.70068359	+19.35791016	+2316	+9.50097656	-4.20556641	-4.20556641	+19.05029297	+3.93310547	-43.50585938	+1648
+1457971182.47210000	+11.78613281	-2.35986328	-4.07812500	+26.71875000	+15.79833984	-45.30761719	+2188	+11.79931641	-1.20849609	-3.24316406	-9.82177734	-10.94238281	+18.80859375	+2304	+9.46582031	-4.29785156	-4.25390625	+19.05029297	+4.04296875	-43.96728516	+1652
+1457971182.48050000	+11.72460938	-2.52685547	-4.17919922	+26.69677734	+15.53466797	-46.20849609	+2164	+11.72460938	-1.34912109	-3.36621094	-8.74511719	-11.44775391	+17.68798828	+2276	+9.40429688	-4.46923828	-4.33740234	+19.18212891	+4.08691406	-44.89013672	+1644
+1457971182.48880000	+11.65869141	-2.69824219	-4.27587891	+26.65283203	+15.29296875	-47.08740234	+2144	+11.64550781	-1.48974609	-3.48925781	-7.64648438	-11.90917969	+16.56738281	+2252	+9.33837891	-4.65380859	-4.42529297	+19.22607422	+4.24072266	-45.79101563	+1640
+1457971182.49710010	+11.59277344	-2.86962891	-4.35058594	+26.65283203	+14.96337891	-48.03222656	+2124	+11.57080078	-1.62597656	-3.59472656	-6.48193359	-12.41455078	+15.42480469	+2216	+9.27246094	-4.84277344	-4.49560547	+19.24804688	+4.32861328	-46.71386719	+1640
+1457971182.50550010	+11.53125000	-3.04101563	-4.42089844	+26.67480469	+14.56787109	-48.91113281	+2104	+11.49609375	-1.77099609	-3.69140625	-5.38330078	-12.87597656	+14.34814453	+2184	+9.20654297	-5.02734375	-4.56591797	+19.35791016	+4.43847656	-47.57080078	+1636
+1457971182.50959990	+11.49609375	-3.12890625	-4.45605469	+26.71875000	+14.41406250	-49.30664063	+2096	+11.45654297	-1.84570313	-3.73974609	-4.85595703	-13.02978516	+13.79882813	+2172	+9.16699219	-5.12841797	-4.59667969	+19.33593750	+4.52636719	-47.96630859	+1640
+1457971182.51799990	+11.43017578	-3.29589844	-4.51318359	+26.82861328	+13.95263672	-50.11962891	+2084	+11.38183594	-1.99072266	-3.82324219	-3.86718750	-13.44726563	+12.78808594	+2144	+9.09667969	-5.31738281	-4.65380859	+19.37988281	+4.63623047	-48.75732422	+1640
+1457971182.52210000	+11.39501953	-3.38378906	-4.53955078	+26.89453125	+13.77685547	-50.44921875	+2080	+11.34667969	-2.06982422	-3.86279297	-3.44970703	-13.55712891	+12.28271484	+2136	+9.06591797	-5.41845703	-4.68017578	+19.37988281	+4.72412109	-49.10888672	+1644
+1457971182.52630000	+11.36425781	-3.46728516	-4.57031250	+26.98242188	+13.57910156	-50.77880859	+2080	+11.30712891	-2.14453125	-3.90673828	-3.03222656	-13.66699219	+11.84326172	+2128	+9.03076172	-5.51074219	-4.71093750	+19.42382813	+4.81201172	-49.43847656	+1644
+1457971182.53049990	+11.33349609	-3.55517578	-4.57910156	+27.04833984	+13.29345703	-51.17431641	+2072	+11.27636719	-2.21923828	-3.93310547	-2.61474609	-13.88671875	+11.40380859	+2116	+8.99560547	-5.60742188	-4.72412109	+19.42382813	+4.81201172	-49.81201172	+1644
+1457971182.53880000	+11.27197266	-3.72656250	-4.61865234	+27.24609375	+12.87597656	-51.74560547	+2072	+11.19726563	-2.38183594	-3.99902344	-1.93359375	-14.06250000	+10.56884766	+2104	+8.92968750	-5.79638672	-4.76367188	+19.48974609	+4.94384766	-50.36132813	+1652
+1457971182.54290010	+11.24121094	-3.81445313	-4.62304688	+27.33398438	+12.56835938	-52.09716797	+2068	+11.16210938	-2.46093750	-4.02099609	-1.62597656	-14.26025391	+10.19531250	+2092	+8.89892578	-5.89306641	-4.76806641	+19.51171875	+4.92187500	-50.71289063	+1656
+1457971182.55130000	+11.18408203	-3.98144531	-4.64501953	+27.55371094	+12.01904297	-52.64648438	+2064	+11.08740234	-2.62792969	-4.06494141	-1.07666016	-14.50195313	+9.47021484	+2080	+8.84179688	-6.08203125	-4.78564453	+19.59960938	+4.89990234	-51.26220703	+1656
+1457971182.55960010	+11.12695313	-4.15283203	-4.64062500	+27.79541016	+11.40380859	-53.28369141	+2056	+11.01708984	-2.79052734	-4.09130859	-0.57128906	-14.85351563	+8.78906250	+2064	+8.79345703	-6.26660156	-4.77685547	+19.73144531	+4.76806641	-51.87744141	+1664
+1457971182.56789990	+11.07421875	-4.31982422	-4.63183594	+28.08105469	+10.70068359	-53.87695313	+2048	+10.94238281	-2.95751953	-4.10888672	-0.08789063	-15.20507813	+8.15185547	+2044	+8.74511719	-6.44677734	-4.76367188	+19.95117188	+4.54833984	-52.42675781	+1668
+1457971182.57629990	+11.01708984	-4.48242188	-4.60986328	+28.38867188	+9.99755859	-54.47021484	+2040	+10.86767578	-3.12011719	-4.11328125	+0.39550781	-15.60058594	+7.58056641	+2024	+8.70117188	-6.62255859	-4.74609375	+20.21484375	+4.28466797	-52.93212891	+1672
+1457971182.58040000	+10.99072266	-4.56152344	-4.59228516	+28.56445313	+9.58007813	-54.79980469	+2040	+10.82812500	-3.19921875	-4.10888672	+0.65917969	-15.86425781	+7.25097656	+2016	+8.68359375	-6.71044922	-4.72851563	+20.36865234	+4.10888672	-53.21777344	+1676
+1457971182.58880000	+10.93798828	-4.71972656	-4.55712891	+28.91601563	+8.81103516	-55.41503906	+2032	+10.75341797	-3.35302734	-4.09570313	+1.25244141	-16.30371094	+6.70166016	+1992	+8.64404297	-6.88183594	-4.69335938	+20.72021484	+3.75732422	-53.76708984	+1676
+1457971182.59710000	+10.88525391	-4.86914063	-4.50000000	+29.26757813	+8.04199219	-56.05224609	+2024	+10.67431641	-3.49804688	-4.06933594	+1.91162109	-16.78710938	+6.13037109	+1972	+8.60449219	-7.04882813	-4.64501953	+21.07177734	+3.38378906	-54.27246094	+1680
+1457971182.60540010	+10.82812500	-5.00976563	-4.43847656	+29.66308594	+7.27294922	-56.66748047	+2020	+10.59960938	-3.64306641	-4.02978516	+2.61474609	-17.24853516	+5.60302734	+1956	+8.55615234	-7.21582031	-4.60107422	+21.46728516	+3.05419922	-54.71191406	+1680
+1457971182.60960010	+10.79736328	-5.08007813	-4.40771484	+29.83886719	+6.89941406	-56.93115234	+2020	+10.56445313	-3.70898438	-4.00781250	+2.98828125	-17.46826172	+5.36132813	+1948	+8.53417969	-7.29931641	-4.57470703	+21.64306641	+2.90039063	-54.90966797	+1680
+1457971182.61380000	+10.77099609	-5.14599609	-4.37695313	+30.05859375	+6.56982422	-57.19482422	+2016	+10.52490234	-3.77929688	-3.98583984	+3.38378906	-17.66601563	+5.11962891	+1944	+8.51220703	-7.37841797	-4.55273438	+21.84082031	+2.79052734	-55.08544922	+1680
+1457971182.61789990	+10.74023438	-5.21191406	-4.32861328	+30.25634766	+6.19628906	-57.52441406	+2020	+10.48974609	-3.84521484	-3.95068359	+3.77929688	-17.92968750	+4.83398438	+1940	+8.48583984	-7.45751953	-4.52197266	+22.01660156	+2.63671875	-55.28320313	+1684
+1457971182.62620000	+10.68310547	-5.34375000	-4.25830078	+30.62988281	+5.58105469	-57.94189453	+2020	+10.41943359	-3.96826172	-3.89794922	+4.54833984	-18.23730469	+4.41650391	+1932	+8.43310547	-7.62011719	-4.46484375	+22.39013672	+2.41699219	-55.56884766	+1688
+1457971182.63039990	+10.65234375	-5.40527344	-4.20556641	+30.82763672	+5.25146484	-58.22753906	+2028	+10.38427734	-4.02978516	-3.85400391	+4.96582031	-18.47900391	+4.15283203	+1936	+8.40234375	-7.69482422	-4.42968750	+22.54394531	+2.32910156	-55.70068359	+1696
+1457971182.63459990	+10.62158203	-5.46679688	-4.16162109	+31.00341797	+4.96582031	-58.40332031	+2032	+10.34912109	-4.09130859	-3.81884766	+5.33935547	-18.61083984	+3.97705078	+1936	+8.37597656	-7.77392578	-4.39892578	+22.69775391	+2.24121094	-55.78857422	+1700
+1457971182.63870000	+10.59521484	-5.52392578	-4.12207031	+31.20117188	+4.70214844	-58.55712891	+2040	+10.31835938	-4.14843750	-3.78808594	+5.71289063	-18.74267578	+3.80126953	+1936	+8.34521484	-7.84423828	-4.36816406	+22.89550781	+2.17529297	-55.83251953	+1704
+1457971182.64710000	+10.53369141	-5.63818359	-4.01660156	+31.59667969	+4.10888672	-58.90869141	+2060	+10.24804688	-4.26708984	-3.70019531	+6.43798828	-19.11621094	+3.44970703	+1944	+8.29248047	-7.98925781	-4.29345703	+23.20312500	+1.95556641	-55.98632813	+1720
+1457971182.65120010	+10.50292969	-5.69531250	-3.96826172	+31.81640625	+3.84521484	-59.04052734	+2068	+10.21289063	-4.31982422	-3.66064453	+6.78955078	-19.22607422	+3.31787109	+1944	+8.26611328	-8.05957031	-4.25390625	+23.40087891	+1.88964844	-56.03027344	+1728
+1457971182.65540000	+10.47216797	-5.74804688	-3.91113281	+31.99218750	+3.53759766	-59.23828125	+2080	+10.18212891	-4.37695313	-3.60791016	+7.11914063	-19.42382813	+3.14208984	+1952	+8.23535156	-8.12988281	-4.20996094	+23.57666016	+1.77978516	-56.09619141	+1736
+1457971182.65960000	+10.44580078	-5.80078125	-3.85400391	+32.21191406	+3.27392578	-59.32617188	+2088	+10.14697266	-4.42968750	-3.55957031	+7.44873047	-19.53369141	+3.05419922	+1956	+8.21337891	-8.19580078	-4.16601563	+23.75244141	+1.64794922	-56.11816406	+1744
+1457971182.66790010	+10.38427734	-5.90185547	-3.73974609	+32.62939453	+2.70263672	-59.52392578	+2112	+10.08544922	-4.53515625	-3.46289063	+8.06396484	-19.81933594	+2.83447266	+1968	+8.16503906	-8.31884766	-4.07373047	+24.14794922	+1.38427734	-56.14013672	+1760
+1457971182.67210010	+10.35791016	-5.95019531	-3.68261719	+32.84912109	+2.41699219	-59.58984375	+2120	+10.05029297	-4.58789063	-3.41015625	+8.32763672	-19.92919922	+2.79052734	+1972	+8.14746094	-8.38037109	-4.02099609	+24.36767578	+1.23046875	-56.14013672	+1768
+1457971182.67619990	+10.32714844	-5.99414063	-3.62548828	+33.09082031	+2.13134766	-59.63378906	+2128	+10.01953125	-4.63623047	-3.36181641	+8.61328125	-20.01708984	+2.76855469	+1976	+8.12988281	-8.43310547	-3.97265625	+24.63134766	+1.07666016	-56.14013672	+1772
+1457971182.68460010	+10.27441406	-6.08203125	-3.49804688	+33.53027344	+1.51611328	-59.74365234	+2148	+9.95361328	-4.73730469	-3.24755859	+9.09667969	-20.32470703	+2.70263672	+1988	+8.09912109	-8.54296875	-3.84960938	+25.09277344	+0.65917969	-56.20605469	+1780
+1457971182.68870000	+10.24804688	-6.12158203	-3.44091797	+33.77197266	+1.27441406	-59.72167969	+2152	+9.92285156	-4.78125000	-3.19482422	+9.33837891	-20.36865234	+2.72460938	+1988	+8.08593750	-8.59570313	-3.79248047	+25.35644531	+0.48339844	-56.18408203	+1780
+1457971182.69289990	+10.22167969	-6.16113281	-3.37060547	+33.99169922	+0.96679688	-59.80957031	+2156	+9.89208984	-4.82519531	-3.12890625	+9.58007813	-20.54443359	+2.70263672	+1992	+8.06835938	-8.64404297	-3.73095703	+25.62011719	+0.28564453	-56.20605469	+1784
+1457971182.70120000	+10.16894531	-6.23583984	-3.24316406	+34.43115234	+0.43945313	-59.72167969	+2164	+9.83056641	-4.90869141	-3.01904297	+9.99755859	-20.65429688	+2.83447266	+1996	+8.04638672	-8.73632813	-3.60791016	+26.14746094	-0.10986328	-56.11816406	+1780
+1457971182.70540000	+10.14697266	-6.27099609	-3.17285156	+34.67285156	+0.13183594	-59.76562500	+2164	+9.80419922	-4.94824219	-2.95312500	+10.21728516	-20.78613281	+2.85644531	+1996	+8.03320313	-8.78027344	-3.54199219	+26.41113281	-0.30761719	-56.09619141	+1776
+1457971182.70950010	+10.12060547	-6.30615234	-3.10253906	+34.84863281	-0.13183594	-59.72167969	+2168	+9.77343750	-4.99218750	-2.89160156	+10.37109375	-20.85205078	+2.94433594	+2000	+8.02001953	-8.82421875	-3.47607422	+26.65283203	-0.50537109	-56.07421875	+1776
+1457971182.71370010	+10.09423828	-6.33251953	-3.04101563	+35.09033203	-0.35156250	-59.65576172	+2164	+9.74707031	-5.02734375	-2.83447266	+10.59082031	-20.87402344	+3.05419922	+1996	+8.01123047	-8.86376953	-3.41455078	+26.89453125	-0.65917969	-56.00830078	+1768
+1457971182.71790000	+10.07226563	-6.36328125	-2.96630859	+35.33203125	-0.63720703	-59.65576172	+2164	+9.72070313	-5.06250000	-2.76416016	+10.81054688	-21.00585938	+3.09814453	+2000	+7.99804688	-8.90771484	-3.34863281	+27.15820313	-0.83496094	-55.96435547	+1764
+1457971182.72620010	+10.02392578	-6.42041016	-2.83447266	+35.72753906	-1.07666016	-59.52392578	+2160	+9.66796875	-5.13281250	-2.64111328	+11.18408203	-21.11572266	+3.31787109	+1996	+7.97167969	-8.98681641	-3.22119141	+27.59765625	-1.14257813	-55.81054688	+1752
+1457971182.73040010	+10.00195313	-6.44677734	-2.76416016	+35.94726563	-1.34033203	-59.50195313	+2160	+9.65039063	-5.15917969	-2.57080078	+11.42578125	-21.22558594	+3.40576172	+1996	+7.95410156	-9.02636719	-3.15966797	+27.79541016	-1.29638672	-55.67871094	+1744
+1457971182.73449990	+9.97998047	-6.47314453	-2.69384766	+36.10107422	-1.56005859	-59.47998047	+2160	+9.62402344	-5.19433594	-2.50488281	+11.57958984	-21.29150391	+3.49365234	+1996	+7.93652344	-9.06591797	-3.10253906	+27.97119141	-1.45019531	-55.56884766	+1740
+1457971182.73869990	+9.95800781	-6.49511719	-2.62353516	+36.32080078	-1.77978516	-59.41406250	+2160	+9.60205078	-5.22070313	-2.43896484	+11.82128906	-21.33544922	+3.58154297	+1996	+7.91894531	-9.10107422	-3.04101563	+28.16894531	-1.58203125	-55.45898438	+1732
+1457971182.74289990	+9.94042969	-6.51269531	-2.55322266	+36.54052734	-2.02148438	-59.39208984	+2160	+9.58007813	-5.24267578	-2.37304688	+12.06298828	-21.44531250	+3.64746094	+1996	+7.90576172	-9.13183594	-2.98388672	+28.36669922	-1.73583984	-55.32714844	+1724
+1457971182.74700000	+9.91406250	-6.53906250	-2.48291016	+36.67236328	-2.21923828	-59.39208984	+2160	+9.55810547	-5.27343750	-2.30273438	+12.23876953	-21.55517578	+3.71337891	+1996	+7.88378906	-9.17138672	-2.92675781	+28.52050781	-1.86767578	-55.21728516	+1720
+1457971182.75120000	+9.89648438	-6.55664063	-2.41699219	+36.89208984	-2.41699219	-59.32617188	+2160	+9.54052734	-5.29541016	-2.23681641	+12.48046875	-21.62109375	+3.80126953	+1992	+7.86621094	-9.20214844	-2.86962891	+28.67431641	-1.97753906	-55.08544922	+1716
+1457971182.75950000	+9.85693359	-6.59179688	-2.27636719	+37.28759766	-2.83447266	-59.30419922	+2164	+9.50537109	-5.34375000	-2.10498047	+12.91992188	-21.81884766	+3.91113281	+1996	+7.83544922	-9.27246094	-2.75537109	+28.95996094	-2.24121094	-54.84375000	+1708
+1457971182.76370000	+9.84375000	-6.60498047	-2.21044922	+37.52929688	-3.01025391	-59.28222656	+2168	+9.48779297	-5.35693359	-2.04345703	+13.16162109	-21.88476563	+3.97705078	+1992	+7.81787109	-9.29882813	-2.69824219	+29.13574219	-2.37304688	-54.71191406	+1704
+1457971182.76790000	+9.82617188	-6.61816406	-2.14453125	+37.74902344	-3.18603516	-59.23828125	+2168	+9.47460938	-5.37451172	-1.97753906	+13.40332031	-21.99462891	+4.04296875	+1992	+7.80468750	-9.32958984	-2.64550781	+29.28955078	-2.50488281	-54.55810547	+1704
+1457971182.77200010	+9.80859375	-6.63574219	-2.08300781	+37.92480469	-3.36181641	-59.21630859	+2172	+9.45703125	-5.40087891	-1.91162109	+13.55712891	-22.08251953	+4.08691406	+1996	+7.79150391	-9.36035156	-2.59277344	+29.42138672	-2.63671875	-54.44824219	+1700
+1457971182.77620010	+9.79101563	-6.64453125	-2.01708984	+38.16650391	-3.51562500	-59.15039063	+2176	+9.43945313	-5.41406250	-1.85009766	+13.77685547	-22.14843750	+4.15283203	+1996	+7.77832031	-9.38232422	-2.53564453	+29.57519531	-2.74658203	-54.31640625	+1700
+1457971182.78029990	+9.77783203	-6.65332031	-1.95556641	+38.40820313	-3.66943359	-59.12841797	+2176	+9.43066406	-5.42724609	-1.78857422	+13.99658203	-22.23632813	+4.21875000	+1992	+7.76513672	-9.40429688	-2.47851563	+29.75097656	-2.87841797	-54.22851563	+1700
+1457971182.78449990	+9.76464844	-6.66650391	-1.89843750	+38.60595703	-3.82324219	-59.08447266	+2180	+9.41748047	-5.45361328	-1.73144531	+14.08447266	-22.30224609	+4.28466797	+1996	+7.76074219	-9.43066406	-2.42138672	+29.90478516	-2.98828125	-54.16259766	+1700
+1457971182.79279990	+9.74267578	-6.68408203	-1.78417969	+39.11132813	-4.06494141	-58.93066406	+2184	+9.39550781	-5.47558594	-1.61718750	+14.45800781	-22.41210938	+4.48242188	+1988	+7.74755859	-9.47460938	-2.30712891	+30.21240234	-3.22998047	-53.98681641	+1696
+1457971182.79699990	+9.72949219	-6.69726563	-1.73144531	+39.28710938	-4.17480469	-58.84277344	+2184	+9.38232422	-5.49755859	-1.56445313	+14.52392578	-22.45605469	+4.57031250	+1988	+7.74316406	-9.49658203	-2.25000000	+30.36621094	-3.31787109	-53.89892578	+1696
+1457971182.80119990	+9.72070313	-6.70166016	-1.67871094	+39.55078125	-4.28466797	-58.75488281	+2184	+9.37353516	-5.51074219	-1.51171875	+14.65576172	-22.50000000	+4.65820313	+1984	+7.74316406	-9.50976563	-2.19287109	+30.56396484	-3.42773438	-53.87695313	+1692
+1457971182.80530000	+9.71191406	-6.70605469	-1.63037109	+39.79248047	-4.39453125	-58.64501953	+2180	+9.36914063	-5.51953125	-1.46337891	+14.78759766	-22.56591797	+4.79003906	+1980	+7.74316406	-9.52734375	-2.14013672	+30.73974609	-3.55957031	-53.78906250	+1688
+1457971182.80950000	+9.70312500	-6.71923828	-1.57763672	+39.96826172	-4.50439453	-58.57910156	+2180	+9.35595703	-5.54150391	-1.41503906	+14.80957031	-22.60986328	+4.87792969	+1976	+7.74755859	-9.54492188	-2.08300781	+30.89355469	-3.64746094	-53.76708984	+1684
+1457971182.81370000	+9.69433594	-6.71923828	-1.52929688	+40.20996094	-4.61425781	-58.51318359	+2176	+9.35156250	-5.55029297	-1.36230469	+14.91943359	-22.65380859	+4.96582031	+1968	+7.74755859	-9.55810547	-2.02587891	+31.06933594	-3.75732422	-53.76708984	+1680
+1457971182.81780000	+9.68994141	-6.72363281	-1.48535156	+40.45166016	-4.70214844	-58.42529297	+2172	+9.34716797	-5.56347656	-1.31835938	+15.00732422	-22.69775391	+5.09765625	+1960	+7.75195313	-9.57128906	-1.96875000	+31.24511719	-3.88916016	-53.74511719	+1672
+1457971182.82620000	+9.68115234	-6.73681641	-1.39306641	+40.84716797	-4.89990234	-58.29345703	+2168	+9.33398438	-5.58984375	-1.22607422	+15.07324219	-22.80761719	+5.25146484	+1944	+7.76513672	-9.60205078	-1.85009766	+31.55273438	-4.10888672	-53.81103516	+1660
+1457971182.83450010	+9.67236328	-6.75000000	-1.30957031	+41.22070313	-5.09765625	-58.13964844	+2168	+9.32958984	-5.61621094	-1.14697266	+15.11718750	-22.89550781	+5.44921875	+1924	+7.77392578	-9.62841797	-1.75781250	+31.81640625	-4.30664063	-53.76708984	+1640
+1457971182.83870010	+9.66796875	-6.75000000	-1.26562500	+41.41845703	-5.20751953	-58.09570313	+2172	+9.32519531	-5.62500000	-1.10302734	+15.16113281	-22.96142578	+5.51513672	+1916	+7.77832031	-9.64160156	-1.70507813	+31.94824219	-4.41650391	-53.81103516	+1632
+1457971182.84279990	+9.66357422	-6.75439453	-1.23046875	+41.61621094	-5.31738281	-58.02978516	+2180	+9.32958984	-5.62939453	-1.06787109	+15.20507813	-23.02734375	+5.62500000	+1904	+7.78271484	-9.65039063	-1.66113281	+32.05810547	-4.52636719	-53.78906250	+1616
+1457971182.84699990	+9.65917969	-6.75878906	-1.18652344	+41.79199219	-5.42724609	-58.00781250	+2188	+9.32519531	-5.64697266	-1.02832031	+15.16113281	-23.09326172	+5.66894531	+1896	+7.78710938	-9.66357422	-1.61718750	+32.16796875	-4.61425781	-53.83300781	+1608
+1457971182.85110000	+9.65917969	-6.76318359	-1.14697266	+41.98974609	-5.51513672	-58.00781250	+2200	+9.32519531	-5.65136719	-0.98437500	+15.18310547	-23.15917969	+5.71289063	+1892	+7.78710938	-9.67675781	-1.56884766	+32.23388672	-4.70214844	-53.89892578	+1600
+1457971182.85529990	+9.65917969	-6.76318359	-1.11181641	+42.18750000	-5.62500000	-57.94189453	+2208	+9.32958984	-5.66015625	-0.95361328	+15.18310547	-23.20312500	+5.77880859	+1884	+7.78271484	-9.68994141	-1.53369141	+32.29980469	-4.79003906	-53.85498047	+1588
+1457971182.86360000	+9.65478516	-6.76757813	-1.04150391	+42.53906250	-5.80078125	-57.87597656	+2236	+9.32958984	-5.67773438	-0.87890625	+15.11718750	-23.29101563	+5.86669922	+1880	+7.78271484	-9.71630859	-1.45458984	+32.38769531	-4.92187500	-53.87695313	+1568
+1457971182.86780000	+9.65039063	-6.76757813	-1.01074219	+42.73681641	-5.88867188	-57.81005859	+2252	+9.33398438	-5.68212891	-0.84814453	+15.11718750	-23.31298828	+5.93261719	+1880	+7.77832031	-9.72509766	-1.42822266	+32.43164063	-4.96582031	-53.81103516	+1560
+1457971182.87200000	+9.64599609	-6.76757813	-0.97558594	+42.93457031	-5.97656250	-57.76611328	+2268	+9.33398438	-5.69091797	-0.81738281	+15.05126953	-23.33496094	+5.97656250	+1884	+7.77392578	-9.73828125	-1.40185547	+32.43164063	-5.00976563	-53.76708984	+1552
+1457971182.87610010	+9.64599609	-6.76757813	-0.94482422	+43.13232422	-6.08642578	-57.72216797	+2284	+9.33837891	-5.69531250	-0.78662109	+15.00732422	-23.35693359	+6.02050781	+1884	+7.76953125	-9.75146484	-1.37109375	+32.43164063	-5.03173828	-53.74511719	+1544
+1457971182.88030000	+9.64160156	-6.76757813	-0.91406250	+43.33007813	-6.17431641	-57.65625000	+2300	+9.33837891	-5.69970703	-0.75585938	+14.96337891	-23.37890625	+6.08642578	+1888	+7.76074219	-9.76025391	-1.34472656	+32.43164063	-5.07568359	-53.70117188	+1540
+1457971182.88450000	+9.64160156	-6.76318359	-0.88769531	+43.54980469	-6.26220703	-57.59033203	+2320	+9.34277344	-5.70849609	-0.72509766	+14.91943359	-23.40087891	+6.13037109	+1896	+7.75634766	-9.77343750	-1.31835938	+32.45361328	-5.09765625	-53.65722656	+1532
+1457971182.89280010	+9.63720703	-6.76318359	-0.83496094	+43.96728516	-6.43798828	-57.41455078	+2356	+9.34716797	-5.71728516	-0.66796875	+14.78759766	-23.37890625	+6.24023438	+1908	+7.74316406	-9.79541016	-1.27001953	+32.40966797	-5.09765625	-53.54736328	+1528
+1457971182.89700010	+9.63281250	-6.75878906	-0.80859375	+44.20898438	-6.52587891	-57.30468750	+2376	+9.35156250	-5.71728516	-0.64599609	+14.76562500	-23.35693359	+6.32812500	+1916	+7.73876953	-9.80419922	-1.24804688	+32.38769531	-5.09765625	-53.45947266	+1524
+1457971182.90109990	+9.63281250	-6.75439453	-0.78222656	+44.42871094	-6.63574219	-57.23876953	+2400	+9.35156250	-5.72167969	-0.61962891	+14.69970703	-23.35693359	+6.41601563	+1924	+7.72998047	-9.81298828	-1.22607422	+32.38769531	-5.11962891	-53.39355469	+1524
+1457971182.90529990	+9.62841797	-6.75000000	-0.76025391	+44.67041016	-6.74560547	-57.12890625	+2420	+9.35156250	-5.72607422	-0.59765625	+14.63378906	-23.33496094	+6.50390625	+1936	+7.72558594	-9.82177734	-1.19970703	+32.36572266	-5.14160156	-53.32763672	+1524
+1457971182.90949990	+9.62402344	-6.74560547	-0.73828125	+44.93408203	-6.87744141	-57.01904297	+2440	+9.35595703	-5.72167969	-0.57128906	+14.61181641	-23.33496094	+6.59179688	+1944	+7.72558594	-9.82617188	-1.17773438	+32.40966797	-5.16357422	-53.28369141	+1524
+1457971182.91360000	+9.61962891	-6.74121094	-0.71630859	+45.17578125	-6.98730469	-56.90917969	+2464	+9.35156250	-5.72607422	-0.54492188	+14.56787109	-23.33496094	+6.65771484	+1960	+7.72119141	-9.83056641	-1.15136719	+32.43164063	-5.18554688	-53.23974609	+1524
+1457971182.91779990	+9.61523438	-6.73681641	-0.69433594	+45.41748047	-7.09716797	-56.79931641	+2488	+9.35156250	-5.73046875	-0.52294922	+14.47998047	-23.31298828	+6.76757813	+1972	+7.71679688	-9.83496094	-1.12060547	+32.47558594	-5.20751953	-53.23974609	+1524
+1457971182.92610000	+9.61083984	-6.72363281	-0.65039063	+46.01074219	-7.33886719	-56.60156250	+2536	+9.35156250	-5.72607422	-0.47900391	+14.43603516	-23.31298828	+6.96533203	+1996	+7.72119141	-9.83935547	-1.06347656	+32.60742188	-5.27343750	-53.21777344	+1524
+1457971182.93030000	+9.60205078	-6.71484375	-0.62841797	+46.25244141	-7.47070313	-56.46972656	+2560	+9.34716797	-5.72607422	-0.46142578	+14.37011719	-23.29101563	+7.07519531	+2012	+7.72119141	-9.84375000	-1.03271484	+32.67333984	-5.29541016	-53.19580078	+1520
+1457971182.93440010	+9.59765625	-6.70166016	-0.61083984	+46.60400391	-7.58056641	-56.35986328	+2588	+9.34716797	-5.72167969	-0.44384766	+14.37011719	-23.26904297	+7.18505859	+2028	+7.72119141	-9.83935547	-1.00195313	+32.78320313	-5.33935547	-53.17382813	+1520
+1457971182.93860010	+9.58886719	-6.69726563	-0.58886719	+46.88964844	-7.71240234	-56.25000000	+2612	+9.33837891	-5.72607422	-0.42187500	+14.30419922	-23.26904297	+7.29492188	+2044	+7.72119141	-9.83935547	-0.97558594	+32.91503906	-5.38330078	-53.15185547	+1520
+1457971182.94280000	+9.58007813	-6.68847656	-0.57128906	+47.17529297	-7.82226563	-56.14013672	+2636	+9.32958984	-5.72607422	-0.40429688	+14.23828125	-23.24707031	+7.40478516	+2060	+7.72558594	-9.83935547	-0.94042969	+33.02490234	-5.40527344	-53.17382813	+1524
+1457971182.95110010	+9.56250000	-6.67089844	-0.53173828	+47.81250000	-7.99804688	-55.92041016	+2692	+9.32080078	-5.72167969	-0.36474609	+14.15039063	-23.20312500	+7.58056641	+2096	+7.72558594	-9.83056641	-0.87451172	+33.33251953	-5.42724609	-53.19580078	+1528
+1457971182.95530010	+9.54931641	-6.66210938	-0.51416016	+48.09814453	-8.06396484	-55.78857422	+2716	+9.30761719	-5.72167969	-0.34716797	+14.08447266	-23.15917969	+7.69042969	+2112	+7.72119141	-9.83056641	-0.84375000	+33.46435547	-5.42724609	-53.17382813	+1532
+1457971182.95939990	+9.54052734	-6.64892578	-0.49658203	+48.44970703	-8.12988281	-55.67871094	+2744	+9.30322266	-5.71728516	-0.32958984	+14.06250000	-23.09326172	+7.80029297	+2128	+7.72119141	-9.82617188	-0.81738281	+33.61816406	-5.40527344	-53.15185547	+1540
+1457971182.96359990	+9.52734375	-6.64013672	-0.48339844	+48.73535156	-8.17382813	-55.54687500	+2768	+9.29003906	-5.71728516	-0.31640625	+13.97460938	-23.02734375	+7.91015625	+2144	+7.71240234	-9.82177734	-0.78662109	+33.75000000	-5.38330078	-53.10791016	+1544
+1457971182.96779990	+9.50976563	-6.63134766	-0.47021484	+49.02099609	-8.19580078	-55.37109375	+2792	+9.27685547	-5.72167969	-0.29882813	+13.88671875	-22.96142578	+8.02001953	+2160	+7.70800781	-9.82177734	-0.76904297	+33.88183594	-5.33935547	-52.99804688	+1548
+1457971182.97190000	+9.49658203	-6.61816406	-0.46142578	+49.30664063	-8.21777344	-55.26123047	+2816	+9.26806641	-5.71728516	-0.29003906	+13.86474609	-22.89550781	+8.08593750	+2176	+7.69482422	-9.81738281	-0.74707031	+34.01367188	-5.27343750	-52.91015625	+1556
+1457971182.98029990	+9.46582031	-6.60058594	-0.44384766	+49.83398438	-8.19580078	-54.93164063	+2860	+9.24609375	-5.71728516	-0.26806641	+13.71093750	-22.71972656	+8.30566406	+2208	+7.67285156	-9.81298828	-0.71191406	+34.23339844	-5.09765625	-52.69042969	+1568
+1457971182.98440000	+9.44824219	-6.59619141	-0.43505859	+50.07568359	-8.15185547	-54.79980469	+2880	+9.23291016	-5.71728516	-0.25488281	+13.66699219	-22.58789063	+8.39355469	+2220	+7.65527344	-9.80859375	-0.69873047	+34.34326172	-4.98779297	-52.60253906	+1576
+1457971182.98860000	+9.43505859	-6.58740234	-0.42626953	+50.29541016	-8.08593750	-54.64599609	+2900	+9.21972656	-5.71728516	-0.24609375	+13.60107422	-22.47802734	+8.50341797	+2236	+7.63769531	-9.81298828	-0.68115234	+34.38720703	-4.87792969	-52.47070313	+1584
+1457971182.99280000	+9.41748047	-6.58300781	-0.42626953	+50.49316406	-8.04199219	-54.42626953	+2916	+9.20654297	-5.71728516	-0.23730469	+13.51318359	-22.32421875	+8.63525391	+2248	+7.61572266	-9.81738281	-0.68115234	+34.40917969	-4.74609375	-52.25097656	+1588
+1457971182.99690010	+9.39990234	-6.57861328	-0.42626953	+50.64697266	-7.95410156	-54.27246094	+2936	+9.18896484	-5.71728516	-0.23291016	+13.46923828	-22.17041016	+8.74511719	+2256	+7.59375000	-9.81738281	-0.68115234	+34.43115234	-4.59228516	-52.05322266	+1596
+1457971183.00519990	+9.36474609	-6.56982422	-0.42626953	+50.97656250	-7.80029297	-53.92089844	+2964	+9.15820313	-5.72167969	-0.22412109	+13.33740234	-21.86279297	+9.00878906	+2276	+7.54980469	-9.82177734	-0.68115234	+34.49707031	-4.32861328	-51.67968750	+1608
+1457971183.00939990	+9.34716797	-6.56982422	-0.43066406	+51.06445313	-7.71240234	-53.78906250	+2980	+9.14501953	-5.72607422	-0.21972656	+13.27148438	-21.73095703	+9.11865234	+2284	+7.52783203	-9.82617188	-0.68554688	+34.49707031	-4.17480469	-51.48193359	+1612
+1457971183.01360010	+9.33398438	-6.56982422	-0.43066406	+51.17431641	-7.62451172	-53.67919922	+2988	+9.12744141	-5.72607422	-0.21533203	+13.22753906	-21.59912109	+9.20654297	+2292	+7.50146484	-9.83056641	-0.68554688	+34.47509766	-4.02099609	-51.35009766	+1616
+1457971183.01770000	+9.32080078	-6.56542969	-0.43505859	+51.30615234	-7.53662109	-53.50341797	+3000	+9.11425781	-5.73046875	-0.21533203	+13.18359375	-21.44531250	+9.33837891	+2296	+7.47949219	-9.83496094	-0.68994141	+34.47509766	-3.88916016	-51.15234375	+1624
+1457971183.02189990	+9.30322266	-6.56982422	-0.43945313	+51.32812500	-7.44873047	-53.37158203	+3008	+9.10107422	-5.73486328	-0.21533203	+13.11767578	-21.31347656	+9.47021484	+2300	+7.45751953	-9.83935547	-0.69873047	+34.45312500	-3.73535156	-50.97656250	+1628
+1457971183.02609990	+9.29003906	-6.56982422	-0.44384766	+51.39404297	-7.36083984	-53.26171875	+3016	+9.08789063	-5.73486328	-0.21533203	+13.07373047	-21.18164063	+9.58007813	+2300	+7.43994141	-9.84375000	-0.69873047	+34.43115234	-3.60351563	-50.86669922	+1628
+1457971183.03440000	+9.25927734	-6.57861328	-0.45703125	+51.43798828	-7.22900391	-53.02001953	+3028	+9.06591797	-5.74365234	-0.21972656	+12.94189453	-20.93994141	+9.84375000	+2304	+7.40039063	-9.85253906	-0.71630859	+34.38720703	-3.36181641	-50.53710938	+1636
+1457971183.03860000	+9.25048828	-6.57861328	-0.46142578	+51.50390625	-7.16308594	-52.91015625	+3028	+9.05273438	-5.74804688	-0.21972656	+12.87597656	-20.83007813	+9.97558594	+2304	+7.38720703	-9.85253906	-0.72070313	+34.40917969	-3.27392578	-50.42724609	+1636
+1457971183.04270010	+9.24169922	-6.58300781	-0.46582031	+51.54785156	-7.11914063	-52.82226563	+3028	+9.03955078	-5.75244141	-0.21972656	+12.83203125	-20.72021484	+10.10742188	+2304	+7.37402344	-9.85253906	-0.72070313	+34.45312500	-3.16406250	-50.33935547	+1636
+1457971183.04690000	+9.22851563	-6.58740234	-0.47021484	+51.52587891	-7.07519531	-52.71240234	+3032	+9.03076172	-5.75683594	-0.21972656	+12.74414063	-20.63232422	+10.23925781	+2304	+7.36523438	-9.85253906	-0.72070313	+34.47509766	-3.07617188	-50.27343750	+1632
+1457971183.05110000	+9.21972656	-6.59179688	-0.47460938	+51.52587891	-7.03125000	-52.60253906	+3032	+9.02197266	-5.76123047	-0.22412109	+12.65625000	-20.52246094	+10.39306641	+2304	+7.35205078	-9.85253906	-0.72070313	+34.49707031	-2.98828125	-50.16357422	+1632
+1457971183.05940010	+9.20214844	-6.60058594	-0.47460938	+51.48193359	-6.98730469	-52.40478516	+3028	+9.00439453	-5.77001953	-0.22412109	+12.50244141	-20.34667969	+10.67871094	+2300	+7.33447266	-9.85693359	-0.71191406	+34.54101563	-2.83447266	-50.07568359	+1628
+1457971183.06360010	+9.19335938	-6.60498047	-0.47900391	+51.48193359	-6.94335938	-52.25097656	+3024	+8.99560547	-5.77441406	-0.22412109	+12.39257813	-20.21484375	+10.85449219	+2296	+7.33007813	-9.85253906	-0.71191406	+34.58496094	-2.74658203	-49.98779297	+1628
+1457971183.06769990	+9.18457031	-6.60937500	-0.47900391	+51.48193359	-6.92138672	-52.11914063	+3020	+8.98681641	-5.77441406	-0.22412109	+12.32666016	-20.10498047	+11.00830078	+2296	+7.32568359	-9.85253906	-0.70751953	+34.62890625	-2.65869141	-49.89990234	+1624
+1457971183.07189990	+9.18017578	-6.61376953	-0.47900391	+51.43798828	-6.87744141	-51.98730469	+3020	+8.97802734	-5.78320313	-0.22412109	+12.19482422	-19.99511719	+11.16210938	+2292	+7.31689453	-9.84814453	-0.70312500	+34.67285156	-2.59277344	-49.83398438	+1624
+1457971183.07610010	+9.17138672	-6.61816406	-0.47900391	+51.39404297	-6.83349609	-51.83349609	+3016	+8.97363281	-5.78320313	-0.22412109	+12.08496094	-19.86328125	+11.31591797	+2292	+7.31250000	-9.84375000	-0.70312500	+34.71679688	-2.48291016	-49.70214844	+1624
+1457971183.08020000	+9.16259766	-6.62255859	-0.47900391	+51.37207031	-6.78955078	-51.67968750	+3012	+8.96484375	-5.78759766	-0.22412109	+11.97509766	-19.70947266	+11.46972656	+2288	+7.30810547	-9.84375000	-0.69433594	+34.76074219	-2.37304688	-49.61425781	+1624
+1457971183.08850000	+9.14941406	-6.63134766	-0.48779297	+51.26220703	-6.67968750	-51.30615234	+3008	+8.95166016	-5.79638672	-0.22851563	+11.75537109	-19.40185547	+11.75537109	+2288	+7.29492188	-9.84375000	-0.68554688	+34.82666016	-2.13134766	-49.41650391	+1624
+1457971183.09270000	+9.14062500	-6.63574219	-0.49218750	+51.21826172	-6.59179688	-51.10839844	+3004	+8.94726563	-5.80078125	-0.22851563	+11.62353516	-19.20410156	+11.88720703	+2284	+7.28173828	-9.84375000	-0.68115234	+34.82666016	-1.97753906	-49.26269531	+1624
+1457971183.09690000	+9.13183594	-6.64013672	-0.49658203	+51.17431641	-6.50390625	-50.91064453	+3000	+8.93847656	-5.80517578	-0.23291016	+11.51367188	-19.00634766	+12.01904297	+2284	+7.27294922	-9.84375000	-0.68115234	+34.82666016	-1.80175781	-49.08691406	+1624
+1457971183.10100010	+9.12304688	-6.64453125	-0.50097656	+51.13037109	-6.39404297	-50.71289063	+2996	+8.93408203	-5.80957031	-0.23730469	+11.40380859	-18.80859375	+12.12890625	+2284	+7.25976563	-9.84375000	-0.68115234	+34.82666016	-1.62597656	-48.91113281	+1628
+1457971183.10520010	+9.11425781	-6.64892578	-0.50976563	+51.08642578	-6.28417969	-50.47119141	+2996	+8.92529297	-5.81396484	-0.24169922	+11.29394531	-18.56689453	+12.23876953	+2280	+7.25097656	-9.83935547	-0.68994141	+34.82666016	-1.42822266	-48.69140625	+1628
+1457971183.10940000	+9.10546875	-6.65332031	-0.51416016	+51.06445313	-6.17431641	-50.27343750	+2992	+8.91650391	-5.81835938	-0.24609375	+11.20605469	-18.34716797	+12.34863281	+2280	+7.23339844	-9.84375000	-0.69433594	+34.80468750	-1.20849609	-48.49365234	+1632
+1457971183.11770010	+9.08789063	-6.66650391	-0.53173828	+50.97656250	-5.93261719	-49.85595703	+2980	+8.90332031	-5.83154297	-0.25488281	+10.98632813	-17.86376953	+12.50244141	+2276	+7.19824219	-9.84814453	-0.70751953	+34.73876953	-0.76904297	-48.05419922	+1636
+1457971183.12190010	+9.07470703	-6.66650391	-0.54052734	+50.97656250	-5.80078125	-49.65820313	+2976	+8.89453125	-5.83593750	-0.25927734	+10.89843750	-17.64404297	+12.59033203	+2272	+7.18066406	-9.85253906	-0.71630859	+34.69482422	-0.52734375	-47.83447266	+1640
+1457971183.12599990	+9.06591797	-6.67089844	-0.54931641	+50.95458984	-5.69091797	-49.46044922	+2968	+8.88574219	-5.84033203	-0.26367188	+10.81054688	-17.40234375	+12.65625000	+2272	+7.16308594	-9.85693359	-0.72509766	+34.65087891	-0.30761719	-47.61474609	+1640
+1457971183.13019990	+9.05273438	-6.67529297	-0.55810547	+50.93261719	-5.58105469	-49.24072266	+2960	+8.88134766	-5.84472656	-0.26806641	+10.74462891	-17.16064453	+12.74414063	+2268	+7.14111328	-9.86132813	-0.73388672	+34.60693359	-0.08789063	-47.37304688	+1644
+1457971183.13439990	+9.04394531	-6.67968750	-0.56689453	+50.95458984	-5.47119141	-49.04296875	+2952	+8.87255859	-5.84912109	-0.27685547	+10.65673828	-16.89697266	+12.83203125	+2260	+7.12353516	-9.86572266	-0.74707031	+34.56298828	+0.13183594	-47.10937500	+1644
+1457971183.13850000	+9.03515625	-6.67968750	-0.57128906	+50.97656250	-5.38330078	-48.88916016	+2944	+8.86376953	-5.85351563	-0.28125000	+10.61279297	-16.67724609	+12.89794922	+2256	+7.10595703	-9.86572266	-0.76025391	+34.54101563	+0.32958984	-46.88964844	+1644
+1457971183.14689990	+9.01318359	-6.68408203	-0.58886719	+51.02050781	-5.22949219	-48.53759766	+2920	+8.84619141	-5.85791016	-0.29003906	+10.48095703	-16.28173828	+13.05175781	+2244	+7.07080078	-9.87011719	-0.77783203	+34.51904297	+0.68115234	-46.51611328	+1640
+1457971183.15100000	+9.00439453	-6.68408203	-0.59326172	+51.04248047	-5.18554688	-48.40576172	+2908	+8.83740234	-5.86230469	-0.29003906	+10.41503906	-16.10595703	+13.11767578	+2236	+7.05761719	-9.87451172	-0.78222656	+34.49707031	+0.85693359	-46.36230469	+1640
+1457971183.15520000	+8.99560547	-6.68847656	-0.59765625	+51.08642578	-5.16357422	-48.27392578	+2896	+8.82861328	-5.86230469	-0.29443359	+10.37109375	-15.95214844	+13.20556641	+2228	+7.04003906	-9.87451172	-0.78662109	+34.47509766	+1.01074219	-46.20849609	+1636
+1457971183.15930010	+8.99121094	-6.68847656	-0.60205078	+51.08642578	-5.11962891	-48.14208984	+2884	+8.82421875	-5.86669922	-0.29882813	+10.32714844	-15.79833984	+13.29345703	+2220	+7.03125000	-9.87890625	-0.79541016	+34.47509766	+1.12060547	-46.05468750	+1632
+1457971183.16350010	+8.98242188	-6.68847656	-0.60205078	+51.15234375	-5.11962891	-48.05419922	+2868	+8.81982422	-5.86669922	-0.29882813	+10.28320313	-15.68847656	+13.35937500	+2208	+7.02246094	-9.87890625	-0.79541016	+34.49707031	+1.23046875	-45.96679688	+1624
+1457971183.16770010	+8.98242188	-6.68408203	-0.60644531	+51.21826172	-5.14160156	-47.96630859	+2856	+8.81103516	-5.86669922	-0.30322266	+10.23925781	-15.57861328	+13.44726563	+2200	+7.01806641	-9.87451172	-0.79541016	+34.54101563	+1.31835938	-45.87890625	+1620
+1457971183.17600010	+8.97363281	-6.68408203	-0.61083984	+51.26220703	-5.18554688	-47.83447266	+2828	+8.80224609	-5.87109375	-0.30322266	+10.12939453	-15.42480469	+13.57910156	+2184	+7.01367188	-9.87451172	-0.79541016	+34.58496094	+1.45019531	-45.76904297	+1608
+1457971183.18020010	+8.97363281	-6.68408203	-0.61083984	+51.30615234	-5.22949219	-47.79052734	+2816	+8.80224609	-5.86669922	-0.30322266	+10.10742188	-15.38085938	+13.64501953	+2176	+7.01367188	-9.87011719	-0.79101563	+34.62890625	+1.49414063	-45.74707031	+1600
+1457971183.18429990	+8.97363281	-6.68408203	-0.61083984	+51.30615234	-5.25146484	-47.76855469	+2804	+8.80224609	-5.87109375	-0.30322266	+10.04150391	-15.35888672	+13.68896484	+2168	+7.01806641	-9.87011719	-0.78662109	+34.65087891	+1.51611328	-45.74707031	+1596
+1457971183.18849990	+8.97363281	-6.68408203	-0.61083984	+51.32812500	-5.29541016	-47.74658203	+2792	+8.80224609	-5.87109375	-0.30322266	+9.99755859	-15.33691406	+13.71093750	+2160	+7.01806641	-9.86572266	-0.78222656	+34.67285156	+1.53808594	-45.76904297	+1596
+1457971183.19269990	+8.97363281	-6.68408203	-0.61083984	+51.35009766	-5.33935547	-47.72460938	+2780	+8.80224609	-5.87109375	-0.30322266	+9.95361328	-15.33691406	+13.75488281	+2152	+7.02246094	-9.86132813	-0.77783203	+34.71679688	+1.56005859	-45.79101563	+1592
+1457971183.19680000	+8.97802734	-6.68408203	-0.60644531	+51.35009766	-5.36132813	-47.72460938	+2768	+8.80224609	-5.87109375	-0.30322266	+9.90966797	-15.33691406	+13.79882813	+2144	+7.02685547	-9.86132813	-0.77343750	+34.73876953	+1.56005859	-45.79101563	+1588
+1457971183.20520000	+8.98242188	-6.67968750	-0.60644531	+51.37207031	-5.47119141	-47.72460938	+2752	+8.80224609	-5.87109375	-0.30322266	+9.82177734	-15.33691406	+13.84277344	+2132	+7.04003906	-9.85253906	-0.76464844	+34.78271484	+1.56005859	-45.85693359	+1588
+1457971183.20930000	+8.98242188	-6.67968750	-0.60205078	+51.37207031	-5.49316406	-47.72460938	+2740	+8.80664063	-5.87109375	-0.30322266	+9.79980469	-15.33691406	+13.84277344	+2128	+7.04443359	-9.85253906	-0.76025391	+34.80468750	+1.56005859	-45.87890625	+1588
+1457971183.21350000	+8.98681641	-6.67968750	-0.60205078	+51.37207031	-5.51513672	-47.74658203	+2732	+8.80664063	-5.87109375	-0.30322266	+9.75585938	-15.35888672	+13.86474609	+2124	+7.04882813	-9.84814453	-0.75585938	+34.80468750	+1.53808594	-45.90087891	+1584
+1457971183.21770000	+8.99121094	-6.67968750	-0.60205078	+51.37207031	-5.55908203	-47.74658203	+2728	+8.80664063	-5.87109375	-0.30322266	+9.73388672	-15.35888672	+13.86474609	+2120	+7.05322266	-9.84814453	-0.75585938	+34.80468750	+1.53808594	-45.92285156	+1584
+1457971183.22180010	+8.99121094	-6.67968750	-0.60205078	+51.37207031	-5.55908203	-47.74658203	+2720	+8.81103516	-5.87109375	-0.30322266	+9.71191406	-15.38085938	+13.86474609	+2116	+7.05322266	-9.84814453	-0.75146484	+34.80468750	+1.53808594	-45.94482422	+1584
+1457971183.22600010	+8.99121094	-6.67968750	-0.59765625	+51.37207031	-5.58105469	-47.76855469	+2712	+8.81103516	-5.87109375	-0.30322266	+9.66796875	-15.38085938	+13.86474609	+2112	+7.05761719	-9.84375000	-0.75146484	+34.80468750	+1.53808594	-45.96679688	+1584
+1457971183.23020010	+8.99560547	-6.67968750	-0.59765625	+51.35009766	-5.60302734	-47.76855469	+2708	+8.81103516	-5.87548828	-0.30322266	+9.64599609	-15.38085938	+13.86474609	+2108	+7.05761719	-9.84375000	-0.74707031	+34.78271484	+1.53808594	-45.96679688	+1580
+1457971183.23850010	+8.99560547	-6.67968750	-0.59765625	+51.35009766	-5.60302734	-47.76855469	+2696	+8.81542969	-5.87548828	-0.30322266	+9.60205078	-15.38085938	+13.86474609	+2100	+7.06201172	-9.84375000	-0.74707031	+34.78271484	+1.53808594	-45.98876953	+1580
+1457971183.24260000	+8.99560547	-6.67968750	-0.59765625	+51.35009766	-5.62500000	-47.79052734	+2688	+8.81542969	-5.87548828	-0.30322266	+9.58007813	-15.38085938	+13.86474609	+2100	+7.06201172	-9.84375000	-0.74707031	+34.76074219	+1.56005859	-45.98876953	+1576
+1457971183.24679990	+8.99560547	-6.67968750	-0.59765625	+51.32812500	-5.62500000	-47.79052734	+2684	+8.81982422	-5.87548828	-0.30322266	+9.55810547	-15.38085938	+13.84277344	+2096	+7.06201172	-9.84375000	-0.74707031	+34.73876953	+1.56005859	-45.98876953	+1576
+1457971183.25099990	+8.99560547	-6.67968750	-0.59765625	+51.32812500	-5.62500000	-47.76855469	+2680	+8.81982422	-5.87548828	-0.30322266	+9.53613281	-15.38085938	+13.84277344	+2092	+7.05761719	-9.84375000	-0.74707031	+34.73876953	+1.56005859	-45.96679688	+1576
+1457971183.25510000	+8.99560547	-6.67968750	-0.59765625	+51.32812500	-5.62500000	-47.76855469	+2672	+8.81982422	-5.87548828	-0.30322266	+9.49218750	-15.35888672	+13.84277344	+2092	+7.05761719	-9.84375000	-0.75146484	+34.71679688	+1.58203125	-45.96679688	+1572
+1457971183.25930000	+8.99560547	-6.67968750	-0.59765625	+51.30615234	-5.62500000	-47.76855469	+2668	+8.82421875	-5.87548828	-0.30322266	+9.47021484	-15.33691406	+13.82080078	+2088	+7.05761719	-9.84375000	-0.75146484	+34.69482422	+1.58203125	-45.96679688	+1572
+1457971183.26760010	+8.99560547	-6.67968750	-0.59765625	+51.28417969	-5.62500000	-47.74658203	+2660	+8.82421875	-5.87548828	-0.30322266	+9.40429688	-15.27099609	+13.82080078	+2084	+7.05322266	-9.84814453	-0.75585938	+34.65087891	+1.60400391	-45.92285156	+1572
+1457971183.27180000	+8.99560547	-6.67968750	-0.59765625	+51.28417969	-5.60302734	-47.74658203	+2656	+8.82861328	-5.87548828	-0.30322266	+9.38232422	-15.22705078	+13.79882813	+2080	+7.05322266	-9.84814453	-0.75585938	+34.62890625	+1.62597656	-45.92285156	+1568
+1457971183.27600000	+8.99560547	-6.67968750	-0.59765625	+51.26220703	-5.60302734	-47.72460938	+2652	+8.82861328	-5.87548828	-0.30322266	+9.36035156	-15.18310547	+13.79882813	+2076	+7.04882813	-9.84814453	-0.76025391	+34.60693359	+1.64794922	-45.90087891	+1568
+1457971183.28010010	+8.99560547	-6.67968750	-0.59765625	+51.24023438	-5.60302734	-47.70263672	+2648	+8.82861328	-5.87548828	-0.30761719	+9.33837891	-15.13916016	+13.79882813	+2076	+7.04443359	-9.84814453	-0.76025391	+34.58496094	+1.66992188	-45.87890625	+1568
+1457971183.28850010	+8.99121094	-6.67968750	-0.59765625	+51.21826172	-5.55908203	-47.63671875	+2640	+8.82861328	-5.87548828	-0.30761719	+9.31640625	-15.05126953	+13.79882813	+2068	+7.04003906	-9.85253906	-0.76904297	+34.54101563	+1.73583984	-45.81298828	+1568
+1457971183.29259990	+8.99121094	-6.67968750	-0.60205078	+51.19628906	-5.55908203	-47.59277344	+2636	+8.82421875	-5.87548828	-0.30761719	+9.31640625	-15.00732422	+13.79882813	+2068	+7.03564453	-9.85253906	-0.76904297	+34.51904297	+1.75781250	-45.79101563	+1564
+1457971183.29679990	+8.98681641	-6.67968750	-0.60205078	+51.17431641	-5.53710938	-47.54882813	+2632	+8.82421875	-5.87548828	-0.31201172	+9.29443359	-14.96337891	+13.82080078	+2064	+7.03125000	-9.85253906	-0.77343750	+34.49707031	+1.82373047	-45.74707031	+1564
+1457971183.30510000	+8.98681641	-6.67968750	-0.60644531	+51.15234375	-5.53710938	-47.43896484	+2628	+8.82421875	-5.87548828	-0.31201172	+9.27246094	-14.87548828	+13.82080078	+2060	+7.02685547	-9.85253906	-0.77783203	+34.45312500	+1.91162109	-45.68115234	+1560
+1457971183.30929990	+8.98242188	-6.67968750	-0.60644531	+51.13037109	-5.53710938	-47.37304688	+2624	+8.82421875	-5.87548828	-0.31201172	+9.27246094	-14.85351563	+13.84277344	+2056	+7.02246094	-9.85253906	-0.78222656	+34.45312500	+1.95556641	-45.63720703	+1560
+1457971183.31340000	+8.98242188	-6.67968750	-0.61083984	+51.10839844	-5.53710938	-47.30712891	+2620	+8.82421875	-5.87548828	-0.31640625	+9.27246094	-14.80957031	+13.84277344	+2056	+7.02246094	-9.85253906	-0.78222656	+34.47509766	+1.99951172	-45.61523438	+1556
+1457971183.31760000	+8.98242188	-6.67968750	-0.61083984	+51.10839844	-5.53710938	-47.26318359	+2616	+8.82421875	-5.87548828	-0.31640625	+9.25048828	-14.78759766	+13.86474609	+2052	+7.02246094	-9.85253906	-0.78222656	+34.47509766	+2.04345703	-45.61523438	+1556
+1457971183.32180000	+8.97802734	-6.67968750	-0.61523438	+51.10839844	-5.55908203	-47.21923828	+2612	+8.82421875	-5.87548828	-0.31640625	+9.25048828	-14.76562500	+13.86474609	+2052	+7.02246094	-9.84814453	-0.78222656	+34.49707031	+2.08740234	-45.59326172	+1552
+1457971183.32590010	+8.97802734	-6.68408203	-0.61523438	+51.10839844	-5.58105469	-47.17529297	+2608	+8.82421875	-5.87548828	-0.31640625	+9.25048828	-14.76562500	+13.88671875	+2048	+7.02685547	-9.84814453	-0.78222656	+34.51904297	+2.13134766	-45.59326172	+1552
+1457971183.33430000	+8.97802734	-6.68408203	-0.61962891	+51.13037109	-5.64697266	-47.08740234	+2600	+8.82421875	-5.87548828	-0.31640625	+9.22851563	-14.72167969	+13.90869141	+2044	+7.03125000	-9.84375000	-0.77783203	+34.56298828	+2.17529297	-45.59326172	+1548
+1457971183.33839990	+8.98242188	-6.68408203	-0.61962891	+51.15234375	-5.66894531	-47.06542969	+2596	+8.82421875	-5.87548828	-0.31640625	+9.20654297	-14.72167969	+13.90869141	+2044	+7.03125000	-9.84375000	-0.77783203	+34.58496094	+2.19726563	-45.59326172	+1548
+1457971183.34260010	+8.98242188	-6.67968750	-0.61962891	+51.15234375	-5.71289063	-47.04345703	+2592	+8.82421875	-5.87548828	-0.31640625	+9.20654297	-14.72167969	+13.93066406	+2040	+7.03564453	-9.84375000	-0.77783203	+34.58496094	+2.21923828	-45.59326172	+1544
+1457971183.34680010	+8.98242188	-6.67968750	-0.61962891	+51.17431641	-5.75683594	-47.04345703	+2588	+8.82421875	-5.87548828	-0.31640625	+9.18457031	-14.69970703	+13.93066406	+2040	+7.03564453	-9.83935547	-0.77343750	+34.60693359	+2.21923828	-45.59326172	+1544
+1457971183.35089990	+8.98242188	-6.67968750	-0.61962891	+51.19628906	-5.80078125	-47.02148438	+2588	+8.82421875	-5.87548828	-0.31640625	+9.18457031	-14.69970703	+13.95263672	+2040	+7.04003906	-9.83935547	-0.77343750	+34.62890625	+2.24121094	-45.59326172	+1544
+1457971183.35509990	+8.98242188	-6.67968750	-0.61962891	+51.21826172	-5.82275391	-47.02148438	+2584	+8.82421875	-5.87988281	-0.31640625	+9.16259766	-14.69970703	+13.95263672	+2036	+7.04003906	-9.83935547	-0.77343750	+34.62890625	+2.24121094	-45.59326172	+1544
+1457971183.35929990	+8.98242188	-6.67968750	-0.61523438	+51.24023438	-5.86669922	-47.02148438	+2580	+8.82421875	-5.87988281	-0.31640625	+9.14062500	-14.69970703	+13.95263672	+2036	+7.04003906	-9.83935547	-0.77343750	+34.62890625	+2.24121094	-45.59326172	+1540
+1457971183.36760000	+8.98681641	-6.67968750	-0.61523438	+51.28417969	-5.93261719	-46.99951172	+2576	+8.82421875	-5.87988281	-0.31640625	+9.09667969	-14.67773438	+13.97460938	+2036	+7.04003906	-9.83935547	-0.77343750	+34.60693359	+2.26318359	-45.57128906	+1540
+1457971183.37179990	+8.98681641	-6.67968750	-0.61523438	+51.30615234	-5.95458984	-46.99951172	+2572	+8.82421875	-5.87988281	-0.31640625	+9.07470703	-14.67773438	+13.99658203	+2036	+7.04003906	-9.83935547	-0.77343750	+34.60693359	+2.26318359	-45.57128906	+1536
+1457971183.37590000	+8.98681641	-6.67968750	-0.61523438	+51.32812500	-5.99853516	-46.99951172	+2572	+8.82421875	-5.87988281	-0.31640625	+9.05273438	-14.65576172	+13.99658203	+2032	+7.04003906	-9.83935547	-0.77343750	+34.60693359	+2.26318359	-45.54931641	+1536
+1457971183.38010000	+8.98681641	-6.67968750	-0.61523438	+51.35009766	-6.02050781	-46.99951172	+2568	+8.82421875	-5.87988281	-0.31640625	+9.00878906	-14.63378906	+14.01855469	+2032	+7.03564453	-9.83935547	-0.77783203	+34.58496094	+2.28515625	-45.54931641	+1536
+1457971183.38430000	+8.98681641	-6.67968750	-0.61523438	+51.35009766	-6.04248047	-46.99951172	+2568	+8.82861328	-5.87988281	-0.31640625	+8.96484375	-14.63378906	+14.01855469	+2032	+7.03564453	-9.83935547	-0.77783203	+34.58496094	+2.28515625	-45.52734375	+1536
+1457971183.38840010	+8.98242188	-6.67968750	-0.61523438	+51.37207031	-6.06445313	-46.97753906	+2568	+8.82861328	-5.87988281	-0.31640625	+8.94287109	-14.61181641	+14.04052734	+2032	+7.03564453	-9.84375000	-0.77783203	+34.56298828	+2.28515625	-45.52734375	+1536
+1457971183.39669990	+8.98242188	-6.67968750	-0.61523438	+51.41601563	-6.08642578	-46.97753906	+2564	+8.82861328	-5.87988281	-0.31640625	+8.85498047	-14.54589844	+14.06250000	+2032	+7.03125000	-9.84375000	-0.78222656	+34.54101563	+2.30712891	-45.50537109	+1532
+1457971183.40089990	+8.98242188	-6.67529297	-0.61523438	+51.41601563	-6.10839844	-46.95556641	+2560	+8.82861328	-5.87988281	-0.31640625	+8.78906250	-14.50195313	+14.06250000	+2032	+7.02685547	-9.84375000	-0.78222656	+34.51904297	+2.30712891	-45.48339844	+1532
+1457971183.40510010	+8.98242188	-6.67529297	-0.61523438	+51.43798828	-6.10839844	-46.93359375	+2560	+8.82861328	-5.87988281	-0.31640625	+8.74511719	-14.45800781	+14.08447266	+2032	+7.02685547	-9.84375000	-0.78222656	+34.49707031	+2.32910156	-45.46142578	+1532
+1457971183.40920000	+8.97802734	-6.67529297	-0.61523438	+51.43798828	-6.10839844	-46.91162109	+2556	+8.82421875	-5.88427734	-0.32080078	+8.70117188	-14.41406250	+14.08447266	+2032	+7.02246094	-9.84375000	-0.78662109	+34.49707031	+2.32910156	-45.43945313	+1532
+1457971183.41339990	+8.97802734	-6.67529297	-0.61962891	+51.45996094	-6.13037109	-46.88964844	+2556	+8.82421875	-5.88427734	-0.32080078	+8.65722656	-14.37011719	+14.08447266	+2032	+7.02246094	-9.84814453	-0.78662109	+34.47509766	+2.35107422	-45.41748047	+1528
+1457971183.41759990	+8.97802734	-6.67529297	-0.61962891	+51.45996094	-6.13037109	-46.86767578	+2556	+8.82421875	-5.88427734	-0.32080078	+8.61328125	-14.32617188	+14.08447266	+2028	+7.01806641	-9.84814453	-0.79101563	+34.47509766	+2.35107422	-45.41748047	+1528
+1457971183.42170000	+8.97363281	-6.67529297	-0.61962891	+51.45996094	-6.10839844	-46.84570313	+2552	+8.82421875	-5.88427734	-0.32519531	+8.56933594	-14.28222656	+14.08447266	+2028	+7.01367188	-9.84814453	-0.79101563	+34.45312500	+2.37304688	-45.39550781	+1528
+1457971183.43010000	+8.97363281	-6.67529297	-0.62402344	+51.48193359	-6.10839844	-46.77978516	+2548	+8.82421875	-5.88427734	-0.32519531	+8.50341797	-14.21630859	+14.10644531	+2028	+7.00927734	-9.84814453	-0.79101563	+34.43115234	+2.43896484	-45.35156250	+1524
+1457971183.43420000	+8.96923828	-6.67529297	-0.62402344	+51.48193359	-6.10839844	-46.73583984	+2548	+8.81982422	-5.88427734	-0.32958984	+8.48144531	-14.17236328	+14.10644531	+2028	+7.00927734	-9.84814453	-0.79541016	+34.43115234	+2.46093750	-45.35156250	+1524
+1457971183.43840000	+8.96923828	-6.67529297	-0.62841797	+51.50390625	-6.08642578	-46.69189453	+2548	+8.81982422	-5.88867188	-0.32958984	+8.43750000	-14.12841797	+14.10644531	+2024	+7.00927734	-9.84814453	-0.79541016	+34.45312500	+2.50488281	-45.32958984	+1520
+1457971183.44260000	+8.96923828	-6.67968750	-0.62841797	+51.50390625	-6.08642578	-46.64794922	+2544	+8.81982422	-5.88867188	-0.32958984	+8.41552734	-14.08447266	+14.10644531	+2024	+7.00488281	-9.84814453	-0.79541016	+34.47509766	+2.52685547	-45.30761719	+1520
+1457971183.44670010	+8.96484375	-6.67968750	-0.63281250	+51.52587891	-6.08642578	-46.58203125	+2544	+8.81982422	-5.88867188	-0.33398438	+8.39355469	-14.06250000	+14.10644531	+2024	+7.00488281	-9.84814453	-0.79541016	+34.49707031	+2.57080078	-45.30761719	+1516
+1457971183.45090010	+8.96484375	-6.67968750	-0.63281250	+51.54785156	-6.08642578	-46.51611328	+2540	+8.81542969	-5.88867188	-0.33398438	+8.39355469	-14.04052734	+14.10644531	+2020	+7.00488281	-9.84375000	-0.79101563	+34.51904297	+2.61474609	-45.28564453	+1516
+1457971183.45510010	+8.96044922	-6.67968750	-0.63720703	+51.54785156	-6.08642578	-46.47216797	+2540	+8.81542969	-5.88867188	-0.33398438	+8.37158203	-13.99658203	+14.10644531	+2020	+7.00488281	-9.84375000	-0.79101563	+34.54101563	+2.65869141	-45.28564453	+1516
+1457971183.46339990	+8.95605469	-6.67968750	-0.64160156	+51.59179688	-6.08642578	-46.34033203	+2536	+8.81542969	-5.88867188	-0.33837891	+8.32763672	-13.95263672	+14.12841797	+2016	+7.00488281	-9.83935547	-0.78662109	+34.62890625	+2.74658203	-45.26367188	+1516
+1457971183.46760010	+8.95605469	-6.67968750	-0.64599609	+51.63574219	-6.10839844	-46.27441406	+2532	+8.81542969	-5.88867188	-0.33837891	+8.32763672	-13.93066406	+14.12841797	+2016	+7.00927734	-9.83935547	-0.78222656	+34.67285156	+2.79052734	-45.26367188	+1516
+1457971183.47170000	+8.95605469	-6.67968750	-0.65039063	+51.65771484	-6.10839844	-46.20849609	+2532	+8.81103516	-5.88867188	-0.33837891	+8.30566406	-13.90869141	+14.12841797	+2016	+7.00927734	-9.83496094	-0.78222656	+34.69482422	+2.83447266	-45.21972656	+1516
+1457971183.48000000	+8.95166016	-6.67529297	-0.65478516	+51.72363281	-6.15234375	-46.09863281	+2524	+8.81103516	-5.89306641	-0.34277344	+8.28369141	-13.86474609	+14.15039063	+2012	+7.00488281	-9.83496094	-0.78222656	+34.76074219	+2.90039063	-45.17578125	+1512
+1457971183.48420000	+8.95166016	-6.67529297	-0.65478516	+51.74560547	-6.17431641	-46.05468750	+2520	+8.81103516	-5.89306641	-0.34277344	+8.28369141	-13.84277344	+14.17236328	+2012	+7.00488281	-9.83056641	-0.78222656	+34.76074219	+2.94433594	-45.15380859	+1512
+1457971183.48840000	+8.94726563	-6.67529297	-0.65478516	+51.78955078	-6.19628906	-46.03271484	+2520	+8.80664063	-5.89306641	-0.34277344	+8.26171875	-13.82080078	+14.17236328	+2008	+7.00048828	-9.83056641	-0.78222656	+34.76074219	+2.96630859	-45.10986328	+1512
+1457971183.49250010	+8.94726563	-6.67529297	-0.65478516	+51.81152344	-6.21826172	-45.98876953	+2516	+8.80664063	-5.89306641	-0.34277344	+8.26171875	-13.77685547	+14.19433594	+2008	+7.00048828	-9.83056641	-0.78662109	+34.76074219	+3.01025391	-45.06591797	+1512
+1457971183.49670000	+8.94726563	-6.67529297	-0.65478516	+51.83349609	-6.24023438	-45.96679688	+2512	+8.80664063	-5.89306641	-0.34277344	+8.23974609	-13.75488281	+14.19433594	+2004	+6.99609375	-9.83496094	-0.78662109	+34.73876953	+3.03222656	-45.02197266	+1512
+1457971183.50500010	+8.94287109	-6.67529297	-0.65917969	+51.89941406	-6.28417969	-45.92285156	+2504	+8.80224609	-5.89306641	-0.34277344	+8.21777344	-13.71093750	+14.21630859	+2004	+6.98730469	-9.83496094	-0.79541016	+34.69482422	+3.05419922	-44.93408203	+1516
+1457971183.50920010	+8.94287109	-6.67529297	-0.65917969	+51.92138672	-6.30615234	-45.90087891	+2500	+8.80224609	-5.89306641	-0.34716797	+8.21777344	-13.71093750	+14.23828125	+2000	+6.98291016	-9.83935547	-0.79980469	+34.67285156	+3.07617188	-44.91210938	+1516
+1457971183.51340010	+8.94287109	-6.67529297	-0.65917969	+51.94335938	-6.32812500	-45.90087891	+2496	+8.80224609	-5.89306641	-0.34716797	+8.19580078	-13.68896484	+14.23828125	+2000	+6.97851563	-9.83935547	-0.80419922	+34.62890625	+3.07617188	-44.86816406	+1516
+1457971183.51749990	+8.94287109	-6.67529297	-0.65478516	+51.94335938	-6.35009766	-45.90087891	+2492	+8.80224609	-5.89306641	-0.34716797	+8.19580078	-13.66699219	+14.23828125	+1996	+6.97412109	-9.83935547	-0.80859375	+34.60693359	+3.09814453	-44.82421875	+1516
+1457971183.52169990	+8.94287109	-6.67529297	-0.65478516	+51.96533203	-6.37207031	-45.90087891	+2488	+8.80224609	-5.89306641	-0.34716797	+8.17382813	-13.66699219	+14.23828125	+1996	+6.96972656	-9.84375000	-0.80859375	+34.56298828	+3.09814453	-44.80224609	+1516
+1457971183.52589990	+8.94287109	-6.67529297	-0.65478516	+51.98730469	-6.39404297	-45.90087891	+2484	+8.79785156	-5.89306641	-0.34716797	+8.17382813	-13.64501953	+14.26025391	+1992	+6.96533203	-9.84375000	-0.81298828	+34.54101563	+3.09814453	-44.80224609	+1516
+1457971183.53420000	+8.94287109	-6.67529297	-0.65478516	+52.00927734	-6.45996094	-45.90087891	+2476	+8.79785156	-5.89306641	-0.34716797	+8.15185547	-13.64501953	+14.23828125	+1992	+6.96093750	-9.84814453	-0.81738281	+34.49707031	+3.09814453	-44.75830078	+1512
+1457971183.53839990	+8.94287109	-6.67529297	-0.65478516	+52.03125000	-6.48193359	-45.90087891	+2476	+8.79785156	-5.89306641	-0.34716797	+8.15185547	-13.64501953	+14.23828125	+1988	+6.96093750	-9.84814453	-0.81738281	+34.49707031	+3.09814453	-44.75830078	+1508
+1457971183.54250000	+8.94287109	-6.67529297	-0.65039063	+52.05322266	-6.52587891	-45.92285156	+2472	+8.79785156	-5.89306641	-0.34716797	+8.15185547	-13.64501953	+14.23828125	+1988	+6.96093750	-9.84814453	-0.81738281	+34.47509766	+3.09814453	-44.75830078	+1508
+1457971183.54670000	+8.94287109	-6.67529297	-0.65039063	+52.07519531	-6.54785156	-45.92285156	+2468	+8.79785156	-5.89306641	-0.34716797	+8.15185547	-13.64501953	+14.23828125	+1984	+6.96093750	-9.84814453	-0.81738281	+34.47509766	+3.09814453	-44.75830078	+1504
+1457971183.55080010	+8.94726563	-6.67529297	-0.65039063	+52.07519531	-6.56982422	-45.94482422	+2468	+8.79785156	-5.89306641	-0.34716797	+8.15185547	-13.66699219	+14.23828125	+1984	+6.96093750	-9.84814453	-0.81738281	+34.47509766	+3.07617188	-44.75830078	+1504
+1457971183.55920000	+8.94726563	-6.67529297	-0.64599609	+52.11914063	-6.65771484	-45.96679688	+2464	+8.79785156	-5.89306641	-0.34716797	+8.15185547	-13.66699219	+14.23828125	+1980	+6.96093750	-9.84814453	-0.81738281	+34.47509766	+3.07617188	-44.78027344	+1500
+1457971183.56329990	+8.94726563	-6.67529297	-0.64599609	+52.14111328	-6.67968750	-45.96679688	+2460	+8.79785156	-5.89306641	-0.34716797	+8.15185547	-13.66699219	+14.21630859	+1980	+6.96093750	-9.84814453	-0.81738281	+34.47509766	+3.07617188	-44.78027344	+1500
+1457971183.56750010	+8.94726563	-6.67529297	-0.64599609	+52.16308594	-6.72363281	-45.98876953	+2460	+8.79785156	-5.89306641	-0.34277344	+8.15185547	-13.68896484	+14.21630859	+1980	+6.96093750	-9.84814453	-0.81738281	+34.47509766	+3.07617188	-44.78027344	+1496
+1457971183.57170010	+8.95166016	-6.67529297	-0.64599609	+52.18505859	-6.78955078	-45.98876953	+2460	+8.79785156	-5.89306641	-0.34277344	+8.15185547	-13.68896484	+14.21630859	+1976	+6.96093750	-9.84814453	-0.81738281	+34.47509766	+3.07617188	-44.80224609	+1496
+1457971183.57579990	+8.95166016	-6.67529297	-0.64160156	+52.20703125	-6.83349609	-46.01074219	+2456	+8.79785156	-5.89306641	-0.34277344	+8.15185547	-13.68896484	+14.21630859	+1976	+6.96093750	-9.84814453	-0.81738281	+34.47509766	+3.07617188	-44.80224609	+1496
+1457971183.57999990	+8.95166016	-6.67529297	-0.64160156	+52.22900391	-6.87744141	-46.03271484	+2456	+8.79785156	-5.89306641	-0.34277344	+8.15185547	-13.71093750	+14.21630859	+1976	+6.96093750	-9.84814453	-0.81738281	+34.47509766	+3.05419922	-44.82421875	+1492
+1457971183.58419990	+8.95605469	-6.67529297	-0.64160156	+52.27294922	-6.94335938	-46.03271484	+2456	+8.79785156	-5.89306641	-0.34277344	+8.15185547	-13.71093750	+14.21630859	+1976	+6.96533203	-9.84814453	-0.81298828	+34.47509766	+3.05419922	-44.82421875	+1492
+1457971183.59250000	+8.95605469	-6.67529297	-0.63720703	+52.31689453	-7.05322266	-46.07666016	+2456	+8.79785156	-5.89306641	-0.34277344	+8.15185547	-13.73291016	+14.19433594	+1972	+6.96533203	-9.84814453	-0.81298828	+34.49707031	+3.05419922	-44.84619141	+1492
+1457971183.59670000	+8.95605469	-6.67529297	-0.63720703	+52.36083984	-7.11914063	-46.07666016	+2456	+8.79785156	-5.89306641	-0.34277344	+8.15185547	-13.75488281	+14.19433594	+1972	+6.96972656	-9.84814453	-0.81298828	+34.49707031	+3.05419922	-44.86816406	+1492
+1457971183.60080000	+8.96044922	-6.67529297	-0.63281250	+52.40478516	-7.16308594	-46.09863281	+2456	+8.79785156	-5.89306641	-0.34277344	+8.15185547	-13.75488281	+14.19433594	+1972	+6.96972656	-9.84814453	-0.80859375	+34.51904297	+3.03222656	-44.89013672	+1492
+1457971183.60500000	+8.96044922	-6.67529297	-0.63281250	+52.42675781	-7.22900391	-46.09863281	+2456	+8.79785156	-5.89306641	-0.34277344	+8.15185547	-13.77685547	+14.17236328	+1972	+6.96972656	-9.84814453	-0.80859375	+34.51904297	+3.03222656	-44.91210938	+1492
