# Supplementary material for: A direct effect of perception on action when grasping a cup
Source: Sci Rep. 2018 Jan 9;8:171. doi: 10.1038/s41598-017-18591-5 (PMC5760564; doi:10.1038/s41598-017-18591-5)
Supplement: Supplementary file 6 — Supplementary Information [file 41598_2017_18591_MOESM6_ESM.zip › SciRep_Data/S01instruct/S01_100instruct_Tr61.dat]

+1000000000000.00000000	+0.00000000	+0.00000000	+0.00000000	+0.00000000	+0.00000000	+0.00000000	+0	+0.00000000	+0.00000000	+0.00000000	+0.00000000	+0.00000000	+0.00000000	+0	+0.00000000	+0.00000000	+0.00000000	+0.00000000	+0.00000000	+0.00000000	+0
+1457971183.60920000	+8.96044922	-6.67529297	-0.63281250	+52.47070313	-7.27294922	-46.09863281	+2456	+8.79785156	-5.89306641	-0.34277344	+8.15185547	-13.82080078	+14.17236328	+1972	+6.97412109	-9.84814453	-0.80419922	+34.54101563	+3.03222656	-44.95605469	+1492
+1457971183.61750010	+8.95605469	-6.67529297	-0.63281250	+52.53662109	-7.33886719	-46.09863281	+2456	+8.79785156	-5.89306641	-0.34277344	+8.15185547	-13.86474609	+14.15039063	+1972	+6.97851563	-9.84814453	-0.80419922	+34.56298828	+3.01025391	-45.00000000	+1492
+1457971183.62170000	+8.95605469	-6.67529297	-0.63720703	+52.55859375	-7.38281250	-46.09863281	+2452	+8.79785156	-5.89306641	-0.34277344	+8.15185547	-13.88671875	+14.12841797	+1972	+6.97851563	-9.84814453	-0.79980469	+34.56298828	+3.01025391	-45.02197266	+1492
+1457971183.62579990	+8.95605469	-6.67529297	-0.63720703	+52.60253906	-7.40478516	-46.09863281	+2452	+8.79785156	-5.89306641	-0.34277344	+8.15185547	-13.90869141	+14.10644531	+1972	+6.97851563	-9.84814453	-0.79980469	+34.58496094	+3.01025391	-45.04394531	+1488
+1457971183.63000010	+8.95605469	-6.67529297	-0.63720703	+52.62451172	-7.42675781	-46.09863281	+2452	+8.79785156	-5.89306641	-0.34277344	+8.15185547	-13.93066406	+14.08447266	+1972	+6.97851563	-9.84814453	-0.79980469	+34.58496094	+3.01025391	-45.06591797	+1488
+1457971183.63410000	+8.95166016	-6.67529297	-0.63720703	+52.66845703	-7.44873047	-46.07666016	+2452	+8.79785156	-5.89746094	-0.34716797	+8.15185547	-13.95263672	+14.06250000	+1972	+6.97851563	-9.84814453	-0.80419922	+34.56298828	+3.01025391	-45.06591797	+1488
+1457971183.63829990	+8.95166016	-6.67529297	-0.64160156	+52.69042969	-7.44873047	-46.07666016	+2452	+8.79785156	-5.89746094	-0.34716797	+8.15185547	-13.95263672	+14.04052734	+1972	+6.97851563	-9.85253906	-0.80419922	+34.56298828	+3.01025391	-45.06591797	+1488
+1457971189.19420000	+8.38476563	-6.83349609	-0.87890625	+54.79980469	-7.77832031	-43.70361328	+1800	+8.19580078	-6.05566406	-0.56689453	+10.56884766	-11.00830078	+10.26123047	+1336	+6.36767578	-10.01953125	-0.90087891	+36.27685547	+7.31689453	-44.05517578	+1268
+1457971189.19840000	+8.38476563	-6.83349609	-0.87890625	+54.82177734	-7.77832031	-43.70361328	+1804	+8.19580078	-6.05566406	-0.56689453	+10.56884766	-11.00830078	+10.28320313	+1336	+6.37207031	-10.01513672	-0.89648438	+36.29882813	+7.31689453	-44.05517578	+1272
+1457971189.20260000	+8.38476563	-6.83349609	-0.87890625	+54.82177734	-7.77832031	-43.70361328	+1804	+8.19580078	-6.05566406	-0.56689453	+10.56884766	-11.00830078	+10.28320313	+1336	+6.37646484	-10.01513672	-0.89208984	+36.32080078	+7.29492188	-44.07714844	+1272
+1457971189.20670010	+8.38476563	-6.83349609	-0.87890625	+54.79980469	-7.77832031	-43.70361328	+1804	+8.19580078	-6.05566406	-0.56250000	+10.56884766	-11.00830078	+10.30517578	+1336	+6.37646484	-10.01513672	-0.89208984	+36.32080078	+7.29492188	-44.05517578	+1276
+1457971189.21090010	+8.38476563	-6.83349609	-0.87890625	+54.79980469	-7.77832031	-43.70361328	+1804	+8.19580078	-6.05566406	-0.56250000	+10.56884766	-11.00830078	+10.30517578	+1336	+6.37646484	-10.01513672	-0.89648438	+36.29882813	+7.29492188	-44.03320313	+1276
+1457971189.21510000	+8.38476563	-6.83349609	-0.87890625	+54.79980469	-7.77832031	-43.68164063	+1804	+8.19580078	-6.05566406	-0.56250000	+10.56884766	-11.00830078	+10.30517578	+1332	+6.37207031	-10.01513672	-0.89648438	+36.27685547	+7.29492188	-44.01123047	+1276
+1457971189.21919990	+8.38476563	-6.83349609	-0.87890625	+54.79980469	-7.77832031	-43.68164063	+1804	+8.19580078	-6.05566406	-0.56250000	+10.56884766	-11.00830078	+10.30517578	+1332	+6.36767578	-10.01513672	-0.90087891	+36.25488281	+7.29492188	-43.98925781	+1276
+1457971189.22340010	+8.38476563	-6.83349609	-0.87890625	+54.79980469	-7.77832031	-43.65966797	+1804	+8.19580078	-6.05566406	-0.56250000	+10.56884766	-10.98632813	+10.30517578	+1332	+6.36328125	-10.01953125	-0.90527344	+36.23291016	+7.29492188	-43.94531250	+1280
+1457971189.22760010	+8.38476563	-6.83349609	-0.87890625	+54.77783203	-7.77832031	-43.65966797	+1804	+8.19140625	-6.05566406	-0.56250000	+10.56884766	-10.98632813	+10.30517578	+1332	+6.35888672	-10.01953125	-0.90527344	+36.18896484	+7.29492188	-43.92333984	+1280
+1457971189.23169990	+8.38476563	-6.83349609	-0.87890625	+54.77783203	-7.77832031	-43.65966797	+1808	+8.19140625	-6.05566406	-0.56250000	+10.56884766	-10.98632813	+10.30517578	+1332	+6.35888672	-10.01953125	-0.90966797	+36.16699219	+7.29492188	-43.90136719	+1280
+1457971189.23589990	+8.38037109	-6.83349609	-0.87890625	+54.77783203	-7.77832031	-43.65966797	+1808	+8.19140625	-6.05566406	-0.56250000	+10.54687500	-10.96435547	+10.30517578	+1332	+6.35449219	-10.01953125	-0.90966797	+36.14501953	+7.29492188	-43.87939453	+1280
+1457971189.24009990	+8.38037109	-6.83349609	-0.87890625	+54.77783203	-7.75634766	-43.63769531	+1808	+8.19140625	-6.05126953	-0.56250000	+10.54687500	-10.96435547	+10.30517578	+1332	+6.35449219	-10.02392578	-0.91406250	+36.12304688	+7.29492188	-43.87939453	+1280
+1457971189.24840000	+8.38037109	-6.83349609	-0.87890625	+54.75585938	-7.75634766	-43.63769531	+1804	+8.19140625	-6.05126953	-0.56250000	+10.54687500	-10.94238281	+10.30517578	+1332	+6.35009766	-10.02392578	-0.91406250	+36.10107422	+7.29492188	-43.83544922	+1276
+1457971189.25670000	+8.38037109	-6.83349609	-0.87890625	+54.75585938	-7.75634766	-43.61572266	+1804	+8.19140625	-6.05126953	-0.56250000	+10.54687500	-10.94238281	+10.32714844	+1336	+6.34570313	-10.02392578	-0.91845703	+36.05712891	+7.29492188	-43.81347656	+1276
+1457971189.26090000	+8.38037109	-6.83349609	-0.87890625	+54.75585938	-7.75634766	-43.61572266	+1804	+8.19140625	-6.05126953	-0.56250000	+10.54687500	-10.92041016	+10.32714844	+1336	+6.34130859	-10.02392578	-0.91845703	+36.03515625	+7.29492188	-43.79150391	+1276
+1457971189.26920010	+8.38037109	-6.83349609	-0.87890625	+54.75585938	-7.75634766	-43.61572266	+1804	+8.19140625	-6.05126953	-0.56250000	+10.54687500	-10.92041016	+10.34912109	+1336	+6.34130859	-10.02392578	-0.92285156	+36.01318359	+7.27294922	-43.76953125	+1272
+1457971189.27749990	+8.38037109	-6.83349609	-0.87890625	+54.75585938	-7.77832031	-43.59375000	+1804	+8.19580078	-6.05126953	-0.56250000	+10.54687500	-10.92041016	+10.37109375	+1336	+6.34130859	-10.02392578	-0.91845703	+36.01318359	+7.27294922	-43.76953125	+1268
+1457971189.28590010	+8.38037109	-6.82910156	-0.87890625	+54.75585938	-7.77832031	-43.59375000	+1804	+8.19580078	-6.05126953	-0.56250000	+10.52490234	-10.92041016	+10.39306641	+1336	+6.34130859	-10.02392578	-0.91845703	+36.01318359	+7.27294922	-43.76953125	+1264
+1457971189.29419990	+8.38037109	-6.82910156	-0.87451172	+54.75585938	-7.80029297	-43.59375000	+1804	+8.19580078	-6.05126953	-0.56250000	+10.52490234	-10.92041016	+10.41503906	+1336	+6.34130859	-10.02392578	-0.91845703	+36.03515625	+7.27294922	-43.76953125	+1264
+1457971189.30250000	+8.38476563	-6.82910156	-0.87451172	+54.75585938	-7.82226563	-43.59375000	+1804	+8.19580078	-6.05126953	-0.56250000	+10.52490234	-10.92041016	+10.45898438	+1336	+6.34570313	-10.02392578	-0.91406250	+36.03515625	+7.27294922	-43.79150391	+1264
+1457971189.30670000	+8.38476563	-6.82910156	-0.87451172	+54.75585938	-7.82226563	-43.57177734	+1804	+8.19580078	-6.05126953	-0.56250000	+10.52490234	-10.92041016	+10.45898438	+1336	+6.34570313	-10.02392578	-0.91406250	+36.05712891	+7.25097656	-43.79150391	+1264
+1457971189.31090000	+8.38476563	-6.82910156	-0.87451172	+54.75585938	-7.84423828	-43.57177734	+1804	+8.19580078	-6.05126953	-0.55810547	+10.50292969	-10.92041016	+10.48095703	+1336	+6.35009766	-10.01953125	-0.91406250	+36.05712891	+7.25097656	-43.79150391	+1264
+1457971189.31500010	+8.38476563	-6.82910156	-0.87451172	+54.77783203	-7.84423828	-43.57177734	+1804	+8.19580078	-6.05126953	-0.55810547	+10.50292969	-10.92041016	+10.50292969	+1340	+6.35009766	-10.01953125	-0.91406250	+36.05712891	+7.25097656	-43.79150391	+1264
+1457971189.31920000	+8.38476563	-6.82910156	-0.87451172	+54.77783203	-7.84423828	-43.57177734	+1804	+8.19580078	-6.05126953	-0.55810547	+10.50292969	-10.92041016	+10.50292969	+1340	+6.35009766	-10.01953125	-0.91406250	+36.07910156	+7.25097656	-43.79150391	+1264
+1457971189.32340000	+8.38476563	-6.82910156	-0.87451172	+54.77783203	-7.86621094	-43.57177734	+1808	+8.19580078	-6.05126953	-0.55810547	+10.50292969	-10.92041016	+10.52490234	+1340	+6.35449219	-10.01953125	-0.91406250	+36.07910156	+7.25097656	-43.79150391	+1264
+1457971189.32750010	+8.38476563	-6.82910156	-0.87451172	+54.77783203	-7.86621094	-43.57177734	+1808	+8.19580078	-6.05126953	-0.55810547	+10.50292969	-10.94238281	+10.52490234	+1340	+6.35449219	-10.01953125	-0.90966797	+36.07910156	+7.25097656	-43.79150391	+1264
+1457971189.33170010	+8.38916016	-6.82910156	-0.87451172	+54.77783203	-7.88818359	-43.57177734	+1808	+8.19580078	-6.05126953	-0.55810547	+10.48095703	-10.94238281	+10.52490234	+1340	+6.35449219	-10.01953125	-0.90966797	+36.07910156	+7.25097656	-43.76953125	+1264
+1457971189.33590010	+8.38916016	-6.82470703	-0.87451172	+54.77783203	-7.88818359	-43.57177734	+1808	+8.19580078	-6.05126953	-0.55810547	+10.48095703	-10.94238281	+10.52490234	+1340	+6.35449219	-10.01953125	-0.90966797	+36.07910156	+7.22900391	-43.76953125	+1264
+1457971189.33999990	+8.38916016	-6.82470703	-0.87011719	+54.77783203	-7.88818359	-43.54980469	+1808	+8.19580078	-6.05126953	-0.55810547	+10.48095703	-10.94238281	+10.54687500	+1340	+6.35449219	-10.01953125	-0.91406250	+36.07910156	+7.22900391	-43.76953125	+1264
+1457971189.34830000	+8.38916016	-6.82470703	-0.87011719	+54.77783203	-7.88818359	-43.54980469	+1808	+8.19580078	-6.05126953	-0.55810547	+10.48095703	-10.94238281	+10.54687500	+1340	+6.35009766	-10.01953125	-0.91406250	+36.05712891	+7.22900391	-43.74755859	+1264
+1457971189.35250000	+8.38916016	-6.82470703	-0.87011719	+54.77783203	-7.91015625	-43.54980469	+1808	+8.19580078	-6.05126953	-0.55810547	+10.48095703	-10.94238281	+10.54687500	+1340	+6.35009766	-10.01953125	-0.91406250	+36.03515625	+7.22900391	-43.72558594	+1264
+1457971189.35669990	+8.38916016	-6.82470703	-0.87011719	+54.77783203	-7.91015625	-43.54980469	+1808	+8.19580078	-6.05126953	-0.55810547	+10.48095703	-10.94238281	+10.54687500	+1340	+6.35009766	-10.01953125	-0.91406250	+36.03515625	+7.22900391	-43.72558594	+1264
+1457971189.36080000	+8.38916016	-6.82470703	-0.87011719	+54.77783203	-7.91015625	-43.54980469	+1808	+8.19580078	-6.04687500	-0.55810547	+10.48095703	-10.94238281	+10.54687500	+1340	+6.35009766	-10.01953125	-0.91845703	+36.01318359	+7.20703125	-43.70361328	+1264
+1457971189.36920000	+8.38476563	-6.82470703	-0.87011719	+54.77783203	-7.91015625	-43.52783203	+1808	+8.19580078	-6.04687500	-0.55810547	+10.48095703	-10.94238281	+10.54687500	+1340	+6.34570313	-10.01953125	-0.91845703	+35.99121094	+7.20703125	-43.68164063	+1264
+1457971189.37750010	+8.38476563	-6.82470703	-0.87011719	+54.77783203	-7.91015625	-43.52783203	+1808	+8.19580078	-6.04687500	-0.55371094	+10.48095703	-10.94238281	+10.54687500	+1340	+6.34130859	-10.01953125	-0.92285156	+35.96923828	+7.20703125	-43.65966797	+1260
+1457971189.38579990	+8.38476563	-6.82470703	-0.87011719	+54.77783203	-7.93212891	-43.52783203	+1808	+8.19580078	-6.04687500	-0.55371094	+10.45898438	-10.94238281	+10.56884766	+1344	+6.34130859	-10.01953125	-0.92285156	+35.94726563	+7.20703125	-43.63769531	+1260
+1457971189.39000010	+8.38476563	-6.82470703	-0.87011719	+54.77783203	-7.93212891	-43.52783203	+1808	+8.19580078	-6.04687500	-0.55371094	+10.45898438	-10.94238281	+10.56884766	+1344	+6.34130859	-10.01953125	-0.92285156	+35.94726563	+7.18505859	-43.63769531	+1260
+1457971189.39829990	+8.38476563	-6.82470703	-0.87011719	+54.77783203	-7.93212891	-43.52783203	+1812	+8.19580078	-6.04687500	-0.55371094	+10.45898438	-10.94238281	+10.56884766	+1344	+6.34130859	-10.01953125	-0.92285156	+35.94726563	+7.18505859	-43.61572266	+1256
+1457971189.40249990	+8.38476563	-6.82470703	-0.87011719	+54.77783203	-7.93212891	-43.52783203	+1812	+8.19580078	-6.04687500	-0.55371094	+10.45898438	-10.94238281	+10.56884766	+1344	+6.34130859	-10.01953125	-0.92285156	+35.94726563	+7.18505859	-43.61572266	+1256
+1457971189.40669990	+8.38916016	-6.82470703	-0.87011719	+54.77783203	-7.93212891	-43.52783203	+1812	+8.19580078	-6.04687500	-0.55371094	+10.45898438	-10.94238281	+10.59082031	+1344	+6.34130859	-10.01953125	-0.92285156	+35.94726563	+7.18505859	-43.61572266	+1256
+1457971189.41080000	+8.38916016	-6.82470703	-0.87011719	+54.77783203	-7.95410156	-43.52783203	+1812	+8.19580078	-6.04687500	-0.55371094	+10.45898438	-10.94238281	+10.59082031	+1344	+6.34570313	-10.01953125	-0.92285156	+35.94726563	+7.18505859	-43.61572266	+1256
+1457971189.41500000	+8.38916016	-6.82470703	-0.87011719	+54.77783203	-7.95410156	-43.52783203	+1812	+8.19580078	-6.04687500	-0.55371094	+10.45898438	-10.94238281	+10.59082031	+1344	+6.34570313	-10.01513672	-0.92285156	+35.96923828	+7.16308594	-43.61572266	+1256
+1457971189.42330000	+8.38916016	-6.82470703	-0.87011719	+54.79980469	-7.97607422	-43.54980469	+1812	+8.19580078	-6.04687500	-0.55371094	+10.43701172	-10.96435547	+10.61279297	+1344	+6.34570313	-10.01513672	-0.91845703	+35.96923828	+7.16308594	-43.61572266	+1256
+1457971189.42750000	+8.38916016	-6.82470703	-0.86572266	+54.79980469	-7.97607422	-43.54980469	+1812	+8.20019531	-6.04687500	-0.55371094	+10.43701172	-10.96435547	+10.61279297	+1348	+6.35009766	-10.01513672	-0.91845703	+35.99121094	+7.16308594	-43.63769531	+1256
+1457971189.43580010	+8.38916016	-6.82470703	-0.86572266	+54.79980469	-7.99804688	-43.54980469	+1812	+8.20019531	-6.04687500	-0.54931641	+10.43701172	-10.98632813	+10.63476563	+1348	+6.35449219	-10.01074219	-0.91406250	+36.01318359	+7.16308594	-43.63769531	+1260
+1457971189.44000010	+8.38916016	-6.82031250	-0.86572266	+54.79980469	-7.99804688	-43.54980469	+1812	+8.20019531	-6.04687500	-0.54931641	+10.43701172	-10.98632813	+10.65673828	+1348	+6.35449219	-10.01074219	-0.91406250	+36.01318359	+7.16308594	-43.63769531	+1260
+1457971189.44409990	+8.39355469	-6.82031250	-0.86572266	+54.82177734	-7.99804688	-43.54980469	+1816	+8.20019531	-6.04687500	-0.54931641	+10.43701172	-10.98632813	+10.65673828	+1348	+6.35449219	-10.01074219	-0.91406250	+36.01318359	+7.14111328	-43.63769531	+1260
+1457971189.44829990	+8.39355469	-6.82031250	-0.86572266	+54.82177734	-8.02001953	-43.57177734	+1816	+8.20019531	-6.04687500	-0.54931641	+10.41503906	-10.98632813	+10.65673828	+1348	+6.35888672	-10.01074219	-0.91406250	+36.01318359	+7.14111328	-43.63769531	+1260
+1457971189.45250010	+8.39355469	-6.82031250	-0.86572266	+54.82177734	-8.02001953	-43.57177734	+1816	+8.20019531	-6.04687500	-0.54931641	+10.41503906	-10.98632813	+10.67871094	+1348	+6.35888672	-10.01074219	-0.90966797	+36.01318359	+7.14111328	-43.63769531	+1260
+1457971189.45660000	+8.39355469	-6.82031250	-0.86132813	+54.82177734	-8.02001953	-43.57177734	+1816	+8.20019531	-6.04687500	-0.54931641	+10.41503906	-10.98632813	+10.67871094	+1348	+6.35888672	-10.01074219	-0.91406250	+36.01318359	+7.14111328	-43.63769531	+1260
+1457971189.46079990	+8.39355469	-6.82031250	-0.86132813	+54.82177734	-8.02001953	-43.57177734	+1816	+8.20019531	-6.04687500	-0.54931641	+10.41503906	-10.98632813	+10.70068359	+1348	+6.35888672	-10.01074219	-0.91406250	+36.01318359	+7.14111328	-43.61572266	+1260
+1457971189.46499990	+8.39355469	-6.82031250	-0.86132813	+54.84375000	-8.02001953	-43.57177734	+1816	+8.20019531	-6.04687500	-0.54931641	+10.41503906	-10.98632813	+10.70068359	+1348	+6.35888672	-10.01074219	-0.91406250	+36.01318359	+7.14111328	-43.61572266	+1260
+1457971189.47330000	+8.39355469	-6.82031250	-0.86132813	+54.84375000	-8.04199219	-43.54980469	+1820	+8.20019531	-6.04687500	-0.54931641	+10.41503906	-10.98632813	+10.72265625	+1348	+6.35449219	-10.01074219	-0.91406250	+35.99121094	+7.14111328	-43.59375000	+1260
+1457971189.47750000	+8.39355469	-6.82031250	-0.86132813	+54.84375000	-8.04199219	-43.54980469	+1820	+8.20019531	-6.04687500	-0.54931641	+10.41503906	-10.98632813	+10.72265625	+1348	+6.35449219	-10.01074219	-0.91406250	+35.99121094	+7.14111328	-43.59375000	+1260
+1457971189.48160000	+8.39355469	-6.82031250	-0.86132813	+54.84375000	-8.04199219	-43.54980469	+1820	+8.20019531	-6.04687500	-0.54931641	+10.41503906	-10.98632813	+10.72265625	+1348	+6.35449219	-10.01074219	-0.91845703	+35.96923828	+7.14111328	-43.57177734	+1260
+1457971189.49000000	+8.39355469	-6.82031250	-0.86132813	+54.84375000	-8.04199219	-43.54980469	+1820	+8.20019531	-6.04687500	-0.54931641	+10.39306641	-10.96435547	+10.74462891	+1348	+6.35009766	-10.01074219	-0.91845703	+35.96923828	+7.11914063	-43.54980469	+1260
+1457971189.49410010	+8.39355469	-6.82031250	-0.86132813	+54.84375000	-8.04199219	-43.54980469	+1820	+8.20019531	-6.04687500	-0.54931641	+10.39306641	-10.96435547	+10.74462891	+1348	+6.35009766	-10.01074219	-0.91845703	+35.94726563	+7.11914063	-43.54980469	+1260
+1457971189.49830010	+8.39355469	-6.82031250	-0.86132813	+54.84375000	-8.02001953	-43.54980469	+1820	+8.20019531	-6.04687500	-0.54931641	+10.39306641	-10.96435547	+10.74462891	+1348	+6.35009766	-10.01074219	-0.91845703	+35.94726563	+7.11914063	-43.54980469	+1260
+1457971189.50239990	+8.38916016	-6.82031250	-0.86132813	+54.84375000	-8.02001953	-43.54980469	+1820	+8.20019531	-6.04687500	-0.54931641	+10.39306641	-10.96435547	+10.74462891	+1352	+6.35009766	-10.01074219	-0.92285156	+35.94726563	+7.11914063	-43.52783203	+1260
+1457971189.50659990	+8.38916016	-6.82031250	-0.86132813	+54.84375000	-8.02001953	-43.54980469	+1820	+8.20019531	-6.04687500	-0.54931641	+10.39306641	-10.96435547	+10.76660156	+1352	+6.34570313	-10.01074219	-0.92285156	+35.94726563	+7.11914063	-43.52783203	+1256
+1457971189.51079990	+8.38916016	-6.82031250	-0.86132813	+54.84375000	-8.02001953	-43.54980469	+1820	+8.20019531	-6.04687500	-0.54931641	+10.39306641	-10.96435547	+10.76660156	+1352	+6.34570313	-10.01074219	-0.92285156	+35.92529297	+7.11914063	-43.52783203	+1256
+1457971189.51910000	+8.38916016	-6.82031250	-0.86132813	+54.86572266	-8.02001953	-43.52783203	+1824	+8.20019531	-6.04687500	-0.54931641	+10.39306641	-10.94238281	+10.76660156	+1352	+6.34570313	-10.01513672	-0.92285156	+35.92529297	+7.11914063	-43.52783203	+1256
+1457971189.52329990	+8.38916016	-6.82031250	-0.86132813	+54.86572266	-8.02001953	-43.52783203	+1824	+8.20019531	-6.04687500	-0.54931641	+10.39306641	-10.94238281	+10.76660156	+1352	+6.34570313	-10.01513672	-0.92285156	+35.92529297	+7.11914063	-43.52783203	+1252
+1457971189.52740000	+8.38916016	-6.82031250	-0.86132813	+54.86572266	-8.02001953	-43.52783203	+1824	+8.20019531	-6.04687500	-0.54931641	+10.39306641	-10.94238281	+10.78857422	+1352	+6.34570313	-10.01513672	-0.92285156	+35.92529297	+7.11914063	-43.52783203	+1252
+1457971189.53160000	+8.38916016	-6.82031250	-0.86132813	+54.86572266	-8.02001953	-43.52783203	+1824	+8.20019531	-6.04687500	-0.54931641	+10.39306641	-10.94238281	+10.78857422	+1352	+6.34570313	-10.01513672	-0.91845703	+35.92529297	+7.11914063	-43.52783203	+1252
+1457971189.53580000	+8.38916016	-6.82031250	-0.86132813	+54.86572266	-8.04199219	-43.52783203	+1824	+8.20019531	-6.04687500	-0.54931641	+10.39306641	-10.94238281	+10.78857422	+1352	+6.34570313	-10.01074219	-0.91845703	+35.94726563	+7.11914063	-43.52783203	+1252
+1457971189.54410000	+8.38916016	-6.82031250	-0.86132813	+54.88769531	-8.04199219	-43.52783203	+1824	+8.20019531	-6.04687500	-0.54931641	+10.39306641	-10.94238281	+10.78857422	+1352	+6.35009766	-10.01074219	-0.91845703	+35.94726563	+7.11914063	-43.54980469	+1248
+1457971189.55240010	+8.38916016	-6.82031250	-0.86132813	+54.88769531	-8.04199219	-43.52783203	+1824	+8.19580078	-6.04687500	-0.54931641	+10.41503906	-10.94238281	+10.81054688	+1352	+6.35009766	-10.01074219	-0.91845703	+35.94726563	+7.11914063	-43.54980469	+1248
+1457971189.56080010	+8.38916016	-6.82031250	-0.86132813	+54.90966797	-8.04199219	-43.50585938	+1824	+8.19580078	-6.04687500	-0.54931641	+10.41503906	-10.94238281	+10.81054688	+1352	+6.35009766	-10.01074219	-0.91406250	+35.96923828	+7.14111328	-43.57177734	+1248
+1457971189.56909990	+8.38916016	-6.82031250	-0.86132813	+54.93164063	-8.04199219	-43.50585938	+1824	+8.19580078	-6.04687500	-0.54931641	+10.41503906	-10.94238281	+10.83251953	+1356	+6.35009766	-10.01074219	-0.91406250	+35.96923828	+7.14111328	-43.57177734	+1248
+1457971189.57329990	+8.38916016	-6.82031250	-0.86132813	+54.95361328	-8.04199219	-43.50585938	+1824	+8.19580078	-6.04687500	-0.54931641	+10.41503906	-10.94238281	+10.83251953	+1356	+6.35009766	-10.01074219	-0.91406250	+35.96923828	+7.14111328	-43.57177734	+1248
+1457971189.58160000	+8.38916016	-6.82031250	-0.86132813	+54.97558594	-8.02001953	-43.50585938	+1828	+8.19580078	-6.04687500	-0.54931641	+10.43701172	-10.94238281	+10.83251953	+1356	+6.35009766	-10.01074219	-0.91406250	+35.96923828	+7.14111328	-43.57177734	+1248
+1457971189.58990000	+8.38916016	-6.82031250	-0.86572266	+54.99755859	-7.99804688	-43.48388672	+1828	+8.19580078	-6.04687500	-0.54931641	+10.45898438	-10.92041016	+10.83251953	+1356	+6.35009766	-10.01513672	-0.91406250	+35.96923828	+7.16308594	-43.57177734	+1244
+1457971189.59820010	+8.38476563	-6.82031250	-0.87011719	+55.04150391	-7.97607422	-43.46191406	+1828	+8.19580078	-6.04687500	-0.54931641	+10.48095703	-10.89843750	+10.83251953	+1356	+6.35009766	-10.01513672	-0.91406250	+35.96923828	+7.16308594	-43.54980469	+1244
+1457971189.60660000	+8.38037109	-6.82470703	-0.87451172	+55.10742188	-7.91015625	-43.41796875	+1828	+8.19140625	-6.04687500	-0.55371094	+10.50292969	-10.85449219	+10.83251953	+1356	+6.35009766	-10.01513672	-0.91406250	+35.96923828	+7.18505859	-43.52783203	+1244
+1457971189.61069990	+8.38037109	-6.82470703	-0.87451172	+55.12939453	-7.86621094	-43.41796875	+1828	+8.19140625	-6.04687500	-0.55371094	+10.52490234	-10.83251953	+10.83251953	+1356	+6.34570313	-10.01953125	-0.91845703	+35.94726563	+7.20703125	-43.52783203	+1248
+1457971189.61490010	+8.37597656	-6.82470703	-0.87890625	+55.15136719	-7.84423828	-43.39599609	+1828	+8.19140625	-6.04687500	-0.55810547	+10.52490234	-10.81054688	+10.83251953	+1356	+6.34570313	-10.01953125	-0.91845703	+35.94726563	+7.22900391	-43.50585938	+1248
+1457971189.61910010	+8.37597656	-6.82910156	-0.88330078	+55.17333984	-7.77832031	-43.37402344	+1828	+8.18701172	-6.05126953	-0.55810547	+10.54687500	-10.78857422	+10.81054688	+1356	+6.34130859	-10.01953125	-0.91845703	+35.92529297	+7.27294922	-43.48388672	+1248
+1457971189.62319990	+8.37158203	-6.82910156	-0.88769531	+55.21728516	-7.73437500	-43.35205078	+1828	+8.18701172	-6.05126953	-0.56250000	+10.56884766	-10.74462891	+10.81054688	+1356	+6.33691406	-10.02392578	-0.92285156	+35.92529297	+7.31689453	-43.43994141	+1248
+1457971189.62739990	+8.37158203	-6.82910156	-0.89208984	+55.23925781	-7.69042969	-43.33007813	+1828	+8.18701172	-6.05126953	-0.56250000	+10.59082031	-10.72265625	+10.78857422	+1356	+6.33691406	-10.02392578	-0.92285156	+35.90332031	+7.36083984	-43.41796875	+1248
+1457971189.63570000	+8.36718750	-6.83349609	-0.89648438	+55.28320313	-7.60253906	-43.30810547	+1824	+8.18261719	-6.05126953	-0.57128906	+10.63476563	-10.63476563	+10.76660156	+1360	+6.33251953	-10.03271484	-0.92724609	+35.90332031	+7.49267578	-43.37402344	+1248
+1457971189.63990000	+8.36279297	-6.83789063	-0.90087891	+55.30517578	-7.55859375	-43.30810547	+1824	+8.18261719	-6.05566406	-0.57568359	+10.65673828	-10.61279297	+10.74462891	+1360	+6.33251953	-10.03271484	-0.92724609	+35.90332031	+7.55859375	-43.35205078	+1244
+1457971189.64410000	+8.36279297	-6.83789063	-0.90527344	+55.32714844	-7.51464844	-43.30810547	+1824	+8.17822266	-6.05566406	-0.58007813	+10.67871094	-10.56884766	+10.70068359	+1360	+6.33251953	-10.03710938	-0.92285156	+35.90332031	+7.64648438	-43.33007813	+1244
+1457971189.64820000	+8.36279297	-6.84228516	-0.90966797	+55.34912109	-7.44873047	-43.30810547	+1824	+8.17822266	-6.06005859	-0.58447266	+10.72265625	-10.52490234	+10.67871094	+1360	+6.33251953	-10.04150391	-0.92285156	+35.92529297	+7.71240234	-43.33007813	+1244
+1457971189.65240000	+8.36279297	-6.84228516	-0.91406250	+55.37109375	-7.40478516	-43.30810547	+1820	+8.17382813	-6.06005859	-0.58886719	+10.74462891	-10.50292969	+10.63476563	+1360	+6.33251953	-10.04150391	-0.92285156	+35.94726563	+7.80029297	-43.33007813	+1244
+1457971189.66070010	+8.35839844	-6.84667969	-0.92285156	+55.41503906	-7.29492188	-43.33007813	+1820	+8.16943359	-6.06445313	-0.59765625	+10.81054688	-10.43701172	+10.54687500	+1360	+6.34130859	-10.04589844	-0.91845703	+36.01318359	+7.93212891	-43.37402344	+1244
+1457971189.66490010	+8.35839844	-6.85107422	-0.92724609	+55.45898438	-7.25097656	-43.35205078	+1816	+8.16943359	-6.06884766	-0.60644531	+10.83251953	-10.39306641	+10.48095703	+1360	+6.34130859	-10.04589844	-0.91406250	+36.05712891	+7.99804688	-43.39599609	+1244
+1457971189.66899990	+8.35839844	-6.85546875	-0.93603516	+55.48095703	-7.16308594	-43.37402344	+1816	+8.16503906	-6.06884766	-0.61083984	+10.87646484	-10.37109375	+10.41503906	+1360	+6.34570313	-10.05029297	-0.90966797	+36.10107422	+8.08593750	-43.43994141	+1248
+1457971189.67319990	+8.35400391	-6.85986328	-0.94042969	+55.52490234	-7.09716797	-43.41796875	+1816	+8.16503906	-6.07324219	-0.61962891	+10.92041016	-10.34912109	+10.32714844	+1360	+6.35009766	-10.05029297	-0.90966797	+36.14501953	+8.15185547	-43.48388672	+1248
+1457971189.67740010	+8.35400391	-6.86425781	-0.94921875	+55.56884766	-7.00927734	-43.43994141	+1816	+8.16064453	-6.07763672	-0.62841797	+10.96435547	-10.30517578	+10.23925781	+1360	+6.35449219	-10.05468750	-0.90527344	+36.18896484	+8.21777344	-43.52783203	+1248
+1457971189.68150000	+8.34960938	-6.86865234	-0.95800781	+55.61279297	-6.89941406	-43.48388672	+1816	+8.15625000	-6.08203125	-0.63720703	+11.03027344	-10.26123047	+10.10742188	+1360	+6.35449219	-10.05908203	-0.90527344	+36.21093750	+8.28369141	-43.54980469	+1248
+1457971189.68569990	+8.34960938	-6.87304688	-0.96679688	+55.65673828	-6.78955078	-43.54980469	+1812	+8.15185547	-6.08642578	-0.64599609	+11.07421875	-10.23925781	+9.99755859	+1356	+6.35449219	-10.06347656	-0.90527344	+36.25488281	+8.37158203	-43.59375000	+1248
+1457971189.68989990	+8.34521484	-6.87744141	-0.97558594	+55.72265625	-6.67968750	-43.59375000	+1812	+8.14746094	-6.09082031	-0.65478516	+11.14013672	-10.19531250	+9.86572266	+1356	+6.35449219	-10.06347656	-0.90527344	+36.27685547	+8.43750000	-43.63769531	+1252
+1457971189.69400000	+8.34082031	-6.88183594	-0.98437500	+55.81054688	-6.52587891	-43.68164063	+1812	+8.14306641	-6.09521484	-0.66796875	+11.22802734	-10.15136719	+9.71191406	+1356	+6.35449219	-10.07226563	-0.90966797	+36.32080078	+8.52539063	-43.68164063	+1252
+1457971189.69820000	+8.33642578	-6.88623047	-0.99316406	+55.87646484	-6.37207031	-43.76953125	+1812	+8.13867188	-6.09960938	-0.67675781	+11.31591797	-10.10742188	+9.53613281	+1356	+6.35009766	-10.07666016	-0.90966797	+36.34277344	+8.61328125	-43.72558594	+1252
+1457971189.70240000	+8.33203125	-6.89062500	-1.00634766	+55.94238281	-6.24023438	-43.83544922	+1808	+8.13427734	-6.10400391	-0.68994141	+11.40380859	-10.06347656	+9.40429688	+1356	+6.35009766	-10.08544922	-0.91406250	+36.36474609	+8.70117188	-43.76953125	+1256
+1457971189.70650010	+8.32763672	-6.89941406	-1.01953125	+56.05224609	-6.06445313	-43.92333984	+1804	+8.12548828	-6.11279297	-0.70312500	+11.51367188	-9.99755859	+9.20654297	+1352	+6.34570313	-10.09423828	-0.92285156	+36.36474609	+8.81103516	-43.81347656	+1256
+1457971189.71070000	+8.32324219	-6.90380859	-1.02832031	+56.14013672	-5.91064453	-44.03320313	+1800	+8.12109375	-6.11718750	-0.71630859	+11.60156250	-9.95361328	+9.03076172	+1352	+6.34130859	-10.10302734	-0.92724609	+36.38671875	+8.92089844	-43.87939453	+1256
+1457971189.71490000	+8.31884766	-6.90820313	-1.04589844	+56.22802734	-5.77880859	-44.09912109	+1800	+8.11669922	-6.11718750	-0.72949219	+11.68945313	-9.90966797	+8.89892578	+1352	+6.33691406	-10.11181641	-0.93603516	+36.40869141	+9.00878906	-43.92333984	+1260
+1457971189.71900010	+8.31445313	-6.91259766	-1.05908203	+56.33789063	-5.62500000	-44.20898438	+1796	+8.10791016	-6.12158203	-0.74707031	+11.82128906	-9.84375000	+8.70117188	+1348	+6.32812500	-10.12500000	-0.94921875	+36.43066406	+9.11865234	-43.96728516	+1260
+1457971189.72320010	+8.31005859	-6.91259766	-1.06787109	+56.46972656	-5.49316406	-44.36279297	+1788	+8.10351563	-6.12597656	-0.76025391	+11.95312500	-9.84375000	+8.48144531	+1348	+6.32812500	-10.12939453	-0.96240234	+36.45263672	+9.20654297	-44.05517578	+1260
+1457971189.72740010	+8.30566406	-6.91699219	-1.08544922	+56.60156250	-5.36132813	-44.47265625	+1784	+8.09912109	-6.13037109	-0.77783203	+12.06298828	-9.82177734	+8.32763672	+1348	+6.32812500	-10.13818359	-0.97119141	+36.49658203	+9.29443359	-44.14306641	+1256
+1457971189.73149990	+8.30126953	-6.92578125	-1.09863281	+56.71142578	-5.22949219	-44.62646484	+1780	+8.09033203	-6.13476563	-0.79541016	+12.21679688	-9.79980469	+8.10791016	+1348	+6.32373047	-10.15136719	-0.98876953	+36.54052734	+9.38232422	-44.27490234	+1256
+1457971189.73569990	+8.30126953	-6.93017578	-1.11181641	+56.88720703	-5.09765625	-44.84619141	+1772	+8.08593750	-6.13916016	-0.81298828	+12.37060547	-9.86572266	+7.86621094	+1348	+6.32812500	-10.16015625	-0.99316406	+36.60644531	+9.42626953	-44.45068359	+1252
+1457971189.74400000	+8.29687500	-6.94335938	-1.15136719	+57.12890625	-4.87792969	-45.19775391	+1760	+8.07714844	-6.14355469	-0.86132813	+12.67822266	-9.90966797	+7.47070313	+1352	+6.34130859	-10.18212891	-1.02392578	+36.73828125	+9.49218750	-44.78027344	+1244
+1457971189.74819990	+8.29687500	-6.94335938	-1.16455078	+57.32666016	-4.79003906	-45.48339844	+1748	+8.07275391	-6.14794922	-0.87451172	+12.87597656	-10.04150391	+7.20703125	+1348	+6.35449219	-10.18652344	-1.03271484	+36.82617188	+9.49218750	-45.08789063	+1240
+1457971189.75230000	+8.30126953	-6.94775391	-1.18652344	+57.50244141	-4.72412109	-45.70312500	+1744	+8.06835938	-6.15234375	-0.90966797	+13.05175781	-10.10742188	+7.05322266	+1348	+6.37207031	-10.19091797	-1.05029297	+36.93603516	+9.44824219	-45.28564453	+1236
+1457971189.75650000	+8.30126953	-6.96093750	-1.20849609	+57.56835938	-4.61425781	-45.98876953	+1736	+8.06396484	-6.15234375	-0.93164063	+13.29345703	-10.21728516	+6.76757813	+1348	+6.38525391	-10.20410156	-1.06787109	+37.00195313	+9.42626953	-45.54931641	+1232
+1457971189.76070000	+8.30566406	-6.96093750	-1.22607422	+57.72216797	-4.54833984	-46.36230469	+1728	+8.05957031	-6.15673828	-0.95361328	+13.53515625	-10.41503906	+6.45996094	+1344	+6.40283203	-10.20849609	-1.07666016	+37.08984375	+9.38232422	-45.90087891	+1228
+1457971189.76480010	+8.31445313	-6.96972656	-1.25683594	+57.87597656	-4.48242188	-46.64794922	+1720	+8.05957031	-6.15673828	-0.99316406	+13.77685547	-10.50292969	+6.28417969	+1344	+6.42480469	-10.21728516	-1.09863281	+37.17773438	+9.29443359	-46.20849609	+1228
+1457971189.76900010	+8.31884766	-6.99169922	-1.28320313	+57.85400391	-4.37255859	-46.99951172	+1716	+8.05078125	-6.16113281	-1.02832031	+14.08447266	-10.65673828	+5.97656250	+1340	+6.44238281	-10.23046875	-1.11621094	+37.24365234	+9.25048828	-46.51611328	+1224
+1457971189.77320000	+8.32763672	-6.99609375	-1.30517578	+57.91992188	-4.28466797	-47.39501953	+1704	+8.05078125	-6.16113281	-1.05468750	+14.41406250	-10.87646484	+5.64697266	+1336	+6.46435547	-10.23925781	-1.12939453	+37.26562500	+9.18457031	-46.93359375	+1220
+1457971189.77729990	+8.34082031	-7.00488281	-1.34472656	+58.00781250	-4.21875000	-47.72460938	+1696	+8.05078125	-6.16552734	-1.10742188	+14.74365234	-10.96435547	+5.44921875	+1336	+6.48632813	-10.24804688	-1.16015625	+37.33154297	+9.09667969	-47.24121094	+1220
+1457971189.78570010	+8.35839844	-7.04003906	-1.41503906	+57.81005859	-3.91113281	-48.55957031	+1680	+8.04199219	-6.16552734	-1.18652344	+15.53466797	-11.31591797	+4.72412109	+1324	+6.53027344	-10.27001953	-1.21728516	+37.30957031	+8.96484375	-47.96630859	+1216
+1457971189.78979990	+8.38037109	-7.05322266	-1.45898438	+57.78808594	-3.80126953	-48.95507813	+1672	+8.04199219	-6.16552734	-1.24804688	+15.95214844	-11.38183594	+4.46044922	+1324	+6.55224609	-10.27880859	-1.25683594	+37.28759766	+8.89892578	-48.27392578	+1216
+1457971189.79399990	+8.38916016	-7.08837891	-1.50292969	+57.48046875	-3.55957031	-49.39453125	+1668	+8.03320313	-6.16992188	-1.30078125	+16.39160156	-11.49169922	+4.06494141	+1316	+6.57421875	-10.29638672	-1.29638672	+37.22167969	+8.85498047	-48.62548828	+1208
+1457971189.80230000	+8.43310547	-7.11914063	-1.60400391	+57.12890625	-3.16406250	-50.25146484	+1652	+8.03320313	-6.16552734	-1.41943359	+17.44628906	-11.66748047	+3.38378906	+1308	+6.60937500	-10.31835938	-1.38867188	+36.97998047	+8.81103516	-49.28466797	+1204
+1457971189.80650000	+8.44628906	-7.16308594	-1.66113281	+56.66748047	-2.85644531	-50.71289063	+1652	+8.02880859	-6.16552734	-1.48535156	+17.95166016	-11.68945313	+2.94433594	+1304	+6.62695313	-10.33593750	-1.44140625	+36.80419922	+8.78906250	-49.61425781	+1200
+1457971189.81060000	+8.47265625	-7.17626953	-1.72265625	+56.35986328	-2.57080078	-51.15234375	+1652	+8.02880859	-6.15673828	-1.55126953	+18.56689453	-11.77734375	+2.52685547	+1300	+6.64453125	-10.34912109	-1.49414063	+36.60644531	+8.81103516	-49.92187500	+1200
+1457971189.81480000	+8.50341797	-7.19824219	-1.78417969	+56.05224609	-2.30712891	-51.63574219	+1652	+8.02880859	-6.14794922	-1.63037109	+19.22607422	-11.75537109	+2.17529297	+1300	+6.66210938	-10.36230469	-1.56005859	+36.40869141	+8.78906250	-50.16357422	+1204
+1457971189.81900000	+8.52099609	-7.23779297	-1.85449219	+55.50292969	-1.97753906	-52.11914063	+1656	+8.02441406	-6.14794922	-1.70507813	+19.79736328	-11.73339844	+1.71386719	+1296	+6.67529297	-10.37548828	-1.62597656	+36.16699219	+8.81103516	-50.40527344	+1204
+1457971189.82310010	+8.55175781	-7.25537109	-1.92480469	+55.08544922	-1.62597656	-52.58056641	+1660	+8.02441406	-6.13476563	-1.77978516	+20.47851563	-11.75537109	+1.25244141	+1296	+6.69287109	-10.38427734	-1.69628906	+35.90332031	+8.85498047	-50.69091797	+1208
+1457971189.82730010	+8.58691406	-7.27734375	-1.99072266	+54.66796875	-1.31835938	-53.15185547	+1668	+8.03320313	-6.12158203	-1.86767578	+21.22558594	-11.73339844	+0.85693359	+1296	+6.70605469	-10.39306641	-1.76660156	+35.63964844	+8.85498047	-50.95458984	+1216
+1457971189.83150010	+8.61767578	-7.31250000	-2.06542969	+54.03076172	-0.96679688	-53.67919922	+1676	+8.02880859	-6.12158203	-1.95117188	+21.84082031	-11.66748047	+0.35156250	+1292	+6.72363281	-10.40625000	-1.84130859	+35.33203125	+8.87695313	-51.24023438	+1220
+1457971189.83559990	+8.65283203	-7.33447266	-2.14892578	+53.52539063	-0.61523438	-54.14062500	+1688	+8.02880859	-6.09960938	-2.03906250	+22.60986328	-11.64550781	-0.08789063	+1296	+6.74121094	-10.41503906	-1.91601563	+35.02441406	+8.89892578	-51.52587891	+1228
+1457971189.84400010	+8.72753906	-7.38281250	-2.29833984	+52.33886719	+0.02197266	-55.32714844	+1708	+8.04199219	-6.07324219	-2.22363281	+24.08203125	-11.53564453	-1.07666016	+1300	+6.77636719	-10.42822266	-2.07861328	+34.36523438	+8.89892578	-52.05322266	+1252
+1457971189.84809990	+8.77148438	-7.40039063	-2.38623047	+51.76757813	+0.32958984	-55.83251953	+1728	+8.04638672	-6.04687500	-2.32031250	+24.87304688	-11.49169922	-1.51611328	+1308	+6.79833984	-10.42822266	-2.16210938	+34.07958984	+8.87695313	-52.33886719	+1268
+1457971189.85229990	+8.81982422	-7.41796875	-2.45214844	+51.17431641	+0.59326172	-56.55761719	+1740	+8.06396484	-6.02050781	-2.41259766	+25.75195313	-11.49169922	-2.04345703	+1316	+6.82470703	-10.42822266	-2.24560547	+33.75000000	+8.81103516	-52.66845703	+1284
+1457971189.85649990	+8.86376953	-7.44433594	-2.53125000	+50.47119141	+0.81298828	-57.12890625	+1756	+8.06835938	-6.01171875	-2.50927734	+26.38916016	-11.42578125	-2.57080078	+1316	+6.85107422	-10.42822266	-2.33349609	+33.42041016	+8.76708984	-52.99804688	+1296
+1457971189.86060000	+8.91210938	-7.45751953	-2.62792969	+49.83398438	+1.07666016	-57.63427734	+1776	+8.07714844	-5.98095703	-2.61035156	+27.18017578	-11.35986328	-3.03222656	+1328	+6.88183594	-10.41943359	-2.41699219	+33.11279297	+8.67919922	-53.34960938	+1316
+1457971189.86480000	+8.96484375	-7.47509766	-2.68945313	+49.15283203	+1.27441406	-58.40332031	+1792	+8.09912109	-5.95019531	-2.70263672	+28.05908203	-11.38183594	-3.60351563	+1336	+6.91259766	-10.41503906	-2.49609375	+32.78320313	+8.56933594	-53.76708984	+1332
+1457971189.87310000	+9.07470703	-7.50585938	-2.86083984	+47.74658203	+1.53808594	-59.43603516	+1832	+8.12548828	-5.90185547	-2.91357422	+29.48730469	-11.22802734	-4.57031250	+1356	+6.99169922	-10.39746094	-2.66308594	+32.16796875	+8.28369141	-54.55810547	+1368
+1457971189.87730000	+9.13623047	-7.51904297	-2.92236328	+47.02148438	+1.62597656	-60.18310547	+1848	+8.15625000	-5.86669922	-3.00585938	+30.34423828	-11.25000000	-5.18554688	+1368	+7.03564453	-10.38427734	-2.74218750	+31.83837891	+8.08593750	-54.99755859	+1388
+1457971189.88150000	+9.19335938	-7.53222656	-3.00146484	+46.25244141	+1.62597656	-60.75439453	+1868	+8.16943359	-5.84912109	-3.10693359	+30.93750000	-11.18408203	-5.73486328	+1372	+7.07958984	-10.37109375	-2.82128906	+31.50878906	+7.88818359	-55.43701172	+1404
+1457971189.88560010	+9.25488281	-7.54101563	-3.08935547	+45.54931641	+1.66992188	-61.21582031	+1888	+8.19140625	-5.80517578	-3.22119141	+31.70654297	-11.09619141	-6.15234375	+1388	+7.12792969	-10.34912109	-2.90917969	+31.24511719	+7.64648438	-55.85449219	+1424
+1457971189.88980010	+9.32080078	-7.54980469	-3.14648438	+44.75830078	+1.64794922	-61.94091797	+1900	+8.22656250	-5.76562500	-3.30908203	+32.54150391	-11.14013672	-6.81152344	+1400	+7.18066406	-10.32714844	-2.97949219	+30.93750000	+7.33886719	-56.40380859	+1440
+1457971189.89809990	+9.45703125	-7.56298828	-3.30029297	+43.24218750	+1.49414063	-62.97363281	+1932	+8.28369141	-5.69531250	-3.52441406	+33.85986328	-10.98632813	-7.80029297	+1424	+7.29052734	-10.27880859	-3.13769531	+30.32226563	+6.72363281	-57.39257813	+1472
+1457971189.90229990	+9.53173828	-7.56738281	-3.35302734	+42.45117188	+1.36230469	-63.67675781	+1944	+8.32324219	-5.64697266	-3.61230469	+34.67285156	-11.03027344	-8.50341797	+1432	+7.34765625	-10.25244141	-3.20800781	+29.99267578	+6.37207031	-57.94189453	+1484
+1457971189.90640000	+9.60205078	-7.56298828	-3.41455078	+41.68212891	+1.16455078	-64.22607422	+1956	+8.35400391	-5.61621094	-3.71337891	+35.24414063	-10.96435547	-9.05273438	+1440	+7.40478516	-10.22607422	-3.28271484	+29.66308594	+5.97656250	-58.46923828	+1496
+1457971189.91479990	+9.75585938	-7.55859375	-3.54199219	+40.12207031	+0.72509766	-65.36865234	+1980	+8.43750000	-5.51074219	-3.91113281	+36.73828125	-10.89843750	-10.19531250	+1468	+7.53222656	-10.15136719	-3.43652344	+29.06982422	+5.11962891	-59.43603516	+1524
+1457971189.91890000	+9.83056641	-7.54980469	-3.59472656	+39.35302734	+0.39550781	-65.93994141	+1992	+8.47705078	-5.46679688	-4.01220703	+37.33154297	-10.85449219	-10.78857422	+1480	+7.58935547	-10.11621094	-3.51123047	+28.67431641	+4.65820313	-59.96337891	+1532
+1457971189.92310000	+9.90966797	-7.54101563	-3.66064453	+38.60595703	+0.10986328	-66.46728516	+2008	+8.52099609	-5.40527344	-4.11767578	+38.03466797	-10.76660156	-11.25000000	+1496	+7.65087891	-10.07226563	-3.59033203	+28.38867188	+4.19677734	-60.38085938	+1548
+1457971189.92730000	+9.98876953	-7.53222656	-3.70458984	+37.81494141	-0.24169922	-67.12646484	+2016	+8.57373047	-5.34814453	-4.19677734	+38.80371094	-10.81054688	-12.01904297	+1508	+7.71679688	-10.03271484	-3.66064453	+28.05908203	+3.66943359	-60.90820313	+1560
+1457971189.93140010	+10.06787109	-7.50585938	-3.74853516	+37.11181641	-0.68115234	-67.71972656	+2028	+8.62646484	-5.29541016	-4.28906250	+39.41894531	-10.83251953	-12.61230469	+1520	+7.77392578	-9.99316406	-3.73095703	+27.68554688	+3.14208984	-61.41357422	+1568
+1457971189.93560000	+10.15136719	-7.49267578	-3.80126953	+36.38671875	-1.07666016	-68.24707031	+2044	+8.67919922	-5.22949219	-4.39013672	+40.12207031	-10.74462891	-13.11767578	+1540	+7.83984375	-9.94482422	-3.81445313	+27.37792969	+2.61474609	-61.80908203	+1584
+1457971189.93980000	+10.23486328	-7.47070313	-3.83642578	+35.63964844	-1.51611328	-68.88427734	+2056	+8.74072266	-5.16357422	-4.46044922	+40.86914063	-10.81054688	-13.90869141	+1552	+7.90136719	-9.89648438	-3.88916016	+27.02636719	+2.06542969	-62.27050781	+1596
+1457971189.94390010	+10.31835938	-7.43994141	-3.87597656	+34.98046875	-2.04345703	-69.43359375	+2068	+8.79785156	-5.09765625	-4.54394531	+41.48437500	-10.83251953	-14.47998047	+1568	+7.95849609	-9.84814453	-3.96386719	+26.63085938	+1.51611328	-62.68798828	+1608
+1457971189.94810010	+10.40185547	-7.41357422	-3.91992188	+34.29931641	-2.52685547	-69.93896484	+2088	+8.85498047	-5.02734375	-4.64062500	+42.18750000	-10.81054688	-14.98535156	+1588	+8.02001953	-9.78662109	-4.04736328	+26.34521484	+0.96679688	-62.97363281	+1632
+1457971189.95230010	+10.48535156	-7.38720703	-3.94628906	+33.59619141	-3.07617188	-70.55419922	+2100	+8.92529297	-4.95263672	-4.70214844	+42.89062500	-10.89843750	-15.77636719	+1604	+8.08593750	-9.73388672	-4.11767578	+26.01562500	+0.35156250	-63.39111328	+1648
+1457971189.95639990	+10.56884766	-7.34765625	-3.97265625	+32.95898438	-3.69140625	-71.10351563	+2116	+8.99121094	-4.88232422	-4.77685547	+43.50585938	-10.98632813	-16.39160156	+1620	+8.14306641	-9.67675781	-4.18798828	+25.62011719	-0.24169922	-63.80859375	+1664
+1457971189.96059990	+10.65673828	-7.31689453	-4.00781250	+32.32177734	-4.26269531	-71.56494141	+2136	+9.06152344	-4.80761719	-4.85595703	+44.16503906	-11.00830078	-16.96289063	+1640	+8.20898438	-9.61523438	-4.27148438	+25.31250000	-0.81298828	-64.07226563	+1688
+1457971189.96479990	+10.74462891	-7.28173828	-4.02099609	+31.68457031	-4.87792969	-72.15820313	+2152	+9.13623047	-4.72851563	-4.90869141	+44.84619141	-11.16210938	-17.77587891	+1656	+8.27929688	-9.55371094	-4.33300781	+24.98291016	-1.42822266	-64.48974609	+1712
+1457971189.96890000	+10.83251953	-7.23779297	-4.03857422	+31.06933594	-5.55908203	-72.64160156	+2172	+9.21533203	-4.65380859	-4.97460938	+45.41748047	-11.29394531	-18.36914063	+1672	+8.34521484	-9.49658203	-4.39892578	+24.60937500	-2.06542969	-64.86328125	+1732
+1457971189.97720000	+11.00830078	-7.15869141	-4.07812500	+29.86083984	-6.83349609	-73.54248047	+2212	+9.37353516	-4.49560547	-5.08886719	+46.62597656	-11.53564453	-19.70947266	+1708	+8.49023438	-9.35595703	-4.53515625	+24.01611328	-3.33984375	-65.43457031	+1784
+1457971189.98140000	+11.09179688	-7.11035156	-4.09130859	+29.26757813	-7.53662109	-73.93798828	+2236	+9.45703125	-4.41210938	-5.14599609	+47.13134766	-11.68945313	-20.28076172	+1724	+8.55615234	-9.29003906	-4.59228516	+23.64257813	-3.99902344	-65.74218750	+1808
+1457971189.98560000	+11.17968750	-7.06640625	-4.11328125	+28.63037109	-8.21777344	-74.26757813	+2256	+9.54052734	-4.32861328	-5.20751953	+47.63671875	-11.82128906	-20.85205078	+1744	+8.63525391	-9.21093750	-4.66259766	+23.37890625	-4.63623047	-65.93994141	+1836
+1457971189.98970010	+11.27197266	-7.02246094	-4.11328125	+28.01513672	-8.94287109	-74.70703125	+2280	+9.63281250	-4.24951172	-5.24267578	+48.12011719	-12.06298828	-21.62109375	+1756	+8.71875000	-9.13623047	-4.71093750	+23.09326172	-5.38330078	-66.29150391	+1860
+1457971189.99390010	+11.35986328	-6.96972656	-4.11767578	+27.44384766	-9.71191406	-75.03662109	+2304	+9.72509766	-4.16162109	-5.29101563	+48.55957031	-12.30468750	-22.21435547	+1772	+8.79785156	-9.06591797	-4.75488281	+22.74169922	-6.10839844	-66.62109375	+1884
+1457971189.99810000	+11.45214844	-6.92578125	-4.13085938	+26.82861328	-10.41503906	-75.30029297	+2324	+9.81738281	-4.08251953	-5.33935547	+48.95507813	-12.48046875	-22.78564453	+1784	+8.88574219	-8.98242188	-4.81640625	+22.47802734	-6.81152344	-66.81884766	+1912
+1457971190.00219990	+11.54443359	-6.88183594	-4.12646484	+26.21337891	-11.18408203	-75.65185547	+2348	+9.91406250	-4.00341797	-5.36572266	+49.32861328	-12.74414063	-23.51074219	+1796	+8.97363281	-8.90332031	-4.85156250	+22.19238281	-7.60253906	-67.14843750	+1932
+1457971190.00640010	+11.62792969	-6.82470703	-4.12646484	+25.59814453	-11.95312500	-75.84960938	+2372	+10.00634766	-3.91552734	-5.40966797	+49.65820313	-13.00781250	-24.03808594	+1808	+9.06152344	-8.82861328	-4.89111328	+21.84082031	-8.37158203	-67.39013672	+1948
+1457971190.01060010	+11.72021484	-6.77636719	-4.13964844	+24.96093750	-12.70019531	-76.00341797	+2388	+10.10302734	-3.83203125	-5.45361328	+49.92187500	-13.24951172	-24.58740234	+1820	+9.15380859	-8.73632813	-4.93945313	+21.57714844	-9.11865234	-67.52197266	+1972
+1457971190.01469990	+11.80810547	-6.72802734	-4.13525391	+24.30175781	-13.46923828	-76.20117188	+2412	+10.20410156	-3.74853516	-5.47558594	+50.18554688	-13.53515625	-25.26855469	+1828	+9.25048828	-8.64843750	-4.97021484	+21.29150391	-9.93164063	-67.76367188	+1992
+1457971190.01889990	+11.89160156	-6.67089844	-4.12646484	+23.68652344	-14.28222656	-76.33300781	+2432	+10.30517578	-3.65625000	-5.50195313	+50.44921875	-13.88671875	-25.79589844	+1840	+9.33837891	-8.56494141	-5.00097656	+20.93994141	-10.74462891	-67.96142578	+2004
+1457971190.02720000	+12.06738281	-6.56103516	-4.11328125	+22.41210938	-15.90820313	-76.53076172	+2472	+10.50732422	-3.48925781	-5.54589844	+50.80078125	-14.54589844	-27.00439453	+1856	+9.53173828	-8.38037109	-5.06689453	+20.39062500	-12.39257813	-68.24707031	+2032
+1457971190.03140000	+12.15527344	-6.49511719	-4.10009766	+21.81884766	-16.76513672	-76.57470703	+2492	+10.61279297	-3.39257813	-5.56347656	+50.99853516	-14.94140625	-27.53173828	+1868	+9.62402344	-8.28808594	-5.08886719	+20.03906250	-13.24951172	-68.42285156	+2040
+1457971190.03559990	+12.24316406	-6.43798828	-4.09130859	+21.15966797	-17.57812500	-76.57470703	+2508	+10.72265625	-3.30908203	-5.58105469	+51.10839844	-15.29296875	-28.05908203	+1876	+9.72070313	-8.19140625	-5.12402344	+19.75341797	-14.04052734	-68.44482422	+2056
+1457971190.03970000	+12.32666016	-6.38085938	-4.07373047	+20.52246094	-18.39111328	-76.59667969	+2528	+10.82373047	-3.22119141	-5.58544922	+51.21826172	-15.68847656	-28.67431641	+1888	+9.81738281	-8.09472656	-5.14599609	+19.46777344	-14.87548828	-68.53271484	+2064
+1457971190.04390000	+12.40576172	-6.31054688	-4.05175781	+19.95117188	-19.24804688	-76.55273438	+2548	+10.93359375	-3.11572266	-5.58984375	+51.39404297	-16.17187500	-29.20166016	+1904	+9.90966797	-7.99804688	-5.16796875	+19.11621094	-15.68847656	-68.62060547	+2072
+1457971190.04800010	+12.48925781	-6.24462891	-4.03417969	+19.31396484	-20.08300781	-76.44287109	+2564	+11.04345703	-3.02783203	-5.58984375	+51.48193359	-16.58935547	-29.75097656	+1912	+10.00195313	-7.89697266	-5.19873047	+18.80859375	-16.50146484	-68.57666016	+2080
+1457971190.05220010	+12.57275391	-6.17431641	-4.00781250	+18.69873047	-20.93994141	-76.37695313	+2584	+11.14453125	-2.93554688	-5.58105469	+51.56982422	-17.02880859	-30.34423828	+1928	+10.09863281	-7.79589844	-5.21630859	+18.50097656	-17.35839844	-68.59863281	+2088
+1457971190.05640010	+12.65185547	-6.09521484	-3.96826172	+18.19335938	-21.88476563	-76.31103516	+2608	+11.25878906	-2.82568359	-5.56347656	+51.76757813	-17.60009766	-30.91552734	+1948	+10.18652344	-7.69042969	-5.22949219	+18.17138672	-18.17138672	-68.64257813	+2096
+1457971190.06049990	+12.73095703	-6.02490234	-3.94189453	+17.60009766	-22.74169922	-76.17919922	+2632	+11.36865234	-2.73339844	-5.54589844	+51.85546875	-18.08349609	-31.53076172	+1964	+10.27880859	-7.58935547	-5.25146484	+17.86376953	-18.96240234	-68.59863281	+2108
+1457971190.06469990	+12.81005859	-5.95019531	-3.89794922	+17.05078125	-23.66455078	-76.09130859	+2660	+11.47412109	-2.63671875	-5.52392578	+52.00927734	-18.58886719	-32.14599609	+1984	+10.37109375	-7.48388672	-5.26464844	+17.60009766	-19.79736328	-68.62060547	+2116
+1457971190.06890010	+12.88916016	-5.86669922	-3.84960938	+16.56738281	-24.58740234	-75.93750000	+2688	+11.58398438	-2.51806641	-5.49316406	+52.25097656	-19.18212891	-32.76123047	+2008	+10.45898438	-7.38281250	-5.27343750	+17.27050781	-20.63232422	-68.62060547	+2124
+1457971190.07300000	+12.96386719	-5.78759766	-3.81005859	+15.99609375	-25.48828125	-75.76171875	+2716	+11.69384766	-2.42138672	-5.45800781	+52.38281250	-19.73144531	-33.39843750	+2028	+10.54687500	-7.27734375	-5.29101563	+16.98486328	-21.40136719	-68.53271484	+2140
+1457971190.07719990	+13.03857422	-5.70849609	-3.76171875	+15.46875000	-26.36718750	-75.58593750	+2744	+11.79931641	-2.31152344	-5.42285156	+52.58056641	-20.25878906	-34.05761719	+2052	+10.63916016	-7.16748047	-5.29980469	+16.72119141	-22.21435547	-68.48876953	+2156
+1457971190.08139990	+13.10888672	-5.61621094	-3.70898438	+15.02929688	-27.33398438	-75.38818359	+2780	+11.90478516	-2.19287109	-5.37451172	+52.88818359	-20.91796875	-34.69482422	+2080	+10.72265625	-7.05761719	-5.30419922	+16.43554688	-23.02734375	-68.46679688	+2168
+1457971190.08550000	+13.17919922	-5.53271484	-3.65625000	+14.52392578	-28.25683594	-75.14648438	+2812	+12.01464844	-2.09179688	-5.32177734	+53.06396484	-21.51123047	-35.41992188	+2104	+10.80615234	-6.94775391	-5.31298828	+16.17187500	-23.84033203	-68.40087891	+2188
+1457971190.08970000	+13.24951172	-5.44482422	-3.59912109	+14.04052734	-29.17968750	-74.92675781	+2848	+12.11132813	-1.98632813	-5.27343750	+53.28369141	-22.06054688	-36.07910156	+2132	+10.89843750	-6.83789063	-5.30859375	+15.95214844	-24.69726563	-68.37890625	+2208
+1457971190.09390000	+13.31542969	-5.34814453	-3.53320313	+13.62304688	-30.19042969	-74.68505859	+2888	+12.21679688	-1.86328125	-5.21630859	+53.61328125	-22.74169922	-36.78222656	+2160	+10.98193359	-6.72363281	-5.29980469	+15.73242188	-25.57617188	-68.37890625	+2228
+1457971190.09800000	+13.38134766	-5.26464844	-3.47167969	+13.13964844	-31.13525391	-74.44335938	+2928	+12.31787109	-1.76220703	-5.15478516	+53.85498047	-23.35693359	-37.52929688	+2188	+11.06542969	-6.61376953	-5.29980469	+15.49072266	-26.41113281	-68.33496094	+2252
+1457971190.10220000	+13.44287109	-5.18115234	-3.41015625	+12.67822266	-32.03613281	-74.17968750	+2968	+12.41015625	-1.65234375	-5.09765625	+54.11865234	-23.92822266	-38.23242188	+2216	+11.15771484	-6.50390625	-5.28662109	+15.31494141	-27.29003906	-68.33496094	+2276
+1457971190.11050010	+13.56152344	-4.99658203	-3.27832031	+11.84326172	-33.94775391	-73.56445313	+3048	+12.59912109	-1.43261719	-4.97021484	+54.71191406	-25.22460938	-39.68261719	+2272	+11.32470703	-6.27539063	-5.25585938	+14.94140625	-29.09179688	-68.26904297	+2332
+1457971190.11470010	+13.60986328	-4.90869141	-3.22119141	+11.38183594	-34.84863281	-73.21289063	+3088	+12.68261719	-1.33154297	-4.90869141	+54.90966797	-25.81787109	-40.38574219	+2296	+11.41259766	-6.16552734	-5.23388672	+14.76562500	-30.03662109	-68.24707031	+2360
+1457971190.11890010	+13.65820313	-4.81201172	-3.15087891	+10.98632813	-35.81542969	-72.90527344	+3128	+12.77050781	-1.21728516	-4.84277344	+55.23925781	-26.47705078	-41.06689453	+2320	+11.49169922	-6.04687500	-5.20751953	+14.61181641	-31.00341797	-68.24707031	+2384
+1457971190.12299990	+13.70654297	-4.72851563	-3.08496094	+10.52490234	-36.76025391	-72.55371094	+3168	+12.85400391	-1.12500000	-4.77246094	+55.45898438	-27.11425781	-41.81396484	+2344	+11.57080078	-5.93261719	-5.18554688	+14.43603516	-31.94824219	-68.20312500	+2412
+1457971190.12719990	+13.75048828	-4.64501953	-3.01904297	+10.06347656	-37.66113281	-72.20214844	+3204	+12.93310547	-1.02832031	-4.70654297	+55.63476563	-27.72949219	-42.49511719	+2364	+11.65869141	-5.82275391	-5.15039063	+14.30419922	-32.95898438	-68.20312500	+2440
+1457971190.13130000	+13.79443359	-4.55273438	-2.94873047	+9.68994141	-38.62792969	-71.85058594	+3244	+13.01220703	-0.91845703	-4.64062500	+55.92041016	-28.38867188	-43.17626953	+2388	+11.73779297	-5.70849609	-5.11083984	+14.15039063	-33.99169922	-68.20312500	+2464
+1457971190.13550000	+13.83837891	-4.47363281	-2.87841797	+9.22851563	-39.57275391	-71.49902344	+3276	+13.08691406	-0.83496094	-4.57470703	+56.11816406	-29.02587891	-43.87939453	+2404	+11.81689453	-5.60302734	-5.08007813	+13.97460938	-35.00244141	-68.18115234	+2488
+1457971190.13969990	+13.87353516	-4.39013672	-2.81250000	+8.76708984	-40.45166016	-71.12548828	+3308	+13.15722656	-0.74707031	-4.50439453	+56.29394531	-29.66308594	-44.56054688	+2420	+11.90039063	-5.49755859	-5.04052734	+13.84277344	-35.99121094	-68.15917969	+2508
+1457971190.14380000	+13.90869141	-4.30664063	-2.74658203	+8.34960938	-41.35253906	-70.75195313	+3340	+13.22753906	-0.64599609	-4.43408203	+56.55761719	-30.32226563	-45.21972656	+2440	+11.97070313	-5.38330078	-4.99658203	+13.68896484	-37.02392578	-68.11523438	+2528
+1457971190.14800000	+13.93945313	-4.22753906	-2.68066406	+7.86621094	-42.23144531	-70.33447266	+3368	+13.29785156	-0.56689453	-4.35937500	+56.71142578	-31.00341797	-45.90087891	+2456	+12.04541016	-5.27783203	-4.96142578	+13.51318359	-37.99072266	-68.04931641	+2548
+1457971190.15220000	+13.97021484	-4.14843750	-2.61035156	+7.40478516	-43.11035156	-69.91699219	+3396	+13.35937500	-0.48339844	-4.28906250	+56.84326172	-31.64062500	-46.53808594	+2472	+12.11572266	-5.17236328	-4.91748047	+13.35937500	-39.00146484	-67.98339844	+2564
+1457971190.16050000	+14.02734375	-3.99023438	-2.46533203	+6.48193359	-44.93408203	-69.10400391	+3452	+13.48242188	-0.31201172	-4.13525391	+57.28271484	-33.04687500	-47.87841797	+2504	+12.25195313	-4.96582031	-4.82958984	+13.02978516	-41.00097656	-67.85156250	+2592
+1457971190.16470000	+14.05371094	-3.91992188	-2.38623047	+6.02050781	-45.83496094	-68.70849609	+3476	+13.53955078	-0.22851563	-4.05175781	+57.50244141	-33.72802734	-48.55957031	+2520	+12.32226563	-4.86474609	-4.78125000	+12.89794922	-41.98974609	-67.82958984	+2608
+1457971190.16880010	+14.08007813	-3.84082031	-2.31152344	+5.58105469	-46.71386719	-68.26904297	+3500	+13.60107422	-0.14062500	-3.96826172	+57.81005859	-34.47509766	-49.24072266	+2536	+12.38378906	-4.76367188	-4.73291016	+12.74414063	-42.95654297	-67.74169922	+2620
+1457971190.17300010	+14.10644531	-3.77050781	-2.23681641	+5.09765625	-47.57080078	-67.80761719	+3524	+13.65820313	-0.06152344	-3.87597656	+58.05175781	-35.22216797	-49.94384766	+2552	+12.44970703	-4.67138672	-4.68896484	+12.54638672	-43.87939453	-67.63183594	+2632
+1457971190.17720010	+14.12841797	-3.70019531	-2.16210938	+4.63623047	-48.42773438	-67.34619141	+3548	+13.70654297	+0.01757813	-3.78369141	+58.31542969	-35.92529297	-50.64697266	+2568	+12.51123047	-4.57910156	-4.64501953	+12.41455078	-44.78027344	-67.56591797	+2644
+1457971190.18129990	+14.14599609	-3.62109375	-2.08740234	+4.19677734	-49.26269531	-66.84082031	+3568	+13.75927734	+0.10546875	-3.68701172	+58.68896484	-36.71630859	-51.35009766	+2588	+12.56396484	-4.47802734	-4.59667969	+12.28271484	-45.65917969	-67.43408203	+2656
+1457971190.18549990	+14.16796875	-3.55078125	-2.01708984	+3.71337891	-50.09765625	-66.33544922	+3592	+13.81201172	+0.18457031	-3.58593750	+59.04052734	-37.50732422	-52.09716797	+2608	+12.62109375	-4.39013672	-4.55273438	+12.10693359	-46.51611328	-67.32421875	+2664
+1457971190.18969990	+14.18554688	-3.48046875	-1.93798828	+3.22998047	-50.93261719	-65.83007813	+3612	+13.85156250	+0.26367188	-3.48486328	+59.39208984	-38.25439453	-52.82226563	+2628	+12.67822266	-4.29785156	-4.50439453	+11.99707031	-47.37304688	-67.23632813	+2676
+1457971190.19380000	+14.20312500	-3.40136719	-1.85449219	+2.83447266	-51.78955078	-65.28076172	+3640	+13.89990234	+0.35156250	-3.37939453	+59.85351563	-39.08935547	-53.59130859	+2652	+12.73095703	-4.20556641	-4.45605469	+11.86523438	-48.22998047	-67.10449219	+2688
+1457971190.19800000	+14.22070313	-3.33544922	-1.77539063	+2.37304688	-52.60253906	-64.75341797	+3660	+13.94384766	+0.42626953	-3.26953125	+60.29296875	-39.88037109	-54.38232422	+2672	+12.78369141	-4.12646484	-4.40771484	+11.71142578	-49.04296875	-67.01660156	+2696
+1457971190.20210000	+14.23828125	-3.26953125	-1.70068359	+1.91162109	-53.39355469	-64.20410156	+3680	+13.98339844	+0.50537109	-3.16406250	+60.73242188	-40.64941406	-55.15136719	+2696	+12.83642578	-4.04736328	-4.35937500	+11.62353516	-49.83398438	-66.95068359	+2708
+1457971190.20630000	+14.25146484	-3.19921875	-1.63037109	+1.47216797	-54.14062500	-63.61083984	+3704	+14.02294922	+0.58886719	-3.05419922	+61.25976563	-41.46240234	-55.92041016	+2720	+12.88037109	-3.95947266	-4.31542969	+11.49169922	-50.60302734	-66.79687500	+2720
+1457971190.21050000	+14.26464844	-3.13769531	-1.56005859	+0.98876953	-54.84375000	-62.99560547	+3724	+14.05810547	+0.65478516	-2.94433594	+61.69921875	-42.25341797	-56.68945313	+2740	+12.92871094	-3.88476563	-4.27148438	+11.33789063	-51.32812500	-66.64306641	+2728
+1457971190.21880010	+14.28662109	-3.01025391	-1.42822266	+0.04394531	-56.22802734	-61.76513672	+3764	+14.11523438	+0.79980469	-2.74658203	+62.64404297	-43.74755859	-58.11767578	+2784	+13.01220703	-3.72216797	-4.17919922	+11.07421875	-52.75634766	-66.33544922	+2752
+1457971190.22300000	+14.29541016	-2.95312500	-1.36230469	-0.46142578	-56.90917969	-61.14990234	+3780	+14.14160156	+0.85693359	-2.64111328	+63.08349609	-44.49462891	-58.86474609	+2804	+13.04736328	-3.65625000	-4.13525391	+10.89843750	-53.43750000	-66.18164063	+2760
+1457971190.22709990	+14.30419922	-2.90039063	-1.30078125	-0.98876953	-57.52441406	-60.53466797	+3796	+14.16796875	+0.91406250	-2.55322266	+63.45703125	-45.21972656	-59.52392578	+2820	+13.08691406	-3.58593750	-4.08691406	+10.76660156	-54.11865234	-66.04980469	+2772
+1457971190.23130010	+14.31298828	-2.84765625	-1.24365234	-1.51611328	-58.11767578	-59.87548828	+3812	+14.19433594	+0.97998047	-2.46533203	+63.85253906	-45.92285156	-60.09521484	+2840	+13.12646484	-3.51123047	-4.04296875	+10.56884766	-54.77783203	-65.78613281	+2780
+1457971190.23550010	+14.32177734	-2.80371094	-1.18652344	-2.06542969	-58.68896484	-59.23828125	+3828	+14.22070313	+1.02392578	-2.38183594	+64.16015625	-46.60400391	-60.68847656	+2852	+13.16162109	-3.45410156	-4.00341797	+10.32714844	-55.37109375	-65.56640625	+2788
+1457971190.23959990	+14.32617188	-2.75976563	-1.13818359	-2.59277344	-59.19433594	-58.62304688	+3840	+14.24267578	+1.06787109	-2.30712891	+64.40185547	-47.26318359	-61.21582031	+2868	+13.19238281	-3.39697266	-3.95947266	+10.10742188	-55.96435547	-65.39062500	+2796
+1457971190.24379990	+14.33056641	-2.72021484	-1.09863281	-3.16406250	-59.61181641	-57.98583984	+3848	+14.26025391	+1.12060547	-2.24121094	+64.64355469	-47.87841797	-61.61132813	+2880	+13.22314453	-3.32666016	-3.92431641	+9.84375000	-56.49169922	-65.03906250	+2800
+1457971190.24799990	+14.33496094	-2.68505859	-1.05908203	-3.77929688	-60.02929688	-57.34863281	+3856	+14.27783203	+1.15136719	-2.17529297	+64.75341797	-48.49365234	-62.00683594	+2888	+13.24951172	-3.27392578	-3.88916016	+9.51416016	-56.97509766	-64.70947266	+2804
+1457971190.25210000	+14.33935547	-2.65429688	-1.01953125	-4.37255859	-60.44677734	-56.73339844	+3864	+14.29541016	+1.17773438	-2.11816406	+64.81933594	-49.08691406	-62.33642578	+2896	+13.27587891	-3.22119141	-3.84960938	+9.18457031	-57.48046875	-64.40185547	+2808
+1457971190.25630000	+14.34375000	-2.61914063	-0.97998047	-4.94384766	-60.82031250	-56.09619141	+3872	+14.30859375	+1.21289063	-2.06542969	+64.90722656	-49.65820313	-62.57812500	+2908	+13.30224609	-3.16406250	-3.81884766	+8.81103516	-57.94189453	-63.96240234	+2808
+1457971190.26050000	+14.34375000	-2.59716797	-0.94482422	-5.55908203	-61.19384766	-55.48095703	+3876	+14.32617188	+1.23486328	-2.01269531	+64.90722656	-50.22949219	-62.84179688	+2916	+13.32421875	-3.11572266	-3.78808594	+8.43750000	-58.33740234	-63.58886719	+2808
+1457971190.26460000	+14.34814453	-2.57519531	-0.90966797	-6.10839844	-61.52343750	-54.93164063	+3880	+14.33935547	+1.25683594	-1.96875000	+64.86328125	-50.77880859	-63.03955078	+2924	+13.34619141	-3.07177734	-3.75292969	+8.06396484	-58.77685547	-63.21533203	+2808
+1457971190.26880000	+14.35253906	-2.54882813	-0.88330078	-6.67968750	-61.80908203	-54.36035156	+3884	+14.35693359	+1.28320313	-1.92480469	+64.81933594	-51.30615234	-63.12744141	+2932	+13.37255859	-3.01904297	-3.72656250	+7.64648438	-59.12841797	-62.73193359	+2808
+1457971190.27710010	+14.36132813	-2.51367188	-0.83056641	-7.73437500	-62.31445313	-53.32763672	+3892	+14.37890625	+1.31396484	-1.84570313	+64.64355469	-52.33886719	-63.36914063	+2944	+13.41210938	-2.93994141	-3.67382813	+6.78955078	-59.74365234	-61.83105469	+2804
+1457971190.28130010	+14.36572266	-2.48730469	-0.80419922	-8.19580078	-62.62207031	-52.82226563	+3896	+14.39208984	+1.33593750	-1.80175781	+64.64355469	-52.86621094	-63.50097656	+2956	+13.42529297	-2.89599609	-3.65185547	+6.37207031	-60.02929688	-61.36962891	+2800
+1457971190.28539990	+14.36572266	-2.46972656	-0.77343750	-8.67919922	-62.90771484	-52.33886719	+3900	+14.40087891	+1.35351563	-1.75781250	+64.62158203	-53.37158203	-63.65478516	+2964	+13.44287109	-2.85644531	-3.62548828	+5.95458984	-60.27099609	-60.90820313	+2796
+1457971190.28959990	+14.37011719	-2.45654297	-0.75146484	-9.14062500	-63.14941406	-51.89941406	+3904	+14.40966797	+1.36669922	-1.71386719	+64.55566406	-53.87695313	-63.76464844	+2972	+13.46044922	-2.81689453	-3.60351563	+5.58105469	-60.55664063	-60.49072266	+2796
+1457971190.29380010	+14.37451172	-2.43457031	-0.72070313	-9.53613281	-63.50097656	-51.45996094	+3908	+14.42285156	+1.38867188	-1.66992188	+64.59960938	-54.40429688	-63.91845703	+2984	+13.47802734	-2.77734375	-3.57275391	+5.22949219	-60.82031250	-60.07324219	+2792
+1457971190.29790000	+14.37890625	-2.41259766	-0.68554688	-9.88769531	-63.83056641	-51.06445313	+3916	+14.43164063	+1.40625000	-1.62597656	+64.68750000	-54.90966797	-64.11621094	+2996	+13.49560547	-2.74658203	-3.54638672	+4.87792969	-61.08398438	-59.69970703	+2792
+1457971190.30209990	+14.37890625	-2.39501953	-0.65917969	-10.15136719	-64.11621094	-50.75683594	+3920	+14.43603516	+1.42822266	-1.57763672	+64.84130859	-55.43701172	-64.35791016	+3008	+13.51318359	-2.71142578	-3.52880859	+4.61425781	-61.30371094	-59.39208984	+2788
+1457971190.30629990	+14.38769531	-2.36865234	-0.62841797	-10.39306641	-64.48974609	-50.44921875	+3924	+14.44921875	+1.45458984	-1.52050781	+65.06103516	-55.98632813	-64.64355469	+3024	+13.52636719	-2.67626953	-3.50244141	+4.37255859	-61.52343750	-59.08447266	+2788
+1457971190.31040000	+14.38769531	-2.34667969	-0.59326172	-10.63476563	-64.84130859	-50.16357422	+3932	+14.45361328	+1.47656250	-1.46777344	+65.28076172	-56.53564453	-64.95117188	+3036	+13.54394531	-2.64550781	-3.48046875	+4.10888672	-61.74316406	-58.82080078	+2784
+1457971190.31460000	+14.38769531	-2.32910156	-0.56689453	-10.83251953	-65.17089844	-49.92187500	+3936	+14.46240234	+1.49853516	-1.41064453	+65.50048828	-57.08496094	-65.23681641	+3048	+13.55712891	-2.61474609	-3.46289063	+3.93310547	-61.94091797	-58.60107422	+2784
+1457971190.31880000	+14.39208984	-2.30273438	-0.53173828	-10.96435547	-65.61035156	-49.68017578	+3940	+14.46679688	+1.52490234	-1.35351563	+65.85205078	-57.70019531	-65.61035156	+3064	+13.57470703	-2.58398438	-3.43652344	+3.80126953	-62.18261719	-58.42529297	+2780
+1457971190.32290010	+14.39208984	-2.28076172	-0.49218750	-11.07421875	-66.04980469	-49.50439453	+3944	+14.47558594	+1.54687500	-1.29199219	+66.18164063	-58.29345703	-65.96191406	+3076	+13.58789063	-2.55761719	-3.41015625	+3.69140625	-62.42431641	-58.29345703	+2780
+1457971190.33130000	+14.39648438	-2.23242188	-0.42626953	-11.07421875	-66.88476563	-49.30664063	+3956	+14.49316406	+1.59082031	-1.18212891	+66.75292969	-59.54589844	-66.55517578	+3096	+13.61865234	-2.50048828	-3.36621094	+3.51562500	-62.86376953	-58.07373047	+2780
+1457971190.33540010	+14.40087891	-2.21044922	-0.39550781	-11.00830078	-67.30224609	-49.30664063	+3956	+14.50195313	+1.60400391	-1.12939453	+67.01660156	-60.20507813	-66.84082031	+3104	+13.63623047	-2.48291016	-3.34423828	+3.42773438	-63.06152344	-58.02978516	+2776
+1457971190.33960010	+14.40087891	-2.18847656	-0.36474609	-10.85449219	-67.69775391	-49.37255859	+3960	+14.51074219	+1.61718750	-1.07666016	+67.21435547	-60.86425781	-67.06054688	+3112	+13.64941406	-2.46093750	-3.32666016	+3.40576172	-63.25927734	-58.00781250	+2776
+1457971190.34380010	+14.40527344	-2.16650391	-0.33398438	-10.67871094	-68.11523438	-49.46044922	+3960	+14.51513672	+1.63476563	-1.02832031	+67.45605469	-61.54541016	-67.25830078	+3116	+13.65820313	-2.43896484	-3.30468750	+3.36181641	-63.41308594	-57.96386719	+2772
+1457971190.34789990	+14.40527344	-2.14892578	-0.30322266	-10.48095703	-68.51074219	-49.59228516	+3964	+14.52392578	+1.64355469	-0.97998047	+67.58789063	-62.24853516	-67.39013672	+3120	+13.67138672	-2.42138672	-3.28710938	+3.33984375	-63.56689453	-57.94189453	+2772
+1457971190.35209990	+14.40966797	-2.13134766	-0.28125000	-10.17333984	-68.86230469	-49.83398438	+3964	+14.52832031	+1.64794922	-0.94042969	+67.54394531	-62.95166016	-67.36816406	+3124	+13.68017578	-2.39941406	-3.26953125	+3.29589844	-63.72070313	-57.89794922	+2768
+1457971190.36040000	+14.40966797	-2.09179688	-0.23730469	-9.44824219	-69.52148438	-50.38330078	+3960	+14.54150391	+1.64794922	-0.86132813	+67.52197266	-64.40185547	-67.34619141	+3124	+13.69775391	-2.36425781	-3.23437500	+3.18603516	-63.96240234	-57.81005859	+2764
+1457971190.36870000	+14.41845703	-2.06103516	-0.20654297	-8.39355469	-70.07080078	-51.26220703	+3952	+14.55468750	+1.63916016	-0.80859375	+66.97265625	-65.85205078	-66.81884766	+3124	+13.71093750	-2.33349609	-3.20800781	+3.01025391	-64.13818359	-57.67822266	+2756
+1457971190.37710000	+14.42724609	-2.03466797	-0.18457031	-7.11914063	-70.57617188	-52.42675781	+3940	+14.55908203	+1.61718750	-0.76464844	+66.18164063	-67.28027344	-66.09375000	+3120	+13.71972656	-2.30712891	-3.18603516	+2.83447266	-64.24804688	-57.54638672	+2748
+1457971190.38120010	+14.42724609	-2.02148438	-0.17578125	-6.43798828	-70.77392578	-53.02001953	+3936	+14.55908203	+1.60839844	-0.74707031	+65.72021484	-67.98339844	-65.67626953	+3120	+13.72412109	-2.28955078	-3.17285156	+2.76855469	-64.27001953	-57.43652344	+2748
+1457971190.38540010	+14.43164063	-2.00830078	-0.16699219	-5.64697266	-71.01562500	-53.72314453	+3932	+14.55908203	+1.59521484	-0.72949219	+65.21484375	-68.68652344	-65.21484375	+3124	+13.71972656	-2.27636719	-3.16406250	+2.70263672	-64.27001953	-57.37060547	+2744
+1457971190.38960000	+14.43164063	-1.99511719	-0.16259766	-4.70214844	-71.21337891	-54.55810547	+3924	+14.55908203	+1.58203125	-0.72070313	+64.53369141	-69.36767578	-64.59960938	+3124	+13.71972656	-2.26318359	-3.15527344	+2.59277344	-64.27001953	-57.26074219	+2740
+1457971190.39369990	+14.43603516	-1.97753906	-0.15820313	-3.66943359	-71.43310547	-55.45898438	+3920	+14.55908203	+1.56445313	-0.71191406	+63.85253906	-70.04882813	-64.00634766	+3124	+13.71972656	-2.25000000	-3.14648438	+2.50488281	-64.29199219	-57.19482422	+2736
+1457971190.40210010	+14.44042969	-1.95117188	-0.14941406	-1.38427734	-71.87255859	-57.56835938	+3908	+14.55908203	+1.54248047	-0.69433594	+62.55615234	-71.34521484	-62.77587891	+3128	+13.72412109	-2.22802734	-3.12890625	+2.43896484	-64.27001953	-57.15087891	+2728
+1457971190.40619990	+14.44482422	-1.93359375	-0.14062500	+0.10986328	-72.11425781	-58.93066406	+3900	+14.55908203	+1.52929688	-0.68554688	+61.76513672	-71.96044922	-62.05078125	+3128	+13.72412109	-2.21923828	-3.12451172	+2.46093750	-64.27001953	-57.17285156	+2728
+1457971190.41459990	+14.44482422	-1.89843750	-0.13623047	+2.96630859	-72.50976563	-61.52343750	+3888	+14.55468750	+1.51611328	-0.67236328	+60.29296875	-73.16894531	-60.60058594	+3128	+13.72412109	-2.19287109	-3.11132813	+2.54882813	-64.20410156	-57.23876953	+2720
+1457971190.42290000	+14.44482422	-1.85888672	-0.12304688	+6.37207031	-72.92724609	-64.62158203	+3880	+14.55029297	+1.50732422	-0.65039063	+58.77685547	-74.35546875	-59.10644531	+3132	+13.72412109	-2.17089844	-3.10253906	+2.72460938	-64.18212891	-57.43652344	+2716
+1457971190.43120000	+14.44921875	-1.81933594	-0.10546875	+9.68994141	-73.34472656	-67.67578125	+3868	+14.55029297	+1.50732422	-0.62402344	+57.19482422	-75.52001953	-57.52441406	+3132	+13.72412109	-2.15332031	-3.08496094	+2.96630859	-64.18212891	-57.72216797	+2712
+1457971190.43950010	+14.45361328	-1.78417969	-0.07910156	+12.94189453	-73.67431641	-70.70800781	+3856	+14.55468750	+1.51611328	-0.59326172	+55.65673828	-76.68457031	-55.87646484	+3136	+13.73291016	-2.13574219	-3.06738281	+3.33984375	-64.18212891	-58.13964844	+2708
+1457971190.44370010	+14.45800781	-1.76660156	-0.07031250	+14.47998047	-73.80615234	-72.15820313	+3848	+14.55468750	+1.52050781	-0.58007813	+54.77783203	-77.23388672	-54.93164063	+3136	+13.73730469	-2.12695313	-3.06298828	+3.53759766	-64.16015625	-58.35937500	+2708
+1457971190.44790010	+14.45800781	-1.74462891	-0.05712891	+16.01806641	-73.89404297	-73.58642578	+3844	+14.55468750	+1.52490234	-0.56250000	+53.78906250	-77.78320313	-53.87695313	+3136	+13.73730469	-2.11816406	-3.05419922	+3.75732422	-64.11621094	-58.57910156	+2704
+1457971190.45619990	+14.46240234	-1.70507813	-0.03076172	+19.13818359	-74.13574219	-76.46484375	+3828	+14.55468750	+1.53808594	-0.52734375	+51.54785156	-78.90380859	-51.48193359	+3136	+13.74169922	-2.10498047	-3.03662109	+4.13085938	-64.09423828	-58.99658203	+2704
+1457971190.46040010	+14.46679688	-1.69189453	-0.01757813	+20.65429688	-74.22363281	-77.91503906	+3820	+14.55908203	+1.54248047	-0.50976563	+50.31738281	-79.45312500	-50.14160156	+3136	+13.74169922	-2.09619141	-3.02783203	+4.30664063	-64.09423828	-59.21630859	+2700
+1457971190.46450000	+14.47119141	-1.67871094	-0.00439453	+22.17041016	-74.31152344	-79.38720703	+3812	+14.55908203	+1.54687500	-0.49658203	+48.86718750	-80.00244141	-48.60351563	+3136	+13.74609375	-2.09179688	-3.01904297	+4.46044922	-64.09423828	-59.41406250	+2700
+1457971190.47289990	+14.47558594	-1.65673828	+0.01757813	+25.07080078	-74.42138672	-82.22167969	+3792	+14.56347656	+1.55126953	-0.46582031	+45.41748047	-81.05712891	-44.97802734	+3128	+13.75048828	-2.07861328	-3.00146484	+4.74609375	-64.02832031	-59.69970703	+2696
+1457971190.47700000	+14.47558594	-1.64355469	+0.02197266	+26.45507813	-74.39941406	-83.56201172	+3780	+14.56347656	+1.55126953	-0.46142578	+43.19824219	-81.51855469	-42.69287109	+3124	+13.75048828	-2.07421875	-2.99707031	+4.83398438	-63.98437500	-59.80957031	+2692
+1457971190.48120000	+14.47558594	-1.63037109	+0.02636719	+27.94921875	-74.39941406	-85.01220703	+3772	+14.56347656	+1.55126953	-0.44824219	+40.84716797	-82.00195313	-40.23193359	+3120	+13.75048828	-2.06542969	-2.98828125	+4.92187500	-63.96240234	-59.87548828	+2688
+1457971190.48950000	+14.47558594	-1.62597656	+0.03076172	+30.71777344	-74.35546875	-87.80273438	+3752	+14.56347656	+1.54248047	-0.43945313	+34.82666016	-82.88085938	-34.03564453	+3116	+13.74609375	-2.05224609	-2.97949219	+4.96582031	-63.87451172	-59.89746094	+2684
+1457971190.49370000	+14.47998047	-1.62158203	+0.03515625	+32.14599609	-74.31152344	-89.27490234	+3736	+14.55908203	+1.53808594	-0.43945313	+31.17919922	-83.27636719	-30.36621094	+3112	+13.74609375	-2.04785156	-2.97509766	+4.94384766	-63.85253906	-59.87548828	+2680
+1457971190.49790000	+14.47558594	-1.62158203	+0.03515625	+33.61816406	-74.26757813	-90.81298828	+3728	+14.55908203	+1.52929688	-0.43505859	+27.26806641	-83.67187500	-26.41113281	+3108	+13.74169922	-2.04345703	-2.97509766	+4.92187500	-63.83056641	-59.83154297	+2676
+1457971190.50200010	+14.47119141	-1.62158203	+0.02636719	+34.95849609	-74.15771484	-92.21923828	+3720	+14.55908203	+1.52050781	-0.43505859	+22.89550781	-83.97949219	-22.01660156	+3104	+13.73730469	-2.03906250	-2.97509766	+4.85595703	-63.76464844	-59.76562500	+2672
+1457971190.50620010	+14.47119141	-1.62158203	+0.02197266	+36.32080078	-74.04785156	-93.66943359	+3712	+14.55468750	+1.51171875	-0.43945313	+18.08349609	-84.24316406	-17.20458984	+3104	+13.73730469	-2.03466797	-2.97509766	+4.81201172	-63.74267578	-59.72167969	+2668
+1457971190.51029990	+14.46679688	-1.62158203	+0.01318359	+37.66113281	-73.95996094	-95.09765625	+3704	+14.55029297	+1.49853516	-0.44384766	+12.91992188	-84.46289063	-12.06298828	+3100	+13.73291016	-2.02587891	-2.97509766	+4.74609375	-63.69873047	-59.65576172	+2664
+1457971190.51449990	+14.46240234	-1.62158203	+0.00439453	+38.91357422	-73.82812500	-96.43798828	+3696	+14.54589844	+1.48974609	-0.45263672	+7.49267578	-84.59472656	-6.61376953	+3100	+13.72851563	-2.02148438	-2.97949219	+4.65820313	-63.65478516	-59.54589844	+2660
+1457971190.51869990	+14.45800781	-1.62158203	+0.00000000	+40.20996094	-73.69628906	-97.84423828	+3692	+14.54150391	+1.47656250	-0.45703125	+1.77978516	-84.70458984	-0.94482422	+3104	+13.71972656	-2.01708984	-2.97949219	+4.57031250	-63.61083984	-59.47998047	+2656
+1457971190.52280000	+14.45361328	-1.62158203	-0.00878906	+41.48437500	-73.58642578	-99.22851563	+3684	+14.53710938	+1.46777344	-0.46142578	-3.86718750	-84.77050781	+4.70214844	+3100	+13.71533203	-2.01269531	-2.98388672	+4.50439453	-63.58886719	-59.41406250	+2652
+1457971190.53119990	+14.44482422	-1.62597656	-0.01757813	+43.94531250	-73.36669922	-101.88720703	+3672	+14.53271484	+1.44580078	-0.47460938	-14.72167969	-84.74853516	+15.44677734	+3104	+13.70214844	-2.00390625	-2.98828125	+4.32861328	-63.56689453	-59.30419922	+2648
+1457971190.53530000	+14.44042969	-1.62597656	-0.02197266	+45.06591797	-73.25683594	-103.11767578	+3668	+14.52832031	+1.43701172	-0.48339844	-19.64355469	-84.68261719	+20.34667969	+3104	+13.69775391	-1.99951172	-2.98828125	+4.24072266	-63.54492188	-59.28222656	+2644
+1457971190.53950000	+14.43603516	-1.62158203	-0.02197266	+46.29638672	-73.19091797	-104.43603516	+3664	+14.52392578	+1.42822266	-0.47900391	-24.41162109	-84.61669922	+25.07080078	+3100	+13.69335938	-1.99511719	-2.98828125	+4.19677734	-63.54492188	-59.28222656	+2640
+1457971190.54370000	+14.43164063	-1.61718750	-0.02197266	+47.37304688	-73.08105469	-105.55664063	+3660	+14.51953125	+1.42382813	-0.47900391	-28.87207031	-84.50683594	+29.48730469	+3100	+13.68896484	-1.99072266	-2.98828125	+4.17480469	-63.54492188	-59.30419922	+2636
+1457971190.54780010	+14.43164063	-1.61279297	-0.02197266	+48.38378906	-72.99316406	-106.61132813	+3656	+14.51953125	+1.41943359	-0.47900391	-33.00292969	-84.39697266	+33.61816406	+3100	+13.68457031	-1.98632813	-2.98828125	+4.13085938	-63.56689453	-59.32617188	+2632
+1457971190.55200000	+14.42724609	-1.60839844	-0.01318359	+49.52636719	-72.97119141	-107.81982422	+3652	+14.51513672	+1.41943359	-0.47460938	-36.97998047	-84.28710938	+37.57324219	+3096	+13.67578125	-1.98193359	-2.98828125	+4.13085938	-63.56689453	-59.37011719	+2632
+1457971190.55620000	+14.42724609	-1.59960938	-0.00439453	+50.62500000	-72.92724609	-108.89648438	+3652	+14.51513672	+1.41064453	-0.46582031	-40.93505859	-84.17724609	+41.44042969	+3100	+13.67138672	-1.97753906	-2.98388672	+4.10888672	-63.58886719	-59.43603516	+2628
+1457971190.56450010	+14.42724609	-1.58642578	+0.02197266	+52.82226563	-72.90527344	-111.09375000	+3648	+14.51953125	+1.41943359	-0.44384766	-48.09814453	-83.95751953	+48.58154297	+3100	+13.66699219	-1.96875000	-2.97070313	+4.13085938	-63.65478516	-59.61181641	+2620
+1457971190.56870010	+14.43164063	-1.57324219	+0.03076172	+53.83300781	-72.88330078	-112.01660156	+3648	+14.51953125	+1.41943359	-0.43066406	-51.70166016	-83.82568359	+52.05322266	+3100	+13.66699219	-1.96435547	-2.96630859	+4.15283203	-63.69873047	-59.72167969	+2620
+1457971190.57279990	+14.43603516	-1.56445313	+0.03955078	+54.75585938	-72.88330078	-112.87353516	+3644	+14.52392578	+1.42822266	-0.41748047	-55.06347656	-83.71582031	+55.34912109	+3100	+13.66699219	-1.96435547	-2.95751953	+4.17480469	-63.72070313	-59.78759766	+2616
+1457971190.57699990	+14.43603516	-1.55566406	+0.05273438	+55.70068359	-72.90527344	-113.75244141	+3640	+14.52392578	+1.43701172	-0.39990234	-58.18359375	-83.56201172	+58.40332031	+3100	+13.66699219	-1.95996094	-2.95312500	+4.19677734	-63.74267578	-59.85351563	+2616
+1457971190.58119990	+14.44042969	-1.54687500	+0.06152344	+56.57958984	-72.90527344	-114.49951172	+3636	+14.52392578	+1.43701172	-0.38232422	-61.67724609	-83.43017578	+61.76513672	+3100	+13.66699219	-1.95556641	-2.94873047	+4.19677734	-63.76464844	-59.91943359	+2612
+1457971190.58530000	+14.44042969	-1.53808594	+0.07470703	+57.43652344	-72.92724609	-115.24658203	+3632	+14.52392578	+1.44580078	-0.36035156	-65.01708984	-83.29833984	+64.99511719	+3100	+13.66699219	-1.94677734	-2.94433594	+4.17480469	-63.76464844	-59.94140625	+2608
+1457971190.58950000	+14.44482422	-1.52929688	+0.07910156	+58.20556641	-72.94921875	-115.90576172	+3624	+14.52832031	+1.45898438	-0.35156250	-67.76367188	-83.12255859	+67.63183594	+3100	+13.66699219	-1.94238281	-2.93994141	+4.10888672	-63.76464844	-59.94140625	+2604
+1457971190.59780000	+14.44921875	-1.51611328	+0.08789063	+59.41406250	-73.01513672	-116.91650391	+3612	+14.52832031	+1.46337891	-0.31640625	-73.89404297	-82.72705078	+73.34472656	+3096	+13.66699219	-1.93359375	-2.93115234	+3.95507813	-63.78662109	-59.83154297	+2600
+1457971190.60200000	+14.45361328	-1.51611328	+0.08789063	+59.94140625	-73.03710938	-117.33398438	+3608	+14.52832031	+1.46777344	-0.31201172	-76.09130859	-82.50732422	+75.34423828	+3092	+13.66699219	-1.92919922	-2.93115234	+3.82324219	-63.78662109	-59.74365234	+2596
+1457971190.60610010	+14.45800781	-1.51611328	+0.08349609	+60.24902344	-73.08105469	-117.57568359	+3600	+14.52832031	+1.47656250	-0.30761719	-78.35449219	-82.26562500	+77.40966797	+3088	+13.66699219	-1.92480469	-2.93115234	+3.69140625	-63.74267578	-59.61181641	+2592
+1457971190.61030010	+14.46240234	-1.51611328	+0.07470703	+60.55664063	-73.10302734	-117.81738281	+3596	+14.52392578	+1.47216797	-0.30322266	-80.52978516	-82.00195313	+79.32128906	+3084	+13.66259766	-1.91601563	-2.93554688	+3.51562500	-63.72070313	-59.45800781	+2588
+1457971190.61450000	+14.46240234	-1.51611328	+0.06591797	+60.75439453	-73.14697266	-117.92724609	+3592	+14.52392578	+1.46337891	-0.30761719	-82.15576172	-81.73828125	+80.68359375	+3080	+13.66259766	-1.91162109	-2.93994141	+3.29589844	-63.65478516	-59.23828125	+2588
+1457971190.62280010	+14.46240234	-1.52490234	+0.03955078	+60.97412109	-73.21289063	-118.10302734	+3592	+14.51513672	+1.45019531	-0.31640625	-85.62744141	-81.18896484	+83.62792969	+3072	+13.65380859	-1.89404297	-2.95312500	+2.83447266	-63.56689453	-58.75488281	+2584
+1457971190.62700010	+14.46240234	-1.53369141	+0.02197266	+60.95214844	-73.25683594	-118.08105469	+3592	+14.51513672	+1.43701172	-0.32958984	-86.70410156	-80.88134766	+84.39697266	+3072	+13.64941406	-1.88964844	-2.96191406	+2.54882813	-63.50097656	-58.49121094	+2584
+1457971190.63109990	+14.46240234	-1.54248047	+0.00439453	+60.88623047	-73.30078125	-118.03710938	+3592	+14.51074219	+1.43261719	-0.34716797	-87.67089844	-80.57373047	+85.12207031	+3072	+13.64501953	-1.88525391	-2.96630859	+2.24121094	-63.45703125	-58.18359375	+2580
+1457971190.63529990	+14.46240234	-1.55126953	-0.01757813	+60.77636719	-73.34472656	-117.94921875	+3596	+14.50634766	+1.41503906	-0.36474609	-88.63769531	-80.28808594	+85.75927734	+3072	+13.64062500	-1.87646484	-2.97949219	+1.93359375	-63.39111328	-57.87597656	+2580
+1457971190.63949990	+14.46240234	-1.56005859	-0.04394531	+60.62255859	-73.38867188	-117.81738281	+3596	+14.50634766	+1.39746094	-0.38232422	-89.60449219	-80.00244141	+86.41845703	+3076	+13.64062500	-1.86767578	-2.98828125	+1.60400391	-63.30322266	-57.56835938	+2580
+1457971190.64360000	+14.46240234	-1.56884766	-0.06591797	+60.49072266	-73.41064453	-117.70751953	+3600	+14.50195313	+1.38427734	-0.39990234	-90.30761719	-79.69482422	+86.85791016	+3076	+13.63623047	-1.86328125	-3.00585938	+1.29638672	-63.21533203	-57.23876953	+2580
+1457971190.64780000	+14.45800781	-1.57763672	-0.09228516	+60.38085938	-73.43261719	-117.64160156	+3604	+14.49755859	+1.37109375	-0.41748047	-90.98876953	-79.40917969	+87.25341797	+3080	+13.62744141	-1.85449219	-3.01904297	+0.96679688	-63.10546875	-56.93115234	+2580
+1457971190.65200000	+14.45800781	-1.58642578	-0.11865234	+60.27099609	-73.45458984	-117.57568359	+3612	+14.49755859	+1.35791016	-0.43505859	-91.71386719	-79.14550781	+87.71484375	+3080	+13.62304688	-1.85009766	-3.03662109	+0.65917969	-62.99560547	-56.60156250	+2580
+1457971190.66030000	+14.45800781	-1.59960938	-0.16699219	+60.33691406	-73.49853516	-117.68554688	+3620	+14.49755859	+1.33593750	-0.47460938	-92.83447266	-78.59619141	+88.24218750	+3088	+13.61865234	-1.83251953	-3.06738281	+0.06591797	-62.84179688	-56.05224609	+2580
+1457971190.66440010	+14.45800781	-1.60400391	-0.18896484	+60.49072266	-73.49853516	-117.81738281	+3624	+14.50195313	+1.33154297	-0.48779297	-93.53759766	-78.35449219	+88.72558594	+3088	+13.61425781	-1.82812500	-3.08056641	-0.19775391	-62.75390625	-55.78857422	+2580
+1457971190.66860010	+14.46240234	-1.60839844	-0.21093750	+60.73242188	-73.49853516	-118.05908203	+3624	+14.50634766	+1.32275391	-0.50976563	-93.84521484	-78.13476563	+88.74755859	+3092	+13.61425781	-1.82373047	-3.09814453	-0.41748047	-62.66601563	-55.59082031	+2580
+1457971190.67280010	+14.46679688	-1.60400391	-0.23291016	+61.04003906	-73.49853516	-118.34472656	+3628	+14.51074219	+1.32714844	-0.53173828	-94.08691406	-77.93701172	+88.79150391	+3092	+13.61425781	-1.81494141	-3.11572266	-0.63720703	-62.57812500	-55.41503906	+2580
+1457971190.67689990	+14.47119141	-1.59960938	-0.25048828	+61.41357422	-73.47656250	-118.65234375	+3628	+14.51513672	+1.33154297	-0.54052734	-94.79003906	-77.73925781	+89.27490234	+3092	+13.61425781	-1.80615234	-3.13769531	-0.76904297	-62.49023438	-55.26123047	+2580
+1457971190.68109990	+14.47558594	-1.59521484	-0.26806641	+61.94091797	-73.45458984	-119.11376953	+3632	+14.52392578	+1.33154297	-0.54931641	-95.20751953	-77.58544922	+89.49462891	+3092	+13.61425781	-1.80175781	-3.15527344	-0.87890625	-62.42431641	-55.17333984	+2580
+1457971190.68530010	+14.47998047	-1.58203125	-0.28125000	+62.51220703	-73.43261719	-119.61914063	+3632	+14.52832031	+1.34472656	-0.56250000	-95.55908203	-77.43164063	+89.69238281	+3092	+13.61865234	-1.79296875	-3.17724609	-0.94482422	-62.35839844	-55.12939453	+2580
+1457971190.68940000	+14.48876953	-1.56884766	-0.29443359	+63.12744141	-73.43261719	-120.14648438	+3632	+14.54150391	+1.36230469	-0.57568359	-95.91064453	-77.32177734	+89.89013672	+3096	+13.61865234	-1.77978516	-3.19921875	-0.98876953	-62.29248047	-55.10742188	+2580
+1457971190.69359990	+14.49755859	-1.56005859	-0.30761719	+63.67675781	-73.41064453	-120.65185547	+3628	+14.55029297	+1.37988281	-0.59765625	-95.97656250	-77.23388672	+89.82421875	+3096	+13.62304688	-1.77099609	-3.21679688	-1.01074219	-62.22656250	-55.10742188	+2580
+1457971190.69779990	+14.50634766	-1.54248047	-0.32080078	+64.24804688	-73.36669922	-121.13525391	+3628	+14.55908203	+1.39746094	-0.61523438	-96.08642578	-77.16796875	+89.80224609	+3100	+13.62744141	-1.76220703	-3.23876953	-0.98876953	-62.20458984	-55.15136719	+2576
+1457971190.70190000	+14.51953125	-1.52050781	-0.33398438	+64.81933594	-73.34472656	-121.59667969	+3624	+14.57226563	+1.41943359	-0.62841797	-96.32812500	-77.12402344	+89.95605469	+3100	+13.63623047	-1.75341797	-3.26513672	-0.94482422	-62.13867188	-55.23925781	+2576
+1457971190.71030000	+14.53710938	-1.48535156	-0.37353516	+65.41259766	-73.23486328	-122.12402344	+3620	+14.58984375	+1.46777344	-0.66796875	-96.32812500	-77.14599609	+89.82421875	+3108	+13.64941406	-1.72265625	-3.32666016	-0.72509766	-62.00683594	-55.52490234	+2580
+1457971190.71440010	+14.54589844	-1.45898438	-0.39550781	+65.65429688	-73.19091797	-122.32177734	+3620	+14.60302734	+1.48974609	-0.69433594	-96.15234375	-77.18994141	+89.58251953	+3108	+13.65380859	-1.70947266	-3.36181641	-0.59326172	-61.91894531	-55.67871094	+2580
+1457971190.71860000	+14.55468750	-1.44580078	-0.42187500	+65.65429688	-73.12500000	-122.34375000	+3616	+14.61181641	+1.51611328	-0.72509766	-95.82275391	-77.27783203	+89.20898438	+3112	+13.65820313	-1.69189453	-3.40576172	-0.39550781	-61.83105469	-55.92041016	+2584
+1457971190.72280000	+14.56787109	-1.42382813	-0.44824219	+65.61035156	-73.05908203	-122.32177734	+3616	+14.62060547	+1.53808594	-0.75585938	-95.55908203	-77.36572266	+88.90136719	+3116	+13.66259766	-1.67431641	-3.44091797	-0.19775391	-61.74316406	-56.16210938	+2584
+1457971190.73110010	+14.58984375	-1.38427734	-0.52294922	+65.01708984	-72.88330078	-121.79443359	+3616	+14.64257813	+1.59082031	-0.84375000	-94.26269531	-77.60742188	+87.56103516	+3124	+13.67138672	-1.63916016	-3.52441406	+0.15380859	-61.52343750	-56.60156250	+2588
+1457971190.73939990	+14.60742188	-1.34472656	-0.61523438	+63.91845703	-72.59765625	-120.80566406	+3616	+14.66015625	+1.63037109	-0.94042969	-92.65869141	-77.98095703	+85.89111328	+3132	+13.67578125	-1.60400391	-3.61230469	+0.50537109	-61.23779297	-56.99707031	+2592
+1457971190.74770000	+14.62500000	-1.30957031	-0.72949219	+62.42431641	-72.24609375	-119.44335938	+3620	+14.67333984	+1.66992188	-1.05468750	-90.39550781	-78.42041016	+83.54003906	+3144	+13.67578125	-1.56445313	-3.70898438	+0.87890625	-60.84228516	-57.39257813	+2596
+1457971190.75190000	+14.63378906	-1.28759766	-0.79101563	+61.61132813	-72.02636719	-118.69628906	+3620	+14.68212891	+1.68310547	-1.12060547	-88.90136719	-78.64013672	+81.97998047	+3152	+13.67578125	-1.54687500	-3.75732422	+1.03271484	-60.66650391	-57.54638672	+2596
+1457971190.75609990	+14.64697266	-1.27001953	-0.85693359	+60.84228516	-71.78466797	-117.97119141	+3624	+14.68652344	+1.70068359	-1.19091797	-87.20947266	-78.88183594	+80.22216797	+3160	+13.67138672	-1.52490234	-3.80566406	+1.20849609	-60.46875000	-57.72216797	+2596
+1457971190.76020000	+14.65576172	-1.24804688	-0.92285156	+60.18310547	-71.54296875	-117.33398438	+3624	+14.69531250	+1.72265625	-1.26562500	-85.45166016	-79.10156250	+78.42041016	+3172	+13.67138672	-1.50732422	-3.85400391	+1.40625000	-60.27099609	-57.91992188	+2600
+1457971190.76440000	+14.66455078	-1.23046875	-0.98876953	+59.47998047	-71.25732422	-116.67480469	+3624	+14.70410156	+1.74462891	-1.33593750	-83.60595703	-79.34326172	+76.55273438	+3180	+13.67138672	-1.48535156	-3.90673828	+1.60400391	-60.07324219	-58.11767578	+2600
+1457971190.76860000	+14.67333984	-1.20410156	-1.05468750	+58.95263672	-70.99365234	-116.12548828	+3624	+14.70849609	+1.76660156	-1.41064453	-81.60644531	-79.58496094	+74.46533203	+3192	+13.67138672	-1.46337891	-3.95947266	+1.77978516	-59.85351563	-58.31542969	+2600
+1457971190.77270010	+14.68212891	-1.17773438	-1.12060547	+58.46923828	-70.70800781	-115.62011719	+3628	+14.71289063	+1.78857422	-1.48974609	-79.47509766	-79.82666016	+72.26806641	+3204	+13.67138672	-1.43701172	-4.01220703	+1.99951172	-59.63378906	-58.51318359	+2604
+1457971190.78110000	+14.70410156	-1.11621094	-1.25244141	+57.76611328	-70.09277344	-114.80712891	+3628	+14.72607422	+1.83691406	-1.63916016	-74.97070313	-80.24414063	+67.65380859	+3224	+13.67138672	-1.38867188	-4.12646484	+2.54882813	-59.19433594	-58.97460938	+2604
+1457971190.78520010	+14.71289063	-1.08105469	-1.31396484	+57.63427734	-69.80712891	-114.58740234	+3628	+14.73046875	+1.87207031	-1.71826172	-72.55371094	-80.44189453	+65.21484375	+3240	+13.67138672	-1.35791016	-4.17919922	+2.83447266	-58.97460938	-59.21630859	+2604
+1457971190.78940010	+14.72167969	-1.04150391	-1.37548828	+57.50244141	-69.52148438	-114.34570313	+3628	+14.73925781	+1.91162109	-1.79296875	-70.24658203	-80.59570313	+62.88574219	+3252	+13.67138672	-1.32714844	-4.23632813	+3.14208984	-58.77685547	-59.47998047	+2604
+1457971190.79360010	+14.73486328	-1.00634766	-1.43701172	+57.50244141	-69.25781250	-114.27978516	+3628	+14.74804688	+1.94677734	-1.86328125	-68.11523438	-80.77148438	+60.71044922	+3264	+13.67138672	-1.30078125	-4.28466797	+3.44970703	-58.62304688	-59.78759766	+2600
+1457971190.79769990	+14.74804688	-0.95800781	-1.49414063	+57.61230469	-68.99414063	-114.23583984	+3624	+14.75683594	+1.99072266	-1.92919922	-65.89599609	-80.92529297	+58.53515625	+3280	+13.68017578	-1.27001953	-4.33740234	+3.80126953	-58.46923828	-60.11718750	+2600
+1457971190.80189990	+14.75683594	-0.90527344	-1.54687500	+57.81005859	-68.73046875	-114.30175781	+3624	+14.76562500	+2.03906250	-1.99511719	-63.87451172	-81.07910156	+56.53564453	+3292	+13.68457031	-1.23486328	-4.39453125	+4.21875000	-58.29345703	-60.46875000	+2600
+1457971190.80609990	+14.77001953	-0.86132813	-1.59521484	+58.02978516	-68.48876953	-114.41162109	+3620	+14.77441406	+2.08740234	-2.05224609	-61.96289063	-81.25488281	+54.66796875	+3300	+13.68896484	-1.20410156	-4.44726563	+4.61425781	-58.13964844	-60.84228516	+2596
+1457971190.81020000	+14.78320313	-0.80419922	-1.64355469	+58.29345703	-68.24707031	-114.49951172	+3620	+14.78320313	+2.14013672	-2.11376953	-59.98535156	-81.38671875	+52.75634766	+3312	+13.69335938	-1.16894531	-4.50439453	+5.03173828	-57.96386719	-61.19384766	+2596
+1457971190.81440000	+14.79638672	-0.74707031	-1.69189453	+58.53515625	-68.02734375	-114.60937500	+3616	+14.79199219	+2.19726563	-2.16650391	-58.18359375	-81.49658203	+51.02050781	+3324	+13.69775391	-1.12939453	-4.55712891	+5.47119141	-57.81005859	-61.56738281	+2592
+1457971190.81850000	+14.80957031	-0.69433594	-1.74023438	+58.75488281	-67.80761719	-114.71923828	+3616	+14.80078125	+2.25439453	-2.21923828	-56.57958984	-81.62841797	+49.52636719	+3332	+13.70214844	-1.09423828	-4.60546875	+5.93261719	-57.70019531	-61.98486328	+2588
+1457971190.82270000	+14.82275391	-0.63720703	-1.78857422	+59.01855469	-67.60986328	-114.82910156	+3612	+14.80957031	+2.31152344	-2.27197266	-54.99755859	-81.76025391	+48.03222656	+3340	+13.70654297	-1.05468750	-4.65380859	+6.39404297	-57.56835938	-62.40234375	+2584
+1457971190.82690000	+14.83593750	-0.58007813	-1.82812500	+59.39208984	-67.45605469	-115.09277344	+3608	+14.81835938	+2.36865234	-2.32031250	-53.43750000	-81.89208984	+46.56005859	+3348	+13.71533203	-1.01513672	-4.70214844	+6.83349609	-57.50244141	-62.79785156	+2580
+1457971190.83520010	+14.86669922	-0.47021484	-1.91162109	+59.80957031	-67.08251953	-115.29052734	+3596	+14.83593750	+2.48730469	-2.41699219	-50.36132813	-82.13378906	+43.74755859	+3360	+13.73291016	-0.93603516	-4.79882813	+7.71240234	-57.28271484	-63.56689453	+2568
+1457971190.83940010	+14.87988281	-0.41308594	-1.95556641	+60.02929688	-66.90673828	-115.40039063	+3592	+14.84472656	+2.54443359	-2.46093750	-48.93310547	-82.26562500	+42.42919922	+3364	+13.74169922	-0.89648438	-4.84277344	+8.17382813	-57.19482422	-63.96240234	+2564
+1457971190.84349990	+14.89306641	-0.35595703	-2.00390625	+60.11718750	-66.68701172	-115.40039063	+3584	+14.84912109	+2.60595703	-2.50488281	-47.30712891	-82.37548828	+40.95703125	+3368	+13.74609375	-0.85253906	-4.89111328	+8.61328125	-57.04101563	-64.31396484	+2560
+1457971190.84770010	+14.90185547	-0.30322266	-2.04785156	+60.13916016	-66.51123047	-115.35644531	+3580	+14.85351563	+2.66308594	-2.55322266	-45.65917969	-82.48535156	+39.41894531	+3372	+13.74609375	-0.81298828	-4.94384766	+9.03076172	-56.90917969	-64.64355469	+2556
+1457971190.85190010	+14.91503906	-0.25488281	-2.09619141	+60.22705078	-66.33544922	-115.37841797	+3572	+14.86230469	+2.71582031	-2.60595703	-43.76953125	-82.57324219	+37.63916016	+3376	+13.75488281	-0.77343750	-4.98779297	+9.40429688	-56.82128906	-64.95117188	+2548
+1457971190.85599990	+14.92382813	-0.20214844	-2.14013672	+60.24902344	-66.13769531	-115.31250000	+3564	+14.86230469	+2.76855469	-2.65429688	-41.87988281	-82.66113281	+35.85937500	+3384	+13.75927734	-0.72949219	-5.03173828	+9.77783203	-56.73339844	-65.23681641	+2540
+1457971190.86019990	+14.93261719	-0.15820313	-2.18847656	+60.22705078	-65.96191406	-115.26855469	+3556	+14.86669922	+2.81250000	-2.70703125	-39.90234375	-82.74902344	+33.94775391	+3388	+13.76367188	-0.68994141	-5.07128906	+10.12939453	-56.64550781	-65.54443359	+2532
+1457971190.86850000	+14.95019531	-0.06152344	-2.28955078	+60.13916016	-65.56640625	-115.04882813	+3540	+14.86669922	+2.90478516	-2.81689453	-35.59570313	-82.88085938	+29.77294922	+3396	+13.76806641	-0.60644531	-5.16796875	+10.74462891	-56.44775391	-65.98388672	+2520
+1457971190.87270000	+14.95898438	-0.02197266	-2.34228516	+60.00732422	-65.34667969	-114.87304688	+3532	+14.86669922	+2.94873047	-2.87841797	-33.24462891	-82.90283203	+27.48779297	+3404	+13.77246094	-0.56250000	-5.21630859	+11.03027344	-56.29394531	-66.15966797	+2516
+1457971190.87690000	+14.95898438	+0.01757813	-2.39941406	+59.87548828	-65.12695313	-114.71923828	+3520	+14.86230469	+2.98828125	-2.93994141	-30.91552734	-82.90283203	+25.22460938	+3412	+13.77246094	-0.52294922	-5.26025391	+11.29394531	-56.18408203	-66.33544922	+2508
+1457971190.88100000	+14.96337891	+0.06152344	-2.45214844	+59.78759766	-64.92919922	-114.54345703	+3512	+14.86230469	+3.03222656	-2.99707031	-28.56445313	-82.90283203	+22.91748047	+3420	+13.77246094	-0.47900391	-5.30419922	+11.57958984	-56.09619141	-66.51123047	+2504
+1457971190.88520000	+14.96337891	+0.10107422	-2.50927734	+59.65576172	-64.73144531	-114.38964844	+3504	+14.85791016	+3.06738281	-3.05859375	-26.21337891	-82.90283203	+20.61035156	+3428	+13.77246094	-0.43505859	-5.34814453	+11.82128906	-56.00830078	-66.66503906	+2496
+1457971190.88940000	+14.96777344	+0.14501953	-2.55761719	+59.56787109	-64.53369141	-114.25781250	+3492	+14.85351563	+3.10253906	-3.11572266	-23.99414063	-82.85888672	+18.41308594	+3436	+13.77246094	-0.39550781	-5.39208984	+12.06298828	-55.92041016	-66.79687500	+2488
+1457971190.89350010	+14.97216797	+0.18457031	-2.61035156	+59.47998047	-64.35791016	-114.12597656	+3484	+14.84912109	+3.14208984	-3.17724609	-21.77490234	-82.81494141	+16.23779297	+3448	+13.77246094	-0.35156250	-5.43603516	+12.30468750	-55.83251953	-66.92871094	+2480
+1457971190.89770010	+14.97656250	+0.22851563	-2.66308594	+59.41406250	-64.16015625	-114.01611328	+3472	+14.84472656	+3.18164063	-3.23876953	-19.62158203	-82.77099609	+14.10644531	+3460	+13.77246094	-0.30761719	-5.47998047	+12.54638672	-55.76660156	-67.06054688	+2472
+1457971190.90179990	+14.97656250	+0.26806641	-2.70703125	+59.43603516	-63.98437500	-113.97216797	+3460	+14.84033203	+3.22119141	-3.29150391	-17.84179688	-82.74902344	+12.37060547	+3468	+13.77685547	-0.26806641	-5.51953125	+12.81005859	-55.70068359	-67.21435547	+2464
+1457971190.90599990	+14.98095703	+0.31201172	-2.75537109	+59.39208984	-63.80859375	-113.86230469	+3452	+14.84033203	+3.26513672	-3.34423828	-15.97412109	-82.68310547	+10.56884766	+3480	+13.77685547	-0.22412109	-5.55908203	+13.05175781	-55.59082031	-67.36816406	+2460
+1457971190.91430000	+14.98535156	+0.40429688	-2.83886719	+59.45800781	-63.50097656	-113.79638672	+3432	+14.83154297	+3.35302734	-3.44531250	-12.85400391	-82.55126953	+7.62451172	+3500	+13.77685547	-0.13183594	-5.63818359	+13.57910156	-55.45898438	-67.63183594	+2440
+1457971190.91849990	+14.98974609	+0.45263672	-2.86962891	+59.58984375	-63.39111328	-113.84033203	+3424	+14.83154297	+3.39697266	-3.48486328	-11.49169922	-82.52929688	+6.32812500	+3508	+13.78125000	-0.08789063	-5.66894531	+13.86474609	-55.41503906	-67.82958984	+2432
+1457971190.92269990	+14.99414063	+0.50537109	-2.90039063	+59.72167969	-63.25927734	-113.86230469	+3416	+14.83154297	+3.44531250	-3.52880859	-10.23925781	-82.46337891	+5.18554688	+3516	+13.78564453	-0.04394531	-5.69970703	+14.15039063	-55.37109375	-68.02734375	+2420
+1457971190.92680000	+15.00292969	+0.55810547	-2.91796875	+59.98535156	-63.21533203	-114.06005859	+3408	+14.83154297	+3.49804688	-3.55517578	-9.44824219	-82.50732422	+4.50439453	+3524	+13.79003906	+0.00000000	-5.72607422	+14.45800781	-55.34912109	-68.24707031	+2408
+1457971190.93100000	+15.01611328	+0.61083984	-2.93994141	+60.16113281	-63.10546875	-114.12597656	+3400	+14.84033203	+3.54638672	-3.58154297	-8.52539063	-82.50732422	+3.69140625	+3528	+13.79882813	+0.04394531	-5.75244141	+14.76562500	-55.30517578	-68.46679688	+2400
+1457971190.93520000	+15.02490234	+0.66796875	-2.96630859	+60.33691406	-63.01757813	-114.19189453	+3392	+14.84033203	+3.60351563	-3.60791016	-7.66845703	-82.46337891	+3.01025391	+3536	+13.80761719	+0.08789063	-5.77880859	+15.09521484	-55.26123047	-68.70849609	+2388
+1457971190.93930010	+15.03369141	+0.72509766	-2.97070313	+60.73242188	-62.97363281	-114.47753906	+3384	+14.84472656	+3.66503906	-3.62548828	-7.11914063	-82.52929688	+2.59277344	+3536	+13.81201172	+0.12744141	-5.79638672	+15.42480469	-55.26123047	-68.95019531	+2372
+1457971190.94350000	+15.03808594	+0.78222656	-2.97509766	+61.06201172	-62.92968750	-114.65332031	+3376	+14.85351563	+3.72216797	-3.63867188	-6.48193359	-82.55126953	+2.10937500	+3540	+13.82080078	+0.17138672	-5.81835938	+15.75439453	-55.21728516	-69.19189453	+2364
+1457971190.94770000	+15.04687500	+0.83935547	-2.97949219	+61.32568359	-62.88574219	-114.82910156	+3368	+14.85791016	+3.77490234	-3.65185547	-5.91064453	-82.57324219	+1.71386719	+3540	+13.82519531	+0.21533203	-5.83593750	+16.06201172	-55.17333984	-69.41162109	+2352
+1457971190.95180010	+15.05566406	+0.89208984	-2.98388672	+61.63330078	-62.86376953	-115.00488281	+3360	+14.86230469	+3.83203125	-3.65625000	-5.58105469	-82.63916016	+1.51611328	+3540	+13.82958984	+0.25927734	-5.84912109	+16.36962891	-55.17333984	-69.60937500	+2340
+1457971190.95600010	+15.06884766	+0.94921875	-2.98828125	+61.91894531	-62.84179688	-115.15869141	+3352	+14.86669922	+3.88916016	-3.66064453	-5.22949219	-82.70507813	+1.31835938	+3540	+13.83837891	+0.30761719	-5.86230469	+16.67724609	-55.15136719	-69.82910156	+2328
+1457971190.96020010	+15.07763672	+1.00195313	-2.99267578	+62.18261719	-62.79785156	-115.33447266	+3348	+14.87548828	+3.94189453	-3.66503906	-4.89990234	-82.77099609	+1.14257813	+3540	+13.84277344	+0.34716797	-5.87548828	+16.98486328	-55.15136719	-70.04882813	+2320
+1457971190.96429990	+15.08642578	+1.05029297	-2.99267578	+62.51220703	-62.79785156	-115.55419922	+3340	+14.87988281	+3.99462891	-3.66503906	-4.61425781	-82.83691406	+0.98876953	+3540	+13.85156250	+0.38671875	-5.88427734	+17.24853516	-55.17333984	-70.26855469	+2312
+1457971190.96849990	+15.09521484	+1.10742188	-2.99267578	+62.77587891	-62.75390625	-115.66406250	+3336	+14.87988281	+4.05175781	-3.66503906	-4.26269531	-82.88085938	+0.79101563	+3540	+13.86474609	+0.43066406	-5.89746094	+17.51220703	-55.15136719	-70.42236328	+2304
+1457971190.97260000	+15.10400391	+1.15576172	-2.99707031	+62.97363281	-62.73193359	-115.75195313	+3328	+14.88427734	+4.10009766	-3.66943359	-3.86718750	-82.94677734	+0.50537109	+3536	+13.86914063	+0.47021484	-5.90625000	+17.73193359	-55.15136719	-70.53222656	+2300
+1457971190.98099990	+15.10839844	+1.24365234	-3.01904297	+63.21533203	-62.64404297	-115.75195313	+3320	+14.88427734	+4.19238281	-3.67822266	-2.98828125	-82.99072266	-0.13183594	+3540	+13.87353516	+0.55371094	-5.92822266	+18.10546875	-55.10742188	-70.68603516	+2292
+1457971190.98510000	+15.10839844	+1.28320313	-3.02783203	+63.28125000	-62.60009766	-115.75195313	+3316	+14.88427734	+4.22753906	-3.68261719	-2.57080078	-83.03466797	-0.50537109	+3540	+13.87353516	+0.59326172	-5.93701172	+18.23730469	-55.08544922	-70.70800781	+2292
+1457971190.98930000	+15.11279297	+1.31835938	-3.04541016	+63.28125000	-62.55615234	-115.66406250	+3312	+14.87988281	+4.26269531	-3.69580078	-1.95556641	-83.01269531	-1.03271484	+3544	+13.87792969	+0.62841797	-5.95019531	+18.32519531	-55.06347656	-70.72998047	+2288
+1457971190.99350000	+15.11718750	+1.35351563	-3.06298828	+63.28125000	-62.51220703	-115.55419922	+3308	+14.87548828	+4.30224609	-3.71337891	-1.34033203	-82.99072266	-1.56005859	+3548	+13.88232422	+0.66796875	-5.95898438	+18.41308594	-55.08544922	-70.68603516	+2288
+1457971190.99760010	+15.11718750	+1.38867188	-3.08056641	+63.23730469	-62.46826172	-115.46630859	+3304	+14.87109375	+4.32861328	-3.72656250	-0.65917969	-82.96875000	-2.21923828	+3556	+13.88232422	+0.70312500	-5.96777344	+18.47900391	-55.08544922	-70.68603516	+2284
+1457971191.00180010	+15.11279297	+1.41943359	-3.09814453	+63.19335938	-62.40234375	-115.35644531	+3304	+14.86230469	+4.35937500	-3.74414063	+0.06591797	-82.92480469	-2.90039063	+3560	+13.88671875	+0.73828125	-5.98095703	+18.54492188	-55.08544922	-70.66406250	+2280
+1457971191.00600000	+15.11279297	+1.45019531	-3.12011719	+63.10546875	-62.33642578	-115.18066406	+3300	+14.85351563	+4.39013672	-3.76171875	+0.85693359	-82.85888672	-3.62548828	+3568	+13.88671875	+0.77343750	-5.98974609	+18.58886719	-55.04150391	-70.57617188	+2276
+1457971191.01009990	+15.11279297	+1.48095703	-3.14208984	+62.97363281	-62.27050781	-114.96093750	+3300	+14.84472656	+4.41650391	-3.78369141	+1.64794922	-82.79296875	-4.37255859	+3580	+13.88671875	+0.80859375	-6.00292969	+18.58886719	-55.01953125	-70.48828125	+2268
+1457971191.01430010	+15.10839844	+1.51171875	-3.16406250	+62.84179688	-62.20458984	-114.76318359	+3296	+14.83593750	+4.43847656	-3.80126953	+2.43896484	-82.70507813	-5.14160156	+3588	+13.88232422	+0.84375000	-6.01611328	+18.61083984	-54.97558594	-70.37841797	+2264
+1457971191.01850010	+15.10400391	+1.53808594	-3.18164063	+62.75390625	-62.13867188	-114.60937500	+3296	+14.83154297	+4.46044922	-3.81884766	+3.27392578	-82.63916016	-5.91064453	+3600	+13.88232422	+0.87890625	-6.02490234	+18.63281250	-54.95361328	-70.29052734	+2256
+1457971191.02259990	+15.09960938	+1.56445313	-3.19921875	+62.66601563	-62.09472656	-114.45556641	+3296	+14.82275391	+4.48681641	-3.83642578	+4.02099609	-82.55126953	-6.63574219	+3612	+13.87792969	+0.90966797	-6.02929688	+18.67675781	-54.95361328	-70.24658203	+2244
+1457971191.02679990	+15.09960938	+1.59521484	-3.20361328	+62.68798828	-62.09472656	-114.45556641	+3292	+14.81396484	+4.51318359	-3.84521484	+4.61425781	-82.50732422	-7.16308594	+3624	+13.88232422	+0.94042969	-6.03369141	+18.72070313	-54.95361328	-70.22460938	+2236
+1457971191.03099990	+15.09960938	+1.62158203	-3.21240234	+62.68798828	-62.07275391	-114.36767578	+3288	+14.80957031	+4.53515625	-3.85839844	+5.25146484	-82.44140625	-7.75634766	+3636	+13.88232422	+0.97558594	-6.03808594	+18.78662109	-54.97558594	-70.18066406	+2224
+1457971191.03510000	+15.10400391	+1.65234375	-3.21679688	+62.66601563	-62.02880859	-114.30175781	+3288	+14.80517578	+4.56591797	-3.87158203	+5.84472656	-82.37548828	-8.26171875	+3648	+13.89111328	+1.00634766	-6.03808594	+18.85253906	-54.97558594	-70.13671875	+2212
+1457971191.04349990	+15.10400391	+1.71386719	-3.21240234	+62.86376953	-62.02880859	-114.32373047	+3280	+14.79638672	+4.61865234	-3.85839844	+6.67968750	-82.39746094	-8.96484375	+3672	+13.89111328	+1.07226563	-6.03808594	+19.09423828	-54.97558594	-70.13671875	+2188
+1457971191.04760000	+15.10400391	+1.74462891	-3.20800781	+62.95166016	-62.02880859	-114.32373047	+3280	+14.79638672	+4.65380859	-3.84960938	+6.98730469	-82.39746094	-9.16259766	+3684	+13.89111328	+1.10742188	-6.03369141	+19.22607422	-54.97558594	-70.15869141	+2180
+1457971191.05180000	+15.10839844	+1.77978516	-3.19042969	+63.14941406	-62.07275391	-114.45556641	+3280	+14.79638672	+4.68896484	-3.83642578	+7.09716797	-82.44140625	-9.18457031	+3696	+13.89550781	+1.13818359	-6.02490234	+19.35791016	-54.99755859	-70.18066406	+2172
+1457971191.05590010	+15.10839844	+1.81054688	-3.17285156	+63.36914063	-62.13867188	-114.58740234	+3280	+14.79638672	+4.71533203	-3.81884766	+7.16308594	-82.48535156	-9.18457031	+3712	+13.89990234	+1.16894531	-6.01611328	+19.48974609	-55.04150391	-70.22460938	+2164
+1457971191.06010010	+15.11279297	+1.84130859	-3.15087891	+63.61083984	-62.20458984	-114.76318359	+3284	+14.80078125	+4.75048828	-3.80126953	+7.18505859	-82.52929688	-9.09667969	+3724	+13.90429688	+1.19531250	-6.00292969	+19.66552734	-55.10742188	-70.31250000	+2160
+1457971191.06430010	+15.11718750	+1.87646484	-3.12451172	+63.89648438	-62.27050781	-114.96093750	+3288	+14.80078125	+4.79003906	-3.77050781	+7.03125000	-82.63916016	-8.83300781	+3740	+13.91308594	+1.22607422	-5.98974609	+19.84130859	-55.17333984	-70.40039063	+2160
+1457971191.06839990	+15.12158203	+1.90722656	-3.10253906	+64.13818359	-62.33642578	-115.11474609	+3288	+14.80517578	+4.82519531	-3.74414063	+6.87744141	-82.72705078	-8.56933594	+3752	+13.91748047	+1.25683594	-5.97656250	+19.99511719	-55.21728516	-70.46630859	+2156
+1457971191.07259990	+15.13037109	+1.94238281	-3.07617188	+64.37988281	-62.42431641	-115.22460938	+3292	+14.80957031	+4.86474609	-3.71337891	+6.59179688	-82.83691406	-8.17382813	+3764	+13.92626953	+1.28759766	-5.95898438	+20.17089844	-55.26123047	-70.51025391	+2160
+1457971191.07680010	+15.13037109	+1.97753906	-3.05419922	+64.62158203	-62.49023438	-115.35644531	+3292	+14.80957031	+4.89990234	-3.68261719	+6.26220703	-82.90283203	-7.71240234	+3780	+13.93066406	+1.31396484	-5.94580078	+20.32470703	-55.30517578	-70.55419922	+2160
+1457971191.08509990	+15.13916016	+2.03906250	-3.00146484	+65.03906250	-62.64404297	-115.62011719	+3300	+14.81396484	+4.97021484	-3.62109375	+5.47119141	-83.07861328	-6.72363281	+3800	+13.93945313	+1.36669922	-5.91064453	+20.56640625	-55.37109375	-70.64208984	+2168
+1457971191.08929990	+15.13916016	+2.06542969	-2.97509766	+65.21484375	-62.73193359	-115.70800781	+3304	+14.81835938	+5.00537109	-3.59472656	+4.98779297	-83.14453125	-6.15234375	+3812	+13.94384766	+1.39306641	-5.89306641	+20.67626953	-55.43701172	-70.64208984	+2176
+1457971191.09340000	+15.14355469	+2.09179688	-2.95312500	+65.34667969	-62.79785156	-115.77392578	+3304	+14.81835938	+5.03613281	-3.56396484	+4.50439453	-83.18847656	-5.55908203	+3820	+13.94824219	+1.41943359	-5.87548828	+20.74218750	-55.48095703	-70.64208984	+2184
+1457971191.09760000	+15.14355469	+2.11816406	-2.93554688	+65.45654297	-62.86376953	-115.79589844	+3308	+14.81835938	+5.06689453	-3.53759766	+3.99902344	-83.23242188	-4.96582031	+3828	+13.95263672	+1.44140625	-5.85791016	+20.80810547	-55.54687500	-70.64208984	+2192
+1457971191.10180000	+15.14794922	+2.14453125	-2.91357422	+65.52246094	-62.90771484	-115.77392578	+3312	+14.81835938	+5.09765625	-3.51562500	+3.55957031	-83.25439453	-4.43847656	+3832	+13.95703125	+1.46337891	-5.84033203	+20.85205078	-55.56884766	-70.59814453	+2204
+1457971191.10590000	+15.14355469	+2.16650391	-2.90039063	+65.52246094	-62.95166016	-115.68603516	+3312	+14.81396484	+5.12402344	-3.49804688	+3.18603516	-83.23242188	-3.95507813	+3840	+13.95703125	+1.48535156	-5.83154297	+20.85205078	-55.56884766	-70.53222656	+2212
+1457971191.11010000	+15.14355469	+2.18408203	-2.89160156	+65.45654297	-62.99560547	-115.55419922	+3312	+14.81396484	+5.14599609	-3.47607422	+2.83447266	-83.23242188	-3.55957031	+3844	+13.95703125	+1.50732422	-5.81835938	+20.85205078	-55.56884766	-70.42236328	+2220
+1457971191.11430000	+15.14355469	+2.20166016	-2.88281250	+65.34667969	-62.99560547	-115.37841797	+3312	+14.80517578	+5.16357422	-3.46289063	+2.54882813	-83.18847656	-3.22998047	+3848	+13.95263672	+1.52929688	-5.80517578	+20.80810547	-55.56884766	-70.29052734	+2228
+1457971191.11840010	+15.13916016	+2.21484375	-2.87402344	+65.21484375	-63.01757813	-115.18066406	+3316	+14.80078125	+5.18115234	-3.45410156	+2.28515625	-83.12255859	-2.92236328	+3852	+13.95263672	+1.54687500	-5.79638672	+20.74218750	-55.54687500	-70.15869141	+2232
+1457971191.12260010	+15.13916016	+2.22802734	-2.86962891	+65.03906250	-63.03955078	-115.00488281	+3316	+14.79199219	+5.18994141	-3.44531250	+2.02148438	-83.05664063	-2.63671875	+3852	+13.94824219	+1.56445313	-5.78759766	+20.67626953	-55.52490234	-70.00488281	+2240
+1457971191.12669990	+15.13476563	+2.23681641	-2.86083984	+64.86328125	-63.06152344	-114.78515625	+3316	+14.78759766	+5.19873047	-3.43652344	+1.80175781	-82.96875000	-2.41699219	+3856	+13.94384766	+1.58203125	-5.77441406	+20.56640625	-55.52490234	-69.82910156	+2244
+1457971191.13509990	+15.13037109	+2.25439453	-2.86083984	+64.37988281	-63.03955078	-114.21386719	+3316	+14.77441406	+5.21191406	-3.43212891	+1.47216797	-82.81494141	-2.08740234	+3864	+13.93945313	+1.61718750	-5.75683594	+20.32470703	-55.48095703	-69.43359375	+2248
+1457971191.13920000	+15.13037109	+2.25878906	-2.85644531	+64.11621094	-63.03955078	-113.92822266	+3316	+14.76562500	+5.21630859	-3.42773438	+1.29638672	-82.70507813	-1.91162109	+3868	+13.93505859	+1.63476563	-5.74804688	+20.21484375	-55.43701172	-69.23583984	+2248
+1457971191.14340000	+15.12597656	+2.26757813	-2.85644531	+63.87451172	-63.03955078	-113.64257813	+3316	+14.76123047	+5.22070313	-3.42333984	+1.12060547	-82.63916016	-1.75781250	+3872	+13.93066406	+1.65234375	-5.73925781	+20.08300781	-55.41503906	-69.03808594	+2248
+1457971191.14759990	+15.12158203	+2.27197266	-2.85205078	+63.61083984	-63.03955078	-113.35693359	+3320	+14.75244141	+5.22070313	-3.41894531	+0.90087891	-82.55126953	-1.56005859	+3876	+13.92626953	+1.66992188	-5.72607422	+19.95117188	-55.37109375	-68.81835938	+2248
+1457971191.15170000	+15.12158203	+2.27636719	-2.84765625	+63.39111328	-63.03955078	-113.09326172	+3320	+14.74365234	+5.22070313	-3.41015625	+0.63720703	-82.48535156	-1.31835938	+3884	+13.92187500	+1.68310547	-5.71728516	+19.81933594	-55.34912109	-68.59863281	+2244
+1457971191.15590000	+15.11718750	+2.28515625	-2.83886719	+63.17138672	-63.06152344	-112.85156250	+3324	+14.73925781	+5.22070313	-3.40136719	+0.30761719	-82.41943359	-1.01074219	+3888	+13.91308594	+1.70068359	-5.70410156	+19.68750000	-55.32714844	-68.37890625	+2240
+1457971191.16010000	+15.11718750	+2.28955078	-2.83007813	+62.99560547	-63.10546875	-112.63183594	+3324	+14.73486328	+5.22070313	-3.38818359	-0.04394531	-82.37548828	-0.65917969	+3896	+13.91308594	+1.71386719	-5.68652344	+19.55566406	-55.32714844	-68.18115234	+2236
+1457971191.16420010	+15.11718750	+2.29833984	-2.81689453	+62.86376953	-63.14941406	-112.45605469	+3328	+14.73046875	+5.22509766	-3.37500000	-0.48339844	-82.35351563	-0.24169922	+3904	+13.90869141	+1.72705078	-5.66894531	+19.46777344	-55.34912109	-68.02734375	+2232
+1457971191.16840000	+15.11279297	+2.30712891	-2.80371094	+62.75390625	-63.19335938	-112.30224609	+3332	+14.73046875	+5.22949219	-3.35742188	-0.92285156	-82.35351563	+0.19775391	+3916	+13.90869141	+1.74462891	-5.64697266	+19.37988281	-55.37109375	-67.87353516	+2232
+1457971191.17260000	+15.11279297	+2.32031250	-2.78613281	+62.66601563	-63.23730469	-112.14843750	+3336	+14.72607422	+5.23388672	-3.33984375	-1.38427734	-82.33154297	+0.65917969	+3924	+13.90869141	+1.76220703	-5.62939453	+19.31396484	-55.41503906	-67.74169922	+2228
+1457971191.17670010	+15.11279297	+2.33349609	-2.76416016	+62.64404297	-63.30322266	-112.06054688	+3344	+14.72607422	+5.24267578	-3.31347656	-1.93359375	-82.35351563	+1.23046875	+3936	+13.90869141	+1.77539063	-5.60742188	+19.27001953	-55.43701172	-67.63183594	+2224
+1457971191.18510010	+15.11279297	+2.36425781	-2.70263672	+62.77587891	-63.52294922	-112.06054688	+3360	+14.72607422	+5.26464844	-3.24755859	-3.33984375	-82.46337891	+2.70263672	+3956	+13.90869141	+1.80175781	-5.55468750	+19.22607422	-55.54687500	-67.52197266	+2224
+1457971191.18919990	+15.11718750	+2.38183594	-2.67187500	+62.86376953	-63.63281250	-112.10449219	+3368	+14.73046875	+5.27783203	-3.21240234	-4.08691406	-82.55126953	+3.49365234	+3968	+13.91308594	+1.81494141	-5.52832031	+19.22607422	-55.61279297	-67.50000000	+2228
+1457971191.19339990	+15.11718750	+2.39941406	-2.63671875	+62.97363281	-63.74267578	-112.17041016	+3376	+14.73046875	+5.29541016	-3.16845703	-4.94384766	-82.61718750	+4.41650391	+3980	+13.91308594	+1.82812500	-5.50195313	+19.22607422	-55.67871094	-67.47802734	+2232
+1457971191.19759990	+15.12158203	+2.41259766	-2.60595703	+63.10546875	-63.85253906	-112.23632813	+3384	+14.73486328	+5.30859375	-3.12890625	-5.71289063	-82.70507813	+5.22949219	+3992	+13.91748047	+1.84130859	-5.47558594	+19.22607422	-55.76660156	-67.47802734	+2240
+1457971191.20170000	+15.12158203	+2.43017578	-2.57080078	+63.28125000	-63.96240234	-112.34619141	+3396	+14.74365234	+5.32617188	-3.08496094	-6.43798828	-82.81494141	+6.02050781	+4000	+13.92626953	+1.85449219	-5.44921875	+19.27001953	-55.85449219	-67.47802734	+2248
+1457971191.20590000	+15.12597656	+2.45214844	-2.53564453	+63.45703125	-64.07226563	-112.45605469	+3404	+14.74804688	+5.34814453	-3.03662109	-7.22900391	-82.90283203	+6.89941406	+4012	+13.93066406	+1.86767578	-5.42285156	+19.31396484	-55.89843750	-67.50000000	+2256
+1457971191.21000000	+15.12597656	+2.46533203	-2.50048828	+63.61083984	-64.18212891	-112.56591797	+3412	+14.75244141	+5.36572266	-2.99707031	-7.93212891	-82.99072266	+7.66845703	+4020	+13.93505859	+1.87646484	-5.40087891	+19.33593750	-55.94238281	-67.52197266	+2264
+1457971191.21420000	+15.13037109	+2.47851563	-2.46972656	+63.72070313	-64.27001953	-112.63183594	+3416	+14.75683594	+5.37890625	-2.95751953	-8.48144531	-83.03466797	+8.28369141	+4024	+13.93945313	+1.88525391	-5.37890625	+19.33593750	-55.98632813	-67.52197266	+2272
+1457971191.21840000	+15.13476563	+2.48730469	-2.43896484	+63.78662109	-64.35791016	-112.67578125	+3424	+14.75683594	+5.39648438	-2.91796875	-9.00878906	-83.10058594	+8.87695313	+4032	+13.93945313	+1.89404297	-5.35693359	+19.33593750	-56.03027344	-67.50000000	+2284
+1457971191.22250010	+15.13476563	+2.49609375	-2.41259766	+63.85253906	-64.42382813	-112.69775391	+3428	+14.76123047	+5.40527344	-2.88281250	-9.44824219	-83.14453125	+9.33837891	+4036	+13.94384766	+1.89843750	-5.33496094	+19.31396484	-56.05224609	-67.47802734	+2296
+1457971191.22670010	+15.13916016	+2.50488281	-2.38623047	+63.85253906	-64.48974609	-112.67578125	+3432	+14.76562500	+5.40966797	-2.85644531	-9.68994141	-83.14453125	+9.60205078	+4036	+13.94824219	+1.90722656	-5.31298828	+19.27001953	-56.09619141	-67.45605469	+2308
+1457971191.23090000	+15.14355469	+2.51367188	-2.36865234	+63.78662109	-64.53369141	-112.58789063	+3436	+14.77001953	+5.41845703	-2.83447266	-9.79980469	-83.12255859	+9.71191406	+4036	+13.94824219	+1.91601563	-5.29980469	+19.22607422	-56.09619141	-67.36816406	+2316
+1457971191.23499990	+15.14355469	+2.51367188	-2.35107422	+63.69873047	-64.57763672	-112.47802734	+3436	+14.77001953	+5.41845703	-2.81689453	-9.82177734	-83.10058594	+9.73388672	+4036	+13.95263672	+1.92041016	-5.28222656	+19.13818359	-56.09619141	-67.28027344	+2324
+1457971191.24340010	+15.14794922	+2.51806641	-2.32910156	+63.39111328	-64.59960938	-112.12646484	+3436	+14.77001953	+5.42285156	-2.79492188	-9.64599609	-82.99072266	+9.55810547	+4036	+13.95703125	+1.92919922	-5.26025391	+18.96240234	-56.05224609	-67.08251953	+2336
+1457971191.24749990	+15.14794922	+2.51367188	-2.32031250	+63.14941406	-64.62158203	-111.90673828	+3436	+14.76562500	+5.41845703	-2.78173828	-9.55810547	-82.92480469	+9.47021484	+4036	+13.95263672	+1.93798828	-5.25146484	+18.83056641	-56.03027344	-66.92871094	+2336
+1457971191.25169990	+15.14794922	+2.50927734	-2.32031250	+62.84179688	-64.59960938	-111.59912109	+3436	+14.76562500	+5.40966797	-2.78173828	-9.38232422	-82.83691406	+9.25048828	+4036	+13.95263672	+1.93798828	-5.24267578	+18.67675781	-55.98632813	-66.75292969	+2340
+1457971191.25589990	+15.15234375	+2.50488281	-2.31591797	+62.53417969	-64.59960938	-111.29150391	+3436	+14.76123047	+5.40527344	-2.77734375	-9.22851563	-82.74902344	+9.07470703	+4036	+13.95263672	+1.94238281	-5.23388672	+18.52294922	-55.94238281	-66.55517578	+2340
+1457971191.26000000	+15.15234375	+2.50048828	-2.31591797	+62.22656250	-64.59960938	-110.98388672	+3436	+14.76123047	+5.39208984	-2.77734375	-9.09667969	-82.66113281	+8.89892578	+4040	+13.94824219	+1.94677734	-5.22509766	+18.34716797	-55.92041016	-66.37939453	+2340
+1457971191.26420000	+15.15234375	+2.49609375	-2.32031250	+61.91894531	-64.59960938	-110.65429688	+3436	+14.75683594	+5.38330078	-2.77294922	-9.00878906	-82.55126953	+8.76708984	+4044	+13.94824219	+1.94677734	-5.21191406	+18.17138672	-55.89843750	-66.20361328	+2336
+1457971191.26840000	+15.15234375	+2.49169922	-2.32031250	+61.61132813	-64.57763672	-110.34667969	+3436	+14.75683594	+5.37451172	-2.77294922	-8.96484375	-82.48535156	+8.65722656	+4048	+13.94824219	+1.95117188	-5.20751953	+18.01757813	-55.87646484	-66.00585938	+2332
+1457971191.27250000	+15.15234375	+2.48730469	-2.32031250	+61.28173828	-64.55566406	-110.01708984	+3436	+14.75244141	+5.37011719	-2.76855469	-8.92089844	-82.37548828	+8.61328125	+4056	+13.94824219	+1.95556641	-5.19873047	+17.84179688	-55.85449219	-65.83007813	+2324
+1457971191.27670000	+15.15234375	+2.48291016	-2.32031250	+60.95214844	-64.55566406	-109.68750000	+3440	+14.75244141	+5.36132813	-2.76855469	-8.92089844	-82.28759766	+8.56933594	+4060	+13.94824219	+1.95996094	-5.18994141	+17.68798828	-55.81054688	-65.63232422	+2320
+1457971191.28080010	+15.15234375	+2.47412109	-2.32031250	+60.66650391	-64.53369141	-109.40185547	+3440	+14.74804688	+5.35693359	-2.76416016	-8.96484375	-82.22167969	+8.59130859	+4068	+13.94824219	+1.95996094	-5.18115234	+17.53417969	-55.78857422	-65.47851563	+2312
+1457971191.28500010	+15.15234375	+2.47412109	-2.32031250	+60.40283203	-64.55566406	-109.13818359	+3444	+14.74365234	+5.35253906	-2.75976563	-9.07470703	-82.15576172	+8.67919922	+4076	+13.94384766	+1.96435547	-5.17236328	+17.40234375	-55.76660156	-65.32470703	+2304
+1457971191.28920010	+15.15234375	+2.46972656	-2.31591797	+60.18310547	-64.55566406	-108.91845703	+3444	+14.74365234	+5.34814453	-2.75097656	-9.27246094	-82.11181641	+8.85498047	+4084	+13.94384766	+1.96875000	-5.16357422	+17.27050781	-55.76660156	-65.17089844	+2296
+1457971191.29329990	+15.15234375	+2.46972656	-2.30712891	+60.02929688	-64.59960938	-108.74267578	+3448	+14.74804688	+5.34375000	-2.73779297	-9.53613281	-82.06787109	+9.09667969	+4096	+13.94824219	+1.97314453	-5.15039063	+17.13867188	-55.78857422	-65.06103516	+2292
+1457971191.30170010	+15.15673828	+2.47412109	-2.28515625	+59.85351563	-64.66552734	-108.54492188	+3460	+14.75244141	+5.34375000	-2.70703125	-10.23925781	-82.04589844	+9.79980469	+4112	+13.95263672	+1.97753906	-5.11962891	+16.98486328	-55.83251953	-64.92919922	+2280
+1457971191.30580000	+15.15673828	+2.47851563	-2.27197266	+59.83154297	-64.70947266	-108.52294922	+3464	+14.75244141	+5.35253906	-2.68945313	-10.65673828	-82.04589844	+10.23925781	+4124	+13.95703125	+1.98193359	-5.10644531	+16.96289063	-55.87646484	-64.90722656	+2276
+1457971191.30999990	+15.15673828	+2.48730469	-2.25439453	+59.83154297	-64.77539063	-108.52294922	+3472	+14.75683594	+5.35693359	-2.66748047	-11.09619141	-82.06787109	+10.72265625	+4132	+13.96142578	+1.98632813	-5.09326172	+16.94091797	-55.89843750	-64.88525391	+2276
+1457971191.31419990	+15.16113281	+2.49169922	-2.23681641	+59.87548828	-64.81933594	-108.54492188	+3476	+14.76123047	+5.36572266	-2.64111328	-11.55761719	-82.08984375	+11.22802734	+4140	+13.96142578	+1.99511719	-5.08007813	+16.94091797	-55.92041016	-64.88525391	+2272
+1457971191.31830000	+15.16113281	+2.50048828	-2.21484375	+59.96337891	-64.90722656	-108.61083984	+3484	+14.76562500	+5.37451172	-2.61474609	-12.17285156	-82.13378906	+11.88720703	+4152	+13.96582031	+1.99951172	-5.06689453	+16.96289063	-55.96435547	-64.88525391	+2276
+1457971191.32250000	+15.16113281	+2.50927734	-2.19287109	+60.09521484	-64.97314453	-108.72070313	+3492	+14.77441406	+5.38769531	-2.58398438	-12.83203125	-82.17773438	+12.59033203	+4160	+13.97021484	+2.00390625	-5.04931641	+16.98486328	-56.00830078	-64.92919922	+2276
+1457971191.32670000	+15.16552734	+2.51806641	-2.17089844	+60.20507813	-65.06103516	-108.83056641	+3500	+14.77880859	+5.39648438	-2.55322266	-13.46923828	-82.24365234	+13.29345703	+4168	+13.97460938	+2.00830078	-5.03173828	+17.00683594	-56.07421875	-64.97314453	+2280
+1457971191.33080010	+15.16992188	+2.52246094	-2.14892578	+60.33691406	-65.12695313	-108.94042969	+3508	+14.78759766	+5.40966797	-2.52685547	-14.10644531	-82.30957031	+13.97460938	+4172	+13.97900391	+2.01269531	-5.01855469	+17.05078125	-56.11816406	-65.01708984	+2284
+1457971191.33500000	+15.17431641	+2.53125000	-2.12695313	+60.44677734	-65.21484375	-109.02832031	+3512	+14.79638672	+5.42285156	-2.50048828	-14.72167969	-82.35351563	+14.65576172	+4176	+13.98779297	+2.01708984	-5.00537109	+17.07275391	-56.18408203	-65.03906250	+2292
+1457971191.33920000	+15.17871094	+2.54003906	-2.10498047	+60.55664063	-65.28076172	-109.13818359	+3520	+14.80078125	+5.43603516	-2.47412109	-15.27099609	-82.39746094	+15.24902344	+4180	+13.99218750	+2.02148438	-4.99218750	+17.11669922	-56.20605469	-65.08300781	+2296
+1457971191.34330010	+15.17871094	+2.54882813	-2.08740234	+60.68847656	-65.34667969	-109.22607422	+3524	+14.80517578	+5.44921875	-2.44775391	-15.77636719	-82.44140625	+15.84228516	+4180	+13.99658203	+2.02587891	-4.97900391	+17.13867188	-56.22802734	-65.12695313	+2304
+1457971191.35170010	+15.18750000	+2.55761719	-2.05224609	+60.82031250	-65.45654297	-109.33593750	+3528	+14.81396484	+5.46240234	-2.40820313	-16.67724609	-82.48535156	+16.78710938	+4180	+14.00097656	+2.03466797	-4.96142578	+17.16064453	-56.27197266	-65.14892578	+2320
+1457971191.35999990	+15.19189453	+2.56201172	-2.02587891	+60.79833984	-65.54443359	-109.31396484	+3532	+14.81835938	+5.46240234	-2.38183594	-17.31445313	-82.50732422	+17.44628906	+4172	+14.00097656	+2.03906250	-4.94384766	+17.09472656	-56.29394531	-65.06103516	+2332
+1457971191.36410000	+15.19189453	+2.55761719	-2.01708984	+60.71044922	-65.56640625	-109.24804688	+3532	+14.82275391	+5.46240234	-2.37744141	-17.49023438	-82.48535156	+17.62207031	+4168	+14.00537109	+2.04345703	-4.93945313	+17.05078125	-56.29394531	-65.01708984	+2340
+1457971191.36830000	+15.19628906	+2.55761719	-2.01708984	+60.60058594	-65.56640625	-109.13818359	+3532	+14.82275391	+5.46240234	-2.37304688	-17.53417969	-82.46337891	+17.64404297	+4164	+14.00537109	+2.04345703	-4.93505859	+16.98486328	-56.27197266	-64.92919922	+2344
+1457971191.37249990	+15.19628906	+2.55322266	-2.01269531	+60.46875000	-65.56640625	-108.98437500	+3532	+14.81835938	+5.45800781	-2.37304688	-17.49023438	-82.41943359	+17.60009766	+4164	+14.00537109	+2.04785156	-4.93505859	+16.89697266	-56.25000000	-64.84130859	+2348
+1457971191.37660000	+15.19628906	+2.54882813	-2.01708984	+60.27099609	-65.56640625	-108.80859375	+3532	+14.81835938	+5.45361328	-2.37304688	-17.38037109	-82.35351563	+17.44628906	+4160	+14.00537109	+2.04785156	-4.93066406	+16.80908203	-56.22802734	-64.73144531	+2352
+1457971191.38080000	+15.19628906	+2.54443359	-2.02148438	+60.07324219	-65.54443359	-108.61083984	+3532	+14.81835938	+5.44482422	-2.37744141	-17.29248047	-82.30957031	+17.33642578	+4160	+14.00097656	+2.05224609	-4.93066406	+16.69921875	-56.18408203	-64.62158203	+2356
+1457971191.38500000	+15.19628906	+2.54003906	-2.02587891	+59.85351563	-65.52246094	-108.39111328	+3532	+14.81396484	+5.44042969	-2.38183594	-17.18261719	-82.26562500	+17.18261719	+4160	+14.00097656	+2.05224609	-4.93066406	+16.58935547	-56.14013672	-64.48974609	+2356
+1457971191.38910010	+15.19628906	+2.53564453	-2.03027344	+59.58984375	-65.50048828	-108.17138672	+3532	+14.81396484	+5.42724609	-2.38623047	-17.05078125	-82.19970703	+17.00683594	+4164	+13.99658203	+2.05664063	-4.93066406	+16.47949219	-56.11816406	-64.33593750	+2356
+1457971191.39330010	+15.19628906	+2.52685547	-2.03906250	+59.32617188	-65.47851563	-107.92968750	+3536	+14.80957031	+5.42285156	-2.39062500	-16.89697266	-82.15576172	+16.83105469	+4164	+13.99658203	+2.05664063	-4.93066406	+16.34765625	-56.07421875	-64.20410156	+2356
+1457971191.39750000	+15.19628906	+2.52246094	-2.04785156	+59.06250000	-65.45654297	-107.68798828	+3540	+14.80957031	+5.41406250	-2.39501953	-16.72119141	-82.08984375	+16.58935547	+4168	+13.99658203	+2.06103516	-4.93066406	+16.21582031	-56.05224609	-64.05029297	+2356
+1457971191.40159990	+15.19628906	+2.51367188	-2.05664063	+58.79882813	-65.41259766	-107.44628906	+3540	+14.80517578	+5.40527344	-2.40380859	-16.54541016	-82.04589844	+16.39160156	+4172	+13.99218750	+2.06103516	-4.93066406	+16.10595703	-56.03027344	-63.91845703	+2352
+1457971191.41000010	+15.19189453	+2.50488281	-2.06982422	+58.29345703	-65.36865234	-106.96289063	+3544	+14.80517578	+5.39208984	-2.41259766	-16.21582031	-81.93603516	+16.01806641	+4180	+13.99218750	+2.06542969	-4.92626953	+15.86425781	-55.96435547	-63.65478516	+2344
+1457971191.41409990	+15.19189453	+2.50048828	-2.07421875	+58.07373047	-65.34667969	-106.74316406	+3548	+14.80517578	+5.38769531	-2.41259766	-16.10595703	-81.89208984	+15.88623047	+4184	+13.98779297	+2.06982422	-4.92187500	+15.77636719	-55.94238281	-63.54492188	+2340
+1457971191.41829990	+15.19189453	+2.49609375	-2.07861328	+57.85400391	-65.34667969	-106.54541016	+3548	+14.80517578	+5.37890625	-2.41259766	-16.04003906	-81.84814453	+15.77636719	+4188	+13.98779297	+2.07421875	-4.91748047	+15.66650391	-55.92041016	-63.43505859	+2336
+1457971191.42249990	+15.19189453	+2.49609375	-2.07861328	+57.67822266	-65.34667969	-106.36962891	+3548	+14.80517578	+5.37451172	-2.41259766	-15.99609375	-81.80419922	+15.73242188	+4196	+13.98779297	+2.07421875	-4.91308594	+15.57861328	-55.92041016	-63.34716797	+2332
+1457971191.42660000	+15.19628906	+2.49169922	-2.07421875	+57.54638672	-65.36865234	-106.25976563	+3552	+14.80517578	+5.37011719	-2.40820313	-16.06201172	-81.76025391	+15.77636719	+4200	+13.98779297	+2.07861328	-4.90429688	+15.51269531	-55.94238281	-63.28125000	+2328
+1457971191.43080000	+15.19628906	+2.49169922	-2.06982422	+57.41455078	-65.39062500	-106.12792969	+3552	+14.80957031	+5.37011719	-2.39941406	-16.17187500	-81.73828125	+15.90820313	+4204	+13.99218750	+2.07861328	-4.89550781	+15.46875000	-55.94238281	-63.21533203	+2328
+1457971191.43490000	+15.20068359	+2.49609375	-2.06103516	+57.32666016	-65.41259766	-106.04003906	+3552	+14.81396484	+5.37011719	-2.39062500	-16.32568359	-81.71630859	+16.08398438	+4212	+13.99658203	+2.08300781	-4.88232422	+15.42480469	-55.96435547	-63.19335938	+2324
+1457971191.43910000	+15.20507813	+2.50048828	-2.04785156	+57.28271484	-65.45654297	-105.97412109	+3556	+14.81835938	+5.37451172	-2.37744141	-16.56738281	-81.69433594	+16.36962891	+4216	+13.99658203	+2.08300781	-4.87353516	+15.40283203	-55.98632813	-63.17138672	+2324
+1457971191.44330000	+15.20947266	+2.50488281	-2.03466797	+57.26074219	-65.52246094	-105.95214844	+3560	+14.82275391	+5.37890625	-2.35546875	-16.98486328	-81.69433594	+16.83105469	+4224	+14.00097656	+2.08300781	-4.86035156	+15.38085938	-56.00830078	-63.17138672	+2324
+1457971191.44740010	+15.20947266	+2.50927734	-2.01708984	+57.26074219	-65.58837891	-105.93017578	+3564	+14.82714844	+5.38330078	-2.32910156	-17.44628906	-81.69433594	+17.33642578	+4232	+14.00537109	+2.08740234	-4.84716797	+15.38085938	-56.05224609	-63.17138672	+2328
+1457971191.45160010	+15.21386719	+2.51367188	-1.99951172	+57.26074219	-65.65429688	-105.90820313	+3568	+14.83593750	+5.39208984	-2.30712891	-17.95166016	-81.69433594	+17.90771484	+4236	+14.00976563	+2.08740234	-4.83398438	+15.38085938	-56.07421875	-63.17138672	+2332
+1457971191.45989990	+15.22705078	+2.52685547	-1.95117188	+57.34863281	-65.83007813	-105.95214844	+3576	+14.84912109	+5.40966797	-2.23681641	-19.35791016	-81.71630859	+19.48974609	+4252	+14.01855469	+2.09179688	-4.80761719	+15.33691406	-56.14013672	-63.17138672	+2344
+1457971191.46409990	+15.23144531	+2.53564453	-1.92919922	+57.39257813	-65.91796875	-105.95214844	+3580	+14.85791016	+5.41845703	-2.21044922	-19.95117188	-81.71630859	+20.14892578	+4260	+14.01855469	+2.09179688	-4.79443359	+15.33691406	-56.16210938	-63.17138672	+2352
+1457971191.46830010	+15.23583984	+2.54003906	-1.91162109	+57.41455078	-66.00585938	-105.95214844	+3584	+14.86230469	+5.43164063	-2.17968750	-20.54443359	-81.69433594	+20.83007813	+4264	+14.02294922	+2.09179688	-4.78564453	+15.31494141	-56.18408203	-63.17138672	+2360
+1457971191.47240000	+15.24023438	+2.54443359	-1.89404297	+57.43652344	-66.07177734	-105.95214844	+3584	+14.87109375	+5.43603516	-2.15332031	-21.04980469	-81.69433594	+21.37939453	+4268	+14.02734375	+2.09179688	-4.77246094	+15.29296875	-56.20605469	-63.14941406	+2372
+1457971191.47659990	+15.24462891	+2.54882813	-1.87646484	+57.39257813	-66.11572266	-105.88623047	+3588	+14.87109375	+5.44482422	-2.13134766	-21.31347656	-81.65039063	+21.70898438	+4268	+14.03173828	+2.09619141	-4.76367188	+15.24902344	-56.22802734	-63.10546875	+2380
+1457971191.48079990	+15.24462891	+2.55322266	-1.86328125	+57.37060547	-66.18164063	-105.82031250	+3588	+14.87548828	+5.44482422	-2.11816406	-21.53320313	-81.60644531	+21.95068359	+4268	+14.03173828	+2.09619141	-4.75048828	+15.18310547	-56.22802734	-63.03955078	+2388
+1457971191.48490000	+15.24462891	+2.55322266	-1.85009766	+57.30468750	-66.22558594	-105.75439453	+3588	+14.87548828	+5.44042969	-2.10498047	-21.68701172	-81.58447266	+22.10449219	+4272	+14.03173828	+2.09619141	-4.74609375	+15.11718750	-56.25000000	-62.97363281	+2400
+1457971191.48910000	+15.24462891	+2.55322266	-1.84570313	+57.19482422	-66.24755859	-105.62255859	+3588	+14.87548828	+5.43603516	-2.09619141	-21.68701172	-81.51855469	+22.08251953	+4272	+14.03173828	+2.09619141	-4.73730469	+15.02929688	-56.22802734	-62.88574219	+2408
+1457971191.49330000	+15.24902344	+2.54882813	-1.84130859	+57.04101563	-66.26953125	-105.46875000	+3588	+14.87109375	+5.43164063	-2.09619141	-21.57714844	-81.47460938	+21.95068359	+4272	+14.03173828	+2.09619141	-4.73291016	+14.91943359	-56.22802734	-62.77587891	+2416
+1457971191.49740000	+15.24902344	+2.54443359	-1.84130859	+56.88720703	-66.26953125	-105.31494141	+3588	+14.87109375	+5.42724609	-2.09619141	-21.44531250	-81.40869141	+21.77490234	+4272	+14.03173828	+2.09619141	-4.72851563	+14.80957031	-56.22802734	-62.64404297	+2420
+1457971191.50580000	+15.24902344	+2.53564453	-1.84570313	+56.53564453	-66.24755859	-104.98535156	+3592	+14.86669922	+5.40966797	-2.10498047	-20.93994141	-81.27685547	+21.18164063	+4280	+14.03173828	+2.09619141	-4.72412109	+14.58984375	-56.18408203	-62.40234375	+2428
+1457971191.50990010	+15.24462891	+2.52685547	-1.85009766	+56.33789063	-66.22558594	-104.78759766	+3592	+14.86669922	+5.40087891	-2.10937500	-20.63232422	-81.21093750	+20.80810547	+4284	+14.03173828	+2.09619141	-4.71972656	+14.45800781	-56.16210938	-62.27050781	+2432
+1457971191.51410010	+15.24462891	+2.51806641	-1.85888672	+56.11816406	-66.18164063	-104.58984375	+3596	+14.86230469	+5.38769531	-2.11816406	-20.36865234	-81.14501953	+20.45654297	+4292	+14.03173828	+2.09619141	-4.71972656	+14.34814453	-56.14013672	-62.13867188	+2432
+1457971191.51819990	+15.24462891	+2.50927734	-1.86328125	+55.92041016	-66.15966797	-104.39208984	+3596	+14.86230469	+5.37890625	-2.12255859	-20.14892578	-81.07910156	+20.19287109	+4296	+14.02734375	+2.09619141	-4.71972656	+14.21630859	-56.09619141	-61.98486328	+2428
+1457971191.52239990	+15.24462891	+2.50048828	-1.87207031	+55.70068359	-66.11572266	-104.19433594	+3600	+14.85791016	+5.37011719	-2.12695313	-19.92919922	-81.01318359	+19.90722656	+4304	+14.02734375	+2.09619141	-4.71533203	+14.08447266	-56.07421875	-61.85302734	+2428
+1457971191.52659990	+15.24023438	+2.49609375	-1.87646484	+55.52490234	-66.07177734	-104.01855469	+3604	+14.85791016	+5.36132813	-2.13134766	-19.75341797	-80.94726563	+19.64355469	+4312	+14.02294922	+2.09619141	-4.71533203	+13.97460938	-56.03027344	-61.72119141	+2424
+1457971191.53070000	+15.24462891	+2.48730469	-1.88085938	+55.34912109	-66.04980469	-103.86474609	+3604	+14.85791016	+5.35253906	-2.13574219	-19.55566406	-80.88134766	+19.42382813	+4320	+14.02294922	+2.09619141	-4.71093750	+13.86474609	-56.00830078	-61.58935547	+2416
+1457971191.53490000	+15.24462891	+2.48291016	-1.88525391	+55.17333984	-66.00585938	-103.71093750	+3608	+14.85791016	+5.34814453	-2.14013672	-19.33593750	-80.79345703	+19.16015625	+4328	+14.02294922	+2.09619141	-4.71093750	+13.75488281	-55.96435547	-61.47949219	+2412
+1457971191.53909990	+15.24462891	+2.47412109	-1.88525391	+55.04150391	-65.98388672	-103.60107422	+3608	+14.85351563	+5.33935547	-2.14013672	-19.24804688	-80.72753906	+19.02832031	+4332	+14.02294922	+2.09619141	-4.70654297	+13.68896484	-55.92041016	-61.36962891	+2404
+1457971191.54740000	+15.24462891	+2.46972656	-1.88085938	+54.86572266	-65.91796875	-103.40332031	+3608	+14.85351563	+5.33496094	-2.13134766	-19.16015625	-80.59570313	+18.94042969	+4344	+14.02294922	+2.10058594	-4.69775391	+13.60107422	-55.85449219	-61.23779297	+2388
+1457971191.55160000	+15.24462891	+2.46972656	-1.87646484	+54.82177734	-65.91796875	-103.35937500	+3608	+14.85351563	+5.33496094	-2.12695313	-19.22607422	-80.50781250	+19.02832031	+4352	+14.02294922	+2.10058594	-4.69335938	+13.57910156	-55.83251953	-61.19384766	+2384
+1457971191.55570010	+15.24462891	+2.46972656	-1.87207031	+54.79980469	-65.91796875	-103.33740234	+3612	+14.85351563	+5.33496094	-2.11376953	-19.33593750	-80.41992188	+19.22607422	+4360	+14.02294922	+2.10058594	-4.68896484	+13.55712891	-55.81054688	-61.14990234	+2380
+1457971191.55990000	+15.24462891	+2.46972656	-1.85888672	+54.84375000	-65.91796875	-103.35937500	+3612	+14.85791016	+5.33935547	-2.10058594	-19.46777344	-80.31005859	+19.46777344	+4364	+14.02294922	+2.10498047	-4.68017578	+13.57910156	-55.81054688	-61.14990234	+2376
+1457971191.56410000	+15.24902344	+2.47412109	-1.85009766	+54.90966797	-65.93994141	-103.40332031	+3616	+14.85791016	+5.34814453	-2.08300781	-19.66552734	-80.22216797	+19.79736328	+4372	+14.02294922	+2.10937500	-4.67138672	+13.60107422	-55.81054688	-61.14990234	+2372
+1457971191.56820010	+15.24902344	+2.48291016	-1.83691406	+54.99755859	-65.96191406	-103.46923828	+3616	+14.85791016	+5.36132813	-2.05664063	-19.95117188	-80.09033203	+20.30273438	+4380	+14.02734375	+2.10937500	-4.66259766	+13.62304688	-55.81054688	-61.14990234	+2372
+1457971191.57240010	+15.24902344	+2.48730469	-1.81933594	+55.12939453	-65.98388672	-103.57910156	+3620	+14.86230469	+5.37890625	-2.03027344	-20.14892578	-79.98046875	+20.74218750	+4384	+14.02734375	+2.11376953	-4.65380859	+13.66699219	-55.81054688	-61.17187500	+2372
+1457971191.57660010	+15.25341797	+2.49609375	-1.80615234	+55.26123047	-66.00585938	-103.66699219	+3624	+14.86230469	+5.39208984	-2.00830078	-20.34667969	-79.87060547	+21.15966797	+4388	+14.02734375	+2.11816406	-4.64501953	+13.71093750	-55.78857422	-61.19384766	+2372
+1457971191.58489990	+15.25341797	+2.50927734	-1.77539063	+55.56884766	-66.07177734	-103.90869141	+3628	+14.86669922	+5.42724609	-1.93798828	-20.78613281	-79.65087891	+22.23632813	+4396	+14.03173828	+2.12695313	-4.62744141	+13.79882813	-55.81054688	-61.23779297	+2380
+1457971191.58909990	+15.25341797	+2.51806641	-1.75781250	+55.70068359	-66.09375000	-104.04052734	+3628	+14.86669922	+5.43603516	-1.91601563	-20.74218750	-79.51904297	+22.45605469	+4392	+14.03173828	+2.12695313	-4.62304688	+13.82080078	-55.81054688	-61.23779297	+2384
+1457971191.59320000	+15.25341797	+2.52685547	-1.74902344	+55.83251953	-66.11572266	-104.12841797	+3628	+14.86669922	+5.44921875	-1.90283203	-20.34667969	-79.32128906	+22.39013672	+4388	+14.03173828	+2.13134766	-4.61425781	+13.84277344	-55.81054688	-61.23779297	+2388
+1457971191.59740000	+15.25341797	+2.53125000	-1.73583984	+55.96435547	-66.15966797	-104.23828125	+3628	+14.86669922	+5.45361328	-1.89404297	-19.84130859	-79.14550781	+22.14843750	+4384	+14.03173828	+2.13134766	-4.60986328	+13.84277344	-55.81054688	-61.23779297	+2396
+1457971191.60150000	+15.25341797	+2.53564453	-1.72705078	+56.05224609	-66.15966797	-104.32617188	+3628	+14.86669922	+5.45361328	-1.88964844	-19.24804688	-79.01367188	+21.79687500	+4376	+14.02734375	+2.13134766	-4.60546875	+13.84277344	-55.81054688	-61.21582031	+2400
+1457971191.60570000	+15.25341797	+2.54003906	-1.71826172	+56.11816406	-66.18164063	-104.39208984	+3628	+14.85791016	+5.46679688	-1.88525391	-18.30322266	-78.81591797	+21.20361328	+4368	+14.02734375	+2.13574219	-4.60107422	+13.84277344	-55.78857422	-61.19384766	+2404
+1457971191.60990000	+15.25341797	+2.54443359	-1.71386719	+56.14013672	-66.15966797	-104.41406250	+3624	+14.85791016	+5.45800781	-1.88525391	-17.38037109	-78.64013672	+20.54443359	+4360	+14.02734375	+2.13574219	-4.60107422	+13.82080078	-55.76660156	-61.14990234	+2408
+1457971191.61400010	+15.25341797	+2.54443359	-1.71386719	+56.14013672	-66.15966797	-104.43603516	+3624	+14.85351563	+5.44921875	-1.88964844	-16.28173828	-78.46435547	+19.68750000	+4356	+14.02294922	+2.13574219	-4.60107422	+13.79882813	-55.72265625	-61.10595703	+2412
+1457971191.61820010	+15.24902344	+2.54443359	-1.71386719	+56.11816406	-66.13769531	-104.41406250	+3620	+14.84472656	+5.44482422	-1.90283203	-14.67773438	-78.15673828	+18.45703125	+4356	+14.01855469	+2.13574219	-4.60107422	+13.75488281	-55.67871094	-61.04003906	+2416
+1457971191.62649990	+15.24902344	+2.54003906	-1.71826172	+55.96435547	-66.09375000	-104.30419922	+3616	+14.83593750	+5.42724609	-1.93359375	-11.60156250	-77.71728516	+15.99609375	+4352	+14.01416016	+2.13574219	-4.60546875	+13.66699219	-55.61279297	-60.93017578	+2424
+1457971191.63070010	+15.24462891	+2.53564453	-1.72265625	+55.87646484	-66.07177734	-104.23828125	+3616	+14.82714844	+5.42724609	-1.95556641	-9.62402344	-77.38769531	+14.41406250	+4352	+14.00976563	+2.13574219	-4.60986328	+13.60107422	-55.56884766	-60.86425781	+2424
+1457971191.63490010	+15.24462891	+2.53125000	-1.72705078	+55.76660156	-66.04980469	-104.12841797	+3612	+14.82275391	+5.42285156	-1.98193359	-7.71240234	-77.10205078	+12.85400391	+4352	+14.00537109	+2.13574219	-4.61425781	+13.55712891	-55.52490234	-60.77636719	+2424
+1457971191.63899990	+15.24462891	+2.53125000	-1.73583984	+55.63476563	-66.02783203	-104.01855469	+3612	+14.81396484	+5.41845703	-1.99511719	-5.73486328	-76.88232422	+11.25000000	+4352	+14.00097656	+2.13574219	-4.61865234	+13.51318359	-55.45898438	-60.71044922	+2424
+1457971191.64319990	+15.24023438	+2.52685547	-1.74023438	+55.50292969	-65.98388672	-103.90869141	+3612	+14.80957031	+5.41406250	-2.01269531	-3.66943359	-76.59667969	+9.53613281	+4356	+13.99658203	+2.13574219	-4.62304688	+13.46923828	-55.41503906	-60.66650391	+2420
+1457971191.64739990	+15.24023438	+2.52246094	-1.74462891	+55.34912109	-65.96191406	-103.77685547	+3612	+14.80078125	+5.41406250	-2.03027344	-1.60400391	-76.33300781	+7.86621094	+4360	+13.99218750	+2.13574219	-4.62744141	+13.44726563	-55.34912109	-60.62255859	+2416
+1457971191.65150000	+15.24023438	+2.51806641	-1.74902344	+55.17333984	-65.93994141	-103.60107422	+3608	+14.79199219	+5.41406250	-2.04345703	+0.50537109	-76.09130859	+6.15234375	+4360	+13.98339844	+2.13574219	-4.63183594	+13.42529297	-55.30517578	-60.57861328	+2412
+1457971191.65570000	+15.23583984	+2.51367188	-1.75781250	+54.93164063	-65.91796875	-103.38134766	+3608	+14.78759766	+5.40527344	-2.05664063	+2.59277344	-75.80566406	+4.35058594	+4364	+13.97900391	+2.13574219	-4.63623047	+13.40332031	-55.26123047	-60.55664063	+2408
+1457971191.66400000	+15.23144531	+2.50488281	-1.77099609	+54.36035156	-65.89599609	-102.85400391	+3608	+14.77880859	+5.43164063	-2.07421875	+7.09716797	-75.34423828	+0.63720703	+4372	+13.97021484	+2.13574219	-4.64062500	+13.38134766	-55.17333984	-60.55664063	+2392
+1457971191.66820000	+15.22705078	+2.49609375	-1.77978516	+53.81103516	-65.87402344	-102.34863281	+3608	+14.77001953	+5.43603516	-2.08300781	+9.38232422	-75.10253906	-1.34033203	+4372	+13.97021484	+2.13574219	-4.64501953	+13.40332031	-55.15136719	-60.55664063	+2384
+1457971191.67230010	+15.22265625	+2.49169922	-1.78857422	+53.26171875	-65.87402344	-101.79931641	+3608	+14.77001953	+5.45361328	-2.08740234	+11.68945313	-74.86083984	-3.31787109	+4376	+13.96582031	+2.13574219	-4.64941406	+13.42529297	-55.12939453	-60.60058594	+2380
+1457971191.67650010	+15.22265625	+2.48730469	-1.79296875	+52.69042969	-65.89599609	-101.22802734	+3608	+14.76562500	+5.47119141	-2.08300781	+14.01855469	-74.64111328	-5.31738281	+4376	+13.96142578	+2.13134766	-4.64941406	+13.46923828	-55.10742188	-60.64453125	+2372
+1457971191.68070010	+15.21386719	+2.47851563	-1.80175781	+51.43798828	-65.96191406	-100.01953125	+3608	+14.76123047	+5.47558594	-2.07861328	+16.23779297	-74.42138672	-7.36083984	+4376	+13.96142578	+2.13134766	-4.65380859	+13.51318359	-55.08544922	-60.68847656	+2364
+1457971191.68479990	+15.20947266	+2.46972656	-1.80175781	+50.33935547	-66.00585938	-98.96484375	+3608	+14.75683594	+5.49316406	-2.06982422	+18.54492188	-74.22363281	-9.40429688	+4380	+13.95703125	+2.13134766	-4.65380859	+13.55712891	-55.06347656	-60.75439453	+2360
+1457971191.68899990	+15.20947266	+2.46533203	-1.80615234	+49.35058594	-66.09375000	-97.97607422	+3604	+14.75683594	+5.51074219	-2.06982422	+20.83007813	-73.95996094	-11.44775391	+4380	+13.95263672	+2.12695313	-4.65820313	+13.60107422	-55.06347656	-60.82031250	+2352
+1457971191.69320010	+15.20507813	+2.45654297	-1.80615234	+47.68066406	-66.20361328	-96.37207031	+3604	+14.75244141	+5.52832031	-2.06982422	+23.07128906	-73.63037109	-13.46923828	+4380	+13.95263672	+2.12695313	-4.65820313	+13.66699219	-55.04150391	-60.88623047	+2348
+1457971191.69730000	+15.20507813	+2.45214844	-1.80615234	+46.45019531	-66.29150391	-95.18554688	+3600	+14.75244141	+5.54589844	-2.06982422	+25.29052734	-73.32275391	-15.51269531	+4380	+13.94824219	+2.12255859	-4.66259766	+13.71093750	-55.04150391	-60.95214844	+2348
+1457971191.70149990	+15.20947266	+2.44775391	-1.80615234	+45.32958984	-66.33544922	-94.10888672	+3596	+14.74804688	+5.56787109	-2.07421875	+27.50976563	-72.97119141	-17.53417969	+4380	+13.94824219	+2.11816406	-4.66699219	+13.75488281	-55.01953125	-61.01806641	+2344
+1457971191.70980000	+15.20947266	+2.43017578	-1.81933594	+42.75878906	-66.37939453	-91.64794922	+3592	+14.73925781	+5.58984375	-2.08300781	+31.55273438	-72.13623047	-21.29150391	+4376	+13.94384766	+2.10937500	-4.67578125	+13.84277344	-54.97558594	-61.14990234	+2348
+1457971191.71400000	+15.20947266	+2.41699219	-1.83691406	+41.52832031	-66.31347656	-90.48339844	+3592	+14.73925781	+5.59863281	-2.10058594	+33.31054688	-71.63085938	-22.93945313	+4376	+13.93945313	+2.10498047	-4.68457031	+13.86474609	-54.93164063	-61.19384766	+2348
+1457971191.71820000	+15.20947266	+2.40380859	-1.85888672	+40.23193359	-66.24755859	-89.23095703	+3592	+14.73046875	+5.61181641	-2.11376953	+34.98046875	-71.12548828	-24.45556641	+4376	+13.93505859	+2.09619141	-4.69335938	+13.86474609	-54.86572266	-61.21582031	+2352
+1457971191.72230010	+15.20947266	+2.38623047	-1.87646484	+39.02343750	-66.15966797	-88.11035156	+3596	+14.72607422	+5.62060547	-2.13134766	+36.54052734	-70.59814453	-25.90576172	+4376	+13.93066406	+2.08740234	-4.70654297	+13.86474609	-54.77783203	-61.23779297	+2360
+1457971191.72650000	+15.21386719	+2.36865234	-1.90722656	+37.79296875	-66.00585938	-86.96777344	+3596	+14.72167969	+5.62500000	-2.17089844	+37.83691406	-69.96093750	-27.11425781	+4380	+13.92626953	+2.07861328	-4.71972656	+13.82080078	-54.68994141	-61.21582031	+2364
+1457971191.73070000	+15.21386719	+2.35546875	-1.93798828	+36.58447266	-65.80810547	-85.80322266	+3600	+14.71289063	+5.63378906	-2.21044922	+39.08935547	-69.32373047	-28.19091797	+4380	+13.91748047	+2.06542969	-4.74169922	+13.75488281	-54.55810547	-61.14990234	+2372
+1457971191.73480010	+15.21826172	+2.33349609	-1.97314453	+35.41992188	-65.61035156	-84.70458984	+3600	+14.70849609	+5.62939453	-2.25439453	+40.14404297	-68.64257813	-29.15771484	+4384	+13.90869141	+2.05224609	-4.76367188	+13.66699219	-54.40429688	-61.06201172	+2380
+1457971191.73900010	+15.21826172	+2.31152344	-2.01708984	+34.27734375	-65.32470703	-83.64990234	+3604	+14.69970703	+5.62500000	-2.31152344	+40.93505859	-67.87353516	-29.88281250	+4388	+13.89990234	+2.03466797	-4.79003906	+13.55712891	-54.22851563	-60.95214844	+2388
+1457971191.74320010	+15.21826172	+2.29394531	-2.06103516	+33.26660156	-65.03906250	-82.66113281	+3604	+14.69091797	+5.62060547	-2.35986328	+41.74804688	-67.23632813	-30.60791016	+4388	+13.88671875	+2.01708984	-4.82519531	+13.40332031	-53.96484375	-60.77636719	+2396
+1457971191.74729990	+15.21386719	+2.26757813	-2.10498047	+32.27783203	-64.73144531	-81.73828125	+3608	+14.68652344	+5.61621094	-2.40820313	+42.42919922	-66.59912109	-31.20117188	+4392	+13.86914063	+1.99951172	-4.86035156	+13.27148438	-53.70117188	-60.60058594	+2404
+1457971191.75560000	+15.21386719	+2.22363281	-2.21044922	+30.54199219	-64.02832031	-80.09033203	+3620	+14.66894531	+5.59423828	-2.55322266	+43.22021484	-65.14892578	-31.86035156	+4408	+13.82958984	+1.96435547	-4.94824219	+12.94189453	-53.04199219	-60.16113281	+2416
+1457971191.75980000	+15.21386719	+2.20166016	-2.25878906	+29.79492188	-63.67675781	-79.38720703	+3620	+14.66015625	+5.58544922	-2.62353516	+43.59375000	-64.46777344	-32.14599609	+4412	+13.80761719	+1.94238281	-4.99658203	+12.78808594	-52.69042969	-59.98535156	+2416
+1457971191.76399990	+15.21386719	+2.18408203	-2.31591797	+29.15771484	-63.25927734	-78.77197266	+3624	+14.65136719	+5.57666016	-2.70263672	+43.79150391	-63.76464844	-32.25585938	+4420	+13.79003906	+1.92480469	-5.04052734	+12.67822266	-52.36083984	-59.83154297	+2416
+1457971191.76810000	+15.20947266	+2.16650391	-2.36865234	+28.67431641	-62.90771484	-78.24462891	+3624	+14.64257813	+5.56347656	-2.77294922	+44.01123047	-63.14941406	-32.43164063	+4424	+13.76806641	+1.89843750	-5.09326172	+12.59033203	-51.94335938	-59.69970703	+2416
+1457971191.77230000	+15.20947266	+2.14892578	-2.42138672	+28.19091797	-62.49023438	-77.76123047	+3628	+14.63378906	+5.55468750	-2.84326172	+44.18701172	-62.53417969	-32.51953125	+4424	+13.74609375	+1.87646484	-5.14160156	+12.52441406	-51.56982422	-59.58984375	+2408
+1457971191.77650000	+15.20507813	+2.12695313	-2.48291016	+27.79541016	-62.05078125	-77.34375000	+3628	+14.62500000	+5.54150391	-2.92675781	+44.23095703	-61.89697266	-32.49755859	+4428	+13.72412109	+1.85888672	-5.18554688	+12.52441406	-51.19628906	-59.52392578	+2400
+1457971191.78060010	+15.20507813	+2.11376953	-2.53125000	+27.48779297	-61.65527344	-77.01416016	+3628	+14.62060547	+5.52832031	-2.99267578	+44.31884766	-61.36962891	-32.54150391	+4432	+13.69775391	+1.83691406	-5.23828125	+12.54638672	-50.75683594	-59.50195313	+2396
+1457971191.78480010	+15.20068359	+2.09619141	-2.58837891	+27.22412109	-61.23779297	-76.72851563	+3632	+14.60742188	+5.51513672	-3.06298828	+44.40673828	-60.84228516	-32.54150391	+4432	+13.67578125	+1.81054688	-5.28662109	+12.56835938	-50.36132813	-59.50195313	+2388
+1457971191.78900000	+15.20068359	+2.08300781	-2.64111328	+27.04833984	-60.82031250	-76.48681641	+3632	+14.59863281	+5.50634766	-3.13330078	+44.42871094	-60.33691406	-32.47558594	+4428	+13.65380859	+1.78857422	-5.33496094	+12.63427734	-49.98779297	-59.56787109	+2380
+1457971191.79310010	+15.19628906	+2.06982422	-2.69384766	+26.93847656	-60.42480469	-76.28906250	+3628	+14.59423828	+5.49755859	-3.19482422	+44.45068359	-59.91943359	-32.43164063	+4424	+13.63183594	+1.75781250	-5.38330078	+12.67822266	-49.54833984	-59.63378906	+2372
+1457971191.80150010	+15.19628906	+2.04785156	-2.79931641	+26.85058594	-59.56787109	-76.02539063	+3624	+14.58105469	+5.48437500	-3.31787109	+44.51660156	-59.01855469	-32.29980469	+4408	+13.59667969	+1.70068359	-5.47998047	+12.87597656	-48.69140625	-59.87548828	+2360
+1457971191.80559990	+15.19189453	+2.03466797	-2.85644531	+26.87255859	-59.08447266	-75.91552734	+3620	+14.57666016	+5.47998047	-3.37060547	+44.53857422	-58.68896484	-32.21191406	+4396	+13.57470703	+1.67431641	-5.53710938	+13.00781250	-48.18603516	-60.00732422	+2356
+1457971191.80979990	+15.19189453	+2.02148438	-2.91796875	+26.89453125	-58.60107422	-75.82763672	+3620	+14.57226563	+5.47119141	-3.42773438	+44.49462891	-58.27148438	-32.10205078	+4384	+13.55273438	+1.63916016	-5.58984375	+13.11767578	-47.65869141	-60.16113281	+2352
+1457971191.81399990	+15.19189453	+2.00830078	-2.97509766	+26.91650391	-58.09570313	-75.73974609	+3616	+14.56347656	+5.45361328	-3.48925781	+44.45068359	-57.85400391	-31.97021484	+4372	+13.52636719	+1.60839844	-5.64257813	+13.22753906	-47.15332031	-60.31494141	+2352
+1457971191.81810000	+15.18750000	+1.99072266	-3.04980469	+26.96044922	-57.45849609	-75.62988281	+3616	+14.55908203	+5.44482422	-3.54199219	+44.38476563	-57.50244141	-31.83837891	+4360	+13.50000000	+1.57324219	-5.69970703	+13.33740234	-46.53808594	-60.46875000	+2356
+1457971191.82230000	+15.18750000	+1.97314453	-3.12011719	+27.02636719	-56.88720703	-75.54199219	+3612	+14.55468750	+5.42724609	-3.60351563	+44.29687500	-57.10693359	-31.66259766	+4348	+13.47802734	+1.53369141	-5.75683594	+13.44726563	-45.96679688	-60.64453125	+2360
+1457971191.82640000	+15.18750000	+1.95556641	-3.19042969	+27.09228516	-56.31591797	-75.49804688	+3608	+14.55468750	+5.40966797	-3.66943359	+44.16503906	-56.68945313	-31.48681641	+4336	+13.45605469	+1.48974609	-5.81396484	+13.53515625	-45.39550781	-60.82031250	+2364
+1457971191.83060000	+15.18750000	+1.93798828	-3.28271484	+27.18017578	-55.52490234	-75.38818359	+3608	+14.54589844	+5.39648438	-3.73535156	+44.03320313	-56.25000000	-31.24511719	+4320	+13.42968750	+1.45019531	-5.87988281	+13.64501953	-44.71435547	-60.97412109	+2372
+1457971191.83480000	+15.18750000	+1.91162109	-3.36621094	+27.22412109	-54.82177734	-75.30029297	+3604	+14.54589844	+5.37451172	-3.80566406	+43.85742188	-55.76660156	-31.00341797	+4308	+13.40332031	+1.40625000	-5.94580078	+13.68896484	-44.05517578	-61.10595703	+2376
+1457971191.83890010	+15.18750000	+1.88525391	-3.44970703	+27.24609375	-54.11865234	-75.19042969	+3600	+14.53710938	+5.34814453	-3.88916016	+43.61572266	-55.23925781	-30.71777344	+4300	+13.37255859	+1.36230469	-6.00732422	+13.77685547	-43.37402344	-61.25976563	+2384
+1457971191.84730010	+15.17871094	+1.81933594	-3.65625000	+27.22412109	-52.42675781	-74.92675781	+3600	+14.52392578	+5.28222656	-4.06494141	+43.06640625	-54.09667969	-30.05859375	+4280	+13.30664063	+1.26562500	-6.14794922	+13.90869141	-41.87988281	-61.47949219	+2400
+1457971191.85139990	+15.17871094	+1.78417969	-3.75732422	+27.22412109	-51.61376953	-74.81689453	+3600	+14.51513672	+5.23828125	-4.17041016	+42.71484375	-53.43750000	-29.66308594	+4276	+13.27587891	+1.21728516	-6.21826172	+13.95263672	-41.13281250	-61.58935547	+2404
+1457971191.85560010	+15.17431641	+1.74902344	-3.86718750	+27.26806641	-50.75683594	-74.66308594	+3596	+14.50195313	+5.18994141	-4.29345703	+42.27539063	-52.66845703	-29.20166016	+4272	+13.24072266	+1.16894531	-6.28857422	+13.97460938	-40.38574219	-61.65527344	+2408
+1457971191.85980010	+15.16992188	+1.70947266	-3.97265625	+27.31201172	-49.94384766	-74.59716797	+3596	+14.48876953	+5.14160156	-4.41210938	+41.85791016	-51.94335938	-28.78417969	+4272	+13.20996094	+1.10742188	-6.36328125	+13.99658203	-39.61669922	-61.78710938	+2416
+1457971191.86389990	+15.16113281	+1.66992188	-4.08691406	+27.37792969	-49.04296875	-74.53125000	+3596	+14.47558594	+5.08886719	-4.53955078	+41.44042969	-51.17431641	-28.34472656	+4268	+13.17480469	+1.05029297	-6.43798828	+14.04052734	-38.82568359	-61.91894531	+2416
+1457971191.86809990	+15.15234375	+1.63476563	-4.20556641	+27.46582031	-48.16406250	-74.44335938	+3592	+14.45361328	+5.02734375	-4.69775391	+40.95703125	-50.20751953	-27.81738281	+4272	+13.13964844	+0.99316406	-6.51708984	+14.08447266	-38.01269531	-62.00683594	+2416
+1457971191.87229990	+15.14355469	+1.59082031	-4.31982422	+27.55371094	-47.26318359	-74.39941406	+3592	+14.43164063	+4.96582031	-4.84716797	+40.49560547	-49.32861328	-27.35595703	+4272	+13.10009766	+0.92724609	-6.59619141	+14.10644531	-37.22167969	-62.11669922	+2412
+1457971191.87640000	+15.13037109	+1.54248047	-4.44726563	+27.70751953	-46.29638672	-74.37744141	+3588	+14.40527344	+4.90429688	-4.99218750	+40.05615234	-48.42773438	-26.89453125	+4272	+13.06054688	+0.86572266	-6.67529297	+14.19433594	-36.36474609	-62.27050781	+2408
+1457971191.88480000	+15.10400391	+1.45458984	-4.67578125	+28.12500000	-44.58251953	-74.44335938	+3584	+14.35253906	+4.75488281	-5.30859375	+39.15527344	-46.58203125	-26.03759766	+4276	+12.97705078	+0.73388672	-6.82910156	+14.34814453	-34.76074219	-62.57812500	+2396
+1457971191.88890000	+15.08642578	+1.41064453	-4.80322266	+28.41064453	-43.65966797	-74.50927734	+3580	+14.32177734	+4.68457031	-5.45800781	+38.73779297	-45.68115234	-25.64208984	+4272	+12.93750000	+0.65917969	-6.91259766	+14.43603516	-33.94775391	-62.77587891	+2388
+1457971191.89310000	+15.07324219	+1.36669922	-4.92187500	+28.71826172	-42.80273438	-74.55322266	+3572	+14.29541016	+4.60546875	-5.61621094	+38.34228516	-44.75830078	-25.26855469	+4272	+12.89794922	+0.58886719	-6.98730469	+14.52392578	-33.17871094	-62.95166016	+2376
+1457971191.89730000	+15.06005859	+1.31396484	-5.04052734	+29.02587891	-41.92382813	-74.66308594	+3564	+14.26464844	+4.53515625	-5.76562500	+38.03466797	-43.92333984	-24.96093750	+4260	+12.85839844	+0.50537109	-7.06201172	+14.61181641	-32.40966797	-63.19335938	+2364
+1457971191.90140010	+15.03808594	+1.26123047	-5.15478516	+29.33349609	-41.04492188	-74.77294922	+3556	+14.22949219	+4.46484375	-5.89746094	+37.77099609	-43.11035156	-24.69726563	+4248	+12.81445313	+0.43066406	-7.14111328	+14.74365234	-31.59667969	-63.45703125	+2352
+1457971191.90560010	+15.01611328	+1.20849609	-5.26904297	+29.66308594	-40.20996094	-74.86083984	+3544	+14.19873047	+4.39453125	-6.02929688	+37.50732422	-42.34130859	-24.45556641	+4236	+12.76611328	+0.35156250	-7.21582031	+14.87548828	-30.78369141	-63.67675781	+2340
+1457971191.90969990	+14.98974609	+1.15136719	-5.38330078	+29.97070313	-39.35302734	-74.94873047	+3532	+14.16796875	+4.31982422	-6.15673828	+37.22167969	-41.57226563	-24.19189453	+4220	+12.71777344	+0.26806641	-7.29492188	+14.98535156	-29.97070313	-63.91845703	+2328
+1457971191.91389990	+14.97216797	+1.09423828	-5.48437500	+30.25634766	-38.56201172	-75.05859375	+3520	+14.13720703	+4.24511719	-6.27539063	+36.97998047	-40.82519531	-23.97216797	+4200	+12.66943359	+0.18457031	-7.36523438	+15.09521484	-29.15771484	-64.16015625	+2316
+1457971191.91810010	+14.94580078	+1.04150391	-5.58984375	+30.56396484	-37.77099609	-75.10253906	+3504	+14.10644531	+4.16601563	-6.38964844	+36.73828125	-40.14404297	-23.75244141	+4180	+12.62109375	+0.10107422	-7.43554688	+15.18310547	-28.34472656	-64.40185547	+2304
+1457971191.92220000	+14.92382813	+0.97998047	-5.69531250	+30.82763672	-36.95800781	-75.14648438	+3492	+14.08007813	+4.08691406	-6.49511719	+36.49658203	-39.48486328	-23.57666016	+4156	+12.57714844	+0.00439453	-7.50585938	+15.24902344	-27.50976563	-64.66552734	+2296
+1457971191.93059990	+14.87988281	+0.84814453	-5.88427734	+31.24511719	-35.39794922	-75.14648438	+3456	+14.02294922	+3.92871094	-6.69726563	+36.10107422	-38.18847656	-23.22509766	+4104	+12.47607422	-0.18017578	-7.64208984	+15.33691406	-25.81787109	-65.10498047	+2276
+1457971191.93470000	+14.85791016	+0.77343750	-5.98974609	+31.33300781	-34.54101563	-75.05859375	+3440	+13.99658203	+3.84960938	-6.79833984	+35.85937500	-37.52929688	-23.02734375	+4076	+12.42333984	-0.27685547	-7.71240234	+15.31494141	-24.89501953	-65.30273438	+2272
+1457971191.93890000	+14.83154297	+0.68994141	-6.07763672	+31.42089844	-33.77197266	-75.01464844	+3420	+13.96582031	+3.76611328	-6.88623047	+35.61767578	-36.89208984	-22.82958984	+4044	+12.36621094	-0.37792969	-7.77832031	+15.29296875	-23.99414063	-65.47851563	+2264
+1457971191.94310000	+14.80517578	+0.61523438	-6.17871094	+31.46484375	-32.89306641	-74.81689453	+3400	+13.93945313	+3.68261719	-6.96972656	+35.39794922	-36.29882813	-22.63183594	+4012	+12.30908203	-0.47460938	-7.84423828	+15.24902344	-23.00537109	-65.56640625	+2260
+1457971191.94720010	+14.77880859	+0.53173828	-6.28417969	+31.46484375	-31.99218750	-74.59716797	+3384	+13.90869141	+3.58593750	-7.05761719	+35.09033203	-35.66162109	-22.41210938	+3984	+12.25195313	-0.58447266	-7.91455078	+15.13916016	-21.99462891	-65.69824219	+2260
+1457971191.95140000	+14.75244141	+0.44384766	-6.37646484	+31.44287109	-31.15722656	-74.39941406	+3368	+13.87353516	+3.48486328	-7.14990234	+34.78271484	-35.00244141	-22.19238281	+3956	+12.19042969	-0.69433594	-7.97607422	+14.98535156	-21.02783203	-65.80810547	+2260
+1457971191.95560000	+14.72167969	+0.36035156	-6.48193359	+31.42089844	-30.23437500	-74.06982422	+3352	+13.83837891	+3.39257813	-7.24218750	+34.47509766	-34.34326172	-21.90673828	+3924	+12.13330078	-0.79980469	-8.03759766	+14.85351563	-20.03906250	-65.85205078	+2256
+1457971191.95970010	+14.69091797	+0.26367188	-6.59179688	+31.35498047	-29.28955078	-73.76220703	+3336	+13.80761719	+3.29150391	-7.33007813	+34.14550781	-33.70605469	-21.68701172	+3896	+12.07177734	-0.91845703	-8.10351563	+14.65576172	-19.00634766	-65.91796875	+2260
+1457971191.96390010	+14.66015625	+0.16259766	-6.69726563	+31.28906250	-28.34472656	-73.47656250	+3324	+13.76806641	+3.18603516	-7.43115234	+33.81591797	-32.98095703	-21.42333984	+3868	+12.01464844	-1.03710938	-8.16064453	+14.47998047	-17.99560547	-66.00585938	+2260
+1457971191.96810010	+14.62500000	+0.07031250	-6.81152344	+31.22314453	-27.31201172	-73.03710938	+3312	+13.72412109	+3.08496094	-7.52783203	+33.50830078	-32.27783203	-21.13769531	+3840	+11.94873047	-1.14697266	-8.22216797	+14.30419922	-16.94091797	-65.98388672	+2264
+1457971191.97639990	+14.54589844	-0.14501953	-7.04882813	+31.04736328	-25.15869141	-72.24609375	+3300	+13.62744141	+2.83886719	-7.73437500	+32.67333984	-30.76171875	-20.56640625	+3788	+11.81689453	-1.39306641	-8.34521484	+13.86474609	-14.80957031	-66.02783203	+2272
+1457971191.98050000	+14.50195313	-0.24609375	-7.17187500	+31.02539063	-24.10400391	-71.76269531	+3292	+13.57031250	+2.71582031	-7.83544922	+32.27783203	-30.05859375	-20.25878906	+3764	+11.75097656	-1.51171875	-8.39794922	+13.68896484	-13.79882813	-66.00585938	+2272
+1457971191.98470000	+14.45361328	-0.36035156	-7.29052734	+30.98144531	-23.02734375	-71.32324219	+3284	+13.51757813	+2.58398438	-7.93212891	+31.86035156	-29.35546875	-20.01708984	+3736	+11.68505859	-1.64355469	-8.45068359	+13.46923828	-12.78808594	-66.02783203	+2276
+1457971191.98889990	+14.40527344	-0.47021484	-7.41357422	+30.98144531	-21.90673828	-70.86181641	+3280	+13.45605469	+2.44775391	-8.04638672	+31.44287109	-28.56445313	-19.73144531	+3716	+11.62353516	-1.77099609	-8.49902344	+13.29345703	-11.84326172	-66.09375000	+2272
+1457971191.99300000	+14.35253906	-0.58007813	-7.53222656	+31.00341797	-20.87402344	-70.42236328	+3268	+13.39453125	+2.32031250	-8.15185547	+31.06933594	-27.86132813	-19.44580078	+3688	+11.55761719	-1.88964844	-8.54296875	+13.13964844	-10.94238281	-66.07177734	+2272
+1457971191.99720000	+14.30419922	-0.69873047	-7.64648438	+31.02539063	-19.79736328	-70.02685547	+3256	+13.33300781	+2.17529297	-8.25292969	+30.62988281	-27.15820313	-19.22607422	+3664	+11.48730469	-2.02587891	-8.58691406	+12.96386719	-10.01953125	-66.13769531	+2268
+1457971192.00140000	+14.24267578	-0.81738281	-7.76513672	+31.09130859	-18.67675781	-69.60937500	+3248	+13.25830078	+2.03027344	-8.35839844	+30.23437500	-26.38916016	-18.98437500	+3636	+11.42578125	-2.15771484	-8.63085938	+12.87597656	-9.11865234	-66.20361328	+2264
+1457971192.00550010	+14.18554688	-0.93164063	-7.87500000	+31.20117188	-17.64404297	-69.19189453	+3232	+13.19238281	+1.89404297	-8.45068359	+29.86083984	-25.77392578	-18.76464844	+3604	+11.35986328	-2.28076172	-8.67041016	+12.81005859	-8.28369141	-66.22558594	+2260
+1457971192.00970010	+14.12402344	-1.05029297	-7.98486328	+31.28906250	-16.61132813	-68.79638672	+3220	+13.12646484	+1.74023438	-8.53417969	+29.42138672	-25.13671875	-18.58886719	+3576	+11.28955078	-2.41699219	-8.70996094	+12.70019531	-7.42675781	-66.29150391	+2252
+1457971192.01390000	+14.05810547	-1.16894531	-8.09033203	+31.42089844	-15.55664063	-68.35693359	+3200	+13.04736328	+1.59521484	-8.62207031	+29.02587891	-24.47753906	-18.39111328	+3544	+11.22802734	-2.54882813	-8.74072266	+12.65625000	-6.61376953	-66.37939453	+2244
+1457971192.02220010	+13.92626953	-1.40185547	-8.26171875	+31.72851563	-13.71093750	-67.71972656	+3156	+12.91113281	+1.30517578	-8.76269531	+28.30078125	-23.42285156	-18.03955078	+3472	+11.09179688	-2.81689453	-8.78906250	+12.61230469	-5.11962891	-66.53320313	+2220
+1457971192.02640010	+13.85595703	-1.52050781	-8.34521484	+31.88232422	-12.76611328	-67.41210938	+3132	+12.84082031	+1.16015625	-8.82421875	+27.97119141	-22.89550781	-17.88574219	+3432	+11.02587891	-2.94873047	-8.80664063	+12.63427734	-4.39453125	-66.66503906	+2204
+1457971192.03049990	+13.79003906	-1.63476563	-8.41552734	+32.08007813	-11.90917969	-67.10449219	+3104	+12.77490234	+1.02392578	-8.87695313	+27.66357422	-22.45605469	-17.73193359	+3392	+10.95996094	-3.08056641	-8.82421875	+12.65625000	-3.69140625	-66.73095703	+2192
+1457971192.03469990	+13.72412109	-1.74902344	-8.49023438	+32.25585938	-11.03027344	-66.81884766	+3076	+12.70898438	+0.87890625	-8.92529297	+27.33398438	-22.01660156	-17.60009766	+3348	+10.88964844	-3.22119141	-8.84179688	+12.65625000	-2.94433594	-66.81884766	+2180
+1457971192.03889990	+13.65380859	-1.86328125	-8.55175781	+32.43164063	-10.17333984	-66.51123047	+3052	+12.63427734	+0.74267578	-8.96044922	+27.02636719	-21.57714844	-17.46826172	+3300	+10.81933594	-3.35742188	-8.85498047	+12.70019531	-2.17529297	-66.90673828	+2168
+1457971192.04300000	+13.57910156	-1.97753906	-8.60449219	+32.65136719	-9.36035156	-66.20361328	+3020	+12.57275391	+0.61083984	-8.98242188	+26.76269531	-21.22558594	-17.31445313	+3252	+10.74902344	-3.48486328	-8.86376953	+12.76611328	-1.45019531	-66.95068359	+2156
+1457971192.04720000	+13.50439453	-2.08740234	-8.65722656	+32.82714844	-8.54736328	-65.91796875	+2996	+12.51123047	+0.47460938	-9.00000000	+26.47705078	-20.89599609	-17.18261719	+3204	+10.67431641	-3.62548828	-8.87255859	+12.78808594	-0.70312500	-67.01660156	+2148
+1457971192.05139990	+13.42968750	-2.19726563	-8.70117188	+33.02490234	-7.75634766	-65.61035156	+2968	+12.44091797	+0.34277344	-9.01757813	+26.21337891	-20.52246094	-17.05078125	+3156	+10.59960938	-3.76171875	-8.87255859	+12.81005859	+0.00000000	-67.08251953	+2136
+1457971192.05550000	+13.35937500	-2.30712891	-8.73632813	+33.22265625	-7.05322266	-65.34667969	+2940	+12.37939453	+0.21972656	-9.02636719	+25.99365234	-20.23681641	-16.87500000	+3104	+10.52490234	-3.89355469	-8.86816406	+12.85400391	+0.70312500	-67.10449219	+2128
+1457971192.06380010	+13.21435547	-2.53564453	-8.79345703	+33.57421875	-5.58105469	-64.84130859	+2896	+12.25195313	-0.03955078	-9.03076172	+25.57617188	-19.59960938	-16.63330078	+3004	+10.37548828	-4.17480469	-8.85937500	+12.87597656	+2.19726563	-67.21435547	+2116
+1457971192.06800010	+13.13525391	-2.64111328	-8.82421875	+33.77197266	-4.85595703	-64.51171875	+2876	+12.19042969	-0.15380859	-9.02636719	+25.44433594	-19.35791016	-16.45751953	+2948	+10.29638672	-4.31103516	-8.85498047	+12.89794922	+2.92236328	-67.19238281	+2116
+1457971192.07220010	+13.06054688	-2.75976563	-8.85498047	+33.92578125	-4.13085938	-64.16015625	+2860	+12.12451172	-0.29003906	-9.01757813	+25.22460938	-19.07226563	-16.34765625	+2900	+10.21728516	-4.44726563	-8.84619141	+12.89794922	+3.66943359	-67.17041016	+2112
+1457971192.07629990	+12.98144531	-2.87402344	-8.87695313	+34.05761719	-3.40576172	-63.83056641	+2844	+12.05419922	-0.41308594	-9.00878906	+25.04882813	-18.72070313	-16.19384766	+2852	+10.14257813	-4.58789063	-8.82861328	+12.89794922	+4.35058594	-67.14843750	+2112
+1457971192.08049990	+12.90673828	-2.98388672	-8.89013672	+34.23339844	-2.76855469	-63.50097656	+2828	+11.98388672	-0.52734375	-8.99121094	+24.93896484	-18.47900391	-15.99609375	+2804	+10.06347656	-4.71533203	-8.81103516	+12.94189453	+5.00976563	-67.10449219	+2112
+1457971192.08470010	+12.82763672	-3.10253906	-8.89892578	+34.34326172	-2.10937500	-63.21533203	+2816	+11.91796875	-0.66796875	-8.97363281	+24.74121094	-18.21533203	-15.90820313	+2760	+9.97998047	-4.85156250	-8.79345703	+12.91992188	+5.66894531	-67.03857422	+2116
+1457971192.08880000	+12.74853516	-3.22558594	-8.90771484	+34.45312500	-1.47216797	-62.92968750	+2804	+11.84326172	-0.79541016	-8.96044922	+24.60937500	-17.88574219	-15.77636719	+2720	+9.90966797	-4.99218750	-8.76269531	+12.91992188	+6.21826172	-67.03857422	+2124
+1457971192.09299990	+12.67382813	-3.33544922	-8.91210938	+34.58496094	-0.90087891	-62.60009766	+2792	+11.77294922	-0.91406250	-8.94287109	+24.49951172	-17.62207031	-15.57861328	+2676	+9.83496094	-5.12402344	-8.73193359	+12.91992188	+6.74560547	-66.97265625	+2128
+1457971192.10130000	+12.51562500	-3.58593750	-8.91650391	+34.73876953	+0.26367188	-62.00683594	+2768	+11.62353516	-1.18212891	-8.90332031	+24.21386719	-16.98486328	-15.33691406	+2604	+9.69433594	-5.39208984	-8.66601563	+12.98583984	+7.75634766	-66.84082031	+2144
+1457971192.10550000	+12.43652344	-3.69580078	-8.91210938	+34.87060547	+0.76904297	-61.67724609	+2752	+11.54882813	-1.29199219	-8.88134766	+24.14794922	-16.72119141	-15.09521484	+2568	+9.61962891	-5.51513672	-8.62646484	+13.05175781	+8.19580078	-66.73095703	+2148
+1457971192.10970000	+12.36181641	-3.82324219	-8.90332031	+34.89257813	+1.27441406	-61.39160156	+2740	+11.47412109	-1.43701172	-8.85498047	+23.95019531	-16.39160156	-14.98535156	+2540	+9.54931641	-5.64257813	-8.59130859	+13.09570313	+8.59130859	-66.62109375	+2152
+1457971192.11380000	+12.28271484	-3.94628906	-8.89453125	+34.91455078	+1.77978516	-61.10595703	+2724	+11.39062500	-1.57763672	-8.82861328	+23.77441406	-16.04003906	-14.83154297	+2512	+9.48779297	-5.77441406	-8.53857422	+13.18359375	+8.92089844	-66.55517578	+2156
+1457971192.11800000	+12.20800781	-4.06054688	-8.87255859	+35.02441406	+2.15332031	-60.82031250	+2700	+11.31152344	-1.69628906	-8.79785156	+23.66455078	-15.77636719	-14.58984375	+2476	+9.42187500	-5.89306641	-8.48583984	+13.27148438	+9.20654297	-66.46728516	+2160
+1457971192.12220000	+12.13330078	-4.18359375	-8.85058594	+35.04638672	+2.54882813	-60.57861328	+2680	+11.23681641	-1.83251953	-8.76708984	+23.48876953	-15.46875000	-14.43603516	+2448	+9.35595703	-6.02050781	-8.43750000	+13.35937500	+9.51416016	-66.35742188	+2160
+1457971192.12630010	+12.05859375	-4.30224609	-8.81542969	+35.09033203	+2.92236328	-60.38085938	+2660	+11.15771484	-1.96435547	-8.72753906	+23.37890625	-15.13916016	-14.26025391	+2416	+9.29882813	-6.14355469	-8.37158203	+13.49121094	+9.75585938	-66.31347656	+2164
+1457971192.13050010	+11.98828125	-4.41210938	-8.78466797	+35.20019531	+3.22998047	-60.09521484	+2636	+11.08300781	-2.07421875	-8.68798828	+23.29101563	-14.87548828	-13.97460938	+2384	+9.23730469	-6.26220703	-8.31005859	+13.60107422	+9.99755859	-66.20361328	+2164
+1457971192.13459990	+11.91796875	-4.53076172	-8.75390625	+35.24414063	+3.55957031	-59.83154297	+2612	+11.00830078	-2.21044922	-8.64404297	+23.13720703	-14.56787109	-13.79882813	+2356	+9.17578125	-6.38085938	-8.25732422	+13.75488281	+10.26123047	-66.07177734	+2160
+1457971192.13879990	+11.84326172	-4.64062500	-8.70996094	+35.33203125	+3.88916016	-59.56787109	+2588	+10.92480469	-2.33349609	-8.59130859	+23.00537109	-14.26025391	-13.57910156	+2328	+9.11865234	-6.49951172	-8.18701172	+13.93066406	+10.50292969	-65.96191406	+2156
+1457971192.14299990	+11.77294922	-4.74169922	-8.66162109	+35.46386719	+4.10888672	-59.28222656	+2564	+10.85449219	-2.43896484	-8.53417969	+22.91748047	-14.01855469	-13.27148438	+2300	+9.05712891	-6.60937500	-8.11669922	+14.08447266	+10.72265625	-65.80810547	+2152
+1457971192.15130000	+11.62792969	-4.95703125	-8.55615234	+35.66162109	+4.61425781	-58.79882813	+2520	+10.70947266	-2.68066406	-8.40673828	+22.65380859	-13.49121094	-12.85400391	+2256	+8.93847656	-6.83789063	-7.97607422	+14.45800781	+11.20605469	-65.50048828	+2144
+1457971192.15549990	+11.56201172	-5.04931641	-8.49462891	+35.83740234	+4.76806641	-58.53515625	+2500	+10.64794922	-2.78173828	-8.33642578	+22.60986328	-13.31542969	-12.52441406	+2232	+8.87695313	-6.94775391	-7.89697266	+14.61181641	+11.44775391	-65.36865234	+2136
+1457971192.15960000	+11.49169922	-5.15039063	-8.43750000	+35.99121094	+4.98779297	-58.27148438	+2480	+10.58203125	-2.89160156	-8.26171875	+22.54394531	-13.11767578	-12.28271484	+2216	+8.81542969	-7.05322266	-7.82666016	+14.83154297	+11.73339844	-65.14892578	+2132
+1457971192.16380000	+11.42138672	-5.24707031	-8.36279297	+36.16699219	+5.18554688	-58.02978516	+2464	+10.51611328	-2.99707031	-8.17382813	+22.50000000	-12.91992188	-12.06298828	+2200	+8.75830078	-7.16308594	-7.74755859	+15.02929688	+11.99707031	-64.97314453	+2128
+1457971192.16800000	+11.35546875	-5.32617188	-8.29248047	+36.38671875	+5.29541016	-57.72216797	+2448	+10.45898438	-3.08056641	-8.09033203	+22.50000000	-12.78808594	-11.73339844	+2180	+8.69238281	-7.26416016	-7.66845703	+15.20507813	+12.28271484	-64.73144531	+2128
+1457971192.17210010	+11.28955078	-5.41845703	-8.22216797	+36.54052734	+5.47119141	-57.43652344	+2432	+10.39746094	-3.18164063	-8.00683594	+22.45605469	-12.63427734	-11.46972656	+2172	+8.63085938	-7.36523438	-7.59814453	+15.46875000	+12.59033203	-64.40185547	+2120
+1457971192.17630000	+11.22363281	-5.51074219	-8.13867188	+36.69433594	+5.60302734	-57.19482422	+2424	+10.33593750	-3.28271484	-7.90576172	+22.41210938	-12.50244141	-11.25000000	+2164	+8.57373047	-7.47070313	-7.51025391	+15.64453125	+12.81005859	-64.16015625	+2120
+1457971192.18050000	+11.15771484	-5.58544922	-8.05517578	+36.91406250	+5.66894531	-56.88720703	+2416	+10.28320313	-3.36181641	-7.80468750	+22.43408203	-12.45849609	-10.89843750	+2152	+8.50341797	-7.56738281	-7.42675781	+15.79833984	+13.07373047	-63.89648438	+2124
+1457971192.18460010	+11.09179688	-5.66455078	-7.97167969	+37.11181641	+5.75683594	-56.62353516	+2408	+10.23046875	-3.45410156	-7.70800781	+22.41210938	-12.37060547	-10.65673828	+2148	+8.44189453	-7.65966797	-7.35205078	+16.06201172	+13.33740234	-63.50097656	+2120
+1457971192.19300010	+10.97314453	-5.82275391	-7.78271484	+37.41943359	+5.82275391	-56.16210938	+2404	+10.12939453	-3.61669922	-7.48828125	+22.47802734	-12.32666016	-10.10742188	+2140	+8.32324219	-7.85742188	-7.17187500	+16.36962891	+13.68896484	-62.90771484	+2132
+1457971192.19709990	+10.92041016	-5.89746094	-7.69042969	+37.57324219	+5.84472656	-55.89843750	+2404	+10.07666016	-3.70458984	-7.38720703	+22.47802734	-12.26074219	-9.82177734	+2140	+8.26611328	-7.94091797	-7.09716797	+16.63330078	+13.88671875	-62.46826172	+2132
+1457971192.20129990	+10.86328125	-5.97656250	-7.58496094	+37.66113281	+5.80078125	-55.72265625	+2408	+10.02832031	-3.78808594	-7.26416016	+22.47802734	-12.28271484	-9.62402344	+2148	+8.21337891	-8.03759766	-7.00048828	+16.80908203	+13.97460938	-62.16064453	+2140
+1457971192.20549990	+10.81054688	-6.04687500	-7.48388672	+37.77099609	+5.75683594	-55.48095703	+2408	+9.97998047	-3.85839844	-7.15429688	+22.54394531	-12.30468750	-9.27246094	+2148	+8.15625000	-8.12548828	-6.90820313	+16.94091797	+14.06250000	-61.76513672	+2148
+1457971192.20960000	+10.75781250	-6.11718750	-7.38720703	+37.88085938	+5.69091797	-55.21728516	+2408	+9.93164063	-3.94189453	-7.04443359	+22.52197266	-12.30468750	-9.00878906	+2152	+8.10351563	-8.20458984	-6.82470703	+17.20458984	+14.10644531	-61.30371094	+2148
+1457971192.21380000	+10.70947266	-6.19189453	-7.27294922	+37.90283203	+5.58105469	-55.10742188	+2416	+9.88769531	-4.02539063	-6.91699219	+22.54394531	-12.34863281	-8.81103516	+2160	+8.06396484	-8.28808594	-6.71923828	+17.38037109	+14.04052734	-60.99609375	+2160
+1457971192.21790000	+10.66552734	-6.26220703	-7.15869141	+37.94677734	+5.42724609	-54.93164063	+2420	+9.83935547	-4.09130859	-6.80273438	+22.58789063	-12.43652344	-8.45947266	+2164	+8.01123047	-8.37597656	-6.61816406	+17.51220703	+13.99658203	-60.64453125	+2164
+1457971192.22210000	+10.62158203	-6.32812500	-7.05322266	+37.99072266	+5.29541016	-54.73388672	+2420	+9.79541016	-4.17041016	-6.68847656	+22.60986328	-12.48046875	-8.19580078	+2168	+7.97167969	-8.44628906	-6.53027344	+17.77587891	+13.93066406	-60.18310547	+2168
+1457971192.22630000	+10.58203125	-6.39843750	-6.93017578	+37.99072266	+5.11962891	-54.66796875	+2424	+9.75146484	-4.24951172	-6.56103516	+22.63183594	-12.59033203	-8.02001953	+2176	+7.93652344	-8.52978516	-6.42041016	+17.97363281	+13.75488281	-59.89746094	+2172
+1457971192.23040010	+10.54248047	-6.46435547	-6.81591797	+37.99072266	+4.92187500	-54.47021484	+2424	+9.70751953	-4.31103516	-6.44238281	+22.67578125	-12.70019531	-7.66845703	+2180	+7.89697266	-8.60888672	-6.31494141	+18.12744141	+13.60107422	-59.54589844	+2176
+1457971192.23880000	+10.46777344	-6.59619141	-6.58300781	+38.01269531	+4.52636719	-54.18457031	+2424	+9.61962891	-4.46044922	-6.19628906	+22.71972656	-12.89794922	-7.20703125	+2188	+7.83984375	-8.74951172	-6.10400391	+18.65478516	+13.18359375	-58.82080078	+2172
+1457971192.24289990	+10.42822266	-6.65332031	-6.46435547	+38.03466797	+4.28466797	-54.03076172	+2420	+9.57128906	-4.52197266	-6.07763672	+22.76367188	-13.02978516	-6.87744141	+2188	+7.80468750	-8.82421875	-5.98974609	+18.80859375	+12.96386719	-58.51318359	+2172
+1457971192.24710010	+10.39306641	-6.71484375	-6.35009766	+38.05664063	+4.08691406	-53.85498047	+2412	+9.52734375	-4.58789063	-5.96337891	+22.78564453	-13.11767578	-6.59179688	+2188	+7.78271484	-8.88574219	-5.88867188	+19.11621094	+12.74414063	-58.09570313	+2160
+1457971192.25130010	+10.36230469	-6.77197266	-6.21826172	+38.07861328	+3.82324219	-53.81103516	+2408	+9.49218750	-4.65380859	-5.82714844	+22.82958984	-13.31542969	-6.43798828	+2192	+7.76074219	-8.95166016	-5.77441406	+19.37988281	+12.43652344	-57.83203125	+2156
+1457971192.25539990	+10.32714844	-6.82470703	-6.09521484	+38.12255859	+3.55957031	-53.65722656	+2400	+9.44824219	-4.71093750	-5.70849609	+22.85156250	-13.46923828	-6.15234375	+2188	+7.73437500	-9.02197266	-5.66015625	+19.57763672	+12.17285156	-57.56835938	+2152
+1457971192.25959990	+10.29199219	-6.87744141	-5.98535156	+38.21044922	+3.36181641	-53.43750000	+2392	+9.40869141	-4.76806641	-5.59423828	+22.91748047	-13.53515625	-5.86669922	+2184	+7.70800781	-9.07910156	-5.55908203	+19.90722656	+11.95312500	-57.17285156	+2136
+1457971192.26379990	+10.25683594	-6.93017578	-5.85791016	+38.29833984	+3.16406250	-53.32763672	+2384	+9.37353516	-4.82519531	-5.46240234	+22.98339844	-13.73291016	-5.71289063	+2184	+7.69042969	-9.13623047	-5.44482422	+20.19287109	+11.68945313	-56.88720703	+2128
+1457971192.26790000	+10.22167969	-6.97412109	-5.73486328	+38.40820313	+2.92236328	-53.15185547	+2372	+9.32958984	-4.88232422	-5.33935547	+22.98339844	-13.86474609	-5.44921875	+2180	+7.65966797	-9.20214844	-5.33056641	+20.41259766	+11.46972656	-56.60156250	+2120
+1457971192.27210000	+10.18652344	-7.01806641	-5.62500000	+38.56201172	+2.76855469	-52.88818359	+2360	+9.29443359	-4.93066406	-5.22949219	+23.02734375	-13.90869141	-5.14160156	+2168	+7.63769531	-9.25488281	-5.22949219	+20.74218750	+11.27197266	-56.22802734	+2104
+1457971192.28040000	+10.11621094	-7.09277344	-5.38330078	+38.89160156	+2.37304688	-52.53662109	+2340	+9.22412109	-5.03613281	-4.97460938	+23.02734375	-14.23828125	-4.74609375	+2160	+7.58496094	-9.36914063	-5.01416016	+21.29150391	+10.83251953	-55.61279297	+2080
+1457971192.28460000	+10.07666016	-7.12792969	-5.27343750	+39.08935547	+2.26318359	-52.25097656	+2328	+9.18896484	-5.08007813	-4.86914063	+23.07128906	-14.26025391	-4.43847656	+2148	+7.55859375	-9.41748047	-4.91748047	+21.62109375	+10.67871094	-55.21728516	+2064
+1457971192.29290010	+10.00195313	-7.18945313	-5.03173828	+39.52880859	+1.95556641	-51.83349609	+2312	+9.12744141	-5.17675781	-4.61425781	+23.00537109	-14.54589844	-4.06494141	+2136	+7.49707031	-9.52294922	-4.71093750	+22.14843750	+10.37109375	-54.60205078	+2040
+1457971192.29710010	+9.96240234	-7.22021484	-4.93066406	+39.79248047	+1.88964844	-51.50390625	+2300	+9.09667969	-5.21191406	-4.50878906	+22.98339844	-14.56787109	-3.73535156	+2124	+7.46630859	-9.56689453	-4.61425781	+22.47802734	+10.26123047	-54.20654297	+2028
+1457971192.30119990	+9.92724609	-7.24658203	-4.81201172	+40.05615234	+1.80175781	-51.28417969	+2296	+9.07470703	-5.25585938	-4.38134766	+23.00537109	-14.76562500	-3.58154297	+2120	+7.43994141	-9.61083984	-4.52197266	+22.76367188	+10.12939453	-53.83300781	+2016
+1457971192.30539990	+9.88330078	-7.26416016	-4.70214844	+40.34179688	+1.69189453	-50.99853516	+2288	+9.04394531	-5.30419922	-4.26708984	+22.80761719	-14.80957031	-3.31787109	+2116	+7.40039063	-9.66357422	-4.42529297	+22.96142578	+10.04150391	-53.50341797	+2004
+1457971192.30960010	+9.84375000	-7.28613281	-4.59667969	+40.67138672	+1.60400391	-50.69091797	+2284	+9.01318359	-5.33935547	-4.16601563	+22.71972656	-14.80957031	-2.98828125	+2104	+7.36962891	-9.70312500	-4.33740234	+23.26904297	+9.93164063	-53.10791016	+1992
+1457971192.31370000	+9.80859375	-7.30371094	-4.48681641	+40.97900391	+1.51611328	-50.44921875	+2280	+8.99560547	-5.37890625	-4.03857422	+22.63183594	-15.02929688	-2.81250000	+2100	+7.34326172	-9.74267578	-4.24511719	+23.57666016	+9.79980469	-52.75634766	+1984
+1457971192.31789990	+9.76464844	-7.31689453	-4.38134766	+41.35253906	+1.38427734	-50.20751953	+2276	+8.96923828	-5.43164063	-3.92871094	+22.34619141	-15.09521484	-2.54882813	+2096	+7.30810547	-9.79101563	-4.15283203	+23.77441406	+9.71191406	-52.44873047	+1976
+1457971192.32209990	+9.72509766	-7.33447266	-4.27587891	+41.70410156	+1.29638672	-49.92187500	+2276	+8.94287109	-5.46240234	-3.82763672	+22.19238281	-15.13916016	-2.21923828	+2088	+7.27734375	-9.82177734	-4.06933594	+24.08203125	+9.60205078	-52.09716797	+1968
+1457971192.33040000	+9.64160156	-7.35205078	-4.06933594	+42.51708984	+1.05468750	-49.48242188	+2276	+8.90332031	-5.55029297	-3.59912109	+21.68701172	-15.42480469	-1.73583984	+2084	+7.22021484	-9.90527344	-3.89355469	+24.58740234	+9.36035156	-51.52587891	+1952
+1457971192.33460000	+9.60205078	-7.36523438	-3.96826172	+42.97851563	+0.87890625	-49.26269531	+2276	+8.88134766	-5.58544922	-3.50244141	+21.44531250	-15.51269531	-1.38427734	+2076	+7.19384766	-9.93164063	-3.80566406	+24.91699219	+9.20654297	-51.24023438	+1944
+1457971192.33870010	+9.56689453	-7.37402344	-3.86718750	+43.41796875	+0.70312500	-49.06494141	+2276	+8.87255859	-5.62060547	-3.39257813	+21.20361328	-15.75439453	-1.14257813	+2072	+7.17626953	-9.96679688	-3.72216797	+25.24658203	+9.03076172	-50.97656250	+1932
+1457971192.34290000	+9.51855469	-7.36962891	-3.77050781	+43.94531250	+0.48339844	-48.86718750	+2272	+8.84619141	-5.67333984	-3.29150391	+20.72021484	-15.86425781	-0.85693359	+2072	+7.14990234	-10.00195313	-3.63867188	+25.51025391	+8.89892578	-50.75683594	+1924
+1457971192.34710000	+9.47900391	-7.37402344	-3.67382813	+44.49462891	+0.21972656	-48.71337891	+2272	+8.82861328	-5.70849609	-3.19482422	+20.39062500	-15.99609375	-0.50537109	+2064	+7.13671875	-10.02392578	-3.55078125	+25.90576172	+8.67919922	-50.55908203	+1916
+1457971192.35120010	+9.44384766	-7.37841797	-3.57275391	+45.02197266	-0.06591797	-48.60351563	+2276	+8.81982422	-5.74365234	-3.08935547	+20.06103516	-16.25976563	-0.21972656	+2060	+7.12353516	-10.05029297	-3.46728516	+26.27929688	+8.43750000	-50.38330078	+1904
+1457971192.35540010	+9.39990234	-7.37402344	-3.48046875	+45.61523438	-0.37353516	-48.44970703	+2272	+8.79785156	-5.79638672	-2.99707031	+19.48974609	-16.41357422	+0.06591797	+2056	+7.11035156	-10.08105469	-3.38378906	+26.60888672	+8.23974609	-50.25146484	+1896
+1457971192.35960010	+9.36474609	-7.37402344	-3.38818359	+46.23046875	-0.74707031	-48.33984375	+2268	+8.78466797	-5.83154297	-2.90478516	+19.07226563	-16.54541016	+0.43945313	+2048	+7.10156250	-10.10302734	-3.29589844	+27.00439453	+8.02001953	-50.11962891	+1884
+1457971192.36369990	+9.32958984	-7.37402344	-3.29150391	+46.82373047	-1.12060547	-48.27392578	+2268	+8.77587891	-5.86669922	-2.80810547	+18.67675781	-16.78710938	+0.76904297	+2040	+7.09277344	-10.12500000	-3.21679688	+27.39990234	+7.77832031	-50.00976563	+1868
+1457971192.37200000	+9.25048828	-7.36083984	-3.12011719	+48.14208984	-2.02148438	-48.03222656	+2256	+8.74511719	-5.95019531	-2.63671875	+17.51220703	-17.09472656	+1.51611328	+2020	+7.07958984	-10.17333984	-3.04980469	+28.19091797	+7.33886719	-49.85595703	+1840
+1457971192.37620000	+9.21972656	-7.35644531	-3.02783203	+48.80126953	-2.50488281	-48.03222656	+2248	+8.73632813	-5.98535156	-2.54882813	+17.00683594	-17.29248047	+1.91162109	+2008	+7.07519531	-10.19091797	-2.97509766	+28.60839844	+7.07519531	-49.74609375	+1824
+1457971192.38039990	+9.17578125	-7.35644531	-2.94433594	+49.39453125	-3.01025391	-47.94433594	+2244	+8.71875000	-6.03369141	-2.46533203	+16.32568359	-17.44628906	+2.28515625	+2000	+7.07080078	-10.21289063	-2.89599609	+28.98193359	+6.87744141	-49.68017578	+1808
+1457971192.38450000	+9.14062500	-7.34765625	-2.86523438	+50.09765625	-3.51562500	-47.87841797	+2232	+8.70996094	-6.06445313	-2.38623047	+15.75439453	-17.57812500	+2.70263672	+1984	+7.06201172	-10.22607422	-2.82128906	+29.35546875	+6.67968750	-49.61425781	+1792
+1457971192.38870000	+9.11425781	-7.33886719	-2.77734375	+50.75683594	-4.04296875	-47.90039063	+2224	+8.70117188	-6.09521484	-2.31152344	+15.22705078	-17.70996094	+3.12011719	+1968	+7.05761719	-10.24365234	-2.75097656	+29.72900391	+6.48193359	-49.52636719	+1772
+1457971192.39290000	+9.07470703	-7.33886719	-2.69824219	+51.28417969	-4.54833984	-47.87841797	+2212	+8.68798828	-6.13476563	-2.23242188	+14.56787109	-17.81982422	+3.49365234	+1956	+7.05322266	-10.26562500	-2.68066406	+30.05859375	+6.30615234	-49.48242188	+1756
+1457971192.39700010	+9.04394531	-7.32568359	-2.62353516	+51.94335938	-5.05371094	-47.81250000	+2200	+8.67919922	-6.16552734	-2.16210938	+14.01855469	-17.92968750	+3.91113281	+1944	+7.04443359	-10.28320313	-2.61035156	+30.36621094	+6.17431641	-49.39453125	+1740
+1457971192.40120010	+9.02197266	-7.31689453	-2.54443359	+52.60253906	-5.58105469	-47.83447266	+2184	+8.67480469	-6.19189453	-2.09619141	+13.46923828	-17.95166016	+4.37255859	+1924	+7.03564453	-10.29638672	-2.54882813	+30.67382813	+6.02050781	-49.26269531	+1716
+1457971192.40540000	+8.98681641	-7.32128906	-2.46972656	+53.06396484	-6.04248047	-47.83447266	+2172	+8.66162109	-6.22705078	-2.02587891	+12.91992188	-18.01757813	+4.72412109	+1912	+7.02246094	-10.31835938	-2.49169922	+30.91552734	+5.88867188	-49.15283203	+1700
+1457971192.41370010	+8.93847656	-7.29492188	-2.33349609	+54.22851563	-6.96533203	-47.83447266	+2140	+8.64843750	-6.27539063	-1.90283203	+11.90917969	-18.08349609	+5.51513672	+1880	+6.99609375	-10.34472656	-2.37744141	+31.39892578	+5.66894531	-48.91113281	+1664
+1457971192.41790010	+8.90771484	-7.30371094	-2.26318359	+54.58007813	-7.33886719	-47.92236328	+2128	+8.63964844	-6.29296875	-1.83691406	+11.53564453	-18.12744141	+5.82275391	+1868	+6.97851563	-10.36230469	-2.32910156	+31.59667969	+5.58105469	-48.77929688	+1648
+1457971192.42199990	+8.88134766	-7.29052734	-2.19726563	+55.04150391	-7.69042969	-47.94433594	+2112	+8.63085938	-6.31494141	-1.77539063	+11.18408203	-18.17138672	+6.10839844	+1856	+6.96093750	-10.37988281	-2.27636719	+31.75048828	+5.49316406	-48.69140625	+1632
+1457971192.42619990	+8.86376953	-7.28173828	-2.14013672	+55.54687500	-8.04199219	-47.96630859	+2096	+8.62207031	-6.33251953	-1.72705078	+10.83251953	-18.10546875	+6.48193359	+1840	+6.94335938	-10.39306641	-2.23242188	+31.90429688	+5.40527344	-48.53759766	+1620
+1457971192.43039990	+8.84179688	-7.28613281	-2.07861328	+55.81054688	-8.30566406	-48.05419922	+2084	+8.61328125	-6.34570313	-1.66992188	+10.61279297	-18.10546875	+6.70166016	+1832	+6.92578125	-10.41064453	-2.18408203	+32.01416016	+5.36132813	-48.40576172	+1604
+1457971192.43450000	+8.81982422	-7.27734375	-2.02148438	+56.18408203	-8.54736328	-48.09814453	+2068	+8.60449219	-6.35888672	-1.61279297	+10.41503906	-18.14941406	+6.94335938	+1824	+6.90820313	-10.42822266	-2.14013672	+32.14599609	+5.27343750	-48.31787109	+1592
+1457971192.43870000	+8.80664063	-7.26855469	-1.97314453	+56.57958984	-8.78906250	-48.12011719	+2052	+8.59570313	-6.37207031	-1.57324219	+10.19531250	-18.06152344	+7.20703125	+1812	+6.89062500	-10.44140625	-2.10058594	+32.27783203	+5.20751953	-48.16406250	+1580
+1457971192.44280000	+8.78466797	-7.27734375	-1.92041016	+56.77734375	-8.96484375	-48.20800781	+2040	+8.58691406	-6.37646484	-1.52490234	+10.15136719	-18.01757813	+7.40478516	+1804	+6.87304688	-10.45458984	-2.06103516	+32.38769531	+5.14160156	-48.05419922	+1568
+1457971192.44700000	+8.76708984	-7.26855469	-1.86767578	+57.06298828	-9.11865234	-48.25195313	+2028	+8.57812500	-6.38525391	-1.47216797	+10.08544922	-18.01757813	+7.60253906	+1796	+6.85986328	-10.46337891	-2.02148438	+32.51953125	+5.07568359	-47.96630859	+1556
+1457971192.45530010	+8.73632813	-7.26416016	-1.77978516	+57.54638672	-9.33837891	-48.33984375	+2000	+8.56054688	-6.39404297	-1.38867188	+10.06347656	-17.88574219	+7.99804688	+1784	+6.83349609	-10.48974609	-1.94238281	+32.80517578	+4.94384766	-47.79052734	+1536
+1457971192.45950010	+8.72314453	-7.25976563	-1.73583984	+57.74414063	-9.38232422	-48.36181641	+1988	+8.54736328	-6.39843750	-1.34912109	+10.08544922	-17.81982422	+8.19580078	+1776	+6.82031250	-10.49853516	-1.89843750	+32.93701172	+4.89990234	-47.72460938	+1528
+1457971192.46370010	+8.71435547	-7.25537109	-1.69628906	+57.96386719	-9.44824219	-48.36181641	+1972	+8.53857422	-6.40283203	-1.30957031	+10.12939453	-17.73193359	+8.39355469	+1772	+6.81152344	-10.50732422	-1.86328125	+33.06884766	+4.85595703	-47.65869141	+1516
+1457971192.46779990	+8.70117188	-7.25976563	-1.65673828	+58.11767578	-9.47021484	-48.36181641	+1960	+8.52978516	-6.40283203	-1.27441406	+10.19531250	-17.62207031	+8.61328125	+1764	+6.80712891	-10.51611328	-1.81933594	+33.24462891	+4.83398438	-47.59277344	+1508
+1457971192.47199990	+8.68798828	-7.25097656	-1.62158203	+58.29345703	-9.51416016	-48.33984375	+1948	+8.51660156	-6.40283203	-1.23925781	+10.26123047	-17.49023438	+8.85498047	+1756	+6.80273438	-10.52050781	-1.77978516	+33.42041016	+4.79003906	-47.52685547	+1496
+1457971192.48029990	+8.67041016	-7.25097656	-1.55126953	+58.57910156	-9.53613281	-48.27392578	+1920	+8.49902344	-6.40722656	-1.16894531	+10.41503906	-17.27050781	+9.31640625	+1744	+6.79833984	-10.52929688	-1.70068359	+33.79394531	+4.72412109	-47.41699219	+1472
+1457971192.48449990	+8.66162109	-7.24218750	-1.52050781	+58.71093750	-9.53613281	-48.20800781	+1908	+8.49023438	-6.40283203	-1.13378906	+10.50292969	-17.13867188	+9.58007813	+1732	+6.79833984	-10.53369141	-1.66113281	+33.99169922	+4.70214844	-47.37304688	+1460
+1457971192.48869990	+8.65283203	-7.23779297	-1.48535156	+58.84277344	-9.51416016	-48.16406250	+1896	+8.48583984	-6.40283203	-1.10302734	+10.59082031	-17.02880859	+9.84375000	+1724	+6.79833984	-10.53369141	-1.61718750	+34.16748047	+4.68017578	-47.32910156	+1448
+1457971192.49700000	+8.63964844	-7.23339844	-1.42382813	+59.04052734	-9.51416016	-48.03222656	+1872	+8.46826172	-6.39843750	-1.04150391	+10.70068359	-16.76513672	+10.37109375	+1704	+6.80712891	-10.53808594	-1.53369141	+34.51904297	+4.65820313	-47.28515625	+1424
+1457971192.50120000	+8.63525391	-7.22900391	-1.39306641	+59.17236328	-9.51416016	-47.96630859	+1864	+8.46826172	-6.39404297	-1.01074219	+10.78857422	-16.63330078	+10.65673828	+1696	+6.81152344	-10.53808594	-1.49414063	+34.67285156	+4.61425781	-47.24121094	+1408
+1457971192.50530000	+8.63085938	-7.22900391	-1.36230469	+59.19433594	-9.51416016	-47.90039063	+1856	+8.45947266	-6.39843750	-0.97998047	+10.81054688	-16.50146484	+10.92041016	+1688	+6.81591797	-10.54248047	-1.45898438	+34.84863281	+4.59228516	-47.17529297	+1396
+1457971192.50950000	+8.62646484	-7.22021484	-1.33154297	+59.28222656	-9.51416016	-47.83447266	+1852	+8.45507813	-6.38964844	-0.94921875	+10.89843750	-16.41357422	+11.16210938	+1684	+6.82031250	-10.53808594	-1.41943359	+34.98046875	+4.54833984	-47.15332031	+1384
+1457971192.51370000	+8.62646484	-7.21582031	-1.30517578	+59.37011719	-9.53613281	-47.79052734	+1848	+8.45507813	-6.38525391	-0.92285156	+10.98632813	-16.30371094	+11.42578125	+1680	+6.82031250	-10.53808594	-1.38427734	+35.11230469	+4.48242188	-47.10937500	+1368
+1457971192.51780010	+8.62207031	-7.21582031	-1.27441406	+59.39208984	-9.51416016	-47.74658203	+1848	+8.45068359	-6.38525391	-0.89208984	+11.03027344	-16.21582031	+11.62353516	+1676	+6.82470703	-10.53808594	-1.34912109	+35.22216797	+4.43847656	-47.06542969	+1356
+1457971192.52200010	+8.61767578	-7.20703125	-1.24365234	+59.45800781	-9.49218750	-47.72460938	+1848	+8.45068359	-6.37646484	-0.85693359	+11.09619141	-16.17187500	+11.82128906	+1676	+6.82470703	-10.53808594	-1.30957031	+35.31005859	+4.41650391	-47.04345703	+1344
+1457971192.52609990	+8.61767578	-7.20263672	-1.21289063	+59.50195313	-9.49218750	-47.68066406	+1852	+8.45068359	-6.37207031	-0.83496094	+11.18408203	-16.06201172	+12.04101563	+1676	+6.82470703	-10.53808594	-1.27880859	+35.37597656	+4.35058594	-46.97753906	+1328
+1457971192.53029990	+8.61328125	-7.19824219	-1.18212891	+59.52392578	-9.47021484	-47.65869141	+1852	+8.45068359	-6.36767578	-0.80419922	+11.25000000	-15.99609375	+12.17285156	+1676	+6.82470703	-10.53808594	-1.24804688	+35.44189453	+4.28466797	-46.93359375	+1316
+1457971192.53860000	+8.61328125	-7.18945313	-1.12500000	+59.56787109	-9.42626953	-47.59277344	+1860	+8.45507813	-6.35009766	-0.75146484	+11.42578125	-15.82031250	+12.48046875	+1684	+6.81591797	-10.53808594	-1.19091797	+35.50781250	+4.17480469	-46.77978516	+1292
+1457971192.54279990	+8.60888672	-7.18066406	-1.09863281	+59.58984375	-9.38232422	-47.57080078	+1868	+8.45507813	-6.34570313	-0.72509766	+11.49169922	-15.73242188	+12.59033203	+1688	+6.81152344	-10.53808594	-1.16455078	+35.52978516	+4.13085938	-46.71386719	+1280
+1457971192.54699990	+8.60449219	-7.17626953	-1.07226563	+59.61181641	-9.33837891	-47.52685547	+1876	+8.45507813	-6.33691406	-0.69433594	+11.57958984	-15.66650391	+12.67822266	+1696	+6.80273438	-10.53808594	-1.13818359	+35.55175781	+4.10888672	-46.62597656	+1272
+1457971192.55110000	+8.60449219	-7.17187500	-1.04589844	+59.61181641	-9.27246094	-47.46093750	+1884	+8.45507813	-6.33251953	-0.67236328	+11.66748047	-15.55664063	+12.81005859	+1700	+6.79394531	-10.53808594	-1.11621094	+35.57373047	+4.06494141	-46.53808594	+1264
+1457971192.55530000	+8.60009766	-7.16308594	-1.02392578	+59.65576172	-9.20654297	-47.41699219	+1892	+8.45507813	-6.32373047	-0.65039063	+11.75537109	-15.44677734	+12.87597656	+1708	+6.78515625	-10.53808594	-1.08984375	+35.59570313	+4.06494141	-46.47216797	+1256
+1457971192.55950000	+8.60009766	-7.15869141	-0.99755859	+59.67773438	-9.14062500	-47.37304688	+1900	+8.45507813	-6.31933594	-0.62402344	+11.84326172	-15.33691406	+12.94189453	+1716	+6.77636719	-10.53808594	-1.06787109	+35.59570313	+4.04296875	-46.38427734	+1252
+1457971192.56360010	+8.59570313	-7.14990234	-0.97998047	+59.69970703	-9.05273438	-47.26318359	+1912	+8.45507813	-6.31054688	-0.60644531	+11.90917969	-15.18310547	+13.05175781	+1724	+6.76757813	-10.53808594	-1.04589844	+35.59570313	+4.06494141	-46.27441406	+1248
+1457971192.56780000	+8.59130859	-7.14111328	-0.95800781	+59.74365234	-8.96484375	-47.17529297	+1920	+8.45507813	-6.30615234	-0.58447266	+12.01904297	-15.02929688	+13.11767578	+1732	+6.75878906	-10.53808594	-1.02392578	+35.61767578	+4.08691406	-46.18652344	+1244
+1457971192.57200000	+8.58691406	-7.13671875	-0.93603516	+59.78759766	-8.87695313	-47.10937500	+1932	+8.45507813	-6.29736328	-0.56689453	+12.10693359	-14.91943359	+13.16162109	+1740	+6.75000000	-10.53808594	-1.00195313	+35.66162109	+4.10888672	-46.09863281	+1240
+1457971192.58030010	+8.57812500	-7.11914063	-0.90527344	+59.89746094	-8.67919922	-46.88964844	+1948	+8.45068359	-6.28417969	-0.53613281	+12.28271484	-14.58984375	+13.29345703	+1756	+6.73242188	-10.53808594	-0.96679688	+35.74951172	+4.17480469	-45.92285156	+1232
+1457971192.58450010	+8.56933594	-7.11474609	-0.88769531	+59.96337891	-8.59130859	-46.86767578	+1960	+8.44628906	-6.27978516	-0.51416016	+12.37060547	-14.50195313	+13.31542969	+1764	+6.72802734	-10.53808594	-0.94482422	+35.81542969	+4.21875000	-45.90087891	+1232
+1457971192.58859990	+8.56494141	-7.11035156	-0.87890625	+60.02929688	-8.50341797	-46.73583984	+1968	+8.44189453	-6.27978516	-0.50537109	+12.41455078	-14.34814453	+13.42529297	+1772	+6.72363281	-10.53808594	-0.92285156	+35.88134766	+4.28466797	-45.83496094	+1228
+1457971192.59690000	+8.55615234	-7.10156250	-0.84814453	+60.18310547	-8.28369141	-46.71386719	+1988	+8.43310547	-6.27099609	-0.47900391	+12.63427734	-14.15039063	+13.42529297	+1788	+6.71923828	-10.53808594	-0.87890625	+36.07910156	+4.41650391	-45.83496094	+1228
+1457971192.60110000	+8.55175781	-7.09716797	-0.84375000	+60.24902344	-8.19580078	-46.62597656	+1996	+8.42431641	-6.26660156	-0.47460938	+12.67822266	-14.01855469	+13.49121094	+1792	+6.71923828	-10.53369141	-0.86132813	+36.16699219	+4.50439453	-45.81298828	+1224
+1457971192.60529990	+8.54296875	-7.09277344	-0.83935547	+60.33691406	-8.06396484	-46.60400391	+2004	+8.41992188	-6.26220703	-0.47021484	+12.76611328	-13.90869141	+13.49121094	+1796	+6.71923828	-10.53369141	-0.84375000	+36.27685547	+4.59228516	-45.81298828	+1220
+1457971192.60940000	+8.53857422	-7.08837891	-0.82617188	+60.42480469	-7.95410156	-46.64794922	+2016	+8.41552734	-6.26220703	-0.46142578	+12.85400391	-13.86474609	+13.46923828	+1804	+6.71923828	-10.52929688	-0.82177734	+36.38671875	+4.68017578	-45.87890625	+1220
+1457971192.61360000	+8.53417969	-7.08837891	-0.83056641	+60.49072266	-7.84423828	-46.58203125	+2020	+8.40673828	-6.26220703	-0.46142578	+12.91992188	-13.75488281	+13.51318359	+1808	+6.72363281	-10.52929688	-0.80859375	+36.51855469	+4.76806641	-45.87890625	+1216
+1457971192.62190010	+8.52099609	-7.08837891	-0.82177734	+60.60058594	-7.55859375	-46.64794922	+2036	+8.39355469	-6.26220703	-0.45263672	+13.05175781	-13.62304688	+13.42529297	+1816	+6.72802734	-10.52929688	-0.77343750	+36.73828125	+5.03173828	-46.01074219	+1216
+1457971192.62610010	+8.51220703	-7.08837891	-0.82617188	+60.66650391	-7.40478516	-46.62597656	+2044	+8.38476563	-6.26660156	-0.45703125	+13.09570313	-13.49121094	+13.42529297	+1820	+6.72802734	-10.52929688	-0.76025391	+36.84814453	+5.16357422	-46.03271484	+1216
+1457971192.63030000	+8.50781250	-7.08837891	-0.82617188	+60.71044922	-7.25097656	-46.62597656	+2052	+8.38037109	-6.26660156	-0.46142578	+13.16162109	-13.40332031	+13.40332031	+1824	+6.72802734	-10.52929688	-0.74707031	+36.95800781	+5.33935547	-46.07666016	+1216
+1457971192.63439990	+8.49902344	-7.09277344	-0.83056641	+60.73242188	-7.07519531	-46.62597656	+2056	+8.37158203	-6.27099609	-0.46142578	+13.20556641	-13.31542969	+13.35937500	+1824	+6.72802734	-10.52929688	-0.73388672	+37.04589844	+5.49316406	-46.12060547	+1216
+1457971192.63860010	+8.49023438	-7.09277344	-0.83496094	+60.77636719	-6.89941406	-46.58203125	+2060	+8.36279297	-6.27099609	-0.47021484	+13.27148438	-13.16162109	+13.31542969	+1828	+6.72802734	-10.52929688	-0.72949219	+37.13378906	+5.66894531	-46.12060547	+1216
+1457971192.64280010	+8.48583984	-7.09716797	-0.83935547	+60.82031250	-6.72363281	-46.56005859	+2068	+8.35839844	-6.27099609	-0.47460938	+13.31542969	-13.07373047	+13.27148438	+1828	+6.72363281	-10.52490234	-0.72070313	+37.22167969	+5.86669922	-46.12060547	+1216
+1457971192.64689990	+8.47265625	-7.09716797	-0.84814453	+60.84228516	-6.54785156	-46.51611328	+2072	+8.34960938	-6.27539063	-0.47900391	+13.35937500	-12.91992188	+13.24951172	+1828	+6.71484375	-10.52929688	-0.71630859	+37.30957031	+6.08642578	-46.12060547	+1216
+1457971192.65109990	+8.46386719	-7.10156250	-0.85693359	+60.84228516	-6.35009766	-46.45019531	+2076	+8.34082031	-6.27978516	-0.48779297	+13.40332031	-12.76611328	+13.20556641	+1832	+6.71044922	-10.52929688	-0.71630859	+37.37548828	+6.28417969	-46.07666016	+1216
+1457971192.65940000	+8.44189453	-7.10595703	-0.87451172	+60.93017578	-5.95458984	-46.29638672	+2084	+8.32324219	-6.28417969	-0.50097656	+13.51318359	-12.45849609	+13.09570313	+1828	+6.68847656	-10.52929688	-0.71191406	+37.48535156	+6.72363281	-45.96679688	+1216
+1457971192.66360000	+8.42871094	-7.11035156	-0.88330078	+60.93017578	-5.75683594	-46.23046875	+2084	+8.31005859	-6.28857422	-0.50976563	+13.55712891	-12.28271484	+13.05175781	+1828	+6.67089844	-10.53369141	-0.71630859	+37.52929688	+6.94335938	-45.90087891	+1216
+1457971192.66779990	+8.41552734	-7.10595703	-0.89208984	+60.99609375	-5.55908203	-46.12060547	+2088	+8.29687500	-6.28857422	-0.51855469	+13.62304688	-12.08496094	+12.98583984	+1828	+6.65771484	-10.53369141	-0.71630859	+37.57324219	+7.16308594	-45.81298828	+1216
+1457971192.67190000	+8.39794922	-7.11035156	-0.90087891	+61.04003906	-5.36132813	-46.01074219	+2088	+8.28808594	-6.29296875	-0.52734375	+13.68896484	-11.88720703	+12.91992188	+1824	+6.64013672	-10.53808594	-0.72070313	+37.63916016	+7.38281250	-45.70312500	+1216
+1457971192.67610000	+8.38476563	-7.11035156	-0.90966797	+61.06201172	-5.16357422	-45.90087891	+2088	+8.27050781	-6.29296875	-0.53173828	+13.75488281	-11.68945313	+12.85400391	+1820	+6.62255859	-10.53808594	-0.72949219	+37.68310547	+7.60253906	-45.57128906	+1220
+1457971192.68020010	+8.36718750	-7.11035156	-0.91845703	+61.10595703	-4.96582031	-45.79101563	+2084	+8.25732422	-6.29296875	-0.54052734	+13.84277344	-11.44775391	+12.78808594	+1820	+6.60498047	-10.53808594	-0.73388672	+37.74902344	+7.82226563	-45.43945313	+1220
+1457971192.68440010	+8.34960938	-7.11035156	-0.92724609	+61.17187500	-4.79003906	-45.68115234	+2080	+8.23974609	-6.29736328	-0.54931641	+13.93066406	-11.25000000	+12.70019531	+1816	+6.58300781	-10.54248047	-0.74267578	+37.77099609	+8.04199219	-45.30761719	+1220
+1457971192.69269990	+8.31884766	-7.11474609	-0.94482422	+61.23779297	-4.43847656	-45.48339844	+2072	+8.20898438	-6.30175781	-0.56689453	+14.06250000	-10.83251953	+12.54638672	+1804	+6.55664063	-10.54687500	-0.74707031	+37.83691406	+8.34960938	-45.13183594	+1216
+1457971192.69689990	+8.30566406	-7.11474609	-0.94921875	+61.28173828	-4.28466797	-45.39550781	+2068	+8.19140625	-6.30175781	-0.57128906	+14.12841797	-10.65673828	+12.48046875	+1796	+6.54345703	-10.54687500	-0.75146484	+37.85888672	+8.50341797	-45.02197266	+1216
+1457971192.70110010	+8.29248047	-7.11474609	-0.95800781	+61.30371094	-4.10888672	-45.28564453	+2060	+8.17822266	-6.30175781	-0.58007813	+14.17236328	-10.45898438	+12.41455078	+1792	+6.52587891	-10.54687500	-0.75585938	+37.90283203	+8.70117188	-44.91210938	+1212
+1457971192.70520000	+8.27490234	-7.11914063	-0.96679688	+61.30371094	-3.97705078	-45.17578125	+2052	+8.16503906	-6.30615234	-0.58886719	+14.19433594	-10.28320313	+12.34863281	+1784	+6.50390625	-10.55126953	-0.76025391	+37.94677734	+8.92089844	-44.75830078	+1212
+1457971192.70939990	+8.26171875	-7.11914063	-0.97119141	+61.32568359	-3.82324219	-45.06591797	+2044	+8.15185547	-6.30615234	-0.59326172	+14.23828125	-10.10742188	+12.30468750	+1776	+6.48632813	-10.55126953	-0.76025391	+37.99072266	+9.11865234	-44.60449219	+1208
+1457971192.71359990	+8.25292969	-7.11914063	-0.97558594	+61.34765625	-3.69140625	-45.00000000	+2036	+8.13867188	-6.30615234	-0.60205078	+14.28222656	-9.95361328	+12.23876953	+1764	+6.47314453	-10.55126953	-0.76464844	+38.01269531	+9.33837891	-44.49462891	+1208
+1457971192.71770000	+8.23974609	-7.12353516	-0.98437500	+61.30371094	-3.55957031	-44.89013672	+2024	+8.12548828	-6.31054688	-0.60644531	+14.23828125	-9.82177734	+12.21679688	+1756	+6.45556641	-10.55126953	-0.76464844	+38.07861328	+9.55810547	-44.36279297	+1204
+1457971192.72610000	+8.21777344	-7.12792969	-0.99316406	+61.28173828	-3.33984375	-44.71435547	+2004	+8.10791016	-6.31054688	-0.61523438	+14.23828125	-9.55810547	+12.12890625	+1736	+6.42919922	-10.54687500	-0.76025391	+38.12255859	+9.93164063	-44.18701172	+1196
+1457971192.73020010	+8.20898438	-7.13232422	-0.99755859	+61.21582031	-3.25195313	-44.60449219	+1992	+8.09912109	-6.31933594	-0.61962891	+14.19433594	-9.44824219	+12.12890625	+1728	+6.42480469	-10.54687500	-0.75585938	+38.16650391	+10.12939453	-44.09912109	+1192
+1457971192.73440000	+8.20019531	-7.13232422	-1.00195313	+61.17187500	-3.16406250	-44.49462891	+1984	+8.09033203	-6.31933594	-0.62402344	+14.15039063	-9.33837891	+12.12890625	+1716	+6.41601563	-10.54248047	-0.75146484	+38.18847656	+10.30517578	-44.05517578	+1188
+1457971192.73860000	+8.19580078	-7.13232422	-1.00634766	+61.14990234	-3.09814453	-44.42871094	+1972	+8.08593750	-6.31933594	-0.62841797	+14.10644531	-9.22851563	+12.12890625	+1704	+6.40722656	-10.53808594	-0.74707031	+38.21044922	+10.45898438	-43.98925781	+1188
+1457971192.74270010	+8.18701172	-7.13671875	-1.01074219	+61.06201172	-3.05419922	-44.31884766	+1960	+8.07714844	-6.32373047	-0.63281250	+14.06250000	-9.14062500	+12.12890625	+1692	+6.40283203	-10.53369141	-0.74267578	+38.25439453	+10.59082031	-43.92333984	+1184
+1457971192.74690010	+8.18261719	-7.13671875	-1.01513672	+61.01806641	-3.03222656	-44.18701172	+1948	+8.07275391	-6.32373047	-0.63720703	+13.99658203	-9.05273438	+12.17285156	+1680	+6.39843750	-10.52929688	-0.73828125	+38.25439453	+10.70068359	-43.90136719	+1184
+1457971192.75519990	+8.17382813	-7.14111328	-1.01953125	+60.88623047	-2.98828125	-44.05517578	+1924	+8.06396484	-6.32812500	-0.64160156	+13.86474609	-8.94287109	+12.19482422	+1656	+6.38964844	-10.52050781	-0.72509766	+38.29833984	+10.92041016	-43.87939453	+1180
+1457971192.75939990	+8.16943359	-7.14111328	-1.01953125	+60.82031250	-2.98828125	-43.94531250	+1912	+8.05957031	-6.32812500	-0.64160156	+13.79882813	-8.87695313	+12.23876953	+1644	+6.38525391	-10.52050781	-0.72070313	+38.29833984	+11.00830078	-43.87939453	+1184
+1457971192.76770000	+8.16064453	-7.14550781	-1.02392578	+60.66650391	-2.98828125	-43.76953125	+1892	+8.05517578	-6.33251953	-0.64160156	+13.66699219	-8.76708984	+12.30468750	+1624	+6.38085938	-10.51171875	-0.71630859	+38.27636719	+11.14013672	-43.81347656	+1184
+1457971192.77600000	+8.15625000	-7.14550781	-1.02392578	+60.51269531	-3.05419922	-43.57177734	+1872	+8.05078125	-6.32812500	-0.64599609	+13.51318359	-8.67919922	+12.37060547	+1600	+6.36767578	-10.50292969	-0.71630859	+38.21044922	+11.22802734	-43.76953125	+1184
+1457971192.78440000	+8.15185547	-7.14550781	-1.02392578	+60.31494141	-3.12011719	-43.39599609	+1852	+8.05078125	-6.33251953	-0.64160156	+13.35937500	-8.61328125	+12.43652344	+1580	+6.35449219	-10.49853516	-0.71630859	+38.10058594	+11.27197266	-43.72558594	+1188
+1457971192.78850010	+8.15185547	-7.14111328	-1.02392578	+60.22705078	-3.16406250	-43.30810547	+1844	+8.05078125	-6.32812500	-0.64160156	+13.27148438	-8.59130859	+12.48046875	+1572	+6.34570313	-10.49414063	-0.72070313	+38.01269531	+11.29394531	-43.68164063	+1188
+1457971192.79270010	+8.15185547	-7.14550781	-1.02392578	+60.09521484	-3.20800781	-43.22021484	+1836	+8.05078125	-6.33251953	-0.64160156	+13.18359375	-8.56933594	+12.50244141	+1560	+6.33691406	-10.49414063	-0.72509766	+37.92480469	+11.29394531	-43.63769531	+1192
+1457971192.79690000	+8.15185547	-7.14550781	-1.01953125	+59.96337891	-3.25195313	-43.13232422	+1828	+8.05078125	-6.33251953	-0.64160156	+13.09570313	-8.54736328	+12.52441406	+1552	+6.32812500	-10.49414063	-0.72949219	+37.81494141	+11.29394531	-43.59375000	+1196
+1457971192.80100010	+8.15185547	-7.14550781	-1.01953125	+59.83154297	-3.29589844	-43.04443359	+1820	+8.05078125	-6.32812500	-0.63720703	+13.00781250	-8.52539063	+12.54638672	+1548	+6.31494141	-10.49414063	-0.73388672	+37.68310547	+11.29394531	-43.50585938	+1196
+1457971192.80940010	+8.15185547	-7.14550781	-1.01513672	+59.45800781	-3.42773438	-42.84667969	+1808	+8.05517578	-6.33251953	-0.63720703	+12.74414063	-8.45947266	+12.61230469	+1536	+6.29296875	-10.48974609	-0.74707031	+37.39746094	+11.27197266	-43.35205078	+1200
+1457971192.81349990	+8.15625000	-7.14550781	-1.01513672	+59.26025391	-3.49365234	-42.75878906	+1800	+8.05957031	-6.33251953	-0.63281250	+12.61230469	-8.43750000	+12.63427734	+1528	+6.27978516	-10.48974609	-0.75585938	+37.22167969	+11.25000000	-43.26416016	+1204
+1457971192.81769990	+8.16064453	-7.14990234	-1.01074219	+58.99658203	-3.58154297	-42.64892578	+1796	+8.06396484	-6.33251953	-0.62841797	+12.34863281	-8.41552734	+12.70019531	+1528	+6.27099609	-10.48974609	-0.76025391	+37.04589844	+11.25000000	-43.19824219	+1204
+1457971192.82189990	+8.16503906	-7.14990234	-1.00634766	+58.75488281	-3.66943359	-42.53906250	+1796	+8.07275391	-6.33251953	-0.62402344	+12.08496094	-8.39355469	+12.72216797	+1524	+6.25781250	-10.48535156	-0.76904297	+36.84814453	+11.22802734	-43.11035156	+1204
+1457971192.82600000	+8.16943359	-7.15429688	-1.00195313	+58.53515625	-3.73535156	-42.47314453	+1792	+8.08154297	-6.33251953	-0.61962891	+11.84326172	-8.39355469	+12.76611328	+1524	+6.24902344	-10.48535156	-0.77343750	+36.65039063	+11.22802734	-43.02246094	+1204
+1457971192.83020000	+8.17822266	-7.15869141	-0.99755859	+58.20556641	-3.84521484	-42.36328125	+1788	+8.09912109	-6.33691406	-0.61083984	+11.38183594	-8.37158203	+12.83203125	+1528	+6.23583984	-10.48535156	-0.78222656	+36.40869141	+11.20605469	-42.93457031	+1200
+1457971192.83850000	+8.19140625	-7.16308594	-0.98876953	+57.72216797	-4.02099609	-42.18750000	+1788	+8.12109375	-6.34130859	-0.60205078	+10.76660156	-8.37158203	+12.91992188	+1536	+6.22265625	-10.48095703	-0.79101563	+35.99121094	+11.18408203	-42.75878906	+1196
+1457971192.84270000	+8.20019531	-7.16748047	-0.98437500	+57.50244141	-4.10888672	-42.09960938	+1788	+8.13427734	-6.34130859	-0.59765625	+10.45898438	-8.39355469	+12.98583984	+1540	+6.21826172	-10.48095703	-0.79101563	+35.77148438	+11.18408203	-42.69287109	+1192
+1457971192.84680010	+8.20458984	-7.17187500	-0.97998047	+57.28271484	-4.19677734	-42.03369141	+1788	+8.14306641	-6.34570313	-0.59326172	+10.21728516	-8.43750000	+13.02978516	+1544	+6.21386719	-10.47656250	-0.79541016	+35.57373047	+11.18408203	-42.62695313	+1188
+1457971192.85100010	+8.21337891	-7.17626953	-0.97998047	+57.06298828	-4.28466797	-41.96777344	+1788	+8.15185547	-6.34570313	-0.58886719	+9.99755859	-8.45947266	+13.07373047	+1548	+6.21386719	-10.47216797	-0.79541016	+35.41992188	+11.18408203	-42.60498047	+1184
+1457971192.85520010	+8.22216797	-7.17187500	-0.97558594	+56.93115234	-4.35058594	-41.92382813	+1788	+8.16503906	-6.34570313	-0.58447266	+9.84375000	-8.48144531	+13.11767578	+1556	+6.21386719	-10.47216797	-0.79101563	+35.26611328	+11.18408203	-42.60498047	+1184
+1457971192.86350010	+8.23095703	-7.18505859	-0.97119141	+56.57958984	-4.50439453	-41.79199219	+1792	+8.17822266	-6.35449219	-0.58007813	+9.44824219	-8.50341797	+13.20556641	+1564	+6.21826172	-10.46337891	-0.78222656	+35.04638672	+11.20605469	-42.60498047	+1180
+1457971192.86770010	+8.23535156	-7.18066406	-0.96679688	+56.49169922	-4.57031250	-41.72607422	+1796	+8.18701172	-6.35009766	-0.58007813	+9.38232422	-8.52539063	+13.24951172	+1568	+6.21826172	-10.46337891	-0.77783203	+34.93652344	+11.22802734	-42.60498047	+1180
+1457971192.87179990	+8.23974609	-7.18505859	-0.96679688	+56.38183594	-4.65820313	-41.70410156	+1796	+8.19140625	-6.35009766	-0.57568359	+9.25048828	-8.54736328	+13.29345703	+1572	+6.22265625	-10.45898438	-0.77343750	+34.87060547	+11.22802734	-42.64892578	+1180
+1457971192.87599990	+8.24414063	-7.18945313	-0.96679688	+56.27197266	-4.72412109	-41.61621094	+1800	+8.19580078	-6.35449219	-0.57568359	+9.11865234	-8.54736328	+13.33740234	+1576	+6.23144531	-10.45458984	-0.76904297	+34.84863281	+11.25000000	-42.67089844	+1180
+1457971192.88019990	+8.24414063	-7.18505859	-0.96240234	+56.27197266	-4.79003906	-41.59423828	+1804	+8.20019531	-6.35009766	-0.57568359	+9.07470703	-8.56933594	+13.35937500	+1580	+6.23144531	-10.45458984	-0.76464844	+34.82666016	+11.27197266	-42.69287109	+1180
+1457971192.88430000	+8.24853516	-7.18945313	-0.96240234	+56.22802734	-4.83398438	-41.57226563	+1804	+8.20019531	-6.35449219	-0.57128906	+9.03076172	-8.59130859	+13.38134766	+1584	+6.23583984	-10.45019531	-0.76025391	+34.80468750	+11.29394531	-42.73681641	+1180
+1457971192.89270000	+8.24853516	-7.18945313	-0.96240234	+56.18408203	-4.89990234	-41.50634766	+1812	+8.20458984	-6.35449219	-0.57128906	+8.94287109	-8.59130859	+13.40332031	+1588	+6.24023438	-10.44580078	-0.75585938	+34.80468750	+11.33789063	-42.80273438	+1184
+1457971192.89680000	+8.24853516	-7.18945313	-0.95800781	+56.20605469	-4.94384766	-41.48437500	+1812	+8.20458984	-6.35449219	-0.57128906	+8.92089844	-8.59130859	+13.40332031	+1592	+6.24023438	-10.44580078	-0.75146484	+34.80468750	+11.35986328	-42.82470703	+1184
+1457971192.90510010	+8.24853516	-7.18945313	-0.96240234	+56.20605469	-5.00976563	-41.44042969	+1816	+8.20458984	-6.35449219	-0.57128906	+8.89892578	-8.59130859	+13.42529297	+1596	+6.24462891	-10.44580078	-0.75146484	+34.80468750	+11.40380859	-42.86865234	+1184
+1457971192.90930010	+8.24414063	-7.18945313	-0.96240234	+56.25000000	-5.03173828	-41.41845703	+1820	+8.20019531	-6.35449219	-0.57128906	+8.89892578	-8.59130859	+13.42529297	+1596	+6.24462891	-10.44580078	-0.75146484	+34.80468750	+11.40380859	-42.86865234	+1184
+1457971192.91350010	+8.24414063	-7.18945313	-0.96240234	+56.27197266	-5.05371094	-41.41845703	+1820	+8.20019531	-6.35449219	-0.57128906	+8.89892578	-8.56933594	+13.40332031	+1600	+6.24023438	-10.44580078	-0.75146484	+34.82666016	+11.42578125	-42.89062500	+1184
+1457971192.91759990	+8.24414063	-7.18945313	-0.96240234	+56.29394531	-5.05371094	-41.41845703	+1820	+8.20019531	-6.35449219	-0.57128906	+8.89892578	-8.56933594	+13.40332031	+1600	+6.24023438	-10.45019531	-0.75146484	+34.82666016	+11.42578125	-42.89062500	+1184
+1457971192.92600010	+8.23974609	-7.18945313	-0.95800781	+56.33789063	-5.09765625	-41.44042969	+1824	+8.20019531	-6.35888672	-0.57128906	+8.92089844	-8.56933594	+13.38134766	+1604	+6.23583984	-10.45019531	-0.75585938	+34.80468750	+11.46972656	-42.89062500	+1184
+1457971192.93010000	+8.23974609	-7.18945313	-0.95800781	+56.35986328	-5.09765625	-41.44042969	+1824	+8.19580078	-6.35888672	-0.57128906	+8.94287109	-8.56933594	+13.35937500	+1604	+6.23583984	-10.45019531	-0.75585938	+34.80468750	+11.46972656	-42.89062500	+1184
+1457971192.93429990	+8.23974609	-7.18945313	-0.95800781	+56.38183594	-5.09765625	-41.46240234	+1824	+8.19580078	-6.35888672	-0.57128906	+8.94287109	-8.59130859	+13.35937500	+1604	+6.23583984	-10.45019531	-0.75585938	+34.80468750	+11.46972656	-42.89062500	+1184
+1457971192.93849990	+8.23974609	-7.18945313	-0.95800781	+56.38183594	-5.11962891	-41.46240234	+1824	+8.19580078	-6.35888672	-0.57128906	+8.94287109	-8.59130859	+13.33740234	+1604	+6.23144531	-10.45458984	-0.75585938	+34.80468750	+11.46972656	-42.89062500	+1184
+1457971192.94260000	+8.23974609	-7.18945313	-0.95800781	+56.40380859	-5.11962891	-41.48437500	+1828	+8.19580078	-6.35888672	-0.57128906	+8.94287109	-8.59130859	+13.33740234	+1608	+6.23144531	-10.45458984	-0.76025391	+34.78271484	+11.46972656	-42.89062500	+1184
+1457971192.94680000	+8.23974609	-7.18945313	-0.95800781	+56.40380859	-5.14160156	-41.48437500	+1828	+8.19580078	-6.35888672	-0.57128906	+8.96484375	-8.59130859	+13.33740234	+1608	+6.23144531	-10.45458984	-0.76025391	+34.78271484	+11.46972656	-42.89062500	+1180
+1457971192.95510010	+8.23974609	-7.18945313	-0.95800781	+56.42578125	-5.14160156	-41.50634766	+1828	+8.19580078	-6.35888672	-0.57128906	+8.96484375	-8.59130859	+13.31542969	+1608	+6.22705078	-10.45458984	-0.76025391	+34.76074219	+11.49169922	-42.91259766	+1180
+1457971192.95930000	+8.23974609	-7.18945313	-0.95800781	+56.44775391	-5.16357422	-41.52832031	+1828	+8.19580078	-6.35888672	-0.57128906	+8.96484375	-8.61328125	+13.31542969	+1608	+6.22705078	-10.45898438	-0.76464844	+34.76074219	+11.49169922	-42.91259766	+1180
+1457971192.96350000	+8.23974609	-7.19384766	-0.95800781	+56.44775391	-5.16357422	-41.55029297	+1828	+8.19580078	-6.35888672	-0.57128906	+8.96484375	-8.61328125	+13.29345703	+1608	+6.22265625	-10.45898438	-0.76464844	+34.73876953	+11.49169922	-42.91259766	+1180
+1457971192.96760010	+8.23974609	-7.19384766	-0.95800781	+56.46972656	-5.18554688	-41.57226563	+1828	+8.19580078	-6.35888672	-0.57128906	+8.98681641	-8.61328125	+13.29345703	+1612	+6.22265625	-10.46337891	-0.76904297	+34.69482422	+11.49169922	-42.95654297	+1180
+1457971192.97600010	+8.23974609	-7.19384766	-0.95361328	+56.51367188	-5.22949219	-41.61621094	+1828	+8.19580078	-6.36328125	-0.57128906	+8.98681641	-8.63525391	+13.27148438	+1612	+6.21826172	-10.47216797	-0.76904297	+34.65087891	+11.46972656	-43.00048828	+1176
+1457971192.98009990	+8.24414063	-7.19384766	-0.95361328	+56.55761719	-5.29541016	-41.68212891	+1832	+8.19580078	-6.36328125	-0.57128906	+9.00878906	-8.67919922	+13.24951172	+1612	+6.21826172	-10.47656250	-0.76904297	+34.62890625	+11.46972656	-43.08837891	+1172
+1457971192.98429990	+8.24414063	-7.19384766	-0.95361328	+56.60156250	-5.33935547	-41.72607422	+1832	+8.20019531	-6.36328125	-0.57128906	+9.03076172	-8.70117188	+13.24951172	+1612	+6.22265625	-10.47656250	-0.76904297	+34.62890625	+11.44775391	-43.15429688	+1172
+1457971192.98840000	+8.24853516	-7.19824219	-0.94921875	+56.64550781	-5.38330078	-41.79199219	+1832	+8.20019531	-6.36328125	-0.57128906	+9.05273438	-8.74511719	+13.22753906	+1616	+6.22265625	-10.48095703	-0.76904297	+34.62890625	+11.44775391	-43.22021484	+1168
+1457971192.99260000	+8.24853516	-7.19824219	-0.94921875	+56.73339844	-5.47119141	-41.87988281	+1836	+8.20019531	-6.36328125	-0.56689453	+9.09667969	-8.81103516	+13.18359375	+1616	+6.23144531	-10.48535156	-0.76464844	+34.65087891	+11.42578125	-43.35205078	+1168
+1457971192.99679990	+8.25292969	-7.19824219	-0.94482422	+56.79931641	-5.53710938	-41.94580078	+1840	+8.20019531	-6.36767578	-0.56689453	+9.11865234	-8.85498047	+13.16162109	+1616	+6.23583984	-10.48535156	-0.75585938	+34.67285156	+11.42578125	-43.43994141	+1172
+1457971193.00510000	+8.25732422	-7.19824219	-0.94482422	+56.93115234	-5.64697266	-42.03369141	+1844	+8.20458984	-6.36767578	-0.56689453	+9.22851563	-9.00878906	+13.07373047	+1620	+6.25341797	-10.48974609	-0.74707031	+34.73876953	+11.40380859	-43.63769531	+1172
+1457971193.00930000	+8.26171875	-7.19824219	-0.94042969	+56.99707031	-5.69091797	-42.07763672	+1844	+8.20458984	-6.36767578	-0.56689453	+9.27246094	-9.07470703	+13.02978516	+1620	+6.26220703	-10.48974609	-0.74267578	+34.78271484	+11.38183594	-43.72558594	+1172
+1457971193.01340010	+8.26171875	-7.19824219	-0.94042969	+57.06298828	-5.73486328	-42.09960938	+1848	+8.20458984	-6.36767578	-0.56689453	+9.33837891	-9.14062500	+12.98583984	+1624	+6.26660156	-10.48974609	-0.73388672	+34.82666016	+11.38183594	-43.81347656	+1176
+1457971193.01760010	+8.26171875	-7.19824219	-0.94042969	+57.10693359	-5.75683594	-42.12158203	+1848	+8.20458984	-6.36767578	-0.56250000	+9.40429688	-9.22851563	+12.94189453	+1624	+6.27539063	-10.48974609	-0.72949219	+34.89257813	+11.38183594	-43.87939453	+1176
+1457971193.02180000	+8.26171875	-7.19824219	-0.94042969	+57.15087891	-5.77880859	-42.16552734	+1852	+8.20458984	-6.36767578	-0.56250000	+9.47021484	-9.29443359	+12.89794922	+1624	+6.27978516	-10.48974609	-0.72509766	+34.91455078	+11.38183594	-43.94531250	+1180
+1457971193.03010010	+8.26171875	-7.19824219	-0.94042969	+57.23876953	-5.77880859	-42.20947266	+1856	+8.20458984	-6.36767578	-0.56250000	+9.58007813	-9.38232422	+12.78808594	+1628	+6.28857422	-10.49414063	-0.72070313	+34.98046875	+11.38183594	-44.03320313	+1180
+1457971193.03430010	+8.26171875	-7.19824219	-0.94042969	+57.28271484	-5.77880859	-42.20947266	+1856	+8.20458984	-6.36767578	-0.56250000	+9.64599609	-9.42626953	+12.74414063	+1628	+6.28857422	-10.49414063	-0.71630859	+35.00244141	+11.38183594	-44.07714844	+1180
+1457971193.03839990	+8.26171875	-7.19824219	-0.94042969	+57.32666016	-5.77880859	-42.23144531	+1856	+8.20458984	-6.36767578	-0.56250000	+9.71191406	-9.47021484	+12.67822266	+1628	+6.28857422	-10.49414063	-0.71630859	+35.04638672	+11.38183594	-44.09912109	+1180
+1457971193.04259990	+8.26171875	-7.19824219	-0.94042969	+57.34863281	-5.77880859	-42.23144531	+1860	+8.20019531	-6.36767578	-0.56250000	+9.75585938	-9.49218750	+12.63427734	+1632	+6.28857422	-10.49853516	-0.72070313	+35.04638672	+11.38183594	-44.09912109	+1180
+1457971193.04679990	+8.25732422	-7.19824219	-0.94042969	+57.39257813	-5.75683594	-42.25341797	+1860	+8.20019531	-6.36767578	-0.56250000	+9.82177734	-9.49218750	+12.56835938	+1632	+6.28857422	-10.49853516	-0.72070313	+35.06835938	+11.40380859	-44.12109375	+1180
+1457971193.05510000	+8.25732422	-7.19824219	-0.94042969	+57.45849609	-5.73486328	-42.27539063	+1860	+8.19580078	-6.36767578	-0.56689453	+9.95361328	-9.53613281	+12.43652344	+1636	+6.28417969	-10.50292969	-0.72509766	+35.09033203	+11.40380859	-44.12109375	+1180
+1457971193.06340000	+8.25292969	-7.19384766	-0.94482422	+57.54638672	-5.69091797	-42.29736328	+1864	+8.19140625	-6.36767578	-0.56689453	+10.08544922	-9.55810547	+12.30468750	+1636	+6.27539063	-10.50732422	-0.72949219	+35.09033203	+11.42578125	-44.09912109	+1176
+1457971193.07170010	+8.24853516	-7.19384766	-0.94921875	+57.61230469	-5.62500000	-42.31933594	+1864	+8.18701172	-6.36328125	-0.57128906	+10.23925781	-9.55810547	+12.12890625	+1636	+6.26660156	-10.51171875	-0.73828125	+35.11230469	+11.44775391	-44.07714844	+1176
+1457971193.07590010	+8.24414063	-7.19384766	-0.94921875	+57.65625000	-5.60302734	-42.31933594	+1864	+8.18261719	-6.36328125	-0.57128906	+10.30517578	-9.55810547	+12.06298828	+1636	+6.26220703	-10.51171875	-0.73828125	+35.11230469	+11.46972656	-44.05517578	+1176
+1457971193.08010010	+8.24414063	-7.19384766	-0.94921875	+57.72216797	-5.58105469	-42.34130859	+1864	+8.18261719	-6.36328125	-0.57128906	+10.39306641	-9.55810547	+11.97509766	+1636	+6.26220703	-10.51611328	-0.74267578	+35.13427734	+11.46972656	-44.05517578	+1176
+1457971193.08419990	+8.23974609	-7.19384766	-0.95361328	+57.76611328	-5.53710938	-42.34130859	+1860	+8.17822266	-6.36328125	-0.57568359	+10.48095703	-9.58007813	+11.88720703	+1636	+6.25781250	-10.51611328	-0.74707031	+35.15625000	+11.49169922	-44.03320313	+1172
+1457971193.09260010	+8.23535156	-7.18945313	-0.95361328	+57.87597656	-5.49316406	-42.38525391	+1860	+8.17382813	-6.36328125	-0.57568359	+10.63476563	-9.60205078	+11.73339844	+1636	+6.25341797	-10.52050781	-0.75146484	+35.20019531	+11.53564453	-44.03320313	+1168
+1457971193.09670000	+8.23535156	-7.18945313	-0.95800781	+57.91992188	-5.44921875	-42.40722656	+1860	+8.16943359	-6.36328125	-0.58007813	+10.72265625	-9.60205078	+11.64550781	+1636	+6.25341797	-10.52050781	-0.75146484	+35.22216797	+11.53564453	-44.05517578	+1164
+1457971193.10509990	+8.23095703	-7.18945313	-0.95800781	+58.02978516	-5.40527344	-42.42919922	+1856	+8.16503906	-6.36328125	-0.58007813	+10.87646484	-9.64599609	+11.51367188	+1632	+6.25341797	-10.52490234	-0.74707031	+35.31005859	+11.57958984	-44.09912109	+1160
+1457971193.11340000	+8.22656250	-7.18945313	-0.96240234	+58.13964844	-5.38330078	-42.47314453	+1852	+8.16064453	-6.36328125	-0.58447266	+11.03027344	-9.68994141	+11.40380859	+1628	+6.25781250	-10.52490234	-0.74267578	+35.41992188	+11.62353516	-44.16503906	+1156
+1457971193.11760000	+8.22656250	-7.18945313	-0.96240234	+58.20556641	-5.36132813	-42.49511719	+1852	+8.15625000	-6.36328125	-0.58447266	+11.11816406	-9.71191406	+11.33789063	+1628	+6.26220703	-10.52490234	-0.73828125	+35.48583984	+11.62353516	-44.23095703	+1156
+1457971193.12170000	+8.22216797	-7.19384766	-0.96240234	+58.24951172	-5.33935547	-42.53906250	+1852	+8.15625000	-6.36767578	-0.58886719	+11.20605469	-9.73388672	+11.27197266	+1624	+6.26660156	-10.52490234	-0.73388672	+35.57373047	+11.64550781	-44.27490234	+1156
+1457971193.13010000	+8.22216797	-7.19384766	-0.96240234	+58.35937500	-5.29541016	-42.60498047	+1848	+8.14746094	-6.36767578	-0.58886719	+11.35986328	-9.77783203	+11.18408203	+1620	+6.27539063	-10.52490234	-0.72509766	+35.70556641	+11.68945313	-44.40673828	+1156
+1457971193.13840010	+8.21777344	-7.19384766	-0.96240234	+58.49121094	-5.27343750	-42.64892578	+1848	+8.14306641	-6.36767578	-0.59326172	+11.51367188	-9.79980469	+11.09619141	+1612	+6.28857422	-10.52490234	-0.71191406	+35.88134766	+11.73339844	-44.53857422	+1160
+1457971193.14669990	+8.21337891	-7.19384766	-0.96240234	+58.60107422	-5.22949219	-42.71484375	+1844	+8.13867188	-6.36767578	-0.59765625	+11.66748047	-9.84375000	+11.00830078	+1608	+6.29736328	-10.52490234	-0.70751953	+36.03515625	+11.77734375	-44.67041016	+1160
+1457971193.15089990	+8.20898438	-7.19824219	-0.96240234	+58.66699219	-5.20751953	-42.75878906	+1844	+8.13427734	-6.36767578	-0.59765625	+11.75537109	-9.84375000	+10.96435547	+1604	+6.29736328	-10.52490234	-0.70312500	+36.12304688	+11.79931641	-44.71435547	+1160
+1457971193.15500000	+8.20898438	-7.19824219	-0.96240234	+58.73291016	-5.16357422	-42.78076172	+1844	+8.12988281	-6.36767578	-0.59765625	+11.84326172	-9.84375000	+10.89843750	+1604	+6.30175781	-10.52929688	-0.69873047	+36.18896484	+11.82128906	-44.78027344	+1164
+1457971193.16339990	+8.20458984	-7.19824219	-0.96679688	+58.84277344	-5.09765625	-42.82470703	+1840	+8.12548828	-6.37207031	-0.60205078	+12.01904297	-9.84375000	+10.78857422	+1596	+6.30175781	-10.53369141	-0.69873047	+36.32080078	+11.86523438	-44.84619141	+1164
+1457971193.17170000	+8.19580078	-7.19824219	-0.97119141	+58.95263672	-5.00976563	-42.82470703	+1836	+8.11669922	-6.37207031	-0.60644531	+12.19482422	-9.82177734	+10.70068359	+1592	+6.29736328	-10.54248047	-0.70312500	+36.40869141	+11.93115234	-44.89013672	+1164
+1457971193.18000010	+8.19140625	-7.20263672	-0.97558594	+59.06250000	-4.94384766	-42.84667969	+1832	+8.10791016	-6.37207031	-0.61083984	+12.37060547	-9.77783203	+10.59082031	+1588	+6.28857422	-10.54687500	-0.71191406	+36.49658203	+11.99707031	-44.89013672	+1168
+1457971193.18840000	+8.18261719	-7.20263672	-0.97998047	+59.15039063	-4.83398438	-42.84667969	+1828	+8.10351563	-6.37646484	-0.61523438	+12.54638672	-9.71191406	+10.50292969	+1580	+6.27539063	-10.56005859	-0.72070313	+36.54052734	+12.06298828	-44.86816406	+1172
+1457971193.19670010	+8.17382813	-7.20263672	-0.98876953	+59.26025391	-4.74609375	-42.82470703	+1824	+8.09472656	-6.37646484	-0.61962891	+12.72216797	-9.64599609	+10.41503906	+1576	+6.26660156	-10.56884766	-0.72949219	+36.60644531	+12.15087891	-44.86816406	+1172
+1457971193.20499990	+8.16503906	-7.20703125	-0.99316406	+59.34814453	-4.65820313	-42.78076172	+1820	+8.08593750	-6.38085938	-0.62402344	+12.87597656	-9.55810547	+10.37109375	+1572	+6.25781250	-10.57763672	-0.73828125	+36.65039063	+12.26074219	-44.84619141	+1168
+1457971193.20919990	+8.16503906	-7.20703125	-0.99755859	+59.41406250	-4.63623047	-42.75878906	+1816	+8.08154297	-6.38085938	-0.62841797	+12.94189453	-9.53613281	+10.34912109	+1568	+6.25341797	-10.58203125	-0.74267578	+36.69433594	+12.30468750	-44.82421875	+1164
+1457971193.21339990	+8.16064453	-7.20703125	-0.99755859	+59.45800781	-4.59228516	-42.75878906	+1812	+8.07714844	-6.38085938	-0.62841797	+13.02978516	-9.49218750	+10.34912109	+1568	+6.25341797	-10.58642578	-0.74267578	+36.76025391	+12.34863281	-44.82421875	+1164
+1457971193.22170000	+8.15185547	-7.21142578	-1.00195313	+59.56787109	-4.50439453	-42.71484375	+1808	+8.07275391	-6.38525391	-0.63281250	+13.18359375	-9.42626953	+10.32714844	+1560	+6.25341797	-10.59082031	-0.74267578	+36.87011719	+12.45849609	-44.89013672	+1156
+1457971193.22580000	+8.15185547	-7.21142578	-1.00634766	+59.63378906	-4.48242188	-42.71484375	+1804	+8.06835938	-6.38525391	-0.63281250	+13.24951172	-9.38232422	+10.32714844	+1560	+6.25781250	-10.59521484	-0.74267578	+36.93603516	+12.50244141	-44.91210938	+1152
+1457971193.23000000	+8.14746094	-7.21142578	-1.00634766	+59.67773438	-4.43847656	-42.69287109	+1800	+8.06396484	-6.38964844	-0.63720703	+13.33740234	-9.33837891	+10.34912109	+1556	+6.25781250	-10.59521484	-0.73828125	+37.02392578	+12.56835938	-44.95605469	+1148
+1457971193.23420000	+8.14746094	-7.21582031	-1.00634766	+59.76562500	-4.41650391	-42.67089844	+1796	+8.05957031	-6.38964844	-0.63720703	+13.40332031	-9.31640625	+10.37109375	+1552	+6.26220703	-10.59960938	-0.73388672	+37.11181641	+12.61230469	-44.97802734	+1148
+1457971193.24250010	+8.14306641	-7.21582031	-1.01074219	+59.89746094	-4.35058594	-42.62695313	+1788	+8.05517578	-6.39404297	-0.64160156	+13.55712891	-9.25048828	+10.39306641	+1548	+6.27539063	-10.59960938	-0.72509766	+37.30957031	+12.72216797	-45.06591797	+1148
+1457971193.24670000	+8.13867188	-7.21582031	-1.01513672	+59.98535156	-4.32861328	-42.62695313	+1784	+8.05078125	-6.39404297	-0.64160156	+13.64501953	-9.20654297	+10.41503906	+1544	+6.28417969	-10.59960938	-0.72070313	+37.41943359	+12.78808594	-45.13183594	+1148
+1457971193.25079990	+8.13867188	-7.22021484	-1.01513672	+60.05126953	-4.30664063	-42.60498047	+1780	+8.04638672	-6.39404297	-0.64599609	+13.71093750	-9.18457031	+10.43701172	+1544	+6.28857422	-10.59960938	-0.71630859	+37.52929688	+12.83203125	-45.17578125	+1148
+1457971193.25500010	+8.13427734	-7.22021484	-1.01953125	+60.13916016	-4.28466797	-42.58300781	+1776	+8.04199219	-6.39843750	-0.64599609	+13.79882813	-9.14062500	+10.45898438	+1540	+6.29736328	-10.59960938	-0.71191406	+37.63916016	+12.89794922	-45.24169922	+1148
+1457971193.25920010	+8.12988281	-7.22021484	-1.01953125	+60.22705078	-4.24072266	-42.58300781	+1772	+8.03759766	-6.39843750	-0.65039063	+13.88671875	-9.11865234	+10.48095703	+1536	+6.30175781	-10.59960938	-0.70312500	+37.74902344	+12.94189453	-45.30761719	+1152
+1457971193.26749990	+8.12548828	-7.22021484	-1.02392578	+60.40283203	-4.19677734	-42.53906250	+1768	+8.03320313	-6.39843750	-0.65478516	+14.06250000	-9.05273438	+10.50292969	+1528	+6.31494141	-10.60400391	-0.69873047	+37.96875000	+13.05175781	-45.37353516	+1152
+1457971193.27169990	+8.12109375	-7.22021484	-1.02392578	+60.49072266	-4.17480469	-42.53906250	+1764	+8.02880859	-6.40283203	-0.65478516	+14.15039063	-9.00878906	+10.52490234	+1524	+6.31933594	-10.60400391	-0.69433594	+38.07861328	+13.11767578	-45.41748047	+1156
+1457971193.27580000	+8.12109375	-7.22021484	-1.02832031	+60.57861328	-4.13085938	-42.51708984	+1760	+8.02441406	-6.40283203	-0.65917969	+14.23828125	-8.96484375	+10.52490234	+1520	+6.32373047	-10.60400391	-0.69433594	+38.18847656	+13.16162109	-45.43945313	+1156
+1457971193.28420000	+8.11230469	-7.22021484	-1.02832031	+60.75439453	-4.06494141	-42.51708984	+1752	+8.01562500	-6.40283203	-0.66357422	+14.41406250	-8.89892578	+10.52490234	+1512	+6.32373047	-10.60839844	-0.68994141	+38.36425781	+13.24951172	-45.48339844	+1156
+1457971193.28830000	+8.10791016	-7.22021484	-1.03271484	+60.84228516	-4.04296875	-42.51708984	+1748	+8.01123047	-6.40283203	-0.66357422	+14.50195313	-8.85498047	+10.52490234	+1508	+6.32373047	-10.61279297	-0.69433594	+38.45214844	+13.29345703	-45.50537109	+1156
+1457971193.29660010	+8.10351563	-7.22021484	-1.03710938	+60.99609375	-3.97705078	-42.53906250	+1744	+8.00244141	-6.40283203	-0.66796875	+14.65576172	-8.78906250	+10.50292969	+1500	+6.31933594	-10.61718750	-0.69873047	+38.56201172	+13.38134766	-45.50537109	+1156
+1457971193.30500010	+8.09472656	-7.21582031	-1.03710938	+61.12792969	-3.91113281	-42.53906250	+1736	+7.99365234	-6.40283203	-0.66796875	+14.80957031	-8.70117188	+10.48095703	+1492	+6.31054688	-10.62597656	-0.70751953	+38.64990234	+13.44726563	-45.46142578	+1156
+1457971193.31329990	+8.08593750	-7.21582031	-1.04150391	+61.28173828	-3.86718750	-42.62695313	+1724	+7.98486328	-6.40283203	-0.67236328	+14.96337891	-8.63525391	+10.45898438	+1484	+6.30175781	-10.63476563	-0.71630859	+38.71582031	+13.49121094	-45.43945313	+1152
+1457971193.32160000	+8.08154297	-7.21582031	-1.04150391	+61.39160156	-3.82324219	-42.71484375	+1716	+7.97607422	-6.40283203	-0.67236328	+15.11718750	-8.59130859	+10.43701172	+1476	+6.29296875	-10.64355469	-0.72509766	+38.78173828	+13.55712891	-45.41748047	+1144
+1457971193.32579990	+8.07714844	-7.21142578	-1.04150391	+61.45751953	-3.80126953	-42.75878906	+1712	+7.97607422	-6.40283203	-0.67675781	+15.18310547	-8.59130859	+10.41503906	+1472	+6.28417969	-10.64794922	-0.72509766	+38.80371094	+13.57910156	-45.41748047	+1144
+1457971193.32999990	+8.07714844	-7.21142578	-1.04589844	+61.52343750	-3.77929688	-42.80273438	+1708	+7.97167969	-6.40283203	-0.67675781	+15.24902344	-8.56933594	+10.41503906	+1468	+6.28417969	-10.64794922	-0.72949219	+38.82568359	+13.60107422	-45.43945313	+1136
+1457971193.33410000	+8.07275391	-7.21142578	-1.04589844	+61.56738281	-3.77929688	-42.84667969	+1700	+7.96728516	-6.40283203	-0.67675781	+15.29296875	-8.54736328	+10.41503906	+1464	+6.27978516	-10.65234375	-0.72949219	+38.86962891	+13.62304688	-45.43945313	+1132
+1457971193.33830000	+8.07275391	-7.21142578	-1.04589844	+61.63330078	-3.77929688	-42.89062500	+1696	+7.96728516	-6.40283203	-0.67675781	+15.35888672	-8.54736328	+10.39306641	+1460	+6.27978516	-10.65673828	-0.73388672	+38.91357422	+13.64501953	-45.46142578	+1128
+1457971193.34660010	+8.06835938	-7.21142578	-1.05029297	+61.74316406	-3.77929688	-43.00048828	+1688	+7.96289063	-6.40283203	-0.67675781	+15.46875000	-8.54736328	+10.39306641	+1452	+6.27978516	-10.65673828	-0.73388672	+39.00146484	+13.68896484	-45.52734375	+1116
+1457971193.35080000	+8.06835938	-7.21142578	-1.05029297	+61.78710938	-3.77929688	-43.04443359	+1684	+7.96289063	-6.40283203	-0.67675781	+15.53466797	-8.54736328	+10.39306641	+1448	+6.28417969	-10.65673828	-0.72949219	+39.06738281	+13.71093750	-45.57128906	+1112
+1457971193.35500000	+8.06835938	-7.21142578	-1.05029297	+61.85302734	-3.77929688	-43.11035156	+1680	+7.95849609	-6.40283203	-0.67675781	+15.57861328	-8.56933594	+10.37109375	+1444	+6.28857422	-10.66113281	-0.72509766	+39.11132813	+13.73291016	-45.63720703	+1108
+1457971193.35910010	+8.06835938	-7.21142578	-1.05468750	+61.89697266	-3.80126953	-43.13232422	+1676	+7.95849609	-6.40283203	-0.67675781	+15.64453125	-8.56933594	+10.37109375	+1440	+6.29296875	-10.66113281	-0.72070313	+39.17724609	+13.75488281	-45.70312500	+1104
+1457971193.36330010	+8.06835938	-7.21142578	-1.05468750	+61.94091797	-3.80126953	-43.15429688	+1672	+7.95849609	-6.40283203	-0.67675781	+15.68847656	-8.59130859	+10.37109375	+1440	+6.29736328	-10.66113281	-0.71630859	+39.26513672	+13.77685547	-45.76904297	+1104
+1457971193.37159990	+8.06835938	-7.21142578	-1.05468750	+62.05078125	-3.82324219	-43.19824219	+1664	+7.95410156	-6.40283203	-0.67675781	+15.79833984	-8.61328125	+10.37109375	+1432	+6.31054688	-10.66113281	-0.70751953	+39.39697266	+13.82080078	-45.87890625	+1100
+1457971193.37990000	+8.06835938	-7.21142578	-1.05908203	+62.16064453	-3.84521484	-43.24218750	+1660	+7.95410156	-6.40283203	-0.68115234	+15.90820313	-8.63525391	+10.37109375	+1424	+6.32373047	-10.65673828	-0.69873047	+39.55078125	+13.86474609	-45.98876953	+1104
+1457971193.38829990	+8.06396484	-7.21142578	-1.05908203	+62.27050781	-3.86718750	-43.28613281	+1656	+7.94970703	-6.40283203	-0.68115234	+16.01806641	-8.65722656	+10.37109375	+1416	+6.33691406	-10.65673828	-0.68994141	+39.70458984	+13.90869141	-46.12060547	+1104
+1457971193.39240000	+8.06396484	-7.21142578	-1.05908203	+62.31445313	-3.86718750	-43.28613281	+1652	+7.94970703	-6.40283203	-0.68115234	+16.06201172	-8.67919922	+10.34912109	+1412	+6.34130859	-10.65673828	-0.68554688	+39.79248047	+13.93066406	-46.16455078	+1108
+1457971193.40080000	+8.06396484	-7.21142578	-1.05908203	+62.42431641	-3.86718750	-43.30810547	+1648	+7.94531250	-6.40283203	-0.68115234	+16.14990234	-8.67919922	+10.34912109	+1408	+6.35009766	-10.65673828	-0.68115234	+39.90234375	+13.97460938	-46.25244141	+1112
+1457971193.40490010	+8.05957031	-7.21142578	-1.06347656	+62.46826172	-3.86718750	-43.30810547	+1644	+7.94531250	-6.40283203	-0.68115234	+16.19384766	-8.67919922	+10.32714844	+1404	+6.35009766	-10.65673828	-0.68115234	+39.94628906	+13.99658203	-46.27441406	+1112
+1457971193.41330000	+8.05957031	-7.21142578	-1.06347656	+62.55615234	-3.86718750	-43.30810547	+1640	+7.94091797	-6.40283203	-0.68115234	+16.30371094	-8.67919922	+10.30517578	+1396	+6.35449219	-10.66113281	-0.68115234	+40.03417969	+14.01855469	-46.31835938	+1112
+1457971193.41739990	+8.05517578	-7.21142578	-1.06347656	+62.57812500	-3.84521484	-43.33007813	+1640	+7.94091797	-6.40283203	-0.68554688	+16.32568359	-8.67919922	+10.28320313	+1392	+6.35449219	-10.66113281	-0.68115234	+40.05615234	+14.04052734	-46.34033203	+1112
+1457971193.42160010	+8.05517578	-7.21142578	-1.06347656	+62.60009766	-3.84521484	-43.33007813	+1636	+7.93652344	-6.40283203	-0.68554688	+16.36962891	-8.65722656	+10.28320313	+1388	+6.35009766	-10.66552734	-0.68554688	+40.07812500	+14.06250000	-46.34033203	+1112
+1457971193.42580010	+8.05517578	-7.21142578	-1.06347656	+62.64404297	-3.82324219	-43.33007813	+1636	+7.93652344	-6.40283203	-0.68554688	+16.39160156	-8.65722656	+10.26123047	+1384	+6.34570313	-10.66552734	-0.68554688	+40.07812500	+14.08447266	-46.34033203	+1116
+1457971193.42989990	+8.05517578	-7.21142578	-1.06787109	+62.66601563	-3.82324219	-43.33007813	+1632	+7.93652344	-6.40722656	-0.68554688	+16.41357422	-8.63525391	+10.23925781	+1384	+6.34130859	-10.66992188	-0.68994141	+40.07812500	+14.08447266	-46.34033203	+1116
+1457971193.43829990	+8.05078125	-7.21142578	-1.06787109	+62.68798828	-3.80126953	-43.33007813	+1628	+7.93212891	-6.40722656	-0.68554688	+16.45751953	-8.61328125	+10.19531250	+1376	+6.33251953	-10.67871094	-0.69433594	+40.05615234	+14.10644531	-46.31835938	+1116
+1457971193.44240000	+8.05078125	-7.21142578	-1.06787109	+62.68798828	-3.80126953	-43.33007813	+1624	+7.93212891	-6.40722656	-0.68554688	+16.47949219	-8.59130859	+10.19531250	+1372	+6.32812500	-10.67871094	-0.69873047	+40.03417969	+14.10644531	-46.29638672	+1116
+1457971193.44660000	+8.04638672	-7.21582031	-1.06787109	+62.70996094	-3.80126953	-43.33007813	+1624	+7.93212891	-6.40722656	-0.68554688	+16.47949219	-8.59130859	+10.17333984	+1372	+6.32373047	-10.68310547	-0.70312500	+40.01220703	+14.10644531	-46.29638672	+1116
+1457971193.45070000	+8.04638672	-7.21582031	-1.07226563	+62.70996094	-3.77929688	-43.35205078	+1620	+7.93212891	-6.40722656	-0.68554688	+16.50146484	-8.59130859	+10.15136719	+1368	+6.31933594	-10.68750000	-0.70751953	+39.99023438	+14.12841797	-46.29638672	+1116
+1457971193.45490000	+8.04638672	-7.21582031	-1.07226563	+62.70996094	-3.77929688	-43.35205078	+1620	+7.92773438	-6.40722656	-0.68554688	+16.50146484	-8.56933594	+10.15136719	+1364	+6.31494141	-10.68750000	-0.70751953	+39.96826172	+14.12841797	-46.29638672	+1112
+1457971193.46320010	+8.04638672	-7.21582031	-1.07226563	+62.70996094	-3.77929688	-43.37402344	+1612	+7.92773438	-6.41162109	-0.68994141	+16.52343750	-8.56933594	+10.12939453	+1360	+6.31054688	-10.69189453	-0.71191406	+39.94628906	+14.12841797	-46.29638672	+1108
+1457971193.46740010	+8.04638672	-7.22021484	-1.07226563	+62.70996094	-3.77929688	-43.39599609	+1612	+7.92773438	-6.41162109	-0.68994141	+16.52343750	-8.56933594	+10.12939453	+1360	+6.31054688	-10.69628906	-0.71630859	+39.92431641	+14.12841797	-46.29638672	+1104
+1457971193.47569990	+8.04638672	-7.22021484	-1.07226563	+62.70996094	-3.77929688	-43.41796875	+1608	+7.93212891	-6.41162109	-0.68994141	+16.52343750	-8.56933594	+10.10742188	+1356	+6.31054688	-10.69628906	-0.71191406	+39.92431641	+14.12841797	-46.34033203	+1096
+1457971193.47989990	+8.04638672	-7.22021484	-1.07226563	+62.68798828	-3.77929688	-43.43994141	+1604	+7.93212891	-6.41162109	-0.68994141	+16.52343750	-8.56933594	+10.10742188	+1352	+6.31054688	-10.70068359	-0.71191406	+39.92431641	+14.12841797	-46.34033203	+1092
+1457971193.48410010	+8.04638672	-7.22021484	-1.07226563	+62.68798828	-3.77929688	-43.48388672	+1604	+7.93212891	-6.41162109	-0.68994141	+16.52343750	-8.59130859	+10.10742188	+1352	+6.31494141	-10.70068359	-0.71191406	+39.92431641	+14.12841797	-46.38427734	+1092
+1457971193.48819990	+8.05078125	-7.22460938	-1.07226563	+62.68798828	-3.77929688	-43.50585938	+1604	+7.93212891	-6.41601563	-0.68994141	+16.52343750	-8.59130859	+10.10742188	+1352	+6.31494141	-10.70068359	-0.70751953	+39.94628906	+14.12841797	-46.40625000	+1088
+1457971193.49659990	+8.05078125	-7.22460938	-1.07226563	+62.68798828	-3.80126953	-43.61572266	+1600	+7.93212891	-6.41601563	-0.68994141	+16.52343750	-8.61328125	+10.08544922	+1348	+6.32373047	-10.70068359	-0.70312500	+39.96826172	+14.12841797	-46.47216797	+1088
+1457971193.50070000	+8.05517578	-7.22900391	-1.07226563	+62.68798828	-3.82324219	-43.65966797	+1600	+7.93212891	-6.41601563	-0.68994141	+16.52343750	-8.61328125	+10.08544922	+1344	+6.32812500	-10.70068359	-0.69873047	+39.99023438	+14.12841797	-46.51611328	+1088
+1457971193.50490000	+8.05517578	-7.22900391	-1.06787109	+62.68798828	-3.82324219	-43.74755859	+1600	+7.93212891	-6.41601563	-0.68994141	+16.52343750	-8.61328125	+10.08544922	+1344	+6.33251953	-10.70068359	-0.69873047	+39.99023438	+14.12841797	-46.53808594	+1088
+1457971193.51320000	+8.05957031	-7.23339844	-1.06787109	+62.68798828	-3.86718750	-43.90136719	+1600	+7.93652344	-6.41601563	-0.68994141	+16.52343750	-8.65722656	+10.08544922	+1344	+6.34130859	-10.70068359	-0.68994141	+40.03417969	+14.10644531	-46.62597656	+1088
+1457971193.51740000	+8.06396484	-7.23339844	-1.06347656	+62.68798828	-3.88916016	-43.98925781	+1600	+7.93652344	-6.41601563	-0.68994141	+16.52343750	-8.65722656	+10.06347656	+1340	+6.34570313	-10.70068359	-0.68554688	+40.05615234	+14.10644531	-46.64794922	+1088
+1457971193.52570010	+8.06396484	-7.23779297	-1.06347656	+62.70996094	-3.91113281	-44.16503906	+1600	+7.93652344	-6.42041016	-0.68554688	+16.52343750	-8.70117188	+10.06347656	+1340	+6.35449219	-10.70068359	-0.68115234	+40.07812500	+14.10644531	-46.73583984	+1092
+1457971193.52990010	+8.06835938	-7.23779297	-1.05908203	+62.70996094	-3.93310547	-44.23095703	+1604	+7.93652344	-6.42041016	-0.68554688	+16.52343750	-8.72314453	+10.04150391	+1340	+6.35888672	-10.70507813	-0.67675781	+40.07812500	+14.08447266	-46.77978516	+1092
+1457971193.53819990	+8.06835938	-7.23779297	-1.05908203	+62.70996094	-3.95507813	-44.31884766	+1604	+7.94091797	-6.42041016	-0.68554688	+16.52343750	-8.76708984	+10.01953125	+1340	+6.36328125	-10.70507813	-0.67236328	+40.05615234	+14.06250000	-46.82373047	+1096
+1457971193.54239990	+8.06835938	-7.23779297	-1.05908203	+62.68798828	-3.95507813	-44.36279297	+1604	+7.94091797	-6.42041016	-0.68554688	+16.52343750	-8.78906250	+10.01953125	+1340	+6.36328125	-10.70507813	-0.67236328	+40.05615234	+14.06250000	-46.84570313	+1096
+1457971193.55069990	+8.06835938	-7.24218750	-1.05908203	+62.68798828	-3.97705078	-44.40673828	+1604	+7.94531250	-6.42480469	-0.68554688	+16.52343750	-8.81103516	+9.97558594	+1340	+6.35888672	-10.70947266	-0.67675781	+40.01220703	+14.04052734	-46.84570313	+1096
+1457971193.55489990	+8.06835938	-7.24218750	-1.05908203	+62.66601563	-3.97705078	-44.40673828	+1608	+7.94531250	-6.42480469	-0.68554688	+16.52343750	-8.83300781	+9.95361328	+1340	+6.35888672	-10.70947266	-0.67675781	+39.99023438	+14.01855469	-46.84570313	+1096
+1457971193.55900000	+8.06835938	-7.24218750	-1.05908203	+62.66601563	-3.97705078	-44.42871094	+1608	+7.94531250	-6.42480469	-0.68554688	+16.52343750	-8.85498047	+9.93164063	+1340	+6.35888672	-10.71386719	-0.68115234	+39.96826172	+14.01855469	-46.84570313	+1096
+1457971193.56320000	+8.06835938	-7.24218750	-1.05908203	+62.64404297	-3.97705078	-44.42871094	+1608	+7.94970703	-6.42480469	-0.68554688	+16.50146484	-8.87695313	+9.90966797	+1340	+6.35449219	-10.71386719	-0.68115234	+39.92431641	+13.99658203	-46.84570313	+1096
+1457971193.56740000	+8.06835938	-7.24218750	-1.05908203	+62.64404297	-3.97705078	-44.42871094	+1608	+7.94970703	-6.42919922	-0.68554688	+16.50146484	-8.87695313	+9.88769531	+1344	+6.35009766	-10.71826172	-0.68554688	+39.88037109	+13.99658203	-46.82373047	+1096
+1457971193.57150010	+8.06835938	-7.24218750	-1.05908203	+62.64404297	-3.97705078	-44.42871094	+1608	+7.94970703	-6.42919922	-0.68554688	+16.47949219	-8.87695313	+9.86572266	+1344	+6.34570313	-10.71826172	-0.68994141	+39.85839844	+13.99658203	-46.82373047	+1096
+1457971193.57570000	+8.06835938	-7.24658203	-1.05908203	+62.62207031	-3.95507813	-44.45068359	+1608	+7.94970703	-6.42919922	-0.68554688	+16.47949219	-8.87695313	+9.84375000	+1344	+6.34570313	-10.72265625	-0.68994141	+39.83642578	+13.99658203	-46.80175781	+1096
+1457971193.58400010	+8.06835938	-7.24658203	-1.05908203	+62.60009766	-3.95507813	-44.45068359	+1612	+7.95410156	-6.43359375	-0.68554688	+16.45751953	-8.89892578	+9.79980469	+1348	+6.34130859	-10.72265625	-0.69433594	+39.77050781	+13.97460938	-46.77978516	+1092
+1457971193.58820010	+8.07275391	-7.24658203	-1.05908203	+62.60009766	-3.95507813	-44.45068359	+1612	+7.95410156	-6.43359375	-0.68554688	+16.43554688	-8.89892578	+9.77783203	+1348	+6.33691406	-10.72705078	-0.69873047	+39.74853516	+13.97460938	-46.77978516	+1092
+1457971193.59240010	+8.07275391	-7.24658203	-1.05908203	+62.60009766	-3.95507813	-44.47265625	+1612	+7.95410156	-6.43359375	-0.68554688	+16.43554688	-8.92089844	+9.75585938	+1348	+6.33691406	-10.72705078	-0.69873047	+39.72656250	+13.97460938	-46.77978516	+1088
+1457971193.59649990	+8.07275391	-7.24658203	-1.05908203	+62.57812500	-3.95507813	-44.47265625	+1612	+7.95410156	-6.43359375	-0.68554688	+16.41357422	-8.92089844	+9.73388672	+1352	+6.33691406	-10.72705078	-0.69873047	+39.70458984	+13.99658203	-46.77978516	+1088
+1457971193.60069990	+8.07275391	-7.25097656	-1.05908203	+62.57812500	-3.95507813	-44.47265625	+1612	+7.95849609	-6.43798828	-0.68554688	+16.41357422	-8.92089844	+9.71191406	+1352	+6.33691406	-10.72705078	-0.69873047	+39.70458984	+13.99658203	-46.80175781	+1084
+1457971193.60480000	+8.07275391	-7.25097656	-1.05908203	+62.57812500	-3.95507813	-44.49462891	+1616	+7.95849609	-6.43798828	-0.68554688	+16.39160156	-8.94287109	+9.68994141	+1352	+6.33691406	-10.73144531	-0.69873047	+39.68261719	+13.99658203	-46.80175781	+1080
+1457971193.60900000	+8.07275391	-7.25097656	-1.05468750	+62.55615234	-3.95507813	-44.49462891	+1616	+7.95849609	-6.43798828	-0.68554688	+16.39160156	-8.94287109	+9.66796875	+1356	+6.33691406	-10.73144531	-0.69873047	+39.68261719	+13.99658203	-46.80175781	+1080
+1457971193.61730000	+8.07714844	-7.25097656	-1.05468750	+62.55615234	-3.95507813	-44.53857422	+1616	+7.95849609	-6.43798828	-0.68554688	+16.36962891	-8.98681641	+9.64599609	+1356	+6.34130859	-10.73144531	-0.69433594	+39.68261719	+13.99658203	-46.84570313	+1076
+1457971193.62150000	+8.07714844	-7.25537109	-1.05468750	+62.55615234	-3.95507813	-44.56054688	+1620	+7.96289063	-6.44238281	-0.68554688	+16.34765625	-8.98681641	+9.62402344	+1360	+6.34130859	-10.73144531	-0.68994141	+39.68261719	+14.01855469	-46.86767578	+1076
+1457971193.62570000	+8.07714844	-7.25537109	-1.05468750	+62.55615234	-3.95507813	-44.56054688	+1620	+7.96289063	-6.44238281	-0.68554688	+16.34765625	-9.00878906	+9.62402344	+1360	+6.34570313	-10.73144531	-0.68994141	+39.68261719	+14.01855469	-46.91162109	+1076
+1457971193.62980010	+8.08154297	-7.25537109	-1.05029297	+62.53417969	-3.95507813	-44.58251953	+1620	+7.96289063	-6.44238281	-0.68554688	+16.32568359	-9.03076172	+9.60205078	+1360	+6.35009766	-10.73144531	-0.68554688	+39.68261719	+14.01855469	-46.93359375	+1076
+1457971193.63400010	+8.08154297	-7.25537109	-1.05029297	+62.53417969	-3.95507813	-44.60449219	+1624	+7.96728516	-6.44238281	-0.68554688	+16.32568359	-9.05273438	+9.60205078	+1360	+6.35009766	-10.73144531	-0.68115234	+39.68261719	+14.01855469	-46.97753906	+1076
+1457971193.63820000	+8.08593750	-7.25537109	-1.05029297	+62.51220703	-3.97705078	-44.62646484	+1624	+7.96728516	-6.44238281	-0.68554688	+16.30371094	-9.07470703	+9.60205078	+1364	+6.35449219	-10.73144531	-0.67675781	+39.68261719	+14.01855469	-46.99951172	+1076
+1457971193.64650010	+8.08593750	-7.25976563	-1.05029297	+62.49023438	-3.99902344	-44.67041016	+1628	+7.97167969	-6.44677734	-0.68554688	+16.28173828	-9.09667969	+9.58007813	+1364	+6.35888672	-10.73144531	-0.67236328	+39.68261719	+14.04052734	-47.08740234	+1076
+1457971193.65070010	+8.09033203	-7.25976563	-1.05029297	+62.49023438	-3.99902344	-44.67041016	+1628	+7.97167969	-6.44677734	-0.68115234	+16.28173828	-9.11865234	+9.58007813	+1364	+6.36328125	-10.73144531	-0.66796875	+39.68261719	+14.04052734	-47.13134766	+1076
+1457971193.65479990	+8.09033203	-7.25976563	-1.04589844	+62.46826172	-4.02099609	-44.69238281	+1632	+7.97167969	-6.44677734	-0.68115234	+16.25976563	-9.14062500	+9.58007813	+1368	+6.36767578	-10.73144531	-0.66796875	+39.68261719	+14.04052734	-47.15332031	+1076
+1457971193.65899990	+8.09472656	-7.25976563	-1.04589844	+62.44628906	-4.02099609	-44.71435547	+1632	+7.97167969	-6.44677734	-0.68115234	+16.23779297	-9.16259766	+9.58007813	+1368	+6.36767578	-10.73144531	-0.66357422	+39.66064453	+14.04052734	-47.19726563	+1076
+1457971193.66319990	+8.09472656	-7.26416016	-1.04589844	+62.42431641	-4.04296875	-44.73632813	+1636	+7.97607422	-6.44677734	-0.68115234	+16.21582031	-9.16259766	+9.55810547	+1368	+6.36767578	-10.73144531	-0.65917969	+39.63867188	+14.01855469	-47.24121094	+1076
+1457971193.66730000	+8.09472656	-7.26416016	-1.04589844	+62.40234375	-4.04296875	-44.75830078	+1636	+7.97607422	-6.44677734	-0.68115234	+16.21582031	-9.18457031	+9.55810547	+1372	+6.36767578	-10.73144531	-0.65917969	+39.61669922	+14.01855469	-47.26318359	+1076
+1457971193.67150000	+8.09912109	-7.26416016	-1.04589844	+62.38037109	-4.06494141	-44.78027344	+1636	+7.97607422	-6.44677734	-0.68115234	+16.19384766	-9.18457031	+9.55810547	+1372	+6.36767578	-10.73583984	-0.65917969	+39.57275391	+14.01855469	-47.28515625	+1076
+1457971193.67980000	+8.09912109	-7.26416016	-1.04589844	+62.31445313	-4.08691406	-44.80224609	+1640	+7.98046875	-6.45117188	-0.68115234	+16.14990234	-9.22851563	+9.55810547	+1376	+6.36328125	-10.73583984	-0.66357422	+39.50683594	+13.99658203	-47.30712891	+1072
+1457971193.68400000	+8.09912109	-7.26416016	-1.04150391	+62.29248047	-4.08691406	-44.82421875	+1640	+7.98046875	-6.45117188	-0.68115234	+16.12792969	-9.22851563	+9.53613281	+1376	+6.36328125	-10.74023438	-0.66357422	+39.46289063	+13.97460938	-47.32910156	+1072
+1457971193.68810010	+8.09912109	-7.26855469	-1.04150391	+62.27050781	-4.08691406	-44.86816406	+1644	+7.98486328	-6.45117188	-0.67675781	+16.10595703	-9.25048828	+9.53613281	+1380	+6.35888672	-10.74023438	-0.66357422	+39.41894531	+13.97460938	-47.32910156	+1072
+1457971193.69230010	+8.10351563	-7.26855469	-1.04150391	+62.24853516	-4.10888672	-44.89013672	+1644	+7.98486328	-6.45117188	-0.67675781	+16.08398438	-9.27246094	+9.51416016	+1380	+6.35449219	-10.74023438	-0.66796875	+39.35302734	+13.95263672	-47.32910156	+1072
+1457971193.69650010	+8.10351563	-7.26855469	-1.04150391	+62.20458984	-4.10888672	-44.93408203	+1644	+7.98486328	-6.45117188	-0.67675781	+16.06201172	-9.27246094	+9.51416016	+1384	+6.35449219	-10.74462891	-0.66796875	+39.30908203	+13.95263672	-47.35107422	+1072
+1457971193.70059990	+8.10351563	-7.26855469	-1.03710938	+62.18261719	-4.10888672	-44.95605469	+1648	+7.98925781	-6.45117188	-0.67675781	+16.04003906	-9.29443359	+9.51416016	+1384	+6.35009766	-10.74462891	-0.67236328	+39.26513672	+13.93066406	-47.35107422	+1068
+1457971193.70479990	+8.10351563	-7.26855469	-1.03710938	+62.16064453	-4.10888672	-45.00000000	+1648	+7.98925781	-6.45117188	-0.67675781	+16.01806641	-9.31640625	+9.49218750	+1388	+6.34570313	-10.74462891	-0.67236328	+39.22119141	+13.93066406	-47.35107422	+1068
+1457971193.71310000	+8.10791016	-7.26855469	-1.03271484	+62.13867188	-4.10888672	-45.13183594	+1652	+7.98925781	-6.45117188	-0.67236328	+15.97412109	-9.33837891	+9.47021484	+1392	+6.34130859	-10.74902344	-0.67675781	+39.13330078	+13.90869141	-47.37304688	+1064
+1457971193.71729990	+8.10791016	-7.26855469	-1.03271484	+62.11669922	-4.10888672	-45.21972656	+1652	+7.99365234	-6.45117188	-0.67236328	+15.95214844	-9.36035156	+9.47021484	+1396	+6.34130859	-10.74902344	-0.67675781	+39.11132813	+13.90869141	-47.39501953	+1060
+1457971193.72149990	+8.10791016	-7.26855469	-1.03271484	+62.09472656	-4.13085938	-45.28564453	+1652	+7.99365234	-6.45117188	-0.67236328	+15.95214844	-9.38232422	+9.47021484	+1396	+6.34130859	-10.74902344	-0.67675781	+39.08935547	+13.88671875	-47.41699219	+1056
+1457971193.72560000	+8.11230469	-7.27294922	-1.03271484	+62.09472656	-4.13085938	-45.37353516	+1652	+7.99365234	-6.45556641	-0.67236328	+15.93017578	-9.38232422	+9.44824219	+1400	+6.34130859	-10.75341797	-0.67675781	+39.06738281	+13.88671875	-47.46093750	+1056
+1457971193.72980000	+8.11230469	-7.27294922	-1.02832031	+62.07275391	-4.13085938	-45.46142578	+1656	+7.99365234	-6.45556641	-0.67236328	+15.90820313	-9.40429688	+9.44824219	+1400	+6.34130859	-10.75341797	-0.67675781	+39.04541016	+13.88671875	-47.48291016	+1052
+1457971193.73400000	+8.11230469	-7.27294922	-1.02832031	+62.07275391	-4.13085938	-45.57128906	+1656	+7.99804688	-6.45556641	-0.67236328	+15.90820313	-9.40429688	+9.44824219	+1404	+6.34130859	-10.75341797	-0.67675781	+39.04541016	+13.88671875	-47.50488281	+1048
+1457971193.74230000	+8.11669922	-7.27294922	-1.02832031	+62.05078125	-4.13085938	-45.76904297	+1656	+7.99804688	-6.45117188	-0.67236328	+15.88623047	-9.42626953	+9.44824219	+1408	+6.34570313	-10.74902344	-0.67236328	+39.04541016	+13.90869141	-47.57080078	+1048
+1457971193.74650000	+8.11669922	-7.27294922	-1.03271484	+62.02880859	-4.13085938	-45.85693359	+1660	+7.99804688	-6.45117188	-0.67236328	+15.86425781	-9.42626953	+9.47021484	+1408	+6.35009766	-10.74902344	-0.66796875	+39.04541016	+13.90869141	-47.61474609	+1048
+1457971193.75060010	+8.11669922	-7.27294922	-1.03271484	+62.02880859	-4.13085938	-45.96679688	+1660	+7.99804688	-6.45117188	-0.67236328	+15.86425781	-9.42626953	+9.47021484	+1408	+6.35449219	-10.74902344	-0.66357422	+39.06738281	+13.90869141	-47.65869141	+1048
+1457971193.75480010	+8.11669922	-7.27294922	-1.03271484	+62.00683594	-4.15283203	-46.05468750	+1660	+7.99804688	-6.45117188	-0.67236328	+15.84228516	-9.44824219	+9.47021484	+1412	+6.35449219	-10.74902344	-0.66357422	+39.06738281	+13.93066406	-47.68066406	+1048
+1457971193.75889990	+8.11669922	-7.27294922	-1.03710938	+62.00683594	-4.15283203	-46.12060547	+1664	+7.99804688	-6.45117188	-0.67236328	+15.84228516	-9.44824219	+9.47021484	+1412	+6.35888672	-10.74902344	-0.65917969	+39.08935547	+13.93066406	-47.70263672	+1048
+1457971193.76309990	+8.11669922	-7.27294922	-1.03710938	+61.98486328	-4.15283203	-46.16455078	+1664	+7.99804688	-6.45117188	-0.67236328	+15.84228516	-9.42626953	+9.49218750	+1412	+6.36328125	-10.74462891	-0.65917969	+39.08935547	+13.95263672	-47.74658203	+1048
+1457971193.76729990	+8.11230469	-7.27294922	-1.04150391	+61.98486328	-4.15283203	-46.18652344	+1664	+7.99804688	-6.45117188	-0.67236328	+15.82031250	-9.42626953	+9.49218750	+1416	+6.36328125	-10.74462891	-0.65478516	+39.11132813	+13.95263672	-47.74658203	+1048
+1457971193.77560000	+8.11230469	-7.27294922	-1.04150391	+61.96289063	-4.13085938	-46.27441406	+1668	+7.99804688	-6.45117188	-0.67236328	+15.82031250	-9.42626953	+9.49218750	+1416	+6.36767578	-10.74462891	-0.65478516	+39.11132813	+13.97460938	-47.79052734	+1048
+1457971193.77979990	+8.11230469	-7.26855469	-1.04589844	+61.96289063	-4.13085938	-46.29638672	+1668	+7.99804688	-6.45117188	-0.67236328	+15.79833984	-9.42626953	+9.49218750	+1416	+6.36767578	-10.74462891	-0.65478516	+39.13330078	+13.99658203	-47.79052734	+1052
+1457971193.78390000	+8.10791016	-7.26855469	-1.04589844	+61.94091797	-4.13085938	-46.29638672	+1668	+7.99804688	-6.45117188	-0.67236328	+15.79833984	-9.40429688	+9.51416016	+1416	+6.36767578	-10.74023438	-0.65478516	+39.13330078	+13.99658203	-47.81250000	+1052
+1457971193.78810000	+8.10791016	-7.26855469	-1.04589844	+61.94091797	-4.10888672	-46.31835938	+1668	+7.99804688	-6.45117188	-0.67236328	+15.79833984	-9.40429688	+9.51416016	+1416	+6.36767578	-10.74023438	-0.65478516	+39.13330078	+14.01855469	-47.81250000	+1052
+1457971193.79230000	+8.10791016	-7.26855469	-1.05029297	+61.91894531	-4.10888672	-46.31835938	+1668	+7.99804688	-6.45117188	-0.67236328	+15.79833984	-9.40429688	+9.51416016	+1420	+6.36767578	-10.74023438	-0.65478516	+39.13330078	+14.01855469	-47.81250000	+1052
+1457971193.79640010	+8.10791016	-7.26855469	-1.05029297	+61.91894531	-4.10888672	-46.34033203	+1668	+7.99804688	-6.45117188	-0.67236328	+15.79833984	-9.38232422	+9.51416016	+1420	+6.36328125	-10.74023438	-0.65478516	+39.11132813	+14.04052734	-47.81250000	+1052
+1457971193.80060010	+8.10351563	-7.26855469	-1.05029297	+61.89697266	-4.08691406	-46.34033203	+1668	+7.99804688	-6.45117188	-0.67236328	+15.77636719	-9.38232422	+9.51416016	+1420	+6.36328125	-10.74023438	-0.65478516	+39.11132813	+14.04052734	-47.81250000	+1052
+1457971193.80890010	+8.10351563	-7.26855469	-1.05029297	+61.87500000	-4.06494141	-46.38427734	+1668	+7.99804688	-6.45117188	-0.67236328	+15.77636719	-9.36035156	+9.51416016	+1420	+6.35888672	-10.74023438	-0.65917969	+39.08935547	+14.06250000	-47.81250000	+1052
+1457971193.81310010	+8.10351563	-7.26855469	-1.05029297	+61.87500000	-4.06494141	-46.40625000	+1668	+7.99804688	-6.45117188	-0.67236328	+15.77636719	-9.36035156	+9.51416016	+1420	+6.35888672	-10.74462891	-0.66357422	+39.06738281	+14.06250000	-47.79052734	+1052
+1457971193.81730010	+8.10351563	-7.26855469	-1.05029297	+61.87500000	-4.06494141	-46.40625000	+1668	+7.99804688	-6.45117188	-0.67675781	+15.77636719	-9.36035156	+9.51416016	+1420	+6.35449219	-10.74462891	-0.66357422	+39.04541016	+14.08447266	-47.79052734	+1052
+1457971193.82139990	+8.10351563	-7.26855469	-1.05029297	+61.87500000	-4.04296875	-46.42822266	+1668	+7.99804688	-6.45117188	-0.67675781	+15.77636719	-9.33837891	+9.49218750	+1420	+6.35009766	-10.74462891	-0.66796875	+39.04541016	+14.08447266	-47.79052734	+1052
+1457971193.82559990	+8.09912109	-7.26855469	-1.05029297	+61.85302734	-4.04296875	-46.47216797	+1668	+7.99804688	-6.45117188	-0.67675781	+15.75439453	-9.33837891	+9.49218750	+1420	+6.35009766	-10.74462891	-0.66796875	+39.02343750	+14.08447266	-47.79052734	+1052
+1457971193.82979990	+8.09912109	-7.26855469	-1.05029297	+61.85302734	-4.02099609	-46.49414063	+1664	+7.99804688	-6.45117188	-0.67675781	+15.75439453	-9.31640625	+9.49218750	+1420	+6.34570313	-10.74462891	-0.67236328	+39.00146484	+14.10644531	-47.79052734	+1052
+1457971193.83390000	+8.09912109	-7.26855469	-1.05029297	+61.85302734	-4.02099609	-46.51611328	+1664	+7.99804688	-6.45117188	-0.67675781	+15.75439453	-9.31640625	+9.49218750	+1420	+6.34130859	-10.74462891	-0.67236328	+38.97949219	+14.10644531	-47.81250000	+1052
+1457971193.84220000	+8.09912109	-7.26855469	-1.05029297	+61.87500000	-4.02099609	-46.56005859	+1664	+7.99804688	-6.45117188	-0.67675781	+15.75439453	-9.29443359	+9.49218750	+1420	+6.33691406	-10.74902344	-0.67675781	+38.95751953	+14.12841797	-47.83447266	+1052
+1457971193.85060000	+8.10351563	-7.27294922	-1.05468750	+61.87500000	-4.02099609	-46.60400391	+1664	+7.99804688	-6.45117188	-0.67675781	+15.75439453	-9.29443359	+9.47021484	+1420	+6.33691406	-10.74902344	-0.67675781	+38.95751953	+14.15039063	-47.87841797	+1048
+1457971193.85470010	+8.10351563	-7.27294922	-1.05468750	+61.89697266	-3.99902344	-46.62597656	+1664	+7.99804688	-6.45117188	-0.67675781	+15.73242188	-9.29443359	+9.47021484	+1420	+6.33691406	-10.74902344	-0.67675781	+38.97949219	+14.15039063	-47.92236328	+1044
+1457971193.85890010	+8.10351563	-7.27294922	-1.05468750	+61.89697266	-3.99902344	-46.64794922	+1664	+7.99804688	-6.45117188	-0.67675781	+15.73242188	-9.27246094	+9.47021484	+1424	+6.34130859	-10.74902344	-0.67236328	+38.97949219	+14.17236328	-47.94433594	+1044
+1457971193.86310010	+8.10351563	-7.27734375	-1.05468750	+61.91894531	-3.99902344	-46.66992188	+1664	+7.99804688	-6.45117188	-0.67675781	+15.73242188	-9.27246094	+9.44824219	+1424	+6.34130859	-10.75341797	-0.67236328	+39.00146484	+14.17236328	-47.98828125	+1044
+1457971193.86719990	+8.10351563	-7.27734375	-1.05468750	+61.91894531	-3.99902344	-46.69189453	+1664	+7.99804688	-6.45117188	-0.67675781	+15.73242188	-9.27246094	+9.44824219	+1424	+6.34570313	-10.75341797	-0.66796875	+39.02343750	+14.19433594	-48.03222656	+1044
+1457971193.87560010	+8.10351563	-7.27734375	-1.05468750	+61.96289063	-3.97705078	-46.69189453	+1668	+7.99804688	-6.45117188	-0.67675781	+15.73242188	-9.27246094	+9.44824219	+1424	+6.35009766	-10.75341797	-0.66357422	+39.06738281	+14.21630859	-48.12011719	+1044
+1457971193.87969990	+8.10351563	-7.28173828	-1.05468750	+61.96289063	-3.97705078	-46.71386719	+1668	+7.99804688	-6.45117188	-0.67675781	+15.73242188	-9.25048828	+9.44824219	+1424	+6.35449219	-10.75341797	-0.65917969	+39.08935547	+14.23828125	-48.16406250	+1044
+1457971193.88389990	+8.10351563	-7.28173828	-1.05908203	+61.98486328	-3.95507813	-46.71386719	+1668	+7.99804688	-6.45117188	-0.67675781	+15.73242188	-9.25048828	+9.42626953	+1424	+6.35888672	-10.75341797	-0.65478516	+39.11132813	+14.23828125	-48.18603516	+1048
+1457971193.88809990	+8.10351563	-7.28613281	-1.05908203	+62.00683594	-3.95507813	-46.71386719	+1668	+7.99804688	-6.45117188	-0.67675781	+15.73242188	-9.25048828	+9.42626953	+1424	+6.35888672	-10.75341797	-0.65478516	+39.13330078	+14.26025391	-48.22998047	+1048
+1457971193.89220000	+8.10351563	-7.28613281	-1.05908203	+62.00683594	-3.93310547	-46.71386719	+1668	+7.99804688	-6.45556641	-0.67675781	+15.73242188	-9.25048828	+9.42626953	+1424	+6.36328125	-10.75781250	-0.65039063	+39.15527344	+14.30419922	-48.27392578	+1048
+1457971193.90060000	+8.10351563	-7.29052734	-1.05908203	+62.02880859	-3.88916016	-46.71386719	+1672	+7.99804688	-6.45556641	-0.68115234	+15.73242188	-9.22851563	+9.40429688	+1424	+6.36767578	-10.75781250	-0.64599609	+39.17724609	+14.34814453	-48.31787109	+1052
+1457971193.90470000	+8.10351563	-7.29492188	-1.06347656	+62.05078125	-3.86718750	-46.69189453	+1672	+7.99804688	-6.45556641	-0.68115234	+15.73242188	-9.20654297	+9.40429688	+1424	+6.36767578	-10.76220703	-0.64160156	+39.19921875	+14.37011719	-48.33984375	+1052
+1457971193.90890000	+8.10351563	-7.29492188	-1.06347656	+62.07275391	-3.84521484	-46.69189453	+1672	+7.99804688	-6.45556641	-0.68115234	+15.75439453	-9.20654297	+9.38232422	+1424	+6.36328125	-10.76220703	-0.64160156	+39.19921875	+14.41406250	-48.33984375	+1052
+1457971193.91300010	+8.09912109	-7.29492188	-1.06347656	+62.07275391	-3.82324219	-46.66992188	+1672	+7.99365234	-6.45996094	-0.68115234	+15.75439453	-9.18457031	+9.38232422	+1424	+6.36328125	-10.76660156	-0.64160156	+39.19921875	+14.43603516	-48.33984375	+1052
+1457971193.91720010	+8.09912109	-7.29931641	-1.06787109	+62.09472656	-3.80126953	-46.66992188	+1672	+7.99365234	-6.45996094	-0.68554688	+15.75439453	-9.14062500	+9.36035156	+1424	+6.36328125	-10.76660156	-0.64160156	+39.19921875	+14.45800781	-48.33984375	+1052
+1457971193.92549990	+8.09472656	-7.30371094	-1.06787109	+62.09472656	-3.73535156	-46.64794922	+1676	+7.99365234	-6.46435547	-0.68994141	+15.75439453	-9.07470703	+9.31640625	+1428	+6.35449219	-10.77099609	-0.64599609	+39.17724609	+14.52392578	-48.33984375	+1056
+1457971193.92969990	+8.09472656	-7.30371094	-1.07226563	+62.09472656	-3.71337891	-46.62597656	+1676	+7.98925781	-6.46875000	-0.68994141	+15.75439453	-9.03076172	+9.29443359	+1428	+6.35009766	-10.77539063	-0.64599609	+39.15527344	+14.56787109	-48.31787109	+1056
+1457971193.93390010	+8.09033203	-7.30810547	-1.07226563	+62.11669922	-3.66943359	-46.60400391	+1676	+7.98925781	-6.46875000	-0.69433594	+15.77636719	-8.98681641	+9.27246094	+1428	+6.34570313	-10.77978516	-0.64599609	+39.13330078	+14.58984375	-48.29589844	+1056
+1457971193.93800000	+8.09033203	-7.30810547	-1.07666016	+62.11669922	-3.64746094	-46.58203125	+1676	+7.98925781	-6.47314453	-0.69433594	+15.77636719	-8.94287109	+9.25048828	+1428	+6.34130859	-10.78417969	-0.65039063	+39.11132813	+14.61181641	-48.27392578	+1056
+1457971193.94219990	+8.09033203	-7.30810547	-1.07666016	+62.11669922	-3.62548828	-46.56005859	+1676	+7.98486328	-6.47314453	-0.69873047	+15.77636719	-8.89892578	+9.22851563	+1428	+6.33691406	-10.78417969	-0.65478516	+39.08935547	+14.63378906	-48.22998047	+1056
+1457971193.94639990	+8.08593750	-7.30810547	-1.07666016	+62.11669922	-3.60351563	-46.53808594	+1672	+7.98486328	-6.47753906	-0.69873047	+15.77636719	-8.83300781	+9.20654297	+1432	+6.33251953	-10.78857422	-0.65478516	+39.06738281	+14.65576172	-48.20800781	+1056
+1457971193.95470000	+8.08593750	-7.31250000	-1.08105469	+62.11669922	-3.58154297	-46.51611328	+1672	+7.98046875	-6.47753906	-0.70312500	+15.77636719	-8.76708984	+9.16259766	+1432	+6.32373047	-10.79296875	-0.65917969	+39.04541016	+14.67773438	-48.16406250	+1052
+1457971193.95890000	+8.08593750	-7.31250000	-1.08105469	+62.11669922	-3.55957031	-46.51611328	+1672	+7.98046875	-6.48193359	-0.70751953	+15.77636719	-8.74511719	+9.14062500	+1432	+6.31933594	-10.79296875	-0.66357422	+39.02343750	+14.69970703	-48.14208984	+1052
+1457971193.96300010	+8.08593750	-7.31250000	-1.08105469	+62.11669922	-3.55957031	-46.51611328	+1672	+7.98046875	-6.48193359	-0.70751953	+15.77636719	-8.72314453	+9.11865234	+1432	+6.31933594	-10.79296875	-0.66357422	+39.00146484	+14.72167969	-48.14208984	+1048
+1457971193.96720000	+8.08593750	-7.31250000	-1.08105469	+62.11669922	-3.55957031	-46.49414063	+1668	+7.98046875	-6.48193359	-0.70751953	+15.77636719	-8.70117188	+9.11865234	+1428	+6.31494141	-10.79736328	-0.66357422	+39.00146484	+14.72167969	-48.12011719	+1048
+1457971193.97140000	+8.08593750	-7.31250000	-1.08105469	+62.11669922	-3.55957031	-46.49414063	+1668	+7.98046875	-6.48632813	-0.70751953	+15.77636719	-8.67919922	+9.11865234	+1428	+6.31494141	-10.79736328	-0.66357422	+39.00146484	+14.72167969	-48.12011719	+1044
+1457971193.97970010	+8.08593750	-7.31250000	-1.08105469	+62.13867188	-3.55957031	-46.49414063	+1668	+7.98046875	-6.48632813	-0.70751953	+15.75439453	-8.67919922	+9.09667969	+1428	+6.31933594	-10.79736328	-0.66357422	+39.00146484	+14.72167969	-48.12011719	+1040
+1457971193.98390010	+8.08593750	-7.31250000	-1.08105469	+62.13867188	-3.55957031	-46.49414063	+1664	+7.98046875	-6.48632813	-0.70751953	+15.75439453	-8.67919922	+9.09667969	+1428	+6.31933594	-10.79736328	-0.66357422	+39.00146484	+14.72167969	-48.12011719	+1036
+1457971193.98799990	+8.08593750	-7.31250000	-1.08105469	+62.13867188	-3.58154297	-46.51611328	+1664	+7.98046875	-6.48632813	-0.70751953	+15.75439453	-8.67919922	+9.09667969	+1424	+6.31933594	-10.79736328	-0.66357422	+39.02343750	+14.72167969	-48.12011719	+1036
+1457971193.99219990	+8.08593750	-7.31250000	-1.08105469	+62.13867188	-3.58154297	-46.51611328	+1664	+7.98046875	-6.48632813	-0.70751953	+15.75439453	-8.70117188	+9.09667969	+1424	+6.32373047	-10.79736328	-0.66357422	+39.02343750	+14.72167969	-48.14208984	+1032
+1457971193.99630000	+8.08593750	-7.31250000	-1.08105469	+62.13867188	-3.58154297	-46.51611328	+1664	+7.98046875	-6.48632813	-0.70751953	+15.75439453	-8.70117188	+9.09667969	+1424	+6.32373047	-10.79736328	-0.65917969	+39.02343750	+14.72167969	-48.14208984	+1032
+1457971194.00050000	+8.09033203	-7.31250000	-1.08105469	+62.13867188	-3.60351563	-46.51611328	+1664	+7.98046875	-6.48632813	-0.70751953	+15.75439453	-8.70117188	+9.09667969	+1424	+6.32373047	-10.79736328	-0.65917969	+39.04541016	+14.72167969	-48.14208984	+1032
+1457971194.00880000	+8.09033203	-7.31250000	-1.07666016	+62.13867188	-3.60351563	-46.53808594	+1664	+7.98486328	-6.48632813	-0.70751953	+15.73242188	-8.72314453	+9.09667969	+1420	+6.32812500	-10.79736328	-0.65917969	+39.04541016	+14.72167969	-48.16406250	+1028
+1457971194.01300000	+8.09033203	-7.31250000	-1.07666016	+62.16064453	-3.62548828	-46.53808594	+1664	+7.98486328	-6.48632813	-0.70751953	+15.73242188	-8.72314453	+9.09667969	+1420	+6.32812500	-10.79736328	-0.65478516	+39.04541016	+14.72167969	-48.16406250	+1028
+1457971194.01720000	+8.09033203	-7.31250000	-1.07666016	+62.16064453	-3.62548828	-46.53808594	+1664	+7.98486328	-6.48632813	-0.70751953	+15.73242188	-8.72314453	+9.09667969	+1420	+6.33251953	-10.79736328	-0.65478516	+39.06738281	+14.72167969	-48.16406250	+1028
+1457971194.02130010	+8.09033203	-7.31250000	-1.07666016	+62.16064453	-3.62548828	-46.53808594	+1664	+7.98486328	-6.48632813	-0.70751953	+15.73242188	-8.74511719	+9.11865234	+1420	+6.33251953	-10.79296875	-0.65478516	+39.06738281	+14.72167969	-48.18603516	+1028
+1457971194.02550010	+8.09472656	-7.31250000	-1.07666016	+62.16064453	-3.64746094	-46.53808594	+1664	+7.98486328	-6.48632813	-0.70751953	+15.73242188	-8.74511719	+9.11865234	+1416	+6.33251953	-10.79296875	-0.65478516	+39.06738281	+14.72167969	-48.18603516	+1028
+1457971194.03379990	+8.09472656	-7.31689453	-1.07666016	+62.16064453	-3.64746094	-46.56005859	+1664	+7.98486328	-6.48632813	-0.70751953	+15.73242188	-8.74511719	+9.11865234	+1416	+6.33691406	-10.79296875	-0.65039063	+39.06738281	+14.72167969	-48.18603516	+1028
+1457971194.03800010	+8.09472656	-7.31689453	-1.07666016	+62.16064453	-3.66943359	-46.56005859	+1664	+7.98486328	-6.48632813	-0.70751953	+15.73242188	-8.74511719	+9.11865234	+1416	+6.33691406	-10.79296875	-0.65039063	+39.06738281	+14.72167969	-48.18603516	+1028
+1457971194.04220010	+8.09472656	-7.31689453	-1.07666016	+62.18261719	-3.66943359	-46.56005859	+1664	+7.98486328	-6.48632813	-0.70751953	+15.73242188	-8.74511719	+9.11865234	+1416	+6.33691406	-10.79296875	-0.65039063	+39.06738281	+14.69970703	-48.18603516	+1028
+1457971194.04629990	+8.09472656	-7.31689453	-1.07666016	+62.18261719	-3.66943359	-46.56005859	+1664	+7.98486328	-6.48632813	-0.70751953	+15.73242188	-8.74511719	+9.11865234	+1416	+6.33691406	-10.79296875	-0.65039063	+39.06738281	+14.69970703	-48.18603516	+1028
+1457971194.05049990	+8.09472656	-7.31689453	-1.07666016	+62.18261719	-3.66943359	-46.56005859	+1664	+7.98486328	-6.48632813	-0.70751953	+15.73242188	-8.74511719	+9.11865234	+1416	+6.33691406	-10.79736328	-0.65039063	+39.06738281	+14.69970703	-48.18603516	+1024
+1457971194.05880000	+8.09472656	-7.31689453	-1.07666016	+62.18261719	-3.66943359	-46.53808594	+1664	+7.98486328	-6.48632813	-0.70751953	+15.73242188	-8.74511719	+9.09667969	+1412	+6.33691406	-10.79736328	-0.65039063	+39.04541016	+14.69970703	-48.18603516	+1024
+1457971194.06300000	+8.09472656	-7.31689453	-1.07666016	+62.16064453	-3.66943359	-46.53808594	+1664	+7.98486328	-6.48632813	-0.70751953	+15.73242188	-8.74511719	+9.09667969	+1412	+6.33251953	-10.79736328	-0.65039063	+39.04541016	+14.69970703	-48.16406250	+1024
+1457971194.06710000	+8.09472656	-7.31689453	-1.07666016	+62.16064453	-3.66943359	-46.53808594	+1664	+7.98486328	-6.48632813	-0.70751953	+15.73242188	-8.74511719	+9.09667969	+1412	+6.33251953	-10.79736328	-0.65478516	+39.04541016	+14.69970703	-48.16406250	+1024
+1457971194.07130000	+8.09472656	-7.31689453	-1.07666016	+62.16064453	-3.66943359	-46.51611328	+1664	+7.98486328	-6.48632813	-0.70751953	+15.73242188	-8.74511719	+9.09667969	+1412	+6.33251953	-10.79736328	-0.65478516	+39.02343750	+14.69970703	-48.16406250	+1024
+1457971194.07550000	+8.09472656	-7.31689453	-1.07666016	+62.16064453	-3.66943359	-46.51611328	+1664	+7.98486328	-6.48632813	-0.70751953	+15.73242188	-8.74511719	+9.09667969	+1412	+6.33251953	-10.79736328	-0.65478516	+39.02343750	+14.69970703	-48.14208984	+1024
+1457971194.07960010	+8.09472656	-7.31689453	-1.07666016	+62.16064453	-3.66943359	-46.51611328	+1664	+7.98486328	-6.48632813	-0.70751953	+15.71044922	-8.74511719	+9.09667969	+1412	+6.33251953	-10.79736328	-0.65478516	+39.02343750	+14.69970703	-48.14208984	+1024
+1457971194.08800010	+8.09472656	-7.31689453	-1.07666016	+62.13867188	-3.66943359	-46.49414063	+1664	+7.98486328	-6.48632813	-0.70751953	+15.71044922	-8.72314453	+9.09667969	+1412	+6.32812500	-10.79736328	-0.65478516	+39.00146484	+14.69970703	-48.14208984	+1024
+1457971194.09209990	+8.09472656	-7.31689453	-1.07666016	+62.13867188	-3.66943359	-46.49414063	+1664	+7.98486328	-6.48632813	-0.70751953	+15.71044922	-8.72314453	+9.07470703	+1412	+6.32812500	-10.79736328	-0.65478516	+39.00146484	+14.69970703	-48.14208984	+1024
+1457971194.09629990	+8.09472656	-7.32128906	-1.07666016	+62.13867188	-3.66943359	-46.49414063	+1660	+7.98486328	-6.48632813	-0.70751953	+15.71044922	-8.72314453	+9.07470703	+1412	+6.32812500	-10.79736328	-0.65478516	+39.00146484	+14.69970703	-48.12011719	+1024
+1457971194.10050010	+8.09472656	-7.32128906	-1.07666016	+62.13867188	-3.66943359	-46.49414063	+1660	+7.98486328	-6.48632813	-0.70751953	+15.68847656	-8.72314453	+9.07470703	+1412	+6.32812500	-10.80175781	-0.65478516	+38.97949219	+14.69970703	-48.12011719	+1020
+1457971194.10460000	+8.09472656	-7.32128906	-1.07666016	+62.13867188	-3.66943359	-46.47216797	+1660	+7.98486328	-6.49072266	-0.70751953	+15.68847656	-8.72314453	+9.05273438	+1412	+6.32812500	-10.80175781	-0.65478516	+38.97949219	+14.69970703	-48.12011719	+1020
+1457971194.11299990	+8.09472656	-7.32128906	-1.07666016	+62.11669922	-3.66943359	-46.47216797	+1660	+7.98486328	-6.49072266	-0.70751953	+15.68847656	-8.72314453	+9.05273438	+1412	+6.32812500	-10.80175781	-0.65478516	+38.97949219	+14.69970703	-48.12011719	+1020
+1457971194.11710000	+8.09472656	-7.32128906	-1.07666016	+62.11669922	-3.66943359	-46.47216797	+1660	+7.98486328	-6.49072266	-0.70751953	+15.66650391	-8.72314453	+9.03076172	+1412	+6.32812500	-10.80175781	-0.65478516	+38.97949219	+14.69970703	-48.12011719	+1020
+1457971194.12130000	+8.09472656	-7.32128906	-1.07666016	+62.11669922	-3.66943359	-46.47216797	+1660	+7.98486328	-6.49072266	-0.70751953	+15.66650391	-8.74511719	+9.03076172	+1412	+6.33251953	-10.80175781	-0.65039063	+38.97949219	+14.69970703	-48.12011719	+1020
+1457971194.12550000	+8.09472656	-7.32128906	-1.07666016	+62.11669922	-3.66943359	-46.47216797	+1660	+7.98925781	-6.49072266	-0.70751953	+15.64453125	-8.74511719	+9.00878906	+1412	+6.33251953	-10.80175781	-0.65039063	+38.97949219	+14.69970703	-48.14208984	+1020
+1457971194.12960000	+8.09472656	-7.32128906	-1.07666016	+62.09472656	-3.69140625	-46.47216797	+1660	+7.98925781	-6.49072266	-0.70751953	+15.64453125	-8.74511719	+9.00878906	+1412	+6.33251953	-10.79736328	-0.65039063	+39.00146484	+14.69970703	-48.14208984	+1020
+1457971194.13800000	+8.09472656	-7.32128906	-1.07226563	+62.09472656	-3.69140625	-46.47216797	+1660	+7.98925781	-6.49072266	-0.70751953	+15.62255859	-8.76708984	+8.98681641	+1416	+6.33691406	-10.79736328	-0.64599609	+39.00146484	+14.69970703	-48.14208984	+1024
+1457971194.14210010	+8.09472656	-7.32128906	-1.07226563	+62.09472656	-3.69140625	-46.47216797	+1660	+7.98925781	-6.49072266	-0.70751953	+15.60058594	-8.78906250	+8.96484375	+1416	+6.34130859	-10.79736328	-0.64160156	+39.00146484	+14.69970703	-48.16406250	+1024
+1457971194.14630010	+8.09472656	-7.32128906	-1.07226563	+62.09472656	-3.69140625	-46.47216797	+1660	+7.98925781	-6.49072266	-0.70312500	+15.60058594	-8.78906250	+8.96484375	+1416	+6.34130859	-10.79736328	-0.64160156	+39.02343750	+14.67773438	-48.16406250	+1028
+1457971194.15039990	+8.09472656	-7.32128906	-1.07226563	+62.09472656	-3.71337891	-46.47216797	+1660	+7.98925781	-6.49072266	-0.70312500	+15.57861328	-8.78906250	+8.94287109	+1416	+6.34570313	-10.79736328	-0.64160156	+39.02343750	+14.67773438	-48.16406250	+1028
+1457971194.15459990	+8.09472656	-7.32128906	-1.07226563	+62.07275391	-3.71337891	-46.47216797	+1660	+7.99365234	-6.49072266	-0.70312500	+15.57861328	-8.81103516	+8.94287109	+1416	+6.34570313	-10.79736328	-0.64160156	+39.02343750	+14.67773438	-48.16406250	+1028
+1457971194.16290000	+8.09912109	-7.32128906	-1.07226563	+62.07275391	-3.71337891	-46.47216797	+1660	+7.99365234	-6.49072266	-0.70312500	+15.55664063	-8.83300781	+8.92089844	+1416	+6.35009766	-10.79736328	-0.63720703	+39.00146484	+14.67773438	-48.14208984	+1032
+1457971194.16710000	+8.09912109	-7.32128906	-1.07226563	+62.07275391	-3.73535156	-46.47216797	+1664	+7.99365234	-6.49072266	-0.70312500	+15.53466797	-8.83300781	+8.92089844	+1416	+6.34570313	-10.79736328	-0.64160156	+39.00146484	+14.65576172	-48.14208984	+1032
+1457971194.17129990	+8.09912109	-7.32128906	-1.07226563	+62.05078125	-3.73535156	-46.49414063	+1664	+7.99365234	-6.49072266	-0.70312500	+15.53466797	-8.83300781	+8.89892578	+1416	+6.34570313	-10.79736328	-0.64160156	+38.97949219	+14.65576172	-48.12011719	+1032
+1457971194.17540000	+8.09912109	-7.32128906	-1.07226563	+62.05078125	-3.73535156	-46.49414063	+1664	+7.99365234	-6.49072266	-0.70312500	+15.51269531	-8.83300781	+8.89892578	+1420	+6.34570313	-10.79736328	-0.64160156	+38.97949219	+14.63378906	-48.12011719	+1032
+1457971194.17960000	+8.09912109	-7.32128906	-1.07226563	+62.05078125	-3.73535156	-46.49414063	+1664	+7.99365234	-6.49072266	-0.70312500	+15.51269531	-8.83300781	+8.89892578	+1420	+6.34570313	-10.79736328	-0.64160156	+38.95751953	+14.63378906	-48.09814453	+1036
+1457971194.18380000	+8.09912109	-7.32128906	-1.07226563	+62.05078125	-3.75732422	-46.49414063	+1664	+7.99365234	-6.49072266	-0.70312500	+15.49072266	-8.83300781	+8.89892578	+1420	+6.34130859	-10.79736328	-0.64599609	+38.93554688	+14.63378906	-48.07617188	+1036
+1457971194.19210000	+8.09912109	-7.32128906	-1.06787109	+62.02880859	-3.75732422	-46.49414063	+1664	+7.99365234	-6.49072266	-0.70312500	+15.49072266	-8.83300781	+8.87695313	+1420	+6.33691406	-10.80175781	-0.64599609	+38.91357422	+14.61181641	-48.05419922	+1036
+1457971194.19630000	+8.09912109	-7.32128906	-1.06787109	+62.02880859	-3.75732422	-46.49414063	+1664	+7.99365234	-6.49072266	-0.70312500	+15.46875000	-8.81103516	+8.87695313	+1420	+6.33691406	-10.80175781	-0.65039063	+38.89160156	+14.61181641	-48.05419922	+1036
+1457971194.20040010	+8.09912109	-7.32128906	-1.06787109	+62.02880859	-3.75732422	-46.49414063	+1664	+7.99365234	-6.49072266	-0.70312500	+15.46875000	-8.81103516	+8.87695313	+1424	+6.33691406	-10.80175781	-0.65039063	+38.89160156	+14.61181641	-48.03222656	+1036
