# Supplementary material for: A direct effect of perception on action when grasping a cup
Source: Sci Rep. 2018 Jan 9;8:171. doi: 10.1038/s41598-017-18591-5 (PMC5760564; doi:10.1038/s41598-017-18591-5)
Supplement: Supplementary file 6 — Supplementary Information [file 41598_2017_18591_MOESM6_ESM.zip › SciRep_Data/S01instruct/S01_100instruct_Tr62.dat]

+1000000000000.00000000	+0.00000000	+0.00000000	+0.00000000	+0.00000000	+0.00000000	+0.00000000	+0	+0.00000000	+0.00000000	+0.00000000	+0.00000000	+0.00000000	+0.00000000	+0	+0.00000000	+0.00000000	+0.00000000	+0.00000000	+0.00000000	+0.00000000	+0
+1457971194.20460010	+8.09912109	-7.32128906	-1.06787109	+62.02880859	-3.75732422	-46.49414063	+1664	+7.99365234	-6.49072266	-0.70312500	+15.46875000	-8.81103516	+8.87695313	+1424	+6.33251953	-10.80175781	-0.65039063	+38.86962891	+14.61181641	-48.03222656	+1036
+1457971194.20880010	+8.09912109	-7.32128906	-1.06787109	+62.00683594	-3.75732422	-46.49414063	+1664	+7.99365234	-6.49072266	-0.70312500	+15.46875000	-8.81103516	+8.87695313	+1424	+6.33251953	-10.80175781	-0.65039063	+38.86962891	+14.61181641	-48.01025391	+1036
+1457971194.21709990	+8.09912109	-7.32128906	-1.06787109	+62.00683594	-3.77929688	-46.49414063	+1664	+7.99365234	-6.49072266	-0.70312500	+15.46875000	-8.81103516	+8.85498047	+1424	+6.33251953	-10.80175781	-0.65478516	+38.84765625	+14.61181641	-48.01025391	+1036
+1457971194.22120000	+8.09912109	-7.32128906	-1.06787109	+62.00683594	-3.77929688	-46.49414063	+1664	+7.99365234	-6.49072266	-0.70312500	+15.44677734	-8.81103516	+8.85498047	+1424	+6.33251953	-10.80175781	-0.65478516	+38.84765625	+14.61181641	-48.01025391	+1032
+1457971194.22540000	+8.09912109	-7.32128906	-1.06787109	+62.00683594	-3.77929688	-46.49414063	+1664	+7.99804688	-6.49072266	-0.70312500	+15.44677734	-8.81103516	+8.85498047	+1428	+6.33251953	-10.80175781	-0.65478516	+38.84765625	+14.61181641	-48.01025391	+1032
+1457971194.22960000	+8.09912109	-7.32128906	-1.06787109	+62.00683594	-3.77929688	-46.49414063	+1664	+7.99804688	-6.49072266	-0.70312500	+15.44677734	-8.81103516	+8.85498047	+1428	+6.33251953	-10.80175781	-0.65478516	+38.84765625	+14.58984375	-48.01025391	+1032
+1457971194.23370000	+8.09912109	-7.32128906	-1.06787109	+62.00683594	-3.77929688	-46.51611328	+1664	+7.99804688	-6.49072266	-0.70312500	+15.44677734	-8.81103516	+8.85498047	+1428	+6.33251953	-10.80175781	-0.65478516	+38.84765625	+14.58984375	-48.01025391	+1032
+1457971204.67510010	+8.20019531	-7.36083984	-0.97558594	+64.84130859	-9.49218750	-47.41699219	+1876	+8.06835938	-6.53027344	-0.61962891	+14.72167969	-11.42578125	+7.47070313	+1624	+6.40283203	-10.91162109	-0.57568359	+38.01269531	+12.72216797	-50.18554688	+1008
+1457971204.67919990	+8.20019531	-7.36083984	-0.97558594	+64.84130859	-9.49218750	-47.41699219	+1876	+8.06835938	-6.53027344	-0.61962891	+14.72167969	-11.42578125	+7.49267578	+1624	+6.40283203	-10.91162109	-0.57568359	+38.03466797	+12.72216797	-50.20751953	+1008
+1457971204.68759990	+8.20019531	-7.36083984	-0.97558594	+64.84130859	-9.51416016	-47.43896484	+1876	+8.06835938	-6.53027344	-0.61962891	+14.72167969	-11.42578125	+7.49267578	+1624	+6.40722656	-10.91162109	-0.57128906	+38.05664063	+12.72216797	-50.22949219	+1008
+1457971204.69170000	+8.20019531	-7.36083984	-0.97558594	+64.86328125	-9.51416016	-47.43896484	+1880	+8.06835938	-6.53027344	-0.61962891	+14.72167969	-11.42578125	+7.49267578	+1624	+6.41162109	-10.91162109	-0.56689453	+38.07861328	+12.72216797	-50.25146484	+1008
+1457971204.69590000	+8.20019531	-7.36083984	-0.97558594	+64.86328125	-9.51416016	-47.43896484	+1880	+8.06835938	-6.53027344	-0.61962891	+14.72167969	-11.44775391	+7.49267578	+1624	+6.41162109	-10.91162109	-0.56689453	+38.10058594	+12.72216797	-50.25146484	+1008
+1457971204.70009990	+8.20019531	-7.36083984	-0.97558594	+64.86328125	-9.51416016	-47.43896484	+1880	+8.06835938	-6.53027344	-0.61962891	+14.72167969	-11.44775391	+7.49267578	+1624	+6.42041016	-10.90722656	-0.56250000	+38.12255859	+12.74414063	-50.29541016	+1012
+1457971204.70420000	+8.20019531	-7.36083984	-0.97558594	+64.86328125	-9.51416016	-47.43896484	+1880	+8.06835938	-6.53027344	-0.61962891	+14.72167969	-11.44775391	+7.51464844	+1624	+6.42480469	-10.90722656	-0.55810547	+38.14453125	+12.74414063	-50.31738281	+1016
+1457971204.70840000	+8.20458984	-7.36083984	-0.97558594	+64.86328125	-9.53613281	-47.43896484	+1880	+8.06835938	-6.53027344	-0.61962891	+14.72167969	-11.44775391	+7.51464844	+1624	+6.42919922	-10.90722656	-0.55371094	+38.18847656	+12.74414063	-50.36132813	+1016
+1457971204.71260000	+8.20458984	-7.36083984	-0.97558594	+64.86328125	-9.53613281	-47.43896484	+1880	+8.06835938	-6.53027344	-0.61962891	+14.72167969	-11.44775391	+7.51464844	+1624	+6.43798828	-10.90283203	-0.54931641	+38.23242188	+12.74414063	-50.38330078	+1024
+1457971204.71670010	+8.20458984	-7.36523438	-0.97558594	+64.86328125	-9.53613281	-47.43896484	+1880	+8.06835938	-6.53027344	-0.61962891	+14.72167969	-11.46972656	+7.51464844	+1624	+6.44238281	-10.90283203	-0.54492188	+38.25439453	+12.74414063	-50.42724609	+1024
+1457971204.72090010	+8.20458984	-7.36523438	-0.97558594	+64.86328125	-9.53613281	-47.43896484	+1880	+8.06835938	-6.53027344	-0.61962891	+14.72167969	-11.46972656	+7.51464844	+1624	+6.44677734	-10.90283203	-0.54052734	+38.27636719	+12.74414063	-50.44921875	+1028
+1457971204.72510000	+8.20458984	-7.36523438	-0.97558594	+64.86328125	-9.53613281	-47.43896484	+1880	+8.06835938	-6.53027344	-0.61962891	+14.72167969	-11.46972656	+7.51464844	+1624	+6.44677734	-10.90283203	-0.54052734	+38.27636719	+12.74414063	-50.44921875	+1032
+1457971204.72919990	+8.20458984	-7.36523438	-0.97558594	+64.86328125	-9.53613281	-47.43896484	+1880	+8.06835938	-6.53027344	-0.61962891	+14.72167969	-11.46972656	+7.51464844	+1624	+6.44677734	-10.90283203	-0.54052734	+38.27636719	+12.74414063	-50.44921875	+1032
+1457971204.73340010	+8.20458984	-7.36523438	-0.97558594	+64.86328125	-9.53613281	-47.43896484	+1880	+8.06835938	-6.53027344	-0.61962891	+14.72167969	-11.46972656	+7.51464844	+1624	+6.44677734	-10.90283203	-0.54052734	+38.27636719	+12.74414063	-50.42724609	+1036
+1457971204.73760010	+8.20458984	-7.36523438	-0.97558594	+64.86328125	-9.55810547	-47.43896484	+1880	+8.06835938	-6.53027344	-0.61962891	+14.72167969	-11.46972656	+7.51464844	+1624	+6.44238281	-10.90283203	-0.54492188	+38.25439453	+12.74414063	-50.42724609	+1036
+1457971204.74169990	+8.20458984	-7.36523438	-0.97558594	+64.86328125	-9.55810547	-47.43896484	+1880	+8.06835938	-6.53027344	-0.61962891	+14.72167969	-11.46972656	+7.51464844	+1624	+6.44238281	-10.90283203	-0.54492188	+38.25439453	+12.74414063	-50.40527344	+1040
+1457971204.75000000	+8.20458984	-7.36083984	-0.97558594	+64.86328125	-9.55810547	-47.43896484	+1884	+8.06835938	-6.53027344	-0.61962891	+14.72167969	-11.46972656	+7.51464844	+1624	+6.43798828	-10.90283203	-0.54931641	+38.23242188	+12.72216797	-50.38330078	+1040
+1457971204.75420000	+8.20458984	-7.36083984	-0.97558594	+64.86328125	-9.55810547	-47.43896484	+1884	+8.06835938	-6.53027344	-0.61962891	+14.72167969	-11.46972656	+7.51464844	+1624	+6.43798828	-10.90283203	-0.54931641	+38.23242188	+12.72216797	-50.38330078	+1044
+1457971204.76250000	+8.20458984	-7.36083984	-0.97558594	+64.86328125	-9.53613281	-47.43896484	+1884	+8.06835938	-6.53027344	-0.61962891	+14.72167969	-11.46972656	+7.51464844	+1624	+6.43359375	-10.90283203	-0.55371094	+38.21044922	+12.72216797	-50.36132813	+1044
+1457971204.77090000	+8.20458984	-7.36083984	-0.97558594	+64.86328125	-9.53613281	-47.43896484	+1884	+8.06835938	-6.53027344	-0.61962891	+14.72167969	-11.44775391	+7.51464844	+1620	+6.43359375	-10.90283203	-0.55371094	+38.21044922	+12.72216797	-50.33935547	+1044
+1457971204.77500010	+8.20458984	-7.36083984	-0.97558594	+64.86328125	-9.53613281	-47.43896484	+1884	+8.06835938	-6.53027344	-0.61962891	+14.72167969	-11.44775391	+7.51464844	+1620	+6.43359375	-10.90283203	-0.55371094	+38.18847656	+12.72216797	-50.33935547	+1044
+1457971204.78340010	+8.20458984	-7.36083984	-0.97558594	+64.86328125	-9.55810547	-47.43896484	+1884	+8.06835938	-6.53027344	-0.61962891	+14.72167969	-11.44775391	+7.51464844	+1620	+6.42919922	-10.90283203	-0.55810547	+38.18847656	+12.72216797	-50.31738281	+1044
+1457971204.78749990	+8.20458984	-7.36083984	-0.97558594	+64.86328125	-9.55810547	-47.43896484	+1884	+8.06835938	-6.53027344	-0.61962891	+14.72167969	-11.44775391	+7.51464844	+1620	+6.42919922	-10.90283203	-0.55810547	+38.18847656	+12.72216797	-50.31738281	+1044
+1457971204.79169990	+8.20458984	-7.36083984	-0.97558594	+64.86328125	-9.55810547	-47.43896484	+1884	+8.06835938	-6.53027344	-0.61962891	+14.72167969	-11.46972656	+7.51464844	+1620	+6.42919922	-10.90722656	-0.55810547	+38.18847656	+12.72216797	-50.31738281	+1044
+1457971204.79590010	+8.20458984	-7.36083984	-0.97558594	+64.86328125	-9.55810547	-47.43896484	+1884	+8.06835938	-6.53027344	-0.61962891	+14.72167969	-11.46972656	+7.51464844	+1620	+6.42919922	-10.90722656	-0.55810547	+38.18847656	+12.72216797	-50.31738281	+1044
+1457971204.80000000	+8.20458984	-7.36083984	-0.97558594	+64.86328125	-9.55810547	-47.43896484	+1884	+8.06835938	-6.53027344	-0.61962891	+14.72167969	-11.46972656	+7.51464844	+1620	+6.42919922	-10.90283203	-0.55810547	+38.18847656	+12.72216797	-50.31738281	+1044
+1457971204.80419990	+8.20458984	-7.36083984	-0.97558594	+64.86328125	-9.55810547	-47.43896484	+1884	+8.06835938	-6.53027344	-0.61962891	+14.72167969	-11.46972656	+7.51464844	+1620	+6.42919922	-10.90283203	-0.55810547	+38.18847656	+12.72216797	-50.31738281	+1044
+1457971204.80839990	+8.20458984	-7.36083984	-0.97558594	+64.86328125	-9.55810547	-47.43896484	+1884	+8.06835938	-6.53027344	-0.61962891	+14.72167969	-11.46972656	+7.53662109	+1620	+6.42919922	-10.90283203	-0.55810547	+38.18847656	+12.72216797	-50.31738281	+1040
+1457971204.81250000	+8.20458984	-7.36083984	-0.97558594	+64.86328125	-9.55810547	-47.43896484	+1884	+8.06835938	-6.53027344	-0.61523438	+14.72167969	-11.46972656	+7.53662109	+1620	+6.42919922	-10.90283203	-0.55810547	+38.18847656	+12.72216797	-50.31738281	+1040
+1457971204.81670000	+8.20458984	-7.36083984	-0.97558594	+64.86328125	-9.55810547	-47.43896484	+1884	+8.06835938	-6.53027344	-0.61523438	+14.72167969	-11.46972656	+7.53662109	+1620	+6.42919922	-10.90283203	-0.55810547	+38.18847656	+12.72216797	-50.31738281	+1040
+1457971204.82080010	+8.20458984	-7.36083984	-0.97558594	+64.86328125	-9.55810547	-47.43896484	+1884	+8.06835938	-6.53027344	-0.61523438	+14.72167969	-11.46972656	+7.53662109	+1620	+6.42919922	-10.90283203	-0.55810547	+38.18847656	+12.72216797	-50.31738281	+1040
+1457971204.82500000	+8.20458984	-7.36083984	-0.97558594	+64.86328125	-9.55810547	-47.43896484	+1884	+8.06835938	-6.53027344	-0.61523438	+14.72167969	-11.46972656	+7.53662109	+1620	+6.42919922	-10.90283203	-0.55810547	+38.18847656	+12.72216797	-50.31738281	+1040
+1457971204.82920000	+8.20458984	-7.36083984	-0.97558594	+64.86328125	-9.55810547	-47.43896484	+1884	+8.06835938	-6.53027344	-0.61523438	+14.72167969	-11.46972656	+7.53662109	+1620	+6.42919922	-10.90283203	-0.55810547	+38.18847656	+12.72216797	-50.31738281	+1040
+1457971204.83330010	+8.20458984	-7.36083984	-0.97558594	+64.86328125	-9.55810547	-47.43896484	+1884	+8.06835938	-6.53027344	-0.61523438	+14.72167969	-11.46972656	+7.53662109	+1620	+6.43359375	-10.90283203	-0.55810547	+38.18847656	+12.72216797	-50.31738281	+1040
+1457971204.83750010	+8.20458984	-7.36083984	-0.97558594	+64.86328125	-9.55810547	-47.43896484	+1884	+8.06835938	-6.53027344	-0.61523438	+14.72167969	-11.46972656	+7.53662109	+1620	+6.42919922	-10.90283203	-0.55810547	+38.18847656	+12.72216797	-50.31738281	+1040
+1457971204.84170010	+8.20458984	-7.36083984	-0.97558594	+64.86328125	-9.55810547	-47.43896484	+1884	+8.06835938	-6.53027344	-0.61523438	+14.72167969	-11.46972656	+7.53662109	+1620	+6.42919922	-10.90283203	-0.55810547	+38.18847656	+12.72216797	-50.31738281	+1040
+1457971204.84579990	+8.20458984	-7.36083984	-0.97558594	+64.86328125	-9.55810547	-47.43896484	+1888	+8.06835938	-6.52587891	-0.61523438	+14.72167969	-11.46972656	+7.53662109	+1620	+6.42919922	-10.90283203	-0.55810547	+38.18847656	+12.72216797	-50.31738281	+1040
+1457971204.84999990	+8.20458984	-7.36083984	-0.97558594	+64.86328125	-9.55810547	-47.43896484	+1888	+8.06835938	-6.52587891	-0.61523438	+14.72167969	-11.46972656	+7.53662109	+1620	+6.42919922	-10.90283203	-0.55810547	+38.18847656	+12.72216797	-50.31738281	+1040
+1457971204.85830000	+8.20458984	-7.36083984	-0.97558594	+64.86328125	-9.55810547	-47.43896484	+1888	+8.06835938	-6.52587891	-0.61523438	+14.72167969	-11.46972656	+7.53662109	+1620	+6.42919922	-10.90283203	-0.55810547	+38.16650391	+12.72216797	-50.29541016	+1040
+1457971204.86250000	+8.20458984	-7.36083984	-0.97558594	+64.86328125	-9.55810547	-47.43896484	+1888	+8.06835938	-6.52587891	-0.61523438	+14.72167969	-11.46972656	+7.53662109	+1620	+6.42919922	-10.90283203	-0.55810547	+38.16650391	+12.72216797	-50.29541016	+1040
+1457971204.86669990	+8.20458984	-7.36083984	-0.97558594	+64.86328125	-9.55810547	-47.43896484	+1888	+8.06835938	-6.52587891	-0.61523438	+14.72167969	-11.46972656	+7.53662109	+1620	+6.42480469	-10.90283203	-0.55810547	+38.16650391	+12.72216797	-50.29541016	+1040
+1457971204.87080000	+8.20458984	-7.36083984	-0.97558594	+64.86328125	-9.55810547	-47.43896484	+1888	+8.06835938	-6.52587891	-0.61523438	+14.72167969	-11.46972656	+7.53662109	+1624	+6.42480469	-10.90722656	-0.55810547	+38.14453125	+12.70019531	-50.27343750	+1040
+1457971204.87500000	+8.20458984	-7.36083984	-0.97558594	+64.86328125	-9.55810547	-47.43896484	+1888	+8.06835938	-6.52587891	-0.61523438	+14.72167969	-11.46972656	+7.53662109	+1624	+6.42480469	-10.90722656	-0.56250000	+38.14453125	+12.70019531	-50.27343750	+1040
+1457971204.88330010	+8.20458984	-7.36083984	-0.97558594	+64.86328125	-9.55810547	-47.43896484	+1888	+8.06835938	-6.52587891	-0.61523438	+14.69970703	-11.46972656	+7.53662109	+1624	+6.42480469	-10.90722656	-0.56250000	+38.12255859	+12.70019531	-50.25146484	+1036
+1457971204.88750000	+8.20458984	-7.36083984	-0.97558594	+64.86328125	-9.55810547	-47.43896484	+1888	+8.06835938	-6.52587891	-0.61523438	+14.69970703	-11.46972656	+7.53662109	+1624	+6.42041016	-10.90722656	-0.56250000	+38.12255859	+12.70019531	-50.25146484	+1036
+1457971204.89170000	+8.20458984	-7.36083984	-0.97558594	+64.86328125	-9.55810547	-47.43896484	+1888	+8.06835938	-6.52587891	-0.61523438	+14.69970703	-11.46972656	+7.53662109	+1624	+6.42041016	-10.90722656	-0.56250000	+38.12255859	+12.70019531	-50.25146484	+1036
+1457971204.89580010	+8.20458984	-7.36083984	-0.97558594	+64.86328125	-9.55810547	-47.43896484	+1888	+8.06835938	-6.52587891	-0.61523438	+14.69970703	-11.46972656	+7.53662109	+1624	+6.42041016	-10.90722656	-0.56689453	+38.10058594	+12.70019531	-50.22949219	+1036
+1457971204.90000010	+8.20458984	-7.36083984	-0.97558594	+64.84130859	-9.55810547	-47.43896484	+1888	+8.06835938	-6.52587891	-0.61523438	+14.69970703	-11.46972656	+7.55859375	+1624	+6.41601563	-10.90722656	-0.56689453	+38.10058594	+12.70019531	-50.22949219	+1036
+1457971204.90409990	+8.20458984	-7.36083984	-0.97558594	+64.84130859	-9.58007813	-47.43896484	+1888	+8.06835938	-6.52587891	-0.61523438	+14.69970703	-11.46972656	+7.55859375	+1624	+6.41601563	-10.90722656	-0.56689453	+38.10058594	+12.70019531	-50.22949219	+1036
+1457971204.90829990	+8.20458984	-7.36083984	-0.97558594	+64.84130859	-9.58007813	-47.43896484	+1888	+8.06835938	-6.52587891	-0.61523438	+14.69970703	-11.46972656	+7.55859375	+1624	+6.41601563	-10.90722656	-0.56689453	+38.10058594	+12.70019531	-50.20751953	+1032
+1457971204.91249990	+8.20458984	-7.36083984	-0.97558594	+64.84130859	-9.58007813	-47.43896484	+1888	+8.06835938	-6.52587891	-0.61523438	+14.69970703	-11.46972656	+7.55859375	+1624	+6.41601563	-10.90722656	-0.56689453	+38.07861328	+12.70019531	-50.20751953	+1032
+1457971204.91660000	+8.20458984	-7.36083984	-0.97558594	+64.84130859	-9.58007813	-47.43896484	+1888	+8.06835938	-6.52587891	-0.61523438	+14.69970703	-11.46972656	+7.55859375	+1624	+6.41601563	-10.90722656	-0.56689453	+38.07861328	+12.70019531	-50.20751953	+1032
+1457971204.92080000	+8.20458984	-7.36083984	-0.97119141	+64.84130859	-9.58007813	-47.43896484	+1888	+8.06835938	-6.52587891	-0.61523438	+14.69970703	-11.46972656	+7.55859375	+1624	+6.41601563	-10.90722656	-0.56689453	+38.07861328	+12.70019531	-50.20751953	+1028
+1457971204.92500000	+8.20458984	-7.36083984	-0.97119141	+64.84130859	-9.58007813	-47.43896484	+1888	+8.06835938	-6.52587891	-0.61523438	+14.69970703	-11.46972656	+7.55859375	+1624	+6.41601563	-10.90722656	-0.56689453	+38.07861328	+12.70019531	-50.20751953	+1028
+1457971204.92910000	+8.20458984	-7.36083984	-0.97119141	+64.84130859	-9.58007813	-47.43896484	+1888	+8.06835938	-6.52587891	-0.61523438	+14.69970703	-11.46972656	+7.55859375	+1624	+6.41601563	-10.90722656	-0.56689453	+38.10058594	+12.70019531	-50.20751953	+1028
+1457971204.93330000	+8.20458984	-7.36083984	-0.97119141	+64.84130859	-9.58007813	-47.43896484	+1888	+8.06835938	-6.52587891	-0.61523438	+14.69970703	-11.46972656	+7.55859375	+1624	+6.42041016	-10.90722656	-0.56689453	+38.10058594	+12.70019531	-50.20751953	+1028
+1457971204.93750000	+8.20458984	-7.36083984	-0.97119141	+64.84130859	-9.58007813	-47.43896484	+1888	+8.06835938	-6.52587891	-0.61523438	+14.69970703	-11.49169922	+7.55859375	+1624	+6.42041016	-10.90722656	-0.56689453	+38.10058594	+12.70019531	-50.20751953	+1028
+1457971204.94160010	+8.20458984	-7.36083984	-0.97119141	+64.84130859	-9.58007813	-47.43896484	+1888	+8.06835938	-6.52587891	-0.61523438	+14.69970703	-11.49169922	+7.55859375	+1624	+6.42041016	-10.90722656	-0.56689453	+38.10058594	+12.70019531	-50.20751953	+1024
+1457971204.94580010	+8.20458984	-7.36083984	-0.97119141	+64.84130859	-9.58007813	-47.43896484	+1888	+8.06835938	-6.52587891	-0.61523438	+14.69970703	-11.49169922	+7.55859375	+1624	+6.42041016	-10.90722656	-0.56689453	+38.10058594	+12.70019531	-50.22949219	+1024
+1457971204.95409990	+8.20458984	-7.36083984	-0.97119141	+64.84130859	-9.58007813	-47.43896484	+1888	+8.06835938	-6.52587891	-0.61523438	+14.69970703	-11.49169922	+7.55859375	+1624	+6.42041016	-10.90283203	-0.56250000	+38.10058594	+12.70019531	-50.22949219	+1024
+1457971204.95830010	+8.20458984	-7.36083984	-0.97119141	+64.84130859	-9.58007813	-47.43896484	+1888	+8.06835938	-6.52587891	-0.61523438	+14.69970703	-11.49169922	+7.55859375	+1624	+6.42041016	-10.90283203	-0.56250000	+38.10058594	+12.70019531	-50.22949219	+1024
+1457971204.96250010	+8.20898438	-7.36083984	-0.97119141	+64.84130859	-9.58007813	-47.43896484	+1888	+8.07275391	-6.52587891	-0.61523438	+14.69970703	-11.49169922	+7.55859375	+1624	+6.42041016	-10.90283203	-0.56250000	+38.10058594	+12.70019531	-50.22949219	+1024
+1457971204.96659990	+8.20898438	-7.36083984	-0.97119141	+64.84130859	-9.60205078	-47.43896484	+1888	+8.07275391	-6.52587891	-0.61523438	+14.69970703	-11.49169922	+7.58056641	+1624	+6.42041016	-10.90283203	-0.56250000	+38.10058594	+12.70019531	-50.22949219	+1024
+1457971204.97079990	+8.20898438	-7.36083984	-0.97119141	+64.84130859	-9.60205078	-47.43896484	+1888	+8.07275391	-6.52587891	-0.61523438	+14.69970703	-11.49169922	+7.58056641	+1624	+6.42041016	-10.90283203	-0.56250000	+38.10058594	+12.70019531	-50.20751953	+1020
+1457971204.97490000	+8.20898438	-7.35644531	-0.97119141	+64.84130859	-9.60205078	-47.43896484	+1888	+8.07275391	-6.52587891	-0.61523438	+14.67773438	-11.49169922	+7.58056641	+1624	+6.42041016	-10.90283203	-0.56250000	+38.10058594	+12.70019531	-50.20751953	+1020
+1457971204.97910000	+8.20898438	-7.35644531	-0.97119141	+64.84130859	-9.60205078	-47.43896484	+1888	+8.07275391	-6.52587891	-0.61523438	+14.67773438	-11.49169922	+7.58056641	+1624	+6.42041016	-10.90283203	-0.56689453	+38.10058594	+12.70019531	-50.20751953	+1020
+1457971204.98330000	+8.20898438	-7.35644531	-0.97119141	+64.84130859	-9.60205078	-47.43896484	+1888	+8.07275391	-6.52587891	-0.61523438	+14.67773438	-11.49169922	+7.58056641	+1624	+6.42041016	-10.90283203	-0.56689453	+38.10058594	+12.70019531	-50.20751953	+1020
+1457971204.98740010	+8.20898438	-7.35644531	-0.97119141	+64.84130859	-9.60205078	-47.43896484	+1888	+8.07275391	-6.52587891	-0.61523438	+14.67773438	-11.49169922	+7.58056641	+1624	+6.42041016	-10.90283203	-0.56689453	+38.10058594	+12.70019531	-50.20751953	+1020
+1457971204.99580000	+8.20898438	-7.35644531	-0.97119141	+64.84130859	-9.60205078	-47.43896484	+1888	+8.07275391	-6.52587891	-0.61523438	+14.67773438	-11.49169922	+7.58056641	+1624	+6.41601563	-10.90283203	-0.56689453	+38.07861328	+12.70019531	-50.18554688	+1020
+1457971204.99990010	+8.20898438	-7.35644531	-0.97119141	+64.84130859	-9.60205078	-47.43896484	+1888	+8.07275391	-6.52587891	-0.61523438	+14.67773438	-11.49169922	+7.58056641	+1624	+6.41601563	-10.90283203	-0.56689453	+38.07861328	+12.67822266	-50.18554688	+1020
+1457971205.00410010	+8.20898438	-7.35644531	-0.97119141	+64.81933594	-9.60205078	-47.41699219	+1888	+8.07275391	-6.52587891	-0.61523438	+14.67773438	-11.49169922	+7.58056641	+1624	+6.41601563	-10.90283203	-0.57128906	+38.05664063	+12.67822266	-50.16357422	+1020
+1457971205.00830010	+8.20458984	-7.35644531	-0.97119141	+64.81933594	-9.60205078	-47.41699219	+1888	+8.07275391	-6.52587891	-0.61523438	+14.67773438	-11.49169922	+7.58056641	+1624	+6.41601563	-10.90283203	-0.57128906	+38.05664063	+12.67822266	-50.16357422	+1020
+1457971205.01239990	+8.20458984	-7.35644531	-0.97119141	+64.81933594	-9.60205078	-47.41699219	+1888	+8.07275391	-6.52587891	-0.61523438	+14.67773438	-11.49169922	+7.58056641	+1624	+6.41162109	-10.90722656	-0.57128906	+38.05664063	+12.67822266	-50.14160156	+1020
+1457971205.01659990	+8.20458984	-7.35644531	-0.97119141	+64.81933594	-9.60205078	-47.41699219	+1888	+8.07275391	-6.52587891	-0.61523438	+14.67773438	-11.49169922	+7.58056641	+1624	+6.41162109	-10.90722656	-0.57128906	+38.03466797	+12.67822266	-50.14160156	+1016
+1457971205.02080010	+8.20458984	-7.35644531	-0.97119141	+64.81933594	-9.60205078	-47.41699219	+1888	+8.07275391	-6.52587891	-0.61523438	+14.67773438	-11.49169922	+7.58056641	+1624	+6.41162109	-10.90722656	-0.57128906	+38.03466797	+12.67822266	-50.14160156	+1016
+1457971205.02490000	+8.20458984	-7.35644531	-0.97119141	+64.81933594	-9.60205078	-47.41699219	+1888	+8.07275391	-6.52587891	-0.61083984	+14.67773438	-11.49169922	+7.58056641	+1624	+6.41162109	-10.90722656	-0.57568359	+38.03466797	+12.67822266	-50.11962891	+1016
+1457971205.02909990	+8.20458984	-7.35644531	-0.97119141	+64.81933594	-9.60205078	-47.41699219	+1888	+8.07275391	-6.52587891	-0.61083984	+14.67773438	-11.49169922	+7.58056641	+1624	+6.40722656	-10.90722656	-0.57568359	+38.01269531	+12.67822266	-50.11962891	+1016
+1457971205.03329990	+8.20458984	-7.35644531	-0.97119141	+64.81933594	-9.60205078	-47.41699219	+1888	+8.07275391	-6.52587891	-0.61083984	+14.67773438	-11.49169922	+7.58056641	+1624	+6.40722656	-10.90722656	-0.57568359	+38.01269531	+12.67822266	-50.11962891	+1016
+1457971205.04160000	+8.20458984	-7.35644531	-0.97119141	+64.81933594	-9.60205078	-47.41699219	+1888	+8.07275391	-6.52587891	-0.61083984	+14.67773438	-11.49169922	+7.58056641	+1624	+6.40722656	-10.90283203	-0.57568359	+38.01269531	+12.67822266	-50.11962891	+1012
+1457971205.04580000	+8.20898438	-7.35644531	-0.97119141	+64.81933594	-9.60205078	-47.41699219	+1888	+8.07275391	-6.52587891	-0.61083984	+14.65576172	-11.49169922	+7.58056641	+1624	+6.40722656	-10.90283203	-0.57568359	+38.01269531	+12.67822266	-50.11962891	+1012
+1457971205.04990010	+8.20898438	-7.35644531	-0.97119141	+64.81933594	-9.60205078	-47.41699219	+1888	+8.07275391	-6.52587891	-0.61083984	+14.65576172	-11.49169922	+7.58056641	+1624	+6.41162109	-10.90283203	-0.57568359	+38.01269531	+12.67822266	-50.11962891	+1012
+1457971205.05410000	+8.20898438	-7.35644531	-0.97119141	+64.81933594	-9.60205078	-47.41699219	+1888	+8.07275391	-6.52587891	-0.61083984	+14.65576172	-11.49169922	+7.58056641	+1624	+6.41162109	-10.90283203	-0.57128906	+38.03466797	+12.67822266	-50.11962891	+1012
+1457971205.05819990	+8.20898438	-7.35644531	-0.97119141	+64.81933594	-9.60205078	-47.41699219	+1888	+8.07275391	-6.52587891	-0.61083984	+14.65576172	-11.49169922	+7.58056641	+1624	+6.41162109	-10.90283203	-0.57128906	+38.03466797	+12.67822266	-50.11962891	+1008
+1457971205.06240010	+8.20898438	-7.35644531	-0.97119141	+64.81933594	-9.60205078	-47.41699219	+1888	+8.07275391	-6.52587891	-0.61083984	+14.65576172	-11.49169922	+7.58056641	+1624	+6.41162109	-10.90283203	-0.57128906	+38.03466797	+12.67822266	-50.11962891	+1008
+1457971205.06660010	+8.20898438	-7.35644531	-0.97119141	+64.81933594	-9.62402344	-47.41699219	+1888	+8.07275391	-6.52587891	-0.61083984	+14.65576172	-11.49169922	+7.58056641	+1624	+6.41162109	-10.90283203	-0.57128906	+38.03466797	+12.67822266	-50.11962891	+1008
+1457971205.07069990	+8.20898438	-7.35644531	-0.97119141	+64.81933594	-9.62402344	-47.41699219	+1888	+8.07275391	-6.52587891	-0.61083984	+14.65576172	-11.49169922	+7.58056641	+1624	+6.41162109	-10.90283203	-0.57128906	+38.03466797	+12.67822266	-50.14160156	+1008
+1457971205.07489990	+8.20898438	-7.35644531	-0.97119141	+64.81933594	-9.62402344	-47.41699219	+1888	+8.07275391	-6.52148438	-0.61083984	+14.65576172	-11.49169922	+7.58056641	+1624	+6.41162109	-10.90283203	-0.57128906	+38.03466797	+12.67822266	-50.14160156	+1008
+1457971205.07909990	+8.20898438	-7.35644531	-0.97119141	+64.81933594	-9.62402344	-47.41699219	+1888	+8.07275391	-6.52148438	-0.61083984	+14.65576172	-11.49169922	+7.58056641	+1624	+6.41601563	-10.90283203	-0.57128906	+38.05664063	+12.67822266	-50.14160156	+1008
+1457971205.08320000	+8.20898438	-7.35644531	-0.97119141	+64.81933594	-9.62402344	-47.41699219	+1888	+8.07275391	-6.52148438	-0.61083984	+14.65576172	-11.49169922	+7.58056641	+1624	+6.41601563	-10.90283203	-0.57128906	+38.05664063	+12.67822266	-50.14160156	+1008
+1457971205.08740000	+8.20898438	-7.35644531	-0.97119141	+64.81933594	-9.62402344	-47.41699219	+1888	+8.07275391	-6.52148438	-0.61083984	+14.65576172	-11.49169922	+7.58056641	+1624	+6.41601563	-10.90283203	-0.57128906	+38.05664063	+12.67822266	-50.14160156	+1008
+1457971205.09159990	+8.20898438	-7.35644531	-0.97119141	+64.81933594	-9.62402344	-47.41699219	+1888	+8.07275391	-6.52148438	-0.61083984	+14.65576172	-11.49169922	+7.58056641	+1624	+6.41601563	-10.90283203	-0.56689453	+38.05664063	+12.67822266	-50.14160156	+1008
+1457971205.09570000	+8.20898438	-7.35644531	-0.97119141	+64.81933594	-9.62402344	-47.41699219	+1888	+8.07275391	-6.52148438	-0.61083984	+14.65576172	-11.49169922	+7.58056641	+1624	+6.41601563	-10.90283203	-0.56689453	+38.05664063	+12.67822266	-50.14160156	+1008
+1457971205.09990000	+8.20898438	-7.35644531	-0.97119141	+64.81933594	-9.62402344	-47.41699219	+1888	+8.07275391	-6.52148438	-0.61083984	+14.65576172	-11.49169922	+7.60253906	+1624	+6.41601563	-10.90283203	-0.56689453	+38.05664063	+12.67822266	-50.14160156	+1008
+1457971205.10410000	+8.20898438	-7.35644531	-0.97119141	+64.81933594	-9.62402344	-47.41699219	+1888	+8.07275391	-6.52148438	-0.61083984	+14.65576172	-11.49169922	+7.60253906	+1624	+6.41601563	-10.90283203	-0.57128906	+38.05664063	+12.67822266	-50.14160156	+1008
+1457971205.10820010	+8.20898438	-7.35644531	-0.97119141	+64.81933594	-9.62402344	-47.41699219	+1888	+8.07275391	-6.52148438	-0.61083984	+14.65576172	-11.49169922	+7.60253906	+1624	+6.41601563	-10.90283203	-0.57128906	+38.03466797	+12.67822266	-50.14160156	+1008
+1457971205.11240010	+8.20898438	-7.35644531	-0.97119141	+64.81933594	-9.62402344	-47.41699219	+1888	+8.07275391	-6.52148438	-0.61083984	+14.65576172	-11.49169922	+7.60253906	+1624	+6.41162109	-10.90283203	-0.57128906	+38.03466797	+12.67822266	-50.14160156	+1008
+1457971205.11660000	+8.20898438	-7.35644531	-0.97119141	+64.81933594	-9.62402344	-47.41699219	+1888	+8.07275391	-6.52148438	-0.61083984	+14.65576172	-11.49169922	+7.60253906	+1624	+6.41162109	-10.90283203	-0.57128906	+38.03466797	+12.67822266	-50.11962891	+1008
+1457971205.12069990	+8.20898438	-7.35644531	-0.97119141	+64.81933594	-9.62402344	-47.41699219	+1888	+8.07275391	-6.52148438	-0.61083984	+14.65576172	-11.49169922	+7.60253906	+1624	+6.41162109	-10.90283203	-0.57128906	+38.03466797	+12.67822266	-50.11962891	+1008
+1457971205.12490010	+8.20898438	-7.35644531	-0.97119141	+64.81933594	-9.62402344	-47.41699219	+1888	+8.07275391	-6.52148438	-0.61083984	+14.65576172	-11.49169922	+7.58056641	+1624	+6.41162109	-10.90283203	-0.57128906	+38.03466797	+12.65625000	-50.11962891	+1008
+1457971205.12899990	+8.20898438	-7.35644531	-0.97119141	+64.81933594	-9.62402344	-47.41699219	+1888	+8.07275391	-6.52148438	-0.61083984	+14.65576172	-11.49169922	+7.58056641	+1624	+6.41162109	-10.90283203	-0.57128906	+38.03466797	+12.65625000	-50.11962891	+1004
+1457971205.13319990	+8.20458984	-7.35644531	-0.97119141	+64.81933594	-9.62402344	-47.41699219	+1888	+8.07275391	-6.52148438	-0.61083984	+14.65576172	-11.49169922	+7.58056641	+1624	+6.41162109	-10.90283203	-0.57128906	+38.01269531	+12.65625000	-50.11962891	+1004
+1457971205.13739990	+8.20458984	-7.35644531	-0.97119141	+64.81933594	-9.62402344	-47.41699219	+1888	+8.07275391	-6.52148438	-0.61083984	+14.65576172	-11.49169922	+7.58056641	+1624	+6.41162109	-10.90283203	-0.57128906	+38.01269531	+12.65625000	-50.11962891	+1004
+1457971205.14150000	+8.20458984	-7.35644531	-0.97119141	+64.81933594	-9.62402344	-47.41699219	+1888	+8.07275391	-6.52148438	-0.61083984	+14.67773438	-11.49169922	+7.58056641	+1624	+6.40722656	-10.90283203	-0.57568359	+38.01269531	+12.65625000	-50.09765625	+1004
+1457971205.14570000	+8.20458984	-7.35644531	-0.97119141	+64.81933594	-9.62402344	-47.41699219	+1888	+8.07275391	-6.52148438	-0.61083984	+14.67773438	-11.49169922	+7.58056641	+1624	+6.40722656	-10.90283203	-0.57568359	+38.01269531	+12.65625000	-50.09765625	+1004
+1457971205.14990000	+8.20458984	-7.35644531	-0.97119141	+64.81933594	-9.62402344	-47.41699219	+1888	+8.07275391	-6.52148438	-0.61083984	+14.67773438	-11.49169922	+7.58056641	+1624	+6.40722656	-10.90283203	-0.57568359	+38.01269531	+12.65625000	-50.09765625	+1004
+1457971205.15400000	+8.20458984	-7.35644531	-0.97119141	+64.84130859	-9.62402344	-47.41699219	+1888	+8.07275391	-6.52148438	-0.61083984	+14.67773438	-11.49169922	+7.58056641	+1624	+6.40722656	-10.90283203	-0.57568359	+38.01269531	+12.65625000	-50.09765625	+1004
+1457971205.15820000	+8.20458984	-7.35205078	-0.97119141	+64.84130859	-9.62402344	-47.41699219	+1884	+8.07275391	-6.52148438	-0.61083984	+14.67773438	-11.49169922	+7.58056641	+1624	+6.40722656	-10.90283203	-0.57568359	+38.03466797	+12.65625000	-50.09765625	+1000
+1457971205.16240000	+8.20458984	-7.35205078	-0.97119141	+64.84130859	-9.60205078	-47.43896484	+1884	+8.06835938	-6.52148438	-0.61083984	+14.67773438	-11.49169922	+7.58056641	+1624	+6.40722656	-10.90283203	-0.57568359	+38.03466797	+12.65625000	-50.09765625	+1000
+1457971205.16650010	+8.20458984	-7.35205078	-0.97119141	+64.86328125	-9.60205078	-47.43896484	+1884	+8.06835938	-6.52148438	-0.61083984	+14.69970703	-11.49169922	+7.58056641	+1624	+6.40722656	-10.90283203	-0.57568359	+38.03466797	+12.65625000	-50.11962891	+1000
+1457971205.17490010	+8.20458984	-7.35205078	-0.97558594	+64.92919922	-9.60205078	-47.48291016	+1884	+8.06835938	-6.52148438	-0.61083984	+14.72167969	-11.51367188	+7.55859375	+1624	+6.41162109	-10.90283203	-0.57568359	+38.05664063	+12.65625000	-50.11962891	+1000
+1457971205.17899990	+8.20458984	-7.35205078	-0.97558594	+64.97314453	-9.58007813	-47.50488281	+1884	+8.06835938	-6.52148438	-0.61083984	+14.72167969	-11.51367188	+7.53662109	+1624	+6.41162109	-10.90283203	-0.57128906	+38.05664063	+12.65625000	-50.11962891	+1000
+1457971205.18319990	+8.20458984	-7.35205078	-0.97558594	+65.01708984	-9.58007813	-47.52685547	+1884	+8.06835938	-6.52148438	-0.61523438	+14.74365234	-11.53564453	+7.53662109	+1624	+6.41162109	-10.90283203	-0.57128906	+38.07861328	+12.65625000	-50.14160156	+1000
+1457971205.18740010	+8.20458984	-7.35205078	-0.97998047	+65.10498047	-9.53613281	-47.59277344	+1884	+8.06835938	-6.52148438	-0.61523438	+14.78759766	-11.55761719	+7.49267578	+1624	+6.41162109	-10.90283203	-0.57128906	+38.07861328	+12.65625000	-50.14160156	+1000
+1457971205.19149990	+8.20019531	-7.35205078	-0.97998047	+65.17089844	-9.49218750	-47.63671875	+1884	+8.06396484	-6.52148438	-0.61962891	+14.83154297	-11.57958984	+7.44873047	+1624	+6.41601563	-10.90283203	-0.57128906	+38.10058594	+12.65625000	-50.16357422	+1000
+1457971205.19569990	+8.20019531	-7.35205078	-0.98437500	+65.23681641	-9.44824219	-47.68066406	+1884	+8.06396484	-6.52148438	-0.61962891	+14.87548828	-11.57958984	+7.40478516	+1624	+6.41601563	-10.90283203	-0.57128906	+38.10058594	+12.65625000	-50.16357422	+1000
+1457971205.19989990	+8.20019531	-7.35205078	-0.99316406	+65.36865234	-9.33837891	-47.76855469	+1888	+8.05957031	-6.52587891	-0.62841797	+14.98535156	-11.60156250	+7.27294922	+1628	+6.42041016	-10.90283203	-0.57128906	+38.12255859	+12.67822266	-50.18554688	+1000
+1457971205.20400000	+8.19580078	-7.35205078	-0.99755859	+65.45654297	-9.25048828	-47.83447266	+1888	+8.05517578	-6.52587891	-0.63281250	+15.09521484	-11.60156250	+7.16308594	+1628	+6.42041016	-10.90283203	-0.57128906	+38.16650391	+12.67822266	-50.20751953	+1000
+1457971205.20820000	+8.19140625	-7.35644531	-1.00634766	+65.52246094	-9.14062500	-47.85644531	+1888	+8.05078125	-6.52587891	-0.64160156	+15.18310547	-11.60156250	+7.05322266	+1628	+6.42041016	-10.90283203	-0.57128906	+38.18847656	+12.70019531	-50.20751953	+1000
+1457971205.21230010	+8.18701172	-7.35644531	-1.01513672	+65.65429688	-8.96484375	-47.92236328	+1888	+8.04199219	-6.53027344	-0.65478516	+15.35888672	-11.55761719	+6.83349609	+1632	+6.42480469	-10.90283203	-0.57128906	+38.25439453	+12.72216797	-50.25146484	+1004
+1457971205.21650000	+8.17822266	-7.36083984	-1.02392578	+65.74218750	-8.78906250	-47.98828125	+1888	+8.03759766	-6.53466797	-0.66796875	+15.49072266	-11.53564453	+6.61376953	+1632	+6.42919922	-10.90283203	-0.57128906	+38.29833984	+12.76611328	-50.27343750	+1004
+1457971205.22070000	+8.17382813	-7.36083984	-1.03710938	+65.80810547	-8.63525391	-47.98828125	+1888	+8.02880859	-6.53466797	-0.68115234	+15.57861328	-11.44775391	+6.43798828	+1632	+6.42919922	-10.90722656	-0.57128906	+38.34228516	+12.81005859	-50.29541016	+1004
+1457971205.22480010	+8.16503906	-7.36523438	-1.05029297	+65.91796875	-8.37158203	-48.01025391	+1888	+8.02001953	-6.53906250	-0.69873047	+15.77636719	-11.33789063	+6.17431641	+1636	+6.42919922	-10.91162109	-0.57568359	+38.43017578	+12.91992188	-50.31738281	+1004
+1457971205.22900010	+8.15625000	-7.36962891	-1.05908203	+66.02783203	-8.17382813	-48.07617188	+1884	+8.01123047	-6.54345703	-0.71191406	+15.90820313	-11.25000000	+5.93261719	+1632	+6.42480469	-10.91162109	-0.58007813	+38.51806641	+13.02978516	-50.33935547	+1008
+1457971205.23320010	+8.14746094	-7.37402344	-1.07666016	+66.11572266	-7.97607422	-48.05419922	+1884	+8.00244141	-6.54785156	-0.72949219	+16.01806641	-11.14013672	+5.75683594	+1636	+6.42480469	-10.91601563	-0.58886719	+38.58398438	+13.13964844	-50.33935547	+1008
+1457971205.23729990	+8.13427734	-7.37402344	-1.09423828	+66.24755859	-7.71240234	-48.09814453	+1880	+7.98925781	-6.55224609	-0.75146484	+16.21582031	-10.98632813	+5.49316406	+1636	+6.41601563	-10.92480469	-0.60205078	+38.71582031	+13.35937500	-50.33935547	+1012
+1457971205.24149990	+8.12548828	-7.37841797	-1.10742188	+66.35742188	-7.47070313	-48.16406250	+1876	+7.97607422	-6.55664063	-0.76464844	+16.36962891	-10.89843750	+5.22949219	+1632	+6.41162109	-10.92919922	-0.61083984	+38.82568359	+13.53515625	-50.33935547	+1016
+1457971205.24569990	+8.11669922	-7.38720703	-1.12500000	+66.48925781	-7.25097656	-48.16406250	+1872	+7.96289063	-6.56103516	-0.78662109	+16.52343750	-10.74462891	+5.00976563	+1632	+6.40722656	-10.93359375	-0.62402344	+38.93554688	+13.71093750	-50.33935547	+1016
+1457971205.25399990	+8.09472656	-7.39599609	-1.16015625	+66.79687500	-6.70166016	-48.29589844	+1864	+7.93652344	-6.57421875	-0.82617188	+16.89697266	-10.52490234	+4.46044922	+1624	+6.39404297	-10.94677734	-0.64160156	+39.22119141	+14.17236328	-50.40527344	+1020
+1457971205.25819990	+8.08154297	-7.40039063	-1.18212891	+66.95068359	-6.43798828	-48.31787109	+1860	+7.92333984	-6.57861328	-0.85693359	+17.05078125	-10.37109375	+4.24072266	+1624	+6.39404297	-10.95117188	-0.65478516	+39.35302734	+14.37011719	-50.44921875	+1020
+1457971205.26230000	+8.06835938	-7.40478516	-1.20849609	+67.10449219	-6.15234375	-48.33984375	+1852	+7.90576172	-6.58740234	-0.87890625	+17.24853516	-10.23925781	+3.97705078	+1620	+6.39404297	-10.95996094	-0.66357422	+39.52880859	+14.58984375	-50.47119141	+1020
+1457971205.26650000	+8.05957031	-7.41357422	-1.22607422	+67.30224609	-5.88867188	-48.47167969	+1848	+7.89257813	-6.59179688	-0.90087891	+17.46826172	-10.17333984	+3.69140625	+1612	+6.40283203	-10.96435547	-0.67236328	+39.70458984	+14.76562500	-50.55908203	+1020
+1457971205.27070000	+8.04638672	-7.41796875	-1.25244141	+67.50000000	-5.62500000	-48.53759766	+1840	+7.87939453	-6.60058594	-0.93164063	+17.66601563	-10.06347656	+3.44970703	+1608	+6.41162109	-10.96435547	-0.68115234	+39.90234375	+14.94140625	-50.64697266	+1020
+1457971205.27480010	+8.03320313	-7.42675781	-1.27441406	+67.65380859	-5.33935547	-48.62548828	+1832	+7.86181641	-6.60937500	-0.95800781	+17.84179688	-9.97558594	+3.16406250	+1604	+6.41601563	-10.97314453	-0.68994141	+40.10009766	+15.16113281	-50.75683594	+1020
+1457971205.27900000	+8.02441406	-7.43554688	-1.29638672	+67.87353516	-5.05371094	-48.77929688	+1824	+7.84863281	-6.61376953	-0.97998047	+18.06152344	-9.93164063	+2.83447266	+1596	+6.42480469	-10.97753906	-0.69433594	+40.29785156	+15.33691406	-50.93261719	+1016
+1457971205.28309990	+8.01562500	-7.43994141	-1.32275391	+68.09326172	-4.81201172	-48.86718750	+1816	+7.83544922	-6.62255859	-1.01074219	+18.28125000	-9.86572266	+2.57080078	+1588	+6.43798828	-10.98193359	-0.70312500	+40.47363281	+15.51269531	-51.06445313	+1016
+1457971205.28730010	+8.00244141	-7.45751953	-1.35351563	+68.22509766	-4.52636719	-48.97705078	+1808	+7.81787109	-6.63574219	-1.04150391	+18.41308594	-9.77783203	+2.26318359	+1580	+6.44677734	-10.99072266	-0.71191406	+40.67138672	+15.71044922	-51.19628906	+1012
+1457971205.29150010	+7.99365234	-7.46191406	-1.37548828	+68.44482422	-4.26269531	-49.17480469	+1796	+7.80468750	-6.64453125	-1.06787109	+18.65478516	-9.75585938	+1.93359375	+1568	+6.45996094	-10.99951172	-0.72070313	+40.82519531	+15.86425781	-51.41601563	+1008
+1457971205.29559990	+7.98925781	-7.47070313	-1.41064453	+68.66455078	-4.04296875	-49.30664063	+1784	+7.79589844	-6.65332031	-1.10302734	+18.87451172	-9.73388672	+1.66992188	+1560	+6.47314453	-11.00390625	-0.73828125	+41.00097656	+15.99609375	-51.52587891	+1008
+1457971205.29979990	+7.98046875	-7.48828125	-1.44140625	+68.75244141	-3.77929688	-49.48242188	+1776	+7.78271484	-6.67089844	-1.13818359	+19.00634766	-9.68994141	+1.34033203	+1552	+6.48632813	-11.01708984	-0.76025391	+41.15478516	+16.12792969	-51.65771484	+1008
+1457971205.30810000	+7.97607422	-7.50146484	-1.49853516	+69.16992188	-3.33984375	-49.94384766	+1748	+7.76953125	-6.68847656	-1.20849609	+19.46777344	-9.71191406	+0.68115234	+1524	+6.51269531	-11.03466797	-0.79541016	+41.37451172	+16.32568359	-52.05322266	+1008
+1457971205.31230000	+7.96728516	-7.52343750	-1.53369141	+69.21386719	-3.09814453	-50.16357422	+1736	+7.75195313	-6.70605469	-1.24365234	+19.57763672	-9.71191406	+0.30761719	+1516	+6.52148438	-11.04785156	-0.82177734	+41.44042969	+16.41357422	-52.22900391	+1004
+1457971205.31649990	+7.96728516	-7.53222656	-1.56445313	+69.38964844	-2.90039063	-50.44921875	+1720	+7.74755859	-6.71923828	-1.28320313	+19.79736328	-9.75585938	-0.06591797	+1504	+6.52587891	-11.06103516	-0.83935547	+41.44042969	+16.52343750	-52.49267578	+1004
+1457971205.32060000	+7.97167969	-7.54541016	-1.60400391	+69.54345703	-2.72460938	-50.71289063	+1704	+7.74755859	-6.72802734	-1.32714844	+20.03906250	-9.77783203	-0.37353516	+1488	+6.53466797	-11.07421875	-0.87890625	+41.46240234	+16.54541016	-52.62451172	+1000
+1457971205.32480000	+7.96728516	-7.56738281	-1.64355469	+69.56542969	-2.52685547	-50.97656250	+1692	+7.73876953	-6.75000000	-1.37548828	+20.14892578	-9.77783203	-0.76904297	+1480	+6.54345703	-11.09179688	-0.91845703	+41.46240234	+16.56738281	-52.75634766	+1000
+1457971205.32900000	+7.96728516	-7.57617188	-1.68310547	+69.67529297	-2.35107422	-51.30615234	+1672	+7.73437500	-6.75878906	-1.41503906	+20.39062500	-9.84375000	-1.16455078	+1464	+6.55224609	-11.10498047	-0.95361328	+41.39648438	+16.58935547	-52.99804688	+1000
+1457971205.33310010	+7.97607422	-7.58935547	-1.72265625	+69.80712891	-2.21923828	-51.65771484	+1656	+7.73876953	-6.76757813	-1.47216797	+20.65429688	-9.88769531	-1.49414063	+1452	+6.56103516	-11.11816406	-1.00634766	+41.35253906	+16.56738281	-53.15185547	+1000
+1457971205.34150000	+7.98486328	-7.62451172	-1.81494141	+69.82910156	-1.88964844	-52.36083984	+1636	+7.72998047	-6.79394531	-1.57763672	+21.09375000	-9.99755859	-2.32910156	+1436	+6.56982422	-11.14892578	-1.09863281	+41.15478516	+16.52343750	-53.59130859	+1004
+1457971205.34559990	+7.99804688	-7.64208984	-1.86328125	+69.91699219	-1.75781250	-52.73437500	+1624	+7.73437500	-6.80712891	-1.63916016	+21.37939453	-10.01953125	-2.70263672	+1424	+6.57421875	-11.16210938	-1.16015625	+41.04492188	+16.47949219	-53.78906250	+1012
+1457971205.34980010	+8.00244141	-7.66845703	-1.91162109	+69.82910156	-1.60400391	-53.10791016	+1616	+7.73437500	-6.82470703	-1.70068359	+21.62109375	-10.04150391	-3.12011719	+1420	+6.58300781	-11.18408203	-1.22167969	+40.91308594	+16.43554688	-53.98681641	+1020
+1457971205.35400010	+8.01562500	-7.68164063	-1.96435547	+69.82910156	-1.47216797	-53.50341797	+1612	+7.73437500	-6.83349609	-1.76220703	+21.95068359	-10.10742188	-3.53759766	+1412	+6.59179688	-11.19726563	-1.27880859	+40.75927734	+16.36962891	-54.25048828	+1024
+1457971205.35809990	+8.03320313	-7.69482422	-2.02148438	+69.82910156	-1.34033203	-53.89892578	+1604	+7.73876953	-6.84228516	-1.83691406	+22.30224609	-10.12939453	-3.91113281	+1408	+6.60058594	-11.21044922	-1.34472656	+40.60546875	+16.30371094	-54.44824219	+1032
+1457971205.36229990	+8.04199219	-7.72558594	-2.08300781	+69.67529297	-1.16455078	-54.29443359	+1604	+7.73876953	-6.85107422	-1.90722656	+22.63183594	-10.12939453	-4.32861328	+1404	+6.60937500	-11.22802734	-1.41503906	+40.42968750	+16.23779297	-54.64599609	+1044
+1457971205.36640000	+8.05957031	-7.73876953	-2.14453125	+69.60937500	-1.03271484	-54.68994141	+1604	+7.73876953	-6.85986328	-1.97753906	+23.00537109	-10.17333984	-4.76806641	+1400	+6.62255859	-11.23681641	-1.48095703	+40.27587891	+16.14990234	-54.95361328	+1052
+1457971205.37060000	+8.08154297	-7.75195313	-2.20605469	+69.56542969	-0.87890625	-55.12939453	+1600	+7.74316406	-6.86425781	-2.06103516	+23.44482422	-10.19531250	-5.16357422	+1392	+6.64013672	-11.25000000	-1.55126953	+40.10009766	+16.06201172	-55.21728516	+1064
+1457971205.37480000	+8.09912109	-7.78271484	-2.27197266	+69.32373047	-0.68115234	-55.56884766	+1600	+7.74316406	-6.87304688	-2.14013672	+23.84033203	-10.19531250	-5.58105469	+1392	+6.65771484	-11.26318359	-1.62597656	+39.94628906	+15.99609375	-55.52490234	+1080
+1457971205.37890010	+8.12109375	-7.79589844	-2.34228516	+69.21386719	-0.50537109	-55.96435547	+1604	+7.74316406	-6.87304688	-2.22363281	+24.27978516	-10.19531250	-5.99853516	+1388	+6.67529297	-11.26757813	-1.69628906	+39.77050781	+15.93017578	-55.83251953	+1092
+1457971205.38310000	+8.14746094	-7.81347656	-2.40820313	+69.08203125	-0.30761719	-56.42578125	+1608	+7.75195313	-6.87304688	-2.31152344	+24.78515625	-10.17333984	-6.41601563	+1384	+6.69726563	-11.27636719	-1.76660156	+39.57275391	+15.86425781	-56.16210938	+1104
+1457971205.38730000	+8.16943359	-7.84423828	-2.48291016	+68.77441406	-0.08789063	-56.86523438	+1608	+7.75195313	-6.88183594	-2.40380859	+25.22460938	-10.12939453	-6.83349609	+1380	+6.72363281	-11.28955078	-1.84130859	+39.39697266	+15.79833984	-56.51367188	+1116
+1457971205.39140010	+8.20019531	-7.85742188	-2.56201172	+68.55468750	+0.10986328	-57.26074219	+1616	+7.75195313	-6.87304688	-2.49609375	+25.72998047	-10.10742188	-7.20703125	+1380	+6.75439453	-11.28955078	-1.91162109	+39.22119141	+15.73242188	-56.88720703	+1132
+1457971205.39560010	+8.23095703	-7.87060547	-2.63671875	+68.33496094	+0.35156250	-57.78808594	+1620	+7.76513672	-6.86865234	-2.58837891	+26.30126953	-10.08544922	-7.64648438	+1376	+6.78515625	-11.29394531	-1.98632813	+39.02343750	+15.62255859	-57.26074219	+1144
+1457971205.40389990	+8.29687500	-7.90576172	-2.80371094	+67.65380859	+0.81298828	-58.66699219	+1632	+7.76953125	-6.85546875	-2.79052734	+27.29003906	-9.95361328	-8.43750000	+1372	+6.85546875	-11.28955078	-2.14013672	+38.62792969	+15.44677734	-58.07373047	+1168
+1457971205.40809990	+8.34082031	-7.91894531	-2.87402344	+67.36816406	+1.05468750	-59.26025391	+1640	+7.78271484	-6.84228516	-2.88720703	+27.90527344	-9.95361328	-8.87695313	+1368	+6.89501953	-11.28955078	-2.21484375	+38.40820313	+15.31494141	-58.51318359	+1180
+1457971205.41230010	+8.38037109	-7.94531250	-2.95751953	+66.88476563	+1.29638672	-59.80957031	+1644	+7.78710938	-6.84228516	-2.98828125	+28.34472656	-9.86572266	-9.33837891	+1364	+6.93457031	-11.28955078	-2.28955078	+38.16650391	+15.18310547	-58.95263672	+1192
+1457971205.41640000	+8.42871094	-7.94970703	-3.04980469	+66.51123047	+1.51611328	-60.27099609	+1656	+7.80029297	-6.82031250	-3.09814453	+28.91601563	-9.77783203	-9.71191406	+1368	+6.97412109	-11.28076172	-2.36865234	+37.90283203	+15.05126953	-59.39208984	+1200
+1457971205.42059990	+8.48144531	-7.95849609	-3.12011719	+66.09375000	+1.73583984	-60.93017578	+1668	+7.82226563	-6.79833984	-3.19921875	+29.55322266	-9.75585938	-10.21728516	+1368	+7.01367188	-11.27636719	-2.44775391	+37.59521484	+14.87548828	-59.83154297	+1212
+1457971205.42479990	+8.52978516	-7.98046875	-3.20361328	+65.50048828	+1.93359375	-61.52343750	+1672	+7.83105469	-6.79394531	-3.30468750	+29.99267578	-9.66796875	-10.70068359	+1364	+7.06201172	-11.26757813	-2.52685547	+37.28759766	+14.67773438	-60.27099609	+1220
+1457971205.42890000	+8.58691406	-7.98046875	-3.30468750	+65.03906250	+2.10937500	-62.00683594	+1692	+7.84863281	-6.76318359	-3.42333984	+30.56396484	-9.55810547	-11.09619141	+1368	+7.10595703	-11.25439453	-2.61035156	+36.95800781	+14.47998047	-60.71044922	+1232
+1457971205.43310000	+8.64843750	-7.98486328	-3.37060547	+64.48974609	+2.28515625	-62.75390625	+1704	+7.87939453	-6.73681641	-3.52441406	+31.20117188	-9.53613281	-11.64550781	+1372	+7.14990234	-11.23681641	-2.69824219	+36.60644531	+14.21630859	-61.14990234	+1240
+1457971205.43720010	+8.70556641	-7.99804688	-3.45410156	+63.80859375	+2.43896484	-63.43505859	+1712	+7.89697266	-6.72363281	-3.63427734	+31.66259766	-9.40429688	-12.21679688	+1372	+7.18945313	-11.22363281	-2.78613281	+36.21093750	+13.95263672	-61.56738281	+1252
+1457971205.44140010	+8.77587891	-7.99365234	-3.54638672	+63.23730469	+2.54882813	-63.98437500	+1736	+7.91894531	-6.68408203	-3.75732422	+32.27783203	-9.27246094	-12.63427734	+1384	+7.23339844	-11.20166016	-2.87841797	+35.81542969	+13.68896484	-61.96289063	+1264
+1457971205.44560000	+8.85058594	-7.99365234	-3.61230469	+62.57812500	+2.68066406	-64.81933594	+1748	+7.95849609	-6.64892578	-3.85839844	+32.93701172	-9.22851563	-13.29345703	+1392	+7.27294922	-11.18408203	-2.97070313	+35.35400391	+13.38134766	-62.38037109	+1276
+1457971205.44970010	+8.91650391	-7.99804688	-3.68701172	+61.78710938	+2.72460938	-65.58837891	+1764	+7.98486328	-6.62695313	-3.96826172	+33.42041016	-9.09667969	-13.90869141	+1396	+7.31689453	-11.16210938	-3.06298828	+34.89257813	+13.05175781	-62.79785156	+1292
+1457971205.45390010	+8.99560547	-7.98925781	-3.77929688	+61.08398438	+2.76855469	-66.18164063	+1792	+8.01562500	-6.57861328	-4.09570313	+34.05761719	-8.92089844	-14.39208984	+1416	+7.36083984	-11.13574219	-3.15966797	+34.45312500	+12.74414063	-63.17138672	+1308
+1457971205.45810010	+9.07910156	-7.98486328	-3.83642578	+60.29296875	+2.81250000	-67.06054688	+1812	+8.06396484	-6.53027344	-4.19677734	+34.76074219	-8.85498047	-15.09521484	+1428	+7.40039063	-11.10498047	-3.25634766	+33.94775391	+12.34863281	-63.54492188	+1324
+1457971205.46219990	+9.15820313	-7.98046875	-3.90673828	+59.41406250	+2.76855469	-67.82958984	+1832	+8.09912109	-6.49511719	-4.30664063	+35.28808594	-8.72314453	-15.75439453	+1440	+7.43994141	-11.07861328	-3.35302734	+33.42041016	+11.99707031	-63.89648438	+1344
+1457971205.47059990	+9.33837891	-7.95410156	-4.04296875	+57.74414063	+2.63671875	-69.45556641	+1884	+8.19580078	-6.38525391	-4.53076172	+36.67236328	-8.45947266	-17.05078125	+1484	+7.53222656	-10.99951172	-3.55078125	+32.45361328	+11.14013672	-64.64355469	+1392
+1457971205.47470000	+9.42626953	-7.94531250	-4.10449219	+56.79931641	+2.48291016	-70.29052734	+1908	+8.24414063	-6.33691406	-4.64062500	+37.24365234	-8.34960938	-17.73193359	+1500	+7.57617188	-10.95996094	-3.64746094	+31.90429688	+10.70068359	-65.03906250	+1416
+1457971205.47890000	+9.52294922	-7.92773438	-4.18359375	+55.89843750	+2.30712891	-70.99365234	+1936	+8.29687500	-6.27099609	-4.76367188	+37.90283203	-8.15185547	-18.25927734	+1528	+7.62890625	-10.91162109	-3.75292969	+31.46484375	+10.21728516	-65.36865234	+1448
+1457971205.48309990	+9.62402344	-7.91015625	-4.22753906	+54.93164063	+2.13134766	-71.93847656	+1964	+8.35839844	-6.20507813	-4.85156250	+38.62792969	-8.12988281	-19.11621094	+1552	+7.68164063	-10.86767578	-3.84082031	+30.95947266	+9.71191406	-65.78613281	+1476
+1457971205.48720000	+9.72070313	-7.88818359	-4.28027344	+53.94287109	+1.82373047	-72.75146484	+1988	+8.41992188	-6.14794922	-4.96142578	+39.17724609	-8.06396484	-19.75341797	+1576	+7.73437500	-10.82373047	-3.93310547	+30.41015625	+9.20654297	-66.20361328	+1504
+1457971205.49140000	+9.82617188	-7.86621094	-4.35058594	+52.99804688	+1.53808594	-73.45458984	+2020	+8.48144531	-6.07324219	-5.08007813	+39.81445313	-7.93212891	-20.28076172	+1608	+7.80029297	-10.76660156	-4.03417969	+30.01464844	+8.63525391	-66.55517578	+1540
+1457971205.49560000	+9.93164063	-7.84423828	-4.39013672	+51.96533203	+1.20849609	-74.35546875	+2044	+8.55615234	-6.00292969	-5.16357422	+40.45166016	-7.95410156	-21.11572266	+1632	+7.86621094	-10.70947266	-4.11767578	+29.57519531	+8.02001953	-66.99462891	+1572
+1457971205.49970010	+10.03271484	-7.81787109	-4.43408203	+50.95458984	+0.79101563	-75.14648438	+2072	+8.62646484	-5.93701172	-5.26025391	+40.97900391	-7.95410156	-21.75292969	+1656	+7.92333984	-10.65673828	-4.20117188	+29.04785156	+7.40478516	-67.43408203	+1600
+1457971205.50390010	+10.13818359	-7.79150391	-4.49560547	+49.94384766	+0.35156250	-75.80566406	+2100	+8.70117188	-5.85791016	-5.37451172	+41.52832031	-7.91015625	-22.28027344	+1688	+7.99804688	-10.58642578	-4.29785156	+28.69628906	+6.72363281	-67.76367188	+1636
+1457971205.50810000	+10.25244141	-7.76513672	-4.52197266	+48.91113281	-0.08789063	-76.66259766	+2120	+8.78466797	-5.78320313	-5.44482422	+42.07763672	-8.02001953	-23.13720703	+1712	+8.08154297	-10.52929688	-4.36816406	+28.27880859	+5.99853516	-68.29101563	+1664
+1457971205.51220010	+10.35351563	-7.72998047	-4.56152344	+47.87841797	-0.65917969	-77.40966797	+2144	+8.86816406	-5.70849609	-5.53710938	+42.51708984	-8.12988281	-23.70849609	+1736	+8.15625000	-10.46777344	-4.43847656	+27.79541016	+5.25146484	-68.77441406	+1692
+1457971205.51640010	+10.46777344	-7.69921875	-4.61425781	+46.86767578	-1.18652344	-77.98095703	+2168	+8.95166016	-5.62939453	-5.64257813	+42.95654297	-8.17382813	-24.19189453	+1760	+8.23974609	-10.39306641	-4.52636719	+27.48779297	+4.50439453	-69.12597656	+1724
+1457971205.52049990	+10.57763672	-7.66845703	-4.64062500	+45.83496094	-1.75781250	-78.75000000	+2188	+9.03955078	-5.55468750	-5.70410156	+43.39599609	-8.32763672	-24.98291016	+1780	+8.33203125	-10.32275391	-4.59228516	+27.09228516	+3.69140625	-69.60937500	+1752
+1457971205.52469990	+10.68310547	-7.62451172	-4.66699219	+44.80224609	-2.41699219	-79.36523438	+2204	+9.13623047	-5.47119141	-5.78759766	+43.74755859	-8.54736328	-25.48828125	+1800	+8.41552734	-10.25683594	-4.65820313	+26.65283203	+2.87841797	-70.04882813	+1772
+1457971205.53300000	+10.90722656	-7.55859375	-4.72851563	+42.73681641	-3.73535156	-80.48583984	+2240	+9.32519531	-5.30859375	-5.93261719	+44.38476563	-8.94287109	-26.67480469	+1832	+8.60449219	-10.09863281	-4.80322266	+25.97167969	+1.16455078	-70.77392578	+1820
+1457971205.53720000	+11.01269531	-7.51025391	-4.75048828	+41.72607422	-4.48242188	-81.03515625	+2252	+9.43066406	-5.22070313	-5.99853516	+44.64843750	-9.27246094	-27.15820313	+1848	+8.69238281	-10.02392578	-4.86035156	+25.51025391	+0.28564453	-71.16943359	+1836
+1457971205.54140000	+11.12255859	-7.47070313	-4.79003906	+40.71533203	-5.18554688	-81.43066406	+2268	+9.53173828	-5.14160156	-6.07324219	+44.89013672	-9.51416016	-27.64160156	+1860	+8.78906250	-9.93164063	-4.93945313	+25.18066406	-0.57128906	-71.41113281	+1860
+1457971205.54550000	+11.23681641	-7.42675781	-4.79882813	+39.72656250	-5.91064453	-81.95800781	+2284	+9.64160156	-5.05810547	-6.11718750	+45.10986328	-9.82177734	-28.30078125	+1868	+8.89013672	-9.84814453	-4.99218750	+24.80712891	-1.49414063	-71.78466797	+1876
+1457971205.54970000	+11.34228516	-7.37402344	-4.80761719	+38.78173828	-6.74560547	-82.39746094	+2300	+9.75146484	-4.96142578	-6.16992188	+45.32958984	-10.23925781	-28.76220703	+1880	+8.98242188	-9.76464844	-5.04492188	+24.34570313	-2.41699219	-72.13623047	+1888
+1457971205.55390000	+11.45654297	-7.33007813	-4.82958984	+37.79296875	-7.51464844	-82.70507813	+2312	+9.86572266	-4.87353516	-6.23144531	+45.48339844	-10.56884766	-29.22363281	+1888	+9.07910156	-9.67236328	-5.11523438	+23.99414063	-3.27392578	-72.29003906	+1908
+1457971205.55800010	+11.56640625	-7.27734375	-4.83398438	+36.82617188	-8.28369141	-83.10058594	+2324	+9.98437500	-4.78564453	-6.26220703	+45.65917969	-10.98632813	-29.81689453	+1892	+9.18017578	-9.57568359	-5.17236328	+23.62060547	-4.17480469	-72.53173828	+1920
+1457971205.56220010	+11.67187500	-7.21142578	-4.83398438	+35.94726563	-9.14062500	-83.45214844	+2340	+10.10302734	-4.68017578	-6.29296875	+45.83496094	-11.46972656	-30.30029297	+1900	+9.26806641	-9.48779297	-5.22949219	+23.13720703	-5.03173828	-72.75146484	+1932
+1457971205.56640010	+11.78173828	-7.16308594	-4.84716797	+34.98046875	-9.97558594	-83.69384766	+2356	+10.22607422	-4.59228516	-6.33251953	+45.92285156	-11.93115234	-30.80566406	+1908	+9.36035156	-9.38671875	-5.29980469	+22.74169922	-5.88867188	-72.81738281	+1952
+1457971205.57049990	+11.89599609	-7.10595703	-4.83837891	+34.07958984	-10.81054688	-84.00146484	+2372	+10.35351563	-4.49560547	-6.34570313	+46.03271484	-12.43652344	-31.39892578	+1920	+9.46142578	-9.28564453	-5.34814453	+22.32421875	-6.78955078	-72.97119141	+1968
+1457971205.57470010	+12.00146484	-7.03125000	-4.82519531	+33.28857422	-11.75537109	-84.26513672	+2392	+10.48535156	-4.38574219	-6.35888672	+46.20849609	-13.02978516	-31.90429688	+1936	+9.54931641	-9.18896484	-5.39208984	+21.86279297	-7.66845703	-73.16894531	+1980
+1457971205.57890010	+12.11132813	-6.96533203	-4.82080078	+32.43164063	-12.63427734	-84.44091797	+2412	+10.61718750	-4.28466797	-6.37646484	+46.29638672	-13.57910156	-32.43164063	+1952	+9.64160156	-9.07910156	-5.45361328	+21.48925781	-8.50341797	-73.21289063	+2004
+1457971205.58299990	+12.22119141	-6.89941406	-4.79882813	+31.61865234	-13.55712891	-84.66064453	+2436	+10.74902344	-4.17919922	-6.37646484	+46.38427734	-14.17236328	-33.02490234	+1972	+9.74267578	-8.97363281	-5.49755859	+21.09375000	-9.36035156	-73.32275391	+2020
+1457971205.58719990	+12.32666016	-6.81152344	-4.77685547	+30.89355469	-14.54589844	-84.83642578	+2464	+10.88525391	-4.05615234	-6.37207031	+46.56005859	-14.87548828	-33.55224609	+1996	+9.83056641	-8.86376953	-5.53710938	+20.63232422	-10.21728516	-73.41064453	+2040
+1457971205.59130000	+12.43652344	-6.74560547	-4.75488281	+30.08056641	-15.49072266	-84.92431641	+2488	+11.02587891	-3.95068359	-6.36328125	+46.62597656	-15.53466797	-34.10156250	+2020	+9.92285156	-8.74951172	-5.59423828	+20.23681641	-11.05224609	-73.38867188	+2068
+1457971205.59550000	+12.53759766	-6.67089844	-4.72412109	+29.31152344	-16.45751953	-85.05615234	+2516	+11.15771484	-3.83642578	-6.34570313	+46.69189453	-16.19384766	-34.65087891	+2044	+10.01953125	-8.63964844	-5.62939453	+19.86328125	-11.93115234	-73.43261719	+2088
+1457971205.59970000	+12.63867188	-6.57421875	-4.68896484	+28.65234375	-17.51220703	-85.10009766	+2548	+11.29833984	-3.70458984	-6.32373047	+46.86767578	-16.98486328	-35.17822266	+2076	+10.10742188	-8.52099609	-5.66455078	+19.42382813	-12.81005859	-73.47656250	+2112
+1457971205.60800000	+12.84082031	-6.41601563	-4.60986328	+27.18017578	-19.62158203	-85.10009766	+2612	+11.56201172	-3.47607422	-6.26220703	+46.95556641	-18.43505859	-36.29882813	+2128	+10.30517578	-8.27929688	-5.72607422	+18.72070313	-14.63378906	-73.43261719	+2168
+1457971205.61220000	+12.93750000	-6.31494141	-4.56152344	+26.54296875	-20.74218750	-85.03417969	+2648	+11.69824219	-3.33984375	-6.22265625	+47.13134766	-19.27001953	-36.78222656	+2164	+10.39746094	-8.15625000	-5.74365234	+18.32519531	-15.57861328	-73.43261719	+2192
+1457971205.61630010	+13.03417969	-6.23144531	-4.51757813	+25.81787109	-21.84082031	-84.90234375	+2680	+11.83007813	-3.22558594	-6.18310547	+47.17529297	-20.06103516	-37.33154297	+2192	+10.49853516	-8.03320313	-5.77001953	+17.97363281	-16.50146484	-73.34472656	+2224
+1457971205.62050010	+13.12207031	-6.14794922	-4.46484375	+25.09277344	-22.91748047	-84.74853516	+2716	+11.94873047	-3.10253906	-6.13916016	+47.24121094	-20.78613281	-37.81494141	+2220	+10.59960938	-7.91015625	-5.78320313	+17.62207031	-17.49023438	-73.32275391	+2248
+1457971205.62470010	+13.20996094	-6.04248047	-4.41210938	+24.45556641	-24.06005859	-84.50683594	+2752	+12.07617188	-2.95751953	-6.09082031	+47.43896484	-21.64306641	-38.25439453	+2252	+10.69189453	-7.78271484	-5.79199219	+17.27050781	-18.47900391	-73.23486328	+2272
+1457971205.62879990	+13.29345703	-5.96337891	-4.35937500	+23.68652344	-25.18066406	-84.19921875	+2788	+12.19482422	-2.84765625	-6.03808594	+47.43896484	-22.41210938	-38.75976563	+2280	+10.79296875	-7.64648438	-5.80957031	+16.91894531	-19.46777344	-73.05908203	+2300
+1457971205.63299990	+13.37255859	-5.87548828	-4.30224609	+22.89550781	-26.27929688	-83.86962891	+2820	+12.30468750	-2.72900391	-5.98974609	+47.48291016	-23.11523438	-39.15527344	+2304	+10.89404297	-7.51904297	-5.80957031	+16.58935547	-20.52246094	-72.94921875	+2324
+1457971205.63720010	+13.45166016	-5.77441406	-4.24072266	+22.23632813	-27.46582031	-83.47412109	+2856	+12.41455078	-2.58837891	-5.92822266	+47.65869141	-23.97216797	-39.57275391	+2332	+10.99072266	-7.38281250	-5.80078125	+16.23779297	-21.59912109	-72.83935547	+2344
+1457971205.64130000	+13.52197266	-5.68652344	-4.18359375	+21.44531250	-28.58642578	-83.03466797	+2888	+12.52001953	-2.47412109	-5.86669922	+47.72460938	-24.76318359	-40.05615234	+2356	+11.08300781	-7.24658203	-5.80078125	+15.88623047	-22.65380859	-72.61962891	+2368
+1457971205.64549990	+13.58789063	-5.59423828	-4.12646484	+20.67626953	-29.68505859	-82.55126953	+2920	+12.62109375	-2.35546875	-5.80957031	+47.81250000	-25.48828125	-40.45166016	+2376	+11.18847656	-7.11474609	-5.78759766	+15.57861328	-23.77441406	-72.46582031	+2388
+1457971205.65380000	+13.71533203	-5.40087891	-3.99462891	+19.20410156	-31.94824219	-81.49658203	+2984	+12.81445313	-2.10937500	-5.67333984	+48.09814453	-27.09228516	-41.30859375	+2424	+11.37304688	-6.84228516	-5.76123047	+14.87548828	-25.97167969	-72.02636719	+2424
+1457971205.65800000	+13.77246094	-5.31298828	-3.93310547	+18.41308594	-33.00292969	-80.90332031	+3012	+12.90234375	-1.99072266	-5.60742188	+48.20800781	-27.81738281	-41.70410156	+2444	+11.46972656	-6.70605469	-5.74365234	+14.56787109	-27.07031250	-71.78466797	+2440
+1457971205.66630010	+13.87353516	-5.11083984	-3.78808594	+17.00683594	-35.26611328	-79.73876953	+3076	+13.07373047	-1.74902344	-5.44921875	+48.60351563	-29.42138672	-42.62695313	+2488	+11.64550781	-6.42919922	-5.69531250	+13.95263672	-29.28955078	-71.27929688	+2472
+1457971205.67459990	+13.96142578	-4.90869141	-3.63427734	+15.66650391	-37.46337891	-78.55224609	+3140	+13.23193359	-1.51171875	-5.27783203	+49.06494141	-31.02539063	-43.59375000	+2532	+11.81689453	-6.14794922	-5.62939453	+13.38134766	-31.55273438	-70.79589844	+2500
+1457971205.68300010	+14.04931641	-4.71093750	-3.47167969	+14.39208984	-39.66064453	-77.43164063	+3204	+13.38574219	-1.27880859	-5.08447266	+49.61425781	-32.67333984	-44.71435547	+2576	+11.98388672	-5.87988281	-5.56347656	+12.83203125	-33.72802734	-70.29052734	+2528
+1457971205.68709990	+14.08447266	-4.60546875	-3.37500000	+13.82080078	-40.82519531	-76.90429688	+3236	+13.46044922	-1.15136719	-4.97900391	+49.98779297	-33.53027344	-45.30761719	+2600	+12.05859375	-5.74365234	-5.51953125	+12.59033203	-34.82666016	-70.07080078	+2544
+1457971205.69129990	+14.12402344	-4.50439453	-3.28710938	+13.24951172	-41.92382813	-76.33300781	+3272	+13.53515625	-1.03710938	-4.86914063	+50.31738281	-34.36523438	-45.94482422	+2624	+12.13769531	-5.61181641	-5.48437500	+12.32666016	-35.85937500	-69.78515625	+2556
+1457971205.69549990	+14.15478516	-4.39892578	-3.19921875	+12.67822266	-42.97851563	-75.73974609	+3308	+13.60546875	-0.91845703	-4.75927734	+50.71289063	-35.20019531	-46.60400391	+2652	+12.21679688	-5.47558594	-5.44042969	+12.15087891	-36.91406250	-69.54345703	+2572
+1457971205.69960000	+14.18554688	-4.29345703	-3.09375000	+12.17285156	-44.12109375	-75.25634766	+3344	+13.67138672	-0.79541016	-4.64062500	+51.17431641	-36.07910156	-47.28515625	+2676	+12.28710938	-5.34375000	-5.39208984	+11.95312500	-37.96875000	-69.34570313	+2588
+1457971205.70380000	+14.21630859	-4.19238281	-2.99707031	+11.64550781	-45.21972656	-74.72900391	+3380	+13.74169922	-0.68115234	-4.51757813	+51.59179688	-36.93603516	-47.98828125	+2704	+12.35742188	-5.21630859	-5.34814453	+11.71142578	-38.95751953	-69.10400391	+2604
+1457971205.70799990	+14.25146484	-4.09130859	-2.89599609	+11.14013672	-46.31835938	-74.24560547	+3416	+13.80761719	-0.56250000	-4.39013672	+52.07519531	-37.77099609	-48.73535156	+2732	+12.43212891	-5.08886719	-5.29541016	+11.55761719	-40.01220703	-68.92822266	+2624
+1457971205.71630000	+14.30419922	-3.89355469	-2.69384766	+10.08544922	-48.44970703	-73.14697266	+3492	+13.93945313	-0.32958984	-4.13525391	+53.08593750	-39.48486328	-50.22949219	+2780	+12.56396484	-4.84277344	-5.19433594	+11.11816406	-41.96777344	-68.48876953	+2660
+1457971205.72050000	+14.33056641	-3.80126953	-2.59277344	+9.58007813	-49.46044922	-72.61962891	+3528	+13.99658203	-0.21533203	-4.00781250	+53.61328125	-40.27587891	-51.02050781	+2804	+12.63427734	-4.72412109	-5.13281250	+10.98632813	-42.93457031	-68.31298828	+2680
+1457971205.72880010	+14.37011719	-3.61669922	-2.39941406	+8.43750000	-51.35009766	-71.38916016	+3596	+14.11083984	+0.00439453	-3.75292969	+54.64599609	-41.83593750	-52.47070313	+2856	+12.75732422	-4.49121094	-5.02734375	+10.54687500	-44.71435547	-67.80761719	+2716
+1457971205.73300000	+14.39208984	-3.52880859	-2.30712891	+7.88818359	-52.25097656	-70.79589844	+3632	+14.15917969	+0.10546875	-3.63427734	+55.10742188	-42.56103516	-53.17382813	+2876	+12.81884766	-4.38134766	-4.96582031	+10.37109375	-45.61523438	-67.60986328	+2736
+1457971205.73709990	+14.40966797	-3.43652344	-2.21923828	+7.29492188	-53.10791016	-70.11474609	+3664	+14.20751953	+0.21972656	-3.51562500	+55.63476563	-43.28613281	-53.81103516	+2904	+12.87597656	-4.26708984	-4.90429688	+10.15136719	-46.47216797	-67.32421875	+2756
+1457971205.74130010	+14.42285156	-3.36181641	-2.13134766	+6.63574219	-53.92089844	-69.43359375	+3692	+14.25146484	+0.30322266	-3.39697266	+56.05224609	-43.98925781	-54.51416016	+2924	+12.92871094	-4.16162109	-4.85156250	+9.88769531	-47.28515625	-67.06054688	+2772
+1457971205.74540000	+14.44482422	-3.28710938	-2.04785156	+6.02050781	-54.71191406	-68.77441406	+3720	+14.29541016	+0.39111328	-3.29150391	+56.42578125	-44.62646484	-55.12939453	+2944	+12.98583984	-4.06054688	-4.78564453	+9.68994141	-48.12011719	-66.84082031	+2792
+1457971205.74959990	+14.45800781	-3.20800781	-1.96875000	+5.38330078	-55.43701172	-68.00537109	+3748	+14.33056641	+0.48779297	-3.18603516	+56.86523438	-45.28564453	-55.67871094	+2964	+13.03857422	-3.95507813	-4.73291016	+9.40429688	-48.88916016	-66.46728516	+2804
+1457971205.75379990	+14.47119141	-3.14208984	-1.89404297	+4.70214844	-56.11816406	-67.28027344	+3772	+14.37011719	+0.56250000	-3.08056641	+57.21679688	-45.90087891	-56.27197266	+2980	+13.08691406	-3.86279297	-4.68017578	+9.09667969	-49.59228516	-66.11572266	+2816
+1457971205.75790000	+14.48437500	-3.07617188	-1.82812500	+4.02099609	-56.71142578	-66.53320313	+3792	+14.40087891	+0.63720703	-2.99267578	+57.48046875	-46.42822266	-56.75537109	+2992	+13.13085938	-3.77050781	-4.62304688	+8.83300781	-50.29541016	-65.83007813	+2832
+1457971205.76210000	+14.49316406	-3.00585938	-1.76220703	+3.38378906	-57.30468750	-65.78613281	+3812	+14.42724609	+0.72070313	-2.90478516	+57.83203125	-46.99951172	-57.19482422	+3012	+13.17480469	-3.66943359	-4.57031250	+8.54736328	-50.99853516	-65.43457031	+2844
+1457971205.77040000	+14.51513672	-2.89160156	-1.64355469	+2.02148438	-58.40332031	-64.29199219	+3844	+14.47558594	+0.83496094	-2.74658203	+58.20556641	-48.01025391	-58.02978516	+3032	+13.25390625	-3.49804688	-4.46484375	+7.95410156	-52.29492188	-64.73144531	+2860
+1457971205.77460000	+14.52392578	-2.83007813	-1.58642578	+1.40625000	-58.95263672	-63.56689453	+3860	+14.49755859	+0.90087891	-2.67187500	+58.44726563	-48.51562500	-58.44726563	+3048	+13.28906250	-3.40576172	-4.41210938	+7.64648438	-52.93212891	-64.31396484	+2868
+1457971205.77880000	+14.53271484	-2.77734375	-1.52490234	+0.76904297	-59.47998047	-62.86376953	+3872	+14.51953125	+0.95361328	-2.59716797	+58.68896484	-49.04296875	-58.90869141	+3060	+13.32421875	-3.33105469	-4.35937500	+7.31689453	-53.52539063	-63.96240234	+2876
+1457971205.78290010	+14.53710938	-2.72460938	-1.47656250	+0.15380859	-59.94140625	-62.20458984	+3884	+14.53710938	+1.00195313	-2.53564453	+58.82080078	-49.46044922	-59.26025391	+3068	+13.35937500	-3.25634766	-4.31103516	+7.05322266	-54.09667969	-63.63281250	+2880
+1457971205.78710010	+14.54589844	-2.67187500	-1.42382813	-0.43945313	-60.42480469	-61.54541016	+3892	+14.55468750	+1.05908203	-2.46972656	+59.08447266	-49.94384766	-59.61181641	+3084	+13.39013672	-3.17724609	-4.26708984	+6.78955078	-54.66796875	-63.25927734	+2884
+1457971205.79130010	+14.55029297	-2.62353516	-1.37109375	-1.03271484	-60.88623047	-60.88623047	+3900	+14.57226563	+1.10742188	-2.40820313	+59.28222656	-50.40527344	-60.00732422	+3092	+13.42089844	-3.10693359	-4.21875000	+6.48193359	-55.19531250	-62.90771484	+2888
+1457971205.79539990	+14.55468750	-2.57519531	-1.32714844	-1.58203125	-61.30371094	-60.29296875	+3908	+14.58544922	+1.15576172	-2.35107422	+59.45800781	-50.82275391	-60.33691406	+3104	+13.45166016	-3.03662109	-4.17480469	+6.28417969	-55.70068359	-62.62207031	+2892
+1457971205.79959990	+14.55908203	-2.52685547	-1.27880859	-2.08740234	-61.78710938	-59.72167969	+3916	+14.59863281	+1.20410156	-2.28515625	+59.74365234	-51.30615234	-60.75439453	+3116	+13.47802734	-2.96191406	-4.13085938	+6.06445313	-56.22802734	-62.29248047	+2896
+1457971205.80790000	+14.56787109	-2.43017578	-1.18212891	-3.03222656	-62.68798828	-58.66699219	+3932	+14.62060547	+1.29199219	-2.16210938	+60.22705078	-52.27294922	-61.56738281	+3144	+13.53076172	-2.83886719	-4.04296875	+5.69091797	-57.19482422	-61.78710938	+2900
+1457971205.81209990	+14.57226563	-2.38183594	-1.13378906	-3.47167969	-63.14941406	-58.16162109	+3940	+14.63818359	+1.34472656	-2.09619141	+60.57861328	-52.77832031	-62.00683594	+3160	+13.55712891	-2.77734375	-3.99902344	+5.53710938	-57.67822266	-61.52343750	+2900
+1457971205.81629990	+14.58105469	-2.33789063	-1.08544922	-3.86718750	-63.61083984	-57.72216797	+3948	+14.65136719	+1.39306641	-2.03466797	+60.95214844	-53.28369141	-62.44628906	+3176	+13.58789063	-2.72460938	-3.95947266	+5.38330078	-58.11767578	-61.34765625	+2900
+1457971205.82040000	+14.58544922	-2.28955078	-1.03710938	-4.21875000	-64.02832031	-57.32666016	+3952	+14.66015625	+1.44140625	-1.96875000	+61.32568359	-53.78906250	-62.90771484	+3188	+13.61425781	-2.66748047	-3.91992188	+5.31738281	-58.53515625	-61.23779297	+2904
+1457971205.82460000	+14.58544922	-2.24121094	-0.99316406	-4.57031250	-64.46777344	-56.88720703	+3960	+14.67333984	+1.49853516	-1.89843750	+61.78710938	-54.33837891	-63.39111328	+3208	+13.64062500	-2.61035156	-3.88476563	+5.27343750	-58.93066406	-61.06201172	+2904
+1457971205.82870010	+14.58984375	-2.19726563	-0.94921875	-4.92187500	-64.88525391	-56.46972656	+3964	+14.68652344	+1.54248047	-1.83251953	+62.20458984	-54.86572266	-63.85253906	+3220	+13.66699219	-2.55761719	-3.84521484	+5.18554688	-59.30419922	-60.90820313	+2904
+1457971205.84120010	+14.60302734	-2.06103516	-0.81298828	-5.73486328	-66.13769531	-55.39306641	+3980	+14.71289063	+1.67871094	-1.62597656	+63.52294922	-56.64550781	-65.23681641	+3268	+13.74169922	-2.41259766	-3.73974609	+5.11962891	-60.38085938	-60.64453125	+2904
+1457971205.84960010	+14.61621094	-1.97753906	-0.72949219	-6.26220703	-66.95068359	-54.66796875	+3988	+14.73486328	+1.76220703	-1.49414063	+64.35791016	-57.87597656	-66.04980469	+3292	+13.79003906	-2.32910156	-3.67382813	+5.05371094	-61.01806641	-60.46875000	+2904
+1457971205.85789990	+14.62500000	-1.91601563	-0.65478516	-6.83349609	-67.65380859	-53.96484375	+3988	+14.74804688	+1.82373047	-1.37548828	+65.03906250	-59.10644531	-66.70898438	+3308	+13.83398438	-2.25000000	-3.61669922	+4.96582031	-61.58935547	-60.29296875	+2900
+1457971205.86620000	+14.62939453	-1.85009766	-0.58886719	-7.42675781	-68.33496094	-53.19580078	+3988	+14.75683594	+1.88085938	-1.26123047	+65.74218750	-60.44677734	-67.36816406	+3324	+13.86474609	-2.17529297	-3.56396484	+4.83398438	-62.13867188	-60.00732422	+2896
+1457971205.87040000	+14.63378906	-1.82812500	-0.56250000	-7.80029297	-68.64257813	-52.75634766	+3984	+14.76123047	+1.89404297	-1.21728516	+65.85205078	-61.08398438	-67.47802734	+3328	+13.87792969	-2.14453125	-3.54199219	+4.65820313	-62.40234375	-59.80957031	+2892
+1457971205.87870000	+14.63378906	-1.78857422	-0.50537109	-8.56933594	-69.27978516	-51.85546875	+3976	+14.76562500	+1.92480469	-1.12939453	+66.24755859	-62.42431641	-67.80761719	+3332	+13.90429688	-2.08740234	-3.49804688	+4.26269531	-62.92968750	-59.39208984	+2888
+1457971205.88290000	+14.63818359	-1.77099609	-0.48779297	-8.98681641	-69.54345703	-51.41601563	+3968	+14.76562500	+1.92919922	-1.09423828	+66.22558594	-63.06152344	-67.78564453	+3332	+13.91748047	-2.06103516	-3.47607422	+4.02099609	-63.14941406	-59.15039063	+2884
+1457971205.88710000	+14.63818359	-1.75781250	-0.47021484	-9.40429688	-69.78515625	-50.93261719	+3964	+14.76562500	+1.93798828	-1.06787109	+66.24755859	-63.72070313	-67.74169922	+3328	+13.93066406	-2.03466797	-3.46289063	+3.75732422	-63.36914063	-58.82080078	+2880
+1457971205.89120010	+14.63378906	-1.74902344	-0.45703125	-9.90966797	-70.00488281	-50.44921875	+3956	+14.76562500	+1.93359375	-1.03710938	+66.18164063	-64.40185547	-67.67578125	+3328	+13.93505859	-2.00830078	-3.44970703	+3.44970703	-63.56689453	-58.46923828	+2876
+1457971205.89949990	+14.62939453	-1.73583984	-0.43505859	-10.83251953	-70.42236328	-49.52636719	+3936	+14.76123047	+1.92480469	-0.99316406	+65.83007813	-65.76416016	-67.30224609	+3320	+13.94384766	-1.95996094	-3.42333984	+2.76855469	-63.91845703	-57.76611328	+2864
+1457971205.90370010	+14.62939453	-1.73144531	-0.42187500	-11.27197266	-70.64208984	-49.08691406	+3924	+14.76123047	+1.91601563	-0.97119141	+65.65429688	-66.46728516	-67.12646484	+3324	+13.94384766	-1.94238281	-3.41455078	+2.39501953	-64.09423828	-57.41455078	+2860
+1457971205.91199990	+14.62500000	-1.72705078	-0.40429688	-12.04101563	-71.05957031	-48.36181641	+3904	+14.75683594	+1.89404297	-0.93603516	+65.03906250	-67.89550781	-66.53320313	+3320	+13.94824219	-1.90722656	-3.39257813	+1.64794922	-64.40185547	-56.68945313	+2852
+1457971205.92039990	+14.62060547	-1.71826172	-0.39111328	-12.43652344	-71.45507813	-48.03222656	+3884	+14.75244141	+1.87207031	-0.90527344	+64.27001953	-69.36767578	-65.80810547	+3320	+13.95703125	-1.87207031	-3.37939453	+1.03271484	-64.64355469	-56.11816406	+2840
+1457971205.92870000	+14.61621094	-1.70947266	-0.37792969	-12.50244141	-71.87255859	-47.96630859	+3868	+14.74804688	+1.85009766	-0.86572266	+63.47900391	-70.90576172	-65.03906250	+3324	+13.96142578	-1.84130859	-3.37060547	+0.48339844	-64.79736328	-55.63476563	+2832
+1457971205.93700000	+14.61621094	-1.69628906	-0.36474609	-12.12890625	-72.33398438	-48.31787109	+3852	+14.74365234	+1.82373047	-0.81298828	+62.66601563	-72.53173828	-64.31396484	+3328	+13.96142578	-1.81494141	-3.35742188	+0.17578125	-64.95117188	-55.39306641	+2824
+1457971205.94120000	+14.61621094	-1.68750000	-0.35156250	-11.77734375	-72.61962891	-48.64746094	+3844	+14.74365234	+1.81933594	-0.78662109	+62.31445313	-73.36669922	-64.00634766	+3332	+13.96582031	-1.80615234	-3.34863281	+0.06591797	-65.01708984	-55.37109375	+2820
+1457971205.94540000	+14.61621094	-1.67431641	-0.34277344	-11.18408203	-72.90527344	-49.19677734	+3840	+14.74804688	+1.81933594	-0.75585938	+61.98486328	-74.17968750	-63.67675781	+3336	+13.97021484	-1.79296875	-3.33984375	+0.06591797	-65.10498047	-55.43701172	+2816
+1457971205.94950010	+14.61621094	-1.66113281	-0.32958984	-10.54687500	-73.23486328	-49.81201172	+3832	+14.74804688	+1.81054688	-0.72949219	+61.52343750	-74.97070313	-63.30322266	+3336	+13.97900391	-1.78417969	-3.33105469	+0.06591797	-65.17089844	-55.48095703	+2812
+1457971205.95370010	+14.62060547	-1.64355469	-0.31640625	-9.71191406	-73.58642578	-50.55908203	+3828	+14.74804688	+1.81054688	-0.70312500	+61.10595703	-75.76171875	-62.90771484	+3336	+13.98339844	-1.77539063	-3.32226563	+0.10986328	-65.23681641	-55.61279297	+2808
+1457971205.96199990	+14.62500000	-1.60400391	-0.28564453	-7.36083984	-74.35546875	-52.73437500	+3816	+14.75244141	+1.80175781	-0.63281250	+60.42480469	-77.36572266	-62.38037109	+3340	+13.99658203	-1.75341797	-3.30468750	+0.37353516	-65.32470703	-55.98632813	+2800
+1457971205.97040010	+14.62939453	-1.56445313	-0.25488281	-4.52636719	-75.05859375	-55.37109375	+3804	+14.75683594	+1.80615234	-0.57128906	+59.78759766	-78.83789063	-61.85302734	+3344	+14.00537109	-1.73583984	-3.28271484	+0.65917969	-65.39062500	-56.40380859	+2792
+1457971205.97449990	+14.63378906	-1.53808594	-0.23291016	-2.57080078	-75.47607422	-57.17285156	+3800	+14.75683594	+1.80175781	-0.54492188	+59.21630859	-79.54101563	-61.41357422	+3344	+14.00976563	-1.73144531	-3.27832031	+0.79101563	-65.41259766	-56.57958984	+2784
+1457971205.97869990	+14.63378906	-1.51611328	-0.21533203	-0.79101563	-75.82763672	-58.84277344	+3796	+14.76123047	+1.80175781	-0.51855469	+58.73291016	-80.20019531	-61.04003906	+3340	+14.01416016	-1.72265625	-3.26953125	+0.92285156	-65.43457031	-56.77734375	+2780
+1457971205.98280000	+14.63818359	-1.49853516	-0.20214844	+0.98876953	-76.15722656	-60.49072266	+3788	+14.76562500	+1.80615234	-0.49658203	+58.27148438	-80.81542969	-60.68847656	+3340	+14.01855469	-1.71386719	-3.25634766	+1.05468750	-65.45654297	-56.97509766	+2776
+1457971205.99120000	+14.64257813	-1.45898438	-0.18457031	+4.83398438	-76.66259766	-64.05029297	+3776	+14.77001953	+1.80175781	-0.46142578	+56.62353516	-81.97998047	-59.39208984	+3332	+14.02294922	-1.69628906	-3.24755859	+1.23046875	-65.41259766	-57.19482422	+2764
+1457971205.99530010	+14.64257813	-1.44580078	-0.17578125	+6.59179688	-76.83837891	-65.69824219	+3768	+14.77001953	+1.79736328	-0.44824219	+55.48095703	-82.50732422	-58.44726563	+3328	+14.02294922	-1.69189453	-3.24316406	+1.25244141	-65.36865234	-57.26074219	+2756
+1457971205.99950000	+14.64257813	-1.42822266	-0.17578125	+8.39355469	-76.97021484	-67.34619141	+3760	+14.77001953	+1.79296875	-0.44384766	+53.98681641	-82.99072266	-57.12890625	+3324	+14.02294922	-1.68310547	-3.24316406	+1.25244141	-65.32470703	-57.26074219	+2752
+1457971206.00370000	+14.63818359	-1.42382813	-0.17578125	+10.06347656	-77.10205078	-68.92822266	+3748	+14.77001953	+1.77978516	-0.43505859	+52.25097656	-83.47412109	-55.61279297	+3320	+14.02294922	-1.67871094	-3.23876953	+1.20849609	-65.25878906	-57.23876953	+2744
+1457971206.00780010	+14.63818359	-1.41943359	-0.17578125	+11.60156250	-77.21191406	-70.40039063	+3736	+14.77001953	+1.77099609	-0.43945313	+50.03173828	-83.91357422	-53.61328125	+3316	+14.01855469	-1.66992188	-3.23876953	+1.09863281	-65.19287109	-57.15087891	+2736
+1457971206.01620010	+14.63818359	-1.41064453	-0.18017578	+14.83154297	-77.38769531	-73.43261719	+3720	+14.77001953	+1.75341797	-0.45263672	+43.96728516	-84.68261719	-47.87841797	+3308	+14.01416016	-1.65673828	-3.24316406	+0.81298828	-65.01708984	-56.84326172	+2724
+1457971206.02029990	+14.64257813	-1.41064453	-0.18896484	+16.45751953	-77.43164063	-74.94873047	+3708	+14.77001953	+1.74023438	-0.45703125	+39.99023438	-85.05615234	-44.09912109	+3304	+14.00976563	-1.65234375	-3.24316406	+0.63720703	-64.92919922	-56.66748047	+2716
+1457971206.02449990	+14.63818359	-1.41064453	-0.19775391	+18.01757813	-77.45361328	-76.46484375	+3700	+14.77001953	+1.74023438	-0.47021484	+35.28808594	-85.36376953	-39.39697266	+3300	+14.00537109	-1.64794922	-3.24755859	+0.48339844	-64.81933594	-56.49169922	+2712
+1457971206.02870010	+14.63818359	-1.41503906	-0.21093750	+19.59960938	-77.43164063	-78.00292969	+3696	+14.76562500	+1.71826172	-0.48339844	+29.57519531	-85.62744141	-33.79394531	+3304	+14.00097656	-1.64355469	-3.24755859	+0.28564453	-64.73144531	-56.27197266	+2708
+1457971206.03280000	+14.63378906	-1.41503906	-0.22412109	+21.22558594	-77.40966797	-79.58496094	+3688	+14.76562500	+1.69628906	-0.49658203	+22.98339844	-85.84716797	-27.35595703	+3304	+13.99218750	-1.63916016	-3.25195313	+0.08789063	-64.59960938	-56.05224609	+2700
+1457971206.04119990	+14.62939453	-1.42822266	-0.22412109	+24.96093750	-77.51953125	-83.32031250	+3676	+14.76123047	+1.68310547	-0.52294922	+7.86621094	-86.11083984	-11.99707031	+3304	+13.98339844	-1.63037109	-3.25195313	-0.30761719	-64.42382813	-55.61279297	+2688
+1457971206.04530000	+14.62939453	-1.42382813	-0.22851563	+27.00439453	-77.51953125	-85.34179688	+3668	+14.75683594	+1.66992188	-0.52734375	-0.48339844	-86.17675781	-3.58154297	+3304	+13.97460938	-1.62597656	-3.25195313	-0.48339844	-64.33593750	-55.41503906	+2684
+1457971206.04950000	+14.62939453	-1.43261719	-0.22851563	+28.95996094	-77.49755859	-87.38525391	+3664	+14.75683594	+1.66992188	-0.53613281	-8.76708984	-86.11083984	+4.92187500	+3300	+13.97021484	-1.62158203	-3.25195313	-0.65917969	-64.24804688	-55.23925781	+2680
+1457971206.05370000	+14.62939453	-1.42822266	-0.23291016	+31.04736328	-77.45361328	-89.47265625	+3660	+14.75244141	+1.66113281	-0.54052734	-16.69921875	-86.00097656	+13.09570313	+3300	+13.96582031	-1.61718750	-3.24755859	-0.81298828	-64.18212891	-55.08544922	+2676
+1457971206.05780010	+14.62939453	-1.41943359	-0.22851563	+33.35449219	-77.40966797	-91.75781250	+3656	+14.74804688	+1.65234375	-0.54052734	-24.30175781	-85.86914063	+20.91796875	+3296	+13.96142578	-1.61279297	-3.24755859	-0.90087891	-64.11621094	-54.97558594	+2672
+1457971206.06609990	+14.62500000	-1.41503906	-0.21972656	+37.66113281	-77.23388672	-96.26220703	+3648	+14.74365234	+1.65673828	-0.53173828	-37.26562500	-85.38574219	+34.56298828	+3292	+13.95263672	-1.60400391	-3.23437500	-1.01074219	-64.05029297	-54.90966797	+2664
+1457971206.07030010	+14.62500000	-1.40625000	-0.20214844	+40.10009766	-77.21191406	-98.74511719	+3652	+14.73925781	+1.65673828	-0.51855469	-42.95654297	-85.14404297	+40.56152344	+3292	+13.94824219	-1.59960938	-3.22998047	-1.01074219	-64.02832031	-54.93164063	+2664
+1457971206.07450010	+14.62060547	-1.40185547	-0.18457031	+42.20947266	-77.12402344	-101.03027344	+3648	+14.73925781	+1.65234375	-0.50976563	-47.83447266	-84.83642578	+45.74707031	+3292	+13.94824219	-1.59521484	-3.21679688	-0.96679688	-64.02832031	-55.01953125	+2660
+1457971206.07859990	+14.62500000	-1.38867188	-0.17138672	+44.38476563	-77.01416016	-103.27148438	+3648	+14.73486328	+1.66113281	-0.49218750	-52.03125000	-84.57275391	+50.33935547	+3292	+13.94384766	-1.59082031	-3.20800781	-0.90087891	-64.05029297	-55.15136719	+2660
+1457971206.08279990	+14.62500000	-1.36669922	-0.14941406	+46.62597656	-76.92626953	-105.60058594	+3648	+14.73486328	+1.67431641	-0.47460938	-55.85449219	-84.30908203	+54.51416016	+3296	+13.94384766	-1.58642578	-3.19921875	-0.79101563	-64.09423828	-55.32714844	+2660
+1457971206.08699990	+14.62500000	-1.35791016	-0.13623047	+48.29589844	-76.72851563	-107.42431641	+3644	+14.73046875	+1.67431641	-0.45703125	-58.88671875	-84.04541016	+57.81005859	+3296	+13.94384766	-1.58642578	-3.18603516	-0.63720703	-64.13818359	-55.56884766	+2660
+1457971206.09110000	+14.62939453	-1.34472656	-0.12744141	+49.87792969	-76.55273438	-109.13818359	+3640	+14.73046875	+1.69189453	-0.43945313	-61.52343750	-83.78173828	+60.77636719	+3296	+13.94384766	-1.58203125	-3.17285156	-0.48339844	-64.18212891	-55.83251953	+2660
+1457971206.09949990	+14.62939453	-1.31396484	-0.09228516	+52.93212891	-76.26708984	-112.47802734	+3636	+14.72607422	+1.70068359	-0.40869141	-65.83007813	-83.34228516	+65.54443359	+3292	+13.94384766	-1.57324219	-3.15087891	-0.06591797	-64.29199219	-56.44775391	+2656
+1457971206.10360000	+14.62500000	-1.30517578	-0.07470703	+54.20654297	-76.13525391	-113.92822266	+3632	+14.72167969	+1.71386719	-0.39550781	-67.69775391	-83.14453125	+67.60986328	+3292	+13.93945313	-1.56445313	-3.14208984	+0.15380859	-64.33593750	-56.77734375	+2656
+1457971206.10780000	+14.62939453	-1.29638672	-0.06152344	+55.34912109	-76.00341797	-115.20263672	+3628	+14.72167969	+1.72705078	-0.38232422	-69.16992188	-82.99072266	+69.27978516	+3292	+13.93505859	-1.56445313	-3.12890625	+0.32958984	-64.40185547	-57.08496094	+2656
+1457971206.11200000	+14.62939453	-1.28320313	-0.05712891	+56.27197266	-75.84960938	-116.23535156	+3628	+14.72167969	+1.72265625	-0.37353516	-70.42236328	-82.83691406	+70.57617188	+3288	+13.93505859	-1.56005859	-3.12011719	+0.52734375	-64.46777344	-57.39257813	+2656
+1457971206.11610010	+14.62939453	-1.27880859	-0.04833984	+57.06298828	-75.69580078	-117.18017578	+3620	+14.72167969	+1.73144531	-0.36474609	-71.63085938	-82.70507813	+71.85058594	+3284	+13.93505859	-1.55566406	-3.11132813	+0.68115234	-64.53369141	-57.67822266	+2652
+1457971206.12030010	+14.62939453	-1.27441406	-0.04833984	+57.65625000	-75.56396484	-117.90527344	+3612	+14.71728516	+1.73583984	-0.36035156	-72.39990234	-82.61718750	+72.70751953	+3280	+13.93066406	-1.55126953	-3.10253906	+0.79101563	-64.55566406	-57.91992188	+2648
+1457971206.12450000	+14.62939453	-1.26123047	-0.04833984	+58.22753906	-75.41015625	-118.52050781	+3608	+14.71289063	+1.73144531	-0.36035156	-73.14697266	-82.50732422	+73.41064453	+3276	+13.92626953	-1.54687500	-3.10253906	+0.92285156	-64.57763672	-58.11767578	+2648
+1457971206.12859990	+14.62500000	-1.27001953	-0.05273438	+58.64501953	-75.30029297	-119.09179688	+3604	+14.71289063	+1.72705078	-0.36035156	-73.87207031	-82.41943359	+74.06982422	+3272	+13.92187500	-1.53808594	-3.09814453	+0.96679688	-64.57763672	-58.27148438	+2644
+1457971206.13280010	+14.62500000	-1.27880859	-0.06152344	+58.82080078	-75.16845703	-119.42138672	+3604	+14.70849609	+1.72265625	-0.36914063	-74.20166016	-82.33154297	+74.35546875	+3272	+13.91308594	-1.53369141	-3.09814453	+0.96679688	-64.57763672	-58.35937500	+2640
+1457971206.13689990	+14.62500000	-1.27880859	-0.07031250	+59.26025391	-75.08056641	-119.88281250	+3600	+14.70849609	+1.71386719	-0.37353516	-74.68505859	-82.26562500	+74.70703125	+3268	+13.90869141	-1.52929688	-3.09814453	+0.94482422	-64.57763672	-58.40332031	+2636
+1457971206.14109990	+14.62060547	-1.28759766	-0.07470703	+59.65576172	-74.99267578	-120.36621094	+3596	+14.70410156	+1.70507813	-0.37792969	-75.25634766	-82.19970703	+75.14648438	+3268	+13.89990234	-1.52490234	-3.09814453	+0.90087891	-64.57763672	-58.42529297	+2636
+1457971206.14940000	+14.61621094	-1.30078125	-0.10107422	+60.02929688	-74.83886719	-120.82763672	+3588	+14.70410156	+1.68750000	-0.39550781	-75.95947266	-82.04589844	+75.56396484	+3272	+13.89111328	-1.52050781	-3.10693359	+0.65917969	-64.55566406	-58.31542969	+2628
+1457971206.15360000	+14.61181641	-1.30957031	-0.11425781	+60.24902344	-74.79492188	-121.06933594	+3588	+14.69970703	+1.67871094	-0.40429688	-76.31103516	-81.95800781	+75.76171875	+3272	+13.88671875	-1.51611328	-3.11132813	+0.50537109	-64.53369141	-58.22753906	+2628
+1457971206.15780000	+14.60742188	-1.32275391	-0.12744141	+60.42480469	-74.72900391	-121.31103516	+3588	+14.69970703	+1.66552734	-0.41748047	-76.66259766	-81.87011719	+75.95947266	+3272	+13.87792969	-1.51171875	-3.11572266	+0.35156250	-64.48974609	-58.11767578	+2624
+1457971206.16190000	+14.60302734	-1.33154297	-0.14062500	+60.68847656	-74.68505859	-121.57470703	+3584	+14.69531250	+1.65673828	-0.42626953	-77.05810547	-81.80419922	+76.20117188	+3276	+13.87353516	-1.50732422	-3.12011719	+0.19775391	-64.46777344	-58.02978516	+2624
+1457971206.16610000	+14.59863281	-1.33593750	-0.14941406	+60.99609375	-74.66308594	-121.90429688	+3580	+14.69531250	+1.64794922	-0.43505859	-77.51953125	-81.71630859	+76.48681641	+3276	+13.86914063	-1.50292969	-3.12890625	+0.02197266	-64.44580078	-57.87597656	+2624
+1457971206.17030000	+14.59423828	-1.34472656	-0.16259766	+61.30371094	-74.61914063	-122.21191406	+3580	+14.69531250	+1.63916016	-0.44824219	-77.98095703	-81.60644531	+76.77246094	+3280	+13.86035156	-1.49853516	-3.13330078	-0.15380859	-64.42382813	-57.74414063	+2624
+1457971206.17440010	+14.58984375	-1.34912109	-0.17138672	+61.63330078	-74.61914063	-122.54150391	+3576	+14.69531250	+1.63037109	-0.45703125	-78.57421875	-81.49658203	+77.18994141	+3280	+13.85595703	-1.49853516	-3.13769531	-0.35156250	-64.40185547	-57.61230469	+2620
+1457971206.17860010	+14.58984375	-1.35351563	-0.18017578	+62.00683594	-74.59716797	-122.91503906	+3572	+14.69531250	+1.62597656	-0.46582031	-79.18945313	-81.38671875	+77.65136719	+3280	+13.85156250	-1.49414063	-3.14208984	-0.52734375	-64.35791016	-57.48046875	+2620
+1457971206.18280010	+14.58984375	-1.35351563	-0.18896484	+62.51220703	-74.57519531	-123.37646484	+3568	+14.69531250	+1.62158203	-0.47460938	-79.87060547	-81.27685547	+78.20068359	+3280	+13.85156250	-1.48974609	-3.15087891	-0.68115234	-64.33593750	-57.37060547	+2616
+1457971206.18689990	+14.58984375	-1.35351563	-0.19335938	+62.95166016	-74.55322266	-123.83789063	+3564	+14.69970703	+1.62158203	-0.47900391	-80.63964844	-81.14501953	+78.83789063	+3280	+13.84716797	-1.48535156	-3.15527344	-0.83496094	-64.31396484	-57.28271484	+2616
+1457971206.19530010	+14.58984375	-1.34033203	-0.20214844	+64.00634766	-74.50927734	-124.82666016	+3556	+14.70410156	+1.63476563	-0.49218750	-82.02392578	-80.90332031	+80.04638672	+3280	+13.84716797	-1.47216797	-3.17285156	-1.03271484	-64.24804688	-57.15087891	+2616
+1457971206.19939990	+14.58984375	-1.33154297	-0.20654297	+64.59960938	-74.48730469	-125.39794922	+3556	+14.70849609	+1.64355469	-0.49658203	-82.88085938	-80.74951172	+80.83740234	+3280	+13.84716797	-1.46337891	-3.17724609	-1.07666016	-64.22607422	-57.12890625	+2612
+1457971206.20359990	+14.59423828	-1.31835938	-0.21093750	+65.21484375	-74.44335938	-125.96923828	+3552	+14.71289063	+1.65673828	-0.49658203	-83.67187500	-80.63964844	+81.62841797	+3276	+13.84716797	-1.45458984	-3.18603516	-1.12060547	-64.18212891	-57.15087891	+2612
+1457971206.20779990	+14.59863281	-1.30517578	-0.21093750	+65.83007813	-74.39941406	-126.54052734	+3548	+14.71728516	+1.67431641	-0.50097656	-84.33105469	-80.50781250	+82.28759766	+3276	+13.84716797	-1.44580078	-3.19482422	-1.12060547	-64.16015625	-57.17285156	+2608
+1457971206.21190000	+14.60742188	-1.29199219	-0.21533203	+66.44531250	-74.33349609	-127.11181641	+3544	+14.72167969	+1.69189453	-0.50976563	-84.94628906	-80.35400391	+82.88085938	+3276	+13.85156250	-1.43701172	-3.20800781	-1.14257813	-64.11621094	-57.19482422	+2608
+1457971206.21610000	+14.61181641	-1.27001953	-0.22412109	+67.03857422	-74.26757813	-127.66113281	+3540	+14.73046875	+1.71386719	-0.51416016	-85.47363281	-80.22216797	+83.45214844	+3276	+13.85156250	-1.42822266	-3.21679688	-1.09863281	-64.07226563	-57.26074219	+2608
+1457971206.22020010	+14.62060547	-1.25244141	-0.22851563	+67.56591797	-74.17968750	-128.12255859	+3540	+14.73486328	+1.73583984	-0.52294922	-85.82519531	-80.11230469	+83.82568359	+3276	+13.85595703	-1.41503906	-3.23437500	-1.03271484	-64.00634766	-57.37060547	+2604
+1457971206.22440000	+14.62939453	-1.23046875	-0.24169922	+68.04931641	-74.06982422	-128.56201172	+3540	+14.73925781	+1.75781250	-0.53613281	-86.06689453	-79.98046875	+84.13330078	+3276	+13.86474609	-1.40185547	-3.25195313	-0.92285156	-63.94042969	-57.48046875	+2604
+1457971206.22860000	+14.63818359	-1.20849609	-0.25488281	+68.48876953	-73.95996094	-128.93554688	+3540	+14.74804688	+1.77978516	-0.54931641	-86.28662109	-79.87060547	+84.37500000	+3276	+13.86474609	-1.38867188	-3.26953125	-0.79101563	-63.85253906	-57.59033203	+2604
+1457971206.23270010	+14.64697266	-1.18652344	-0.27246094	+68.75244141	-73.82812500	-129.13330078	+3540	+14.75244141	+1.80175781	-0.57128906	-86.19873047	-79.76074219	+84.33105469	+3276	+13.86914063	-1.37109375	-3.29589844	-0.68115234	-63.76464844	-57.70019531	+2604
+1457971206.24110010	+14.66894531	-1.14257813	-0.31640625	+69.25781250	-73.56445313	-129.52880859	+3540	+14.76562500	+1.84570313	-0.61962891	-86.04492188	-79.58496094	+84.17724609	+3276	+13.87353516	-1.34033203	-3.34863281	-0.39550781	-63.54492188	-57.96386719	+2604
+1457971206.24519990	+14.67773438	-1.12060547	-0.35156250	+69.25781250	-73.41064453	-129.46289063	+3544	+14.77441406	+1.86328125	-0.65478516	-85.60546875	-79.51904297	+83.73779297	+3276	+13.87792969	-1.32275391	-3.37939453	-0.28564453	-63.41308594	-58.07373047	+2604
+1457971206.24939990	+14.69091797	-1.10302734	-0.39550781	+69.10400391	-73.21289063	-129.28710938	+3544	+14.77880859	+1.88085938	-0.70312500	-84.94628906	-79.45312500	+83.03466797	+3280	+13.88232422	-1.30078125	-3.41894531	-0.15380859	-63.25927734	-58.18359375	+2608
+1457971206.25359990	+14.69970703	-1.08105469	-0.43505859	+68.92822266	-73.05908203	-129.06738281	+3548	+14.78320313	+1.89843750	-0.74707031	-84.30908203	-79.43115234	+82.37548828	+3284	+13.88671875	-1.28320313	-3.45849609	-0.04394531	-63.10546875	-58.27148438	+2608
+1457971206.25770000	+14.70849609	-1.06347656	-0.48779297	+68.57666016	-72.88330078	-128.67187500	+3552	+14.78759766	+1.91601563	-0.79980469	-83.40820313	-79.43115234	+81.43066406	+3288	+13.88671875	-1.26123047	-3.50244141	+0.08789063	-62.90771484	-58.35937500	+2612
+1457971206.26189990	+14.71728516	-1.04589844	-0.54931641	+68.07128906	-72.66357422	-128.16650391	+3560	+14.79199219	+1.93359375	-0.86132813	-82.33154297	-79.45312500	+80.26611328	+3296	+13.88671875	-1.23486328	-3.55517578	+0.24169922	-62.68798828	-58.46923828	+2616
+1457971206.26609990	+14.72607422	-1.02392578	-0.60644531	+67.63183594	-72.46582031	-127.70507813	+3564	+14.79638672	+1.95117188	-0.91845703	-81.40869141	-79.49707031	+79.25537109	+3300	+13.88671875	-1.21289063	-3.60351563	+0.37353516	-62.49023438	-58.53515625	+2620
+1457971206.27020000	+14.73486328	-1.00634766	-0.66796875	+67.08251953	-72.26806641	-127.13378906	+3568	+14.80517578	+1.96435547	-0.97998047	-80.17822266	-79.58496094	+77.91503906	+3308	+13.88671875	-1.19091797	-3.65625000	+0.48339844	-62.27050781	-58.60107422	+2620
+1457971206.27440000	+14.74365234	-0.99316406	-0.73388672	+66.44531250	-72.04833984	-126.54052734	+3576	+14.80957031	+1.97753906	-1.05908203	-78.66210938	-79.67285156	+76.26708984	+3320	+13.88232422	-1.17333984	-3.71337891	+0.59326172	-62.05078125	-58.71093750	+2624
+1457971206.27860000	+14.75683594	-0.96679688	-0.79980469	+65.93994141	-71.82861328	-126.01318359	+3580	+14.81396484	+1.99951172	-1.12939453	-77.25585938	-79.80468750	+74.75097656	+3328	+13.88232422	-1.14697266	-3.76611328	+0.74707031	-61.87500000	-58.84277344	+2628
+1457971206.28690000	+14.77880859	-0.92724609	-0.93603516	+64.70947266	-71.34521484	-124.78271484	+3588	+14.82275391	+2.03906250	-1.27441406	-74.09179688	-80.06835938	+71.41113281	+3348	+13.88671875	-1.09423828	-3.88916016	+1.16455078	-61.43554688	-59.19433594	+2636
+1457971206.29099990	+14.78759766	-0.89648438	-1.00634766	+64.09423828	-71.10351563	-124.16748047	+3592	+14.82714844	+2.06542969	-1.34472656	-72.29003906	-80.22216797	+69.56542969	+3360	+13.88671875	-1.06787109	-3.94628906	+1.38427734	-61.21582031	-59.37011719	+2640
+1457971206.29520010	+14.80078125	-0.87011719	-1.06787109	+63.67675781	-70.86181641	-123.72802734	+3596	+14.83593750	+2.09619141	-1.41943359	-70.57617188	-80.37597656	+67.78564453	+3372	+13.88671875	-1.04150391	-4.00341797	+1.66992188	-60.99609375	-59.58984375	+2640
+1457971206.29940010	+14.80957031	-0.84375000	-1.12939453	+63.28125000	-70.62011719	-123.33251953	+3600	+14.84033203	+2.12695313	-1.48974609	-68.68652344	-80.55175781	+65.83007813	+3384	+13.88671875	-1.01953125	-4.06054688	+1.95556641	-60.82031250	-59.91943359	+2640
+1457971206.30349990	+14.82275391	-0.79980469	-1.19531250	+62.97363281	-70.35644531	-122.95898438	+3600	+14.84912109	+2.16210938	-1.56445313	-66.68701172	-80.70556641	+63.80859375	+3400	+13.88671875	-0.98876953	-4.11328125	+2.28515625	-60.66650391	-60.24902344	+2640
+1457971206.30769990	+14.84033203	-0.76025391	-1.25244141	+62.75390625	-70.11474609	-122.67333984	+3604	+14.85791016	+2.19726563	-1.63037109	-64.95117188	-80.88134766	+62.05078125	+3412	+13.89550781	-0.95800781	-4.17041016	+2.65869141	-60.49072266	-60.57861328	+2640
+1457971206.31189990	+14.85351563	-0.72070313	-1.30957031	+62.51220703	-69.87304688	-122.38769531	+3604	+14.86669922	+2.23681641	-1.70068359	-63.01757813	-81.03515625	+60.11718750	+3424	+13.89550781	-0.93164063	-4.22314453	+3.01025391	-60.35888672	-60.95214844	+2640
+1457971206.31600000	+14.87109375	-0.67236328	-1.37109375	+62.35839844	-69.60937500	-122.14599609	+3604	+14.87548828	+2.28955078	-1.76660156	-60.99609375	-81.18896484	+58.13964844	+3440	+13.90429688	-0.90087891	-4.28027344	+3.44970703	-60.20507813	-61.36962891	+2640
+1457971206.32020000	+14.88867188	-0.62402344	-1.41943359	+62.35839844	-69.34570313	-122.08007813	+3604	+14.88867188	+2.33789063	-1.82812500	-59.26025391	-81.34277344	+56.46972656	+3452	+13.91308594	-0.86572266	-4.33300781	+3.95507813	-60.07324219	-61.83105469	+2640
+1457971206.32439990	+14.90185547	-0.57568359	-1.47216797	+62.40234375	-69.10400391	-122.03613281	+3604	+14.90185547	+2.39062500	-1.88964844	-57.28271484	-81.49658203	+54.58007813	+3460	+13.92187500	-0.83496094	-4.38574219	+4.46044922	-59.94140625	-62.33642578	+2640
+1457971206.33270000	+14.93701172	-0.46142578	-1.56884766	+62.60009766	-68.62060547	-121.97021484	+3604	+14.92382813	+2.50048828	-2.00390625	-53.52539063	-81.76025391	+50.97656250	+3484	+13.93945313	-0.76025391	-4.49121094	+5.49316406	-59.65576172	-63.28125000	+2636
+1457971206.33690000	+14.95458984	-0.40429688	-1.61279297	+62.77587891	-68.40087891	-122.01416016	+3604	+14.93701172	+2.55761719	-2.05664063	-51.83349609	-81.91406250	+49.35058594	+3492	+13.94824219	-0.72509766	-4.53955078	+5.99853516	-59.54589844	-63.78662109	+2636
+1457971206.34100010	+14.96777344	-0.34716797	-1.65673828	+62.97363281	-68.18115234	-122.10205078	+3600	+14.95019531	+2.61474609	-2.10937500	-50.07568359	-82.04589844	+47.70263672	+3500	+13.95703125	-0.68554688	-4.59228516	+6.54785156	-59.45800781	-64.31396484	+2632
+1457971206.34520010	+14.98974609	-0.28564453	-1.70507813	+63.14941406	-67.96142578	-122.14599609	+3600	+14.96777344	+2.67626953	-2.16210938	-48.25195313	-82.17773438	+45.96679688	+3508	+13.97021484	-0.65039063	-4.64062500	+7.07519531	-59.37011719	-64.81933594	+2628
+1457971206.34940000	+15.00732422	-0.22412109	-1.75341797	+63.32519531	-67.76367188	-122.16796875	+3596	+14.97656250	+2.73779297	-2.21923828	-46.14257813	-82.28759766	+43.98925781	+3516	+13.97900391	-0.60644531	-4.69335938	+7.60253906	-59.26025391	-65.28076172	+2628
+1457971206.35349990	+15.02050781	-0.17138672	-1.80175781	+63.45703125	-67.54394531	-122.21191406	+3592	+14.98974609	+2.79492188	-2.28076172	-43.98925781	-82.37548828	+41.94580078	+3524	+13.98779297	-0.56689453	-4.74609375	+8.12988281	-59.12841797	-65.74218750	+2624
+1457971206.35770010	+15.03808594	-0.11425781	-1.84570313	+63.63281250	-67.32421875	-122.25585938	+3588	+14.99853516	+2.85205078	-2.33349609	-41.98974609	-82.48535156	+40.03417969	+3528	+14.00097656	-0.52734375	-4.79443359	+8.61328125	-59.01855469	-66.18164063	+2620
+1457971206.36190010	+15.05126953	-0.05712891	-1.89843750	+63.76464844	-67.10449219	-122.23388672	+3588	+15.00732422	+2.91357422	-2.39062500	-39.81445313	-82.57324219	+37.96875000	+3536	+14.00976563	-0.48339844	-4.85156250	+9.11865234	-58.88671875	-66.59912109	+2616
+1457971206.36599990	+15.06445313	-0.00439453	-1.94677734	+63.85253906	-66.90673828	-122.21191406	+3584	+15.01611328	+2.96191406	-2.44335938	-37.59521484	-82.66113281	+35.81542969	+3540	+14.01416016	-0.43945313	-4.90429688	+9.55810547	-58.75488281	-66.97265625	+2612
+1457971206.37019990	+15.08203125	+0.04833984	-2.00390625	+63.85253906	-66.70898438	-122.10205078	+3580	+15.02490234	+3.01025391	-2.50927734	-35.15625000	-82.70507813	+33.42041016	+3548	+14.01855469	-0.39990234	-4.95263672	+9.95361328	-58.64501953	-67.32421875	+2608
+1457971206.37850000	+15.10400391	+0.14941406	-2.12255859	+63.78662109	-66.26953125	-121.83837891	+3568	+15.03369141	+3.11132813	-2.63671875	-30.01464844	-82.74902344	+28.41064453	+3564	+14.02734375	-0.31201172	-5.06689453	+10.67871094	-58.35937500	-67.89550781	+2600
+1457971206.38270000	+15.11718750	+0.19335938	-2.17529297	+63.74267578	-66.07177734	-121.75048828	+3560	+15.03808594	+3.15527344	-2.70703125	-27.39990234	-82.74902344	+25.83984375	+3572	+14.03173828	-0.27685547	-5.11962891	+11.00830078	-58.24951172	-68.18115234	+2592
+1457971206.38680010	+15.12597656	+0.24169922	-2.24121094	+63.54492188	-65.83007813	-121.44287109	+3556	+15.03808594	+3.20800781	-2.78173828	-24.43359375	-82.68310547	+22.96142578	+3584	+14.04052734	-0.22851563	-5.17675781	+11.31591797	-58.07373047	-68.37890625	+2588
+1457971206.39100000	+15.13476563	+0.28564453	-2.31152344	+63.32519531	-65.58837891	-121.09130859	+3552	+15.03808594	+3.24755859	-2.85644531	-21.51123047	-82.59521484	+20.03906250	+3592	+14.04052734	-0.18457031	-5.23828125	+11.57958984	-57.89794922	-68.53271484	+2584
+1457971206.39520000	+15.14355469	+0.33398438	-2.37304688	+63.17138672	-65.34667969	-120.84960938	+3548	+15.03369141	+3.28271484	-2.92236328	-18.98437500	-82.52929688	+17.53417969	+3600	+14.04052734	-0.14062500	-5.29541016	+11.84326172	-57.74414063	-68.70849609	+2580
+1457971206.39930010	+15.14794922	+0.38232422	-2.43896484	+62.99560547	-65.10498047	-120.56396484	+3544	+15.03369141	+3.32666016	-2.98828125	-16.47949219	-82.44140625	+15.05126953	+3608	+14.03613281	-0.09667969	-5.34814453	+12.10693359	-57.59033203	-68.84033203	+2576
+1457971206.40350010	+15.15673828	+0.42187500	-2.50048828	+62.79785156	-64.86328125	-120.30029297	+3536	+15.03369141	+3.36181641	-3.05859375	-14.08447266	-82.33154297	+12.67822266	+3620	+14.03613281	-0.05712891	-5.40527344	+12.34863281	-57.43652344	-68.99414063	+2572
+1457971206.40770010	+15.16113281	+0.46142578	-2.56201172	+62.66601563	-64.66552734	-120.10253906	+3532	+15.03369141	+3.40136719	-3.12451172	-11.82128906	-82.19970703	+10.43701172	+3632	+14.03613281	-0.01757813	-5.45361328	+12.56835938	-57.30468750	-69.12597656	+2564
+1457971206.41179990	+15.16992188	+0.50537109	-2.62353516	+62.44628906	-64.42382813	-119.77294922	+3528	+15.03369141	+3.44531250	-3.19921875	-9.44824219	-82.02392578	+8.10791016	+3644	+14.04052734	+0.02636719	-5.51074219	+12.76611328	-57.15087891	-69.23583984	+2556
+1457971206.41599990	+15.17871094	+0.55371094	-2.68945313	+62.24853516	-64.18212891	-119.44335938	+3524	+15.02929688	+3.48925781	-3.27392578	-7.18505859	-81.80419922	+5.91064453	+3656	+14.04492188	+0.06591797	-5.56347656	+12.98583984	-56.99707031	-69.36767578	+2548
+1457971206.42430000	+15.19189453	+0.65478516	-2.79052734	+62.18261719	-63.78662109	-119.13574219	+3516	+15.03369141	+3.58154297	-3.37939453	-3.64746094	-81.58447266	+2.50488281	+3676	+14.04931641	+0.15820313	-5.65136719	+13.55712891	-56.75537109	-69.67529297	+2536
+1457971206.42849990	+15.19628906	+0.70312500	-2.83886719	+62.11669922	-63.56689453	-118.93798828	+3512	+15.03369141	+3.62548828	-3.43212891	-2.02148438	-81.43066406	+0.96679688	+3688	+14.05371094	+0.20214844	-5.69531250	+13.79882813	-56.62353516	-69.80712891	+2528
+1457971206.43269990	+15.20507813	+0.75146484	-2.87841797	+62.18261719	-63.41308594	-118.89404297	+3508	+15.03808594	+3.67382813	-3.47167969	-0.54931641	-81.34277344	-0.39550781	+3696	+14.05810547	+0.24609375	-5.73046875	+14.08447266	-56.53564453	-69.96093750	+2520
+1457971206.43680000	+15.21386719	+0.80419922	-2.90917969	+62.31445313	-63.28125000	-118.91601563	+3504	+15.04687500	+3.72216797	-3.51562500	+0.92285156	-81.23291016	-1.77978516	+3708	+14.06689453	+0.28564453	-5.76123047	+14.39208984	-56.46972656	-70.18066406	+2508
+1457971206.44100000	+15.22705078	+0.85693359	-2.93994141	+62.49023438	-63.14941406	-118.93798828	+3500	+15.05126953	+3.77929688	-3.55517578	+2.26318359	-81.12304688	-2.96630859	+3716	+14.07568359	+0.32519531	-5.79199219	+14.72167969	-56.40380859	-70.42236328	+2500
+1457971206.44510010	+15.23583984	+0.91406250	-2.96191406	+62.77587891	-63.06152344	-119.11376953	+3492	+15.06005859	+3.84082031	-3.58154297	+3.36181641	-81.10107422	-3.91113281	+3728	+14.08886719	+0.36914063	-5.81835938	+15.07324219	-56.40380859	-70.70800781	+2488
+1457971206.44930010	+15.24902344	+0.96679688	-2.97949219	+63.03955078	-62.97363281	-119.22363281	+3484	+15.06884766	+3.90234375	-3.60351563	+4.50439453	-81.05712891	-4.87792969	+3732	+14.10205078	+0.41748047	-5.84033203	+15.42480469	-56.38183594	-70.92773438	+2476
+1457971206.45350000	+15.26220703	+1.02832031	-3.00146484	+63.28125000	-62.88574219	-119.31152344	+3480	+15.07763672	+3.95947266	-3.62988281	+5.58105469	-81.01318359	-5.77880859	+3740	+14.11523438	+0.46142578	-5.86230469	+15.77636719	-56.33789063	-71.14746094	+2464
+1457971206.45760010	+15.27539063	+1.08544922	-3.01025391	+63.63281250	-62.81982422	-119.53125000	+3472	+15.08642578	+4.02099609	-3.63867188	+6.59179688	-81.03515625	-6.63574219	+3744	+14.12841797	+0.50976563	-5.87988281	+16.14990234	-56.33789063	-71.41113281	+2452
+1457971206.46180010	+15.28417969	+1.14697266	-3.01464844	+64.05029297	-62.77587891	-119.77294922	+3468	+15.09521484	+4.08691406	-3.64746094	+7.58056641	-81.05712891	-7.40478516	+3748	+14.14160156	+0.55371094	-5.89306641	+16.56738281	-56.35986328	-71.67480469	+2440
+1457971206.46600010	+15.29736328	+1.19531250	-3.01904297	+64.42382813	-62.75390625	-120.03662109	+3460	+15.10400391	+4.14404297	-3.65625000	+8.45947266	-81.07910156	-8.10791016	+3752	+14.15478516	+0.59765625	-5.90185547	+16.91894531	-56.35986328	-71.91650391	+2428
+1457971206.47009990	+15.31054688	+1.24804688	-3.01904297	+64.79736328	-62.75390625	-120.30029297	+3456	+15.11279297	+4.20556641	-3.66503906	+9.20654297	-81.07910156	-8.65722656	+3760	+14.16796875	+0.63720703	-5.91503906	+17.22656250	-56.38183594	-72.15820313	+2420
+1457971206.47429990	+15.32373047	+1.30078125	-3.02343750	+65.14892578	-62.75390625	-120.52001953	+3448	+15.12158203	+4.26269531	-3.67382813	+9.93164063	-81.10107422	-9.22851563	+3760	+14.18115234	+0.68115234	-5.92382813	+17.55615234	-56.42578125	-72.33398438	+2416
+1457971206.48260000	+15.34570313	+1.40185547	-3.02343750	+65.83007813	-62.73193359	-120.98144531	+3436	+15.13476563	+4.36376953	-3.68261719	+11.31591797	-81.16699219	-10.34912109	+3764	+14.21191406	+0.76904297	-5.94140625	+18.12744141	-56.51367188	-72.72949219	+2408
+1457971206.48680000	+15.35449219	+1.45898438	-3.03222656	+66.13769531	-62.73193359	-121.11328125	+3436	+15.13916016	+4.42089844	-3.68261719	+11.88720703	-81.21093750	-10.74462891	+3768	+14.22509766	+0.81738281	-5.95458984	+18.39111328	-56.53564453	-72.81738281	+2408
+1457971206.49099990	+15.36328125	+1.49853516	-3.03662109	+66.33544922	-62.70996094	-121.22314453	+3428	+15.14794922	+4.46484375	-3.68701172	+12.43652344	-81.25488281	-11.16210938	+3768	+14.23828125	+0.85693359	-5.96337891	+18.56689453	-56.55761719	-72.88330078	+2404
+1457971206.49510000	+15.36767578	+1.53808594	-3.04541016	+66.46728516	-62.70996094	-121.26708984	+3424	+15.14355469	+4.50878906	-3.70019531	+12.91992188	-81.18896484	-11.53564453	+3772	+14.24267578	+0.89208984	-5.97656250	+18.72070313	-56.53564453	-72.90527344	+2404
+1457971206.49930000	+15.37207031	+1.57763672	-3.05859375	+66.59912109	-62.68798828	-121.26708984	+3424	+15.14355469	+4.54394531	-3.71337891	+13.33740234	-81.18896484	-11.86523438	+3772	+14.25146484	+0.93164063	-5.98974609	+18.85253906	-56.53564453	-72.90527344	+2408
+1457971206.50350000	+15.37646484	+1.61279297	-3.07177734	+66.66503906	-62.68798828	-121.26708984	+3424	+15.14355469	+4.57031250	-3.72216797	+13.73291016	-81.16699219	-12.23876953	+3776	+14.25146484	+0.96679688	-6.00292969	+18.94042969	-56.53564453	-72.88330078	+2408
+1457971206.50760010	+15.38085938	+1.64355469	-3.08496094	+66.66503906	-62.66601563	-121.20117188	+3420	+15.14355469	+4.59667969	-3.73974609	+14.01855469	-81.10107422	-12.50244141	+3780	+14.25585938	+0.99755859	-6.01611328	+18.96240234	-56.55761719	-72.81738281	+2408
+1457971206.51180010	+15.38525391	+1.67871094	-3.10693359	+66.64306641	-62.64404297	-121.06933594	+3424	+15.13916016	+4.62304688	-3.76171875	+14.26025391	-81.03515625	-12.70019531	+3784	+14.26464844	+1.03710938	-6.02929688	+18.96240234	-56.55761719	-72.68554688	+2408
+1457971206.52010010	+15.38964844	+1.72705078	-3.14208984	+66.48925781	-62.60009766	-120.80566406	+3424	+15.13037109	+4.66259766	-3.79687500	+14.74365234	-80.92529297	-13.16162109	+3796	+14.26904297	+1.10302734	-6.06005859	+18.94042969	-56.51367188	-72.44384766	+2400
+1457971206.52430010	+15.38964844	+1.75781250	-3.16406250	+66.35742188	-62.55615234	-120.58593750	+3424	+15.12597656	+4.68457031	-3.81005859	+14.98535156	-80.85937500	-13.35937500	+3804	+14.27343750	+1.13378906	-6.07324219	+18.91845703	-56.51367188	-72.29003906	+2396
+1457971206.52839990	+15.38964844	+1.77978516	-3.18603516	+66.18164063	-62.53417969	-120.32226563	+3428	+15.12158203	+4.70214844	-3.82763672	+15.11718750	-80.77148438	-13.46923828	+3812	+14.27343750	+1.16455078	-6.08642578	+18.85253906	-56.46972656	-72.11425781	+2388
+1457971206.53679990	+15.39404297	+1.82373047	-3.21240234	+66.00585938	-62.53417969	-120.01464844	+3432	+15.11279297	+4.73291016	-3.85400391	+15.27099609	-80.68359375	-13.64501953	+3832	+14.27783203	+1.22167969	-6.10400391	+18.74267578	-56.46972656	-71.78466797	+2376
+1457971206.54510000	+15.39843750	+1.85888672	-3.22558594	+65.91796875	-62.60009766	-119.88281250	+3436	+15.10839844	+4.76806641	-3.85839844	+15.29296875	-80.68359375	-13.64501953	+3856	+14.28222656	+1.27880859	-6.10839844	+18.72070313	-56.53564453	-71.56494141	+2360
+1457971206.54930000	+15.40722656	+1.87646484	-3.22998047	+65.91796875	-62.62207031	-119.83886719	+3436	+15.11279297	+4.78564453	-3.85400391	+15.29296875	-80.70556641	-13.60107422	+3868	+14.29101563	+1.30517578	-6.10839844	+18.69873047	-56.57958984	-71.45507813	+2352
+1457971206.55760000	+15.41601563	+1.92919922	-3.22119141	+66.02783203	-62.73193359	-119.79492188	+3440	+15.11279297	+4.84716797	-3.83203125	+15.13916016	-80.79345703	-13.22753906	+3900	+14.30859375	+1.36669922	-6.09960938	+18.78662109	-56.68945313	-71.30126953	+2336
+1457971206.56590010	+15.42041016	+1.97753906	-3.19482422	+66.35742188	-62.88574219	-119.97070313	+3448	+15.12158203	+4.89990234	-3.78808594	+14.89746094	-81.01318359	-12.85400391	+3932	+14.32177734	+1.41503906	-6.07763672	+18.94042969	-56.86523438	-71.27929688	+2328
+1457971206.57010010	+15.42919922	+2.00390625	-3.16845703	+66.59912109	-63.01757813	-120.12451172	+3456	+15.12597656	+4.93066406	-3.75292969	+14.63378906	-81.16699219	-12.50244141	+3952	+14.33056641	+1.44580078	-6.06445313	+19.02832031	-56.99707031	-71.25732422	+2328
+1457971206.57430010	+15.43359375	+2.02587891	-3.14648438	+66.86279297	-63.12744141	-120.32226563	+3464	+15.13037109	+4.95703125	-3.72216797	+14.37011719	-81.29882813	-12.15087891	+3968	+14.34375000	+1.46777344	-6.04687500	+19.09423828	-57.10693359	-71.27929688	+2332
+1457971206.57839990	+15.44238281	+2.05664063	-3.12011719	+67.19238281	-63.28125000	-120.58593750	+3472	+15.13916016	+4.98779297	-3.69140625	+14.06250000	-81.47460938	-11.73339844	+3984	+14.35693359	+1.49414063	-6.02929688	+19.22607422	-57.26074219	-71.30126953	+2336
+1457971206.58680010	+15.45117188	+2.10937500	-3.06298828	+67.87353516	-63.54492188	-121.09130859	+3488	+15.15234375	+5.05810547	-3.61669922	+13.38134766	-81.80419922	-10.78857422	+4020	+14.38330078	+1.55126953	-5.98535156	+19.48974609	-57.59033203	-71.41113281	+2352
+1457971206.59089990	+15.45996094	+2.14013672	-3.03222656	+68.24707031	-63.67675781	-121.33300781	+3496	+15.16113281	+5.09326172	-3.57714844	+12.98583984	-81.97998047	-10.30517578	+4036	+14.39648438	+1.57763672	-5.95898438	+19.59960938	-57.74414063	-71.43310547	+2360
+1457971206.59509990	+15.45996094	+2.17089844	-3.00146484	+68.59863281	-63.83056641	-121.57470703	+3504	+15.16552734	+5.12402344	-3.53759766	+12.59033203	-82.15576172	-9.77783203	+4048	+14.40527344	+1.60400391	-5.94140625	+19.70947266	-57.89794922	-71.45507813	+2372
+1457971206.59920000	+15.46435547	+2.19726563	-2.97509766	+68.95019531	-63.96240234	-121.81640625	+3512	+15.16992188	+5.15039063	-3.50244141	+12.17285156	-82.30957031	-9.27246094	+4060	+14.41406250	+1.62597656	-5.91943359	+19.81933594	-58.02978516	-71.47705078	+2384
+1457971206.60340000	+15.46875000	+2.22363281	-2.94433594	+69.32373047	-64.11621094	-122.12402344	+3520	+15.17431641	+5.17675781	-3.46289063	+11.73339844	-82.48535156	-8.74511719	+4072	+14.42285156	+1.64794922	-5.89746094	+19.90722656	-58.18359375	-71.49902344	+2396
+1457971206.60760000	+15.47314453	+2.25000000	-2.91357422	+69.67529297	-64.24804688	-122.38769531	+3524	+15.17431641	+5.20751953	-3.42773438	+11.27197266	-82.63916016	-8.17382813	+4084	+14.43164063	+1.66992188	-5.87109375	+19.97314453	-58.35937500	-71.49902344	+2412
+1457971206.61170010	+15.47753906	+2.27197266	-2.89160156	+69.96093750	-64.37988281	-122.60742188	+3532	+15.17871094	+5.22949219	-3.39697266	+10.81054688	-82.74902344	-7.64648438	+4092	+14.44042969	+1.69189453	-5.85351563	+20.01708984	-58.49121094	-71.47705078	+2428
+1457971206.61590000	+15.47753906	+2.28955078	-2.86962891	+70.24658203	-64.51171875	-122.82714844	+3536	+15.17871094	+5.24707031	-3.37060547	+10.37109375	-82.88085938	-7.16308594	+4100	+14.44921875	+1.70947266	-5.83593750	+20.06103516	-58.62304688	-71.43310547	+2444
+1457971206.62420010	+15.48193359	+2.32470703	-2.83007813	+70.68603516	-64.73144531	-123.15673828	+3544	+15.17871094	+5.28222656	-3.31787109	+9.75585938	-83.10058594	-6.48193359	+4112	+14.46240234	+1.74902344	-5.80078125	+20.06103516	-58.88671875	-71.32324219	+2472
+1457971206.62840010	+15.48193359	+2.33789063	-2.81689453	+70.83984375	-64.81933594	-123.26660156	+3544	+15.17871094	+5.29101563	-3.29589844	+9.53613281	-83.18847656	-6.21826172	+4116	+14.46679688	+1.76220703	-5.78759766	+20.03906250	-58.97460938	-71.23535156	+2484
+1457971206.63260010	+15.48193359	+2.34667969	-2.80371094	+70.97167969	-64.90722656	-123.35449219	+3548	+15.17431641	+5.29980469	-3.28271484	+9.31640625	-83.25439453	-6.02050781	+4120	+14.46679688	+1.77978516	-5.77441406	+19.97314453	-59.08447266	-71.12548828	+2492
+1457971206.63669990	+15.48193359	+2.35546875	-2.79492188	+71.03759766	-64.97314453	-123.42041016	+3548	+15.16992188	+5.29980469	-3.26513672	+9.14062500	-83.32031250	-5.86669922	+4124	+14.47119141	+1.79296875	-5.76123047	+19.90722656	-59.15039063	-70.99365234	+2504
+1457971206.64510010	+15.47753906	+2.36425781	-2.77734375	+71.16943359	-65.12695313	-123.53027344	+3548	+15.16113281	+5.29980469	-3.24316406	+8.85498047	-83.43017578	-5.64697266	+4132	+14.47558594	+1.81494141	-5.73925781	+19.70947266	-59.34814453	-70.75195313	+2516
+1457971206.65339990	+15.47753906	+2.36865234	-2.76416016	+71.16943359	-65.23681641	-123.55224609	+3548	+15.15234375	+5.29541016	-3.22558594	+8.74511719	-83.49609375	-5.60302734	+4144	+14.47998047	+1.83251953	-5.72167969	+19.51171875	-59.47998047	-70.48828125	+2524
+1457971206.65759990	+15.47314453	+2.36865234	-2.75976563	+71.16943359	-65.28076172	-123.55224609	+3548	+15.14794922	+5.29101563	-3.21679688	+8.67919922	-83.54003906	-5.60302734	+4148	+14.47998047	+1.84570313	-5.71289063	+19.40185547	-59.54589844	-70.33447266	+2528
+1457971206.66170000	+15.47314453	+2.36865234	-2.75537109	+71.16943359	-65.32470703	-123.55224609	+3548	+15.14355469	+5.28662109	-3.20800781	+8.61328125	-83.58398438	-5.60302734	+4156	+14.47998047	+1.85449219	-5.70410156	+19.31396484	-59.61181641	-70.20263672	+2524
+1457971206.66590000	+15.46875000	+2.36865234	-2.75097656	+71.16943359	-65.36865234	-123.55224609	+3548	+15.13916016	+5.28662109	-3.19921875	+8.52539063	-83.62792969	-5.55908203	+4164	+14.47998047	+1.86328125	-5.69531250	+19.20410156	-59.67773438	-70.04882813	+2524
+1457971206.67420010	+15.46435547	+2.36865234	-2.73779297	+71.16943359	-65.47851563	-123.59619141	+3548	+15.13037109	+5.27783203	-3.17285156	+8.15185547	-83.73779297	-5.27343750	+4184	+14.47998047	+1.88085938	-5.67773438	+18.98437500	-59.78759766	-69.78515625	+2520
+1457971206.67840000	+15.46435547	+2.37304688	-2.72900391	+71.19140625	-65.54443359	-123.61816406	+3552	+15.12597656	+5.27783203	-3.15966797	+7.88818359	-83.80371094	-5.03173828	+4196	+14.48437500	+1.88964844	-5.66455078	+18.89648438	-59.87548828	-69.65332031	+2516
+1457971206.68249990	+15.45996094	+2.37744141	-2.72021484	+71.25732422	-65.58837891	-123.66210938	+3552	+15.12597656	+5.27783203	-3.14208984	+7.53662109	-83.86962891	-4.70214844	+4208	+14.48437500	+1.89843750	-5.65136719	+18.80859375	-59.94140625	-69.54345703	+2512
+1457971206.68670010	+15.45996094	+2.37744141	-2.70703125	+71.32324219	-65.65429688	-123.72802734	+3556	+15.12158203	+5.28222656	-3.12451172	+7.14111328	-83.95751953	-4.30664063	+4220	+14.48437500	+1.91162109	-5.63818359	+18.76464844	-60.02929688	-69.43359375	+2508
+1457971206.69499990	+15.45556641	+2.39062500	-2.68066406	+71.54296875	-65.80810547	-123.90380859	+3564	+15.11718750	+5.29541016	-3.07617188	+6.08642578	-84.13330078	-3.25195313	+4244	+14.49316406	+1.93359375	-5.60742188	+18.67675781	-60.18310547	-69.25781250	+2500
+1457971206.69919990	+15.45117188	+2.39941406	-2.65869141	+71.71875000	-65.89599609	-124.03564453	+3572	+15.11718750	+5.30419922	-3.04980469	+5.33935547	-84.24316406	-2.48291016	+4260	+14.49316406	+1.94677734	-5.58984375	+18.65478516	-60.29296875	-69.19189453	+2500
+1457971206.70339990	+15.45117188	+2.41259766	-2.63671875	+71.91650391	-66.00585938	-124.18945313	+3580	+15.11718750	+5.31738281	-3.01464844	+4.48242188	-84.35302734	-1.60400391	+4276	+14.49755859	+1.95556641	-5.56787109	+18.65478516	-60.38085938	-69.14794922	+2496
+1457971206.70750000	+15.44677734	+2.42138672	-2.61474609	+72.13623047	-66.11572266	-124.38720703	+3588	+15.11718750	+5.33056641	-2.98388672	+3.55957031	-84.46289063	-0.61523438	+4288	+14.49755859	+1.96875000	-5.55029297	+18.65478516	-60.49072266	-69.12597656	+2500
+1457971206.71170000	+15.44677734	+2.43896484	-2.57958984	+72.48779297	-66.26953125	-124.65087891	+3596	+15.11718750	+5.35253906	-2.93994141	+2.24121094	-84.61669922	+0.76904297	+4304	+14.50195313	+1.98193359	-5.52392578	+18.67675781	-60.60058594	-69.10400391	+2500
+1457971206.72000000	+15.44677734	+2.47412109	-2.50927734	+73.16894531	-66.53320313	-125.17822266	+3616	+15.12158203	+5.39208984	-2.85644531	-0.30761719	-84.85839844	+3.42773438	+4332	+14.51074219	+2.00830078	-5.47998047	+18.74267578	-60.79833984	-69.08203125	+2512
+1457971206.72420000	+15.44238281	+2.49609375	-2.46093750	+73.63037109	-66.70898438	-125.52978516	+3628	+15.12597656	+5.41406250	-2.80371094	-1.86767578	-84.99023438	+5.09765625	+4344	+14.51953125	+2.02148438	-5.45361328	+18.80859375	-60.93017578	-69.10400391	+2520
+1457971206.72840000	+15.44238281	+2.51367188	-2.42138672	+74.02587891	-66.84082031	-125.81542969	+3640	+15.12597656	+5.43603516	-2.75976563	-3.22998047	-85.10009766	+6.50390625	+4356	+14.51953125	+2.03466797	-5.42724609	+18.87451172	-61.01806641	-69.10400391	+2528
+1457971206.73250010	+15.44238281	+2.53125000	-2.38623047	+74.33349609	-66.95068359	-126.05712891	+3648	+15.12597656	+5.45361328	-2.72021484	-4.32861328	-85.16601563	+7.69042969	+4364	+14.52392578	+2.04785156	-5.40527344	+18.91845703	-61.10595703	-69.10400391	+2536
+1457971206.73670010	+15.44238281	+2.54882813	-2.34667969	+74.66308594	-67.08251953	-126.27685547	+3656	+15.12597656	+5.47119141	-2.68505859	-5.49316406	-85.23193359	+8.89892578	+4368	+14.52392578	+2.06103516	-5.37890625	+18.94042969	-61.21582031	-69.08203125	+2548
+1457971206.74090000	+15.43798828	+2.55761719	-2.31591797	+74.92675781	-67.17041016	-126.47460938	+3664	+15.12597656	+5.47998047	-2.64990234	-6.43798828	-85.29785156	+9.86572266	+4372	+14.52832031	+2.06982422	-5.35253906	+18.98437500	-61.30371094	-69.06005859	+2564
+1457971206.74499990	+15.43798828	+2.56640625	-2.28955078	+75.08056641	-67.25830078	-126.60644531	+3668	+15.12158203	+5.48876953	-2.62353516	-6.98730469	-85.31982422	+10.45898438	+4376	+14.52832031	+2.07861328	-5.33056641	+18.98437500	-61.36962891	-69.01611328	+2572
+1457971206.74920010	+15.43798828	+2.57080078	-2.27197266	+75.19042969	-67.30224609	-126.65039063	+3668	+15.12158203	+5.49316406	-2.60595703	-7.25097656	-85.31982422	+10.72265625	+4376	+14.52832031	+2.09179688	-5.31298828	+18.94042969	-61.43554688	-68.95019531	+2584
+1457971206.75749990	+15.43359375	+2.57519531	-2.24560547	+75.19042969	-67.39013672	-126.58447266	+3672	+15.11279297	+5.49755859	-2.58398438	-7.14111328	-85.27587891	+10.59082031	+4376	+14.52392578	+2.10498047	-5.28222656	+18.80859375	-61.47949219	-68.70849609	+2604
+1457971206.76169990	+15.42919922	+2.57519531	-2.24121094	+75.10253906	-67.41210938	-126.49658203	+3668	+15.10839844	+5.49755859	-2.57958984	-6.94335938	-85.25390625	+10.39306641	+4372	+14.51953125	+2.11376953	-5.27343750	+18.72070313	-61.50146484	-68.55468750	+2612
+1457971206.76580000	+15.42480469	+2.57080078	-2.23681641	+75.01464844	-67.41210938	-126.36474609	+3668	+15.09960938	+5.49316406	-2.57519531	-6.72363281	-85.20996094	+10.12939453	+4372	+14.51513672	+2.12255859	-5.26025391	+18.58886719	-61.50146484	-68.37890625	+2616
+1457971206.77000000	+15.42041016	+2.56640625	-2.23242188	+74.86083984	-67.43408203	-126.21093750	+3668	+15.09521484	+5.48437500	-2.57080078	-6.43798828	-85.16601563	+9.82177734	+4376	+14.51074219	+2.12695313	-5.25146484	+18.43505859	-61.50146484	-68.18115234	+2620
+1457971206.77420000	+15.41601563	+2.56201172	-2.23242188	+74.72900391	-67.45605469	-126.07910156	+3668	+15.09082031	+5.47998047	-2.57080078	-6.21826172	-85.14404297	+9.55810547	+4376	+14.50195313	+2.13134766	-5.24707031	+18.28125000	-61.47949219	-67.98339844	+2620
+1457971206.77830000	+15.41601563	+2.55761719	-2.23242188	+74.57519531	-67.47802734	-125.92529297	+3668	+15.08642578	+5.47558594	-2.57080078	-5.97656250	-85.10009766	+9.29443359	+4380	+14.49755859	+2.13574219	-5.23828125	+18.10546875	-61.47949219	-67.76367188	+2620
+1457971206.78670000	+15.40722656	+2.54882813	-2.23242188	+74.26757813	-67.52197266	-125.59570313	+3668	+15.07324219	+5.46240234	-2.56640625	-5.51513672	-85.01220703	+8.76708984	+4384	+14.48876953	+2.14453125	-5.22509766	+17.75390625	-61.47949219	-67.30224609	+2616
+1457971206.79080010	+15.40283203	+2.54443359	-2.23242188	+74.09179688	-67.54394531	-125.41992188	+3668	+15.06445313	+5.45800781	-2.56640625	-5.29541016	-84.96826172	+8.54736328	+4392	+14.48437500	+2.14892578	-5.22070313	+17.55615234	-61.45751953	-67.08251953	+2612
+1457971206.79500010	+15.39843750	+2.54443359	-2.23242188	+73.93798828	-67.56591797	-125.24414063	+3664	+15.06005859	+5.45361328	-2.56640625	-5.16357422	-84.92431641	+8.41552734	+4396	+14.47558594	+2.15332031	-5.21630859	+17.38037109	-61.45751953	-66.86279297	+2608
+1457971206.79920010	+15.39404297	+2.54003906	-2.23242188	+73.80615234	-67.60986328	-125.11230469	+3664	+15.05566406	+5.44921875	-2.55761719	-5.16357422	-84.90234375	+8.41552734	+4400	+14.47119141	+2.15771484	-5.20751953	+17.22656250	-61.45751953	-66.64306641	+2600
+1457971206.80329990	+15.38964844	+2.53564453	-2.22802734	+73.71826172	-67.65380859	-125.00244141	+3664	+15.04687500	+5.44482422	-2.55322266	-5.27343750	-84.88037109	+8.48144531	+4408	+14.46679688	+2.16210938	-5.19873047	+17.07275391	-61.45751953	-66.46728516	+2596
+1457971206.80749990	+15.38964844	+2.54003906	-2.21923828	+73.65234375	-67.71972656	-124.93652344	+3664	+15.04248047	+5.44482422	-2.54443359	-5.44921875	-84.88037109	+8.67919922	+4416	+14.46240234	+2.16650391	-5.18994141	+16.94091797	-61.47949219	-66.31347656	+2588
+1457971206.81580000	+15.38085938	+2.54443359	-2.20166016	+73.60839844	-67.87353516	-124.84863281	+3668	+15.03369141	+5.44042969	-2.51806641	-6.15234375	-84.90234375	+9.36035156	+4432	+14.45800781	+2.17529297	-5.16357422	+16.74316406	-61.56738281	-66.04980469	+2580
+1457971206.81999990	+15.38085938	+2.54882813	-2.18847656	+73.65234375	-67.93945313	-124.87060547	+3668	+15.03369141	+5.44042969	-2.50048828	-6.67968750	-84.92431641	+9.93164063	+4440	+14.45800781	+2.18408203	-5.15039063	+16.67724609	-61.61132813	-65.96191406	+2576
+1457971206.82419990	+15.37646484	+2.55322266	-2.16650391	+73.76220703	-68.04931641	-124.93652344	+3668	+15.02929688	+5.44482422	-2.47851563	-7.51464844	-84.96826172	+10.78857422	+4448	+14.45800781	+2.18847656	-5.13720703	+16.65527344	-61.65527344	-65.91796875	+2572
+1457971206.82830000	+15.37646484	+2.56201172	-2.14892578	+73.87207031	-68.13720703	-125.02441406	+3672	+15.02490234	+5.45361328	-2.45214844	-8.45947266	-85.03417969	+11.77734375	+4456	+14.45800781	+2.19287109	-5.11962891	+16.63330078	-61.69921875	-65.89599609	+2572
+1457971206.83250000	+15.37646484	+2.57080078	-2.12255859	+74.02587891	-68.24707031	-125.13427734	+3676	+15.02490234	+5.45800781	-2.42138672	-9.53613281	-85.10009766	+12.89794922	+4464	+14.45800781	+2.19726563	-5.10205078	+16.63330078	-61.76513672	-65.87402344	+2572
+1457971206.84080000	+15.37207031	+2.58837891	-2.06982422	+74.42138672	-68.51074219	-125.44189453	+3684	+15.02490234	+5.47558594	-2.34228516	-12.81005859	-85.29785156	+16.30371094	+4480	+14.45800781	+2.20605469	-5.06689453	+16.65527344	-61.91894531	-65.87402344	+2576
+1457971206.84500000	+15.37207031	+2.59716797	-2.03906250	+74.61914063	-68.62060547	-125.61767578	+3688	+15.02490234	+5.48437500	-2.30712891	-14.45800781	-85.38574219	+18.01757813	+4488	+14.46240234	+2.20605469	-5.04492188	+16.65527344	-62.00683594	-65.89599609	+2584
+1457971206.84910010	+15.37207031	+2.60595703	-2.01269531	+74.79492188	-68.75244141	-125.77148438	+3692	+15.02490234	+5.49755859	-2.26757813	-16.36962891	-85.47363281	+20.01708984	+4492	+14.46240234	+2.21044922	-5.02734375	+16.67724609	-62.07275391	-65.89599609	+2592
+1457971206.85750010	+15.37207031	+2.61914063	-1.95996094	+75.01464844	-68.97216797	-125.96923828	+3696	+15.02929688	+5.51513672	-2.20166016	-19.75341797	-85.56152344	+23.57666016	+4492	+14.47119141	+2.21923828	-4.98779297	+16.65527344	-62.20458984	-65.89599609	+2604
+1457971206.86159990	+15.37207031	+2.62353516	-1.93798828	+75.01464844	-69.03808594	-125.96923828	+3696	+15.02929688	+5.52392578	-2.17089844	-21.26953125	-85.58349609	+25.18066406	+4492	+14.47119141	+2.21923828	-4.97021484	+16.65527344	-62.24853516	-65.87402344	+2612
+1457971206.86579990	+15.37207031	+2.62353516	-1.92041016	+74.94873047	-69.12597656	-125.90332031	+3696	+15.02929688	+5.52832031	-2.14453125	-22.58789063	-85.58349609	+26.54296875	+4488	+14.47119141	+2.22363281	-4.95263672	+16.61132813	-62.27050781	-65.83007813	+2620
+1457971206.87410000	+15.37207031	+2.61914063	-1.89843750	+74.59716797	-69.25781250	-125.57373047	+3696	+15.02929688	+5.52392578	-2.11376953	-24.10400391	-85.49560547	+28.16894531	+4480	+14.46679688	+2.22802734	-4.92626953	+16.39160156	-62.27050781	-65.58837891	+2640
+1457971206.87830000	+15.37207031	+2.61474609	-1.89404297	+74.31152344	-69.30175781	-125.33203125	+3696	+15.02929688	+5.51953125	-2.10498047	-24.45556641	-85.40771484	+28.56445313	+4472	+14.46240234	+2.22802734	-4.91748047	+16.25976563	-62.27050781	-65.43457031	+2644
+1457971206.88249990	+15.37207031	+2.61035156	-1.89404297	+73.95996094	-69.32373047	-125.04638672	+3696	+15.02929688	+5.51074219	-2.10058594	-24.67529297	-85.31982422	+28.82812500	+4468	+14.46240234	+2.22802734	-4.90869141	+16.08398438	-62.22656250	-65.25878906	+2652
+1457971206.88660000	+15.37207031	+2.60156250	-1.89404297	+73.58642578	-69.32373047	-124.71679688	+3696	+15.02490234	+5.51074219	-2.10058594	-24.49951172	-85.18798828	+28.71826172	+4460	+14.45800781	+2.22802734	-4.90429688	+15.90820313	-62.18261719	-65.06103516	+2656
+1457971206.89080000	+15.36767578	+2.59277344	-1.89843750	+73.16894531	-69.32373047	-124.34326172	+3700	+15.02050781	+5.50195313	-2.10058594	-24.10400391	-85.03417969	+28.36669922	+4456	+14.45361328	+2.23242188	-4.90429688	+15.71044922	-62.09472656	-64.81933594	+2656
+1457971206.89910010	+15.36767578	+2.57958984	-1.91162109	+72.26806641	-69.30175781	-123.55224609	+3704	+15.01611328	+5.47558594	-2.10937500	-23.11523438	-84.68261719	+27.50976563	+4456	+14.44042969	+2.23242188	-4.89990234	+15.27099609	-61.87500000	-64.29199219	+2660
+1457971206.90330000	+15.36328125	+2.56640625	-1.92041016	+71.80664063	-69.25781250	-123.15673828	+3708	+15.01171875	+5.45800781	-2.11816406	-22.45605469	-84.48486328	+26.93847656	+4456	+14.43164063	+2.23242188	-4.90429688	+15.05126953	-61.74316406	-64.02832031	+2656
+1457971206.90739990	+15.36328125	+2.55761719	-1.92919922	+71.32324219	-69.23583984	-122.76123047	+3712	+15.00732422	+5.44042969	-2.12255859	-21.84082031	-84.26513672	+26.36718750	+4460	+14.42724609	+2.23242188	-4.90429688	+14.80957031	-61.61132813	-63.76464844	+2656
+1457971206.91160010	+15.36328125	+2.54882813	-1.93798828	+70.90576172	-69.19189453	-122.38769531	+3716	+15.00732422	+5.42285156	-2.13574219	-20.96191406	-83.95751953	+25.64208984	+4464	+14.41845703	+2.23681641	-4.90429688	+14.56787109	-61.47949219	-63.47900391	+2652
+1457971206.91580010	+15.36767578	+2.54003906	-1.94677734	+70.48828125	-69.14794922	-122.03613281	+3720	+15.00732422	+5.40966797	-2.14892578	-20.17089844	-83.67187500	+25.00488281	+4468	+14.41406250	+2.23681641	-4.90429688	+14.37011719	-61.36962891	-63.23730469	+2644
+1457971206.91989990	+15.36767578	+2.53125000	-1.95117188	+70.09277344	-69.08203125	-121.72851563	+3720	+15.00732422	+5.39648438	-2.15332031	-19.66552734	-83.40820313	+24.65332031	+4472	+14.41406250	+2.23681641	-4.90429688	+14.19433594	-61.23779297	-63.03955078	+2636
+1457971206.92409990	+15.36767578	+2.52685547	-1.95996094	+69.76318359	-69.03808594	-121.44287109	+3724	+15.00732422	+5.38769531	-2.15771484	-19.02832031	-83.07861328	+24.30175781	+4476	+14.40966797	+2.23681641	-4.90429688	+14.04052734	-61.12792969	-62.84179688	+2628
+1457971206.93240000	+15.36767578	+2.51367188	-1.96435547	+69.19189453	-68.92822266	-121.00341797	+3728	+15.00732422	+5.37011719	-2.15332031	-18.30322266	-82.57324219	+24.06005859	+4484	+14.40527344	+2.23681641	-4.89990234	+13.82080078	-60.90820313	-62.55615234	+2608
+1457971206.93660000	+15.37207031	+2.50927734	-1.96435547	+69.01611328	-68.88427734	-120.87158203	+3728	+15.01611328	+5.36132813	-2.14013672	-18.28125000	-82.33154297	+24.34570313	+4488	+14.40527344	+2.23681641	-4.89550781	+13.73291016	-60.84228516	-62.44628906	+2600
+1457971206.94080000	+15.37646484	+2.50927734	-1.95996094	+68.90625000	-68.86230469	-120.82763672	+3732	+15.02490234	+5.37011719	-2.12255859	-18.32519531	-82.15576172	+24.71923828	+4492	+14.40527344	+2.23681641	-4.88671875	+13.68896484	-60.79833984	-62.40234375	+2596
+1457971206.94490000	+15.38085938	+2.50927734	-1.95117188	+68.86230469	-68.81835938	-120.82763672	+3732	+15.03369141	+5.37890625	-2.10498047	-18.34716797	-82.02392578	+25.07080078	+4496	+14.40966797	+2.23681641	-4.87792969	+13.68896484	-60.77636719	-62.38037109	+2592
+1457971206.94910000	+15.38525391	+2.50927734	-1.94238281	+68.88427734	-68.81835938	-120.87158203	+3732	+15.04248047	+5.39208984	-2.08740234	-18.32519531	-81.84814453	+25.46630859	+4504	+14.41845703	+2.23681641	-4.86914063	+13.68896484	-60.77636719	-62.38037109	+2588
+1457971206.95330000	+15.38964844	+2.51367188	-1.92919922	+68.95019531	-68.81835938	-120.95947266	+3736	+15.04687500	+5.40527344	-2.06542969	-18.30322266	-81.71630859	+25.81787109	+4508	+14.42285156	+2.23681641	-4.85595703	+13.68896484	-60.77636719	-62.38037109	+2584
+1457971206.95740010	+15.39404297	+2.51806641	-1.92041016	+69.06005859	-68.81835938	-121.09130859	+3736	+15.05126953	+5.42285156	-2.04345703	-18.30322266	-81.62841797	+26.21337891	+4512	+14.43164063	+2.23681641	-4.84716797	+13.73291016	-60.79833984	-62.40234375	+2584
+1457971206.96160010	+15.39404297	+2.52246094	-1.90283203	+69.23583984	-68.84033203	-121.24511719	+3740	+15.05566406	+5.43164063	-2.01708984	-18.34716797	-81.54052734	+26.60888672	+4516	+14.43603516	+2.23681641	-4.83837891	+13.75488281	-60.82031250	-62.44628906	+2584
+1457971206.96580000	+15.39843750	+2.53125000	-1.88964844	+69.45556641	-68.86230469	-121.44287109	+3740	+15.06445313	+5.44482422	-1.98632813	-18.34716797	-81.49658203	+26.98242188	+4524	+14.44042969	+2.23681641	-4.82958984	+13.79882813	-60.84228516	-62.49023438	+2584
+1457971206.96989990	+15.40283203	+2.53564453	-1.87646484	+69.67529297	-68.88427734	-121.64062500	+3744	+15.07324219	+5.45800781	-1.96875000	-17.92968750	-81.40869141	+26.91650391	+4524	+14.44921875	+2.23681641	-4.81640625	+13.82080078	-60.88623047	-62.53417969	+2588
+1457971206.97830010	+15.40722656	+2.54443359	-1.85009766	+70.07080078	-68.95019531	-121.97021484	+3744	+15.08203125	+5.48437500	-1.93359375	-16.83105469	-81.32080078	+26.47705078	+4532	+14.45800781	+2.24121094	-4.79882813	+13.86474609	-60.97412109	-62.57812500	+2600
+1457971206.98239990	+15.41162109	+2.55322266	-1.83691406	+70.26855469	-68.99414063	-122.12402344	+3748	+15.08642578	+5.50195313	-1.92041016	-15.82031250	-81.27685547	+25.81787109	+4536	+14.46679688	+2.24121094	-4.79443359	+13.88671875	-61.01806641	-62.62207031	+2608
+1457971206.98659990	+15.41162109	+2.55761719	-1.82812500	+70.40039063	-69.03808594	-122.21191406	+3744	+15.08203125	+5.51074219	-1.91601563	-14.52392578	-81.21093750	+24.71923828	+4536	+14.47119141	+2.24121094	-4.79003906	+13.88671875	-61.04003906	-62.64404297	+2612
+1457971206.99070000	+15.41162109	+2.55761719	-1.82373047	+70.51025391	-69.06005859	-122.27783203	+3744	+15.08642578	+5.51513672	-1.91162109	-13.11767578	-81.21093750	+23.51074219	+4536	+14.47558594	+2.24121094	-4.78564453	+13.88671875	-61.06201172	-62.64404297	+2620
+1457971206.99490000	+15.41601563	+2.56201172	-1.81933594	+70.59814453	-69.10400391	-122.29980469	+3744	+15.08642578	+5.51953125	-1.91162109	-11.22802734	-81.18896484	+21.81884766	+4532	+14.47558594	+2.24121094	-4.78564453	+13.88671875	-61.08398438	-62.64404297	+2628
+1457971206.99910000	+15.41601563	+2.56201172	-1.81494141	+70.62011719	-69.14794922	-122.27783203	+3744	+15.08203125	+5.51513672	-1.91601563	-9.07470703	-81.07910156	+19.73144531	+4536	+14.47998047	+2.24121094	-4.78564453	+13.86474609	-61.08398438	-62.64404297	+2632
+1457971207.00320010	+15.41601563	+2.56201172	-1.81054688	+70.62011719	-69.16992188	-122.21191406	+3740	+15.08203125	+5.51513672	-1.92480469	-6.67968750	-81.05712891	+17.42431641	+4536	+14.47998047	+2.24121094	-4.78564453	+13.84277344	-61.10595703	-62.64404297	+2640
+1457971207.00740000	+15.41601563	+2.56201172	-1.81054688	+70.55419922	-69.21386719	-122.10205078	+3740	+15.08642578	+5.51953125	-1.93798828	-3.77929688	-80.99121094	+14.63378906	+4540	+14.48437500	+2.23681641	-4.78564453	+13.82080078	-61.10595703	-62.62207031	+2644
+1457971207.01160000	+15.42041016	+2.55761719	-1.81494141	+70.31250000	-69.27978516	-121.79443359	+3736	+15.08642578	+5.51513672	-1.95556641	-1.01074219	-80.85937500	+11.84326172	+4544	+14.48437500	+2.23681641	-4.78564453	+13.79882813	-61.10595703	-62.60009766	+2652
+1457971207.01570010	+15.42041016	+2.55322266	-1.81933594	+69.93896484	-69.34570313	-121.33300781	+3740	+15.08203125	+5.51513672	-1.97753906	+2.26318359	-80.70556641	+8.54736328	+4548	+14.48437500	+2.23681641	-4.79003906	+13.77685547	-61.08398438	-62.57812500	+2656
+1457971207.02410010	+15.42919922	+2.52246094	-1.84570313	+68.07128906	-69.63134766	-119.28955078	+3744	+15.08203125	+5.51074219	-2.01708984	+9.25048828	-80.35400391	+1.51611328	+4556	+14.48437500	+2.23242188	-4.79443359	+13.71093750	-61.06201172	-62.53417969	+2664
+1457971207.02819990	+15.43798828	+2.50048828	-1.86767578	+66.55517578	-69.76318359	-117.72949219	+3748	+15.08203125	+5.50634766	-2.04345703	+12.91992188	-80.06835938	-2.19726563	+4560	+14.48437500	+2.23242188	-4.79882813	+13.66699219	-61.04003906	-62.51220703	+2668
+1457971207.03239990	+15.44238281	+2.47851563	-1.88525391	+65.03906250	-69.96093750	-116.19140625	+3752	+15.08203125	+5.50195313	-2.06542969	+16.69921875	-79.78271484	-6.02050781	+4564	+14.48437500	+2.23242188	-4.80322266	+13.62304688	-61.01806641	-62.46826172	+2672
+1457971207.03660010	+15.45556641	+2.43017578	-1.92041016	+61.63330078	-70.22460938	-112.85156250	+3764	+15.08642578	+5.49755859	-2.09179688	+21.04980469	-79.32128906	-10.43701172	+4568	+14.48437500	+2.22802734	-4.81201172	+13.53515625	-60.97412109	-62.42431641	+2676
+1457971207.04070000	+15.46875000	+2.40820313	-1.95117188	+59.12841797	-70.35644531	-110.39062500	+3772	+15.08642578	+5.49755859	-2.11816406	+24.71923828	-78.83789063	-14.12841797	+4572	+14.48437500	+2.22363281	-4.82080078	+13.44726563	-60.93017578	-62.35839844	+2676
+1457971207.04489990	+15.48193359	+2.38623047	-1.95996094	+56.88720703	-70.59814453	-108.23730469	+3776	+15.09082031	+5.50195313	-2.13574219	+28.08105469	-78.37646484	-17.53417969	+4576	+14.48437500	+2.21923828	-4.82958984	+13.38134766	-60.86425781	-62.29248047	+2680
+1457971207.04909990	+15.49511719	+2.35986328	-1.97753906	+53.92089844	-70.77392578	-105.42480469	+3776	+15.09521484	+5.50634766	-2.15332031	+31.83837891	-77.76123047	-21.29150391	+4580	+14.48437500	+2.21044922	-4.84716797	+13.22753906	-60.77636719	-62.18261719	+2680
+1457971207.05320000	+15.51269531	+2.34228516	-1.99951172	+51.06445313	-70.86181641	-102.67822266	+3780	+15.09521484	+5.51074219	-2.17089844	+34.60693359	-77.18994141	-24.06005859	+4584	+14.48437500	+2.20166016	-4.86035156	+13.07373047	-60.66650391	-62.09472656	+2680
+1457971207.05740000	+15.52587891	+2.32470703	-2.00390625	+48.29589844	-71.03759766	-100.01953125	+3776	+15.09960938	+5.51513672	-2.18408203	+37.06787109	-76.66259766	-26.52099609	+4584	+14.48437500	+2.19726563	-4.87353516	+12.94189453	-60.55664063	-61.98486328	+2676
+1457971207.06570010	+15.54785156	+2.28076172	-2.02148438	+42.14355469	-71.19140625	-94.21875000	+3776	+15.09960938	+5.54150391	-2.18847656	+41.44042969	-75.62988281	-30.73974609	+4588	+14.48437500	+2.17968750	-4.90869141	+12.63427734	-60.29296875	-61.76513672	+2672
+1457971207.06990000	+15.56542969	+2.26757813	-2.02587891	+38.82568359	-71.23535156	-91.03271484	+3772	+15.10400391	+5.55908203	-2.20605469	+43.08837891	-75.03662109	-32.29980469	+4592	+14.48437500	+2.17089844	-4.92187500	+12.50244141	-60.16113281	-61.65527344	+2668
+1457971207.07399990	+15.57861328	+2.25000000	-2.03466797	+35.46386719	-71.21337891	-87.84667969	+3772	+15.11279297	+5.56347656	-2.20605469	+44.71435547	-74.59716797	-33.90380859	+4588	+14.48876953	+2.16210938	-4.93066406	+12.37060547	-60.05126953	-61.54541016	+2664
+1457971207.07820010	+15.59179688	+2.23242188	-2.04345703	+32.12402344	-71.12548828	-84.66064453	+3768	+15.11718750	+5.58105469	-2.20605469	+46.23046875	-74.13574219	-35.35400391	+4592	+14.48876953	+2.15332031	-4.94384766	+12.23876953	-59.94140625	-61.43554688	+2664
+1457971207.08240010	+15.60498047	+2.21923828	-2.05224609	+28.80615234	-70.99365234	-81.51855469	+3764	+15.12158203	+5.59423828	-2.21923828	+47.37304688	-73.63037109	-36.45263672	+4592	+14.49316406	+2.14892578	-4.95703125	+12.12890625	-59.83154297	-61.34765625	+2660
+1457971207.08649990	+15.61816406	+2.20605469	-2.06103516	+25.55419922	-70.79589844	-78.39843750	+3760	+15.12597656	+5.61621094	-2.22363281	+48.58154297	-73.23486328	-37.55126953	+4588	+14.49316406	+2.14013672	-4.96582031	+12.06298828	-59.72167969	-61.28173828	+2660
+1457971207.09069990	+15.62695313	+2.18847656	-2.06982422	+22.36816406	-70.53222656	-75.41015625	+3756	+15.12597656	+5.62939453	-2.22363281	+49.65820313	-72.81738281	-38.54003906	+4588	+14.49755859	+2.13574219	-4.97460938	+11.97509766	-59.61181641	-61.19384766	+2656
+1457971207.09489990	+15.63134766	+2.17529297	-2.09179688	+19.35791016	-70.13671875	-72.53173828	+3756	+15.12158203	+5.64257813	-2.25000000	+50.36132813	-72.29003906	-39.11132813	+4588	+14.49755859	+2.13134766	-4.98779297	+11.88720703	-59.50195313	-61.10595703	+2660
+1457971207.09900000	+15.63574219	+2.16210938	-2.10937500	+16.47949219	-69.74121094	-69.80712891	+3752	+15.12158203	+5.65576172	-2.26757813	+51.17431641	-71.91650391	-39.85839844	+4588	+14.49755859	+2.12255859	-4.99658203	+11.82128906	-59.39208984	-61.04003906	+2660
+1457971207.10739990	+15.64453125	+2.12255859	-2.16210938	+11.49169922	-68.73046875	-65.17089844	+3752	+15.12158203	+5.66455078	-2.32031250	+52.36083984	-71.03759766	-40.97900391	+4584	+14.49316406	+2.10498047	-5.02734375	+11.68945313	-59.12841797	-60.88623047	+2672
+1457971207.11150000	+15.64892578	+2.11376953	-2.19726563	+9.29443359	-68.18115234	-63.08349609	+3752	+15.12158203	+5.66894531	-2.35546875	+52.84423828	-70.59814453	-41.39648438	+4584	+14.48876953	+2.09619141	-5.04492188	+11.62353516	-58.97460938	-60.79833984	+2680
+1457971207.11570000	+15.64892578	+2.08740234	-2.22802734	+7.36083984	-67.63183594	-61.32568359	+3752	+15.12158203	+5.66894531	-2.39501953	+53.28369141	-70.13671875	-41.83593750	+4584	+14.48437500	+2.08740234	-5.06250000	+11.57958984	-58.82080078	-60.73242188	+2688
+1457971207.11990000	+15.64892578	+2.06542969	-2.27636719	+5.84472656	-66.92871094	-59.96337891	+3752	+15.11718750	+5.66455078	-2.44775391	+53.54736328	-69.60937500	-42.07763672	+4584	+14.47558594	+2.07421875	-5.08447266	+11.53564453	-58.64501953	-60.66650391	+2696
+1457971207.12400010	+15.64892578	+2.05224609	-2.32031250	+4.43847656	-66.26953125	-58.66699219	+3756	+15.10839844	+5.66455078	-2.49609375	+53.78906250	-69.12597656	-42.27539063	+4584	+14.46679688	+2.06103516	-5.11962891	+11.49169922	-58.38134766	-60.57861328	+2704
+1457971207.12820010	+15.64453125	+2.02587891	-2.36425781	+3.27392578	-65.65429688	-57.65625000	+3756	+15.10400391	+5.65136719	-2.55322266	+53.98681641	-68.59863281	-42.45117188	+4588	+14.45361328	+2.04345703	-5.15039063	+11.44775391	-58.11767578	-60.49072266	+2712
+1457971207.13240000	+15.64453125	+1.99951172	-2.43017578	+2.46093750	-64.90722656	-56.97509766	+3760	+15.09521484	+5.63818359	-2.62353516	+54.07470703	-67.98339844	-42.51708984	+4592	+14.44042969	+2.02587891	-5.18994141	+11.40380859	-57.83203125	-60.42480469	+2720
+1457971207.13649990	+15.64013672	+1.98632813	-2.48730469	+1.73583984	-64.24804688	-56.27197266	+3764	+15.08642578	+5.62060547	-2.68945313	+54.09667969	-67.43408203	-42.56103516	+4600	+14.41845703	+1.99951172	-5.24267578	+11.33789063	-57.37060547	-60.31494141	+2732
+1457971207.14070010	+15.64013672	+1.95556641	-2.54003906	+1.18652344	-63.63281250	-55.87646484	+3768	+15.08203125	+5.60742188	-2.76416016	+54.14062500	-66.81884766	-42.62695313	+4604	+14.39648438	+1.97314453	-5.29541016	+11.31591797	-56.95312500	-60.24902344	+2740
+1457971207.14479990	+15.64453125	+1.92919922	-2.60595703	+0.96679688	-62.97363281	-55.74462891	+3772	+15.07763672	+5.58984375	-2.83886719	+54.18457031	-66.18164063	-42.69287109	+4612	+14.37890625	+1.95117188	-5.34375000	+11.29394531	-56.55761719	-60.20507813	+2744
+1457971207.15319990	+15.64453125	+1.88964844	-2.74218750	+0.85693359	-61.65527344	-55.61279297	+3776	+15.06445313	+5.55908203	-3.01025391	+54.11865234	-64.77539063	-42.56103516	+4628	+14.32617188	+1.88964844	-5.47558594	+11.31591797	-55.43701172	-60.11718750	+2748
+1457971207.15730000	+15.64892578	+1.86767578	-2.80810547	+1.05468750	-61.01806641	-55.81054688	+3776	+15.05126953	+5.54589844	-3.09375000	+54.11865234	-64.07226563	-42.53906250	+4632	+14.30419922	+1.86328125	-5.52832031	+11.33789063	-54.93164063	-60.09521484	+2744
+1457971207.16150000	+15.64892578	+1.85449219	-2.87402344	+1.34033203	-60.38085938	-55.98632813	+3776	+15.04248047	+5.52832031	-3.18164063	+54.11865234	-63.28125000	-42.47314453	+4640	+14.27343750	+1.82812500	-5.59423828	+11.38183594	-54.25048828	-60.11718750	+2740
+1457971207.16570000	+15.64892578	+1.82812500	-2.94433594	+1.64794922	-59.74365234	-56.25000000	+3776	+15.03369141	+5.51074219	-3.27392578	+54.05273438	-62.49023438	-42.36328125	+4648	+14.25146484	+1.79736328	-5.65576172	+11.42578125	-53.65722656	-60.13916016	+2732
+1457971207.16980000	+15.65771484	+1.80615234	-3.00585938	+2.04345703	-59.12841797	-56.60156250	+3780	+15.02929688	+5.49755859	-3.35742188	+54.00878906	-61.76513672	-42.27539063	+4652	+14.22509766	+1.76660156	-5.70410156	+11.46972656	-53.10791016	-60.16113281	+2720
+1457971207.17400000	+15.66210938	+1.79296875	-3.08056641	+2.52685547	-58.44726563	-56.90917969	+3780	+15.02050781	+5.48437500	-3.44970703	+53.94287109	-60.95214844	-42.12158203	+4656	+14.19873047	+1.73583984	-5.76562500	+11.51367188	-52.42675781	-60.22705078	+2708
+1457971207.17820000	+15.67529297	+1.77978516	-3.15527344	+3.03222656	-57.74414063	-57.26074219	+3780	+15.01611328	+5.47558594	-3.54199219	+53.87695313	-60.16113281	-41.92382813	+4660	+14.18115234	+1.70068359	-5.82275391	+11.57958984	-51.74560547	-60.29296875	+2696
+1457971207.18650010	+15.69287109	+1.75341797	-3.28710938	+4.19677734	-56.40380859	-58.00781250	+3772	+15.00732422	+5.46240234	-3.69580078	+53.83300781	-58.68896484	-41.63818359	+4652	+14.13720703	+1.62597656	-5.93701172	+11.75537109	-50.27343750	-60.49072266	+2672
+1457971207.19070010	+15.70166016	+1.74023438	-3.36181641	+4.76806641	-55.61279297	-58.35937500	+3772	+15.00292969	+5.45800781	-3.77929688	+53.74511719	-57.94189453	-41.37451172	+4648	+14.11523438	+1.58642578	-5.99853516	+11.82128906	-49.50439453	-60.57861328	+2664
+1457971207.19479990	+15.71044922	+1.72705078	-3.42773438	+5.31738281	-54.86572266	-58.71093750	+3772	+14.99414063	+5.44482422	-3.85400391	+53.61328125	-57.21679688	-41.11083984	+4644	+14.09326172	+1.55126953	-6.04687500	+11.93115234	-48.75732422	-60.68847656	+2652
+1457971207.19899990	+15.71923828	+1.71386719	-3.50244141	+5.86669922	-54.05273438	-59.01855469	+3768	+14.98974609	+5.43603516	-3.92871094	+53.50341797	-56.51367188	-40.82519531	+4636	+14.06689453	+1.50732422	-6.10839844	+12.04101563	-47.83447266	-60.82031250	+2648
+1457971207.20320010	+15.72802734	+1.70068359	-3.57714844	+6.41601563	-53.21777344	-59.34814453	+3768	+14.98974609	+5.42285156	-4.00341797	+53.32763672	-55.83251953	-40.49560547	+4628	+14.04052734	+1.45898438	-6.16992188	+12.15087891	-46.99951172	-60.99609375	+2648
+1457971207.20729990	+15.74560547	+1.68310547	-3.65185547	+6.96533203	-52.40478516	-59.65576172	+3768	+14.98974609	+5.40527344	-4.08251953	+53.06396484	-55.15136719	-40.10009766	+4620	+14.01855469	+1.41064453	-6.22265625	+12.26074219	-46.16455078	-61.14990234	+2644
+1457971207.21149990	+15.75439453	+1.66992188	-3.73535156	+7.51464844	-51.50390625	-59.96337891	+3768	+14.98974609	+5.39208984	-4.16162109	+52.82226563	-54.49218750	-39.68261719	+4608	+13.99218750	+1.36669922	-6.28857422	+12.34863281	-45.21972656	-61.28173828	+2644
+1457971207.21560000	+15.76757813	+1.65234375	-3.81884766	+8.08593750	-50.60302734	-60.29296875	+3764	+14.98974609	+5.37011719	-4.24072266	+52.53662109	-53.83300781	-39.24316406	+4596	+13.96582031	+1.31396484	-6.35449219	+12.48046875	-44.27490234	-61.45751953	+2644
+1457971207.21980000	+15.77197266	+1.63916016	-3.91113281	+8.70117188	-49.63623047	-60.64453125	+3764	+14.98535156	+5.34375000	-4.32861328	+52.16308594	-53.12988281	-38.73779297	+4584	+13.93945313	+1.26562500	-6.41601563	+12.63427734	-43.33007813	-61.65527344	+2644
+1457971207.22810010	+15.78515625	+1.59521484	-4.08251953	+9.84375000	-47.76855469	-61.34765625	+3760	+14.97656250	+5.28222656	-4.50000000	+51.41601563	-51.81152344	-37.70507813	+4560	+13.87353516	+1.15576172	-6.54785156	+12.91992188	-41.35253906	-62.02880859	+2652
+1457971207.23230000	+15.78515625	+1.57324219	-4.19238281	+10.48095703	-46.71386719	-61.74316406	+3760	+14.96777344	+5.23388672	-4.60986328	+50.84472656	-51.02050781	-37.04589844	+4552	+13.84277344	+1.09423828	-6.61816406	+13.07373047	-40.34179688	-62.24853516	+2656
+1457971207.23650000	+15.78955078	+1.54687500	-4.28906250	+11.07421875	-45.79101563	-62.13867188	+3760	+14.95898438	+5.18994141	-4.72412109	+50.31738281	-50.29541016	-36.38671875	+4540	+13.80761719	+1.03710938	-6.68847656	+13.20556641	-39.30908203	-62.42431641	+2660
+1457971207.24060010	+15.78955078	+1.51611328	-4.38134766	+11.75537109	-44.86816406	-62.62207031	+3756	+14.95019531	+5.12841797	-4.82958984	+49.74609375	-49.57031250	-35.79345703	+4532	+13.76806641	+0.96679688	-6.75878906	+13.33740234	-38.27636719	-62.70996094	+2664
+1457971207.24480010	+15.78955078	+1.48535156	-4.50000000	+12.48046875	-43.79150391	-63.12744141	+3756	+14.94140625	+5.06689453	-4.95703125	+49.13085938	-48.77929688	-35.13427734	+4524	+13.73291016	+0.89648438	-6.83349609	+13.49121094	-37.26562500	-62.97363281	+2664
+1457971207.24900010	+15.78515625	+1.45898438	-4.60986328	+13.22753906	-42.86865234	-63.61083984	+3752	+14.92382813	+5.00537109	-5.09326172	+48.51562500	-47.94433594	-34.45312500	+4516	+13.69775391	+0.83056641	-6.90820313	+13.64501953	-36.23291016	-63.19335938	+2664
+1457971207.25309990	+15.78515625	+1.41503906	-4.71533203	+13.95263672	-41.94580078	-64.18212891	+3744	+14.91064453	+4.93066406	-5.22509766	+47.87841797	-47.13134766	-33.79394531	+4508	+13.65820313	+0.75585938	-6.97851563	+13.79882813	-35.22216797	-63.45703125	+2660
+1457971207.25729990	+15.77197266	+1.37548828	-4.84277344	+14.76562500	-40.82519531	-64.77539063	+3744	+14.88427734	+4.85595703	-5.37451172	+47.21923828	-46.20849609	-33.09082031	+4500	+13.61865234	+0.68115234	-7.05761719	+13.97460938	-34.14550781	-63.74267578	+2652
+1457971207.26149990	+15.76318359	+1.33593750	-4.95703125	+15.60058594	-39.92431641	-65.34667969	+3736	+14.85351563	+4.76806641	-5.52832031	+46.53808594	-45.26367188	-32.36572266	+4492	+13.57470703	+0.60644531	-7.13232422	+14.12841797	-33.13476563	-64.00634766	+2644
+1457971207.26979990	+15.73242188	+1.24365234	-5.19433594	+17.27050781	-37.99072266	-66.55517578	+3724	+14.79638672	+4.58349609	-5.83154297	+45.19775391	-43.43994141	-31.06933594	+4476	+13.48681641	+0.43505859	-7.27294922	+14.39208984	-31.09130859	-64.62158203	+2624
+1457971207.27399990	+15.71923828	+1.20410156	-5.31298828	+18.17138672	-37.11181641	-67.12646484	+3712	+14.76123047	+4.48242188	-5.99853516	+44.49462891	-42.42919922	-30.38818359	+4468	+13.44287109	+0.35156250	-7.34326172	+14.54589844	-30.10253906	-64.88525391	+2608
+1457971207.27810000	+15.70166016	+1.14697266	-5.42724609	+19.05029297	-36.21093750	-67.74169922	+3704	+14.73046875	+4.38574219	-6.14794922	+43.92333984	-41.55029297	-29.83886719	+4456	+13.40332031	+0.25927734	-7.41357422	+14.67773438	-29.11376953	-65.23681641	+2592
+1457971207.28230000	+15.67968750	+1.09423828	-5.55029297	+19.92919922	-35.22216797	-68.33496094	+3696	+14.69091797	+4.29345703	-6.28857422	+43.35205078	-40.67138672	-29.28955078	+4440	+13.35498047	+0.16259766	-7.48388672	+14.83154297	-28.08105469	-65.56640625	+2576
+1457971207.28650000	+15.65771484	+1.04589844	-5.66894531	+20.85205078	-34.27734375	-68.84033203	+3680	+14.65576172	+4.19677734	-6.42480469	+42.82470703	-39.79248047	-28.74023438	+4424	+13.30664063	+0.07470703	-7.55419922	+14.98535156	-27.07031250	-65.85205078	+2560
+1457971207.29060010	+15.63134766	+0.98876953	-5.79199219	+21.73095703	-33.31054688	-69.34570313	+3668	+14.61621094	+4.10009766	-6.56103516	+42.27539063	-38.93554688	-28.21289063	+4404	+13.26269531	-0.02636719	-7.62011719	+15.09521484	-26.03759766	-66.15966797	+2544
+1457971207.29480000	+15.60058594	+0.93164063	-5.90625000	+22.60986328	-32.34375000	-69.82910156	+3656	+14.57226563	+3.99902344	-6.69287109	+41.77001953	-38.05664063	-27.68554688	+4380	+13.20996094	-0.12744141	-7.68603516	+15.24902344	-24.98291016	-66.46728516	+2532
+1457971207.30310010	+15.53027344	+0.81738281	-6.13037109	+24.34570313	-30.43212891	-70.62011719	+3624	+14.49755859	+3.79687500	-6.92138672	+40.80322266	-36.51855469	-26.78466797	+4332	+13.10888672	-0.33837891	-7.80908203	+15.46875000	-22.91748047	-67.06054688	+2508
+1457971207.30730010	+15.49951172	+0.74707031	-6.23583984	+25.11474609	-29.50927734	-70.97167969	+3608	+14.46240234	+3.69140625	-7.02246094	+40.31982422	-35.81542969	-26.36718750	+4304	+13.05175781	-0.45263672	-7.86621094	+15.57861328	-21.86279297	-67.39013672	+2496
+1457971207.31139990	+15.46435547	+0.68115234	-6.34570313	+25.90576172	-28.56445313	-71.23535156	+3592	+14.43164063	+3.59033203	-7.11914063	+39.88037109	-35.11230469	-25.94970703	+4272	+12.99902344	-0.55810547	-7.92333984	+15.68847656	-20.80810547	-67.60986328	+2484
+1457971207.31559990	+15.42919922	+0.61083984	-6.45556641	+26.65283203	-27.55371094	-71.47705078	+3572	+14.39648438	+3.48925781	-7.21142578	+39.44091797	-34.43115234	-25.53222656	+4240	+12.94628906	-0.68115234	-7.98486328	+15.75439453	-19.73144531	-67.89550781	+2480
+1457971207.31979990	+15.38964844	+0.53613281	-6.55224609	+27.35595703	-26.60888672	-71.69677734	+3552	+14.35693359	+3.38378906	-7.29052734	+39.00146484	-33.77197266	-25.15869141	+4204	+12.88476563	-0.80419922	-8.03759766	+15.82031250	-18.63281250	-68.18115234	+2476
+1457971207.32390000	+15.34130859	+0.46582031	-6.65771484	+28.03710938	-25.57617188	-71.82861328	+3528	+14.32177734	+3.28271484	-7.36523438	+38.58398438	-33.15673828	-24.76318359	+4164	+12.82324219	-0.91845703	-8.09033203	+15.90820313	-17.51220703	-68.35693359	+2472
+1457971207.33229990	+15.25341797	+0.29003906	-6.86425781	+29.13574219	-23.55468750	-71.91650391	+3488	+14.24707031	+3.04541016	-7.51464844	+37.55126953	-31.88232422	-24.01611328	+4092	+12.69580078	-1.17773438	-8.19580078	+15.86425781	-15.24902344	-68.77441406	+2472
+1457971207.33640000	+15.20947266	+0.19775391	-6.96093750	+29.61914063	-22.58789063	-71.96044922	+3468	+14.21191406	+2.93115234	-7.58496094	+37.06787109	-31.26708984	-23.62060547	+4052	+12.62988281	-1.30078125	-8.23974609	+15.86425781	-14.15039063	-68.90625000	+2472
+1457971207.34060000	+15.16552734	+0.09667969	-7.05761719	+30.03662109	-21.59912109	-71.96044922	+3452	+14.17675781	+2.80371094	-7.65527344	+36.54052734	-30.65185547	-23.26904297	+4016	+12.56396484	-1.44140625	-8.28808594	+15.77636719	-13.02978516	-69.10400391	+2476
+1457971207.34480000	+15.12158203	-0.01318359	-7.14990234	+30.38818359	-20.61035156	-71.93847656	+3440	+14.13720703	+2.67626953	-7.72119141	+36.01318359	-30.01464844	-22.91748047	+3980	+12.49804688	-1.58203125	-8.32763672	+15.68847656	-11.93115234	-69.27978516	+2484
+1457971207.34890010	+15.06884766	-0.12304688	-7.25097656	+30.69580078	-19.55566406	-71.87255859	+3428	+14.09765625	+2.55761719	-7.79589844	+35.50781250	-29.37744141	-22.52197266	+3940	+12.42773438	-1.71386719	-8.37597656	+15.62255859	-10.83251953	-69.34570313	+2488
+1457971207.35310010	+15.01171875	-0.23291016	-7.35644531	+30.93750000	-18.50097656	-71.74072266	+3420	+14.05371094	+2.41259766	-7.86621094	+34.89257813	-28.69628906	-22.17041016	+3904	+12.35742188	-1.85449219	-8.41992188	+15.46875000	-9.71191406	-69.45556641	+2496
+1457971207.35730000	+14.95458984	-0.35156250	-7.46191406	+31.13525391	-17.44628906	-71.58691406	+3412	+14.00097656	+2.27636719	-7.94531250	+34.32128906	-27.94921875	-21.77490234	+3868	+12.28710938	-1.99951172	-8.45947266	+15.31494141	-8.61328125	-69.54345703	+2504
+1457971207.36139990	+14.89746094	-0.47021484	-7.55419922	+31.31103516	-16.45751953	-71.45507813	+3404	+13.94824219	+2.14013672	-8.02441406	+33.77197266	-27.24609375	-21.37939453	+3832	+12.21240234	-2.13574219	-8.49462891	+15.20507813	-7.55859375	-69.58740234	+2508
+1457971207.36560010	+14.84033203	-0.60644531	-7.64648438	+31.37695313	-15.46875000	-71.34521484	+3400	+13.89550781	+1.98193359	-8.09912109	+33.13476563	-26.52099609	-21.07177734	+3800	+12.13330078	-2.28515625	-8.52978516	+15.00732422	-6.52587891	-69.63134766	+2516
+1457971207.37389990	+14.72167969	-0.88769531	-7.83105469	+31.39892578	-13.55712891	-71.05957031	+3384	+13.78125000	+1.67431641	-8.27490234	+31.92626953	-25.00488281	-20.34667969	+3736	+11.99267578	-2.57080078	-8.58251953	+14.63378906	-4.63623047	-69.71923828	+2520
+1457971207.37809990	+14.66015625	-1.02832031	-7.91894531	+31.37695313	-12.61230469	-70.92773438	+3372	+13.71972656	+1.50732422	-8.35400391	+31.31103516	-24.25781250	-20.08300781	+3704	+11.91796875	-2.72460938	-8.60888672	+14.41406250	-3.69140625	-69.78515625	+2520
+1457971207.38220000	+14.58984375	-1.17333984	-8.01562500	+31.33300781	-11.64550781	-70.75195313	+3360	+13.65380859	+1.34912109	-8.44189453	+30.73974609	-23.46679688	-19.77539063	+3672	+11.85205078	-2.87402344	-8.63525391	+14.23828125	-2.81250000	-69.87304688	+2516
+1457971207.38640000	+14.52392578	-1.31396484	-8.09472656	+31.28906250	-10.76660156	-70.59814453	+3344	+13.58349609	+1.19531250	-8.52099609	+30.21240234	-22.74169922	-19.48974609	+3640	+11.77734375	-3.01464844	-8.65283203	+14.10644531	-1.97753906	-69.89501953	+2512
+1457971207.39060000	+14.45361328	-1.46337891	-8.17382813	+31.20117188	-9.88769531	-70.46630859	+3332	+13.51757813	+1.01953125	-8.59130859	+29.61914063	-22.01660156	-19.27001953	+3604	+11.70263672	-3.16845703	-8.67041016	+13.88671875	-1.16455078	-69.93896484	+2504
+1457971207.39470010	+14.37890625	-1.61279297	-8.25292969	+31.09130859	-9.00878906	-70.31250000	+3312	+13.43847656	+0.85253906	-8.67041016	+29.09179688	-21.22558594	-19.05029297	+3572	+11.63232422	-3.31347656	-8.68798828	+13.75488281	-0.37353516	-69.98291016	+2492
+1457971207.39890000	+14.30859375	-1.76220703	-8.31445313	+31.02539063	-8.28369141	-70.24658203	+3288	+13.36816406	+0.68994141	-8.73632813	+28.60839844	-20.61035156	-18.80859375	+3536	+11.55322266	-3.45410156	-8.69238281	+13.64501953	+0.30761719	-70.02685547	+2476
+1457971207.40310000	+14.23828125	-1.91601563	-8.36718750	+30.89355469	-7.55859375	-70.20263672	+3268	+13.29345703	+0.51855469	-8.79345703	+28.12500000	-19.97314453	-18.67675781	+3500	+11.47851563	-3.60791016	-8.69677734	+13.49121094	+1.01074219	-70.11474609	+2464
+1457971207.40720010	+14.15917969	-2.06982422	-8.42431641	+30.78369141	-6.81152344	-70.15869141	+3244	+13.21875000	+0.35156250	-8.85058594	+27.66357422	-19.33593750	-18.54492188	+3464	+11.40820313	-3.76171875	-8.70117188	+13.40332031	+1.64794922	-70.22460938	+2448
+1457971207.41560010	+14.01416016	-2.36425781	-8.51220703	+30.65185547	-5.51513672	-70.07080078	+3188	+13.07812500	+0.03076172	-8.93408203	+26.85058594	-18.28125000	-18.34716797	+3380	+11.25439453	-4.05615234	-8.69677734	+13.22753906	+2.87841797	-70.44433594	+2408
+1457971207.41969990	+13.93505859	-2.50488281	-8.55615234	+30.62988281	-4.81201172	-70.00488281	+3160	+12.99902344	-0.12744141	-8.96923828	+26.49902344	-17.73193359	-18.28125000	+3336	+11.18408203	-4.20556641	-8.69238281	+13.20556641	+3.51562500	-70.53222656	+2388
+1457971207.42389990	+13.85595703	-2.64111328	-8.58691406	+30.65185547	-4.24072266	-70.00488281	+3132	+12.92431641	-0.27246094	-8.98681641	+26.21337891	-17.29248047	-18.19335938	+3284	+11.10058594	-4.34619141	-8.68359375	+13.20556641	+4.10888672	-70.62011719	+2368
+1457971207.42810010	+13.77246094	-2.78613281	-8.60888672	+30.62988281	-3.64746094	-70.02685547	+3104	+12.84960938	-0.43066406	-9.00439453	+25.86181641	-16.87500000	-18.14941406	+3236	+11.01708984	-4.49560547	-8.67919922	+13.16162109	+4.70214844	-70.72998047	+2352
+1457971207.43220000	+13.69335938	-2.92236328	-8.63085938	+30.62988281	-3.07617188	-70.02685547	+3076	+12.77490234	-0.58447266	-9.01757813	+25.55419922	-16.43554688	-18.12744141	+3188	+10.93359375	-4.64062500	-8.66601563	+13.18359375	+5.29541016	-70.83984375	+2336
+1457971207.43639990	+13.61425781	-3.04980469	-8.63525391	+30.71777344	-2.59277344	-70.04882813	+3044	+12.70458984	-0.72509766	-9.01318359	+25.29052734	-16.12792969	-18.08349609	+3136	+10.85009766	-4.78125000	-8.64404297	+13.20556641	+5.84472656	-70.94970703	+2320
+1457971207.44059990	+13.53515625	-3.18603516	-8.64404297	+30.78369141	-2.08740234	-70.09277344	+3020	+12.63427734	-0.87451172	-9.00878906	+25.02685547	-15.79833984	-18.10546875	+3084	+10.76220703	-4.93066406	-8.63085938	+13.20556641	+6.45996094	-71.05957031	+2308
+1457971207.44470000	+13.45166016	-3.31787109	-8.65283203	+30.89355469	-1.53808594	-70.11474609	+2996	+12.56396484	-1.01513672	-9.00000000	+24.78515625	-15.46875000	-18.10546875	+3032	+10.67871094	-5.08007813	-8.60888672	+13.24951172	+7.03125000	-71.19140625	+2296
+1457971207.45300010	+13.28466797	-3.56835938	-8.66162109	+31.13525391	-0.54931641	-70.11474609	+2948	+12.42333984	-1.29638672	-8.97802734	+24.27978516	-14.85351563	-18.08349609	+2936	+10.50292969	-5.36132813	-8.57373047	+13.33740234	+8.19580078	-71.34521484	+2284
+1457971207.45720010	+13.19677734	-3.69140625	-8.66162109	+31.28906250	-0.04394531	-70.11474609	+2928	+12.34423828	-1.43261719	-8.96044922	+24.01611328	-14.52392578	-18.08349609	+2892	+10.41503906	-5.50195313	-8.54296875	+13.40332031	+8.76708984	-71.41113281	+2280
+1457971207.46140000	+13.11328125	-3.80566406	-8.65283203	+31.48681641	+0.39550781	-70.09277344	+2908	+12.27392578	-1.56445313	-8.94287109	+23.77441406	-14.23828125	-18.01757813	+2852	+10.32275391	-5.63818359	-8.51660156	+13.46923828	+9.33837891	-71.47705078	+2280
+1457971207.46550010	+13.02539063	-3.93310547	-8.64843750	+31.61865234	+0.85693359	-70.09277344	+2892	+12.19921875	-1.70947266	-8.92089844	+23.46679688	-13.95263672	-18.03955078	+2816	+10.23046875	-5.77441406	-8.49023438	+13.53515625	+9.90966797	-71.49902344	+2284
+1457971207.47390010	+12.85400391	-4.16601563	-8.62646484	+31.99218750	+1.69189453	-70.02685547	+2860	+12.04980469	-1.98193359	-8.87255859	+22.89550781	-13.38134766	-17.97363281	+2748	+10.05908203	-6.04687500	-8.41113281	+13.64501953	+10.87646484	-71.63085938	+2296
+1457971207.48219990	+12.68261719	-4.41650391	-8.60009766	+32.29980469	+2.54882813	-69.93896484	+2832	+11.90039063	-2.26757813	-8.82421875	+22.21435547	-12.74414063	-17.92968750	+2688	+9.89208984	-6.31054688	-8.33203125	+13.84277344	+11.82128906	-71.67480469	+2308
+1457971207.48639990	+12.59033203	-4.52636719	-8.58691406	+32.49755859	+2.94433594	-69.78515625	+2816	+11.82128906	-2.39501953	-8.80224609	+21.90673828	-12.43652344	-17.79785156	+2660	+9.80859375	-6.44238281	-8.28808594	+13.93066406	+12.26074219	-71.67480469	+2316
+1457971207.49050000	+12.50244141	-4.65380859	-8.57373047	+32.60742188	+3.36181641	-69.67529297	+2804	+11.74218750	-2.54443359	-8.78027344	+21.48925781	-12.10693359	-17.73193359	+2636	+9.72509766	-6.56542969	-8.24853516	+14.04052734	+12.67822266	-71.60888672	+2320
+1457971207.49889990	+12.32666016	-4.88671875	-8.52539063	+32.89306641	+4.04296875	-69.43359375	+2772	+11.57519531	-2.82128906	-8.71875000	+20.72021484	-11.46972656	-17.51220703	+2584	+9.57128906	-6.81591797	-8.13427734	+14.23828125	+13.35937500	-71.56494141	+2332
+1457971207.50300000	+12.23876953	-5.00976563	-8.49902344	+32.98095703	+4.37255859	-69.30175781	+2756	+11.49609375	-2.97070313	-8.68798828	+20.28076172	-11.16210938	-17.42431641	+2560	+9.49218750	-6.93017578	-8.08593750	+14.39208984	+13.68896484	-71.47705078	+2336
+1457971207.50720000	+12.15087891	-5.12841797	-8.46386719	+33.09082031	+4.65820313	-69.21386719	+2740	+11.41699219	-3.11132813	-8.64843750	+19.86328125	-10.87646484	-17.33642578	+2536	+9.42626953	-7.05322266	-8.02001953	+14.50195313	+13.95263672	-71.47705078	+2340
+1457971207.51140000	+12.06738281	-5.23388672	-8.42871094	+33.24462891	+4.92187500	-69.01611328	+2724	+11.33789063	-3.23437500	-8.60888672	+19.48974609	-10.63476563	-17.16064453	+2508	+9.35156250	-7.17187500	-7.95849609	+14.63378906	+14.21630859	-71.41113281	+2340
+1457971207.51550010	+11.97949219	-5.34814453	-8.39794922	+33.35449219	+5.20751953	-68.84033203	+2704	+11.25878906	-3.37500000	-8.56933594	+19.07226563	-10.37109375	-17.02880859	+2484	+9.28125000	-7.28613281	-7.90136719	+14.80957031	+14.47998047	-71.25732422	+2332
+1457971207.51970010	+11.89160156	-5.46240234	-8.34960938	+33.44238281	+5.47119141	-68.68652344	+2688	+11.17529297	-3.50683594	-8.52099609	+18.65478516	-10.10742188	-16.89697266	+2460	+9.21533203	-7.40039063	-7.83105469	+14.96337891	+14.69970703	-71.19140625	+2332
+1457971207.52379990	+11.80810547	-5.56347656	-8.30126953	+33.59619141	+5.66894531	-68.48876953	+2668	+11.10058594	-3.62548828	-8.46826172	+18.30322266	-9.93164063	-16.67724609	+2436	+9.14062500	-7.51464844	-7.76513672	+15.11718750	+14.91943359	-71.05957031	+2324
+1457971207.52800010	+11.72900391	-5.66894531	-8.25292969	+33.70605469	+5.86669922	-68.29101563	+2648	+11.02587891	-3.75292969	-8.41113281	+17.88574219	-9.75585938	-16.52343750	+2416	+9.07470703	-7.62011719	-7.70361328	+15.33691406	+15.13916016	-70.86181641	+2312
+1457971207.53629990	+11.57080078	-5.85791016	-8.12988281	+33.99169922	+6.13037109	-67.96142578	+2612	+10.88085938	-3.99023438	-8.27490234	+17.11669922	-9.53613281	-16.21582031	+2372	+8.94287109	-7.82666016	-7.54980469	+15.71044922	+15.42480469	-70.62011719	+2292
+1457971207.54049990	+11.49169922	-5.95019531	-8.06396484	+34.14550781	+6.26220703	-67.80761719	+2592	+10.81933594	-4.10009766	-8.20458984	+16.76513672	-9.49218750	-16.06201172	+2352	+8.87695313	-7.92773438	-7.47949219	+15.97412109	+15.60058594	-70.42236328	+2280
+1457971207.54469990	+11.41259766	-6.03808594	-7.98925781	+34.29931641	+6.37207031	-67.65380859	+2576	+10.74902344	-4.20996094	-8.11669922	+16.39160156	-9.47021484	-15.93017578	+2332	+8.81542969	-8.02880859	-7.40039063	+16.17187500	+15.71044922	-70.26855469	+2268
+1457971207.54880000	+11.34228516	-6.11279297	-7.91455078	+34.51904297	+6.41601563	-67.45605469	+2556	+10.69189453	-4.30664063	-8.03320313	+16.08398438	-9.49218750	-15.71044922	+2316	+8.74511719	-8.12988281	-7.32128906	+16.36962891	+15.84228516	-70.09277344	+2260
+1457971207.55300000	+11.27197266	-6.19628906	-7.83984375	+34.71679688	+6.45996094	-67.25830078	+2540	+10.63037109	-4.40771484	-7.94970703	+15.73242188	-9.49218750	-15.55664063	+2296	+8.68359375	-8.22216797	-7.25097656	+16.65527344	+15.97412109	-69.80712891	+2244
+1457971207.55720000	+11.19726563	-6.27099609	-7.75634766	+34.87060547	+6.50390625	-67.10449219	+2528	+10.56884766	-4.50878906	-7.85302734	+15.35888672	-9.55810547	-15.40283203	+2284	+8.61767578	-8.31005859	-7.17187500	+16.89697266	+16.06201172	-69.58740234	+2232
+1457971207.56130000	+11.13134766	-6.33251953	-7.66845703	+35.13427734	+6.45996094	-66.90673828	+2512	+10.51611328	-4.59667969	-7.75195313	+15.02929688	-9.64599609	-15.18310547	+2272	+8.54736328	-8.40234375	-7.08837891	+17.11669922	+16.17187500	-69.34570313	+2224
+1457971207.56550000	+11.06542969	-6.39843750	-7.58056641	+35.37597656	+6.43798828	-66.70898438	+2496	+10.46337891	-4.68896484	-7.65527344	+14.67773438	-9.75585938	-15.00732422	+2260	+8.48144531	-8.48144531	-7.01367188	+17.44628906	+16.28173828	-69.01611328	+2212
+1457971207.57380010	+10.93359375	-6.51708984	-7.38720703	+35.85937500	+6.28417969	-66.33544922	+2476	+10.36669922	-4.85595703	-7.43554688	+13.95263672	-10.06347656	-14.63378906	+2244	+8.35400391	-8.64843750	-6.84228516	+17.90771484	+16.34765625	-68.51074219	+2200
+1457971207.57800010	+10.86767578	-6.57421875	-7.29931641	+36.12304688	+6.24023438	-66.09375000	+2468	+10.31835938	-4.93945313	-7.33007813	+13.57910156	-10.19531250	-14.39208984	+2236	+8.29248047	-8.72753906	-6.76757813	+18.23730469	+16.43554688	-68.13720703	+2192
+1457971207.58220010	+10.80615234	-6.63134766	-7.18945313	+36.34277344	+6.13037109	-65.91796875	+2468	+10.27001953	-5.02294922	-7.20703125	+13.18359375	-10.39306641	-14.21630859	+2236	+8.23535156	-8.80664063	-6.67529297	+18.47900391	+16.45751953	-67.85156250	+2192
+1457971207.58629990	+10.74462891	-6.67529297	-7.08837891	+36.62841797	+5.97656250	-65.63232422	+2460	+10.22607422	-5.09326172	-7.10156250	+12.76611328	-10.52490234	-13.88671875	+2232	+8.16943359	-8.88134766	-6.58740234	+18.69873047	+16.47949219	-67.47802734	+2192
+1457971207.59050010	+10.68750000	-6.72802734	-6.99609375	+36.87011719	+5.84472656	-65.32470703	+2456	+10.17773438	-5.17236328	-6.99609375	+12.32666016	-10.63476563	-13.57910156	+2228	+8.11230469	-8.94726563	-6.51269531	+19.02832031	+16.50146484	-67.03857422	+2184
+1457971207.59470010	+10.62597656	-6.78076172	-6.88183594	+37.08984375	+5.66894531	-65.12695313	+2456	+10.13378906	-5.25146484	-6.86865234	+11.84326172	-10.83251953	-13.33740234	+2232	+8.05957031	-9.01757813	-6.41601563	+19.29199219	+16.45751953	-66.68701172	+2184
+1457971207.59879990	+10.56884766	-6.82031250	-6.77636719	+37.37548828	+5.44921875	-64.79736328	+2452	+10.08984375	-5.32177734	-6.75878906	+11.35986328	-10.98632813	-12.94189453	+2232	+8.00683594	-9.08349609	-6.32812500	+19.51171875	+16.39160156	-66.31347656	+2180
+1457971207.60299990	+10.51171875	-6.86425781	-6.67968750	+37.63916016	+5.29541016	-64.46777344	+2448	+10.04589844	-5.39208984	-6.64892578	+10.87646484	-11.09619141	-12.56835938	+2232	+7.95410156	-9.14062500	-6.24462891	+19.84130859	+16.36962891	-65.83007813	+2176
+1457971207.61130000	+10.40625000	-6.94775391	-6.45117188	+38.10058594	+4.81201172	-63.89648438	+2444	+9.96240234	-5.53710938	-6.40722656	+9.79980469	-11.46972656	-11.82128906	+2232	+7.86621094	-9.27246094	-6.04248047	+20.30273438	+16.12792969	-65.17089844	+2176
+1457971207.61550000	+10.35351563	-6.99169922	-6.35449219	+38.36425781	+4.59228516	-63.54492188	+2440	+9.91845703	-5.60302734	-6.30175781	+9.25048828	-11.53564453	-11.35986328	+2228	+7.82666016	-9.32519531	-5.95458984	+20.63232422	+16.04003906	-64.70947266	+2164
+1457971207.61960010	+10.30078125	-7.03125000	-6.23144531	+38.58398438	+4.32861328	-63.30322266	+2440	+9.87890625	-5.67333984	-6.17431641	+8.67919922	-11.75537109	-10.98632813	+2232	+7.79150391	-9.38232422	-5.85351563	+20.89599609	+15.88623047	-64.33593750	+2160
+1457971207.62380000	+10.25244141	-7.06640625	-6.12158203	+38.82568359	+4.04296875	-62.95166016	+2436	+9.83935547	-5.73486328	-6.06445313	+8.06396484	-11.88720703	-10.48095703	+2228	+7.75195313	-9.43505859	-5.75683594	+21.13769531	+15.71044922	-63.96240234	+2152
+1457971207.62800000	+10.19970703	-7.09716797	-6.02050781	+39.08935547	+3.80126953	-62.57812500	+2428	+9.79541016	-5.79638672	-5.95458984	+7.47070313	-11.95312500	-9.97558594	+2220	+7.72119141	-9.47900391	-5.66455078	+21.48925781	+15.55664063	-63.50097656	+2140
+1457971207.63210010	+10.15576172	-7.13232422	-5.89746094	+39.30908203	+3.51562500	-62.35839844	+2424	+9.76025391	-5.86230469	-5.82714844	+6.89941406	-12.19482422	-9.58007813	+2220	+7.69482422	-9.52294922	-5.55468750	+21.77490234	+15.33691406	-63.19335938	+2128
+1457971207.63630010	+10.10742188	-7.16308594	-5.78759766	+39.55078125	+3.20800781	-62.02880859	+2416	+9.72070313	-5.92382813	-5.70849609	+6.24023438	-12.32666016	-9.05273438	+2212	+7.66406250	-9.57568359	-5.44921875	+22.01660156	+15.11718750	-62.88574219	+2116
+1457971207.64459990	+10.01953125	-7.22021484	-5.56347656	+40.07812500	+2.70263672	-61.41357422	+2396	+9.65478516	-6.02929688	-5.47558594	+5.11962891	-12.63427734	-8.06396484	+2196	+7.61572266	-9.65478516	-5.24707031	+22.67578125	+14.74365234	-62.13867188	+2084
+1457971207.64879990	+9.97558594	-7.24658203	-5.45361328	+40.31982422	+2.43896484	-61.10595703	+2384	+9.61962891	-6.08642578	-5.36132813	+4.48242188	-12.72216797	-7.51464844	+2184	+7.58935547	-9.69873047	-5.14160156	+22.93945313	+14.54589844	-61.80908203	+2068
+1457971207.65300010	+9.93164063	-7.26416016	-5.35253906	+40.60546875	+2.24121094	-60.73242188	+2368	+9.58007813	-6.13476563	-5.25585938	+3.91113281	-12.74414063	-6.96533203	+2172	+7.56738281	-9.72949219	-5.04931641	+23.31298828	+14.39208984	-61.39160156	+2044
+1457971207.65710000	+9.89208984	-7.28173828	-5.23388672	+40.89111328	+1.99951172	-60.49072266	+2356	+9.55371094	-6.18310547	-5.12841797	+3.38378906	-12.89794922	-6.50390625	+2164	+7.54541016	-9.76464844	-4.94824219	+23.66455078	+14.19433594	-61.04003906	+2024
+1457971207.66129990	+9.84814453	-7.30371094	-5.12402344	+41.13281250	+1.77978516	-60.16113281	+2340	+9.51855469	-6.23144531	-5.01416016	+2.79052734	-12.98583984	-5.95458984	+2152	+7.51904297	-9.80419922	-4.84277344	+23.92822266	+14.04052734	-60.71044922	+2004
+1457971207.66549990	+9.80859375	-7.31689453	-5.02734375	+41.44042969	+1.62597656	-59.76562500	+2320	+9.48339844	-6.26660156	-4.91308594	+2.28515625	-12.94189453	-5.36132813	+2132	+7.49267578	-9.83056641	-4.75488281	+24.30175781	+13.93066406	-60.27099609	+1980
+1457971207.66960000	+9.77343750	-7.33007813	-4.91748047	+41.72607422	+1.45019531	-59.50195313	+2308	+9.46142578	-6.30175781	-4.79003906	+1.86767578	-13.05175781	-4.89990234	+2124	+7.47070313	-9.85693359	-4.65820313	+24.65332031	+13.79882813	-59.91943359	+1960
+1457971207.67800000	+9.69433594	-7.35205078	-4.71972656	+42.29736328	+1.20849609	-58.75488281	+2272	+9.39990234	-6.37207031	-4.57910156	+0.92285156	-12.91992188	-3.75732422	+2096	+7.41357422	-9.91845703	-4.47363281	+25.24658203	+13.68896484	-59.10644531	+1920
+1457971207.68210010	+9.65917969	-7.36083984	-4.60986328	+42.60498047	+1.09863281	-58.46923828	+2256	+9.37792969	-6.40283203	-4.46484375	+0.59326172	-12.89794922	-3.27392578	+2088	+7.38720703	-9.94921875	-4.38134766	+25.57617188	+13.62304688	-58.71093750	+1904
+1457971207.68630000	+9.61962891	-7.37402344	-4.51318359	+42.82470703	+1.01074219	-58.11767578	+2244	+9.34716797	-6.42919922	-4.35498047	+0.21972656	-12.81005859	-2.70263672	+2076	+7.35644531	-9.97998047	-4.29345703	+25.79589844	+13.62304688	-58.29345703	+1888
+1457971207.69039990	+9.58007813	-7.37841797	-4.42968750	+43.11035156	+0.96679688	-57.67822266	+2224	+9.32080078	-6.45117188	-4.25830078	-0.08789063	-12.63427734	-2.13134766	+2064	+7.32568359	-10.00195313	-4.21435547	+26.14746094	+13.60107422	-57.81005859	+1868
+1457971207.69460010	+9.54931641	-7.38720703	-4.32861328	+43.39599609	+0.87890625	-57.39257813	+2212	+9.29882813	-6.47314453	-4.15283203	-0.30761719	-12.54638672	-1.64794922	+2052	+7.29931641	-10.02392578	-4.13085938	+26.45507813	+13.57910156	-57.39257813	+1852
+1457971207.69880010	+9.50976563	-7.40039063	-4.23632813	+43.59375000	+0.83496094	-57.06298828	+2204	+9.26806641	-6.49511719	-4.04736328	-0.54931641	-12.41455078	-1.12060547	+2044	+7.26416016	-10.05468750	-4.05175781	+26.65283203	+13.60107422	-56.97509766	+1840
+1457971207.70289990	+9.47900391	-7.40039063	-4.15283203	+43.87939453	+0.79101563	-56.66748047	+2188	+9.24169922	-6.50830078	-3.95507813	-0.72509766	-12.21679688	-0.57128906	+2036	+7.23339844	-10.07226563	-3.97705078	+26.96044922	+13.62304688	-56.51367188	+1828
+1457971207.70709990	+9.45263672	-7.40478516	-4.06054688	+44.16503906	+0.72509766	-56.40380859	+2176	+9.22412109	-6.52587891	-3.85400391	-0.81298828	-12.08496094	-0.08789063	+2028	+7.20703125	-10.09423828	-3.89794922	+27.22412109	+13.60107422	-56.11816406	+1816
+1457971207.71540000	+9.39111328	-7.41796875	-3.88916016	+44.58251953	+0.65917969	-55.76660156	+2156	+9.17578125	-6.55224609	-3.66943359	-1.01074219	-11.75537109	+0.90087891	+2016	+7.15429688	-10.14257813	-3.74414063	+27.68554688	+13.57910156	-55.32714844	+1796
+1457971207.71960000	+9.36914063	-7.42236328	-3.80126953	+44.82421875	+0.59326172	-55.52490234	+2148	+9.15820313	-6.56103516	-3.57714844	-1.01074219	-11.62353516	+1.34033203	+2008	+7.13671875	-10.16455078	-3.66943359	+27.94921875	+13.53515625	-54.95361328	+1784
+1457971207.72379990	+9.33837891	-7.43554688	-3.71777344	+44.93408203	+0.54931641	-55.28320313	+2144	+9.13183594	-6.57421875	-3.48925781	-1.05468750	-11.49169922	+1.77978516	+2004	+7.11035156	-10.19091797	-3.59472656	+28.12500000	+13.49121094	-54.60205078	+1776
+1457971207.72790000	+9.31640625	-7.43554688	-3.64306641	+45.17578125	+0.46142578	-55.01953125	+2132	+9.10986328	-6.57861328	-3.40576172	-1.01074219	-11.35986328	+2.21923828	+2000	+7.09277344	-10.20410156	-3.52001953	+28.38867188	+13.40332031	-54.27246094	+1764
+1457971207.73210000	+9.30322266	-7.43994141	-3.55517578	+45.39550781	+0.35156250	-54.84375000	+2124	+9.10107422	-6.58740234	-3.31787109	-0.92285156	-11.29394531	+2.63671875	+1992	+7.08398438	-10.22167969	-3.44531250	+28.65234375	+13.27148438	-54.00878906	+1756
+1457971207.73630000	+9.28125000	-7.45312500	-3.47607422	+45.48339844	+0.28564453	-54.68994141	+2120	+9.07470703	-6.60058594	-3.22998047	-0.94482422	-11.22802734	+3.01025391	+1992	+7.07080078	-10.24365234	-3.37060547	+28.85009766	+13.16162109	-53.74511719	+1748
+1457971207.74040010	+9.26367188	-7.45312500	-3.39697266	+45.70312500	+0.17578125	-54.49218750	+2112	+9.06152344	-6.60498047	-3.15087891	-0.83496094	-11.11816406	+3.42773438	+1984	+7.06640625	-10.25683594	-3.29150391	+29.11376953	+13.02978516	-53.52539063	+1736
+1457971207.74460010	+9.25488281	-7.45751953	-3.31787109	+45.92285156	+0.06591797	-54.38232422	+2100	+9.05273438	-6.60937500	-3.07177734	-0.72509766	-11.09619141	+3.77929688	+1980	+7.06201172	-10.27441406	-3.21679688	+29.35546875	+12.87597656	-53.32763672	+1720
+1457971207.74880000	+9.23730469	-7.47509766	-3.23876953	+45.98876953	-0.02197266	-54.22851563	+2096	+9.03076172	-6.62695313	-2.99267578	-0.72509766	-11.03027344	+4.13085938	+1976	+7.06201172	-10.29638672	-3.13769531	+29.55322266	+12.74414063	-53.15185547	+1712
+1457971207.75710010	+9.22412109	-7.47949219	-3.09375000	+46.34033203	-0.28564453	-53.96484375	+2072	+9.01757813	-6.63134766	-2.84326172	-0.43945313	-10.96435547	+4.83398438	+1956	+7.07080078	-10.31835938	-2.99267578	+30.05859375	+12.39257813	-52.80029297	+1676
+1457971207.76120000	+9.21093750	-7.49267578	-3.02343750	+46.40625000	-0.37353516	-53.83300781	+2060	+9.00000000	-6.64892578	-2.76855469	-0.46142578	-10.89843750	+5.14160156	+1952	+7.07519531	-10.33593750	-2.91796875	+30.25634766	+12.26074219	-52.64648438	+1660
+1457971207.76539990	+9.20214844	-7.49267578	-2.95312500	+46.58203125	-0.48339844	-53.67919922	+2048	+8.99121094	-6.64892578	-2.70263672	-0.32958984	-10.83251953	+5.47119141	+1940	+7.07958984	-10.34033203	-2.84765625	+30.49804688	+12.10693359	-52.49267578	+1644
+1457971207.76959990	+9.20214844	-7.49707031	-2.88281250	+46.75781250	-0.61523438	-53.56933594	+2036	+8.99121094	-6.64892578	-2.63232422	-0.19775391	-10.81054688	+5.80078125	+1928	+7.08837891	-10.35351563	-2.77734375	+30.71777344	+11.95312500	-52.36083984	+1624
+1457971207.77370000	+9.19335938	-7.51025391	-2.81689453	+46.80175781	-0.70312500	-53.45947266	+2024	+8.98242188	-6.66650391	-2.56201172	-0.19775391	-10.74462891	+6.06445313	+1920	+7.09716797	-10.36669922	-2.70263672	+30.89355469	+11.84326172	-52.27294922	+1608
+1457971207.77790000	+9.19335938	-7.51025391	-2.75537109	+46.93359375	-0.79101563	-53.28369141	+2008	+8.97802734	-6.66650391	-2.50048828	-0.10986328	-10.65673828	+6.37207031	+1908	+7.10156250	-10.37988281	-2.63232422	+31.06933594	+11.75537109	-52.14111328	+1592
+1457971207.78210000	+9.19335938	-7.51464844	-2.69384766	+47.06542969	-0.90087891	-53.12988281	+1992	+8.98242188	-6.67089844	-2.43457031	+0.02197266	-10.56884766	+6.67968750	+1896	+7.11035156	-10.38867188	-2.57080078	+31.24511719	+11.66748047	-51.94335938	+1568
+1457971207.79040000	+9.18457031	-7.52343750	-2.57519531	+47.21923828	-1.05468750	-52.82226563	+1964	+8.97363281	-6.68408203	-2.31591797	+0.10986328	-10.37109375	+7.20703125	+1876	+7.11474609	-10.40625000	-2.44775391	+31.50878906	+11.53564453	-51.63574219	+1532
+1457971207.79460000	+9.18896484	-7.52783203	-2.51806641	+47.32910156	-1.14257813	-52.64648438	+1952	+8.97802734	-6.68408203	-2.25878906	+0.21972656	-10.28320313	+7.49267578	+1860	+7.11914063	-10.41503906	-2.39501953	+31.64062500	+11.46972656	-51.41601563	+1512
+1457971207.79870010	+9.18457031	-7.53662109	-2.46093750	+47.35107422	-1.18652344	-52.51464844	+1940	+8.97802734	-6.69287109	-2.20166016	+0.21972656	-10.19531250	+7.71240234	+1852	+7.11914063	-10.42822266	-2.33789063	+31.72851563	+11.42578125	-51.26220703	+1496
+1457971207.80290010	+9.18457031	-7.53662109	-2.40380859	+47.43896484	-1.27441406	-52.38281250	+1928	+8.97802734	-6.69287109	-2.14013672	+0.30761719	-10.10742188	+7.95410156	+1844	+7.11914063	-10.43701172	-2.28076172	+31.77246094	+11.38183594	-51.13037109	+1480
+1457971207.80710010	+9.18457031	-7.53662109	-2.35107422	+47.52685547	-1.34033203	-52.22900391	+1916	+8.98242188	-6.69726563	-2.09179688	+0.39550781	-10.01953125	+8.21777344	+1832	+7.11914063	-10.44580078	-2.23681641	+31.83837891	+11.33789063	-50.93261719	+1464
+1457971207.81119990	+9.18457031	-7.54101563	-2.29394531	+47.57080078	-1.40625000	-52.11914063	+1908	+8.98242188	-6.70166016	-2.03466797	+0.41748047	-9.93164063	+8.39355469	+1824	+7.11474609	-10.45898438	-2.18847656	+31.88232422	+11.31591797	-50.75683594	+1452
+1457971207.81539990	+9.18896484	-7.54101563	-2.24121094	+47.65869141	-1.47216797	-52.03125000	+1900	+8.98681641	-6.70166016	-1.98193359	+0.50537109	-9.90966797	+8.59130859	+1816	+7.11035156	-10.47216797	-2.13574219	+31.88232422	+11.25000000	-50.64697266	+1440
+1457971207.82370000	+9.18896484	-7.54541016	-2.14013672	+47.76855469	-1.62597656	-51.81152344	+1888	+8.99121094	-6.70166016	-1.88525391	+0.65917969	-9.77783203	+8.98681641	+1804	+7.09716797	-10.48974609	-2.05664063	+31.90429688	+11.14013672	-50.25146484	+1420
+1457971207.82789990	+9.18896484	-7.54101563	-2.08740234	+47.83447266	-1.71386719	-51.76757813	+1884	+8.99560547	-6.70166016	-1.83251953	+0.72509766	-9.77783203	+9.14062500	+1800	+7.09277344	-10.49853516	-2.00830078	+31.90429688	+11.03027344	-50.16357422	+1412
+1457971207.83209990	+9.19335938	-7.54101563	-2.04345703	+47.90039063	-1.82373047	-51.67968750	+1880	+8.99560547	-6.70166016	-1.78417969	+0.81298828	-9.75585938	+9.36035156	+1796	+7.08837891	-10.50732422	-1.96875000	+31.90429688	+10.94238281	-50.03173828	+1404
+1457971207.83620000	+9.19335938	-7.54101563	-1.99072266	+47.96630859	-1.91162109	-51.63574219	+1880	+9.00000000	-6.70166016	-1.73583984	+0.90087891	-9.75585938	+9.49218750	+1796	+7.08398438	-10.51611328	-1.92919922	+31.92626953	+10.85449219	-49.94384766	+1396
+1457971207.84040000	+9.19335938	-7.53662109	-1.93798828	+48.03222656	-1.99951172	-51.63574219	+1880	+9.00000000	-6.69726563	-1.68750000	+0.98876953	-9.79980469	+9.62402344	+1796	+7.07958984	-10.52490234	-1.88085938	+31.92626953	+10.74462891	-49.87792969	+1392
+1457971207.84450010	+9.19335938	-7.53662109	-1.89404297	+48.09814453	-2.08740234	-51.56982422	+1880	+9.00439453	-6.69726563	-1.64355469	+1.07666016	-9.77783203	+9.79980469	+1796	+7.07519531	-10.53369141	-1.84130859	+31.92626953	+10.63476563	-49.79003906	+1388
+1457971207.84870000	+9.19335938	-7.53222656	-1.85009766	+48.18603516	-2.17529297	-51.54785156	+1880	+9.00439453	-6.69287109	-1.59960938	+1.18652344	-9.79980469	+9.93164063	+1796	+7.07080078	-10.54248047	-1.80175781	+31.94824219	+10.52490234	-49.72412109	+1384
+1457971207.85290000	+9.19335938	-7.53222656	-1.80175781	+48.25195313	-2.26318359	-51.52587891	+1884	+9.00439453	-6.68847656	-1.55566406	+1.27441406	-9.82177734	+10.06347656	+1796	+7.07080078	-10.54687500	-1.75781250	+31.99218750	+10.41503906	-49.70214844	+1380
+1457971207.86120010	+9.19335938	-7.52343750	-1.71826172	+48.42773438	-2.46093750	-51.41601563	+1884	+9.00439453	-6.67968750	-1.47656250	+1.47216797	-9.82177734	+10.37109375	+1796	+7.07519531	-10.55566406	-1.67871094	+32.10205078	+10.17333984	-49.61425781	+1376
+1457971207.86540010	+9.18896484	-7.51904297	-1.67871094	+48.51562500	-2.54882813	-51.39404297	+1888	+9.00439453	-6.67968750	-1.43701172	+1.56005859	-9.84375000	+10.48095703	+1796	+7.07519531	-10.55566406	-1.63476563	+32.21191406	+10.06347656	-49.61425781	+1372
+1457971207.86949990	+9.18896484	-7.51464844	-1.63916016	+48.58154297	-2.61474609	-51.35009766	+1888	+9.00000000	-6.67529297	-1.40185547	+1.64794922	-9.82177734	+10.63476563	+1792	+7.07958984	-10.56005859	-1.59082031	+32.29980469	+9.95361328	-49.63623047	+1368
+1457971207.87369990	+9.18896484	-7.51025391	-1.59960938	+48.71337891	-2.68066406	-51.30615234	+1888	+9.00000000	-6.67089844	-1.36230469	+1.77978516	-9.82177734	+10.76660156	+1792	+7.08398438	-10.56005859	-1.54248047	+32.40966797	+9.86572266	-49.65820313	+1368
+1457971207.87789990	+9.18457031	-7.50585938	-1.56445313	+48.82324219	-2.74658203	-51.26220703	+1888	+8.99560547	-6.66650391	-1.32714844	+1.86767578	-9.82177734	+10.87646484	+1788	+7.08837891	-10.56005859	-1.49853516	+32.51953125	+9.79980469	-49.68017578	+1364
+1457971207.88200000	+9.18017578	-7.50585938	-1.52929688	+48.91113281	-2.81250000	-51.17431641	+1884	+8.98681641	-6.66650391	-1.29638672	+1.95556641	-9.75585938	+11.03027344	+1784	+7.09277344	-10.56445313	-1.45458984	+32.65136719	+9.71191406	-49.68017578	+1360
+1457971207.88620000	+9.17578125	-7.49707031	-1.49853516	+49.04296875	-2.87841797	-51.10839844	+1884	+8.98242188	-6.65771484	-1.26562500	+2.10937500	-9.73388672	+11.18408203	+1784	+7.09716797	-10.56005859	-1.41503906	+32.78320313	+9.64599609	-49.68017578	+1356
+1457971207.89039990	+9.17138672	-7.49267578	-1.46337891	+49.17480469	-2.92236328	-51.04248047	+1884	+8.97802734	-6.65332031	-1.23046875	+2.21923828	-9.71191406	+11.31591797	+1780	+7.10156250	-10.56005859	-1.37109375	+32.93701172	+9.58007813	-49.70214844	+1356
+1457971207.89870000	+9.15820313	-7.47949219	-1.40625000	+49.43847656	-3.05419922	-50.88867188	+1888	+8.96044922	-6.64013672	-1.17333984	+2.50488281	-9.62402344	+11.57958984	+1784	+7.11035156	-10.55566406	-1.29199219	+33.24462891	+9.47021484	-49.70214844	+1344
+1457971207.90290000	+9.14941406	-7.47509766	-1.37109375	+49.57031250	-3.09814453	-50.84472656	+1892	+8.95166016	-6.63574219	-1.14257813	+2.61474609	-9.60205078	+11.68945313	+1788	+7.10595703	-10.55566406	-1.25244141	+33.39843750	+9.42626953	-49.72412109	+1340
+1457971207.90700010	+9.14062500	-7.47070313	-1.34472656	+49.70214844	-3.16406250	-50.75683594	+1896	+8.94287109	-6.63134766	-1.11181641	+2.74658203	-9.58007813	+11.82128906	+1792	+7.10595703	-10.55566406	-1.21728516	+33.53027344	+9.38232422	-49.70214844	+1332
+1457971207.91120000	+9.13183594	-7.46191406	-1.31835938	+49.87792969	-3.20800781	-50.71289063	+1900	+8.93408203	-6.62255859	-1.08544922	+2.92236328	-9.55810547	+11.93115234	+1796	+7.10595703	-10.55566406	-1.17773438	+33.66210938	+9.33837891	-49.70214844	+1328
+1457971207.91950010	+9.10986328	-7.44873047	-1.26123047	+50.16357422	-3.31787109	-50.60302734	+1912	+8.91210938	-6.60937500	-1.03271484	+3.22998047	-9.51416016	+12.15087891	+1808	+7.09277344	-10.55566406	-1.11621094	+33.88183594	+9.22851563	-49.63623047	+1312
+1457971207.92370010	+9.10107422	-7.43994141	-1.23486328	+50.33935547	-3.38378906	-50.55908203	+1920	+8.89892578	-6.60058594	-1.00634766	+3.40576172	-9.51416016	+12.23876953	+1812	+7.08398438	-10.55566406	-1.08544922	+33.99169922	+9.18457031	-49.57031250	+1308
+1457971207.92779990	+9.08789063	-7.43115234	-1.20849609	+50.49316406	-3.42773438	-50.53710938	+1932	+8.89013672	-6.59179688	-0.97558594	+3.55957031	-9.51416016	+12.32666016	+1820	+7.07080078	-10.55566406	-1.05908203	+34.07958984	+9.11865234	-49.54833984	+1304
+1457971207.93199990	+9.07470703	-7.42236328	-1.18212891	+50.64697266	-3.49365234	-50.49316406	+1940	+8.87695313	-6.58740234	-0.95361328	+3.71337891	-9.51416016	+12.43652344	+1828	+7.06201172	-10.55566406	-1.03271484	+34.16748047	+9.05273438	-49.46044922	+1296
+1457971207.93619990	+9.06152344	-7.41357422	-1.15576172	+50.80078125	-3.55957031	-50.49316406	+1948	+8.86376953	-6.57861328	-0.92724609	+3.88916016	-9.51416016	+12.48046875	+1836	+7.04443359	-10.55566406	-1.01074219	+34.25537109	+9.00878906	-49.41650391	+1292
+1457971207.94030000	+9.04833984	-7.40478516	-1.13378906	+50.95458984	-3.60351563	-50.47119141	+1960	+8.85498047	-6.56982422	-0.90087891	+4.06494141	-9.53613281	+12.54638672	+1844	+7.02685547	-10.56005859	-0.98876953	+34.29931641	+8.96484375	-49.35058594	+1292
+1457971207.94450000	+9.03515625	-7.40039063	-1.10742188	+51.10839844	-3.66943359	-50.42724609	+1972	+8.84179688	-6.56103516	-0.87890625	+4.21875000	-9.53613281	+12.61230469	+1852	+7.00927734	-10.56445313	-0.96679688	+34.34326172	+8.92089844	-49.26269531	+1288
+1457971207.95280000	+9.00878906	-7.38281250	-1.06347656	+51.41601563	-3.75732422	-50.38330078	+1992	+8.81542969	-6.54785156	-0.83496094	+4.52636719	-9.51416016	+12.72216797	+1868	+6.97412109	-10.56884766	-0.92724609	+34.45312500	+8.81103516	-49.13085938	+1288
+1457971207.95700000	+8.99560547	-7.37402344	-1.04150391	+51.56982422	-3.80126953	-50.31738281	+2004	+8.80224609	-6.53906250	-0.81738281	+4.68017578	-9.49218750	+12.81005859	+1876	+6.95654297	-10.56884766	-0.91406250	+34.51904297	+8.76708984	-49.02099609	+1284
+1457971207.96120000	+8.97802734	-7.36523438	-1.02392578	+51.70166016	-3.84521484	-50.29541016	+2016	+8.78466797	-6.53027344	-0.79541016	+4.83398438	-9.47021484	+12.83203125	+1884	+6.93896484	-10.57324219	-0.89648438	+34.56298828	+8.74511719	-48.95507813	+1284
+1457971207.96530010	+8.96484375	-7.35644531	-1.00634766	+51.83349609	-3.88916016	-50.25146484	+2028	+8.77148438	-6.52587891	-0.77783203	+4.96582031	-9.44824219	+12.87597656	+1892	+6.92138672	-10.57324219	-0.87890625	+34.62890625	+8.70117188	-48.86718750	+1284
+1457971207.96950010	+8.95166016	-7.34765625	-0.98876953	+51.96533203	-3.91113281	-50.20751953	+2040	+8.75830078	-6.51708984	-0.76025391	+5.09765625	-9.42626953	+12.91992188	+1900	+6.90380859	-10.57763672	-0.86132813	+34.69482422	+8.67919922	-48.82324219	+1284
+1457971207.97370000	+8.93847656	-7.34326172	-0.97119141	+52.09716797	-3.93310547	-50.16357422	+2052	+8.74511719	-6.51269531	-0.74267578	+5.22949219	-9.40429688	+12.94189453	+1908	+6.88623047	-10.57763672	-0.84375000	+34.76074219	+8.67919922	-48.77929688	+1288
+1457971207.97779990	+8.92529297	-7.33886719	-0.95361328	+52.20703125	-3.95507813	-50.11962891	+2064	+8.73193359	-6.50830078	-0.72509766	+5.33935547	-9.38232422	+12.98583984	+1916	+6.87304688	-10.57763672	-0.82177734	+34.82666016	+8.67919922	-48.75732422	+1288
+1457971207.98620010	+8.89453125	-7.33007813	-0.93164063	+52.40478516	-3.97705078	-49.98779297	+2084	+8.70117188	-6.50390625	-0.70312500	+5.55908203	-9.27246094	+13.05175781	+1932	+6.84667969	-10.58203125	-0.78662109	+35.00244141	+8.70117188	-48.66943359	+1288
+1457971207.99029990	+8.88134766	-7.32568359	-0.91406250	+52.51464844	-3.97705078	-49.96582031	+2096	+8.68798828	-6.49951172	-0.69433594	+5.66894531	-9.22851563	+13.09570313	+1940	+6.83789063	-10.58203125	-0.76904297	+35.11230469	+8.70117188	-48.64746094	+1288
+1457971207.99449990	+8.87255859	-7.32128906	-0.90966797	+52.62451172	-3.99902344	-49.87792969	+2108	+8.67480469	-6.49511719	-0.68554688	+5.75683594	-9.16259766	+13.13964844	+1944	+6.83349609	-10.58203125	-0.75146484	+35.24414063	+8.72314453	-48.62548828	+1284
+1457971207.99860000	+8.85498047	-7.32568359	-0.90087891	+52.69042969	-3.97705078	-49.83398438	+2116	+8.66162109	-6.49511719	-0.67675781	+5.82275391	-9.11865234	+13.16162109	+1952	+6.82470703	-10.58203125	-0.73388672	+35.35400391	+8.76708984	-48.62548828	+1280
+1457971208.00280000	+8.84179688	-7.32128906	-0.89208984	+52.77832031	-3.97705078	-49.79003906	+2128	+8.64843750	-6.49511719	-0.66796875	+5.91064453	-9.09667969	+13.16162109	+1960	+6.81591797	-10.58203125	-0.71630859	+35.46386719	+8.83300781	-48.62548828	+1276
+1457971208.00700000	+8.83300781	-7.32128906	-0.88769531	+52.88818359	-3.95507813	-49.72412109	+2136	+8.63525391	-6.49511719	-0.66357422	+5.99853516	-9.03076172	+13.20556641	+1964	+6.80712891	-10.58203125	-0.69873047	+35.57373047	+8.87695313	-48.62548828	+1276
+1457971208.01110010	+8.81982422	-7.32568359	-0.88330078	+52.91015625	-3.93310547	-49.65820313	+2148	+8.62207031	-6.49951172	-0.65917969	+6.02050781	-8.98681641	+13.20556641	+1968	+6.80273438	-10.58203125	-0.68115234	+35.68359375	+8.96484375	-48.64746094	+1272
+1457971208.01530000	+8.80664063	-7.32568359	-0.87890625	+52.99804688	-3.88916016	-49.61425781	+2156	+8.60888672	-6.49951172	-0.65478516	+6.08642578	-8.94287109	+13.20556641	+1972	+6.79833984	-10.58642578	-0.66357422	+35.79345703	+9.03076172	-48.66943359	+1272
+1457971208.01950000	+8.79785156	-7.32568359	-0.87890625	+53.06396484	-3.86718750	-49.52636719	+2164	+8.60009766	-6.49951172	-0.65478516	+6.17431641	-8.85498047	+13.24951172	+1976	+6.79394531	-10.58642578	-0.65917969	+35.90332031	+9.11865234	-48.62548828	+1268
+1457971208.02780010	+8.77587891	-7.33447266	-0.87890625	+53.15185547	-3.80126953	-49.43847656	+2180	+8.57812500	-6.50830078	-0.65478516	+6.21826172	-8.74511719	+13.24951172	+1980	+6.78076172	-10.58642578	-0.64160156	+36.05712891	+9.29443359	-48.60351563	+1264
+1457971208.03200010	+8.76708984	-7.33447266	-0.87890625	+53.21777344	-3.75732422	-49.37255859	+2184	+8.56933594	-6.50830078	-0.65478516	+6.28417969	-8.67919922	+13.27148438	+1984	+6.77636719	-10.59082031	-0.63281250	+36.14501953	+9.38232422	-48.55957031	+1264
+1457971208.03609990	+8.75830078	-7.34326172	-0.87890625	+53.21777344	-3.73535156	-49.30664063	+2192	+8.56054688	-6.51269531	-0.65478516	+6.28417969	-8.63525391	+13.27148438	+1984	+6.77197266	-10.59521484	-0.62841797	+36.18896484	+9.49218750	-48.55957031	+1264
+1457971208.04029990	+8.74951172	-7.34326172	-0.88330078	+53.26171875	-3.69140625	-49.24072266	+2200	+8.55175781	-6.51708984	-0.65478516	+6.30615234	-8.59130859	+13.27148438	+1984	+6.75878906	-10.59960938	-0.62402344	+36.21093750	+9.58007813	-48.55957031	+1264
+1457971208.04450010	+8.74072266	-7.34765625	-0.88769531	+53.30566406	-3.64746094	-49.19677734	+2204	+8.54296875	-6.52148438	-0.65478516	+6.35009766	-8.52539063	+13.27148438	+1984	+6.75000000	-10.60400391	-0.62402344	+36.23291016	+9.66796875	-48.49365234	+1264
+1457971208.04860000	+8.73193359	-7.35205078	-0.88769531	+53.30566406	-3.60351563	-49.10888672	+2208	+8.53417969	-6.52587891	-0.65917969	+6.37207031	-8.48144531	+13.27148438	+1984	+6.74121094	-10.60839844	-0.62402344	+36.25488281	+9.77783203	-48.44970703	+1260
+1457971208.05279990	+8.72314453	-7.35644531	-0.89208984	+53.34960938	-3.58154297	-49.04296875	+2212	+8.52978516	-6.52587891	-0.65917969	+6.39404297	-8.43750000	+13.27148438	+1984	+6.72802734	-10.61279297	-0.62402344	+36.23291016	+9.84375000	-48.40576172	+1260
+1457971208.05699990	+8.71875000	-7.35644531	-0.89648438	+53.39355469	-3.58154297	-48.97705078	+2216	+8.52539063	-6.53027344	-0.65917969	+6.43798828	-8.37158203	+13.27148438	+1984	+6.71923828	-10.61718750	-0.63281250	+36.23291016	+9.90966797	-48.33984375	+1260
+1457971208.06110000	+8.70996094	-7.36083984	-0.89648438	+53.39355469	-3.55957031	-48.93310547	+2220	+8.51660156	-6.53466797	-0.66357422	+6.43798828	-8.32763672	+13.27148438	+1984	+6.70605469	-10.62158203	-0.63720703	+36.21093750	+9.97558594	-48.27392578	+1260
+1457971208.06530000	+8.70117188	-7.36083984	-0.90087891	+53.43750000	-3.55957031	-48.86718750	+2220	+8.51220703	-6.53466797	-0.66357422	+6.45996094	-8.30566406	+13.24951172	+1984	+6.69287109	-10.62597656	-0.64160156	+36.18896484	+10.04150391	-48.20800781	+1260
+1457971208.07360010	+8.69238281	-7.36523438	-0.90087891	+53.48144531	-3.55957031	-48.80126953	+2220	+8.50341797	-6.53906250	-0.66357422	+6.52587891	-8.26171875	+13.22753906	+1980	+6.67089844	-10.63916016	-0.65039063	+36.10107422	+10.12939453	-48.14208984	+1256
+1457971208.07780000	+8.68798828	-7.36962891	-0.90087891	+53.52539063	-3.55957031	-48.75732422	+2220	+8.49902344	-6.53906250	-0.66357422	+6.54785156	-8.23974609	+13.22753906	+1976	+6.66210938	-10.64355469	-0.65039063	+36.05712891	+10.17333984	-48.12011719	+1252
+1457971208.08189990	+8.68359375	-7.36962891	-0.90087891	+53.54736328	-3.58154297	-48.71337891	+2220	+8.49902344	-6.53906250	-0.65917969	+6.56982422	-8.21777344	+13.22753906	+1976	+6.64892578	-10.64794922	-0.65478516	+36.01318359	+10.19531250	-48.07617188	+1248
+1457971208.08610010	+8.68359375	-7.36962891	-0.90087891	+53.56933594	-3.60351563	-48.69140625	+2220	+8.49462891	-6.54345703	-0.65917969	+6.59179688	-8.21777344	+13.20556641	+1976	+6.64013672	-10.65234375	-0.65917969	+35.96923828	+10.21728516	-48.03222656	+1244
+1457971208.09030010	+8.67919922	-7.36962891	-0.90087891	+53.59130859	-3.62548828	-48.66943359	+2220	+8.49462891	-6.54345703	-0.65917969	+6.61376953	-8.21777344	+13.20556641	+1972	+6.63574219	-10.65673828	-0.66357422	+35.94726563	+10.21728516	-48.01025391	+1240
+1457971208.09439990	+8.67919922	-7.36962891	-0.90087891	+53.63525391	-3.66943359	-48.64746094	+2220	+8.49023438	-6.54345703	-0.65917969	+6.63574219	-8.23974609	+13.18359375	+1972	+6.63134766	-10.65673828	-0.66357422	+35.92529297	+10.21728516	-48.01025391	+1236
+1457971208.09859990	+8.67919922	-7.36962891	-0.90087891	+53.63525391	-3.69140625	-48.62548828	+2220	+8.49023438	-6.54345703	-0.65917969	+6.65771484	-8.23974609	+13.18359375	+1972	+6.63134766	-10.66113281	-0.66796875	+35.92529297	+10.21728516	-48.01025391	+1228
+1457971208.10279990	+8.67919922	-7.36962891	-0.89648438	+53.65722656	-3.73535156	-48.62548828	+2220	+8.49023438	-6.54345703	-0.65478516	+6.65771484	-8.26171875	+13.16162109	+1968	+6.63134766	-10.66113281	-0.66796875	+35.90332031	+10.21728516	-48.03222656	+1220
+1457971208.11110000	+8.67919922	-7.36962891	-0.89648438	+53.70117188	-3.77929688	-48.64746094	+2220	+8.49023438	-6.54345703	-0.65478516	+6.70166016	-8.30566406	+13.11767578	+1968	+6.63134766	-10.66552734	-0.65917969	+35.88134766	+10.21728516	-48.09814453	+1212
+1457971208.11529990	+8.67919922	-7.36962891	-0.89208984	+53.72314453	-3.82324219	-48.64746094	+2220	+8.49023438	-6.54345703	-0.65478516	+6.70166016	-8.32763672	+13.11767578	+1964	+6.63574219	-10.66552734	-0.65478516	+35.88134766	+10.19531250	-48.14208984	+1208
+1457971208.11940000	+8.68359375	-7.36962891	-0.89208984	+53.72314453	-3.86718750	-48.66943359	+2224	+8.49023438	-6.54345703	-0.65039063	+6.72363281	-8.37158203	+13.09570313	+1964	+6.64013672	-10.66552734	-0.65478516	+35.88134766	+10.19531250	-48.18603516	+1204
+1457971208.12360000	+8.68359375	-7.37402344	-0.88769531	+53.74511719	-3.88916016	-48.69140625	+2224	+8.49462891	-6.54345703	-0.65039063	+6.72363281	-8.37158203	+13.09570313	+1964	+6.64453125	-10.66552734	-0.65039063	+35.90332031	+10.17333984	-48.20800781	+1196
+1457971208.12780000	+8.68798828	-7.37402344	-0.88769531	+53.76708984	-3.91113281	-48.69140625	+2224	+8.49462891	-6.54345703	-0.65039063	+6.74560547	-8.41552734	+13.07373047	+1964	+6.64892578	-10.66552734	-0.64599609	+35.90332031	+10.17333984	-48.22998047	+1196
+1457971208.13190010	+8.68798828	-7.37402344	-0.88330078	+53.76708984	-3.95507813	-48.71337891	+2228	+8.49462891	-6.54345703	-0.65039063	+6.74560547	-8.43750000	+13.05175781	+1964	+6.65332031	-10.66552734	-0.64599609	+35.92529297	+10.15136719	-48.29589844	+1192
+1457971208.14030000	+8.69238281	-7.37402344	-0.88330078	+53.78906250	-3.99902344	-48.75732422	+2232	+8.49462891	-6.54345703	-0.64599609	+6.76757813	-8.48144531	+13.02978516	+1960	+6.65771484	-10.66552734	-0.64160156	+35.94726563	+10.15136719	-48.33984375	+1184
+1457971208.14439990	+8.69677734	-7.37402344	-0.87890625	+53.81103516	-4.02099609	-48.77929688	+2232	+8.49462891	-6.54345703	-0.64599609	+6.76757813	-8.50341797	+13.02978516	+1960	+6.66210938	-10.66552734	-0.63720703	+35.94726563	+10.12939453	-48.36181641	+1184
+1457971208.14860010	+8.69677734	-7.37402344	-0.87890625	+53.81103516	-4.04296875	-48.80126953	+2236	+8.49902344	-6.54345703	-0.64599609	+6.78955078	-8.52539063	+13.00781250	+1960	+6.66650391	-10.66552734	-0.63281250	+35.96923828	+10.12939453	-48.40576172	+1180
+1457971208.15269990	+8.69677734	-7.37402344	-0.87451172	+53.83300781	-4.06494141	-48.82324219	+2236	+8.49902344	-6.54345703	-0.64599609	+6.78955078	-8.54736328	+13.00781250	+1960	+6.67089844	-10.66552734	-0.62841797	+35.96923828	+10.10742188	-48.47167969	+1180
+1457971208.15689990	+8.70117188	-7.37402344	-0.87451172	+53.85498047	-4.08691406	-48.82324219	+2240	+8.49902344	-6.54345703	-0.64599609	+6.78955078	-8.56933594	+12.98583984	+1960	+6.67529297	-10.66552734	-0.62402344	+35.99121094	+10.08544922	-48.51562500	+1180
+1457971208.16109990	+8.70117188	-7.37402344	-0.87451172	+53.87695313	-4.13085938	-48.84521484	+2244	+8.49902344	-6.54345703	-0.64599609	+6.81152344	-8.61328125	+12.96386719	+1960	+6.68847656	-10.66113281	-0.61523438	+36.03515625	+10.06347656	-48.62548828	+1180
+1457971208.16520000	+8.70556641	-7.37402344	-0.87011719	+53.89892578	-4.15283203	-48.86718750	+2244	+8.49902344	-6.54345703	-0.64160156	+6.83349609	-8.63525391	+12.94189453	+1960	+6.69726563	-10.66113281	-0.61083984	+36.07910156	+10.01953125	-48.71337891	+1184
+1457971208.16940000	+8.70556641	-7.36962891	-0.87011719	+53.92089844	-4.19677734	-48.88916016	+2248	+8.50341797	-6.54345703	-0.64160156	+6.85546875	-8.67919922	+12.91992188	+1960	+6.70605469	-10.66113281	-0.60205078	+36.12304688	+9.99755859	-48.80126953	+1184
+1457971208.17360000	+8.70996094	-7.36962891	-0.86572266	+53.94287109	-4.21875000	-48.88916016	+2252	+8.50341797	-6.54345703	-0.64160156	+6.87744141	-8.74511719	+12.87597656	+1960	+6.71923828	-10.66113281	-0.59326172	+36.16699219	+9.95361328	-48.91113281	+1188
+1457971208.18190000	+8.71435547	-7.36962891	-0.86572266	+54.00878906	-4.28466797	-48.91113281	+2256	+8.50781250	-6.54345703	-0.63720703	+6.94335938	-8.85498047	+12.81005859	+1960	+6.72802734	-10.66113281	-0.58886719	+36.18896484	+9.90966797	-49.02099609	+1188
+1457971208.18610000	+8.71435547	-7.36962891	-0.86572266	+54.03076172	-4.32861328	-48.91113281	+2260	+8.50781250	-6.54345703	-0.63281250	+6.98730469	-8.89892578	+12.76611328	+1960	+6.72802734	-10.66113281	-0.58886719	+36.21093750	+9.90966797	-49.02099609	+1184
+1457971208.19020010	+8.71435547	-7.36962891	-0.86132813	+54.07470703	-4.35058594	-48.91113281	+2260	+8.51220703	-6.54345703	-0.63281250	+7.03125000	-8.96484375	+12.72216797	+1960	+6.72802734	-10.66113281	-0.58886719	+36.21093750	+9.90966797	-49.02099609	+1184
+1457971208.19440010	+8.71435547	-7.36523438	-0.86132813	+54.09667969	-4.37255859	-48.91113281	+2264	+8.51220703	-6.54345703	-0.63281250	+7.07519531	-8.98681641	+12.67822266	+1960	+6.72363281	-10.66552734	-0.59326172	+36.21093750	+9.90966797	-48.99902344	+1184
+1457971208.19860010	+8.71435547	-7.36523438	-0.86132813	+54.14062500	-4.39453125	-48.88916016	+2264	+8.51220703	-6.54345703	-0.63281250	+7.11914063	-9.03076172	+12.63427734	+1964	+6.72363281	-10.66552734	-0.59765625	+36.18896484	+9.93164063	-48.97705078	+1180
+1457971208.20269990	+8.71435547	-7.36523438	-0.86132813	+54.16259766	-4.41650391	-48.86718750	+2264	+8.51220703	-6.54345703	-0.63281250	+7.16308594	-9.03076172	+12.61230469	+1964	+6.71923828	-10.66552734	-0.60205078	+36.18896484	+9.93164063	-48.95507813	+1180
+1457971208.20689990	+8.71435547	-7.36523438	-0.86132813	+54.20654297	-4.41650391	-48.84521484	+2268	+8.51220703	-6.53906250	-0.63281250	+7.20703125	-9.05273438	+12.56835938	+1964	+6.71484375	-10.66992188	-0.60644531	+36.16699219	+9.95361328	-48.91113281	+1180
+1457971208.21110010	+8.71435547	-7.36523438	-0.86132813	+54.22851563	-4.43847656	-48.82324219	+2268	+8.51220703	-6.53906250	-0.63281250	+7.22900391	-9.05273438	+12.52441406	+1964	+6.71044922	-10.66992188	-0.60644531	+36.16699219	+9.97558594	-48.88916016	+1180
+1457971208.21519990	+8.70996094	-7.36523438	-0.86572266	+54.25048828	-4.43847656	-48.80126953	+2268	+8.51220703	-6.53906250	-0.63281250	+7.27294922	-9.05273438	+12.50244141	+1964	+6.70605469	-10.66992188	-0.61083984	+36.16699219	+9.97558594	-48.86718750	+1176
+1457971208.22350000	+8.70996094	-7.36083984	-0.86572266	+54.31640625	-4.43847656	-48.75732422	+2272	+8.50781250	-6.53906250	-0.63281250	+7.31689453	-9.03076172	+12.45849609	+1964	+6.69726563	-10.67431641	-0.61523438	+36.16699219	+10.01953125	-48.82324219	+1172
+1457971208.22770000	+8.70556641	-7.36083984	-0.86572266	+54.33837891	-4.43847656	-48.71337891	+2272	+8.50781250	-6.53906250	-0.63281250	+7.33886719	-9.00878906	+12.43652344	+1964	+6.69726563	-10.67431641	-0.61523438	+36.16699219	+10.04150391	-48.80126953	+1172
+1457971208.23190000	+8.70556641	-7.36083984	-0.86572266	+54.36035156	-4.43847656	-48.69140625	+2272	+8.50781250	-6.53906250	-0.63281250	+7.38281250	-8.98681641	+12.41455078	+1968	+6.69287109	-10.67871094	-0.61962891	+36.16699219	+10.06347656	-48.80126953	+1168
+1457971208.23600010	+8.70117188	-7.36083984	-0.86572266	+54.40429688	-4.41650391	-48.64746094	+2272	+8.50341797	-6.53906250	-0.63720703	+7.40478516	-8.98681641	+12.39257813	+1968	+6.68847656	-10.67871094	-0.61962891	+36.16699219	+10.08544922	-48.77929688	+1168
+1457971208.24020000	+8.70117188	-7.36083984	-0.86572266	+54.42626953	-4.41650391	-48.62548828	+2272	+8.50341797	-6.54345703	-0.63720703	+7.42675781	-8.96484375	+12.37060547	+1968	+6.68847656	-10.67871094	-0.61962891	+36.18896484	+10.12939453	-48.77929688	+1164
+1457971208.24440000	+8.70117188	-7.36523438	-0.86572266	+54.47021484	-4.41650391	-48.60351563	+2272	+8.50341797	-6.54345703	-0.63720703	+7.44873047	-8.94287109	+12.34863281	+1968	+6.68847656	-10.68310547	-0.61962891	+36.21093750	+10.15136719	-48.77929688	+1160
+1457971208.24850010	+8.69677734	-7.36523438	-0.86572266	+54.49218750	-4.41650391	-48.58154297	+2272	+8.50341797	-6.54345703	-0.63720703	+7.44873047	-8.94287109	+12.32666016	+1968	+6.68408203	-10.68310547	-0.61523438	+36.25488281	+10.19531250	-48.77929688	+1160
+1457971208.25270010	+8.69677734	-7.36523438	-0.86572266	+54.53613281	-4.43847656	-48.55957031	+2272	+8.49902344	-6.54345703	-0.63720703	+7.47070313	-8.92089844	+12.30468750	+1968	+6.68847656	-10.68310547	-0.61523438	+36.29882813	+10.23925781	-48.80126953	+1156
+1457971208.25690010	+8.69677734	-7.36523438	-0.86572266	+54.58007813	-4.43847656	-48.53759766	+2272	+8.49902344	-6.54345703	-0.63720703	+7.49267578	-8.92089844	+12.30468750	+1972	+6.68847656	-10.68750000	-0.61083984	+36.36474609	+10.26123047	-48.84521484	+1156
+1457971208.26099990	+8.69677734	-7.36523438	-0.86572266	+54.60205078	-4.46044922	-48.51562500	+2272	+8.49902344	-6.54345703	-0.63720703	+7.51464844	-8.92089844	+12.28271484	+1972	+6.69287109	-10.68750000	-0.60205078	+36.40869141	+10.30517578	-48.86718750	+1156
+1457971208.26939990	+8.69677734	-7.36962891	-0.86572266	+54.68994141	-4.50439453	-48.49365234	+2272	+8.49462891	-6.54785156	-0.63720703	+7.55859375	-8.92089844	+12.26074219	+1972	+6.70605469	-10.68750000	-0.58886719	+36.54052734	+10.34912109	-48.97705078	+1156
+1457971208.27350000	+8.69677734	-7.36962891	-0.86132813	+54.71191406	-4.52636719	-48.49365234	+2272	+8.49462891	-6.54785156	-0.63720703	+7.58056641	-8.92089844	+12.23876953	+1972	+6.71044922	-10.68750000	-0.58447266	+36.58447266	+10.34912109	-49.04296875	+1160
+1457971208.27769990	+8.69677734	-7.36962891	-0.86132813	+54.75585938	-4.54833984	-48.51562500	+2272	+8.49462891	-6.54785156	-0.63720703	+7.60253906	-8.94287109	+12.23876953	+1972	+6.71484375	-10.68750000	-0.57568359	+36.62841797	+10.37109375	-49.08691406	+1160
+1457971208.28189990	+8.69677734	-7.36962891	-0.86132813	+54.77783203	-4.59228516	-48.51562500	+2272	+8.49462891	-6.54785156	-0.63720703	+7.62451172	-8.94287109	+12.21679688	+1972	+6.72363281	-10.68750000	-0.57128906	+36.67236328	+10.37109375	-49.15283203	+1160
+1457971208.28600000	+8.70117188	-7.36962891	-0.85693359	+54.79980469	-4.63623047	-48.51562500	+2276	+8.49462891	-6.54785156	-0.63720703	+7.62451172	-8.96484375	+12.21679688	+1972	+6.72802734	-10.68750000	-0.56689453	+36.69433594	+10.37109375	-49.19677734	+1164
+1457971208.29020000	+8.70117188	-7.36962891	-0.85693359	+54.84375000	-4.65820313	-48.51562500	+2276	+8.49462891	-6.54785156	-0.63720703	+7.64648438	-8.98681641	+12.21679688	+1972	+6.73242188	-10.68750000	-0.56250000	+36.71630859	+10.34912109	-49.21875000	+1164
+1457971208.29440000	+8.70117188	-7.36962891	-0.85693359	+54.86572266	-4.70214844	-48.51562500	+2276	+8.49462891	-6.54785156	-0.63281250	+7.66845703	-9.00878906	+12.19482422	+1972	+6.73681641	-10.68750000	-0.56250000	+36.73828125	+10.34912109	-49.26269531	+1164
+1457971208.29850010	+8.70556641	-7.37402344	-0.85253906	+54.88769531	-4.74609375	-48.53759766	+2280	+8.49462891	-6.54785156	-0.63281250	+7.66845703	-9.03076172	+12.19482422	+1972	+6.73681641	-10.69189453	-0.55810547	+36.76025391	+10.32714844	-49.28466797	+1164
+1457971208.30270000	+8.70556641	-7.37402344	-0.85253906	+54.90966797	-4.79003906	-48.53759766	+2280	+8.49462891	-6.54785156	-0.63281250	+7.69042969	-9.05273438	+12.19482422	+1972	+6.74121094	-10.69189453	-0.55810547	+36.73828125	+10.32714844	-49.30664063	+1164
+1457971208.31100010	+8.70556641	-7.37402344	-0.84814453	+54.95361328	-4.87792969	-48.58154297	+2284	+8.49902344	-6.55224609	-0.62841797	+7.71240234	-9.09667969	+12.17285156	+1976	+6.73681641	-10.69628906	-0.55810547	+36.71630859	+10.28320313	-49.32861328	+1164
+1457971208.31520010	+8.70996094	-7.37402344	-0.84375000	+54.97558594	-4.92187500	-48.60351563	+2288	+8.49902344	-6.55224609	-0.62841797	+7.73437500	-9.11865234	+12.17285156	+1976	+6.73681641	-10.70068359	-0.56250000	+36.69433594	+10.26123047	-49.35058594	+1160
+1457971208.31929990	+8.70996094	-7.37402344	-0.84375000	+54.99755859	-4.96582031	-48.60351563	+2288	+8.49902344	-6.55224609	-0.62841797	+7.73437500	-9.14062500	+12.17285156	+1976	+6.73681641	-10.70507813	-0.56250000	+36.65039063	+10.23925781	-49.35058594	+1160
+1457971208.32349990	+8.70996094	-7.37402344	-0.84375000	+54.99755859	-5.00976563	-48.62548828	+2292	+8.49902344	-6.55224609	-0.62841797	+7.75634766	-9.16259766	+12.15087891	+1976	+6.73242188	-10.70947266	-0.56689453	+36.60644531	+10.19531250	-49.35058594	+1160
+1457971208.32769990	+8.70996094	-7.37402344	-0.83935547	+55.01953125	-5.05371094	-48.64746094	+2292	+8.49902344	-6.55224609	-0.62402344	+7.75634766	-9.18457031	+12.15087891	+1980	+6.72802734	-10.71386719	-0.57128906	+36.56250000	+10.17333984	-49.32861328	+1160
+1457971208.33180000	+8.71435547	-7.37402344	-0.83935547	+55.04150391	-5.09765625	-48.64746094	+2296	+8.49902344	-6.55224609	-0.62402344	+7.75634766	-9.20654297	+12.15087891	+1980	+6.72363281	-10.71386719	-0.57568359	+36.51855469	+10.15136719	-49.32861328	+1160
+1457971208.33600000	+8.71435547	-7.37402344	-0.83496094	+55.06347656	-5.14160156	-48.66943359	+2300	+8.50341797	-6.55224609	-0.62402344	+7.77832031	-9.25048828	+12.12890625	+1980	+6.71923828	-10.71826172	-0.58007813	+36.47460938	+10.10742188	-49.32861328	+1160
+1457971208.34019990	+8.71435547	-7.37402344	-0.83496094	+55.06347656	-5.16357422	-48.69140625	+2300	+8.50341797	-6.55224609	-0.61962891	+7.77832031	-9.27246094	+12.12890625	+1984	+6.71484375	-10.72265625	-0.58447266	+36.43066406	+10.08544922	-49.32861328	+1160
+1457971208.34850000	+8.71875000	-7.37402344	-0.83056641	+55.08544922	-5.25146484	-48.73535156	+2304	+8.50341797	-6.55224609	-0.61962891	+7.80029297	-9.31640625	+12.08496094	+1988	+6.70605469	-10.73144531	-0.58886719	+36.32080078	+10.04150391	-49.35058594	+1156
+1457971208.35270000	+8.71875000	-7.37402344	-0.82617188	+55.10742188	-5.27343750	-48.75732422	+2308	+8.50781250	-6.55224609	-0.61523438	+7.80029297	-9.36035156	+12.08496094	+1988	+6.70605469	-10.73583984	-0.58886719	+36.29882813	+10.01953125	-49.37255859	+1152
+1457971208.35680010	+8.71875000	-7.37841797	-0.82617188	+55.10742188	-5.31738281	-48.77929688	+2312	+8.50781250	-6.55224609	-0.61523438	+7.82226563	-9.38232422	+12.06298828	+1992	+6.70605469	-10.73583984	-0.59326172	+36.27685547	+9.99755859	-49.39453125	+1148
+1457971208.36100010	+8.71875000	-7.37841797	-0.82617188	+55.12939453	-5.33935547	-48.77929688	+2312	+8.50781250	-6.55224609	-0.61523438	+7.82226563	-9.42626953	+12.04101563	+1992	+6.70605469	-10.74023438	-0.58886719	+36.27685547	+9.97558594	-49.41650391	+1144
+1457971208.36520000	+8.71875000	-7.37841797	-0.82177734	+55.15136719	-5.38330078	-48.80126953	+2316	+8.50781250	-6.55664063	-0.61083984	+7.84423828	-9.44824219	+12.04101563	+1996	+6.70605469	-10.74023438	-0.58886719	+36.29882813	+9.95361328	-49.46044922	+1140
+1457971208.36929990	+8.71875000	-7.37841797	-0.82177734	+55.15136719	-5.40527344	-48.82324219	+2320	+8.51220703	-6.55664063	-0.61083984	+7.84423828	-9.49218750	+12.01904297	+2000	+6.71044922	-10.74023438	-0.58886719	+36.32080078	+9.95361328	-49.50439453	+1140
+1457971208.37350010	+8.72314453	-7.37841797	-0.82177734	+55.17333984	-5.42724609	-48.84521484	+2324	+8.51220703	-6.55664063	-0.60644531	+7.86621094	-9.51416016	+11.99707031	+2000	+6.71484375	-10.74023438	-0.58447266	+36.34277344	+9.93164063	-49.54833984	+1140
+1457971208.37760000	+8.72314453	-7.37841797	-0.81738281	+55.19531250	-5.44921875	-48.84521484	+2324	+8.51220703	-6.55664063	-0.60644531	+7.88818359	-9.55810547	+11.97509766	+2004	+6.71923828	-10.74023438	-0.57568359	+36.36474609	+9.93164063	-49.61425781	+1136
+1457971208.38179990	+8.72314453	-7.37841797	-0.81738281	+55.21728516	-5.47119141	-48.84521484	+2328	+8.51220703	-6.55664063	-0.60644531	+7.88818359	-9.58007813	+11.97509766	+2008	+6.72363281	-10.74023438	-0.57128906	+36.40869141	+9.93164063	-49.65820313	+1136
+1457971208.39010000	+8.72314453	-7.37841797	-0.81738281	+55.23925781	-5.51513672	-48.84521484	+2336	+8.51220703	-6.55664063	-0.60205078	+7.91015625	-9.62402344	+11.93115234	+2012	+6.73681641	-10.74023438	-0.56250000	+36.49658203	+9.95361328	-49.74609375	+1140
+1457971208.39430000	+8.72314453	-7.37841797	-0.81738281	+55.26123047	-5.51513672	-48.84521484	+2336	+8.51660156	-6.55664063	-0.60205078	+7.93212891	-9.64599609	+11.93115234	+2012	+6.74121094	-10.73583984	-0.55810547	+36.56250000	+9.95361328	-49.79003906	+1140
+1457971208.39850000	+8.72314453	-7.38281250	-0.81738281	+55.26123047	-5.53710938	-48.84521484	+2340	+8.51660156	-6.55664063	-0.60205078	+7.95410156	-9.66796875	+11.90917969	+2016	+6.74560547	-10.73583984	-0.55371094	+36.60644531	+9.95361328	-49.83398438	+1140
+1457971208.40260000	+8.72314453	-7.38281250	-0.81738281	+55.28320313	-5.53710938	-48.84521484	+2344	+8.51660156	-6.55664063	-0.60205078	+7.95410156	-9.68994141	+11.90917969	+2020	+6.75000000	-10.73583984	-0.54931641	+36.65039063	+9.97558594	-49.85595703	+1140
+1457971208.40680000	+8.72314453	-7.38281250	-0.81738281	+55.30517578	-5.55908203	-48.82324219	+2348	+8.51220703	-6.55664063	-0.59765625	+7.97607422	-9.68994141	+11.88720703	+2020	+6.75439453	-10.73583984	-0.54492188	+36.69433594	+9.99755859	-49.87792969	+1140
+1457971208.41100000	+8.72314453	-7.38281250	-0.81738281	+55.30517578	-5.55908203	-48.82324219	+2348	+8.51220703	-6.55664063	-0.59765625	+7.97607422	-9.68994141	+11.88720703	+2024	+6.75878906	-10.73583984	-0.54052734	+36.73828125	+9.99755859	-49.89990234	+1144
+1457971208.41510010	+8.72314453	-7.38281250	-0.81738281	+55.32714844	-5.55908203	-48.80126953	+2352	+8.51220703	-6.55664063	-0.59765625	+7.99804688	-9.68994141	+11.88720703	+2024	+6.75878906	-10.73583984	-0.53613281	+36.78222656	+10.01953125	-49.92187500	+1144
+1457971208.41930010	+8.72314453	-7.38281250	-0.81738281	+55.34912109	-5.55908203	-48.77929688	+2352	+8.51220703	-6.55664063	-0.59765625	+7.99804688	-9.68994141	+11.86523438	+2028	+6.76318359	-10.73583984	-0.53613281	+36.80419922	+10.04150391	-49.92187500	+1144
+1457971208.42759990	+8.71875000	-7.38281250	-0.81738281	+55.37109375	-5.55908203	-48.75732422	+2356	+8.51220703	-6.55664063	-0.59765625	+8.02001953	-9.68994141	+11.86523438	+2028	+6.76318359	-10.73583984	-0.53613281	+36.84814453	+10.08544922	-49.92187500	+1144
+1457971208.43179990	+8.71875000	-7.38281250	-0.82177734	+55.39306641	-5.53710938	-48.73535156	+2360	+8.51220703	-6.55664063	-0.59765625	+8.04199219	-9.68994141	+11.86523438	+2032	+6.76318359	-10.73583984	-0.53613281	+36.87011719	+10.10742188	-49.89990234	+1144
+1457971208.43600010	+8.71875000	-7.38281250	-0.82177734	+55.41503906	-5.53710938	-48.69140625	+2360	+8.51220703	-6.56103516	-0.59765625	+8.04199219	-9.68994141	+11.84326172	+2032	+6.75878906	-10.73583984	-0.54052734	+36.89208984	+10.12939453	-49.87792969	+1144
+1457971208.44010000	+8.71875000	-7.38281250	-0.82177734	+55.43701172	-5.53710938	-48.66943359	+2364	+8.51220703	-6.56103516	-0.59765625	+8.06396484	-9.66796875	+11.84326172	+2032	+6.75439453	-10.73583984	-0.54052734	+36.89208984	+10.15136719	-49.85595703	+1144
+1457971208.44429990	+8.71435547	-7.38281250	-0.82617188	+55.43701172	-5.51513672	-48.64746094	+2364	+8.50781250	-6.56103516	-0.59765625	+8.06396484	-9.66796875	+11.84326172	+2032	+6.75439453	-10.74023438	-0.54052734	+36.89208984	+10.17333984	-49.83398438	+1144
+1457971208.44849990	+8.71435547	-7.38281250	-0.82617188	+55.45898438	-5.49316406	-48.60351563	+2368	+8.50781250	-6.56103516	-0.59765625	+8.08593750	-9.64599609	+11.82128906	+2036	+6.74560547	-10.74023438	-0.54492188	+36.89208984	+10.21728516	-49.76806641	+1144
+1457971208.45680000	+8.70996094	-7.38281250	-0.83056641	+55.50292969	-5.47119141	-48.51562500	+2368	+8.50781250	-6.56103516	-0.59765625	+8.10791016	-9.62402344	+11.79931641	+2036	+6.73242188	-10.74462891	-0.55810547	+36.87011719	+10.28320313	-49.68017578	+1148
+1457971208.46090010	+8.70556641	-7.38281250	-0.83496094	+55.54687500	-5.44921875	-48.47167969	+2368	+8.50341797	-6.56103516	-0.59765625	+8.12988281	-9.60205078	+11.79931641	+2036	+6.72363281	-10.74902344	-0.56250000	+36.87011719	+10.34912109	-49.59228516	+1148
+1457971208.46510000	+8.70117188	-7.37841797	-0.83496094	+55.56884766	-5.42724609	-48.42773438	+2368	+8.50341797	-6.56103516	-0.60205078	+8.15185547	-9.58007813	+11.77734375	+2040	+6.71484375	-10.74902344	-0.57128906	+36.87011719	+10.39306641	-49.52636719	+1148
+1457971208.46930000	+8.70117188	-7.37841797	-0.83496094	+55.59082031	-5.40527344	-48.38378906	+2368	+8.50341797	-6.56103516	-0.60205078	+8.15185547	-9.55810547	+11.77734375	+2040	+6.70605469	-10.75341797	-0.57568359	+36.84814453	+10.43701172	-49.46044922	+1148
+1457971208.47340010	+8.69677734	-7.37841797	-0.83935547	+55.61279297	-5.38330078	-48.33984375	+2372	+8.49902344	-6.56103516	-0.60205078	+8.19580078	-9.53613281	+11.75537109	+2040	+6.70166016	-10.75781250	-0.58447266	+36.84814453	+10.48095703	-49.39453125	+1148
+1457971208.47760010	+8.69238281	-7.37841797	-0.83935547	+55.65673828	-5.38330078	-48.29589844	+2368	+8.49902344	-6.56103516	-0.60205078	+8.21777344	-9.49218750	+11.73339844	+2040	+6.69287109	-10.75781250	-0.58447266	+36.84814453	+10.52490234	-49.35058594	+1144
+1457971208.48589990	+8.68798828	-7.37841797	-0.84375000	+55.70068359	-5.36132813	-48.22998047	+2368	+8.49462891	-6.56103516	-0.60205078	+8.26171875	-9.42626953	+11.71142578	+2040	+6.68847656	-10.75781250	-0.58886719	+36.87011719	+10.59082031	-49.30664063	+1140
+1457971208.49009990	+8.68798828	-7.37841797	-0.84375000	+55.72265625	-5.36132813	-48.18603516	+2368	+8.49023438	-6.56103516	-0.60644531	+8.28369141	-9.40429688	+11.71142578	+2040	+6.68847656	-10.75781250	-0.58886719	+36.91406250	+10.63476563	-49.28466797	+1136
+1457971208.49429990	+8.68798828	-7.37841797	-0.84375000	+55.76660156	-5.36132813	-48.16406250	+2368	+8.48583984	-6.56103516	-0.60644531	+8.32763672	-9.36035156	+11.71142578	+2040	+6.69287109	-10.75781250	-0.58886719	+36.95800781	+10.65673828	-49.30664063	+1136
+1457971208.49840000	+8.68798828	-7.38281250	-0.84375000	+55.78857422	-5.36132813	-48.14208984	+2368	+8.48583984	-6.56542969	-0.60644531	+8.34960938	-9.33837891	+11.68945313	+2040	+6.69287109	-10.75781250	-0.58447266	+36.97998047	+10.67871094	-49.32861328	+1132
+1457971208.50260000	+8.68359375	-7.38281250	-0.84375000	+55.81054688	-5.38330078	-48.12011719	+2364	+8.48144531	-6.56542969	-0.60644531	+8.37158203	-9.31640625	+11.68945313	+2040	+6.69726563	-10.75781250	-0.58007813	+37.02392578	+10.67871094	-49.35058594	+1132
+1457971208.50679990	+8.68359375	-7.38281250	-0.84375000	+55.83251953	-5.38330078	-48.09814453	+2364	+8.48144531	-6.56542969	-0.60644531	+8.41552734	-9.29443359	+11.68945313	+2040	+6.70166016	-10.75781250	-0.57568359	+37.06787109	+10.72265625	-49.37255859	+1132
+1457971208.51090000	+8.68359375	-7.38281250	-0.84375000	+55.85449219	-5.40527344	-48.07617188	+2364	+8.48144531	-6.56542969	-0.60644531	+8.43750000	-9.29443359	+11.68945313	+2040	+6.70605469	-10.75341797	-0.57128906	+37.11181641	+10.72265625	-49.41650391	+1132
+1457971208.51930000	+8.68359375	-7.38720703	-0.84375000	+55.92041016	-5.44921875	-48.05419922	+2364	+8.47705078	-6.56542969	-0.60644531	+8.48144531	-9.27246094	+11.71142578	+2040	+6.71923828	-10.75341797	-0.56250000	+37.19970703	+10.76660156	-49.48242188	+1136
+1457971208.52340010	+8.68359375	-7.38720703	-0.84375000	+55.94238281	-5.47119141	-48.03222656	+2360	+8.47705078	-6.56542969	-0.60644531	+8.50341797	-9.25048828	+11.71142578	+2036	+6.72363281	-10.75341797	-0.55810547	+37.22167969	+10.78857422	-49.50439453	+1136
+1457971208.52760000	+8.68798828	-7.38720703	-0.83935547	+55.96435547	-5.51513672	-48.01025391	+2360	+8.47265625	-6.56542969	-0.60644531	+8.52539063	-9.25048828	+11.73339844	+2036	+6.72802734	-10.75341797	-0.55371094	+37.26562500	+10.78857422	-49.52636719	+1140
+1457971208.53169990	+8.68798828	-7.38720703	-0.83935547	+56.00830078	-5.53710938	-47.98828125	+2360	+8.47265625	-6.56542969	-0.60644531	+8.54736328	-9.25048828	+11.73339844	+2036	+6.73242188	-10.75341797	-0.54931641	+37.30957031	+10.81054688	-49.57031250	+1140
+1457971208.53590010	+8.68798828	-7.38720703	-0.83935547	+56.03027344	-5.55908203	-47.98828125	+2360	+8.47265625	-6.56542969	-0.60644531	+8.56933594	-9.25048828	+11.75537109	+2036	+6.73242188	-10.75341797	-0.54492188	+37.33154297	+10.83251953	-49.59228516	+1140
+1457971208.54419990	+8.68798828	-7.39160156	-0.83935547	+56.07421875	-5.62500000	-47.94433594	+2356	+8.47265625	-6.56982422	-0.60205078	+8.59130859	-9.25048828	+11.77734375	+2032	+6.73681641	-10.75341797	-0.53613281	+37.37548828	+10.85449219	-49.63623047	+1144
+1457971208.54839990	+8.68798828	-7.39160156	-0.83935547	+56.09619141	-5.64697266	-47.94433594	+2356	+8.47265625	-6.56982422	-0.60205078	+8.61328125	-9.22851563	+11.77734375	+2032	+6.74121094	-10.75781250	-0.53613281	+37.37548828	+10.87646484	-49.65820313	+1144
+1457971208.55259990	+8.68798828	-7.39160156	-0.83935547	+56.11816406	-5.66894531	-47.92236328	+2356	+8.46826172	-6.56982422	-0.60205078	+8.63525391	-9.22851563	+11.77734375	+2032	+6.74121094	-10.75781250	-0.53173828	+37.39746094	+10.89843750	-49.65820313	+1144
+1457971208.55670000	+8.68798828	-7.39160156	-0.83935547	+56.14013672	-5.69091797	-47.90039063	+2356	+8.46826172	-6.56982422	-0.60205078	+8.63525391	-9.22851563	+11.79931641	+2028	+6.73681641	-10.76220703	-0.53173828	+37.39746094	+10.89843750	-49.65820313	+1144
+1457971208.56090000	+8.68359375	-7.39599609	-0.83935547	+56.16210938	-5.69091797	-47.87841797	+2352	+8.46826172	-6.56982422	-0.60205078	+8.65722656	-9.22851563	+11.79931641	+2028	+6.73681641	-10.76220703	-0.53173828	+37.37548828	+10.92041016	-49.65820313	+1144
+1457971208.56510000	+8.68359375	-7.39599609	-0.83935547	+56.18408203	-5.71289063	-47.85644531	+2352	+8.46826172	-6.56982422	-0.60205078	+8.67919922	-9.20654297	+11.79931641	+2028	+6.73242188	-10.76660156	-0.53613281	+37.37548828	+10.94238281	-49.63623047	+1144
+1457971208.56920000	+8.68359375	-7.39599609	-0.83935547	+56.20605469	-5.73486328	-47.83447266	+2352	+8.46826172	-6.56982422	-0.60205078	+8.67919922	-9.20654297	+11.79931641	+2028	+6.72802734	-10.76660156	-0.53613281	+37.35351563	+10.96435547	-49.63623047	+1144
+1457971208.57340000	+8.68359375	-7.39599609	-0.83935547	+56.20605469	-5.73486328	-47.83447266	+2348	+8.46826172	-6.57421875	-0.60205078	+8.70117188	-9.18457031	+11.79931641	+2028	+6.72363281	-10.77099609	-0.54052734	+37.33154297	+10.96435547	-49.61425781	+1144
+1457971208.58170010	+8.67919922	-7.39599609	-0.84375000	+56.22802734	-5.75683594	-47.79052734	+2348	+8.46386719	-6.57421875	-0.60205078	+8.72314453	-9.16259766	+11.79931641	+2028	+6.71044922	-10.77978516	-0.54492188	+37.26562500	+11.00830078	-49.54833984	+1140
+1457971208.58590010	+8.67480469	-7.39599609	-0.84375000	+56.22802734	-5.75683594	-47.76855469	+2348	+8.46386719	-6.57421875	-0.60205078	+8.72314453	-9.16259766	+11.79931641	+2028	+6.70166016	-10.78417969	-0.54931641	+37.22167969	+11.03027344	-49.50439453	+1140
+1457971208.59010000	+8.67480469	-7.40039063	-0.84375000	+56.22802734	-5.75683594	-47.74658203	+2344	+8.46386719	-6.57421875	-0.60205078	+8.74511719	-9.14062500	+11.79931641	+2028	+6.69726563	-10.78857422	-0.55371094	+37.19970703	+11.05224609	-49.46044922	+1140
+1457971208.59419990	+8.67480469	-7.40039063	-0.84375000	+56.25000000	-5.75683594	-47.74658203	+2344	+8.46386719	-6.57421875	-0.60205078	+8.74511719	-9.14062500	+11.79931641	+2028	+6.69287109	-10.79296875	-0.55810547	+37.17773438	+11.05224609	-49.43847656	+1136
+1457971208.59840010	+8.67041016	-7.40039063	-0.84375000	+56.25000000	-5.75683594	-47.72460938	+2344	+8.46386719	-6.57861328	-0.60205078	+8.74511719	-9.11865234	+11.79931641	+2028	+6.68408203	-10.79296875	-0.56250000	+37.15576172	+11.07421875	-49.39453125	+1132
+1457971208.60260010	+8.67041016	-7.40039063	-0.84375000	+56.25000000	-5.75683594	-47.72460938	+2344	+8.46386719	-6.57861328	-0.60205078	+8.76708984	-9.11865234	+11.79931641	+2028	+6.67968750	-10.79736328	-0.56689453	+37.13378906	+11.09619141	-49.37255859	+1132
+1457971208.60669990	+8.67041016	-7.40039063	-0.84375000	+56.25000000	-5.75683594	-47.70263672	+2340	+8.46386719	-6.57861328	-0.60205078	+8.76708984	-9.09667969	+11.79931641	+2028	+6.67968750	-10.79736328	-0.56689453	+37.13378906	+11.11816406	-49.37255859	+1128
+1457971208.61500000	+8.67041016	-7.40478516	-0.84375000	+56.27197266	-5.75683594	-47.68066406	+2340	+8.45947266	-6.57861328	-0.60205078	+8.76708984	-9.07470703	+11.79931641	+2028	+6.67968750	-10.80175781	-0.56689453	+37.15576172	+11.16210938	-49.37255859	+1124
+1457971208.61920000	+8.67041016	-7.40478516	-0.84375000	+56.27197266	-5.75683594	-47.68066406	+2340	+8.45947266	-6.57861328	-0.60205078	+8.78906250	-9.07470703	+11.79931641	+2024	+6.67968750	-10.80175781	-0.56689453	+37.17773438	+11.16210938	-49.37255859	+1120
+1457971208.62340000	+8.67041016	-7.40478516	-0.84375000	+56.27197266	-5.75683594	-47.68066406	+2340	+8.45947266	-6.58300781	-0.60205078	+8.78906250	-9.07470703	+11.79931641	+2024	+6.68408203	-10.80175781	-0.56250000	+37.19970703	+11.18408203	-49.39453125	+1116
+1457971208.62750010	+8.67041016	-7.40478516	-0.84375000	+56.27197266	-5.75683594	-47.68066406	+2336	+8.45947266	-6.58300781	-0.60205078	+8.78906250	-9.07470703	+11.79931641	+2024	+6.68408203	-10.80175781	-0.56250000	+37.22167969	+11.20605469	-49.41650391	+1116
+1457971208.63170000	+8.67041016	-7.40478516	-0.84375000	+56.29394531	-5.77880859	-47.68066406	+2336	+8.45947266	-6.58300781	-0.60205078	+8.78906250	-9.05273438	+11.79931641	+2024	+6.68847656	-10.80175781	-0.55810547	+37.24365234	+11.20605469	-49.43847656	+1112
+1457971208.63590000	+8.67041016	-7.40917969	-0.84375000	+56.29394531	-5.77880859	-47.68066406	+2336	+8.45947266	-6.58300781	-0.60205078	+8.78906250	-9.05273438	+11.82128906	+2024	+6.69287109	-10.80175781	-0.55371094	+37.26562500	+11.22802734	-49.46044922	+1112
+1457971208.64420010	+8.67041016	-7.40917969	-0.83935547	+56.29394531	-5.77880859	-47.65869141	+2336	+8.45947266	-6.58300781	-0.60205078	+8.81103516	-9.05273438	+11.82128906	+2024	+6.70166016	-10.79736328	-0.54492188	+37.33154297	+11.25000000	-49.52636719	+1112
+1457971208.64840010	+8.67041016	-7.40917969	-0.83935547	+56.29394531	-5.80078125	-47.65869141	+2336	+8.45947266	-6.58300781	-0.60205078	+8.81103516	-9.05273438	+11.82128906	+2024	+6.70605469	-10.79736328	-0.54052734	+37.35351563	+11.27197266	-49.54833984	+1112
+1457971208.65249990	+8.67041016	-7.40917969	-0.83935547	+56.29394531	-5.80078125	-47.65869141	+2336	+8.45947266	-6.58740234	-0.60205078	+8.81103516	-9.05273438	+11.82128906	+2024	+6.71044922	-10.79736328	-0.53613281	+37.37548828	+11.27197266	-49.59228516	+1112
+1457971208.65669990	+8.67041016	-7.40917969	-0.83935547	+56.29394531	-5.80078125	-47.65869141	+2336	+8.45947266	-6.58740234	-0.60205078	+8.81103516	-9.05273438	+11.84326172	+2024	+6.71484375	-10.79736328	-0.53613281	+37.39746094	+11.29394531	-49.59228516	+1112
+1457971208.66090010	+8.67480469	-7.40917969	-0.83935547	+56.29394531	-5.82275391	-47.65869141	+2336	+8.45947266	-6.58740234	-0.60205078	+8.81103516	-9.05273438	+11.84326172	+2024	+6.71484375	-10.79296875	-0.53173828	+37.41943359	+11.29394531	-49.61425781	+1112
+1457971208.66500000	+8.67480469	-7.41357422	-0.83935547	+56.29394531	-5.82275391	-47.65869141	+2336	+8.45947266	-6.58740234	-0.60205078	+8.81103516	-9.05273438	+11.84326172	+2024	+6.71923828	-10.79296875	-0.53173828	+37.41943359	+11.29394531	-49.63623047	+1112
+1457971208.66919990	+8.67480469	-7.41357422	-0.83935547	+56.29394531	-5.84472656	-47.65869141	+2336	+8.45947266	-6.58740234	-0.60205078	+8.81103516	-9.05273438	+11.84326172	+2024	+6.71923828	-10.79296875	-0.52734375	+37.44140625	+11.29394531	-49.63623047	+1112
+1457971208.67750000	+8.67480469	-7.41357422	-0.83935547	+56.29394531	-5.84472656	-47.63671875	+2336	+8.45947266	-6.58740234	-0.59765625	+8.78906250	-9.05273438	+11.86523438	+2024	+6.72363281	-10.79296875	-0.52734375	+37.44140625	+11.31591797	-49.65820313	+1112
+1457971208.68170000	+8.67480469	-7.41357422	-0.83935547	+56.29394531	-5.86669922	-47.63671875	+2336	+8.45947266	-6.58740234	-0.59765625	+8.78906250	-9.05273438	+11.86523438	+2024	+6.72363281	-10.79296875	-0.52734375	+37.44140625	+11.31591797	-49.63623047	+1112
+1457971208.68580010	+8.67480469	-7.41357422	-0.83935547	+56.27197266	-5.86669922	-47.63671875	+2336	+8.45947266	-6.58740234	-0.59765625	+8.78906250	-9.05273438	+11.86523438	+2024	+6.71923828	-10.79296875	-0.52734375	+37.41943359	+11.31591797	-49.63623047	+1112
+1457971208.69000010	+8.67480469	-7.41357422	-0.83935547	+56.27197266	-5.88867188	-47.61474609	+2336	+8.45947266	-6.58740234	-0.59765625	+8.78906250	-9.05273438	+11.86523438	+2024	+6.71923828	-10.79296875	-0.52734375	+37.41943359	+11.31591797	-49.63623047	+1112
+1457971208.69420000	+8.67480469	-7.41357422	-0.83935547	+56.27197266	-5.88867188	-47.61474609	+2336	+8.45947266	-6.58740234	-0.59765625	+8.78906250	-9.05273438	+11.86523438	+2024	+6.71923828	-10.79296875	-0.53173828	+37.39746094	+11.31591797	-49.61425781	+1112
+1457971208.69829990	+8.67480469	-7.41357422	-0.83935547	+56.25000000	-5.88867188	-47.59277344	+2336	+8.45947266	-6.58740234	-0.59765625	+8.78906250	-9.05273438	+11.86523438	+2024	+6.71923828	-10.79296875	-0.53173828	+37.39746094	+11.31591797	-49.61425781	+1112
+1457971208.70250010	+8.67480469	-7.40917969	-0.83935547	+56.25000000	-5.91064453	-47.59277344	+2336	+8.45947266	-6.58740234	-0.59765625	+8.78906250	-9.05273438	+11.88720703	+2024	+6.71923828	-10.79296875	-0.53173828	+37.39746094	+11.31591797	-49.59228516	+1112
+1457971208.71079990	+8.67480469	-7.40917969	-0.83935547	+56.22802734	-5.91064453	-47.57080078	+2336	+8.45947266	-6.58740234	-0.59765625	+8.76708984	-9.05273438	+11.88720703	+2024	+6.71484375	-10.79296875	-0.53173828	+37.37548828	+11.31591797	-49.59228516	+1112
+1457971208.71499990	+8.67480469	-7.40917969	-0.83935547	+56.20605469	-5.93261719	-47.54882813	+2336	+8.45947266	-6.58740234	-0.59765625	+8.76708984	-9.05273438	+11.88720703	+2024	+6.71484375	-10.79296875	-0.53613281	+37.37548828	+11.31591797	-49.57031250	+1112
+1457971208.71919990	+8.67480469	-7.40917969	-0.83935547	+56.18408203	-5.93261719	-47.54882813	+2336	+8.45947266	-6.58740234	-0.59765625	+8.76708984	-9.05273438	+11.88720703	+2024	+6.71484375	-10.79296875	-0.53613281	+37.35351563	+11.31591797	-49.57031250	+1112
+1457971208.72330000	+8.67480469	-7.40917969	-0.83935547	+56.18408203	-5.93261719	-47.52685547	+2336	+8.45947266	-6.58740234	-0.59765625	+8.74511719	-9.03076172	+11.90917969	+2024	+6.71044922	-10.79296875	-0.53613281	+37.33154297	+11.31591797	-49.54833984	+1112
+1457971208.72750000	+8.67480469	-7.40917969	-0.83935547	+56.16210938	-5.95458984	-47.50488281	+2336	+8.45947266	-6.58740234	-0.59765625	+8.74511719	-9.03076172	+11.90917969	+2024	+6.70605469	-10.79736328	-0.54052734	+37.30957031	+11.29394531	-49.50439453	+1112
+1457971208.73169990	+8.67480469	-7.40917969	-0.83935547	+56.14013672	-5.95458984	-47.50488281	+2336	+8.45947266	-6.58740234	-0.59765625	+8.74511719	-9.03076172	+11.90917969	+2024	+6.70605469	-10.79736328	-0.54492188	+37.28759766	+11.29394531	-49.48242188	+1112
+1457971208.74000000	+8.67480469	-7.40917969	-0.83496094	+56.11816406	-5.97656250	-47.48291016	+2336	+8.45947266	-6.58740234	-0.59765625	+8.72314453	-9.03076172	+11.93115234	+2024	+6.69726563	-10.79736328	-0.54931641	+37.19970703	+11.29394531	-49.41650391	+1112
+1457971208.74420000	+8.67480469	-7.40478516	-0.83496094	+56.09619141	-5.97656250	-47.46093750	+2336	+8.45947266	-6.58740234	-0.59765625	+8.70117188	-9.03076172	+11.93115234	+2028	+6.69287109	-10.79736328	-0.54931641	+37.17773438	+11.29394531	-49.39453125	+1112
+1457971208.74830010	+8.67480469	-7.40478516	-0.83496094	+56.09619141	-5.99853516	-47.46093750	+2336	+8.45947266	-6.58740234	-0.59765625	+8.70117188	-9.00878906	+11.95312500	+2028	+6.69287109	-10.79296875	-0.55371094	+37.13378906	+11.27197266	-49.37255859	+1108
+1457971208.75250010	+8.67480469	-7.40478516	-0.83496094	+56.07421875	-5.99853516	-47.46093750	+2336	+8.45947266	-6.58740234	-0.59765625	+8.67919922	-9.00878906	+11.95312500	+2028	+6.69287109	-10.79296875	-0.54931641	+37.13378906	+11.27197266	-49.35058594	+1108
+1457971208.75670000	+8.67480469	-7.40478516	-0.83496094	+56.07421875	-5.99853516	-47.43896484	+2336	+8.45947266	-6.58740234	-0.59326172	+8.67919922	-9.00878906	+11.95312500	+2028	+6.69287109	-10.79296875	-0.54931641	+37.13378906	+11.27197266	-49.35058594	+1108
+1457971208.76079990	+8.67480469	-7.40478516	-0.83496094	+56.05224609	-6.02050781	-47.43896484	+2336	+8.45947266	-6.58740234	-0.59326172	+8.65722656	-9.00878906	+11.97509766	+2028	+6.69726563	-10.78857422	-0.54931641	+37.13378906	+11.27197266	-49.35058594	+1108
+1457971208.76910000	+8.67480469	-7.40478516	-0.83496094	+56.03027344	-6.04248047	-47.43896484	+2340	+8.45947266	-6.58300781	-0.59326172	+8.63525391	-9.00878906	+11.99707031	+2028	+6.70166016	-10.78417969	-0.54052734	+37.15576172	+11.27197266	-49.37255859	+1112
+1457971208.77329990	+8.67480469	-7.40478516	-0.83496094	+56.03027344	-6.04248047	-47.41699219	+2340	+8.45947266	-6.58300781	-0.59326172	+8.61328125	-9.00878906	+12.01904297	+2032	+6.70605469	-10.77978516	-0.53613281	+37.17773438	+11.27197266	-49.39453125	+1112
+1457971208.77749990	+8.67480469	-7.40478516	-0.83496094	+56.03027344	-6.04248047	-47.41699219	+2340	+8.45947266	-6.58300781	-0.59326172	+8.61328125	-9.00878906	+12.01904297	+2032	+6.71044922	-10.77978516	-0.53613281	+37.19970703	+11.27197266	-49.39453125	+1116
+1457971208.78160000	+8.67919922	-7.40478516	-0.83496094	+56.00830078	-6.04248047	-47.41699219	+2340	+8.45947266	-6.58300781	-0.59326172	+8.59130859	-8.98681641	+12.04101563	+2032	+6.71044922	-10.77978516	-0.53173828	+37.22167969	+11.27197266	-49.41650391	+1116
+1457971208.78580000	+8.67919922	-7.40478516	-0.83496094	+56.00830078	-6.06445313	-47.41699219	+2340	+8.45947266	-6.58300781	-0.59326172	+8.59130859	-8.98681641	+12.04101563	+2032	+6.71484375	-10.77539063	-0.52734375	+37.22167969	+11.27197266	-49.41650391	+1116
+1457971208.79000000	+8.67919922	-7.40478516	-0.83056641	+55.98632813	-6.06445313	-47.41699219	+2340	+8.45947266	-6.58300781	-0.59326172	+8.56933594	-8.98681641	+12.06298828	+2032	+6.71484375	-10.77539063	-0.52734375	+37.24365234	+11.27197266	-49.41650391	+1120
+1457971208.79410000	+8.67919922	-7.40478516	-0.83056641	+55.98632813	-6.06445313	-47.39501953	+2344	+8.46386719	-6.58300781	-0.59326172	+8.56933594	-8.98681641	+12.06298828	+2032	+6.71923828	-10.77539063	-0.52734375	+37.24365234	+11.27197266	-49.41650391	+1120
+1457971208.80250000	+8.67919922	-7.40478516	-0.83056641	+55.96435547	-6.06445313	-47.39501953	+2344	+8.46386719	-6.58300781	-0.59326172	+8.54736328	-8.98681641	+12.08496094	+2032	+6.71923828	-10.77539063	-0.52734375	+37.24365234	+11.27197266	-49.41650391	+1120
+1457971208.80660010	+8.67919922	-7.40478516	-0.83056641	+55.96435547	-6.06445313	-47.39501953	+2344	+8.46386719	-6.58300781	-0.59326172	+8.52539063	-8.98681641	+12.08496094	+2032	+6.71484375	-10.77539063	-0.52734375	+37.24365234	+11.27197266	-49.39453125	+1120
+1457971208.81080010	+8.67919922	-7.40478516	-0.83056641	+55.94238281	-6.06445313	-47.39501953	+2344	+8.46386719	-6.58300781	-0.59326172	+8.52539063	-8.96484375	+12.08496094	+2032	+6.71484375	-10.77539063	-0.53173828	+37.22167969	+11.27197266	-49.37255859	+1120
+1457971208.81500010	+8.67480469	-7.40478516	-0.83056641	+55.94238281	-6.06445313	-47.37304688	+2344	+8.46386719	-6.58300781	-0.59326172	+8.52539063	-8.96484375	+12.10693359	+2032	+6.71044922	-10.77539063	-0.53173828	+37.22167969	+11.27197266	-49.35058594	+1124
+1457971208.81909990	+8.67480469	-7.40478516	-0.83056641	+55.94238281	-6.04248047	-47.37304688	+2344	+8.46386719	-6.58300781	-0.59326172	+8.50341797	-8.96484375	+12.10693359	+2032	+6.71044922	-10.77539063	-0.53613281	+37.19970703	+11.27197266	-49.32861328	+1124
+1457971208.82329990	+8.67480469	-7.40478516	-0.83496094	+55.92041016	-6.04248047	-47.37304688	+2344	+8.46386719	-6.58300781	-0.59326172	+8.50341797	-8.96484375	+12.10693359	+2036	+6.70605469	-10.77539063	-0.54052734	+37.17773438	+11.27197266	-49.30664063	+1124
+1457971208.83160000	+8.67480469	-7.40478516	-0.83496094	+55.89843750	-6.04248047	-47.35107422	+2344	+8.46386719	-6.58300781	-0.59326172	+8.50341797	-8.94287109	+12.10693359	+2036	+6.70166016	-10.77978516	-0.54492188	+37.13378906	+11.29394531	-49.24072266	+1124
+1457971208.83579990	+8.67480469	-7.40478516	-0.83496094	+55.89843750	-6.04248047	-47.35107422	+2344	+8.45947266	-6.58300781	-0.59326172	+8.48144531	-8.94287109	+12.10693359	+2036	+6.69726563	-10.77978516	-0.54931641	+37.11181641	+11.29394531	-49.21875000	+1124
+1457971208.83990000	+8.67480469	-7.40478516	-0.83496094	+55.89843750	-6.04248047	-47.35107422	+2344	+8.45947266	-6.58300781	-0.59326172	+8.48144531	-8.92089844	+12.10693359	+2036	+6.69287109	-10.77978516	-0.55371094	+37.11181641	+11.29394531	-49.17480469	+1120
+1457971208.84410000	+8.67480469	-7.40478516	-0.83496094	+55.89843750	-6.04248047	-47.32910156	+2344	+8.45947266	-6.58300781	-0.59326172	+8.48144531	-8.92089844	+12.10693359	+2036	+6.69287109	-10.77978516	-0.55810547	+37.08984375	+11.29394531	-49.15283203	+1120
+1457971208.84830000	+8.67480469	-7.40478516	-0.83496094	+55.87646484	-6.04248047	-47.32910156	+2344	+8.45947266	-6.58300781	-0.59326172	+8.48144531	-8.92089844	+12.10693359	+2036	+6.68847656	-10.77978516	-0.55810547	+37.06787109	+11.29394531	-49.13085938	+1120
+1457971208.85240010	+8.67480469	-7.40478516	-0.83496094	+55.87646484	-6.04248047	-47.32910156	+2344	+8.45947266	-6.58300781	-0.59326172	+8.48144531	-8.92089844	+12.10693359	+2036	+6.68408203	-10.78417969	-0.56250000	+37.04589844	+11.29394531	-49.08691406	+1120
+1457971208.86080000	+8.67041016	-7.40478516	-0.83496094	+55.87646484	-6.04248047	-47.30712891	+2344	+8.45947266	-6.58300781	-0.59326172	+8.45947266	-8.89892578	+12.10693359	+2036	+6.67968750	-10.78417969	-0.56689453	+37.02392578	+11.29394531	-49.04296875	+1116
+1457971208.86490010	+8.67041016	-7.40478516	-0.83496094	+55.87646484	-6.04248047	-47.30712891	+2344	+8.45947266	-6.58300781	-0.59326172	+8.45947266	-8.89892578	+12.12890625	+2036	+6.67968750	-10.78417969	-0.57128906	+37.02392578	+11.29394531	-49.04296875	+1112
+1457971208.86910010	+8.67041016	-7.40478516	-0.83496094	+55.87646484	-6.04248047	-47.30712891	+2344	+8.45947266	-6.58300781	-0.59326172	+8.45947266	-8.89892578	+12.12890625	+2036	+6.67968750	-10.78417969	-0.57128906	+37.00195313	+11.29394531	-49.02099609	+1108
+1457971208.87330010	+8.67041016	-7.40478516	-0.83496094	+55.87646484	-6.04248047	-47.28515625	+2344	+8.45947266	-6.58300781	-0.59326172	+8.45947266	-8.89892578	+12.12890625	+2036	+6.67968750	-10.78417969	-0.57128906	+37.02392578	+11.29394531	-49.02099609	+1108
+1457971208.87739990	+8.67041016	-7.40478516	-0.83496094	+55.87646484	-6.04248047	-47.28515625	+2344	+8.45947266	-6.58300781	-0.59326172	+8.45947266	-8.89892578	+12.12890625	+2040	+6.67968750	-10.78417969	-0.57128906	+37.02392578	+11.29394531	-49.02099609	+1104
+1457971208.88159990	+8.67041016	-7.40478516	-0.83496094	+55.87646484	-6.04248047	-47.28515625	+2344	+8.46386719	-6.58300781	-0.59326172	+8.45947266	-8.89892578	+12.12890625	+2040	+6.68408203	-10.78417969	-0.56689453	+37.02392578	+11.29394531	-49.02099609	+1104
+1457971208.88579990	+8.67041016	-7.40478516	-0.83496094	+55.87646484	-6.04248047	-47.28515625	+2344	+8.46386719	-6.58300781	-0.59326172	+8.45947266	-8.89892578	+12.12890625	+2040	+6.68408203	-10.77978516	-0.56689453	+37.02392578	+11.29394531	-49.02099609	+1100
+1457971208.89410000	+8.67041016	-7.40478516	-0.83496094	+55.87646484	-6.04248047	-47.26318359	+2344	+8.46386719	-6.58300781	-0.59326172	+8.45947266	-8.89892578	+12.15087891	+2040	+6.68847656	-10.77978516	-0.56250000	+37.04589844	+11.29394531	-49.04296875	+1100
+1457971208.89829990	+8.67480469	-7.40478516	-0.83496094	+55.87646484	-6.06445313	-47.26318359	+2344	+8.46386719	-6.58300781	-0.59326172	+8.45947266	-8.89892578	+12.15087891	+2040	+6.68847656	-10.77978516	-0.56250000	+37.06787109	+11.29394531	-49.04296875	+1100
+1457971208.90240000	+8.67480469	-7.40478516	-0.83496094	+55.87646484	-6.06445313	-47.26318359	+2344	+8.46386719	-6.58300781	-0.59326172	+8.45947266	-8.89892578	+12.15087891	+2040	+6.68847656	-10.77978516	-0.56250000	+37.06787109	+11.29394531	-49.06494141	+1100
+1457971208.90660000	+8.67480469	-7.40478516	-0.83496094	+55.87646484	-6.06445313	-47.26318359	+2344	+8.46386719	-6.58300781	-0.59326172	+8.45947266	-8.89892578	+12.15087891	+2040	+6.69287109	-10.77978516	-0.55810547	+37.08984375	+11.31591797	-49.06494141	+1100
+1457971208.91490010	+8.67480469	-7.40478516	-0.83496094	+55.87646484	-6.06445313	-47.26318359	+2344	+8.46386719	-6.58300781	-0.58886719	+8.45947266	-8.89892578	+12.15087891	+2040	+6.69726563	-10.77539063	-0.55810547	+37.11181641	+11.31591797	-49.08691406	+1100
+1457971208.91910000	+8.67480469	-7.40478516	-0.83496094	+55.87646484	-6.06445313	-47.24121094	+2344	+8.46386719	-6.58300781	-0.58886719	+8.45947266	-8.89892578	+12.17285156	+2040	+6.69726563	-10.77539063	-0.55371094	+37.11181641	+11.31591797	-49.10888672	+1100
+1457971208.92319990	+8.67480469	-7.40478516	-0.83496094	+55.87646484	-6.08642578	-47.24121094	+2344	+8.46386719	-6.58300781	-0.58886719	+8.45947266	-8.89892578	+12.17285156	+2040	+6.69726563	-10.77539063	-0.55371094	+37.11181641	+11.31591797	-49.10888672	+1100
+1457971208.92740010	+8.67480469	-7.40478516	-0.83496094	+55.87646484	-6.08642578	-47.24121094	+2344	+8.46386719	-6.57861328	-0.58886719	+8.45947266	-8.89892578	+12.17285156	+2040	+6.69726563	-10.77539063	-0.55371094	+37.13378906	+11.31591797	-49.10888672	+1100
+1457971208.93160010	+8.67480469	-7.40039063	-0.83496094	+55.87646484	-6.08642578	-47.24121094	+2344	+8.46386719	-6.57861328	-0.58886719	+8.45947266	-8.89892578	+12.17285156	+2040	+6.69726563	-10.77539063	-0.55371094	+37.13378906	+11.31591797	-49.10888672	+1100
+1457971208.93569990	+8.67480469	-7.40039063	-0.83496094	+55.87646484	-6.08642578	-47.24121094	+2344	+8.46386719	-6.57861328	-0.58886719	+8.45947266	-8.89892578	+12.17285156	+2044	+6.69726563	-10.77539063	-0.55371094	+37.13378906	+11.31591797	-49.10888672	+1100
+1457971208.94409990	+8.67480469	-7.40039063	-0.83056641	+55.87646484	-6.08642578	-47.24121094	+2344	+8.46386719	-6.57861328	-0.58886719	+8.45947266	-8.89892578	+12.17285156	+2044	+6.69726563	-10.77539063	-0.55371094	+37.11181641	+11.31591797	-49.10888672	+1100
+1457971208.94820000	+8.67480469	-7.40039063	-0.83496094	+55.87646484	-6.08642578	-47.24121094	+2344	+8.46386719	-6.57861328	-0.58886719	+8.45947266	-8.89892578	+12.17285156	+2044	+6.69726563	-10.77539063	-0.55371094	+37.11181641	+11.31591797	-49.10888672	+1100
+1457971208.95240000	+8.67480469	-7.40039063	-0.83496094	+55.87646484	-6.08642578	-47.21923828	+2344	+8.46386719	-6.57861328	-0.58886719	+8.45947266	-8.89892578	+12.17285156	+2044	+6.69726563	-10.77539063	-0.55371094	+37.11181641	+11.31591797	-49.10888672	+1100
+1457971208.95660000	+8.67480469	-7.40039063	-0.83496094	+55.87646484	-6.08642578	-47.21923828	+2344	+8.46386719	-6.57861328	-0.58886719	+8.45947266	-8.89892578	+12.17285156	+2044	+6.69726563	-10.77539063	-0.55371094	+37.11181641	+11.29394531	-49.08691406	+1100
+1457971208.96490000	+8.67041016	-7.40039063	-0.83496094	+55.89843750	-6.08642578	-47.21923828	+2344	+8.46386719	-6.57861328	-0.58886719	+8.45947266	-8.89892578	+12.17285156	+2044	+6.69287109	-10.77539063	-0.55810547	+37.08984375	+11.29394531	-49.08691406	+1100
+1457971208.96910000	+8.67041016	-7.40039063	-0.83496094	+55.87646484	-6.08642578	-47.21923828	+2344	+8.46386719	-6.57861328	-0.58886719	+8.45947266	-8.89892578	+12.17285156	+2044	+6.69287109	-10.77539063	-0.55810547	+37.08984375	+11.29394531	-49.08691406	+1100
+1457971208.97320010	+8.67041016	-7.40039063	-0.83496094	+55.87646484	-6.08642578	-47.21923828	+2344	+8.46386719	-6.57861328	-0.58886719	+8.45947266	-8.89892578	+12.17285156	+2044	+6.69287109	-10.77539063	-0.55810547	+37.08984375	+11.29394531	-49.08691406	+1096
+1457971208.97740010	+8.67041016	-7.40039063	-0.83496094	+55.87646484	-6.08642578	-47.21923828	+2344	+8.46386719	-6.57861328	-0.58886719	+8.45947266	-8.89892578	+12.17285156	+2044	+6.69287109	-10.77539063	-0.55810547	+37.08984375	+11.29394531	-49.06494141	+1096
+1457971208.98569990	+8.67041016	-7.40039063	-0.83496094	+55.87646484	-6.08642578	-47.19726563	+2344	+8.46386719	-6.57861328	-0.58886719	+8.45947266	-8.89892578	+12.17285156	+2044	+6.68847656	-10.77539063	-0.55810547	+37.06787109	+11.29394531	-49.06494141	+1096
+1457971208.99400000	+8.67041016	-7.40039063	-0.83496094	+55.89843750	-6.08642578	-47.19726563	+2344	+8.46386719	-6.57861328	-0.58886719	+8.45947266	-8.89892578	+12.17285156	+2044	+6.68847656	-10.77978516	-0.56250000	+37.06787109	+11.29394531	-49.06494141	+1096
+1457971208.99819990	+8.67041016	-7.40039063	-0.83496094	+55.89843750	-6.08642578	-47.19726563	+2344	+8.46386719	-6.57861328	-0.58886719	+8.45947266	-8.89892578	+12.17285156	+2044	+6.68847656	-10.77978516	-0.56250000	+37.06787109	+11.29394531	-49.06494141	+1096
+1457971209.00239990	+8.67041016	-7.40039063	-0.83496094	+55.89843750	-6.08642578	-47.19726563	+2344	+8.46386719	-6.57861328	-0.58886719	+8.45947266	-8.89892578	+12.15087891	+2044	+6.68847656	-10.77978516	-0.56250000	+37.06787109	+11.31591797	-49.06494141	+1096
+1457971209.00650000	+8.67041016	-7.40039063	-0.83496094	+55.89843750	-6.08642578	-47.19726563	+2344	+8.46386719	-6.57861328	-0.58886719	+8.45947266	-8.89892578	+12.15087891	+2044	+6.68847656	-10.77978516	-0.56250000	+37.06787109	+11.31591797	-49.06494141	+1096
+1457971209.01490000	+8.67041016	-7.40039063	-0.83496094	+55.89843750	-6.08642578	-47.17529297	+2344	+8.46386719	-6.57861328	-0.58886719	+8.45947266	-8.89892578	+12.15087891	+2048	+6.68847656	-10.77978516	-0.55810547	+37.06787109	+11.31591797	-49.06494141	+1092
+1457971209.01900010	+8.67041016	-7.40039063	-0.83496094	+55.89843750	-6.08642578	-47.17529297	+2344	+8.46386719	-6.57861328	-0.58886719	+8.45947266	-8.89892578	+12.15087891	+2048	+6.68847656	-10.77539063	-0.55810547	+37.08984375	+11.31591797	-49.06494141	+1092
+1457971209.02320000	+8.67041016	-7.40039063	-0.83496094	+55.89843750	-6.08642578	-47.17529297	+2344	+8.46386719	-6.57861328	-0.58886719	+8.48144531	-8.89892578	+12.15087891	+2048	+6.68847656	-10.77539063	-0.55810547	+37.08984375	+11.31591797	-49.08691406	+1092
+1457971209.02740000	+8.67041016	-7.40039063	-0.83496094	+55.89843750	-6.08642578	-47.17529297	+2344	+8.46386719	-6.57861328	-0.58886719	+8.48144531	-8.89892578	+12.15087891	+2044	+6.69287109	-10.77539063	-0.55810547	+37.08984375	+11.31591797	-49.08691406	+1092
+1457971209.03570010	+8.67041016	-7.40039063	-0.83496094	+55.89843750	-6.08642578	-47.17529297	+2344	+8.46386719	-6.57861328	-0.58886719	+8.48144531	-8.89892578	+12.15087891	+2044	+6.69287109	-10.77539063	-0.55810547	+37.11181641	+11.31591797	-49.08691406	+1092
+1457971209.03990010	+8.67041016	-7.40039063	-0.83496094	+55.89843750	-6.08642578	-47.15332031	+2344	+8.46386719	-6.57861328	-0.58886719	+8.48144531	-8.89892578	+12.15087891	+2044	+6.69287109	-10.77539063	-0.55810547	+37.11181641	+11.31591797	-49.08691406	+1092
+1457971209.04819990	+8.67041016	-7.40039063	-0.83496094	+55.92041016	-6.08642578	-47.15332031	+2340	+8.46386719	-6.57861328	-0.58886719	+8.48144531	-8.87695313	+12.15087891	+2044	+6.69287109	-10.77539063	-0.55371094	+37.11181641	+11.33789063	-49.10888672	+1092
+1457971209.05650000	+8.67041016	-7.40039063	-0.83496094	+55.92041016	-6.08642578	-47.15332031	+2340	+8.46386719	-6.57861328	-0.58886719	+8.48144531	-8.87695313	+12.17285156	+2044	+6.69287109	-10.77539063	-0.55371094	+37.13378906	+11.33789063	-49.10888672	+1092
+1457971209.06489990	+8.67041016	-7.40039063	-0.83935547	+55.94238281	-6.06445313	-47.13134766	+2340	+8.45947266	-6.57861328	-0.58886719	+8.50341797	-8.87695313	+12.15087891	+2044	+6.69287109	-10.77539063	-0.55371094	+37.13378906	+11.33789063	-49.10888672	+1092
+1457971209.06900000	+8.67041016	-7.40039063	-0.83935547	+55.94238281	-6.06445313	-47.13134766	+2340	+8.45947266	-6.57861328	-0.58886719	+8.50341797	-8.87695313	+12.15087891	+2044	+6.69287109	-10.77539063	-0.55810547	+37.13378906	+11.33789063	-49.10888672	+1092
+1457971209.07320000	+8.67041016	-7.40039063	-0.83935547	+55.94238281	-6.06445313	-47.13134766	+2340	+8.45947266	-6.57861328	-0.58886719	+8.50341797	-8.87695313	+12.15087891	+2044	+6.69287109	-10.77539063	-0.55810547	+37.13378906	+11.35986328	-49.08691406	+1092
+1457971209.07730010	+8.67041016	-7.40039063	-0.83935547	+55.94238281	-6.06445313	-47.13134766	+2340	+8.45947266	-6.57861328	-0.58886719	+8.50341797	-8.87695313	+12.15087891	+2044	+6.69287109	-10.77539063	-0.55810547	+37.13378906	+11.35986328	-49.08691406	+1092
+1457971209.08150010	+8.67041016	-7.40039063	-0.83935547	+55.96435547	-6.06445313	-47.13134766	+2340	+8.45947266	-6.57861328	-0.58886719	+8.50341797	-8.85498047	+12.15087891	+2044	+6.68847656	-10.77978516	-0.55810547	+37.13378906	+11.35986328	-49.08691406	+1092
+1457971209.08570000	+8.67041016	-7.40039063	-0.83935547	+55.96435547	-6.06445313	-47.10937500	+2340	+8.45947266	-6.57861328	-0.58886719	+8.52539063	-8.85498047	+12.15087891	+2044	+6.68847656	-10.77978516	-0.56250000	+37.11181641	+11.35986328	-49.06494141	+1096
+1457971209.09400010	+8.66601563	-7.40039063	-0.83935547	+55.96435547	-6.04248047	-47.10937500	+2336	+8.45947266	-6.57861328	-0.58886719	+8.52539063	-8.85498047	+12.15087891	+2044	+6.68408203	-10.77978516	-0.56689453	+37.11181641	+11.38183594	-49.02099609	+1096
+1457971209.09820010	+8.66601563	-7.40039063	-0.84375000	+55.98632813	-6.04248047	-47.08740234	+2336	+8.45947266	-6.57861328	-0.58886719	+8.52539063	-8.83300781	+12.15087891	+2044	+6.67968750	-10.78417969	-0.57128906	+37.08984375	+11.38183594	-48.99902344	+1096
+1457971209.10229990	+8.66601563	-7.40039063	-0.84375000	+55.98632813	-6.02050781	-47.08740234	+2336	+8.45947266	-6.57861328	-0.58886719	+8.54736328	-8.83300781	+12.15087891	+2044	+6.67529297	-10.78417969	-0.57568359	+37.08984375	+11.40380859	-48.97705078	+1096
+1457971209.10649990	+8.66601563	-7.40039063	-0.84375000	+55.98632813	-6.02050781	-47.08740234	+2336	+8.45947266	-6.57861328	-0.58886719	+8.54736328	-8.83300781	+12.12890625	+2044	+6.67089844	-10.78417969	-0.57568359	+37.08984375	+11.40380859	-48.95507813	+1096
+1457971209.11480000	+8.66601563	-7.40039063	-0.84375000	+56.00830078	-6.02050781	-47.06542969	+2332	+8.45947266	-6.57421875	-0.58886719	+8.54736328	-8.81103516	+12.12890625	+2044	+6.67089844	-10.78417969	-0.58007813	+37.11181641	+11.42578125	-48.95507813	+1092
+1457971209.12319990	+8.66601563	-7.40039063	-0.84375000	+56.03027344	-5.99853516	-47.06542969	+2328	+8.45507813	-6.57421875	-0.58886719	+8.56933594	-8.81103516	+12.10693359	+2044	+6.67089844	-10.78417969	-0.57568359	+37.13378906	+11.44775391	-48.95507813	+1088
+1457971209.13150000	+8.66601563	-7.40039063	-0.84814453	+56.05224609	-5.99853516	-47.06542969	+2328	+8.45507813	-6.57421875	-0.58886719	+8.59130859	-8.78906250	+12.10693359	+2040	+6.67529297	-10.78417969	-0.57128906	+37.19970703	+11.46972656	-48.99902344	+1088
+1457971209.13980010	+8.66601563	-7.40039063	-0.84814453	+56.07421875	-5.99853516	-47.06542969	+2324	+8.45507813	-6.57421875	-0.58886719	+8.59130859	-8.78906250	+12.08496094	+2040	+6.68408203	-10.77978516	-0.56689453	+37.24365234	+11.49169922	-49.04296875	+1088
+1457971209.14400010	+8.66601563	-7.40039063	-0.84814453	+56.07421875	-5.97656250	-47.06542969	+2324	+8.45507813	-6.57421875	-0.58886719	+8.61328125	-8.78906250	+12.08496094	+2040	+6.68408203	-10.77978516	-0.56250000	+37.26562500	+11.49169922	-49.06494141	+1088
+1457971209.15229990	+8.66601563	-7.40039063	-0.84814453	+56.09619141	-5.97656250	-47.06542969	+2320	+8.45507813	-6.57421875	-0.58886719	+8.61328125	-8.76708984	+12.06298828	+2040	+6.68847656	-10.77978516	-0.55810547	+37.30957031	+11.49169922	-49.10888672	+1092
+1457971209.15650010	+8.66601563	-7.40039063	-0.84814453	+56.09619141	-5.97656250	-47.06542969	+2320	+8.45507813	-6.57421875	-0.58886719	+8.63525391	-8.76708984	+12.06298828	+2036	+6.69287109	-10.77978516	-0.55810547	+37.33154297	+11.49169922	-49.13085938	+1092
+1457971209.16059990	+8.66601563	-7.40039063	-0.84814453	+56.09619141	-5.97656250	-47.06542969	+2320	+8.45068359	-6.57421875	-0.58886719	+8.63525391	-8.76708984	+12.06298828	+2036	+6.69287109	-10.77539063	-0.55371094	+37.35351563	+11.49169922	-49.13085938	+1092
+1457971209.16479990	+8.66601563	-7.40039063	-0.84814453	+56.11816406	-5.97656250	-47.06542969	+2320	+8.45068359	-6.57421875	-0.58886719	+8.63525391	-8.76708984	+12.06298828	+2036	+6.69726563	-10.77539063	-0.55371094	+37.37548828	+11.51367188	-49.15283203	+1096
+1457971209.16899990	+8.66601563	-7.40039063	-0.84814453	+56.11816406	-5.97656250	-47.06542969	+2316	+8.45068359	-6.57421875	-0.58886719	+8.63525391	-8.76708984	+12.04101563	+2036	+6.69726563	-10.77539063	-0.55371094	+37.37548828	+11.51367188	-49.15283203	+1096
+1457971209.17730000	+8.66601563	-7.40039063	-0.84814453	+56.11816406	-5.97656250	-47.06542969	+2316	+8.45068359	-6.57421875	-0.59326172	+8.65722656	-8.76708984	+12.04101563	+2032	+6.69726563	-10.77539063	-0.55371094	+37.39746094	+11.51367188	-49.17480469	+1096
+1457971209.18150000	+8.66601563	-7.40039063	-0.84814453	+56.14013672	-5.95458984	-47.06542969	+2316	+8.45068359	-6.57421875	-0.59326172	+8.65722656	-8.76708984	+12.04101563	+2032	+6.69726563	-10.77539063	-0.55371094	+37.39746094	+11.51367188	-49.17480469	+1100
+1457971209.18980000	+8.66601563	-7.40039063	-0.84814453	+56.14013672	-5.95458984	-47.04345703	+2312	+8.45068359	-6.57421875	-0.59326172	+8.65722656	-8.74511719	+12.01904297	+2032	+6.69726563	-10.77539063	-0.55371094	+37.39746094	+11.51367188	-49.15283203	+1100
+1457971209.19810010	+8.66601563	-7.40039063	-0.84814453	+56.14013672	-5.95458984	-47.04345703	+2312	+8.45068359	-6.57421875	-0.59326172	+8.67919922	-8.72314453	+12.01904297	+2028	+6.69287109	-10.77539063	-0.55810547	+37.37548828	+11.51367188	-49.13085938	+1104
+1457971209.20230010	+8.66601563	-7.40039063	-0.84814453	+56.14013672	-5.93261719	-47.04345703	+2312	+8.45068359	-6.57421875	-0.59326172	+8.67919922	-8.72314453	+12.01904297	+2028	+6.69287109	-10.77539063	-0.55810547	+37.37548828	+11.51367188	-49.13085938	+1104
+1457971209.20650010	+8.66601563	-7.40039063	-0.84814453	+56.14013672	-5.93261719	-47.04345703	+2308	+8.45068359	-6.57421875	-0.59326172	+8.67919922	-8.72314453	+11.99707031	+2024	+6.69287109	-10.77539063	-0.55810547	+37.37548828	+11.51367188	-49.10888672	+1104
+1457971209.21059990	+8.66601563	-7.39599609	-0.84814453	+56.14013672	-5.93261719	-47.04345703	+2308	+8.45068359	-6.57421875	-0.59326172	+8.67919922	-8.72314453	+11.99707031	+2024	+6.68847656	-10.77978516	-0.56250000	+37.35351563	+11.51367188	-49.10888672	+1104
+1457971209.21479990	+8.66162109	-7.39599609	-0.84814453	+56.14013672	-5.91064453	-47.02148438	+2308	+8.44628906	-6.57421875	-0.59326172	+8.67919922	-8.70117188	+11.99707031	+2024	+6.68847656	-10.77978516	-0.56250000	+37.33154297	+11.51367188	-49.08691406	+1104
+1457971209.21900010	+8.66162109	-7.39599609	-0.84814453	+56.14013672	-5.91064453	-47.02148438	+2308	+8.44628906	-6.57421875	-0.59326172	+8.67919922	-8.70117188	+11.99707031	+2024	+6.68408203	-10.77978516	-0.56250000	+37.33154297	+11.51367188	-49.06494141	+1104
+1457971209.22729990	+8.66162109	-7.39599609	-0.84814453	+56.14013672	-5.88867188	-47.02148438	+2304	+8.44628906	-6.57421875	-0.59326172	+8.67919922	-8.67919922	+11.99707031	+2020	+6.67968750	-10.78417969	-0.57128906	+37.28759766	+11.51367188	-49.04296875	+1104
+1457971209.23140000	+8.66162109	-7.39599609	-0.84814453	+56.14013672	-5.88867188	-47.02148438	+2304	+8.44628906	-6.57421875	-0.59326172	+8.67919922	-8.67919922	+11.99707031	+2020	+6.67529297	-10.78417969	-0.57128906	+37.28759766	+11.51367188	-49.02099609	+1104
+1457971209.23560000	+8.66162109	-7.39599609	-0.84814453	+56.14013672	-5.88867188	-47.02148438	+2304	+8.44628906	-6.57421875	-0.59326172	+8.67919922	-8.67919922	+11.99707031	+2020	+6.67529297	-10.78417969	-0.57128906	+37.26562500	+11.53564453	-49.02099609	+1104
+1457971209.23980000	+8.66162109	-7.39599609	-0.84814453	+56.14013672	-5.88867188	-47.02148438	+2304	+8.44628906	-6.57421875	-0.59326172	+8.67919922	-8.67919922	+11.97509766	+2020	+6.67529297	-10.78417969	-0.57128906	+37.26562500	+11.53564453	-49.02099609	+1104
+1457971209.24390010	+8.66162109	-7.39599609	-0.84814453	+56.14013672	-5.88867188	-46.99951172	+2300	+8.44628906	-6.57421875	-0.59326172	+8.67919922	-8.67919922	+11.97509766	+2016	+6.67529297	-10.78417969	-0.57128906	+37.26562500	+11.53564453	-49.02099609	+1100
+1457971209.25230000	+8.66162109	-7.39599609	-0.84814453	+56.14013672	-5.88867188	-46.99951172	+2300	+8.44628906	-6.57421875	-0.59326172	+8.67919922	-8.67919922	+11.97509766	+2016	+6.67529297	-10.78417969	-0.57128906	+37.26562500	+11.53564453	-49.02099609	+1100
+1457971209.25640010	+8.66162109	-7.39599609	-0.84814453	+56.14013672	-5.88867188	-46.99951172	+2300	+8.44628906	-6.57421875	-0.59326172	+8.67919922	-8.67919922	+11.97509766	+2016	+6.67529297	-10.78417969	-0.57128906	+37.26562500	+11.53564453	-49.04296875	+1096
+1457971209.26060010	+8.66162109	-7.39599609	-0.84814453	+56.14013672	-5.88867188	-46.99951172	+2300	+8.44628906	-6.57421875	-0.59326172	+8.67919922	-8.67919922	+11.97509766	+2016	+6.67529297	-10.78417969	-0.57128906	+37.28759766	+11.53564453	-49.04296875	+1096
+1457971209.26480010	+8.66162109	-7.39599609	-0.85253906	+56.14013672	-5.88867188	-46.99951172	+2300	+8.44628906	-6.57421875	-0.59326172	+8.67919922	-8.67919922	+11.97509766	+2016	+6.67968750	-10.78417969	-0.56689453	+37.28759766	+11.53564453	-49.04296875	+1096
+1457971209.27309990	+8.66162109	-7.39599609	-0.85253906	+56.14013672	-5.88867188	-46.99951172	+2300	+8.44628906	-6.57421875	-0.59326172	+8.67919922	-8.67919922	+11.99707031	+2012	+6.67968750	-10.78417969	-0.56689453	+37.28759766	+11.53564453	-49.06494141	+1096
+1457971209.28140000	+8.66162109	-7.39599609	-0.85253906	+56.14013672	-5.88867188	-46.99951172	+2296	+8.44628906	-6.57421875	-0.59326172	+8.67919922	-8.67919922	+11.99707031	+2012	+6.67968750	-10.77978516	-0.56689453	+37.30957031	+11.53564453	-49.06494141	+1092
+1457971209.28559990	+8.66162109	-7.39599609	-0.85253906	+56.14013672	-5.88867188	-46.99951172	+2296	+8.44628906	-6.57421875	-0.59326172	+8.67919922	-8.67919922	+11.99707031	+2012	+6.68408203	-10.77978516	-0.56689453	+37.30957031	+11.53564453	-49.08691406	+1092
+1457971209.28979990	+8.66162109	-7.39599609	-0.85253906	+56.14013672	-5.88867188	-46.99951172	+2296	+8.44628906	-6.57421875	-0.59326172	+8.67919922	-8.67919922	+11.99707031	+2012	+6.68408203	-10.77978516	-0.56250000	+37.30957031	+11.53564453	-49.08691406	+1092
+1457971209.29390000	+8.66162109	-7.39599609	-0.85253906	+56.14013672	-5.88867188	-46.99951172	+2296	+8.44628906	-6.57421875	-0.59326172	+8.67919922	-8.67919922	+11.99707031	+2008	+6.68408203	-10.77978516	-0.56250000	+37.30957031	+11.53564453	-49.08691406	+1092
+1457971209.30230000	+8.66162109	-7.39599609	-0.85253906	+56.14013672	-5.88867188	-46.97753906	+2296	+8.44628906	-6.57421875	-0.59326172	+8.67919922	-8.67919922	+11.99707031	+2008	+6.68408203	-10.77978516	-0.56250000	+37.33154297	+11.55761719	-49.08691406	+1092
+1457971209.31060000	+8.66162109	-7.39599609	-0.85253906	+56.14013672	-5.88867188	-46.97753906	+2296	+8.44628906	-6.57421875	-0.59326172	+8.67919922	-8.67919922	+11.97509766	+2008	+6.68408203	-10.77978516	-0.56250000	+37.33154297	+11.55761719	-49.08691406	+1092
+1457971209.31469990	+8.66162109	-7.39599609	-0.85253906	+56.14013672	-5.88867188	-46.97753906	+2296	+8.44628906	-6.57421875	-0.59326172	+8.67919922	-8.67919922	+11.97509766	+2008	+6.68408203	-10.77978516	-0.56250000	+37.33154297	+11.55761719	-49.08691406	+1092
+1457971209.31890010	+8.66162109	-7.39599609	-0.85253906	+56.14013672	-5.88867188	-46.97753906	+2296	+8.44628906	-6.57421875	-0.59326172	+8.67919922	-8.67919922	+11.97509766	+2008	+6.68408203	-10.77978516	-0.56250000	+37.30957031	+11.55761719	-49.08691406	+1092
+1457971209.32310010	+8.66162109	-7.39599609	-0.85253906	+56.11816406	-5.86669922	-46.97753906	+2296	+8.44628906	-6.57421875	-0.59326172	+8.67919922	-8.67919922	+11.97509766	+2008	+6.68408203	-10.77978516	-0.56250000	+37.30957031	+11.55761719	-49.08691406	+1092
+1457971209.33139990	+8.66162109	-7.39599609	-0.85253906	+56.11816406	-5.86669922	-46.97753906	+2296	+8.44628906	-6.57421875	-0.59326172	+8.67919922	-8.67919922	+11.97509766	+2004	+6.68408203	-10.77978516	-0.56250000	+37.30957031	+11.55761719	-49.08691406	+1092
+1457971209.33559990	+8.66162109	-7.39599609	-0.85253906	+56.11816406	-5.86669922	-46.97753906	+2296	+8.44628906	-6.57421875	-0.59326172	+8.67919922	-8.67919922	+11.97509766	+2004	+6.67968750	-10.77978516	-0.56689453	+37.30957031	+11.55761719	-49.06494141	+1088
+1457971209.33970000	+8.66162109	-7.39599609	-0.85253906	+56.11816406	-5.86669922	-46.97753906	+2296	+8.44628906	-6.57421875	-0.59326172	+8.67919922	-8.67919922	+11.97509766	+2004	+6.67968750	-10.77978516	-0.56689453	+37.30957031	+11.55761719	-49.06494141	+1088
+1457971209.35220000	+8.66162109	-7.39599609	-0.85253906	+56.11816406	-5.86669922	-46.97753906	+2296	+8.44628906	-6.57421875	-0.59765625	+8.65722656	-8.65722656	+11.95312500	+2004	+6.67968750	-10.77978516	-0.56689453	+37.28759766	+11.55761719	-49.06494141	+1088
+1457971209.36060000	+8.66162109	-7.39599609	-0.85253906	+56.11816406	-5.86669922	-46.97753906	+2296	+8.44628906	-6.57421875	-0.59765625	+8.65722656	-8.65722656	+11.95312500	+2004	+6.67968750	-10.78417969	-0.57128906	+37.28759766	+11.55761719	-49.04296875	+1084
+1457971209.36890010	+8.65722656	-7.39599609	-0.85253906	+56.11816406	-5.86669922	-46.97753906	+2296	+8.44628906	-6.57421875	-0.59765625	+8.65722656	-8.65722656	+11.93115234	+2004	+6.67529297	-10.78417969	-0.57128906	+37.28759766	+11.55761719	-49.04296875	+1084
+1457971209.37719990	+8.65722656	-7.39599609	-0.85253906	+56.11816406	-5.86669922	-46.95556641	+2296	+8.44628906	-6.57421875	-0.59765625	+8.65722656	-8.67919922	+11.93115234	+2004	+6.67968750	-10.77978516	-0.57128906	+37.28759766	+11.55761719	-49.04296875	+1080
+1457971209.38550000	+8.66162109	-7.39599609	-0.85253906	+56.11816406	-5.86669922	-46.95556641	+2296	+8.44628906	-6.57421875	-0.59765625	+8.65722656	-8.67919922	+11.93115234	+2000	+6.67968750	-10.77978516	-0.57128906	+37.28759766	+11.55761719	-49.04296875	+1080
+1457971209.39389990	+8.66162109	-7.39599609	-0.85253906	+56.09619141	-5.86669922	-46.95556641	+2296	+8.44628906	-6.57421875	-0.59765625	+8.65722656	-8.67919922	+11.93115234	+2000	+6.67968750	-10.77978516	-0.56689453	+37.30957031	+11.55761719	-49.06494141	+1080
+1457971209.39800000	+8.66162109	-7.39599609	-0.85253906	+56.09619141	-5.86669922	-46.95556641	+2296	+8.44628906	-6.57421875	-0.59765625	+8.65722656	-8.67919922	+11.90917969	+2000	+6.67968750	-10.77978516	-0.56689453	+37.30957031	+11.55761719	-49.06494141	+1080
+1457971209.40220000	+8.66162109	-7.39599609	-0.85253906	+56.09619141	-5.86669922	-46.95556641	+2292	+8.44628906	-6.57421875	-0.59765625	+8.65722656	-8.67919922	+11.90917969	+2000	+6.67968750	-10.77978516	-0.56689453	+37.30957031	+11.55761719	-49.06494141	+1080
+1457971209.41050000	+8.66162109	-7.39599609	-0.85253906	+56.09619141	-5.86669922	-46.97753906	+2292	+8.44628906	-6.57421875	-0.59765625	+8.63525391	-8.67919922	+11.88720703	+2000	+6.68408203	-10.77978516	-0.56689453	+37.30957031	+11.55761719	-49.06494141	+1080
+1457971209.42300010	+8.66162109	-7.39599609	-0.85253906	+56.09619141	-5.86669922	-46.97753906	+2292	+8.44628906	-6.57421875	-0.59765625	+8.63525391	-8.70117188	+11.86523438	+2000	+6.68408203	-10.77978516	-0.56689453	+37.33154297	+11.55761719	-49.08691406	+1076
+1457971209.42720010	+8.66162109	-7.39599609	-0.85253906	+56.09619141	-5.86669922	-46.97753906	+2292	+8.44628906	-6.57421875	-0.59765625	+8.63525391	-8.70117188	+11.84326172	+2000	+6.68408203	-10.77978516	-0.56689453	+37.33154297	+11.57958984	-49.08691406	+1076
+1457971209.43140010	+8.66162109	-7.39599609	-0.85253906	+56.09619141	-5.86669922	-46.97753906	+2292	+8.44628906	-6.57421875	-0.59765625	+8.63525391	-8.70117188	+11.82128906	+2000	+6.68408203	-10.77978516	-0.56689453	+37.33154297	+11.57958984	-49.08691406	+1076
+1457971209.43549990	+8.66162109	-7.39599609	-0.85253906	+56.09619141	-5.86669922	-46.97753906	+2292	+8.44628906	-6.57421875	-0.59765625	+8.63525391	-8.70117188	+11.79931641	+2000	+6.68408203	-10.77978516	-0.56689453	+37.33154297	+11.57958984	-49.08691406	+1076
+1457971209.44390010	+8.66162109	-7.39599609	-0.85253906	+56.09619141	-5.86669922	-46.97753906	+2296	+8.44628906	-6.57421875	-0.59765625	+8.61328125	-8.72314453	+11.75537109	+2000	+6.68408203	-10.77978516	-0.56689453	+37.33154297	+11.57958984	-49.08691406	+1076
+1457971209.44800000	+8.66162109	-7.39599609	-0.85253906	+56.09619141	-5.86669922	-46.97753906	+2296	+8.44628906	-6.57421875	-0.59765625	+8.61328125	-8.72314453	+11.73339844	+2000	+6.68408203	-10.77978516	-0.56689453	+37.30957031	+11.57958984	-49.08691406	+1076
+1457971209.45219990	+8.66162109	-7.39599609	-0.85253906	+56.09619141	-5.84472656	-46.99951172	+2296	+8.44628906	-6.57421875	-0.59765625	+8.61328125	-8.72314453	+11.68945313	+2000	+6.67968750	-10.77978516	-0.56689453	+37.30957031	+11.55761719	-49.08691406	+1076
+1457971209.45639990	+8.65722656	-7.39599609	-0.85253906	+56.09619141	-5.84472656	-46.99951172	+2296	+8.44628906	-6.57861328	-0.59765625	+8.61328125	-8.72314453	+11.66748047	+2000	+6.67968750	-10.77978516	-0.56689453	+37.30957031	+11.55761719	-49.08691406	+1076
+1457971209.46470000	+8.65722656	-7.39599609	-0.85253906	+56.07421875	-5.84472656	-46.99951172	+2296	+8.44189453	-6.57861328	-0.59765625	+8.59130859	-8.72314453	+11.60156250	+2004	+6.67968750	-10.77978516	-0.56689453	+37.28759766	+11.55761719	-49.08691406	+1076
+1457971209.46880010	+8.65722656	-7.39599609	-0.85253906	+56.07421875	-5.84472656	-46.99951172	+2296	+8.44189453	-6.57861328	-0.60205078	+8.59130859	-8.72314453	+11.57958984	+2004	+6.67529297	-10.78417969	-0.57128906	+37.28759766	+11.55761719	-49.08691406	+1076
+1457971209.47300000	+8.65722656	-7.39599609	-0.85253906	+56.07421875	-5.84472656	-46.99951172	+2296	+8.44189453	-6.57861328	-0.60205078	+8.59130859	-8.72314453	+11.55761719	+2004	+6.67089844	-10.78417969	-0.57128906	+37.26562500	+11.55761719	-49.08691406	+1076
+1457971209.47720000	+8.65722656	-7.39599609	-0.85253906	+56.07421875	-5.84472656	-47.02148438	+2296	+8.44189453	-6.57861328	-0.60205078	+8.59130859	-8.72314453	+11.51367188	+2004	+6.67089844	-10.78417969	-0.57128906	+37.24365234	+11.55761719	-49.08691406	+1076
+1457971209.48130010	+8.65722656	-7.39599609	-0.85253906	+56.07421875	-5.84472656	-47.02148438	+2296	+8.44189453	-6.57861328	-0.60205078	+8.56933594	-8.72314453	+11.49169922	+2004	+6.67089844	-10.78417969	-0.57128906	+37.24365234	+11.55761719	-49.10888672	+1076
+1457971209.48970010	+8.65722656	-7.39599609	-0.85253906	+56.05224609	-5.82275391	-47.04345703	+2296	+8.44189453	-6.57861328	-0.60205078	+8.56933594	-8.74511719	+11.46972656	+2004	+6.66650391	-10.78417969	-0.57128906	+37.24365234	+11.55761719	-49.10888672	+1076
+1457971209.49379990	+8.65722656	-7.39599609	-0.85253906	+56.05224609	-5.82275391	-47.04345703	+2296	+8.44189453	-6.57861328	-0.60205078	+8.56933594	-8.74511719	+11.44775391	+2004	+6.66650391	-10.78417969	-0.57128906	+37.24365234	+11.55761719	-49.13085938	+1072
+1457971209.50219990	+8.65722656	-7.39599609	-0.85253906	+56.05224609	-5.82275391	-47.06542969	+2296	+8.44189453	-6.57861328	-0.60205078	+8.56933594	-8.76708984	+11.42578125	+2004	+6.67089844	-10.78417969	-0.56689453	+37.26562500	+11.55761719	-49.17480469	+1072
+1457971209.51050000	+8.65722656	-7.40039063	-0.85253906	+56.03027344	-5.80078125	-47.08740234	+2296	+8.44628906	-6.58300781	-0.60205078	+8.56933594	-8.78906250	+11.40380859	+2004	+6.67529297	-10.78417969	-0.56250000	+37.28759766	+11.55761719	-49.24072266	+1076
+1457971209.52300000	+8.66162109	-7.40039063	-0.84814453	+56.00830078	-5.80078125	-47.15332031	+2296	+8.44628906	-6.58300781	-0.60644531	+8.54736328	-8.83300781	+11.35986328	+2004	+6.68408203	-10.77978516	-0.55371094	+37.35351563	+11.55761719	-49.30664063	+1076
+1457971209.52720000	+8.66162109	-7.40039063	-0.84814453	+55.98632813	-5.80078125	-47.15332031	+2296	+8.44628906	-6.58300781	-0.60644531	+8.54736328	-8.83300781	+11.35986328	+2004	+6.68408203	-10.77978516	-0.55371094	+37.37548828	+11.55761719	-49.32861328	+1076
+1457971209.53130010	+8.66162109	-7.40039063	-0.84814453	+55.98632813	-5.77880859	-47.17529297	+2296	+8.44628906	-6.58300781	-0.60644531	+8.54736328	-8.85498047	+11.33789063	+2004	+6.68847656	-10.77978516	-0.55371094	+37.37548828	+11.55761719	-49.37255859	+1080
+1457971209.53959990	+8.66162109	-7.40039063	-0.84814453	+55.96435547	-5.77880859	-47.21923828	+2296	+8.44628906	-6.58300781	-0.60205078	+8.54736328	-8.87695313	+11.29394531	+2004	+6.69287109	-10.77978516	-0.54931641	+37.41943359	+11.55761719	-49.41650391	+1080
+1457971209.54380010	+8.66162109	-7.40039063	-0.84814453	+55.94238281	-5.75683594	-47.24121094	+2300	+8.44628906	-6.58300781	-0.60205078	+8.54736328	-8.89892578	+11.29394531	+2004	+6.69287109	-10.77978516	-0.54492188	+37.41943359	+11.55761719	-49.43847656	+1080
+1457971209.55209990	+8.66162109	-7.40039063	-0.84814453	+55.92041016	-5.75683594	-47.28515625	+2300	+8.44628906	-6.58300781	-0.60205078	+8.54736328	-8.92089844	+11.25000000	+2004	+6.69287109	-10.77978516	-0.54492188	+37.41943359	+11.53564453	-49.48242188	+1084
+1457971209.55629990	+8.66162109	-7.40039063	-0.84814453	+55.89843750	-5.73486328	-47.30712891	+2300	+8.44628906	-6.58300781	-0.60205078	+8.54736328	-8.92089844	+11.22802734	+2004	+6.69287109	-10.77978516	-0.54492188	+37.41943359	+11.53564453	-49.48242188	+1084
+1457971209.56049990	+8.66162109	-7.40039063	-0.84814453	+55.87646484	-5.73486328	-47.32910156	+2300	+8.44628906	-6.58300781	-0.60205078	+8.54736328	-8.92089844	+11.20605469	+2004	+6.68847656	-10.77978516	-0.54931641	+37.41943359	+11.53564453	-49.50439453	+1084
+1457971209.56880000	+8.65722656	-7.40039063	-0.84814453	+55.85449219	-5.69091797	-47.37304688	+2300	+8.44628906	-6.58300781	-0.60205078	+8.54736328	-8.94287109	+11.14013672	+2004	+6.68408203	-10.77978516	-0.55371094	+37.37548828	+11.53564453	-49.48242188	+1084
+1457971209.57300000	+8.65722656	-7.40039063	-0.84814453	+55.83251953	-5.69091797	-47.39501953	+2304	+8.44628906	-6.58300781	-0.60205078	+8.54736328	-8.94287109	+11.11816406	+2004	+6.67968750	-10.78417969	-0.55371094	+37.35351563	+11.53564453	-49.48242188	+1084
+1457971209.57710000	+8.65722656	-7.40039063	-0.84814453	+55.81054688	-5.66894531	-47.41699219	+2304	+8.44628906	-6.58300781	-0.60205078	+8.54736328	-8.94287109	+11.09619141	+2004	+6.67529297	-10.78417969	-0.55810547	+37.33154297	+11.51367188	-49.48242188	+1088
+1457971209.58130000	+8.65722656	-7.40039063	-0.84814453	+55.81054688	-5.64697266	-47.43896484	+2304	+8.44628906	-6.58300781	-0.60205078	+8.54736328	-8.94287109	+11.07421875	+2004	+6.67089844	-10.78857422	-0.56250000	+37.28759766	+11.51367188	-49.46044922	+1088
+1457971209.58960010	+8.65722656	-7.40478516	-0.84375000	+55.78857422	-5.64697266	-47.46093750	+2304	+8.44628906	-6.58300781	-0.60205078	+8.54736328	-8.94287109	+11.05224609	+2004	+6.66210938	-10.79296875	-0.56689453	+37.22167969	+11.51367188	-49.43847656	+1088
+1457971209.59380010	+8.65283203	-7.40478516	-0.84375000	+55.76660156	-5.62500000	-47.48291016	+2304	+8.44628906	-6.58300781	-0.60205078	+8.54736328	-8.96484375	+11.03027344	+2004	+6.65771484	-10.79296875	-0.57128906	+37.22167969	+11.51367188	-49.43847656	+1088
+1457971209.59800000	+8.65283203	-7.40478516	-0.84375000	+55.76660156	-5.62500000	-47.48291016	+2304	+8.44628906	-6.58300781	-0.60205078	+8.54736328	-8.96484375	+11.00830078	+2004	+6.65332031	-10.79296875	-0.57128906	+37.19970703	+11.49169922	-49.43847656	+1084
+1457971209.60209990	+8.65283203	-7.40478516	-0.84375000	+55.76660156	-5.62500000	-47.50488281	+2304	+8.44628906	-6.58300781	-0.60205078	+8.54736328	-8.96484375	+11.00830078	+2004	+6.65332031	-10.79296875	-0.57128906	+37.17773438	+11.49169922	-49.43847656	+1084
+1457971209.60630010	+8.65283203	-7.40478516	-0.84375000	+55.76660156	-5.62500000	-47.52685547	+2304	+8.44628906	-6.58300781	-0.60205078	+8.54736328	-8.96484375	+10.98632813	+2004	+6.65332031	-10.79296875	-0.57128906	+37.17773438	+11.49169922	-49.43847656	+1080
+1457971209.61459990	+8.65722656	-7.40478516	-0.84375000	+55.74462891	-5.62500000	-47.54882813	+2304	+8.44628906	-6.58300781	-0.60205078	+8.54736328	-8.96484375	+10.98632813	+2008	+6.65332031	-10.79296875	-0.57128906	+37.17773438	+11.51367188	-49.48242188	+1080
+1457971209.61879990	+8.65722656	-7.40478516	-0.83935547	+55.74462891	-5.62500000	-47.54882813	+2304	+8.44628906	-6.58300781	-0.60205078	+8.54736328	-8.96484375	+10.98632813	+2008	+6.65771484	-10.79296875	-0.56689453	+37.19970703	+11.51367188	-49.48242188	+1080
+1457971209.62290000	+8.65722656	-7.40478516	-0.83935547	+55.74462891	-5.62500000	-47.54882813	+2304	+8.44628906	-6.58300781	-0.60205078	+8.54736328	-8.98681641	+10.98632813	+2008	+6.65771484	-10.79296875	-0.56689453	+37.22167969	+11.51367188	-49.50439453	+1076
+1457971209.62710000	+8.65722656	-7.40478516	-0.83935547	+55.76660156	-5.62500000	-47.57080078	+2304	+8.44628906	-6.58300781	-0.60205078	+8.54736328	-8.98681641	+10.98632813	+2008	+6.66210938	-10.79296875	-0.56250000	+37.22167969	+11.51367188	-49.52636719	+1076
+1457971209.63130000	+8.65722656	-7.40478516	-0.83935547	+55.76660156	-5.64697266	-47.57080078	+2304	+8.44628906	-6.58300781	-0.60205078	+8.54736328	-8.98681641	+10.98632813	+2008	+6.66210938	-10.79296875	-0.56250000	+37.24365234	+11.51367188	-49.54833984	+1076
+1457971209.63960000	+8.65722656	-7.40478516	-0.83935547	+55.76660156	-5.64697266	-47.59277344	+2304	+8.44628906	-6.58300781	-0.60205078	+8.54736328	-8.98681641	+10.98632813	+2008	+6.66650391	-10.78857422	-0.55810547	+37.26562500	+11.51367188	-49.57031250	+1080
+1457971209.64380000	+8.65722656	-7.40478516	-0.83935547	+55.76660156	-5.64697266	-47.59277344	+2308	+8.44628906	-6.58300781	-0.60205078	+8.54736328	-8.98681641	+10.98632813	+2008	+6.67089844	-10.78857422	-0.55810547	+37.28759766	+11.51367188	-49.59228516	+1080
+1457971209.65210010	+8.66162109	-7.40478516	-0.83935547	+55.76660156	-5.66894531	-47.59277344	+2308	+8.44628906	-6.58300781	-0.60205078	+8.54736328	-9.00878906	+10.98632813	+2008	+6.67529297	-10.78857422	-0.55371094	+37.33154297	+11.51367188	-49.63623047	+1080
+1457971209.66039990	+8.66162109	-7.40478516	-0.83935547	+55.76660156	-5.66894531	-47.59277344	+2308	+8.45068359	-6.58300781	-0.60205078	+8.54736328	-9.00878906	+11.00830078	+2008	+6.68408203	-10.78417969	-0.54931641	+37.37548828	+11.49169922	-49.65820313	+1084
+1457971209.66459990	+8.66162109	-7.40478516	-0.83935547	+55.76660156	-5.66894531	-47.61474609	+2308	+8.45068359	-6.58300781	-0.60205078	+8.54736328	-9.00878906	+11.00830078	+2008	+6.68408203	-10.78417969	-0.54931641	+37.37548828	+11.49169922	-49.68017578	+1084
+1457971209.66880010	+8.66162109	-7.40478516	-0.83935547	+55.76660156	-5.66894531	-47.61474609	+2308	+8.45068359	-6.58300781	-0.60205078	+8.52539063	-9.00878906	+11.00830078	+2008	+6.68847656	-10.78417969	-0.54492188	+37.39746094	+11.49169922	-49.68017578	+1084
+1457971209.67709990	+8.66162109	-7.40478516	-0.83935547	+55.76660156	-5.66894531	-47.61474609	+2312	+8.45068359	-6.58300781	-0.60205078	+8.52539063	-9.00878906	+11.00830078	+2008	+6.68847656	-10.78417969	-0.54492188	+37.39746094	+11.49169922	-49.70214844	+1088
+1457971209.68129990	+8.66162109	-7.40478516	-0.83935547	+55.76660156	-5.66894531	-47.61474609	+2312	+8.45068359	-6.58300781	-0.60205078	+8.52539063	-9.00878906	+11.00830078	+2008	+6.68847656	-10.78417969	-0.54492188	+37.41943359	+11.49169922	-49.68017578	+1088
