# Supplementary material for: A direct effect of perception on action when grasping a cup
Source: Sci Rep. 2018 Jan 9;8:171. doi: 10.1038/s41598-017-18591-5 (PMC5760564; doi:10.1038/s41598-017-18591-5)
Supplement: Supplementary file 6 — Supplementary Information [file 41598_2017_18591_MOESM6_ESM.zip › SciRep_Data/S01instruct/S01_100instruct_Tr63.dat]

+1000000000000.00000000	+0.00000000	+0.00000000	+0.00000000	+0.00000000	+0.00000000	+0.00000000	+0	+0.00000000	+0.00000000	+0.00000000	+0.00000000	+0.00000000	+0.00000000	+0	+0.00000000	+0.00000000	+0.00000000	+0.00000000	+0.00000000	+0.00000000	+0
+1457971209.68960000	+8.66162109	-7.40478516	-0.83935547	+55.76660156	-5.66894531	-47.61474609	+2312	+8.45068359	-6.58300781	-0.60205078	+8.52539063	-9.00878906	+11.00830078	+2008	+6.68847656	-10.78417969	-0.54931641	+37.39746094	+11.49169922	-49.68017578	+1088
+1457971209.69370010	+8.66162109	-7.40478516	-0.83935547	+55.76660156	-5.66894531	-47.61474609	+2312	+8.45068359	-6.58300781	-0.60205078	+8.52539063	-9.00878906	+11.00830078	+2008	+6.68847656	-10.78417969	-0.54931641	+37.39746094	+11.49169922	-49.65820313	+1088
+1457971209.69790010	+8.66162109	-7.40478516	-0.83935547	+55.76660156	-5.66894531	-47.61474609	+2312	+8.45068359	-6.58300781	-0.60205078	+8.52539063	-9.00878906	+11.00830078	+2008	+6.68847656	-10.78417969	-0.54931641	+37.39746094	+11.49169922	-49.65820313	+1088
+1457971209.70210000	+8.66162109	-7.40478516	-0.83935547	+55.76660156	-5.66894531	-47.61474609	+2312	+8.45068359	-6.58300781	-0.60205078	+8.52539063	-9.00878906	+11.00830078	+2008	+6.68408203	-10.78417969	-0.55371094	+37.39746094	+11.49169922	-49.65820313	+1088
+1457971209.71040010	+8.66162109	-7.40478516	-0.83935547	+55.76660156	-5.66894531	-47.61474609	+2312	+8.45068359	-6.58300781	-0.60205078	+8.52539063	-9.00878906	+11.00830078	+2008	+6.68408203	-10.78857422	-0.55371094	+37.37548828	+11.49169922	-49.63623047	+1088
+1457971209.71460010	+8.66162109	-7.40478516	-0.83935547	+55.76660156	-5.66894531	-47.61474609	+2312	+8.45068359	-6.58300781	-0.60205078	+8.52539063	-9.00878906	+11.00830078	+2008	+6.68408203	-10.78857422	-0.55371094	+37.37548828	+11.49169922	-49.63623047	+1084
+1457971209.71869990	+8.66162109	-7.40478516	-0.83935547	+55.76660156	-5.66894531	-47.61474609	+2312	+8.45068359	-6.58300781	-0.60205078	+8.52539063	-9.00878906	+11.03027344	+2008	+6.68408203	-10.78857422	-0.55371094	+37.35351563	+11.46972656	-49.63623047	+1084
+1457971215.92440010	+8.35400391	-7.37841797	-0.91406250	+57.59033203	-6.89941406	-46.58203125	+2052	+8.10791016	-6.57861328	-0.64599609	+9.20654297	-9.00878906	+10.01953125	+1664	+6.37207031	-10.76660156	-0.64599609	+38.25439453	+11.09619141	-49.35058594	+1072
+1457971215.92860010	+8.35400391	-7.37841797	-0.91406250	+57.59033203	-6.89941406	-46.60400391	+2052	+8.10791016	-6.57861328	-0.64599609	+9.20654297	-9.00878906	+10.01953125	+1664	+6.37207031	-10.76660156	-0.64599609	+38.25439453	+11.09619141	-49.32861328	+1072
+1457971215.93269990	+8.35400391	-7.37841797	-0.91406250	+57.59033203	-6.89941406	-46.60400391	+2052	+8.10791016	-6.57421875	-0.64599609	+9.20654297	-9.00878906	+10.01953125	+1664	+6.36767578	-10.76660156	-0.65039063	+38.23242188	+11.07421875	-49.30664063	+1072
+1457971215.94109990	+8.35400391	-7.37841797	-0.91406250	+57.59033203	-6.89941406	-46.60400391	+2052	+8.10791016	-6.57421875	-0.64599609	+9.20654297	-9.00878906	+10.01953125	+1664	+6.36328125	-10.77099609	-0.65478516	+38.18847656	+11.07421875	-49.26269531	+1068
+1457971215.94520000	+8.35400391	-7.37841797	-0.91406250	+57.59033203	-6.89941406	-46.60400391	+2052	+8.10791016	-6.57421875	-0.64599609	+9.20654297	-9.00878906	+9.99755859	+1664	+6.35888672	-10.77099609	-0.65478516	+38.16650391	+11.05224609	-49.26269531	+1068
+1457971215.94939990	+8.35400391	-7.37841797	-0.91406250	+57.59033203	-6.89941406	-46.60400391	+2052	+8.10791016	-6.57421875	-0.64599609	+9.20654297	-9.00878906	+9.99755859	+1664	+6.35888672	-10.77099609	-0.65917969	+38.16650391	+11.05224609	-49.24072266	+1064
+1457971215.95359990	+8.35400391	-7.37841797	-0.91406250	+57.59033203	-6.89941406	-46.60400391	+2052	+8.10791016	-6.57421875	-0.64599609	+9.20654297	-9.00878906	+9.99755859	+1664	+6.35888672	-10.77099609	-0.65917969	+38.16650391	+11.05224609	-49.26269531	+1064
+1457971215.95770000	+8.35400391	-7.37841797	-0.91406250	+57.59033203	-6.89941406	-46.60400391	+2052	+8.10791016	-6.57421875	-0.64599609	+9.20654297	-9.00878906	+9.99755859	+1668	+6.35888672	-10.77099609	-0.65478516	+38.16650391	+11.05224609	-49.26269531	+1060
+1457971215.96190000	+8.35400391	-7.37841797	-0.91406250	+57.59033203	-6.89941406	-46.60400391	+2052	+8.10791016	-6.57421875	-0.64599609	+9.20654297	-9.00878906	+9.99755859	+1668	+6.35888672	-10.77099609	-0.65478516	+38.16650391	+11.05224609	-49.26269531	+1060
+1457971215.96600010	+8.35400391	-7.37841797	-0.91406250	+57.59033203	-6.89941406	-46.60400391	+2052	+8.10791016	-6.57421875	-0.64599609	+9.20654297	-9.03076172	+9.99755859	+1668	+6.36328125	-10.77099609	-0.65478516	+38.18847656	+11.05224609	-49.28466797	+1060
+1457971215.97020010	+8.35400391	-7.37841797	-0.91406250	+57.59033203	-6.92138672	-46.60400391	+2052	+8.10791016	-6.57421875	-0.64599609	+9.20654297	-9.03076172	+10.01953125	+1668	+6.36328125	-10.77099609	-0.65478516	+38.18847656	+11.05224609	-49.28466797	+1056
+1457971215.97440000	+8.35400391	-7.37841797	-0.91406250	+57.59033203	-6.92138672	-46.62597656	+2052	+8.10791016	-6.57421875	-0.64599609	+9.20654297	-9.03076172	+10.01953125	+1668	+6.36328125	-10.77099609	-0.65039063	+38.18847656	+11.05224609	-49.30664063	+1056
+1457971215.97849990	+8.35400391	-7.37841797	-0.91406250	+57.59033203	-6.92138672	-46.62597656	+2052	+8.10791016	-6.57421875	-0.64599609	+9.20654297	-9.03076172	+10.01953125	+1668	+6.36767578	-10.77099609	-0.65039063	+38.21044922	+11.05224609	-49.30664063	+1056
+1457971215.98270010	+8.35400391	-7.37841797	-0.91406250	+57.59033203	-6.92138672	-46.62597656	+2052	+8.10791016	-6.57421875	-0.64599609	+9.20654297	-9.03076172	+10.01953125	+1668	+6.36767578	-10.77099609	-0.65039063	+38.21044922	+11.05224609	-49.32861328	+1056
+1457971215.99099990	+8.35400391	-7.37841797	-0.91406250	+57.59033203	-6.92138672	-46.62597656	+2056	+8.10791016	-6.57421875	-0.64599609	+9.20654297	-9.03076172	+10.01953125	+1668	+6.37207031	-10.77099609	-0.64599609	+38.23242188	+11.05224609	-49.32861328	+1052
+1457971215.99519990	+8.35400391	-7.37841797	-0.91406250	+57.61230469	-6.92138672	-46.62597656	+2056	+8.11230469	-6.57421875	-0.64599609	+9.20654297	-9.03076172	+10.01953125	+1668	+6.37207031	-10.77099609	-0.64599609	+38.23242188	+11.05224609	-49.35058594	+1052
+1457971215.99939990	+8.35400391	-7.37841797	-0.91406250	+57.61230469	-6.92138672	-46.62597656	+2056	+8.11230469	-6.57421875	-0.64599609	+9.20654297	-9.05273438	+10.01953125	+1668	+6.37207031	-10.76660156	-0.64599609	+38.23242188	+11.05224609	-49.35058594	+1052
+1457971216.00770000	+8.35400391	-7.37841797	-0.91406250	+57.61230469	-6.94335938	-46.64794922	+2056	+8.11230469	-6.57421875	-0.64599609	+9.20654297	-9.05273438	+10.01953125	+1668	+6.37207031	-10.76660156	-0.64599609	+38.25439453	+11.05224609	-49.35058594	+1052
+1457971216.01189990	+8.35400391	-7.37841797	-0.91406250	+57.61230469	-6.94335938	-46.64794922	+2056	+8.11230469	-6.57421875	-0.64599609	+9.20654297	-9.05273438	+10.01953125	+1668	+6.37646484	-10.76660156	-0.64599609	+38.25439453	+11.05224609	-49.37255859	+1052
+1457971216.02020000	+8.35400391	-7.37841797	-0.91406250	+57.61230469	-6.94335938	-46.64794922	+2056	+8.11230469	-6.57421875	-0.64599609	+9.20654297	-9.05273438	+10.01953125	+1668	+6.37646484	-10.76660156	-0.64599609	+38.25439453	+11.05224609	-49.37255859	+1048
+1457971216.02440000	+8.35400391	-7.37841797	-0.91406250	+57.61230469	-6.94335938	-46.64794922	+2056	+8.11230469	-6.57421875	-0.64599609	+9.20654297	-9.05273438	+10.01953125	+1668	+6.37646484	-10.76660156	-0.64599609	+38.25439453	+11.03027344	-49.37255859	+1048
+1457971216.02850010	+8.35400391	-7.37841797	-0.91406250	+57.61230469	-6.94335938	-46.64794922	+2056	+8.11230469	-6.57421875	-0.64599609	+9.20654297	-9.05273438	+10.01953125	+1668	+6.37646484	-10.76660156	-0.64599609	+38.25439453	+11.03027344	-49.37255859	+1048
+1457971216.03270010	+8.35400391	-7.37841797	-0.91406250	+57.61230469	-6.94335938	-46.64794922	+2056	+8.11230469	-6.57421875	-0.64599609	+9.20654297	-9.05273438	+10.01953125	+1668	+6.37646484	-10.76660156	-0.64599609	+38.25439453	+11.03027344	-49.35058594	+1048
+1457971216.04099990	+8.35400391	-7.37841797	-0.90966797	+57.61230469	-6.94335938	-46.64794922	+2056	+8.11230469	-6.57421875	-0.64599609	+9.20654297	-9.05273438	+10.01953125	+1668	+6.37207031	-10.76660156	-0.64599609	+38.25439453	+11.03027344	-49.35058594	+1048
+1457971216.04930000	+8.35400391	-7.37841797	-0.90966797	+57.61230469	-6.94335938	-46.64794922	+2056	+8.11230469	-6.57421875	-0.64599609	+9.20654297	-9.05273438	+10.01953125	+1668	+6.37207031	-10.76660156	-0.64599609	+38.23242188	+11.03027344	-49.35058594	+1048
+1457971216.05769990	+8.35400391	-7.37841797	-0.90966797	+57.61230469	-6.94335938	-46.64794922	+2056	+8.11230469	-6.57421875	-0.64599609	+9.20654297	-9.05273438	+10.01953125	+1668	+6.37207031	-10.76660156	-0.64599609	+38.23242188	+11.03027344	-49.35058594	+1044
+1457971216.06600000	+8.35400391	-7.37841797	-0.90966797	+57.61230469	-6.94335938	-46.64794922	+2056	+8.11230469	-6.57421875	-0.64599609	+9.20654297	-9.05273438	+10.01953125	+1668	+6.37207031	-10.76660156	-0.64599609	+38.23242188	+11.03027344	-49.35058594	+1044
+1457971216.07430010	+8.35400391	-7.37841797	-0.90966797	+57.61230469	-6.94335938	-46.64794922	+2056	+8.11230469	-6.57421875	-0.64599609	+9.20654297	-9.05273438	+10.01953125	+1668	+6.37207031	-10.76660156	-0.64599609	+38.23242188	+11.03027344	-49.35058594	+1044
+1457971216.08270000	+8.35400391	-7.37841797	-0.90966797	+57.61230469	-6.94335938	-46.64794922	+2056	+8.11230469	-6.57421875	-0.64599609	+9.20654297	-9.05273438	+10.01953125	+1668	+6.37207031	-10.76660156	-0.64599609	+38.23242188	+11.03027344	-49.35058594	+1044
+1457971216.09100010	+8.35400391	-7.37841797	-0.90966797	+57.61230469	-6.94335938	-46.66992188	+2056	+8.11230469	-6.57421875	-0.64599609	+9.20654297	-9.05273438	+10.01953125	+1668	+6.37207031	-10.76660156	-0.64599609	+38.23242188	+11.03027344	-49.35058594	+1044
+1457971216.09520010	+8.35400391	-7.37841797	-0.90966797	+57.61230469	-6.94335938	-46.66992188	+2056	+8.11230469	-6.57421875	-0.64599609	+9.20654297	-9.07470703	+10.01953125	+1668	+6.37207031	-10.76660156	-0.64599609	+38.25439453	+11.03027344	-49.35058594	+1044
+1457971216.10349990	+8.35400391	-7.37841797	-0.90966797	+57.61230469	-6.94335938	-46.66992188	+2056	+8.11230469	-6.57421875	-0.64160156	+9.20654297	-9.07470703	+10.01953125	+1668	+6.37646484	-10.76660156	-0.64599609	+38.25439453	+11.03027344	-49.37255859	+1044
+1457971216.11180000	+8.35839844	-7.37841797	-0.90966797	+57.61230469	-6.94335938	-46.66992188	+2056	+8.11230469	-6.57421875	-0.64160156	+9.22851563	-9.07470703	+10.01953125	+1668	+6.37646484	-10.76660156	-0.64599609	+38.27636719	+11.03027344	-49.37255859	+1044
+1457971216.11599990	+8.35839844	-7.37841797	-0.90966797	+57.61230469	-6.94335938	-46.66992188	+2056	+8.11230469	-6.57421875	-0.64160156	+9.22851563	-9.07470703	+10.01953125	+1668	+6.37646484	-10.76660156	-0.64160156	+38.27636719	+11.03027344	-49.37255859	+1044
+1457971216.12010000	+8.35839844	-7.37841797	-0.90966797	+57.61230469	-6.94335938	-46.66992188	+2056	+8.11230469	-6.57421875	-0.64160156	+9.22851563	-9.07470703	+10.01953125	+1668	+6.38085938	-10.76660156	-0.64160156	+38.27636719	+11.03027344	-49.37255859	+1044
+1457971216.12430000	+8.35839844	-7.37841797	-0.90966797	+57.61230469	-6.94335938	-46.66992188	+2056	+8.11230469	-6.57421875	-0.64160156	+9.22851563	-9.07470703	+10.01953125	+1668	+6.38085938	-10.76660156	-0.64160156	+38.27636719	+11.03027344	-49.39453125	+1044
+1457971216.13260010	+8.35839844	-7.37841797	-0.90966797	+57.61230469	-6.96533203	-46.66992188	+2056	+8.11230469	-6.57421875	-0.64160156	+9.22851563	-9.07470703	+10.01953125	+1668	+6.38085938	-10.76660156	-0.64160156	+38.27636719	+11.03027344	-49.39453125	+1044
+1457971216.13680010	+8.35839844	-7.37841797	-0.90966797	+57.61230469	-6.96533203	-46.66992188	+2056	+8.11230469	-6.57421875	-0.64160156	+9.22851563	-9.07470703	+10.01953125	+1668	+6.38085938	-10.76660156	-0.64160156	+38.27636719	+11.03027344	-49.39453125	+1048
+1457971216.14100000	+8.35839844	-7.37841797	-0.90966797	+57.59033203	-6.96533203	-46.66992188	+2056	+8.11230469	-6.57421875	-0.64160156	+9.22851563	-9.07470703	+10.01953125	+1668	+6.38085938	-10.76660156	-0.64160156	+38.27636719	+11.03027344	-49.39453125	+1048
+1457971216.14930010	+8.35839844	-7.37841797	-0.90966797	+57.59033203	-6.96533203	-46.66992188	+2056	+8.11230469	-6.57421875	-0.64160156	+9.22851563	-9.07470703	+10.01953125	+1668	+6.38085938	-10.76660156	-0.64160156	+38.27636719	+11.03027344	-49.39453125	+1048
+1457971216.15759990	+8.35839844	-7.37841797	-0.90966797	+57.59033203	-6.94335938	-46.66992188	+2056	+8.11230469	-6.57421875	-0.64160156	+9.22851563	-9.07470703	+10.01953125	+1668	+6.38085938	-10.76660156	-0.64160156	+38.27636719	+11.03027344	-49.39453125	+1048
+1457971216.16599990	+8.35400391	-7.37841797	-0.90966797	+57.59033203	-6.94335938	-46.66992188	+2056	+8.11230469	-6.57421875	-0.64160156	+9.22851563	-9.07470703	+10.01953125	+1668	+6.37646484	-10.76660156	-0.64160156	+38.27636719	+11.03027344	-49.39453125	+1048
+1457971216.17430000	+8.35400391	-7.37841797	-0.90966797	+57.59033203	-6.94335938	-46.66992188	+2056	+8.11230469	-6.57421875	-0.64160156	+9.22851563	-9.07470703	+10.01953125	+1668	+6.37646484	-10.76660156	-0.64160156	+38.25439453	+11.03027344	-49.39453125	+1048
+1457971216.18260000	+8.35400391	-7.37841797	-0.90966797	+57.59033203	-6.94335938	-46.66992188	+2056	+8.11230469	-6.57421875	-0.64160156	+9.22851563	-9.07470703	+10.01953125	+1668	+6.37646484	-10.76660156	-0.64599609	+38.25439453	+11.03027344	-49.37255859	+1048
+1457971216.19090010	+8.35400391	-7.37841797	-0.90966797	+57.59033203	-6.94335938	-46.66992188	+2056	+8.11230469	-6.57421875	-0.64160156	+9.22851563	-9.07470703	+10.01953125	+1668	+6.37646484	-10.76660156	-0.64599609	+38.25439453	+11.03027344	-49.37255859	+1048
+1457971216.19930010	+8.35400391	-7.37841797	-0.90966797	+57.59033203	-6.94335938	-46.66992188	+2056	+8.11230469	-6.57421875	-0.64160156	+9.22851563	-9.07470703	+10.01953125	+1668	+6.37646484	-10.76660156	-0.64599609	+38.25439453	+11.03027344	-49.39453125	+1048
+1457971216.20760010	+8.35400391	-7.37841797	-0.90966797	+57.59033203	-6.94335938	-46.66992188	+2056	+8.11230469	-6.57421875	-0.64160156	+9.22851563	-9.07470703	+10.01953125	+1668	+6.37646484	-10.76660156	-0.64160156	+38.25439453	+11.03027344	-49.39453125	+1048
+1457971216.21180010	+8.35400391	-7.37841797	-0.90966797	+57.59033203	-6.94335938	-46.66992188	+2056	+8.11230469	-6.57421875	-0.64160156	+9.22851563	-9.07470703	+10.01953125	+1668	+6.37646484	-10.76660156	-0.64160156	+38.25439453	+11.00830078	-49.39453125	+1048
+1457971216.21589990	+8.35400391	-7.37841797	-0.90966797	+57.59033203	-6.96533203	-46.66992188	+2056	+8.11230469	-6.57421875	-0.64160156	+9.22851563	-9.07470703	+10.01953125	+1668	+6.37646484	-10.76660156	-0.64160156	+38.25439453	+11.00830078	-49.39453125	+1048
+1457971216.22009990	+8.35839844	-7.37841797	-0.90966797	+57.59033203	-6.96533203	-46.66992188	+2056	+8.11230469	-6.57421875	-0.64160156	+9.22851563	-9.07470703	+10.01953125	+1668	+6.37646484	-10.76660156	-0.64160156	+38.27636719	+11.03027344	-49.39453125	+1048
+1457971216.22429990	+8.35839844	-7.37841797	-0.90966797	+57.59033203	-6.96533203	-46.66992188	+2056	+8.11230469	-6.57421875	-0.64160156	+9.22851563	-9.09667969	+10.01953125	+1668	+6.37646484	-10.76220703	-0.64160156	+38.27636719	+11.03027344	-49.41650391	+1048
+1457971216.22840000	+8.35839844	-7.37841797	-0.90966797	+57.59033203	-6.96533203	-46.66992188	+2056	+8.11230469	-6.57421875	-0.64160156	+9.22851563	-9.09667969	+10.01953125	+1668	+6.38085938	-10.76220703	-0.64160156	+38.27636719	+11.03027344	-49.41650391	+1048
+1457971216.23680000	+8.35839844	-7.37841797	-0.90966797	+57.59033203	-6.96533203	-46.66992188	+2056	+8.11230469	-6.57421875	-0.64160156	+9.22851563	-9.09667969	+10.01953125	+1668	+6.38085938	-10.76220703	-0.64160156	+38.27636719	+11.03027344	-49.41650391	+1048
+1457971216.24090000	+8.35839844	-7.37841797	-0.90966797	+57.59033203	-6.96533203	-46.66992188	+2056	+8.11230469	-6.57421875	-0.64160156	+9.22851563	-9.09667969	+10.01953125	+1668	+6.38085938	-10.76220703	-0.63720703	+38.29833984	+11.03027344	-49.43847656	+1048
+1457971216.24510000	+8.35839844	-7.37841797	-0.90966797	+57.59033203	-6.96533203	-46.66992188	+2056	+8.11230469	-6.57421875	-0.64160156	+9.22851563	-9.09667969	+10.01953125	+1668	+6.38085938	-10.76220703	-0.63720703	+38.29833984	+11.03027344	-49.43847656	+1048
+1457971216.24930000	+8.35839844	-7.37841797	-0.90966797	+57.59033203	-6.96533203	-46.69189453	+2056	+8.11230469	-6.57421875	-0.64160156	+9.22851563	-9.09667969	+10.01953125	+1668	+6.38525391	-10.76220703	-0.63720703	+38.29833984	+11.03027344	-49.43847656	+1048
+1457971216.25340010	+8.35839844	-7.37841797	-0.90966797	+57.59033203	-6.96533203	-46.69189453	+2056	+8.11230469	-6.57421875	-0.64160156	+9.22851563	-9.09667969	+10.01953125	+1668	+6.38525391	-10.76220703	-0.63720703	+38.29833984	+11.03027344	-49.43847656	+1052
+1457971216.25760010	+8.35839844	-7.37841797	-0.90966797	+57.59033203	-6.96533203	-46.69189453	+2056	+8.11230469	-6.57421875	-0.64160156	+9.22851563	-9.09667969	+10.01953125	+1668	+6.38525391	-10.76220703	-0.63720703	+38.29833984	+11.03027344	-49.43847656	+1052
+1457971216.26180010	+8.35839844	-7.37841797	-0.90966797	+57.59033203	-6.96533203	-46.69189453	+2056	+8.11230469	-6.57421875	-0.64160156	+9.22851563	-9.09667969	+10.01953125	+1668	+6.38525391	-10.76220703	-0.63720703	+38.29833984	+11.03027344	-49.43847656	+1052
+1457971216.26589990	+8.35839844	-7.37841797	-0.90966797	+57.59033203	-6.96533203	-46.69189453	+2060	+8.11230469	-6.57421875	-0.64160156	+9.22851563	-9.09667969	+10.01953125	+1668	+6.38525391	-10.76220703	-0.63720703	+38.29833984	+11.03027344	-49.43847656	+1052
+1457971216.27010010	+8.35839844	-7.37841797	-0.90966797	+57.59033203	-6.96533203	-46.69189453	+2060	+8.11230469	-6.57421875	-0.64160156	+9.22851563	-9.09667969	+10.01953125	+1668	+6.38525391	-10.76220703	-0.63720703	+38.29833984	+11.03027344	-49.43847656	+1052
+1457971216.27420000	+8.35839844	-7.37841797	-0.90966797	+57.59033203	-6.96533203	-46.69189453	+2060	+8.11230469	-6.57421875	-0.64160156	+9.22851563	-9.09667969	+10.01953125	+1668	+6.38525391	-10.76220703	-0.63720703	+38.29833984	+11.00830078	-49.43847656	+1052
+1457971216.27839990	+8.35839844	-7.37841797	-0.90966797	+57.59033203	-6.96533203	-46.69189453	+2060	+8.11230469	-6.57421875	-0.64160156	+9.22851563	-9.09667969	+10.01953125	+1668	+6.38085938	-10.76220703	-0.63720703	+38.29833984	+11.00830078	-49.43847656	+1052
+1457971216.28259990	+8.35839844	-7.37841797	-0.90966797	+57.59033203	-6.96533203	-46.69189453	+2060	+8.11230469	-6.57421875	-0.64160156	+9.22851563	-9.09667969	+10.01953125	+1668	+6.38085938	-10.76220703	-0.63720703	+38.27636719	+11.00830078	-49.43847656	+1052
+1457971216.28670000	+8.35839844	-7.37841797	-0.90966797	+57.59033203	-6.96533203	-46.69189453	+2060	+8.11230469	-6.57421875	-0.64160156	+9.22851563	-9.09667969	+10.01953125	+1668	+6.38085938	-10.76660156	-0.63720703	+38.27636719	+11.00830078	-49.43847656	+1052
+1457971216.29090000	+8.35839844	-7.37841797	-0.90966797	+57.59033203	-6.96533203	-46.69189453	+2060	+8.11230469	-6.57421875	-0.64160156	+9.22851563	-9.09667969	+10.01953125	+1668	+6.38085938	-10.76660156	-0.64160156	+38.27636719	+11.00830078	-49.43847656	+1052
+1457971216.29510000	+8.35839844	-7.37841797	-0.90966797	+57.59033203	-6.96533203	-46.69189453	+2060	+8.11230469	-6.57421875	-0.64160156	+9.22851563	-9.09667969	+10.01953125	+1668	+6.38085938	-10.76660156	-0.64160156	+38.27636719	+11.00830078	-49.41650391	+1052
+1457971216.29920010	+8.35839844	-7.37841797	-0.90966797	+57.59033203	-6.96533203	-46.69189453	+2060	+8.11230469	-6.57421875	-0.64160156	+9.22851563	-9.09667969	+10.01953125	+1668	+6.38085938	-10.76660156	-0.64160156	+38.25439453	+11.00830078	-49.41650391	+1052
+1457971216.30340000	+8.35839844	-7.37841797	-0.90966797	+57.59033203	-6.96533203	-46.69189453	+2060	+8.11230469	-6.57421875	-0.64160156	+9.22851563	-9.09667969	+10.01953125	+1668	+6.37646484	-10.76660156	-0.64160156	+38.25439453	+11.00830078	-49.41650391	+1052
+1457971216.30760000	+8.35839844	-7.37841797	-0.90966797	+57.59033203	-6.96533203	-46.69189453	+2060	+8.11230469	-6.57421875	-0.64160156	+9.22851563	-9.09667969	+10.01953125	+1668	+6.37646484	-10.76660156	-0.64160156	+38.25439453	+11.00830078	-49.41650391	+1052
+1457971216.31170010	+8.35839844	-7.37841797	-0.90966797	+57.59033203	-6.96533203	-46.69189453	+2060	+8.11230469	-6.57421875	-0.64160156	+9.22851563	-9.09667969	+10.01953125	+1668	+6.37646484	-10.76660156	-0.64160156	+38.25439453	+11.00830078	-49.41650391	+1052
+1457971216.31590010	+8.35839844	-7.37841797	-0.90966797	+57.59033203	-6.96533203	-46.69189453	+2060	+8.11230469	-6.57421875	-0.64160156	+9.22851563	-9.09667969	+10.01953125	+1668	+6.37646484	-10.76660156	-0.64160156	+38.25439453	+11.00830078	-49.41650391	+1052
+1457971216.32010010	+8.35839844	-7.37841797	-0.90966797	+57.59033203	-6.96533203	-46.69189453	+2060	+8.11230469	-6.57421875	-0.64160156	+9.22851563	-9.09667969	+9.99755859	+1668	+6.37646484	-10.76660156	-0.64160156	+38.25439453	+11.00830078	-49.41650391	+1052
+1457971216.32419990	+8.35839844	-7.37841797	-0.90966797	+57.59033203	-6.96533203	-46.69189453	+2060	+8.11230469	-6.57421875	-0.64160156	+9.22851563	-9.09667969	+9.99755859	+1668	+6.37646484	-10.76660156	-0.64160156	+38.25439453	+11.00830078	-49.41650391	+1048
+1457971216.33260010	+8.35839844	-7.37841797	-0.90966797	+57.59033203	-6.96533203	-46.69189453	+2060	+8.11230469	-6.57421875	-0.64160156	+9.22851563	-9.09667969	+9.99755859	+1668	+6.37646484	-10.76660156	-0.64160156	+38.25439453	+11.00830078	-49.41650391	+1048
+1457971216.33670000	+8.35839844	-7.37841797	-0.90966797	+57.59033203	-6.96533203	-46.69189453	+2060	+8.11230469	-6.57421875	-0.64160156	+9.22851563	-9.09667969	+9.99755859	+1668	+6.37646484	-10.76660156	-0.64160156	+38.25439453	+11.00830078	-49.41650391	+1048
+1457971216.34089990	+8.35839844	-7.37841797	-0.90966797	+57.59033203	-6.96533203	-46.69189453	+2060	+8.11230469	-6.57421875	-0.64160156	+9.22851563	-9.09667969	+9.99755859	+1668	+6.37646484	-10.76660156	-0.64160156	+38.25439453	+11.00830078	-49.41650391	+1048
+1457971216.34500000	+8.35839844	-7.37841797	-0.90966797	+57.59033203	-6.96533203	-46.69189453	+2060	+8.11230469	-6.57421875	-0.64160156	+9.22851563	-9.09667969	+9.99755859	+1668	+6.37646484	-10.76660156	-0.64160156	+38.25439453	+11.00830078	-49.41650391	+1048
+1457971216.34920000	+8.35839844	-7.37841797	-0.90966797	+57.59033203	-6.96533203	-46.69189453	+2060	+8.11230469	-6.57421875	-0.64160156	+9.22851563	-9.09667969	+9.99755859	+1668	+6.38085938	-10.76660156	-0.64160156	+38.25439453	+11.00830078	-49.43847656	+1048
+1457971216.35340000	+8.35839844	-7.37841797	-0.90966797	+57.59033203	-6.96533203	-46.69189453	+2060	+8.11230469	-6.57421875	-0.64160156	+9.22851563	-9.09667969	+9.99755859	+1668	+6.38085938	-10.76660156	-0.64160156	+38.27636719	+11.00830078	-49.43847656	+1048
+1457971216.35750010	+8.35839844	-7.37841797	-0.90966797	+57.61230469	-6.96533203	-46.69189453	+2060	+8.11230469	-6.57421875	-0.64160156	+9.22851563	-9.09667969	+9.99755859	+1668	+6.38085938	-10.76660156	-0.63720703	+38.27636719	+11.00830078	-49.43847656	+1052
+1457971216.36170010	+8.35839844	-7.37841797	-0.90966797	+57.61230469	-6.96533203	-46.69189453	+2060	+8.11230469	-6.57421875	-0.64160156	+9.22851563	-9.09667969	+9.99755859	+1668	+6.38085938	-10.76660156	-0.63720703	+38.27636719	+11.00830078	-49.46044922	+1052
+1457971216.36590000	+8.35839844	-7.37841797	-0.90966797	+57.61230469	-6.96533203	-46.69189453	+2060	+8.11230469	-6.57421875	-0.64160156	+9.22851563	-9.09667969	+9.99755859	+1668	+6.38085938	-10.76220703	-0.63720703	+38.27636719	+11.00830078	-49.46044922	+1052
+1457971216.36999990	+8.35839844	-7.37841797	-0.90966797	+57.61230469	-6.96533203	-46.69189453	+2060	+8.11230469	-6.57421875	-0.64160156	+9.22851563	-9.09667969	+9.99755859	+1668	+6.38525391	-10.76220703	-0.63720703	+38.29833984	+11.00830078	-49.46044922	+1052
+1457971216.37420010	+8.35839844	-7.37841797	-0.90966797	+57.61230469	-6.96533203	-46.69189453	+2060	+8.11230469	-6.57421875	-0.64160156	+9.22851563	-9.09667969	+9.99755859	+1668	+6.38525391	-10.76220703	-0.63720703	+38.29833984	+11.00830078	-49.46044922	+1052
+1457971216.37840010	+8.35839844	-7.37841797	-0.90966797	+57.61230469	-6.96533203	-46.69189453	+2060	+8.11230469	-6.57421875	-0.64160156	+9.22851563	-9.11865234	+9.99755859	+1664	+6.38525391	-10.76220703	-0.63720703	+38.29833984	+11.00830078	-49.46044922	+1052
+1457971216.38249990	+8.35839844	-7.37841797	-0.90966797	+57.61230469	-6.96533203	-46.69189453	+2060	+8.11230469	-6.57421875	-0.64160156	+9.22851563	-9.11865234	+9.99755859	+1664	+6.38525391	-10.76220703	-0.63720703	+38.29833984	+11.00830078	-49.48242188	+1052
+1457971216.38669990	+8.35839844	-7.37841797	-0.90966797	+57.61230469	-6.96533203	-46.69189453	+2060	+8.11230469	-6.57421875	-0.64160156	+9.22851563	-9.11865234	+9.97558594	+1664	+6.38525391	-10.76220703	-0.63720703	+38.29833984	+11.00830078	-49.48242188	+1052
+1457971216.39089990	+8.35839844	-7.37841797	-0.90966797	+57.61230469	-6.96533203	-46.69189453	+2060	+8.11230469	-6.57421875	-0.64160156	+9.22851563	-9.11865234	+9.97558594	+1664	+6.38525391	-10.76220703	-0.63720703	+38.29833984	+11.00830078	-49.48242188	+1052
+1457971216.39500000	+8.35839844	-7.37841797	-0.90966797	+57.61230469	-6.96533203	-46.69189453	+2064	+8.11230469	-6.57421875	-0.64160156	+9.25048828	-9.11865234	+9.97558594	+1664	+6.38525391	-10.76220703	-0.63720703	+38.29833984	+11.00830078	-49.48242188	+1052
+1457971216.39920000	+8.35839844	-7.37841797	-0.90966797	+57.61230469	-6.96533203	-46.69189453	+2064	+8.11230469	-6.57421875	-0.64599609	+9.25048828	-9.11865234	+9.97558594	+1664	+6.38525391	-10.76660156	-0.63720703	+38.29833984	+11.00830078	-49.48242188	+1052
+1457971216.40339990	+8.35839844	-7.37841797	-0.90966797	+57.61230469	-6.96533203	-46.69189453	+2064	+8.11230469	-6.57421875	-0.64599609	+9.25048828	-9.09667969	+9.95361328	+1664	+6.38085938	-10.76660156	-0.63720703	+38.29833984	+11.03027344	-49.48242188	+1052
+1457971216.40750000	+8.35400391	-7.37841797	-0.90966797	+57.61230469	-6.94335938	-46.69189453	+2064	+8.11230469	-6.57421875	-0.64599609	+9.25048828	-9.09667969	+9.95361328	+1664	+6.38085938	-10.76660156	-0.63720703	+38.29833984	+11.03027344	-49.46044922	+1052
+1457971216.41170000	+8.35400391	-7.37841797	-0.90966797	+57.63427734	-6.94335938	-46.69189453	+2064	+8.11230469	-6.57421875	-0.64599609	+9.25048828	-9.09667969	+9.93164063	+1664	+6.38085938	-10.76660156	-0.63720703	+38.29833984	+11.03027344	-49.46044922	+1052
+1457971216.41590000	+8.35400391	-7.37841797	-0.90966797	+57.63427734	-6.92138672	-46.69189453	+2064	+8.11230469	-6.57421875	-0.64599609	+9.27246094	-9.09667969	+9.90966797	+1664	+6.38085938	-10.76660156	-0.64160156	+38.29833984	+11.03027344	-49.46044922	+1052
+1457971216.42000010	+8.34960938	-7.37841797	-0.91406250	+57.65625000	-6.87744141	-46.69189453	+2064	+8.10791016	-6.57421875	-0.64599609	+9.27246094	-9.07470703	+9.88769531	+1668	+6.38085938	-10.76660156	-0.64160156	+38.29833984	+11.03027344	-49.46044922	+1052
+1457971216.42420010	+8.34960938	-7.37841797	-0.91845703	+57.65625000	-6.85546875	-46.69189453	+2064	+8.10791016	-6.57421875	-0.65039063	+9.29443359	-9.07470703	+9.84375000	+1668	+6.37646484	-10.76660156	-0.64160156	+38.29833984	+11.05224609	-49.43847656	+1052
+1457971216.43249990	+8.34521484	-7.38281250	-0.92285156	+57.72216797	-6.74560547	-46.69189453	+2064	+8.10351563	-6.57861328	-0.65478516	+9.33837891	-9.03076172	+9.75585938	+1668	+6.37207031	-10.77099609	-0.64599609	+38.29833984	+11.07421875	-49.43847656	+1052
+1457971216.43670010	+8.34082031	-7.38281250	-0.92724609	+57.74414063	-6.67968750	-46.69189453	+2064	+8.09912109	-6.57861328	-0.65917969	+9.38232422	-9.00878906	+9.71191406	+1668	+6.37207031	-10.77099609	-0.65039063	+38.29833984	+11.09619141	-49.41650391	+1052
+1457971216.44080000	+8.33642578	-7.38281250	-0.93164063	+57.78808594	-6.63574219	-46.69189453	+2064	+8.09912109	-6.58300781	-0.66357422	+9.40429688	-9.00878906	+9.64599609	+1672	+6.37207031	-10.77099609	-0.65039063	+38.32031250	+11.14013672	-49.41650391	+1052
+1457971216.44499990	+8.33203125	-7.38720703	-0.93603516	+57.83203125	-6.54785156	-46.69189453	+2064	+8.09472656	-6.58300781	-0.66796875	+9.44824219	-8.96484375	+9.58007813	+1672	+6.37207031	-10.77539063	-0.65039063	+38.34228516	+11.18408203	-49.41650391	+1052
+1457971216.45330000	+8.32763672	-7.38720703	-0.94482422	+57.91992188	-6.43798828	-46.69189453	+2064	+8.09033203	-6.58740234	-0.67236328	+9.53613281	-8.92089844	+9.44824219	+1672	+6.37207031	-10.77539063	-0.65039063	+38.40820313	+11.27197266	-49.43847656	+1048
+1457971216.46170000	+8.32763672	-7.39160156	-0.95361328	+58.00781250	-6.32812500	-46.66992188	+2060	+8.08593750	-6.59179688	-0.68115234	+9.60205078	-8.87695313	+9.33837891	+1672	+6.37646484	-10.77978516	-0.65039063	+38.49609375	+11.38183594	-49.48242188	+1048
+1457971216.46580000	+8.32763672	-7.39160156	-0.95800781	+58.02978516	-6.26220703	-46.66992188	+2060	+8.08154297	-6.59179688	-0.68554688	+9.64599609	-8.85498047	+9.29443359	+1668	+6.38085938	-10.77978516	-0.64599609	+38.54003906	+11.44775391	-49.50439453	+1048
+1457971216.47420000	+8.32324219	-7.39160156	-0.96240234	+58.09570313	-6.17431641	-46.66992188	+2056	+8.07714844	-6.59619141	-0.69433594	+9.71191406	-8.83300781	+9.20654297	+1664	+6.38525391	-10.77978516	-0.64160156	+38.64990234	+11.55761719	-49.54833984	+1048
+1457971216.47830010	+8.32324219	-7.39599609	-0.96679688	+58.13964844	-6.13037109	-46.66992188	+2052	+8.07714844	-6.59619141	-0.69873047	+9.75585938	-8.81103516	+9.16259766	+1664	+6.38964844	-10.78417969	-0.63720703	+38.69384766	+11.60156250	-49.57031250	+1052
+1457971216.48670010	+8.31884766	-7.39599609	-0.97119141	+58.18359375	-6.04248047	-46.69189453	+2048	+8.07275391	-6.60058594	-0.70312500	+9.79980469	-8.76708984	+9.07470703	+1656	+6.39404297	-10.78417969	-0.63281250	+38.75976563	+11.68945313	-49.61425781	+1052
+1457971216.49079990	+8.31884766	-7.39599609	-0.97558594	+58.20556641	-5.97656250	-46.66992188	+2048	+8.07275391	-6.60058594	-0.70751953	+9.82177734	-8.72314453	+9.03076172	+1656	+6.39404297	-10.78417969	-0.63281250	+38.78173828	+11.73339844	-49.63623047	+1052
+1457971216.49910000	+8.31445313	-7.40039063	-0.98437500	+58.22753906	-5.86669922	-46.66992188	+2044	+8.06835938	-6.60058594	-0.71630859	+9.88769531	-8.67919922	+8.94287109	+1652	+6.39404297	-10.78857422	-0.63281250	+38.82568359	+11.82128906	-49.61425781	+1052
+1457971216.50330000	+8.31005859	-7.40039063	-0.98876953	+58.24951172	-5.80078125	-46.66992188	+2040	+8.06396484	-6.60498047	-0.72070313	+9.90966797	-8.63525391	+8.89892578	+1648	+6.39404297	-10.78857422	-0.63281250	+38.82568359	+11.86523438	-49.61425781	+1056
+1457971216.50749990	+8.31005859	-7.40039063	-0.99316406	+58.24951172	-5.71289063	-46.66992188	+2040	+8.06396484	-6.60498047	-0.72509766	+9.93164063	-8.59130859	+8.83300781	+1644	+6.38964844	-10.79296875	-0.63720703	+38.84765625	+11.88720703	-49.59228516	+1056
+1457971216.51160000	+8.30566406	-7.40478516	-0.99755859	+58.27148438	-5.64697266	-46.66992188	+2036	+8.05957031	-6.60498047	-0.72949219	+9.95361328	-8.54736328	+8.76708984	+1644	+6.38525391	-10.79296875	-0.63720703	+38.84765625	+11.93115234	-49.57031250	+1056
+1457971216.51580000	+8.30126953	-7.40478516	-1.00195313	+58.29345703	-5.55908203	-46.66992188	+2032	+8.05517578	-6.60937500	-0.73828125	+9.97558594	-8.50341797	+8.70117188	+1640	+6.38085938	-10.79736328	-0.64160156	+38.82568359	+11.97509766	-49.54833984	+1056
+1457971216.52410010	+8.29687500	-7.41357422	-1.01513672	+58.31542969	-5.31738281	-46.66992188	+2028	+8.05078125	-6.61376953	-0.74707031	+10.06347656	-8.39355469	+8.54736328	+1636	+6.37207031	-10.80175781	-0.65039063	+38.82568359	+12.06298828	-49.50439453	+1060
+1457971216.52830000	+8.29248047	-7.41357422	-1.02392578	+58.33740234	-5.20751953	-46.64794922	+2024	+8.04638672	-6.61376953	-0.75585938	+10.08544922	-8.32763672	+8.45947266	+1636	+6.36767578	-10.80615234	-0.65478516	+38.80371094	+12.10693359	-49.46044922	+1060
+1457971216.53250000	+8.28808594	-7.41796875	-1.03271484	+58.38134766	-5.05371094	-46.64794922	+2020	+8.04199219	-6.61816406	-0.76464844	+10.15136719	-8.23974609	+8.34960938	+1632	+6.36328125	-10.81054688	-0.65917969	+38.80371094	+12.17285156	-49.41650391	+1060
+1457971216.53660010	+8.28369141	-7.42236328	-1.04150391	+58.40332031	-4.92187500	-46.64794922	+2016	+8.03759766	-6.62255859	-0.77343750	+10.19531250	-8.17382813	+8.23974609	+1632	+6.35449219	-10.81494141	-0.66796875	+38.82568359	+12.23876953	-49.37255859	+1060
+1457971216.54080010	+8.27929688	-7.42675781	-1.05029297	+58.44726563	-4.76806641	-46.62597656	+2012	+8.03320313	-6.62255859	-0.78222656	+10.26123047	-8.06396484	+8.12988281	+1632	+6.35009766	-10.81494141	-0.67236328	+38.82568359	+12.30468750	-49.35058594	+1060
+1457971216.54500010	+8.27050781	-7.43554688	-1.05908203	+58.49121094	-4.57031250	-46.62597656	+2008	+8.02880859	-6.62695313	-0.79541016	+10.37109375	-7.95410156	+7.97607422	+1628	+6.34570313	-10.81933594	-0.67675781	+38.86962891	+12.39257813	-49.32861328	+1056
+1457971216.54909990	+8.26611328	-7.43994141	-1.07226563	+58.55712891	-4.37255859	-46.62597656	+2004	+8.02001953	-6.63134766	-0.80419922	+10.45898438	-7.84423828	+7.84423828	+1628	+6.34570313	-10.82373047	-0.68115234	+38.91357422	+12.50244141	-49.30664063	+1056
+1457971216.55329990	+8.26611328	-7.44433594	-1.08544922	+58.62304688	-4.17480469	-46.58203125	+1996	+8.01562500	-6.63574219	-0.81738281	+10.56884766	-7.73437500	+7.71240234	+1624	+6.34130859	-10.82812500	-0.68554688	+38.95751953	+12.61230469	-49.28466797	+1052
+1457971216.55749990	+8.25732422	-7.45312500	-1.09863281	+58.68896484	-3.88916016	-46.56005859	+1992	+8.00683594	-6.64013672	-0.83496094	+10.74462891	-7.55859375	+7.53662109	+1624	+6.34130859	-10.83691406	-0.68994141	+39.04541016	+12.74414063	-49.26269531	+1048
+1457971216.56160000	+8.25292969	-7.45751953	-1.11181641	+58.75488281	-3.64746094	-46.53808594	+1988	+8.00244141	-6.64453125	-0.84814453	+10.92041016	-7.42675781	+7.40478516	+1620	+6.34570313	-10.83691406	-0.69433594	+39.13330078	+12.87597656	-49.26269531	+1044
+1457971216.56580000	+8.25292969	-7.46630859	-1.13378906	+58.84277344	-3.40576172	-46.47216797	+1980	+7.99365234	-6.64453125	-0.86572266	+11.09619141	-7.25097656	+7.27294922	+1616	+6.35009766	-10.84130859	-0.69873047	+39.24316406	+13.00781250	-49.26269531	+1040
+1457971216.56999990	+8.24853516	-7.47949219	-1.15136719	+58.86474609	-3.05419922	-46.45019531	+1976	+7.98046875	-6.64453125	-0.88330078	+11.38183594	-7.07519531	+7.11914063	+1612	+6.35449219	-10.84570313	-0.69873047	+39.39697266	+13.16162109	-49.28466797	+1040
+1457971216.57830000	+8.24414063	-7.49267578	-1.19091797	+59.01855469	-2.39501953	-46.34033203	+1960	+7.96289063	-6.65332031	-0.91845703	+11.93115234	-6.74560547	+6.83349609	+1604	+6.37207031	-10.85449219	-0.70312500	+39.66064453	+13.44726563	-49.30664063	+1036
+1457971216.58240010	+8.23974609	-7.51464844	-1.21289063	+58.95263672	-1.99951172	-46.31835938	+1956	+7.95410156	-6.64892578	-0.94482422	+12.39257813	-6.52587891	+6.65771484	+1600	+6.38085938	-10.86328125	-0.70751953	+39.81445313	+13.62304688	-49.32861328	+1032
+1457971216.58660010	+8.23974609	-7.52343750	-1.23486328	+58.97460938	-1.60400391	-46.29638672	+1944	+7.94091797	-6.64892578	-0.96240234	+12.76611328	-6.37207031	+6.50390625	+1592	+6.38964844	-10.86767578	-0.71191406	+39.92431641	+13.79882813	-49.37255859	+1032
+1457971216.59080000	+8.23974609	-7.53222656	-1.26562500	+59.01855469	-1.18652344	-46.18652344	+1936	+7.93212891	-6.64892578	-0.98876953	+13.16162109	-6.15234375	+6.41601563	+1584	+6.39843750	-10.87207031	-0.71630859	+40.03417969	+13.93066406	-49.37255859	+1032
+1457971216.59489990	+8.23535156	-7.56298828	-1.29199219	+58.84277344	-0.68115234	-46.14257813	+1932	+7.91894531	-6.64453125	-1.01074219	+13.62304688	-5.95458984	+6.28417969	+1576	+6.40722656	-10.88525391	-0.72509766	+40.14404297	+14.10644531	-49.35058594	+1032
+1457971216.59910010	+8.23535156	-7.57617188	-1.32275391	+58.77685547	-0.17578125	-46.09863281	+1924	+7.91015625	-6.64013672	-1.03271484	+14.10644531	-5.80078125	+6.15234375	+1568	+6.41601563	-10.89404297	-0.73828125	+40.20996094	+14.26025391	-49.35058594	+1032
+1457971216.60330010	+8.24414063	-7.58935547	-1.35791016	+58.75488281	+0.32958984	-46.01074219	+1912	+7.90136719	-6.64013672	-1.05908203	+14.58984375	-5.58105469	+6.08642578	+1560	+6.42480469	-10.89843750	-0.75146484	+40.25390625	+14.39208984	-49.32861328	+1032
+1457971216.60739990	+8.23974609	-7.62451172	-1.39306641	+58.46923828	+0.92285156	-45.98876953	+1904	+7.88818359	-6.63574219	-1.08544922	+15.09521484	-5.38330078	+5.93261719	+1552	+6.43359375	-10.91162109	-0.76904297	+40.27587891	+14.56787109	-49.30664063	+1028
+1457971216.61159990	+8.24414063	-7.64208984	-1.42822266	+58.31542969	+1.53808594	-45.94482422	+1892	+7.87939453	-6.63134766	-1.11181641	+15.66650391	-5.20751953	+5.77880859	+1540	+6.43798828	-10.92480469	-0.78222656	+40.23193359	+14.72167969	-49.28466797	+1028
+1457971216.61579990	+8.25732422	-7.66406250	-1.47216797	+58.18359375	+2.15332031	-45.85693359	+1880	+7.87060547	-6.62695313	-1.14697266	+16.23779297	-4.96582031	+5.69091797	+1532	+6.43798828	-10.93798828	-0.80859375	+40.18798828	+14.87548828	-49.21875000	+1028
+1457971216.61990000	+8.25732422	-7.70800781	-1.52050781	+57.81005859	+2.85644531	-45.81298828	+1872	+7.85742188	-6.62695313	-1.17773438	+16.76513672	-4.72412109	+5.53710938	+1520	+6.44238281	-10.95996094	-0.83935547	+40.07812500	+15.09521484	-49.13085938	+1028
+1457971216.62410000	+8.26611328	-7.72998047	-1.56445313	+57.56835938	+3.55957031	-45.76904297	+1860	+7.84863281	-6.61816406	-1.20849609	+17.38037109	-4.54833984	+5.38330078	+1508	+6.44677734	-10.97753906	-0.86572266	+39.92431641	+15.29296875	-49.08691406	+1028
+1457971216.63240000	+8.27929688	-7.80029297	-1.66992188	+56.88720703	+5.03173828	-45.63720703	+1844	+7.83105469	-6.61816406	-1.29638672	+18.54492188	-3.99902344	+5.11962891	+1492	+6.44677734	-11.01708984	-0.94921875	+39.52880859	+15.71044922	-48.84521484	+1036
+1457971216.63660000	+8.29248047	-7.83105469	-1.72265625	+56.55761719	+5.80078125	-45.59326172	+1836	+7.82666016	-6.61376953	-1.33154297	+19.18212891	-3.80126953	+4.89990234	+1480	+6.45117188	-11.03027344	-0.98437500	+39.28710938	+15.95214844	-48.77929688	+1040
+1457971216.64080000	+8.31005859	-7.86621094	-1.78417969	+56.25000000	+6.54785156	-45.57128906	+1828	+7.83105469	-6.60498047	-1.38867188	+19.86328125	-3.53759766	+4.79003906	+1472	+6.45117188	-11.05224609	-1.02832031	+39.04541016	+16.17187500	-48.69140625	+1048
+1457971216.64490010	+8.31884766	-7.91015625	-1.84570313	+55.81054688	+7.33886719	-45.52734375	+1828	+7.81787109	-6.61816406	-1.43701172	+20.36865234	-3.25195313	+4.54833984	+1468	+6.45556641	-11.07421875	-1.07666016	+38.75976563	+16.45751953	-48.60351563	+1056
+1457971216.64910010	+8.33203125	-7.94531250	-1.90722656	+55.45898438	+8.15185547	-45.50537109	+1824	+7.81787109	-6.60937500	-1.48535156	+21.02783203	-3.05419922	+4.28466797	+1460	+6.45996094	-11.09179688	-1.11621094	+38.45214844	+16.74316406	-48.60351563	+1060
+1457971216.65739990	+8.36279297	-8.02001953	-2.04345703	+54.66796875	+9.73388672	-45.46142578	+1828	+7.81787109	-6.61816406	-1.60400391	+22.23632813	-2.48291016	+3.82324219	+1452	+6.47314453	-11.13134766	-1.22167969	+37.83691406	+17.29248047	-48.42773438	+1076
+1457971216.66570000	+8.40234375	-8.09472656	-2.18408203	+53.94287109	+11.29394531	-45.52734375	+1824	+7.83105469	-6.60937500	-1.73144531	+23.62060547	-2.08740234	+3.29589844	+1444	+6.49951172	-11.16650391	-1.32714844	+37.22167969	+17.84179688	-48.47167969	+1092
+1457971216.67409990	+8.44189453	-8.16503906	-2.33789063	+53.21777344	+12.81005859	-45.54931641	+1828	+7.83984375	-6.61816406	-1.86767578	+24.80712891	-1.62597656	+2.61474609	+1436	+6.53466797	-11.19726563	-1.43261719	+36.62841797	+18.43505859	-48.60351563	+1108
+1457971216.68240000	+8.48583984	-8.23535156	-2.48730469	+52.51464844	+14.23828125	-45.70312500	+1828	+7.86181641	-6.62695313	-2.01708984	+25.97167969	-1.23046875	+1.93359375	+1428	+6.58300781	-11.22363281	-1.54248047	+36.03515625	+18.98437500	-48.77929688	+1128
+1457971216.69070010	+8.53857422	-8.29687500	-2.64550781	+51.83349609	+15.60058594	-45.90087891	+1824	+7.89257813	-6.61376953	-2.17089844	+27.26806641	-0.92285156	+1.23046875	+1424	+6.64013672	-11.24121094	-1.65673828	+35.44189453	+19.48974609	-49.10888672	+1144
+1457971216.69490000	+8.56494141	-8.32324219	-2.72900391	+51.50390625	+16.23779297	-45.98876953	+1820	+7.90576172	-6.62695313	-2.25439453	+27.70751953	-0.74707031	+0.87890625	+1420	+6.67089844	-11.24560547	-1.71826172	+35.15625000	+19.73144531	-49.26269531	+1156
+1457971216.69910000	+8.59570313	-8.34960938	-2.81250000	+51.21826172	+16.87500000	-46.07666016	+1820	+7.92333984	-6.61376953	-2.33789063	+28.27880859	-0.57128906	+0.57128906	+1420	+6.70605469	-11.25000000	-1.77539063	+34.89257813	+19.95117188	-49.46044922	+1164
+1457971216.70320010	+8.62646484	-8.37158203	-2.89160156	+50.86669922	+17.49023438	-46.27441406	+1816	+7.94970703	-6.60937500	-2.41699219	+28.85009766	-0.46142578	+0.17578125	+1416	+6.74560547	-11.25000000	-1.83691406	+34.58496094	+20.14892578	-49.65820313	+1176
+1457971216.70740010	+8.65722656	-8.39794922	-2.97509766	+50.51513672	+18.06152344	-46.40625000	+1812	+7.97167969	-6.61816406	-2.50048828	+29.22363281	-0.30761719	-0.17578125	+1412	+6.78515625	-11.25000000	-1.89843750	+34.32128906	+20.34667969	-49.87792969	+1184
+1457971216.71160010	+8.69238281	-8.41552734	-3.06298828	+50.20751953	+18.65478516	-46.49414063	+1812	+7.99365234	-6.60498047	-2.59716797	+29.70703125	-0.13183594	-0.48339844	+1416	+6.82031250	-11.25000000	-1.95556641	+33.99169922	+20.56640625	-50.11962891	+1192
+1457971216.71989990	+8.76269531	-8.45068359	-3.22558594	+49.50439453	+19.73144531	-46.86767578	+1808	+8.05078125	-6.59619141	-2.76416016	+30.49804688	+0.10986328	-1.23046875	+1412	+6.89941406	-11.24121094	-2.08740234	+33.35449219	+20.89599609	-50.58105469	+1212
+1457971216.72410010	+8.80224609	-8.46386719	-3.31787109	+49.17480469	+20.28076172	-46.97753906	+1808	+8.08154297	-6.58300781	-2.86083984	+30.89355469	+0.32958984	-1.47216797	+1416	+6.93457031	-11.23242188	-2.15332031	+33.02490234	+21.04980469	-50.80078125	+1220
+1457971216.72820000	+8.83740234	-8.47265625	-3.39697266	+48.77929688	+20.80810547	-47.19726563	+1808	+8.11669922	-6.56982422	-2.94433594	+31.28906250	+0.41748047	-1.86767578	+1420	+6.97412109	-11.22363281	-2.22802734	+32.67333984	+21.18164063	-50.99853516	+1232
+1457971216.73239990	+8.87695313	-8.48144531	-3.48046875	+48.40576172	+21.29150391	-47.37304688	+1812	+8.14746094	-6.56542969	-3.03662109	+31.53076172	+0.57128906	-2.17529297	+1420	+7.00927734	-11.21044922	-2.30273438	+32.32177734	+21.31347656	-51.19628906	+1244
+1457971216.73650000	+8.91650391	-8.48583984	-3.57275391	+48.05419922	+21.79687500	-47.50488281	+1816	+8.18261719	-6.54345703	-3.13330078	+31.86035156	+0.79101563	-2.43896484	+1432	+7.04443359	-11.19726563	-2.37744141	+31.94824219	+21.44531250	-51.39404297	+1256
+1457971216.74070000	+8.95605469	-8.49023438	-3.65185547	+47.63671875	+22.28027344	-47.74658203	+1820	+8.22216797	-6.52587891	-3.21679688	+32.18994141	+0.90087891	-2.83447266	+1436	+7.07958984	-11.17968750	-2.45214844	+31.55273438	+21.55517578	-51.59179688	+1268
+1457971216.74490000	+9.00000000	-8.49023438	-3.73535156	+47.26318359	+22.71972656	-47.94433594	+1824	+8.26171875	-6.51269531	-3.30468750	+32.38769531	+1.03271484	-3.14208984	+1444	+7.11474609	-11.16210938	-2.52685547	+31.17919922	+21.66503906	-51.81152344	+1280
+1457971216.75320010	+9.08349609	-8.48144531	-3.90673828	+46.45019531	+23.66455078	-48.33984375	+1840	+8.34521484	-6.46435547	-3.48486328	+32.87109375	+1.36230469	-3.77929688	+1468	+7.18066406	-11.12255859	-2.68505859	+30.34423828	+21.88476563	-52.18505859	+1308
+1457971216.75740000	+9.12744141	-8.47265625	-3.99023438	+46.03271484	+24.10400391	-48.53759766	+1852	+8.38916016	-6.44238281	-3.57714844	+33.04687500	+1.49414063	-4.06494141	+1484	+7.21142578	-11.09619141	-2.76855469	+29.94873047	+21.97265625	-52.33886719	+1324
+1457971216.76149990	+9.17138672	-8.46386719	-4.07812500	+45.63720703	+24.52148438	-48.71337891	+1864	+8.43310547	-6.41162109	-3.67382813	+33.24462891	+1.69189453	-4.30664063	+1500	+7.24658203	-11.06982422	-2.85205078	+29.55322266	+22.06054688	-52.49267578	+1340
+1457971216.76570010	+9.21533203	-8.45068359	-4.15283203	+45.17578125	+24.93896484	-48.97705078	+1876	+8.48144531	-6.38085938	-3.75292969	+33.39843750	+1.77978516	-4.70214844	+1516	+7.28173828	-11.03906250	-2.93115234	+29.15771484	+22.10449219	-52.69042969	+1356
+1457971216.76990010	+9.26367188	-8.42871094	-4.23193359	+44.75830078	+25.29052734	-49.19677734	+1892	+8.52978516	-6.35009766	-3.83642578	+33.53027344	+1.86767578	-4.98779297	+1532	+7.31689453	-11.00830078	-3.01464844	+28.74023438	+22.14843750	-52.88818359	+1376
+1457971216.77399990	+9.31201172	-8.41113281	-4.31542969	+44.36279297	+25.68603516	-49.41650391	+1908	+8.58251953	-6.31494141	-3.92871094	+33.66210938	+2.04345703	-5.22949219	+1556	+7.35205078	-10.97314453	-3.09375000	+28.36669922	+22.21435547	-53.04199219	+1396
+1457971216.77819990	+9.36474609	-8.38916016	-4.38574219	+43.87939453	+26.05957031	-49.72412109	+1924	+8.63525391	-6.27978516	-4.00341797	+33.77197266	+2.08740234	-5.64697266	+1572	+7.38720703	-10.93359375	-3.16845703	+27.97119141	+22.23632813	-53.28369141	+1412
+1457971216.78239990	+9.41748047	-8.36279297	-4.46044922	+43.46191406	+26.36718750	-49.96582031	+1940	+8.68798828	-6.24462891	-4.08691406	+33.81591797	+2.15332031	-5.91064453	+1596	+7.43115234	-10.89404297	-3.24316406	+27.57568359	+22.25830078	-53.50341797	+1432
+1457971216.78650000	+9.47021484	-8.34082031	-4.53955078	+43.04443359	+26.69677734	-50.18554688	+1956	+8.74511719	-6.20068359	-4.17480469	+33.88183594	+2.28515625	-6.13037109	+1620	+7.47509766	-10.85009766	-3.31787109	+27.24609375	+22.28027344	-53.67919922	+1456
+1457971216.79489990	+9.57568359	-8.27929688	-4.67578125	+42.14355469	+27.22412109	-50.75683594	+1992	+8.85937500	-6.12158203	-4.31982422	+33.85986328	+2.32910156	-6.72363281	+1660	+7.56298828	-10.75781250	-3.45849609	+26.49902344	+22.21435547	-54.11865234	+1496
+1457971216.79900000	+9.63281250	-8.24414063	-4.74609375	+41.72607422	+27.44384766	-50.99853516	+2008	+8.92089844	-6.07763672	-4.40332031	+33.83789063	+2.39501953	-6.94335938	+1680	+7.61572266	-10.70507813	-3.52880859	+26.21337891	+22.19238281	-54.31640625	+1516
+1457971216.80730010	+9.75146484	-8.16503906	-4.86914063	+40.86914063	+27.79541016	-51.59179688	+2036	+9.04394531	-5.98535156	-4.53515625	+33.61816406	+2.30712891	-7.49267578	+1716	+7.72119141	-10.59082031	-3.64746094	+25.57617188	+22.01660156	-54.84375000	+1552
+1457971216.81150010	+9.81298828	-8.12548828	-4.93505859	+40.49560547	+27.94921875	-51.81152344	+2048	+9.10986328	-5.93701172	-4.60986328	+33.48632813	+2.32910156	-7.66845703	+1736	+7.77832031	-10.52929688	-3.70898438	+25.29052734	+21.95068359	-55.04150391	+1572
+1457971216.81979990	+9.93603516	-8.03320313	-5.04931641	+39.72656250	+28.16894531	-52.31689453	+2068	+9.24169922	-5.84033203	-4.72851563	+33.11279297	+2.15332031	-8.12988281	+1764	+7.89257813	-10.40625000	-3.81445313	+24.69726563	+21.73095703	-55.52490234	+1604
+1457971216.82399990	+9.99755859	-7.98486328	-5.11083984	+39.39697266	+28.23486328	-52.49267578	+2076	+9.31201172	-5.78759766	-4.79443359	+32.89306641	+2.10937500	-8.28369141	+1776	+7.95849609	-10.33593750	-3.87158203	+24.45556641	+21.64306641	-55.70068359	+1620
+1457971216.82820010	+10.05468750	-7.93212891	-5.15917969	+39.02343750	+28.27880859	-52.71240234	+2080	+9.37792969	-5.73486328	-4.84277344	+32.60742188	+1.97753906	-8.50341797	+1784	+8.01562500	-10.26123047	-3.92431641	+24.16992188	+21.51123047	-55.87646484	+1636
+1457971216.83229990	+10.12060547	-7.86621094	-5.20751953	+38.75976563	+28.25683594	-52.84423828	+2088	+9.45263672	-5.67773438	-4.89550781	+32.32177734	+1.82373047	-8.63525391	+1792	+8.07275391	-10.18652344	-3.97265625	+23.92822266	+21.35742188	-56.03027344	+1652
+1457971216.83649990	+10.18652344	-7.80908203	-5.26025391	+38.49609375	+28.25683594	-52.97607422	+2092	+9.52734375	-5.61621094	-4.95263672	+32.05810547	+1.71386719	-8.76708984	+1800	+8.13427734	-10.10742188	-4.02978516	+23.70849609	+21.22558594	-56.16210938	+1664
+1457971216.84069990	+10.24365234	-7.74755859	-5.30419922	+38.18847656	+28.23486328	-53.15185547	+2096	+9.59765625	-5.55908203	-4.99218750	+31.70654297	+1.51611328	-8.94287109	+1804	+8.19140625	-10.02832031	-4.07373047	+23.44482422	+21.07177734	-56.29394531	+1676
+1457971216.84900000	+10.37988281	-7.60253906	-5.39208984	+37.79296875	+28.05908203	-53.28369141	+2104	+9.75585938	-5.42724609	-5.07568359	+31.06933594	+1.09863281	-9.14062500	+1812	+8.31445313	-9.86572266	-4.16601563	+22.96142578	+20.76416016	-56.51367188	+1700
+1457971216.85320000	+10.43701172	-7.52783203	-5.42285156	+37.52929688	+27.97119141	-53.34960938	+2104	+9.83056641	-5.35693359	-5.10205078	+30.69580078	+0.87890625	-9.27246094	+1812	+8.36718750	-9.78222656	-4.21435547	+22.69775391	+20.61035156	-56.55761719	+1712
+1457971216.85730000	+10.50292969	-7.44433594	-5.45800781	+37.39746094	+27.81738281	-53.37158203	+2108	+9.90966797	-5.27783203	-5.12841797	+30.36621094	+0.61523438	-9.33837891	+1816	+8.41992188	-9.68994141	-4.25830078	+22.47802734	+20.43457031	-56.55761719	+1724
+1457971216.86150000	+10.56884766	-7.35644531	-5.49316406	+37.24365234	+27.64160156	-53.37158203	+2112	+9.98876953	-5.20312500	-5.15917969	+30.01464844	+0.35156250	-9.38232422	+1820	+8.48144531	-9.59765625	-4.30664063	+22.28027344	+20.25878906	-56.51367188	+1736
+1457971216.86570000	+10.63037109	-7.27294922	-5.51513672	+37.04589844	+27.44384766	-53.39355469	+2116	+10.06787109	-5.12402344	-5.17236328	+29.61914063	+0.04394531	-9.49218750	+1820	+8.52978516	-9.50537109	-4.35058594	+22.01660156	+20.06103516	-56.49169922	+1748
+1457971216.86980010	+10.69628906	-7.18066406	-5.53271484	+36.89208984	+27.20214844	-53.39355469	+2120	+10.15136719	-5.04052734	-5.18554688	+29.28955078	-0.28564453	-9.53613281	+1828	+8.58251953	-9.40869141	-4.39013672	+21.77490234	+19.84130859	-56.46972656	+1760
+1457971216.87400010	+10.76220703	-7.08398438	-5.55468750	+36.78222656	+26.93847656	-53.37158203	+2128	+10.23486328	-4.95263672	-5.19873047	+28.93798828	-0.61523438	-9.58007813	+1832	+8.63525391	-9.30761719	-4.42968750	+21.55517578	+19.64355469	-56.38183594	+1776
+1457971216.87820010	+10.82812500	-6.98730469	-5.56347656	+36.60644531	+26.65283203	-53.39355469	+2132	+10.31835938	-4.86474609	-5.19433594	+28.56445313	-1.01074219	-9.64599609	+1844	+8.68359375	-9.21093750	-4.46044922	+21.29150391	+19.42382813	-56.33789063	+1792
+1457971216.88229990	+10.89404297	-6.88623047	-5.56787109	+36.45263672	+26.34521484	-53.37158203	+2140	+10.40185547	-4.76806641	-5.19433594	+28.23486328	-1.40625000	-9.66796875	+1856	+8.73632813	-9.10986328	-4.49560547	+21.07177734	+19.18212891	-56.22802734	+1804
+1457971216.88649990	+10.96435547	-6.78076172	-5.57666016	+36.34277344	+25.99365234	-53.32763672	+2152	+10.48974609	-4.67578125	-5.19433594	+27.86132813	-1.77978516	-9.64599609	+1872	+8.79345703	-9.00439453	-4.53076172	+20.87402344	+18.91845703	-56.09619141	+1820
+1457971216.89060000	+11.03027344	-6.67968750	-5.57226563	+36.16699219	+25.62011719	-53.30566406	+2164	+10.57324219	-4.57910156	-5.17675781	+27.48779297	-2.24121094	-9.68994141	+1888	+8.84179688	-8.89892578	-4.55712891	+20.63232422	+18.63281250	-55.94238281	+1836
+1457971216.89899990	+11.16650391	-6.45996094	-5.55908203	+35.85937500	+24.80712891	-53.21777344	+2188	+10.74023438	-4.37695313	-5.14160156	+26.71875000	-3.14208984	-9.58007813	+1928	+8.94726563	-8.67480469	-4.61425781	+20.25878906	+18.03955078	-55.56884766	+1872
+1457971216.90310000	+11.23681641	-6.34570313	-5.53710938	+35.66162109	+24.34570313	-53.21777344	+2208	+10.82373047	-4.28027344	-5.11083984	+26.32324219	-3.66943359	-9.55810547	+1948	+9.00439453	-8.56054688	-4.62304688	+20.06103516	+17.64404297	-55.43701172	+1888
+1457971216.90730000	+11.30712891	-6.23583984	-5.51953125	+35.46386719	+23.86230469	-53.19580078	+2228	+10.91162109	-4.17480469	-5.08007813	+25.92773438	-4.17480469	-9.44824219	+1972	+9.06152344	-8.44628906	-4.63623047	+19.84130859	+17.27050781	-55.23925781	+1904
+1457971216.91150000	+11.38183594	-6.11718750	-5.49755859	+35.31005859	+23.37890625	-53.12988281	+2248	+10.99511719	-4.06933594	-5.04931641	+25.51025391	-4.65820313	-9.31640625	+1992	+9.12304688	-8.32763672	-4.64941406	+19.73144531	+16.91894531	-55.01953125	+1920
+1457971216.91560010	+11.45214844	-5.99853516	-5.46679688	+35.13427734	+22.85156250	-53.10791016	+2272	+11.08300781	-3.96826172	-5.00537109	+25.07080078	-5.22949219	-9.22851563	+2016	+9.18017578	-8.20458984	-4.65380859	+19.55566406	+16.47949219	-54.84375000	+1936
+1457971216.91980000	+11.52246094	-5.88427734	-5.43603516	+34.93652344	+22.34619141	-53.04199219	+2292	+11.16210938	-3.86279297	-4.96582031	+24.63134766	-5.75683594	-9.03076172	+2036	+9.24169922	-8.08593750	-4.65380859	+19.37988281	+16.06201172	-54.60205078	+1948
+1457971216.92400000	+11.59277344	-5.76123047	-5.40527344	+34.80468750	+21.81884766	-52.91015625	+2312	+11.24560547	-3.76171875	-4.92626953	+24.12597656	-6.26220703	-8.78906250	+2056	+9.30761719	-7.95410156	-4.65820313	+19.31396484	+15.62255859	-54.33837891	+1964
+1457971216.92810010	+11.66748047	-5.63818359	-5.36572266	+34.62890625	+21.24755859	-52.86621094	+2336	+11.32910156	-3.65625000	-4.87353516	+23.66455078	-6.83349609	-8.59130859	+2076	+9.36914063	-7.82666016	-4.64501953	+19.18212891	+15.11718750	-54.11865234	+1972
+1457971216.93230010	+11.73339844	-5.51953125	-5.32177734	+34.45312500	+20.69824219	-52.77832031	+2356	+11.40820313	-3.55078125	-4.82080078	+23.15917969	-7.38281250	-8.32763672	+2096	+9.43066406	-7.70361328	-4.63183594	+19.05029297	+14.65576172	-53.87695313	+1980
+1457971216.93650010	+11.80810547	-5.39208984	-5.28222656	+34.32128906	+20.12695313	-52.64648438	+2376	+11.48730469	-3.44970703	-4.77246094	+22.60986328	-7.91015625	-7.99804688	+2112	+9.49658203	-7.56298828	-4.62744141	+19.00634766	+14.15039063	-53.56933594	+1992
+1457971216.94059990	+11.87841797	-5.26464844	-5.22509766	+34.18945313	+19.48974609	-52.58056641	+2396	+11.56640625	-3.34423828	-4.71093750	+22.10449219	-8.50341797	-7.71240234	+2128	+9.56689453	-7.43115234	-4.60107422	+18.94042969	+13.60107422	-53.32763672	+2004
+1457971216.94479990	+11.94873047	-5.14160156	-5.17236328	+34.05761719	+18.89648438	-52.47070313	+2416	+11.64550781	-3.23437500	-4.64941406	+21.57714844	-9.05273438	-7.40478516	+2144	+9.62841797	-7.30371094	-4.57910156	+18.83056641	+13.09570313	-53.08593750	+2016
+1457971216.95310000	+12.08935547	-4.88232422	-5.06250000	+33.85986328	+17.68798828	-52.22900391	+2452	+11.79931641	-3.02783203	-4.52197266	+20.50048828	-10.15136719	-6.67968750	+2172	+9.76464844	-7.03125000	-4.53076172	+18.78662109	+11.97509766	-52.51464844	+2036
+1457971216.95729990	+12.15087891	-4.75927734	-5.00097656	+33.72802734	+17.09472656	-52.11914063	+2468	+11.86962891	-2.91796875	-4.45166016	+19.99511719	-10.72265625	-6.30615234	+2184	+9.82617188	-6.89941406	-4.50000000	+18.67675781	+11.42578125	-52.22900391	+2044
+1457971216.96140000	+12.21679688	-4.62744141	-4.93945313	+33.64013672	+16.45751953	-51.96533203	+2480	+11.94433594	-2.81250000	-4.38134766	+19.42382813	-11.29394531	-5.91064453	+2196	+9.88769531	-6.76318359	-4.47363281	+18.69873047	+10.85449219	-51.92138672	+2052
+1457971216.96560000	+12.28271484	-4.49560547	-4.86474609	+33.57421875	+15.77636719	-51.87744141	+2496	+12.01464844	-2.70703125	-4.30224609	+18.91845703	-11.86523438	-5.51513672	+2208	+9.95361328	-6.62255859	-4.43408203	+18.67675781	+10.21728516	-51.61376953	+2064
+1457971216.96980000	+12.34423828	-4.36816406	-4.79003906	+33.44238281	+15.11718750	-51.78955078	+2512	+12.08496094	-2.59716797	-4.21435547	+18.41308594	-12.48046875	-5.14160156	+2224	+10.01074219	-6.49511719	-4.39892578	+18.58886719	+9.66796875	-51.35009766	+2072
+1457971216.97390010	+12.40576172	-4.24072266	-4.71533203	+33.37646484	+14.45800781	-51.67968750	+2528	+12.15087891	-2.49169922	-4.13525391	+17.88574219	-13.07373047	-4.72412109	+2236	+10.07226563	-6.35888672	-4.36816406	+18.58886719	+9.05273438	-51.02050781	+2080
+1457971216.97810010	+12.47167969	-4.11328125	-4.63183594	+33.31054688	+13.73291016	-51.61376953	+2544	+12.22119141	-2.38183594	-4.03857422	+17.42431641	-13.68896484	-4.35058594	+2252	+10.13378906	-6.22705078	-4.32421875	+18.58886719	+8.41552734	-50.75683594	+2092
+1457971216.98230000	+12.52880859	-3.99023438	-4.54394531	+33.15673828	+13.05175781	-51.54785156	+2560	+12.28710938	-2.26757813	-3.94189453	+16.98486328	-14.34814453	-3.93310547	+2268	+10.18652344	-6.09960938	-4.28466797	+18.47900391	+7.82226563	-50.49316406	+2100
+1457971216.98639990	+12.58593750	-3.86718750	-4.46484375	+33.06884766	+12.37060547	-51.43798828	+2576	+12.35302734	-2.16210938	-3.84960938	+16.47949219	-14.96337891	-3.51562500	+2284	+10.24365234	-5.96777344	-4.24511719	+18.45703125	+7.20703125	-50.16357422	+2108
+1457971216.99060010	+12.64306641	-3.73974609	-4.36816406	+32.95898438	+11.64550781	-51.39404297	+2596	+12.41455078	-2.05224609	-3.74414063	+16.06201172	-15.60058594	-3.14208984	+2300	+10.30078125	-5.84033203	-4.20117188	+18.43505859	+6.54785156	-49.87792969	+2120
+1457971216.99480010	+12.69580078	-3.62109375	-4.27587891	+32.80517578	+10.96435547	-51.32812500	+2616	+12.47607422	-1.93798828	-3.63427734	+15.66650391	-16.25976563	-2.72460938	+2320	+10.34472656	-5.72167969	-4.16162109	+18.30322266	+5.97656250	-49.59228516	+2128
+1457971217.00309990	+12.80126953	-3.37939453	-4.08251953	+32.56347656	+9.53613281	-51.15234375	+2656	+12.59472656	-1.73144531	-3.41894531	+14.83154297	-17.51220703	-1.91162109	+2360	+10.45019531	-5.46679688	-4.06933594	+18.23730469	+4.70214844	-48.95507813	+2156
+1457971217.00729990	+12.84960938	-3.26513672	-3.98144531	+32.38769531	+8.83300781	-51.06445313	+2676	+12.64746094	-1.61718750	-3.30468750	+14.50195313	-18.17138672	-1.47216797	+2384	+10.49414063	-5.34814453	-4.02099609	+18.10546875	+4.13085938	-48.66943359	+2164
+1457971217.01140000	+12.89794922	-3.15087891	-3.88476563	+32.23388672	+8.17382813	-50.95458984	+2696	+12.70019531	-1.51611328	-3.19482422	+14.08447266	-18.76464844	-1.03271484	+2404	+10.54248047	-5.22509766	-3.98144531	+18.03955078	+3.55957031	-48.33984375	+2176
+1457971217.01979990	+12.99023438	-2.92675781	-3.68261719	+31.94824219	+6.85546875	-50.77880859	+2740	+12.80126953	-1.30517578	-2.96630859	+13.44726563	-19.95117188	-0.19775391	+2448	+10.63476563	-4.99658203	-3.87158203	+17.86376953	+2.37304688	-47.79052734	+2200
+1457971217.02390000	+13.03417969	-2.82128906	-3.58593750	+31.79443359	+6.26220703	-50.62500000	+2760	+12.84521484	-1.21289063	-2.85644531	+13.05175781	-20.47851563	+0.26367188	+2468	+10.67871094	-4.87792969	-3.82763672	+17.79785156	+1.84570313	-47.43896484	+2208
+1457971217.02810000	+13.07812500	-2.71142578	-3.48486328	+31.66259766	+5.64697266	-50.51513672	+2784	+12.89355469	-1.11621094	-2.74658203	+12.72216797	-20.96191406	+0.68115234	+2488	+10.72705078	-4.75927734	-3.77050781	+17.75390625	+1.27441406	-47.15332031	+2224
+1457971217.03230000	+13.11328125	-2.60156250	-3.38818359	+31.55273438	+5.07568359	-50.36132813	+2804	+12.93310547	-1.01074219	-2.63671875	+12.45849609	-21.44531250	+1.14257813	+2512	+10.76660156	-4.65380859	-3.71337891	+17.64404297	+0.74707031	-46.84570313	+2232
+1457971217.03640010	+13.14843750	-2.50488281	-3.29150391	+31.37695313	+4.52636719	-50.20751953	+2824	+12.97265625	-0.92724609	-2.53125000	+12.10693359	-21.90673828	+1.60400391	+2532	+10.80615234	-4.53955078	-3.66503906	+17.60009766	+0.26367188	-46.51611328	+2244
+1457971217.04060010	+13.19238281	-2.40380859	-3.19482422	+31.26708984	+3.95507813	-50.09765625	+2844	+13.01660156	-0.83935547	-2.43017578	+11.77734375	-22.30224609	+2.04345703	+2548	+10.85449219	-4.42968750	-3.60351563	+17.55615234	-0.30761719	-46.25244141	+2256
+1457971217.04469990	+13.22753906	-2.30273438	-3.09814453	+31.15722656	+3.42773438	-49.94384766	+2864	+13.05175781	-0.74267578	-2.32910156	+11.53564453	-22.74169922	+2.50488281	+2564	+10.88964844	-4.32421875	-3.54199219	+17.49023438	-0.83496094	-45.96679688	+2264
+1457971217.04889990	+13.26269531	-2.21044922	-3.00585938	+31.00341797	+2.94433594	-49.81201172	+2880	+13.08691406	-0.66357422	-2.22802734	+11.18408203	-23.13720703	+2.94433594	+2580	+10.92919922	-4.21875000	-3.48486328	+17.44628906	-1.34033203	-45.68115234	+2276
+1457971217.05310010	+13.29785156	-2.11816406	-2.91357422	+30.87158203	+2.48291016	-49.68017578	+2896	+13.12207031	-0.58447266	-2.14013672	+10.87646484	-23.42285156	+3.36181641	+2592	+10.97753906	-4.11328125	-3.41894531	+17.42431641	-1.88964844	-45.41748047	+2284
+1457971217.06139990	+13.35937500	-1.94238281	-2.73779297	+30.58593750	+1.62597656	-49.37255859	+2920	+13.18359375	-0.42626953	-1.95556641	+10.32714844	-24.10400391	+4.21875000	+2616	+11.04785156	-3.91113281	-3.30029297	+17.35839844	-2.87841797	-44.84619141	+2300
+1457971217.06559990	+13.39013672	-1.85888672	-2.64990234	+30.45410156	+1.23046875	-49.24072266	+2928	+13.21435547	-0.35595703	-1.87646484	+10.04150391	-24.30175781	+4.63623047	+2628	+11.08740234	-3.81005859	-3.23876953	+17.35839844	-3.40576172	-44.58251953	+2304
+1457971217.06970000	+13.41650391	-1.77539063	-2.56201172	+30.32226563	+0.83496094	-49.10888672	+2936	+13.24511719	-0.27685547	-1.78857422	+9.82177734	-24.63134766	+5.03173828	+2640	+11.12255859	-3.71777344	-3.17724609	+17.31445313	-3.91113281	-44.34082031	+2312
+1457971217.07390000	+13.44726563	-1.70507813	-2.47851563	+30.12451172	+0.43945313	-48.97705078	+2940	+13.27148438	-0.21533203	-1.70507813	+9.53613281	-24.93896484	+5.42724609	+2652	+11.15332031	-3.62548828	-3.12011719	+17.27050781	-4.41650391	-44.09912109	+2316
+1457971217.07810000	+13.47363281	-1.63037109	-2.39062500	+29.94873047	+0.08789063	-48.86718750	+2944	+13.29785156	-0.15380859	-1.62597656	+9.25048828	-25.15869141	+5.77880859	+2660	+11.18847656	-3.53759766	-3.05859375	+17.24853516	-4.89990234	-43.87939453	+2316
+1457971217.08220010	+13.50000000	-1.55566406	-2.31152344	+29.77294922	-0.21972656	-48.71337891	+2944	+13.32421875	-0.08349609	-1.54687500	+9.05273438	-25.44433594	+6.17431641	+2672	+11.21923828	-3.44970703	-3.00146484	+17.20458984	-5.38330078	-43.63769531	+2320
+1457971217.08640000	+13.52636719	-1.49414063	-2.23242188	+29.53125000	-0.50537109	-48.58154297	+2940	+13.35058594	-0.02636719	-1.46777344	+8.78906250	-25.70800781	+6.52587891	+2676	+11.25000000	-3.37500000	-2.94433594	+17.13867188	-5.82275391	-43.39599609	+2320
+1457971217.09060000	+13.55273438	-1.43261719	-2.15771484	+29.31152344	-0.74707031	-48.42773438	+2940	+13.37255859	+0.02636719	-1.39746094	+8.54736328	-25.88378906	+6.83349609	+2684	+11.28076172	-3.29589844	-2.89160156	+17.09472656	-6.24023438	-43.17626953	+2316
+1457971217.09470010	+13.57470703	-1.36669922	-2.09179688	+29.11376953	-0.94482422	-48.22998047	+2936	+13.39453125	+0.09228516	-1.32275391	+8.37158203	-26.10351563	+7.16308594	+2692	+11.30273438	-3.21679688	-2.84326172	+17.05078125	-6.59179688	-42.91259766	+2316
+1457971217.09890010	+13.59228516	-1.31396484	-2.02148438	+28.87207031	-1.12060547	-48.05419922	+2932	+13.41650391	+0.14501953	-1.24804688	+8.12988281	-26.32324219	+7.49267578	+2700	+11.32470703	-3.14648438	-2.79492188	+16.94091797	-6.94335938	-42.67089844	+2308
+1457971217.10310010	+13.61425781	-1.26123047	-1.95556641	+28.60839844	-1.27441406	-47.87841797	+2928	+13.43847656	+0.19335938	-1.18212891	+7.91015625	-26.49902344	+7.80029297	+2704	+11.35107422	-3.07617188	-2.74658203	+16.87500000	-7.25097656	-42.47314453	+2304
+1457971217.11139990	+13.64941406	-1.15576172	-1.83251953	+28.16894531	-1.49414063	-47.46093750	+2920	+13.47802734	+0.29443359	-1.04150391	+7.51464844	-26.89453125	+8.39355469	+2720	+11.39062500	-2.95312500	-2.66748047	+16.63330078	-7.71240234	-41.96777344	+2288
+1457971217.11550000	+13.66699219	-1.11181641	-1.77978516	+27.92724609	-1.53808594	-47.26318359	+2912	+13.50000000	+0.34277344	-0.97558594	+7.29492188	-27.02636719	+8.65722656	+2724	+11.40820313	-2.89599609	-2.62792969	+16.52343750	-7.88818359	-41.77001953	+2280
+1457971217.11970000	+13.68017578	-1.05908203	-1.73144531	+27.77343750	-1.51611328	-47.02148438	+2908	+13.51757813	+0.39550781	-0.91406250	+7.14111328	-27.13623047	+8.94287109	+2732	+11.42138672	-2.83886719	-2.59277344	+16.41357422	-7.99804688	-41.50634766	+2268
+1457971217.12389990	+13.69335938	-1.02392578	-1.68310547	+27.53173828	-1.49414063	-46.77978516	+2900	+13.53955078	+0.43505859	-0.85253906	+6.92138672	-27.24609375	+9.20654297	+2736	+11.43896484	-2.79052734	-2.56201172	+16.28173828	-8.04199219	-41.24267578	+2256
+1457971217.12800000	+13.70654297	-0.98437500	-1.64794922	+27.31201172	-1.38427734	-46.51611328	+2896	+13.55712891	+0.47900391	-0.79980469	+6.72363281	-27.29003906	+9.47021484	+2740	+11.45214844	-2.74218750	-2.53125000	+16.14990234	-8.10791016	-41.02294922	+2244
+1457971217.13220000	+13.71533203	-0.93603516	-1.60839844	+27.18017578	-1.29638672	-46.25244141	+2892	+13.57470703	+0.52294922	-0.74267578	+6.52587891	-27.35595703	+9.73388672	+2744	+11.46533203	-2.68945313	-2.50488281	+16.04003906	-8.08593750	-40.75927734	+2232
+1457971217.13640000	+13.72851563	-0.90087891	-1.57324219	+26.98242188	-1.18652344	-46.01074219	+2888	+13.59228516	+0.55371094	-0.68994141	+6.28417969	-27.44384766	+9.99755859	+2752	+11.47412109	-2.64990234	-2.47851563	+15.88623047	-8.02001953	-40.49560547	+2220
+1457971217.14470010	+13.75048828	-0.82617188	-1.51611328	+26.67480469	-0.90087891	-45.48339844	+2880	+13.63183594	+0.62841797	-0.60205078	+5.80078125	-27.44384766	+10.54687500	+2756	+11.49609375	-2.56201172	-2.43017578	+15.62255859	-7.91015625	-39.99023438	+2192
+1457971217.14890000	+13.76367188	-0.79980469	-1.48535156	+26.47705078	-0.76904297	-45.24169922	+2880	+13.64941406	+0.65478516	-0.55371094	+5.51513672	-27.46582031	+10.83251953	+2760	+11.50927734	-2.52685547	-2.40820313	+15.46875000	-7.84423828	-39.74853516	+2180
+1457971217.15300010	+13.77685547	-0.77343750	-1.46777344	+26.30126953	-0.54931641	-44.95605469	+2876	+13.66699219	+0.68115234	-0.52294922	+5.22949219	-27.37792969	+11.09619141	+2760	+11.51806641	-2.49169922	-2.39062500	+15.31494141	-7.73437500	-39.48486328	+2168
+1457971217.15720010	+13.79003906	-0.74267578	-1.45019531	+26.14746094	-0.37353516	-44.71435547	+2876	+13.68457031	+0.71191406	-0.49218750	+4.96582031	-27.33398438	+11.35986328	+2764	+11.53125000	-2.45214844	-2.36865234	+15.18310547	-7.64648438	-39.24316406	+2156
+1457971217.16140010	+13.79882813	-0.71630859	-1.42822266	+25.94970703	-0.21972656	-44.42871094	+2872	+13.70214844	+0.72949219	-0.45703125	+4.63623047	-27.31201172	+11.64550781	+2764	+11.54003906	-2.41699219	-2.34667969	+15.05126953	-7.55859375	-38.97949219	+2144
+1457971217.16549990	+13.81201172	-0.68994141	-1.41943359	+25.77392578	+0.00000000	-44.12109375	+2872	+13.72412109	+0.74707031	-0.43945313	+4.28466797	-27.13623047	+11.95312500	+2764	+11.54882813	-2.37744141	-2.33349609	+14.94140625	-7.44873047	-38.71582031	+2132
+1457971217.16969990	+13.82080078	-0.66357422	-1.40185547	+25.59814453	+0.13183594	-43.87939453	+2868	+13.74169922	+0.76904297	-0.41748047	+3.91113281	-27.09228516	+12.26074219	+2764	+11.55761719	-2.34228516	-2.31591797	+14.80957031	-7.40478516	-38.47412109	+2120
+1457971217.17389990	+13.83398438	-0.64599609	-1.37988281	+25.37841797	+0.26367188	-43.61572266	+2868	+13.75927734	+0.78222656	-0.39111328	+3.51562500	-27.04833984	+12.59033203	+2764	+11.56640625	-2.31152344	-2.29394531	+14.65576172	-7.36083984	-38.25439453	+2108
+1457971217.17800000	+13.85156250	-0.62402344	-1.37109375	+25.15869141	+0.43945313	-43.33007813	+2864	+13.78125000	+0.79101563	-0.37792969	+3.12011719	-26.89453125	+12.89794922	+2760	+11.57958984	-2.27636719	-2.28076172	+14.50195313	-7.29492188	-37.99072266	+2096
+1457971217.18220000	+13.86474609	-0.60644531	-1.35791016	+24.91699219	+0.54931641	-43.06640625	+2860	+13.79882813	+0.80419922	-0.36035156	+2.72460938	-26.78466797	+13.20556641	+2760	+11.58837891	-2.24560547	-2.25878906	+14.37011719	-7.31689453	-37.79296875	+2088
+1457971217.19050000	+13.89550781	-0.58007813	-1.33593750	+24.41162109	+0.83496094	-42.49511719	+2848	+13.83837891	+0.81738281	-0.34277344	+1.84570313	-26.49902344	+13.82080078	+2752	+11.61035156	-2.17968750	-2.22802734	+14.08447266	-7.27294922	-37.33154297	+2068
+1457971217.19470000	+13.90429688	-0.56250000	-1.32275391	+24.16992188	+0.92285156	-42.25341797	+2844	+13.85595703	+0.82617188	-0.32958984	+1.42822266	-26.38916016	+14.15039063	+2748	+11.61914063	-2.14892578	-2.21484375	+13.95263672	-7.29492188	-37.13378906	+2060
+1457971217.19880010	+13.91748047	-0.54931641	-1.30957031	+23.90625000	+1.01074219	-41.96777344	+2840	+13.87353516	+0.83056641	-0.32080078	+0.96679688	-26.30126953	+14.45800781	+2744	+11.62792969	-2.11816406	-2.19726563	+13.79882813	-7.31689453	-36.91406250	+2052
+1457971217.20300010	+13.93066406	-0.53613281	-1.30078125	+23.64257813	+1.14257813	-41.68212891	+2832	+13.89111328	+0.83496094	-0.31201172	+0.52734375	-26.14746094	+14.76562500	+2744	+11.63232422	-2.09179688	-2.18408203	+13.66699219	-7.31689453	-36.69433594	+2040
+1457971217.20720010	+13.94384766	-0.51855469	-1.28759766	+23.42285156	+1.18652344	-41.41845703	+2828	+13.90869141	+0.83935547	-0.30322266	+0.06591797	-26.08154297	+15.07324219	+2740	+11.64111328	-2.06103516	-2.17089844	+13.51318359	-7.36083984	-36.51855469	+2032
+1457971217.21129990	+13.95703125	-0.50976563	-1.27441406	+23.11523438	+1.20849609	-41.19873047	+2820	+13.92626953	+0.84375000	-0.29003906	-0.37353516	-25.99365234	+15.38085938	+2740	+11.64990234	-2.03906250	-2.15332031	+13.33740234	-7.40478516	-36.34277344	+2024
+1457971217.21550010	+13.97021484	-0.50537109	-1.27001953	+22.82958984	+1.31835938	-40.93505859	+2812	+13.94384766	+0.84814453	-0.28564453	-0.81298828	-25.88378906	+15.64453125	+2736	+11.65869141	-2.01708984	-2.14453125	+13.16162109	-7.40478516	-36.16699219	+2012
+1457971217.21970010	+13.98339844	-0.49218750	-1.25683594	+22.58789063	+1.34033203	-40.71533203	+2808	+13.95703125	+0.85253906	-0.27685547	-1.23046875	-25.81787109	+15.93017578	+2736	+11.66308594	-1.99072266	-2.13574219	+13.00781250	-7.42675781	-36.01318359	+2004
+1457971217.22379990	+13.99218750	-0.48339844	-1.24365234	+22.34619141	+1.36230469	-40.49560547	+2800	+13.97460938	+0.85693359	-0.26806641	-1.64794922	-25.72998047	+16.19384766	+2736	+11.67187500	-1.96875000	-2.12695313	+12.83203125	-7.44873047	-35.83740234	+1992
+1457971217.22799990	+14.00097656	-0.47460938	-1.23925781	+22.08251953	+1.47216797	-40.27587891	+2792	+13.98779297	+0.86572266	-0.25488281	-2.04345703	-25.64208984	+16.45751953	+2736	+11.67626953	-1.94677734	-2.12255859	+12.65625000	-7.42675781	-35.68359375	+1984
+1457971217.23219990	+14.00976563	-0.46142578	-1.23046875	+21.88476563	+1.49414063	-40.07812500	+2788	+13.99658203	+0.86572266	-0.24169922	-2.50488281	-25.62011719	+16.72119141	+2736	+11.67626953	-1.92480469	-2.11376953	+12.50244141	-7.40478516	-35.55175781	+1972
+1457971217.24050000	+14.02294922	-0.45263672	-1.21728516	+21.40136719	+1.56005859	-39.72656250	+2776	+14.02294922	+0.88330078	-0.21093750	-3.36181641	-25.55419922	+17.22656250	+2744	+11.68505859	-1.89404297	-2.10498047	+12.12890625	-7.38281250	-35.31005859	+1952
+1457971217.24470000	+14.03173828	-0.43945313	-1.20849609	+21.22558594	+1.53808594	-39.57275391	+2776	+14.03613281	+0.88330078	-0.19335938	-3.84521484	-25.51025391	+17.49023438	+2748	+11.68945313	-1.87646484	-2.10058594	+11.95312500	-7.36083984	-35.17822266	+1940
+1457971217.24880000	+14.03613281	-0.43505859	-1.19531250	+21.00585938	+1.53808594	-39.44091797	+2772	+14.04931641	+0.89208984	-0.18017578	-4.32861328	-25.48828125	+17.73193359	+2752	+11.69384766	-1.86328125	-2.09619141	+11.75537109	-7.31689453	-35.06835938	+1928
+1457971217.25300000	+14.04052734	-0.43066406	-1.19091797	+20.80810547	+1.58203125	-39.30908203	+2772	+14.06250000	+0.89648438	-0.16259766	-4.79003906	-25.44433594	+17.99560547	+2756	+11.69824219	-1.85449219	-2.09619141	+11.55761719	-7.25097656	-34.98046875	+1916
+1457971217.25720000	+14.04492188	-0.42187500	-1.18652344	+20.65429688	+1.60400391	-39.17724609	+2772	+14.07128906	+0.89648438	-0.14501953	-5.36132813	-25.40039063	+18.25927734	+2760	+11.69824219	-1.83691406	-2.09179688	+11.40380859	-7.18505859	-34.89257813	+1908
+1457971217.26130010	+14.04931641	-0.41748047	-1.17773438	+20.47851563	+1.60400391	-39.04541016	+2776	+14.08007813	+0.90527344	-0.13183594	-5.91064453	-25.35644531	+18.54492188	+2764	+11.70263672	-1.82373047	-2.09179688	+11.22802734	-7.14111328	-34.80468750	+1896
+1457971217.26550010	+14.05371094	-0.41308594	-1.17773438	+20.32470703	+1.66992188	-38.89160156	+2776	+14.09326172	+0.90966797	-0.11865234	-6.45996094	-25.26855469	+18.87451172	+2768	+11.70263672	-1.81054688	-2.09179688	+11.07421875	-7.07519531	-34.69482422	+1888
+1457971217.26959990	+14.05810547	-0.40429688	-1.16894531	+20.19287109	+1.62597656	-38.80371094	+2780	+14.10205078	+0.90527344	-0.09667969	-7.20703125	-25.24658203	+19.20410156	+2776	+11.70703125	-1.79736328	-2.08740234	+10.89843750	-7.03125000	-34.62890625	+1876
+1457971217.27379990	+14.06250000	-0.39550781	-1.16015625	+20.03906250	+1.58203125	-38.69384766	+2784	+14.11083984	+0.90087891	-0.07910156	-7.93212891	-25.20263672	+19.55566406	+2784	+11.70703125	-1.78417969	-2.08300781	+10.72265625	-6.98730469	-34.54101563	+1868
+1457971217.27800010	+14.06689453	-0.39111328	-1.15576172	+19.86328125	+1.56005859	-38.58398438	+2788	+14.12402344	+0.89648438	-0.07031250	-8.65722656	-25.09277344	+19.92919922	+2792	+11.71142578	-1.77099609	-2.08300781	+10.54687500	-6.94335938	-34.47509766	+1860
+1457971217.28629990	+14.07568359	-0.37792969	-1.12939453	+19.59960938	+1.38427734	-38.38623047	+2800	+14.14599609	+0.87890625	-0.04394531	-10.34912109	-24.89501953	+20.74218750	+2808	+11.71582031	-1.74462891	-2.06982422	+10.23925781	-6.94335938	-34.32128906	+1844
+1457971217.29460000	+14.08447266	-0.36914063	-1.12060547	+19.31396484	+1.25244141	-38.18847656	+2808	+14.16357422	+0.85693359	-0.02636719	-12.15087891	-24.60937500	+21.62109375	+2820	+11.72021484	-1.71386719	-2.06542969	+9.95361328	-6.96533203	-34.16748047	+1832
+1457971217.30300000	+14.09765625	-0.35156250	-1.10302734	+19.05029297	+1.03271484	-37.96875000	+2816	+14.18115234	+0.82177734	-0.01757813	-14.12841797	-24.25781250	+22.56591797	+2840	+11.72460938	-1.67871094	-2.05224609	+9.68994141	-7.05322266	-33.99169922	+1820
+1457971217.31130000	+14.10644531	-0.33837891	-1.07226563	+18.74267578	+0.65917969	-37.81494141	+2820	+14.20312500	+0.78222656	-0.00878906	-16.17187500	-23.90625000	+23.57666016	+2860	+11.72900391	-1.64794922	-2.03466797	+9.40429688	-7.27294922	-33.85986328	+1812
+1457971217.31550000	+14.11523438	-0.33398438	-1.05908203	+18.56689453	+0.48339844	-37.72705078	+2820	+14.21191406	+0.76025391	-0.00878906	-17.20458984	-23.70849609	+24.06005859	+2868	+11.73339844	-1.63476563	-2.03027344	+9.27246094	-7.33886719	-33.77197266	+1808
+1457971217.31960010	+14.11962891	-0.32958984	-1.05029297	+18.41308594	+0.32958984	-37.63916016	+2820	+14.22070313	+0.74267578	-0.00439453	-18.17138672	-23.48876953	+24.56542969	+2876	+11.73779297	-1.61718750	-2.02148438	+9.14062500	-7.47070313	-33.70605469	+1808
+1457971217.32380010	+14.12841797	-0.32519531	-1.03710938	+18.25927734	+0.17578125	-37.55126953	+2820	+14.22509766	+0.72070313	-0.00878906	-19.16015625	-23.26904297	+25.02685547	+2880	+11.73779297	-1.59960938	-2.01269531	+9.03076172	-7.60253906	-33.61816406	+1804
+1457971217.32800010	+14.13281250	-0.31640625	-1.02832031	+18.08349609	+0.02197266	-37.46337891	+2820	+14.23388672	+0.69433594	-0.01318359	-20.14892578	-23.02734375	+25.46630859	+2892	+11.74218750	-1.58203125	-2.00830078	+8.89892578	-7.69042969	-33.55224609	+1800
+1457971217.33209990	+14.13720703	-0.31640625	-1.01953125	+17.90771484	-0.08789063	-37.37548828	+2816	+14.23828125	+0.68115234	-0.01318359	-21.04980469	-22.80761719	+25.90576172	+2896	+11.74218750	-1.56445313	-1.99951172	+8.78906250	-7.80029297	-33.46435547	+1800
+1457971217.34050010	+14.14160156	-0.30322266	-0.99316406	+17.53417969	-0.37353516	-37.22167969	+2812	+14.25146484	+0.63281250	-0.00878906	-22.89550781	-22.41210938	+26.76269531	+2916	+11.74658203	-1.53808594	-1.98632813	+8.50341797	-7.99804688	-33.33251953	+1792
+1457971217.34460000	+14.14599609	-0.29882813	-0.98437500	+17.35839844	-0.48339844	-37.13378906	+2812	+14.25585938	+0.61962891	-0.00878906	-23.66455078	-22.19238281	+27.13623047	+2920	+11.75097656	-1.52490234	-1.98193359	+8.37158203	-8.06396484	-33.26660156	+1792
+1457971217.34879990	+14.15039063	-0.29882813	-0.97558594	+17.13867188	-0.54931641	-37.04589844	+2808	+14.26464844	+0.60644531	-0.00878906	-24.43359375	-21.99462891	+27.46582031	+2924	+11.75097656	-1.51171875	-1.97753906	+8.21777344	-8.12988281	-33.20068359	+1788
+1457971217.35290000	+14.15478516	-0.29882813	-0.96240234	+16.91894531	-0.63720703	-36.97998047	+2804	+14.26904297	+0.58886719	-0.00439453	-25.20263672	-21.81884766	+27.77343750	+2932	+11.75097656	-1.50292969	-1.96875000	+8.06396484	-8.19580078	-33.15673828	+1784
+1457971217.35710000	+14.15478516	-0.29882813	-0.95800781	+16.69921875	-0.63720703	-36.91406250	+2800	+14.27343750	+0.58007813	-0.00439453	-25.88378906	-21.62109375	+28.05908203	+2936	+11.75537109	-1.49414063	-1.96875000	+7.91015625	-8.19580078	-33.06884766	+1780
+1457971217.36130000	+14.15917969	-0.29882813	-0.95361328	+16.50146484	-0.61523438	-36.82617188	+2796	+14.27783203	+0.56689453	+0.00000000	-26.58691406	-21.42333984	+28.30078125	+2940	+11.75537109	-1.48535156	-1.96875000	+7.75634766	-8.17382813	-33.00292969	+1772
+1457971217.36540010	+14.15917969	-0.29443359	-0.94482422	+16.28173828	-0.63720703	-36.73828125	+2796	+14.28222656	+0.55371094	+0.00439453	-27.26806641	-21.26953125	+28.54248047	+2948	+11.75537109	-1.47216797	-1.96435547	+7.60253906	-8.19580078	-32.93701172	+1768
+1457971217.36960010	+14.15917969	-0.29443359	-0.94042969	+16.04003906	-0.59326172	-36.65039063	+2796	+14.28662109	+0.54492188	+0.00878906	-27.90527344	-21.11572266	+28.78417969	+2952	+11.75537109	-1.46777344	-1.96435547	+7.42675781	-8.12988281	-32.87109375	+1764
+1457971217.37380000	+14.15917969	-0.29882813	-0.93603516	+15.79833984	-0.54931641	-36.56250000	+2796	+14.29541016	+0.53613281	+0.01757813	-28.54248047	-20.96191406	+29.00390625	+2960	+11.75976563	-1.45898438	-1.96435547	+7.22900391	-8.08593750	-32.80517578	+1760
+1457971217.37789990	+14.16357422	-0.29882813	-0.92724609	+15.53466797	-0.52734375	-36.47460938	+2796	+14.30419922	+0.52734375	+0.03076172	-29.17968750	-20.85205078	+29.20166016	+2964	+11.75976563	-1.45458984	-1.95996094	+7.05322266	-8.04199219	-32.73925781	+1752
+1457971217.38630010	+14.16796875	-0.30322266	-0.91845703	+15.02929688	-0.37353516	-36.29882813	+2800	+14.31738281	+0.50537109	+0.03955078	-30.49804688	-20.45654297	+29.53125000	+2976	+11.76416016	-1.44140625	-1.95996094	+6.65771484	-7.91015625	-32.58544922	+1744
+1457971217.39459990	+14.17236328	-0.31201172	-0.91406250	+14.50195313	-0.17578125	-36.12304688	+2808	+14.33056641	+0.47900391	+0.04833984	-31.86035156	-20.08300781	+29.81689453	+2984	+11.76416016	-1.42822266	-1.95996094	+6.26220703	-7.75634766	-32.43164063	+1732
+1457971217.39879990	+14.17236328	-0.31640625	-0.91406250	+14.26025391	-0.06591797	-36.01318359	+2812	+14.33935547	+0.46582031	+0.05273438	-32.56347656	-19.88525391	+29.99267578	+2992	+11.76416016	-1.41943359	-1.95996094	+6.06445313	-7.64648438	-32.34375000	+1724
+1457971217.40290000	+14.17675781	-0.31640625	-0.91406250	+14.01855469	+0.02197266	-35.90332031	+2816	+14.34814453	+0.45263672	+0.05712891	-33.26660156	-19.66552734	+30.19042969	+2996	+11.76855469	-1.41064453	-1.95556641	+5.88867188	-7.58056641	-32.25585938	+1720
+1457971217.40710000	+14.17675781	-0.31640625	-0.90966797	+13.77685547	+0.13183594	-35.79345703	+2816	+14.35253906	+0.43945313	+0.05712891	-33.99169922	-19.42382813	+30.36621094	+3004	+11.76855469	-1.40185547	-1.95556641	+5.69091797	-7.53662109	-32.16796875	+1716
+1457971217.41129990	+14.18115234	-0.32080078	-0.90527344	+13.53515625	+0.21972656	-35.68359375	+2820	+14.36132813	+0.42187500	+0.06152344	-34.73876953	-19.18212891	+30.52001953	+3008	+11.76855469	-1.39306641	-1.95117188	+5.51513672	-7.49267578	-32.10205078	+1712
+1457971217.41540000	+14.18554688	-0.32080078	-0.90087891	+13.29345703	+0.32958984	-35.59570313	+2824	+14.37011719	+0.39990234	+0.05273438	-35.48583984	-18.89648438	+30.65185547	+3016	+11.77294922	-1.38427734	-1.94677734	+5.31738281	-7.44873047	-32.01416016	+1708
+1457971217.42380000	+14.19873047	-0.32519531	-0.90527344	+12.85400391	+0.63720703	-35.37597656	+2832	+14.38330078	+0.36474609	+0.04394531	-36.93603516	-18.28125000	+30.93750000	+3028	+11.77734375	-1.36230469	-1.93798828	+5.00976563	-7.38281250	-31.81640625	+1700
+1457971217.42790010	+14.19873047	-0.32519531	-0.90527344	+12.63427734	+0.79101563	-35.24414063	+2832	+14.38769531	+0.34277344	+0.03076172	-37.66113281	-17.95166016	+31.04736328	+3036	+11.77734375	-1.34912109	-1.93798828	+4.87792969	-7.33886719	-31.70654297	+1700
+1457971217.43210010	+14.20312500	-0.32080078	-0.90527344	+12.45849609	+0.94482422	-35.13427734	+2832	+14.39208984	+0.32958984	+0.02197266	-38.34228516	-17.64404297	+31.17919922	+3044	+11.77734375	-1.33593750	-1.93359375	+4.74609375	-7.31689453	-31.61865234	+1696
+1457971217.43619990	+14.20751953	-0.31640625	-0.90527344	+12.30468750	+1.09863281	-35.02441406	+2836	+14.39648438	+0.30761719	+0.01318359	-39.02343750	-17.31445313	+31.28906250	+3052	+11.78173828	-1.32714844	-1.92919922	+4.61425781	-7.29492188	-31.53076172	+1696
+1457971217.44039990	+14.21191406	-0.31201172	-0.90527344	+12.15087891	+1.23046875	-34.93652344	+2836	+14.40087891	+0.28564453	+0.00439453	-39.72656250	-17.00683594	+31.39892578	+3056	+11.78173828	-1.31396484	-1.92480469	+4.48242188	-7.27294922	-31.44287109	+1692
+1457971217.44460010	+14.21630859	-0.30322266	-0.90087891	+11.99707031	+1.36230469	-34.82666016	+2836	+14.40966797	+0.27246094	-0.00878906	-40.31982422	-16.67724609	+31.50878906	+3064	+11.78613281	-1.30078125	-1.91601563	+4.39453125	-7.27294922	-31.33300781	+1692
+1457971217.44870000	+14.22070313	-0.30322266	-0.90087891	+11.82128906	+1.51611328	-34.76074219	+2832	+14.41406250	+0.25488281	-0.01757813	-40.95703125	-16.36962891	+31.57470703	+3068	+11.78613281	-1.29199219	-1.91162109	+4.26269531	-7.27294922	-31.26708984	+1692
+1457971217.45709990	+14.22949219	-0.30322266	-0.89648438	+11.49169922	+1.84570313	-34.62890625	+2828	+14.42285156	+0.21972656	-0.03955078	-42.14355469	-15.75439453	+31.72851563	+3076	+11.79492188	-1.27001953	-1.90283203	+4.08691406	-7.22900391	-31.11328125	+1692
+1457971217.46120000	+14.23388672	-0.29443359	-0.89648438	+11.35986328	+2.02148438	-34.56298828	+2828	+14.42724609	+0.20654297	-0.04833984	-42.69287109	-15.46875000	+31.81640625	+3080	+11.79492188	-1.26123047	-1.89843750	+3.97705078	-7.20703125	-31.04736328	+1692
+1457971217.46540000	+14.23388672	-0.29003906	-0.89648438	+11.22802734	+2.19726563	-34.51904297	+2824	+14.43164063	+0.19775391	-0.05273438	-43.24218750	-15.20507813	+31.88232422	+3084	+11.79931641	-1.24804688	-1.89404297	+3.91113281	-7.18505859	-30.98144531	+1688
+1457971217.46960000	+14.23828125	-0.28564453	-0.89208984	+11.07421875	+2.35107422	-34.47509766	+2824	+14.43603516	+0.18457031	-0.05712891	-43.76953125	-14.96337891	+31.99218750	+3084	+11.79931641	-1.23925781	-1.88964844	+3.80126953	-7.16308594	-30.93750000	+1688
+1457971217.47790000	+14.24267578	-0.28564453	-0.87890625	+10.74462891	+2.61474609	-34.45312500	+2820	+14.44482422	+0.16259766	-0.05712891	-44.84619141	-14.47998047	+32.21191406	+3088	+11.80810547	-1.23046875	-1.88085938	+3.58154297	-7.11914063	-30.84960938	+1684
+1457971217.48210000	+14.24707031	-0.29003906	-0.87451172	+10.54687500	+2.74658203	-34.45312500	+2820	+14.44921875	+0.14941406	-0.05273438	-45.39550781	-14.26025391	+32.32177734	+3092	+11.81250000	-1.22607422	-1.87646484	+3.47167969	-7.09716797	-30.82763672	+1680
+1457971217.48620010	+14.25146484	-0.29443359	-0.87011719	+10.34912109	+2.90039063	-34.45312500	+2824	+14.45800781	+0.14501953	-0.05273438	-45.87890625	-14.04052734	+32.43164063	+3092	+11.81689453	-1.22167969	-1.87646484	+3.33984375	-7.05322266	-30.78369141	+1680
+1457971217.49040010	+14.25585938	-0.29882813	-0.86572266	+10.12939453	+3.05419922	-34.45312500	+2824	+14.46240234	+0.14062500	-0.04394531	-46.38427734	-13.84277344	+32.54150391	+3096	+11.82128906	-1.21728516	-1.87207031	+3.20800781	-7.00927734	-30.76171875	+1676
+1457971217.49460010	+14.25585938	-0.30322266	-0.86132813	+9.90966797	+3.22998047	-34.45312500	+2828	+14.46679688	+0.13183594	-0.03955078	-46.88964844	-13.62304688	+32.62939453	+3100	+11.82568359	-1.21728516	-1.87207031	+3.07617188	-6.94335938	-30.73974609	+1672
+1457971217.49869990	+14.25585938	-0.30322266	-0.86132813	+9.71191406	+3.40576172	-34.45312500	+2828	+14.46679688	+0.12744141	-0.03955078	-47.39501953	-13.38134766	+32.71728516	+3104	+11.83007813	-1.21289063	-1.86767578	+2.94433594	-6.87744141	-30.71777344	+1668
+1457971217.50289990	+14.26025391	-0.30761719	-0.85693359	+9.51416016	+3.55957031	-34.47509766	+2832	+14.47119141	+0.12304688	-0.03076172	-47.90039063	-13.20556641	+32.82714844	+3108	+11.83447266	-1.21289063	-1.86328125	+2.79052734	-6.81152344	-30.69580078	+1664
+1457971217.51120000	+14.26464844	-0.32080078	-0.84375000	+9.03076172	+3.91113281	-34.49707031	+2844	+14.48437500	+0.11425781	-0.01757813	-48.91113281	-12.78808594	+32.93701172	+3120	+11.84326172	-1.20849609	-1.85888672	+2.46093750	-6.65771484	-30.62988281	+1656
+1457971217.51539990	+14.26464844	-0.32958984	-0.83935547	+8.78906250	+4.06494141	-34.51904297	+2852	+14.48876953	+0.10546875	-0.01318359	-49.41650391	-12.61230469	+32.98095703	+3124	+11.84765625	-1.20849609	-1.85449219	+2.28515625	-6.59179688	-30.60791016	+1652
+1457971217.51950000	+14.26904297	-0.33398438	-0.83935547	+8.54736328	+4.28466797	-34.54101563	+2860	+14.49316406	+0.10546875	-0.00878906	-49.89990234	-12.39257813	+32.95898438	+3128	+11.85205078	-1.20849609	-1.85449219	+2.15332031	-6.50390625	-30.58593750	+1644
+1457971217.52370000	+14.27343750	-0.34277344	-0.83935547	+8.32763672	+4.52636719	-34.56298828	+2868	+14.49755859	+0.09667969	-0.00878906	-50.38330078	-12.19482422	+32.93701172	+3136	+11.85644531	-1.20410156	-1.85009766	+1.99951172	-6.41601563	-30.54199219	+1640
+1457971217.53200010	+14.27343750	-0.34716797	-0.84375000	+7.88818359	+5.00976563	-34.62890625	+2884	+14.50195313	+0.09228516	-0.01757813	-51.28417969	-11.77734375	+32.80517578	+3148	+11.86083984	-1.19970703	-1.84570313	+1.73583984	-6.24023438	-30.49804688	+1632
+1457971217.53620000	+14.27343750	-0.35156250	-0.84814453	+7.69042969	+5.25146484	-34.65087891	+2888	+14.50634766	+0.07910156	-0.02197266	-51.76757813	-11.57958984	+32.73925781	+3156	+11.86523438	-1.19970703	-1.84130859	+1.62597656	-6.15234375	-30.47607422	+1628
+1457971217.54450010	+14.28222656	-0.35595703	-0.84814453	+7.33886719	+5.69091797	-34.71679688	+2900	+14.51513672	+0.07031250	-0.03515625	-52.60253906	-11.20605469	+32.54150391	+3168	+11.86962891	-1.19091797	-1.83251953	+1.42822266	-6.02050781	-30.41015625	+1624
+1457971217.54870010	+14.28662109	-0.35595703	-0.84814453	+7.16308594	+5.91064453	-34.76074219	+2904	+14.52392578	+0.05712891	-0.03955078	-53.02001953	-11.05224609	+32.45361328	+3176	+11.87402344	-1.18652344	-1.82812500	+1.34033203	-5.95458984	-30.41015625	+1624
+1457971217.55290010	+14.29101563	-0.36035156	-0.85253906	+6.98730469	+6.17431641	-34.80468750	+2908	+14.52392578	+0.04833984	-0.05712891	-53.43750000	-10.83251953	+32.29980469	+3184	+11.87402344	-1.18652344	-1.82373047	+1.27441406	-5.86669922	-30.38818359	+1624
+1457971217.55699990	+14.29541016	-0.35595703	-0.85693359	+6.85546875	+6.39404297	-34.84863281	+2912	+14.52832031	+0.04394531	-0.07031250	-53.74511719	-10.67871094	+32.23388672	+3192	+11.87402344	-1.17773438	-1.81933594	+1.23046875	-5.80078125	-30.36621094	+1624
+1457971217.56119990	+14.29980469	-0.35595703	-0.86132813	+6.74560547	+6.61376953	-34.89257813	+2912	+14.53271484	+0.03076172	-0.07910156	-54.09667969	-10.52490234	+32.16796875	+3196	+11.87841797	-1.17333984	-1.81494141	+1.20849609	-5.73486328	-30.34423828	+1624
+1457971217.56539990	+14.30419922	-0.35595703	-0.86572266	+6.63574219	+6.87744141	-34.91455078	+2916	+14.53271484	+0.01757813	-0.10107422	-54.47021484	-10.30517578	+32.03613281	+3204	+11.87841797	-1.16894531	-1.81054688	+1.16455078	-5.66894531	-30.34423828	+1628
+1457971217.56950000	+14.30419922	-0.34716797	-0.87011719	+6.54785156	+7.05322266	-34.95849609	+2912	+14.53710938	+0.01757813	-0.10986328	-54.71191406	-10.17333984	+32.01416016	+3208	+11.87841797	-1.16455078	-1.80615234	+1.16455078	-5.62500000	-30.32226563	+1628
+1457971217.57789990	+14.31298828	-0.34716797	-0.87011719	+6.30615234	+7.38281250	-35.04638672	+2908	+14.54589844	+0.00000000	-0.13183594	-55.28320313	-9.88769531	+31.99218750	+3212	+11.87841797	-1.15576172	-1.79296875	+1.12060547	-5.49316406	-30.32226563	+1632
+1457971217.58200000	+14.31738281	-0.34716797	-0.87011719	+6.24023438	+7.51464844	-35.06835938	+2904	+14.55029297	-0.00439453	-0.14062500	-55.50292969	-9.79980469	+32.03613281	+3212	+11.87841797	-1.15136719	-1.79296875	+1.12060547	-5.42724609	-30.32226563	+1636
+1457971217.58620000	+14.32177734	-0.34716797	-0.86572266	+6.13037109	+7.66845703	-35.11230469	+2896	+14.55468750	-0.01318359	-0.14501953	-55.74462891	-9.66796875	+32.10205078	+3212	+11.87841797	-1.15136719	-1.78857422	+1.09863281	-5.36132813	-30.32226563	+1640
+1457971217.59030010	+14.32617188	-0.34716797	-0.87451172	+6.02050781	+7.84423828	-35.15625000	+2892	+14.55468750	-0.01757813	-0.15820313	-55.96435547	-9.51416016	+32.14599609	+3212	+11.87841797	-1.14697266	-1.78417969	+1.09863281	-5.27343750	-30.32226563	+1640
+1457971217.59870000	+14.32617188	-0.34716797	-0.88330078	+5.84472656	+8.17382813	-35.24414063	+2884	+14.55468750	-0.02197266	-0.17138672	-56.35986328	-9.25048828	+32.34375000	+3212	+11.87841797	-1.14697266	-1.77978516	+1.07666016	-5.07568359	-30.34423828	+1644
+1457971217.60279990	+14.32617188	-0.35156250	-0.88330078	+5.73486328	+8.32763672	-35.28808594	+2884	+14.55468750	-0.02636719	-0.18017578	-56.53564453	-9.11865234	+32.45361328	+3212	+11.87841797	-1.14697266	-1.77978516	+1.05468750	-4.94384766	-30.34423828	+1648
+1457971217.60700010	+14.32617188	-0.35156250	-0.88769531	+5.64697266	+8.45947266	-35.33203125	+2880	+14.55908203	-0.02636719	-0.18017578	-56.73339844	-9.00878906	+32.62939453	+3212	+11.87841797	-1.14697266	-1.77978516	+1.03271484	-4.81201172	-30.36621094	+1648
+1457971217.61120010	+14.32617188	-0.35595703	-0.88769531	+5.53710938	+8.59130859	-35.41992188	+2880	+14.55908203	-0.02636719	-0.18017578	-56.90917969	-8.89892578	+32.82714844	+3208	+11.87841797	-1.15136719	-1.77978516	+0.98876953	-4.68017578	-30.38818359	+1648
+1457971217.61529990	+14.32177734	-0.36035156	-0.89208984	+5.40527344	+8.74511719	-35.50781250	+2876	+14.55908203	-0.02636719	-0.18017578	-57.08496094	-8.74511719	+33.00292969	+3208	+11.87841797	-1.15576172	-1.77978516	+0.94482422	-4.54833984	-30.43212891	+1652
+1457971217.61949990	+14.32177734	-0.36474609	-0.90087891	+5.31738281	+8.94287109	-35.57373047	+2876	+14.55908203	-0.02636719	-0.18457031	-57.26074219	-8.59130859	+33.15673828	+3204	+11.87841797	-1.15576172	-1.78417969	+0.92285156	-4.37255859	-30.47607422	+1652
+1457971217.62369990	+14.31738281	-0.37353516	-0.90966797	+5.20751953	+9.14062500	-35.63964844	+2880	+14.55908203	-0.02197266	-0.18896484	-57.41455078	-8.43750000	+33.31054688	+3204	+11.87841797	-1.16455078	-1.78857422	+0.87890625	-4.21875000	-30.49804688	+1656
+1457971217.63200000	+14.30859375	-0.38232422	-0.93603516	+5.03173828	+9.60205078	-35.81542969	+2888	+14.55908203	-0.02197266	-0.20214844	-57.74414063	-8.08593750	+33.61816406	+3208	+11.87402344	-1.17333984	-1.79736328	+0.79101563	-3.82324219	-30.60791016	+1660
+1457971217.63620000	+14.30419922	-0.38671875	-0.94921875	+4.94384766	+9.84375000	-35.90332031	+2892	+14.55908203	-0.02197266	-0.20654297	-57.91992188	-7.93212891	+33.79394531	+3208	+11.87402344	-1.18212891	-1.80615234	+0.74707031	-3.62548828	-30.65185547	+1660
+1457971217.64030000	+14.29980469	-0.39550781	-0.96240234	+4.85595703	+10.06347656	-35.99121094	+2900	+14.55908203	-0.02197266	-0.21533203	-58.07373047	-7.75634766	+33.92578125	+3212	+11.87402344	-1.18652344	-1.81494141	+0.70312500	-3.42773438	-30.71777344	+1660
+1457971217.64450000	+14.29980469	-0.39550781	-0.97558594	+4.79003906	+10.28320313	-36.07910156	+2904	+14.55908203	-0.01757813	-0.22851563	-58.22753906	-7.58056641	+34.05761719	+3212	+11.86962891	-1.19531250	-1.81933594	+0.68115234	-3.22998047	-30.76171875	+1660
+1457971217.65280010	+14.29541016	-0.41308594	-1.01074219	+4.63623047	+10.81054688	-36.27685547	+2920	+14.55908203	-0.03076172	-0.25927734	-58.57910156	-7.18505859	+34.18945313	+3224	+11.86523438	-1.21289063	-1.84130859	+0.61523438	-2.83447266	-30.87158203	+1660
+1457971217.65700010	+14.29101563	-0.41748047	-1.02832031	+4.59228516	+11.07421875	-36.36474609	+2928	+14.55908203	-0.03515625	-0.28564453	-58.68896484	-7.00927734	+34.23339844	+3228	+11.86523438	-1.22167969	-1.85009766	+0.59326172	-2.65869141	-30.93750000	+1660
+1457971217.66109990	+14.28662109	-0.42187500	-1.05029297	+4.52636719	+11.33789063	-36.43066406	+2936	+14.55908203	-0.04394531	-0.30761719	-58.84277344	-6.81152344	+34.25537109	+3236	+11.86083984	-1.22607422	-1.85888672	+0.59326172	-2.46093750	-31.00341797	+1660
+1457971217.66950010	+14.28662109	-0.43505859	-1.10302734	+4.46044922	+11.86523438	-36.56250000	+2948	+14.55908203	-0.06152344	-0.36035156	-59.10644531	-6.45996094	+34.23339844	+3248	+11.85644531	-1.24365234	-1.88525391	+0.59326172	-2.08740234	-31.13525391	+1660
+1457971217.67360000	+14.28222656	-0.44384766	-1.12500000	+4.39453125	+12.08496094	-36.62841797	+2956	+14.55908203	-0.07910156	-0.38671875	-59.28222656	-6.30615234	+34.25537109	+3252	+11.85205078	-1.25244141	-1.89843750	+0.59326172	-1.91162109	-31.20117188	+1660
+1457971217.67779990	+14.28222656	-0.45263672	-1.15136719	+4.35058594	+12.32666016	-36.71630859	+2960	+14.55908203	-0.09667969	-0.42187500	-59.43603516	-6.13037109	+34.18945313	+3260	+11.84765625	-1.26123047	-1.91162109	+0.59326172	-1.73583984	-31.26708984	+1664
+1457971217.68199990	+14.28662109	-0.45703125	-1.17333984	+4.32861328	+12.50244141	-36.76025391	+2964	+14.56347656	-0.10546875	-0.45263672	-59.56787109	-6.02050781	+34.16748047	+3268	+11.84326172	-1.26562500	-1.92480469	+0.59326172	-1.58203125	-31.33300781	+1664
+1457971217.69030000	+14.29101563	-0.47900391	-1.23046875	+4.21875000	+12.91992188	-36.91406250	+2972	+14.56347656	-0.14501953	-0.52734375	-59.85351563	-5.73486328	+34.03564453	+3280	+11.83447266	-1.28759766	-1.95996094	+0.59326172	-1.27441406	-31.48681641	+1668
+1457971217.69450000	+14.29101563	-0.49218750	-1.25244141	+4.17480469	+13.07373047	-36.95800781	+2972	+14.56347656	-0.15820313	-0.56689453	-59.96337891	-5.64697266	+33.99169922	+3284	+11.83007813	-1.29638672	-1.97314453	+0.59326172	-1.16455078	-31.57470703	+1672
+1457971217.69860010	+14.29101563	-0.50097656	-1.27880859	+4.13085938	+13.22753906	-37.04589844	+2972	+14.55908203	-0.18017578	-0.60205078	-60.11718750	-5.58105469	+33.96972656	+3288	+11.83007813	-1.30517578	-1.99072266	+0.57128906	-1.03271484	-31.66259766	+1672
+1457971217.70280000	+14.29541016	-0.51416016	-1.31396484	+4.06494141	+13.40332031	-37.11181641	+2972	+14.55908203	-0.20214844	-0.64599609	-60.27099609	-5.49316406	+33.90380859	+3292	+11.82568359	-1.31835938	-2.01269531	+0.57128906	-0.87890625	-31.77246094	+1676
+1457971217.70700000	+14.29541016	-0.52294922	-1.33593750	+3.99902344	+13.51318359	-37.17773438	+2972	+14.55908203	-0.22412109	-0.68994141	-60.40283203	-5.42724609	+33.85986328	+3296	+11.82128906	-1.32714844	-2.03027344	+0.54931641	-0.76904297	-31.88232422	+1680
+1457971217.71110010	+14.29541016	-0.54052734	-1.36230469	+3.93310547	+13.62304688	-37.26562500	+2968	+14.56347656	-0.25048828	-0.72949219	-60.55664063	-5.40527344	+33.85986328	+3296	+11.81689453	-1.34033203	-2.05224609	+0.50537109	-0.65917969	-31.99218750	+1688
+1457971217.71530010	+14.29980469	-0.55371094	-1.39306641	+3.84521484	+13.75488281	-37.35351563	+2968	+14.56347656	-0.27246094	-0.77343750	-60.68847656	-5.38330078	+33.79394531	+3300	+11.81250000	-1.35791016	-2.07861328	+0.46142578	-0.52734375	-32.12402344	+1692
+1457971217.71950010	+14.29980469	-0.57568359	-1.42822266	+3.73535156	+13.88671875	-37.46337891	+2968	+14.56347656	-0.29882813	-0.83056641	-60.84228516	-5.38330078	+33.75000000	+3304	+11.80810547	-1.37548828	-2.11376953	+0.39550781	-0.35156250	-32.29980469	+1704
+1457971217.72359990	+14.30419922	-0.59326172	-1.46777344	+3.62548828	+14.01855469	-37.59521484	+2968	+14.56347656	-0.32519531	-0.87890625	-60.97412109	-5.38330078	+33.70605469	+3308	+11.80371094	-1.40185547	-2.14453125	+0.30761719	-0.19775391	-32.47558594	+1712
+1457971217.72779990	+14.30419922	-0.61962891	-1.50732422	+3.49365234	+14.17236328	-37.72705078	+2972	+14.56347656	-0.35156250	-0.93164063	-61.10595703	-5.40527344	+33.61816406	+3312	+11.79931641	-1.42382813	-2.18408203	+0.24169922	+0.00000000	-32.67333984	+1724
+1457971217.73610000	+14.30419922	-0.71191406	-1.66113281	+2.96630859	+14.65576172	-38.23242188	+2996	+14.56347656	-0.41308594	-1.04589844	-61.39160156	-5.49316406	+33.53027344	+3324	+11.78613281	-1.51171875	-2.31591797	-0.13183594	+0.59326172	-33.37646484	+1764
+1457971217.74029990	+14.30859375	-0.75146484	-1.72705078	+2.72460938	+14.85351563	-38.47412109	+3004	+14.56787109	-0.44384766	-1.09863281	-61.52343750	-5.53710938	+33.44238281	+3328	+11.78173828	-1.54687500	-2.37304688	-0.30761719	+0.83496094	-33.66210938	+1780
+1457971217.74440000	+14.30859375	-0.82617188	-1.84570313	+2.30712891	+15.18310547	-38.86962891	+3028	+14.57226563	-0.47460938	-1.16015625	-61.63330078	-5.58105469	+33.35449219	+3332	+11.77734375	-1.60839844	-2.46533203	-0.59326172	+1.23046875	-34.10156250	+1804
+1457971217.74860000	+14.30859375	-0.87451172	-1.91162109	+2.02148438	+15.35888672	-39.11132813	+3040	+14.57666016	-0.50537109	-1.22167969	-61.76513672	-5.62500000	+33.22265625	+3340	+11.77294922	-1.65234375	-2.52685547	-0.81298828	+1.49414063	-34.40917969	+1820
+1457971217.75280000	+14.30859375	-0.92285156	-1.98632813	+1.77978516	+15.57861328	-39.33105469	+3052	+14.58105469	-0.54052734	-1.28320313	-61.89697266	-5.71289063	+33.06884766	+3348	+11.77294922	-1.69189453	-2.58837891	-1.01074219	+1.75781250	-34.71679688	+1832
+1457971217.75690010	+14.30419922	-0.96679688	-2.05664063	+1.51611328	+15.77636719	-39.57275391	+3068	+14.58544922	-0.57568359	-1.34912109	-62.00683594	-5.77880859	+32.89306641	+3356	+11.77294922	-1.74023438	-2.65869141	-1.23046875	+2.06542969	-35.04638672	+1848
+1457971217.76110010	+14.30419922	-1.01513672	-2.13134766	+1.27441406	+15.99609375	-39.79248047	+3080	+14.58984375	-0.61962891	-1.41943359	-62.18261719	-5.82275391	+32.73925781	+3368	+11.76855469	-1.78417969	-2.72021484	-1.45019531	+2.35107422	-35.33203125	+1860
+1457971217.76530000	+14.30859375	-1.06347656	-2.20605469	+1.01074219	+16.21582031	-40.01220703	+3096	+14.60302734	-0.65917969	-1.49414063	-62.33642578	-5.86669922	+32.51953125	+3380	+11.76855469	-1.82812500	-2.79052734	-1.64794922	+2.61474609	-35.63964844	+1872
+1457971217.76939990	+14.30859375	-1.11621094	-2.28515625	+0.74707031	+16.39160156	-40.23193359	+3108	+14.60742188	-0.70312500	-1.56884766	-62.51220703	-5.93261719	+32.32177734	+3392	+11.76416016	-1.87646484	-2.85644531	-1.88964844	+2.90039063	-35.96923828	+1880
+1457971217.77360010	+14.30859375	-1.16894531	-2.35986328	+0.43945313	+16.58935547	-40.47363281	+3128	+14.61621094	-0.75585938	-1.64355469	-62.70996094	-5.99853516	+32.12402344	+3404	+11.76416016	-1.92480469	-2.92675781	-2.13134766	+3.16406250	-36.27685547	+1892
+1457971217.77780010	+14.31738281	-1.22607422	-2.43896484	+0.13183594	+16.76513672	-40.71533203	+3144	+14.62939453	-0.80859375	-1.72705078	-62.88574219	-6.08642578	+31.88232422	+3416	+11.76855469	-1.97753906	-2.99707031	-2.37304688	+3.40576172	-36.60644531	+1904
+1457971217.78189990	+14.32617188	-1.28759766	-2.52246094	-0.15380859	+16.96289063	-40.95703125	+3160	+14.63818359	-0.86132813	-1.81054688	-63.10546875	-6.15234375	+31.64062500	+3432	+11.76416016	-2.03466797	-3.07177734	-2.61474609	+3.64746094	-36.93603516	+1916
+1457971217.79029990	+14.34375000	-1.40625000	-2.69824219	-0.74707031	+17.38037109	-41.44042969	+3192	+14.66455078	-0.98437500	-1.99511719	-63.56689453	-6.30615234	+31.06933594	+3464	+11.77294922	-2.13574219	-3.22119141	-3.09814453	+4.15283203	-37.59521484	+1936
+1457971217.79440000	+14.34814453	-1.46777344	-2.79052734	-1.07666016	+17.57812500	-41.70410156	+3208	+14.67333984	-1.05029297	-2.08740234	-63.83056641	-6.41601563	+30.80566406	+3480	+11.76855469	-2.19726563	-3.30029297	-3.36181641	+4.37255859	-37.94677734	+1948
+1457971217.79860000	+14.35253906	-1.53369141	-2.88281250	-1.40625000	+17.75390625	-41.94580078	+3224	+14.68212891	-1.12060547	-2.17968750	-64.11621094	-6.52587891	+30.56396484	+3492	+11.76855469	-2.25439453	-3.37939453	-3.62548828	+4.59228516	-38.29833984	+1960
+1457971217.80279990	+14.37011719	-1.59960938	-2.97070313	-1.73583984	+17.88574219	-42.18750000	+3236	+14.69531250	-1.19091797	-2.28076172	-64.40185547	-6.61376953	+30.27832031	+3508	+11.77734375	-2.31152344	-3.45849609	-3.88916016	+4.74609375	-38.64990234	+1968
+1457971217.80690000	+14.38330078	-1.66992188	-3.06298828	-2.10937500	+18.01757813	-42.47314453	+3244	+14.70849609	-1.27001953	-2.38183594	-64.73144531	-6.74560547	+30.03662109	+3520	+11.77734375	-2.37304688	-3.53759766	-4.19677734	+4.89990234	-39.02343750	+1980
+1457971217.81110000	+14.40087891	-1.74462891	-3.15966797	-2.50488281	+18.14941406	-42.75878906	+3256	+14.71728516	-1.34912109	-2.48730469	-65.06103516	-6.89941406	+29.75097656	+3536	+11.78173828	-2.43896484	-3.62109375	-4.48242188	+5.05371094	-39.39697266	+1992
+1457971217.81520010	+14.41845703	-1.82373047	-3.25195313	-2.90039063	+18.25927734	-43.06640625	+3264	+14.73486328	-1.42822266	-2.58837891	-65.36865234	-7.05322266	+29.50927734	+3548	+11.79052734	-2.50048828	-3.70458984	-4.76806641	+5.16357422	-39.77050781	+2000
+1457971217.81940010	+14.43164063	-1.90283203	-3.35302734	-3.31787109	+18.36914063	-43.37402344	+3268	+14.74804688	-1.51171875	-2.69384766	-65.72021484	-7.25097656	+29.24560547	+3564	+11.79492188	-2.57080078	-3.79248047	-5.11962891	+5.29541016	-40.18798828	+2016
+1457971217.82360010	+14.44482422	-1.98193359	-3.45410156	-3.73535156	+18.47900391	-43.70361328	+3276	+14.76123047	-1.59960938	-2.79931641	-66.04980469	-7.42675781	+29.00390625	+3576	+11.79931641	-2.64111328	-3.88476563	-5.40527344	+5.42724609	-40.58349609	+2028
+1457971217.82769990	+14.46679688	-2.06542969	-3.55517578	-4.13085938	+18.56689453	-44.01123047	+3276	+14.77880859	-1.68310547	-2.90917969	-66.37939453	-7.62451172	+28.76220703	+3588	+11.81250000	-2.70703125	-3.97265625	-5.71289063	+5.51513672	-41.00097656	+2040
+1457971217.83189990	+14.47998047	-2.15332031	-3.65625000	-4.59228516	+18.61083984	-44.36279297	+3280	+14.78759766	-1.77539063	-3.01464844	-66.73095703	-7.86621094	+28.54248047	+3600	+11.81250000	-2.78613281	-4.06494141	-6.08642578	+5.62500000	-41.46240234	+2052
+1457971217.83610010	+14.49316406	-2.24560547	-3.76171875	-5.05371094	+18.67675781	-44.73632813	+3284	+14.80078125	-1.86328125	-3.12451172	-67.08251953	-8.10791016	+28.32275391	+3612	+11.82128906	-2.86083984	-4.16601563	-6.41601563	+5.73486328	-41.90185547	+2068
+1457971217.84019990	+14.51513672	-2.33789063	-3.85839844	-5.51513672	+18.63281250	-45.10986328	+3280	+14.81835938	-1.95556641	-3.22558594	-67.41210938	-8.39355469	+28.16894531	+3620	+11.83447266	-2.93994141	-4.25390625	-6.76757813	+5.73486328	-42.38525391	+2076
+1457971217.84439990	+14.53271484	-2.43457031	-3.95947266	-5.99853516	+18.65478516	-45.50537109	+3280	+14.83593750	-2.05224609	-3.33105469	-67.76367188	-8.67919922	+27.99316406	+3632	+11.84326172	-3.02783203	-4.35058594	-7.14111328	+5.82275391	-42.86865234	+2092
+1457971217.84859990	+14.55029297	-2.53564453	-4.06933594	-6.48193359	+18.67675781	-45.92285156	+3284	+14.84912109	-2.14453125	-3.44091797	-68.07128906	-8.96484375	+27.79541016	+3644	+11.85205078	-3.11132813	-4.45605469	-7.49267578	+5.93261719	-43.37402344	+2104
+1457971217.85690000	+14.58105469	-2.74218750	-4.27587891	-7.44873047	+18.65478516	-46.80175781	+3288	+14.89306641	-2.33789063	-3.63867188	-68.68652344	-9.66796875	+27.53173828	+3664	+11.87402344	-3.28710938	-4.66259766	-8.21777344	+6.04248047	-44.45068359	+2132
+1457971217.86110000	+14.59423828	-2.84326172	-4.39013672	-7.88818359	+18.65478516	-47.21923828	+3292	+14.91064453	-2.43017578	-3.74414063	-68.97216797	-9.97558594	+27.35595703	+3676	+11.88281250	-3.37939453	-4.77246094	-8.56933594	+6.17431641	-44.97802734	+2144
+1457971217.86520000	+14.61621094	-2.94873047	-4.48681641	-8.32763672	+18.52294922	-47.65869141	+3296	+14.93701172	-2.52685547	-3.83642578	-69.25781250	-10.34912109	+27.31201172	+3688	+11.90039063	-3.47167969	-4.87353516	-8.92089844	+6.15234375	-45.52734375	+2156
+1457971217.86940000	+14.62939453	-3.05859375	-4.59228516	-8.81103516	+18.50097656	-48.09814453	+3304	+14.95898438	-2.62353516	-3.93750000	-69.54345703	-10.72265625	+27.18017578	+3700	+11.90917969	-3.57275391	-4.98339844	-9.29443359	+6.24023438	-46.09863281	+2168
+1457971217.87360000	+14.64257813	-3.16406250	-4.70214844	-9.25048828	+18.47900391	-48.55957031	+3316	+14.98095703	-2.72021484	-4.03857422	-69.78515625	-11.05224609	+27.04833984	+3712	+11.92236328	-3.66943359	-5.09765625	-9.62402344	+6.35009766	-46.66992188	+2180
+1457971217.87770010	+14.66455078	-3.27832031	-4.79882813	-9.71191406	+18.30322266	-49.02099609	+3324	+15.01611328	-2.82128906	-4.12646484	-70.07080078	-11.49169922	+27.07031250	+3720	+11.93994141	-3.77050781	-5.19873047	-9.95361328	+6.30615234	-47.26318359	+2188
+1457971217.88190010	+14.68212891	-3.39697266	-4.90429688	-10.17333984	+18.28125000	-49.50439453	+3340	+15.04248047	-2.92675781	-4.22753906	-70.35644531	-11.84326172	+26.93847656	+3736	+11.95312500	-3.87597656	-5.31298828	-10.32714844	+6.41601563	-47.83447266	+2200
+1457971217.88610010	+14.69970703	-3.50683594	-5.01855469	-10.59082031	+18.23730469	-49.94384766	+3352	+15.07324219	-3.02783203	-4.33740234	-70.59814453	-12.19482422	+26.80664063	+3748	+11.96630859	-3.97265625	-5.43164063	-10.63476563	+6.50390625	-48.38378906	+2212
+1457971217.89019990	+14.71728516	-3.62109375	-5.11523438	-11.00830078	+18.08349609	-50.38330078	+3368	+15.10400391	-3.12890625	-4.42529297	-70.83984375	-12.59033203	+26.80664063	+3756	+11.98388672	-4.07812500	-5.53271484	-10.96435547	+6.48193359	-48.95507813	+2224
+1457971217.89439990	+14.73486328	-3.74414063	-5.22509766	-11.49169922	+18.03955078	-50.84472656	+3388	+15.13476563	-3.23876953	-4.52636719	-71.12548828	-12.96386719	+26.67480469	+3772	+12.00146484	-4.18798828	-5.64697266	-11.33789063	+6.56982422	-49.54833984	+2236
+1457971217.89850000	+14.75244141	-3.85400391	-5.33935547	-11.88720703	+17.97363281	-51.26220703	+3408	+15.16113281	-3.34423828	-4.63623047	-71.38916016	-13.33740234	+26.56494141	+3784	+12.01464844	-4.28906250	-5.76562500	-11.62353516	+6.63574219	-50.09765625	+2244
+1457971217.90269990	+14.77880859	-3.97265625	-5.43164063	-12.28271484	+17.73193359	-51.67968750	+3424	+15.19628906	-3.45410156	-4.73291016	-71.69677734	-13.73291016	+26.54296875	+3796	+12.03222656	-4.39892578	-5.86669922	-11.99707031	+6.56982422	-50.64697266	+2252
+1457971217.90689990	+14.80517578	-4.09570313	-5.54150391	-12.74414063	+17.64404297	-52.11914063	+3440	+15.22705078	-3.57714844	-4.84716797	-72.02636719	-14.08447266	+26.38916016	+3808	+12.04980469	-4.50878906	-5.98095703	-12.37060547	+6.56982422	-51.19628906	+2260
+1457971217.91520000	+14.86230469	-4.34619141	-5.75683594	-13.60107422	+17.31445313	-52.97607422	+3472	+15.28857422	-3.81445313	-5.07128906	-72.64160156	-14.87548828	+26.16943359	+3836	+12.08496094	-4.72851563	-6.19628906	-13.09570313	+6.48193359	-52.27294922	+2276
+1457971217.91940000	+14.88867188	-4.48242188	-5.86669922	-14.10644531	+17.18261719	-53.43750000	+3488	+15.31933594	-3.94628906	-5.18554688	-72.99316406	-15.27099609	+25.99365234	+3852	+12.10693359	-4.84716797	-6.31054688	-13.49121094	+6.45996094	-52.80029297	+2288
+1457971217.92350010	+14.91943359	-4.60546875	-5.98095703	-14.54589844	+17.05078125	-53.83300781	+3496	+15.34570313	-4.07812500	-5.30859375	-73.34472656	-15.66650391	+25.81787109	+3864	+12.12890625	-4.95703125	-6.42480469	-13.84277344	+6.41601563	-53.32763672	+2292
+1457971217.92770000	+14.95458984	-4.73291016	-6.08642578	-14.98535156	+16.83105469	-54.25048828	+3504	+15.36767578	-4.20996094	-5.42285156	-73.74023438	-16.08398438	+25.68603516	+3876	+12.14208984	-5.07128906	-6.52587891	-14.26025391	+6.28417969	-53.83300781	+2300
+1457971217.93190000	+14.98535156	-4.86914063	-6.19628906	-15.51269531	+16.65527344	-54.68994141	+3508	+15.38964844	-4.35498047	-5.55029297	-74.13574219	-16.52343750	+25.46630859	+3892	+12.16406250	-5.18994141	-6.63574219	-14.67773438	+6.19628906	-54.36035156	+2308
+1457971217.93600010	+15.01171875	-5.00097656	-6.31494141	-15.97412109	+16.50146484	-55.12939453	+3512	+15.40722656	-4.49121094	-5.68212891	-74.48730469	-16.91894531	+25.26855469	+3904	+12.18603516	-5.30419922	-6.74560547	-15.07324219	+6.08642578	-54.88769531	+2312
+1457971217.94020010	+15.04687500	-5.14160156	-6.41162109	-16.45751953	+16.19384766	-55.56884766	+3508	+15.43359375	-4.63183594	-5.79199219	-74.88281250	-17.42431641	+25.18066406	+3916	+12.19921875	-5.42724609	-6.84667969	-15.53466797	+5.88867188	-55.45898438	+2316
+1457971217.94440010	+15.08203125	-5.28662109	-6.52148438	-16.96289063	+15.97412109	-56.03027344	+3504	+15.45996094	-4.78125000	-5.91503906	-75.30029297	-17.88574219	+24.98291016	+3924	+12.22558594	-5.55029297	-6.95214844	-15.97412109	+5.71289063	-55.98632813	+2320
+1457971217.94849990	+15.12158203	-5.42724609	-6.63574219	-17.46826172	+15.75439453	-56.51367188	+3496	+15.48193359	-4.92626953	-6.04248047	-75.65185547	-18.36914063	+24.76318359	+3936	+12.24755859	-5.67333984	-7.06201172	-16.41357422	+5.55908203	-56.53564453	+2324
+1457971217.95269990	+15.14794922	-5.57666016	-6.74121094	-17.97363281	+15.49072266	-57.01904297	+3484	+15.49951172	-5.07568359	-6.15673828	-76.06933594	-18.91845703	+24.60937500	+3944	+12.26074219	-5.80078125	-7.16308594	-16.87500000	+5.38330078	-57.12890625	+2328
+1457971217.95689990	+15.17871094	-5.72607422	-6.84667969	-18.52294922	+15.27099609	-57.52441406	+3476	+15.52148438	-5.22949219	-6.27539063	-76.44287109	-19.44580078	+24.41162109	+3952	+12.28710938	-5.92822266	-7.27294922	-17.29248047	+5.22949219	-57.70019531	+2332
+1457971217.96100000	+15.20947266	-5.86669922	-6.96093750	-19.00634766	+15.05126953	-58.02978516	+3464	+15.54345703	-5.37011719	-6.39843750	-76.77246094	-19.95117188	+24.21386719	+3960	+12.30908203	-6.05126953	-7.37841797	-17.70996094	+5.05371094	-58.27148438	+2336
+1457971217.96519990	+15.23144531	-6.01171875	-7.05761719	-19.48974609	+14.74365234	-58.55712891	+3448	+15.56103516	-5.51513672	-6.49951172	-77.16796875	-20.52246094	+24.12597656	+3964	+12.32226563	-6.18310547	-7.47949219	-18.14941406	+4.87792969	-58.86474609	+2340
+1457971217.97350000	+15.29296875	-6.30615234	-7.26855469	-20.45654297	+14.21630859	-59.63378906	+3424	+15.61816406	-5.79638672	-6.71484375	-77.84912109	-21.62109375	+23.88427734	+3972	+12.36621094	-6.44238281	-7.68603516	-18.96240234	+4.46044922	-60.09521484	+2344
+1457971217.97770000	+15.31494141	-6.45556641	-7.35205078	-20.98388672	+13.86474609	-60.20507813	+3412	+15.64892578	-5.93701172	-6.79833984	-78.20068359	-22.25830078	+23.88427734	+3972	+12.37939453	-6.57861328	-7.78271484	-19.42382813	+4.26269531	-60.77636719	+2352
+1457971217.98180010	+15.35009766	-6.60937500	-7.44873047	-21.46728516	+13.55712891	-60.77636719	+3400	+15.68847656	-6.08203125	-6.89062500	-78.53027344	-22.87353516	+23.79638672	+3972	+12.40576172	-6.70605469	-7.88818359	-19.77539063	+4.06494141	-61.39160156	+2352
+1457971217.98600010	+15.38085938	-6.75000000	-7.54101563	-21.90673828	+13.27148438	-61.34765625	+3392	+15.72802734	-6.21386719	-6.98291016	-78.81591797	-23.46679688	+23.73046875	+3968	+12.43212891	-6.83789063	-7.98925781	-20.14892578	+3.86718750	-62.02880859	+2352
+1457971217.99020000	+15.39404297	-6.89501953	-7.62890625	-22.39013672	+13.00781250	-61.91894531	+3388	+15.75878906	-6.35009766	-7.05761719	-79.16748047	-24.10400391	+23.73046875	+3968	+12.44091797	-6.96972656	-8.09033203	-20.56640625	+3.73535156	-62.68798828	+2356
+1457971217.99429990	+15.41601563	-7.03564453	-7.72558594	-22.82958984	+12.76611328	-62.46826172	+3388	+15.79394531	-6.48193359	-7.14111328	-79.47509766	-24.67529297	+23.66455078	+3968	+12.46728516	-7.09277344	-8.19140625	-20.87402344	+3.58154297	-63.30322266	+2356
+1457971217.99850010	+15.43359375	-7.17187500	-7.81347656	-23.26904297	+12.50244141	-63.01757813	+3388	+15.83349609	-6.60498047	-7.22021484	-79.78271484	-25.22460938	+23.66455078	+3968	+12.48486328	-7.22460938	-8.28369141	-21.22558594	+3.40576172	-63.94042969	+2356
+1457971218.00270010	+15.45117188	-7.31689453	-7.88818359	-23.75244141	+12.12890625	-63.56689453	+3392	+15.87304688	-6.73681641	-7.28613281	-80.15625000	-25.83984375	+23.75244141	+3964	+12.49365234	-7.35644531	-8.38037109	-21.66503906	+3.22998047	-64.59960938	+2360
+1457971218.00679990	+15.48632813	-7.45312500	-7.96289063	-24.16992188	+11.77734375	-64.07226563	+3396	+15.92578125	-6.86865234	-7.35644531	-80.48583984	-26.43310547	+23.79638672	+3960	+12.52441406	-7.47949219	-8.47265625	-21.97265625	+3.03222656	-65.17089844	+2360
+1457971218.01099990	+15.51708984	-7.59375000	-8.03759766	-24.56542969	+11.44775391	-64.64355469	+3400	+15.96972656	-7.00048828	-7.42675781	-80.79345703	-27.02636719	+23.79638672	+3956	+12.54638672	-7.61132813	-8.56494141	-22.32421875	+2.83447266	-65.80810547	+2364
+1457971218.01519990	+15.53466797	-7.72998047	-8.10791016	-25.02685547	+11.11816406	-65.19287109	+3412	+16.00488281	-7.13671875	-7.49267578	-81.16699219	-27.64160156	+23.84033203	+3952	+12.55517578	-7.74755859	-8.65722656	-22.74169922	+2.68066406	-66.46728516	+2372
+1457971218.01930000	+15.56103516	-7.86621094	-8.19580078	-25.42236328	+10.94238281	-65.67626953	+3424	+16.04882813	-7.26855469	-7.57177734	-81.47460938	-28.16894531	+23.77441406	+3952	+12.58154297	-7.86181641	-8.74951172	-23.02734375	+2.54882813	-66.99462891	+2376
+1457971218.02350000	+15.57861328	-8.01123047	-8.27929688	-25.88378906	+10.67871094	-66.15966797	+3440	+16.08398438	-7.40917969	-7.64648438	-81.84814453	-28.69628906	+23.75244141	+3952	+12.60351563	-7.98925781	-8.83740234	-23.40087891	+2.35107422	-67.54394531	+2380
+1457971218.03180000	+15.61816406	-8.29248047	-8.42871094	-26.80664063	+10.15136719	-67.08251953	+3468	+16.14111328	-7.68603516	-7.80468750	-82.55126953	-29.70703125	+23.62060547	+3952	+12.62988281	-8.23535156	-9.01318359	-24.19189453	+2.06542969	-68.57666016	+2396
+1457971218.03600000	+15.63574219	-8.43310547	-8.50341797	-27.24609375	+9.86572266	-67.54394531	+3480	+16.16748047	-7.83544922	-7.88378906	-82.94677734	-30.23437500	+23.55468750	+3948	+12.64306641	-8.36718750	-9.08789063	-24.60937500	+1.86767578	-69.10400391	+2400
+1457971218.04020000	+15.66210938	-8.58691406	-8.56933594	-27.70751953	+9.53613281	-68.00537109	+3492	+16.18945313	-7.99365234	-7.96728516	-83.36425781	-30.78369141	+23.46679688	+3948	+12.64746094	-8.50341797	-9.16699219	-25.09277344	+1.62597656	-69.67529297	+2408
+1457971218.04430010	+15.70166016	-8.73193359	-8.64843750	-28.10302734	+9.25048828	-68.37890625	+3496	+16.21582031	-8.14746094	-8.05517578	-83.69384766	-31.24511719	+23.35693359	+3944	+12.67822266	-8.62646484	-9.24169922	-25.44433594	+1.40625000	-70.07080078	+2408
+1457971218.04850010	+15.72802734	-8.89013672	-8.72753906	-28.56445313	+8.98681641	-68.81835938	+3500	+16.23339844	-8.30566406	-8.14746094	-84.02343750	-31.75048828	+23.20312500	+3944	+12.69580078	-8.75830078	-9.32080078	-25.86181641	+1.16455078	-70.55419922	+2404
+1457971218.05259990	+15.74121094	-9.04394531	-8.81103516	-29.04785156	+8.78906250	-69.30175781	+3504	+16.23339844	-8.46386719	-8.23974609	-84.37500000	-32.23388672	+22.96142578	+3944	+12.69580078	-8.88574219	-9.39550781	-26.32324219	+1.01074219	-71.03759766	+2404
+1457971218.05679990	+15.76318359	-9.19335938	-8.89892578	-29.46533203	+8.63525391	-69.69726563	+3500	+16.24218750	-8.61328125	-8.34082031	-84.63867188	-32.67333984	+22.71972656	+3944	+12.71777344	-9.00439453	-9.47021484	-26.67480469	+0.83496094	-71.41113281	+2400
+1457971218.06100010	+15.78076172	-9.34716797	-8.97802734	-29.90478516	+8.41552734	-70.09277344	+3492	+16.24658203	-8.77148438	-8.43310547	-84.99023438	-33.13476563	+22.54394531	+3940	+12.72656250	-9.13623047	-9.53613281	-27.11425781	+0.59326172	-71.82861328	+2388
+1457971218.06510000	+15.79394531	-9.50976563	-9.05712891	-30.38818359	+8.19580078	-70.48828125	+3480	+16.24218750	-8.93847656	-8.52978516	-85.31982422	-33.61816406	+22.30224609	+3936	+12.72656250	-9.26806641	-9.60644531	-27.59765625	+0.39550781	-72.29003906	+2380
+1457971218.06929990	+15.82470703	-9.65478516	-9.12304688	-30.73974609	+7.84423828	-70.81787109	+3456	+16.25097656	-9.08789063	-8.61767578	-85.60546875	-34.07958984	+22.17041016	+3928	+12.73974609	-9.39111328	-9.66796875	-27.99316406	+0.08789063	-72.68554688	+2364
+1457971218.07349990	+15.84667969	-9.80419922	-9.18896484	-31.11328125	+7.55859375	-71.23535156	+3428	+16.25097656	-9.24169922	-8.70556641	-85.86914063	-34.56298828	+21.99462891	+3916	+12.75292969	-9.52294922	-9.72949219	-28.38867188	-0.17578125	-73.10302734	+2352
+1457971218.08180000	+15.89062500	-10.09423828	-9.31640625	-31.79443359	+6.98730469	-72.02636719	+3372	+16.25976563	-9.55371094	-8.85937500	-86.46240234	-35.55175781	+21.70898438	+3900	+12.77490234	-9.76904297	-9.85253906	-29.11376953	-0.63720703	-73.93798828	+2324
+1457971218.08600000	+15.91699219	-10.23925781	-9.38232422	-32.10205078	+6.72363281	-72.42187500	+3336	+16.26855469	-9.69433594	-8.93847656	-86.70410156	-36.01318359	+21.57714844	+3884	+12.79687500	-9.89648438	-9.90966797	-29.44335938	-0.92285156	-74.33349609	+2308
+1457971218.09010000	+15.91699219	-10.37548828	-9.45263672	-32.47558594	+6.56982422	-72.79541016	+3304	+16.26416016	-9.83496094	-9.00878906	-86.96777344	-36.47460938	+21.42333984	+3872	+12.79248047	-10.01074219	-9.97998047	-29.79492188	-1.03271484	-74.75097656	+2300
+1457971218.09430000	+15.93457031	-10.49853516	-9.50097656	-32.73925781	+6.30615234	-73.14697266	+3268	+16.28173828	-9.95800781	-9.07031250	-87.18750000	-36.91406250	+21.35742188	+3856	+12.81005859	-10.12060547	-10.03710938	-30.05859375	-1.25244141	-75.14648438	+2284
+1457971218.09850000	+15.94775391	-10.61718750	-9.54931641	-32.98095703	+5.99853516	-73.49853516	+3232	+16.29492188	-10.08544922	-9.12744141	-87.45117188	-37.35351563	+21.35742188	+3840	+12.82324219	-10.23925781	-10.08984375	-30.34423828	-1.51611328	-75.58593750	+2272
+1457971218.10260010	+15.95654297	-10.73583984	-9.58447266	-33.26660156	+5.66894531	-73.85009766	+3200	+16.30810547	-10.22167969	-9.16699219	-87.80273438	-37.85888672	+21.42333984	+3824	+12.82324219	-10.35351563	-10.14257813	-30.62988281	-1.71386719	-76.04736328	+2260
+1457971218.10680010	+15.98291016	-10.84570313	-9.61083984	-33.46435547	+5.27343750	-74.15771484	+3168	+16.34765625	-10.34033203	-9.19335938	-88.11035156	-38.34228516	+21.62109375	+3804	+12.84521484	-10.45898438	-10.18652344	-30.82763672	-1.99951172	-76.44287109	+2244
+1457971218.11100010	+16.00488281	-10.95996094	-9.64599609	-33.66210938	+4.96582031	-74.57519531	+3140	+16.38720703	-10.44580078	-9.21972656	-88.37402344	-38.80371094	+21.79687500	+3784	+12.87158203	-10.56884766	-10.23925781	-31.00341797	-2.21923828	-76.90429688	+2232
+1457971218.11509990	+16.00927734	-11.06542969	-9.68115234	-33.88183594	+4.72412109	-74.99267578	+3120	+16.41796875	-10.55126953	-9.24169922	-88.65966797	-39.28710938	+21.95068359	+3768	+12.88476563	-10.66992188	-10.29638672	-31.13525391	-2.32910156	-77.34375000	+2224
+1457971218.11929990	+16.02685547	-11.16210938	-9.72070313	-34.05761719	+4.50439453	-75.34423828	+3104	+16.46191406	-10.64794922	-9.26367188	-88.87939453	-39.68261719	+22.08251953	+3752	+12.91552734	-10.75781250	-10.35791016	-31.22314453	-2.46093750	-77.71728516	+2212
+1457971218.12340000	+16.04003906	-11.27197266	-9.75146484	-34.27734375	+4.24072266	-75.69580078	+3092	+16.50146484	-10.74462891	-9.28564453	-89.16503906	-40.10009766	+22.25830078	+3736	+12.93310547	-10.86328125	-10.40625000	-31.37695313	-2.63671875	-78.15673828	+2204
+1457971218.12760000	+16.03564453	-11.37304688	-9.78662109	-34.54101563	+4.04296875	-76.04736328	+3088	+16.52783203	-10.84570313	-9.30761719	-89.45068359	-40.49560547	+22.41210938	+3720	+12.94189453	-10.95996094	-10.45458984	-31.55273438	-2.76855469	-78.57421875	+2200
+1457971218.13179990	+16.04443359	-11.46533203	-9.81298828	-34.76074219	+3.77929688	-76.35498047	+3088	+16.58056641	-10.92480469	-9.31640625	-89.71435547	-40.89111328	+22.69775391	+3704	+12.96386719	-11.04785156	-10.49414063	-31.66259766	-2.94433594	-78.96972656	+2192
+1457971218.14010000	+16.05761719	-11.67187500	-9.85253906	-35.17822266	+3.18603516	-77.10205078	+3108	+16.67285156	-11.11816406	-9.32519531	-90.35156250	-41.74804688	+23.26904297	+3684	+12.99023438	-11.24560547	-10.56884766	-31.94824219	-3.31787109	-79.84863281	+2196
+1457971218.14430000	+16.07958984	-11.77294922	-9.88330078	-35.35400391	+2.96630859	-77.40966797	+3120	+16.72119141	-11.21484375	-9.34277344	-90.61523438	-42.12158203	+23.48876953	+3668	+13.02099609	-11.32910156	-10.61718750	-32.05810547	-3.47167969	-80.17822266	+2200
+1457971218.14840010	+16.09716797	-11.88720703	-9.90966797	-35.59570313	+2.72460938	-77.73925781	+3140	+16.76513672	-11.31152344	-9.36474609	-90.85693359	-42.49511719	+23.62060547	+3656	+13.03417969	-11.43457031	-10.65234375	-32.25585938	-3.66943359	-80.57373047	+2208
+1457971218.15260000	+16.09277344	-11.99707031	-9.95361328	-35.85937500	+2.59277344	-78.09082031	+3160	+16.78710938	-11.39941406	-9.39990234	-91.01074219	-42.82470703	+23.64257813	+3644	+13.03857422	-11.54003906	-10.68750000	-32.47558594	-3.80126953	-80.99121094	+2220
+1457971218.15680000	+16.09277344	-12.09814453	-10.01074219	-36.10107422	+2.52685547	-78.39843750	+3180	+16.80468750	-11.48291016	-9.44384766	-91.12060547	-43.11035156	+23.59863281	+3632	+13.05175781	-11.63232422	-10.73144531	-32.67333984	-3.91113281	-81.27685547	+2224
+1457971218.16090010	+16.09277344	-12.22119141	-10.04589844	-36.40869141	+2.32910156	-78.66210938	+3196	+16.80908203	-11.61035156	-9.47900391	-91.42822266	-43.46191406	+23.62060547	+3624	+13.05175781	-11.73779297	-10.75341797	-32.95898438	-4.13085938	-81.60644531	+2232
+1457971218.16510010	+16.09277344	-12.35302734	-10.08105469	-36.76025391	+2.08740234	-78.90380859	+3212	+16.80468750	-11.73779297	-9.53613281	-91.69189453	-43.79150391	+23.53271484	+3620	+13.04736328	-11.84765625	-10.78417969	-33.35449219	-4.32861328	-81.93603516	+2240
+1457971218.16930010	+16.10595703	-12.47167969	-10.10742188	-37.02392578	+1.82373047	-79.10156250	+3224	+16.80908203	-11.86083984	-9.58007813	-91.95556641	-44.12109375	+23.53271484	+3612	+13.05175781	-11.94433594	-10.81494141	-33.66210938	-4.57031250	-82.17773438	+2240
+1457971218.17339990	+16.11914063	-12.59912109	-10.13818359	-37.33154297	+1.58203125	-79.36523438	+3232	+16.81347656	-11.97949219	-9.62841797	-92.19726563	-44.47265625	+23.48876953	+3600	+13.04296875	-12.05859375	-10.83691406	-34.05761719	-4.81201172	-82.46337891	+2244
+1457971218.18179990	+16.15429688	-12.84521484	-10.24365234	-37.83691406	+1.25244141	-79.84863281	+3224	+16.79150391	-12.21679688	-9.75585938	-92.54882813	-45.02197266	+23.18115234	+3588	+13.03857422	-12.28271484	-10.89404297	-34.87060547	-5.29541016	-82.96875000	+2232
+1457971218.18590000	+16.17187500	-12.98583984	-10.29199219	-38.14453125	+1.07666016	-80.02441406	+3208	+16.75634766	-12.36181641	-9.82177734	-92.81250000	-45.32958984	+22.93945313	+3584	+13.03857422	-12.39697266	-10.91601563	-35.31005859	-5.53710938	-83.16650391	+2220
+1457971218.19010000	+16.16308594	-13.11767578	-10.33154297	-38.54003906	+0.92285156	-80.17822266	+3188	+16.70361328	-12.50683594	-9.89648438	-93.05419922	-45.59326172	+22.60986328	+3584	+13.01660156	-12.49804688	-10.95117188	-35.79345703	-5.66894531	-83.36425781	+2208
+1457971218.19429990	+16.17187500	-13.24072266	-10.35791016	-38.86962891	+0.68115234	-80.33203125	+3160	+16.67285156	-12.63867188	-9.95800781	-93.29589844	-45.87890625	+22.41210938	+3576	+13.00781250	-12.59472656	-10.97314453	-36.18896484	-5.88867188	-83.54003906	+2192
+1457971218.19840000	+16.17626953	-13.35937500	-10.37988281	-39.17724609	+0.43945313	-80.48583984	+3128	+16.64648438	-12.76611328	-10.01513672	-93.60351563	-46.16455078	+22.32421875	+3564	+13.00341797	-12.69580078	-10.98632813	-36.60644531	-6.17431641	-83.71582031	+2172
+1457971218.20260000	+16.19384766	-13.48242188	-10.40625000	-39.50683594	+0.15380859	-80.66162109	+3092	+16.62451172	-12.89794922	-10.05468750	-94.02099609	-46.47216797	+22.32421875	+3552	+12.99462891	-12.79687500	-11.00830078	-37.04589844	-6.43798828	-83.86962891	+2156
+1457971218.20670010	+16.22460938	-13.59667969	-10.42382813	-39.72656250	-0.15380859	-80.77148438	+3048	+16.62011719	-13.02099609	-10.08984375	-94.39453125	-46.71386719	+22.41210938	+3532	+12.99902344	-12.88916016	-11.02148438	-37.44140625	-6.74560547	-84.02343750	+2136
+1457971218.21090010	+16.25537109	-13.70654297	-10.45019531	-39.94628906	-0.39550781	-80.94726563	+3000	+16.61132813	-13.12646484	-10.12939453	-94.68017578	-46.97753906	+22.36816406	+3512	+13.00781250	-12.98583984	-11.04785156	-37.79296875	-6.96533203	-84.17724609	+2112
+1457971218.21510000	+16.25976563	-13.80761719	-10.46777344	-40.20996094	-0.57128906	-81.10107422	+2948	+16.59375000	-13.23193359	-10.16015625	-94.96582031	-47.24121094	+22.32421875	+3492	+13.00781250	-13.06054688	-11.07421875	-38.07861328	-7.07519531	-84.33105469	+2092
+1457971218.21919990	+16.27734375	-13.89550781	-10.47656250	-40.42968750	-0.76904297	-81.23291016	+2900	+16.59375000	-13.32421875	-10.19091797	-95.22949219	-47.43896484	+22.28027344	+3468	+13.02539063	-13.13525391	-11.09179688	-38.29833984	-7.27294922	-84.48486328	+2068
+1457971218.22340010	+16.29052734	-13.98339844	-10.48535156	-40.64941406	-0.96679688	-81.40869141	+2848	+16.59814453	-13.41650391	-10.21728516	-95.53710938	-47.63671875	+22.34619141	+3444	+13.04736328	-13.20556641	-11.11376953	-38.49609375	-7.44873047	-84.66064453	+2048
+1457971218.22760010	+16.28173828	-14.06689453	-10.48974609	-40.95703125	-1.14257813	-81.56250000	+2804	+16.60253906	-13.51318359	-10.22167969	-95.99853516	-47.87841797	+22.52197266	+3424	+13.05615234	-13.26269531	-11.13574219	-38.67187500	-7.53662109	-84.79248047	+2024
+1457971218.23169990	+16.29931641	-14.13281250	-10.45898438	-41.11083984	-1.47216797	-81.69433594	+2764	+16.64208984	-13.59228516	-10.19970703	-96.45996094	-48.12011719	+22.89550781	+3404	+13.07812500	-13.31542969	-11.14453125	-38.80371094	-7.71240234	-84.96826172	+2004
+1457971218.24009990	+16.33007813	-14.25146484	-10.41943359	-41.37451172	-2.02148438	-82.04589844	+2708	+16.73437500	-13.69335938	-10.16015625	-97.14111328	-48.53759766	+23.57666016	+3352	+13.12646484	-13.43408203	-11.17529297	-38.93554688	-7.99804688	-85.36376953	+1980
+1457971218.24420000	+16.35205078	-14.30419922	-10.40625000	-41.46240234	-2.24121094	-82.19970703	+2684	+16.79589844	-13.73291016	-10.13818359	-97.47070313	-48.71337891	+23.92822266	+3332	+13.16601563	-13.48242188	-11.18408203	-38.93554688	-8.17382813	-85.53955078	+1968
+1457971218.24840000	+16.36523438	-14.35693359	-10.40185547	-41.57226563	-2.39501953	-82.39746094	+2664	+16.85302734	-13.79003906	-10.11621094	-97.82226563	-48.93310547	+24.25781250	+3308	+13.19677734	-13.53076172	-11.20166016	-38.91357422	-8.26171875	-85.75927734	+1960
+1457971218.25260000	+16.35644531	-14.40087891	-10.39746094	-41.72607422	-2.48291016	-82.61718750	+2656	+16.89697266	-13.84277344	-10.09423828	-98.12988281	-49.10888672	+24.52148438	+3288	+13.22314453	-13.57031250	-11.22363281	-38.89160156	-8.26171875	-86.00097656	+1956
+1457971218.25670000	+16.35644531	-14.44042969	-10.38867188	-41.83593750	-2.57080078	-82.79296875	+2656	+16.94091797	-13.89550781	-10.07226563	-98.45947266	-49.30664063	+24.80712891	+3268	+13.24951172	-13.60107422	-11.24560547	-38.82568359	-8.26171875	-86.17675781	+1956
+1457971218.26090000	+16.34765625	-14.48876953	-10.35351563	-42.03369141	-2.81250000	-82.94677734	+2668	+16.98925781	-13.94824219	-10.04150391	-98.85498047	-49.50439453	+25.18066406	+3248	+13.26269531	-13.64941406	-11.24560547	-38.89160156	-8.41552734	-86.39648438	+1968
+1457971218.26510000	+16.35644531	-14.54589844	-10.34472656	-42.18750000	-3.03222656	-83.10058594	+2684	+17.03320313	-13.99218750	-10.02392578	-99.20654297	-49.65820313	+25.46630859	+3228	+13.28027344	-13.70654297	-11.24560547	-38.95751953	-8.56933594	-86.59423828	+1984
+1457971218.26920010	+16.36523438	-14.59423828	-10.33593750	-42.29736328	-3.27392578	-83.23242188	+2696	+17.08154297	-14.02294922	-9.98876953	-99.58007813	-49.85595703	+25.90576172	+3208	+13.30224609	-13.75048828	-11.24560547	-38.97949219	-8.74511719	-86.74804688	+2000
+1457971218.27340010	+16.38281250	-14.65136719	-10.33154297	-42.38525391	-3.44970703	-83.36425781	+2716	+17.12109375	-14.08886719	-9.94921875	-99.99755859	-50.11962891	+26.27929688	+3196	+13.31103516	-13.79882813	-11.23681641	-39.04541016	-8.94287109	-86.94580078	+2020
+1457971218.28169990	+16.40917969	-14.76562500	-10.37109375	-42.64892578	-3.62548828	-83.62792969	+2748	+17.15185547	-14.21191406	-9.96240234	-100.52490234	-50.51513672	+26.49902344	+3160	+13.34179688	-13.90429688	-11.27636719	-39.24316406	-9.20654297	-87.20947266	+2052
+1457971218.28590010	+16.41357422	-14.84033203	-10.38427734	-42.89062500	-3.77929688	-83.73779297	+2764	+17.15625000	-14.29541016	-9.97119141	-100.85449219	-50.71289063	+26.58691406	+3144	+13.34179688	-13.97021484	-11.27636719	-39.46289063	-9.40429688	-87.31933594	+2064
+1457971218.29000000	+16.41357422	-14.91943359	-10.41064453	-43.15429688	-3.88916016	-83.82568359	+2772	+17.13867188	-14.37011719	-9.99316406	-101.09619141	-50.84472656	+26.54296875	+3128	+13.33300781	-14.03613281	-11.28515625	-39.77050781	-9.55810547	-87.42919922	+2072
+1457971218.29419990	+16.42236328	-14.98095703	-10.43261719	-43.35205078	-3.97705078	-83.86962891	+2776	+17.12109375	-14.44042969	-10.01074219	-101.38183594	-50.99853516	+26.56494141	+3112	+13.31982422	-14.08447266	-11.29394531	-40.05615234	-9.68994141	-87.47314453	+2080
+1457971218.29839990	+16.43115234	-15.06445313	-10.44580078	-43.57177734	-4.19677734	-83.86962891	+2776	+17.08154297	-14.53271484	-10.01513672	-101.79931641	-51.21826172	+26.63085938	+3104	+13.29345703	-14.15478516	-11.28076172	-40.45166016	-9.97558594	-87.51708984	+2084
+1457971218.30250000	+16.44873047	-15.14355469	-10.46777344	-43.79150391	-4.39453125	-83.86962891	+2764	+17.03320313	-14.61621094	-10.05468750	-102.04101563	-51.39404297	+26.47705078	+3100	+13.27148438	-14.23388672	-11.28515625	-40.86914063	-10.26123047	-87.56103516	+2084
+1457971218.30670000	+16.47070313	-15.21826172	-10.48974609	-43.96728516	-4.57031250	-83.84765625	+2744	+16.99804688	-14.68652344	-10.09423828	-102.21679688	-51.52587891	+26.36718750	+3088	+13.25830078	-14.30419922	-11.28515625	-41.26464844	-10.54687500	-87.58300781	+2076
+1457971218.31090000	+16.48388672	-15.29736328	-10.52050781	-44.18701172	-4.68017578	-83.89160156	+2720	+16.96289063	-14.76123047	-10.14257813	-102.32666016	-51.65771484	+26.16943359	+3080	+13.24951172	-14.37451172	-11.30273438	-41.61621094	-10.76660156	-87.62695313	+2064
+1457971218.31500010	+16.48388672	-15.37207031	-10.55126953	-44.40673828	-4.76806641	-83.95751953	+2688	+16.92333984	-14.83593750	-10.18212891	-102.50244141	-51.78955078	+26.01562500	+3072	+13.22314453	-14.43603516	-11.31591797	-41.98974609	-10.89843750	-87.64892578	+2048
+1457971218.31920000	+16.48828125	-15.43359375	-10.57763672	-44.62646484	-4.83398438	-84.00146484	+2648	+16.88818359	-14.90185547	-10.21728516	-102.61230469	-51.87744141	+25.83984375	+3064	+13.20117188	-14.48876953	-11.33349609	-42.36328125	-11.00830078	-87.64892578	+2028
+1457971218.32340000	+16.48828125	-15.51269531	-10.60400391	-44.89013672	-4.92187500	-84.04541016	+2604	+16.84863281	-14.96777344	-10.25683594	-102.76611328	-51.96533203	+25.64208984	+3056	+13.17480469	-14.55029297	-11.34228516	-42.78076172	-11.16210938	-87.64892578	+2012
+1457971218.32750010	+16.48388672	-15.58740234	-10.62597656	-45.15380859	-5.00976563	-84.06738281	+2552	+16.79589844	-15.03369141	-10.29638672	-102.89794922	-52.05322266	+25.42236328	+3048	+13.13525391	-14.60302734	-11.34667969	-43.13232422	-11.25000000	-87.64892578	+1988
+1457971218.33590010	+16.48388672	-15.67968750	-10.63916016	-45.46142578	-5.25146484	-84.11132813	+2444	+16.74316406	-15.10839844	-10.34912109	-103.09570313	-52.18505859	+25.22460938	+3024	+13.11328125	-14.69091797	-11.33349609	-43.61572266	-11.62353516	-87.75878906	+1944
+1457971218.33999990	+16.47949219	-15.72363281	-10.64355469	-45.61523438	-5.33935547	-84.17724609	+2388	+16.72998047	-15.14355469	-10.36230469	-103.20556641	-52.29492188	+25.20263672	+3012	+13.10888672	-14.72167969	-11.32910156	-43.72558594	-11.73339844	-87.82470703	+1920
+1457971218.34419990	+16.47949219	-15.75439453	-10.64355469	-45.70312500	-5.42724609	-84.24316406	+2332	+16.72998047	-15.16992188	-10.37109375	-103.29345703	-52.33886719	+25.20263672	+2996	+13.11767578	-14.74804688	-11.32470703	-43.76953125	-11.88720703	-87.89062500	+1896
+1457971218.34840010	+16.47949219	-15.78515625	-10.64794922	-45.79101563	-5.47119141	-84.35302734	+2280	+16.73876953	-15.18750000	-10.38867188	-103.31542969	-52.40478516	+25.18066406	+2976	+13.13964844	-14.76562500	-11.33789063	-43.72558594	-11.93115234	-87.95654297	+1872
+1457971218.35250000	+16.47070313	-15.80712891	-10.64794922	-45.87890625	-5.49316406	-84.46289063	+2232	+16.75195313	-15.20507813	-10.38427734	-103.38134766	-52.47070313	+25.22460938	+2960	+13.15722656	-14.76562500	-11.34228516	-43.61572266	-11.88720703	-88.02246094	+1848
+1457971218.35669990	+16.46630859	-15.81152344	-10.64355469	-45.92285156	-5.49316406	-84.55078125	+2184	+16.77392578	-15.20947266	-10.37548828	-103.44726563	-52.51464844	+25.33447266	+2948	+13.17480469	-14.75683594	-11.33789063	-43.48388672	-11.88720703	-88.08837891	+1836
+1457971218.36080000	+16.46191406	-15.81591797	-10.63037109	-45.92285156	-5.53710938	-84.63867188	+2148	+16.80468750	-15.20947266	-10.34912109	-103.57910156	-52.58056641	+25.53222656	+2940	+13.19677734	-14.75683594	-11.32031250	-43.33007813	-11.93115234	-88.15429688	+1824
+1457971218.36500000	+16.45751953	-15.81152344	-10.61718750	-45.92285156	-5.58105469	-84.72656250	+2116	+16.83984375	-15.20947266	-10.32275391	-103.73291016	-52.64648438	+25.75195313	+2928	+13.22314453	-14.74804688	-11.31152344	-43.13232422	-11.99707031	-88.24218750	+1820
+1457971218.36920000	+16.45751953	-15.80712891	-10.59960938	-45.90087891	-5.62500000	-84.79248047	+2088	+16.87500000	-15.20507813	-10.30078125	-103.84277344	-52.71240234	+25.97167969	+2920	+13.24951172	-14.74365234	-11.29833984	-42.93457031	-12.06298828	-88.35205078	+1816
+1457971218.37330010	+16.45751953	-15.79394531	-10.58203125	-45.87890625	-5.69091797	-84.85839844	+2072	+16.91455078	-15.19189453	-10.27441406	-103.93066406	-52.77832031	+26.21337891	+2912	+13.28466797	-14.73486328	-11.28955078	-42.67089844	-12.12890625	-88.46191406	+1816
+1457971218.38170000	+16.46630859	-15.77197266	-10.54248047	-45.76904297	-5.80078125	-85.01220703	+2060	+16.99804688	-15.16992188	-10.20849609	-104.15039063	-52.91015625	+26.71875000	+2900	+13.35937500	-14.70849609	-11.27636719	-42.12158203	-12.17285156	-88.68164063	+1828
+1457971218.38579990	+16.47070313	-15.76318359	-10.52050781	-45.70312500	-5.86669922	-85.07812500	+2060	+17.03759766	-15.16113281	-10.17333984	-104.28222656	-52.97607422	+27.00439453	+2896	+13.39013672	-14.69091797	-11.26318359	-41.87988281	-12.19482422	-88.74755859	+1836
+1457971218.39000010	+16.47509766	-15.74560547	-10.50292969	-45.65917969	-5.91064453	-85.14404297	+2068	+17.07714844	-15.15234375	-10.13818359	-104.39208984	-53.04199219	+27.26806641	+2888	+13.42089844	-14.67333984	-11.25878906	-41.63818359	-12.19482422	-88.81347656	+1848
+1457971218.39420010	+16.47509766	-15.73242188	-10.48535156	-45.59326172	-5.93261719	-85.16601563	+2076	+17.10791016	-15.14794922	-10.10742188	-104.50195313	-53.10791016	+27.48779297	+2884	+13.43847656	-14.66015625	-11.25878906	-41.46240234	-12.15087891	-88.87939453	+1860
+1457971218.39829990	+16.47949219	-15.71484375	-10.46777344	-45.54931641	-5.97656250	-85.20996094	+2092	+17.13867188	-15.13916016	-10.07226563	-104.63378906	-53.15185547	+27.72949219	+2876	+13.45166016	-14.64697266	-11.25000000	-41.30859375	-12.17285156	-88.92333984	+1872
+1457971218.40249990	+16.48388672	-15.70166016	-10.44580078	-45.48339844	-6.04248047	-85.23193359	+2108	+17.16503906	-15.13476563	-10.04589844	-104.76562500	-53.21777344	+27.94921875	+2868	+13.46044922	-14.64697266	-11.24560547	-41.22070313	-12.19482422	-88.98925781	+1884
+1457971218.40669990	+16.48828125	-15.69726563	-10.43261719	-45.46142578	-6.10839844	-85.23193359	+2128	+17.18701172	-15.13037109	-10.02392578	-104.85351563	-53.23974609	+28.10302734	+2860	+13.46484375	-14.64257813	-11.24121094	-41.15478516	-12.23876953	-89.01123047	+1900
+1457971218.41080000	+16.49267578	-15.68847656	-10.41503906	-45.43945313	-6.15234375	-85.23193359	+2148	+17.20458984	-15.12597656	-10.00634766	-104.91943359	-53.30566406	+28.23486328	+2852	+13.46923828	-14.64257813	-11.23681641	-41.11083984	-12.26074219	-89.03320313	+1908
+1457971218.41500000	+16.49707031	-15.68408203	-10.40625000	-45.39550781	-6.21826172	-85.25390625	+2168	+17.21337891	-15.13037109	-9.99316406	-104.98535156	-53.34960938	+28.32275391	+2840	+13.46923828	-14.64697266	-11.23681641	-41.11083984	-12.26074219	-89.03320313	+1920
+1457971218.41919990	+16.50146484	-15.68408203	-10.40185547	-45.39550781	-6.24023438	-85.25390625	+2184	+17.21337891	-15.13037109	-9.98876953	-104.98535156	-53.37158203	+28.34472656	+2828	+13.46484375	-14.64697266	-11.24121094	-41.13281250	-12.23876953	-89.03320313	+1928
+1457971218.42330000	+16.50585938	-15.68408203	-10.39746094	-45.37353516	-6.24023438	-85.23193359	+2200	+17.20898438	-15.13476563	-9.98876953	-105.00732422	-53.41552734	+28.34472656	+2816	+13.45605469	-14.65576172	-11.24560547	-41.19873047	-12.21679688	-89.01123047	+1936
+1457971218.43160010	+16.50585938	-15.68847656	-10.39746094	-45.39550781	-6.26220703	-85.20996094	+2220	+17.19580078	-15.14794922	-9.99755859	-104.96337891	-53.43750000	+28.21289063	+2800	+13.43408203	-14.66455078	-11.25439453	-41.35253906	-12.19482422	-88.94531250	+1940
+1457971218.43580010	+16.50585938	-15.69287109	-10.40185547	-45.41748047	-6.26220703	-85.20996094	+2232	+17.18261719	-15.15234375	-10.01074219	-104.94140625	-53.43750000	+28.14697266	+2792	+13.42529297	-14.66894531	-11.25878906	-41.41845703	-12.19482422	-88.92333984	+1940
+1457971218.44000010	+16.50585938	-15.69726563	-10.40185547	-45.41748047	-6.26220703	-85.18798828	+2236	+17.16943359	-15.16113281	-10.01953125	-104.87548828	-53.45947266	+28.03710938	+2784	+13.41210938	-14.67333984	-11.26318359	-41.48437500	-12.19482422	-88.90136719	+1940
+1457971218.44409990	+16.50585938	-15.69726563	-10.40625000	-45.43945313	-6.28417969	-85.18798828	+2244	+17.16064453	-15.16552734	-10.03271484	-104.83154297	-53.45947266	+27.97119141	+2776	+13.40771484	-14.67773438	-11.26318359	-41.52832031	-12.19482422	-88.90136719	+1936
+1457971218.44829990	+16.50585938	-15.70166016	-10.41064453	-45.43945313	-6.26220703	-85.18798828	+2248	+17.15185547	-15.16552734	-10.04150391	-104.78759766	-53.45947266	+27.86132813	+2768	+13.40332031	-14.68212891	-11.26757813	-41.55029297	-12.17285156	-88.87939453	+1932
+1457971218.45250010	+16.50585938	-15.70605469	-10.41064453	-45.43945313	-6.26220703	-85.18798828	+2248	+17.13867188	-15.16992188	-10.05468750	-104.72167969	-53.45947266	+27.75146484	+2760	+13.39892578	-14.68212891	-11.26757813	-41.59423828	-12.17285156	-88.85742188	+1924
+1457971218.45660000	+16.50585938	-15.70605469	-10.41503906	-45.46142578	-6.26220703	-85.16601563	+2252	+17.13427734	-15.16992188	-10.06347656	-104.65576172	-53.45947266	+27.68554688	+2752	+13.38134766	-14.68652344	-11.27636719	-41.68212891	-12.12890625	-88.81347656	+1920
+1457971218.46079990	+16.50585938	-15.71044922	-10.41943359	-45.46142578	-6.24023438	-85.16601563	+2252	+17.12548828	-15.17431641	-10.07226563	-104.61181641	-53.45947266	+27.59765625	+2744	+13.36816406	-14.69091797	-11.28515625	-41.77001953	-12.10693359	-88.76953125	+1912
+1457971218.46499990	+16.50146484	-15.71044922	-10.42382813	-45.46142578	-6.24023438	-85.16601563	+2252	+17.11669922	-15.17431641	-10.08105469	-104.56787109	-53.43750000	+27.53173828	+2736	+13.35058594	-14.69091797	-11.29394531	-41.83593750	-12.06298828	-88.72558594	+1904
+1457971218.47330000	+16.50146484	-15.71044922	-10.43261719	-45.48339844	-6.19628906	-85.16601563	+2244	+17.10351563	-15.16992188	-10.09863281	-104.43603516	-53.43750000	+27.37792969	+2724	+13.31103516	-14.68212891	-11.31152344	-41.98974609	-11.97509766	-88.52783203	+1880
+1457971218.47750000	+16.49707031	-15.71044922	-10.43701172	-45.46142578	-6.19628906	-85.14404297	+2240	+17.09472656	-15.16552734	-10.10742188	-104.37011719	-53.43750000	+27.29003906	+2716	+13.30664063	-14.66455078	-11.32031250	-41.94580078	-11.90917969	-88.43994141	+1864
+1457971218.48160000	+16.49707031	-15.70166016	-10.44140625	-45.43945313	-6.15234375	-85.14404297	+2236	+17.08593750	-15.15234375	-10.11621094	-104.21630859	-53.39355469	+27.15820313	+2712	+13.30224609	-14.62939453	-11.32910156	-41.83593750	-11.79931641	-88.35205078	+1852
+1457971218.48580000	+16.49267578	-15.68847656	-10.44140625	-45.41748047	-6.10839844	-85.14404297	+2228	+17.08154297	-15.13476563	-10.12939453	-104.08447266	-53.37158203	+27.04833984	+2708	+13.30664063	-14.59423828	-11.33349609	-41.68212891	-11.68945313	-88.26416016	+1840
+1457971218.49000000	+16.49267578	-15.67529297	-10.44580078	-45.39550781	-6.06445313	-85.12207031	+2224	+17.07275391	-15.11279297	-10.13378906	-103.95263672	-53.32763672	+26.93847656	+2704	+13.31103516	-14.55029297	-11.33789063	-41.48437500	-11.55761719	-88.17626953	+1832
+1457971218.49410010	+16.48388672	-15.64453125	-10.44580078	-45.30761719	-5.97656250	-85.12207031	+2224	+17.07275391	-15.05566406	-10.12939453	-103.66699219	-53.23974609	+26.78466797	+2704	+13.32861328	-14.49755859	-11.32910156	-41.22070313	-11.44775391	-88.08837891	+1824
+1457971218.49830010	+16.47949219	-15.60937500	-10.43701172	-45.24169922	-5.91064453	-85.07812500	+2224	+17.07714844	-14.99414063	-10.12060547	-103.44726563	-53.15185547	+26.74072266	+2708	+13.34619141	-14.44042969	-11.31591797	-40.95703125	-11.35986328	-88.02246094	+1820
+1457971218.50250010	+16.47949219	-15.56542969	-10.42822266	-45.15380859	-5.84472656	-85.05615234	+2228	+17.09033203	-14.93261719	-10.09863281	-103.27148438	-53.06396484	+26.74072266	+2708	+13.36376953	-14.38769531	-11.29833984	-40.64941406	-11.27197266	-87.95654297	+1820
+1457971218.51079990	+16.47509766	-15.37207031	-10.38427734	-44.67041016	-5.53710938	-84.85839844	+2260	+17.16064453	-14.69091797	-10.01074219	-102.70019531	-52.64648438	+26.91650391	+2736	+13.41210938	-14.25146484	-11.26757813	-39.99023438	-11.05224609	-87.80273438	+1836
+1457971218.51490000	+16.47509766	-15.27978516	-10.36230469	-44.47265625	-5.38330078	-84.77050781	+2284	+17.18701172	-14.58984375	-9.97119141	-102.45849609	-52.47070313	+26.98242188	+2748	+13.42529297	-14.18994141	-11.25439453	-39.70458984	-10.89843750	-87.71484375	+1852
+1457971218.51910000	+16.46630859	-15.11279297	-10.33593750	-44.14306641	-5.05371094	-84.57275391	+2324	+17.21777344	-14.44921875	-9.92724609	-102.10693359	-52.18505859	+26.98242188	+2768	+13.43847656	-14.09765625	-11.24121094	-39.35302734	-10.63476563	-87.58300781	+1876
+1457971218.52329990	+16.46191406	-15.00292969	-10.31396484	-43.94531250	-4.79003906	-84.39697266	+2360	+17.23974609	-14.36132813	-9.89208984	-101.90917969	-51.94335938	+27.00439453	+2780	+13.44287109	-14.02734375	-11.22802734	-39.11132813	-10.43701172	-87.42919922	+1900
+1457971218.52740000	+16.45751953	-14.91943359	-10.30957031	-43.81347656	-4.57031250	-84.22119141	+2396	+17.24414063	-14.28662109	-9.87011719	-101.68945313	-51.72363281	+26.93847656	+2784	+13.43847656	-13.96582031	-11.21484375	-38.95751953	-10.26123047	-87.25341797	+1920
+1457971218.53160000	+16.45312500	-14.82275391	-10.30517578	-43.63769531	-4.32861328	-84.02343750	+2432	+17.24853516	-14.21191406	-9.85693359	-101.44775391	-51.50390625	+26.82861328	+2792	+13.44287109	-13.88671875	-11.20166016	-38.75976563	-10.06347656	-86.98974609	+1948
+1457971218.53580000	+16.45312500	-14.75244141	-10.29199219	-43.52783203	-4.15283203	-83.82568359	+2460	+17.24414063	-14.15478516	-9.84814453	-101.22802734	-51.32812500	+26.67480469	+2792	+13.42968750	-13.82519531	-11.18408203	-38.67187500	-9.93164063	-86.81396484	+1968
+1457971218.53990010	+16.45312500	-14.69531250	-10.30078125	-43.43994141	-3.99902344	-83.62792969	+2484	+17.22216797	-14.10205078	-9.86132813	-100.94238281	-51.15234375	+26.36718750	+2796	+13.41210938	-13.78125000	-11.17089844	-38.67187500	-9.79980469	-86.68212891	+1984
+1457971218.54830000	+16.45751953	-14.58984375	-10.33593750	-43.30810547	-3.60351563	-83.25439453	+2512	+17.15185547	-14.00097656	-9.91845703	-100.28320313	-50.71289063	+25.55419922	+2800	+13.36816406	-13.67578125	-11.16210938	-38.69384766	-9.47021484	-86.17675781	+1996
+1457971218.55240010	+16.44873047	-14.54150391	-10.36230469	-43.26416016	-3.33984375	-83.07861328	+2516	+17.09472656	-13.95703125	-9.94921875	-99.90966797	-50.53710938	+25.04882813	+2804	+13.33740234	-13.62744141	-11.16650391	-38.75976563	-9.27246094	-85.93505859	+1996
+1457971218.55660010	+16.43554688	-14.47998047	-10.38867188	-43.22021484	-3.05419922	-82.88085938	+2516	+17.05078125	-13.89550781	-9.97558594	-99.49218750	-50.31738281	+24.52148438	+2808	+13.31542969	-13.55273438	-11.15771484	-38.73779297	-9.09667969	-85.60546875	+1996
+1457971218.56080010	+16.42675781	-14.42285156	-10.40185547	-43.17626953	-2.85644531	-82.66113281	+2508	+17.00683594	-13.84716797	-9.99316406	-99.18457031	-50.09765625	+24.12597656	+2804	+13.29345703	-13.49560547	-11.12695313	-38.78173828	-9.05273438	-85.29785156	+1988
+1457971218.56489990	+16.41796875	-14.36132813	-10.41064453	-43.15429688	-2.65869141	-82.41943359	+2492	+16.95849609	-13.79882813	-10.01953125	-98.94287109	-49.87792969	+23.73046875	+2804	+13.26708984	-13.43408203	-11.10937500	-38.80371094	-8.96484375	-85.03417969	+1980
+1457971218.56909990	+16.41357422	-14.27783203	-10.40185547	-43.02246094	-2.54882813	-82.11181641	+2472	+16.92333984	-13.72851563	-10.02832031	-98.70117188	-49.61425781	+23.44482422	+2804	+13.25390625	-13.35937500	-11.07861328	-38.73779297	-8.96484375	-84.72656250	+1968
+1457971218.57329990	+16.41357422	-14.18994141	-10.39306641	-42.89062500	-2.41699219	-81.87011719	+2452	+16.88378906	-13.65380859	-10.03271484	-98.45947266	-49.39453125	+23.13720703	+2804	+13.24951172	-13.28906250	-11.05664063	-38.64990234	-8.92089844	-84.44091797	+1960
+1457971218.57740000	+16.40039063	-14.09326172	-10.38427734	-42.78076172	-2.24121094	-81.62841797	+2436	+16.83544922	-13.57470703	-10.02832031	-98.21777344	-49.19677734	+22.82958984	+2808	+13.22753906	-13.20996094	-11.03906250	-38.56201172	-8.76708984	-84.17724609	+1952
+1457971218.58570000	+16.40478516	-13.86474609	-10.36230469	-42.40722656	-1.84570313	-81.01318359	+2404	+16.79150391	-13.35498047	-10.01513672	-97.58056641	-48.55957031	+22.30224609	+2824	+13.23632813	-13.03417969	-10.99511719	-38.23242188	-8.56933594	-83.47412109	+1940
+1457971218.58990000	+16.37841797	-13.74609375	-10.34033203	-42.31933594	-1.60400391	-80.72753906	+2388	+16.76953125	-13.24072266	-9.98876953	-97.38281250	-48.22998047	+22.14843750	+2836	+13.21875000	-12.91992188	-10.98632813	-38.05664063	-8.30566406	-83.12255859	+1940
+1457971218.59410000	+16.36962891	-13.58349609	-10.29199219	-42.09960938	-1.40625000	-80.35400391	+2384	+16.77832031	-13.10449219	-9.94482422	-97.14111328	-47.85644531	+22.17041016	+2848	+13.22753906	-12.79248047	-10.95117188	-37.70507813	-8.17382813	-82.74902344	+1940
+1457971218.59820010	+16.35644531	-13.43408203	-10.24804688	-41.85791016	-1.23046875	-80.02441406	+2384	+16.78710938	-12.95947266	-9.89648438	-96.96533203	-47.52685547	+22.25830078	+2868	+13.24072266	-12.67822266	-10.91601563	-37.39746094	-8.04199219	-82.41943359	+1940
+1457971218.60240010	+16.34326172	-13.28906250	-10.20849609	-41.66015625	-1.03271484	-79.73876953	+2392	+16.79150391	-12.82324219	-9.83496094	-96.81152344	-47.19726563	+22.36816406	+2888	+13.24072266	-12.55517578	-10.88525391	-37.06787109	-7.84423828	-82.08984375	+1944
+1457971218.60660000	+16.36083984	-13.12646484	-10.15576172	-41.30859375	-0.87890625	-79.36523438	+2408	+16.82666016	-12.66064453	-9.76464844	-96.59179688	-46.80175781	+22.56591797	+2916	+13.25830078	-12.42333984	-10.85009766	-36.67236328	-7.69042969	-81.71630859	+1952
+1457971218.61069990	+16.36523438	-12.97265625	-10.10742188	-41.00097656	-0.70312500	-79.10156250	+2428	+16.84863281	-12.49365234	-9.70751953	-96.24023438	-46.40625000	+22.63183594	+2944	+13.27148438	-12.30029297	-10.82373047	-36.29882813	-7.47070313	-81.40869141	+1960
+1457971218.61490010	+16.34326172	-12.80566406	-10.06347656	-40.71533203	-0.39550781	-78.83789063	+2456	+16.86181641	-12.31347656	-9.65039063	-95.84472656	-45.98876953	+22.60986328	+2972	+13.26269531	-12.16406250	-10.80175781	-35.90332031	-7.09716797	-81.10107422	+1972
+1457971218.62319990	+16.32568359	-12.46728516	-9.98437500	-40.07812500	+0.26367188	-78.22265625	+2524	+16.91455078	-11.95312500	-9.52734375	-95.00976563	-45.06591797	+22.69775391	+3036	+13.28027344	-11.87402344	-10.74023438	-35.02441406	-6.48193359	-80.33203125	+2004
+1457971218.62739990	+16.30371094	-12.30468750	-9.94482422	-39.81445313	+0.61523438	-77.91503906	+2564	+16.92773438	-11.77734375	-9.46582031	-94.61425781	-44.60449219	+22.71972656	+3068	+13.27148438	-11.72900391	-10.71386719	-34.60693359	-6.13037109	-79.95849609	+2020
+1457971218.63159990	+16.30371094	-12.12451172	-9.89208984	-39.41894531	+0.85693359	-77.58544922	+2608	+16.95410156	-11.58837891	-9.39111328	-94.21875000	-44.16503906	+22.87353516	+3100	+13.28027344	-11.56640625	-10.67431641	-34.10156250	-5.84472656	-79.54101563	+2044
+1457971218.63570000	+16.29052734	-11.96191406	-9.83056641	-39.08935547	+1.07666016	-77.29980469	+2656	+16.96289063	-11.41699219	-9.31640625	-93.82324219	-43.76953125	+22.93945313	+3136	+13.27148438	-11.43017578	-10.62158203	-33.68408203	-5.58105469	-79.21142578	+2064
+1457971218.63990000	+16.28173828	-11.80371094	-9.78662109	-38.71582031	+1.34033203	-77.05810547	+2700	+16.96289063	-11.24121094	-9.26367188	-93.31787109	-43.37402344	+22.85156250	+3164	+13.25830078	-11.29833984	-10.58642578	-33.31054688	-5.31738281	-78.90380859	+2088
+1457971218.64410000	+16.29052734	-11.63232422	-9.75146484	-38.27636719	+1.66992188	-76.72851563	+2748	+16.97167969	-11.06103516	-9.21972656	-92.74658203	-42.91259766	+22.76367188	+3192	+13.26269531	-11.14453125	-10.54687500	-32.82714844	-5.03173828	-78.44238281	+2116
+1457971218.64820000	+16.28173828	-11.47851563	-9.70312500	-37.94677734	+1.93359375	-76.42089844	+2792	+16.97167969	-10.89404297	-9.16699219	-92.24121094	-42.49511719	+22.63183594	+3220	+13.25830078	-11.01269531	-10.49414063	-32.45361328	-4.81201172	-78.02490234	+2136
+1457971218.65660000	+16.24218750	-11.16210938	-9.62841797	-37.33154297	+2.65869141	-75.78369141	+2872	+16.92333984	-10.55566406	-9.09228516	-91.14257813	-41.59423828	+22.14843750	+3272	+13.22314453	-10.70947266	-10.41503906	-31.66259766	-4.17480469	-77.08007813	+2184
+1457971218.66070010	+16.22460938	-11.01269531	-9.57568359	-37.04589844	+2.92236328	-75.43212891	+2900	+16.88378906	-10.41943359	-9.04394531	-90.74707031	-41.22070313	+21.95068359	+3288	+13.20117188	-10.56884766	-10.35351563	-31.33300781	-3.99902344	-76.61865234	+2196
+1457971218.66490010	+16.21142578	-10.87207031	-9.53613281	-36.80419922	+3.18603516	-75.08056641	+2928	+16.83544922	-10.27880859	-9.00878906	-90.32958984	-40.82519531	+21.68701172	+3308	+13.17480469	-10.44140625	-10.29638672	-31.09130859	-3.82324219	-76.13525391	+2208
+1457971218.66899990	+16.21142578	-10.71386719	-9.48779297	-36.43066406	+3.42773438	-74.64111328	+2952	+16.80468750	-10.12500000	-8.96484375	-89.84619141	-40.38574219	+21.51123047	+3328	+13.17480469	-10.29638672	-10.23046875	-30.71777344	-3.71337891	-75.54199219	+2220
+1457971218.67319990	+16.20703125	-10.56445313	-9.43066406	-36.12304688	+3.64746094	-74.24560547	+2968	+16.76953125	-9.97558594	-8.92089844	-89.38476563	-39.99023438	+21.29150391	+3344	+13.15722656	-10.16015625	-10.16015625	-30.41015625	-3.62548828	-75.03662109	+2228
+1457971218.67740010	+16.18945313	-10.41943359	-9.37792969	-35.83740234	+3.91113281	-73.85009766	+2984	+16.71679688	-9.82617188	-8.88134766	-88.92333984	-39.57275391	+21.00585938	+3360	+13.12646484	-10.02392578	-10.09863281	-30.19042969	-3.42773438	-74.50927734	+2228
+1457971218.68150000	+16.18945313	-10.26562500	-9.33398438	-35.50781250	+4.24072266	-73.38867188	+2992	+16.67724609	-9.67236328	-8.85058594	-88.41796875	-39.06738281	+20.67626953	+3380	+13.11767578	-9.87451172	-10.03271484	-29.86083984	-3.25195313	-73.87207031	+2232
+1457971218.68989990	+16.14550781	-9.95361328	-9.23291016	-34.95849609	+4.89990234	-72.48779297	+2996	+16.56298828	-9.39111328	-8.76708984	-87.60498047	-38.18847656	+20.08300781	+3404	+13.06933594	-9.58886719	-9.90087891	-29.33349609	-2.87841797	-72.68554688	+2236
+1457971218.69400000	+16.12792969	-9.78222656	-9.16699219	-34.60693359	+5.20751953	-72.00439453	+2996	+16.52343750	-9.23730469	-8.70996094	-87.14355469	-37.70507813	+19.88525391	+3420	+13.06054688	-9.43066406	-9.82617188	-28.95996094	-2.70263672	-72.02636719	+2240
+1457971218.69820000	+16.11474609	-9.61523438	-9.10546875	-34.25537109	+5.51513672	-71.52099609	+2996	+16.48388672	-9.07910156	-8.64843750	-86.72607422	-37.22167969	+19.73144531	+3436	+13.04296875	-9.28564453	-9.74267578	-28.63037109	-2.57080078	-71.41113281	+2244
+1457971218.70240000	+16.09277344	-9.45263672	-9.03515625	-33.90380859	+5.80078125	-71.05957031	+2996	+16.43554688	-8.92089844	-8.58691406	-86.33056641	-36.76025391	+19.59960938	+3452	+13.01660156	-9.14062500	-9.66357422	-28.34472656	-2.39501953	-70.83984375	+2248
+1457971218.70650010	+16.09277344	-9.27685547	-8.96044922	-33.44238281	+6.04248047	-70.53222656	+3000	+16.40917969	-8.75830078	-8.52099609	-85.86914063	-36.23291016	+19.51171875	+3468	+13.01220703	-8.98242188	-9.58007813	-27.94921875	-2.26318359	-70.18066406	+2256
+1457971218.71070000	+16.08398438	-9.10546875	-8.88574219	-33.00292969	+6.35009766	-70.07080078	+3000	+16.38281250	-8.57812500	-8.45947266	-85.36376953	-35.70556641	+19.35791016	+3488	+13.00341797	-8.83740234	-9.50097656	-27.53173828	-2.08740234	-69.58740234	+2264
+1457971218.71490000	+16.04443359	-8.92529297	-8.80224609	-32.58544922	+6.67968750	-69.65332031	+3000	+16.34765625	-8.40673828	-8.37597656	-84.90234375	-35.22216797	+19.31396484	+3508	+12.97705078	-8.67919922	-9.43066406	-27.09228516	-1.77978516	-69.01611328	+2268
+1457971218.71900010	+16.01806641	-8.74072266	-8.71875000	-32.10205078	+7.03125000	-69.19189453	+3008	+16.33007813	-8.22656250	-8.28808594	-84.41894531	-34.71679688	+19.29199219	+3532	+12.96826172	-8.51220703	-9.35156250	-26.54296875	-1.53808594	-68.37890625	+2280
+1457971218.72740010	+15.96093750	-8.37597656	-8.55615234	-31.13525391	+7.71240234	-68.35693359	+3032	+16.28613281	-7.86181641	-8.09912109	-83.49609375	-33.72802734	+19.40185547	+3584	+12.93750000	-8.20019531	-9.19335938	-25.53222656	-1.05468750	-67.21435547	+2292
+1457971218.73149990	+15.94335938	-8.18701172	-8.45947266	-30.54199219	+7.97607422	-67.91748047	+3052	+16.28173828	-7.66845703	-7.98925781	-82.99072266	-33.26660156	+19.55566406	+3616	+12.93310547	-8.03759766	-9.10546875	-24.93896484	-0.87890625	-66.59912109	+2304
+1457971218.73569990	+15.91699219	-8.00683594	-8.35839844	-30.01464844	+8.19580078	-67.52197266	+3072	+16.27294922	-7.47509766	-7.88378906	-82.48535156	-32.78320313	+19.73144531	+3644	+12.92431641	-7.88818359	-9.01757813	-24.36767578	-0.70312500	-66.04980469	+2312
+1457971218.73980000	+15.88623047	-7.83544922	-8.24853516	-29.48730469	+8.39355469	-67.12646484	+3096	+16.25976563	-7.28613281	-7.76074219	-82.02392578	-32.34375000	+19.95117188	+3676	+12.90673828	-7.73876953	-8.92968750	-23.81835938	-0.52734375	-65.52246094	+2320
+1457971218.74400000	+15.86425781	-7.65966797	-8.15185547	-28.95996094	+8.65722656	-66.73095703	+3124	+16.25976563	-7.09716797	-7.64648438	-81.51855469	-31.88232422	+20.14892578	+3708	+12.90673828	-7.58496094	-8.84179688	-23.20312500	-0.35156250	-64.90722656	+2328
+1457971218.74819990	+15.83789063	-7.48388672	-8.05957031	-28.41064453	+8.92089844	-66.35742188	+3152	+16.24658203	-6.91259766	-7.53662109	-81.03515625	-31.44287109	+20.30273438	+3736	+12.89794922	-7.43994141	-8.75390625	-22.63183594	-0.17578125	-64.35791016	+2336
+1457971218.75230000	+15.79833984	-7.31689453	-7.95410156	-27.90527344	+9.18457031	-65.98388672	+3184	+16.22900391	-6.73681641	-7.40917969	-80.59570313	-31.06933594	+20.52246094	+3768	+12.87597656	-7.29492188	-8.66162109	-22.10449219	+0.00000000	-63.80859375	+2348
+1457971218.76070000	+15.73242188	-6.98291016	-7.75634766	-26.91650391	+9.73388672	-65.19287109	+3252	+16.19824219	-6.38964844	-7.17187500	-79.73876953	-30.21240234	+20.87402344	+3828	+12.85400391	-7.00048828	-8.48144531	-21.00585938	+0.32958984	-62.62207031	+2368
+1457971218.76480010	+15.70166016	-6.82910156	-7.64648438	-26.45507813	+9.88769531	-64.77539063	+3292	+16.18066406	-6.22265625	-7.04443359	-79.36523438	-29.81689453	+21.13769531	+3856	+12.83203125	-6.87304688	-8.37597656	-20.56640625	+0.41748047	-62.05078125	+2380
+1457971218.76900010	+15.67968750	-6.67968750	-7.54541016	-26.01562500	+10.10742188	-64.35791016	+3324	+16.16308594	-6.06884766	-6.93457031	-78.96972656	-29.37744141	+21.26953125	+3876	+12.82763672	-6.73242188	-8.27490234	-20.10498047	+0.52734375	-61.41357422	+2388
+1457971218.77320000	+15.65332031	-6.52587891	-7.44433594	-25.55419922	+10.32714844	-63.96240234	+3360	+16.13671875	-5.91943359	-6.82470703	-78.59619141	-28.95996094	+21.35742188	+3896	+12.81005859	-6.60058594	-8.17382813	-19.64355469	+0.61523438	-60.82031250	+2400
+1457971218.77729990	+15.62695313	-6.38525391	-7.33007813	-25.15869141	+10.43701172	-63.54492188	+3392	+16.10595703	-5.77880859	-6.71044922	-78.28857422	-28.58642578	+21.53320313	+3916	+12.79248047	-6.47314453	-8.06835938	-19.27001953	+0.65917969	-60.24902344	+2408
+1457971218.78150010	+15.60498047	-6.24902344	-7.23339844	-24.76318359	+10.72265625	-63.12744141	+3424	+16.07519531	-5.64697266	-6.60937500	-77.93701172	-28.16894531	+21.53320313	+3932	+12.78369141	-6.34570313	-7.96728516	-18.87451172	+0.76904297	-59.61181641	+2420
+1457971218.78570010	+15.57861328	-6.10400391	-7.14111328	-24.34570313	+11.00830078	-62.66601563	+3448	+16.04443359	-5.51513672	-6.51708984	-77.62939453	-27.75146484	+21.55517578	+3944	+12.76611328	-6.21826172	-7.86181641	-18.47900391	+0.81298828	-58.97460938	+2424
+1457971218.79399990	+15.53027344	-5.84033203	-6.93457031	-23.59863281	+11.40380859	-61.78710938	+3496	+15.96972656	-5.26904297	-6.31933594	-77.03613281	-26.93847656	+21.57714844	+3968	+12.73095703	-5.97216797	-7.64208984	-17.81982422	+0.87890625	-57.70019531	+2440
+1457971218.79819990	+15.50830078	-5.70410156	-6.83349609	-23.20312500	+11.57958984	-61.32568359	+3516	+15.93017578	-5.14599609	-6.23144531	-76.72851563	-26.54296875	+21.55517578	+3976	+12.71337891	-5.84912109	-7.53662109	-17.46826172	+0.92285156	-57.08496094	+2444
+1457971218.80230000	+15.49072266	-5.57666016	-6.71923828	-22.80761719	+11.64550781	-60.88623047	+3532	+15.89941406	-5.03173828	-6.13037109	-76.46484375	-26.19140625	+21.62109375	+3984	+12.69580078	-5.73486328	-7.41796875	-17.16064453	+0.85693359	-56.46972656	+2452
+1457971218.80650000	+15.47753906	-5.45361328	-6.61816406	-22.41210938	+11.77734375	-60.44677734	+3544	+15.86425781	-4.92187500	-6.03808594	-76.20117188	-25.83984375	+21.62109375	+3988	+12.68261719	-5.62060547	-7.30371094	-16.85302734	+0.79101563	-55.85449219	+2460
+1457971218.81069990	+15.45996094	-5.32617188	-6.51708984	-21.97265625	+11.93115234	-60.05126953	+3552	+15.82910156	-4.80761719	-5.95019531	-75.89355469	-25.51025391	+21.57714844	+3996	+12.66943359	-5.51074219	-7.19384766	-16.50146484	+0.72509766	-55.28320313	+2464
+1457971218.81480000	+15.44238281	-5.20312500	-6.40722656	-21.55517578	+12.01904297	-59.67773438	+3564	+15.79394531	-4.69775391	-5.84912109	-75.58593750	-25.22460938	+21.62109375	+4000	+12.65625000	-5.40087891	-7.07958984	-16.14990234	+0.63720703	-54.71191406	+2472
+1457971218.81900000	+15.42480469	-5.08447266	-6.30175781	-21.13769531	+12.12890625	-59.30419922	+3568	+15.75878906	-4.58789063	-5.75683594	-75.30029297	-24.93896484	+21.59912109	+4004	+12.64306641	-5.29101563	-6.96972656	-15.79833984	+0.57128906	-54.16259766	+2476
+1457971218.82730010	+15.38525391	-4.83837891	-6.08642578	-20.28076172	+12.26074219	-58.57910156	+3576	+15.69726563	-4.35937500	-5.55468750	-74.64111328	-24.41162109	+21.73095703	+4020	+12.61669922	-5.08007813	-6.75000000	-15.05126953	+0.35156250	-53.08593750	+2488
+1457971218.83150010	+15.36328125	-4.72412109	-5.97216797	-19.86328125	+12.26074219	-58.24951172	+3576	+15.67089844	-4.24951172	-5.44482422	-74.35546875	-24.19189453	+21.84082031	+4028	+12.59912109	-4.97900391	-6.64013672	-14.69970703	+0.19775391	-52.62451172	+2492
+1457971218.83559990	+15.34130859	-4.60986328	-5.86669922	-19.42382813	+12.28271484	-57.94189453	+3580	+15.64013672	-4.13525391	-5.33935547	-74.00390625	-23.99414063	+21.95068359	+4036	+12.59033203	-4.88232422	-6.53466797	-14.32617188	+0.08789063	-52.14111328	+2496
+1457971218.83979990	+15.32373047	-4.49560547	-5.74365234	-18.98437500	+12.17285156	-57.65625000	+3584	+15.62255859	-4.02539063	-5.21630859	-73.71826172	-23.88427734	+22.19238281	+4048	+12.58154297	-4.78564453	-6.42041016	-13.95263672	-0.10986328	-51.70166016	+2500
+1457971218.84400010	+15.30615234	-4.39013672	-5.62939453	-18.56689453	+12.17285156	-57.37060547	+3588	+15.60058594	-3.91992188	-5.10205078	-73.41064453	-23.70849609	+22.32421875	+4056	+12.56835938	-4.69775391	-6.31494141	-13.62304688	-0.24169922	-51.28417969	+2504
+1457971218.84809990	+15.28417969	-4.28027344	-5.52392578	-18.12744141	+12.19482422	-57.10693359	+3592	+15.57861328	-3.80126953	-4.99218750	-73.01513672	-23.51074219	+22.45605469	+4068	+12.55957031	-4.60986328	-6.21826172	-13.24951172	-0.32958984	-50.86669922	+2504
+1457971218.85229990	+15.25781250	-4.17919922	-5.40527344	-17.73193359	+12.15087891	-56.86523438	+3600	+15.56542969	-3.68701172	-4.86035156	-72.68554688	-23.40087891	+22.74169922	+4084	+12.55078125	-4.52197266	-6.10839844	-12.89794922	-0.50537109	-50.47119141	+2512
+1457971218.85649990	+15.22705078	-4.07812500	-5.29541016	-17.35839844	+12.17285156	-56.62353516	+3604	+15.54345703	-3.58154297	-4.74169922	-72.35595703	-23.22509766	+22.91748047	+4096	+12.53759766	-4.43847656	-6.01171875	-12.56835938	-0.54931641	-50.09765625	+2512
+1457971218.86060000	+15.20068359	-3.97705078	-5.18994141	-16.94091797	+12.19482422	-56.38183594	+3612	+15.52148438	-3.47167969	-4.62744141	-72.02636719	-23.04931641	+23.11523438	+4108	+12.52441406	-4.35058594	-5.91503906	-12.21679688	-0.59326172	-49.70214844	+2512
+1457971218.86900000	+15.15673828	-3.78369141	-4.96142578	-16.19384766	+12.06298828	-55.83251953	+3640	+15.49072266	-3.26953125	-4.37255859	-71.45507813	-22.76367188	+23.66455078	+4132	+12.50683594	-4.19677734	-5.71289063	-11.64550781	-0.81298828	-48.93310547	+2512
+1457971218.87310000	+15.13037109	-3.69580078	-4.85595703	-15.82031250	+12.08496094	-55.59082031	+3652	+15.47314453	-3.16845703	-4.25390625	-71.12548828	-22.58789063	+23.86230469	+4144	+12.49365234	-4.12207031	-5.62060547	-11.33789063	-0.83496094	-48.58154297	+2512
+1457971218.87730000	+15.10839844	-3.60791016	-4.74169922	-15.46875000	+11.99707031	-55.34912109	+3668	+15.46435547	-3.06738281	-4.13085938	-70.83984375	-22.45605469	+24.14794922	+4160	+12.48486328	-4.04736328	-5.51513672	-11.05224609	-0.96679688	-48.22998047	+2512
+1457971218.88150000	+15.08642578	-3.52441406	-4.64501953	-15.13916016	+12.06298828	-55.12939453	+3684	+15.44677734	-2.97070313	-4.02099609	-70.51025391	-22.25830078	+24.32373047	+4168	+12.47607422	-3.97705078	-5.42285156	-10.76660156	-0.98876953	-47.85644531	+2512
+1457971218.88560010	+15.06005859	-3.43652344	-4.54833984	-14.76562500	+12.10693359	-54.86572266	+3696	+15.42919922	-2.88281250	-3.91552734	-70.22460938	-22.06054688	+24.47753906	+4176	+12.46289063	-3.90234375	-5.33496094	-10.48095703	-1.01074219	-47.46093750	+2508
+1457971218.88980010	+15.03808594	-3.35302734	-4.44726563	-14.41406250	+12.10693359	-54.60205078	+3716	+15.40722656	-2.79931641	-3.80566406	-69.98291016	-21.86279297	+24.65332031	+4184	+12.45410156	-3.83203125	-5.23388672	-10.19531250	-1.09863281	-47.08740234	+2508
+1457971218.89389990	+15.01171875	-3.27392578	-4.35058594	-14.06250000	+12.15087891	-54.33837891	+3732	+15.38525391	-2.71582031	-3.70019531	-69.71923828	-21.68701172	+24.82910156	+4192	+12.44091797	-3.76171875	-5.14160156	-9.90966797	-1.14257813	-46.71386719	+2508
+1457971218.90229990	+14.97656250	-3.11132813	-4.15722656	-13.35937500	+12.10693359	-53.81103516	+3764	+15.34570313	-2.55761719	-3.49804688	-69.19189453	-21.33544922	+25.20263672	+4204	+12.41894531	-3.62548828	-4.95703125	-9.33837891	-1.34033203	-45.98876953	+2504
+1457971218.90640000	+14.95898438	-3.03222656	-4.06494141	-12.96386719	+12.12890625	-53.52539063	+3780	+15.32373047	-2.48291016	-3.40576172	-68.92822266	-21.15966797	+25.33447266	+4208	+12.41015625	-3.55957031	-4.86474609	-9.03076172	-1.45019531	-45.61523438	+2504
+1457971218.91059990	+14.94140625	-2.95751953	-3.97265625	-12.61230469	+12.12890625	-53.28369141	+3788	+15.29736328	-2.41699219	-3.31787109	-68.68652344	-20.98388672	+25.44433594	+4208	+12.40136719	-3.48925781	-4.77246094	-8.72314453	-1.56005859	-45.24169922	+2504
+1457971218.91479990	+14.92382813	-2.88720703	-3.88476563	-12.23876953	+12.10693359	-53.04199219	+3800	+15.27978516	-2.35107422	-3.23437500	-68.42285156	-20.83007813	+25.53222656	+4204	+12.39257813	-3.42773438	-4.68017578	-8.39355469	-1.71386719	-44.91210938	+2504
+1457971218.91890000	+14.90625000	-2.81250000	-3.79687500	-11.86523438	+12.15087891	-52.82226563	+3808	+15.25341797	-2.28076172	-3.15087891	-68.15917969	-20.67626953	+25.64208984	+4204	+12.37939453	-3.36181641	-4.59228516	-8.06396484	-1.84570313	-44.56054688	+2500
+1457971218.92310000	+14.88867188	-2.73779297	-3.71337891	-11.46972656	+12.17285156	-52.55859375	+3812	+15.22705078	-2.22363281	-3.07177734	-67.91748047	-20.50048828	+25.72998047	+4204	+12.37060547	-3.29589844	-4.50439453	-7.71240234	-1.97753906	-44.20898438	+2500
+1457971218.92730000	+14.87548828	-2.66308594	-3.62548828	-11.07421875	+12.12890625	-52.29492188	+3816	+15.20507813	-2.16210938	-2.99267578	-67.69775391	-20.34667969	+25.86181641	+4200	+12.36181641	-3.22998047	-4.41210938	-7.38281250	-2.17529297	-43.87939453	+2500
+1457971218.93140010	+14.86230469	-2.59277344	-3.53759766	-10.65673828	+12.08496094	-52.05322266	+3820	+15.17871094	-2.10498047	-2.90917969	-67.45605469	-20.21484375	+25.99365234	+4192	+12.34863281	-3.17285156	-4.32421875	-7.05322266	-2.35107422	-43.57177734	+2500
+1457971218.93560000	+14.84472656	-2.52685547	-3.45410156	-10.28320313	+12.04101563	-51.81152344	+3816	+15.15234375	-2.04345703	-2.83447266	-67.21435547	-20.08300781	+26.12548828	+4188	+12.33544922	-3.11132813	-4.24072266	-6.72363281	-2.50488281	-43.26416016	+2496
+1457971218.94390010	+14.81835938	-2.39501953	-3.28710938	-9.51416016	+11.93115234	-51.39404297	+3808	+15.11279297	-1.92919922	-2.68066406	-66.68701172	-19.81933594	+26.41113281	+4176	+12.31787109	-3.00146484	-4.06933594	-6.06445313	-2.87841797	-42.69287109	+2496
+1457971218.94810010	+14.80517578	-2.33349609	-3.20800781	-9.14062500	+11.90917969	-51.19628906	+3800	+15.09521484	-1.87207031	-2.61035156	-66.44531250	-19.66552734	+26.49902344	+4168	+12.30908203	-2.94873047	-3.99023438	-5.75683594	-3.01025391	-42.40722656	+2492
+1457971218.95230010	+14.79199219	-2.27197266	-3.12890625	-8.74511719	+11.86523438	-50.99853516	+3792	+15.07324219	-1.82373047	-2.53125000	-66.22558594	-19.55566406	+26.65283203	+4160	+12.30029297	-2.89599609	-3.90673828	-5.42724609	-3.18603516	-42.14355469	+2488
+1457971218.95639990	+14.77001953	-2.21044922	-3.05419922	-8.39355469	+11.84326172	-50.82275391	+3784	+15.05126953	-1.77099609	-2.45654297	-65.98388672	-19.42382813	+26.80664063	+4152	+12.28710938	-2.84765625	-3.83203125	-5.16357422	-3.27392578	-41.90185547	+2484
+1457971218.96059990	+14.75244141	-2.15332031	-2.97949219	-8.04199219	+11.84326172	-50.62500000	+3772	+15.03369141	-1.71386719	-2.38183594	-65.69824219	-19.27001953	+26.96044922	+4144	+12.27832031	-2.79931641	-3.76171875	-4.87792969	-3.33984375	-41.63818359	+2480
+1457971218.96479990	+14.73925781	-2.09619141	-2.90478516	-7.69042969	+11.79931641	-50.42724609	+3764	+15.01611328	-1.65673828	-2.30273438	-65.45654297	-19.16015625	+27.18017578	+4140	+12.26953125	-2.75097656	-3.68701172	-4.59228516	-3.49365234	-41.41845703	+2476
+1457971218.96890000	+14.71728516	-2.04345703	-2.83007813	-7.36083984	+11.77734375	-50.25146484	+3752	+14.99853516	-1.60400391	-2.22802734	-65.21484375	-19.05029297	+27.33398438	+4132	+12.25634766	-2.71142578	-3.61669922	-4.37255859	-3.53759766	-41.19873047	+2468
+1457971218.97309990	+14.70410156	-1.99951172	-2.76416016	-7.07519531	+11.75537109	-50.11962891	+3744	+14.98095703	-1.55126953	-2.15332031	-64.97314453	-18.94042969	+27.48779297	+4124	+12.24316406	-2.67187500	-3.55078125	-4.15283203	-3.58154297	-40.97900391	+2460
+1457971218.98140000	+14.66894531	-1.91162109	-2.63232422	-6.54785156	+11.75537109	-49.85595703	+3728	+14.95458984	-1.45458984	-2.00830078	-64.48974609	-18.69873047	+27.79541016	+4108	+12.22558594	-2.60156250	-3.42773438	-3.75732422	-3.62548828	-40.58349609	+2440
+1457971218.98560000	+14.65136719	-1.86767578	-2.57080078	-6.28417969	+11.79931641	-49.70214844	+3720	+14.94140625	-1.40625000	-1.93798828	-64.22607422	-18.56689453	+27.90527344	+4104	+12.21240234	-2.56640625	-3.37060547	-3.55957031	-3.62548828	-40.38574219	+2428
+1457971218.98970010	+14.63378906	-1.82373047	-2.51367188	-6.02050781	+11.84326172	-49.54833984	+3712	+14.92822266	-1.35791016	-1.87207031	-63.98437500	-18.45703125	+28.03710938	+4096	+12.20361328	-2.53564453	-3.31347656	-3.36181641	-3.62548828	-40.20996094	+2420
+1457971218.99390010	+14.61621094	-1.78857422	-2.46093750	-5.80078125	+11.88720703	-49.41650391	+3708	+14.91064453	-1.31396484	-1.80175781	-63.76464844	-18.34716797	+28.14697266	+4088	+12.19042969	-2.50488281	-3.26074219	-3.20800781	-3.60351563	-40.03417969	+2408
+1457971218.99810000	+14.59423828	-1.75341797	-2.40820313	-5.58105469	+11.95312500	-49.28466797	+3704	+14.89746094	-1.27441406	-1.74023438	-63.54492188	-18.23730469	+28.25683594	+4084	+12.17724609	-2.47851563	-3.20800781	-3.05419922	-3.55957031	-39.85839844	+2396
+1457971219.00219990	+14.58544922	-1.71826172	-2.35546875	-5.38330078	+11.97509766	-49.15283203	+3704	+14.88867188	-1.23486328	-1.67871094	-63.30322266	-18.12744141	+28.34472656	+4076	+12.16845703	-2.44775391	-3.15966797	-2.90039063	-3.55957031	-39.68261719	+2384
+1457971219.01060010	+14.55908203	-1.65673828	-2.25878906	-4.98779297	+12.06298828	-48.88916016	+3700	+14.86669922	-1.16015625	-1.57324219	-62.86376953	-17.88574219	+28.43261719	+4060	+12.15087891	-2.39501953	-3.06298828	-2.59277344	-3.49365234	-39.35302734	+2360
+1457971219.01469990	+14.55029297	-1.62597656	-2.21484375	-4.79003906	+12.15087891	-48.77929688	+3696	+14.85791016	-1.12500000	-1.52490234	-62.64404297	-17.75390625	+28.43261719	+4048	+12.14648438	-2.37304688	-3.01464844	-2.43896484	-3.47167969	-39.17724609	+2348
+1457971219.01889990	+14.54150391	-1.59960938	-2.17529297	-4.59228516	+12.23876953	-48.64746094	+3692	+14.84912109	-1.09423828	-1.48095703	-62.44628906	-17.64404297	+28.43261719	+4040	+12.13330078	-2.34667969	-2.97509766	-2.28515625	-3.42773438	-39.02343750	+2336
+1457971219.02309990	+14.52832031	-1.56884766	-2.13574219	-4.37255859	+12.32666016	-48.51562500	+3692	+14.83593750	-1.06347656	-1.43701172	-62.24853516	-17.51220703	+28.43261719	+4032	+12.12451172	-2.32031250	-2.93115234	-2.10937500	-3.38378906	-38.84765625	+2324
+1457971219.02720000	+14.52392578	-1.53808594	-2.10058594	-4.17480469	+12.41455078	-48.36181641	+3688	+14.82714844	-1.03710938	-1.40625000	-62.05078125	-17.33642578	+28.34472656	+4020	+12.12011719	-2.29394531	-2.89160156	-1.93359375	-3.36181641	-38.67187500	+2312
+1457971219.03140000	+14.51513672	-1.50732422	-2.06103516	-3.93310547	+12.45849609	-48.20800781	+3684	+14.81835938	-1.01074219	-1.37109375	-61.85302734	-17.20458984	+28.32275391	+4008	+12.11132813	-2.26757813	-2.84765625	-1.77978516	-3.36181641	-38.49609375	+2304
+1457971219.03559990	+14.50634766	-1.47656250	-2.02148438	-3.73535156	+12.50244141	-48.07617188	+3680	+14.80957031	-0.98437500	-1.34033203	-61.67724609	-17.09472656	+28.30078125	+3996	+12.10253906	-2.24121094	-2.80810547	-1.60400391	-3.33984375	-38.34228516	+2292
+1457971219.03970000	+14.50634766	-1.45019531	-1.98632813	-3.51562500	+12.54638672	-47.94433594	+3672	+14.80078125	-0.96240234	-1.31396484	-61.50146484	-16.94091797	+28.23486328	+3980	+12.09814453	-2.21923828	-2.76855469	-1.45019531	-3.33984375	-38.18847656	+2284
+1457971219.04810000	+14.50195313	-1.39306641	-1.91601563	-3.05419922	+12.63427734	-47.70263672	+3652	+14.79199219	-0.92285156	-1.26123047	-61.14990234	-16.67724609	+28.14697266	+3956	+12.08496094	-2.17089844	-2.68945313	-1.07666016	-3.36181641	-37.88085938	+2268
+1457971219.05220010	+14.50195313	-1.36230469	-1.88964844	-2.83447266	+12.74414063	-47.57080078	+3640	+14.78320313	-0.90087891	-1.24365234	-60.97412109	-16.50146484	+28.03710938	+3940	+12.08056641	-2.14453125	-2.65429688	-0.87890625	-3.33984375	-37.70507813	+2256
+1457971219.05640010	+14.49316406	-1.33154297	-1.86328125	-2.61474609	+12.78808594	-47.43896484	+3624	+14.77441406	-0.87890625	-1.22167969	-60.79833984	-16.36962891	+27.99316406	+3924	+12.07177734	-2.12255859	-2.62353516	-0.70312500	-3.33984375	-37.57324219	+2248
+1457971219.06049990	+14.48876953	-1.30078125	-1.83251953	-2.37304688	+12.83203125	-47.30712891	+3612	+14.76562500	-0.86132813	-1.19970703	-60.62255859	-16.23779297	+27.94921875	+3908	+12.06738281	-2.09619141	-2.58837891	-0.52734375	-3.31787109	-37.44140625	+2240
+1457971219.06469990	+14.48876953	-1.27441406	-1.80175781	-2.15332031	+12.87597656	-47.19726563	+3596	+14.75683594	-0.83935547	-1.18652344	-60.44677734	-16.08398438	+27.88330078	+3892	+12.06298828	-2.07421875	-2.55761719	-0.32958984	-3.31787109	-37.30957031	+2232
+1457971219.06890010	+14.48876953	-1.24365234	-1.77539063	-1.93359375	+12.87597656	-47.06542969	+3576	+14.75244141	-0.81738281	-1.16455078	-60.29296875	-15.95214844	+27.88330078	+3876	+12.05859375	-2.05224609	-2.52685547	-0.15380859	-3.33984375	-37.17773438	+2224
+1457971219.07300000	+14.48437500	-1.22167969	-1.74462891	-1.73583984	+12.89794922	-46.97753906	+3560	+14.74804688	-0.79541016	-1.14257813	-60.11718750	-15.84228516	+27.86132813	+3864	+12.05419922	-2.03027344	-2.49609375	+0.00000000	-3.36181641	-37.06787109	+2216
+1457971219.07719990	+14.47998047	-1.19531250	-1.72265625	-1.53808594	+12.96386719	-46.88964844	+3540	+14.74365234	-0.77343750	-1.12500000	-59.94140625	-15.73242188	+27.86132813	+3848	+12.05419922	-2.00830078	-2.46972656	+0.17578125	-3.33984375	-36.97998047	+2208
+1457971219.08550000	+14.47119141	-1.15136719	-1.67871094	-1.18652344	+13.07373047	-46.71386719	+3500	+14.73046875	-0.72949219	-1.08105469	-59.61181641	-15.51269531	+27.86132813	+3820	+12.04541016	-1.97314453	-2.42138672	+0.46142578	-3.29589844	-36.78222656	+2188
+1457971219.08970000	+14.46679688	-1.12500000	-1.66113281	-1.01074219	+13.16162109	-46.62597656	+3480	+14.72607422	-0.70751953	-1.06347656	-59.43603516	-15.38085938	+27.83935547	+3808	+12.04541016	-1.95556641	-2.40380859	+0.59326172	-3.25195313	-36.69433594	+2176
+1457971219.09390000	+14.45800781	-1.10302734	-1.63916016	-0.83496094	+13.20556641	-46.53808594	+3460	+14.72167969	-0.68115234	-1.03710938	-59.28222656	-15.27099609	+27.88330078	+3796	+12.04101563	-1.94238281	-2.38183594	+0.70312500	-3.22998047	-36.62841797	+2164
+1457971219.09800000	+14.45361328	-1.08544922	-1.62158203	-0.68115234	+13.24951172	-46.47216797	+3444	+14.71289063	-0.65917969	-1.01513672	-59.12841797	-15.20507813	+27.94921875	+3788	+12.04101563	-1.92919922	-2.35986328	+0.81298828	-3.20800781	-36.58447266	+2156
+1457971219.10220000	+14.44921875	-1.06787109	-1.59960938	-0.54931641	+13.29345703	-46.40625000	+3428	+14.71289063	-0.63720703	-0.98876953	-58.97460938	-15.11718750	+27.99316406	+3776	+12.04101563	-1.91601563	-2.33789063	+0.92285156	-3.18603516	-36.51855469	+2144
+1457971219.10640000	+14.44042969	-1.05029297	-1.58203125	-0.41748047	+13.31542969	-46.34033203	+3412	+14.71289063	-0.61523438	-0.96240234	-58.82080078	-15.05126953	+28.08105469	+3768	+12.03662109	-1.90283203	-2.32031250	+1.01074219	-3.16406250	-36.45263672	+2132
+1457971219.11470010	+14.43164063	-1.01953125	-1.54687500	-0.17578125	+13.42529297	-46.23046875	+3388	+14.70849609	-0.57128906	-0.90527344	-58.55712891	-14.91943359	+28.21289063	+3752	+12.03662109	-1.88525391	-2.28515625	+1.16455078	-3.09814453	-36.36474609	+2112
+1457971219.11890010	+14.42724609	-1.00634766	-1.52929688	-0.06591797	+13.46923828	-46.16455078	+3376	+14.70410156	-0.54931641	-0.87890625	-58.44726563	-14.87548828	+28.27880859	+3744	+12.03662109	-1.87646484	-2.27197266	+1.23046875	-3.07617188	-36.32080078	+2100
+1457971219.12299990	+14.42285156	-0.99316406	-1.51171875	+0.04394531	+13.49121094	-46.09863281	+3368	+14.70410156	-0.53173828	-0.85253906	-58.33740234	-14.80957031	+28.36669922	+3740	+12.03222656	-1.86328125	-2.25439453	+1.29638672	-3.03222656	-36.25488281	+2092
+1457971219.12719990	+14.41845703	-0.97558594	-1.49853516	+0.17578125	+13.53515625	-46.03271484	+3360	+14.69970703	-0.51416016	-0.82617188	-58.20556641	-14.74365234	+28.43261719	+3732	+12.03662109	-1.85449219	-2.23681641	+1.36230469	-3.03222656	-36.18896484	+2080
+1457971219.13130000	+14.41406250	-0.96240234	-1.48095703	+0.28564453	+13.53515625	-45.94482422	+3356	+14.69970703	-0.49658203	-0.79980469	-58.11767578	-14.72167969	+28.54248047	+3728	+12.03222656	-1.84570313	-2.21923828	+1.42822266	-3.03222656	-36.14501953	+2072
+1457971219.13550000	+14.40966797	-0.94921875	-1.45898438	+0.41748047	+13.53515625	-45.87890625	+3352	+14.69970703	-0.48339844	-0.76904297	-58.05175781	-14.67773438	+28.65234375	+3720	+12.03222656	-1.83251953	-2.20166016	+1.49414063	-3.05419922	-36.07910156	+2060
+1457971219.13969990	+14.40966797	-0.93603516	-1.44140625	+0.52734375	+13.51318359	-45.79101563	+3348	+14.69970703	-0.47021484	-0.74267578	-57.98583984	-14.63378906	+28.74023438	+3716	+12.03222656	-1.82373047	-2.18408203	+1.53808594	-3.07617188	-36.01318359	+2052
+1457971219.14380000	+14.40966797	-0.92285156	-1.41943359	+0.63720703	+13.49121094	-45.72509766	+3344	+14.69970703	-0.45703125	-0.72070313	-57.91992188	-14.58984375	+28.80615234	+3708	+12.03662109	-1.81494141	-2.16650391	+1.60400391	-3.09814453	-35.94726563	+2044
+1457971219.15220000	+14.41406250	-0.89648438	-1.37988281	+0.90087891	+13.46923828	-45.52734375	+3336	+14.69970703	-0.43505859	-0.68115234	-57.78808594	-14.47998047	+28.91601563	+3692	+12.03662109	-1.79296875	-2.13134766	+1.75781250	-3.16406250	-35.79345703	+2032
+1457971219.15630010	+14.41406250	-0.87890625	-1.36669922	+1.01074219	+13.46923828	-45.43945313	+3332	+14.69970703	-0.42626953	-0.66357422	-57.74414063	-14.43603516	+28.95996094	+3684	+12.03662109	-1.78417969	-2.11376953	+1.84570313	-3.20800781	-35.72753906	+2024
+1457971219.16050000	+14.41406250	-0.86572266	-1.34912109	+1.14257813	+13.46923828	-45.32958984	+3328	+14.69531250	-0.41748047	-0.64160156	-57.70019531	-14.37011719	+29.02587891	+3676	+12.03662109	-1.77099609	-2.09619141	+1.93359375	-3.25195313	-35.66162109	+2020
+1457971219.16470000	+14.41406250	-0.84814453	-1.32714844	+1.29638672	+13.42529297	-45.21972656	+3324	+14.69531250	-0.41308594	-0.62841797	-57.65625000	-14.30419922	+29.06982422	+3664	+12.03662109	-1.75781250	-2.07421875	+2.02148438	-3.31787109	-35.55175781	+2016
+1457971219.16880010	+14.41845703	-0.83496094	-1.30957031	+1.42822266	+13.40332031	-45.13183594	+3316	+14.69531250	-0.40429688	-0.61523438	-57.63427734	-14.21630859	+29.11376953	+3656	+12.04101563	-1.74462891	-2.05664063	+2.10937500	-3.38378906	-35.48583984	+2008
+1457971219.17300010	+14.42285156	-0.82177734	-1.28759766	+1.53808594	+13.35937500	-45.02197266	+3308	+14.69531250	-0.39990234	-0.60205078	-57.59033203	-14.15039063	+29.13574219	+3644	+12.04101563	-1.73144531	-2.03906250	+2.19726563	-3.44970703	-35.39794922	+2004
+1457971219.17720010	+14.42724609	-0.81298828	-1.27001953	+1.66992188	+13.33740234	-44.93408203	+3300	+14.69531250	-0.39550781	-0.58886719	-57.54638672	-14.06250000	+29.17968750	+3632	+12.04101563	-1.72265625	-2.01708984	+2.28515625	-3.51562500	-35.31005859	+2000
+1457971219.18129990	+14.42724609	-0.79980469	-1.25244141	+1.77978516	+13.33740234	-44.84619141	+3292	+14.69531250	-0.39111328	-0.57568359	-57.50244141	-13.99658203	+29.20166016	+3620	+12.04101563	-1.70947266	-1.99951172	+2.37304688	-3.58154297	-35.22216797	+1996
+1457971219.18549990	+14.43164063	-0.78662109	-1.23925781	+1.91162109	+13.35937500	-44.73632813	+3284	+14.69531250	-0.38232422	-0.56689453	-57.45849609	-13.88671875	+29.20166016	+3612	+12.04541016	-1.69628906	-1.98193359	+2.48291016	-3.62548828	-35.13427734	+1992
+1457971219.19380000	+14.43164063	-0.76025391	-1.20849609	+2.17529297	+13.40332031	-44.56054688	+3264	+14.69091797	-0.36914063	-0.54931641	-57.32666016	-13.68896484	+29.24560547	+3588	+12.04541016	-1.67431641	-1.94677734	+2.68066406	-3.71337891	-34.98046875	+1988
+1457971219.19800000	+14.43164063	-0.75146484	-1.19531250	+2.30712891	+13.40332031	-44.47265625	+3252	+14.69091797	-0.36035156	-0.53613281	-57.28271484	-13.57910156	+29.28955078	+3576	+12.04541016	-1.66113281	-1.92919922	+2.76855469	-3.75732422	-34.91455078	+1984
+1457971219.20219990	+14.43164063	-0.73828125	-1.17773438	+2.41699219	+13.42529297	-44.38476563	+3240	+14.68652344	-0.35595703	-0.52294922	-57.23876953	-13.49121094	+29.31152344	+3568	+12.04541016	-1.65234375	-1.91162109	+2.85644531	-3.77929688	-34.84863281	+1980
+1457971219.20630000	+14.43164063	-0.72949219	-1.16015625	+2.54882813	+13.42529297	-44.31884766	+3228	+14.68652344	-0.34716797	-0.51416016	-57.17285156	-13.38134766	+29.35546875	+3556	+12.04541016	-1.64355469	-1.89843750	+2.92236328	-3.80126953	-34.78271484	+1976
+1457971219.21050000	+14.43164063	-0.72070313	-1.14697266	+2.63671875	+13.44726563	-44.27490234	+3220	+14.68652344	-0.33837891	-0.50097656	-57.10693359	-13.27148438	+29.37744141	+3548	+12.04541016	-1.63476563	-1.88085938	+3.01025391	-3.82324219	-34.71679688	+1972
+1457971219.21460010	+14.43164063	-0.71630859	-1.13378906	+2.72460938	+13.46923828	-44.20898438	+3208	+14.68652344	-0.32958984	-0.48779297	-57.01904297	-13.18359375	+29.42138672	+3540	+12.04541016	-1.63037109	-1.86767578	+3.07617188	-3.82324219	-34.67285156	+1968
+1457971219.21880010	+14.42724609	-0.70751953	-1.12060547	+2.81250000	+13.51318359	-44.16503906	+3200	+14.68212891	-0.31640625	-0.47460938	-56.95312500	-13.09570313	+29.44335938	+3532	+12.04541016	-1.62597656	-1.85449219	+3.14208984	-3.82324219	-34.62890625	+1964
+1457971219.22300000	+14.42285156	-0.69873047	-1.11181641	+2.90039063	+13.55712891	-44.12109375	+3188	+14.68212891	-0.30761719	-0.46142578	-56.86523438	-13.00781250	+29.48730469	+3528	+12.04541016	-1.61718750	-1.84130859	+3.18603516	-3.80126953	-34.58496094	+1960
+1457971219.22709990	+14.41845703	-0.68994141	-1.09863281	+3.01025391	+13.60107422	-44.07714844	+3184	+14.67773438	-0.29443359	-0.44824219	-56.77734375	-12.91992188	+29.53125000	+3520	+12.04541016	-1.61279297	-1.82812500	+3.22998047	-3.77929688	-34.56298828	+1956
+1457971219.23550010	+14.40966797	-0.68115234	-1.07226563	+3.16406250	+13.64501953	-44.01123047	+3172	+14.67333984	-0.26806641	-0.40869141	-56.60156250	-12.81005859	+29.64111328	+3512	+12.04101563	-1.60839844	-1.80615234	+3.31787109	-3.73535156	-34.49707031	+1944
+1457971219.23959990	+14.40527344	-0.67236328	-1.05908203	+3.22998047	+13.64501953	-43.96728516	+3168	+14.67333984	-0.25488281	-0.39111328	-56.53564453	-12.76611328	+29.70703125	+3508	+12.04101563	-1.60400391	-1.79736328	+3.36181641	-3.69140625	-34.47509766	+1940
+1457971219.24379990	+14.40087891	-0.66796875	-1.04589844	+3.29589844	+13.66699219	-43.94531250	+3164	+14.67333984	-0.24169922	-0.37353516	-56.44775391	-12.72216797	+29.75097656	+3508	+12.04101563	-1.59960938	-1.78417969	+3.38378906	-3.66943359	-34.45312500	+1932
+1457971219.24799990	+14.39648438	-0.66357422	-1.03271484	+3.36181641	+13.68896484	-43.90136719	+3160	+14.66894531	-0.23291016	-0.35595703	-56.35986328	-12.65625000	+29.77294922	+3504	+12.04101563	-1.59960938	-1.77539063	+3.40576172	-3.62548828	-34.40917969	+1928
+1457971219.25210000	+14.39208984	-0.65917969	-1.02392578	+3.42773438	+13.73291016	-43.85742188	+3160	+14.66894531	-0.21972656	-0.34277344	-56.27197266	-12.61230469	+29.79492188	+3500	+12.04101563	-1.59521484	-1.76660156	+3.44970703	-3.58154297	-34.38720703	+1920
+1457971219.25630000	+14.38769531	-0.65478516	-1.01513672	+3.47167969	+13.75488281	-43.81347656	+3160	+14.66455078	-0.20654297	-0.32519531	-56.16210938	-12.56835938	+29.81689453	+3500	+12.04101563	-1.59521484	-1.75781250	+3.47167969	-3.53759766	-34.36523438	+1916
+1457971219.26050000	+14.38330078	-0.65039063	-1.00634766	+3.53759766	+13.79882813	-43.76953125	+3160	+14.66455078	-0.19775391	-0.30761719	-56.09619141	-12.52441406	+29.83886719	+3496	+12.03662109	-1.59082031	-1.74902344	+3.49365234	-3.49365234	-34.32128906	+1908
+1457971219.26460000	+14.37890625	-0.64599609	-0.99755859	+3.60351563	+13.79882813	-43.70361328	+3160	+14.66455078	-0.19335938	-0.29443359	-56.03027344	-12.48046875	+29.86083984	+3492	+12.03662109	-1.58642578	-1.74023438	+3.53759766	-3.47167969	-34.27734375	+1904
+1457971219.26880000	+14.37890625	-0.64160156	-0.98437500	+3.66943359	+13.82080078	-43.63769531	+3160	+14.66015625	-0.18457031	-0.27685547	-55.94238281	-12.41455078	+29.88281250	+3492	+12.03222656	-1.58203125	-1.73144531	+3.55957031	-3.42773438	-34.21142578	+1900
+1457971219.27710010	+14.37451172	-0.63281250	-0.96679688	+3.77929688	+13.86474609	-43.46191406	+3160	+14.66015625	-0.17578125	-0.25488281	-55.81054688	-12.28271484	+29.86083984	+3480	+12.03222656	-1.56884766	-1.70947266	+3.64746094	-3.38378906	-34.10156250	+1888
+1457971219.28130010	+14.37451172	-0.62841797	-0.95800781	+3.82324219	+13.90869141	-43.37402344	+3160	+14.66015625	-0.17138672	-0.25048828	-55.72265625	-12.19482422	+29.83886719	+3476	+12.02783203	-1.56445313	-1.70068359	+3.66943359	-3.38378906	-34.03564453	+1884
+1457971219.28539990	+14.37451172	-0.62402344	-0.95361328	+3.86718750	+13.95263672	-43.28613281	+3160	+14.66015625	-0.17138672	-0.24609375	-55.63476563	-12.10693359	+29.79492188	+3468	+12.02783203	-1.55566406	-1.69189453	+3.71337891	-3.38378906	-33.96972656	+1884
+1457971219.28959990	+14.37451172	-0.61523438	-0.94482422	+3.93310547	+14.01855469	-43.15429688	+3160	+14.65576172	-0.17138672	-0.24169922	-55.54687500	-11.99707031	+29.72900391	+3460	+12.02783203	-1.55126953	-1.68310547	+3.75732422	-3.36181641	-33.88183594	+1880
+1457971219.29380010	+14.37890625	-0.61083984	-0.94042969	+3.99902344	+14.06250000	-43.04443359	+3156	+14.65576172	-0.17138672	-0.23730469	-55.45898438	-11.88720703	+29.70703125	+3452	+12.02343750	-1.54248047	-1.66992188	+3.80126953	-3.36181641	-33.81591797	+1876
+1457971219.29790000	+14.37890625	-0.60644531	-0.93603516	+4.04296875	+14.12841797	-42.93457031	+3156	+14.65576172	-0.17138672	-0.23291016	-55.34912109	-11.77734375	+29.68505859	+3444	+12.02343750	-1.53369141	-1.66113281	+3.84521484	-3.38378906	-33.72802734	+1872
+1457971219.30209990	+14.37890625	-0.60205078	-0.92724609	+4.08691406	+14.17236328	-42.80273438	+3152	+14.65576172	-0.17578125	-0.23291016	-55.28320313	-11.66748047	+29.68505859	+3436	+12.01904297	-1.52929688	-1.65234375	+3.88916016	-3.38378906	-33.64013672	+1872
+1457971219.31040000	+14.38330078	-0.59326172	-0.91406250	+4.19677734	+14.26025391	-42.56103516	+3140	+14.65576172	-0.18017578	-0.23291016	-55.01953125	-11.40380859	+29.64111328	+3420	+12.01904297	-1.51171875	-1.63037109	+3.97705078	-3.47167969	-33.48632813	+1868
+1457971219.31460000	+14.38330078	-0.58886719	-0.90966797	+4.24072266	+14.32617188	-42.45117188	+3136	+14.65576172	-0.18017578	-0.23730469	-54.88769531	-11.25000000	+29.61914063	+3412	+12.01464844	-1.50732422	-1.62158203	+4.02099609	-3.49365234	-33.42041016	+1868
+1457971219.31880000	+14.38330078	-0.58447266	-0.90527344	+4.28466797	+14.39208984	-42.34130859	+3128	+14.65576172	-0.18017578	-0.23730469	-54.71191406	-11.11816406	+29.61914063	+3408	+12.01464844	-1.50292969	-1.61279297	+4.06494141	-3.51562500	-33.35449219	+1868
+1457971219.32290010	+14.38330078	-0.58007813	-0.90087891	+4.32861328	+14.47998047	-42.23144531	+3124	+14.65576172	-0.18017578	-0.23730469	-54.55810547	-10.96435547	+29.66308594	+3400	+12.01464844	-1.49414063	-1.60400391	+4.13085938	-3.55957031	-33.28857422	+1864
+1457971219.32710000	+14.38330078	-0.57568359	-0.89648438	+4.39453125	+14.54589844	-42.14355469	+3116	+14.65136719	-0.18017578	-0.23730469	-54.38232422	-10.83251953	+29.70703125	+3392	+12.01025391	-1.48974609	-1.59960938	+4.17480469	-3.58154297	-33.22265625	+1864
+1457971219.33130000	+14.38330078	-0.57128906	-0.89208984	+4.46044922	+14.58984375	-42.05566406	+3108	+14.65136719	-0.17578125	-0.22851563	-54.16259766	-10.70068359	+29.79492188	+3388	+12.01025391	-1.48535156	-1.59082031	+4.21875000	-3.62548828	-33.17871094	+1864
+1457971219.33540010	+14.37890625	-0.56689453	-0.88769531	+4.50439453	+14.63378906	-41.98974609	+3100	+14.65136719	-0.17138672	-0.21972656	-53.94287109	-10.61279297	+29.92675781	+3384	+12.00585938	-1.48095703	-1.58203125	+4.26269531	-3.66943359	-33.13476563	+1860
+1457971219.33960010	+14.37890625	-0.56689453	-0.87890625	+4.54833984	+14.69970703	-41.92382813	+3096	+14.64697266	-0.17138672	-0.21093750	-53.72314453	-10.50292969	+30.05859375	+3380	+12.00585938	-1.48095703	-1.57763672	+4.30664063	-3.69140625	-33.09082031	+1860
+1457971219.34380010	+14.37451172	-0.56250000	-0.87451172	+4.61425781	+14.72167969	-41.87988281	+3088	+14.64697266	-0.16259766	-0.20214844	-53.45947266	-10.41503906	+30.21240234	+3376	+12.00585938	-1.47656250	-1.57324219	+4.35058594	-3.73535156	-33.06884766	+1856
+1457971219.35209990	+14.36572266	-0.55810547	-0.86132813	+4.74609375	+14.83154297	-41.79199219	+3076	+14.64257813	-0.14062500	-0.18017578	-52.86621094	-10.23925781	+30.49804688	+3372	+12.00146484	-1.47216797	-1.56005859	+4.43847656	-3.77929688	-33.00292969	+1852
+1457971219.35630010	+14.36132813	-0.55371094	-0.86132813	+4.83398438	+14.87548828	-41.74804688	+3072	+14.63818359	-0.12304688	-0.16259766	-52.51464844	-10.21728516	+30.69580078	+3372	+11.99707031	-1.47216797	-1.56005859	+4.48242188	-3.80126953	-32.98095703	+1852
+1457971219.36040000	+14.35253906	-0.54931641	-0.85693359	+4.92187500	+14.94140625	-41.72607422	+3068	+14.63378906	-0.10986328	-0.14062500	-52.16308594	-10.19531250	+30.91552734	+3372	+11.99707031	-1.47216797	-1.55566406	+4.54833984	-3.82324219	-32.95898438	+1848
+1457971219.36459990	+14.34814453	-0.54492188	-0.85693359	+5.00976563	+15.00732422	-41.68212891	+3068	+14.62939453	-0.09667969	-0.12304688	-51.83349609	-10.19531250	+31.09130859	+3372	+11.99267578	-1.46777344	-1.55126953	+4.59228516	-3.84521484	-32.95898438	+1844
+1457971219.36870000	+14.33935547	-0.53613281	-0.85253906	+5.09765625	+15.02929688	-41.63818359	+3064	+14.62500000	-0.07910156	-0.10107422	-51.41601563	-10.19531250	+31.31103516	+3376	+11.99267578	-1.46777344	-1.55126953	+4.65820313	-3.84521484	-32.93701172	+1840
+1457971219.37290000	+14.33496094	-0.53173828	-0.84814453	+5.18554688	+15.05126953	-41.61621094	+3064	+14.62060547	-0.06152344	-0.08349609	-51.02050781	-10.21728516	+31.46484375	+3376	+11.98828125	-1.46777344	-1.54687500	+4.72412109	-3.86718750	-32.93701172	+1836
+1457971219.37710000	+14.32617188	-0.52734375	-0.84375000	+5.27343750	+15.09521484	-41.59423828	+3064	+14.61621094	-0.04833984	-0.07031250	-50.62500000	-10.23925781	+31.59667969	+3376	+11.98388672	-1.46777344	-1.54687500	+4.76806641	-3.88916016	-32.91503906	+1832
+1457971219.38120010	+14.32177734	-0.52294922	-0.84375000	+5.38330078	+15.11718750	-41.57226563	+3064	+14.61181641	-0.02197266	-0.05712891	-50.11962891	-10.28320313	+31.75048828	+3380	+11.97949219	-1.46337891	-1.54687500	+4.83398438	-3.91113281	-32.91503906	+1828
+1457971219.38540010	+14.31298828	-0.51416016	-0.84375000	+5.47119141	+15.16113281	-41.52832031	+3064	+14.60302734	-0.00878906	-0.04394531	-49.70214844	-10.32714844	+31.86035156	+3380	+11.97949219	-1.46337891	-1.54687500	+4.92187500	-3.93310547	-32.89306641	+1824
+1457971219.39369990	+14.29541016	-0.49658203	-0.84814453	+5.69091797	+15.27099609	-41.44042969	+3068	+14.59423828	+0.02197266	-0.02636719	-48.77929688	-10.41503906	+32.01416016	+3376	+11.96630859	-1.45458984	-1.54687500	+5.07568359	-3.97705078	-32.87109375	+1816
+1457971219.39790010	+14.28662109	-0.49218750	-0.84814453	+5.80078125	+15.31494141	-41.39648438	+3068	+14.58544922	+0.03955078	-0.01757813	-48.31787109	-10.48095703	+32.10205078	+3376	+11.96191406	-1.45019531	-1.54687500	+5.16357422	-3.99902344	-32.84912109	+1812
+1457971219.40210010	+14.28222656	-0.48339844	-0.84814453	+5.91064453	+15.33691406	-41.35253906	+3068	+14.58105469	+0.05273438	-0.01318359	-47.85644531	-10.54687500	+32.16796875	+3376	+11.95751953	-1.44580078	-1.54687500	+5.25146484	-4.04296875	-32.84912109	+1808
+1457971219.40619990	+14.27783203	-0.47460938	-0.84814453	+6.02050781	+15.35888672	-41.28662109	+3072	+14.57666016	+0.07031250	-0.01318359	-47.32910156	-10.56884766	+32.18994141	+3372	+11.94873047	-1.43701172	-1.54248047	+5.36132813	-4.10888672	-32.80517578	+1804
+1457971219.41039990	+14.27343750	-0.46582031	-0.84375000	+6.13037109	+15.38085938	-41.24267578	+3072	+14.57226563	+0.08349609	-0.01318359	-46.84570313	-10.63476563	+32.21191406	+3368	+11.94433594	-1.43261719	-1.54248047	+5.47119141	-4.17480469	-32.78320313	+1800
+1457971219.41459990	+14.26904297	-0.45703125	-0.84375000	+6.21826172	+15.40283203	-41.17675781	+3072	+14.56787109	+0.09228516	-0.01318359	-46.36230469	-10.67871094	+32.21191406	+3364	+11.93554688	-1.42382813	-1.53808594	+5.55908203	-4.24072266	-32.76123047	+1796
+1457971219.41870000	+14.26025391	-0.44824219	-0.84814453	+6.32812500	+15.44677734	-41.13281250	+3068	+14.56347656	+0.10986328	-0.01318359	-45.81298828	-10.74462891	+32.21191406	+3360	+11.93115234	-1.41503906	-1.53808594	+5.69091797	-4.32861328	-32.73925781	+1792
+1457971219.42290000	+14.25585938	-0.43505859	-0.84814453	+6.41601563	+15.49072266	-41.06689453	+3068	+14.55468750	+0.12304688	-0.01318359	-45.28564453	-10.81054688	+32.23388672	+3356	+11.92236328	-1.40625000	-1.53808594	+5.80078125	-4.41650391	-32.69531250	+1788
+1457971219.42709990	+14.25146484	-0.42626953	-0.84814453	+6.52587891	+15.51269531	-41.00097656	+3064	+14.55029297	+0.13623047	-0.01318359	-44.73632813	-10.85449219	+32.23388672	+3352	+11.91357422	-1.39746094	-1.53369141	+5.91064453	-4.50439453	-32.67333984	+1784
+1457971219.43540000	+14.24267578	-0.40869141	-0.84375000	+6.65771484	+15.55664063	-40.89111328	+3052	+14.53710938	+0.16699219	-0.01318359	-43.65966797	-11.00830078	+32.25585938	+3340	+11.90039063	-1.37548828	-1.52929688	+6.13037109	-4.72412109	-32.60742188	+1780
+1457971219.43950010	+14.23828125	-0.39990234	-0.83935547	+6.72363281	+15.57861328	-40.84716797	+3048	+14.53271484	+0.18017578	-0.01318359	-43.11035156	-11.09619141	+32.29980469	+3336	+11.89160156	-1.36669922	-1.52490234	+6.21826172	-4.83398438	-32.58544922	+1776
+1457971219.44370010	+14.23388672	-0.39111328	-0.83496094	+6.76757813	+15.60058594	-40.80322266	+3040	+14.52832031	+0.19335938	-0.00878906	-42.58300781	-11.18408203	+32.32177734	+3332	+11.88720703	-1.35791016	-1.52490234	+6.30615234	-4.96582031	-32.56347656	+1772
+1457971219.44790010	+14.22949219	-0.38671875	-0.83496094	+6.81152344	+15.60058594	-40.75927734	+3032	+14.52392578	+0.21533203	-0.00439453	-42.03369141	-11.27197266	+32.34375000	+3324	+11.87841797	-1.34912109	-1.52050781	+6.39404297	-5.07568359	-32.54150391	+1772
+1457971219.45199990	+14.22509766	-0.37792969	-0.83056641	+6.85546875	+15.64453125	-40.73730469	+3020	+14.51513672	+0.23291016	+0.00000000	-41.46240234	-11.38183594	+32.36572266	+3320	+11.87402344	-1.34472656	-1.52050781	+6.48193359	-5.16357422	-32.54150391	+1768
+1457971219.45619990	+14.22070313	-0.37353516	-0.83056641	+6.87744141	+15.68847656	-40.71533203	+3012	+14.50634766	+0.24609375	+0.00439453	-40.97900391	-11.51367188	+32.40966797	+3312	+11.86523438	-1.33593750	-1.52050781	+6.54785156	-5.25146484	-32.54150391	+1764
+1457971219.46040010	+14.21630859	-0.36914063	-0.82617188	+6.87744141	+15.73242188	-40.69335938	+3000	+14.50195313	+0.26806641	+0.01318359	-40.42968750	-11.62353516	+32.45361328	+3312	+11.86083984	-1.33154297	-1.52050781	+6.61376953	-5.33935547	-32.54150391	+1760
+1457971219.46869990	+14.20312500	-0.36035156	-0.82177734	+6.85546875	+15.77636719	-40.64941406	+2980	+14.49316406	+0.30761719	+0.03076172	-39.41894531	-11.90917969	+32.58544922	+3308	+11.84765625	-1.32275391	-1.52050781	+6.70166016	-5.51513672	-32.54150391	+1752
+1457971219.47700000	+14.18994141	-0.35595703	-0.81738281	+6.78955078	+15.82031250	-40.62744141	+2964	+14.48437500	+0.35156250	+0.05712891	-38.45214844	-12.23876953	+32.69531250	+3304	+11.83886719	-1.31835938	-1.52490234	+6.72363281	-5.64697266	-32.56347656	+1744
+1457971219.48120000	+14.18115234	-0.35156250	-0.81738281	+6.74560547	+15.84228516	-40.62744141	+2956	+14.47998047	+0.36914063	+0.07031250	-37.99072266	-12.41455078	+32.73925781	+3300	+11.83447266	-1.31835938	-1.52929688	+6.74560547	-5.71289063	-32.58544922	+1740
+1457971219.48950000	+14.17236328	-0.35156250	-0.81738281	+6.65771484	+15.93017578	-40.62744141	+2940	+14.46679688	+0.41308594	+0.09667969	-37.06787109	-12.72216797	+32.82714844	+3296	+11.82568359	-1.31396484	-1.53369141	+6.74560547	-5.80078125	-32.60742188	+1732
+1457971219.49370000	+14.16357422	-0.34716797	-0.81738281	+6.59179688	+15.97412109	-40.62744141	+2936	+14.46240234	+0.43066406	+0.10986328	-36.65039063	-12.89794922	+32.89306641	+3296	+11.82128906	-1.31396484	-1.53808594	+6.74560547	-5.84472656	-32.62939453	+1724
+1457971219.49790000	+14.15478516	-0.34716797	-0.82177734	+6.52587891	+15.99609375	-40.62744141	+2932	+14.45800781	+0.44824219	+0.11865234	-36.23291016	-13.05175781	+32.91503906	+3296	+11.81689453	-1.31396484	-1.54248047	+6.72363281	-5.86669922	-32.62939453	+1720
+1457971219.50200010	+14.14599609	-0.34716797	-0.81738281	+6.48193359	+16.01806641	-40.60546875	+2928	+14.45800781	+0.46142578	+0.13183594	-35.81542969	-13.20556641	+32.95898438	+3292	+11.81250000	-1.31396484	-1.54687500	+6.72363281	-5.93261719	-32.62939453	+1716
+1457971219.50620010	+14.14160156	-0.34716797	-0.81738281	+6.41601563	+16.06201172	-40.60546875	+2928	+14.45361328	+0.47900391	+0.14062500	-35.39794922	-13.35937500	+33.00292969	+3292	+11.81250000	-1.31396484	-1.55126953	+6.70166016	-5.97656250	-32.62939453	+1712
+1457971219.51040010	+14.13720703	-0.34277344	-0.81738281	+6.37207031	+16.08398438	-40.58349609	+2924	+14.45361328	+0.49218750	+0.14941406	-35.00244141	-13.51318359	+33.00292969	+3288	+11.80810547	-1.31396484	-1.55126953	+6.70166016	-6.02050781	-32.62939453	+1704
+1457971219.51869990	+14.12841797	-0.34277344	-0.82177734	+6.28417969	+16.14990234	-40.56152344	+2924	+14.44482422	+0.51855469	+0.16259766	-34.21142578	-13.79882813	+32.98095703	+3280	+11.80371094	-1.30957031	-1.55566406	+6.70166016	-6.10839844	-32.62939453	+1696
+1457971219.52280000	+14.12841797	-0.33837891	-0.82177734	+6.26220703	+16.21582031	-40.53955078	+2924	+14.44042969	+0.52734375	+0.16259766	-33.81591797	-13.93066406	+32.95898438	+3276	+11.79931641	-1.30517578	-1.56005859	+6.70166016	-6.15234375	-32.62939453	+1692
+1457971219.52700000	+14.12402344	-0.33398438	-0.82617188	+6.26220703	+16.25976563	-40.51757813	+2924	+14.44042969	+0.54052734	+0.16259766	-33.42041016	-14.01855469	+32.93701172	+3268	+11.79492188	-1.30078125	-1.56005859	+6.72363281	-6.21826172	-32.60742188	+1688
+1457971219.53119990	+14.11962891	-0.32958984	-0.82617188	+6.26220703	+16.32568359	-40.47363281	+2920	+14.43603516	+0.54931641	+0.15820313	-33.04687500	-14.08447266	+32.91503906	+3264	+11.79492188	-1.29638672	-1.56005859	+6.76757813	-6.26220703	-32.58544922	+1684
+1457971219.53530000	+14.11523438	-0.32519531	-0.82617188	+6.26220703	+16.36962891	-40.45166016	+2920	+14.43164063	+0.55810547	+0.15820313	-32.67333984	-14.19433594	+32.87109375	+3260	+11.79052734	-1.28759766	-1.56005859	+6.81152344	-6.32812500	-32.56347656	+1680
+1457971219.53950000	+14.11523438	-0.32080078	-0.82617188	+6.26220703	+16.43554688	-40.42968750	+2916	+14.43164063	+0.56689453	+0.15380859	-32.29980469	-14.30419922	+32.82714844	+3256	+11.78613281	-1.28320313	-1.56005859	+6.83349609	-6.39404297	-32.56347656	+1676
+1457971219.54780010	+14.11523438	-0.30322266	-0.82617188	+6.32812500	+16.54541016	-40.38574219	+2908	+14.42724609	+0.58447266	+0.14941406	-31.59667969	-14.47998047	+32.71728516	+3244	+11.78173828	-1.27001953	-1.56005859	+6.96533203	-6.54785156	-32.51953125	+1672
+1457971219.55200000	+14.11083984	-0.29882813	-0.83056641	+6.37207031	+16.63330078	-40.36376953	+2904	+14.41845703	+0.59765625	+0.14501953	-31.22314453	-14.54589844	+32.67333984	+3240	+11.77734375	-1.26123047	-1.56005859	+7.03125000	-6.61376953	-32.51953125	+1672
+1457971219.55620000	+14.11083984	-0.29003906	-0.83496094	+6.41601563	+16.72119141	-40.34179688	+2896	+14.41406250	+0.60205078	+0.14062500	-30.91552734	-14.61181641	+32.60742188	+3232	+11.77294922	-1.25683594	-1.56005859	+7.14111328	-6.67968750	-32.49755859	+1668
+1457971219.56030010	+14.10644531	-0.28125000	-0.83935547	+6.48193359	+16.83105469	-40.31982422	+2888	+14.40966797	+0.61523438	+0.13183594	-30.58593750	-14.65576172	+32.54150391	+3228	+11.76855469	-1.24804688	-1.56005859	+7.22900391	-6.72363281	-32.49755859	+1668
+1457971219.56450010	+14.10205078	-0.26806641	-0.84375000	+6.52587891	+16.94091797	-40.31982422	+2884	+14.40087891	+0.63281250	+0.12744141	-30.23437500	-14.74365234	+32.49755859	+3224	+11.76416016	-1.23925781	-1.56005859	+7.31689453	-6.78955078	-32.49755859	+1668
+1457971219.56870010	+14.09765625	-0.25927734	-0.84814453	+6.61376953	+17.02880859	-40.29785156	+2876	+14.39648438	+0.64160156	+0.12744141	-29.97070313	-14.83154297	+32.47558594	+3220	+11.75976563	-1.23046875	-1.56005859	+7.42675781	-6.83349609	-32.49755859	+1668
+1457971219.57279990	+14.09326172	-0.24609375	-0.84814453	+6.67968750	+17.13867188	-40.29785156	+2868	+14.39208984	+0.65478516	+0.12304688	-29.68505859	-14.91943359	+32.43164063	+3216	+11.75537109	-1.22167969	-1.56445313	+7.53662109	-6.89941406	-32.51953125	+1668
+1457971219.58119990	+14.08447266	-0.23291016	-0.86572266	+6.78955078	+17.38037109	-40.34179688	+2852	+14.38330078	+0.68115234	+0.12304688	-29.17968750	-15.13916016	+32.34375000	+3204	+11.74658203	-1.21289063	-1.56884766	+7.75634766	-6.96533203	-32.56347656	+1664
+1457971219.58530000	+14.08007813	-0.22412109	-0.87011719	+6.83349609	+17.51220703	-40.38574219	+2848	+14.37451172	+0.69873047	+0.11865234	-28.89404297	-15.22705078	+32.29980469	+3200	+11.73779297	-1.20849609	-1.57324219	+7.84423828	-6.98730469	-32.58544922	+1664
+1457971219.58950000	+14.07128906	-0.21533203	-0.88330078	+6.87744141	+17.68798828	-40.40771484	+2840	+14.36572266	+0.72070313	+0.11865234	-28.63037109	-15.31494141	+32.23388672	+3196	+11.73339844	-1.20410156	-1.58203125	+7.95410156	-6.96533203	-32.62939453	+1664
+1457971219.59360000	+14.06250000	-0.20654297	-0.89648438	+6.94335938	+17.84179688	-40.42968750	+2836	+14.35693359	+0.72949219	+0.11425781	-28.43261719	-15.42480469	+32.18994141	+3192	+11.72460938	-1.19970703	-1.59082031	+8.06396484	-6.96533203	-32.67333984	+1664
+1457971219.59780000	+14.04931641	-0.20214844	-0.90966797	+6.96533203	+17.97363281	-40.47363281	+2832	+14.34375000	+0.74707031	+0.11425781	-28.21289063	-15.55664063	+32.16796875	+3188	+11.72021484	-1.19970703	-1.60400391	+8.15185547	-6.94335938	-32.71728516	+1664
+1457971219.60200000	+14.04052734	-0.19775391	-0.92285156	+6.98730469	+18.14941406	-40.53955078	+2828	+14.33496094	+0.76464844	+0.11425781	-27.99316406	-15.66650391	+32.12402344	+3184	+11.71142578	-1.19970703	-1.61279297	+8.21777344	-6.92138672	-32.78320313	+1660
+1457971219.61030010	+14.02294922	-0.18896484	-0.94921875	+7.05322266	+18.39111328	-40.67138672	+2816	+14.31738281	+0.79541016	+0.11425781	-27.57568359	-15.93017578	+32.01416016	+3180	+11.69384766	-1.20410156	-1.63916016	+8.39355469	-6.85546875	-32.91503906	+1660
+1457971219.61450000	+14.00976563	-0.18457031	-0.96679688	+7.05322266	+18.54492188	-40.73730469	+2812	+14.30419922	+0.80859375	+0.10546875	-27.35595703	-15.99609375	+31.94824219	+3176	+11.68505859	-1.20410156	-1.65234375	+8.45947266	-6.78955078	-32.98095703	+1660
+1457971219.61859990	+13.99658203	-0.18457031	-0.98876953	+7.09716797	+18.69873047	-40.82519531	+2808	+14.29101563	+0.82177734	+0.09667969	-27.13623047	-16.10595703	+31.86035156	+3172	+11.67626953	-1.20849609	-1.67431641	+8.56933594	-6.72363281	-33.06884766	+1656
+1457971219.62280010	+13.97900391	-0.18017578	-1.00634766	+7.14111328	+18.83056641	-40.89111328	+2804	+14.27783203	+0.83496094	+0.08789063	-26.93847656	-16.19384766	+31.79443359	+3168	+11.66308594	-1.21289063	-1.68750000	+8.65722656	-6.65771484	-33.13476563	+1656
+1457971219.62700010	+13.96582031	-0.17578125	-1.02832031	+7.18505859	+19.00634766	-40.95703125	+2804	+14.26025391	+0.84814453	+0.07470703	-26.71875000	-16.23779297	+31.68457031	+3168	+11.65429688	-1.21728516	-1.70947266	+8.72314453	-6.56982422	-33.22265625	+1656
+1457971219.63109990	+13.95263672	-0.17138672	-1.05468750	+7.29492188	+19.13818359	-41.04492188	+2800	+14.24707031	+0.86572266	+0.06152344	-26.47705078	-16.32568359	+31.59667969	+3164	+11.63671875	-1.22167969	-1.72705078	+8.85498047	-6.52587891	-33.31054688	+1656
+1457971219.63529990	+13.93945313	-0.16699219	-1.07226563	+7.36083984	+19.22607422	-41.13281250	+2800	+14.23388672	+0.87451172	+0.04833984	-26.27929688	-16.43554688	+31.53076172	+3160	+11.62353516	-1.22607422	-1.74462891	+8.94287109	-6.48193359	-33.42041016	+1652
+1457971219.63949990	+13.92187500	-0.16699219	-1.09863281	+7.44873047	+19.35791016	-41.22070313	+2796	+14.22070313	+0.88330078	+0.02636719	-26.05957031	-16.45751953	+31.39892578	+3156	+11.61035156	-1.23046875	-1.76660156	+9.05273438	-6.39404297	-33.50830078	+1652
+1457971219.64780000	+13.89550781	-0.15380859	-1.14697266	+7.71240234	+19.55566406	-41.39648438	+2792	+14.18994141	+0.90527344	-0.02197266	-25.57617188	-16.50146484	+31.15722656	+3148	+11.58398438	-1.23925781	-1.80615234	+9.36035156	-6.28417969	-33.70605469	+1648
+1457971219.65200000	+13.88232422	-0.15380859	-1.17773438	+7.84423828	+19.70947266	-41.48437500	+2792	+14.16796875	+0.91406250	-0.05712891	-25.31250000	-16.45751953	+30.95947266	+3144	+11.56640625	-1.24365234	-1.83251953	+9.51416016	-6.17431641	-33.79394531	+1648
+1457971219.65610000	+13.86035156	-0.14062500	-1.21289063	+8.08593750	+19.84130859	-41.59423828	+2788	+14.15039063	+0.92285156	-0.09228516	-25.02685547	-16.45751953	+30.82763672	+3140	+11.54882813	-1.24365234	-1.85449219	+9.71191406	-6.10839844	-33.90380859	+1644
+1457971219.66030000	+13.84277344	-0.13623047	-1.24365234	+8.28369141	+19.92919922	-41.68212891	+2784	+14.13281250	+0.92724609	-0.12744141	-24.78515625	-16.47949219	+30.67382813	+3132	+11.53125000	-1.25244141	-1.87646484	+9.88769531	-6.06445313	-34.01367188	+1644
+1457971219.66450000	+13.82958984	-0.13183594	-1.28320313	+8.45947266	+20.10498047	-41.74804688	+2780	+14.11083984	+0.93164063	-0.16699219	-24.54345703	-16.41357422	+30.49804688	+3128	+11.51367188	-1.25683594	-1.90283203	+10.06347656	-5.95458984	-34.12353516	+1644
+1457971219.66860010	+13.81640625	-0.11865234	-1.31396484	+8.72314453	+20.14892578	-41.83593750	+2776	+14.09326172	+0.94042969	-0.21093750	-24.25781250	-16.39160156	+30.32226563	+3120	+11.49609375	-1.25683594	-1.92919922	+10.28320313	-5.88867188	-34.23339844	+1640
+1457971219.67280010	+13.79882813	-0.11865234	-1.34472656	+8.92089844	+20.21484375	-41.96777344	+2768	+14.07128906	+0.94482422	-0.25048828	-23.99414063	-16.39160156	+30.14648438	+3112	+11.47851563	-1.26562500	-1.95117188	+10.45898438	-5.84472656	-34.36523438	+1640
+1457971219.68109990	+13.76367188	-0.10986328	-1.43261719	+9.38232422	+20.45654297	-42.18750000	+2756	+14.02734375	+0.95361328	-0.35156250	-23.40087891	-16.28173828	+29.70703125	+3100	+11.44335938	-1.28320313	-2.01708984	+10.92041016	-5.60302734	-34.65087891	+1640
+1457971219.68530010	+13.74609375	-0.10986328	-1.47216797	+9.60205078	+20.52246094	-42.31933594	+2744	+14.00097656	+0.95800781	-0.39990234	-23.11523438	-16.25976563	+29.48730469	+3088	+11.42138672	-1.29638672	-2.04785156	+11.11816406	-5.49316406	-34.82666016	+1640
+1457971219.68940000	+13.72851563	-0.10986328	-1.52929688	+9.84375000	+20.74218750	-42.42919922	+2740	+13.97460938	+0.95800781	-0.45703125	-22.82958984	-16.17187500	+29.20166016	+3080	+11.39941406	-1.30957031	-2.08740234	+11.31591797	-5.31738281	-34.98046875	+1644
+1457971219.69359990	+13.70654297	-0.10546875	-1.57324219	+10.12939453	+20.78613281	-42.56103516	+2732	+13.94824219	+0.96240234	-0.50537109	-22.52197266	-16.17187500	+28.98193359	+3068	+11.37744141	-1.31835938	-2.12255859	+11.57958984	-5.18554688	-35.15625000	+1644
+1457971219.70190000	+13.66259766	-0.11865234	-1.67871094	+10.54687500	+20.96191406	-42.89062500	+2716	+13.89550781	+0.95800781	-0.61523438	-21.92871094	-16.12792969	+28.43261719	+3048	+11.33349609	-1.36230469	-2.20166016	+11.95312500	-4.85595703	-35.57373047	+1652
+1457971219.70610000	+13.64062500	-0.11865234	-1.72705078	+10.83251953	+20.96191406	-43.06640625	+2708	+13.86914063	+0.96240234	-0.67236328	-21.62109375	-16.12792969	+28.19091797	+3036	+11.31152344	-1.37548828	-2.24560547	+12.19482422	-4.70214844	-35.79345703	+1652
+1457971219.71030000	+13.61865234	-0.13183594	-1.77099609	+11.00830078	+20.93994141	-43.28613281	+2700	+13.84277344	+0.95800781	-0.72070313	-21.33544922	-16.17187500	+27.90527344	+3024	+11.28955078	-1.40625000	-2.28515625	+12.34863281	-4.54833984	-36.05712891	+1660
+1457971219.71440010	+13.59228516	-0.14941406	-1.83691406	+11.20605469	+21.09375000	-43.48388672	+2692	+13.81640625	+0.95361328	-0.78662109	-21.00585938	-16.12792969	+27.55371094	+3012	+11.26318359	-1.43701172	-2.33789063	+12.54638672	-4.28466797	-36.29882813	+1664
+1457971219.71860000	+13.56591797	-0.15820313	-1.89404297	+11.49169922	+21.07177734	-43.70361328	+2684	+13.78564453	+0.95361328	-0.84375000	-20.67626953	-16.17187500	+27.24609375	+3000	+11.23681641	-1.46337891	-2.38623047	+12.76611328	-4.10888672	-36.58447266	+1668
+1457971219.72690010	+13.50878906	-0.19335938	-2.01708984	+11.90917969	+21.13769531	-44.18701172	+2672	+13.72851563	+0.93603516	-0.96679688	-20.06103516	-16.19384766	+26.54296875	+2980	+11.18847656	-1.53369141	-2.48730469	+13.11767578	-3.64746094	-37.15576172	+1676
+1457971219.73110010	+13.48242188	-0.20654297	-2.06982422	+12.21679688	+21.07177734	-44.42871094	+2664	+13.69775391	+0.92724609	-1.02832031	-19.73144531	-16.25976563	+26.23535156	+2968	+11.16210938	-1.56445313	-2.54003906	+13.33740234	-3.44970703	-37.46337891	+1680
+1457971219.73530010	+13.45166016	-0.23291016	-2.12695313	+12.41455078	+20.98388672	-44.69238281	+2660	+13.66699219	+0.91406250	-1.08544922	-19.44580078	-16.36962891	+25.90576172	+2956	+11.13574219	-1.60839844	-2.59277344	+13.49121094	-3.25195313	-37.79296875	+1684
+1457971219.73939990	+13.42529297	-0.25927734	-2.19726563	+12.61230469	+21.02783203	-44.97802734	+2656	+13.63623047	+0.89648438	-1.16015625	-19.13818359	-16.36962891	+25.51025391	+2948	+11.10937500	-1.65234375	-2.64990234	+13.66699219	-2.98828125	-38.12255859	+1688
+1457971219.74359990	+13.39453125	-0.27685547	-2.25878906	+12.91992188	+20.93994141	-45.28564453	+2648	+13.60546875	+0.88769531	-1.22607422	-18.76464844	-16.43554688	+25.15869141	+2936	+11.07861328	-1.69189453	-2.70263672	+13.88671875	-2.79052734	-38.47412109	+1692
+1457971219.75190000	+13.33740234	-0.34277344	-2.39062500	+13.40332031	+20.87402344	-45.85693359	+2636	+13.53955078	+0.84375000	-1.37109375	-18.14941406	-16.45751953	+24.34570313	+2916	+11.02587891	-1.78857422	-2.81689453	+14.26025391	-2.30712891	-39.17724609	+1700
+1457971219.75609990	+13.30224609	-0.36474609	-2.45654297	+13.75488281	+20.80810547	-46.16455078	+2632	+13.50439453	+0.82617188	-1.44580078	-17.79785156	-16.50146484	+23.97216797	+2904	+10.99511719	-1.83251953	-2.87402344	+14.47998047	-2.10937500	-39.55078125	+1704
+1457971219.76020000	+13.26708984	-0.39990234	-2.52246094	+14.01855469	+20.74218750	-46.45019531	+2628	+13.46923828	+0.79541016	-1.52050781	-17.51220703	-16.56738281	+23.57666016	+2896	+10.96435547	-1.88525391	-2.93115234	+14.65576172	-1.88964844	-39.92431641	+1708
+1457971219.76440000	+13.24072266	-0.43505859	-2.59716797	+14.30419922	+20.72021484	-46.75781250	+2624	+13.43408203	+0.76464844	-1.60839844	-17.20458984	-16.50146484	+23.11523438	+2892	+10.93798828	-1.93798828	-2.98828125	+14.87548828	-1.66992188	-40.29785156	+1708
+1457971219.76860000	+13.20996094	-0.46142578	-2.66308594	+14.67773438	+20.61035156	-47.04345703	+2616	+13.39892578	+0.73828125	-1.69189453	-16.83105469	-16.52343750	+22.71972656	+2880	+10.90722656	-1.99072266	-3.04541016	+15.11718750	-1.49414063	-40.69335938	+1712
+1457971219.77270010	+13.17919922	-0.50537109	-2.73339844	+14.94140625	+20.54443359	-47.35107422	+2612	+13.36376953	+0.69873047	-1.77099609	-16.56738281	-16.54541016	+22.30224609	+2872	+10.87646484	-2.04785156	-3.10693359	+15.29296875	-1.27441406	-41.08886719	+1716
+1457971219.78110000	+13.11767578	-0.58007813	-2.88281250	+15.60058594	+20.45654297	-47.98828125	+2604	+13.28906250	+0.62841797	-1.95556641	-15.88623047	-16.45751953	+21.40136719	+2860	+10.81494141	-2.16650391	-3.22119141	+15.75439453	-0.85693359	-41.87988281	+1720
+1457971219.78520010	+13.08251953	-0.62841797	-2.95751953	+15.88623047	+20.43457031	-48.29589844	+2604	+13.24951172	+0.58007813	-2.04345703	-15.60058594	-16.43554688	+20.93994141	+2852	+10.78417969	-2.22802734	-3.28271484	+15.95214844	-0.61523438	-42.27539063	+1724
+1457971219.79360010	+13.02099609	-0.72070313	-3.11132813	+16.56738281	+20.36865234	-48.91113281	+2596	+13.17041016	+0.49218750	-2.23242188	-14.91943359	-16.30371094	+19.99511719	+2836	+10.72265625	-2.35546875	-3.40136719	+16.39160156	-0.21972656	-43.08837891	+1728
+1457971219.79769990	+12.98583984	-0.77783203	-3.19042969	+16.85302734	+20.34667969	-49.21875000	+2592	+13.13085938	+0.43066406	-2.32470703	-14.65576172	-16.28173828	+19.51171875	+2828	+10.68750000	-2.42138672	-3.46289063	+16.58935547	+0.02197266	-43.48388672	+1732
+1457971219.80189990	+12.95507813	-0.83056641	-3.26513672	+17.13867188	+20.32470703	-49.54833984	+2588	+13.09130859	+0.37792969	-2.42138672	-14.37011719	-16.19384766	+19.00634766	+2820	+10.65673828	-2.49169922	-3.52001953	+16.80908203	+0.21972656	-43.92333984	+1732
+1457971219.80609990	+12.91992188	-0.88330078	-3.34423828	+17.46826172	+20.30273438	-49.87792969	+2584	+13.05175781	+0.32958984	-2.51367188	-13.99658203	-16.17187500	+18.54492188	+2812	+10.62158203	-2.56640625	-3.58154297	+17.00683594	+0.43945313	-44.34082031	+1736
+1457971219.81020000	+12.88476563	-0.94921875	-3.42333984	+17.73193359	+20.30273438	-50.20751953	+2580	+13.00781250	+0.26367188	-2.60595703	-13.73291016	-16.14990234	+18.03955078	+2800	+10.59082031	-2.64111328	-3.64306641	+17.18261719	+0.70312500	-44.73632813	+1740
+1457971219.81440000	+12.85400391	-1.01513672	-3.50244141	+17.99560547	+20.30273438	-50.58105469	+2576	+12.96826172	+0.20214844	-2.70703125	-13.42529297	-16.08398438	+17.51220703	+2792	+10.56005859	-2.72021484	-3.70019531	+17.40234375	+0.92285156	-45.17578125	+1740
+1457971219.82270000	+12.77490234	-1.14697266	-3.66064453	+18.52294922	+20.34667969	-51.24023438	+2568	+12.87597656	+0.07470703	-2.88720703	-12.78808594	-16.04003906	+16.50146484	+2768	+10.48095703	-2.88281250	-3.82763672	+17.73193359	+1.47216797	-46.01074219	+1752
+1457971219.82690000	+12.73974609	-1.21728516	-3.73974609	+18.78662109	+20.36865234	-51.61376953	+2560	+12.83642578	+0.00439453	-2.98388672	-12.48046875	-15.99609375	+15.95214844	+2756	+10.45019531	-2.96630859	-3.88476563	+17.92968750	+1.66992188	-46.45019531	+1752
+1457971219.83100010	+12.69580078	-1.28759766	-3.81445313	+19.02832031	+20.36865234	-51.98730469	+2556	+12.79248047	-0.05273438	-3.06738281	-12.12890625	-16.01806641	+15.46875000	+2744	+10.41064453	-3.05419922	-3.94628906	+18.06152344	+1.95556641	-46.91162109	+1756
+1457971219.83520010	+12.65625000	-1.36669922	-3.89355469	+19.22607422	+20.41259766	-52.33886719	+2552	+12.74414063	-0.13183594	-3.15527344	-11.84326172	-16.04003906	+14.94140625	+2732	+10.37109375	-3.14648438	-4.01220703	+18.19335938	+2.24121094	-47.30712891	+1764
+1457971219.84349990	+12.57275391	-1.52050781	-4.04296875	+19.64355469	+20.43457031	-53.12988281	+2536	+12.65625000	-0.27246094	-3.32666016	-11.18408203	-16.08398438	+13.88671875	+2700	+10.29199219	-3.33544922	-4.12646484	+18.47900391	+2.76855469	-48.22998047	+1772
+1457971219.84770010	+12.52880859	-1.60839844	-4.11767578	+19.81933594	+20.47851563	-53.48144531	+2528	+12.60791016	-0.35156250	-3.41015625	-10.89843750	-16.10595703	+13.35937500	+2688	+10.24804688	-3.42773438	-4.19238281	+18.63281250	+3.05419922	-48.62548828	+1776
+1457971219.85190010	+12.48486328	-1.68750000	-4.18798828	+20.01708984	+20.50048828	-53.85498047	+2520	+12.56396484	-0.42626953	-3.49365234	-10.56884766	-16.12792969	+12.81005859	+2672	+10.21289063	-3.52441406	-4.24951172	+18.78662109	+3.29589844	-49.06494141	+1780
+1457971219.85599990	+12.43652344	-1.77099609	-4.26269531	+20.21484375	+20.52246094	-54.22851563	+2512	+12.51562500	-0.50097656	-3.57275391	-10.23925781	-16.17187500	+12.28271484	+2656	+10.16455078	-3.62988281	-4.30664063	+18.89648438	+3.60351563	-49.50439453	+1788
+1457971219.86019990	+12.38818359	-1.85888672	-4.33300781	+20.36865234	+20.54443359	-54.58007813	+2504	+12.46728516	-0.58447266	-3.65185547	-9.95361328	-16.21582031	+11.77734375	+2640	+10.12060547	-3.72656250	-4.37255859	+19.02832031	+3.88916016	-49.89990234	+1796
+1457971219.86439990	+12.34863281	-1.94677734	-4.39892578	+20.54443359	+20.50048828	-54.97558594	+2492	+12.41894531	-0.66796875	-3.72656250	-9.64599609	-16.25976563	+11.25000000	+2624	+10.08105469	-3.82324219	-4.42089844	+19.18212891	+4.06494141	-50.36132813	+1796
+1457971219.87270000	+12.25634766	-2.12695313	-4.53076172	+20.91796875	+20.52246094	-55.65673828	+2476	+12.31787109	-0.83496094	-3.88037109	-9.07470703	-16.34765625	+10.21728516	+2592	+9.98876953	-4.02978516	-4.53515625	+19.40185547	+4.61425781	-51.15234375	+1812
+1457971219.87690000	+12.21240234	-2.21923828	-4.58789063	+21.09375000	+20.45654297	-56.05224609	+2464	+12.27392578	-0.91845703	-3.95068359	-8.78906250	-16.41357422	+9.68994141	+2576	+9.94921875	-4.13525391	-4.57910156	+19.55566406	+4.76806641	-51.59179688	+1816
+1457971219.88100000	+12.16406250	-2.31152344	-4.65380859	+21.29150391	+20.45654297	-56.38183594	+2456	+12.22119141	-1.00195313	-4.02099609	-8.45947266	-16.43554688	+9.16259766	+2560	+9.90087891	-4.24072266	-4.63183594	+19.62158203	+5.05371094	-52.00927734	+1824
+1457971219.88940000	+12.07617188	-2.49609375	-4.76806641	+21.70898438	+20.32470703	-56.99707031	+2444	+12.11572266	-1.18652344	-4.16601563	-7.95410156	-16.50146484	+8.17382813	+2528	+9.81298828	-4.44287109	-4.72412109	+19.90722656	+5.40527344	-52.75634766	+1828
+1457971219.89350010	+12.02783203	-2.58837891	-4.82519531	+21.95068359	+20.28076172	-57.30468750	+2436	+12.06298828	-1.27441406	-4.23193359	-7.66845703	-16.52343750	+7.69042969	+2512	+9.76464844	-4.55273438	-4.76806641	+19.97314453	+5.60302734	-53.15185547	+1836
+1457971219.90179990	+11.93554688	-2.77734375	-4.92626953	+22.39013672	+20.03906250	-57.89794922	+2416	+11.95751953	-1.46777344	-4.35937500	-7.20703125	-16.63330078	+6.74560547	+2484	+9.68115234	-4.75488281	-4.84277344	+20.23681641	+5.84472656	-53.92089844	+1836
+1457971219.90599990	+11.89160156	-2.86962891	-4.97900391	+22.65380859	+19.95117188	-58.16162109	+2408	+11.90039063	-1.56005859	-4.42089844	-6.92138672	-16.65527344	+6.28417969	+2468	+9.63281250	-4.86474609	-4.87792969	+20.30273438	+5.99853516	-54.29443359	+1840
+1457971219.91430000	+11.79931641	-3.05859375	-5.06689453	+23.18115234	+19.64355469	-58.68896484	+2384	+11.79052734	-1.75781250	-4.53955078	-6.45996094	-16.74316406	+5.36132813	+2440	+9.54931641	-5.07128906	-4.93945313	+20.56640625	+6.17431641	-54.99755859	+1836
+1457971219.92269990	+11.70263672	-3.24755859	-5.15478516	+23.73046875	+19.35791016	-59.12841797	+2360	+11.67626953	-1.94677734	-4.65380859	-5.97656250	-16.80908203	+4.52636719	+2408	+9.46142578	-5.27783203	-5.00537109	+20.76416016	+6.37207031	-55.65673828	+1832
+1457971219.93520000	+11.56201172	-3.52441406	-5.25146484	+24.58740234	+18.76464844	-59.80957031	+2312	+11.50927734	-2.23242188	-4.79003906	-5.20751953	-17.00683594	+3.31787109	+2356	+9.33398438	-5.58544922	-5.06689453	+21.09375000	+6.50390625	-56.68945313	+1812
+1457971219.93930010	+11.51367188	-3.61669922	-5.26904297	+24.89501953	+18.50097656	-60.07324219	+2292	+11.45214844	-2.32910156	-4.82519531	-4.94384766	-17.11669922	+2.92236328	+2336	+9.29003906	-5.68652344	-5.08007813	+21.20361328	+6.50390625	-57.04101563	+1804
+1457971219.94770000	+11.41699219	-3.79687500	-5.32177734	+25.48828125	+18.08349609	-60.46875000	+2260	+11.33789063	-2.50927734	-4.89990234	-4.37255859	-17.22656250	+2.19726563	+2304	+9.20214844	-5.89306641	-5.11523438	+21.40136719	+6.61376953	-57.63427734	+1788
+1457971219.95180010	+11.36865234	-3.88476563	-5.33496094	+25.79589844	+17.84179688	-60.68847656	+2244	+11.28515625	-2.59716797	-4.92626953	-4.08691406	-17.33642578	+1.84570313	+2284	+9.15380859	-5.99414063	-5.12841797	+21.51123047	+6.61376953	-57.94189453	+1780
+1457971219.95600010	+11.31591797	-3.97705078	-5.35253906	+26.10351563	+17.64404297	-60.86425781	+2228	+11.22802734	-2.68505859	-4.95263672	-3.77929688	-17.42431641	+1.51611328	+2264	+9.10546875	-6.09960938	-5.14160156	+21.59912109	+6.67968750	-58.20556641	+1772
+1457971219.96020010	+11.26318359	-4.06054688	-5.37011719	+26.41113281	+17.42431641	-61.01806641	+2212	+11.17089844	-2.76855469	-4.97900391	-3.49365234	-17.49023438	+1.23046875	+2248	+9.05712891	-6.19628906	-5.15478516	+21.73095703	+6.72363281	-58.44726563	+1768
+1457971219.96849990	+11.16210938	-4.23193359	-5.37890625	+27.02636719	+16.94091797	-61.39160156	+2180	+11.06103516	-2.93994141	-5.00976563	-2.92236328	-17.70996094	+0.63720703	+2208	+8.95605469	-6.39843750	-5.16357422	+21.90673828	+6.78955078	-58.99658203	+1756
+1457971219.97680000	+11.06103516	-4.39453125	-5.38769531	+27.68554688	+16.47949219	-61.69921875	+2156	+10.95117188	-3.10253906	-5.03613281	-2.37304688	-17.88574219	+0.08789063	+2176	+8.85498047	-6.59179688	-5.17675781	+22.14843750	+6.89941406	-59.43603516	+1752
+1457971219.98510000	+10.95117188	-4.55273438	-5.39648438	+28.34472656	+16.10595703	-61.89697266	+2136	+10.84130859	-3.26074219	-5.05371094	-1.82373047	-18.01757813	-0.32958984	+2144	+8.75390625	-6.78515625	-5.18554688	+22.36816406	+7.03125000	-59.74365234	+1748
+1457971219.98930000	+10.89843750	-4.63183594	-5.38769531	+28.67431641	+15.86425781	-62.02880859	+2124	+10.78857422	-3.34423828	-5.05371094	-1.56005859	-18.12744141	-0.54931641	+2124	+8.70117188	-6.87744141	-5.18115234	+22.47802734	+7.07519531	-59.91943359	+1748
+1457971219.99350000	+10.84570313	-4.70654297	-5.38330078	+29.00390625	+15.64453125	-62.09472656	+2116	+10.73144531	-3.41894531	-5.05371094	-1.31835938	-18.19335938	-0.72509766	+2112	+8.65283203	-6.96972656	-5.18115234	+22.58789063	+7.11914063	-60.07324219	+1752
+1457971219.99760010	+10.79296875	-4.78125000	-5.37890625	+29.35546875	+15.42480469	-62.16064453	+2108	+10.67871094	-3.49804688	-5.05371094	-1.09863281	-18.25927734	-0.90087891	+2096	+8.60009766	-7.05761719	-5.18115234	+22.74169922	+7.16308594	-60.18310547	+1752
+1457971220.00600000	+10.69189453	-4.93066406	-5.35253906	+30.03662109	+14.98535156	-62.31445313	+2096	+10.56884766	-3.64746094	-5.04492188	-0.63720703	-18.39111328	-1.18652344	+2068	+8.49902344	-7.23779297	-5.15917969	+22.96142578	+7.20703125	-60.44677734	+1764
+1457971220.01009990	+10.64355469	-5.00097656	-5.34375000	+30.38818359	+14.76562500	-62.33642578	+2088	+10.51171875	-3.72656250	-5.04052734	-0.43945313	-18.43505859	-1.31835938	+2056	+8.45507813	-7.32568359	-5.15039063	+23.13720703	+7.22900391	-60.53466797	+1768
+1457971220.01850010	+10.53808594	-5.14160156	-5.31298828	+31.09130859	+14.32617188	-62.40234375	+2080	+10.40185547	-3.87158203	-5.01855469	-0.04394531	-18.52294922	-1.51611328	+2028	+8.35839844	-7.49267578	-5.11962891	+23.40087891	+7.22900391	-60.73242188	+1776
+1457971220.02259990	+10.48535156	-5.20751953	-5.29980469	+31.44287109	+14.10644531	-62.40234375	+2072	+10.34472656	-3.94628906	-5.00976563	+0.10986328	-18.54492188	-1.58203125	+2016	+8.31445313	-7.57177734	-5.10644531	+23.59863281	+7.20703125	-60.77636719	+1776
+1457971220.02679990	+10.43701172	-5.27783203	-5.27343750	+31.77246094	+13.84277344	-62.44628906	+2072	+10.28759766	-4.02099609	-4.99218750	+0.26367188	-18.61083984	-1.66992188	+2008	+8.27050781	-7.65087891	-5.08447266	+23.75244141	+7.14111328	-60.88623047	+1780
+1457971220.03510000	+10.33593750	-5.40527344	-5.22949219	+32.49755859	+13.33740234	-62.44628906	+2060	+10.17773438	-4.16162109	-4.96142578	+0.57128906	-18.65478516	-1.75781250	+1984	+8.19140625	-7.80468750	-5.03613281	+24.14794922	+7.05322266	-61.04003906	+1780
+1457971220.03930000	+10.28759766	-5.47119141	-5.20312500	+32.87109375	+13.07373047	-62.46826172	+2056	+10.12060547	-4.22753906	-4.93945313	+0.72509766	-18.69873047	-1.80175781	+1972	+8.15185547	-7.87939453	-5.00537109	+24.34570313	+6.98730469	-61.12792969	+1780
+1457971220.04349990	+10.23486328	-5.52832031	-5.17675781	+33.24462891	+12.83203125	-62.42431641	+2048	+10.06347656	-4.29345703	-4.92187500	+0.87890625	-18.69873047	-1.80175781	+1960	+8.11230469	-7.95410156	-4.97900391	+24.52148438	+6.92138672	-61.19384766	+1780
+1457971220.04760000	+10.18652344	-5.58984375	-5.15478516	+33.64013672	+12.56835938	-62.38037109	+2040	+10.00634766	-4.35937500	-4.90429688	+1.01074219	-18.69873047	-1.80175781	+1952	+8.07714844	-8.02441406	-4.95263672	+24.76318359	+6.85546875	-61.23779297	+1772
+1457971220.05590010	+10.08544922	-5.69970703	-5.08886719	+34.40917969	+11.99707031	-62.31445313	+2028	+9.89648438	-4.48242188	-4.84716797	+1.27441406	-18.76464844	-1.77978516	+1932	+7.99804688	-8.16064453	-4.88671875	+25.18066406	+6.70166016	-61.32568359	+1760
+1457971220.06010010	+10.03710938	-5.75683594	-5.05810547	+34.82666016	+11.73339844	-62.27050781	+2020	+9.83935547	-4.54833984	-4.82519531	+1.40625000	-18.76464844	-1.75781250	+1920	+7.96289063	-8.22656250	-4.85595703	+25.44433594	+6.63574219	-61.34765625	+1752
+1457971220.06430010	+9.98876953	-5.80957031	-5.01416016	+35.22216797	+11.44775391	-62.27050781	+2012	+9.78662109	-4.60546875	-4.79003906	+1.51611328	-18.83056641	-1.75781250	+1912	+7.92333984	-8.28808594	-4.82080078	+25.68603516	+6.56982422	-61.36962891	+1748
+1457971220.07259990	+9.89208984	-5.90625000	-4.94384766	+36.14501953	+10.85449219	-62.11669922	+1996	+9.68115234	-4.71972656	-4.72851563	+1.77978516	-18.85253906	-1.64794922	+1892	+7.84863281	-8.41552734	-4.75048828	+26.16943359	+6.48193359	-61.39160156	+1728
+1457971220.07680010	+9.84375000	-5.95458984	-4.89990234	+36.58447266	+10.56884766	-62.07275391	+1992	+9.62841797	-4.77685547	-4.68896484	+1.88964844	-18.89648438	-1.62597656	+1888	+7.80908203	-8.47705078	-4.71093750	+26.41113281	+6.45996094	-61.36962891	+1720
+1457971220.08509990	+9.74267578	-6.03808594	-4.82080078	+37.59521484	+9.99755859	-61.85302734	+1976	+9.52734375	-4.87792969	-4.61865234	+2.10937500	-18.87451172	-1.45019531	+1868	+7.72998047	-8.59570313	-4.64501953	+26.91650391	+6.43798828	-61.25976563	+1700
+1457971220.09340000	+9.64160156	-6.11279297	-4.72851563	+38.62792969	+9.40429688	-61.65527344	+1968	+9.43066406	-4.97900391	-4.52636719	+2.26318359	-18.96240234	-1.29638672	+1856	+7.64648438	-8.70556641	-4.56591797	+27.39990234	+6.41601563	-61.14990234	+1688
+1457971220.10180000	+9.54931641	-6.18310547	-4.63183594	+39.70458984	+8.83300781	-61.41357422	+1964	+9.33837891	-5.07568359	-4.43408203	+2.39501953	-19.00634766	-1.09863281	+1848	+7.56298828	-8.81103516	-4.49121094	+27.90527344	+6.48193359	-60.95214844	+1676
+1457971220.10590000	+9.50097656	-6.21826172	-4.58349609	+40.25390625	+8.54736328	-61.25976563	+1964	+9.29443359	-5.11962891	-4.39013672	+2.41699219	-18.98437500	-0.94482422	+1840	+7.52343750	-8.86816406	-4.45166016	+28.14697266	+6.50390625	-60.86425781	+1672
+1457971220.11430000	+9.40869141	-6.27539063	-4.48242188	+41.37451172	+7.99804688	-60.95214844	+1964	+9.20654297	-5.20751953	-4.29345703	+2.48291016	-18.98437500	-0.68115234	+1832	+7.44433594	-8.96923828	-4.37255859	+28.63037109	+6.59179688	-60.57861328	+1668
+1457971220.11840010	+9.36035156	-6.30615234	-4.43408203	+41.92382813	+7.73437500	-60.77636719	+1964	+9.16259766	-5.25585938	-4.24511719	+2.46093750	-18.96240234	-0.48339844	+1828	+7.40478516	-9.01757813	-4.32861328	+28.85009766	+6.61376953	-60.44677734	+1664
+1457971220.12260010	+9.32080078	-6.33251953	-4.39013672	+42.49511719	+7.47070313	-60.53466797	+1960	+9.12304688	-5.29541016	-4.19677734	+2.46093750	-18.91845703	-0.28564453	+1824	+7.36962891	-9.06152344	-4.28906250	+29.13574219	+6.63574219	-60.27099609	+1660
+1457971220.12680010	+9.27685547	-6.35888672	-4.32861328	+43.04443359	+7.18505859	-60.42480469	+1964	+9.08349609	-5.33496094	-4.13525391	+2.46093750	-18.96240234	-0.15380859	+1824	+7.33447266	-9.10546875	-4.24072266	+29.37744141	+6.65771484	-60.13916016	+1660
+1457971220.13089990	+9.23291016	-6.38964844	-4.27587891	+43.50585938	+6.94335938	-60.27099609	+1964	+9.04394531	-5.37890625	-4.08251953	+2.41699219	-18.96240234	+0.06591797	+1820	+7.30371094	-9.15380859	-4.19238281	+29.59716797	+6.65771484	-60.02929688	+1660
+1457971220.13920000	+9.15820313	-6.43359375	-4.16601563	+44.58251953	+6.43798828	-59.96337891	+1964	+8.96923828	-5.45361328	-3.97265625	+2.39501953	-18.94042969	+0.46142578	+1816	+7.24658203	-9.23730469	-4.09570313	+30.10253906	+6.67968750	-59.74365234	+1656
+1457971220.14340000	+9.11865234	-6.46435547	-4.11328125	+44.97802734	+6.21826172	-59.78759766	+1964	+8.93408203	-5.49316406	-3.91552734	+2.35107422	-18.91845703	+0.70312500	+1812	+7.22021484	-9.28125000	-4.04296875	+30.32226563	+6.65771484	-59.61181641	+1656
+1457971220.14759990	+9.08349609	-6.48632813	-4.06494141	+45.48339844	+6.02050781	-59.56787109	+1960	+8.89892578	-5.52832031	-3.86718750	+2.35107422	-18.87451172	+0.94482422	+1808	+7.20263672	-9.31201172	-3.99023438	+30.58593750	+6.63574219	-59.45800781	+1648
+1457971220.15170000	+9.05273438	-6.50830078	-4.00341797	+45.92285156	+5.75683594	-59.45800781	+1956	+8.86376953	-5.55908203	-3.80126953	+2.35107422	-18.91845703	+1.12060547	+1808	+7.18066406	-9.35156250	-3.93310547	+30.84960938	+6.59179688	-59.32617188	+1644
+1457971220.15590000	+9.01757813	-6.53466797	-3.94628906	+46.27441406	+5.55908203	-59.32617188	+1956	+8.82861328	-5.59423828	-3.74414063	+2.35107422	-18.91845703	+1.34033203	+1804	+7.16308594	-9.38671875	-3.88037109	+31.06933594	+6.54785156	-59.19433594	+1636
+1457971220.16420010	+8.96484375	-6.56982422	-3.83203125	+47.08740234	+5.14160156	-59.06250000	+1940	+8.77148438	-5.65136719	-3.62548828	+2.43896484	-18.91845703	+1.75781250	+1796	+7.13232422	-9.44824219	-3.76611328	+31.59667969	+6.39404297	-58.93066406	+1620
+1457971220.16840000	+8.93408203	-6.60058594	-3.77050781	+47.35107422	+4.96582031	-58.95263672	+1936	+8.74072266	-5.68212891	-3.56396484	+2.46093750	-18.94042969	+1.97753906	+1792	+7.12353516	-9.48339844	-3.70458984	+31.81640625	+6.32812500	-58.84277344	+1612
+1457971220.17260000	+8.90771484	-6.61816406	-3.72216797	+47.72460938	+4.79003906	-58.77685547	+1924	+8.70996094	-5.70849609	-3.51123047	+2.52685547	-18.89648438	+2.19726563	+1784	+7.11474609	-9.51416016	-3.64746094	+32.08007813	+6.24023438	-58.68896484	+1600
+1457971220.17670010	+8.88574219	-6.63574219	-3.65625000	+48.03222656	+4.59228516	-58.71093750	+1916	+8.68798828	-5.73046875	-3.44531250	+2.61474609	-18.94042969	+2.37304688	+1780	+7.10156250	-9.54052734	-3.59033203	+32.32177734	+6.15234375	-58.57910156	+1588
+1457971220.18510010	+8.84179688	-6.67529297	-3.54199219	+48.58154297	+4.24072266	-58.44726563	+1896	+8.63525391	-5.77880859	-3.32666016	+2.79052734	-18.91845703	+2.76855469	+1764	+7.08398438	-9.59765625	-3.47607422	+32.76123047	+5.95458984	-58.27148438	+1560
+1457971220.18919990	+8.82421875	-6.68847656	-3.47607422	+48.84521484	+4.04296875	-58.38134766	+1884	+8.61767578	-5.80078125	-3.26074219	+2.92236328	-18.96240234	+2.92236328	+1760	+7.07519531	-9.61962891	-3.41894531	+32.98095703	+5.84472656	-58.11767578	+1548
+1457971220.19339990	+8.80224609	-6.71484375	-3.41455078	+49.04296875	+3.88916016	-58.29345703	+1876	+8.59570313	-5.82275391	-3.19921875	+2.98828125	-18.98437500	+3.09814453	+1752	+7.06640625	-9.64599609	-3.35742188	+33.17871094	+5.73486328	-57.98583984	+1532
+1457971220.19759990	+8.78466797	-6.72802734	-3.36181641	+49.28466797	+3.73535156	-58.16162109	+1860	+8.57373047	-5.83593750	-3.13769531	+3.12011719	-18.96240234	+3.29589844	+1744	+7.05761719	-9.67236328	-3.30468750	+33.37646484	+5.64697266	-57.81005859	+1520
+1457971220.20590000	+8.75390625	-6.75878906	-3.22998047	+49.70214844	+3.38378906	-58.02978516	+1844	+8.54296875	-5.87548828	-3.01025391	+3.33984375	-19.00634766	+3.62548828	+1732	+7.03564453	-9.72070313	-3.19482422	+33.70605469	+5.44921875	-57.50244141	+1496
+1457971220.21000000	+8.74072266	-6.77197266	-3.17285156	+49.94384766	+3.22998047	-57.89794922	+1832	+8.52539063	-5.88867188	-2.95312500	+3.49365234	-18.98437500	+3.82324219	+1724	+7.02685547	-9.74267578	-3.13769531	+33.83789063	+5.38330078	-57.32666016	+1484
+1457971220.21420000	+8.72753906	-6.78076172	-3.11132813	+50.16357422	+3.05419922	-57.83203125	+1820	+8.51660156	-5.90185547	-2.88720703	+3.64746094	-19.02832031	+3.97705078	+1716	+7.01367188	-9.76464844	-3.08935547	+33.99169922	+5.27343750	-57.10693359	+1472
+1457971220.22250010	+8.70117188	-6.80712891	-2.99267578	+50.51513672	+2.74658203	-57.59033203	+1804	+8.48583984	-5.93261719	-2.76416016	+3.86718750	-19.00634766	+4.32861328	+1700	+6.98730469	-9.80419922	-2.98828125	+34.21142578	+5.09765625	-56.71142578	+1452
+1457971220.22670010	+8.69238281	-6.81591797	-2.92675781	+50.73486328	+2.57080078	-57.52441406	+1796	+8.47705078	-5.94140625	-2.70263672	+4.02099609	-19.05029297	+4.48242188	+1696	+6.97412109	-9.82617188	-2.93554688	+34.32128906	+5.00976563	-56.53564453	+1444
+1457971220.23090000	+8.67919922	-6.82910156	-2.86523438	+50.88867188	+2.41699219	-57.43652344	+1792	+8.46386719	-5.95898438	-2.64111328	+4.08691406	-19.05029297	+4.65820313	+1692	+6.96533203	-9.84814453	-2.88281250	+34.40917969	+4.92187500	-56.38183594	+1440
+1457971220.23499990	+8.67041016	-6.83349609	-2.80810547	+51.08642578	+2.26318359	-57.32666016	+1784	+8.45507813	-5.96777344	-2.57958984	+4.21875000	-19.02832031	+4.83398438	+1684	+6.95214844	-9.86572266	-2.83007813	+34.49707031	+4.83398438	-56.20605469	+1436
+1457971220.24340010	+8.65283203	-6.85546875	-2.68945313	+51.43798828	+1.95556641	-57.12890625	+1776	+8.44189453	-5.98974609	-2.46093750	+4.43847656	-19.02832031	+5.18554688	+1672	+6.93017578	-9.90087891	-2.73339844	+34.67285156	+4.65820313	-55.85449219	+1428
+1457971220.24749990	+8.64843750	-6.85986328	-2.63232422	+51.63574219	+1.80175781	-56.99707031	+1772	+8.43310547	-5.99414063	-2.40380859	+4.57031250	-19.02832031	+5.38330078	+1668	+6.92578125	-9.91406250	-2.68066406	+34.78271484	+4.54833984	-55.70068359	+1424
+1457971220.25169990	+8.64404297	-6.86425781	-2.57519531	+51.83349609	+1.62597656	-56.90917969	+1768	+8.42871094	-6.00292969	-2.34228516	+4.70214844	-19.02832031	+5.55908203	+1660	+6.91699219	-9.93164063	-2.63232422	+34.87060547	+4.43847656	-55.54687500	+1420
+1457971220.25589990	+8.63525391	-6.87304688	-2.51806641	+51.96533203	+1.49414063	-56.79931641	+1764	+8.41992188	-6.01611328	-2.28515625	+4.76806641	-19.02832031	+5.73486328	+1660	+6.91259766	-9.94482422	-2.57958984	+34.98046875	+4.35058594	-55.41503906	+1420
+1457971220.26420000	+8.62646484	-6.87744141	-2.40820313	+52.36083984	+1.16455078	-56.60156250	+1756	+8.40673828	-6.02490234	-2.17529297	+4.98779297	-19.02832031	+6.08642578	+1648	+6.91259766	-9.96679688	-2.47412109	+35.24414063	+4.10888672	-55.21728516	+1412
+1457971220.26840000	+8.62207031	-6.88623047	-2.35107422	+52.49267578	+1.03271484	-56.51367188	+1756	+8.40234375	-6.03369141	-2.12255859	+5.05371094	-19.02832031	+6.26220703	+1644	+6.91699219	-9.97998047	-2.42138672	+35.37597656	+3.99902344	-55.15136719	+1412
+1457971220.27250000	+8.62207031	-6.88623047	-2.29833984	+52.69042969	+0.87890625	-56.40380859	+1748	+8.39794922	-6.03808594	-2.06542969	+5.16357422	-19.02832031	+6.45996094	+1636	+6.92138672	-9.99316406	-2.36425781	+35.50781250	+3.86718750	-55.08544922	+1408
+1457971220.27670000	+8.62207031	-6.89062500	-2.24560547	+52.86621094	+0.72509766	-56.29394531	+1744	+8.39355469	-6.03808594	-2.01269531	+5.27343750	-19.02832031	+6.63574219	+1632	+6.92578125	-10.00195313	-2.31152344	+35.66162109	+3.75732422	-54.99755859	+1404
+1457971220.28500010	+8.61328125	-6.89501953	-2.14453125	+53.17382813	+0.43945313	-56.07421875	+1732	+8.38476563	-6.05126953	-1.91162109	+5.42724609	-19.00634766	+6.98730469	+1620	+6.93896484	-10.01953125	-2.20605469	+35.96923828	+3.51562500	-54.86572266	+1396
+1457971220.28920010	+8.61328125	-6.89501953	-2.09619141	+53.32763672	+0.28564453	-55.98632813	+1728	+8.38476563	-6.05126953	-1.85888672	+5.51513672	-19.00634766	+7.18505859	+1612	+6.94775391	-10.02392578	-2.15332031	+36.12304688	+3.38378906	-54.82177734	+1388
+1457971220.29329990	+8.61328125	-6.89941406	-2.04785156	+53.45947266	+0.15380859	-55.89843750	+1720	+8.38037109	-6.05566406	-1.81054688	+5.58105469	-19.00634766	+7.33886719	+1608	+6.95654297	-10.03271484	-2.10058594	+36.27685547	+3.25195313	-54.77783203	+1384
+1457971220.29749990	+8.61328125	-6.89941406	-1.99511719	+53.61328125	+0.02197266	-55.78857422	+1712	+8.37597656	-6.05566406	-1.75781250	+5.66894531	-19.00634766	+7.51464844	+1600	+6.96533203	-10.03710938	-2.04345703	+36.43066406	+3.14208984	-54.73388672	+1376
+1457971220.30170010	+8.61328125	-6.89941406	-1.95117188	+53.78906250	-0.10986328	-55.70068359	+1704	+8.37597656	-6.06005859	-1.70947266	+5.77880859	-18.98437500	+7.66845703	+1592	+6.96972656	-10.04589844	-1.99511719	+36.58447266	+3.03222656	-54.66796875	+1372
+1457971220.30999990	+8.61328125	-6.89941406	-1.85449219	+54.03076172	-0.35156250	-55.48095703	+1692	+8.37158203	-6.06005859	-1.61279297	+5.91064453	-18.96240234	+7.99804688	+1580	+6.98291016	-10.05908203	-1.88964844	+36.82617188	+2.85644531	-54.55810547	+1352
+1457971220.31419990	+8.61328125	-6.89941406	-1.81054688	+54.18457031	-0.46142578	-55.34912109	+1684	+8.37158203	-6.06005859	-1.56884766	+5.99853516	-18.94042969	+8.17382813	+1572	+6.98730469	-10.06347656	-1.84570313	+36.93603516	+2.74658203	-54.44824219	+1344
+1457971220.31830000	+8.60888672	-6.89941406	-1.76660156	+54.29443359	-0.57128906	-55.26123047	+1676	+8.37158203	-6.06445313	-1.52050781	+6.06445313	-18.91845703	+8.30566406	+1568	+6.99169922	-10.07226563	-1.80175781	+37.02392578	+2.65869141	-54.36035156	+1332
+1457971220.32250000	+8.60888672	-6.89501953	-1.72265625	+54.42626953	-0.68115234	-55.15136719	+1668	+8.37158203	-6.06005859	-1.47656250	+6.15234375	-18.89648438	+8.45947266	+1560	+6.99169922	-10.07666016	-1.75341797	+37.11181641	+2.57080078	-54.27246094	+1324
+1457971220.32670000	+8.60888672	-6.89501953	-1.67871094	+54.55810547	-0.79101563	-55.04150391	+1660	+8.37158203	-6.06005859	-1.43261719	+6.24023438	-18.87451172	+8.61328125	+1556	+6.99169922	-10.08105469	-1.71386719	+37.19970703	+2.48291016	-54.14062500	+1312
+1457971220.33500000	+8.60449219	-6.89062500	-1.59082031	+54.79980469	-0.98876953	-54.86572266	+1648	+8.37158203	-6.05566406	-1.34033203	+6.39404297	-18.85253906	+8.85498047	+1544	+6.98291016	-10.08984375	-1.63037109	+37.28759766	+2.32910156	-53.94287109	+1300
+1457971220.33920000	+8.60449219	-6.88623047	-1.55126953	+54.90966797	-1.07666016	-54.75585938	+1644	+8.37158203	-6.05566406	-1.30078125	+6.48193359	-18.80859375	+9.00878906	+1536	+6.97412109	-10.09863281	-1.59521484	+37.33154297	+2.24121094	-53.78906250	+1296
+1457971220.34750010	+8.60009766	-6.87304688	-1.46777344	+55.15136719	-1.25244141	-54.58007813	+1640	+8.36718750	-6.04687500	-1.21728516	+6.67968750	-18.78662109	+9.22851563	+1532	+6.96093750	-10.10742188	-1.52050781	+37.39746094	+2.08740234	-53.52539063	+1284
+1457971220.35170010	+8.59570313	-6.86865234	-1.43261719	+55.28320313	-1.36230469	-54.47021484	+1636	+8.36718750	-6.04687500	-1.17773438	+6.76757813	-18.74267578	+9.36035156	+1524	+6.95214844	-10.10742188	-1.48974609	+37.41943359	+1.99951172	-53.37158203	+1280
+1457971220.35579990	+8.59130859	-6.86425781	-1.39306641	+55.41503906	-1.45019531	-54.40429688	+1636	+8.36279297	-6.03808594	-1.13818359	+6.89941406	-18.74267578	+9.44824219	+1524	+6.94335938	-10.11181641	-1.45898438	+37.46337891	+1.91162109	-53.21777344	+1280
+1457971220.35999990	+8.59130859	-6.85546875	-1.35351563	+55.54687500	-1.53808594	-54.33837891	+1636	+8.36279297	-6.03369141	-1.09863281	+6.98730469	-18.76464844	+9.53613281	+1520	+6.93457031	-10.11181641	-1.42382813	+37.50732422	+1.82373047	-53.10791016	+1280
+1457971220.36830000	+8.58251953	-6.84228516	-1.28320313	+55.85449219	-1.71386719	-54.20654297	+1636	+8.35400391	-6.02490234	-1.02392578	+7.22900391	-18.74267578	+9.73388672	+1516	+6.92138672	-10.11621094	-1.35791016	+37.61718750	+1.64794922	-52.88818359	+1280
+1457971220.37249990	+8.57812500	-6.83349609	-1.24365234	+55.98632813	-1.77978516	-54.16259766	+1636	+8.34960938	-6.02050781	-0.98876953	+7.33886719	-18.74267578	+9.79980469	+1512	+6.91259766	-10.12060547	-1.32275391	+37.68310547	+1.56005859	-52.82226563	+1284
+1457971220.37660000	+8.56933594	-6.82910156	-1.21289063	+56.11816406	-1.86767578	-54.07470703	+1640	+8.34521484	-6.01611328	-0.95361328	+7.44873047	-18.72070313	+9.90966797	+1508	+6.90820313	-10.12060547	-1.29199219	+37.74902344	+1.47216797	-52.73437500	+1284
+1457971220.38080000	+8.56494141	-6.82031250	-1.18212891	+56.29394531	-1.95556641	-53.98681641	+1644	+8.34082031	-6.00732422	-0.92285156	+7.58056641	-18.72070313	+9.99755859	+1508	+6.90380859	-10.12060547	-1.26123047	+37.83691406	+1.38427734	-52.62451172	+1288
+1457971220.38500000	+8.56054688	-6.81152344	-1.14697266	+56.44775391	-2.04345703	-53.94287109	+1648	+8.33203125	-6.00292969	-0.88769531	+7.69042969	-18.74267578	+10.08544922	+1504	+6.89941406	-10.11621094	-1.23046875	+37.94677734	+1.27441406	-52.58056641	+1288
+1457971220.39330010	+8.54736328	-6.79394531	-1.08544922	+56.77734375	-2.19726563	-53.81103516	+1660	+8.31884766	-5.98974609	-0.82617188	+7.93212891	-18.72070313	+10.26123047	+1500	+6.89501953	-10.11181641	-1.16455078	+38.21044922	+1.12060547	-52.49267578	+1292
+1457971220.39750000	+8.54296875	-6.78515625	-1.05908203	+56.93115234	-2.26318359	-53.74511719	+1664	+8.31005859	-5.98535156	-0.79541016	+8.06396484	-18.69873047	+10.34912109	+1496	+6.89501953	-10.10742188	-1.12939453	+38.34228516	+1.03271484	-52.49267578	+1296
+1457971220.40159990	+8.53417969	-6.78076172	-1.03271484	+57.08496094	-2.32910156	-53.63525391	+1672	+8.30126953	-5.98095703	-0.76904297	+8.15185547	-18.67675781	+10.43701172	+1488	+6.89501953	-10.10742188	-1.09423828	+38.49609375	+0.96679688	-52.47070313	+1296
+1457971220.40580010	+8.52978516	-6.77197266	-1.00634766	+57.23876953	-2.39501953	-53.56933594	+1680	+8.29687500	-5.97656250	-0.74267578	+8.26171875	-18.65478516	+10.54687500	+1484	+6.89501953	-10.10302734	-1.05908203	+38.64990234	+0.92285156	-52.47070313	+1296
+1457971220.41409990	+8.51220703	-6.75878906	-0.95800781	+57.52441406	-2.50488281	-53.37158203	+1692	+8.27929688	-5.96777344	-0.69433594	+8.45947266	-18.56689453	+10.74462891	+1476	+6.89501953	-10.09423828	-0.99755859	+38.95751953	+0.81298828	-52.44873047	+1304
+1457971220.41829990	+8.50781250	-6.75439453	-0.94042969	+57.65625000	-2.54882813	-53.28369141	+1700	+8.26611328	-5.96337891	-0.66796875	+8.54736328	-18.52294922	+10.83251953	+1468	+6.89501953	-10.09423828	-0.97119141	+39.08935547	+0.79101563	-52.44873047	+1304
+1457971220.42660000	+8.49023438	-6.74121094	-0.90087891	+57.91992188	-2.65869141	-53.08593750	+1716	+8.24853516	-5.95458984	-0.62841797	+8.72314453	-18.41308594	+11.03027344	+1460	+6.89501953	-10.08544922	-0.91406250	+39.37500000	+0.70312500	-52.44873047	+1316
+1457971220.43080000	+8.48144531	-6.74121094	-0.88330078	+58.02978516	-2.68066406	-52.99804688	+1724	+8.23974609	-5.95458984	-0.61083984	+8.78906250	-18.36914063	+11.09619141	+1456	+6.89062500	-10.08544922	-0.89208984	+39.50683594	+0.70312500	-52.47070313	+1320
+1457971220.43499990	+8.47705078	-6.73242188	-0.86132813	+58.13964844	-2.70263672	-52.95410156	+1736	+8.23095703	-5.95019531	-0.58886719	+8.87695313	-18.34716797	+11.16210938	+1452	+6.88623047	-10.08105469	-0.86572266	+39.59472656	+0.68115234	-52.51464844	+1328
+1457971220.43910000	+8.46826172	-6.72802734	-0.85253906	+58.22753906	-2.74658203	-52.84423828	+1740	+8.22656250	-5.94580078	-0.58007813	+8.94287109	-18.28125000	+11.27197266	+1448	+6.88183594	-10.08105469	-0.84814453	+39.68261719	+0.65917969	-52.47070313	+1332
+1457971220.44330000	+8.45947266	-6.72802734	-0.83935547	+58.29345703	-2.74658203	-52.75634766	+1748	+8.21777344	-5.94580078	-0.56250000	+8.98681641	-18.23730469	+11.31591797	+1444	+6.87744141	-10.08105469	-0.83496094	+39.74853516	+0.65917969	-52.44873047	+1336
+1457971220.45160010	+8.44628906	-6.71923828	-0.81738281	+58.46923828	-2.83447266	-52.64648438	+1764	+8.20458984	-5.93701172	-0.54052734	+9.11865234	-18.17138672	+11.44775391	+1432	+6.86425781	-10.08105469	-0.80859375	+39.85839844	+0.59326172	-52.42675781	+1344
+1457971220.45580010	+8.43750000	-6.71923828	-0.80859375	+58.51318359	-2.83447266	-52.60253906	+1772	+8.19580078	-5.94140625	-0.52734375	+9.14062500	-18.14941406	+11.46972656	+1428	+6.85546875	-10.08105469	-0.80419922	+39.88037109	+0.59326172	-52.38281250	+1348
+1457971220.45989990	+8.43310547	-6.71484375	-0.79541016	+58.55712891	-2.85644531	-52.60253906	+1780	+8.19140625	-5.93701172	-0.51855469	+9.20654297	-18.17138672	+11.46972656	+1424	+6.84667969	-10.08544922	-0.79101563	+39.88037109	+0.54931641	-52.42675781	+1356
+1457971220.46409990	+8.42431641	-6.71484375	-0.79101563	+58.62304688	-2.90039063	-52.53662109	+1784	+8.18701172	-5.93261719	-0.51416016	+9.25048828	-18.14941406	+11.53564453	+1420	+6.83349609	-10.08544922	-0.79101563	+39.88037109	+0.52734375	-52.36083984	+1356
+1457971220.47240000	+8.41552734	-6.71044922	-0.77783203	+58.66699219	-2.92236328	-52.53662109	+1796	+8.17822266	-5.93261719	-0.49658203	+9.29443359	-18.17138672	+11.51367188	+1412	+6.81591797	-10.08984375	-0.78662109	+39.81445313	+0.48339844	-52.36083984	+1364
+1457971220.47659990	+8.41113281	-6.71044922	-0.77343750	+58.71093750	-2.94433594	-52.51464844	+1800	+8.17382813	-5.93261719	-0.49218750	+9.31640625	-18.17138672	+11.55761719	+1408	+6.80273438	-10.09423828	-0.79101563	+39.79248047	+0.46142578	-52.31689453	+1364
+1457971220.48079990	+8.40673828	-6.71044922	-0.77343750	+58.68896484	-2.94433594	-52.49267578	+1804	+8.16943359	-5.93261719	-0.48779297	+9.31640625	-18.17138672	+11.55761719	+1404	+6.79833984	-10.09423828	-0.79101563	+39.74853516	+0.43945313	-52.29492188	+1364
+1457971220.48490000	+8.40234375	-6.71044922	-0.76904297	+58.71093750	-2.96630859	-52.51464844	+1808	+8.16503906	-5.93261719	-0.48339844	+9.33837891	-18.19335938	+11.53564453	+1400	+6.78955078	-10.09423828	-0.79541016	+39.72656250	+0.39550781	-52.27294922	+1368
+1457971220.48910000	+8.39794922	-6.70605469	-0.76464844	+58.73291016	-2.98828125	-52.49267578	+1812	+8.16503906	-5.92822266	-0.47900391	+9.36035156	-18.21533203	+11.53564453	+1396	+6.78076172	-10.09863281	-0.79541016	+39.70458984	+0.37353516	-52.25097656	+1368
+1457971220.49740000	+8.39355469	-6.70605469	-0.76025391	+58.71093750	-3.03222656	-52.49267578	+1820	+8.16064453	-5.92822266	-0.47900391	+9.33837891	-18.23730469	+11.53564453	+1388	+6.77197266	-10.09863281	-0.79980469	+39.63867188	+0.32958984	-52.20703125	+1368
+1457971220.50160000	+8.39355469	-6.70605469	-0.75585938	+58.71093750	-3.03222656	-52.51464844	+1824	+8.16064453	-5.92822266	-0.47460938	+9.36035156	-18.25927734	+11.53564453	+1384	+6.76318359	-10.09863281	-0.80419922	+39.59472656	+0.32958984	-52.20703125	+1368
+1457971220.50580000	+8.38916016	-6.70605469	-0.75585938	+58.68896484	-3.05419922	-52.49267578	+1828	+8.16064453	-5.92822266	-0.47021484	+9.33837891	-18.25927734	+11.53564453	+1380	+6.76318359	-10.09863281	-0.80419922	+39.59472656	+0.30761719	-52.20703125	+1364
+1457971220.50990010	+8.38916016	-6.70166016	-0.75585938	+58.68896484	-3.05419922	-52.44873047	+1828	+8.16064453	-5.92382813	-0.47021484	+9.31640625	-18.25927734	+11.55761719	+1376	+6.75878906	-10.09863281	-0.80419922	+39.57275391	+0.30761719	-52.18505859	+1364
+1457971220.51410010	+8.38916016	-6.70166016	-0.75146484	+58.66699219	-3.07617188	-52.44873047	+1832	+8.16064453	-5.92382813	-0.46582031	+9.31640625	-18.28125000	+11.55761719	+1372	+6.75878906	-10.09863281	-0.79980469	+39.57275391	+0.28564453	-52.18505859	+1360
+1457971220.51830010	+8.38916016	-6.70166016	-0.75146484	+58.64501953	-3.09814453	-52.40478516	+1832	+8.16064453	-5.92382813	-0.46582031	+9.29443359	-18.28125000	+11.60156250	+1368	+6.75878906	-10.09423828	-0.79980469	+39.57275391	+0.28564453	-52.18505859	+1360
+1457971220.52659990	+8.39355469	-6.69726563	-0.74267578	+58.62304688	-3.12011719	-52.31689453	+1840	+8.16064453	-5.91943359	-0.46142578	+9.25048828	-18.25927734	+11.66748047	+1364	+6.76318359	-10.08984375	-0.79541016	+39.57275391	+0.26367188	-52.16308594	+1356
+1457971220.53070000	+8.39355469	-6.69287109	-0.74267578	+58.60107422	-3.14208984	-52.29492188	+1844	+8.16064453	-5.91943359	-0.46142578	+9.22851563	-18.23730469	+11.68945313	+1360	+6.76318359	-10.08984375	-0.79101563	+39.57275391	+0.24169922	-52.16308594	+1360
+1457971220.53490000	+8.39355469	-6.69287109	-0.73828125	+58.60107422	-3.16406250	-52.22900391	+1848	+8.16064453	-5.91943359	-0.45703125	+9.20654297	-18.21533203	+11.73339844	+1360	+6.76757813	-10.08544922	-0.78662109	+39.57275391	+0.24169922	-52.16308594	+1360
+1457971220.53909990	+8.39794922	-6.68847656	-0.73388672	+58.57910156	-3.16406250	-52.16308594	+1852	+8.16503906	-5.91503906	-0.45263672	+9.16259766	-18.21533203	+11.77734375	+1356	+6.76757813	-10.08105469	-0.78222656	+39.59472656	+0.24169922	-52.14111328	+1360
+1457971220.54740000	+8.40234375	-6.68847656	-0.72949219	+58.53515625	-3.20800781	-52.03125000	+1860	+8.16503906	-5.91503906	-0.44824219	+9.09667969	-18.14941406	+11.88720703	+1352	+6.77636719	-10.07666016	-0.76904297	+39.61669922	+0.24169922	-52.14111328	+1368
+1457971220.55160000	+8.40234375	-6.68408203	-0.72509766	+58.51318359	-3.22998047	-51.94335938	+1864	+8.16943359	-5.91064453	-0.44384766	+9.07470703	-18.12744141	+11.95312500	+1352	+6.78076172	-10.07226563	-0.76025391	+39.63867188	+0.24169922	-52.11914063	+1372
+1457971220.55570010	+8.40673828	-6.68408203	-0.72070313	+58.51318359	-3.27392578	-51.87744141	+1868	+8.16943359	-5.91064453	-0.43945313	+9.03076172	-18.10546875	+12.04101563	+1352	+6.78515625	-10.06347656	-0.75585938	+39.66064453	+0.21972656	-52.09716797	+1376
+1457971220.55990000	+8.40673828	-6.67968750	-0.71630859	+58.49121094	-3.29589844	-51.78955078	+1872	+8.17382813	-5.90625000	-0.43505859	+8.98681641	-18.06152344	+12.10693359	+1352	+6.78955078	-10.05908203	-0.74707031	+39.66064453	+0.21972656	-52.07519531	+1380
+1457971220.56410000	+8.41113281	-6.67968750	-0.71630859	+58.49121094	-3.31787109	-51.72363281	+1876	+8.17382813	-5.90625000	-0.43066406	+8.94287109	-18.01757813	+12.19482422	+1352	+6.79394531	-10.05468750	-0.74267578	+39.68261719	+0.21972656	-52.03125000	+1384
+1457971220.56820010	+8.41113281	-6.67529297	-0.71191406	+58.46923828	-3.31787109	-51.65771484	+1880	+8.17822266	-5.90185547	-0.42626953	+8.92089844	-17.99560547	+12.28271484	+1352	+6.79833984	-10.05029297	-0.73388672	+39.70458984	+0.21972656	-52.00927734	+1392
+1457971220.57660010	+8.41552734	-6.67089844	-0.70751953	+58.44726563	-3.36181641	-51.52587891	+1888	+8.18261719	-5.89746094	-0.41748047	+8.85498047	-17.92968750	+12.41455078	+1352	+6.80273438	-10.04589844	-0.72509766	+39.70458984	+0.21972656	-51.92138672	+1400
+1457971220.58069990	+8.41552734	-6.67089844	-0.70751953	+58.44726563	-3.36181641	-51.45996094	+1892	+8.18261719	-5.89746094	-0.41308594	+8.83300781	-17.88574219	+12.48046875	+1348	+6.80273438	-10.04150391	-0.72509766	+39.68261719	+0.19775391	-51.87744141	+1400
+1457971220.58489990	+8.41552734	-6.67089844	-0.70312500	+58.44726563	-3.38378906	-51.41601563	+1892	+8.18701172	-5.89306641	-0.40869141	+8.81103516	-17.86376953	+12.52441406	+1348	+6.80273438	-10.04150391	-0.72509766	+39.66064453	+0.19775391	-51.83349609	+1404
+1457971220.58909990	+8.41992188	-6.66650391	-0.70312500	+58.44726563	-3.38378906	-51.35009766	+1896	+8.18701172	-5.89306641	-0.40429688	+8.81103516	-17.81982422	+12.56835938	+1348	+6.80273438	-10.04150391	-0.72509766	+39.63867188	+0.19775391	-51.76757813	+1404
+1457971220.59320000	+8.41992188	-6.66650391	-0.70312500	+58.46923828	-3.38378906	-51.32812500	+1900	+8.18701172	-5.89306641	-0.40429688	+8.78906250	-17.79785156	+12.59033203	+1348	+6.80273438	-10.03710938	-0.72509766	+39.61669922	+0.19775391	-51.72363281	+1408
+1457971220.59740000	+8.41992188	-6.66650391	-0.69873047	+58.46923828	-3.38378906	-51.30615234	+1900	+8.19140625	-5.89306641	-0.39990234	+8.78906250	-17.77587891	+12.59033203	+1348	+6.79833984	-10.03710938	-0.72949219	+39.59472656	+0.19775391	-51.67968750	+1408
+1457971220.60570000	+8.41992188	-6.66210938	-0.69433594	+58.49121094	-3.38378906	-51.26220703	+1908	+8.19140625	-5.88867188	-0.39550781	+8.81103516	-17.73193359	+12.61230469	+1348	+6.79394531	-10.04150391	-0.73388672	+39.55078125	+0.21972656	-51.59179688	+1412
+1457971220.60990000	+8.41992188	-6.66210938	-0.69433594	+58.49121094	-3.38378906	-51.24023438	+1908	+8.19140625	-5.88867188	-0.39550781	+8.81103516	-17.73193359	+12.61230469	+1348	+6.78955078	-10.04150391	-0.73828125	+39.52880859	+0.21972656	-51.56982422	+1412
+1457971220.61400010	+8.41552734	-6.66210938	-0.69433594	+58.51318359	-3.38378906	-51.19628906	+1908	+8.19140625	-5.88867188	-0.39550781	+8.81103516	-17.70996094	+12.61230469	+1344	+6.78515625	-10.04150391	-0.73828125	+39.50683594	+0.21972656	-51.52587891	+1412
+1457971220.61820010	+8.41552734	-6.66210938	-0.69433594	+58.53515625	-3.36181641	-51.17431641	+1912	+8.19140625	-5.88867188	-0.39111328	+8.81103516	-17.68798828	+12.61230469	+1344	+6.78076172	-10.04150391	-0.74267578	+39.50683594	+0.24169922	-51.50390625	+1412
+1457971220.62240000	+8.41552734	-6.66210938	-0.69433594	+58.53515625	-3.36181641	-51.15234375	+1912	+8.19140625	-5.88867188	-0.39111328	+8.83300781	-17.66601563	+12.61230469	+1344	+6.78076172	-10.04150391	-0.74267578	+39.48486328	+0.24169922	-51.48193359	+1412
+1457971220.62649990	+8.41552734	-6.66210938	-0.68994141	+58.55712891	-3.36181641	-51.15234375	+1912	+8.19140625	-5.88867188	-0.39111328	+8.83300781	-17.66601563	+12.61230469	+1344	+6.77636719	-10.04150391	-0.74707031	+39.46289063	+0.24169922	-51.43798828	+1412
+1457971220.63490010	+8.41552734	-6.66210938	-0.68994141	+58.60107422	-3.36181641	-51.10839844	+1916	+8.19140625	-5.88867188	-0.39111328	+8.85498047	-17.64404297	+12.61230469	+1344	+6.77636719	-10.04150391	-0.74707031	+39.46289063	+0.26367188	-51.41601563	+1412
+1457971220.63899990	+8.41552734	-6.65771484	-0.68554688	+58.62304688	-3.36181641	-51.08642578	+1916	+8.19140625	-5.88427734	-0.38671875	+8.85498047	-17.62207031	+12.61230469	+1344	+6.77636719	-10.04150391	-0.74707031	+39.46289063	+0.26367188	-51.41601563	+1408
+1457971220.64319990	+8.41552734	-6.65771484	-0.68554688	+58.64501953	-3.36181641	-51.06445313	+1920	+8.19140625	-5.88427734	-0.38671875	+8.85498047	-17.62207031	+12.61230469	+1344	+6.77197266	-10.04150391	-0.74707031	+39.46289063	+0.26367188	-51.41601563	+1408
+1457971220.64739990	+8.41552734	-6.65771484	-0.68554688	+58.64501953	-3.36181641	-51.04248047	+1920	+8.19140625	-5.88427734	-0.38671875	+8.85498047	-17.62207031	+12.61230469	+1344	+6.77197266	-10.04150391	-0.74707031	+39.46289063	+0.26367188	-51.39404297	+1408
+1457971220.65150000	+8.41552734	-6.65771484	-0.68554688	+58.66699219	-3.36181641	-51.02050781	+1920	+8.19140625	-5.88427734	-0.38671875	+8.87695313	-17.60009766	+12.61230469	+1344	+6.77197266	-10.04150391	-0.74707031	+39.46289063	+0.28564453	-51.39404297	+1404
+1457971220.65570000	+8.41552734	-6.65771484	-0.68115234	+58.68896484	-3.38378906	-50.99853516	+1920	+8.19140625	-5.88427734	-0.38671875	+8.87695313	-17.60009766	+12.61230469	+1344	+6.77636719	-10.04150391	-0.74267578	+39.48486328	+0.28564453	-51.39404297	+1404
+1457971220.66400000	+8.41552734	-6.65332031	-0.68115234	+58.73291016	-3.38378906	-50.93261719	+1924	+8.19140625	-5.88427734	-0.38232422	+8.87695313	-17.57812500	+12.63427734	+1344	+6.77636719	-10.04150391	-0.74267578	+39.50683594	+0.30761719	-51.39404297	+1404
+1457971220.66820000	+8.41552734	-6.65332031	-0.68115234	+58.75488281	-3.40576172	-50.91064453	+1924	+8.19140625	-5.88427734	-0.38232422	+8.87695313	-17.57812500	+12.63427734	+1344	+6.77636719	-10.04150391	-0.73828125	+39.52880859	+0.30761719	-51.41601563	+1404
+1457971220.67240000	+8.41992188	-6.65332031	-0.68115234	+58.77685547	-3.40576172	-50.86669922	+1928	+8.19140625	-5.88427734	-0.38232422	+8.87695313	-17.55615234	+12.63427734	+1344	+6.78076172	-10.03710938	-0.73828125	+39.55078125	+0.30761719	-51.41601563	+1404
+1457971220.67650010	+8.41992188	-6.65332031	-0.68115234	+58.77685547	-3.40576172	-50.84472656	+1928	+8.19140625	-5.88427734	-0.38232422	+8.87695313	-17.53417969	+12.65625000	+1344	+6.78076172	-10.03710938	-0.73388672	+39.57275391	+0.32958984	-51.41601563	+1404
+1457971220.68070010	+8.41992188	-6.65332031	-0.68115234	+58.79882813	-3.40576172	-50.80078125	+1928	+8.19140625	-5.88427734	-0.38232422	+8.87695313	-17.53417969	+12.65625000	+1344	+6.78515625	-10.03710938	-0.72949219	+39.59472656	+0.32958984	-51.41601563	+1408
+1457971220.68479990	+8.41992188	-6.64892578	-0.68115234	+58.79882813	-3.40576172	-50.75683594	+1928	+8.19140625	-5.87988281	-0.38232422	+8.87695313	-17.51220703	+12.65625000	+1344	+6.78955078	-10.03271484	-0.72509766	+39.63867188	+0.35156250	-51.41601563	+1408
+1457971220.68899990	+8.41992188	-6.64892578	-0.68115234	+58.82080078	-3.40576172	-50.71289063	+1932	+8.18701172	-5.87988281	-0.38232422	+8.87695313	-17.49023438	+12.67822266	+1344	+6.78955078	-10.03271484	-0.72509766	+39.66064453	+0.37353516	-51.41601563	+1412
+1457971220.69730000	+8.41552734	-6.64892578	-0.68115234	+58.84277344	-3.38378906	-50.62500000	+1932	+8.18701172	-5.87988281	-0.37792969	+8.89892578	-17.44628906	+12.70019531	+1344	+6.79833984	-10.02832031	-0.71630859	+39.74853516	+0.41748047	-51.41601563	+1416
+1457971220.70149990	+8.41552734	-6.64892578	-0.68115234	+58.86474609	-3.38378906	-50.58105469	+1932	+8.18701172	-5.87988281	-0.37792969	+8.89892578	-17.42431641	+12.70019531	+1344	+6.79833984	-10.02832031	-0.71630859	+39.77050781	+0.43945313	-51.39404297	+1416
+1457971220.70569990	+8.41552734	-6.64892578	-0.68115234	+58.88671875	-3.36181641	-50.51513672	+1936	+8.18701172	-5.87988281	-0.37792969	+8.89892578	-17.38037109	+12.70019531	+1344	+6.79833984	-10.02392578	-0.71191406	+39.79248047	+0.46142578	-51.39404297	+1420
+1457971220.70980000	+8.41552734	-6.64892578	-0.68115234	+58.88671875	-3.33984375	-50.47119141	+1936	+8.18701172	-5.87988281	-0.37792969	+8.92089844	-17.35839844	+12.70019531	+1344	+6.79833984	-10.02392578	-0.71191406	+39.81445313	+0.50537109	-51.35009766	+1420
+1457971220.71820000	+8.41113281	-6.64892578	-0.68554688	+58.90869141	-3.29589844	-50.38330078	+1936	+8.18261719	-5.87988281	-0.37792969	+8.92089844	-17.27050781	+12.72216797	+1344	+6.79833984	-10.02392578	-0.71191406	+39.83642578	+0.57128906	-51.28417969	+1424
+1457971220.72230010	+8.40673828	-6.64453125	-0.68554688	+58.93066406	-3.27392578	-50.31738281	+1936	+8.18261719	-5.87548828	-0.38232422	+8.94287109	-17.22656250	+12.72216797	+1344	+6.79394531	-10.02392578	-0.71630859	+39.85839844	+0.59326172	-51.24023438	+1424
+1457971220.72650000	+8.40673828	-6.64453125	-0.68994141	+58.95263672	-3.25195313	-50.27343750	+1936	+8.18261719	-5.87548828	-0.38232422	+8.94287109	-17.18261719	+12.72216797	+1340	+6.79394531	-10.02392578	-0.71630859	+39.85839844	+0.63720703	-51.19628906	+1424
+1457971220.73070000	+8.40234375	-6.64453125	-0.68994141	+58.97460938	-3.25195313	-50.22949219	+1936	+8.17822266	-5.87548828	-0.37792969	+8.96484375	-17.13867188	+12.72216797	+1340	+6.78955078	-10.02392578	-0.72070313	+39.83642578	+0.65917969	-51.13037109	+1428
+1457971220.73480010	+8.40234375	-6.64453125	-0.68994141	+58.99658203	-3.22998047	-50.16357422	+1936	+8.17822266	-5.87548828	-0.37792969	+8.96484375	-17.07275391	+12.74414063	+1340	+6.78515625	-10.02392578	-0.72070313	+39.83642578	+0.70312500	-51.08642578	+1428
+1457971220.73900010	+8.40234375	-6.64453125	-0.68994141	+59.01855469	-3.20800781	-50.11962891	+1932	+8.17822266	-5.87548828	-0.37792969	+8.98681641	-17.02880859	+12.74414063	+1340	+6.78076172	-10.02832031	-0.72509766	+39.81445313	+0.72509766	-51.04248047	+1428
+1457971220.74729990	+8.39794922	-6.64453125	-0.69433594	+59.04052734	-3.18603516	-50.03173828	+1932	+8.17382813	-5.87548828	-0.37792969	+9.00878906	-16.91894531	+12.76611328	+1340	+6.77197266	-10.02832031	-0.73388672	+39.79248047	+0.79101563	-50.91064453	+1432
+1457971220.75149990	+8.39355469	-6.64453125	-0.69433594	+59.06250000	-3.18603516	-49.96582031	+1932	+8.17382813	-5.87988281	-0.38232422	+9.00878906	-16.87500000	+12.76611328	+1340	+6.76757813	-10.03271484	-0.73388672	+39.79248047	+0.81298828	-50.86669922	+1432
+1457971220.75560000	+8.39355469	-6.64453125	-0.69433594	+59.08447266	-3.18603516	-49.92187500	+1932	+8.17382813	-5.87988281	-0.38232422	+9.03076172	-16.83105469	+12.78808594	+1340	+6.76318359	-10.03271484	-0.73828125	+39.77050781	+0.83496094	-50.82275391	+1428
+1457971220.75980000	+8.39355469	-6.64453125	-0.69873047	+59.10644531	-3.18603516	-49.87792969	+1928	+8.16943359	-5.87988281	-0.38232422	+9.03076172	-16.78710938	+12.78808594	+1340	+6.75878906	-10.03271484	-0.73828125	+39.77050781	+0.85693359	-50.77880859	+1428
+1457971220.76399990	+8.38916016	-6.64453125	-0.69873047	+59.12841797	-3.18603516	-49.83398438	+1928	+8.16943359	-5.87988281	-0.38232422	+9.05273438	-16.74316406	+12.81005859	+1340	+6.75439453	-10.03271484	-0.74267578	+39.77050781	+0.87890625	-50.73486328	+1428
+1457971220.76810000	+8.38916016	-6.64453125	-0.69873047	+59.15039063	-3.18603516	-49.79003906	+1928	+8.16943359	-5.87988281	-0.38232422	+9.05273438	-16.69921875	+12.83203125	+1340	+6.75439453	-10.03710938	-0.74267578	+39.77050781	+0.90087891	-50.71289063	+1424
+1457971220.77650000	+8.38916016	-6.64892578	-0.69873047	+59.19433594	-3.20800781	-49.70214844	+1928	+8.16943359	-5.87988281	-0.38232422	+9.07470703	-16.63330078	+12.85400391	+1340	+6.75439453	-10.03710938	-0.74267578	+39.79248047	+0.94482422	-50.66894531	+1424
+1457971220.78060010	+8.38916016	-6.64892578	-0.69873047	+59.21630859	-3.20800781	-49.65820313	+1924	+8.16943359	-5.88427734	-0.38232422	+9.07470703	-16.58935547	+12.87597656	+1340	+6.75439453	-10.03710938	-0.73828125	+39.81445313	+0.96679688	-50.64697266	+1420
+1457971220.78900000	+8.38916016	-6.65332031	-0.70312500	+59.26025391	-3.22998047	-49.57031250	+1924	+8.16503906	-5.88427734	-0.38232422	+9.07470703	-16.50146484	+12.91992188	+1340	+6.75439453	-10.03710938	-0.73388672	+39.85839844	+1.01074219	-50.62500000	+1420
+1457971220.79310010	+8.38916016	-6.65332031	-0.70312500	+59.28222656	-3.22998047	-49.52636719	+1924	+8.16503906	-5.88427734	-0.38232422	+9.09667969	-16.47949219	+12.94189453	+1340	+6.75878906	-10.03710938	-0.73388672	+39.88037109	+1.03271484	-50.62500000	+1420
+1457971220.80150010	+8.38476563	-6.65771484	-0.70312500	+59.34814453	-3.22998047	-49.43847656	+1924	+8.16064453	-5.88867188	-0.38232422	+9.11865234	-16.39160156	+12.96386719	+1340	+6.76318359	-10.03710938	-0.72509766	+39.96826172	+1.07666016	-50.62500000	+1420
+1457971220.80559990	+8.38476563	-6.65771484	-0.70312500	+59.37011719	-3.22998047	-49.37255859	+1924	+8.16064453	-5.88867188	-0.38671875	+9.11865234	-16.34765625	+12.98583984	+1336	+6.76757813	-10.04150391	-0.72509766	+39.99023438	+1.12060547	-50.62500000	+1424
+1457971220.80979990	+8.38476563	-6.66210938	-0.70312500	+59.41406250	-3.20800781	-49.30664063	+1924	+8.16064453	-5.88867188	-0.38671875	+9.14062500	-16.30371094	+13.00781250	+1336	+6.76757813	-10.04150391	-0.72070313	+40.03417969	+1.14257813	-50.62500000	+1424
+1457971220.81399990	+8.38037109	-6.66210938	-0.70751953	+59.45800781	-3.20800781	-49.24072266	+1924	+8.15625000	-5.88867188	-0.38671875	+9.14062500	-16.23779297	+13.02978516	+1336	+6.77197266	-10.04150391	-0.71630859	+40.07812500	+1.18652344	-50.62500000	+1424
+1457971220.81810000	+8.37597656	-6.66210938	-0.70751953	+59.50195313	-3.18603516	-49.15283203	+1924	+8.15625000	-5.89306641	-0.38671875	+9.16259766	-16.17187500	+13.05175781	+1336	+6.77197266	-10.04150391	-0.71630859	+40.12207031	+1.23046875	-50.60302734	+1424
+1457971220.82649990	+8.37158203	-6.66210938	-0.71191406	+59.58984375	-3.16406250	-48.99902344	+1924	+8.14746094	-5.89306641	-0.39111328	+9.22851563	-16.01806641	+13.11767578	+1336	+6.77636719	-10.04150391	-0.71191406	+40.18798828	+1.34033203	-50.55908203	+1428
+1457971220.83060000	+8.36718750	-6.66650391	-0.71630859	+59.65576172	-3.14208984	-48.91113281	+1924	+8.14306641	-5.89746094	-0.39550781	+9.25048828	-15.90820313	+13.13964844	+1336	+6.77197266	-10.04589844	-0.71191406	+40.23193359	+1.40625000	-50.51513672	+1428
+1457971220.83480000	+8.35839844	-6.66650391	-0.71630859	+59.69970703	-3.12011719	-48.80126953	+1924	+8.13867188	-5.89746094	-0.39550781	+9.27246094	-15.82031250	+13.18359375	+1336	+6.77197266	-10.04589844	-0.71191406	+40.25390625	+1.49414063	-50.47119141	+1428
+1457971220.83890010	+8.35400391	-6.66650391	-0.72070313	+59.74365234	-3.09814453	-48.71337891	+1924	+8.13427734	-5.89746094	-0.39550781	+9.31640625	-15.71044922	+13.20556641	+1336	+6.76757813	-10.05029297	-0.71191406	+40.27587891	+1.56005859	-50.40527344	+1432
+1457971220.84310010	+8.34960938	-6.66650391	-0.72509766	+59.78759766	-3.05419922	-48.60351563	+1924	+8.12988281	-5.90185547	-0.39990234	+9.33837891	-15.57861328	+13.24951172	+1332	+6.76318359	-10.05029297	-0.71630859	+40.29785156	+1.64794922	-50.33935547	+1432
+1457971220.85139990	+8.33642578	-6.66650391	-0.72949219	+59.87548828	-3.01025391	-48.36181641	+1920	+8.12109375	-5.90185547	-0.40429688	+9.40429688	-15.31494141	+13.33740234	+1332	+6.74560547	-10.05908203	-0.72509766	+40.29785156	+1.82373047	-50.16357422	+1436
+1457971220.85560010	+8.33203125	-6.66650391	-0.73388672	+59.91943359	-2.98828125	-48.25195313	+1920	+8.11230469	-5.90625000	-0.40869141	+9.44824219	-15.18310547	+13.38134766	+1332	+6.73681641	-10.05908203	-0.73388672	+40.31982422	+1.93359375	-50.05371094	+1436
+1457971220.85980010	+8.32324219	-6.66650391	-0.73828125	+59.96337891	-2.96630859	-48.14208984	+1916	+8.10791016	-5.90625000	-0.40869141	+9.47021484	-15.05126953	+13.42529297	+1332	+6.72802734	-10.06347656	-0.73828125	+40.29785156	+2.02148438	-49.92187500	+1440
+1457971220.86389990	+8.31884766	-6.66650391	-0.74267578	+59.98535156	-2.94433594	-48.03222656	+1912	+8.10351563	-5.90625000	-0.41308594	+9.49218750	-14.91943359	+13.44726563	+1332	+6.71923828	-10.06347656	-0.74707031	+40.29785156	+2.13134766	-49.83398438	+1440
+1457971220.86809990	+8.31445313	-6.66650391	-0.74707031	+60.00732422	-2.90039063	-47.92236328	+1912	+8.09912109	-5.91064453	-0.41308594	+9.51416016	-14.78759766	+13.49121094	+1328	+6.71044922	-10.06787109	-0.75146484	+40.29785156	+2.24121094	-49.72412109	+1440
+1457971220.87640000	+8.30126953	-6.67089844	-0.75146484	+60.07324219	-2.85644531	-47.68066406	+1904	+8.09033203	-5.91064453	-0.42187500	+9.55810547	-14.52392578	+13.55712891	+1328	+6.69287109	-10.07226563	-0.76464844	+40.31982422	+2.41699219	-49.50439453	+1440
+1457971220.88060000	+8.29687500	-6.67089844	-0.75585938	+60.09521484	-2.81250000	-47.57080078	+1900	+8.08593750	-5.91503906	-0.42187500	+9.55810547	-14.41406250	+13.60107422	+1324	+6.68408203	-10.07226563	-0.76904297	+40.31982422	+2.52685547	-49.39453125	+1436
+1457971220.88480000	+8.29248047	-6.67089844	-0.76025391	+60.11718750	-2.79052734	-47.43896484	+1896	+8.08154297	-5.91503906	-0.42626953	+9.58007813	-14.28222656	+13.62304688	+1324	+6.67968750	-10.07226563	-0.77343750	+40.36376953	+2.61474609	-49.28466797	+1432
+1457971220.88890000	+8.28808594	-6.67529297	-0.76464844	+60.16113281	-2.76855469	-47.32910156	+1892	+8.07714844	-5.91503906	-0.43066406	+9.60205078	-14.15039063	+13.66699219	+1324	+6.67529297	-10.07226563	-0.77783203	+40.38574219	+2.70263672	-49.21875000	+1428
+1457971220.89310000	+8.28369141	-6.67529297	-0.76904297	+60.18310547	-2.72460938	-47.21923828	+1884	+8.07275391	-5.91943359	-0.43066406	+9.62402344	-14.04052734	+13.68896484	+1320	+6.67089844	-10.07226563	-0.77783203	+40.42968750	+2.79052734	-49.13085938	+1424
+1457971220.90140010	+8.27490234	-6.67968750	-0.77783203	+60.24902344	-2.65869141	-46.99951172	+1876	+8.06396484	-5.91943359	-0.43945313	+9.64599609	-13.79882813	+13.75488281	+1316	+6.67089844	-10.07226563	-0.78222656	+40.56152344	+2.98828125	-49.02099609	+1416
+1457971220.90560010	+8.27050781	-6.67968750	-0.77783203	+60.29296875	-2.63671875	-46.88964844	+1868	+8.05957031	-5.92382813	-0.43945313	+9.66796875	-13.66699219	+13.77685547	+1316	+6.67089844	-10.07226563	-0.77783203	+40.62744141	+3.07617188	-48.97705078	+1412
+1457971220.90969990	+8.26611328	-6.67968750	-0.78222656	+60.33691406	-2.59277344	-46.77978516	+1864	+8.05517578	-5.92382813	-0.44384766	+9.68994141	-13.55712891	+13.82080078	+1312	+6.67089844	-10.07226563	-0.77783203	+40.69335938	+3.16406250	-48.93310547	+1412
+1457971220.91389990	+8.26611328	-6.68408203	-0.78662109	+60.38085938	-2.57080078	-46.64794922	+1856	+8.05078125	-5.92382813	-0.44824219	+9.71191406	-13.44726563	+13.84277344	+1308	+6.67529297	-10.06787109	-0.77783203	+40.78125000	+3.27392578	-48.88916016	+1408
+1457971220.91810010	+8.25732422	-6.68408203	-0.79101563	+60.42480469	-2.54882813	-46.53808594	+1852	+8.04638672	-5.92822266	-0.45263672	+9.73388672	-13.31542969	+13.88671875	+1308	+6.67529297	-10.06787109	-0.77343750	+40.84716797	+3.36181641	-48.84521484	+1408
+1457971220.92639990	+8.25292969	-6.68847656	-0.79980469	+60.51269531	-2.48291016	-46.34033203	+1840	+8.03320313	-5.92822266	-0.45703125	+9.79980469	-13.07373047	+13.95263672	+1300	+6.67968750	-10.06347656	-0.77343750	+41.02294922	+3.53759766	-48.75732422	+1404
+1457971220.93059990	+8.24853516	-6.68847656	-0.79980469	+60.57861328	-2.43896484	-46.25244141	+1836	+8.02880859	-5.93261719	-0.46142578	+9.84375000	-12.96386719	+13.97460938	+1296	+6.67968750	-10.06347656	-0.76904297	+41.11083984	+3.62548828	-48.73535156	+1404
