# Supplementary material for: A direct effect of perception on action when grasping a cup
Source: Sci Rep. 2018 Jan 9;8:171. doi: 10.1038/s41598-017-18591-5 (PMC5760564; doi:10.1038/s41598-017-18591-5)
Supplement: Supplementary file 6 — Supplementary Information [file 41598_2017_18591_MOESM6_ESM.zip › SciRep_Data/S01instruct/S01_100instruct_Tr64.dat]

+1000000000000.00000000	+0.00000000	+0.00000000	+0.00000000	+0.00000000	+0.00000000	+0.00000000	+0	+0.00000000	+0.00000000	+0.00000000	+0.00000000	+0.00000000	+0.00000000	+0	+0.00000000	+0.00000000	+0.00000000	+0.00000000	+0.00000000	+0.00000000	+0
+1457971220.93470000	+8.24414063	-6.68847656	-0.80419922	+60.62255859	-2.41699219	-46.16455078	+1828	+8.02441406	-5.93261719	-0.46142578	+9.88769531	-12.85400391	+13.99658203	+1292	+6.68408203	-10.06347656	-0.76904297	+41.17675781	+3.71337891	-48.69140625	+1404
+1457971220.93890000	+8.23974609	-6.69287109	-0.80859375	+60.66650391	-2.39501953	-46.07666016	+1824	+8.02441406	-5.93261719	-0.46582031	+9.90966797	-12.74414063	+14.01855469	+1288	+6.67968750	-10.06347656	-0.76904297	+41.24267578	+3.80126953	-48.64746094	+1404
+1457971220.94310000	+8.23535156	-6.69287109	-0.80859375	+60.71044922	-2.35107422	-46.01074219	+1816	+8.02001953	-5.93261719	-0.47021484	+9.95361328	-12.63427734	+14.06250000	+1284	+6.67968750	-10.06347656	-0.76904297	+41.30859375	+3.88916016	-48.60351563	+1404
+1457971220.94720010	+8.23095703	-6.69287109	-0.81298828	+60.75439453	-2.32910156	-45.92285156	+1812	+8.01562500	-5.93701172	-0.47021484	+9.99755859	-12.52441406	+14.08447266	+1280	+6.67968750	-10.06347656	-0.76904297	+41.35253906	+3.97705078	-48.53759766	+1404
+1457971220.95560000	+8.22216797	-6.69726563	-0.81738281	+60.82031250	-2.26318359	-45.76904297	+1800	+8.00683594	-5.93701172	-0.47900391	+10.06347656	-12.30468750	+14.12841797	+1272	+6.67089844	-10.06787109	-0.77783203	+41.41845703	+4.10888672	-48.40576172	+1404
+1457971220.95970010	+8.22216797	-6.69726563	-0.82177734	+60.84228516	-2.24121094	-45.72509766	+1796	+8.00244141	-5.94140625	-0.47900391	+10.10742188	-12.21679688	+14.15039063	+1268	+6.66650391	-10.06787109	-0.78222656	+41.44042969	+4.17480469	-48.33984375	+1408
+1457971220.96390010	+8.21777344	-6.69726563	-0.82617188	+60.88623047	-2.19726563	-45.65917969	+1788	+8.00244141	-5.94140625	-0.48339844	+10.12939453	-12.10693359	+14.17236328	+1264	+6.66210938	-10.06787109	-0.78662109	+41.46240234	+4.26269531	-48.27392578	+1408
+1457971228.65220000	+8.35400391	-6.79833984	-0.88769531	+62.38037109	-4.15283203	-45.85693359	+1736	+8.12109375	-6.03369141	-0.50097656	+10.10742188	-10.96435547	+14.76562500	+1320	+6.72802734	-10.24365234	-0.75585938	+40.73730469	+5.84472656	-49.19677734	+1300
+1457971228.65640000	+8.35839844	-6.79833984	-0.88769531	+62.38037109	-4.15283203	-45.85693359	+1736	+8.12109375	-6.03369141	-0.50097656	+10.10742188	-10.96435547	+14.76562500	+1320	+6.72802734	-10.23925781	-0.75146484	+40.75927734	+5.82275391	-49.21875000	+1300
+1457971228.66059990	+8.35839844	-6.79833984	-0.88769531	+62.38037109	-4.15283203	-45.85693359	+1736	+8.12109375	-6.03369141	-0.50097656	+10.10742188	-10.96435547	+14.76562500	+1320	+6.73242188	-10.23925781	-0.75146484	+40.75927734	+5.82275391	-49.21875000	+1300
+1457971228.66470000	+8.35839844	-6.79833984	-0.88769531	+62.38037109	-4.15283203	-45.85693359	+1736	+8.12109375	-6.03369141	-0.50097656	+10.12939453	-10.96435547	+14.78759766	+1320	+6.73242188	-10.23925781	-0.74707031	+40.78125000	+5.82275391	-49.24072266	+1300
+1457971228.66890000	+8.35400391	-6.79833984	-0.88769531	+62.38037109	-4.15283203	-45.85693359	+1740	+8.12109375	-6.03369141	-0.50097656	+10.12939453	-10.98632813	+14.78759766	+1320	+6.73242188	-10.23925781	-0.74707031	+40.78125000	+5.82275391	-49.24072266	+1300
+1457971228.67310000	+8.35400391	-6.79833984	-0.88769531	+62.38037109	-4.15283203	-45.85693359	+1740	+8.12109375	-6.03369141	-0.50097656	+10.12939453	-10.98632813	+14.78759766	+1316	+6.73242188	-10.23925781	-0.75146484	+40.78125000	+5.82275391	-49.24072266	+1300
+1457971228.67720010	+8.35400391	-6.79833984	-0.88769531	+62.38037109	-4.15283203	-45.85693359	+1740	+8.12109375	-6.03369141	-0.50097656	+10.12939453	-10.98632813	+14.78759766	+1316	+6.72802734	-10.23925781	-0.75146484	+40.75927734	+5.82275391	-49.24072266	+1300
+1457971228.68140010	+8.35400391	-6.79833984	-0.88769531	+62.38037109	-4.15283203	-45.85693359	+1740	+8.12109375	-6.03369141	-0.50097656	+10.12939453	-10.98632813	+14.76562500	+1316	+6.72802734	-10.23925781	-0.75146484	+40.75927734	+5.82275391	-49.21875000	+1300
+1457971228.68560000	+8.35400391	-6.79833984	-0.88769531	+62.38037109	-4.15283203	-45.85693359	+1740	+8.12109375	-6.03369141	-0.50097656	+10.12939453	-10.98632813	+14.76562500	+1316	+6.72802734	-10.24365234	-0.75146484	+40.73730469	+5.82275391	-49.21875000	+1300
+1457971228.68969990	+8.35400391	-6.79833984	-0.88769531	+62.38037109	-4.15283203	-45.85693359	+1740	+8.12109375	-6.03369141	-0.50097656	+10.12939453	-10.96435547	+14.76562500	+1316	+6.72363281	-10.24365234	-0.75585938	+40.73730469	+5.82275391	-49.19677734	+1300
+1457971228.69810010	+8.35400391	-6.79833984	-0.88769531	+62.38037109	-4.15283203	-45.85693359	+1740	+8.12109375	-6.02929688	-0.50097656	+10.12939453	-10.96435547	+14.76562500	+1316	+6.72363281	-10.24365234	-0.75585938	+40.71533203	+5.80078125	-49.19677734	+1300
+1457971228.70219990	+8.35400391	-6.79833984	-0.88769531	+62.38037109	-4.15283203	-45.85693359	+1740	+8.12109375	-6.02929688	-0.50097656	+10.12939453	-10.96435547	+14.76562500	+1316	+6.71923828	-10.24365234	-0.75585938	+40.71533203	+5.80078125	-49.17480469	+1300
+1457971228.70639990	+8.35400391	-6.79833984	-0.88769531	+62.38037109	-4.15283203	-45.85693359	+1740	+8.12109375	-6.02929688	-0.50097656	+10.12939453	-10.96435547	+14.76562500	+1316	+6.71923828	-10.24365234	-0.76025391	+40.69335938	+5.80078125	-49.17480469	+1300
+1457971228.71059990	+8.35400391	-6.79833984	-0.88769531	+62.38037109	-4.15283203	-45.85693359	+1740	+8.12109375	-6.02929688	-0.50097656	+10.12939453	-10.96435547	+14.76562500	+1316	+6.71923828	-10.24365234	-0.76025391	+40.69335938	+5.80078125	-49.15283203	+1300
+1457971228.71470000	+8.35400391	-6.79833984	-0.89208984	+62.38037109	-4.15283203	-45.85693359	+1740	+8.12109375	-6.02929688	-0.50097656	+10.12939453	-10.96435547	+14.76562500	+1316	+6.71484375	-10.24365234	-0.76025391	+40.67138672	+5.80078125	-49.15283203	+1300
+1457971228.71890000	+8.35400391	-6.79833984	-0.89208984	+62.38037109	-4.13085938	-45.85693359	+1740	+8.12109375	-6.02929688	-0.50097656	+10.12939453	-10.96435547	+14.76562500	+1316	+6.71484375	-10.24365234	-0.76464844	+40.67138672	+5.80078125	-49.13085938	+1300
+1457971228.72300000	+8.35400391	-6.79394531	-0.89208984	+62.38037109	-4.13085938	-45.85693359	+1740	+8.12109375	-6.02929688	-0.50097656	+10.12939453	-10.96435547	+14.76562500	+1316	+6.71484375	-10.24365234	-0.76464844	+40.67138672	+5.80078125	-49.13085938	+1296
+1457971228.72720000	+8.35400391	-6.79394531	-0.89208984	+62.38037109	-4.13085938	-45.83496094	+1740	+8.12109375	-6.02929688	-0.50097656	+10.12939453	-10.96435547	+14.76562500	+1316	+6.71484375	-10.24804688	-0.76464844	+40.67138672	+5.80078125	-49.13085938	+1296
+1457971228.73140000	+8.35400391	-6.79394531	-0.89208984	+62.38037109	-4.13085938	-45.83496094	+1740	+8.12109375	-6.02929688	-0.50097656	+10.12939453	-10.96435547	+14.76562500	+1312	+6.71484375	-10.24804688	-0.76464844	+40.67138672	+5.80078125	-49.13085938	+1296
+1457971228.73550010	+8.35400391	-6.79394531	-0.89208984	+62.38037109	-4.13085938	-45.83496094	+1740	+8.12109375	-6.02929688	-0.50097656	+10.12939453	-10.96435547	+14.76562500	+1312	+6.71484375	-10.24804688	-0.76464844	+40.67138672	+5.77880859	-49.13085938	+1296
+1457971228.73970010	+8.35400391	-6.79394531	-0.88769531	+62.38037109	-4.15283203	-45.83496094	+1740	+8.12109375	-6.02929688	-0.50097656	+10.12939453	-10.96435547	+14.76562500	+1312	+6.71484375	-10.24804688	-0.76464844	+40.67138672	+5.77880859	-49.13085938	+1292
+1457971228.74390010	+8.35400391	-6.79394531	-0.88769531	+62.38037109	-4.15283203	-45.83496094	+1740	+8.12109375	-6.02929688	-0.50097656	+10.15136719	-10.96435547	+14.76562500	+1312	+6.71484375	-10.24804688	-0.76464844	+40.67138672	+5.77880859	-49.13085938	+1292
+1457971228.74799990	+8.35400391	-6.79394531	-0.88769531	+62.38037109	-4.15283203	-45.85693359	+1740	+8.12109375	-6.02929688	-0.50097656	+10.15136719	-10.96435547	+14.76562500	+1312	+6.71484375	-10.24365234	-0.76464844	+40.67138672	+5.77880859	-49.13085938	+1292
+1457971228.75219990	+8.35400391	-6.79394531	-0.88769531	+62.38037109	-4.15283203	-45.85693359	+1740	+8.12109375	-6.02929688	-0.50097656	+10.15136719	-10.96435547	+14.76562500	+1312	+6.71484375	-10.24365234	-0.76464844	+40.69335938	+5.77880859	-49.13085938	+1292
+1457971228.75640010	+8.35400391	-6.79394531	-0.88769531	+62.38037109	-4.15283203	-45.85693359	+1736	+8.12109375	-6.02929688	-0.50097656	+10.15136719	-10.96435547	+14.76562500	+1312	+6.71923828	-10.24365234	-0.76464844	+40.69335938	+5.77880859	-49.13085938	+1288
+1457971228.76050000	+8.35400391	-6.79394531	-0.88769531	+62.38037109	-4.15283203	-45.85693359	+1736	+8.12109375	-6.02929688	-0.50097656	+10.15136719	-10.96435547	+14.78759766	+1312	+6.71923828	-10.24365234	-0.76464844	+40.69335938	+5.77880859	-49.15283203	+1288
+1457971228.76469990	+8.35400391	-6.79394531	-0.88769531	+62.40234375	-4.15283203	-45.85693359	+1736	+8.12109375	-6.02929688	-0.50097656	+10.15136719	-10.96435547	+14.78759766	+1312	+6.71923828	-10.24365234	-0.76464844	+40.69335938	+5.77880859	-49.15283203	+1288
+1457971228.76889990	+8.35400391	-6.79394531	-0.88769531	+62.40234375	-4.15283203	-45.85693359	+1736	+8.12109375	-6.02929688	-0.50097656	+10.15136719	-10.96435547	+14.78759766	+1312	+6.71923828	-10.24365234	-0.76464844	+40.71533203	+5.77880859	-49.15283203	+1288
+1457971228.77300000	+8.35400391	-6.79394531	-0.88769531	+62.40234375	-4.15283203	-45.85693359	+1740	+8.12109375	-6.02929688	-0.50097656	+10.15136719	-10.96435547	+14.78759766	+1312	+6.71923828	-10.24365234	-0.76464844	+40.71533203	+5.77880859	-49.15283203	+1288
+1457971228.77720000	+8.35400391	-6.79394531	-0.88769531	+62.40234375	-4.15283203	-45.85693359	+1740	+8.12109375	-6.02929688	-0.50097656	+10.15136719	-10.98632813	+14.78759766	+1312	+6.71923828	-10.24365234	-0.76025391	+40.71533203	+5.77880859	-49.17480469	+1288
+1457971228.78140000	+8.35400391	-6.79394531	-0.88769531	+62.40234375	-4.15283203	-45.85693359	+1740	+8.12109375	-6.02929688	-0.50097656	+10.15136719	-10.98632813	+14.78759766	+1312	+6.71923828	-10.24365234	-0.76025391	+40.71533203	+5.75683594	-49.17480469	+1288
+1457971228.78550000	+8.35400391	-6.79394531	-0.88769531	+62.40234375	-4.15283203	-45.85693359	+1740	+8.12109375	-6.02929688	-0.50097656	+10.15136719	-10.98632813	+14.78759766	+1312	+6.71923828	-10.24365234	-0.76025391	+40.71533203	+5.75683594	-49.17480469	+1288
+1457971228.79390000	+8.35400391	-6.79394531	-0.88769531	+62.40234375	-4.15283203	-45.85693359	+1740	+8.12109375	-6.02929688	-0.50097656	+10.15136719	-10.98632813	+14.78759766	+1312	+6.72363281	-10.24365234	-0.76025391	+40.71533203	+5.75683594	-49.17480469	+1284
+1457971228.79800010	+8.35400391	-6.79394531	-0.88769531	+62.40234375	-4.15283203	-45.85693359	+1740	+8.12109375	-6.02929688	-0.50097656	+10.15136719	-10.98632813	+14.78759766	+1312	+6.71923828	-10.24365234	-0.76025391	+40.71533203	+5.75683594	-49.17480469	+1284
+1457971228.80220010	+8.35400391	-6.79394531	-0.88769531	+62.40234375	-4.15283203	-45.85693359	+1740	+8.12109375	-6.02929688	-0.50097656	+10.15136719	-10.98632813	+14.78759766	+1312	+6.71923828	-10.24365234	-0.76025391	+40.71533203	+5.75683594	-49.17480469	+1284
+1457971228.80629990	+8.35400391	-6.79394531	-0.88769531	+62.40234375	-4.15283203	-45.85693359	+1740	+8.12109375	-6.02929688	-0.50097656	+10.15136719	-10.98632813	+14.78759766	+1312	+6.71923828	-10.24365234	-0.76025391	+40.71533203	+5.75683594	-49.17480469	+1284
+1457971228.81049990	+8.35400391	-6.79394531	-0.88769531	+62.40234375	-4.15283203	-45.85693359	+1740	+8.12109375	-6.02929688	-0.50097656	+10.15136719	-10.98632813	+14.78759766	+1312	+6.71923828	-10.24365234	-0.76464844	+40.71533203	+5.75683594	-49.17480469	+1284
+1457971228.81880000	+8.35400391	-6.79394531	-0.88769531	+62.40234375	-4.15283203	-45.85693359	+1740	+8.12109375	-6.02929688	-0.50097656	+10.15136719	-10.98632813	+14.78759766	+1312	+6.71923828	-10.24365234	-0.76464844	+40.71533203	+5.75683594	-49.17480469	+1284
+1457971228.82300000	+8.35400391	-6.79394531	-0.88769531	+62.40234375	-4.15283203	-45.85693359	+1740	+8.12109375	-6.02929688	-0.50097656	+10.15136719	-10.98632813	+14.78759766	+1312	+6.71923828	-10.24804688	-0.76464844	+40.69335938	+5.73486328	-49.17480469	+1284
+1457971228.82719990	+8.35400391	-6.79394531	-0.88769531	+62.40234375	-4.15283203	-45.85693359	+1740	+8.12109375	-6.02929688	-0.50097656	+10.15136719	-10.98632813	+14.78759766	+1312	+6.71923828	-10.24804688	-0.76464844	+40.69335938	+5.73486328	-49.17480469	+1284
+1457971228.83130000	+8.35400391	-6.79394531	-0.88769531	+62.40234375	-4.15283203	-45.85693359	+1740	+8.12109375	-6.02929688	-0.50097656	+10.15136719	-10.98632813	+14.78759766	+1312	+6.71923828	-10.24804688	-0.76464844	+40.69335938	+5.73486328	-49.17480469	+1284
+1457971228.83970000	+8.35400391	-6.79394531	-0.88769531	+62.40234375	-4.15283203	-45.85693359	+1740	+8.12109375	-6.02929688	-0.50097656	+10.15136719	-10.98632813	+14.78759766	+1312	+6.71484375	-10.24804688	-0.76464844	+40.69335938	+5.73486328	-49.17480469	+1284
+1457971228.84380010	+8.35400391	-6.79833984	-0.88769531	+62.40234375	-4.15283203	-45.85693359	+1740	+8.12109375	-6.03369141	-0.50097656	+10.15136719	-10.98632813	+14.78759766	+1312	+6.71484375	-10.24804688	-0.76464844	+40.69335938	+5.73486328	-49.17480469	+1284
+1457971228.84800000	+8.35400391	-6.79833984	-0.88769531	+62.40234375	-4.15283203	-45.85693359	+1740	+8.12109375	-6.03369141	-0.50097656	+10.15136719	-10.98632813	+14.78759766	+1312	+6.71484375	-10.24804688	-0.76464844	+40.67138672	+5.73486328	-49.17480469	+1284
+1457971228.85220000	+8.35400391	-6.79833984	-0.88769531	+62.40234375	-4.15283203	-45.85693359	+1740	+8.12109375	-6.03369141	-0.50097656	+10.15136719	-10.98632813	+14.78759766	+1312	+6.71484375	-10.24804688	-0.76464844	+40.67138672	+5.73486328	-49.17480469	+1280
+1457971228.85630010	+8.35400391	-6.79833984	-0.88769531	+62.40234375	-4.15283203	-45.85693359	+1740	+8.12109375	-6.03369141	-0.50097656	+10.15136719	-10.98632813	+14.78759766	+1312	+6.71484375	-10.24804688	-0.76464844	+40.67138672	+5.73486328	-49.17480469	+1280
+1457971228.86050010	+8.35400391	-6.79833984	-0.88769531	+62.40234375	-4.15283203	-45.85693359	+1740	+8.12109375	-6.03369141	-0.50097656	+10.15136719	-10.98632813	+14.78759766	+1312	+6.71484375	-10.24804688	-0.76464844	+40.67138672	+5.73486328	-49.17480469	+1280
+1457971228.86470010	+8.35400391	-6.79833984	-0.88769531	+62.40234375	-4.15283203	-45.85693359	+1740	+8.12109375	-6.03369141	-0.49658203	+10.15136719	-10.98632813	+14.78759766	+1312	+6.71484375	-10.24804688	-0.76464844	+40.69335938	+5.73486328	-49.17480469	+1280
+1457971228.86879990	+8.35400391	-6.79833984	-0.88769531	+62.40234375	-4.17480469	-45.85693359	+1740	+8.12109375	-6.02929688	-0.49658203	+10.15136719	-10.98632813	+14.78759766	+1316	+6.71484375	-10.24804688	-0.76464844	+40.69335938	+5.71289063	-49.17480469	+1280
+1457971228.87299990	+8.35400391	-6.79833984	-0.88769531	+62.40234375	-4.17480469	-45.85693359	+1740	+8.12109375	-6.02929688	-0.49658203	+10.15136719	-10.98632813	+14.78759766	+1316	+6.71923828	-10.24804688	-0.76464844	+40.69335938	+5.71289063	-49.19677734	+1280
+1457971228.88130000	+8.35400391	-6.79833984	-0.88769531	+62.40234375	-4.17480469	-45.87890625	+1744	+8.12109375	-6.02929688	-0.49658203	+10.15136719	-10.98632813	+14.78759766	+1316	+6.71923828	-10.24804688	-0.76025391	+40.71533203	+5.71289063	-49.19677734	+1280
+1457971228.88550000	+8.35400391	-6.79833984	-0.88769531	+62.40234375	-4.17480469	-45.87890625	+1744	+8.12109375	-6.02929688	-0.49658203	+10.15136719	-10.98632813	+14.78759766	+1316	+6.71923828	-10.24804688	-0.76025391	+40.71533203	+5.71289063	-49.21875000	+1280
+1457971228.88960000	+8.35400391	-6.79833984	-0.88769531	+62.40234375	-4.17480469	-45.87890625	+1744	+8.12109375	-6.02929688	-0.49658203	+10.15136719	-10.98632813	+14.78759766	+1316	+6.71923828	-10.24804688	-0.76025391	+40.71533203	+5.71289063	-49.21875000	+1280
+1457971228.89380000	+8.35400391	-6.79833984	-0.88769531	+62.40234375	-4.17480469	-45.87890625	+1744	+8.12109375	-6.02929688	-0.49658203	+10.15136719	-11.00830078	+14.78759766	+1316	+6.71923828	-10.24804688	-0.76025391	+40.71533203	+5.71289063	-49.21875000	+1280
+1457971228.90210010	+8.35400391	-6.79833984	-0.88769531	+62.40234375	-4.17480469	-45.87890625	+1744	+8.12109375	-6.02929688	-0.49658203	+10.15136719	-11.00830078	+14.78759766	+1316	+6.72363281	-10.24804688	-0.75585938	+40.73730469	+5.71289063	-49.24072266	+1284
+1457971228.90630010	+8.35400391	-6.79833984	-0.88769531	+62.40234375	-4.17480469	-45.87890625	+1744	+8.12109375	-6.02929688	-0.49658203	+10.15136719	-11.00830078	+14.78759766	+1316	+6.72363281	-10.24804688	-0.75585938	+40.73730469	+5.69091797	-49.24072266	+1284
+1457971228.91050000	+8.35400391	-6.79833984	-0.88769531	+62.40234375	-4.17480469	-45.90087891	+1744	+8.12109375	-6.02929688	-0.49658203	+10.15136719	-11.00830078	+14.78759766	+1316	+6.72363281	-10.24804688	-0.75585938	+40.75927734	+5.69091797	-49.26269531	+1284
+1457971228.91459990	+8.35400391	-6.79833984	-0.88769531	+62.40234375	-4.17480469	-45.90087891	+1744	+8.12109375	-6.02929688	-0.49658203	+10.15136719	-11.00830078	+14.78759766	+1316	+6.72363281	-10.24804688	-0.75585938	+40.75927734	+5.69091797	-49.26269531	+1284
+1457971228.91880010	+8.35400391	-6.79833984	-0.88769531	+62.40234375	-4.17480469	-45.90087891	+1744	+8.12109375	-6.02929688	-0.49658203	+10.15136719	-11.00830078	+14.78759766	+1316	+6.72363281	-10.24804688	-0.75585938	+40.75927734	+5.69091797	-49.26269531	+1284
+1457971228.92300010	+8.35400391	-6.79833984	-0.88769531	+62.40234375	-4.15283203	-45.90087891	+1744	+8.12109375	-6.02929688	-0.49658203	+10.15136719	-11.00830078	+14.78759766	+1316	+6.72363281	-10.24804688	-0.75585938	+40.75927734	+5.69091797	-49.26269531	+1284
+1457971228.92709990	+8.35400391	-6.79833984	-0.88769531	+62.40234375	-4.15283203	-45.92285156	+1744	+8.12109375	-6.02929688	-0.49658203	+10.15136719	-11.00830078	+14.78759766	+1316	+6.72363281	-10.24804688	-0.75585938	+40.75927734	+5.69091797	-49.26269531	+1284
+1457971228.93129990	+8.35400391	-6.79833984	-0.88769531	+62.40234375	-4.15283203	-45.92285156	+1744	+8.12109375	-6.02929688	-0.49658203	+10.15136719	-11.00830078	+14.78759766	+1316	+6.72363281	-10.24804688	-0.75585938	+40.75927734	+5.69091797	-49.26269531	+1284
+1457971228.93549990	+8.35400391	-6.79833984	-0.88769531	+62.40234375	-4.15283203	-45.92285156	+1744	+8.12109375	-6.02929688	-0.49658203	+10.15136719	-11.00830078	+14.78759766	+1316	+6.72363281	-10.24804688	-0.76025391	+40.75927734	+5.69091797	-49.26269531	+1284
+1457971228.93960000	+8.35400391	-6.79833984	-0.88769531	+62.40234375	-4.13085938	-45.94482422	+1744	+8.12109375	-6.02929688	-0.49658203	+10.15136719	-11.00830078	+14.78759766	+1316	+6.72363281	-10.24804688	-0.76025391	+40.75927734	+5.66894531	-49.24072266	+1284
+1457971228.94380000	+8.35400391	-6.79394531	-0.88330078	+62.40234375	-4.13085938	-45.96679688	+1744	+8.12109375	-6.02929688	-0.49658203	+10.15136719	-11.00830078	+14.78759766	+1316	+6.71923828	-10.24804688	-0.76025391	+40.75927734	+5.66894531	-49.24072266	+1284
+1457971228.94800000	+8.34960938	-6.79394531	-0.88330078	+62.40234375	-4.13085938	-45.98876953	+1744	+8.12109375	-6.02929688	-0.49658203	+10.12939453	-11.00830078	+14.78759766	+1316	+6.71923828	-10.24804688	-0.76025391	+40.75927734	+5.66894531	-49.24072266	+1284
+1457971228.95210000	+8.34960938	-6.79394531	-0.88330078	+62.38037109	-4.10888672	-46.01074219	+1744	+8.12109375	-6.02929688	-0.49658203	+10.12939453	-11.00830078	+14.78759766	+1316	+6.71923828	-10.24804688	-0.76025391	+40.75927734	+5.66894531	-49.24072266	+1284
+1457971228.95630000	+8.34960938	-6.79394531	-0.88330078	+62.38037109	-4.08691406	-46.03271484	+1744	+8.12109375	-6.02929688	-0.49658203	+10.12939453	-11.00830078	+14.78759766	+1316	+6.71923828	-10.24804688	-0.76025391	+40.75927734	+5.66894531	-49.24072266	+1284
+1457971228.96040010	+8.34960938	-6.79394531	-0.88330078	+62.38037109	-4.08691406	-46.05468750	+1744	+8.12109375	-6.02929688	-0.49658203	+10.12939453	-11.00830078	+14.78759766	+1316	+6.71923828	-10.24804688	-0.76025391	+40.73730469	+5.64697266	-49.24072266	+1280
+1457971228.96460010	+8.34960938	-6.79394531	-0.88330078	+62.38037109	-4.06494141	-46.07666016	+1744	+8.12109375	-6.02929688	-0.49658203	+10.12939453	-11.00830078	+14.78759766	+1316	+6.71484375	-10.24804688	-0.76464844	+40.73730469	+5.64697266	-49.24072266	+1280
+1457971228.96880010	+8.34960938	-6.79394531	-0.88330078	+62.35839844	-4.06494141	-46.12060547	+1744	+8.12109375	-6.02929688	-0.49658203	+10.12939453	-11.00830078	+14.78759766	+1316	+6.71484375	-10.24804688	-0.76464844	+40.75927734	+5.64697266	-49.24072266	+1280
+1457971228.97289990	+8.34960938	-6.79394531	-0.87890625	+62.35839844	-4.04296875	-46.14257813	+1744	+8.12109375	-6.02929688	-0.49658203	+10.12939453	-11.00830078	+14.78759766	+1316	+6.71484375	-10.24804688	-0.76464844	+40.75927734	+5.64697266	-49.24072266	+1280
+1457971228.97709990	+8.34521484	-6.79394531	-0.87890625	+62.35839844	-4.04296875	-46.16455078	+1744	+8.12109375	-6.02929688	-0.49658203	+10.10742188	-11.00830078	+14.78759766	+1316	+6.71484375	-10.24804688	-0.76464844	+40.75927734	+5.62500000	-49.26269531	+1280
+1457971228.98130010	+8.34960938	-6.78955078	-0.87890625	+62.35839844	-4.04296875	-46.18652344	+1744	+8.12109375	-6.02929688	-0.49658203	+10.10742188	-11.00830078	+14.78759766	+1316	+6.71484375	-10.24804688	-0.76464844	+40.75927734	+5.62500000	-49.26269531	+1280
+1457971228.98540000	+8.34960938	-6.78955078	-0.87890625	+62.35839844	-4.04296875	-46.20849609	+1744	+8.12109375	-6.02929688	-0.49658203	+10.10742188	-11.00830078	+14.78759766	+1316	+6.71484375	-10.24804688	-0.76025391	+40.78125000	+5.62500000	-49.28466797	+1280
+1457971228.98959990	+8.34960938	-6.78955078	-0.87890625	+62.35839844	-4.04296875	-46.20849609	+1744	+8.12109375	-6.02929688	-0.49658203	+10.10742188	-11.00830078	+14.80957031	+1316	+6.71484375	-10.24804688	-0.76025391	+40.78125000	+5.62500000	-49.28466797	+1280
+1457971228.99379990	+8.34960938	-6.78955078	-0.87890625	+62.35839844	-4.04296875	-46.23046875	+1744	+8.12109375	-6.02929688	-0.49658203	+10.08544922	-11.00830078	+14.80957031	+1316	+6.71923828	-10.24365234	-0.76025391	+40.80322266	+5.60302734	-49.30664063	+1280
+1457971228.99790000	+8.34960938	-6.78955078	-0.87890625	+62.35839844	-4.04296875	-46.25244141	+1744	+8.12109375	-6.02929688	-0.49658203	+10.08544922	-11.00830078	+14.80957031	+1316	+6.71923828	-10.24365234	-0.76025391	+40.80322266	+5.60302734	-49.30664063	+1280
+1457971229.00210000	+8.34960938	-6.78955078	-0.87890625	+62.35839844	-4.04296875	-46.25244141	+1744	+8.12109375	-6.02929688	-0.49658203	+10.08544922	-11.00830078	+14.80957031	+1316	+6.71923828	-10.24365234	-0.75585938	+40.82519531	+5.60302734	-49.32861328	+1280
+1457971229.01040010	+8.34960938	-6.78955078	-0.87451172	+62.35839844	-4.04296875	-46.27441406	+1744	+8.12109375	-6.02929688	-0.49658203	+10.06347656	-11.00830078	+14.83154297	+1316	+6.72363281	-10.24365234	-0.75585938	+40.84716797	+5.60302734	-49.35058594	+1280
+1457971229.01460000	+8.34960938	-6.78955078	-0.87451172	+62.35839844	-4.06494141	-46.27441406	+1744	+8.12109375	-6.02929688	-0.49658203	+10.04150391	-11.03027344	+14.85351563	+1316	+6.72363281	-10.24365234	-0.75585938	+40.86914063	+5.58105469	-49.37255859	+1284
+1457971229.01880000	+8.34960938	-6.78955078	-0.87451172	+62.35839844	-4.06494141	-46.27441406	+1744	+8.12109375	-6.02929688	-0.49658203	+10.04150391	-11.03027344	+14.85351563	+1316	+6.72802734	-10.24365234	-0.75146484	+40.86914063	+5.58105469	-49.37255859	+1284
+1457971229.02290010	+8.34960938	-6.78955078	-0.87451172	+62.35839844	-4.06494141	-46.29638672	+1748	+8.12109375	-6.02929688	-0.49658203	+10.01953125	-11.03027344	+14.87548828	+1316	+6.72802734	-10.24365234	-0.75146484	+40.89111328	+5.58105469	-49.39453125	+1284
+1457971229.02710010	+8.34960938	-6.78955078	-0.87451172	+62.35839844	-4.06494141	-46.29638672	+1748	+8.12109375	-6.02929688	-0.49658203	+9.99755859	-11.03027344	+14.87548828	+1316	+6.72802734	-10.23925781	-0.75146484	+40.89111328	+5.58105469	-49.39453125	+1284
+1457971229.03119990	+8.34960938	-6.78955078	-0.87451172	+62.35839844	-4.06494141	-46.29638672	+1748	+8.12109375	-6.02929688	-0.49658203	+9.99755859	-11.05224609	+14.87548828	+1316	+6.72802734	-10.23925781	-0.75146484	+40.89111328	+5.58105469	-49.39453125	+1284
+1457971229.03539990	+8.34960938	-6.78955078	-0.87451172	+62.35839844	-4.04296875	-46.31835938	+1748	+8.12109375	-6.02929688	-0.49658203	+9.97558594	-11.05224609	+14.87548828	+1316	+6.72802734	-10.23925781	-0.75146484	+40.89111328	+5.58105469	-49.41650391	+1284
+1457971229.03959990	+8.34960938	-6.78955078	-0.87451172	+62.33642578	-4.04296875	-46.31835938	+1748	+8.12109375	-6.03369141	-0.49658203	+9.95361328	-11.05224609	+14.87548828	+1316	+6.72802734	-10.23925781	-0.75146484	+40.89111328	+5.58105469	-49.41650391	+1284
+1457971229.04370000	+8.34960938	-6.78955078	-0.87451172	+62.33642578	-4.04296875	-46.34033203	+1748	+8.12109375	-6.03369141	-0.49658203	+9.93164063	-11.07421875	+14.87548828	+1316	+6.72802734	-10.23925781	-0.75146484	+40.89111328	+5.58105469	-49.41650391	+1284
+1457971229.04790000	+8.34960938	-6.78955078	-0.87451172	+62.31445313	-4.04296875	-46.36230469	+1748	+8.12109375	-6.03369141	-0.49658203	+9.93164063	-11.07421875	+14.85351563	+1316	+6.72802734	-10.23925781	-0.75146484	+40.89111328	+5.58105469	-49.43847656	+1284
+1457971229.05209990	+8.34960938	-6.78955078	-0.87451172	+62.29248047	-4.02099609	-46.38427734	+1748	+8.12109375	-6.03369141	-0.49658203	+9.90966797	-11.09619141	+14.83154297	+1316	+6.72802734	-10.23925781	-0.75146484	+40.89111328	+5.58105469	-49.43847656	+1284
+1457971229.05620000	+8.34960938	-6.78955078	-0.87451172	+62.27050781	-3.99902344	-46.40625000	+1748	+8.12109375	-6.03369141	-0.49658203	+9.88769531	-11.11816406	+14.80957031	+1316	+6.72802734	-10.23925781	-0.75585938	+40.89111328	+5.55908203	-49.43847656	+1284
+1457971229.06040000	+8.34960938	-6.78955078	-0.87451172	+62.24853516	-3.97705078	-46.45019531	+1748	+8.12109375	-6.03369141	-0.49658203	+9.86572266	-11.14013672	+14.78759766	+1316	+6.72363281	-10.23925781	-0.75585938	+40.89111328	+5.55908203	-49.43847656	+1284
+1457971229.06460000	+8.34960938	-6.78955078	-0.87451172	+62.20458984	-3.95507813	-46.49414063	+1748	+8.12109375	-6.03369141	-0.50097656	+9.84375000	-11.16210938	+14.72167969	+1316	+6.72363281	-10.24365234	-0.75585938	+40.86914063	+5.55908203	-49.43847656	+1284
+1457971229.06870010	+8.34521484	-6.78955078	-0.87011719	+62.16064453	-3.91113281	-46.56005859	+1748	+8.12109375	-6.03369141	-0.50097656	+9.82177734	-11.18408203	+14.67773438	+1320	+6.72363281	-10.24365234	-0.76025391	+40.84716797	+5.55908203	-49.46044922	+1284
+1457971229.07290010	+8.34521484	-6.78955078	-0.87011719	+62.11669922	-3.86718750	-46.62597656	+1748	+8.12109375	-6.03369141	-0.50097656	+9.79980469	-11.22802734	+14.61181641	+1320	+6.71923828	-10.24365234	-0.76025391	+40.84716797	+5.55908203	-49.46044922	+1284
+1457971229.07710000	+8.34521484	-6.78955078	-0.87011719	+62.02880859	-3.80126953	-46.73583984	+1748	+8.12109375	-6.03369141	-0.50097656	+9.77783203	-11.27197266	+14.52392578	+1320	+6.71484375	-10.24365234	-0.76464844	+40.82519531	+5.53710938	-49.48242188	+1288
+1457971229.08119990	+8.34521484	-6.78955078	-0.87011719	+61.96289063	-3.73535156	-46.84570313	+1748	+8.12109375	-6.03808594	-0.50537109	+9.75585938	-11.33789063	+14.45800781	+1324	+6.71484375	-10.24365234	-0.76464844	+40.80322266	+5.53710938	-49.50439453	+1288
+1457971229.08540010	+8.34521484	-6.79394531	-0.87011719	+61.89697266	-3.69140625	-46.93359375	+1748	+8.12548828	-6.03808594	-0.50537109	+9.73388672	-11.38183594	+14.37011719	+1324	+6.71044922	-10.24365234	-0.76904297	+40.78125000	+5.53710938	-49.52636719	+1288
+1457971229.09369990	+8.34521484	-6.79394531	-0.87451172	+61.76513672	-3.55957031	-47.15332031	+1748	+8.12548828	-6.04248047	-0.50976563	+9.68994141	-11.49169922	+14.26025391	+1328	+6.70605469	-10.24804688	-0.77343750	+40.78125000	+5.51513672	-49.59228516	+1284
+1457971229.09789990	+8.34521484	-6.79833984	-0.87451172	+61.72119141	-3.51562500	-47.24121094	+1748	+8.12548828	-6.04248047	-0.50976563	+9.68994141	-11.53564453	+14.23828125	+1328	+6.71044922	-10.24804688	-0.77343750	+40.78125000	+5.51513672	-49.63623047	+1284
+1457971229.10209990	+8.34521484	-6.79833984	-0.87451172	+61.67724609	-3.47167969	-47.35107422	+1748	+8.12548828	-6.04687500	-0.51416016	+9.68994141	-11.57958984	+14.23828125	+1328	+6.71044922	-10.24804688	-0.77343750	+40.80322266	+5.51513672	-49.70214844	+1284
+1457971229.10620000	+8.34521484	-6.79833984	-0.87451172	+61.63330078	-3.42773438	-47.43896484	+1748	+8.12988281	-6.04687500	-0.51416016	+9.68994141	-11.62353516	+14.23828125	+1332	+6.71044922	-10.24804688	-0.76904297	+40.82519531	+5.51513672	-49.76806641	+1284
+1457971229.11040000	+8.34521484	-6.80273438	-0.87451172	+61.58935547	-3.40576172	-47.52685547	+1748	+8.12988281	-6.04687500	-0.51416016	+9.68994141	-11.64550781	+14.26025391	+1332	+6.71484375	-10.24365234	-0.76904297	+40.84716797	+5.51513672	-49.85595703	+1288
+1457971229.11450000	+8.34960938	-6.80273438	-0.87451172	+61.56738281	-3.36181641	-47.61474609	+1748	+8.12988281	-6.05126953	-0.51416016	+9.71191406	-11.66748047	+14.26025391	+1332	+6.71923828	-10.24365234	-0.76464844	+40.86914063	+5.51513672	-49.92187500	+1288
+1457971229.11870000	+8.34960938	-6.80712891	-0.87451172	+61.54541016	-3.31787109	-47.68066406	+1752	+8.12988281	-6.05126953	-0.51855469	+9.71191406	-11.68945313	+14.30419922	+1332	+6.72363281	-10.24365234	-0.76025391	+40.91308594	+5.51513672	-50.00976563	+1292
+1457971229.12290000	+8.34960938	-6.80712891	-0.87451172	+61.52343750	-3.27392578	-47.76855469	+1752	+8.12988281	-6.05126953	-0.51855469	+9.71191406	-11.68945313	+14.32617188	+1332	+6.72802734	-10.24804688	-0.75585938	+40.95703125	+5.51513672	-50.07568359	+1292
+1457971229.12700010	+8.34960938	-6.81152344	-0.87890625	+61.52343750	-3.22998047	-47.83447266	+1752	+8.12988281	-6.05566406	-0.51855469	+9.73388672	-11.71142578	+14.34814453	+1332	+6.73242188	-10.24804688	-0.75146484	+40.97900391	+5.51513672	-50.14160156	+1296
+1457971229.13120010	+8.34960938	-6.81152344	-0.87890625	+61.50146484	-3.18603516	-47.92236328	+1752	+8.12988281	-6.05566406	-0.51855469	+9.73388672	-11.71142578	+14.37011719	+1336	+6.73681641	-10.24804688	-0.75146484	+41.02294922	+5.53710938	-50.20751953	+1296
+1457971229.13540010	+8.34960938	-6.81591797	-0.88330078	+61.50146484	-3.14208984	-47.98828125	+1756	+8.12988281	-6.05566406	-0.52294922	+9.73388672	-11.71142578	+14.41406250	+1336	+6.74121094	-10.24804688	-0.74707031	+41.04492188	+5.53710938	-50.25146484	+1300
+1457971229.13949990	+8.34960938	-6.81591797	-0.88330078	+61.50146484	-3.07617188	-48.05419922	+1756	+8.12988281	-6.06005859	-0.52294922	+9.75585938	-11.73339844	+14.41406250	+1336	+6.74560547	-10.24804688	-0.74267578	+41.06689453	+5.55908203	-50.31738281	+1300
+1457971229.14369990	+8.34960938	-6.82031250	-0.88769531	+61.47949219	-3.03222656	-48.14208984	+1756	+8.12988281	-6.06005859	-0.52294922	+9.75585938	-11.73339844	+14.43603516	+1336	+6.74560547	-10.24804688	-0.74267578	+41.08886719	+5.58105469	-50.36132813	+1304
+1457971229.14790010	+8.34960938	-6.82470703	-0.88769531	+61.47949219	-2.94433594	-48.20800781	+1756	+8.12988281	-6.06005859	-0.52294922	+9.75585938	-11.73339844	+14.45800781	+1336	+6.75000000	-10.25244141	-0.73828125	+41.11083984	+5.60302734	-50.40527344	+1304
+1457971229.15200000	+8.34960938	-6.82910156	-0.89208984	+61.45751953	-2.87841797	-48.27392578	+1760	+8.12988281	-6.06005859	-0.52734375	+9.77783203	-11.73339844	+14.47998047	+1336	+6.75000000	-10.25683594	-0.73828125	+41.11083984	+5.64697266	-50.44921875	+1304
+1457971229.15619990	+8.34521484	-6.82910156	-0.89648438	+61.45751953	-2.79052734	-48.36181641	+1760	+8.12988281	-6.06445313	-0.52734375	+9.79980469	-11.73339844	+14.47998047	+1336	+6.75000000	-10.25683594	-0.73828125	+41.11083984	+5.66894531	-50.47119141	+1304
+1457971229.16039990	+8.34521484	-6.83349609	-0.90087891	+61.45751953	-2.72460938	-48.42773438	+1760	+8.12988281	-6.06445313	-0.53173828	+9.79980469	-11.73339844	+14.47998047	+1336	+6.74560547	-10.26123047	-0.74267578	+41.11083984	+5.69091797	-50.49316406	+1308
+1457971229.16450000	+8.34082031	-6.83349609	-0.90966797	+61.45751953	-2.61474609	-48.51562500	+1760	+8.12548828	-6.06884766	-0.53173828	+9.82177734	-11.73339844	+14.50195313	+1336	+6.74560547	-10.26562500	-0.74267578	+41.08886719	+5.73486328	-50.51513672	+1308
+1457971229.17290000	+8.33642578	-6.84228516	-0.91845703	+61.47949219	-2.43896484	-48.69140625	+1760	+8.12548828	-6.07324219	-0.54052734	+9.88769531	-11.73339844	+14.47998047	+1340	+6.73681641	-10.27441406	-0.75146484	+41.06689453	+5.82275391	-50.53710938	+1308
+1457971229.17700000	+8.33642578	-6.84228516	-0.92285156	+61.50146484	-2.32910156	-48.82324219	+1760	+8.12109375	-6.07763672	-0.54931641	+9.93164063	-11.71142578	+14.43603516	+1344	+6.73242188	-10.27880859	-0.75585938	+41.04492188	+5.86669922	-50.55908203	+1308
+1457971229.18120000	+8.33203125	-6.84667969	-0.92724609	+61.50146484	-2.24121094	-48.95507813	+1760	+8.12109375	-6.08203125	-0.55371094	+9.97558594	-11.73339844	+14.39208984	+1344	+6.72802734	-10.28320313	-0.76025391	+41.02294922	+5.93261719	-50.55908203	+1308
+1457971229.18530010	+8.33203125	-6.85107422	-0.93603516	+61.52343750	-2.15332031	-49.04296875	+1760	+8.11669922	-6.08642578	-0.56250000	+10.04150391	-11.73339844	+14.32617188	+1348	+6.72363281	-10.29199219	-0.76904297	+41.00097656	+5.97656250	-50.58105469	+1308
+1457971229.18950010	+8.32763672	-6.85107422	-0.94482422	+61.54541016	-2.04345703	-49.17480469	+1756	+8.11230469	-6.09521484	-0.57568359	+10.12939453	-11.75537109	+14.19433594	+1352	+6.71923828	-10.29638672	-0.77343750	+40.97900391	+6.02050781	-50.60302734	+1308
+1457971229.19370010	+8.32763672	-6.85546875	-0.94921875	+61.58935547	-1.97753906	-49.32861328	+1756	+8.11230469	-6.09960938	-0.58886719	+10.21728516	-11.79931641	+14.06250000	+1356	+6.71923828	-10.30078125	-0.78222656	+40.97900391	+6.06445313	-50.64697266	+1308
+1457971229.19779990	+8.32763672	-6.85546875	-0.95800781	+61.63330078	-1.91162109	-49.46044922	+1752	+8.10791016	-6.10400391	-0.59765625	+10.28320313	-11.84326172	+13.93066406	+1356	+6.71923828	-10.30517578	-0.78662109	+40.97900391	+6.10839844	-50.69091797	+1304
+1457971229.20199990	+8.32763672	-6.85986328	-0.96679688	+61.65527344	-1.82373047	-49.61425781	+1748	+8.10791016	-6.10839844	-0.61523438	+10.39306641	-11.90917969	+13.73291016	+1360	+6.72363281	-10.30957031	-0.79541016	+41.00097656	+6.15234375	-50.75683594	+1300
+1457971229.20619990	+8.33203125	-6.85986328	-0.97119141	+61.72119141	-1.73583984	-49.79003906	+1748	+8.10351563	-6.11279297	-0.62841797	+10.48095703	-12.01904297	+13.53515625	+1360	+6.72802734	-10.31396484	-0.79980469	+41.02294922	+6.17431641	-50.86669922	+1296
+1457971229.21030000	+8.33203125	-6.86425781	-0.97998047	+61.76513672	-1.69189453	-49.94384766	+1744	+8.10351563	-6.11718750	-0.64160156	+10.56884766	-12.10693359	+13.38134766	+1360	+6.73242188	-10.31396484	-0.79980469	+41.04492188	+6.19628906	-50.97656250	+1292
+1457971229.21450000	+8.33642578	-6.86865234	-0.99316406	+61.76513672	-1.60400391	-50.09765625	+1740	+8.10351563	-6.12158203	-0.65478516	+10.63476563	-12.19482422	+13.16162109	+1360	+6.74121094	-10.31835938	-0.80419922	+41.08886719	+6.24023438	-51.10839844	+1292
+1457971229.21869990	+8.34082031	-6.86865234	-0.99755859	+61.83105469	-1.53808594	-50.29541016	+1736	+8.10791016	-6.12158203	-0.66796875	+10.70068359	-12.32666016	+12.96386719	+1356	+6.75439453	-10.32275391	-0.80859375	+41.13281250	+6.24023438	-51.26220703	+1288
+1457971229.22280000	+8.34521484	-6.86865234	-1.01513672	+61.87500000	-1.47216797	-50.42724609	+1736	+8.11230469	-6.12597656	-0.68115234	+10.76660156	-12.41455078	+12.83203125	+1356	+6.76757813	-10.32275391	-0.81298828	+41.19873047	+6.24023438	-51.41601563	+1288
+1457971229.22700000	+8.34960938	-6.87744141	-1.02832031	+61.85302734	-1.40625000	-50.60302734	+1732	+8.11230469	-6.13037109	-0.69873047	+10.78857422	-12.52441406	+12.63427734	+1356	+6.78515625	-10.32275391	-0.81738281	+41.24267578	+6.26220703	-51.56982422	+1288
+1457971229.23530010	+8.36718750	-6.88183594	-1.05908203	+61.91894531	-1.25244141	-50.95458984	+1728	+8.12548828	-6.13037109	-0.73388672	+10.87646484	-12.74414063	+12.28271484	+1352	+6.81591797	-10.32275391	-0.83056641	+41.33056641	+6.28417969	-51.92138672	+1288
+1457971229.23950000	+8.37158203	-6.89062500	-1.07226563	+61.87500000	-1.16455078	-51.15234375	+1728	+8.12988281	-6.14355469	-0.75146484	+10.85449219	-12.85400391	+12.06298828	+1348	+6.83789063	-10.32275391	-0.83935547	+41.35253906	+6.30615234	-52.14111328	+1292
+1457971229.24370000	+8.38037109	-6.89501953	-1.08984375	+61.85302734	-1.05468750	-51.35009766	+1724	+8.13427734	-6.14355469	-0.77343750	+10.85449219	-12.96386719	+11.86523438	+1344	+6.85546875	-10.32275391	-0.84375000	+41.35253906	+6.35009766	-52.33886719	+1292
+1457971229.24780010	+8.38916016	-6.89941406	-1.11621094	+61.85302734	-0.96679688	-51.48193359	+1720	+8.14306641	-6.14794922	-0.79980469	+10.87646484	-13.00781250	+11.71142578	+1344	+6.86865234	-10.32714844	-0.86132813	+41.35253906	+6.39404297	-52.47070313	+1296
+1457971229.25200010	+8.39794922	-6.91259766	-1.13818359	+61.76513672	-0.83496094	-51.65771484	+1720	+8.14746094	-6.15673828	-0.82617188	+10.78857422	-13.07373047	+11.51367188	+1344	+6.88623047	-10.32714844	-0.88330078	+41.33056641	+6.45996094	-52.62451172	+1300
+1457971229.25620010	+8.40673828	-6.91699219	-1.16455078	+61.69921875	-0.70312500	-51.83349609	+1716	+8.15625000	-6.16113281	-0.85253906	+10.76660156	-13.16162109	+11.29394531	+1340	+6.89941406	-10.33154297	-0.89648438	+41.26464844	+6.52587891	-52.80029297	+1300
+1457971229.26029990	+8.41992188	-6.92138672	-1.19531250	+61.65527344	-0.57128906	-51.94335938	+1712	+8.16943359	-6.16552734	-0.88769531	+10.74462891	-13.16162109	+11.14013672	+1344	+6.91259766	-10.33154297	-0.92724609	+41.22070313	+6.59179688	-52.86621094	+1304
+1457971229.26449990	+8.42431641	-6.93457031	-1.22607422	+61.52343750	-0.41748047	-52.11914063	+1708	+8.17382813	-6.17431641	-0.91845703	+10.63476563	-13.20556641	+10.89843750	+1344	+6.92578125	-10.33593750	-0.95800781	+41.11083984	+6.70166016	-52.97607422	+1304
+1457971229.26860000	+8.43750000	-6.93896484	-1.25683594	+61.43554688	-0.24169922	-52.29492188	+1704	+8.18701172	-6.18310547	-0.95361328	+10.59082031	-13.24951172	+10.67871094	+1344	+6.93457031	-10.34033203	-0.98876953	+40.97900391	+6.81152344	-53.10791016	+1304
+1457971229.27280000	+8.45068359	-6.94775391	-1.29638672	+61.34765625	-0.08789063	-52.42675781	+1700	+8.20019531	-6.18750000	-0.99755859	+10.52490234	-13.24951172	+10.48095703	+1348	+6.94335938	-10.34472656	-1.02392578	+40.86914063	+6.94335938	-53.15185547	+1304
+1457971229.27700000	+8.45947266	-6.96093750	-1.33593750	+61.17187500	+0.10986328	-52.58056641	+1696	+8.20898438	-6.20068359	-1.03710938	+10.41503906	-13.27148438	+10.21728516	+1352	+6.94775391	-10.34912109	-1.06347656	+40.73730469	+7.09716797	-53.23974609	+1304
+1457971229.28110000	+8.46826172	-6.96972656	-1.37109375	+61.06201172	+0.30761719	-52.77832031	+1688	+8.21777344	-6.20507813	-1.07666016	+10.32714844	-13.29345703	+9.95361328	+1352	+6.95654297	-10.35351563	-1.09863281	+40.56152344	+7.25097656	-53.34960938	+1296
+1457971229.28530000	+8.48144531	-6.97851563	-1.41943359	+60.93017578	+0.50537109	-52.88818359	+1684	+8.23095703	-6.21386719	-1.12500000	+10.26123047	-13.24951172	+9.75585938	+1360	+6.96093750	-10.35791016	-1.15136719	+40.40771484	+7.40478516	-53.34960938	+1296
+1457971229.28950000	+8.49023438	-6.99169922	-1.46337891	+60.73242188	+0.72509766	-53.04199219	+1680	+8.24414063	-6.22265625	-1.17773438	+10.12939453	-13.24951172	+9.47021484	+1364	+6.96533203	-10.36669922	-1.19970703	+40.23193359	+7.58056641	-53.37158203	+1300
+1457971229.29780010	+8.51660156	-7.00488281	-1.56005859	+60.46875000	+1.14257813	-53.37158203	+1676	+8.27050781	-6.23583984	-1.27880859	+9.95361328	-13.27148438	+8.94287109	+1380	+6.97851563	-10.37109375	-1.30078125	+39.90234375	+7.91015625	-53.50341797	+1304
+1457971229.30200000	+8.52978516	-7.01806641	-1.61279297	+60.27099609	+1.36230469	-53.54736328	+1676	+8.28369141	-6.24462891	-1.33154297	+9.84375000	-13.27148438	+8.63525391	+1388	+6.98730469	-10.37548828	-1.35351563	+39.72656250	+8.10791016	-53.56933594	+1308
+1457971229.30609990	+8.54296875	-7.02246094	-1.66552734	+60.13916016	+1.58203125	-53.74511719	+1676	+8.29687500	-6.24902344	-1.38867188	+9.77783203	-13.29345703	+8.30566406	+1396	+6.99609375	-10.37548828	-1.40625000	+39.57275391	+8.30566406	-53.70117188	+1312
+1457971229.31030010	+8.56054688	-7.03125000	-1.72265625	+59.98535156	+1.80175781	-53.94287109	+1676	+8.31445313	-6.25341797	-1.44580078	+9.68994141	-13.31542969	+8.02001953	+1404	+7.00488281	-10.37548828	-1.46337891	+39.41894531	+8.48144531	-53.78906250	+1320
+1457971229.31450010	+8.57373047	-7.04003906	-1.77978516	+59.80957031	+2.02148438	-54.11865234	+1680	+8.32763672	-6.26220703	-1.50732422	+9.58007813	-13.33740234	+7.71240234	+1412	+7.01806641	-10.37548828	-1.51611328	+39.26513672	+8.67919922	-53.87695313	+1328
+1457971229.31859990	+8.59130859	-7.04443359	-1.83691406	+59.67773438	+2.24121094	-54.33837891	+1680	+8.34521484	-6.26660156	-1.56884766	+9.53613281	-13.38134766	+7.40478516	+1424	+7.03564453	-10.37109375	-1.57324219	+39.11132813	+8.85498047	-54.03076172	+1332
+1457971229.32279990	+8.60888672	-7.04882813	-1.89404297	+59.54589844	+2.46093750	-54.53613281	+1684	+8.36279297	-6.26660156	-1.63037109	+9.47021484	-13.42529297	+7.09716797	+1432	+7.04882813	-10.37109375	-1.63037109	+38.97949219	+9.03076172	-54.16259766	+1344
+1457971229.32699990	+8.62646484	-7.05761719	-1.95996094	+59.37011719	+2.65869141	-54.75585938	+1688	+8.38037109	-6.27099609	-1.69189453	+9.38232422	-13.46923828	+6.76757813	+1440	+7.06640625	-10.36669922	-1.68750000	+38.84765625	+9.20654297	-54.29443359	+1352
+1457971229.33110000	+8.64404297	-7.05761719	-2.02148438	+59.23828125	+2.87841797	-54.95361328	+1692	+8.39794922	-6.27099609	-1.76220703	+9.31640625	-13.51318359	+6.45996094	+1452	+7.08837891	-10.35791016	-1.74462891	+38.73779297	+9.36035156	-54.49218750	+1360
+1457971229.33530000	+8.66601563	-7.05761719	-2.08300781	+59.10644531	+3.07617188	-55.21728516	+1696	+8.41552734	-6.27099609	-1.82373047	+9.27246094	-13.62304688	+6.13037109	+1460	+7.11474609	-10.34912109	-1.79736328	+38.62792969	+9.51416016	-54.68994141	+1368
+1457971229.33940010	+8.68798828	-7.06201172	-2.14453125	+58.95263672	+3.27392578	-55.45898438	+1700	+8.43310547	-6.27539063	-1.88964844	+9.18457031	-13.68896484	+5.82275391	+1468	+7.14111328	-10.34472656	-1.85009766	+38.54003906	+9.68994141	-54.93164063	+1376
+1457971229.34360000	+8.70996094	-7.06201172	-2.21484375	+58.82080078	+3.47167969	-55.65673828	+1704	+8.45507813	-6.27099609	-1.95996094	+9.14062500	-13.73291016	+5.51513672	+1480	+7.16748047	-10.33154297	-1.90283203	+38.43017578	+9.84375000	-55.17333984	+1384
+1457971229.34780000	+8.73193359	-7.06201172	-2.27636719	+58.71093750	+3.66943359	-55.92041016	+1708	+8.47705078	-6.26660156	-2.02587891	+9.09667969	-13.82080078	+5.18554688	+1488	+7.19384766	-10.31835938	-1.95556641	+38.32031250	+9.97558594	-55.41503906	+1388
+1457971229.35610010	+8.77587891	-7.05761719	-2.41699219	+58.42529297	+4.04296875	-56.27197266	+1716	+8.51660156	-6.26220703	-2.17089844	+8.94287109	-13.90869141	+4.61425781	+1504	+7.25537109	-10.29199219	-2.06542969	+38.10058594	+10.26123047	-55.87646484	+1400
+1457971229.36030010	+8.80224609	-7.05322266	-2.47851563	+58.29345703	+4.21875000	-56.53564453	+1716	+8.54296875	-6.25341797	-2.23681641	+8.89892578	-14.01855469	+4.28466797	+1512	+7.28173828	-10.27441406	-2.12255859	+37.99072266	+10.34912109	-56.11816406	+1404
+1457971229.36439990	+8.82421875	-7.04443359	-2.54443359	+58.13964844	+4.39453125	-56.75537109	+1720	+8.56494141	-6.24902344	-2.30273438	+8.78906250	-14.08447266	+3.97705078	+1520	+7.31689453	-10.25683594	-2.17529297	+37.88085938	+10.45898438	-56.38183594	+1412
+1457971229.36859990	+8.85058594	-7.03564453	-2.61474609	+58.00781250	+4.59228516	-56.88720703	+1724	+8.58691406	-6.24023438	-2.38183594	+8.72314453	-14.08447266	+3.69140625	+1528	+7.34326172	-10.23925781	-2.23242188	+37.74902344	+10.59082031	-56.60156250	+1416
+1457971229.37280010	+8.87695313	-7.02685547	-2.67626953	+57.89794922	+4.79003906	-57.15087891	+1724	+8.61328125	-6.22705078	-2.44335938	+8.65722656	-14.17236328	+3.31787109	+1536	+7.36962891	-10.21728516	-2.28955078	+37.61718750	+10.70068359	-56.84326172	+1416
+1457971229.37690000	+8.90771484	-7.01806641	-2.74218750	+57.74414063	+4.92187500	-57.30468750	+1728	+8.63964844	-6.21826172	-2.51367188	+8.54736328	-14.23828125	+3.01025391	+1544	+7.40478516	-10.19531250	-2.34228516	+37.48535156	+10.78857422	-57.10693359	+1420
+1457971229.38109990	+8.93408203	-7.00048828	-2.81689453	+57.63427734	+5.11962891	-57.39257813	+1732	+8.66601563	-6.20068359	-2.58837891	+8.48144531	-14.19433594	+2.72460938	+1556	+7.43115234	-10.17333984	-2.39941406	+37.30957031	+10.92041016	-57.30468750	+1424
+1457971229.38529990	+8.96044922	-6.98730469	-2.87402344	+57.50244141	+5.31738281	-57.59033203	+1736	+8.69238281	-6.18310547	-2.64990234	+8.41552734	-14.26025391	+2.35107422	+1564	+7.45312500	-10.15136719	-2.45654297	+37.11181641	+11.03027344	-57.48046875	+1428
+1457971229.38940000	+8.99121094	-6.96533203	-2.93994141	+57.39257813	+5.44921875	-57.70019531	+1736	+8.72314453	-6.16552734	-2.71582031	+8.32763672	-14.28222656	+2.04345703	+1572	+7.47949219	-10.12060547	-2.51806641	+36.95800781	+11.11816406	-57.65625000	+1432
+1457971229.39360000	+9.02197266	-6.94775391	-3.00585938	+57.28271484	+5.62500000	-57.72216797	+1744	+8.74951172	-6.13916016	-2.79052734	+8.23974609	-14.23828125	+1.75781250	+1584	+7.50146484	-10.09423828	-2.57958984	+36.76025391	+11.22802734	-57.76611328	+1436
+1457971229.39780000	+9.04833984	-6.92138672	-3.05859375	+57.17285156	+5.80078125	-57.87597656	+1748	+8.78027344	-6.11718750	-2.84765625	+8.19580078	-14.28222656	+1.36230469	+1592	+7.52343750	-10.06347656	-2.63671875	+36.54052734	+11.33789063	-57.91992188	+1440
+1457971229.40190010	+9.08349609	-6.89941406	-3.12011719	+57.06298828	+5.93261719	-57.96386719	+1752	+8.81103516	-6.09082031	-2.90917969	+8.12988281	-14.30419922	+1.05468750	+1600	+7.54980469	-10.02832031	-2.68945313	+36.34277344	+11.42578125	-58.05175781	+1444
+1457971229.40610000	+9.11425781	-6.86865234	-3.18164063	+56.97509766	+6.10839844	-57.94189453	+1760	+8.84619141	-6.06005859	-2.97509766	+8.08593750	-14.21630859	+0.74707031	+1612	+7.57177734	-9.99316406	-2.75097656	+36.12304688	+11.55761719	-58.11767578	+1452
+1457971229.41440010	+9.18017578	-6.80712891	-3.28271484	+56.77734375	+6.39404297	-58.02978516	+1772	+8.91210938	-5.98535156	-3.08056641	+8.04199219	-14.21630859	+0.10986328	+1632	+7.61572266	-9.91845703	-2.85205078	+35.68359375	+11.73339844	-58.31542969	+1468
+1457971229.41860010	+9.21533203	-6.77197266	-3.34423828	+56.68945313	+6.54785156	-57.94189453	+1780	+8.94726563	-5.94580078	-3.14208984	+8.04199219	-14.10644531	-0.15380859	+1644	+7.63769531	-9.87890625	-2.90917969	+35.46386719	+11.86523438	-58.31542969	+1476
+1457971229.42269990	+9.24609375	-6.73242188	-3.38818359	+56.57958984	+6.70166016	-57.96386719	+1788	+8.98242188	-5.90185547	-3.18603516	+8.06396484	-14.10644531	-0.48339844	+1656	+7.65527344	-9.83496094	-2.95751953	+35.20019531	+11.97509766	-58.38134766	+1484
+1457971229.42689990	+9.28125000	-6.69726563	-3.43212891	+56.46972656	+6.81152344	-57.89794922	+1796	+9.01757813	-5.85351563	-3.22998047	+8.12988281	-14.06250000	-0.72509766	+1668	+7.68603516	-9.78662109	-3.00146484	+35.00244141	+12.01904297	-58.38134766	+1496
+1457971229.43109990	+9.32080078	-6.65332031	-3.48486328	+56.40380859	+6.94335938	-57.78808594	+1808	+9.05712891	-5.80078125	-3.28271484	+8.19580078	-13.95263672	-0.94482422	+1676	+7.71240234	-9.73388672	-3.05419922	+34.80468750	+12.12890625	-58.33740234	+1508
+1457971229.43520000	+9.35595703	-6.60937500	-3.52001953	+56.27197266	+7.07519531	-57.78808594	+1816	+9.09228516	-5.75244141	-3.31787109	+8.28369141	-13.93066406	-1.25244141	+1688	+7.73876953	-9.68115234	-3.08935547	+34.54101563	+12.19482422	-58.38134766	+1520
+1457971229.43940000	+9.39990234	-6.56542969	-3.55957031	+56.11816406	+7.18505859	-57.67822266	+1824	+9.13183594	-5.69091797	-3.35742188	+8.45947266	-13.88671875	-1.45019531	+1700	+7.77392578	-9.62841797	-3.12890625	+34.36523438	+12.19482422	-58.38134766	+1532
+1457971229.44359990	+9.43945313	-6.51708984	-3.60791016	+56.00830078	+7.31689453	-57.50244141	+1836	+9.17138672	-5.62939453	-3.40136719	+8.61328125	-13.75488281	-1.64794922	+1708	+7.80908203	-9.56689453	-3.16845703	+34.16748047	+12.26074219	-58.31542969	+1548
+1457971229.44770000	+9.47900391	-6.46435547	-3.63427734	+55.87646484	+7.44873047	-57.45849609	+1844	+9.21093750	-5.56787109	-3.43212891	+8.81103516	-13.71093750	-1.88964844	+1716	+7.83544922	-9.50976563	-3.19482422	+33.90380859	+12.30468750	-58.31542969	+1560
+1457971229.45190000	+9.52294922	-6.41601563	-3.66943359	+55.65673828	+7.58056641	-57.28271484	+1852	+9.25048828	-5.49755859	-3.46289063	+9.07470703	-13.62304688	-2.04345703	+1728	+7.87939453	-9.44824219	-3.22558594	+33.70605469	+12.26074219	-58.24951172	+1572
+1457971229.45610000	+9.56689453	-6.36328125	-3.70898438	+55.50292969	+7.71240234	-57.06298828	+1860	+9.29003906	-5.42724609	-3.49804688	+9.31640625	-13.51318359	-2.21923828	+1736	+7.92333984	-9.37792969	-3.26074219	+33.53027344	+12.26074219	-58.11767578	+1584
+1457971229.46020010	+9.61083984	-6.30615234	-3.73095703	+55.32714844	+7.84423828	-56.97509766	+1868	+9.32958984	-5.35693359	-3.52001953	+9.62402344	-13.44726563	-2.41699219	+1744	+7.95849609	-9.30761719	-3.27832031	+33.31054688	+12.21679688	-58.07373047	+1596
+1457971229.46440010	+9.65917969	-6.25341797	-3.75732422	+55.04150391	+7.99804688	-56.77734375	+1876	+9.37353516	-5.27783203	-3.54638672	+9.95361328	-13.38134766	-2.57080078	+1752	+8.00683594	-9.23730469	-3.30029297	+33.11279297	+12.12890625	-57.96386719	+1608
+1457971229.46860000	+9.70751953	-6.19189453	-3.79248047	+54.84375000	+8.17382813	-56.49169922	+1884	+9.41748047	-5.19873047	-3.57275391	+10.32714844	-13.24951172	-2.68066406	+1760	+8.05078125	-9.16259766	-3.32666016	+32.91503906	+12.08496094	-57.78808594	+1620
+1457971229.47690010	+9.80419922	-6.07324219	-3.82763672	+54.27246094	+8.54736328	-56.09619141	+1888	+9.50537109	-5.03613281	-3.59912109	+11.11816406	-13.09570313	-3.01025391	+1768	+8.14306641	-9.00878906	-3.34423828	+32.43164063	+11.86523438	-57.52441406	+1632
+1457971229.48110010	+9.85693359	-6.00732422	-3.85400391	+54.00878906	+8.78906250	-55.76660156	+1892	+9.55371094	-4.94824219	-3.62109375	+11.57958984	-12.96386719	-3.09814453	+1772	+8.19140625	-8.92968750	-3.36181641	+32.18994141	+11.79931641	-57.28271484	+1640
+1457971229.48519990	+9.90966797	-5.94140625	-3.86279297	+53.72314453	+9.00878906	-55.56884766	+1892	+9.60205078	-4.85595703	-3.62109375	+12.04101563	-12.91992188	-3.29589844	+1776	+8.23095703	-8.85058594	-3.37060547	+31.90429688	+11.68945313	-57.08496094	+1644
+1457971229.48939990	+9.95800781	-5.88427734	-3.87597656	+53.30566406	+9.27246094	-55.21728516	+1892	+9.65039063	-4.76806641	-3.63427734	+12.48046875	-12.78808594	-3.36181641	+1776	+8.27929688	-8.76708984	-3.37939453	+31.61865234	+11.55761719	-56.77734375	+1648
+1457971229.49350000	+10.01513672	-5.80957031	-3.89794922	+52.99804688	+9.55810547	-54.82177734	+1892	+9.69873047	-4.67138672	-3.64746094	+12.96386719	-12.63427734	-3.40576172	+1780	+8.32324219	-8.67919922	-3.39257813	+31.37695313	+11.46972656	-56.44775391	+1652
+1457971229.49770000	+10.06787109	-5.73486328	-3.89794922	+52.64648438	+9.84375000	-54.55810547	+1892	+9.75146484	-4.57470703	-3.63867188	+13.46923828	-12.59033203	-3.55957031	+1784	+8.36718750	-8.59130859	-3.39257813	+31.06933594	+11.33789063	-56.16210938	+1656
+1457971229.50190000	+10.12060547	-5.67333984	-3.90673828	+52.20703125	+10.17333984	-54.16259766	+1888	+9.79980469	-4.48242188	-3.63867188	+13.88671875	-12.43652344	-3.60351563	+1780	+8.41113281	-8.50341797	-3.39697266	+30.76171875	+11.20605469	-55.78857422	+1656
+1457971229.50600000	+10.17773438	-5.59863281	-3.91552734	+51.85546875	+10.52490234	-53.72314453	+1884	+9.85693359	-4.38134766	-3.64306641	+14.37011719	-12.28271484	-3.60351563	+1780	+8.45507813	-8.41552734	-3.40576172	+30.45410156	+11.14013672	-55.37109375	+1660
+1457971229.51020000	+10.23046875	-5.51953125	-3.90673828	+51.48193359	+10.85449219	-53.41552734	+1884	+9.91406250	-4.28027344	-3.62548828	+14.85351563	-12.23876953	-3.71337891	+1788	+8.49023438	-8.32324219	-3.40136719	+30.12451172	+11.05224609	-54.99755859	+1660
+1457971229.51440000	+10.27880859	-5.44921875	-3.91113281	+51.04248047	+11.25000000	-52.95410156	+1880	+9.96679688	-4.18359375	-3.62109375	+15.22705078	-12.06298828	-3.71337891	+1788	+8.52978516	-8.23535156	-3.40576172	+29.77294922	+10.98632813	-54.53613281	+1660
+1457971229.51850010	+10.33593750	-5.37011719	-3.91552734	+50.66894531	+11.62353516	-52.47070313	+1876	+10.02392578	-4.07812500	-3.61669922	+15.66650391	-11.90917969	-3.69140625	+1792	+8.57373047	-8.13867188	-3.41015625	+29.46533203	+10.94238281	-54.03076172	+1660
+1457971229.52270010	+10.38867188	-5.28662109	-3.90234375	+50.27343750	+11.99707031	-52.07519531	+1880	+10.08105469	-3.97265625	-3.59033203	+16.08398438	-11.86523438	-3.73535156	+1800	+8.60888672	-8.04199219	-3.40576172	+29.15771484	+10.87646484	-53.54736328	+1664
+1457971229.52690010	+10.43701172	-5.20751953	-3.89794922	+49.89990234	+12.39257813	-51.59179688	+1876	+10.13378906	-3.87597656	-3.57275391	+16.36962891	-11.71142578	-3.71337891	+1808	+8.64404297	-7.94531250	-3.40576172	+28.80615234	+10.83251953	-53.04199219	+1664
+1457971229.53099990	+10.48974609	-5.11962891	-3.89355469	+49.57031250	+12.74414063	-51.10839844	+1880	+10.19091797	-3.76611328	-3.55957031	+16.72119141	-11.57958984	-3.66943359	+1812	+8.67919922	-7.84423828	-3.41015625	+28.54248047	+10.81054688	-52.49267578	+1668
+1457971229.53520010	+10.54248047	-5.03613281	-3.87158203	+49.24072266	+13.09570313	-50.69091797	+1884	+10.25244141	-3.65625000	-3.52441406	+17.02880859	-11.60156250	-3.66943359	+1828	+8.71875000	-7.74316406	-3.40136719	+28.25683594	+10.74462891	-52.03125000	+1672
+1457971229.53940010	+10.59082031	-4.94824219	-3.85839844	+48.93310547	+13.44726563	-50.22949219	+1888	+10.30957031	-3.55517578	-3.49804688	+17.24853516	-11.49169922	-3.64746094	+1836	+8.75390625	-7.65087891	-3.39697266	+27.92724609	+10.72265625	-51.52587891	+1676
+1457971229.54769990	+10.69189453	-4.76806641	-3.82324219	+48.36181641	+14.08447266	-49.37255859	+1900	+10.42822266	-3.33984375	-3.43212891	+17.70996094	-11.49169922	-3.53759766	+1860	+8.82861328	-7.44433594	-3.37939453	+27.46582031	+10.61279297	-50.53710938	+1688
+1457971229.55189990	+10.73583984	-4.67578125	-3.80126953	+48.16406250	+14.39208984	-48.88916016	+1908	+10.48095703	-3.23437500	-3.39697266	+17.84179688	-11.46972656	-3.47167969	+1872	+8.86376953	-7.34765625	-3.37060547	+27.18017578	+10.59082031	-50.03173828	+1692
+1457971229.55600000	+10.78417969	-4.57910156	-3.78369141	+47.96630859	+14.63378906	-48.44970703	+1920	+10.53808594	-3.12890625	-3.36181641	+17.99560547	-11.51367188	-3.36181641	+1888	+8.90771484	-7.23339844	-3.36181641	+27.02636719	+10.48095703	-49.52636719	+1700
+1457971229.56020000	+10.83251953	-4.48242188	-3.75292969	+47.76855469	+14.85351563	-48.05419922	+1932	+10.59960938	-3.02343750	-3.31347656	+18.10546875	-11.64550781	-3.29589844	+1904	+8.95166016	-7.12792969	-3.33984375	+26.89453125	+10.34912109	-49.10888672	+1712
+1457971229.56440000	+10.87646484	-4.39013672	-3.72656250	+47.61474609	+15.09521484	-47.65869141	+1944	+10.65234375	-2.91796875	-3.26953125	+18.17138672	-11.73339844	-3.18603516	+1916	+8.98681641	-7.02685547	-3.32666016	+26.65283203	+10.26123047	-48.66943359	+1720
+1457971229.56850000	+10.92480469	-4.28906250	-3.69580078	+47.50488281	+15.20507813	-47.26318359	+1956	+10.70947266	-2.81250000	-3.22119141	+18.23730469	-11.86523438	-3.05419922	+1932	+9.03515625	-6.91259766	-3.30908203	+26.56494141	+10.08544922	-48.22998047	+1732
+1457971229.57270000	+10.97753906	-4.18798828	-3.65625000	+47.37304688	+15.31494141	-46.95556641	+1972	+10.76660156	-2.70703125	-3.16845703	+18.28125000	-12.08496094	-2.92236328	+1948	+9.08349609	-6.80273438	-3.28271484	+26.45507813	+9.86572266	-47.85644531	+1748
+1457971229.57680010	+11.02148438	-4.09130859	-3.62109375	+47.24121094	+15.44677734	-46.62597656	+1984	+10.82373047	-2.60156250	-3.11572266	+18.32519531	-12.26074219	-2.76855469	+1964	+9.12304688	-6.70166016	-3.25634766	+26.27929688	+9.68994141	-47.50488281	+1760
+1457971229.58100010	+11.06982422	-3.99023438	-3.58593750	+47.15332031	+15.51269531	-46.27441406	+2000	+10.87646484	-2.50048828	-3.06298828	+18.32519531	-12.45849609	-2.57080078	+1976	+9.17578125	-6.58740234	-3.23437500	+26.23535156	+9.42626953	-47.10937500	+1772
+1457971229.58520010	+11.12255859	-3.88916016	-3.53759766	+47.06542969	+15.53466797	-45.98876953	+2016	+10.93798828	-2.39941406	-3.00585938	+18.34716797	-12.70019531	-2.39501953	+1992	+9.22412109	-6.47314453	-3.20361328	+26.19140625	+9.14062500	-46.77978516	+1788
+1457971229.58929990	+11.16650391	-3.79248047	-3.49804688	+46.93359375	+15.57861328	-45.70312500	+2028	+10.99072266	-2.29394531	-2.94873047	+18.36914063	-12.91992188	-2.17529297	+2004	+9.26806641	-6.37207031	-3.17285156	+26.03759766	+8.89892578	-46.45019531	+1800
+1457971229.59349990	+11.21484375	-3.68701172	-3.45410156	+46.84570313	+15.53466797	-45.41748047	+2044	+11.04345703	-2.19287109	-2.88720703	+18.34716797	-13.16162109	-1.93359375	+2012	+9.32080078	-6.25341797	-3.14648438	+26.01562500	+8.56933594	-46.09863281	+1816
+1457971229.59770010	+11.26757813	-3.58593750	-3.40136719	+46.77978516	+15.46875000	-45.17578125	+2056	+11.10058594	-2.09619141	-2.82568359	+18.34716797	-13.44726563	-1.71386719	+2024	+9.37353516	-6.13476563	-3.11132813	+26.01562500	+8.19580078	-45.79101563	+1836
+1457971229.60180000	+11.31591797	-3.48486328	-3.35302734	+46.62597656	+15.40283203	-44.97802734	+2068	+11.15332031	-1.99072266	-2.75976563	+18.36914063	-13.73291016	-1.47216797	+2036	+9.41748047	-6.03369141	-3.07617188	+25.88378906	+7.88818359	-45.54931641	+1848
+1457971229.60599990	+11.36425781	-3.38378906	-3.30029297	+46.53808594	+15.29296875	-44.73632813	+2080	+11.20605469	-1.89404297	-2.69824219	+18.32519531	-13.99658203	-1.23046875	+2044	+9.46582031	-5.91943359	-3.04541016	+25.86181641	+7.51464844	-45.24169922	+1860
+1457971229.61019990	+11.41699219	-3.28271484	-3.24755859	+46.42822266	+15.18310547	-44.56054688	+2096	+11.26318359	-1.79736328	-2.63232422	+18.32519531	-14.28222656	-0.98876953	+2052	+9.51855469	-5.80517578	-3.00585938	+25.83984375	+7.11914063	-45.00000000	+1876
+1457971229.61430000	+11.46533203	-3.18603516	-3.19042969	+46.29638672	+15.07324219	-44.38476563	+2104	+11.31152344	-1.69628906	-2.56640625	+18.34716797	-14.54589844	-0.74707031	+2060	+9.56250000	-5.70410156	-2.97070313	+25.68603516	+6.78955078	-44.75830078	+1888
+1457971229.61850000	+11.51367188	-3.08935547	-3.13769531	+46.16455078	+14.91943359	-44.16503906	+2116	+11.36425781	-1.59960938	-2.50048828	+18.32519531	-14.80957031	-0.50537109	+2068	+9.61083984	-5.58984375	-2.93554688	+25.66406250	+6.39404297	-44.49462891	+1900
+1457971229.62270000	+11.56640625	-2.98828125	-3.08056641	+46.05468750	+14.74365234	-43.98925781	+2124	+11.42138672	-1.50292969	-2.43017578	+18.30322266	-15.09521484	-0.26367188	+2072	+9.66357422	-5.47558594	-2.90039063	+25.64208984	+6.02050781	-44.25292969	+1912
+1457971229.63100000	+11.65429688	-2.79931641	-2.96630859	+45.79101563	+14.39208984	-43.70361328	+2144	+11.52246094	-1.31396484	-2.28955078	+18.25927734	-15.66650391	+0.15380859	+2092	+9.74707031	-5.26904297	-2.83007813	+25.42236328	+5.31738281	-43.79150391	+1932
+1457971229.63520000	+11.70703125	-2.70263672	-2.91357422	+45.65917969	+14.19433594	-43.54980469	+2152	+11.57519531	-1.22167969	-2.22363281	+18.23730469	-15.93017578	+0.37353516	+2100	+9.79541016	-5.16357422	-2.79492188	+25.37841797	+4.94384766	-43.59375000	+1944
+1457971229.63930010	+11.74658203	-2.60595703	-2.85205078	+45.54931641	+13.97460938	-43.43994141	+2160	+11.62792969	-1.12500000	-2.14892578	+18.21533203	-16.25976563	+0.57128906	+2108	+9.83056641	-5.06689453	-2.75537109	+25.18066406	+4.61425781	-43.41796875	+1948
+1457971229.64350010	+11.79052734	-2.51806641	-2.79492188	+45.39550781	+13.75488281	-43.33007813	+2172	+11.67626953	-1.04150391	-2.07861328	+18.12744141	-16.56738281	+0.76904297	+2120	+9.87451172	-4.97021484	-2.72460938	+25.09277344	+4.28466797	-43.17626953	+1960
+1457971229.64759990	+11.83886719	-2.42578125	-2.73779297	+45.26367188	+13.55712891	-43.19824219	+2180	+11.72900391	-0.95361328	-2.00830078	+18.06152344	-16.80908203	+0.96679688	+2128	+9.91845703	-4.86914063	-2.68945313	+25.00488281	+3.93310547	-43.00048828	+1968
+1457971229.65179990	+11.87841797	-2.33349609	-2.68066406	+45.13183594	+13.35937500	-43.11035156	+2188	+11.77734375	-0.85693359	-1.93798828	+18.01757813	-17.13867188	+1.14257813	+2140	+9.95361328	-4.78125000	-2.65429688	+24.80712891	+3.64746094	-42.80273438	+1972
+1457971229.65599990	+11.92236328	-2.25000000	-2.62353516	+44.95605469	+13.11767578	-43.02246094	+2200	+11.82568359	-0.77783203	-1.86328125	+17.90771484	-17.44628906	+1.34033203	+2148	+9.99316406	-4.68457031	-2.62353516	+24.69726563	+3.31787109	-42.58300781	+1980
+1457971229.66010000	+11.96630859	-2.16210938	-2.57080078	+44.82421875	+12.91992188	-42.91259766	+2208	+11.87402344	-0.68994141	-1.79296875	+17.77587891	-17.70996094	+1.56005859	+2156	+10.03710938	-4.58789063	-2.58837891	+24.60937500	+2.98828125	-42.40722656	+1988
+1457971229.66430000	+12.00585938	-2.07421875	-2.51367188	+44.67041016	+12.67822266	-42.84667969	+2220	+11.92236328	-0.60205078	-1.71826172	+17.70996094	-18.06152344	+1.73583984	+2172	+10.07226563	-4.50439453	-2.55322266	+24.38964844	+2.70263672	-42.23144531	+1992
+1457971229.66849990	+12.04541016	-1.99511719	-2.45654297	+44.49462891	+12.45849609	-42.78076172	+2232	+11.96630859	-0.52734375	-1.64355469	+17.53417969	-18.41308594	+1.95556641	+2180	+10.10742188	-4.41650391	-2.52246094	+24.25781250	+2.39501953	-42.01171875	+2000
+1457971229.67260000	+12.09375000	-1.91601563	-2.39941406	+44.31884766	+12.26074219	-42.71484375	+2240	+12.01464844	-0.44824219	-1.57324219	+17.33642578	-18.69873047	+2.17529297	+2192	+10.15136719	-4.32861328	-2.48730469	+24.12597656	+2.06542969	-41.85791016	+2008
+1457971229.67680000	+12.13330078	-1.83251953	-2.34228516	+44.14306641	+12.04101563	-42.64892578	+2252	+12.05859375	-0.36474609	-1.50292969	+17.24853516	-19.02832031	+2.39501953	+2204	+10.18652344	-4.24511719	-2.45214844	+23.92822266	+1.75781250	-41.66015625	+2012
+1457971229.68100000	+12.17285156	-1.75781250	-2.28515625	+43.90136719	+11.84326172	-42.60498047	+2264	+12.10253906	-0.29443359	-1.42822266	+17.02880859	-19.35791016	+2.63671875	+2216	+10.22607422	-4.16162109	-2.42138672	+23.77441406	+1.45019531	-41.46240234	+2016
+1457971229.68510010	+12.21679688	-1.68310547	-2.23242188	+43.68164063	+11.64550781	-42.53906250	+2276	+12.14648438	-0.22412109	-1.36230469	+16.83105469	-19.62158203	+2.90039063	+2224	+10.26562500	-4.07812500	-2.38183594	+23.64257813	+1.14257813	-41.26464844	+2024
+1457971229.68930010	+12.25634766	-1.60839844	-2.17529297	+43.48388672	+11.46972656	-42.47314453	+2284	+12.19042969	-0.14501953	-1.29199219	+16.69921875	-19.95117188	+3.16406250	+2236	+10.30078125	-3.99902344	-2.35107422	+23.46679688	+0.83496094	-41.06689453	+2028
+1457971229.69350000	+12.29589844	-1.53808594	-2.12255859	+43.22021484	+11.29394531	-42.40722656	+2296	+12.22998047	-0.07910156	-1.21728516	+16.43554688	-20.25878906	+3.44970703	+2244	+10.33593750	-3.91552734	-2.31591797	+23.31298828	+0.52734375	-40.84716797	+2032
+1457971229.69759990	+12.33984375	-1.47216797	-2.06542969	+42.95654297	+11.14013672	-42.34130859	+2304	+12.27392578	-0.01757813	-1.15576172	+16.17187500	-20.50048828	+3.75732422	+2252	+10.37548828	-3.83203125	-2.27636719	+23.18115234	+0.19775391	-40.67138672	+2040
+1457971229.70180010	+12.37939453	-1.39746094	-2.01269531	+42.73681641	+10.98632813	-42.27539063	+2312	+12.31787109	+0.05273438	-1.09423828	+16.01806641	-20.76416016	+4.08691406	+2264	+10.41064453	-3.75292969	-2.24121094	+23.00537109	-0.10986328	-40.45166016	+2044
+1457971229.70600010	+12.41894531	-1.33593750	-1.95996094	+42.42919922	+10.83251953	-42.20947266	+2320	+12.35742188	+0.10986328	-1.02832031	+15.71044922	-21.04980469	+4.41650391	+2272	+10.44580078	-3.67382813	-2.21044922	+22.82958984	-0.39550781	-40.23193359	+2048
+1457971229.71429990	+12.50244141	-1.20849609	-1.85449219	+41.90185547	+10.63476563	-42.05566406	+2332	+12.44091797	+0.23291016	-0.90966797	+15.22705078	-21.44531250	+5.07568359	+2288	+10.51611328	-3.52441406	-2.13574219	+22.50000000	-0.98876953	-39.81445313	+2052
+1457971229.71849990	+12.54199219	-1.15136719	-1.80615234	+41.57226563	+10.54687500	-41.94580078	+2336	+12.48046875	+0.28564453	-0.85253906	+14.91943359	-21.64306641	+5.42724609	+2292	+10.55126953	-3.44970703	-2.10058594	+22.32421875	-1.25244141	-39.57275391	+2056
+1457971229.72260000	+12.58154297	-1.09423828	-1.75781250	+41.28662109	+10.50292969	-41.81396484	+2340	+12.52441406	+0.33398438	-0.80419922	+14.58984375	-21.73095703	+5.77880859	+2296	+10.58642578	-3.37060547	-2.06542969	+22.19238281	-1.51611328	-39.35302734	+2056
+1457971229.72680000	+12.61669922	-1.03271484	-1.71386719	+41.04492188	+10.43701172	-41.70410156	+2348	+12.56396484	+0.39111328	-0.75146484	+14.34814453	-21.86279297	+6.15234375	+2304	+10.61718750	-3.30029297	-2.03027344	+22.01660156	-1.75781250	-39.08935547	+2056
+1457971229.73090000	+12.65185547	-0.97998047	-1.66552734	+40.71533203	+10.39306641	-41.59423828	+2352	+12.60351563	+0.43505859	-0.69873047	+13.99658203	-21.99462891	+6.50390625	+2312	+10.64794922	-3.22998047	-1.99951172	+21.79687500	-1.95556641	-38.82568359	+2052
+1457971229.73510000	+12.69140625	-0.93164063	-1.62597656	+40.38574219	+10.39306641	-41.46240234	+2356	+12.64306641	+0.48339844	-0.65478516	+13.64501953	-22.03857422	+6.85546875	+2312	+10.68310547	-3.16406250	-1.96435547	+21.62109375	-2.17529297	-38.60595703	+2052
+1457971229.73930000	+12.72656250	-0.87451172	-1.58203125	+40.14404297	+10.34912109	-41.35253906	+2364	+12.68261719	+0.53173828	-0.60644531	+13.33740234	-22.14843750	+7.20703125	+2320	+10.70947266	-3.09375000	-1.93359375	+21.42333984	-2.37304688	-38.34228516	+2048
+1457971229.74340010	+12.76171875	-0.83056641	-1.53808594	+39.79248047	+10.30517578	-41.26464844	+2368	+12.72656250	+0.57128906	-0.55810547	+12.98583984	-22.23632813	+7.53662109	+2324	+10.74023438	-3.03222656	-1.90283203	+21.18164063	-2.54882813	-38.07861328	+2044
+1457971229.74760010	+12.79687500	-0.78662109	-1.50292969	+39.46289063	+10.37109375	-41.11083984	+2368	+12.76611328	+0.61083984	-0.52294922	+12.61230469	-22.23632813	+7.88818359	+2328	+10.76660156	-2.97070313	-1.87207031	+20.98388672	-2.68066406	-37.81494141	+2040
+1457971229.75180010	+12.82763672	-0.73828125	-1.46777344	+39.19921875	+10.34912109	-41.00097656	+2376	+12.80566406	+0.65478516	-0.47900391	+12.28271484	-22.30224609	+8.19580078	+2332	+10.79296875	-2.90917969	-1.84570313	+20.76416016	-2.81250000	-37.57324219	+2032
+1457971229.75589990	+12.85839844	-0.69873047	-1.42822266	+38.84765625	+10.32714844	-40.89111328	+2376	+12.84521484	+0.68994141	-0.43505859	+11.86523438	-22.36816406	+8.52539063	+2336	+10.81494141	-2.85644531	-1.81933594	+20.52246094	-2.92236328	-37.30957031	+2028
+1457971229.76430010	+12.91992188	-0.61523438	-1.36230469	+38.18847656	+10.37109375	-40.62744141	+2380	+12.91992188	+0.76025391	-0.35595703	+11.07421875	-22.45605469	+9.16259766	+2348	+10.86328125	-2.74658203	-1.77539063	+20.06103516	-3.09814453	-36.78222656	+2012
+1457971229.76840000	+12.94628906	-0.58886719	-1.32714844	+37.79296875	+10.32714844	-40.56152344	+2384	+12.95507813	+0.78662109	-0.30761719	+10.61279297	-22.56591797	+9.47021484	+2352	+10.88525391	-2.70263672	-1.75341797	+19.75341797	-3.20800781	-36.54052734	+2004
+1457971229.77259990	+12.97705078	-0.55810547	-1.30078125	+37.39746094	+10.34912109	-40.45166016	+2384	+12.99023438	+0.81738281	-0.26806641	+10.17333984	-22.60986328	+9.77783203	+2360	+10.90722656	-2.65429688	-1.73583984	+19.46777344	-3.22998047	-36.27685547	+1992
+1457971229.77679990	+13.00341797	-0.52294922	-1.26562500	+37.04589844	+10.28320313	-40.38574219	+2384	+13.02978516	+0.84814453	-0.22412109	+9.73388672	-22.74169922	+10.08544922	+2368	+10.92919922	-2.60595703	-1.71386719	+19.22607422	-3.33984375	-36.05712891	+1988
+1457971229.78090000	+13.03417969	-0.50097656	-1.22607422	+36.60644531	+10.21728516	-40.31982422	+2384	+13.06494141	+0.87011719	-0.17578125	+9.22851563	-22.89550781	+10.39306641	+2372	+10.95117188	-2.57080078	-1.69189453	+18.91845703	-3.47167969	-35.85937500	+1980
+1457971229.78510000	+13.05615234	-0.47460938	-1.20410156	+36.18896484	+10.23925781	-40.20996094	+2384	+13.09570313	+0.89208984	-0.14062500	+8.72314453	-22.96142578	+10.70068359	+2376	+10.96875000	-2.53125000	-1.68310547	+18.63281250	-3.47167969	-35.61767578	+1968
+1457971229.78930000	+13.08251953	-0.44824219	-1.17333984	+35.79345703	+10.19531250	-40.14404297	+2384	+13.13085938	+0.91406250	-0.09667969	+8.19580078	-23.13720703	+11.03027344	+2384	+10.98632813	-2.48730469	-1.66552734	+18.39111328	-3.60351563	-35.44189453	+1960
+1457971229.79340000	+13.10449219	-0.43066406	-1.14257813	+35.35400391	+10.12939453	-40.07812500	+2384	+13.16162109	+0.93164063	-0.04833984	+7.62451172	-23.31298828	+11.35986328	+2396	+11.00390625	-2.45214844	-1.64794922	+18.08349609	-3.71337891	-35.26611328	+1952
+1457971229.79760000	+13.12646484	-0.41308594	-1.12060547	+34.89257813	+10.10742188	-39.96826172	+2384	+13.18798828	+0.94921875	-0.01757813	+7.03125000	-23.42285156	+11.73339844	+2400	+11.02148438	-2.41699219	-1.63916016	+17.79785156	-3.75732422	-35.06835938	+1944
+1457971229.80170010	+13.14843750	-0.38671875	-1.08984375	+34.49707031	+9.99755859	-39.92431641	+2388	+13.21875000	+0.96240234	+0.02636719	+6.39404297	-23.64257813	+12.12890625	+2412	+11.03906250	-2.37744141	-1.62597656	+17.55615234	-3.91113281	-34.91455078	+1936
+1457971229.80590010	+13.17480469	-0.37353516	-1.05908203	+34.01367188	+9.90966797	-39.88037109	+2388	+13.24951172	+0.97119141	+0.07470703	+5.71289063	-23.86230469	+12.52441406	+2420	+11.05224609	-2.34667969	-1.60839844	+17.24853516	-4.04296875	-34.78271484	+1928
+1457971229.81419990	+13.21875000	-0.34277344	-1.01513672	+33.13476563	+9.82177734	-39.72656250	+2396	+13.30224609	+0.98876953	+0.14062500	+4.24072266	-24.16992188	+13.40332031	+2432	+11.08300781	-2.28076172	-1.58642578	+16.74316406	-4.28466797	-34.49707031	+1912
+1457971229.81839990	+13.23632813	-0.32958984	-0.99316406	+32.69531250	+9.77783203	-39.63867188	+2400	+13.32861328	+0.99316406	+0.17578125	+3.44970703	-24.30175781	+13.93066406	+2440	+11.09619141	-2.25000000	-1.57324219	+16.50146484	-4.43847656	-34.38720703	+1904
+1457971229.82259990	+13.25390625	-0.32080078	-0.97998047	+32.23388672	+9.79980469	-39.52880859	+2400	+13.35058594	+1.00195313	+0.20214844	+2.61474609	-24.36767578	+14.45800781	+2448	+11.10937500	-2.21923828	-1.56445313	+16.23779297	-4.54833984	-34.25537109	+1896
+1457971229.82670000	+13.27587891	-0.29882813	-0.96240234	+31.86035156	+9.77783203	-39.44091797	+2404	+13.37255859	+0.99755859	+0.22851563	+1.66992188	-24.45556641	+15.02929688	+2452	+11.11816406	-2.18408203	-1.55566406	+16.06201172	-4.65820313	-34.14550781	+1888
+1457971229.83090000	+13.28906250	-0.29003906	-0.94482422	+31.42089844	+9.77783203	-39.37500000	+2404	+13.39453125	+0.99316406	+0.25488281	+0.68115234	-24.54345703	+15.64453125	+2464	+11.13134766	-2.15771484	-1.54687500	+15.84228516	-4.79003906	-34.03564453	+1880
+1457971229.83509990	+13.30664063	-0.27685547	-0.93164063	+30.98144531	+9.79980469	-39.26513672	+2408	+13.41650391	+0.98876953	+0.27246094	-0.32958984	-24.54345703	+16.30371094	+2468	+11.13574219	-2.12695313	-1.53808594	+15.60058594	-4.89990234	-33.92578125	+1872
+1457971229.83920000	+13.32421875	-0.25927734	-0.91845703	+30.62988281	+9.82177734	-39.17724609	+2408	+13.43847656	+0.97558594	+0.29003906	-1.47216797	-24.52148438	+16.98486328	+2476	+11.14453125	-2.09179688	-1.52929688	+15.44677734	-4.98779297	-33.79394531	+1864
+1457971229.84340000	+13.34179688	-0.25488281	-0.90527344	+30.21240234	+9.82177734	-39.11132813	+2408	+13.46044922	+0.96240234	+0.30322266	-2.63671875	-24.43359375	+17.68798828	+2484	+11.15332031	-2.06542969	-1.52050781	+15.22705078	-5.07568359	-33.68408203	+1856
+1457971229.84760000	+13.35498047	-0.24609375	-0.90087891	+29.79492188	+9.90966797	-39.00146484	+2404	+13.48242188	+0.95361328	+0.31201172	-3.80126953	-24.32373047	+18.43505859	+2488	+11.15771484	-2.03906250	-1.51611328	+15.00732422	-5.14160156	-33.55224609	+1848
+1457971229.85590000	+13.37695313	-0.22412109	-0.89208984	+29.04785156	+10.04150391	-38.82568359	+2396	+13.51757813	+0.91406250	+0.32080078	-6.41601563	-23.92822266	+19.92919922	+2504	+11.16650391	-1.98632813	-1.51171875	+14.63378906	-5.20751953	-33.28857422	+1828
+1457971229.86010000	+13.38574219	-0.21533203	-0.89648438	+28.67431641	+10.17333984	-38.71582031	+2392	+13.53515625	+0.89648438	+0.32080078	-7.73437500	-23.66455078	+20.72021484	+2508	+11.16650391	-1.95996094	-1.51171875	+14.45800781	-5.18554688	-33.17871094	+1820
+1457971229.86420010	+13.39453125	-0.20214844	-0.89208984	+28.32275391	+10.21728516	-38.67187500	+2392	+13.54833984	+0.86572266	+0.32080078	-9.20654297	-23.40087891	+21.51123047	+2520	+11.16650391	-1.92919922	-1.51171875	+14.28222656	-5.18554688	-33.04687500	+1812
+1457971229.86840010	+13.40332031	-0.19775391	-0.88769531	+27.92724609	+10.26123047	-38.64990234	+2388	+13.56591797	+0.84375000	+0.31640625	-10.65673828	-23.07128906	+22.30224609	+2528	+11.16650391	-1.91162109	-1.51171875	+14.06250000	-5.16357422	-32.91503906	+1800
+1457971229.87260010	+13.40771484	-0.19335938	-0.88769531	+27.53173828	+10.32714844	-38.58398438	+2384	+13.57910156	+0.82177734	+0.31640625	-12.08496094	-22.71972656	+23.09326172	+2536	+11.16210938	-1.88964844	-1.51611328	+13.82080078	-5.11962891	-32.80517578	+1792
+1457971229.87669990	+13.41210938	-0.18457031	-0.88769531	+27.18017578	+10.37109375	-38.54003906	+2380	+13.59228516	+0.79101563	+0.31640625	-13.60107422	-22.36816406	+23.88427734	+2544	+11.15771484	-1.86767578	-1.51611328	+13.64501953	-5.07568359	-32.69531250	+1780
+1457971229.88089990	+13.42089844	-0.18457031	-0.88330078	+26.78466797	+10.39306641	-38.51806641	+2372	+13.60546875	+0.76904297	+0.30761719	-15.07324219	-21.97265625	+24.67529297	+2552	+11.15771484	-1.85449219	-1.51611328	+13.40332031	-5.05371094	-32.58544922	+1772
+1457971229.88500000	+13.42089844	-0.18457031	-0.89208984	+26.38916016	+10.50292969	-38.47412109	+2368	+13.61425781	+0.74267578	+0.30322266	-16.52343750	-21.53320313	+25.40039063	+2560	+11.15332031	-1.83691406	-1.52490234	+13.18359375	-4.94384766	-32.47558594	+1764
+1457971229.88920000	+13.42089844	-0.18017578	-0.89208984	+26.01562500	+10.54687500	-38.49609375	+2364	+13.62304688	+0.71630859	+0.29882813	-18.06152344	-21.13769531	+26.14746094	+2568	+11.14892578	-1.81933594	-1.53369141	+12.98583984	-4.89990234	-32.38769531	+1756
+1457971229.89340000	+13.42089844	-0.18017578	-0.89208984	+25.62011719	+10.59082031	-38.49609375	+2356	+13.62744141	+0.69433594	+0.29443359	-19.53369141	-20.67626953	+26.87255859	+2576	+11.14453125	-1.80615234	-1.53808594	+12.76611328	-4.83398438	-32.32177734	+1748
+1457971229.89750000	+13.42089844	-0.18017578	-0.89208984	+25.22460938	+10.63476563	-38.54003906	+2352	+13.63183594	+0.67236328	+0.29003906	-20.98388672	-20.21484375	+27.53173828	+2584	+11.14013672	-1.79296875	-1.54687500	+12.54638672	-4.76806641	-32.23388672	+1736
+1457971229.90590000	+13.41650391	-0.18017578	-0.88769531	+24.41162109	+10.72265625	-38.60595703	+2344	+13.64062500	+0.63281250	+0.28125000	-23.84033203	-19.33593750	+28.85009766	+2600	+11.12695313	-1.76660156	-1.55566406	+12.10693359	-4.70214844	-32.10205078	+1716
+1457971229.91000010	+13.41210938	-0.18457031	-0.88769531	+23.97216797	+10.74462891	-38.64990234	+2344	+13.64062500	+0.61523438	+0.27685547	-25.24658203	-18.89648438	+29.42138672	+2608	+11.12255859	-1.75781250	-1.56005859	+11.88720703	-4.65820313	-32.03613281	+1708
+1457971229.91420010	+13.41210938	-0.18457031	-0.88769531	+23.59863281	+10.81054688	-38.67187500	+2344	+13.64501953	+0.60205078	+0.27246094	-26.54296875	-18.43505859	+29.97070313	+2612	+11.11376953	-1.74462891	-1.56884766	+11.68945313	-4.61425781	-31.97021484	+1696
+1457971229.91840000	+13.41210938	-0.18896484	-0.88769531	+23.20312500	+10.89843750	-38.69384766	+2344	+13.64501953	+0.58447266	+0.26806641	-27.81738281	-17.95166016	+30.45410156	+2620	+11.10937500	-1.73583984	-1.57324219	+11.51367188	-4.57031250	-31.88232422	+1688
+1457971229.92249990	+13.40771484	-0.18896484	-0.88330078	+22.80761719	+10.96435547	-38.73779297	+2344	+13.64062500	+0.56689453	+0.25927734	-29.09179688	-17.51220703	+30.89355469	+2624	+11.10498047	-1.72265625	-1.57763672	+11.31591797	-4.54833984	-31.81640625	+1676
+1457971229.92670010	+13.40332031	-0.18896484	-0.88769531	+22.43408203	+11.07421875	-38.73779297	+2348	+13.63623047	+0.56250000	+0.25048828	-30.25634766	-17.02880859	+31.26708984	+2632	+11.09619141	-1.70947266	-1.58203125	+11.14013672	-4.50439453	-31.75048828	+1664
+1457971229.93090010	+13.39892578	-0.18896484	-0.88769531	+22.08251953	+11.20605469	-38.71582031	+2352	+13.63623047	+0.54492188	+0.24169922	-31.39892578	-16.54541016	+31.57470703	+2640	+11.09179688	-1.70068359	-1.58642578	+10.96435547	-4.43847656	-31.66259766	+1656
+1457971229.93499990	+13.39453125	-0.19335938	-0.87890625	+21.68701172	+11.22802734	-38.71582031	+2356	+13.63623047	+0.53173828	+0.23291016	-32.56347656	-16.10595703	+31.86035156	+2644	+11.08300781	-1.68750000	-1.58642578	+10.78857422	-4.46044922	-31.57470703	+1644
+1457971229.93919990	+13.39453125	-0.18896484	-0.87890625	+21.35742188	+11.38183594	-38.67187500	+2356	+13.63623047	+0.53173828	+0.22412109	-33.50830078	-15.62255859	+32.08007813	+2648	+11.07861328	-1.67431641	-1.58642578	+10.61279297	-4.39453125	-31.46484375	+1632
+1457971229.94339990	+13.39453125	-0.19335938	-0.88330078	+21.02783203	+11.53564453	-38.60595703	+2356	+13.63623047	+0.51855469	+0.21093750	-34.51904297	-15.16113281	+32.23388672	+2656	+11.06982422	-1.66113281	-1.59082031	+10.45898438	-4.32861328	-31.33300781	+1624
+1457971229.95170000	+13.39013672	-0.18896484	-0.87890625	+20.41259766	+11.82128906	-38.40820313	+2360	+13.63623047	+0.50097656	+0.18896484	-36.34277344	-14.21630859	+32.40966797	+2664	+11.05664063	-1.63476563	-1.58642578	+10.15136719	-4.21875000	-31.06933594	+1604
+1457971229.95580010	+13.39013672	-0.18457031	-0.87890625	+20.14892578	+11.99707031	-38.25439453	+2360	+13.63623047	+0.48779297	+0.17138672	-37.19970703	-13.71093750	+32.40966797	+2668	+11.05224609	-1.62158203	-1.58642578	+10.01953125	-4.10888672	-30.91552734	+1596
+1457971229.96000000	+13.39013672	-0.18457031	-0.87890625	+19.88525391	+12.12890625	-38.10058594	+2360	+13.63623047	+0.47460938	+0.15820313	-38.07861328	-13.24951172	+32.40966797	+2672	+11.04345703	-1.60400391	-1.58203125	+9.86572266	-4.06494141	-30.76171875	+1588
+1457971229.96420000	+13.38574219	-0.18017578	-0.87890625	+19.66552734	+12.32666016	-37.90283203	+2360	+13.63623047	+0.47900391	+0.14501953	-38.73779297	-12.76611328	+32.38769531	+2672	+11.03466797	-1.59082031	-1.58203125	+9.73388672	-3.93310547	-30.56396484	+1580
+1457971229.96830010	+13.38574219	-0.17578125	-0.88330078	+19.42382813	+12.52441406	-37.70507813	+2356	+13.64062500	+0.46582031	+0.12744141	-39.48486328	-12.28271484	+32.34375000	+2676	+11.03027344	-1.57324219	-1.57763672	+9.60205078	-3.80126953	-30.36621094	+1572
+1457971229.97250010	+13.38574219	-0.17578125	-0.87890625	+19.18212891	+12.67822266	-37.46337891	+2356	+13.64501953	+0.44824219	+0.11425781	-40.23193359	-11.82128906	+32.29980469	+2680	+11.02148438	-1.56005859	-1.56884766	+9.44824219	-3.71337891	-30.19042969	+1564
+1457971229.97670010	+13.38574219	-0.17138672	-0.87890625	+19.02832031	+12.85400391	-37.19970703	+2352	+13.64501953	+0.45263672	+0.10107422	-40.78125000	-11.33789063	+32.21191406	+2680	+11.01269531	-1.54248047	-1.56884766	+9.31640625	-3.55957031	-29.97070313	+1556
+1457971229.98079990	+13.39013672	-0.16699219	-0.87890625	+18.85253906	+13.02978516	-36.93603516	+2348	+13.64941406	+0.43945313	+0.08349609	-41.41845703	-10.83251953	+32.12402344	+2680	+11.00830078	-1.52929688	-1.56445313	+9.18457031	-3.38378906	-29.72900391	+1548
+1457971229.98499990	+13.38574219	-0.16259766	-0.88330078	+18.69873047	+13.20556641	-36.62841797	+2344	+13.65380859	+0.42626953	+0.07031250	-42.03369141	-10.34912109	+32.05810547	+2680	+10.99951172	-1.51171875	-1.55566406	+9.05273438	-3.22998047	-29.53125000	+1544
+1457971229.98920010	+13.38574219	-0.15820313	-0.88330078	+18.56689453	+13.38134766	-36.32080078	+2344	+13.65380859	+0.43066406	+0.06152344	-42.47314453	-9.88769531	+31.99218750	+2676	+10.99072266	-1.49853516	-1.55566406	+8.92089844	-3.01025391	-29.28955078	+1536
+1457971229.99330000	+13.38574219	-0.15380859	-0.88769531	+18.43505859	+13.53515625	-35.99121094	+2340	+13.65380859	+0.41748047	+0.04833984	-43.00048828	-9.40429688	+31.94824219	+2672	+10.98193359	-1.48095703	-1.55566406	+8.78906250	-2.79052734	-29.04785156	+1532
+1457971230.00169990	+13.38134766	-0.14501953	-0.88769531	+18.23730469	+13.79882813	-35.26611328	+2332	+13.65820313	+0.41308594	+0.03515625	-43.83544922	-8.50341797	+31.90429688	+2664	+10.96435547	-1.45458984	-1.54687500	+8.52539063	-2.35107422	-28.58642578	+1520
+1457971230.00580000	+13.37695313	-0.14062500	-0.88769531	+18.12744141	+13.88671875	-34.89257813	+2328	+13.66259766	+0.40429688	+0.03076172	-44.25292969	-8.06396484	+31.90429688	+2660	+10.95556641	-1.44140625	-1.54687500	+8.37158203	-2.10937500	-28.34472656	+1512
+1457971230.01000000	+13.37695313	-0.14062500	-0.89208984	+18.03955078	+14.01855469	-34.47509766	+2328	+13.66259766	+0.39550781	+0.02197266	-44.64843750	-7.64648438	+31.88232422	+2656	+10.94677734	-1.43261719	-1.54248047	+8.21777344	-1.86767578	-28.12500000	+1508
+1457971230.01420000	+13.37255859	-0.13183594	-0.89648438	+17.99560547	+14.06250000	-34.07958984	+2324	+13.66259766	+0.39990234	+0.01757813	-44.89013672	-7.22900391	+31.88232422	+2652	+10.93798828	-1.41943359	-1.54248047	+8.08593750	-1.58203125	-27.90527344	+1500
+1457971230.01830010	+13.36816406	-0.13183594	-0.89648438	+17.92968750	+14.12841797	-33.66210938	+2320	+13.66259766	+0.39550781	+0.01757813	-45.17578125	-6.81152344	+31.90429688	+2644	+10.92919922	-1.41064453	-1.54248047	+7.95410156	-1.31835938	-27.66357422	+1492
+1457971230.02250000	+13.36376953	-0.12744141	-0.90087891	+17.88574219	+14.21630859	-33.22265625	+2316	+13.66259766	+0.39111328	+0.01318359	-45.43945313	-6.41601563	+31.88232422	+2640	+10.92041016	-1.39746094	-1.54248047	+7.82226563	-1.01074219	-27.44384766	+1488
+1457971230.02670000	+13.35937500	-0.12304688	-0.90527344	+17.84179688	+14.26025391	-32.78320313	+2312	+13.66259766	+0.39990234	+0.01757813	-45.61523438	-6.06445313	+31.94824219	+2636	+10.91162109	-1.38867188	-1.54687500	+7.69042969	-0.70312500	-27.22412109	+1480
+1457971230.03080010	+13.35498047	-0.11865234	-0.90527344	+17.81982422	+14.26025391	-32.34375000	+2312	+13.65820313	+0.39550781	+0.02197266	-45.81298828	-5.71289063	+31.99218750	+2632	+10.90283203	-1.37548828	-1.54687500	+7.55859375	-0.41748047	-27.00439453	+1472
+1457971230.03500010	+13.35058594	-0.11425781	-0.91406250	+17.79785156	+14.30419922	-31.86035156	+2308	+13.65820313	+0.39550781	+0.01757813	-46.01074219	-5.33935547	+32.01416016	+2628	+10.89404297	-1.36669922	-1.55126953	+7.42675781	-0.10986328	-26.80664063	+1468
+1457971230.03909990	+13.34619141	-0.10546875	-0.91406250	+17.79785156	+14.26025391	-31.42089844	+2308	+13.65820313	+0.39990234	+0.02197266	-46.14257813	-5.00976563	+32.05810547	+2624	+10.88525391	-1.35791016	-1.55126953	+7.31689453	+0.15380859	-26.58691406	+1460
+1457971230.04749990	+13.33740234	-0.10107422	-0.91406250	+17.77587891	+14.21630859	-30.52001953	+2304	+13.65820313	+0.39550781	+0.01757813	-46.42822266	-4.32861328	+32.12402344	+2620	+10.86767578	-1.33593750	-1.55566406	+7.09716797	+0.74707031	-26.19140625	+1444
+1457971230.05160000	+13.33300781	-0.09667969	-0.91845703	+17.79785156	+14.19433594	-30.08056641	+2304	+13.65820313	+0.39550781	+0.02197266	-46.53808594	-4.02099609	+32.21191406	+2616	+10.86328125	-1.32714844	-1.56005859	+7.03125000	+1.01074219	-26.01562500	+1436
+1457971230.05580000	+13.32421875	-0.08789063	-0.92285156	+17.79785156	+14.17236328	-29.66308594	+2304	+13.65380859	+0.39550781	+0.02197266	-46.66992188	-3.69140625	+32.29980469	+2616	+10.85449219	-1.31396484	-1.56005859	+6.96533203	+1.27441406	-25.81787109	+1428
+1457971230.05999990	+13.32421875	-0.08349609	-0.92724609	+17.81982422	+14.15039063	-29.22363281	+2308	+13.65380859	+0.39550781	+0.01757813	-46.77978516	-3.31787109	+32.36572266	+2616	+10.84570313	-1.30517578	-1.56884766	+6.89941406	+1.56005859	-25.64208984	+1420
+1457971230.06410000	+13.31982422	-0.07470703	-0.92724609	+17.86376953	+14.08447266	-28.80615234	+2308	+13.65380859	+0.39111328	+0.01757813	-46.93359375	-3.03222656	+32.51953125	+2616	+10.84130859	-1.29199219	-1.56884766	+6.83349609	+1.75781250	-25.46630859	+1412
+1457971230.06830000	+13.31103516	-0.07031250	-0.92724609	+17.86376953	+14.04052734	-28.43261719	+2308	+13.65380859	+0.38671875	+0.02197266	-47.10937500	-2.72460938	+32.69531250	+2616	+10.83251953	-1.28320313	-1.56884766	+6.78955078	+1.95556641	-25.31250000	+1408
+1457971230.07250000	+13.31103516	-0.06152344	-0.92724609	+17.88574219	+13.99658203	-28.10302734	+2308	+13.65380859	+0.38671875	+0.01757813	-47.26318359	-2.35107422	+32.82714844	+2616	+10.82812500	-1.27001953	-1.56884766	+6.74560547	+2.17529297	-25.15869141	+1400
+1457971230.07660010	+13.31103516	-0.05712891	-0.92724609	+17.88574219	+13.93066406	-27.77343750	+2308	+13.65820313	+0.37792969	+0.01318359	-47.46093750	-2.02148438	+33.04687500	+2616	+10.81933594	-1.25683594	-1.56884766	+6.72363281	+2.30712891	-25.00488281	+1392
+1457971230.08080010	+13.31103516	-0.05273438	-0.92724609	+17.90771484	+13.86474609	-27.46582031	+2308	+13.65820313	+0.37353516	+0.01318359	-47.65869141	-1.66992188	+33.26660156	+2616	+10.81494141	-1.24804688	-1.56884766	+6.67968750	+2.41699219	-24.87304688	+1388
+1457971230.08500000	+13.31103516	-0.04394531	-0.92724609	+17.90771484	+13.84277344	-27.20214844	+2308	+13.65820313	+0.37353516	+0.00439453	-47.83447266	-1.27441406	+33.44238281	+2616	+10.81494141	-1.23486328	-1.57324219	+6.65771484	+2.59277344	-24.71923828	+1380
+1457971230.09330010	+13.30664063	-0.03076172	-0.93164063	+17.90771484	+13.77685547	-26.71875000	+2304	+13.65820313	+0.35595703	+0.00439453	-48.38378906	-0.63720703	+34.07958984	+2616	+10.80615234	-1.21289063	-1.56884766	+6.61376953	+2.74658203	-24.49951172	+1372
+1457971230.09750010	+13.30664063	-0.02636719	-0.93164063	+17.90771484	+13.75488281	-26.54296875	+2304	+13.65820313	+0.35156250	+0.00000000	-48.64746094	-0.21972656	+34.38720703	+2616	+10.80175781	-1.19970703	-1.57324219	+6.59179688	+2.85644531	-24.38964844	+1368
+1457971230.10159990	+13.31103516	-0.01757813	-0.93164063	+17.88574219	+13.71093750	-26.38916016	+2300	+13.66259766	+0.33837891	+0.00000000	-49.02099609	+0.13183594	+34.76074219	+2616	+10.79736328	-1.19091797	-1.56884766	+6.56982422	+2.87841797	-24.30175781	+1364
+1457971230.10579990	+13.31103516	-0.01757813	-0.92724609	+17.84179688	+13.64501953	-26.27929688	+2296	+13.66259766	+0.32958984	-0.00439453	-49.35058594	+0.48339844	+35.15625000	+2612	+10.79736328	-1.18212891	-1.56884766	+6.52587891	+2.90039063	-24.23583984	+1360
+1457971230.10990000	+13.31542969	-0.01318359	-0.92724609	+17.77587891	+13.62304688	-26.23535156	+2292	+13.66259766	+0.32519531	-0.00878906	-49.68017578	+0.87890625	+35.50781250	+2612	+10.79736328	-1.17333984	-1.56884766	+6.48193359	+2.94433594	-24.16992188	+1360
+1457971230.11410000	+13.31542969	-0.00878906	-0.92285156	+17.73193359	+13.60107422	-26.16943359	+2288	+13.66259766	+0.31201172	-0.00878906	-50.09765625	+1.23046875	+35.94726563	+2608	+10.79736328	-1.16455078	-1.56884766	+6.43798828	+2.96630859	-24.10400391	+1356
+1457971230.11830000	+13.31982422	-0.00439453	-0.92285156	+17.66601563	+13.60107422	-26.14746094	+2284	+13.66259766	+0.30761719	-0.00439453	-50.47119141	+1.60400391	+36.38671875	+2604	+10.79736328	-1.16015625	-1.56884766	+6.39404297	+2.96630859	-24.06005859	+1352
+1457971230.12240000	+13.31982422	-0.00439453	-0.92724609	+17.62207031	+13.62304688	-26.16943359	+2280	+13.66259766	+0.30761719	-0.00878906	-50.84472656	+1.99951172	+36.80419922	+2600	+10.79736328	-1.15136719	-1.57324219	+6.35009766	+3.01025391	-24.01611328	+1352
+1457971230.13080000	+13.32421875	+0.00000000	-0.92724609	+17.44628906	+13.66699219	-26.25732422	+2268	+13.65820313	+0.29003906	-0.00439453	-51.76757813	+2.72460938	+37.77099609	+2596	+10.80175781	-1.14257813	-1.57763672	+6.21826172	+3.01025391	-23.99414063	+1348
+1457971230.13490010	+13.32421875	+0.00000000	-0.92285156	+17.33642578	+13.66699219	-26.34521484	+2268	+13.65820313	+0.29003906	+0.00000000	-52.18505859	+3.07617188	+38.25439453	+2592	+10.80175781	-1.13818359	-1.57763672	+6.15234375	+3.01025391	-23.99414063	+1344
+1457971230.13910010	+13.32421875	+0.00000000	-0.92285156	+17.27050781	+13.66699219	-26.43310547	+2264	+13.65380859	+0.28125000	+0.00000000	-52.66845703	+3.44970703	+38.73779297	+2592	+10.80615234	-1.13378906	-1.58203125	+6.08642578	+3.01025391	-23.99414063	+1340
+1457971230.14330010	+13.32861328	+0.00000000	-0.92285156	+17.18261719	+13.71093750	-26.56494141	+2260	+13.65380859	+0.27685547	+0.00439453	-53.12988281	+3.80126953	+39.19921875	+2588	+10.81054688	-1.13378906	-1.58203125	+5.99853516	+3.01025391	-23.99414063	+1340
+1457971230.14739990	+13.32861328	+0.00000000	-0.91845703	+17.05078125	+13.73291016	-26.71875000	+2260	+13.65380859	+0.27685547	+0.00878906	-53.59130859	+4.13085938	+39.66064453	+2584	+10.81494141	-1.13378906	-1.58642578	+5.91064453	+3.01025391	-24.03808594	+1336
+1457971230.15159990	+13.32861328	-0.00439453	-0.91845703	+16.98486328	+13.79882813	-26.82861328	+2256	+13.64941406	+0.27246094	+0.01318359	-54.07470703	+4.46044922	+40.10009766	+2584	+10.81494141	-1.12939453	-1.58642578	+5.84472656	+3.01025391	-24.06005859	+1332
+1457971230.15580010	+13.32861328	-0.00439453	-0.92285156	+16.89697266	+13.86474609	-26.96044922	+2256	+13.64941406	+0.27246094	+0.01757813	-54.53613281	+4.79003906	+40.51757813	+2580	+10.81933594	-1.12939453	-1.59082031	+5.77880859	+3.01025391	-24.10400391	+1328
+1457971230.15990000	+13.32861328	-0.00878906	-0.92285156	+16.78710938	+13.93066406	-27.11425781	+2252	+13.64501953	+0.26806641	+0.02197266	-54.99755859	+5.07568359	+40.91308594	+2576	+10.82373047	-1.12939453	-1.59082031	+5.71289063	+3.01025391	-24.14794922	+1324
+1457971230.16409990	+13.32861328	-0.00878906	-0.92285156	+16.69921875	+13.99658203	-27.24609375	+2252	+13.64062500	+0.26806641	+0.02197266	-55.43701172	+5.38330078	+41.26464844	+2576	+10.82812500	-1.12939453	-1.59521484	+5.66894531	+3.01025391	-24.19189453	+1320
+1457971230.16829990	+13.32861328	-0.00878906	-0.92285156	+16.61132813	+14.08447266	-27.39990234	+2252	+13.63623047	+0.26367188	+0.02197266	-55.92041016	+5.64697266	+41.57226563	+2576	+10.83251953	-1.12939453	-1.59521484	+5.58105469	+3.01025391	-24.23583984	+1312
+1457971230.17240000	+13.33300781	-0.01318359	-0.91845703	+16.52343750	+14.15039063	-27.55371094	+2252	+13.63623047	+0.25927734	+0.03076172	-56.40380859	+5.82275391	+41.85791016	+2576	+10.83691406	-1.12939453	-1.59960938	+5.51513672	+3.01025391	-24.30175781	+1308
+1457971230.18080000	+13.33300781	-0.01757813	-0.91845703	+16.32568359	+14.34814453	-27.88330078	+2256	+13.63623047	+0.25927734	+0.02636719	-57.23876953	+6.21826172	+42.23144531	+2576	+10.84130859	-1.13378906	-1.59960938	+5.40527344	+2.98828125	-24.41162109	+1296
+1457971230.18490000	+13.33740234	-0.02197266	-0.91845703	+16.23779297	+14.45800781	-28.01513672	+2256	+13.63183594	+0.25488281	+0.03076172	-57.67822266	+6.32812500	+42.38525391	+2576	+10.84570313	-1.13378906	-1.59960938	+5.36132813	+2.98828125	-24.47753906	+1292
+1457971230.18910000	+13.33740234	-0.02197266	-0.91845703	+16.12792969	+14.61181641	-28.19091797	+2260	+13.63183594	+0.25927734	+0.02636719	-57.98583984	+6.43798828	+42.45117188	+2580	+10.85009766	-1.13378906	-1.59960938	+5.31738281	+3.01025391	-24.54345703	+1288
+1457971230.19320010	+13.33740234	-0.02197266	-0.91845703	+16.06201172	+14.76562500	-28.30078125	+2260	+13.62744141	+0.25048828	+0.02197266	-58.40332031	+6.52587891	+42.47314453	+2584	+10.85449219	-1.13378906	-1.59960938	+5.29541016	+3.01025391	-24.60937500	+1280
+1457971230.19740010	+13.34179688	-0.02197266	-0.91845703	+15.99609375	+14.89746094	-28.41064453	+2260	+13.62744141	+0.24169922	+0.01757813	-58.79882813	+6.54785156	+42.49511719	+2584	+10.85888672	-1.13378906	-1.59960938	+5.25146484	+3.01025391	-24.67529297	+1276
+1457971230.20160010	+13.34179688	-0.02197266	-0.91845703	+15.95214844	+15.05126953	-28.49853516	+2264	+13.62744141	+0.24609375	+0.01318359	-59.08447266	+6.56982422	+42.47314453	+2588	+10.85888672	-1.13378906	-1.59960938	+5.25146484	+3.03222656	-24.74121094	+1272
+1457971230.20569990	+13.34619141	-0.02197266	-0.91845703	+15.90820313	+15.18310547	-28.56445313	+2264	+13.62744141	+0.23730469	+0.00878906	-59.43603516	+6.54785156	+42.40722656	+2592	+10.86328125	-1.12939453	-1.59960938	+5.22949219	+3.05419922	-24.78515625	+1268
+1457971230.20989990	+13.35058594	-0.02197266	-0.91845703	+15.86425781	+15.29296875	-28.60839844	+2264	+13.63183594	+0.22412109	+0.00000000	-59.78759766	+6.48193359	+42.31933594	+2596	+10.86767578	-1.12939453	-1.59521484	+5.22949219	+3.05419922	-24.85107422	+1268
+1457971230.21409990	+13.35498047	-0.02197266	-0.91845703	+15.84228516	+15.44677734	-28.63037109	+2264	+13.63183594	+0.22851563	-0.00878906	-60.00732422	+6.43798828	+42.20947266	+2600	+10.86767578	-1.12939453	-1.59521484	+5.22949219	+3.07617188	-24.91699219	+1264
+1457971230.21820000	+13.35937500	-0.01757813	-0.92285156	+15.82031250	+15.60058594	-28.60839844	+2264	+13.63183594	+0.21972656	-0.01757813	-60.27099609	+6.37207031	+42.07763672	+2604	+10.87207031	-1.12939453	-1.59082031	+5.25146484	+3.12011719	-24.96093750	+1260
+1457971230.22659990	+13.36376953	-0.01757813	-0.92724609	+15.79833984	+15.90820313	-28.56445313	+2264	+13.63183594	+0.20654297	-0.03515625	-60.73242188	+6.15234375	+41.79199219	+2612	+10.87646484	-1.12939453	-1.58642578	+5.27343750	+3.20800781	-25.07080078	+1260
+1457971230.23070000	+13.36816406	-0.01757813	-0.93164063	+15.77636719	+16.01806641	-28.54248047	+2264	+13.63183594	+0.19335938	-0.04394531	-60.97412109	+6.02050781	+41.68212891	+2616	+10.87646484	-1.12939453	-1.58642578	+5.29541016	+3.25195313	-25.11474609	+1260
+1457971230.23490000	+13.36816406	-0.01757813	-0.93164063	+15.75439453	+16.14990234	-28.47656250	+2260	+13.63623047	+0.18017578	-0.05273438	-61.21582031	+5.88867188	+41.52832031	+2620	+10.88085938	-1.12939453	-1.58203125	+5.31738281	+3.31787109	-25.15869141	+1256
+1457971230.23910000	+13.37255859	-0.01757813	-0.93603516	+15.73242188	+16.25976563	-28.43261719	+2260	+13.64062500	+0.17578125	-0.06152344	-61.34765625	+5.75683594	+41.41845703	+2624	+10.88085938	-1.12939453	-1.58203125	+5.36132813	+3.40576172	-25.22460938	+1256
+1457971230.24320010	+13.37695313	-0.02197266	-0.93603516	+15.68847656	+16.36962891	-28.36669922	+2256	+13.64501953	+0.16699219	-0.07031250	-61.52343750	+5.60302734	+41.28662109	+2628	+10.88525391	-1.12939453	-1.57763672	+5.36132813	+3.47167969	-25.26855469	+1260
+1457971230.24740000	+13.38134766	-0.02636719	-0.94042969	+15.62255859	+16.50146484	-28.32275391	+2256	+13.64501953	+0.15820313	-0.08349609	-61.69921875	+5.44921875	+41.15478516	+2632	+10.88525391	-1.13378906	-1.57763672	+5.38330078	+3.58154297	-25.31250000	+1260
+1457971230.25160000	+13.38574219	-0.03515625	-0.94921875	+15.55664063	+16.63330078	-28.27880859	+2252	+13.64941406	+0.15380859	-0.08789063	-61.80908203	+5.27343750	+41.06689453	+2632	+10.88964844	-1.13818359	-1.57763672	+5.40527344	+3.71337891	-25.40039063	+1260
+1457971230.25570010	+13.38574219	-0.03955078	-0.95361328	+15.46875000	+16.74316406	-28.23486328	+2252	+13.65380859	+0.14501953	-0.09228516	-61.94091797	+5.09765625	+40.97900391	+2636	+10.88964844	-1.14257813	-1.57763672	+5.40527344	+3.84521484	-25.46630859	+1264
+1457971230.25990010	+13.39013672	-0.04833984	-0.96240234	+15.38085938	+16.89697266	-28.19091797	+2252	+13.65380859	+0.13183594	-0.10107422	-62.07275391	+4.92187500	+40.86914063	+2636	+10.89404297	-1.14697266	-1.58203125	+5.40527344	+3.99902344	-25.51025391	+1264
+1457971230.26410010	+13.39013672	-0.06152344	-0.96679688	+15.27099609	+17.00683594	-28.16894531	+2252	+13.65820313	+0.12744141	-0.10546875	-62.16064453	+4.70214844	+40.82519531	+2640	+10.89404297	-1.15576172	-1.58203125	+5.38330078	+4.17480469	-25.59814453	+1268
+1457971230.26819990	+13.39453125	-0.07470703	-0.97558594	+15.11718750	+17.11669922	-28.14697266	+2256	+13.66259766	+0.11865234	-0.10546875	-62.27050781	+4.50439453	+40.78125000	+2640	+10.89843750	-1.16455078	-1.58642578	+5.33935547	+4.32861328	-25.68603516	+1272
+1457971230.27650000	+13.39892578	-0.10107422	-0.98876953	+14.83154297	+17.31445313	-28.14697266	+2260	+13.67138672	+0.10107422	-0.11425781	-62.42431641	+4.10888672	+40.67138672	+2640	+10.90283203	-1.18652344	-1.59521484	+5.27343750	+4.65820313	-25.88378906	+1276
+1457971230.28070000	+13.39892578	-0.11865234	-0.99755859	+14.67773438	+17.42431641	-28.16894531	+2260	+13.67578125	+0.09228516	-0.11865234	-62.49023438	+3.88916016	+40.62744141	+2640	+10.90722656	-1.19970703	-1.59960938	+5.20751953	+4.79003906	-25.97167969	+1280
+1457971230.28490000	+13.40332031	-0.13623047	-1.00634766	+14.50195313	+17.55615234	-28.21289063	+2264	+13.68017578	+0.08349609	-0.12304688	-62.57812500	+3.66943359	+40.56152344	+2640	+10.91162109	-1.21289063	-1.60839844	+5.16357422	+4.96582031	-26.08154297	+1284
+1457971230.28900000	+13.40332031	-0.14941406	-1.01953125	+14.34814453	+17.66601563	-28.25683594	+2272	+13.68017578	+0.07470703	-0.12304688	-62.62207031	+3.47167969	+40.51757813	+2640	+10.91162109	-1.22607422	-1.61279297	+5.11962891	+5.09765625	-26.19140625	+1288
+1457971230.29320000	+13.40332031	-0.16699219	-1.02832031	+14.17236328	+17.75390625	-28.30078125	+2276	+13.68457031	+0.06591797	-0.12304688	-62.68798828	+3.25195313	+40.49560547	+2640	+10.91601563	-1.23925781	-1.62158203	+5.07568359	+5.22949219	-26.32324219	+1288
+1457971230.29740000	+13.40771484	-0.18457031	-1.04150391	+14.01855469	+17.86376953	-28.34472656	+2284	+13.68896484	+0.05273438	-0.12744141	-62.77587891	+3.03222656	+40.42968750	+2640	+10.91601563	-1.25683594	-1.63037109	+5.00976563	+5.38330078	-26.43310547	+1292
+1457971230.30150010	+13.40771484	-0.19775391	-1.05029297	+13.88671875	+17.95166016	-28.38867188	+2292	+13.68896484	+0.04394531	-0.13623047	-62.81982422	+2.83447266	+40.36376953	+2640	+10.92041016	-1.27001953	-1.63916016	+4.98779297	+5.49316406	-26.54296875	+1292
+1457971230.30570010	+13.41210938	-0.21533203	-1.05908203	+13.75488281	+18.01757813	-28.45458984	+2296	+13.69335938	+0.03515625	-0.14062500	-62.88574219	+2.61474609	+40.29785156	+2640	+10.92480469	-1.28320313	-1.64794922	+4.96582031	+5.58105469	-26.67480469	+1296
+1457971230.30990000	+13.41210938	-0.23291016	-1.07226563	+13.62304688	+18.10546875	-28.52050781	+2304	+13.69335938	+0.02197266	-0.14941406	-62.95166016	+2.39501953	+40.20996094	+2640	+10.92480469	-1.30078125	-1.65673828	+4.92187500	+5.69091797	-26.80664063	+1300
+1457971230.31399990	+13.41650391	-0.24609375	-1.08544922	+13.53515625	+18.17138672	-28.58642578	+2312	+13.69775391	+0.00878906	-0.15820313	-62.99560547	+2.17529297	+40.12207031	+2644	+10.92919922	-1.31396484	-1.66992188	+4.92187500	+5.80078125	-26.93847656	+1300
+1457971230.32240010	+13.42089844	-0.27246094	-1.11181641	+13.35937500	+18.32519531	-28.71826172	+2328	+13.70214844	-0.02197266	-0.18457031	-63.12744141	+1.77978516	+39.88037109	+2648	+10.93359375	-1.34472656	-1.69189453	+4.94384766	+5.97656250	-27.18017578	+1304
+1457971230.32649990	+13.42089844	-0.28564453	-1.12500000	+13.31542969	+18.39111328	-28.76220703	+2332	+13.70654297	-0.03955078	-0.20654297	-63.17138672	+1.56005859	+39.70458984	+2652	+10.93359375	-1.36230469	-1.70507813	+4.96582031	+6.06445313	-27.33398438	+1308
+1457971230.33069990	+13.42529297	-0.29882813	-1.13818359	+13.27148438	+18.45703125	-28.82812500	+2340	+13.70654297	-0.05712891	-0.22412109	-63.23730469	+1.38427734	+39.55078125	+2656	+10.93798828	-1.37548828	-1.71826172	+5.00976563	+6.13037109	-27.46582031	+1312
+1457971230.33489990	+13.42529297	-0.31201172	-1.15576172	+13.22753906	+18.52294922	-28.87207031	+2344	+13.70654297	-0.07470703	-0.25048828	-63.30322266	+1.20849609	+39.37500000	+2660	+10.93798828	-1.39306641	-1.73144531	+5.03173828	+6.21826172	-27.61962891	+1316
+1457971230.33900000	+13.42968750	-0.32080078	-1.17333984	+13.20556641	+18.58886719	-28.93798828	+2352	+13.70654297	-0.09667969	-0.27685547	-63.34716797	+1.03271484	+39.13330078	+2664	+10.94238281	-1.41064453	-1.74902344	+5.09765625	+6.28417969	-27.77343750	+1320
+1457971230.34320000	+13.43408203	-0.33398438	-1.19091797	+13.18359375	+18.65478516	-28.98193359	+2356	+13.71093750	-0.11425781	-0.30761719	-63.41308594	+0.87890625	+38.91357422	+2672	+10.94238281	-1.42822266	-1.76220703	+5.14160156	+6.35009766	-27.92724609	+1324
+1457971230.34730010	+13.43847656	-0.34716797	-1.21289063	+13.18359375	+18.72070313	-29.04785156	+2360	+13.71093750	-0.13623047	-0.33837891	-63.45703125	+0.72509766	+38.67187500	+2676	+10.94677734	-1.44580078	-1.78417969	+5.18554688	+6.43798828	-28.05908203	+1332
+1457971230.35150000	+13.44287109	-0.36914063	-1.24365234	+13.18359375	+18.85253906	-29.13574219	+2364	+13.71093750	-0.15820313	-0.37353516	-63.50097656	+0.54931641	+38.38623047	+2684	+10.94677734	-1.46777344	-1.80615234	+5.27343750	+6.54785156	-28.25683594	+1344
+1457971230.35570000	+13.44726563	-0.38671875	-1.27441406	+13.18359375	+18.94042969	-29.22363281	+2372	+13.71093750	-0.18017578	-0.40869141	-63.54492188	+0.39550781	+38.12255859	+2688	+10.95117188	-1.48974609	-1.82812500	+5.31738281	+6.61376953	-28.41064453	+1352
+1457971230.36400010	+13.45166016	-0.43066406	-1.35351563	+13.24951172	+19.22607422	-29.39941406	+2380	+13.71093750	-0.22412109	-0.48779297	-63.58886719	+0.10986328	+37.50732422	+2704	+10.95117188	-1.52929688	-1.87646484	+5.44921875	+6.83349609	-28.71826172	+1368
+1457971230.36820010	+13.45605469	-0.45263672	-1.38867188	+13.27148438	+19.31396484	-29.48730469	+2384	+13.71533203	-0.24609375	-0.52734375	-63.63281250	-0.04394531	+37.22167969	+2708	+10.95117188	-1.55566406	-1.90283203	+5.47119141	+6.92138672	-28.89404297	+1380
+1457971230.37229990	+13.46044922	-0.47460938	-1.42382813	+13.27148438	+19.44580078	-29.59716797	+2388	+13.71533203	-0.26806641	-0.56689453	-63.63281250	-0.19775391	+36.93603516	+2712	+10.95556641	-1.58203125	-1.92919922	+5.51513672	+7.05322266	-29.06982422	+1392
+1457971230.37649990	+13.46484375	-0.50097656	-1.46337891	+13.29345703	+19.57763672	-29.72900391	+2392	+13.71972656	-0.29003906	-0.61083984	-63.63281250	-0.37353516	+36.60644531	+2716	+10.95556641	-1.60839844	-1.95996094	+5.53710938	+7.16308594	-29.24560547	+1404
+1457971230.38070010	+13.46923828	-0.52734375	-1.49853516	+13.24951172	+19.66552734	-29.86083984	+2392	+13.71972656	-0.31201172	-0.65039063	-63.63281250	-0.52734375	+36.32080078	+2720	+10.95996094	-1.63916016	-1.99072266	+5.55908203	+7.27294922	-29.44335938	+1416
+1457971230.38480000	+13.47363281	-0.55810547	-1.54687500	+13.22753906	+19.86328125	-29.97070313	+2400	+13.72412109	-0.33398438	-0.69433594	-63.63281250	-0.70312500	+35.99121094	+2728	+10.95996094	-1.66992188	-2.03027344	+5.58105469	+7.44873047	-29.64111328	+1428
+1457971230.38899990	+13.46923828	-0.58447266	-1.59082031	+13.22753906	+20.01708984	-30.10253906	+2404	+13.72412109	-0.35156250	-0.73388672	-63.61083984	-0.87890625	+35.72753906	+2732	+10.95996094	-1.70068359	-2.06542969	+5.60302734	+7.60253906	-29.86083984	+1440
+1457971230.39319990	+13.46923828	-0.61523438	-1.63476563	+13.18359375	+20.14892578	-30.25634766	+2412	+13.72412109	-0.37792969	-0.77343750	-63.58886719	-1.07666016	+35.44189453	+2736	+10.95996094	-1.73583984	-2.10498047	+5.58105469	+7.75634766	-30.08056641	+1452
+1457971230.39730000	+13.47363281	-0.64599609	-1.68310547	+13.13964844	+20.32470703	-30.41015625	+2420	+13.72851563	-0.39990234	-0.82177734	-63.56689453	-1.25244141	+35.11230469	+2740	+10.96435547	-1.77099609	-2.14892578	+5.60302734	+7.95410156	-30.27832031	+1464
+1457971230.40570000	+13.47363281	-0.71630859	-1.77978516	+13.00781250	+20.58837891	-30.76171875	+2440	+13.73730469	-0.44824219	-0.90966797	-63.47900391	-1.69189453	+34.56298828	+2752	+10.96435547	-1.84570313	-2.23681641	+5.53710938	+8.26171875	-30.78369141	+1488
+1457971230.40980010	+13.47802734	-0.75585938	-1.84130859	+12.91992188	+20.78613281	-30.93750000	+2452	+13.74169922	-0.47460938	-0.96679688	-63.43505859	-1.88964844	+34.21142578	+2756	+10.96875000	-1.88525391	-2.28955078	+5.51513672	+8.45947266	-31.02539063	+1500
+1457971230.41400000	+13.47363281	-0.79541016	-1.89843750	+12.83203125	+20.96191406	-31.13525391	+2468	+13.74609375	-0.49658203	-1.01513672	-63.34716797	-2.13134766	+33.90380859	+2764	+10.96875000	-1.92919922	-2.33789063	+5.47119141	+8.63525391	-31.28906250	+1512
+1457971230.41820000	+13.47363281	-0.83496094	-1.95556641	+12.74414063	+21.11572266	-31.33300781	+2484	+13.75048828	-0.52734375	-1.06787109	-63.30322266	-2.37304688	+33.61816406	+2772	+10.96875000	-1.96875000	-2.39062500	+5.44921875	+8.78906250	-31.55273438	+1524
+1457971230.42230010	+13.47802734	-0.87451172	-2.02587891	+12.67822266	+21.35742188	-31.50878906	+2500	+13.75488281	-0.56250000	-1.13378906	-63.23730469	-2.59277344	+33.22265625	+2780	+10.97314453	-2.01269531	-2.44775391	+5.42724609	+8.98681641	-31.81640625	+1536
+1457971230.42650010	+13.47363281	-0.91406250	-2.09179688	+12.59033203	+21.51123047	-31.70654297	+2516	+13.75927734	-0.58886719	-1.19091797	-63.14941406	-2.87841797	+32.89306641	+2788	+10.97314453	-2.05664063	-2.50488281	+5.38330078	+9.16259766	-32.10205078	+1544
+1457971230.43059990	+13.47363281	-0.95800781	-2.15771484	+12.48046875	+21.66503906	-31.90429688	+2532	+13.76367188	-0.62841797	-1.25244141	-63.08349609	-3.14208984	+32.58544922	+2800	+10.97314453	-2.10498047	-2.56201172	+5.33935547	+9.31640625	-32.38769531	+1556
+1457971230.43479990	+13.47802734	-1.00195313	-2.22802734	+12.39257813	+21.84082031	-32.08007813	+2548	+13.77246094	-0.66357422	-1.32714844	-62.99560547	-3.36181641	+32.16796875	+2812	+10.98193359	-2.14892578	-2.62353516	+5.31738281	+9.47021484	-32.67333984	+1564
+1457971230.43899990	+13.48242188	-1.04150391	-2.29833984	+12.32666016	+21.97265625	-32.27783203	+2564	+13.77685547	-0.69873047	-1.39746094	-62.86376953	-3.64746094	+31.81640625	+2820	+10.98193359	-2.19726563	-2.68505859	+5.25146484	+9.62402344	-32.98095703	+1576
+1457971230.44730000	+13.49560547	-1.13818359	-2.45214844	+12.15087891	+22.30224609	-32.65136719	+2592	+13.79003906	-0.78662109	-1.55566406	-62.68798828	-4.17480469	+31.02539063	+2844	+10.99072266	-2.29394531	-2.81250000	+5.20751953	+9.90966797	-33.57421875	+1596
+1457971230.45149990	+13.49560547	-1.18212891	-2.52685547	+12.10693359	+22.45605469	-32.82714844	+2604	+13.79443359	-0.83056641	-1.63916016	-62.55615234	-4.46044922	+30.62988281	+2852	+10.99072266	-2.34667969	-2.87841797	+5.16357422	+10.06347656	-33.90380859	+1608
+1457971230.45560000	+13.50000000	-1.23046875	-2.61035156	+12.06298828	+22.58789063	-32.98095703	+2620	+13.79882813	-0.88330078	-1.72265625	-62.46826172	-4.72412109	+30.23437500	+2864	+10.99072266	-2.39501953	-2.94873047	+5.16357422	+10.21728516	-34.18945313	+1620
+1457971230.45980000	+13.51318359	-1.27441406	-2.68945313	+12.01904297	+22.71972656	-33.13476563	+2628	+13.81201172	-0.93603516	-1.81494141	-62.35839844	-4.96582031	+29.77294922	+2876	+10.99951172	-2.44335938	-3.01464844	+5.16357422	+10.32714844	-34.49707031	+1628
+1457971230.46400000	+13.51757813	-1.32275391	-2.77294922	+11.95312500	+22.82958984	-33.28857422	+2636	+13.81640625	-0.98876953	-1.90283203	-62.22656250	-5.25146484	+29.39941406	+2888	+11.00390625	-2.50048828	-3.08496094	+5.09765625	+10.45898438	-34.82666016	+1640
+1457971230.46810010	+13.52636719	-1.37988281	-2.85644531	+11.88720703	+22.93945313	-33.46435547	+2644	+13.82080078	-1.04150391	-1.99511719	-62.11669922	-5.53710938	+29.00390625	+2900	+11.00830078	-2.55761719	-3.15966797	+5.05371094	+10.61279297	-35.13427734	+1648
+1457971230.47230010	+13.53955078	-1.43261719	-2.93994141	+11.79931641	+23.00537109	-33.64013672	+2648	+13.83398438	-1.09863281	-2.09179688	-61.98486328	-5.80078125	+28.58642578	+2908	+11.01708984	-2.61035156	-3.22998047	+5.03173828	+10.67871094	-35.46386719	+1660
+1457971230.48060010	+13.56152344	-1.54687500	-3.11132813	+11.62353516	+23.15917969	-34.01367188	+2656	+13.84716797	-1.21728516	-2.28955078	-61.76513672	-6.39404297	+27.79541016	+2932	+11.02587891	-2.73339844	-3.38378906	+4.89990234	+10.96435547	-36.12304688	+1684
+1457971230.48480010	+13.57910156	-1.60839844	-3.20361328	+11.53564453	+23.24707031	-34.21142578	+2656	+13.86035156	-1.27880859	-2.38623047	-61.63330078	-6.67968750	+27.42187500	+2940	+11.03906250	-2.79052734	-3.45849609	+4.85595703	+11.05224609	-36.45263672	+1692
+1457971230.48900010	+13.58349609	-1.67431641	-3.29589844	+11.38183594	+23.33496094	-34.43115234	+2660	+13.86474609	-1.34912109	-2.48291016	-61.56738281	-7.00927734	+27.07031250	+2948	+11.04345703	-2.86083984	-3.54199219	+4.70214844	+11.18408203	-36.84814453	+1708
+1457971230.49309990	+13.59228516	-1.74023438	-3.38818359	+11.25000000	+23.42285156	-34.62890625	+2664	+13.86914063	-1.41064453	-2.58398438	-61.45751953	-7.31689453	+26.74072266	+2960	+11.04785156	-2.92675781	-3.62548828	+4.63623047	+11.33789063	-37.17773438	+1720
+1457971230.49729990	+13.60986328	-1.80615234	-3.47607422	+11.11816406	+23.44482422	-34.89257813	+2664	+13.88671875	-1.47216797	-2.68066406	-61.32568359	-7.62451172	+26.43310547	+2964	+11.06103516	-2.99267578	-3.70458984	+4.54833984	+11.40380859	-37.55126953	+1728
+1457971230.50560000	+13.63623047	-1.95996094	-3.66503906	+10.65673828	+23.55468750	-35.48583984	+2668	+13.90869141	-1.60839844	-2.87841797	-61.17187500	-8.30566406	+25.81787109	+2980	+11.07861328	-3.14648438	-3.88476563	+4.19677734	+11.66748047	-38.38623047	+1756
+1457971230.50980000	+13.65380859	-2.03906250	-3.75732422	+10.45898438	+23.57666016	-35.83740234	+2668	+13.92626953	-1.66992188	-2.97070313	-61.04003906	-8.67919922	+25.59814453	+2988	+11.09179688	-3.22119141	-3.97265625	+4.06494141	+11.73339844	-38.80371094	+1764
+1457971230.51390000	+13.66259766	-2.12255859	-3.85839844	+10.15136719	+23.68652344	-36.18896484	+2676	+13.93945313	-1.74462891	-3.06738281	-61.01806641	-9.07470703	+25.31250000	+2996	+11.09619141	-3.30908203	-4.06494141	+3.80126953	+11.88720703	-39.26513672	+1780
+1457971230.52230000	+13.68896484	-2.28955078	-4.06054688	+9.66796875	+23.81835938	-36.91406250	+2692	+13.97460938	-1.88085938	-3.25634766	-60.84228516	-9.79980469	+24.85107422	+3008	+11.11816406	-3.46728516	-4.25390625	+3.42773438	+12.10693359	-40.16601563	+1804
+1457971230.52640010	+13.69335938	-2.38623047	-4.16601563	+9.31640625	+23.95019531	-37.30957031	+2704	+13.98779297	-1.95996094	-3.35302734	-60.84228516	-10.19531250	+24.58740234	+3020	+11.12695313	-3.56396484	-4.35498047	+3.16406250	+12.28271484	-40.64941406	+1816
+1457971230.53060010	+13.70214844	-2.47412109	-4.27587891	+9.03076172	+24.08203125	-37.70507813	+2716	+14.00097656	-2.03027344	-3.45849609	-60.77636719	-10.52490234	+24.32373047	+3028	+11.13134766	-3.64746094	-4.46044922	+2.94433594	+12.48046875	-41.11083984	+1828
+1457971230.53480010	+13.71972656	-2.56201172	-4.37255859	+8.74511719	+24.08203125	-38.14453125	+2728	+14.02294922	-2.10058594	-3.54638672	-60.71044922	-10.94238281	+24.16992188	+3036	+11.14453125	-3.73535156	-4.55273438	+2.70263672	+12.52441406	-41.63818359	+1840
+1457971230.53889990	+13.72851563	-2.66308594	-4.47802734	+8.39355469	+24.19189453	-38.58398438	+2744	+14.04492188	-2.18408203	-3.65185547	-60.73242188	-11.29394531	+23.86230469	+3048	+11.15332031	-3.83642578	-4.65820313	+2.39501953	+12.70019531	-42.12158203	+1856
+1457971230.54730010	+13.75488281	-2.85205078	-4.68896484	+7.75634766	+24.36767578	-39.46289063	+2780	+14.08447266	-2.34228516	-3.85400391	-60.68847656	-12.01904297	+23.35693359	+3068	+11.17089844	-4.02099609	-4.86035156	+1.91162109	+12.94189453	-43.13232422	+1880
+1457971230.55139990	+13.76806641	-2.95751953	-4.80761719	+7.40478516	+24.54345703	-39.88037109	+2804	+14.10205078	-2.43457031	-3.95947266	-60.73242188	-12.34863281	+22.98339844	+3084	+11.17968750	-4.12207031	-4.96582031	+1.60400391	+13.13964844	-43.63769531	+1892
+1457971230.55559990	+13.77685547	-3.05419922	-4.92626953	+7.14111328	+24.74121094	-40.25390625	+2824	+14.11962891	-2.52246094	-4.07373047	-60.73242188	-12.63427734	+22.63183594	+3100	+11.18847656	-4.21435547	-5.07568359	+1.38427734	+13.33740234	-44.09912109	+1904
+1457971230.55979990	+13.79443359	-3.15087891	-5.02734375	+6.83349609	+24.74121094	-40.69335938	+2840	+14.14160156	-2.61474609	-4.17480469	-60.77636719	-12.98583984	+22.36816406	+3112	+11.19726563	-4.31103516	-5.16796875	+1.12060547	+13.40332031	-44.60449219	+1916
+1457971230.56390000	+13.80761719	-3.26074219	-5.13720703	+6.48193359	+24.87304688	-41.11083984	+2860	+14.15917969	-2.71582031	-4.29345703	-60.86425781	-13.27148438	+21.92871094	+3132	+11.21044922	-4.41210938	-5.26904297	+0.83496094	+13.55712891	-45.08789063	+1928
+1457971230.56810000	+13.82080078	-3.35742188	-5.25585938	+6.19628906	+25.00488281	-41.50634766	+2880	+14.17236328	-2.81250000	-4.42089844	-60.90820313	-13.51318359	+21.48925781	+3148	+11.21923828	-4.50439453	-5.37890625	+0.59326172	+13.73291016	-45.57128906	+1940
+1457971230.57230000	+13.84277344	-3.46289063	-5.35253906	+5.86669922	+24.98291016	-41.94580078	+2892	+14.19873047	-2.91357422	-4.52636719	-60.97412109	-13.84277344	+21.15966797	+3164	+11.22802734	-4.60546875	-5.46679688	+0.30761719	+13.77685547	-46.07666016	+1948
+1457971230.57640000	+13.86474609	-3.57275391	-5.46679688	+5.53710938	+25.13671875	-42.36328125	+2908	+14.21630859	-3.02343750	-4.64941406	-61.08398438	-14.10644531	+20.67626953	+3180	+11.24560547	-4.71093750	-5.56787109	+0.02197266	+13.90869141	-46.56005859	+1960
+1457971230.58470010	+13.90869141	-3.78808594	-5.68652344	+4.94384766	+25.26855469	-43.15429688	+2928	+14.25146484	-3.23876953	-4.89550781	-61.25976563	-14.61181641	+19.77539063	+3212	+11.27197266	-4.90869141	-5.75683594	-0.48339844	+14.06250000	-47.52685547	+1976
+1457971230.58890010	+13.93066406	-3.90673828	-5.80078125	+4.59228516	+25.37841797	-43.59375000	+2936	+14.26464844	-3.35742188	-5.02294922	-61.39160156	-14.85351563	+19.24804688	+3228	+11.28515625	-5.01416016	-5.85351563	-0.76904297	+14.17236328	-48.01025391	+1984
+1457971230.59310010	+13.95263672	-4.01220703	-5.91503906	+4.30664063	+25.46630859	-43.96728516	+2940	+14.27783203	-3.47167969	-5.15478516	-61.47949219	-15.07324219	+18.76464844	+3244	+11.30273438	-5.11083984	-5.95458984	-1.03271484	+14.28222656	-48.47167969	+1988
+1457971230.59719990	+13.97900391	-4.11767578	-6.01611328	+4.02099609	+25.44433594	-44.38476563	+2936	+14.29541016	-3.58593750	-5.27343750	-61.58935547	-15.35888672	+18.34716797	+3256	+11.31591797	-5.21191406	-6.04248047	-1.31835938	+14.30419922	-48.97705078	+1996
+1457971230.60139990	+14.00537109	-4.24072266	-6.12597656	+3.66943359	+25.48828125	-44.84619141	+2936	+14.31298828	-3.70898438	-5.40087891	-61.72119141	-15.62255859	+17.86376953	+3268	+11.33349609	-5.32177734	-6.13916016	-1.60400391	+14.37011719	-49.48242188	+2000
+1457971230.60560010	+14.03173828	-4.35498047	-6.24023438	+3.33984375	+25.55419922	-45.28564453	+2932	+14.33056641	-3.82763672	-5.53271484	-61.76513672	-15.86425781	+17.38037109	+3276	+11.35107422	-5.42724609	-6.23583984	-1.88964844	+14.43603516	-50.00976563	+2004
+1457971230.60970000	+14.05371094	-4.47363281	-6.34130859	+3.01025391	+25.53222656	-45.76904297	+2924	+14.34814453	-3.94628906	-5.65136719	-61.85302734	-16.17187500	+16.96289063	+3284	+11.36425781	-5.53710938	-6.32373047	-2.19726563	+14.45800781	-50.55908203	+2008
+1457971230.61389990	+14.08007813	-4.59667969	-6.45117188	+2.63671875	+25.57617188	-46.27441406	+2916	+14.36572266	-4.06494141	-5.77441406	-61.94091797	-16.47949219	+16.52343750	+3292	+11.38183594	-5.64697266	-6.41601563	-2.48291016	+14.50195313	-51.08642578	+2012
+1457971230.61809990	+14.10644531	-4.71533203	-6.56542969	+2.35107422	+25.64208984	-46.73583984	+2908	+14.38330078	-4.17919922	-5.89746094	-61.96289063	-16.76513672	+16.10595703	+3296	+11.39941406	-5.75683594	-6.51269531	-2.76855469	+14.56787109	-51.61376953	+2012
+1457971230.62640000	+14.14160156	-4.95703125	-6.77636719	+1.64794922	+25.68603516	-47.74658203	+2892	+14.41845703	-4.41650391	-6.12158203	-62.07275391	-17.44628906	+15.40283203	+3300	+11.42578125	-5.98535156	-6.70605469	-3.36181641	+14.69970703	-52.71240234	+2020
+1457971230.63060000	+14.15917969	-5.07568359	-6.88623047	+1.31835938	+25.72998047	-48.27392578	+2884	+14.43603516	-4.53076172	-6.23583984	-62.05078125	-17.79785156	+15.07324219	+3300	+11.43896484	-6.09960938	-6.80712891	-3.64746094	+14.78759766	-53.28369141	+2024
+1457971230.63470010	+14.17236328	-5.19873047	-6.98730469	+0.98876953	+25.70800781	-48.82324219	+2880	+14.46240234	-4.64501953	-6.33691406	-62.07275391	-18.19335938	+14.83154297	+3300	+11.44335938	-6.22265625	-6.89941406	-3.97705078	+14.85351563	-53.87695313	+2028
+1457971230.63890000	+14.19433594	-5.32617188	-7.09277344	+0.63720703	+25.70800781	-49.39453125	+2876	+14.48876953	-4.75927734	-6.43798828	-62.07275391	-18.61083984	+14.58984375	+3300	+11.46093750	-6.34130859	-7.00048828	-4.26269531	+14.91943359	-54.47021484	+2032
+1457971230.64310000	+14.20751953	-5.44921875	-7.20263672	+0.30761719	+25.75195313	-49.96582031	+2872	+14.51513672	-4.86474609	-6.54345703	-62.00683594	-18.98437500	+14.34814453	+3296	+11.47412109	-6.46435547	-7.09716797	-4.57031250	+15.00732422	-55.06347656	+2036
+1457971230.65140010	+14.23388672	-5.70410156	-7.40478516	-0.37353516	+25.81787109	-51.15234375	+2880	+14.57226563	-5.08886719	-6.72802734	-61.89697266	-19.84130859	+13.97460938	+3292	+11.48730469	-6.71044922	-7.29931641	-5.16357422	+15.27099609	-56.25000000	+2052
+1457971230.65549990	+14.24267578	-5.82714844	-7.51025391	-0.65917969	+25.83984375	-51.70166016	+2888	+14.59863281	-5.19433594	-6.82031250	-61.83105469	-20.25878906	+13.84277344	+3288	+11.49609375	-6.82910156	-7.40039063	-5.44921875	+15.38085938	-56.82128906	+2060
+1457971230.65969990	+14.25146484	-5.95019531	-7.60693359	-0.96679688	+25.81787109	-52.25097656	+2896	+14.62500000	-5.30419922	-6.90380859	-61.78710938	-20.72021484	+13.75488281	+3288	+11.49609375	-6.95654297	-7.49707031	-5.77880859	+15.49072266	-57.41455078	+2068
+1457971230.66389990	+14.26464844	-6.07763672	-7.70361328	-1.27441406	+25.81787109	-52.82226563	+2908	+14.66015625	-5.41406250	-6.99169922	-61.72119141	-21.13769531	+13.64501953	+3288	+11.50927734	-7.07519531	-7.58935547	-6.02050781	+15.55664063	-57.96386719	+2076
+1457971230.66800000	+14.27343750	-6.20068359	-7.80029297	-1.56005859	+25.81787109	-53.39355469	+2924	+14.69091797	-5.52392578	-7.07958984	-61.63330078	-21.57714844	+13.53515625	+3284	+11.51806641	-7.19824219	-7.68603516	-6.30615234	+15.66650391	-58.55712891	+2084
+1457971230.67639990	+14.30859375	-6.45996094	-7.98486328	-2.19726563	+25.70800781	-54.53613281	+2956	+14.75683594	-5.75244141	-7.25097656	-61.52343750	-22.41210938	+13.33740234	+3288	+11.53564453	-7.44873047	-7.86621094	-6.89941406	+15.79833984	-59.69970703	+2108
+1457971230.68050000	+14.33056641	-6.58740234	-8.08154297	-2.46093750	+25.68603516	-55.06347656	+2968	+14.78320313	-5.86669922	-7.34765625	-61.45751953	-22.78564453	+13.20556641	+3288	+11.55322266	-7.57177734	-7.95410156	-7.18505859	+15.84228516	-60.24902344	+2116
+1457971230.68470000	+14.34375000	-6.71923828	-8.16943359	-2.76855469	+25.64208984	-55.59082031	+2988	+14.80517578	-5.98974609	-7.43115234	-61.41357422	-23.18115234	+13.09570313	+3292	+11.55322266	-7.69482422	-8.03759766	-7.51464844	+15.93017578	-60.79833984	+2128
+1457971230.68890000	+14.36132813	-6.84667969	-8.26611328	-3.01025391	+25.64208984	-56.07421875	+3004	+14.82714844	-6.11279297	-7.52343750	-61.36962891	-23.53271484	+12.91992188	+3296	+11.57519531	-7.81347656	-8.12548828	-7.73437500	+15.95214844	-61.25976563	+2136
+1457971230.69300010	+14.37890625	-6.96972656	-8.35839844	-3.27392578	+25.59814453	-56.53564453	+3016	+14.84912109	-6.23583984	-7.61572266	-61.34765625	-23.88427734	+12.74414063	+3300	+11.58837891	-7.92773438	-8.20019531	-7.99804688	+15.95214844	-61.76513672	+2140
+1457971230.69720010	+14.39648438	-7.10156250	-8.43750000	-3.58154297	+25.46630859	-57.04101563	+3024	+14.85791016	-6.36767578	-7.70800781	-61.39160156	-24.23583984	+12.59033203	+3308	+11.59277344	-8.05078125	-8.27050781	-8.37158203	+15.93017578	-62.29248047	+2148
+1457971230.70549990	+14.45800781	-7.36523438	-8.61328125	-4.10888672	+25.26855469	-57.96386719	+3028	+14.88867188	-6.64453125	-7.91894531	-61.43554688	-24.82910156	+12.08496094	+3316	+11.64111328	-8.28808594	-8.40673828	-8.92089844	+15.75439453	-63.28125000	+2144
+1457971230.71390010	+14.51953125	-7.63769531	-8.78466797	-4.70214844	+25.11474609	-58.90869141	+3016	+14.89746094	-6.93457031	-8.12109375	-61.56738281	-25.40039063	+11.49169922	+3332	+11.68066406	-8.52978516	-8.54296875	-9.55810547	+15.64453125	-64.20410156	+2140
+1457971230.72219990	+14.56787109	-7.90576172	-8.96044922	-5.27343750	+24.98291016	-59.74365234	+2988	+14.88867188	-7.22460938	-8.33203125	-61.72119141	-25.88378906	+10.83251953	+3340	+11.71142578	-8.76269531	-8.67480469	-10.21728516	+15.49072266	-65.08300781	+2120
+1457971230.72639990	+14.59863281	-8.03759766	-9.04394531	-5.58105469	+24.91699219	-60.18310547	+2968	+14.88867188	-7.37402344	-8.42871094	-61.83105469	-26.14746094	+10.50292969	+3344	+11.73779297	-8.87695313	-8.73193359	-10.50292969	+15.35888672	-65.52246094	+2108
+1457971230.73050000	+14.62060547	-8.16943359	-9.12304688	-5.88867188	+24.87304688	-60.62255859	+2944	+14.88867188	-7.51464844	-8.52978516	-61.91894531	-26.41113281	+10.17333984	+3344	+11.75537109	-9.00000000	-8.78906250	-10.87646484	+15.24902344	-66.02783203	+2096
+1457971230.73880000	+14.67773438	-8.45068359	-9.25927734	-6.63574219	+24.60937500	-61.61132813	+2888	+14.89306641	-7.80908203	-8.70996094	-62.16064453	-26.96044922	+9.53613281	+3344	+11.78613281	-9.24169922	-8.90771484	-11.60156250	+15.09521484	-66.97265625	+2072
+1457971230.74720000	+14.71728516	-8.72753906	-9.40869141	-7.33886719	+24.54345703	-62.60009766	+2828	+14.90185547	-8.08154297	-8.88574219	-62.29248047	-27.48779297	+8.85498047	+3336	+11.80810547	-9.48339844	-9.03955078	-12.30468750	+15.07324219	-67.91748047	+2052
+1457971230.75130010	+14.73925781	-8.85937500	-9.48339844	-7.66845703	+24.56542969	-63.06152344	+2804	+14.92382813	-8.21337891	-8.96044922	-62.35839844	-27.77343750	+8.59130859	+3324	+11.82568359	-9.59765625	-9.10546875	-12.59033203	+15.07324219	-68.35693359	+2040
+1457971230.75550010	+14.74804688	-8.98681641	-9.55810547	-8.02001953	+24.58740234	-63.54492188	+2776	+14.94140625	-8.33203125	-9.03076172	-62.38037109	-28.03710938	+8.30566406	+3316	+11.83447266	-9.72070313	-9.16699219	-12.96386719	+15.07324219	-68.86230469	+2028
+1457971230.75970010	+14.74365234	-9.12304688	-9.61962891	-8.45947266	+24.63134766	-64.02832031	+2756	+14.95898438	-8.45947266	-9.08789063	-62.46826172	-28.34472656	+8.06396484	+3304	+11.82568359	-9.83935547	-9.23730469	-13.33740234	+15.18310547	-69.32373047	+2020
+1457971230.76379990	+14.75683594	-9.25048828	-9.66796875	-8.81103516	+24.54345703	-64.53369141	+2736	+14.99414063	-8.57812500	-9.14062500	-62.53417969	-28.67431641	+7.86621094	+3292	+11.83447266	-9.95361328	-9.29443359	-13.64501953	+15.18310547	-69.80712891	+2012
+1457971230.76799990	+14.77001953	-9.37792969	-9.72070313	-9.18457031	+24.52148438	-65.08300781	+2720	+15.02929688	-8.68798828	-9.18896484	-62.55615234	-29.02587891	+7.69042969	+3276	+11.83886719	-10.07666016	-9.35595703	-13.99658203	+15.24902344	-70.35644531	+2004
+1457971230.77630000	+14.79199219	-9.63281250	-9.83935547	-9.86572266	+24.56542969	-66.09375000	+2704	+15.10839844	-8.91210938	-9.28125000	-62.64404297	-29.64111328	+7.33886719	+3248	+11.83447266	-10.30517578	-9.49218750	-14.65576172	+15.49072266	-71.32324219	+2000
+1457971230.78049990	+14.80078125	-9.75585938	-9.89648438	-10.19531250	+24.58740234	-66.57714844	+2700	+15.14794922	-9.01757813	-9.32519531	-62.66601563	-29.92675781	+7.16308594	+3236	+11.83886719	-10.42822266	-9.55371094	-14.96337891	+15.57861328	-71.80664063	+2000
+1457971230.78469990	+14.78320313	-9.87451172	-9.95800781	-10.59082031	+24.71923828	-67.03857422	+2708	+15.17871094	-9.12744141	-9.36474609	-62.73193359	-30.19042969	+6.96533203	+3224	+11.82568359	-10.54248047	-9.62402344	-15.33691406	+15.75439453	-72.26806641	+2004
+1457971230.78880000	+14.78320313	-9.98437500	-10.01074219	-10.89843750	+24.80712891	-67.47802734	+2716	+15.22265625	-9.22851563	-9.39990234	-62.77587891	-30.45410156	+6.83349609	+3216	+11.83007813	-10.64355469	-9.68994141	-15.57861328	+15.86425781	-72.66357422	+2012
+1457971230.79300000	+14.77880859	-10.09863281	-10.05908203	-11.25000000	+24.80712891	-67.91748047	+2724	+15.26660156	-9.34277344	-9.42626953	-62.90771484	-30.78369141	+6.72363281	+3208	+11.82568359	-10.75341797	-9.74267578	-15.90820313	+15.95214844	-73.12500000	+2020
+1457971230.80130000	+14.80517578	-10.34033203	-10.15136719	-11.90917969	+24.71923828	-68.79638672	+2748	+15.33251953	-9.57128906	-9.50537109	-63.19335938	-31.26708984	+6.48193359	+3188	+11.82568359	-10.96875000	-9.84375000	-16.61132813	+16.01806641	-73.98193359	+2040
+1457971230.80960010	+14.82275391	-10.58203125	-10.23925781	-12.59033203	+24.63134766	-69.67529297	+2776	+15.37646484	-9.80859375	-9.59326172	-63.50097656	-31.72851563	+6.17431641	+3180	+11.82568359	-11.19726563	-9.92724609	-17.35839844	+15.99609375	-74.83886719	+2068
+1457971230.81380010	+14.83593750	-10.69628906	-10.30078125	-12.89794922	+24.67529297	-70.02685547	+2788	+15.39843750	-9.92285156	-9.65039063	-63.63281250	-31.86035156	+5.97656250	+3172	+11.84326172	-11.29394531	-9.97119141	-17.62207031	+15.97412109	-75.12451172	+2076
+1457971230.81800010	+14.84912109	-10.81933594	-10.34472656	-13.27148438	+24.60937500	-70.40039063	+2800	+15.40722656	-10.05908203	-9.69873047	-63.89648438	-32.05810547	+5.80078125	+3168	+11.85644531	-11.39941406	-10.00195313	-17.97363281	+15.84228516	-75.43212891	+2088
+1457971230.82629990	+14.87988281	-11.06982422	-10.43261719	-13.97460938	+24.41162109	-71.12548828	+2808	+15.39843750	-10.32714844	-9.81738281	-64.40185547	-32.32177734	+5.38330078	+3164	+11.88281250	-11.59716797	-10.05908203	-18.69873047	+15.57861328	-76.02539063	+2100
+1457971230.83460000	+14.91943359	-11.33349609	-10.50292969	-14.72167969	+24.03808594	-71.87255859	+2804	+15.37207031	-10.60839844	-9.93164063	-64.95117188	-32.67333984	+4.92187500	+3156	+11.90917969	-11.81250000	-10.08984375	-19.51171875	+15.09521484	-76.66259766	+2108
+1457971230.83880000	+14.95898438	-11.46093750	-10.54248047	-15.00732422	+23.81835938	-72.20214844	+2788	+15.36767578	-10.74462891	-9.99316406	-65.19287109	-32.82714844	+4.74609375	+3152	+11.93994141	-11.91357422	-10.10302734	-19.84130859	+14.80957031	-76.92626953	+2100
+1457971230.84710000	+14.99853516	-11.71582031	-10.61718750	-15.71044922	+23.55468750	-72.92724609	+2744	+15.33251953	-11.01269531	-10.10742188	-65.65429688	-33.11279297	+4.24072266	+3140	+11.98388672	-12.12451172	-10.13378906	-20.58837891	+14.32617188	-77.40966797	+2084
+1457971230.85550000	+15.03808594	-11.96191406	-10.68750000	-16.32568359	+23.24707031	-73.58642578	+2684	+15.30175781	-11.27636719	-10.21289063	-66.11572266	-33.42041016	+3.84521484	+3124	+12.02783203	-12.32666016	-10.15576172	-21.26953125	+13.82080078	-77.91503906	+2056
+1457971230.85960010	+15.05126953	-12.09375000	-10.72265625	-16.63330078	+23.11523438	-73.89404297	+2648	+15.28417969	-11.41699219	-10.25683594	-66.35742188	-33.59619141	+3.66943359	+3112	+12.03662109	-12.42333984	-10.17773438	-21.64306641	+13.62304688	-78.13476563	+2040
+1457971230.86380000	+15.08203125	-12.20361328	-10.73583984	-16.83105469	+22.80761719	-74.22363281	+2608	+15.28857422	-11.54003906	-10.28320313	-66.55517578	-33.85986328	+3.60351563	+3100	+12.05419922	-12.51123047	-10.18212891	-21.95068359	+13.35937500	-78.42041016	+2020
+1457971230.86800000	+15.10400391	-12.31347656	-10.75341797	-17.05078125	+22.60986328	-74.61914063	+2568	+15.29736328	-11.64550781	-10.30957031	-66.70898438	-34.10156250	+3.53759766	+3084	+12.07177734	-12.61669922	-10.19531250	-22.25830078	+13.13964844	-78.72802734	+2004
+1457971230.87630010	+15.13037109	-12.51123047	-10.78857422	-17.44628906	+22.30224609	-75.30029297	+2492	+15.32812500	-11.85205078	-10.34912109	-66.95068359	-34.60693359	+3.47167969	+3052	+12.09814453	-12.81005859	-10.23925781	-22.80761719	+12.85400391	-79.29931641	+1964
+1457971230.88050010	+15.14794922	-12.61669922	-10.80615234	-17.64404297	+22.17041016	-75.67382813	+2456	+15.35449219	-11.94433594	-10.36230469	-67.03857422	-34.84863281	+3.49365234	+3036	+12.10693359	-12.91113281	-10.26123047	-23.11523438	+12.76611328	-79.62890625	+1944
+1457971230.88459990	+15.13476563	-12.70898438	-10.82373047	-17.86376953	+22.14843750	-75.98144531	+2428	+15.37646484	-12.03222656	-10.36669922	-67.14843750	-35.09033203	+3.51562500	+3024	+12.09814453	-12.99462891	-10.30078125	-23.35693359	+12.83203125	-79.89257813	+1924
+1457971230.88879990	+15.13476563	-12.78808594	-10.82812500	-17.99560547	+22.03857422	-76.31103516	+2404	+15.41601563	-12.11132813	-10.35791016	-67.21435547	-35.39794922	+3.60351563	+3012	+12.09814453	-13.06494141	-10.33154297	-23.55468750	+12.83203125	-80.17822266	+1904
+1457971230.89290000	+15.13916016	-12.86279297	-10.81933594	-18.14941406	+21.86279297	-76.64062500	+2392	+15.45996094	-12.19042969	-10.34033203	-67.34619141	-35.72753906	+3.75732422	+3000	+12.09814453	-13.15283203	-10.35351563	-23.77441406	+12.83203125	-80.52978516	+1888
+1457971230.89710000	+15.13476563	-12.94189453	-10.81933594	-18.30322266	+21.68701172	-76.97021484	+2384	+15.49951172	-12.27392578	-10.33593750	-67.45605469	-36.01318359	+3.88916016	+2988	+12.08935547	-13.23193359	-10.38427734	-24.03808594	+12.85400391	-80.83740234	+1876
+1457971230.90540000	+15.16113281	-13.09130859	-10.79736328	-18.54492188	+21.31347656	-77.67333984	+2392	+15.61816406	-12.39697266	-10.30078125	-67.56591797	-36.67236328	+4.28466797	+2960	+12.08935547	-13.39013672	-10.44140625	-24.38964844	+12.87597656	-81.49658203	+1860
+1457971230.90960000	+15.15234375	-13.16162109	-10.80175781	-18.72070313	+21.26953125	-78.00292969	+2408	+15.66210938	-12.44970703	-10.29199219	-67.60986328	-36.93603516	+4.43847656	+2948	+12.08056641	-13.46484375	-10.48095703	-24.60937500	+12.98583984	-81.80419922	+1860
+1457971230.91790010	+15.15234375	-13.29345703	-10.81933594	-19.02832031	+21.15966797	-78.53027344	+2456	+15.75000000	-12.58154297	-10.28320313	-67.80761719	-37.41943359	+4.65820313	+2924	+12.07617188	-13.59667969	-10.54687500	-24.93896484	+13.11767578	-82.28759766	+1872
+1457971230.92630000	+15.14794922	-13.43408203	-10.82373047	-19.42382813	+20.96191406	-79.01367188	+2524	+15.81152344	-12.70898438	-10.28759766	-68.07128906	-37.81494141	+4.83398438	+2900	+12.06738281	-13.71972656	-10.59521484	-25.35644531	+13.13964844	-82.72705078	+1896
+1457971230.93460010	+15.16552734	-13.58349609	-10.82373047	-19.79736328	+20.63232422	-79.54101563	+2596	+15.84228516	-12.86718750	-10.29199219	-68.48876953	-38.23242188	+4.96582031	+2884	+12.07177734	-13.85595703	-10.62158203	-25.79589844	+12.94189453	-83.14453125	+1928
+1457971230.93880010	+15.19628906	-13.66259766	-10.85009766	-19.97314453	+20.54443359	-79.69482422	+2624	+15.84667969	-12.95068359	-10.32275391	-68.68652344	-38.36425781	+4.96582031	+2872	+12.09375000	-13.91748047	-10.63037109	-25.97167969	+12.81005859	-83.25439453	+1940
+1457971230.94709990	+15.21826172	-13.84716797	-10.91162109	-20.50048828	+20.47851563	-80.06835938	+2660	+15.82031250	-13.11767578	-10.39306641	-69.08203125	-38.51806641	+4.70214844	+2856	+12.11572266	-14.04931641	-10.63916016	-26.49902344	+12.48046875	-83.54003906	+1960
+1457971230.95129990	+15.23144531	-13.93066406	-10.95117188	-20.74218750	+20.50048828	-80.20019531	+2668	+15.79394531	-13.19677734	-10.43701172	-69.25781250	-38.51806641	+4.54833984	+2852	+12.13330078	-14.10205078	-10.65234375	-26.69677734	+12.34863281	-83.56201172	+1964
+1457971230.95540000	+15.24023438	-14.02294922	-10.96875000	-21.02783203	+20.36865234	-80.33203125	+2672	+15.75878906	-13.31103516	-10.46337891	-69.60937500	-38.64990234	+4.46044922	+2844	+12.14648438	-14.16357422	-10.64794922	-26.98242188	+12.10693359	-83.62792969	+1960
+1457971230.95960000	+15.25781250	-14.11523438	-10.99072266	-21.33544922	+20.21484375	-80.46386719	+2660	+15.71484375	-13.42089844	-10.51171875	-69.98291016	-38.67187500	+4.32861328	+2840	+12.15527344	-14.22509766	-10.64355469	-27.29003906	+11.86523438	-83.67187500	+1952
+1457971230.96370010	+15.28417969	-14.20751953	-11.00390625	-21.57714844	+20.03906250	-80.59570313	+2640	+15.68408203	-13.52197266	-10.54687500	-70.31250000	-38.75976563	+4.26269531	+2828	+12.17285156	-14.28222656	-10.62158203	-27.53173828	+11.53564453	-83.73779297	+1940
+1457971230.96790000	+15.30615234	-14.29980469	-11.02587891	-21.84082031	+19.92919922	-80.77148438	+2612	+15.64892578	-13.60546875	-10.58642578	-70.57617188	-38.82568359	+4.13085938	+2820	+12.19042969	-14.33935547	-10.60839844	-27.79541016	+11.27197266	-83.84765625	+1924
+1457971230.97210000	+15.32373047	-14.39648438	-11.05664063	-22.12646484	+19.84130859	-80.94726563	+2576	+15.61376953	-13.68896484	-10.62597656	-70.83984375	-38.89160156	+4.02099609	+2808	+12.20361328	-14.40087891	-10.60400391	-28.05908203	+11.03027344	-83.91357422	+1908
+1457971230.98040010	+15.38085938	-14.56347656	-11.10498047	-22.56591797	+19.66552734	-81.18896484	+2472	+15.56542969	-13.85595703	-10.71826172	-71.36718750	-38.93554688	+3.82324219	+2776	+12.23876953	-14.51513672	-10.59521484	-28.56445313	+10.59082031	-84.00146484	+1860
+1457971230.98460010	+15.37646484	-14.63378906	-11.12255859	-22.85156250	+19.66552734	-81.25488281	+2412	+15.53027344	-13.93066406	-10.75341797	-71.67480469	-38.93554688	+3.73535156	+2760	+12.23876953	-14.55029297	-10.59960938	-28.78417969	+10.50292969	-84.00146484	+1832
+1457971230.98869990	+15.37646484	-14.69970703	-11.12255859	-23.11523438	+19.55566406	-81.40869141	+2356	+15.52148438	-13.99658203	-10.76660156	-71.93847656	-39.02343750	+3.73535156	+2740	+12.24316406	-14.58984375	-10.59521484	-28.98193359	+10.34912109	-84.11132813	+1804
+1457971230.99289990	+15.38085938	-14.76123047	-11.11816406	-23.33496094	+19.44580078	-81.58447266	+2296	+15.50830078	-14.04931641	-10.77539063	-72.22412109	-39.13330078	+3.77929688	+2716	+12.24755859	-14.63378906	-10.58642578	-29.15771484	+10.21728516	-84.19921875	+1776
+1457971230.99710010	+15.37646484	-14.82275391	-11.11816406	-23.59863281	+19.35791016	-81.71630859	+2240	+15.50390625	-14.11083984	-10.78417969	-72.48779297	-39.24316406	+3.82324219	+2696	+12.24755859	-14.66894531	-10.59082031	-29.33349609	+10.15136719	-84.28710938	+1748
+1457971231.00120000	+15.38525391	-14.87109375	-11.09619141	-23.75244141	+19.16015625	-81.87011719	+2188	+15.52587891	-14.15478516	-10.77978516	-72.72949219	-39.41894531	+3.97705078	+2672	+12.24755859	-14.70410156	-10.58203125	-29.48730469	+10.01953125	-84.44091797	+1724
+1457971231.00539990	+15.38525391	-14.91064453	-11.09179688	-23.92822266	+19.11621094	-82.06787109	+2136	+15.56103516	-14.16796875	-10.79296875	-72.81738281	-39.48486328	+4.04296875	+2648	+12.24755859	-14.74365234	-10.59082031	-29.61914063	+9.99755859	-84.57275391	+1700
+1457971231.00959990	+15.36767578	-14.93261719	-11.10058594	-24.08203125	+19.20410156	-82.22167969	+2096	+15.59619141	-14.18115234	-10.78417969	-72.88330078	-39.59472656	+4.13085938	+2628	+12.24316406	-14.76562500	-10.60839844	-29.68505859	+10.08544922	-84.70458984	+1680
+1457971231.01790000	+15.34130859	-14.97216797	-11.10058594	-24.34570313	+19.27001953	-82.48535156	+2032	+15.67968750	-14.21191406	-10.75341797	-73.10302734	-39.85839844	+4.35058594	+2600	+12.21679688	-14.82275391	-10.65234375	-29.83886719	+10.30517578	-84.96826172	+1656
+1457971231.02210000	+15.31054688	-14.99414063	-11.09619141	-24.52148438	+19.33593750	-82.59521484	+2016	+15.70605469	-14.22070313	-10.73583984	-73.19091797	-39.99023438	+4.41650391	+2584	+12.19482422	-14.83593750	-10.67871094	-29.90478516	+10.50292969	-85.07812500	+1648
+1457971231.03040000	+15.25781250	-15.00732422	-11.06982422	-24.78515625	+19.33593750	-82.83691406	+2008	+15.78515625	-14.22070313	-10.67431641	-73.25683594	-40.34179688	+4.65820313	+2568	+12.15966797	-14.85351563	-10.70947266	-29.92675781	+10.76660156	-85.38574219	+1644
+1457971231.03870010	+15.22265625	-15.02490234	-11.06103516	-24.93896484	+19.35791016	-83.07861328	+2036	+15.87744141	-14.21630859	-10.62158203	-73.19091797	-40.71533203	+4.81201172	+2564	+12.12890625	-14.89306641	-10.74902344	-30.01464844	+10.98632813	-85.69335938	+1660
+1457971231.04290010	+15.20947266	-15.03808594	-11.06103516	-24.98291016	+19.37988281	-83.18847656	+2056	+15.92138672	-14.22070313	-10.59960938	-73.16894531	-40.89111328	+4.87792969	+2560	+12.11132813	-14.91503906	-10.77099609	-30.08056641	+11.11816406	-85.82519531	+1672
+1457971231.05119990	+15.17431641	-15.06005859	-11.07421875	-25.13671875	+19.48974609	-83.36425781	+2116	+15.98730469	-14.22949219	-10.56884766	-73.03710938	-41.17675781	+4.87792969	+2552	+12.08056641	-14.94580078	-10.82812500	-30.14648438	+11.42578125	-86.00097656	+1712
+1457971231.05950000	+15.14355469	-15.10839844	-11.08740234	-25.29052734	+19.48974609	-83.47412109	+2184	+16.00048828	-14.28222656	-10.53808594	-73.03710938	-41.52832031	+4.76806641	+2544	+12.06738281	-14.98095703	-10.83691406	-30.27832031	+11.38183594	-86.15478516	+1744
+1457971231.06789990	+15.14794922	-15.15673828	-11.09179688	-25.35644531	+19.31396484	-83.51806641	+2240	+15.99169922	-14.33056641	-10.52490234	-73.01513672	-41.83593750	+4.65820313	+2536	+12.06298828	-15.02929688	-10.82812500	-30.45410156	+11.18408203	-86.26464844	+1772
+1457971231.07200000	+15.15673828	-15.18750000	-11.09619141	-25.35644531	+19.20410156	-83.56201172	+2264	+15.98291016	-14.36132813	-10.52929688	-72.99316406	-41.96777344	+4.57031250	+2532	+12.06298828	-15.06884766	-10.82373047	-30.58593750	+11.03027344	-86.35253906	+1784
+1457971231.08040000	+15.17871094	-15.26220703	-11.11816406	-25.42236328	+19.02832031	-83.58398438	+2288	+15.94335938	-14.44042969	-10.56005859	-72.94921875	-42.16552734	+4.28466797	+2520	+12.08056641	-15.13037109	-10.80615234	-30.80566406	+10.67871094	-86.39648438	+1788
+1457971231.08870010	+15.20947266	-15.35449219	-11.14453125	-25.51025391	+18.76464844	-83.56201172	+2280	+15.86865234	-14.53271484	-10.61279297	-72.97119141	-42.27539063	+3.88916016	+2516	+12.09814453	-15.19189453	-10.77978516	-31.06933594	+10.23925781	-86.37451172	+1776
+1457971231.09699990	+15.24462891	-15.44238281	-11.16210938	-25.59814453	+18.43505859	-83.49609375	+2236	+15.76757813	-14.62060547	-10.67431641	-73.01513672	-42.34130859	+3.49365234	+2508	+12.11572266	-15.24902344	-10.73583984	-31.35498047	+9.71191406	-86.33056641	+1748
+1457971231.10540010	+15.28857422	-15.52587891	-11.17529297	-25.64208984	+18.06152344	-83.43017578	+2160	+15.67968750	-14.70410156	-10.73583984	-73.03710938	-42.38525391	+3.12011719	+2496	+12.13769531	-15.30615234	-10.69628906	-31.59667969	+9.20654297	-86.35253906	+1708
+1457971231.11369990	+15.31054688	-15.59619141	-11.17968750	-25.75195313	+17.79785156	-83.40820313	+2064	+15.60498047	-14.77001953	-10.79736328	-73.01513672	-42.38525391	+2.74658203	+2476	+12.15527344	-15.35009766	-10.66992188	-31.77246094	+8.85498047	-86.33056641	+1660
+1457971231.12200000	+15.31933594	-15.63574219	-11.18847656	-25.83984375	+17.64404297	-83.34228516	+1960	+15.54345703	-14.81396484	-10.85449219	-72.97119141	-42.34130859	+2.41699219	+2452	+12.16845703	-15.37646484	-10.66113281	-31.88232422	+8.65722656	-86.30859375	+1604
+1457971231.13030000	+15.31494141	-15.64013672	-11.17968750	-25.86181641	+17.55615234	-83.29833984	+1860	+15.52148438	-14.82275391	-10.87207031	-72.94921875	-42.34130859	+2.26318359	+2416	+12.17285156	-15.38085938	-10.65673828	-31.88232422	+8.59130859	-86.30859375	+1548
+1457971231.13450000	+15.30615234	-15.63134766	-11.17089844	-25.88378906	+17.55615234	-83.29833984	+1816	+15.52148438	-14.81835938	-10.86767578	-72.90527344	-42.34130859	+2.26318359	+2400	+12.17285156	-15.38085938	-10.66113281	-31.86035156	+8.63525391	-86.33056641	+1520
+1457971231.13870000	+15.30175781	-15.62255859	-11.16650391	-25.86181641	+17.57812500	-83.32031250	+1780	+15.53027344	-14.80957031	-10.86328125	-72.88330078	-42.36328125	+2.26318359	+2384	+12.17285156	-15.37646484	-10.66552734	-31.81640625	+8.67919922	-86.35253906	+1496
+1457971231.14700010	+15.28417969	-15.59619141	-11.15771484	-25.86181641	+17.64404297	-83.34228516	+1720	+15.55664063	-14.78759766	-10.85009766	-72.79541016	-42.40722656	+2.28515625	+2360	+12.17285156	-15.36328125	-10.68750000	-31.70654297	+8.85498047	-86.41845703	+1456
+1457971231.15120010	+15.27978516	-15.59179688	-11.15771484	-25.86181641	+17.68798828	-83.34228516	+1696	+15.56542969	-14.77880859	-10.84570313	-72.77343750	-42.42919922	+2.30712891	+2352	+12.16845703	-15.35888672	-10.69189453	-31.66259766	+8.92089844	-86.41845703	+1436
+1457971231.15529990	+15.27539063	-15.57861328	-11.15332031	-25.83984375	+17.70996094	-83.34228516	+1676	+15.57861328	-14.76562500	-10.83691406	-72.77343750	-42.42919922	+2.32910156	+2344	+12.16845703	-15.35449219	-10.70068359	-31.61865234	+8.98681641	-86.44042969	+1420
+1457971231.15949990	+15.27099609	-15.56982422	-11.15332031	-25.83984375	+17.75390625	-83.36425781	+1660	+15.59179688	-14.75244141	-10.82373047	-72.75146484	-42.45117188	+2.37304688	+2336	+12.16406250	-15.34570313	-10.70947266	-31.57470703	+9.07470703	-86.46240234	+1408
+1457971231.16779990	+15.26220703	-15.55664063	-11.15332031	-25.81787109	+17.79785156	-83.36425781	+1636	+15.60937500	-14.73925781	-10.81054688	-72.72949219	-42.49511719	+2.43896484	+2324	+12.15527344	-15.32812500	-10.72705078	-31.44287109	+9.29443359	-86.50634766	+1384
+1457971231.17199990	+15.25781250	-15.54785156	-11.14892578	-25.81787109	+17.84179688	-83.36425781	+1628	+15.62255859	-14.73046875	-10.80175781	-72.70751953	-42.51708984	+2.46093750	+2320	+12.15087891	-15.31494141	-10.73583984	-31.37695313	+9.40429688	-86.52832031	+1380
+1457971231.17619990	+15.24462891	-15.52148438	-11.14892578	-25.77392578	+17.92968750	-83.38623047	+1624	+15.64013672	-14.71289063	-10.78857422	-72.68554688	-42.53906250	+2.50488281	+2316	+12.14208984	-15.28857422	-10.76220703	-31.20117188	+9.71191406	-86.59423828	+1380
+1457971231.18030000	+15.23583984	-15.49511719	-11.14453125	-25.72998047	+18.03955078	-83.40820313	+1628	+15.65332031	-14.69531250	-10.77099609	-72.64160156	-42.56103516	+2.54882813	+2316	+12.12890625	-15.26660156	-10.77978516	-31.04736328	+9.97558594	-86.63818359	+1388
+1457971231.18450000	+15.22705078	-15.46875000	-11.14013672	-25.68603516	+18.12744141	-83.40820313	+1640	+15.67089844	-14.68212891	-10.75781250	-72.61962891	-42.60498047	+2.57080078	+2316	+12.12011719	-15.24023438	-10.79736328	-30.91552734	+10.19531250	-86.66015625	+1396
+1457971231.18870000	+15.20947266	-15.41162109	-11.14013672	-25.59814453	+18.34716797	-83.40820313	+1660	+15.70166016	-14.64257813	-10.73144531	-72.55371094	-42.64892578	+2.63671875	+2320	+12.10693359	-15.20947266	-10.81494141	-30.73974609	+10.48095703	-86.66015625	+1412
+1457971231.19280000	+15.19189453	-15.36328125	-11.14013672	-25.51025391	+18.52294922	-83.40820313	+1684	+15.72363281	-14.61181641	-10.70947266	-72.48779297	-42.69287109	+2.68066406	+2328	+12.09375000	-15.17871094	-10.81933594	-30.62988281	+10.65673828	-86.63818359	+1428
+1457971231.20110010	+15.17871094	-15.28857422	-11.12695313	-25.33447266	+18.67675781	-83.34228516	+1736	+15.75878906	-14.54589844	-10.67431641	-72.33398438	-42.75878906	+2.65869141	+2340	+12.08935547	-15.14355469	-10.80615234	-30.49804688	+10.67871094	-86.59423828	+1444
+1457971231.20530010	+15.18750000	-15.25781250	-11.12255859	-25.22460938	+18.69873047	-83.27636719	+1756	+15.76757813	-14.51074219	-10.66992188	-72.20214844	-42.73681641	+2.54882813	+2340	+12.09375000	-15.13476563	-10.79296875	-30.45410156	+10.63476563	-86.52832031	+1452
+1457971231.20950010	+15.20068359	-15.23583984	-11.12255859	-25.11474609	+18.72070313	-83.21044922	+1772	+15.75878906	-14.48876953	-10.66992188	-72.09228516	-42.71484375	+2.41699219	+2344	+12.09814453	-15.12158203	-10.77539063	-30.41015625	+10.54687500	-86.48437500	+1456
+1457971231.21359990	+15.20947266	-15.21386719	-11.12695313	-25.02685547	+18.72070313	-83.12255859	+1784	+15.74121094	-14.45800781	-10.68310547	-71.96044922	-42.60498047	+2.19726563	+2348	+12.10253906	-15.11279297	-10.76220703	-30.38818359	+10.50292969	-86.41845703	+1452
+1457971231.21779990	+15.22705078	-15.20068359	-11.12695313	-24.96093750	+18.72070313	-83.01269531	+1788	+15.71484375	-14.43603516	-10.70068359	-71.85058594	-42.49511719	+1.97753906	+2348	+12.10693359	-15.10400391	-10.74902344	-30.36621094	+10.41503906	-86.33056641	+1448
+1457971231.22610000	+15.24462891	-15.17431641	-11.13134766	-24.85107422	+18.72070313	-82.79296875	+1776	+15.64892578	-14.39648438	-10.74902344	-71.65283203	-42.18750000	+1.51611328	+2352	+12.12011719	-15.07324219	-10.70947266	-30.32226563	+10.23925781	-86.11083984	+1432
+1457971231.23029990	+15.25341797	-15.15234375	-11.13134766	-24.76318359	+18.72070313	-82.66113281	+1764	+15.61376953	-14.36572266	-10.77099609	-71.52099609	-42.01171875	+1.27441406	+2352	+12.12890625	-15.05566406	-10.68310547	-30.30029297	+10.12939453	-86.00097656	+1424
+1457971231.23449990	+15.26660156	-15.13037109	-11.13134766	-24.67529297	+18.69873047	-82.52929688	+1748	+15.58300781	-14.33935547	-10.78857422	-71.41113281	-41.85791016	+1.05468750	+2348	+12.13769531	-15.03808594	-10.66113281	-30.25634766	+10.04150391	-85.89111328	+1412
+1457971231.23860000	+15.28417969	-15.09521484	-11.12695313	-24.54345703	+18.69873047	-82.33154297	+1724	+15.55664063	-14.30419922	-10.80175781	-71.27929688	-41.66015625	+0.85693359	+2344	+12.15087891	-14.99853516	-10.61279297	-30.16845703	+9.86572266	-85.69335938	+1400
+1457971231.24700000	+15.30175781	-15.01611328	-11.13134766	-24.32373047	+18.83056641	-82.00195313	+1668	+15.51708984	-14.21191406	-10.80615234	-70.99365234	-41.30859375	+0.52734375	+2340	+12.17285156	-14.91943359	-10.57324219	-29.90478516	+9.86572266	-85.34179688	+1372
+1457971231.25110010	+15.29736328	-14.93701172	-11.12695313	-24.14794922	+19.02832031	-81.76025391	+1644	+15.50830078	-14.14599609	-10.79296875	-70.83984375	-41.08886719	+0.39550781	+2340	+12.17724609	-14.84033203	-10.56005859	-29.61914063	+10.06347656	-85.10009766	+1364
+1457971231.25530000	+15.28857422	-14.85791016	-11.12255859	-23.99414063	+19.22607422	-81.54052734	+1624	+15.51269531	-14.07568359	-10.77099609	-70.68603516	-40.91308594	+0.35156250	+2344	+12.17724609	-14.77880859	-10.54687500	-29.39941406	+10.23925781	-84.94628906	+1356
+1457971231.26360010	+15.26220703	-14.66015625	-11.07421875	-23.55468750	+19.62158203	-81.12304688	+1600	+15.54785156	-13.91308594	-10.70068359	-70.46630859	-40.58349609	+0.46142578	+2360	+12.16406250	-14.64257813	-10.52929688	-28.87207031	+10.70068359	-84.72656250	+1348
+1457971231.26780010	+15.24023438	-14.55908203	-11.04785156	-23.35693359	+19.84130859	-80.96923828	+1604	+15.57861328	-13.82080078	-10.65673828	-70.33447266	-40.45166016	+0.54931641	+2376	+12.15966797	-14.58105469	-10.52929688	-28.58642578	+10.98632813	-84.63867188	+1352
+1457971231.27189990	+15.21826172	-14.46679688	-11.02148438	-23.15917969	+20.08300781	-80.85937500	+1616	+15.60937500	-13.73291016	-10.60400391	-70.18066406	-40.36376953	+0.63720703	+2396	+12.14648438	-14.51513672	-10.53808594	-28.30078125	+11.31591797	-84.55078125	+1360
+1457971231.27609990	+15.19189453	-14.34814453	-10.99951172	-22.89550781	+20.43457031	-80.68359375	+1644	+15.65332031	-13.62304688	-10.54248047	-70.00488281	-40.20996094	+0.76904297	+2420	+12.14208984	-14.43603516	-10.55566406	-27.90527344	+11.75537109	-84.37500000	+1376
+1457971231.28029990	+15.16992188	-14.25585938	-10.97753906	-22.69775391	+20.69824219	-80.52978516	+1676	+15.69287109	-13.53515625	-10.48095703	-69.89501953	-40.07812500	+0.92285156	+2444	+12.13330078	-14.37011719	-10.56445313	-27.64160156	+12.15087891	-84.24316406	+1392
+1457971231.28440000	+15.13916016	-14.16796875	-10.95996094	-22.54394531	+20.98388672	-80.37597656	+1716	+15.71044922	-13.44726563	-10.44580078	-69.80712891	-39.85839844	+0.98876953	+2460	+12.10693359	-14.29541016	-10.58203125	-27.37792969	+12.59033203	-84.06738281	+1412
+1457971231.28860000	+15.11279297	-14.04931641	-10.93359375	-22.25830078	+21.29150391	-80.13427734	+1764	+15.73242188	-13.32861328	-10.40185547	-69.65332031	-39.61669922	+1.14257813	+2484	+12.09375000	-14.19873047	-10.58642578	-26.98242188	+13.00781250	-83.82568359	+1440
+1457971231.29279990	+15.09521484	-13.94824219	-10.89843750	-21.99462891	+21.48925781	-79.89257813	+1820	+15.75000000	-13.24072266	-10.34912109	-69.58740234	-39.46289063	+1.29638672	+2508	+12.08056641	-14.11523438	-10.56884766	-26.69677734	+13.24951172	-83.64990234	+1468
+1457971231.29690000	+15.08642578	-13.85595703	-10.86767578	-21.75292969	+21.62109375	-79.67285156	+1876	+15.75878906	-13.15283203	-10.32275391	-69.47753906	-39.24316406	+1.40625000	+2528	+12.07177734	-14.04931641	-10.55566406	-26.43310547	+13.42529297	-83.47412109	+1496
+1457971231.30530000	+15.07763672	-13.68017578	-10.82373047	-21.22558594	+21.97265625	-79.10156250	+1984	+15.76757813	-12.97705078	-10.27001953	-69.21386719	-38.71582031	+1.53808594	+2564	+12.07177734	-13.89990234	-10.52929688	-25.86181641	+13.82080078	-82.96875000	+1552
+1457971231.30940010	+15.07324219	-13.60107422	-10.81933594	-20.98388672	+22.17041016	-78.83789063	+2036	+15.75000000	-12.89355469	-10.26562500	-69.06005859	-38.40820313	+1.47216797	+2584	+12.06298828	-13.82958984	-10.52050781	-25.64208984	+14.04052734	-82.70507813	+1580
+1457971231.31360010	+15.07324219	-13.51318359	-10.82373047	-20.69824219	+22.43408203	-78.46435547	+2084	+15.72363281	-12.80566406	-10.27001953	-68.88427734	-38.01269531	+1.40625000	+2600	+12.07617188	-13.74609375	-10.51171875	-25.31250000	+14.23828125	-82.33154297	+1604
+1457971231.31780000	+15.08203125	-13.44287109	-10.81494141	-20.43457031	+22.52197266	-78.06884766	+2120	+15.68847656	-12.74414063	-10.25683594	-68.84033203	-37.68310547	+1.40625000	+2612	+12.07617188	-13.66699219	-10.47656250	-25.09277344	+14.28222656	-82.00195313	+1624
+1457971231.32189990	+15.08203125	-13.36376953	-10.81054688	-20.19287109	+22.67578125	-77.65136719	+2148	+15.63574219	-12.66503906	-10.28320313	-68.73046875	-37.22167969	+1.27441406	+2624	+12.07177734	-13.59228516	-10.44140625	-24.91699219	+14.32617188	-81.67236328	+1636
+1457971231.32610010	+15.09082031	-13.27148438	-10.79736328	-19.86328125	+22.76367188	-77.21191406	+2172	+15.60498047	-12.57714844	-10.29199219	-68.59863281	-36.84814453	+1.23046875	+2636	+12.08056641	-13.50439453	-10.40185547	-24.65332031	+14.32617188	-81.29882813	+1644
+1457971231.33030010	+15.09521484	-13.18798828	-10.77978516	-19.57763672	+22.87353516	-76.81640625	+2184	+15.56103516	-12.50244141	-10.29638672	-68.46679688	-36.49658203	+1.14257813	+2644	+12.08496094	-13.42089844	-10.35351563	-24.41162109	+14.30419922	-80.96923828	+1652
+1457971231.33439990	+15.10400391	-13.10888672	-10.77099609	-19.29199219	+22.93945313	-76.42089844	+2192	+15.51708984	-12.43212891	-10.30517578	-68.33496094	-36.12304688	+1.01074219	+2648	+12.08935547	-13.34619141	-10.31396484	-24.21386719	+14.28222656	-80.63964844	+1656
+1457971231.33859990	+15.12597656	-13.02099609	-10.76220703	-18.94042969	+23.02734375	-76.00341797	+2196	+15.48193359	-12.34863281	-10.31835938	-68.15917969	-35.70556641	+0.92285156	+2652	+12.11132813	-13.26708984	-10.27001953	-23.95019531	+14.21630859	-80.26611328	+1656
+1457971231.34279990	+15.14355469	-12.94628906	-10.74902344	-18.65478516	+23.09326172	-75.60791016	+2184	+15.44677734	-12.26953125	-10.33154297	-68.00537109	-35.31005859	+0.81298828	+2652	+12.12011719	-13.20117188	-10.23046875	-23.75244141	+14.21630859	-79.93652344	+1652
+1457971231.35110000	+15.13476563	-12.74414063	-10.73583984	-17.97363281	+23.46679688	-74.66308594	+2160	+15.35888672	-12.07617188	-10.34472656	-67.63183594	-34.43115234	+0.63720703	+2652	+12.12011719	-13.00781250	-10.16015625	-23.20312500	+14.41406250	-79.14550781	+1640
+1457971231.35520010	+15.13037109	-12.63867188	-10.71826172	-17.62207031	+23.62060547	-74.22363281	+2140	+15.32373047	-11.97949219	-10.33154297	-67.45605469	-34.03564453	+0.59326172	+2652	+12.12451172	-12.91992188	-10.11181641	-22.91748047	+14.43603516	-78.77197266	+1636
+1457971231.35940000	+15.11718750	-12.53320313	-10.69628906	-17.31445313	+23.79638672	-73.74023438	+2120	+15.28417969	-11.88281250	-10.31835938	-67.32421875	-33.66210938	+0.57128906	+2648	+12.11572266	-12.81884766	-10.07666016	-22.63183594	+14.56787109	-78.35449219	+1628
+1457971231.36360000	+15.11718750	-12.41455078	-10.65234375	-16.91894531	+23.84033203	-73.34472656	+2104	+15.27978516	-11.77734375	-10.29199219	-67.14843750	-33.35449219	+0.65917969	+2644	+12.11572266	-12.71337891	-10.03271484	-22.30224609	+14.61181641	-78.00292969	+1624
+1457971231.36770010	+15.11279297	-12.30029297	-10.61279297	-16.56738281	+23.95019531	-72.99316406	+2088	+15.27539063	-11.65429688	-10.26562500	-66.88476563	-33.02490234	+0.70312500	+2644	+12.11132813	-12.62548828	-9.99316406	-21.97265625	+14.74365234	-77.69531250	+1620
+1457971231.37190010	+15.09082031	-12.17724609	-10.57763672	-16.19384766	+24.16992188	-72.59765625	+2076	+15.27099609	-11.53125000	-10.22167969	-66.64306641	-32.71728516	+0.76904297	+2644	+12.09375000	-12.52441406	-9.97119141	-21.64306641	+15.00732422	-77.36572266	+1620
+1457971231.37610010	+15.08203125	-12.04101563	-10.54687500	-15.73242188	+24.36767578	-72.13623047	+2072	+15.28417969	-11.39501953	-10.16894531	-66.37939453	-32.38769531	+0.92285156	+2648	+12.08935547	-12.41455078	-9.94482422	-21.22558594	+15.24902344	-76.97021484	+1624
+1457971231.38019990	+15.06445313	-11.91357422	-10.51611328	-15.35888672	+24.60937500	-71.74072266	+2072	+15.29296875	-11.25000000	-10.11621094	-66.09375000	-32.05810547	+1.07666016	+2656	+12.07617188	-12.31787109	-9.91406250	-20.87402344	+15.49072266	-76.64062500	+1628
+1457971231.38439990	+15.02050781	-11.77734375	-10.48095703	-15.05126953	+24.91699219	-71.30126953	+2076	+15.28857422	-11.10058594	-10.05908203	-65.83007813	-31.70654297	+1.20849609	+2668	+12.04980469	-12.19921875	-9.90087891	-20.45654297	+15.88623047	-76.24511719	+1640
+1457971231.38860010	+14.99414063	-11.63671875	-10.42822266	-14.65576172	+25.13671875	-70.88378906	+2084	+15.30615234	-10.94677734	-9.98437500	-65.54443359	-31.44287109	+1.42822266	+2688	+12.03222656	-12.07617188	-9.87890625	-19.99511719	+16.21582031	-75.84960938	+1652
+1457971231.39689990	+14.92822266	-11.35107422	-10.32275391	-13.93066406	+25.53222656	-70.11474609	+2128	+15.33691406	-10.64794922	-9.83056641	-65.03906250	-30.93750000	+1.84570313	+2724	+11.98388672	-11.85205078	-9.82617188	-19.20410156	+16.80908203	-75.12451172	+1676
+1457971231.40109990	+14.91503906	-11.20166016	-10.26562500	-13.51318359	+25.68603516	-69.69726563	+2156	+15.36767578	-10.49414063	-9.75146484	-64.77539063	-30.71777344	+2.08740234	+2748	+11.97070313	-11.73339844	-9.79980469	-18.74267578	+17.02880859	-74.72900391	+1696
+1457971231.40520000	+14.88867188	-11.06982422	-10.20849609	-13.16162109	+25.88378906	-69.36767578	+2188	+15.38964844	-10.32714844	-9.67236328	-64.44580078	-30.45410156	+2.28515625	+2776	+11.94873047	-11.62792969	-9.76904297	-18.36914063	+17.31445313	-74.39941406	+1712
+1457971231.40940000	+14.85351563	-10.93359375	-10.16455078	-12.83203125	+26.14746094	-68.99414063	+2224	+15.39404297	-10.16015625	-9.60205078	-64.09423828	-30.14648438	+2.43896484	+2800	+11.91796875	-11.51806641	-9.74707031	-17.99560547	+17.66601563	-74.04785156	+1736
+1457971231.41360000	+14.82714844	-10.79296875	-10.12939453	-12.41455078	+26.47705078	-68.55468750	+2268	+15.40722656	-9.99316406	-9.53613281	-63.74267578	-29.79492188	+2.57080078	+2828	+11.90917969	-11.39501953	-9.72509766	-17.49023438	+17.97363281	-73.58642578	+1764
+1457971231.41770010	+14.80078125	-10.65234375	-10.08544922	-12.04101563	+26.69677734	-68.09326172	+2308	+15.40283203	-9.84814453	-9.46142578	-63.52294922	-29.50927734	+2.68066406	+2848	+11.89599609	-11.27636719	-9.68554688	-17.07275391	+18.19335938	-73.14697266	+1788
+1457971231.42190000	+14.77001953	-10.51611328	-10.03710938	-11.68945313	+26.91650391	-67.63183594	+2348	+15.38525391	-9.70751953	-9.39990234	-63.32519531	-29.15771484	+2.76855469	+2868	+11.87841797	-11.16210938	-9.65039063	-16.69921875	+18.41308594	-72.70751953	+1812
+1457971231.42600010	+14.75683594	-10.37548828	-9.98437500	-11.27197266	+27.07031250	-67.17041016	+2388	+15.37646484	-9.56250000	-9.33398438	-63.10546875	-28.85009766	+2.87841797	+2888	+11.87402344	-11.03466797	-9.60644531	-16.21582031	+18.56689453	-72.20214844	+1836
+1457971231.43020010	+14.74365234	-10.23925781	-9.92724609	-10.87646484	+27.20214844	-66.73095703	+2424	+15.36328125	-9.43066406	-9.26367188	-62.90771484	-28.58642578	+2.96630859	+2908	+11.86083984	-10.91601563	-9.55810547	-15.82031250	+18.69873047	-71.78466797	+1856
+1457971231.43440010	+14.73486328	-10.11181641	-9.87011719	-10.48095703	+27.31201172	-66.31347656	+2460	+15.34130859	-9.29882813	-9.21093750	-62.68798828	-28.23486328	+2.98828125	+2924	+11.85205078	-10.81054688	-9.50537109	-15.49072266	+18.78662109	-71.38916016	+1876
+1457971231.44269990	+14.73925781	-9.84814453	-9.78662109	-9.55810547	+27.57568359	-65.28076172	+2512	+15.28857422	-9.04394531	-9.12744141	-62.22656250	-27.46582031	+3.01025391	+2948	+11.86962891	-10.57763672	-9.38671875	-14.63378906	+18.83056641	-70.40039063	+1908
+1457971231.44689990	+14.72607422	-9.72070313	-9.73828125	-9.16259766	+27.75146484	-64.75341797	+2528	+15.24462891	-8.92529297	-9.08789063	-62.05078125	-27.04833984	+2.96630859	+2960	+11.86083984	-10.45898438	-9.32958984	-14.26025391	+18.91845703	-69.89501953	+1916
+1457971231.45100000	+14.72607422	-9.58447266	-9.69433594	-8.67919922	+27.88330078	-64.13818359	+2544	+15.20947266	-8.79785156	-9.04394531	-61.85302734	-26.60888672	+2.94433594	+2972	+11.86962891	-10.32714844	-9.26806641	-13.77685547	+18.96240234	-69.32373047	+1928
+1457971231.45520000	+14.72167969	-9.44824219	-9.63281250	-8.21777344	+27.92724609	-63.54492188	+2556	+15.16552734	-8.68798828	-8.99560547	-61.74316406	-26.23535156	+2.98828125	+2976	+11.87402344	-10.20410156	-9.19775391	-13.33740234	+18.94042969	-68.77441406	+1932
+1457971231.45939990	+14.71728516	-9.31201172	-9.57568359	-7.75634766	+27.97119141	-62.95166016	+2560	+15.12158203	-8.58251953	-8.95166016	-61.63330078	-25.83984375	+2.98828125	+2980	+11.87402344	-10.08544922	-9.13183594	-12.98583984	+18.91845703	-68.24707031	+1936
+1457971231.46350000	+14.72607422	-9.17578125	-9.50976563	-7.25097656	+27.97119141	-62.40234375	+2560	+15.09082031	-8.46386719	-8.89892578	-61.47949219	-25.48828125	+3.07617188	+2984	+11.88720703	-9.96240234	-9.05712891	-12.52441406	+18.80859375	-67.69775391	+1936
+1457971231.46770000	+14.72607422	-9.03955078	-9.43945313	-6.76757813	+27.94921875	-61.87500000	+2556	+15.06005859	-8.34082031	-8.84619141	-61.25976563	-25.11474609	+3.14208984	+2988	+11.89160156	-9.84375000	-8.97802734	-12.12890625	+18.76464844	-67.21435547	+1936
+1457971231.47190000	+14.71728516	-8.91210938	-9.37353516	-6.37207031	+27.97119141	-61.32568359	+2548	+15.02050781	-8.21777344	-8.79345703	-61.08398438	-24.76318359	+3.20800781	+2996	+11.88281250	-9.72509766	-8.90332031	-11.75537109	+18.74267578	-66.73095703	+1936
+1457971231.48020010	+14.72167969	-8.63964844	-9.23730469	-5.40527344	+28.01513672	-60.18310547	+2532	+14.97656250	-7.96728516	-8.68359375	-60.66650391	-23.97216797	+3.40576172	+3004	+11.89599609	-9.47900391	-8.75390625	-10.83251953	+18.63281250	-65.63232422	+1940
+1457971231.48440000	+14.69531250	-8.49462891	-9.17138672	-4.94384766	+28.12500000	-59.56787109	+2520	+14.93701172	-7.83984375	-8.61328125	-60.51269531	-23.59863281	+3.51562500	+3008	+11.88281250	-9.35156250	-8.69238281	-10.39306641	+18.69873047	-65.03906250	+1940
+1457971231.48850010	+14.68212891	-8.34960938	-9.09228516	-4.46044922	+28.14697266	-59.01855469	+2512	+14.91943359	-7.70800781	-8.53417969	-60.33691406	-23.29101563	+3.69140625	+3016	+11.87841797	-9.22412109	-8.62207031	-9.90966797	+18.69873047	-64.48974609	+1940
+1457971231.49270010	+14.66015625	-8.20458984	-9.01318359	-3.97705078	+28.14697266	-58.49121094	+2504	+14.90185547	-7.56738281	-8.45507813	-60.09521484	-22.98339844	+3.91113281	+3024	+11.86962891	-9.10546875	-8.55175781	-9.47021484	+18.69873047	-63.98437500	+1940
+1457971231.49690010	+14.63818359	-8.05957031	-8.92968750	-3.51562500	+28.16894531	-57.98583984	+2504	+14.88427734	-7.42675781	-8.36718750	-59.87548828	-22.69775391	+4.13085938	+3036	+11.85205078	-8.98681641	-8.48144531	-9.07470703	+18.74267578	-63.50097656	+1940
+1457971231.50099990	+14.62060547	-7.91894531	-8.84619141	-3.05419922	+28.14697266	-57.50244141	+2504	+14.88427734	-7.28613281	-8.27929688	-59.63378906	-22.41210938	+4.41650391	+3048	+11.84765625	-8.86376953	-8.41113281	-8.61328125	+18.74267578	-62.97363281	+1944
+1457971231.50519990	+14.60302734	-7.77832031	-8.76269531	-2.57080078	+28.16894531	-57.04101563	+2504	+14.87548828	-7.13671875	-8.19140625	-59.34814453	-22.12646484	+4.65820313	+3060	+11.83447266	-8.74951172	-8.34082031	-8.19580078	+18.76464844	-62.51220703	+1944
+1457971231.50930000	+14.56787109	-7.63769531	-8.68359375	-2.10937500	+28.25683594	-56.57958984	+2512	+14.86230469	-6.99169922	-8.09472656	-59.10644531	-21.86279297	+4.92187500	+3076	+11.81250000	-8.63525391	-8.27490234	-7.80029297	+18.89648438	-62.02880859	+1948
+1457971231.51350000	+14.54589844	-7.49267578	-8.60449219	-1.60400391	+28.34472656	-56.05224609	+2524	+14.85791016	-6.84667969	-7.99804688	-58.84277344	-21.59912109	+5.18554688	+3092	+11.79931641	-8.51220703	-8.21337891	-7.31689453	+18.98437500	-61.47949219	+1952
+1457971231.52180000	+14.47558594	-7.21142578	-8.44628906	-0.61523438	+28.47656250	-55.04150391	+2552	+14.83593750	-6.55664063	-7.79589844	-58.35937500	-21.07177734	+5.82275391	+3124	+11.75976563	-8.28369141	-8.08593750	-6.48193359	+19.20410156	-60.46875000	+1956
+1457971231.52600000	+14.44482422	-7.07080078	-8.36279297	-0.13183594	+28.52050781	-54.55810547	+2576	+14.83154297	-6.41162109	-7.69482422	-58.11767578	-20.83007813	+6.15234375	+3140	+11.74658203	-8.16503906	-8.02001953	-6.04248047	+19.27001953	-59.94140625	+1964
+1457971231.53020000	+14.41406250	-6.93017578	-8.28369141	+0.37353516	+28.56445313	-54.07470703	+2600	+14.81835938	-6.27099609	-7.59375000	-57.85400391	-20.56640625	+6.48193359	+3160	+11.72900391	-8.05517578	-7.95410156	-5.64697266	+19.33593750	-59.45800781	+1968
+1457971231.53430010	+14.39208984	-6.80273438	-8.18701172	+0.79101563	+28.49853516	-53.65722656	+2628	+14.80957031	-6.13037109	-7.48828125	-57.63427734	-20.34667969	+6.83349609	+3176	+11.70703125	-7.94970703	-7.87939453	-5.31738281	+19.37988281	-59.01855469	+1976
+1457971231.53850010	+14.37890625	-6.67529297	-8.10351563	+1.29638672	+28.49853516	-53.15185547	+2660	+14.80078125	-5.99853516	-7.39160156	-57.41455078	-20.08300781	+7.16308594	+3196	+11.70263672	-7.83544922	-7.80908203	-4.87792969	+19.42382813	-58.46923828	+1988
+1457971231.54270010	+14.36132813	-6.54345703	-8.02001953	+1.77978516	+28.47656250	-52.64648438	+2688	+14.79199219	-5.86669922	-7.29492188	-57.17285156	-19.81933594	+7.49267578	+3208	+11.68945313	-7.72558594	-7.73876953	-4.48242188	+19.44580078	-57.94189453	+2000
+1457971231.54679990	+14.33496094	-6.42041016	-7.93212891	+2.21923828	+28.45458984	-52.14111328	+2716	+14.77001953	-5.73925781	-7.19384766	-57.01904297	-19.57763672	+7.82226563	+3224	+11.67626953	-7.62011719	-7.66406250	-4.13085938	+19.46777344	-57.41455078	+2008
+1457971231.55520010	+14.29541016	-6.16992188	-7.77392578	+3.16406250	+28.47656250	-51.02050781	+2776	+14.73046875	-5.49755859	-7.01806641	-56.68945313	-18.94042969	+8.37158203	+3248	+11.66748047	-7.39599609	-7.51464844	-3.27392578	+19.42382813	-56.29394531	+2028
+1457971231.55929990	+14.28662109	-6.05126953	-7.67724609	+3.60351563	+28.32275391	-50.51513672	+2804	+14.71289063	-5.38330078	-6.92138672	-56.57958984	-18.67675781	+8.70117188	+3260	+11.65869141	-7.28613281	-7.43115234	-2.94433594	+19.33593750	-55.74462891	+2040
+1457971231.56349990	+14.28222656	-5.93261719	-7.58496094	+4.04296875	+28.16894531	-49.98779297	+2828	+14.69091797	-5.27343750	-6.83349609	-56.49169922	-18.36914063	+8.96484375	+3268	+11.65869141	-7.17626953	-7.34765625	-2.52685547	+19.22607422	-55.19531250	+2052
+1457971231.56769990	+14.27783203	-5.80957031	-7.48828125	+4.52636719	+28.03710938	-49.43847656	+2852	+14.66455078	-5.16357422	-6.74560547	-56.35986328	-18.03955078	+9.20654297	+3276	+11.65869141	-7.06201172	-7.26416016	-2.13134766	+19.09423828	-54.64599609	+2060
+1457971231.57180000	+14.27343750	-5.69531250	-7.38720703	+4.94384766	+27.81738281	-48.93310547	+2872	+14.64257813	-5.05810547	-6.65332031	-56.27197266	-17.77587891	+9.49218750	+3284	+11.65429688	-6.95654297	-7.17187500	-1.75781250	+18.94042969	-54.11865234	+2072
+1457971231.57600000	+14.27343750	-5.58105469	-7.29492188	+5.36132813	+27.68554688	-48.38378906	+2888	+14.62060547	-4.96142578	-6.57421875	-56.20605469	-17.42431641	+9.68994141	+3284	+11.65869141	-6.84667969	-7.08398438	-1.36230469	+18.78662109	-53.54736328	+2080
+1457971231.58010010	+14.26904297	-5.46240234	-7.20703125	+5.84472656	+27.53173828	-47.79052734	+2904	+14.59863281	-4.85595703	-6.49951172	-56.11816406	-17.07275391	+9.90966797	+3288	+11.65869141	-6.73242188	-7.00048828	-0.94482422	+18.63281250	-52.97607422	+2088
+1457971231.58850000	+14.26025391	-5.22949219	-7.01367188	+6.74560547	+27.18017578	-46.66992188	+2920	+14.54589844	-4.65820313	-6.32373047	-56.00830078	-16.39160156	+10.39306641	+3292	+11.65429688	-6.51269531	-6.82470703	-0.15380859	+18.30322266	-51.85546875	+2096
+1457971231.59260010	+14.25146484	-5.11083984	-6.91699219	+7.22900391	+26.98242188	-46.12060547	+2928	+14.51953125	-4.56152344	-6.24462891	-55.92041016	-16.04003906	+10.61279297	+3292	+11.65429688	-6.40283203	-6.74121094	+0.26367188	+18.14941406	-51.30615234	+2100
+1457971231.59680010	+14.25146484	-4.99658203	-6.81591797	+7.66845703	+26.71875000	-45.61523438	+2932	+14.49755859	-4.46484375	-6.15234375	-55.85449219	-15.75439453	+10.87646484	+3292	+11.64990234	-6.29736328	-6.64892578	+0.63720703	+17.95166016	-50.80078125	+2104
+1457971231.60100010	+14.24707031	-4.88671875	-6.71484375	+8.10791016	+26.47705078	-45.13183594	+2932	+14.47998047	-4.36816406	-6.06445313	-55.76660156	-15.46875000	+11.14013672	+3292	+11.64550781	-6.19628906	-6.56103516	+1.01074219	+17.77587891	-50.29541016	+2108
+1457971231.60509990	+14.23828125	-4.77685547	-6.61816406	+8.54736328	+26.27929688	-44.64843750	+2932	+14.46240234	-4.26708984	-5.97656250	-55.63476563	-15.16113281	+11.42578125	+3292	+11.64550781	-6.09521484	-6.48193359	+1.36230469	+17.64404297	-49.81201172	+2108
+1457971231.60929990	+14.22509766	-4.66699219	-6.52587891	+9.00878906	+26.08154297	-44.16503906	+2932	+14.44482422	-4.16601563	-5.87988281	-55.52490234	-14.91943359	+11.75537109	+3292	+11.63671875	-5.99853516	-6.39404297	+1.71386719	+17.49023438	-49.35058594	+2108
+1457971231.61350010	+14.21191406	-4.56591797	-6.43798828	+9.40429688	+25.92773438	-43.70361328	+2928	+14.42724609	-4.06933594	-5.78759766	-55.39306641	-14.63378906	+12.06298828	+3292	+11.63232422	-5.90625000	-6.31494141	+2.04345703	+17.38037109	-48.86718750	+2108
+1457971231.61760000	+14.19873047	-4.45605469	-6.35009766	+9.84375000	+25.77392578	-43.26416016	+2928	+14.41406250	-3.96386719	-5.69970703	-55.21728516	-14.34814453	+12.37060547	+3296	+11.62353516	-5.80957031	-6.24023438	+2.41699219	+17.27050781	-48.38378906	+2108
+1457971231.62599990	+14.16357422	-4.25830078	-6.16552734	+10.63476563	+25.37841797	-42.47314453	+2928	+14.38769531	-3.76611328	-5.49316406	-54.90966797	-13.93066406	+13.13964844	+3300	+11.60595703	-5.63378906	-6.08642578	+3.05419922	+17.05078125	-47.50488281	+2108
+1457971231.63010000	+14.14599609	-4.16162109	-6.07324219	+11.00830078	+25.20263672	-42.12158203	+2928	+14.37451172	-3.66064453	-5.39208984	-54.73388672	-13.73291016	+13.53515625	+3308	+11.59277344	-5.54589844	-6.01171875	+3.33984375	+16.98486328	-47.08740234	+2108
+1457971231.63430000	+14.12841797	-4.06494141	-5.97656250	+11.35986328	+24.96093750	-41.81396484	+2932	+14.36572266	-3.56396484	-5.28222656	-54.53613281	-13.62304688	+13.99658203	+3316	+11.58398438	-5.46679688	-5.93701172	+3.62548828	+16.83105469	-46.73583984	+2112
+1457971231.63850000	+14.10644531	-3.98144531	-5.88867188	+11.66748047	+24.80712891	-41.48437500	+2936	+14.36132813	-3.46728516	-5.17236328	-54.36035156	-13.49121094	+14.41406250	+3320	+11.57519531	-5.39208984	-5.86230469	+3.86718750	+16.72119141	-46.36230469	+2112
+1457971231.64260010	+14.08886719	-3.88916016	-5.80517578	+12.01904297	+24.67529297	-41.17675781	+2944	+14.35253906	-3.36621094	-5.07128906	-54.14062500	-13.33740234	+14.80957031	+3328	+11.56640625	-5.31298828	-5.79199219	+4.15283203	+16.63330078	-45.98876953	+2112
+1457971231.64680000	+14.06689453	-3.80566406	-5.71728516	+12.32666016	+24.49951172	-40.91308594	+2952	+14.34375000	-3.26953125	-4.96142578	-53.92089844	-13.24951172	+15.24902344	+3336	+11.55761719	-5.23828125	-5.71728516	+4.41650391	+16.52343750	-45.63720703	+2112
+1457971231.65100000	+14.04931641	-3.72216797	-5.62939453	+12.61230469	+24.34570313	-40.67138672	+2964	+14.33056641	-3.17724609	-4.85595703	-53.74511719	-13.13964844	+15.62255859	+3344	+11.54443359	-5.16357422	-5.64697266	+4.65820313	+16.41357422	-45.30761719	+2116
+1457971231.65930010	+14.01416016	-3.55078125	-5.44921875	+13.20556641	+23.92822266	-40.18798828	+2992	+14.30859375	-2.99707031	-4.64501953	-53.37158203	-12.94189453	+16.41357422	+3360	+11.53125000	-5.01416016	-5.50195313	+5.20751953	+16.10595703	-44.64843750	+2124
+1457971231.66339990	+13.99658203	-3.47607422	-5.35693359	+13.44726563	+23.73046875	-39.96826172	+3008	+14.29541016	-2.91357422	-4.54394531	-53.23974609	-12.87597656	+16.78710938	+3364	+11.52246094	-4.94384766	-5.42724609	+5.42724609	+15.93017578	-44.34082031	+2124
+1457971231.66759990	+13.97900391	-3.39257813	-5.27343750	+13.71093750	+23.53271484	-39.77050781	+3024	+14.28222656	-2.83447266	-4.44726563	-53.08593750	-12.78808594	+17.13867188	+3372	+11.51367188	-4.86914063	-5.35693359	+5.69091797	+15.77636719	-44.03320313	+2128
+1457971231.67590000	+13.95703125	-3.24316406	-5.09326172	+14.21630859	+23.11523438	-39.39697266	+3056	+14.26025391	-2.67626953	-4.25390625	-52.77832031	-12.63427734	+17.77587891	+3380	+11.50488281	-4.73291016	-5.20312500	+6.15234375	+15.35888672	-43.48388672	+2140
+1457971231.68010000	+13.94824219	-3.16406250	-5.00976563	+14.50195313	+22.96142578	-39.15527344	+3072	+14.24267578	-2.60595703	-4.17041016	-52.64648438	-12.52441406	+18.06152344	+3380	+11.50048828	-4.65820313	-5.12841797	+6.41601563	+15.18310547	-43.15429688	+2144
+1457971231.68429990	+13.93945313	-3.08496094	-4.92187500	+14.78759766	+22.71972656	-38.95751953	+3084	+14.22509766	-2.53564453	-4.08251953	-52.51464844	-12.41455078	+18.34716797	+3380	+11.49609375	-4.58789063	-5.04492188	+6.67968750	+14.91943359	-42.86865234	+2148
+1457971231.68840000	+13.93066406	-3.01025391	-4.83837891	+15.02929688	+22.56591797	-38.73779297	+3096	+14.20312500	-2.46533203	-4.00341797	-52.40478516	-12.26074219	+18.56689453	+3380	+11.49169922	-4.51757813	-4.97021484	+6.92138672	+14.74365234	-42.53906250	+2152
+1457971231.69680000	+13.91748047	-2.86083984	-4.66259766	+15.55664063	+22.10449219	-38.32031250	+3112	+14.17236328	-2.34667969	-3.84521484	-52.22900391	-11.99707031	+19.07226563	+3372	+11.48291016	-4.37695313	-4.81201172	+7.40478516	+14.28222656	-41.92382813	+2156
+1457971231.70090010	+13.91308594	-2.79052734	-4.57910156	+15.79833984	+21.95068359	-38.07861328	+3116	+14.15478516	-2.28955078	-3.77050781	-52.16308594	-11.82128906	+19.27001953	+3368	+11.47851563	-4.30664063	-4.73291016	+7.62451172	+14.08447266	-41.59423828	+2160
+1457971231.70510010	+13.90869141	-2.72021484	-4.50000000	+16.04003906	+21.81884766	-37.83691406	+3112	+14.14160156	-2.23242188	-3.70019531	-52.07519531	-11.64550781	+19.44580078	+3360	+11.47412109	-4.24072266	-4.66259766	+7.86621094	+13.93066406	-41.26464844	+2160
+1457971231.70930000	+13.90429688	-2.64990234	-4.41650391	+16.28173828	+21.62109375	-37.61718750	+3112	+14.12402344	-2.17089844	-3.62109375	-51.98730469	-11.53564453	+19.68750000	+3352	+11.46972656	-4.17480469	-4.57910156	+8.10791016	+13.68896484	-40.95703125	+2160
+1457971231.71339990	+13.89550781	-2.58837891	-4.34179688	+16.50146484	+21.55517578	-37.37548828	+3104	+14.10644531	-2.11816406	-3.55517578	-51.89941406	-11.31591797	+19.79736328	+3344	+11.46533203	-4.10888672	-4.50878906	+8.30566406	+13.55712891	-40.60546875	+2160
+1457971231.71760010	+13.88671875	-2.52246094	-4.27148438	+16.72119141	+21.46728516	-37.08984375	+3096	+14.08886719	-2.06542969	-3.49365234	-51.78955078	-11.07421875	+19.92919922	+3332	+11.46093750	-4.04296875	-4.43847656	+8.52539063	+13.42529297	-40.25390625	+2160
+1457971231.72180010	+13.88232422	-2.45654297	-4.18798828	+16.94091797	+21.31347656	-36.84814453	+3084	+14.07568359	-2.00830078	-3.41894531	-51.70166016	-10.92041016	+20.10498047	+3328	+11.45214844	-3.97705078	-4.35937500	+8.74511719	+13.24951172	-39.92431641	+2160
+1457971231.73009990	+13.86474609	-2.33789063	-4.04296875	+17.31445313	+21.18164063	-36.34277344	+3056	+14.04492188	-1.90722656	-3.28271484	-51.54785156	-10.54687500	+20.32470703	+3304	+11.43457031	-3.86279297	-4.22314453	+9.09667969	+13.05175781	-39.24316406	+2148
+1457971231.73420000	+13.85595703	-2.27636719	-3.96386719	+17.49023438	+21.04980469	-36.12304688	+3040	+14.04052734	-1.85888672	-3.19921875	-51.43798828	-10.43701172	+20.50048828	+3300	+11.43017578	-3.80566406	-4.15283203	+9.27246094	+12.91992188	-38.93554688	+2144
+1457971231.73840000	+13.84716797	-2.22802734	-3.89355469	+17.60009766	+21.04980469	-35.90332031	+3024	+14.02734375	-1.81054688	-3.12890625	-51.37207031	-10.26123047	+20.56640625	+3288	+11.42138672	-3.75292969	-4.08691406	+9.40429688	+12.85400391	-38.64990234	+2140
+1457971231.74260000	+13.83398438	-2.17529297	-3.82763672	+17.73193359	+21.04980469	-35.66162109	+3008	+14.01855469	-1.75781250	-3.06298828	-51.26220703	-10.08544922	+20.61035156	+3280	+11.41259766	-3.70458984	-4.02539063	+9.53613281	+12.78808594	-38.34228516	+2132
+1457971231.74670000	+13.82519531	-2.12695313	-3.75732422	+17.86376953	+21.02783203	-35.46386719	+2992	+14.00976563	-1.70507813	-2.98828125	-51.13037109	-9.95361328	+20.69824219	+3272	+11.40380859	-3.65185547	-3.96386719	+9.68994141	+12.70019531	-38.05664063	+2128
+1457971231.75090000	+13.80761719	-2.08300781	-3.69140625	+17.95166016	+21.04980469	-35.26611328	+2976	+13.99218750	-1.65673828	-2.91357422	-51.06445313	-9.82177734	+20.76416016	+3264	+11.39062500	-3.60791016	-3.90673828	+9.77783203	+12.67822266	-37.77099609	+2120
+1457971231.75510000	+13.79443359	-2.03466797	-3.62988281	+18.06152344	+21.02783203	-35.06835938	+2960	+13.98339844	-1.60839844	-2.84326172	-50.95458984	-9.68994141	+20.80810547	+3256	+11.38183594	-3.56396484	-3.84960938	+9.90966797	+12.65625000	-37.50732422	+2112
+1457971231.75920010	+13.78125000	-1.98632813	-3.55957031	+18.17138672	+21.00585938	-34.89257813	+2948	+13.97900391	-1.55566406	-2.76855469	-50.84472656	-9.58007813	+20.89599609	+3252	+11.37304688	-3.51562500	-3.79248047	+10.01953125	+12.59033203	-37.24365234	+2104
+1457971231.76760010	+13.74609375	-1.90283203	-3.43652344	+18.32519531	+21.00585938	-34.56298828	+2928	+13.96142578	-1.46777344	-2.62353516	-50.71289063	-9.38232422	+21.02783203	+3240	+11.35107422	-3.43652344	-3.68261719	+10.17333984	+12.56835938	-36.76025391	+2084
+1457971231.77169990	+13.73730469	-1.86767578	-3.37500000	+18.39111328	+21.00585938	-34.43115234	+2920	+13.95263672	-1.42382813	-2.55761719	-50.64697266	-9.27246094	+21.09375000	+3232	+11.34228516	-3.39697266	-3.62988281	+10.26123047	+12.50244141	-36.54052734	+2076
+1457971231.77589990	+13.72412109	-1.82812500	-3.31347656	+18.45703125	+21.00585938	-34.27734375	+2912	+13.94384766	-1.37548828	-2.48730469	-50.55908203	-9.18457031	+21.15966797	+3228	+11.33349609	-3.36181641	-3.57714844	+10.32714844	+12.48046875	-36.29882813	+2068
+1457971231.78010010	+13.71093750	-1.78857422	-3.25634766	+18.52294922	+21.00585938	-34.12353516	+2908	+13.93505859	-1.33593750	-2.42138672	-50.49316406	-9.07470703	+21.22558594	+3224	+11.32470703	-3.32226563	-3.52880859	+10.43701172	+12.45849609	-36.07910156	+2060
+1457971231.78420000	+13.69775391	-1.75341797	-3.20361328	+18.61083984	+21.00585938	-33.96972656	+2908	+13.92626953	-1.29199219	-2.36425781	-50.40527344	-8.94287109	+21.26953125	+3220	+11.32031250	-3.28271484	-3.47607422	+10.54687500	+12.41455078	-35.83740234	+2052
+1457971231.78839990	+13.68457031	-1.71386719	-3.15087891	+18.69873047	+20.98388672	-33.83789063	+2904	+13.91748047	-1.25244141	-2.29833984	-50.33935547	-8.87695313	+21.35742188	+3216	+11.31152344	-3.24755859	-3.42773438	+10.61279297	+12.39257813	-35.63964844	+2044
+1457971231.79259990	+13.66699219	-1.67431641	-3.09814453	+18.78662109	+20.98388672	-33.68408203	+2904	+13.90869141	-1.21728516	-2.23681641	-50.31738281	-8.78906250	+21.44531250	+3212	+11.30273438	-3.20800781	-3.38378906	+10.72265625	+12.34863281	-35.39794922	+2036
+1457971231.80090000	+13.65380859	-1.59960938	-2.98828125	+18.96240234	+20.87402344	-33.42041016	+2904	+13.89550781	-1.14697266	-2.13574219	-50.20751953	-8.54736328	+21.57714844	+3196	+11.28955078	-3.13769531	-3.28271484	+10.89843750	+12.17285156	-34.98046875	+2024
+1457971231.80510000	+13.64941406	-1.56445313	-2.93554688	+19.05029297	+20.83007813	-33.28857422	+2904	+13.88671875	-1.11621094	-2.08300781	-50.18554688	-8.43750000	+21.64306641	+3192	+11.28515625	-3.09814453	-3.23437500	+11.00830078	+12.08496094	-34.78271484	+2016
+1457971231.80920000	+13.64501953	-1.53369141	-2.88281250	+19.11621094	+20.76416016	-33.15673828	+2904	+13.88232422	-1.08984375	-2.03466797	-50.16357422	-8.32763672	+21.68701172	+3184	+11.28076172	-3.06298828	-3.18603516	+11.11816406	+11.97509766	-34.58496094	+2012
+1457971231.81340000	+13.63623047	-1.49414063	-2.83447266	+19.22607422	+20.72021484	-33.00292969	+2904	+13.87353516	-1.05908203	-1.99072266	-50.11962891	-8.21777344	+21.75292969	+3176	+11.27636719	-3.02783203	-3.13769531	+11.22802734	+11.86523438	-34.38720703	+2008
+1457971231.81750010	+13.63183594	-1.45898438	-2.78613281	+19.33593750	+20.67626953	-32.84912109	+2904	+13.86474609	-1.03271484	-1.94238281	-50.09765625	-8.10791016	+21.84082031	+3168	+11.27197266	-2.98828125	-3.08935547	+11.38183594	+11.75537109	-34.18945313	+2004
+1457971231.82170010	+13.63183594	-1.42382813	-2.73779297	+19.46777344	+20.63232422	-32.69531250	+2900	+13.86035156	-1.00634766	-1.90722656	-50.05371094	-7.95410156	+21.86279297	+3156	+11.26757813	-2.95312500	-3.04541016	+11.51367188	+11.62353516	-33.99169922	+2000
+1457971231.82590010	+13.62744141	-1.38427734	-2.68945313	+19.57763672	+20.54443359	-32.56347656	+2896	+13.85156250	-0.97998047	-1.86328125	-50.03173828	-7.84423828	+21.95068359	+3144	+11.26318359	-2.91796875	-2.99707031	+11.62353516	+11.49169922	-33.81591797	+1996
+1457971231.83419990	+13.62304688	-1.32275391	-2.59277344	+19.75341797	+20.36865234	-32.32177734	+2884	+13.84277344	-0.93603516	-1.78417969	-50.00976563	-7.62451172	+22.08251953	+3120	+11.25878906	-2.84765625	-2.90478516	+11.86523438	+11.20605469	-33.48632813	+1988
+1457971231.83839990	+13.61865234	-1.28759766	-2.54443359	+19.86328125	+20.28076172	-32.21191406	+2872	+13.83398438	-0.90966797	-1.74462891	-49.96582031	-7.51464844	+22.14843750	+3108	+11.25439453	-2.81689453	-2.86083984	+11.97509766	+11.05224609	-33.33251953	+1984
+1457971231.84250000	+13.61865234	-1.25683594	-2.49609375	+19.97314453	+20.17089844	-32.08007813	+2864	+13.82958984	-0.88769531	-1.70507813	-49.92187500	-7.40478516	+22.23632813	+3096	+11.25000000	-2.78173828	-2.81689453	+12.08496094	+10.92041016	-33.17871094	+1980
+1457971231.84670000	+13.61865234	-1.22607422	-2.45214844	+20.08300781	+20.12695313	-31.94824219	+2852	+13.82519531	-0.86572266	-1.66992188	-49.87792969	-7.29492188	+22.32421875	+3084	+11.25000000	-2.75097656	-2.77734375	+12.21679688	+10.78857422	-33.02490234	+1976
+1457971231.85089990	+13.60986328	-1.19531250	-2.41259766	+20.19287109	+20.06103516	-31.83837891	+2840	+13.82080078	-0.83935547	-1.62597656	-49.83398438	-7.20703125	+22.43408203	+3072	+11.24560547	-2.72021484	-2.73779297	+12.32666016	+10.70068359	-32.87109375	+1972
+1457971231.85500000	+13.60546875	-1.16894531	-2.37304688	+20.30273438	+19.99511719	-31.70654297	+2828	+13.81201172	-0.81738281	-1.58642578	-49.79003906	-7.11914063	+22.56591797	+3060	+11.24121094	-2.69384766	-2.70263672	+12.41455078	+10.61279297	-32.73925781	+1968
+1457971231.85920000	+13.60107422	-1.13818359	-2.32910156	+20.41259766	+19.92919922	-31.57470703	+2812	+13.80761719	-0.79541016	-1.54687500	-49.74609375	-7.03125000	+22.67578125	+3048	+11.23681641	-2.66748047	-2.66308594	+12.52441406	+10.50292969	-32.60742188	+1960
+1457971231.86750010	+13.59228516	-1.08984375	-2.24560547	+20.58837891	+19.75341797	-31.35498047	+2788	+13.79882813	-0.74707031	-1.46337891	-49.61425781	-6.89941406	+23.00537109	+3024	+11.23242188	-2.61914063	-2.59277344	+12.65625000	+10.34912109	-32.32177734	+1948
+1457971231.87170000	+13.58789063	-1.06787109	-2.21044922	+20.65429688	+19.66552734	-31.26708984	+2776	+13.79443359	-0.72070313	-1.41943359	-49.54833984	-6.83349609	+23.18115234	+3016	+11.22802734	-2.60156250	-2.56201172	+12.72216797	+10.28320313	-32.18994141	+1940
+1457971231.87590000	+13.57910156	-1.04150391	-2.17089844	+20.74218750	+19.62158203	-31.13525391	+2764	+13.79003906	-0.69873047	-1.37109375	-49.46044922	-6.76757813	+23.35693359	+3008	+11.22363281	-2.57958984	-2.53125000	+12.78808594	+10.26123047	-32.05810547	+1932
+1457971231.88000010	+13.57470703	-1.01953125	-2.14013672	+20.83007813	+19.57763672	-31.02539063	+2752	+13.78564453	-0.67236328	-1.32714844	-49.39453125	-6.70166016	+23.53271484	+3000	+11.21923828	-2.55761719	-2.50048828	+12.85400391	+10.23925781	-31.90429688	+1924
+1457971231.88420010	+13.56591797	-1.00195313	-2.10498047	+20.89599609	+19.55566406	-30.89355469	+2740	+13.78125000	-0.64599609	-1.28759766	-49.30664063	-6.63574219	+23.70849609	+2992	+11.21923828	-2.54003906	-2.47412109	+12.94189453	+10.21728516	-31.75048828	+1916
+1457971231.88840010	+13.55712891	-0.97998047	-2.07421875	+20.96191406	+19.53369141	-30.78369141	+2732	+13.77685547	-0.61962891	-1.24365234	-49.21875000	-6.59179688	+23.88427734	+2988	+11.21484375	-2.52246094	-2.44775391	+12.96386719	+10.21728516	-31.61865234	+1904
+1457971231.89249990	+13.54833984	-0.96240234	-2.04345703	+21.00585938	+19.48974609	-30.65185547	+2724	+13.76806641	-0.59765625	-1.19970703	-49.15283203	-6.52587891	+24.08203125	+2984	+11.21044922	-2.50488281	-2.42138672	+13.00781250	+10.21728516	-31.48681641	+1896
+1457971231.90080000	+13.53515625	-0.92724609	-1.97753906	+21.11572266	+19.40185547	-30.41015625	+2712	+13.76367188	-0.54931641	-1.11621094	-49.02099609	-6.37207031	+24.43359375	+2972	+11.20605469	-2.46972656	-2.36425781	+13.07373047	+10.17333984	-31.20117188	+1876
+1457971231.90500000	+13.53076172	-0.90966797	-1.94238281	+21.15966797	+19.37988281	-30.30029297	+2704	+13.75927734	-0.53173828	-1.07666016	-48.97705078	-6.30615234	+24.58740234	+2968	+11.20166016	-2.45654297	-2.33789063	+13.11767578	+10.15136719	-31.06933594	+1868
+1457971231.90920000	+13.52636719	-0.89648438	-1.91162109	+21.18164063	+19.35791016	-30.19042969	+2700	+13.75927734	-0.50976563	-1.03710938	-48.91113281	-6.21826172	+24.71923828	+2968	+11.19726563	-2.43896484	-2.31152344	+13.16162109	+10.15136719	-30.93750000	+1860
+1457971231.91330000	+13.52197266	-0.87890625	-1.88525391	+21.22558594	+19.35791016	-30.05859375	+2696	+13.75488281	-0.48779297	-1.00195313	-48.84521484	-6.10839844	+24.82910156	+2964	+11.19726563	-2.42138672	-2.28515625	+13.18359375	+10.15136719	-30.80566406	+1848
+1457971231.91750000	+13.51318359	-0.86572266	-1.85888672	+21.26953125	+19.35791016	-29.90478516	+2692	+13.75048828	-0.47021484	-0.97119141	-48.82324219	-5.99853516	+24.93896484	+2960	+11.19287109	-2.40380859	-2.25878906	+13.24951172	+10.12939453	-30.65185547	+1840
+1457971231.92170000	+13.51318359	-0.84814453	-1.83251953	+21.31347656	+19.33593750	-29.75097656	+2692	+13.74609375	-0.45263672	-0.94042969	-48.77929688	-5.86669922	+25.02685547	+2956	+11.19287109	-2.38623047	-2.23242188	+13.29345703	+10.10742188	-30.52001953	+1832
+1457971231.92580010	+13.50878906	-0.83056641	-1.80175781	+21.35742188	+19.33593750	-29.61914063	+2688	+13.74609375	-0.43945313	-0.90966797	-48.77929688	-5.73486328	+25.09277344	+2952	+11.18847656	-2.36865234	-2.20605469	+13.31542969	+10.08544922	-30.38818359	+1824
+1457971231.93420000	+13.50878906	-0.79980469	-1.74462891	+21.44531250	+19.27001953	-29.33349609	+2680	+13.74169922	-0.41308594	-0.85693359	-48.75732422	-5.44921875	+25.20263672	+2940	+11.18408203	-2.33349609	-2.15332031	+13.40332031	+10.01953125	-30.10253906	+1812
+1457971231.93829990	+13.50878906	-0.78222656	-1.71386719	+21.51123047	+19.24804688	-29.17968750	+2676	+13.74169922	-0.40429688	-0.83935547	-48.75732422	-5.29541016	+25.24658203	+2932	+11.18408203	-2.31591797	-2.12255859	+13.44726563	+9.99755859	-29.97070313	+1804
+1457971231.94250010	+13.50878906	-0.76904297	-1.68750000	+21.55517578	+19.22607422	-29.02587891	+2672	+13.74169922	-0.39550781	-0.81738281	-48.77929688	-5.11962891	+25.26855469	+2924	+11.17968750	-2.29833984	-2.09619141	+13.51318359	+9.95361328	-29.83886719	+1800
+1457971231.94670010	+13.50878906	-0.75146484	-1.66113281	+21.62109375	+19.22607422	-28.87207031	+2668	+13.74169922	-0.38671875	-0.79980469	-48.80126953	-4.94384766	+25.26855469	+2916	+11.17968750	-2.27636719	-2.06982422	+13.55712891	+9.93164063	-29.70703125	+1792
+1457971231.95079990	+13.50878906	-0.73828125	-1.63476563	+21.68701172	+19.22607422	-28.71826172	+2660	+13.74169922	-0.38232422	-0.78222656	-48.84521484	-4.79003906	+25.29052734	+2908	+11.17529297	-2.25878906	-2.04345703	+13.60107422	+9.90966797	-29.57519531	+1788
+1457971231.95499990	+13.50878906	-0.72070313	-1.61279297	+21.77490234	+19.20410156	-28.54248047	+2656	+13.73730469	-0.37353516	-0.76025391	-48.88916016	-4.63623047	+25.33447266	+2900	+11.17529297	-2.24121094	-2.02148438	+13.66699219	+9.88769531	-29.44335938	+1784
+1457971231.96330000	+13.51318359	-0.68554688	-1.56005859	+21.92871094	+19.13818359	-28.23486328	+2640	+13.73730469	-0.36474609	-0.73388672	-48.97705078	-4.28466797	+25.37841797	+2880	+11.17089844	-2.20605469	-1.96875000	+13.75488281	+9.84375000	-29.17968750	+1772
+1457971231.96750000	+13.51757813	-0.67236328	-1.53369141	+21.97265625	+19.09423828	-28.10302734	+2628	+13.74169922	-0.35595703	-0.71630859	-49.02099609	-4.13085938	+25.42236328	+2868	+11.16650391	-2.19287109	-1.94677734	+13.77685547	+9.79980469	-29.04785156	+1772
+1457971231.97160010	+13.51757813	-0.65917969	-1.51611328	+22.01660156	+19.09423828	-27.97119141	+2620	+13.74169922	-0.35156250	-0.69873047	-49.08691406	-3.97705078	+25.42236328	+2860	+11.16650391	-2.17968750	-1.92919922	+13.79882813	+9.79980469	-28.93798828	+1764
+1457971231.97580000	+13.51757813	-0.64599609	-1.49414063	+22.08251953	+19.05029297	-27.83935547	+2608	+13.74169922	-0.34716797	-0.68554688	-49.13085938	-3.84521484	+25.46630859	+2848	+11.16650391	-2.16650391	-1.90722656	+13.82080078	+9.77783203	-28.82812500	+1760
+1457971231.98000000	+13.52197266	-0.63720703	-1.47216797	+22.10449219	+19.02832031	-27.72949219	+2600	+13.74169922	-0.34277344	-0.66796875	-49.19677734	-3.71337891	+25.51025391	+2836	+11.16650391	-2.15332031	-1.88525391	+13.84277344	+9.75585938	-28.71826172	+1756
+1457971231.98410010	+13.51757813	-0.62402344	-1.45898438	+22.14843750	+19.07226563	-27.59765625	+2588	+13.74169922	-0.33837891	-0.65039063	-49.24072266	-3.58154297	+25.53222656	+2828	+11.16650391	-2.14013672	-1.87207031	+13.88671875	+9.77783203	-28.58642578	+1752
+1457971231.98830010	+13.51757813	-0.61523438	-1.44140625	+22.17041016	+19.05029297	-27.48779297	+2576	+13.74169922	-0.32958984	-0.63281250	-49.28466797	-3.49365234	+25.62011719	+2820	+11.16210938	-2.12695313	-1.85449219	+13.88671875	+9.77783203	-28.49853516	+1748
+1457971231.99659990	+13.51318359	-0.59765625	-1.41064453	+22.19238281	+19.02832031	-27.31201172	+2556	+13.74169922	-0.31640625	-0.59326172	-49.37255859	-3.31787109	+25.75195313	+2804	+11.16210938	-2.10937500	-1.83251953	+13.84277344	+9.79980469	-28.30078125	+1736
+1457971232.00079990	+13.51318359	-0.58886719	-1.39306641	+22.19238281	+18.98437500	-27.22412109	+2544	+13.74169922	-0.30761719	-0.57128906	-49.39453125	-3.25195313	+25.83984375	+2796	+11.16210938	-2.10498047	-1.81933594	+13.82080078	+9.79980469	-28.21289063	+1728
+1457971232.00500010	+13.51318359	-0.58886719	-1.37988281	+22.14843750	+18.96240234	-27.18017578	+2536	+13.74169922	-0.29882813	-0.55371094	-49.41650391	-3.20800781	+25.90576172	+2788	+11.16210938	-2.10058594	-1.80615234	+13.79882813	+9.79980469	-28.14697266	+1720
+1457971232.00910000	+13.50878906	-0.58886719	-1.37109375	+22.12646484	+19.00634766	-27.09228516	+2524	+13.74169922	-0.29443359	-0.53613281	-49.43847656	-3.14208984	+25.97167969	+2784	+11.16210938	-2.09179688	-1.79736328	+13.75488281	+9.84375000	-28.05908203	+1712
+1457971232.01329990	+13.50439453	-0.58447266	-1.35791016	+22.10449219	+19.00634766	-27.02636719	+2520	+13.74169922	-0.28125000	-0.51416016	-49.46044922	-3.12011719	+26.05957031	+2780	+11.16210938	-2.08740234	-1.78857422	+13.73291016	+9.86572266	-27.99316406	+1708
+1457971232.01749990	+13.50439453	-0.58007813	-1.34912109	+22.10449219	+19.00634766	-26.96044922	+2512	+13.73730469	-0.27685547	-0.49218750	-49.46044922	-3.07617188	+26.14746094	+2780	+11.16210938	-2.08300781	-1.77978516	+13.71093750	+9.88769531	-27.90527344	+1700
+1457971232.02580000	+13.49560547	-0.57128906	-1.33154297	+22.08251953	+19.00634766	-26.80664063	+2500	+13.73730469	-0.25927734	-0.45703125	-49.46044922	-2.96630859	+26.32324219	+2772	+11.15771484	-2.07421875	-1.76660156	+13.66699219	+9.95361328	-27.75146484	+1680
+1457971232.03000000	+13.49560547	-0.57128906	-1.32275391	+22.06054688	+19.00634766	-26.74072266	+2500	+13.73730469	-0.25048828	-0.43945313	-49.48242188	-2.94433594	+26.45507813	+2772	+11.15771484	-2.06982422	-1.76220703	+13.64501953	+9.97558594	-27.68554688	+1672
+1457971232.03410010	+13.49560547	-0.56689453	-1.30957031	+22.03857422	+18.98437500	-26.67480469	+2496	+13.73730469	-0.24609375	-0.42187500	-49.48242188	-2.87841797	+26.54296875	+2772	+11.15771484	-2.06542969	-1.75341797	+13.62304688	+9.99755859	-27.61962891	+1664
+1457971232.03830000	+13.49560547	-0.56250000	-1.30078125	+22.03857422	+18.96240234	-26.60888672	+2496	+13.73730469	-0.23730469	-0.40869141	-49.48242188	-2.81250000	+26.63085938	+2768	+11.15771484	-2.06103516	-1.74902344	+13.60107422	+10.01953125	-27.53173828	+1656
+1457971232.04250000	+13.49560547	-0.56250000	-1.29199219	+22.03857422	+18.96240234	-26.52099609	+2492	+13.73730469	-0.23291016	-0.39550781	-49.48242188	-2.74658203	+26.71875000	+2768	+11.15771484	-2.05664063	-1.74023438	+13.60107422	+10.04150391	-27.46582031	+1644
+1457971232.04660010	+13.49121094	-0.55810547	-1.28320313	+22.03857422	+18.96240234	-26.43310547	+2492	+13.73730469	-0.22851563	-0.38671875	-49.50439453	-2.63671875	+26.78466797	+2768	+11.15771484	-2.05224609	-1.73144531	+13.60107422	+10.06347656	-27.39990234	+1636
+1457971232.05080010	+13.49121094	-0.55371094	-1.27880859	+22.06054688	+18.96240234	-26.32324219	+2492	+13.73291016	-0.22412109	-0.37792969	-49.50439453	-2.57080078	+26.85058594	+2764	+11.15771484	-2.04345703	-1.72705078	+13.60107422	+10.06347656	-27.31201172	+1628
+1457971232.05909990	+13.49121094	-0.53613281	-1.26123047	+22.17041016	+18.94042969	-26.10351563	+2492	+13.73291016	-0.21972656	-0.36035156	-49.52636719	-2.32910156	+26.98242188	+2760	+11.15771484	-2.02587891	-1.71386719	+13.64501953	+10.06347656	-27.13623047	+1616
+1457971232.06329990	+13.49121094	-0.53173828	-1.25244141	+22.21435547	+18.94042969	-25.97167969	+2488	+13.73291016	-0.21972656	-0.36035156	-49.52636719	-2.21923828	+27.02636719	+2756	+11.15771484	-2.02148438	-1.70507813	+13.66699219	+10.04150391	-27.07031250	+1608
+1457971232.06740000	+13.49560547	-0.52294922	-1.24365234	+22.25830078	+18.91845703	-25.86181641	+2488	+13.73291016	-0.21972656	-0.35595703	-49.54833984	-2.08740234	+27.07031250	+2752	+11.15332031	-2.01269531	-1.69189453	+13.66699219	+10.01953125	-26.98242188	+1604
+1457971232.07160000	+13.49560547	-0.51855469	-1.23486328	+22.28027344	+18.89648438	-25.75195313	+2484	+13.73291016	-0.21972656	-0.35156250	-49.57031250	-1.95556641	+27.11425781	+2748	+11.15332031	-2.00390625	-1.68310547	+13.68896484	+9.99755859	-26.89453125	+1600
+1457971232.07579990	+13.49560547	-0.50976563	-1.22607422	+22.34619141	+18.89648438	-25.62011719	+2480	+13.73730469	-0.21972656	-0.35156250	-49.59228516	-1.80175781	+27.11425781	+2740	+11.15332031	-1.99951172	-1.67431641	+13.71093750	+9.97558594	-26.82861328	+1596
+1457971232.07990000	+13.50000000	-0.50097656	-1.21728516	+22.41210938	+18.87451172	-25.48828125	+2476	+13.73730469	-0.21972656	-0.35156250	-49.61425781	-1.64794922	+27.11425781	+2736	+11.15332031	-1.99072266	-1.66552734	+13.73291016	+9.93164063	-26.71875000	+1592
+1457971232.08410000	+13.50000000	-0.49218750	-1.21289063	+22.50000000	+18.89648438	-25.31250000	+2472	+13.73730469	-0.22412109	-0.35156250	-49.63623047	-1.49414063	+27.11425781	+2728	+11.15332031	-1.98193359	-1.65673828	+13.75488281	+9.90966797	-26.63085938	+1588
+1457971232.09240010	+13.50000000	-0.47460938	-1.19970703	+22.63183594	+18.87451172	-25.02685547	+2460	+13.73730469	-0.22412109	-0.35156250	-49.65820313	-1.16455078	+27.07031250	+2716	+11.14892578	-1.96435547	-1.64355469	+13.82080078	+9.84375000	-26.45507813	+1584
+1457971232.09660010	+13.50000000	-0.46582031	-1.19091797	+22.69775391	+18.87451172	-24.87304688	+2452	+13.73730469	-0.22851563	-0.35156250	-49.68017578	-1.01074219	+27.07031250	+2712	+11.14453125	-1.95556641	-1.63476563	+13.84277344	+9.79980469	-26.36718750	+1584
+1457971232.10080000	+13.50000000	-0.46142578	-1.18652344	+22.78564453	+18.83056641	-24.74121094	+2448	+13.74169922	-0.22851563	-0.35156250	-49.68017578	-0.85693359	+27.04833984	+2708	+11.14453125	-1.94677734	-1.62597656	+13.84277344	+9.75585938	-26.27929688	+1580
+1457971232.10489990	+13.50000000	-0.45703125	-1.17773438	+22.82958984	+18.80859375	-24.63134766	+2440	+13.74169922	-0.22851563	-0.35156250	-49.68017578	-0.70312500	+27.02636719	+2700	+11.14453125	-1.94238281	-1.61718750	+13.86474609	+9.73388672	-26.19140625	+1580
+1457971232.10910010	+13.50000000	-0.45263672	-1.17333984	+22.87353516	+18.80859375	-24.47753906	+2432	+13.74169922	-0.22851563	-0.35156250	-49.68017578	-0.54931641	+27.00439453	+2696	+11.14013672	-1.93798828	-1.61279297	+13.86474609	+9.71191406	-26.10351563	+1576
+1457971232.11330010	+13.50000000	-0.44824219	-1.16894531	+22.91748047	+18.78662109	-24.36767578	+2424	+13.74169922	-0.22851563	-0.34716797	-49.68017578	-0.41748047	+27.00439453	+2692	+11.14013672	-1.93359375	-1.60839844	+13.86474609	+9.68994141	-26.03759766	+1576
+1457971232.11739990	+13.50000000	-0.44384766	-1.16455078	+22.96142578	+18.78662109	-24.23583984	+2420	+13.74169922	-0.22851563	-0.34716797	-49.65820313	-0.28564453	+26.98242188	+2684	+11.14013672	-1.92919922	-1.60400391	+13.86474609	+9.68994141	-25.94970703	+1572
+1457971232.12570000	+13.49560547	-0.43945313	-1.15576172	+23.04931641	+18.76464844	-24.01611328	+2408	+13.74169922	-0.22412109	-0.33398438	-49.59228516	-0.04394531	+27.02636719	+2676	+11.13574219	-1.92480469	-1.59960938	+13.86474609	+9.68994141	-25.79589844	+1568
+1457971232.12990000	+13.49121094	-0.43945313	-1.15576172	+23.07128906	+18.74267578	-23.92822266	+2404	+13.74169922	-0.21972656	-0.32519531	-49.52636719	+0.06591797	+27.07031250	+2676	+11.13574219	-1.92041016	-1.59960938	+13.86474609	+9.68994141	-25.72998047	+1564
+1457971232.13410000	+13.48681641	-0.43945313	-1.15136719	+23.07128906	+18.72070313	-23.84033203	+2400	+13.74169922	-0.21093750	-0.31640625	-49.48242188	+0.15380859	+27.13623047	+2672	+11.13134766	-1.92041016	-1.59521484	+13.84277344	+9.68994141	-25.66406250	+1560
+1457971232.13820000	+13.48681641	-0.44384766	-1.14697266	+23.07128906	+18.69873047	-23.77441406	+2396	+13.74169922	-0.20654297	-0.30322266	-49.41650391	+0.24169922	+27.18017578	+2672	+11.13134766	-1.92041016	-1.59521484	+13.82080078	+9.68994141	-25.59814453	+1556
+1457971232.14240000	+13.48242188	-0.44384766	-1.14257813	+23.09326172	+18.67675781	-23.70849609	+2396	+13.74169922	-0.20214844	-0.29443359	-49.35058594	+0.35156250	+27.24609375	+2672	+11.13134766	-1.92041016	-1.59521484	+13.82080078	+9.68994141	-25.53222656	+1552
+1457971232.14660000	+13.48242188	-0.44384766	-1.13818359	+23.09326172	+18.67675781	-23.64257813	+2392	+13.73730469	-0.19775391	-0.28564453	-49.30664063	+0.43945313	+27.29003906	+2672	+11.13134766	-1.92041016	-1.59521484	+13.79882813	+9.71191406	-25.46630859	+1544
+1457971232.15490010	+13.47363281	-0.44824219	-1.13818359	+23.11523438	+18.69873047	-23.53271484	+2392	+13.73291016	-0.18457031	-0.26367188	-49.15283203	+0.59326172	+27.42187500	+2676	+11.12695313	-1.91601563	-1.59521484	+13.77685547	+9.73388672	-25.35644531	+1532
+1457971232.15910010	+13.46923828	-0.44824219	-1.13378906	+23.11523438	+18.67675781	-23.48876953	+2392	+13.72851563	-0.18017578	-0.25488281	-49.08691406	+0.68115234	+27.48779297	+2680	+11.12695313	-1.91601563	-1.59521484	+13.75488281	+9.73388672	-25.31250000	+1528
+1457971232.16319990	+13.46923828	-0.44824219	-1.13378906	+23.13720703	+18.67675781	-23.44482422	+2396	+13.72851563	-0.17578125	-0.24169922	-48.99902344	+0.74707031	+27.53173828	+2680	+11.12255859	-1.91601563	-1.59082031	+13.75488281	+9.73388672	-25.24658203	+1524
+1457971232.16739990	+13.46484375	-0.44824219	-1.12939453	+23.15917969	+18.67675781	-23.40087891	+2396	+13.72851563	-0.17138672	-0.23291016	-48.91113281	+0.81298828	+27.57568359	+2684	+11.12255859	-1.91162109	-1.59082031	+13.75488281	+9.71191406	-25.20263672	+1516
+1457971232.17160010	+13.46044922	-0.44824219	-1.12500000	+23.15917969	+18.65478516	-23.37890625	+2396	+13.72412109	-0.16699219	-0.22412109	-48.82324219	+0.87890625	+27.59765625	+2684	+11.11816406	-1.91162109	-1.59082031	+13.75488281	+9.68994141	-25.15869141	+1512
+1457971232.17569990	+13.46044922	-0.44824219	-1.12500000	+23.20312500	+18.65478516	-23.33496094	+2400	+13.72412109	-0.15820313	-0.21972656	-48.69140625	+0.96679688	+27.59765625	+2688	+11.11816406	-1.90722656	-1.58642578	+13.77685547	+9.66796875	-25.11474609	+1508
+1457971232.18409990	+13.45605469	-0.43945313	-1.11621094	+23.29101563	+18.63281250	-23.26904297	+2404	+13.71533203	-0.15380859	-0.21533203	-48.49365234	+1.14257813	+27.53173828	+2688	+11.11376953	-1.90283203	-1.58203125	+13.82080078	+9.58007813	-25.02685547	+1500
+1457971232.18820000	+13.45605469	-0.43505859	-1.11621094	+23.35693359	+18.63281250	-23.22509766	+2408	+13.71533203	-0.14941406	-0.21533203	-48.33984375	+1.23046875	+27.46582031	+2684	+11.10937500	-1.89843750	-1.57763672	+13.84277344	+9.53613281	-24.98291016	+1496
+1457971232.19240000	+13.45166016	-0.43066406	-1.11181641	+23.42285156	+18.63281250	-23.20312500	+2408	+13.71093750	-0.14501953	-0.21533203	-48.20800781	+1.31835938	+27.39990234	+2684	+11.10937500	-1.89404297	-1.57324219	+13.88671875	+9.47021484	-24.93896484	+1492
+1457971232.19660000	+13.44726563	-0.42187500	-1.11181641	+23.51074219	+18.61083984	-23.15917969	+2408	+13.71093750	-0.14062500	-0.21533203	-48.05419922	+1.40625000	+27.31201172	+2680	+11.10498047	-1.88964844	-1.57324219	+13.95263672	+9.40429688	-24.89501953	+1488
+1457971232.20070000	+13.44726563	-0.41308594	-1.10302734	+23.59863281	+18.58886719	-23.13720703	+2412	+13.70654297	-0.13623047	-0.21972656	-47.85644531	+1.51611328	+27.18017578	+2680	+11.10058594	-1.88085938	-1.56884766	+13.99658203	+9.31640625	-24.87304688	+1488
+1457971232.20490000	+13.44287109	-0.40869141	-1.09863281	+23.70849609	+18.54492188	-23.09326172	+2412	+13.70654297	-0.13183594	-0.21972656	-47.65869141	+1.62597656	+27.04833984	+2676	+11.10058594	-1.87646484	-1.56445313	+14.06250000	+9.22851563	-24.82910156	+1488
+1457971232.20900010	+13.44287109	-0.39990234	-1.09423828	+23.81835938	+18.52294922	-23.07128906	+2412	+13.70214844	-0.12744141	-0.22412109	-47.48291016	+1.73583984	+26.91650391	+2676	+11.09619141	-1.86767578	-1.55566406	+14.12841797	+9.14062500	-24.78515625	+1488
+1457971232.21740010	+13.43847656	-0.37792969	-1.08544922	+24.06005859	+18.45703125	-23.02734375	+2412	+13.69775391	-0.11425781	-0.23291016	-46.91162109	+1.97753906	+26.60888672	+2672	+11.09179688	-1.85449219	-1.54687500	+14.28222656	+8.92089844	-24.69726563	+1488
+1457971232.22149990	+13.43408203	-0.36914063	-1.08105469	+24.19189453	+18.43505859	-23.02734375	+2408	+13.69335938	-0.10986328	-0.23291016	-46.66992188	+2.08740234	+26.49902344	+2668	+11.08740234	-1.85009766	-1.54248047	+14.37011719	+8.78906250	-24.65332031	+1488
+1457971232.22569990	+13.42968750	-0.36035156	-1.07666016	+24.36767578	+18.36914063	-23.00537109	+2408	+13.69335938	-0.10107422	-0.23291016	-46.31835938	+2.19726563	+26.38916016	+2664	+11.08300781	-1.84130859	-1.53808594	+14.45800781	+8.65722656	-24.58740234	+1488
+1457971232.22989990	+13.42968750	-0.35156250	-1.06787109	+24.49951172	+18.32519531	-23.02734375	+2404	+13.68896484	-0.09667969	-0.23291016	-46.03271484	+2.30712891	+26.30126953	+2660	+11.07861328	-1.83251953	-1.53369141	+14.54589844	+8.52539063	-24.52148438	+1488
+1457971232.23400000	+13.42529297	-0.34277344	-1.06347656	+24.60937500	+18.25927734	-23.04931641	+2400	+13.68896484	-0.09228516	-0.22851563	-45.74707031	+2.41699219	+26.23535156	+2656	+11.07421875	-1.82812500	-1.52929688	+14.61181641	+8.39355469	-24.47753906	+1488
+1457971232.23819990	+13.42089844	-0.33398438	-1.05468750	+24.71923828	+18.17138672	-23.07128906	+2396	+13.68457031	-0.07910156	-0.22412109	-45.39550781	+2.46093750	+26.23535156	+2656	+11.06982422	-1.82373047	-1.52490234	+14.67773438	+8.23974609	-24.41162109	+1492
+1457971232.24650000	+13.41650391	-0.32519531	-1.04150391	+24.91699219	+18.06152344	-23.15917969	+2388	+13.68017578	-0.06591797	-0.21093750	-44.71435547	+2.63671875	+26.23535156	+2648	+11.06103516	-1.81494141	-1.52050781	+14.76562500	+7.97607422	-24.30175781	+1488
+1457971232.25070000	+13.41210938	-0.32080078	-1.03710938	+25.00488281	+17.99560547	-23.20312500	+2384	+13.67578125	-0.05273438	-0.19775391	-44.27490234	+2.65869141	+26.32324219	+2652	+11.05664063	-1.81494141	-1.52050781	+14.76562500	+7.84423828	-24.23583984	+1488
+1457971232.25490000	+13.40332031	-0.32080078	-1.03271484	+25.07080078	+17.92968750	-23.26904297	+2380	+13.67138672	-0.04394531	-0.18457031	-43.90136719	+2.68066406	+26.43310547	+2652	+11.05224609	-1.81054688	-1.52050781	+14.78759766	+7.73437500	-24.16992188	+1484
+1457971232.25900010	+13.39892578	-0.31640625	-1.02832031	+25.13671875	+17.86376953	-23.33496094	+2376	+13.66699219	-0.03955078	-0.18017578	-43.50585938	+2.79052734	+26.52099609	+2648	+11.04785156	-1.81054688	-1.52050781	+14.80957031	+7.62451172	-24.12597656	+1484
+1457971232.26320000	+13.39453125	-0.31201172	-1.02392578	+25.18066406	+17.77587891	-23.40087891	+2372	+13.66259766	-0.02197266	-0.16699219	-43.02246094	+2.74658203	+26.74072266	+2652	+11.04345703	-1.80615234	-1.52050781	+14.78759766	+7.49267578	-24.08203125	+1480
+1457971232.26740000	+13.39013672	-0.31201172	-1.01513672	+25.20263672	+17.68798828	-23.48876953	+2372	+13.65820313	-0.01757813	-0.14501953	-42.58300781	+2.70263672	+26.96044922	+2652	+11.04345703	-1.80615234	-1.52050781	+14.76562500	+7.36083984	-24.03808594	+1476
+1457971232.27570010	+13.38134766	-0.31640625	-1.01074219	+25.22460938	+17.51220703	-23.66455078	+2368	+13.65380859	+0.00439453	-0.12744141	-41.57226563	+2.65869141	+27.42187500	+2656	+11.03466797	-1.80615234	-1.52490234	+14.72167969	+7.09716797	-23.97216797	+1468
+1457971232.27979990	+13.37695313	-0.31640625	-1.00634766	+25.22460938	+17.42431641	-23.77441406	+2368	+13.64941406	+0.01318359	-0.10986328	-41.04492188	+2.54882813	+27.72949219	+2656	+11.03027344	-1.80615234	-1.52490234	+14.72167969	+6.94335938	-23.97216797	+1464
+1457971232.28399990	+13.37255859	-0.31640625	-1.00634766	+25.22460938	+17.38037109	-23.86230469	+2364	+13.64501953	+0.01757813	-0.10986328	-40.53955078	+2.57080078	+27.94921875	+2656	+11.02587891	-1.80615234	-1.52929688	+14.69970703	+6.81152344	-23.95019531	+1460
+1457971232.28819990	+13.36816406	-0.31640625	-1.00195313	+25.22460938	+17.29248047	-23.97216797	+2364	+13.64062500	+0.03515625	-0.09667969	-39.90234375	+2.41699219	+28.30078125	+2660	+11.02148438	-1.80175781	-1.52929688	+14.69970703	+6.61376953	-23.97216797	+1452
+1457971232.29230000	+13.36376953	-0.31201172	-1.00195313	+25.22460938	+17.20458984	-24.08203125	+2364	+13.63183594	+0.04394531	-0.08349609	-39.30908203	+2.24121094	+28.69628906	+2660	+11.01708984	-1.79736328	-1.52929688	+14.69970703	+6.41601563	-23.99414063	+1448
+1457971232.30069990	+13.35058594	-0.30761719	-0.99316406	+25.22460938	+16.98486328	-24.32373047	+2364	+13.62744141	+0.06591797	-0.07470703	-38.01269531	+1.93359375	+29.39941406	+2668	+11.00390625	-1.78857422	-1.53369141	+14.74365234	+5.95458984	-24.06005859	+1440
+1457971232.30480000	+13.34619141	-0.30322266	-0.98876953	+25.20263672	+16.87500000	-24.45556641	+2368	+13.62304688	+0.07470703	-0.06152344	-37.35351563	+1.71386719	+29.79492188	+2668	+10.99951172	-1.78417969	-1.52929688	+14.76562500	+5.71289063	-24.12597656	+1436
+1457971232.30900000	+13.34179688	-0.30322266	-0.98876953	+25.20263672	+16.78710938	-24.58740234	+2368	+13.61865234	+0.08349609	-0.06591797	-36.69433594	+1.53808594	+30.12451172	+2668	+10.99511719	-1.78417969	-1.53369141	+14.80957031	+5.49316406	-24.19189453	+1432
+1457971232.31320000	+13.33740234	-0.29882813	-0.98876953	+25.20263672	+16.72119141	-24.71923828	+2368	+13.60986328	+0.10107422	-0.06152344	-35.92529297	+1.29638672	+30.52001953	+2672	+10.99072266	-1.77539063	-1.52929688	+14.87548828	+5.20751953	-24.27978516	+1428
+1457971232.31730010	+13.33300781	-0.29443359	-0.98437500	+25.22460938	+16.63330078	-24.85107422	+2364	+13.60546875	+0.11425781	-0.05712891	-35.20019531	+1.03271484	+30.91552734	+2672	+10.98632813	-1.77099609	-1.52929688	+14.94140625	+4.94384766	-24.36767578	+1428
+1457971232.32150010	+13.32861328	-0.28564453	-0.97998047	+25.24658203	+16.54541016	-24.98291016	+2364	+13.59667969	+0.12744141	-0.06152344	-34.45312500	+0.83496094	+31.28906250	+2672	+10.98193359	-1.76220703	-1.52929688	+15.00732422	+4.70214844	-24.43359375	+1424
+1457971232.32979990	+13.31982422	-0.27246094	-0.97558594	+25.29052734	+16.41357422	-25.22460938	+2360	+13.58349609	+0.15380859	-0.04833984	-32.89306641	+0.19775391	+32.14599609	+2676	+10.97314453	-1.74902344	-1.52490234	+15.16113281	+4.19677734	-24.60937500	+1420
+1457971232.33400010	+13.31103516	-0.26367188	-0.96679688	+25.31250000	+16.34765625	-25.35644531	+2360	+13.57910156	+0.17138672	-0.03955078	-32.12402344	-0.15380859	+32.54150391	+2680	+10.96435547	-1.74462891	-1.52490234	+15.20507813	+3.95507813	-24.71923828	+1420
+1457971232.33820010	+13.30664063	-0.25927734	-0.96679688	+25.33447266	+16.32568359	-25.44433594	+2356	+13.57031250	+0.18457031	-0.03955078	-31.35498047	-0.46142578	+32.93701172	+2680	+10.95996094	-1.73583984	-1.52050781	+15.29296875	+3.73535156	-24.78515625	+1420
+1457971232.34229990	+13.30224609	-0.25488281	-0.96679688	+25.35644531	+16.30371094	-25.55419922	+2348	+13.56591797	+0.20214844	-0.03515625	-30.58593750	-0.79101563	+33.28857422	+2680	+10.95556641	-1.73144531	-1.52050781	+15.35888672	+3.51562500	-24.87304688	+1416
+1457971232.34649990	+13.29785156	-0.25048828	-0.96679688	+25.35644531	+16.32568359	-25.66406250	+2344	+13.55712891	+0.21972656	-0.02636719	-29.81689453	-1.14257813	+33.66210938	+2680	+10.94677734	-1.72705078	-1.52050781	+15.42480469	+3.31787109	-24.96093750	+1416
+1457971232.35480000	+13.28027344	-0.23730469	-0.97119141	+25.40039063	+16.41357422	-25.86181641	+2332	+13.53515625	+0.25048828	-0.01318359	-28.34472656	-1.86767578	+34.32128906	+2676	+10.93359375	-1.71826172	-1.52929688	+15.55664063	+2.98828125	-25.11474609	+1416
+1457971232.35900000	+13.26708984	-0.23291016	-0.97119141	+25.42236328	+16.45751953	-25.97167969	+2324	+13.52636719	+0.26806641	+0.00000000	-27.59765625	-2.28515625	+34.65087891	+2680	+10.92041016	-1.71826172	-1.52929688	+15.60058594	+2.85644531	-25.20263672	+1412
+1457971232.36310010	+13.25830078	-0.22851563	-0.97558594	+25.44433594	+16.52343750	-26.08154297	+2316	+13.51318359	+0.28125000	+0.00878906	-26.93847656	-2.65869141	+34.95849609	+2676	+10.91162109	-1.71386719	-1.53369141	+15.66650391	+2.72460938	-25.26855469	+1412
+1457971232.36730000	+13.24951172	-0.22851563	-0.97998047	+25.44433594	+16.61132813	-26.21337891	+2308	+13.50439453	+0.29882813	+0.02197266	-26.25732422	-3.05419922	+35.22216797	+2676	+10.90283203	-1.71826172	-1.53808594	+15.68847656	+2.59277344	-25.35644531	+1412
+1457971232.37150000	+13.23632813	-0.22851563	-0.98876953	+25.44433594	+16.72119141	-26.34521484	+2304	+13.49121094	+0.31640625	+0.03515625	-25.57617188	-3.49365234	+35.44189453	+2676	+10.89404297	-1.71826172	-1.54687500	+15.73242188	+2.50488281	-25.44433594	+1412
+1457971232.37560010	+13.22314453	-0.22412109	-0.99755859	+25.44433594	+16.85302734	-26.49902344	+2300	+13.47802734	+0.33398438	+0.03955078	-24.96093750	-3.86718750	+35.61767578	+2672	+10.88525391	-1.71826172	-1.55566406	+15.77636719	+2.41699219	-25.53222656	+1408
+1457971232.38400010	+13.19677734	-0.22851563	-1.01953125	+25.42236328	+17.09472656	-26.78466797	+2288	+13.44726563	+0.36914063	+0.05273438	-23.64257813	-4.65820313	+35.88134766	+2664	+10.86328125	-1.72705078	-1.57763672	+15.86425781	+2.30712891	-25.70800781	+1408
+1457971232.38809990	+13.17919922	-0.22412109	-1.03271484	+25.44433594	+17.20458984	-26.96044922	+2288	+13.43408203	+0.38232422	+0.06152344	-23.02734375	-5.07568359	+35.99121094	+2664	+10.85449219	-1.73144531	-1.59082031	+15.93017578	+2.24121094	-25.81787109	+1408
+1457971232.39229990	+13.16601563	-0.22412109	-1.04589844	+25.44433594	+17.29248047	-27.13623047	+2284	+13.41650391	+0.39990234	+0.07031250	-22.41210938	-5.49316406	+36.07910156	+2660	+10.84130859	-1.74023438	-1.59960938	+15.97412109	+2.15332031	-25.92773438	+1408
+1457971232.39650010	+13.14843750	-0.22851563	-1.06347656	+25.44433594	+17.42431641	-27.31201172	+2280	+13.39892578	+0.41748047	+0.07031250	-21.79687500	-5.91064453	+36.10107422	+2656	+10.82812500	-1.74902344	-1.61718750	+16.01806641	+2.13134766	-26.03759766	+1408
+1457971232.40060000	+13.13525391	-0.22412109	-1.07226563	+25.46630859	+17.46826172	-27.50976563	+2276	+13.38134766	+0.43505859	+0.07470703	-21.15966797	-6.30615234	+36.12304688	+2652	+10.81494141	-1.75341797	-1.63037109	+16.10595703	+2.04345703	-26.16943359	+1408
+1457971232.40479990	+13.12207031	-0.22851563	-1.08544922	+25.44433594	+17.53417969	-27.70751953	+2276	+13.36376953	+0.44824219	+0.07470703	-20.52246094	-6.70166016	+36.07910156	+2644	+10.80175781	-1.76220703	-1.63916016	+16.17187500	+1.95556641	-26.30126953	+1404
+1457971232.40899990	+13.10449219	-0.23291016	-1.10302734	+25.44433594	+17.66601563	-27.88330078	+2276	+13.34179688	+0.46142578	+0.06591797	-19.90722656	-7.05322266	+35.99121094	+2640	+10.78857422	-1.77099609	-1.66113281	+16.21582031	+1.95556641	-26.43310547	+1408
+1457971232.41730000	+13.06933594	-0.23291016	-1.13818359	+25.51025391	+17.79785156	-28.27880859	+2272	+13.30224609	+0.49658203	+0.05712891	-18.58886719	-7.82226563	+35.81542969	+2628	+10.76220703	-1.78417969	-1.69189453	+16.43554688	+1.80175781	-26.71875000	+1404
+1457971232.42150000	+13.05175781	-0.23730469	-1.16015625	+25.53222656	+17.88574219	-28.45458984	+2268	+13.28027344	+0.50976563	+0.03955078	-17.92968750	-8.15185547	+35.63964844	+2624	+10.74902344	-1.79296875	-1.70947266	+16.52343750	+1.77978516	-26.85058594	+1404
+1457971232.42560010	+13.03857422	-0.23291016	-1.17773438	+25.59814453	+17.92968750	-28.65234375	+2264	+13.25830078	+0.52734375	+0.02636719	-17.20458984	-8.50341797	+35.50781250	+2620	+10.73144531	-1.79736328	-1.72705078	+16.67724609	+1.69189453	-27.00439453	+1404
+1457971232.42980000	+13.02099609	-0.23730469	-1.19531250	+25.59814453	+17.97363281	-28.85009766	+2260	+13.23632813	+0.53613281	+0.01318359	-16.54541016	-8.85498047	+35.33203125	+2616	+10.71386719	-1.81054688	-1.74462891	+16.76513672	+1.64794922	-27.18017578	+1404
+1457971232.43390010	+13.00341797	-0.24169922	-1.22167969	+25.64208984	+18.06152344	-29.02587891	+2256	+13.21435547	+0.54492188	-0.00878906	-15.88623047	-9.14062500	+35.09033203	+2608	+10.70068359	-1.81933594	-1.76220703	+16.87500000	+1.60400391	-27.33398438	+1404
+1457971232.43810010	+12.98583984	-0.24169922	-1.24365234	+25.70800781	+18.12744141	-29.22363281	+2252	+13.19238281	+0.56250000	-0.03076172	-15.13916016	-9.42626953	+34.87060547	+2604	+10.68310547	-1.82812500	-1.78417969	+17.05078125	+1.56005859	-27.48779297	+1400
+1457971232.44639990	+12.95068359	-0.25927734	-1.30078125	+25.75195313	+18.32519531	-29.57519531	+2244	+13.14404297	+0.58007813	-0.08789063	-13.73291016	-9.88769531	+34.32128906	+2592	+10.64355469	-1.85449219	-1.82373047	+17.29248047	+1.53808594	-27.79541016	+1404
+1457971232.45059990	+12.93310547	-0.26367188	-1.33154297	+25.81787109	+18.41308594	-29.70703125	+2236	+13.11767578	+0.59326172	-0.11865234	-12.98583984	-10.12939453	+34.03564453	+2588	+10.62597656	-1.86328125	-1.84570313	+17.46826172	+1.53808594	-27.94921875	+1404
+1457971232.45479990	+12.91552734	-0.27246094	-1.35791016	+25.83984375	+18.52294922	-29.88281250	+2232	+13.09130859	+0.60205078	-0.14941406	-12.26074219	-10.34912109	+33.72802734	+2580	+10.60400391	-1.87646484	-1.86767578	+17.57812500	+1.56005859	-28.12500000	+1404
+1457971232.45890000	+12.89794922	-0.28125000	-1.39746094	+25.86181641	+18.67675781	-30.05859375	+2228	+13.06494141	+0.60644531	-0.19335938	-11.55761719	-10.48095703	+33.39843750	+2572	+10.58203125	-1.89404297	-1.89843750	+17.70996094	+1.62597656	-28.30078125	+1408
+1457971232.46310000	+12.87158203	-0.29003906	-1.44140625	+25.92773438	+18.80859375	-30.27832031	+2228	+13.03857422	+0.61523438	-0.22851563	-10.81054688	-10.65673828	+33.06884766	+2568	+10.56005859	-1.90283203	-1.92480469	+17.88574219	+1.66992188	-28.45458984	+1408
+1457971232.46729990	+12.84960938	-0.30761719	-1.47656250	+25.90576172	+18.94042969	-30.49804688	+2224	+13.01220703	+0.62402344	-0.26806641	-10.10742188	-10.83251953	+32.73925781	+2556	+10.53808594	-1.92919922	-1.95117188	+17.97363281	+1.73583984	-28.65234375	+1416
+1457971232.47560000	+12.80566406	-0.33837891	-1.56884766	+25.92773438	+19.33593750	-30.91552734	+2216	+12.95507813	+0.63281250	-0.36035156	-8.65722656	-11.05224609	+31.97021484	+2540	+10.48974609	-1.96875000	-2.01269531	+18.23730469	+1.95556641	-29.02587891	+1424
+1457971232.47980000	+12.77929688	-0.36035156	-1.61279297	+25.88378906	+19.53369141	-31.15722656	+2212	+12.92431641	+0.63281250	-0.40429688	-7.97607422	-11.18408203	+31.59667969	+2532	+10.46337891	-1.99951172	-2.04785156	+18.34716797	+2.06542969	-29.22363281	+1428
+1457971232.48390010	+12.75292969	-0.38232422	-1.66992188	+25.88378906	+19.84130859	-31.37695313	+2212	+12.88916016	+0.63281250	-0.46142578	-7.27294922	-11.22802734	+31.15722656	+2524	+10.44140625	-2.02587891	-2.08740234	+18.45703125	+2.26318359	-29.42138672	+1436
+1457971232.48810010	+12.72656250	-0.39990234	-1.72265625	+25.83984375	+20.03906250	-31.66259766	+2208	+12.85839844	+0.63720703	-0.50976563	-6.56982422	-11.35986328	+30.76171875	+2512	+10.41064453	-2.05224609	-2.12695313	+18.58886719	+2.41699219	-29.64111328	+1440
+1457971232.49230000	+12.69580078	-0.43066406	-1.77099609	+25.75195313	+20.23681641	-31.97021484	+2208	+12.82763672	+0.63281250	-0.55810547	-5.91064453	-11.49169922	+30.36621094	+2504	+10.37988281	-2.09179688	-2.16650391	+18.65478516	+2.54882813	-29.88281250	+1448
+1457971232.49640010	+12.66943359	-0.46142578	-1.83251953	+25.66406250	+20.54443359	-32.25585938	+2208	+12.79248047	+0.62841797	-0.61523438	-5.25146484	-11.53564453	+29.90478516	+2496	+10.35351563	-2.12695313	-2.21484375	+18.74267578	+2.76855469	-30.10253906	+1456
+1457971232.50060010	+12.63867188	-0.48779297	-1.88525391	+25.59814453	+20.74218750	-32.60742188	+2204	+12.76171875	+0.62402344	-0.66796875	-4.59228516	-11.68945313	+29.48730469	+2484	+10.32714844	-2.16210938	-2.25439453	+18.87451172	+2.92236328	-30.36621094	+1464
+1457971232.50889990	+12.58154297	-0.55810547	-2.00390625	+25.33447266	+21.26953125	-33.35449219	+2208	+12.69140625	+0.60205078	-0.78222656	-3.36181641	-11.84326172	+28.54248047	+2468	+10.26562500	-2.24560547	-2.35107422	+19.00634766	+3.29589844	-30.91552734	+1480
+1457971232.51309990	+12.55078125	-0.59326172	-2.06542969	+25.22460938	+21.51123047	-33.75000000	+2208	+12.65625000	+0.59326172	-0.83935547	-2.70263672	-11.97509766	+28.08105469	+2460	+10.23486328	-2.28955078	-2.39941406	+19.11621094	+3.44970703	-31.24511719	+1488
+1457971232.51720000	+12.51562500	-0.63720703	-2.12255859	+25.04882813	+21.73095703	-34.16748047	+2208	+12.61669922	+0.57568359	-0.89208984	-2.13134766	-12.12890625	+27.59765625	+2452	+10.20410156	-2.33789063	-2.44775391	+19.18212891	+3.58154297	-31.55273438	+1492
+1457971232.52140000	+12.48486328	-0.67675781	-2.19287109	+24.91699219	+22.03857422	-34.58496094	+2212	+12.58154297	+0.55810547	-0.96240234	-1.53808594	-12.10693359	+27.09228516	+2448	+10.17333984	-2.38183594	-2.50048828	+19.27001953	+3.77929688	-31.86035156	+1500
+1457971232.52560000	+12.45410156	-0.71191406	-2.25000000	+24.82910156	+22.23632813	-35.02441406	+2212	+12.54199219	+0.54492188	-1.02392578	-0.94482422	-12.26074219	+26.63085938	+2440	+10.13818359	-2.43017578	-2.54882813	+19.37988281	+3.93310547	-32.21191406	+1504
+1457971232.53390000	+12.38818359	-0.80859375	-2.37744141	+24.47753906	+22.67578125	-35.94726563	+2220	+12.46728516	+0.49658203	-1.15576172	+0.13183594	-12.41455078	+25.62011719	+2432	+10.07666016	-2.53125000	-2.65429688	+19.53369141	+4.19677734	-32.91503906	+1516
+1457971232.53810000	+12.35302734	-0.84814453	-2.43896484	+24.41162109	+22.82958984	-36.40869141	+2220	+12.42773438	+0.47460938	-1.22167969	+0.68115234	-12.50244141	+25.11474609	+2428	+10.04150391	-2.58398438	-2.70263672	+19.64355469	+4.30664063	-33.28857422	+1524
+1457971232.54220010	+12.32226563	-0.90087891	-2.49609375	+24.25781250	+22.98339844	-36.89208984	+2220	+12.38378906	+0.43945313	-1.28320313	+1.18652344	-12.59033203	+24.63134766	+2420	+10.01074219	-2.64111328	-2.75097656	+19.73144531	+4.41650391	-33.66210938	+1528
+1457971232.54640010	+12.28710938	-0.94921875	-2.56640625	+24.12597656	+23.22509766	-37.33154297	+2224	+12.34423828	+0.40869141	-1.36669922	+1.69189453	-12.54638672	+24.10400391	+2416	+9.97998047	-2.69384766	-2.80371094	+19.86328125	+4.52636719	-34.03564453	+1532
+1457971232.55060010	+12.25195313	-0.99316406	-2.62792969	+24.12597656	+23.35693359	-37.79296875	+2220	+12.30468750	+0.38232422	-1.43701172	+2.21923828	-12.59033203	+23.59863281	+2412	+9.94482422	-2.75097656	-2.85644531	+19.97314453	+4.63623047	-34.45312500	+1536
+1457971232.55469990	+12.21679688	-1.04589844	-2.68945313	+24.01611328	+23.46679688	-38.23242188	+2220	+12.26074219	+0.34277344	-1.50732422	+2.65869141	-12.63427734	+23.11523438	+2408	+9.90966797	-2.80810547	-2.90917969	+20.06103516	+4.72412109	-34.80468750	+1540
+1457971232.56310010	+12.14648438	-1.14257813	-2.81689453	+23.99414063	+23.66455078	-39.11132813	+2212	+12.17724609	+0.26806641	-1.66552734	+3.55957031	-12.59033203	+22.17041016	+2396	+9.84375000	-2.92236328	-3.00585938	+20.30273438	+4.87792969	-35.61767578	+1544
+1457971232.56719990	+12.11132813	-1.20410156	-2.87841797	+23.95019531	+23.73046875	-39.55078125	+2208	+12.13330078	+0.21972656	-1.74023438	+3.95507813	-12.59033203	+21.68701172	+2388	+9.80859375	-2.98388672	-3.05859375	+20.41259766	+4.96582031	-36.01318359	+1548
+1457971232.57139990	+12.07617188	-1.26123047	-2.94433594	+23.92822266	+23.84033203	-39.96826172	+2204	+12.09375000	+0.17578125	-1.82812500	+4.35058594	-12.52441406	+21.18164063	+2384	+9.77783203	-3.04980469	-3.10253906	+20.54443359	+5.00976563	-36.45263672	+1548
+1457971232.57559990	+12.04101563	-1.31396484	-3.00585938	+24.01611328	+23.88427734	-40.38574219	+2192	+12.04980469	+0.13183594	-1.90722656	+4.76806641	-12.48046875	+20.69824219	+2376	+9.74267578	-3.11132813	-3.15527344	+20.63232422	+5.11962891	-36.87011719	+1552
+1457971232.57970000	+12.00146484	-1.37548828	-3.06738281	+24.01611328	+23.92822266	-40.78125000	+2188	+12.00146484	+0.07910156	-1.98632813	+5.09765625	-12.41455078	+20.23681641	+2368	+9.70312500	-3.18164063	-3.20800781	+20.74218750	+5.20751953	-37.24365234	+1556
+1457971232.58390000	+11.96630859	-1.43701172	-3.13330078	+24.06005859	+23.99414063	-41.17675781	+2184	+11.95751953	+0.02636719	-2.06982422	+5.47119141	-12.30468750	+19.75341797	+2360	+9.67236328	-3.24755859	-3.25195313	+20.87402344	+5.25146484	-37.68310547	+1556
+1457971232.59220000	+11.88281250	-1.55566406	-3.25634766	+24.19189453	+24.01611328	-41.94580078	+2172	+11.86083984	-0.07910156	-2.22363281	+6.10839844	-12.23876953	+18.80859375	+2344	+9.59326172	-3.38818359	-3.35742188	+21.04980469	+5.47119141	-38.49609375	+1560
+1457971232.59640000	+11.84326172	-1.62158203	-3.31787109	+24.25781250	+24.01611328	-42.36328125	+2168	+11.81689453	-0.13623047	-2.30712891	+6.43798828	-12.15087891	+18.32519531	+2336	+9.55810547	-3.45849609	-3.40136719	+21.18164063	+5.51513672	-38.93554688	+1560
+1457971232.60470010	+11.75537109	-1.75781250	-3.43652344	+24.38964844	+24.01611328	-43.13232422	+2156	+11.72021484	-0.25488281	-2.45654297	+7.03125000	-12.10693359	+17.38037109	+2316	+9.47900391	-3.61669922	-3.50244141	+21.31347656	+5.73486328	-39.81445313	+1564
+1457971232.60890010	+11.71582031	-1.82812500	-3.49804688	+24.45556641	+24.01611328	-43.52783203	+2148	+11.67187500	-0.32080078	-2.53125000	+7.31689453	-12.01904297	+16.87500000	+2304	+9.43945313	-3.69580078	-3.54638672	+21.42333984	+5.80078125	-40.27587891	+1564
+1457971232.61299990	+11.66308594	-1.89404297	-3.55957031	+24.54345703	+24.03808594	-43.92333984	+2144	+11.61914063	-0.37792969	-2.60156250	+7.66845703	-12.01904297	+16.36962891	+2292	+9.39550781	-3.77929688	-3.59912109	+21.46728516	+5.95458984	-40.73730469	+1568
+1457971232.61719990	+11.61914063	-1.96875000	-3.61669922	+24.60937500	+24.01611328	-44.29687500	+2136	+11.56640625	-0.44384766	-2.67187500	+7.91015625	-11.99707031	+15.88623047	+2284	+9.35156250	-3.85839844	-3.65185547	+21.55517578	+6.06445313	-41.15478516	+1572
+1457971232.62140010	+11.57519531	-2.03906250	-3.66943359	+24.67529297	+23.99414063	-44.69238281	+2132	+11.51806641	-0.51416016	-2.74218750	+8.19580078	-11.93115234	+15.40283203	+2276	+9.31201172	-3.94189453	-3.69580078	+21.66503906	+6.13037109	-41.61621094	+1572
+1457971232.62969990	+11.47412109	-2.18847656	-3.78369141	+24.78515625	+23.97216797	-45.46142578	+2116	+11.40820313	-0.64599609	-2.86962891	+8.81103516	-11.97509766	+14.43603516	+2252	+9.21533203	-4.11767578	-3.79248047	+21.79687500	+6.39404297	-42.51708984	+1580
+1457971232.63389990	+11.42578125	-2.26757813	-3.82763672	+24.82910156	+23.90625000	-45.90087891	+2108	+11.35986328	-0.71630859	-2.93115234	+9.09667969	-11.97509766	+13.95263672	+2240	+9.17578125	-4.20556641	-3.83203125	+21.90673828	+6.43798828	-43.02246094	+1580
+1457971232.63800000	+11.37744141	-2.34228516	-3.88037109	+24.87304688	+23.92822266	-46.29638672	+2100	+11.30273438	-0.77783203	-2.99267578	+9.44824219	-11.97509766	+13.49121094	+2228	+9.12744141	-4.29785156	-3.88037109	+21.95068359	+6.56982422	-43.48388672	+1588
+1457971232.64220000	+11.32470703	-2.42578125	-3.93310547	+24.91699219	+23.92822266	-46.64794922	+2096	+11.24560547	-0.85253906	-3.05419922	+9.71191406	-11.97509766	+13.02978516	+2216	+9.07910156	-4.38574219	-3.92871094	+22.03857422	+6.67968750	-43.90136719	+1592
+1457971232.64640000	+11.27636719	-2.50048828	-3.97705078	+24.96093750	+23.86230469	-47.06542969	+2088	+11.19287109	-0.92724609	-3.11132813	+9.99755859	-11.95312500	+12.56835938	+2208	+9.03515625	-4.47363281	-3.96386719	+22.17041016	+6.72363281	-44.40673828	+1592
+1457971232.65470000	+11.17089844	-2.66308594	-4.07373047	+25.04882813	+23.88427734	-47.76855469	+2084	+11.07861328	-1.06787109	-3.22558594	+10.61279297	-11.93115234	+11.73339844	+2184	+8.93408203	-4.65380859	-4.05175781	+22.36816406	+6.96533203	-45.19775391	+1600
+1457971232.65890000	+11.12695313	-2.74218750	-4.10888672	+25.07080078	+23.79638672	-48.18603516	+2076	+11.02148438	-1.14257813	-3.27392578	+10.89843750	-11.93115234	+11.31591797	+2172	+8.89013672	-4.74169922	-4.07812500	+22.50000000	+6.96533203	-45.70312500	+1600
+1457971232.66300010	+11.07421875	-2.82568359	-4.15283203	+25.11474609	+23.81835938	-48.53759766	+2076	+10.96435547	-1.21289063	-3.32666016	+11.22802734	-11.90917969	+10.94238281	+2160	+8.84179688	-4.83398438	-4.11328125	+22.58789063	+7.07519531	-46.07666016	+1604
+1457971232.66720010	+11.02148438	-2.90917969	-4.19677734	+25.13671875	+23.81835938	-48.84521484	+2072	+10.90283203	-1.29638672	-3.37939453	+11.46972656	-11.86523438	+10.56884766	+2148	+8.79345703	-4.92187500	-4.15283203	+22.74169922	+7.18505859	-46.42822266	+1608
+1457971232.67129990	+10.97753906	-2.99267578	-4.22753906	+25.15869141	+23.75244141	-49.24072266	+2068	+10.85009766	-1.37109375	-3.42773438	+11.75537109	-11.84326172	+10.17333984	+2136	+8.74951172	-5.01416016	-4.17041016	+22.87353516	+7.18505859	-46.88964844	+1608
+1457971232.67969990	+10.87646484	-3.15966797	-4.30664063	+25.22460938	+23.79638672	-49.83398438	+2064	+10.72705078	-1.52929688	-3.52441406	+12.30468750	-11.68945313	+9.55810547	+2108	+8.65283203	-5.19433594	-4.23632813	+23.15917969	+7.40478516	-47.43896484	+1612
+1457971232.68380000	+10.82812500	-3.24316406	-4.33300781	+25.24658203	+23.75244141	-50.16357422	+2056	+10.66992188	-1.60839844	-3.56396484	+12.54638672	-11.66748047	+9.22851563	+2092	+8.60888672	-5.28222656	-4.24951172	+23.31298828	+7.40478516	-47.81250000	+1612
+1457971232.68800000	+10.77539063	-3.32666016	-4.36376953	+25.31250000	+23.75244141	-50.42724609	+2048	+10.60839844	-1.68310547	-3.60791016	+12.83203125	-11.60156250	+8.96484375	+2080	+8.56054688	-5.37451172	-4.27148438	+23.42285156	+7.51464844	-48.03222656	+1612
+1457971232.69219990	+10.72705078	-3.41015625	-4.39892578	+25.35644531	+23.75244141	-50.69091797	+2044	+10.55126953	-1.76660156	-3.65185547	+13.02978516	-11.51367188	+8.70117188	+2068	+8.51660156	-5.46240234	-4.30224609	+23.62060547	+7.64648438	-48.20800781	+1612
+1457971232.69630000	+10.67871094	-3.49804688	-4.41650391	+25.40039063	+23.68652344	-51.02050781	+2036	+10.49414063	-1.85009766	-3.68261719	+13.27148438	-11.49169922	+8.39355469	+2052	+8.47265625	-5.55029297	-4.30224609	+23.77441406	+7.66845703	-48.51562500	+1612
+1457971232.70470000	+10.57763672	-3.66503906	-4.46923828	+25.57617188	+23.66455078	-51.43798828	+2020	+10.37548828	-2.01269531	-3.75292969	+13.73291016	-11.31591797	+7.93212891	+2024	+8.38037109	-5.73486328	-4.34179688	+24.06005859	+7.91015625	-48.71337891	+1612
+1457971232.70880010	+10.52929688	-3.75292969	-4.48242188	+25.64208984	+23.62060547	-51.70166016	+2008	+10.31835938	-2.09619141	-3.77929688	+13.95263672	-11.29394531	+7.66845703	+2008	+8.33642578	-5.82714844	-4.34179688	+24.21386719	+7.97607422	-48.88916016	+1612
+1457971232.71300010	+10.47656250	-3.83203125	-4.50000000	+25.77392578	+23.59863281	-51.87744141	+2000	+10.25683594	-2.17089844	-3.80566406	+14.21630859	-11.22802734	+7.44873047	+1992	+8.29248047	-5.91943359	-4.35058594	+24.32373047	+8.10791016	-48.95507813	+1612
+1457971232.71720000	+10.42382813	-3.91552734	-4.51757813	+25.90576172	+23.57666016	-52.00927734	+1988	+10.19970703	-2.25439453	-3.83203125	+14.41406250	-11.14013672	+7.25097656	+1976	+8.24853516	-6.00732422	-4.36376953	+24.52148438	+8.23974609	-48.95507813	+1608
+1457971232.72550010	+10.32275391	-4.07812500	-4.53076172	+26.19140625	+23.42285156	-52.36083984	+1968	+10.08105469	-2.41259766	-3.86279297	+14.89746094	-11.07421875	+6.83349609	+1944	+8.15625000	-6.19189453	-4.36816406	+24.78515625	+8.43750000	-49.06494141	+1608
+1457971232.72970010	+10.27441406	-4.16162109	-4.54394531	+26.36718750	+23.37890625	-52.49267578	+1956	+10.02392578	-2.49609375	-3.88037109	+15.09521484	-11.00830078	+6.63574219	+1928	+8.11230469	-6.27978516	-4.37255859	+24.96093750	+8.54736328	-49.04296875	+1604
+1457971232.73379990	+10.22167969	-4.24072266	-4.53955078	+26.52099609	+23.26904297	-52.69042969	+1944	+9.97119141	-2.57519531	-3.88476563	+15.31494141	-11.03027344	+6.41601563	+1912	+8.06396484	-6.36767578	-4.36816406	+25.11474609	+8.61328125	-49.08691406	+1608
+1457971232.73799990	+10.17333984	-4.31982422	-4.53955078	+26.74072266	+23.18115234	-52.77832031	+1932	+9.91406250	-2.64990234	-3.89355469	+15.57861328	-10.98632813	+6.26220703	+1896	+8.01562500	-6.46435547	-4.36376953	+25.20263672	+8.72314453	-49.13085938	+1612
+1457971232.74210000	+10.12060547	-4.39892578	-4.54394531	+26.96044922	+23.11523438	-52.86621094	+1924	+9.85693359	-2.72900391	-3.90234375	+15.77636719	-10.94238281	+6.10839844	+1880	+7.97167969	-6.55224609	-4.36376953	+25.37841797	+8.78906250	-49.15283203	+1608
+1457971232.74630000	+10.07226563	-4.47363281	-4.53076172	+27.13623047	+23.00537109	-52.99804688	+1916	+9.80419922	-2.80810547	-3.89355469	+15.99609375	-10.96435547	+5.91064453	+1864	+7.92773438	-6.64013672	-4.35937500	+25.55419922	+8.83300781	-49.15283203	+1608
+1457971232.75460000	+9.97119141	-4.62304688	-4.51757813	+27.59765625	+22.82958984	-53.12988281	+1900	+9.69433594	-2.95751953	-3.89355469	+16.45751953	-10.89843750	+5.66894531	+1840	+7.83105469	-6.82031250	-4.34179688	+25.83984375	+8.92089844	-49.30664063	+1612
+1457971232.75880000	+9.92285156	-4.69775391	-4.50000000	+27.81738281	+22.65380859	-53.26171875	+1896	+9.64160156	-3.03222656	-3.87597656	+16.67724609	-10.96435547	+5.49316406	+1828	+7.78710938	-6.90380859	-4.33300781	+25.99365234	+8.92089844	-49.37255859	+1616
+1457971232.76300000	+9.87451172	-4.77246094	-4.48242188	+28.03710938	+22.56591797	-53.32763672	+1892	+9.58447266	-3.10253906	-3.86718750	+16.91894531	-10.96435547	+5.38330078	+1812	+7.73876953	-6.99609375	-4.31982422	+26.12548828	+8.94287109	-49.50439453	+1620
+1457971232.76710010	+9.83056641	-4.83837891	-4.46923828	+28.27880859	+22.45605469	-53.37158203	+1888	+9.53173828	-3.17724609	-3.85839844	+17.11669922	-10.96435547	+5.29541016	+1804	+7.69921875	-7.07958984	-4.30664063	+26.32324219	+8.94287109	-49.61425781	+1624
+1457971232.77550010	+9.73828125	-4.98339844	-4.42529297	+28.67431641	+22.19238281	-53.54736328	+1892	+9.43066406	-3.31787109	-3.81445313	+17.55615234	-11.03027344	+5.09765625	+1792	+7.60693359	-7.25097656	-4.27148438	+26.60888672	+8.85498047	-49.87792969	+1632
+1457971232.77959990	+9.69433594	-5.04931641	-4.40771484	+28.93798828	+22.08251953	-53.56933594	+1892	+9.38232422	-3.38818359	-3.80126953	+17.73193359	-11.05224609	+5.07568359	+1784	+7.57177734	-7.32568359	-4.25390625	+26.82861328	+8.81103516	-49.94384766	+1632
+1457971232.78379990	+9.65039063	-5.11523438	-4.37255859	+29.13574219	+21.90673828	-53.65722656	+1896	+9.33398438	-3.45849609	-3.77050781	+17.92968750	-11.14013672	+4.96582031	+1784	+7.52783203	-7.40478516	-4.22753906	+27.02636719	+8.72314453	-50.09765625	+1640
+1457971232.78800010	+9.60644531	-5.18554688	-4.34619141	+29.28955078	+21.77490234	-53.70117188	+1896	+9.28125000	-3.52441406	-3.74414063	+18.12744141	-11.16210938	+4.94384766	+1780	+7.48828125	-7.48828125	-4.20117188	+27.18017578	+8.63525391	-50.18554688	+1644
+1457971232.79629990	+9.53173828	-5.30859375	-4.28466797	+29.72900391	+21.44531250	-53.83300781	+1904	+9.18896484	-3.66064453	-3.68701172	+18.50097656	-11.31591797	+4.85595703	+1780	+7.41796875	-7.63330078	-4.14843750	+27.59765625	+8.45947266	-50.38330078	+1656
+1457971232.80049990	+9.49218750	-5.37890625	-4.25390625	+29.88281250	+21.31347656	-53.85498047	+1908	+9.14062500	-3.72656250	-3.65625000	+18.65478516	-11.35986328	+4.87792969	+1776	+7.38720703	-7.71240234	-4.11328125	+27.77343750	+8.34960938	-50.47119141	+1660
+1457971232.80460000	+9.45263672	-5.44042969	-4.22314453	+30.10253906	+21.18164063	-53.85498047	+1904	+9.09667969	-3.78808594	-3.62988281	+18.80859375	-11.40380859	+4.92187500	+1776	+7.36083984	-7.78271484	-4.08691406	+28.03710938	+8.26171875	-50.44921875	+1660
+1457971232.80880000	+9.41748047	-5.50195313	-4.17919922	+30.27832031	+21.00585938	-53.92089844	+1908	+9.05273438	-3.85400391	-3.58593750	+18.98437500	-11.53564453	+4.87792969	+1776	+7.33007813	-7.85302734	-4.04736328	+28.25683594	+8.15185547	-50.51513672	+1664
+1457971232.81710000	+9.34716797	-5.62060547	-4.11328125	+30.69580078	+20.74218750	-53.87695313	+1908	+8.96484375	-3.97705078	-3.52001953	+19.29199219	-11.60156250	+5.00976563	+1772	+7.27734375	-7.98925781	-3.97705078	+28.69628906	+7.93212891	-50.47119141	+1664
+1457971232.82130000	+9.31201172	-5.67773438	-4.06494141	+30.89355469	+20.54443359	-53.94287109	+1912	+8.92529297	-4.03857422	-3.47607422	+19.44580078	-11.73339844	+4.98779297	+1776	+7.25097656	-8.05517578	-3.93310547	+28.93798828	+7.80029297	-50.47119141	+1668
+1457971232.82540010	+9.28125000	-5.73486328	-4.02099609	+31.06933594	+20.36865234	-53.92089844	+1912	+8.88134766	-4.10009766	-3.43652344	+19.55566406	-11.77734375	+5.05371094	+1772	+7.23339844	-8.12548828	-3.88476563	+29.13574219	+7.69042969	-50.47119141	+1668
+1457971232.82960010	+9.25048828	-5.78759766	-3.98583984	+31.33300781	+20.23681641	-53.85498047	+1908	+8.84619141	-4.15722656	-3.40136719	+19.70947266	-11.79931641	+5.14160156	+1768	+7.21142578	-8.18701172	-3.84960938	+29.39941406	+7.62451172	-50.36132813	+1664
+1457971232.83380010	+9.21972656	-5.84033203	-3.93310547	+31.55273438	+20.06103516	-53.87695313	+1908	+8.81103516	-4.21435547	-3.34863281	+19.88525391	-11.93115234	+5.14160156	+1768	+7.18945313	-8.24853516	-3.80126953	+29.61914063	+7.53662109	-50.31738281	+1660
+1457971232.84209990	+9.16259766	-5.94580078	-3.84960938	+32.03613281	+19.79736328	-53.70117188	+1900	+8.74072266	-4.32421875	-3.26953125	+20.12695313	-11.95312500	+5.36132813	+1760	+7.14990234	-8.37158203	-3.71337891	+30.08056641	+7.42675781	-50.11962891	+1652
+1457971232.84629990	+9.13623047	-5.99414063	-3.79687500	+32.27783203	+19.62158203	-53.65722656	+1900	+8.70996094	-4.37695313	-3.21679688	+20.32470703	-12.06298828	+5.40527344	+1760	+7.13232422	-8.42871094	-3.66943359	+30.30029297	+7.36083984	-49.98779297	+1644
+1457971232.85040000	+9.10546875	-6.04687500	-3.75292969	+32.49755859	+19.48974609	-53.54736328	+1896	+8.67480469	-4.43408203	-3.16845703	+20.36865234	-12.08496094	+5.49316406	+1756	+7.11474609	-8.49023438	-3.62548828	+30.47607422	+7.31689453	-49.87792969	+1636
+1457971232.85460000	+9.07910156	-6.09082031	-3.70898438	+32.80517578	+19.37988281	-53.39355469	+1892	+8.64404297	-4.47802734	-3.12890625	+20.54443359	-12.06298828	+5.64697266	+1752	+7.09277344	-8.54296875	-3.58154297	+30.69580078	+7.29492188	-49.70214844	+1628
+1457971232.85879990	+9.05712891	-6.13476563	-3.65625000	+33.09082031	+19.18212891	-53.32763672	+1888	+8.61767578	-4.52636719	-3.07177734	+20.72021484	-12.15087891	+5.69091797	+1752	+7.07519531	-8.60009766	-3.53759766	+30.89355469	+7.25097656	-49.57031250	+1624
+1457971232.86710000	+9.01318359	-6.22265625	-3.56396484	+33.61816406	+18.94042969	-53.02001953	+1884	+8.56494141	-4.62304688	-2.97949219	+20.93994141	-12.12890625	+5.95458984	+1744	+7.04003906	-8.70996094	-3.44531250	+31.22314453	+7.22900391	-49.26269531	+1608
+1457971232.87130000	+8.99121094	-6.26220703	-3.51123047	+33.90380859	+18.78662109	-52.93212891	+1880	+8.54736328	-4.66699219	-2.92236328	+21.09375000	-12.21679688	+6.02050781	+1744	+7.01806641	-8.76269531	-3.40576172	+31.37695313	+7.18505859	-49.08691406	+1600
+1457971232.87540010	+8.96923828	-6.31494141	-3.46289063	+34.05761719	+18.67675781	-52.77832031	+1880	+8.52099609	-4.71972656	-2.86962891	+21.13769531	-12.21679688	+6.15234375	+1744	+7.00048828	-8.82421875	-3.36181641	+31.46484375	+7.16308594	-48.91113281	+1596
+1457971232.87960000	+8.95166016	-6.34570313	-3.41894531	+34.36523438	+18.54492188	-52.58056641	+1876	+8.49902344	-4.75927734	-2.82568359	+21.29150391	-12.19482422	+6.30615234	+1736	+6.98291016	-8.87255859	-3.32226563	+31.61865234	+7.11914063	-48.73535156	+1588
+1457971232.88790010	+8.92089844	-6.43359375	-3.31347656	+34.78271484	+18.23730469	-52.33886719	+1880	+8.46386719	-4.84716797	-2.71582031	+21.46728516	-12.30468750	+6.52587891	+1740	+6.95214844	-8.97363281	-3.23876953	+31.81640625	+6.98730469	-48.40576172	+1576
+1457971232.89210010	+8.90771484	-6.46435547	-3.26513672	+35.04638672	+18.08349609	-52.16308594	+1876	+8.45068359	-4.88232422	-2.66748047	+21.62109375	-12.30468750	+6.67968750	+1736	+6.93457031	-9.02197266	-3.19042969	+31.92626953	+6.92138672	-48.27392578	+1572
+1457971232.90459990	+8.88134766	-6.57421875	-3.11132813	+35.59570313	+17.57812500	-51.83349609	+1880	+8.41552734	-5.00097656	-2.50927734	+21.88476563	-12.50244141	+7.03125000	+1736	+6.90380859	-9.16699219	-3.05859375	+32.16796875	+6.61376953	-47.96630859	+1556
+1457971232.91290000	+8.86816406	-6.65332031	-3.00585938	+35.85937500	+17.22656250	-51.63574219	+1884	+8.40234375	-5.08447266	-2.39941406	+22.01660156	-12.67822266	+7.25097656	+1736	+6.89062500	-9.25927734	-2.96630859	+32.29980469	+6.35009766	-47.79052734	+1548
+1457971232.91710000	+8.86376953	-6.68408203	-2.95312500	+36.03515625	+17.02880859	-51.54785156	+1884	+8.39794922	-5.11523438	-2.35107422	+22.12646484	-12.74414063	+7.40478516	+1732	+6.89062500	-9.29882813	-2.92236328	+32.38769531	+6.19628906	-47.72460938	+1544
+1457971232.92120000	+8.86816406	-6.71484375	-2.90039063	+36.18896484	+16.78710938	-51.45996094	+1884	+8.39355469	-5.14599609	-2.29833984	+22.25830078	-12.87597656	+7.51464844	+1728	+6.89062500	-9.34277344	-2.87402344	+32.47558594	+6.04248047	-47.70263672	+1536
+1457971232.92960000	+8.86816406	-6.78515625	-2.79492188	+36.38671875	+16.41357422	-51.37207031	+1884	+8.38916016	-5.22070313	-2.19287109	+22.34619141	-13.07373047	+7.71240234	+1724	+6.89941406	-9.42626953	-2.76855469	+32.65136719	+5.73486328	-47.68066406	+1528
+1457971232.93370010	+8.87255859	-6.81591797	-2.74218750	+36.51855469	+16.19384766	-51.30615234	+1880	+8.38916016	-5.25146484	-2.14453125	+22.45605469	-13.18359375	+7.84423828	+1720	+6.90380859	-9.46142578	-2.72021484	+32.73925781	+5.58105469	-47.65869141	+1520
+1457971232.93790010	+8.87255859	-6.85107422	-2.68945313	+36.58447266	+16.01806641	-51.26220703	+1880	+8.38916016	-5.29101563	-2.09619141	+22.45605469	-13.27148438	+7.93212891	+1720	+6.91259766	-9.50537109	-2.66748047	+32.84912109	+5.42724609	-47.68066406	+1516
+1457971232.94210000	+8.88134766	-6.88183594	-2.64111328	+36.69433594	+15.82031250	-51.21826172	+1876	+8.38916016	-5.31738281	-2.04345703	+22.54394531	-13.35937500	+8.04199219	+1712	+6.92138672	-9.54052734	-2.61474609	+32.93701172	+5.27343750	-47.68066406	+1508
+1457971232.95040010	+8.89013672	-6.94335938	-2.54443359	+36.89208984	+15.44677734	-51.08642578	+1868	+8.39355469	-5.38330078	-1.95117188	+22.63183594	-13.55712891	+8.28369141	+1700	+6.94335938	-9.61083984	-2.51806641	+33.13476563	+5.00976563	-47.63671875	+1488
+1457971232.95460010	+8.89453125	-6.96972656	-2.49169922	+37.00195313	+15.24902344	-51.04248047	+1864	+8.39794922	-5.40966797	-1.90283203	+22.69775391	-13.64501953	+8.37158203	+1692	+6.95654297	-9.64160156	-2.46533203	+33.22265625	+4.87792969	-47.65869141	+1480
+1457971232.95869990	+8.90332031	-6.99609375	-2.44775391	+37.13378906	+15.05126953	-50.97656250	+1856	+8.40234375	-5.43603516	-1.86328125	+22.78564453	-13.73291016	+8.50341797	+1680	+6.96533203	-9.67236328	-2.41699219	+33.28857422	+4.72412109	-47.63671875	+1468
+1457971232.96289990	+8.90771484	-7.02246094	-2.39941406	+37.22167969	+14.85351563	-50.95458984	+1848	+8.40234375	-5.46679688	-1.81494141	+22.80761719	-13.82080078	+8.56933594	+1672	+6.97851563	-9.70751953	-2.36865234	+33.39843750	+4.61425781	-47.63671875	+1460
+1457971232.96709990	+8.91210938	-7.04882813	-2.35107422	+37.30957031	+14.67773438	-50.91064453	+1844	+8.40673828	-5.49316406	-1.77099609	+22.87353516	-13.90869141	+8.65722656	+1664	+6.98730469	-9.73828125	-2.31591797	+33.44238281	+4.50439453	-47.68066406	+1452
+1457971232.97120000	+8.91650391	-7.07519531	-2.30712891	+37.41943359	+14.52392578	-50.82275391	+1832	+8.41113281	-5.51513672	-1.73144531	+22.91748047	-13.95263672	+8.78906250	+1652	+6.99169922	-9.76904297	-2.27636719	+33.48632813	+4.37255859	-47.59277344	+1440
+1457971232.97950010	+8.92529297	-7.11914063	-2.21923828	+37.61718750	+14.17236328	-50.73486328	+1820	+8.41992188	-5.56347656	-1.64794922	+23.04931641	-14.12841797	+8.94287109	+1636	+7.00488281	-9.83056641	-2.18847656	+33.57421875	+4.15283203	-47.57080078	+1420
+1457971232.98370000	+8.92968750	-7.14111328	-2.17968750	+37.70507813	+13.99658203	-50.62500000	+1812	+8.42431641	-5.58544922	-1.61279297	+23.09326172	-14.17236328	+9.07470703	+1624	+7.00927734	-9.85693359	-2.15771484	+33.59619141	+4.04296875	-47.48291016	+1408
+1457971232.98790000	+8.93408203	-7.16308594	-2.14013672	+37.81494141	+13.82080078	-50.58105469	+1804	+8.42431641	-5.60742188	-1.57324219	+23.15917969	-14.26025391	+9.11865234	+1616	+7.01367188	-9.88330078	-2.12255859	+33.64013672	+3.93310547	-47.43896484	+1400
+1457971232.99200010	+8.93408203	-7.18066406	-2.09619141	+37.90283203	+13.64501953	-50.55908203	+1800	+8.42871094	-5.62939453	-1.52929688	+23.24707031	-14.34814453	+9.14062500	+1608	+7.00927734	-9.91406250	-2.08300781	+33.61816406	+3.82324219	-47.43896484	+1392
+1457971232.99620010	+8.93847656	-7.19824219	-2.05664063	+37.99072266	+13.49121094	-50.49316406	+1796	+8.42871094	-5.64697266	-1.49853516	+23.29101563	-14.39208984	+9.25048828	+1600	+7.00488281	-9.94042969	-2.05224609	+33.59619141	+3.71337891	-47.37304688	+1384
+1457971233.00040010	+8.93847656	-7.21582031	-2.01708984	+38.10058594	+13.31542969	-50.47119141	+1792	+8.43310547	-5.66455078	-1.45898438	+23.40087891	-14.47998047	+9.27246094	+1592	+7.00488281	-9.96679688	-2.02148438	+33.61816406	+3.62548828	-47.30712891	+1380
+1457971233.00449990	+8.93847656	-7.23339844	-1.97753906	+38.18847656	+13.13964844	-50.44921875	+1792	+8.43750000	-5.68212891	-1.41943359	+23.46679688	-14.56787109	+9.29443359	+1588	+7.00048828	-9.99316406	-1.98632813	+33.59619141	+3.51562500	-47.30712891	+1376
+1457971233.00869990	+8.93847656	-7.25097656	-1.94238281	+38.27636719	+12.96386719	-50.36132813	+1788	+8.43310547	-5.69970703	-1.38867188	+23.51074219	-14.61181641	+9.38232422	+1580	+6.99609375	-10.01953125	-1.95996094	+33.55224609	+3.40576172	-47.21923828	+1368
+1457971233.01700000	+8.93847656	-7.27734375	-1.86767578	+38.49609375	+12.61230469	-50.31738281	+1788	+8.43750000	-5.72607422	-1.31835938	+23.70849609	-14.74365234	+9.44824219	+1572	+6.98730469	-10.06787109	-1.90722656	+33.55224609	+3.20800781	-47.13134766	+1360
+1457971233.02119990	+8.93408203	-7.29052734	-1.83691406	+38.60595703	+12.43652344	-50.25146484	+1788	+8.43310547	-5.73925781	-1.28759766	+23.77441406	-14.80957031	+9.51416016	+1572	+6.97851563	-10.08984375	-1.88085938	+33.55224609	+3.09814453	-47.08740234	+1356
+1457971233.02539990	+8.93408203	-7.29931641	-1.80175781	+38.73779297	+12.23876953	-50.22949219	+1788	+8.43310547	-5.75244141	-1.25683594	+23.88427734	-14.87548828	+9.55810547	+1568	+6.97412109	-10.10742188	-1.85009766	+33.57421875	+3.01025391	-47.04345703	+1352
+1457971233.02950000	+8.93408203	-7.30810547	-1.76220703	+38.84765625	+12.08496094	-50.22949219	+1788	+8.43310547	-5.76123047	-1.22167969	+23.95019531	-14.94140625	+9.58007813	+1564	+6.96972656	-10.12939453	-1.82373047	+33.59619141	+2.94433594	-47.02148438	+1352
+1457971233.03370000	+8.92968750	-7.32128906	-1.73144531	+38.95751953	+11.90917969	-50.18554688	+1792	+8.42871094	-5.77441406	-1.19091797	+24.01611328	-14.98535156	+9.62402344	+1564	+6.96093750	-10.14697266	-1.79296875	+33.59619141	+2.87841797	-46.97753906	+1352
+1457971233.04200010	+8.92529297	-7.33447266	-1.66552734	+39.26513672	+11.60156250	-50.07568359	+1792	+8.42431641	-5.79199219	-1.13378906	+24.19189453	-15.07324219	+9.75585938	+1560	+6.96093750	-10.18212891	-1.73144531	+33.70605469	+2.72460938	-46.95556641	+1344
+1457971233.04620000	+8.92089844	-7.34326172	-1.63476563	+39.39697266	+11.44775391	-50.00976563	+1792	+8.41552734	-5.80078125	-1.10742188	+24.25781250	-15.11718750	+9.82177734	+1556	+6.95654297	-10.19531250	-1.70068359	+33.77197266	+2.65869141	-46.91162109	+1344
+1457971233.05029990	+8.91650391	-7.34765625	-1.60839844	+39.57275391	+11.29394531	-49.94384766	+1792	+8.41552734	-5.80957031	-1.07666016	+24.34570313	-15.16113281	+9.90966797	+1552	+6.96093750	-10.20410156	-1.66992188	+33.88183594	+2.59277344	-46.88964844	+1340
+1457971233.05450010	+8.91210938	-7.35205078	-1.57763672	+39.72656250	+11.14013672	-49.87792969	+1792	+8.41113281	-5.81396484	-1.05029297	+24.41162109	-15.20507813	+9.95361328	+1548	+6.96093750	-10.21728516	-1.63916016	+33.96972656	+2.52685547	-46.88964844	+1336
+1457971233.05870010	+8.90771484	-7.35644531	-1.54687500	+39.88037109	+10.98632813	-49.81201172	+1792	+8.40234375	-5.82275391	-1.02392578	+24.47753906	-15.22705078	+10.04150391	+1544	+6.96093750	-10.22607422	-1.60400391	+34.05761719	+2.48291016	-46.88964844	+1332
+1457971233.06279990	+8.90771484	-7.35644531	-1.51611328	+40.07812500	+10.83251953	-49.76806641	+1788	+8.40234375	-5.82714844	-0.99316406	+24.56542969	-15.27099609	+10.10742188	+1540	+6.96533203	-10.23486328	-1.56884766	+34.21142578	+2.43896484	-46.91162109	+1324
+1457971233.07119990	+8.89453125	-7.36083984	-1.46337891	+40.40771484	+10.54687500	-49.61425781	+1784	+8.38916016	-5.83593750	-0.94482422	+24.67529297	-15.35888672	+10.28320313	+1528	+6.96533203	-10.25244141	-1.50292969	+34.38720703	+2.32910156	-46.91162109	+1316
+1457971233.07530000	+8.89013672	-7.36083984	-1.43701172	+40.60546875	+10.39306641	-49.52636719	+1780	+8.38476563	-5.84033203	-0.91845703	+24.76318359	-15.40283203	+10.34912109	+1520	+6.96972656	-10.25244141	-1.47656250	+34.54101563	+2.26318359	-46.88964844	+1308
+1457971233.07950000	+8.88574219	-7.36083984	-1.41064453	+40.78125000	+10.23925781	-49.46044922	+1780	+8.38037109	-5.84472656	-0.89208984	+24.82910156	-15.46875000	+10.41503906	+1516	+6.97412109	-10.26123047	-1.44140625	+34.65087891	+2.19726563	-46.93359375	+1300
+1457971233.08369990	+8.87695313	-7.36083984	-1.38427734	+40.95703125	+10.06347656	-49.37255859	+1780	+8.37158203	-5.84472656	-0.86572266	+24.89501953	-15.51269531	+10.50292969	+1508	+6.97412109	-10.26123047	-1.41503906	+34.78271484	+2.10937500	-46.91162109	+1292
+1457971233.08780000	+8.87255859	-7.35644531	-1.35791016	+41.17675781	+9.88769531	-49.30664063	+1784	+8.36279297	-5.84472656	-0.84375000	+24.98291016	-15.57861328	+10.56884766	+1496	+6.97412109	-10.26562500	-1.38867188	+34.89257813	+2.02148438	-46.88964844	+1284
+1457971233.09620000	+8.85937500	-7.34765625	-1.30517578	+41.52832031	+9.53613281	-49.19677734	+1792	+8.34960938	-5.84472656	-0.79101563	+25.09277344	-15.71044922	+10.65673828	+1480	+6.96093750	-10.27441406	-1.33593750	+35.06835938	+1.84570313	-46.93359375	+1268
+1457971233.10030010	+8.85058594	-7.34326172	-1.27880859	+41.74804688	+9.33837891	-49.13085938	+1796	+8.34082031	-5.84472656	-0.76464844	+25.18066406	-15.77636719	+10.70068359	+1472	+6.96093750	-10.27441406	-1.30957031	+35.15625000	+1.73583984	-46.93359375	+1260
+1457971233.10450010	+8.84179688	-7.33886719	-1.25244141	+41.94580078	+9.14062500	-49.08691406	+1800	+8.33203125	-5.84472656	-0.74267578	+25.22460938	-15.86425781	+10.72265625	+1464	+6.95214844	-10.27880859	-1.28320313	+35.22216797	+1.64794922	-46.95556641	+1256
+1457971233.10870000	+8.83300781	-7.33007813	-1.23046875	+42.14355469	+8.94287109	-48.99902344	+1808	+8.32324219	-5.84472656	-0.72070313	+25.29052734	-15.90820313	+10.76660156	+1456	+6.93896484	-10.28320313	-1.26562500	+35.26611328	+1.53808594	-46.91162109	+1248
+1457971233.11279990	+8.82421875	-7.32128906	-1.20849609	+42.36328125	+8.72314453	-48.93310547	+1812	+8.31445313	-5.84472656	-0.69433594	+25.35644531	-15.97412109	+10.78857422	+1452	+6.93017578	-10.28320313	-1.25244141	+35.33203125	+1.45019531	-46.86767578	+1240
+1457971233.11700010	+8.81103516	-7.31689453	-1.18212891	+42.56103516	+8.52539063	-48.86718750	+1820	+8.30126953	-5.84033203	-0.67236328	+25.40039063	-16.04003906	+10.81054688	+1444	+6.91699219	-10.28759766	-1.23046875	+35.37597656	+1.34033203	-46.86767578	+1236
+1457971233.12120010	+8.80224609	-7.30810547	-1.16015625	+42.78076172	+8.30566406	-48.80126953	+1828	+8.29248047	-5.84033203	-0.65039063	+25.44433594	-16.08398438	+10.85449219	+1440	+6.90380859	-10.29199219	-1.21728516	+35.39794922	+1.23046875	-46.84570313	+1232
+1457971233.12949990	+8.78027344	-7.28613281	-1.11181641	+43.26416016	+7.86621094	-48.66943359	+1844	+8.27050781	-5.83593750	-0.60644531	+25.51025391	-16.17187500	+10.87646484	+1428	+6.87304688	-10.29199219	-1.18212891	+35.48583984	+1.07666016	-46.82373047	+1228
+1457971233.13360000	+8.76708984	-7.27734375	-1.08984375	+43.48388672	+7.66845703	-48.58154297	+1848	+8.26171875	-5.83593750	-0.58447266	+25.53222656	-16.19384766	+10.89843750	+1424	+6.85546875	-10.29638672	-1.16455078	+35.48583984	+1.01074219	-46.77978516	+1228
+1457971233.13780000	+8.75390625	-7.26416016	-1.07226563	+43.74755859	+7.44873047	-48.47167969	+1856	+8.24853516	-5.83593750	-0.56250000	+25.53222656	-16.21582031	+10.92041016	+1420	+6.84228516	-10.29638672	-1.15136719	+35.55175781	+0.94482422	-46.75781250	+1224
+1457971233.14200000	+8.74511719	-7.25537109	-1.05468750	+43.98925781	+7.25097656	-48.36181641	+1864	+8.23974609	-5.83154297	-0.54492188	+25.55419922	-16.21582031	+10.96435547	+1416	+6.82910156	-10.29638672	-1.13378906	+35.59570313	+0.87890625	-46.71386719	+1224
+1457971233.14610000	+8.73193359	-7.24658203	-1.03710938	+44.25292969	+7.05322266	-48.25195313	+1872	+8.23095703	-5.82714844	-0.52734375	+25.55419922	-16.19384766	+11.00830078	+1412	+6.81591797	-10.29638672	-1.12060547	+35.63964844	+0.83496094	-46.64794922	+1224
+1457971233.15030000	+8.71875000	-7.23339844	-1.01953125	+44.53857422	+6.83349609	-48.14208984	+1880	+8.21777344	-5.82714844	-0.50976563	+25.53222656	-16.19384766	+11.05224609	+1408	+6.80273438	-10.29638672	-1.10302734	+35.68359375	+0.81298828	-46.62597656	+1220
+1457971233.15860010	+8.69677734	-7.21142578	-0.98437500	+45.08789063	+6.41601563	-47.92236328	+1900	+8.20019531	-5.81835938	-0.47460938	+25.48828125	-16.14990234	+11.14013672	+1404	+6.78076172	-10.29199219	-1.06787109	+35.83740234	+0.79101563	-46.53808594	+1224
+1457971233.16280010	+8.68359375	-7.19824219	-0.96679688	+45.39550781	+6.19628906	-47.79052734	+1908	+8.19140625	-5.81835938	-0.45703125	+25.44433594	-16.12792969	+11.18408203	+1400	+6.77197266	-10.28759766	-1.05029297	+35.94726563	+0.76904297	-46.53808594	+1224
+1457971233.16700010	+8.67480469	-7.18505859	-0.94921875	+45.70312500	+5.97656250	-47.65869141	+1916	+8.18261719	-5.81835938	-0.43945313	+25.42236328	-16.08398438	+11.25000000	+1400	+6.76318359	-10.28320313	-1.02832031	+36.03515625	+0.79101563	-46.49414063	+1224
+1457971233.17109990	+8.66601563	-7.17626953	-0.93603516	+46.01074219	+5.75683594	-47.50488281	+1928	+8.17382813	-5.81396484	-0.42626953	+25.37841797	-16.04003906	+11.31591797	+1396	+6.75439453	-10.27880859	-1.01074219	+36.12304688	+0.79101563	-46.47216797	+1224
+1457971233.17529990	+8.65283203	-7.16308594	-0.92285156	+46.31835938	+5.53710938	-47.35107422	+1936	+8.16503906	-5.81396484	-0.41308594	+25.31250000	-15.99609375	+11.38183594	+1392	+6.75000000	-10.27441406	-0.98876953	+36.23291016	+0.81298828	-46.45019531	+1224
+1457971233.17950010	+8.64404297	-7.14990234	-0.90527344	+46.64794922	+5.31738281	-47.19726563	+1944	+8.16064453	-5.80957031	-0.39990234	+25.26855469	-15.95214844	+11.42578125	+1388	+6.75000000	-10.26562500	-0.97119141	+36.36474609	+0.83496094	-46.42822266	+1224
+1457971233.18359990	+8.63525391	-7.13671875	-0.89208984	+46.95556641	+5.07568359	-47.06542969	+1956	+8.15185547	-5.80517578	-0.39111328	+25.22460938	-15.90820313	+11.51367188	+1384	+6.75000000	-10.26123047	-0.94921875	+36.51855469	+0.85693359	-46.40625000	+1224
+1457971233.19199990	+8.61767578	-7.11035156	-0.86572266	+47.61474609	+4.59228516	-46.80175781	+1976	+8.13867188	-5.80078125	-0.36474609	+25.09277344	-15.82031250	+11.60156250	+1380	+6.74560547	-10.24804688	-0.90966797	+36.76025391	+0.92285156	-46.40625000	+1232
+1457971233.19610000	+8.61328125	-7.10156250	-0.85253906	+47.94433594	+4.35058594	-46.64794922	+1988	+8.13427734	-5.80078125	-0.35595703	+25.02685547	-15.75439453	+11.66748047	+1376	+6.74560547	-10.23925781	-0.89208984	+36.89208984	+0.96679688	-46.40625000	+1236
+1457971233.20030000	+8.60009766	-7.09277344	-0.84375000	+48.25195313	+4.10888672	-46.49414063	+1996	+8.12548828	-5.80078125	-0.34716797	+24.91699219	-15.68847656	+11.68945313	+1376	+6.74560547	-10.23925781	-0.87011719	+37.00195313	+1.03271484	-46.40625000	+1240
+1457971233.20440010	+8.59570313	-7.07958984	-0.83056641	+48.58154297	+3.86718750	-46.38427734	+2008	+8.12109375	-5.80078125	-0.33837891	+24.85107422	-15.64453125	+11.71142578	+1372	+6.74560547	-10.23486328	-0.85253906	+37.11181641	+1.07666016	-46.42822266	+1248
+1457971233.20860000	+8.58691406	-7.07080078	-0.82617188	+48.91113281	+3.62548828	-46.20849609	+2016	+8.12109375	-5.80078125	-0.33837891	+24.78515625	-15.55664063	+11.79931641	+1364	+6.74560547	-10.23046875	-0.84375000	+37.22167969	+1.14257813	-46.38427734	+1252
+1457971233.21690010	+8.56933594	-7.05322266	-0.80859375	+49.54833984	+3.14208984	-45.96679688	+2032	+8.11230469	-5.80517578	-0.32958984	+24.56542969	-15.42480469	+11.79931641	+1360	+6.73681641	-10.22167969	-0.82177734	+37.37548828	+1.27441406	-46.36230469	+1260
+1457971233.22110010	+8.56054688	-7.04443359	-0.80859375	+49.87792969	+2.90039063	-45.83496094	+2040	+8.10791016	-5.80517578	-0.32958984	+24.45556641	-15.33691406	+11.84326172	+1352	+6.73681641	-10.22167969	-0.81298828	+37.46337891	+1.36230469	-46.31835938	+1264
+1457971233.22530010	+8.55175781	-7.03564453	-0.80419922	+50.16357422	+2.68066406	-45.72509766	+2044	+8.10351563	-5.80957031	-0.32958984	+24.32373047	-15.27099609	+11.84326172	+1352	+6.73242188	-10.22167969	-0.80859375	+37.50732422	+1.45019531	-46.29638672	+1268
+1457971233.22939990	+8.54296875	-7.02685547	-0.79980469	+50.49316406	+2.46093750	-45.61523438	+2052	+8.10351563	-5.80957031	-0.32958984	+24.19189453	-15.18310547	+11.82128906	+1348	+6.72363281	-10.22167969	-0.80419922	+37.52929688	+1.53808594	-46.29638672	+1272
+1457971233.23359990	+8.53417969	-7.02246094	-0.79980469	+50.80078125	+2.24121094	-45.46142578	+2056	+8.09912109	-5.81396484	-0.32958984	+24.06005859	-15.09521484	+11.84326172	+1344	+6.71923828	-10.22167969	-0.80419922	+37.55126953	+1.64794922	-46.23046875	+1276
+1457971233.24190000	+8.51660156	-7.00927734	-0.79980469	+51.39404297	+1.82373047	-45.21972656	+2060	+8.09912109	-5.82275391	-0.33398438	+23.79638672	-14.94140625	+11.86523438	+1340	+6.70605469	-10.22607422	-0.80419922	+37.57324219	+1.84570313	-46.14257813	+1276
+1457971233.24609990	+8.51220703	-7.00488281	-0.79980469	+51.70166016	+1.60400391	-45.08789063	+2064	+8.09912109	-5.82714844	-0.33837891	+23.64257813	-14.85351563	+11.86523438	+1336	+6.69726563	-10.23046875	-0.80419922	+37.57324219	+1.95556641	-46.09863281	+1280
+1457971233.25029990	+8.50341797	-7.00048828	-0.80419922	+51.96533203	+1.38427734	-44.95605469	+2068	+8.09472656	-5.83154297	-0.33837891	+23.53271484	-14.78759766	+11.86523438	+1332	+6.68847656	-10.23046875	-0.80859375	+37.55126953	+2.02148438	-46.03271484	+1280
+1457971233.25440000	+8.49462891	-6.99169922	-0.80419922	+52.27294922	+1.16455078	-44.84619141	+2068	+8.09472656	-5.83154297	-0.34277344	+23.37890625	-14.72167969	+11.88720703	+1332	+6.67968750	-10.23486328	-0.81298828	+37.55126953	+2.13134766	-45.98876953	+1284
+1457971233.25860000	+8.49023438	-6.98730469	-0.80419922	+52.58056641	+0.92285156	-44.73632813	+2068	+8.09472656	-5.83593750	-0.34716797	+23.22509766	-14.65576172	+11.88720703	+1332	+6.67529297	-10.23486328	-0.81738281	+37.52929688	+2.21923828	-45.92285156	+1284
+1457971233.26280000	+8.48144531	-6.98291016	-0.80419922	+52.84423828	+0.68115234	-44.62646484	+2068	+8.09472656	-5.84033203	-0.34716797	+23.07128906	-14.58984375	+11.90917969	+1328	+6.66650391	-10.23925781	-0.82177734	+37.50732422	+2.28515625	-45.87890625	+1284
+1457971233.27110000	+8.47265625	-6.96972656	-0.79980469	+53.41552734	+0.17578125	-44.40673828	+2068	+8.09472656	-5.85351563	-0.35156250	+22.74169922	-14.47998047	+11.95312500	+1328	+6.65332031	-10.24365234	-0.82617188	+37.48535156	+2.43896484	-45.79101563	+1284
+1457971233.27530000	+8.46386719	-6.96972656	-0.79980469	+53.67919922	-0.08789063	-44.29687500	+2068	+8.09912109	-5.85791016	-0.35595703	+22.50000000	-14.41406250	+11.99707031	+1328	+6.64453125	-10.24804688	-0.83056641	+37.46337891	+2.48291016	-45.74707031	+1280
+1457971233.27940010	+8.46386719	-6.96093750	-0.79980469	+53.96484375	-0.37353516	-44.23095703	+2068	+8.09912109	-5.86669922	-0.36035156	+22.25830078	-14.34814453	+12.01904297	+1328	+6.64013672	-10.24804688	-0.83056641	+37.46337891	+2.54882813	-45.72509766	+1280
+1457971233.28360010	+8.45947266	-6.95214844	-0.79541016	+54.25048828	-0.65917969	-44.14306641	+2068	+8.09912109	-5.87109375	-0.36035156	+22.03857422	-14.30419922	+12.06298828	+1328	+6.63574219	-10.24804688	-0.83496094	+37.46337891	+2.59277344	-45.70312500	+1276
+1457971233.28769990	+8.45507813	-6.94775391	-0.79101563	+54.49218750	-0.94482422	-44.09912109	+2068	+8.10351563	-5.87988281	-0.36035156	+21.73095703	-14.28222656	+12.12890625	+1328	+6.63574219	-10.25244141	-0.83496094	+37.48535156	+2.61474609	-45.68115234	+1272
+1457971233.29189990	+8.45507813	-6.94335938	-0.78662109	+54.73388672	-1.25244141	-44.05517578	+2068	+8.10791016	-5.88427734	-0.36035156	+21.48925781	-14.26025391	+12.17285156	+1328	+6.63574219	-10.25244141	-0.83496094	+37.50732422	+2.63671875	-45.68115234	+1272
+1457971233.30020000	+8.45068359	-6.93017578	-0.77783203	+55.21728516	-1.84570313	-43.98925781	+2072	+8.11230469	-5.89746094	-0.36035156	+21.07177734	-14.28222656	+12.26074219	+1328	+6.63574219	-10.25244141	-0.83056641	+37.55126953	+2.65869141	-45.70312500	+1268
+1457971233.30440000	+8.45068359	-6.92578125	-0.76904297	+55.45898438	-2.13134766	-43.98925781	+2072	+8.11669922	-5.90185547	-0.36035156	+20.89599609	-14.32617188	+12.28271484	+1328	+6.63574219	-10.25244141	-0.82617188	+37.57324219	+2.68066406	-45.72509766	+1264
+1457971233.30859990	+8.45068359	-6.92138672	-0.76904297	+55.70068359	-2.43896484	-43.96728516	+2072	+8.12109375	-5.91064453	-0.36035156	+20.74218750	-14.34814453	+12.32666016	+1332	+6.64013672	-10.25244141	-0.82177734	+37.61718750	+2.68066406	-45.76904297	+1264
+1457971233.31270000	+8.45068359	-6.91699219	-0.76025391	+55.89843750	-2.70263672	-43.98925781	+2076	+8.12548828	-5.91064453	-0.35595703	+20.61035156	-14.37011719	+12.34863281	+1332	+6.64013672	-10.25244141	-0.81738281	+37.63916016	+2.68066406	-45.79101563	+1264
+1457971233.31690000	+8.45068359	-6.90820313	-0.75585938	+56.11816406	-2.98828125	-44.03320313	+2076	+8.12988281	-5.91503906	-0.35595703	+20.47851563	-14.41406250	+12.37060547	+1332	+6.64453125	-10.25244141	-0.81298828	+37.68310547	+2.65869141	-45.83496094	+1264
+1457971233.32110000	+8.45068359	-6.90380859	-0.75146484	+56.33789063	-3.25195313	-44.05517578	+2080	+8.12988281	-5.91943359	-0.35595703	+20.34667969	-14.45800781	+12.39257813	+1336	+6.64892578	-10.24804688	-0.80859375	+37.72705078	+2.65869141	-45.87890625	+1264
+1457971233.32940010	+8.44628906	-6.89941406	-0.73828125	+56.73339844	-3.71337891	-44.16503906	+2084	+8.13867188	-5.92822266	-0.35156250	+20.10498047	-14.52392578	+12.43652344	+1336	+6.65771484	-10.24804688	-0.79980469	+37.81494141	+2.65869141	-45.94482422	+1268
+1457971233.33360000	+8.44628906	-6.89501953	-0.73388672	+56.90917969	-3.93310547	-44.18701172	+2084	+8.13867188	-5.93261719	-0.35156250	+19.97314453	-14.54589844	+12.43652344	+1340	+6.65771484	-10.24804688	-0.79541016	+37.83691406	+2.65869141	-45.98876953	+1268
+1457971233.33769990	+8.44189453	-6.89062500	-0.72949219	+57.08496094	-4.13085938	-44.25292969	+2088	+8.14306641	-5.93701172	-0.35156250	+19.84130859	-14.54589844	+12.45849609	+1340	+6.66210938	-10.24804688	-0.79101563	+37.88085938	+2.65869141	-46.03271484	+1272
+1457971233.34190010	+8.44189453	-6.88623047	-0.72509766	+57.26074219	-4.32861328	-44.29687500	+2088	+8.14306641	-5.94140625	-0.35156250	+19.68750000	-14.56787109	+12.50244141	+1344	+6.66650391	-10.24804688	-0.78662109	+37.92480469	+2.65869141	-46.07666016	+1272
+1457971233.34610010	+8.43750000	-6.88623047	-0.72509766	+57.43652344	-4.50439453	-44.31884766	+2088	+8.14306641	-5.94580078	-0.35156250	+19.55566406	-14.54589844	+12.52441406	+1344	+6.67089844	-10.24804688	-0.78222656	+37.96875000	+2.65869141	-46.12060547	+1276
+1457971233.35439990	+8.43310547	-6.87744141	-0.71630859	+57.74414063	-4.81201172	-44.40673828	+2092	+8.14306641	-5.95898438	-0.35156250	+19.22607422	-14.52392578	+12.59033203	+1352	+6.67529297	-10.24804688	-0.77343750	+38.07861328	+2.65869141	-46.20849609	+1280
+1457971233.35850000	+8.42871094	-6.87744141	-0.71630859	+57.89794922	-4.94384766	-44.45068359	+2092	+8.14306641	-5.96337891	-0.35156250	+19.05029297	-14.50195313	+12.63427734	+1356	+6.67968750	-10.24804688	-0.76904297	+38.12255859	+2.68066406	-46.25244141	+1280
+1457971233.36270000	+8.42431641	-6.87744141	-0.71191406	+58.02978516	-5.05371094	-44.49462891	+2092	+8.14306641	-5.96777344	-0.35156250	+18.87451172	-14.47998047	+12.67822266	+1360	+6.67968750	-10.24804688	-0.76464844	+38.18847656	+2.68066406	-46.29638672	+1284
+1457971233.36690000	+8.41992188	-6.87304688	-0.71191406	+58.16162109	-5.16357422	-44.49462891	+2092	+8.14306641	-5.97656250	-0.35156250	+18.69873047	-14.43603516	+12.72216797	+1364	+6.67968750	-10.24804688	-0.76025391	+38.23242188	+2.70263672	-46.31835938	+1284
+1457971233.37100010	+8.41113281	-6.87304688	-0.71191406	+58.27148438	-5.25146484	-44.49462891	+2092	+8.13867188	-5.98095703	-0.35156250	+18.50097656	-14.37011719	+12.78808594	+1368	+6.67968750	-10.24804688	-0.76025391	+38.27636719	+2.72460938	-46.36230469	+1288
+1457971233.37520000	+8.40673828	-6.87304688	-0.71191406	+58.35937500	-5.31738281	-44.49462891	+2092	+8.13867188	-5.98535156	-0.35156250	+18.30322266	-14.32617188	+12.85400391	+1372	+6.67529297	-10.25244141	-0.75585938	+38.34228516	+2.76855469	-46.36230469	+1292
+1457971233.38350010	+8.39355469	-6.87304688	-0.71630859	+58.55712891	-5.42724609	-44.45068359	+2092	+8.13427734	-5.99853516	-0.35595703	+17.88574219	-14.17236328	+13.02978516	+1384	+6.66650391	-10.25683594	-0.75585938	+38.43017578	+2.87841797	-46.36230469	+1296
+1457971233.38770010	+8.38916016	-6.87304688	-0.71630859	+58.62304688	-5.44921875	-44.42871094	+2092	+8.12988281	-6.00292969	-0.35595703	+17.70996094	-14.10644531	+13.11767578	+1388	+6.65771484	-10.26123047	-0.76025391	+38.47412109	+2.94433594	-46.31835938	+1296
+1457971233.39190010	+8.38476563	-6.87304688	-0.72070313	+58.66699219	-5.47119141	-44.40673828	+2092	+8.12548828	-6.01171875	-0.35595703	+17.53417969	-14.04052734	+13.20556641	+1392	+6.64892578	-10.26123047	-0.76025391	+38.51806641	+3.01025391	-46.27441406	+1300
+1457971233.39599990	+8.37597656	-6.87304688	-0.72070313	+58.73291016	-5.49316406	-44.36279297	+2092	+8.12548828	-6.01611328	-0.35595703	+17.33642578	-13.95263672	+13.29345703	+1400	+6.64013672	-10.26562500	-0.76464844	+38.54003906	+3.09814453	-46.23046875	+1304
+1457971233.40019990	+8.37158203	-6.87304688	-0.72509766	+58.77685547	-5.49316406	-44.31884766	+2092	+8.12109375	-6.02050781	-0.36035156	+17.18261719	-13.88671875	+13.38134766	+1404	+6.63134766	-10.27001953	-0.76904297	+38.56201172	+3.18603516	-46.16455078	+1304
+1457971233.40440010	+8.36718750	-6.87304688	-0.72509766	+58.79882813	-5.49316406	-44.27490234	+2088	+8.11669922	-6.02490234	-0.36035156	+17.02880859	-13.82080078	+13.46923828	+1408	+6.61816406	-10.27441406	-0.76904297	+38.60595703	+3.27392578	-46.09863281	+1308
+1457971233.41269990	+8.35839844	-6.87744141	-0.73388672	+58.86474609	-5.49316406	-44.18701172	+2084	+8.11230469	-6.03808594	-0.36035156	+16.74316406	-13.66699219	+13.64501953	+1416	+6.60498047	-10.27880859	-0.77783203	+38.67187500	+3.44970703	-45.96679688	+1308
+1457971233.41689990	+8.35400391	-6.87744141	-0.73388672	+58.88671875	-5.49316406	-44.14306641	+2084	+8.10791016	-6.03808594	-0.36474609	+16.63330078	-13.60107422	+13.75488281	+1420	+6.59619141	-10.27880859	-0.77783203	+38.71582031	+3.53759766	-45.90087891	+1308
+1457971233.42100000	+8.34960938	-6.87744141	-0.73828125	+58.90869141	-5.51513672	-44.12109375	+2080	+8.10351563	-6.04248047	-0.36474609	+16.52343750	-13.55712891	+13.84277344	+1424	+6.59179688	-10.27880859	-0.77783203	+38.78173828	+3.60351563	-45.87890625	+1304
+1457971233.42520000	+8.34960938	-6.87744141	-0.73828125	+58.93066406	-5.51513672	-44.07714844	+2080	+8.10351563	-6.04687500	-0.36474609	+16.43554688	-13.51318359	+13.90869141	+1428	+6.59179688	-10.27880859	-0.77343750	+38.82568359	+3.66943359	-45.83496094	+1304
+1457971233.43350010	+8.34082031	-6.87744141	-0.73828125	+58.97460938	-5.53710938	-44.03320313	+2072	+8.09472656	-6.05126953	-0.36474609	+16.28173828	-13.42529297	+14.06250000	+1432	+6.59179688	-10.27880859	-0.76904297	+38.95751953	+3.80126953	-45.81298828	+1300
+1457971233.43770000	+8.34082031	-6.87744141	-0.73828125	+58.99658203	-5.55908203	-44.01123047	+2072	+8.09472656	-6.05566406	-0.36474609	+16.21582031	-13.38134766	+14.12841797	+1432	+6.59179688	-10.27441406	-0.76464844	+39.02343750	+3.86718750	-45.81298828	+1300
+1457971233.44600010	+8.33642578	-6.87744141	-0.74267578	+59.04052734	-5.62500000	-43.96728516	+2064	+8.09033203	-6.05566406	-0.36474609	+16.10595703	-13.31542969	+14.26025391	+1436	+6.59619141	-10.27001953	-0.75585938	+39.17724609	+3.95507813	-45.83496094	+1300
+1457971233.45020010	+8.33642578	-6.87744141	-0.74267578	+59.06250000	-5.66894531	-43.94531250	+2064	+8.08593750	-6.06005859	-0.36474609	+16.08398438	-13.29345703	+14.30419922	+1436	+6.60058594	-10.27001953	-0.75146484	+39.24316406	+3.99902344	-45.83496094	+1300
+1457971233.45849990	+8.33203125	-6.87744141	-0.74267578	+59.10644531	-5.75683594	-43.92333984	+2060	+8.08154297	-6.06005859	-0.36474609	+16.01806641	-13.27148438	+14.41406250	+1436	+6.60498047	-10.26562500	-0.74267578	+39.37500000	+4.06494141	-45.87890625	+1300
+1457971233.46680000	+8.32763672	-6.87744141	-0.73828125	+59.15039063	-5.84472656	-43.92333984	+2056	+8.08154297	-6.06445313	-0.36474609	+15.95214844	-13.24951172	+14.47998047	+1436	+6.60937500	-10.26562500	-0.73388672	+39.46289063	+4.10888672	-45.90087891	+1304
+1457971233.47519990	+8.32763672	-6.87744141	-0.73828125	+59.17236328	-5.93261719	-43.92333984	+2052	+8.07714844	-6.06445313	-0.36035156	+15.88623047	-13.22753906	+14.56787109	+1436	+6.60937500	-10.26123047	-0.73388672	+39.52880859	+4.15283203	-45.92285156	+1304
+1457971233.48350000	+8.32324219	-6.87304688	-0.73828125	+59.21630859	-6.02050781	-43.92333984	+2048	+8.07714844	-6.06445313	-0.36035156	+15.82031250	-13.20556641	+14.63378906	+1436	+6.60937500	-10.26123047	-0.72949219	+39.57275391	+4.17480469	-45.92285156	+1304
+1457971233.49180010	+8.32324219	-6.87304688	-0.73388672	+59.21630859	-6.08642578	-43.94531250	+2044	+8.07275391	-6.06884766	-0.36035156	+15.73242188	-13.18359375	+14.69970703	+1440	+6.60498047	-10.26562500	-0.73388672	+39.57275391	+4.19677734	-45.92285156	+1308
+1457971233.50020000	+8.31884766	-6.87744141	-0.73388672	+59.21630859	-6.13037109	-43.98925781	+2044	+8.07275391	-6.07324219	-0.36035156	+15.64453125	-13.16162109	+14.78759766	+1440	+6.59619141	-10.26562500	-0.73828125	+39.55078125	+4.19677734	-45.90087891	+1308
+1457971233.50430010	+8.31884766	-6.87744141	-0.73388672	+59.21630859	-6.15234375	-44.01123047	+2044	+8.07275391	-6.07324219	-0.36035156	+15.57861328	-13.13964844	+14.83154297	+1440	+6.59179688	-10.26562500	-0.73828125	+39.52880859	+4.19677734	-45.90087891	+1308
+1457971233.51270010	+8.31445313	-6.87744141	-0.72949219	+59.19433594	-6.19628906	-44.05517578	+2040	+8.07275391	-6.07763672	-0.35595703	+15.44677734	-13.11767578	+14.91943359	+1444	+6.58300781	-10.27001953	-0.74267578	+39.50683594	+4.19677734	-45.90087891	+1308
+1457971233.51679990	+8.31445313	-6.87744141	-0.72949219	+59.19433594	-6.21826172	-44.07714844	+2036	+8.07275391	-6.07763672	-0.35595703	+15.38085938	-13.11767578	+14.96337891	+1444	+6.58300781	-10.27441406	-0.74707031	+39.46289063	+4.19677734	-45.90087891	+1308
+1457971233.52099990	+8.31445313	-6.87744141	-0.72949219	+59.19433594	-6.21826172	-44.12109375	+2036	+8.07275391	-6.08203125	-0.35595703	+15.31494141	-13.09570313	+15.00732422	+1444	+6.57861328	-10.27441406	-0.75146484	+39.44091797	+4.19677734	-45.87890625	+1308
+1457971233.52930000	+8.31445313	-6.87744141	-0.72949219	+59.17236328	-6.24023438	-44.16503906	+2032	+8.07714844	-6.08642578	-0.35156250	+15.13916016	-13.07373047	+15.11718750	+1448	+6.56982422	-10.27880859	-0.75585938	+39.39697266	+4.17480469	-45.90087891	+1308
+1457971233.53760000	+8.31445313	-6.88183594	-0.72509766	+59.17236328	-6.26220703	-44.23095703	+2032	+8.07714844	-6.09082031	-0.35156250	+14.94140625	-13.07373047	+15.22705078	+1452	+6.56542969	-10.27880859	-0.76025391	+39.37500000	+4.17480469	-45.92285156	+1304
+1457971233.54180000	+8.31445313	-6.88183594	-0.72509766	+59.15039063	-6.26220703	-44.25292969	+2032	+8.08154297	-6.09082031	-0.34716797	+14.85351563	-13.07373047	+15.29296875	+1456	+6.56103516	-10.28320313	-0.76025391	+39.35302734	+4.15283203	-45.94482422	+1304
+1457971233.54600000	+8.31445313	-6.88183594	-0.72509766	+59.15039063	-6.28417969	-44.29687500	+2028	+8.08154297	-6.09521484	-0.34716797	+14.76562500	-13.07373047	+15.35888672	+1460	+6.56103516	-10.28320313	-0.76464844	+39.35302734	+4.15283203	-45.96679688	+1300
+1457971233.55430010	+8.31445313	-6.88183594	-0.72070313	+59.15039063	-6.30615234	-44.40673828	+2028	+8.08593750	-6.09960938	-0.34716797	+14.56787109	-13.07373047	+15.49072266	+1464	+6.56103516	-10.28320313	-0.76464844	+39.35302734	+4.10888672	-46.03271484	+1296
+1457971233.55850010	+8.31445313	-6.88183594	-0.72070313	+59.12841797	-6.32812500	-44.45068359	+2028	+8.08593750	-6.09960938	-0.34716797	+14.47998047	-13.09570313	+15.55664063	+1464	+6.56103516	-10.28759766	-0.76464844	+39.35302734	+4.10888672	-46.07666016	+1292
+1457971233.56259990	+8.31884766	-6.88183594	-0.71630859	+59.12841797	-6.37207031	-44.56054688	+2028	+8.09033203	-6.10400391	-0.34277344	+14.39208984	-13.09570313	+15.60058594	+1468	+6.56542969	-10.28759766	-0.76464844	+39.37500000	+4.08691406	-46.14257813	+1292
+1457971233.56680010	+8.31884766	-6.88183594	-0.71191406	+59.10644531	-6.41601563	-44.64843750	+2028	+8.09033203	-6.10400391	-0.34277344	+14.30419922	-13.11767578	+15.64453125	+1468	+6.56542969	-10.28759766	-0.76025391	+39.39697266	+4.06494141	-46.18652344	+1288
+1457971233.57100010	+8.31884766	-6.88623047	-0.70751953	+59.10644531	-6.43798828	-44.73632813	+2028	+8.09472656	-6.10400391	-0.34277344	+14.21630859	-13.11767578	+15.71044922	+1472	+6.56982422	-10.28759766	-0.75585938	+39.41894531	+4.04296875	-46.25244141	+1288
+1457971233.57509990	+8.32324219	-6.88623047	-0.70751953	+59.10644531	-6.50390625	-44.86816406	+2032	+8.09472656	-6.10839844	-0.34277344	+14.15039063	-13.13964844	+15.75439453	+1476	+6.57421875	-10.28320313	-0.75585938	+39.44091797	+4.04296875	-46.31835938	+1288
+1457971233.58349990	+8.32763672	-6.88623047	-0.69873047	+59.08447266	-6.59179688	-45.06591797	+2036	+8.09912109	-6.10839844	-0.34277344	+13.99658203	-13.13964844	+15.84228516	+1480	+6.58300781	-10.28320313	-0.74707031	+39.52880859	+3.99902344	-46.42822266	+1288
+1457971233.58760000	+8.32763672	-6.88623047	-0.69873047	+59.08447266	-6.63574219	-45.15380859	+2040	+8.09912109	-6.10839844	-0.34277344	+13.93066406	-13.13964844	+15.86425781	+1480	+6.58740234	-10.28320313	-0.74707031	+39.55078125	+3.99902344	-46.49414063	+1288
+1457971233.59180000	+8.32763672	-6.88623047	-0.69433594	+59.06250000	-6.67968750	-45.24169922	+2040	+8.10351563	-6.10839844	-0.34277344	+13.86474609	-13.13964844	+15.90820313	+1484	+6.59179688	-10.28320313	-0.74267578	+39.59472656	+3.97705078	-46.56005859	+1292
+1457971233.59590010	+8.33203125	-6.89062500	-0.69433594	+59.06250000	-6.70166016	-45.30761719	+2044	+8.10351563	-6.11279297	-0.34277344	+13.79882813	-13.13964844	+15.93017578	+1484	+6.59619141	-10.28320313	-0.73828125	+39.61669922	+3.97705078	-46.60400391	+1292
+1457971233.60010000	+8.33203125	-6.89062500	-0.68994141	+59.04052734	-6.72363281	-45.35156250	+2048	+8.10351563	-6.11279297	-0.34277344	+13.73291016	-13.13964844	+15.95214844	+1488	+6.60058594	-10.28320313	-0.73388672	+39.63867188	+3.97705078	-46.66992188	+1292
+1457971233.60840010	+8.33203125	-6.89062500	-0.68994141	+59.01855469	-6.74560547	-45.43945313	+2052	+8.10791016	-6.11279297	-0.34277344	+13.60107422	-13.09570313	+15.97412109	+1488	+6.60498047	-10.28320313	-0.72949219	+39.66064453	+3.95507813	-46.73583984	+1292
+1457971233.61260010	+8.33203125	-6.89062500	-0.68994141	+59.01855469	-6.74560547	-45.43945313	+2052	+8.10791016	-6.11279297	-0.34277344	+13.55712891	-13.07373047	+15.99609375	+1492	+6.60498047	-10.28320313	-0.72949219	+39.66064453	+3.95507813	-46.75781250	+1292
+1457971233.61680010	+8.33203125	-6.89062500	-0.68994141	+58.99658203	-6.76757813	-45.46142578	+2056	+8.10791016	-6.11718750	-0.34277344	+13.51318359	-13.05175781	+15.99609375	+1492	+6.60498047	-10.28320313	-0.72949219	+39.66064453	+3.95507813	-46.77978516	+1292
+1457971233.62089990	+8.33203125	-6.89062500	-0.68994141	+58.99658203	-6.76757813	-45.48339844	+2056	+8.10791016	-6.11718750	-0.34277344	+13.44726563	-13.02978516	+16.01806641	+1496	+6.60058594	-10.28320313	-0.73388672	+39.66064453	+3.97705078	-46.77978516	+1292
+1457971233.62509990	+8.33203125	-6.89062500	-0.68994141	+58.97460938	-6.76757813	-45.50537109	+2060	+8.10791016	-6.11718750	-0.34277344	+13.40332031	-13.00781250	+16.01806641	+1496	+6.60058594	-10.28320313	-0.73388672	+39.66064453	+3.97705078	-46.77978516	+1292
+1457971233.62930010	+8.32763672	-6.89062500	-0.68994141	+58.97460938	-6.76757813	-45.52734375	+2060	+8.10791016	-6.11718750	-0.34277344	+13.35937500	-12.98583984	+16.01806641	+1500	+6.59619141	-10.28759766	-0.73388672	+39.63867188	+3.97705078	-46.77978516	+1296
+1457971233.63759990	+8.32763672	-6.89062500	-0.68554688	+58.93066406	-6.74560547	-45.52734375	+2064	+8.10791016	-6.12158203	-0.34277344	+13.27148438	-12.91992188	+16.04003906	+1504	+6.59179688	-10.28759766	-0.73828125	+39.59472656	+3.99902344	-46.77978516	+1296
+1457971233.64590000	+8.32763672	-6.89501953	-0.68554688	+58.90869141	-6.72363281	-45.54931641	+2068	+8.10791016	-6.12158203	-0.34277344	+13.20556641	-12.85400391	+16.04003906	+1508	+6.58300781	-10.29199219	-0.74267578	+39.55078125	+4.02099609	-46.75781250	+1296
+1457971233.65430000	+8.32324219	-6.89501953	-0.68554688	+58.90869141	-6.72363281	-45.54931641	+2068	+8.10791016	-6.12158203	-0.34716797	+13.13964844	-12.78808594	+16.06201172	+1512	+6.57421875	-10.29638672	-0.75146484	+39.50683594	+4.04296875	-46.71386719	+1296
+1457971233.66260000	+8.32324219	-6.89501953	-0.68554688	+58.88671875	-6.72363281	-45.57128906	+2068	+8.10351563	-6.12158203	-0.34716797	+13.07373047	-12.74414063	+16.08398438	+1516	+6.56982422	-10.29638672	-0.75585938	+39.46289063	+4.06494141	-46.69189453	+1296
