# Supplementary material for: A direct effect of perception on action when grasping a cup
Source: Sci Rep. 2018 Jan 9;8:171. doi: 10.1038/s41598-017-18591-5 (PMC5760564; doi:10.1038/s41598-017-18591-5)
Supplement: Supplementary file 6 — Supplementary Information [file 41598_2017_18591_MOESM6_ESM.zip › SciRep_Data/S01instruct/S01_100instruct_Tr65.dat]

+1000000000000.00000000	+0.00000000	+0.00000000	+0.00000000	+0.00000000	+0.00000000	+0.00000000	+0	+0.00000000	+0.00000000	+0.00000000	+0.00000000	+0.00000000	+0.00000000	+0	+0.00000000	+0.00000000	+0.00000000	+0.00000000	+0.00000000	+0.00000000	+0
+1457971233.66680000	+8.32324219	-6.89501953	-0.68554688	+58.88671875	-6.70166016	-45.57128906	+2068	+8.10351563	-6.12158203	-0.34716797	+13.05175781	-12.72216797	+16.08398438	+1520	+6.56542969	-10.29638672	-0.75585938	+39.46289063	+4.06494141	-46.69189453	+1292
+1457971233.67510010	+8.32324219	-6.89501953	-0.68554688	+58.86474609	-6.70166016	-45.57128906	+2072	+8.10351563	-6.12597656	-0.34716797	+13.00781250	-12.67822266	+16.10595703	+1524	+6.56103516	-10.29638672	-0.76025391	+39.44091797	+4.08691406	-46.69189453	+1288
+1457971233.67919990	+8.32324219	-6.89501953	-0.68554688	+58.86474609	-6.70166016	-45.57128906	+2072	+8.10351563	-6.12597656	-0.34716797	+12.98583984	-12.65625000	+16.10595703	+1524	+6.56103516	-10.30078125	-0.76025391	+39.44091797	+4.08691406	-46.69189453	+1288
+1457971233.68339990	+8.32324219	-6.89501953	-0.68554688	+58.86474609	-6.70166016	-45.57128906	+2072	+8.10791016	-6.12597656	-0.34716797	+12.96386719	-12.63427734	+16.12792969	+1528	+6.56103516	-10.29638672	-0.76025391	+39.46289063	+4.10888672	-46.69189453	+1284
+1457971233.68759990	+8.32324219	-6.89501953	-0.68554688	+58.86474609	-6.70166016	-45.57128906	+2072	+8.10791016	-6.12597656	-0.35156250	+12.94189453	-12.61230469	+16.12792969	+1528	+6.56103516	-10.29638672	-0.76025391	+39.46289063	+4.10888672	-46.69189453	+1284
+1457971233.69170000	+8.32324219	-6.89501953	-0.68554688	+58.86474609	-6.70166016	-45.59326172	+2072	+8.10791016	-6.12597656	-0.35156250	+12.91992188	-12.61230469	+16.12792969	+1528	+6.56542969	-10.29638672	-0.76025391	+39.48486328	+4.10888672	-46.71386719	+1280
+1457971233.70009990	+8.32324219	-6.89501953	-0.68554688	+58.86474609	-6.70166016	-45.59326172	+2072	+8.10791016	-6.12597656	-0.35156250	+12.89794922	-12.59033203	+16.14990234	+1532	+6.56542969	-10.29638672	-0.75585938	+39.50683594	+4.13085938	-46.73583984	+1276
+1457971241.15520000	+8.37158203	-6.96093750	-0.76464844	+62.73193359	-11.79931641	-45.92285156	+2056	+8.15625000	-6.18750000	-0.40429688	+10.59082031	-12.59033203	+13.88671875	+1596	+6.56982422	-10.46777344	-0.72070313	+37.66113281	+6.45996094	-48.38378906	+1192
+1457971241.15940000	+8.37597656	-6.96093750	-0.76464844	+62.73193359	-11.84326172	-45.94482422	+2056	+8.15625000	-6.18750000	-0.40429688	+10.56884766	-12.61230469	+13.90869141	+1596	+6.57861328	-10.46777344	-0.71630859	+37.70507813	+6.45996094	-48.42773438	+1192
+1457971241.16350010	+8.37597656	-6.96093750	-0.76025391	+62.73193359	-11.86523438	-45.96679688	+2060	+8.15625000	-6.18750000	-0.40429688	+10.56884766	-12.63427734	+13.93066406	+1596	+6.58300781	-10.46337891	-0.71191406	+37.72705078	+6.45996094	-48.47167969	+1196
+1457971241.16770010	+8.38037109	-6.96093750	-0.76025391	+62.73193359	-11.90917969	-45.96679688	+2060	+8.16064453	-6.18750000	-0.39990234	+10.56884766	-12.63427734	+13.93066406	+1596	+6.59179688	-10.46337891	-0.70312500	+37.77099609	+6.43798828	-48.51562500	+1200
+1457971241.17179990	+8.38476563	-6.96093750	-0.75585938	+62.75390625	-11.93115234	-45.98876953	+2064	+8.16064453	-6.18750000	-0.39990234	+10.54687500	-12.65625000	+13.95263672	+1596	+6.60498047	-10.45898438	-0.68994141	+37.85888672	+6.43798828	-48.60351563	+1208
+1457971241.17600010	+8.38916016	-6.96093750	-0.75585938	+62.75390625	-11.97509766	-46.01074219	+2068	+8.16064453	-6.18750000	-0.39990234	+10.54687500	-12.67822266	+13.97460938	+1596	+6.61816406	-10.45458984	-0.68115234	+37.92480469	+6.41601563	-48.69140625	+1216
+1457971241.18020010	+8.38916016	-6.96093750	-0.75146484	+62.75390625	-11.99707031	-46.01074219	+2068	+8.16064453	-6.18750000	-0.39990234	+10.52490234	-12.70019531	+13.99658203	+1596	+6.63134766	-10.45019531	-0.67236328	+37.96875000	+6.41601563	-48.73535156	+1220
+1457971241.18429990	+8.39355469	-6.96093750	-0.75146484	+62.75390625	-12.01904297	-46.01074219	+2072	+8.16503906	-6.18750000	-0.39550781	+10.52490234	-12.72216797	+14.01855469	+1596	+6.64013672	-10.45019531	-0.66357422	+38.01269531	+6.39404297	-48.77929688	+1228
+1457971241.18849990	+8.39355469	-6.96093750	-0.75146484	+62.73193359	-12.04101563	-46.01074219	+2072	+8.16503906	-6.18750000	-0.39550781	+10.50292969	-12.74414063	+14.01855469	+1596	+6.64453125	-10.44580078	-0.65917969	+38.03466797	+6.37207031	-48.82324219	+1232
+1457971241.19269990	+8.39355469	-6.96093750	-0.75146484	+62.73193359	-12.04101563	-46.01074219	+2072	+8.16503906	-6.18750000	-0.39550781	+10.50292969	-12.74414063	+14.04052734	+1596	+6.64453125	-10.44580078	-0.65917969	+38.03466797	+6.37207031	-48.82324219	+1236
+1457971241.19680000	+8.39355469	-6.96093750	-0.75146484	+62.73193359	-12.04101563	-45.98876953	+2076	+8.16503906	-6.18750000	-0.39550781	+10.48095703	-12.74414063	+14.06250000	+1596	+6.64453125	-10.44580078	-0.65917969	+38.01269531	+6.35009766	-48.80126953	+1236
+1457971241.20100000	+8.39355469	-6.96093750	-0.75146484	+62.70996094	-12.04101563	-45.98876953	+2076	+8.16943359	-6.18750000	-0.39111328	+10.48095703	-12.74414063	+14.06250000	+1596	+6.64453125	-10.44580078	-0.65917969	+37.99072266	+6.35009766	-48.77929688	+1240
+1457971241.20520000	+8.39355469	-6.96093750	-0.75146484	+62.70996094	-12.04101563	-45.96679688	+2080	+8.16943359	-6.18750000	-0.39111328	+10.48095703	-12.74414063	+14.08447266	+1596	+6.64013672	-10.44580078	-0.66357422	+37.96875000	+6.35009766	-48.73535156	+1244
+1457971241.20930000	+8.39355469	-6.96093750	-0.75146484	+62.68798828	-12.04101563	-45.96679688	+2080	+8.16943359	-6.18750000	-0.39111328	+10.45898438	-12.74414063	+14.08447266	+1596	+6.63574219	-10.45019531	-0.66796875	+37.92480469	+6.35009766	-48.71337891	+1244
+1457971241.21350000	+8.38916016	-6.96093750	-0.75146484	+62.68798828	-12.04101563	-45.94482422	+2080	+8.16943359	-6.18750000	-0.39111328	+10.45898438	-12.74414063	+14.08447266	+1596	+6.63134766	-10.45019531	-0.67236328	+37.90283203	+6.32812500	-48.66943359	+1248
+1457971241.21770000	+8.38916016	-6.96093750	-0.75146484	+62.66601563	-12.04101563	-45.94482422	+2084	+8.16943359	-6.18750000	-0.39111328	+10.43701172	-12.72216797	+14.08447266	+1596	+6.62695313	-10.45019531	-0.67236328	+37.85888672	+6.32812500	-48.64746094	+1248
+1457971241.22600010	+8.38916016	-6.96093750	-0.75146484	+62.66601563	-12.04101563	-45.92285156	+2084	+8.16943359	-6.18750000	-0.39111328	+10.43701172	-12.72216797	+14.08447266	+1596	+6.62255859	-10.45458984	-0.67675781	+37.83691406	+6.32812500	-48.60351563	+1252
+1457971241.23020010	+8.38916016	-6.96093750	-0.75146484	+62.64404297	-12.04101563	-45.90087891	+2088	+8.16943359	-6.18750000	-0.39111328	+10.41503906	-12.70019531	+14.10644531	+1596	+6.61816406	-10.45458984	-0.68115234	+37.81494141	+6.32812500	-48.58154297	+1252
+1457971241.23850010	+8.38476563	-6.96093750	-0.75146484	+62.64404297	-12.01904297	-45.90087891	+2088	+8.16943359	-6.18750000	-0.39111328	+10.41503906	-12.70019531	+14.10644531	+1600	+6.61376953	-10.45458984	-0.68115234	+37.79296875	+6.32812500	-48.55957031	+1252
+1457971241.24679990	+8.38476563	-6.96093750	-0.75146484	+62.62207031	-12.01904297	-45.87890625	+2088	+8.16943359	-6.18750000	-0.39111328	+10.39306641	-12.67822266	+14.10644531	+1600	+6.61376953	-10.45458984	-0.68554688	+37.77099609	+6.32812500	-48.53759766	+1248
+1457971241.25510000	+8.38476563	-6.96093750	-0.75146484	+62.62207031	-12.01904297	-45.87890625	+2092	+8.16943359	-6.18750000	-0.39111328	+10.39306641	-12.67822266	+14.10644531	+1600	+6.60937500	-10.45458984	-0.68554688	+37.74902344	+6.32812500	-48.51562500	+1248
+1457971241.26350000	+8.38476563	-6.96093750	-0.75146484	+62.62207031	-12.01904297	-45.85693359	+2092	+8.16943359	-6.18750000	-0.39111328	+10.39306641	-12.67822266	+14.12841797	+1604	+6.60937500	-10.45898438	-0.68994141	+37.72705078	+6.32812500	-48.49365234	+1248
+1457971241.26760010	+8.38476563	-6.96093750	-0.75146484	+62.62207031	-12.01904297	-45.85693359	+2092	+8.16943359	-6.18750000	-0.39111328	+10.37109375	-12.65625000	+14.12841797	+1604	+6.60937500	-10.45898438	-0.68994141	+37.72705078	+6.32812500	-48.49365234	+1244
+1457971241.27600000	+8.38476563	-6.96093750	-0.75146484	+62.62207031	-12.01904297	-45.85693359	+2092	+8.16943359	-6.18750000	-0.39111328	+10.37109375	-12.65625000	+14.12841797	+1604	+6.60937500	-10.45898438	-0.68994141	+37.72705078	+6.32812500	-48.47167969	+1244
+1457971241.28010010	+8.38476563	-6.96093750	-0.75146484	+62.62207031	-12.04101563	-45.85693359	+2092	+8.16943359	-6.18750000	-0.38671875	+10.37109375	-12.67822266	+14.15039063	+1608	+6.60937500	-10.45898438	-0.68994141	+37.72705078	+6.32812500	-48.47167969	+1240
+1457971241.28430010	+8.38476563	-6.96093750	-0.75146484	+62.62207031	-12.04101563	-45.83496094	+2092	+8.16943359	-6.18750000	-0.38671875	+10.37109375	-12.67822266	+14.15039063	+1608	+6.60937500	-10.45898438	-0.68994141	+37.72705078	+6.32812500	-48.47167969	+1240
+1457971241.29259990	+8.38916016	-6.96093750	-0.75146484	+62.62207031	-12.04101563	-45.83496094	+2092	+8.16943359	-6.18750000	-0.38671875	+10.37109375	-12.67822266	+14.15039063	+1608	+6.60937500	-10.45898438	-0.68994141	+37.72705078	+6.32812500	-48.47167969	+1240
+1457971241.30100010	+8.38916016	-6.96093750	-0.75146484	+62.62207031	-12.06298828	-45.83496094	+2092	+8.16943359	-6.18750000	-0.38671875	+10.37109375	-12.67822266	+14.17236328	+1608	+6.60937500	-10.45458984	-0.68994141	+37.72705078	+6.30615234	-48.47167969	+1236
+1457971241.30929990	+8.38916016	-6.96093750	-0.75146484	+62.60009766	-12.06298828	-45.81298828	+2092	+8.16943359	-6.18750000	-0.38671875	+10.34912109	-12.67822266	+14.17236328	+1612	+6.60937500	-10.45458984	-0.68994141	+37.72705078	+6.30615234	-48.44970703	+1236
+1457971241.31760000	+8.38916016	-6.96093750	-0.75146484	+62.60009766	-12.06298828	-45.81298828	+2096	+8.16943359	-6.18750000	-0.38671875	+10.34912109	-12.67822266	+14.19433594	+1612	+6.60937500	-10.45898438	-0.68994141	+37.70507813	+6.30615234	-48.44970703	+1236
+1457971241.32180000	+8.38916016	-6.96093750	-0.75146484	+62.60009766	-12.06298828	-45.81298828	+2096	+8.16943359	-6.18750000	-0.38671875	+10.34912109	-12.67822266	+14.19433594	+1612	+6.60937500	-10.45898438	-0.68994141	+37.70507813	+6.30615234	-48.42773438	+1236
+1457971241.32590010	+8.38916016	-6.96093750	-0.75146484	+62.60009766	-12.06298828	-45.81298828	+2096	+8.17382813	-6.18750000	-0.38671875	+10.34912109	-12.65625000	+14.19433594	+1612	+6.60937500	-10.45898438	-0.68994141	+37.70507813	+6.30615234	-48.42773438	+1236
+1457971241.33430000	+8.38916016	-6.96093750	-0.75146484	+62.57812500	-12.06298828	-45.79101563	+2096	+8.17382813	-6.18750000	-0.38671875	+10.34912109	-12.65625000	+14.19433594	+1616	+6.60498047	-10.45898438	-0.68994141	+37.68310547	+6.30615234	-48.40576172	+1236
+1457971241.33839990	+8.38916016	-6.96093750	-0.75146484	+62.57812500	-12.06298828	-45.79101563	+2096	+8.17382813	-6.18750000	-0.38671875	+10.34912109	-12.65625000	+14.19433594	+1616	+6.60498047	-10.45898438	-0.69433594	+37.66113281	+6.30615234	-48.38378906	+1236
+1457971241.34680010	+8.38916016	-6.96093750	-0.75146484	+62.55615234	-12.06298828	-45.76904297	+2096	+8.17382813	-6.18750000	-0.38671875	+10.34912109	-12.65625000	+14.19433594	+1616	+6.60058594	-10.45898438	-0.69433594	+37.63916016	+6.30615234	-48.36181641	+1232
+1457971241.35089990	+8.38916016	-6.96093750	-0.75146484	+62.55615234	-12.06298828	-45.76904297	+2096	+8.17382813	-6.18750000	-0.38671875	+10.34912109	-12.65625000	+14.19433594	+1616	+6.59619141	-10.45898438	-0.69873047	+37.61718750	+6.30615234	-48.33984375	+1232
+1457971241.35929990	+8.38476563	-6.96093750	-0.75146484	+62.53417969	-12.06298828	-45.76904297	+2096	+8.17382813	-6.18750000	-0.38671875	+10.32714844	-12.63427734	+14.19433594	+1616	+6.59619141	-10.46337891	-0.69873047	+37.59521484	+6.28417969	-48.31787109	+1232
+1457971241.36340000	+8.38476563	-6.96093750	-0.75146484	+62.53417969	-12.06298828	-45.76904297	+2096	+8.17382813	-6.18750000	-0.38671875	+10.32714844	-12.63427734	+14.19433594	+1616	+6.59179688	-10.46337891	-0.70312500	+37.57324219	+6.28417969	-48.29589844	+1232
+1457971241.37179990	+8.38476563	-6.96093750	-0.75146484	+62.53417969	-12.06298828	-45.76904297	+2096	+8.17382813	-6.18750000	-0.38671875	+10.32714844	-12.63427734	+14.19433594	+1620	+6.59179688	-10.46337891	-0.70312500	+37.55126953	+6.28417969	-48.27392578	+1228
+1457971241.38010000	+8.38476563	-6.96093750	-0.75146484	+62.51220703	-12.06298828	-45.76904297	+2096	+8.17382813	-6.18750000	-0.38671875	+10.32714844	-12.63427734	+14.19433594	+1620	+6.58740234	-10.46337891	-0.70312500	+37.52929688	+6.28417969	-48.27392578	+1228
+1457971241.38430000	+8.38476563	-6.96093750	-0.75146484	+62.51220703	-12.04101563	-45.76904297	+2096	+8.17382813	-6.18750000	-0.38671875	+10.32714844	-12.63427734	+14.19433594	+1620	+6.58740234	-10.46337891	-0.70312500	+37.52929688	+6.28417969	-48.27392578	+1224
+1457971241.39260010	+8.38916016	-6.96093750	-0.75146484	+62.51220703	-12.06298828	-45.76904297	+2096	+8.17382813	-6.18750000	-0.38671875	+10.30517578	-12.65625000	+14.19433594	+1620	+6.58740234	-10.46337891	-0.70312500	+37.52929688	+6.28417969	-48.27392578	+1224
+1457971241.40089990	+8.38916016	-6.96533203	-0.74707031	+62.49023438	-12.06298828	-45.79101563	+2096	+8.17822266	-6.18750000	-0.38671875	+10.30517578	-12.65625000	+14.19433594	+1624	+6.58740234	-10.46337891	-0.70312500	+37.50732422	+6.28417969	-48.27392578	+1220
+1457971241.40510010	+8.38916016	-6.96533203	-0.74707031	+62.49023438	-12.06298828	-45.81298828	+2096	+8.17822266	-6.18750000	-0.38232422	+10.30517578	-12.65625000	+14.19433594	+1624	+6.59179688	-10.46337891	-0.70312500	+37.52929688	+6.28417969	-48.29589844	+1220
+1457971241.41339990	+8.39355469	-6.96533203	-0.74707031	+62.46826172	-12.06298828	-45.83496094	+2100	+8.17822266	-6.18750000	-0.38232422	+10.28320313	-12.67822266	+14.19433594	+1624	+6.59179688	-10.46337891	-0.69873047	+37.52929688	+6.28417969	-48.29589844	+1220
+1457971241.41759990	+8.39355469	-6.96533203	-0.74707031	+62.46826172	-12.06298828	-45.85693359	+2100	+8.17822266	-6.18750000	-0.38232422	+10.28320313	-12.67822266	+14.19433594	+1624	+6.59179688	-10.46337891	-0.69873047	+37.52929688	+6.28417969	-48.29589844	+1220
+1457971241.42590000	+8.39355469	-6.96972656	-0.74267578	+62.44628906	-12.06298828	-45.90087891	+2100	+8.18261719	-6.19189453	-0.38232422	+10.28320313	-12.70019531	+14.19433594	+1628	+6.59179688	-10.46337891	-0.69873047	+37.50732422	+6.28417969	-48.31787109	+1220
+1457971241.43420000	+8.39794922	-6.96972656	-0.74267578	+62.44628906	-12.06298828	-45.96679688	+2104	+8.18261719	-6.19189453	-0.38232422	+10.26123047	-12.72216797	+14.17236328	+1628	+6.59619141	-10.46337891	-0.69433594	+37.50732422	+6.26220703	-48.33984375	+1220
+1457971241.43840000	+8.39794922	-6.96972656	-0.74267578	+62.42431641	-12.04101563	-45.98876953	+2104	+8.18261719	-6.19189453	-0.38232422	+10.26123047	-12.74414063	+14.17236328	+1628	+6.59619141	-10.46777344	-0.69433594	+37.50732422	+6.26220703	-48.36181641	+1216
+1457971241.44670010	+8.40234375	-6.97412109	-0.74267578	+62.40234375	-12.04101563	-46.03271484	+2108	+8.18701172	-6.19189453	-0.38232422	+10.23925781	-12.76611328	+14.12841797	+1632	+6.59619141	-10.46777344	-0.69433594	+37.48535156	+6.26220703	-48.38378906	+1216
+1457971241.45510010	+8.40234375	-6.97851563	-0.74267578	+62.38037109	-12.01904297	-46.05468750	+2112	+8.18701172	-6.19628906	-0.38671875	+10.21728516	-12.78808594	+14.10644531	+1632	+6.59179688	-10.47216797	-0.69433594	+37.44140625	+6.26220703	-48.38378906	+1216
+1457971241.45919990	+8.40234375	-6.97851563	-0.74267578	+62.38037109	-11.99707031	-46.07666016	+2112	+8.18701172	-6.19628906	-0.38671875	+10.21728516	-12.78808594	+14.08447266	+1632	+6.59179688	-10.47216797	-0.69433594	+37.41943359	+6.26220703	-48.40576172	+1216
+1457971241.46760010	+8.40234375	-6.98291016	-0.74267578	+62.38037109	-11.97509766	-46.09863281	+2112	+8.19140625	-6.20068359	-0.38671875	+10.19531250	-12.78808594	+14.04052734	+1636	+6.58740234	-10.47656250	-0.69433594	+37.35351563	+6.26220703	-48.40576172	+1216
+1457971241.47589990	+8.39794922	-6.98291016	-0.74707031	+62.35839844	-11.93115234	-46.12060547	+2116	+8.19140625	-6.20068359	-0.39111328	+10.19531250	-12.81005859	+13.99658203	+1640	+6.58300781	-10.48095703	-0.69873047	+37.28759766	+6.26220703	-48.42773438	+1212
+1457971241.48420000	+8.39794922	-6.98730469	-0.74707031	+62.35839844	-11.88720703	-46.14257813	+2116	+8.19140625	-6.20507813	-0.39111328	+10.19531250	-12.81005859	+13.93066406	+1644	+6.57861328	-10.48535156	-0.69873047	+37.22167969	+6.28417969	-48.42773438	+1212
+1457971241.49250010	+8.39794922	-6.99169922	-0.75146484	+62.35839844	-11.84326172	-46.14257813	+2116	+8.19140625	-6.20507813	-0.39550781	+10.19531250	-12.81005859	+13.88671875	+1648	+6.57421875	-10.48974609	-0.70312500	+37.17773438	+6.30615234	-48.44970703	+1208
+1457971241.49670000	+8.39794922	-6.99169922	-0.75585938	+62.35839844	-11.82128906	-46.16455078	+2116	+8.19140625	-6.20947266	-0.39550781	+10.19531250	-12.81005859	+13.84277344	+1652	+6.57421875	-10.48974609	-0.70312500	+37.15576172	+6.32812500	-48.47167969	+1204
+1457971241.50090000	+8.39794922	-6.99169922	-0.75585938	+62.35839844	-11.79931641	-46.16455078	+2116	+8.19140625	-6.20947266	-0.39990234	+10.21728516	-12.78808594	+13.82080078	+1652	+6.57421875	-10.49414063	-0.70312500	+37.15576172	+6.32812500	-48.47167969	+1204
+1457971241.50920010	+8.39794922	-6.99609375	-0.76464844	+62.35839844	-11.71142578	-46.18652344	+2116	+8.19140625	-6.21386719	-0.40429688	+10.21728516	-12.78808594	+13.73291016	+1660	+6.57861328	-10.49414063	-0.69873047	+37.13378906	+6.39404297	-48.51562500	+1200
+1457971241.51340010	+8.39794922	-7.00048828	-0.76464844	+62.35839844	-11.66748047	-46.20849609	+2116	+8.18701172	-6.21386719	-0.40869141	+10.21728516	-12.78808594	+13.68896484	+1660	+6.57861328	-10.49853516	-0.69873047	+37.13378906	+6.41601563	-48.53759766	+1200
+1457971241.51749990	+8.39794922	-7.00048828	-0.76904297	+62.35839844	-11.62353516	-46.20849609	+2116	+8.18701172	-6.21826172	-0.41308594	+10.21728516	-12.76611328	+13.64501953	+1660	+6.58300781	-10.49853516	-0.69873047	+37.15576172	+6.43798828	-48.55957031	+1200
+1457971241.52169990	+8.39794922	-7.00488281	-0.77783203	+62.35839844	-11.55761719	-46.20849609	+2116	+8.18701172	-6.21826172	-0.41748047	+10.21728516	-12.74414063	+13.57910156	+1664	+6.58300781	-10.49853516	-0.69433594	+37.15576172	+6.48193359	-48.55957031	+1196
+1457971241.52589990	+8.39794922	-7.00488281	-0.78222656	+62.35839844	-11.49169922	-46.20849609	+2116	+8.18701172	-6.22265625	-0.42187500	+10.21728516	-12.72216797	+13.51318359	+1664	+6.58740234	-10.49853516	-0.69433594	+37.15576172	+6.52587891	-48.58154297	+1196
+1457971241.53420000	+8.39794922	-7.00927734	-0.79541016	+62.33642578	-11.31591797	-46.20849609	+2116	+8.18701172	-6.22265625	-0.43945313	+10.23925781	-12.65625000	+13.35937500	+1668	+6.59619141	-10.49853516	-0.69433594	+37.19970703	+6.59179688	-48.58154297	+1200
+1457971241.54250000	+8.39794922	-7.01367188	-0.80859375	+62.31445313	-11.11816406	-46.20849609	+2116	+8.18701172	-6.22705078	-0.45263672	+10.23925781	-12.56835938	+13.18359375	+1668	+6.60058594	-10.49853516	-0.68994141	+37.19970703	+6.70166016	-48.58154297	+1200
+1457971241.54670000	+8.39794922	-7.01367188	-0.81738281	+62.29248047	-10.98632813	-46.18652344	+2116	+8.18701172	-6.22705078	-0.46142578	+10.26123047	-12.52441406	+13.07373047	+1668	+6.60058594	-10.49853516	-0.69433594	+37.19970703	+6.76757813	-48.58154297	+1200
+1457971241.55090000	+8.39794922	-7.01806641	-0.82617188	+62.27050781	-10.85449219	-46.18652344	+2112	+8.18261719	-6.23144531	-0.47460938	+10.26123047	-12.45849609	+12.94189453	+1668	+6.60498047	-10.49853516	-0.69433594	+37.19970703	+6.83349609	-48.55957031	+1200
+1457971241.55500010	+8.39355469	-7.01806641	-0.83935547	+62.27050781	-10.74462891	-46.14257813	+2112	+8.18261719	-6.23144531	-0.48339844	+10.26123047	-12.39257813	+12.85400391	+1668	+6.60498047	-10.49853516	-0.69873047	+37.19970703	+6.89941406	-48.53759766	+1200
+1457971241.55920000	+8.39355469	-7.01806641	-0.85253906	+62.24853516	-10.59082031	-46.12060547	+2108	+8.18261719	-6.23144531	-0.49658203	+10.28320313	-12.32666016	+12.72216797	+1664	+6.60498047	-10.49414063	-0.70312500	+37.19970703	+6.96533203	-48.51562500	+1200
+1457971241.56329990	+8.39355469	-7.01806641	-0.86132813	+62.24853516	-10.45898438	-46.14257813	+2104	+8.18261719	-6.23144531	-0.50537109	+10.30517578	-12.28271484	+12.59033203	+1664	+6.60498047	-10.49414063	-0.70751953	+37.19970703	+7.05322266	-48.47167969	+1200
+1457971241.56750010	+8.38916016	-7.01367188	-0.87451172	+62.27050781	-10.32714844	-46.12060547	+2100	+8.17822266	-6.23144531	-0.51855469	+10.32714844	-12.21679688	+12.45849609	+1660	+6.60498047	-10.49414063	-0.71630859	+37.17773438	+7.11914063	-48.42773438	+1204
+1457971241.57170010	+8.38916016	-7.01367188	-0.88769531	+62.27050781	-10.17333984	-46.12060547	+2096	+8.17822266	-6.22705078	-0.53613281	+10.34912109	-12.17285156	+12.30468750	+1660	+6.60058594	-10.49414063	-0.72509766	+37.17773438	+7.20703125	-48.38378906	+1204
+1457971241.57999990	+8.38916016	-7.00927734	-0.91845703	+62.33642578	-9.95361328	-46.18652344	+2088	+8.17382813	-6.22265625	-0.56250000	+10.43701172	-12.17285156	+11.99707031	+1652	+6.60058594	-10.48974609	-0.75146484	+37.13378906	+7.36083984	-48.31787109	+1204
+1457971241.58419990	+8.38916016	-7.00488281	-0.93603516	+62.35839844	-9.82177734	-46.23046875	+2080	+8.17382813	-6.22265625	-0.58007813	+10.50292969	-12.17285156	+11.79931641	+1648	+6.59619141	-10.48974609	-0.77343750	+37.11181641	+7.47070313	-48.25195313	+1208
+1457971241.58830000	+8.38916016	-7.00048828	-0.94921875	+62.44628906	-9.73388672	-46.38427734	+2076	+8.17382813	-6.21826172	-0.59326172	+10.56884766	-12.23876953	+11.60156250	+1644	+6.59619141	-10.48535156	-0.79101563	+37.11181641	+7.53662109	-48.22998047	+1208
+1457971241.59250000	+8.39355469	-6.99609375	-0.97119141	+62.51220703	-9.68994141	-46.45019531	+2068	+8.17382813	-6.21386719	-0.61523438	+10.63476563	-12.28271484	+11.44775391	+1640	+6.59619141	-10.48095703	-0.81298828	+37.11181641	+7.58056641	-48.22998047	+1208
+1457971241.59670000	+8.39794922	-6.99169922	-0.98876953	+62.53417969	-9.60205078	-46.60400391	+2060	+8.17822266	-6.20947266	-0.64160156	+10.72265625	-12.39257813	+11.18408203	+1636	+6.60498047	-10.47656250	-0.84814453	+37.11181641	+7.64648438	-48.22998047	+1212
+1457971241.60080000	+8.40234375	-6.98730469	-1.00195313	+62.60009766	-9.53613281	-46.82373047	+2052	+8.17822266	-6.20068359	-0.65478516	+10.83251953	-12.54638672	+10.92041016	+1628	+6.60937500	-10.47216797	-0.87451172	+37.13378906	+7.66845703	-48.31787109	+1212
+1457971241.60500000	+8.41113281	-6.97851563	-1.02832031	+62.68798828	-9.51416016	-46.95556641	+2048	+8.18261719	-6.19628906	-0.68115234	+10.92041016	-12.63427734	+10.74462891	+1628	+6.61816406	-10.46337891	-0.90087891	+37.15576172	+7.66845703	-48.40576172	+1216
+1457971241.60920000	+8.41552734	-6.98291016	-1.05029297	+62.64404297	-9.42626953	-47.15332031	+2036	+8.18701172	-6.19628906	-0.71191406	+10.96435547	-12.78808594	+10.45898438	+1620	+6.64013672	-10.45458984	-0.94482422	+37.17773438	+7.66845703	-48.58154297	+1224
+1457971241.61330010	+8.42871094	-6.97412109	-1.06787109	+62.70996094	-9.38232422	-47.41699219	+2024	+8.19140625	-6.19189453	-0.72949219	+11.09619141	-12.98583984	+10.15136719	+1612	+6.65771484	-10.44580078	-0.97119141	+37.19970703	+7.64648438	-48.80126953	+1228
+1457971241.62170000	+8.45068359	-6.97851563	-1.12500000	+62.64404297	-9.29443359	-47.83447266	+2004	+8.20458984	-6.18310547	-0.79980469	+11.22802734	-13.22753906	+9.62402344	+1600	+6.70605469	-10.42822266	-1.04150391	+37.24365234	+7.58056641	-49.13085938	+1244
+1457971241.62579990	+8.46386719	-6.96972656	-1.15136719	+62.64404297	-9.22851563	-48.14208984	+1996	+8.21337891	-6.17431641	-0.83056641	+11.35986328	-13.44726563	+9.25048828	+1592	+6.72802734	-10.41503906	-1.06787109	+37.22167969	+7.55859375	-49.37255859	+1248
+1457971241.63000010	+8.48583984	-6.96533203	-1.19091797	+62.64404297	-9.20654297	-48.33984375	+1988	+8.22656250	-6.16992188	-0.87890625	+11.49169922	-13.53515625	+9.00878906	+1592	+6.75439453	-10.40625000	-1.10302734	+37.22167969	+7.53662109	-49.54833984	+1252
+1457971241.63829990	+8.51660156	-6.97412109	-1.26123047	+62.40234375	-9.00878906	-48.93310547	+1960	+8.24853516	-6.16113281	-0.96240234	+11.71142578	-13.88671875	+8.15185547	+1580	+6.80712891	-10.38867188	-1.16894531	+37.08984375	+7.55859375	-50.05371094	+1264
+1457971241.64249990	+8.54296875	-6.97412109	-1.30957031	+62.33642578	-8.92089844	-49.15283203	+1952	+8.26171875	-6.15234375	-1.02392578	+11.86523438	-13.95263672	+7.84423828	+1580	+6.83349609	-10.37988281	-1.21289063	+37.02392578	+7.58056641	-50.20751953	+1268
+1457971241.64660000	+8.56054688	-6.98730469	-1.35351563	+62.07275391	-8.76708984	-49.43847656	+1936	+8.27050781	-6.15234375	-1.07666016	+11.97509766	-14.06250000	+7.36083984	+1576	+6.86425781	-10.37109375	-1.26123047	+36.91406250	+7.62451172	-50.40527344	+1276
+1457971241.65500000	+8.61328125	-6.98291016	-1.45458984	+61.78710938	-8.54736328	-49.98779297	+1916	+8.30566406	-6.13037109	-1.19970703	+12.39257813	-14.26025391	+6.48193359	+1576	+6.92138672	-10.34912109	-1.36230469	+36.67236328	+7.69042969	-50.82275391	+1292
+1457971241.66330000	+8.66601563	-6.99169922	-1.56445313	+61.30371094	-8.17382813	-50.62500000	+1900	+8.33642578	-6.11279297	-1.32714844	+12.87597656	-14.47998047	+5.36132813	+1576	+6.97412109	-10.32714844	-1.46777344	+36.29882813	+7.80029297	-51.28417969	+1308
+1457971241.66750000	+8.70117188	-6.99169922	-1.63037109	+61.12792969	-8.04199219	-50.93261719	+1896	+8.35400391	-6.09521484	-1.40625000	+13.18359375	-14.52392578	+4.87792969	+1580	+7.00488281	-10.31396484	-1.53369141	+36.12304688	+7.84423828	-51.45996094	+1316
+1457971241.67580010	+8.75830078	-7.00048828	-1.75341797	+60.55664063	-7.62451172	-51.63574219	+1888	+8.38916016	-6.06445313	-1.55566406	+13.86474609	-14.69970703	+3.66943359	+1584	+7.05761719	-10.29199219	-1.66113281	+35.63964844	+7.97607422	-51.94335938	+1336
+1457971241.68000010	+8.79785156	-6.99609375	-1.82373047	+60.31494141	-7.42675781	-51.98730469	+1888	+8.41113281	-6.04248047	-1.63916016	+14.30419922	-14.76562500	+3.09814453	+1588	+7.08398438	-10.27880859	-1.73583984	+35.39794922	+7.99804688	-52.11914063	+1348
+1457971241.68409990	+8.82861328	-7.00488281	-1.88964844	+59.96337891	-7.20703125	-52.36083984	+1888	+8.42871094	-6.02490234	-1.71826172	+14.69970703	-14.80957031	+2.46093750	+1592	+7.10595703	-10.27001953	-1.81054688	+35.09033203	+8.04199219	-52.33886719	+1360
+1457971241.68829990	+8.86376953	-6.99609375	-1.96435547	+59.72167969	-7.00927734	-52.73437500	+1896	+8.44628906	-5.99853516	-1.80615234	+15.18310547	-14.89746094	+1.86767578	+1600	+7.13232422	-10.25244141	-1.88085938	+34.82666016	+8.06396484	-52.60253906	+1376
+1457971241.69660000	+8.94287109	-6.99609375	-2.10498047	+59.10644531	-6.61376953	-53.61328125	+1904	+8.49023438	-5.94580078	-1.97753906	+16.19384766	-15.02929688	+0.59326172	+1608	+7.18945313	-10.22167969	-2.03906250	+34.23339844	+8.08593750	-53.10791016	+1404
+1457971241.70499990	+9.03076172	-6.97412109	-2.25439453	+58.55712891	-6.21826172	-54.51416016	+1928	+8.54296875	-5.87548828	-2.15771484	+17.44628906	-15.13916016	-0.70312500	+1628	+7.24658203	-10.17773438	-2.19726563	+33.64013672	+8.06396484	-53.70117188	+1440
+1457971241.71330000	+9.11865234	-6.95654297	-2.40820313	+57.85400391	-5.82275391	-55.39306641	+1952	+8.58691406	-5.80957031	-2.34667969	+18.63281250	-15.16113281	-1.95556641	+1648	+7.30810547	-10.13378906	-2.35546875	+33.00292969	+7.99804688	-54.33837891	+1476
+1457971241.71740010	+9.17138672	-6.94335938	-2.47851563	+57.54638672	-5.64697266	-55.94238281	+1968	+8.61767578	-5.76562500	-2.43457031	+19.35791016	-15.22705078	-2.65869141	+1656	+7.34326172	-10.10742188	-2.43457031	+32.69531250	+7.91015625	-54.66796875	+1496
+1457971241.72160010	+9.21533203	-6.93896484	-2.55322266	+57.08496094	-5.49316406	-56.40380859	+1980	+8.63964844	-5.73486328	-2.52685547	+19.95117188	-15.24902344	-3.31787109	+1660	+7.37841797	-10.08544922	-2.51367188	+32.34375000	+7.82226563	-55.01953125	+1516
+1457971241.72580000	+9.26806641	-6.92138672	-2.64111328	+56.75537109	-5.31738281	-56.82128906	+2000	+8.66601563	-5.68652344	-2.63232422	+20.65429688	-15.18310547	-3.91113281	+1676	+7.42236328	-10.04589844	-2.59716797	+32.08007813	+7.73437500	-55.37109375	+1540
+1457971241.72989990	+9.32519531	-6.90380859	-2.70263672	+56.38183594	-5.18554688	-57.43652344	+2016	+8.70117188	-5.63818359	-2.72021484	+21.46728516	-15.22705078	-4.63623047	+1688	+7.46630859	-10.01513672	-2.67187500	+31.77246094	+7.58056641	-55.76660156	+1560
+1457971241.73410010	+9.37353516	-6.89501953	-2.77734375	+55.87646484	-5.05371094	-57.96386719	+2028	+8.72753906	-5.60302734	-2.81689453	+22.12646484	-15.20507813	-5.36132813	+1692	+7.50585938	-9.98437500	-2.74658203	+31.42089844	+7.42675781	-56.18408203	+1576
+1457971241.73830010	+9.43066406	-6.87304688	-2.86083984	+55.45898438	-4.92187500	-58.38134766	+2052	+8.75390625	-5.55029297	-2.92236328	+22.89550781	-15.11718750	-5.99853516	+1708	+7.55419922	-9.94482422	-2.82568359	+31.15722656	+7.25097656	-56.57958984	+1600
+1457971241.74659990	+9.55371094	-6.84228516	-2.99707031	+54.44824219	-4.72412109	-59.54589844	+2084	+8.82861328	-5.44921875	-3.11132813	+24.52148438	-15.09521484	-7.51464844	+1724	+7.65527344	-9.87011719	-2.97070313	+30.49804688	+6.78955078	-57.48046875	+1636
+1457971241.75490000	+9.68554688	-6.79394531	-3.14208984	+53.43750000	-4.59228516	-60.64453125	+2120	+8.90332031	-5.32617188	-3.30908203	+26.30126953	-14.96337891	-8.94287109	+1748	+7.77392578	-9.76904297	-3.11572266	+29.94873047	+6.17431641	-58.35937500	+1676
+1457971241.75910000	+9.74707031	-6.77636719	-3.21240234	+52.77832031	-4.57031250	-61.21582031	+2132	+8.93847656	-5.27343750	-3.40576172	+27.09228516	-14.89746094	-9.68994141	+1756	+7.82226563	-9.72509766	-3.18603516	+29.57519531	+5.86669922	-58.79882813	+1692
+1457971241.76329990	+9.82177734	-6.74560547	-3.29150391	+52.22900391	-4.54833984	-61.72119141	+2156	+8.97363281	-5.19873047	-3.51123047	+28.03710938	-14.76562500	-10.34912109	+1768	+7.88378906	-9.66796875	-3.26513672	+29.31152344	+5.49316406	-59.21630859	+1712
+1457971241.76740000	+9.89648438	-6.71923828	-3.33984375	+51.63574219	-4.59228516	-62.44628906	+2168	+9.02197266	-5.12841797	-3.59472656	+29.04785156	-14.80957031	-11.22802734	+1776	+7.94970703	-9.61523438	-3.33105469	+29.00390625	+5.05371094	-59.67773438	+1728
+1457971241.77160000	+9.96679688	-6.69726563	-3.40136719	+50.91064453	-4.65820313	-63.08349609	+2184	+9.06152344	-5.06689453	-3.69140625	+29.90478516	-14.74365234	-11.95312500	+1784	+8.00683594	-9.57128906	-3.40136719	+28.58642578	+4.63623047	-60.16113281	+1740
+1457971241.77580000	+10.04589844	-6.66650391	-3.47167969	+50.27343750	-4.70214844	-63.61083984	+2200	+9.10107422	-4.98779297	-3.79687500	+30.87158203	-14.61181641	-12.59033203	+1796	+8.07275391	-9.50976563	-3.47607422	+28.32275391	+4.21875000	-60.53466797	+1756
+1457971241.78410010	+10.20410156	-6.60498047	-3.57275391	+48.84521484	-5.00976563	-64.99511719	+2228	+9.19775391	-4.83398438	-3.96386719	+32.76123047	-14.65576172	-14.15039063	+1812	+8.19140625	-9.39550781	-3.61669922	+27.53173828	+3.22998047	-61.39160156	+1780
+1457971241.78830000	+10.29199219	-6.56542969	-3.63867188	+48.14208984	-5.16357422	-65.56640625	+2244	+9.24609375	-4.74609375	-4.06494141	+33.75000000	-14.56787109	-14.74365234	+1828	+8.25732422	-9.32958984	-3.69580078	+27.24609375	+2.72460938	-61.69921875	+1800
+1457971241.79239990	+10.37988281	-6.53027344	-3.66943359	+47.41699219	-5.42724609	-66.35742188	+2256	+9.30761719	-4.65820313	-4.12646484	+34.76074219	-14.72167969	-15.60058594	+1836	+8.32324219	-9.26367188	-3.76611328	+26.89453125	+2.15332031	-62.09472656	+1816
+1457971241.79660010	+10.46337891	-6.49072266	-3.71337891	+46.64794922	-5.73486328	-67.01660156	+2268	+9.35595703	-4.57910156	-4.20996094	+35.57373047	-14.74365234	-16.28173828	+1844	+8.38037109	-9.20654297	-3.83642578	+26.45507813	+1.60400391	-62.46826172	+1824
+1457971241.80069990	+10.55126953	-6.45117188	-3.76611328	+45.92285156	-6.02050781	-67.58789063	+2288	+9.41308594	-4.48681641	-4.30224609	+36.49658203	-14.72167969	-16.87500000	+1856	+8.44189453	-9.13623047	-3.91992188	+26.12548828	+1.07666016	-62.73193359	+1844
+1457971241.80489990	+10.64355469	-6.41162109	-3.78808594	+45.15380859	-6.37207031	-68.37890625	+2296	+9.47900391	-4.39892578	-4.35058594	+37.46337891	-14.94140625	-17.77587891	+1864	+8.50781250	-9.07031250	-3.98144531	+25.75195313	+0.46142578	-63.10546875	+1860
+1457971241.80909990	+10.73144531	-6.36328125	-3.81884766	+44.38476563	-6.78955078	-68.99414063	+2312	+9.54052734	-4.31103516	-4.42529297	+38.18847656	-15.05126953	-18.36914063	+1876	+8.56494141	-9.00878906	-4.05175781	+25.29052734	-0.10986328	-63.45703125	+1872
+1457971241.81320000	+10.82373047	-6.31933594	-3.86718750	+43.61572266	-7.18505859	-69.49951172	+2328	+9.60644531	-4.21435547	-4.50878906	+39.02343750	-15.09521484	-18.94042969	+1892	+8.63525391	-8.92968750	-4.13085938	+24.96093750	-0.70312500	-63.65478516	+1896
+1457971241.82160000	+11.00830078	-6.22265625	-3.90234375	+42.07763672	-8.17382813	-70.77392578	+2356	+9.75146484	-4.03417969	-4.61425781	+40.51757813	-15.53466797	-20.39062500	+1908	+8.76269531	-8.78906250	-4.26269531	+24.14794922	-1.95556641	-64.22607422	+1932
+1457971241.82570000	+11.10058594	-6.17431641	-3.93310547	+41.28662109	-8.67919922	-71.23535156	+2372	+9.82177734	-3.93750000	-4.68017578	+41.19873047	-15.68847656	-20.96191406	+1924	+8.83300781	-8.70117188	-4.34179688	+23.84033203	-2.59277344	-64.37988281	+1960
+1457971241.83410000	+11.28955078	-6.06884766	-3.95068359	+39.74853516	-9.93164063	-72.35595703	+2408	+9.98876953	-3.74853516	-4.76367188	+42.47314453	-16.32568359	-22.41210938	+1944	+8.97363281	-8.55175781	-4.45605469	+23.07128906	-4.02099609	-64.97314453	+2004
+1457971241.83820010	+11.38623047	-6.01611328	-3.97265625	+38.95751953	-10.52490234	-72.75146484	+2420	+10.07226563	-3.65625000	-4.82080078	+43.04443359	-16.54541016	-22.98339844	+1956	+9.04833984	-8.46386719	-4.53076172	+22.78564453	-4.70214844	-65.12695313	+2032
+1457971241.84660010	+11.57519531	-5.90625000	-3.97265625	+37.41943359	-11.90917969	-73.63037109	+2460	+10.24804688	-3.46289063	-4.88671875	+44.07714844	-17.27050781	-24.34570313	+1976	+9.20214844	-8.29687500	-4.63183594	+22.08251953	-6.24023438	-65.63232422	+2080
+1457971241.85069990	+11.67187500	-5.85351563	-3.98583984	+36.58447266	-12.61230469	-73.91601563	+2480	+10.33593750	-3.37060547	-4.93066406	+44.49462891	-17.57812500	-24.91699219	+1984	+9.29003906	-8.20019531	-4.69775391	+21.81884766	-7.03125000	-65.76416016	+2108
+1457971241.85489990	+11.76416016	-5.80078125	-3.98144531	+35.77148438	-13.35937500	-74.31152344	+2500	+10.43261719	-3.27832031	-4.94824219	+44.93408203	-18.01757813	-25.66406250	+1996	+9.37792969	-8.11230469	-4.74169922	+21.53320313	-7.91015625	-66.00585938	+2132
+1457971241.85910010	+11.85644531	-5.73486328	-3.97705078	+35.02441406	-14.17236328	-74.59716797	+2520	+10.52490234	-3.17285156	-4.97900391	+45.32958984	-18.45703125	-26.21337891	+2004	+9.45703125	-8.02001953	-4.78125000	+21.18164063	-8.76708984	-66.22558594	+2152
+1457971241.86319990	+11.94873047	-5.68212891	-3.97705078	+34.18945313	-14.96337891	-74.81689453	+2536	+10.62158203	-3.08496094	-5.01416016	+45.61523438	-18.85253906	-26.80664063	+2008	+9.54492188	-7.91894531	-4.83398438	+20.91796875	-9.64599609	-66.35742188	+2180
+1457971241.86739990	+12.04101563	-5.62939453	-3.96386719	+33.35449219	-15.77636719	-75.10253906	+2556	+10.71826172	-2.99707031	-5.02294922	+45.92285156	-19.33593750	-27.50976563	+2016	+9.64160156	-7.82226563	-4.86914063	+20.67626953	-10.63476563	-66.59912109	+2200
+1457971241.87150000	+12.13330078	-5.56347656	-3.95068359	+32.58544922	-16.67724609	-75.30029297	+2576	+10.81933594	-2.89160156	-5.04492188	+46.23046875	-19.84130859	-28.03710938	+2028	+9.72509766	-7.72998047	-4.89990234	+20.34667969	-11.60156250	-66.84082031	+2216
+1457971241.87570000	+12.22119141	-5.51074219	-3.94628906	+31.75048828	-17.51220703	-75.41015625	+2592	+10.91601563	-2.80371094	-5.06689453	+46.42822266	-20.28076172	-28.60839844	+2032	+9.82177734	-7.62451172	-4.94824219	+20.08300781	-12.54638672	-66.95068359	+2240
+1457971241.87990000	+12.30908203	-5.45361328	-3.92871094	+30.89355469	-18.39111328	-75.58593750	+2608	+11.01269531	-2.71142578	-5.07128906	+46.66992188	-20.80810547	-29.26757813	+2044	+9.91845703	-7.52343750	-4.97460938	+19.84130859	-13.55712891	-67.12646484	+2252
+1457971241.88400010	+12.39257813	-5.38330078	-3.91113281	+30.12451172	-19.33593750	-75.67382813	+2624	+11.11376953	-2.60595703	-5.08447266	+46.91162109	-21.37939453	-29.77294922	+2052	+10.00195313	-7.42236328	-5.00097656	+19.51171875	-14.54589844	-67.30224609	+2264
+1457971241.89240000	+12.56396484	-5.27343750	-3.87158203	+28.41064453	-21.15966797	-75.78369141	+2656	+11.31152344	-2.43017578	-5.08886719	+47.17529297	-22.43408203	-30.98144531	+2068	+10.19091797	-7.20703125	-5.06250000	+18.96240234	-16.58935547	-67.50000000	+2292
+1457971241.89650010	+12.64306641	-5.20312500	-3.84082031	+27.64160156	-22.14843750	-75.82763672	+2676	+11.41259766	-2.32470703	-5.08447266	+47.39501953	-23.07128906	-31.53076172	+2080	+10.27441406	-7.10156250	-5.08007813	+18.63281250	-17.62207031	-67.63183594	+2296
+1457971241.90070010	+12.72216797	-5.14160156	-3.81884766	+26.78466797	-23.09326172	-75.82763672	+2688	+11.51367188	-2.23681641	-5.08007813	+47.50488281	-23.64257813	-32.14599609	+2088	+10.36230469	-6.99609375	-5.11083984	+18.32519531	-18.58886719	-67.65380859	+2304
+1457971241.90490010	+12.80126953	-5.08007813	-3.78808594	+25.94970703	-24.06005859	-75.82763672	+2708	+11.61035156	-2.14013672	-5.06250000	+47.68066406	-24.23583984	-32.78320313	+2100	+10.45898438	-6.89062500	-5.12841797	+18.06152344	-19.59960938	-67.76367188	+2308
+1457971241.90899990	+12.87597656	-5.00537109	-3.74853516	+25.20263672	-25.07080078	-75.80566406	+2728	+11.71142578	-2.03027344	-5.04492188	+47.90039063	-24.89501953	-33.35449219	+2112	+10.53808594	-6.78515625	-5.14160156	+17.73193359	-20.61035156	-67.85156250	+2312
+1457971241.91319990	+12.95068359	-4.94384766	-3.71777344	+24.38964844	-26.03759766	-75.71777344	+2744	+11.80810547	-1.93798828	-5.02734375	+48.03222656	-25.48828125	-33.96972656	+2120	+10.62597656	-6.67968750	-5.17236328	+17.40234375	-21.55517578	-67.80761719	+2316
+1457971241.91739990	+13.02099609	-4.87792969	-3.67822266	+23.55468750	-27.00439453	-75.65185547	+2764	+11.90039063	-1.84130859	-5.00097656	+48.22998047	-26.10351563	-34.62890625	+2132	+10.71386719	-6.56982422	-5.18115234	+17.13867188	-22.52197266	-67.85156250	+2320
+1457971241.92150000	+13.09130859	-4.79882813	-3.63427734	+22.85156250	-28.05908203	-75.58593750	+2788	+12.00146484	-1.72705078	-4.97021484	+48.51562500	-26.78466797	-35.24414063	+2152	+10.79296875	-6.46435547	-5.18994141	+16.80908203	-23.46679688	-67.85156250	+2324
+1457971241.92989990	+13.22314453	-4.65820313	-3.54638672	+21.31347656	-30.01464844	-75.34423828	+2836	+12.18603516	-1.52929688	-4.89111328	+48.93310547	-28.03710938	-36.65039063	+2180	+10.95996094	-6.25341797	-5.22070313	+16.21582031	-25.29052734	-67.78564453	+2336
+1457971241.93400000	+13.28466797	-4.57470703	-3.48925781	+20.67626953	-31.09130859	-75.23437500	+2868	+12.28271484	-1.41503906	-4.84716797	+49.28466797	-28.76220703	-37.30957031	+2200	+11.03466797	-6.14355469	-5.22509766	+15.93017578	-26.23535156	-67.80761719	+2340
+1457971241.93820000	+13.35058594	-4.50439453	-3.44091797	+19.95117188	-32.10205078	-75.08056641	+2896	+12.37939453	-1.31396484	-4.79882813	+49.54833984	-29.42138672	-38.05664063	+2216	+11.11376953	-6.04248047	-5.23828125	+15.64453125	-27.07031250	-67.74169922	+2348
+1457971241.94240000	+13.40771484	-4.42968750	-3.38818359	+19.24804688	-33.06884766	-74.92675781	+2924	+12.46289063	-1.20849609	-4.75048828	+49.87792969	-30.05859375	-38.80371094	+2236	+11.19726563	-5.93701172	-5.23828125	+15.42480469	-27.99316406	-67.74169922	+2356
+1457971241.94650010	+13.46484375	-4.34179688	-3.33105469	+18.65478516	-34.12353516	-74.72900391	+2956	+12.55517578	-1.08544922	-4.69775391	+50.29541016	-30.73974609	-39.48486328	+2256	+11.27197266	-5.82714844	-5.23828125	+15.18310547	-28.89404297	-67.71972656	+2368
+1457971241.95070000	+13.52197266	-4.27148438	-3.27832031	+17.97363281	-35.11230469	-74.50927734	+2988	+12.64306641	-0.98876953	-4.64062500	+50.58105469	-31.39892578	-40.23193359	+2276	+11.35107422	-5.72167969	-5.24267578	+14.91943359	-29.72900391	-67.63183594	+2376
+1457971241.95479990	+13.57470703	-4.19677734	-3.22119141	+17.31445313	-36.07910156	-74.28955078	+3020	+12.72216797	-0.88769531	-4.58789063	+50.91064453	-31.99218750	-40.97900391	+2292	+11.43017578	-5.61621094	-5.23828125	+14.72167969	-30.62988281	-67.60986328	+2392
+1457971241.95900010	+13.62304688	-4.10449219	-3.15966797	+16.78710938	-37.11181641	-74.04785156	+3056	+12.80566406	-0.76904297	-4.52636719	+51.32812500	-32.67333984	-41.70410156	+2316	+11.50488281	-5.51074219	-5.22949219	+14.52392578	-31.53076172	-67.58789063	+2408
+1457971241.96320010	+13.67138672	-4.03417969	-3.10253906	+16.14990234	-38.10058594	-73.76220703	+3088	+12.88476563	-0.67675781	-4.46484375	+51.65771484	-33.33251953	-42.47314453	+2336	+11.57519531	-5.40527344	-5.22509766	+14.28222656	-32.38769531	-67.54394531	+2424
+1457971241.96729990	+13.71972656	-3.96386719	-3.04541016	+15.51269531	-39.06738281	-73.49853516	+3120	+12.95947266	-0.58007813	-4.40771484	+52.00927734	-33.92578125	-43.22021484	+2352	+11.65869141	-5.30419922	-5.20751953	+14.10644531	-33.33251953	-67.56591797	+2440
+1457971241.97149990	+13.76806641	-3.87597656	-2.98388672	+14.98535156	-40.07812500	-73.14697266	+3152	+13.03417969	-0.46582031	-4.35058594	+52.42675781	-34.58496094	-43.90136719	+2372	+11.73339844	-5.19873047	-5.19433594	+13.93066406	-34.27734375	-67.52197266	+2460
+1457971241.97569990	+13.81201172	-3.81005859	-2.92675781	+14.32617188	-41.02294922	-72.79541016	+3180	+13.10888672	-0.37792969	-4.28906250	+52.71240234	-35.20019531	-44.64843750	+2384	+11.80810547	-5.09765625	-5.18115234	+13.71093750	-35.17822266	-67.45605469	+2476
+1457971241.98400000	+13.89111328	-3.67382813	-2.81689453	+13.05175781	-42.86865234	-71.96044922	+3232	+13.24072266	-0.18896484	-4.17919922	+53.37158203	-36.38671875	-45.98876953	+2416	+11.95312500	-4.89111328	-5.13720703	+13.33740234	-37.04589844	-67.30224609	+2508
+1457971241.98819990	+13.92626953	-3.61230469	-2.76416016	+12.30468750	-43.74755859	-71.45507813	+3256	+13.30664063	-0.11425781	-4.12207031	+53.59130859	-36.95800781	-46.64794922	+2424	+12.02343750	-4.79443359	-5.12402344	+13.07373047	-37.94677734	-67.17041016	+2524
+1457971241.99230000	+13.96142578	-3.55078125	-2.71142578	+11.57958984	-44.60449219	-70.94970703	+3280	+13.36816406	-0.03955078	-4.06933594	+53.78906250	-37.50732422	-47.28515625	+2436	+12.09375000	-4.69775391	-5.09326172	+12.85400391	-38.89160156	-67.08251953	+2536
+1457971241.99650000	+13.99218750	-3.48486328	-2.65869141	+10.89843750	-45.48339844	-70.37841797	+3300	+13.42529297	+0.04833984	-4.01220703	+54.05273438	-38.10058594	-47.85644531	+2444	+12.15966797	-4.59667969	-5.06689453	+12.61230469	-39.83642578	-66.90673828	+2552
+1457971242.00070000	+14.02294922	-3.43212891	-2.60595703	+10.10742188	-46.29638672	-69.78515625	+3320	+13.48681641	+0.11425781	-3.95947266	+54.22851563	-38.67187500	-48.47167969	+2452	+12.22558594	-4.50439453	-5.04492188	+12.32666016	-40.71533203	-66.75292969	+2560
+1457971242.00480010	+14.05371094	-3.38378906	-2.55322266	+9.29443359	-47.13134766	-69.19189453	+3336	+13.53955078	+0.18457031	-3.90234375	+54.42626953	-39.24316406	-49.08691406	+2460	+12.29150391	-4.41210938	-5.00976563	+12.06298828	-41.66015625	-66.62109375	+2572
+1457971242.00900010	+14.08007813	-3.32666016	-2.50488281	+8.50341797	-47.87841797	-68.46679688	+3348	+13.59228516	+0.26367188	-3.84521484	+54.64599609	-39.81445313	-49.61425781	+2472	+12.35742188	-4.31542969	-4.98339844	+11.75537109	-42.53906250	-66.33544922	+2580
+1457971242.01320000	+14.10644531	-3.28271484	-2.46533203	+7.60253906	-48.55957031	-67.74169922	+3360	+13.64941406	+0.32080078	-3.79248047	+54.77783203	-40.38574219	-50.14160156	+2480	+12.41894531	-4.23193359	-4.96142578	+11.40380859	-43.35205078	-66.07177734	+2584
+1457971242.01729990	+14.13281250	-3.23876953	-2.41259766	+6.74560547	-49.28466797	-67.01660156	+3372	+13.69775391	+0.38232422	-3.73535156	+54.90966797	-40.93505859	-50.69091797	+2492	+12.47607422	-4.14404297	-4.93066406	+11.11816406	-44.18701172	-65.83007813	+2592
+1457971242.02150010	+14.15478516	-3.18603516	-2.36425781	+5.91064453	-49.96582031	-66.22558594	+3384	+13.74609375	+0.45263672	-3.67822266	+55.10742188	-41.50634766	-51.17431641	+2504	+12.53320313	-4.04736328	-4.90429688	+10.76660156	-44.97802734	-65.50048828	+2596
+1457971242.02560000	+14.17675781	-3.14208984	-2.32031250	+5.03173828	-50.62500000	-65.41259766	+3392	+13.79443359	+0.50976563	-3.61669922	+55.23925781	-42.07763672	-51.65771484	+2516	+12.58593750	-3.96826172	-4.88232422	+10.39306641	-45.72509766	-65.19287109	+2596
+1457971242.03399990	+14.22070313	-3.04541016	-2.22363281	+3.29589844	-51.89941406	-63.78662109	+3412	+13.88671875	+0.63281250	-3.48486328	+55.63476563	-43.26416016	-52.69042969	+2548	+12.69580078	-3.80126953	-4.82080078	+9.66796875	-47.21923828	-64.55566406	+2604
+1457971242.03810000	+14.24707031	-3.00585938	-2.17968750	+2.41699219	-52.47070313	-62.95166016	+3424	+13.93505859	+0.68994141	-3.41455078	+55.85449219	-43.85742188	-53.21777344	+2568	+12.74853516	-3.73095703	-4.79443359	+9.29443359	-47.87841797	-64.24804688	+2604
+1457971242.04230000	+14.26904297	-2.96191406	-2.13134766	+1.60400391	-53.06396484	-62.18261719	+3432	+13.97460938	+0.74707031	-3.34423828	+56.09619141	-44.45068359	-53.76708984	+2588	+12.79687500	-3.65625000	-4.76367188	+8.98681641	-48.53759766	-64.00634766	+2608
+1457971242.04650000	+14.29101563	-2.91357422	-2.08300781	+0.81298828	-53.63525391	-61.34765625	+3444	+14.02294922	+0.81738281	-3.26953125	+56.38183594	-45.06591797	-54.25048828	+2608	+12.84521484	-3.57714844	-4.73730469	+8.63525391	-49.15283203	-63.65478516	+2608
+1457971242.05060010	+14.30859375	-2.86962891	-2.03466797	+0.02197266	-54.16259766	-60.53466797	+3456	+14.06689453	+0.87451172	-3.19921875	+56.60156250	-45.65917969	-54.73388672	+2628	+12.89355469	-3.51123047	-4.71533203	+8.26171875	-49.72412109	-63.32519531	+2612
+1457971242.05480000	+14.33056641	-2.82128906	-1.98632813	-0.72509766	-54.68994141	-59.74365234	+3468	+14.10205078	+0.93164063	-3.12451172	+56.86523438	-46.25244141	-55.26123047	+2648	+12.94189453	-3.44531250	-4.68896484	+7.95410156	-50.27343750	-63.06152344	+2612
+1457971242.05900000	+14.35253906	-2.77294922	-1.93798828	-1.47216797	-55.21728516	-58.93066406	+3480	+14.14599609	+0.99755859	-3.04541016	+57.19482422	-46.86767578	-55.74462891	+2672	+12.98144531	-3.37060547	-4.66259766	+7.62451172	-50.82275391	-62.75390625	+2616
+1457971242.06310010	+14.37011719	-2.73339844	-1.88964844	-2.21923828	-55.74462891	-58.13964844	+3496	+14.18554688	+1.05029297	-2.97070313	+57.50244141	-47.46093750	-56.27197266	+2692	+13.02539063	-3.31347656	-4.63623047	+7.29492188	-51.30615234	-62.49023438	+2616
+1457971242.06730010	+14.39208984	-2.68945313	-1.84130859	-2.94433594	-56.22802734	-57.39257813	+3508	+14.22070313	+1.10742188	-2.89160156	+57.81005859	-48.05419922	-56.79931641	+2712	+13.06933594	-3.25634766	-4.60986328	+7.00927734	-51.81152344	-62.29248047	+2620
+1457971242.07150010	+14.41406250	-2.64550781	-1.79296875	-3.66943359	-56.71142578	-56.62353516	+3520	+14.26025391	+1.16894531	-2.81689453	+58.16162109	-48.64746094	-57.26074219	+2736	+13.11328125	-3.19042969	-4.58789063	+6.70166016	-52.29492188	-61.98486328	+2624
+1457971242.07559990	+14.43603516	-2.61035156	-1.74902344	-4.37255859	-57.15087891	-55.89843750	+3532	+14.29980469	+1.22167969	-2.74218750	+58.44726563	-49.21875000	-57.74414063	+2756	+13.15283203	-3.13769531	-4.56152344	+6.37207031	-52.75634766	-61.72119141	+2628
+1457971242.07979990	+14.45361328	-2.57080078	-1.70947266	-5.03173828	-57.56835938	-55.21728516	+3548	+14.33056641	+1.27001953	-2.67626953	+58.68896484	-49.76806641	-58.16162109	+2772	+13.19238281	-3.08496094	-4.53515625	+6.10839844	-53.19580078	-61.52343750	+2628
+1457971242.08400010	+14.47558594	-2.53125000	-1.66992188	-5.66894531	-57.96386719	-54.49218750	+3560	+14.36572266	+1.32714844	-2.61035156	+58.99658203	-50.31738281	-58.53515625	+2792	+13.23193359	-3.02343750	-4.51318359	+5.82275391	-53.61328125	-61.19384766	+2632
+1457971242.09229990	+14.50634766	-2.47412109	-1.59521484	-7.11914063	-58.68896484	-53.06396484	+3580	+14.42285156	+1.40185547	-2.48730469	+59.32617188	-51.37207031	-59.19433594	+2820	+13.30664063	-2.92675781	-4.46484375	+5.18554688	-54.38232422	-60.64453125	+2636
+1457971242.09649990	+14.52392578	-2.44775391	-1.56445313	-7.84423828	-58.99658203	-52.31689453	+3592	+14.44921875	+1.44580078	-2.43017578	+59.54589844	-51.89941406	-59.50195313	+2832	+13.34179688	-2.87402344	-4.44287109	+4.85595703	-54.77783203	-60.27099609	+2640
+1457971242.10060000	+14.54150391	-2.42578125	-1.53369141	-8.56933594	-59.30419922	-51.63574219	+3600	+14.47558594	+1.46777344	-2.37304688	+59.69970703	-52.44873047	-59.83154297	+2848	+13.37255859	-2.83007813	-4.42089844	+4.50439453	-55.12939453	-59.96337891	+2640
+1457971242.10480000	+14.55908203	-2.40820313	-1.50732422	-9.27246094	-59.56787109	-50.99853516	+3608	+14.50195313	+1.49414063	-2.32910156	+59.69970703	-52.91015625	-59.98535156	+2856	+13.40332031	-2.79052734	-4.39892578	+4.15283203	-55.50292969	-59.65576172	+2640
+1457971242.10890010	+14.57666016	-2.38183594	-1.48535156	-9.90966797	-59.80957031	-50.31738281	+3616	+14.52832031	+1.52490234	-2.28955078	+59.76562500	-53.41552734	-60.11718750	+2864	+13.43847656	-2.74218750	-4.37695313	+3.77929688	-55.83251953	-59.21630859	+2640
+1457971242.11310010	+14.58984375	-2.36865234	-1.46337891	-10.61279297	-60.02929688	-49.68017578	+3620	+14.55029297	+1.53808594	-2.25000000	+59.74365234	-53.92089844	-60.22705078	+2868	+13.46484375	-2.70263672	-4.35937500	+3.36181641	-56.14013672	-58.82080078	+2640
+1457971242.11730000	+14.60302734	-2.35546875	-1.45019531	-11.27197266	-60.18310547	-49.06494141	+3624	+14.56347656	+1.55566406	-2.21923828	+59.61181641	-54.38232422	-60.22705078	+2876	+13.49121094	-2.66308594	-4.33740234	+2.96630859	-56.42578125	-58.40332031	+2636
+1457971242.12140010	+14.61621094	-2.34228516	-1.43261719	-11.90917969	-60.38085938	-48.44970703	+3632	+14.58105469	+1.57324219	-2.18847656	+59.58984375	-54.90966797	-60.27099609	+2884	+13.51757813	-2.61914063	-4.31982422	+2.57080078	-56.71142578	-57.96386719	+2636
+1457971242.12560010	+14.62500000	-2.33349609	-1.41503906	-12.56835938	-60.55664063	-47.85644531	+3636	+14.59863281	+1.57763672	-2.15332031	+59.47998047	-55.43701172	-60.29296875	+2888	+13.54394531	-2.58837891	-4.30224609	+2.13134766	-56.97509766	-57.54638672	+2632
+1457971242.12980010	+14.63818359	-2.32470703	-1.40625000	-13.18359375	-60.71044922	-47.30712891	+3636	+14.61181641	+1.58203125	-2.12695313	+59.26025391	-55.94238281	-60.20507813	+2896	+13.56591797	-2.55322266	-4.28906250	+1.71386719	-57.23876953	-57.12890625	+2632
+1457971242.13389990	+14.65136719	-2.31152344	-1.38867188	-13.77685547	-60.93017578	-46.73583984	+3640	+14.62939453	+1.59082031	-2.10058594	+59.12841797	-56.49169922	-60.16113281	+2904	+13.58789063	-2.51806641	-4.27148438	+1.29638672	-57.50244141	-56.66748047	+2628
+1457971242.13809990	+14.66015625	-2.29833984	-1.37109375	-14.28222656	-61.12792969	-46.23046875	+3648	+14.64697266	+1.59521484	-2.06982422	+58.99658203	-57.04101563	-60.11718750	+2912	+13.60986328	-2.48730469	-4.25390625	+0.90087891	-57.76611328	-56.27197266	+2624
+1457971242.14229990	+14.66894531	-2.28515625	-1.36669922	-14.69970703	-61.28173828	-45.83496094	+3648	+14.66015625	+1.59960938	-2.04785156	+58.77685547	-57.59033203	-59.96337891	+2920	+13.63183594	-2.45654297	-4.24072266	+0.52734375	-57.98583984	-55.89843750	+2624
+1457971242.14640000	+14.68212891	-2.26757813	-1.34912109	-15.09521484	-61.52343750	-45.41748047	+3656	+14.67333984	+1.60839844	-2.02148438	+58.64501953	-58.18359375	-59.87548828	+2928	+13.65380859	-2.42138672	-4.22314453	+0.17578125	-58.22753906	-55.50292969	+2624
+1457971242.15479990	+14.69531250	-2.24121094	-1.32275391	-15.75439453	-61.96289063	-44.78027344	+3664	+14.69091797	+1.61718750	-1.96435547	+58.24951172	-59.41406250	-59.58984375	+2948	+13.69335938	-2.37304688	-4.19677734	-0.46142578	-58.60107422	-54.88769531	+2620
+1457971242.15890000	+14.70410156	-2.22363281	-1.30078125	-16.04003906	-62.31445313	-44.45068359	+3672	+14.70410156	+1.62597656	-1.92480469	+58.18359375	-60.09521484	-59.52392578	+2960	+13.71093750	-2.34667969	-4.18359375	-0.70312500	-58.84277344	-54.64599609	+2620
+1457971242.16310000	+14.71289063	-2.20605469	-1.27441406	-16.23779297	-62.66601563	-44.20898438	+3680	+14.71728516	+1.63476563	-1.88964844	+58.11767578	-60.79833984	-59.47998047	+2976	+13.73291016	-2.32031250	-4.16601563	-0.92285156	-59.06250000	-54.44824219	+2624
+1457971242.16730000	+14.71728516	-2.18408203	-1.25244141	-16.32568359	-62.99560547	-44.12109375	+3688	+14.72607422	+1.63916016	-1.85009766	+57.96386719	-61.50146484	-59.37011719	+2988	+13.75048828	-2.29833984	-4.14843750	-1.05468750	-59.28222656	-54.31640625	+2624
+1457971242.17140010	+14.72607422	-2.15771484	-1.22607422	-16.34765625	-63.43505859	-43.96728516	+3696	+14.74365234	+1.64794922	-1.81054688	+57.91992188	-62.24853516	-59.30419922	+3000	+13.77246094	-2.27197266	-4.13085938	-1.20849609	-59.52392578	-54.18457031	+2624
+1457971242.17560010	+14.73486328	-2.13134766	-1.19531250	-16.30371094	-63.85253906	-43.92333984	+3704	+14.75683594	+1.66113281	-1.76660156	+57.89794922	-63.01757813	-59.23828125	+3016	+13.79443359	-2.25439453	-4.11328125	-1.29638672	-59.74365234	-54.14062500	+2628
+1457971242.17969990	+14.74365234	-2.10498047	-1.17333984	-16.12792969	-64.27001953	-44.01123047	+3716	+14.76562500	+1.66992188	-1.72265625	+57.85400391	-63.78662109	-59.17236328	+3028	+13.81201172	-2.23681641	-4.10009766	-1.31835938	-59.91943359	-54.16259766	+2628
+1457971242.18390010	+14.74804688	-2.07861328	-1.14257813	-15.97412109	-64.75341797	-44.07714844	+3724	+14.77441406	+1.68310547	-1.67431641	+57.94189453	-64.59960938	-59.19433594	+3044	+13.82958984	-2.21484375	-4.08691406	-1.29638672	-60.11718750	-54.18457031	+2628
+1457971242.18810010	+14.75244141	-2.05664063	-1.11181641	-15.75439453	-65.25878906	-44.20898438	+3732	+14.78759766	+1.69189453	-1.62158203	+57.96386719	-65.43457031	-59.19433594	+3056	+13.84716797	-2.19726563	-4.06933594	-1.29638672	-60.31494141	-54.22851563	+2632
+1457971242.19219990	+14.75683594	-2.03466797	-1.08544922	-15.46875000	-65.74218750	-44.45068359	+3740	+14.79638672	+1.69628906	-1.57763672	+57.87597656	-66.24755859	-59.08447266	+3068	+13.86474609	-2.17968750	-4.05615234	-1.23046875	-60.51269531	-54.31640625	+2632
+1457971242.19639990	+14.76562500	-2.00390625	-1.05029297	-15.09521484	-66.29150391	-44.64843750	+3752	+14.80517578	+1.70507813	-1.52929688	+57.87597656	-67.10449219	-59.06250000	+3080	+13.88232422	-2.15771484	-4.03417969	-1.16455078	-60.75439453	-54.42626953	+2636
+1457971242.20059990	+14.76562500	-1.98193359	-1.01513672	-14.69970703	-66.84082031	-44.95605469	+3760	+14.81396484	+1.70947266	-1.48095703	+57.89794922	-67.96142578	-59.06250000	+3092	+13.89990234	-2.14453125	-4.01220703	-1.07666016	-60.97412109	-54.58007813	+2636
+1457971242.20890000	+14.77880859	-1.93359375	-0.97119141	-13.68896484	-67.78564453	-45.74707031	+3772	+14.83154297	+1.71826172	-1.40185547	+57.61230469	-69.63134766	-58.75488281	+3108	+13.93505859	-2.11376953	-3.98583984	-0.92285156	-61.34765625	-54.82177734	+2636
+1457971242.21310000	+14.77880859	-1.91601563	-0.94921875	-13.16162109	-68.26904297	-46.20849609	+3776	+14.84033203	+1.71386719	-1.36230469	+57.43652344	-70.46630859	-58.60107422	+3116	+13.94824219	-2.10058594	-3.97265625	-0.85693359	-61.52343750	-54.95361328	+2636
+1457971242.21720000	+14.78320313	-1.89843750	-0.92724609	-12.56835938	-68.73046875	-46.73583984	+3780	+14.84472656	+1.70947266	-1.32714844	+57.12890625	-71.27929688	-58.29345703	+3124	+13.95703125	-2.08740234	-3.95507813	-0.81298828	-61.67724609	-55.06347656	+2636
+1457971242.22140000	+14.78320313	-1.87646484	-0.91406250	-11.93115234	-69.14794922	-47.26318359	+3784	+14.84912109	+1.70507813	-1.30078125	+56.71142578	-72.09228516	-57.91992188	+3128	+13.97021484	-2.07421875	-3.94189453	-0.76904297	-61.83105469	-55.12939453	+2636
+1457971242.22560000	+14.78320313	-1.86767578	-0.89648438	-11.33789063	-69.58740234	-47.79052734	+3784	+14.85351563	+1.69189453	-1.27001953	+56.20605469	-72.88330078	-57.48046875	+3136	+13.97900391	-2.06103516	-3.92871094	-0.74707031	-61.96289063	-55.17333984	+2636
+1457971242.22970010	+14.78320313	-1.85888672	-0.88330078	-10.72265625	-69.96093750	-48.36181641	+3784	+14.85791016	+1.68310547	-1.24804688	+55.45898438	-73.65234375	-56.82128906	+3140	+13.98339844	-2.05224609	-3.91552734	-0.81298828	-62.11669922	-55.19531250	+2636
+1457971242.23390010	+14.78320313	-1.84570313	-0.87890625	-10.06347656	-70.31250000	-48.97705078	+3780	+14.85791016	+1.66552734	-1.23486328	+54.55810547	-74.39941406	-56.03027344	+3144	+13.99218750	-2.03906250	-3.90673828	-0.90087891	-62.20458984	-55.12939453	+2636
+1457971242.23810010	+14.78320313	-1.84130859	-0.87451172	-9.36035156	-70.66406250	-49.61425781	+3780	+14.86230469	+1.65234375	-1.21728516	+53.61328125	-75.14648438	-55.21728516	+3148	+13.99658203	-2.03027344	-3.89794922	-0.98876953	-62.29248047	-55.10742188	+2632
+1457971242.24219990	+14.78759766	-1.83251953	-0.87011719	-8.63525391	-70.99365234	-50.27343750	+3776	+14.86669922	+1.63476563	-1.20410156	+52.55859375	-75.84960938	-54.27246094	+3152	+14.00097656	-2.02148438	-3.88916016	-1.12060547	-62.38037109	-55.06347656	+2632
+1457971242.24640010	+14.78320313	-1.82373047	-0.87011719	-7.86621094	-71.25732422	-50.97656250	+3772	+14.86669922	+1.61718750	-1.19970703	+51.15234375	-76.46484375	-53.04199219	+3156	+14.00537109	-2.01269531	-3.88476563	-1.25244141	-62.38037109	-54.93164063	+2632
+1457971242.25060010	+14.78320313	-1.82373047	-0.87451172	-7.14111328	-71.49902344	-51.65771484	+3764	+14.86669922	+1.59960938	-1.19531250	+49.61425781	-77.10205078	-51.63574219	+3160	+14.00537109	-2.00390625	-3.88476563	-1.45019531	-62.38037109	-54.77783203	+2632
+1457971242.25469990	+14.78320313	-1.82373047	-0.87890625	-6.37207031	-71.71875000	-52.36083984	+3760	+14.86669922	+1.57763672	-1.19091797	+47.96630859	-77.71728516	-50.16357422	+3160	+14.00537109	-1.99072266	-3.88037109	-1.60400391	-62.38037109	-54.64599609	+2628
+1457971242.26300000	+14.78320313	-1.81933594	-0.88330078	-4.70214844	-72.22412109	-53.89892578	+3752	+14.86669922	+1.54248047	-1.19531250	+43.85742188	-78.81591797	-46.36230469	+3168	+14.00097656	-1.97753906	-3.87597656	-1.93359375	-62.33642578	-54.38232422	+2628
+1457971242.26720000	+14.78320313	-1.81494141	-0.88330078	-3.75732422	-72.46582031	-54.77783203	+3748	+14.87109375	+1.52490234	-1.19531250	+41.66015625	-79.34326172	-44.31884766	+3168	+14.00097656	-1.97314453	-3.87158203	-2.10937500	-62.31445313	-54.27246094	+2632
+1457971242.27140000	+14.78320313	-1.81494141	-0.88330078	-2.72460938	-72.72949219	-55.72265625	+3740	+14.87109375	+1.50732422	-1.19531250	+39.15527344	-79.82666016	-41.96777344	+3172	+14.00097656	-1.96875000	-3.87158203	-2.24121094	-62.29248047	-54.16259766	+2632
+1457971242.27550010	+14.78320313	-1.81054688	-0.88330078	-1.60400391	-72.97119141	-56.77734375	+3740	+14.87548828	+1.49414063	-1.19531250	+36.54052734	-80.28808594	-39.44091797	+3172	+14.00097656	-1.96435547	-3.87158203	-2.37304688	-62.22656250	-54.05273438	+2632
+1457971242.27970000	+14.78759766	-1.80175781	-0.88769531	-0.32958984	-73.19091797	-57.94189453	+3736	+14.87548828	+1.47656250	-1.19531250	+33.83789063	-80.74951172	-36.87011719	+3176	+14.00097656	-1.95996094	-3.87158203	-2.43896484	-62.18261719	-54.00878906	+2632
+1457971242.28390000	+14.78759766	-1.80175781	-0.87890625	+1.01074219	-73.49853516	-59.23828125	+3736	+14.87988281	+1.47216797	-1.19091797	+30.80566406	-81.14501953	-33.81591797	+3172	+14.00097656	-1.95556641	-3.87158203	-2.48291016	-62.13867188	-53.98681641	+2632
+1457971242.28800010	+14.78759766	-1.79296875	-0.87451172	+2.41699219	-73.78417969	-60.57861328	+3736	+14.87988281	+1.46777344	-1.19531250	+27.33398438	-81.54052734	-30.34423828	+3172	+14.00097656	-1.95117188	-3.86718750	-2.54882813	-62.11669922	-53.96484375	+2636
+1457971242.29220010	+14.78759766	-1.78417969	-0.87011719	+3.99902344	-74.02587891	-62.07275391	+3736	+14.87988281	+1.45898438	-1.18652344	+23.75244141	-81.91406250	-26.76269531	+3176	+14.00537109	-1.94677734	-3.86279297	-2.57080078	-62.07275391	-53.98681641	+2636
+1457971242.29640010	+14.78759766	-1.77978516	-0.85693359	+5.66894531	-74.37744141	-63.74267578	+3732	+14.88427734	+1.45898438	-1.17773438	+19.92919922	-82.30957031	-22.78564453	+3176	+14.00537109	-1.94238281	-3.85839844	-2.54882813	-62.07275391	-54.03076172	+2636
+1457971242.30049990	+14.78759766	-1.77099609	-0.83935547	+7.58056641	-74.68505859	-65.61035156	+3736	+14.88867188	+1.45458984	-1.16455078	+15.82031250	-82.66113281	-18.58886719	+3180	+14.00537109	-1.94238281	-3.85400391	-2.52685547	-62.09472656	-54.09667969	+2636
+1457971242.30469990	+14.79199219	-1.75781250	-0.82617188	+9.66796875	-74.99267578	-67.63183594	+3736	+14.88867188	+1.44580078	-1.15136719	+11.42578125	-82.96875000	-14.10644531	+3180	+14.00976563	-1.93798828	-3.84521484	-2.46093750	-62.11669922	-54.20654297	+2636
+1457971242.30890010	+14.79199219	-1.74902344	-0.80859375	+11.77734375	-75.27832031	-69.76318359	+3736	+14.88867188	+1.45458984	-1.13818359	+6.67968750	-83.23242188	-9.07470703	+3184	+14.01416016	-1.93359375	-3.84082031	-2.39501953	-62.13867188	-54.31640625	+2636
+1457971242.31300000	+14.79638672	-1.73583984	-0.79541016	+14.01855469	-75.54199219	-72.00439453	+3740	+14.88867188	+1.45458984	-1.12500000	+1.56005859	-83.45214844	-3.66943359	+3184	+14.01855469	-1.93359375	-3.83203125	-2.32910156	-62.16064453	-54.42626953	+2636
+1457971242.31719990	+14.79638672	-1.71826172	-0.77783203	+16.43554688	-75.78369141	-74.39941406	+3740	+14.88867188	+1.45898438	-1.11181641	-3.66943359	-83.62792969	+1.82373047	+3184	+14.02294922	-1.92919922	-3.82763672	-2.21923828	-62.18261719	-54.58007813	+2636
+1457971242.32550000	+14.79638672	-1.69628906	-0.74267578	+21.40136719	-76.17919922	-79.49707031	+3744	+14.87988281	+1.46777344	-1.07666016	-14.74365234	-83.84765625	+13.53515625	+3188	+14.02734375	-1.92480469	-3.81445313	-1.95556641	-62.27050781	-54.93164063	+2632
+1457971242.32970000	+14.79638672	-1.68750000	-0.72509766	+23.97216797	-76.35498047	-82.11181641	+3744	+14.87548828	+1.46777344	-1.06787109	-20.03906250	-83.84765625	+19.11621094	+3184	+14.03173828	-1.92041016	-3.80566406	-1.80175781	-62.33642578	-55.10742188	+2632
+1457971242.33380010	+14.79638672	-1.67871094	-0.71191406	+26.38916016	-76.44287109	-84.66064453	+3744	+14.87548828	+1.46337891	-1.05029297	-25.42236328	-83.82568359	+24.80712891	+3188	+14.03173828	-1.92041016	-3.79687500	-1.66992188	-62.40234375	-55.30517578	+2628
+1457971242.33800010	+14.79638672	-1.66552734	-0.69873047	+28.89404297	-76.50878906	-87.25341797	+3744	+14.87109375	+1.46777344	-1.03710938	-30.58593750	-83.78173828	+30.27832031	+3188	+14.03613281	-1.91601563	-3.78808594	-1.51611328	-62.46826172	-55.50292969	+2624
+1457971242.34220000	+14.79638672	-1.65673828	-0.68994141	+31.37695313	-76.55273438	-89.84619141	+3744	+14.86230469	+1.47216797	-1.03271484	-34.95849609	-83.64990234	+34.95849609	+3184	+14.03613281	-1.91601563	-3.78369141	-1.38427734	-62.51220703	-55.70068359	+2620
+1457971242.34629990	+14.79638672	-1.64794922	-0.68554688	+33.55224609	-76.48681641	-92.13134766	+3740	+14.85791016	+1.46337891	-1.02832031	-39.13330078	-83.49609375	+39.30908203	+3184	+14.03613281	-1.91162109	-3.77490234	-1.23046875	-62.57812500	-55.89843750	+2620
+1457971242.35050010	+14.79199219	-1.64355469	-0.68554688	+35.59570313	-76.39892578	-94.32861328	+3736	+14.84912109	+1.46337891	-1.02392578	-43.02246094	-83.32031250	+43.41796875	+3184	+14.03613281	-1.90722656	-3.77050781	-1.09863281	-62.62207031	-56.07421875	+2616
+1457971242.35470010	+14.78759766	-1.63916016	-0.68554688	+37.55126953	-76.31103516	-96.41601563	+3728	+14.84033203	+1.46777344	-1.02392578	-46.31835938	-83.12255859	+46.95556641	+3180	+14.03173828	-1.90722656	-3.76611328	-0.98876953	-62.66601563	-56.22802734	+2612
+1457971242.35879990	+14.78320313	-1.63476563	-0.68994141	+39.28710938	-76.17919922	-98.30566406	+3728	+14.82714844	+1.45019531	-1.02832031	-49.46044922	-82.92480469	+50.11962891	+3180	+14.02734375	-1.90283203	-3.76611328	-0.87890625	-62.68798828	-56.35986328	+2608
+1457971242.36299990	+14.77880859	-1.63476563	-0.69433594	+40.91308594	-76.04736328	-100.10742188	+3724	+14.81835938	+1.44140625	-1.02832031	-52.31689453	-82.72705078	+53.04199219	+3180	+14.02294922	-1.89843750	-3.76171875	-0.79101563	-62.73193359	-56.51367188	+2604
+1457971242.36719990	+14.77441406	-1.63916016	-0.69433594	+42.47314453	-75.91552734	-101.84326172	+3720	+14.81396484	+1.43701172	-1.03271484	-54.60205078	-82.52929688	+55.39306641	+3180	+14.01855469	-1.89843750	-3.75732422	-0.74707031	-62.77587891	-56.62353516	+2600
+1457971242.37550000	+14.76123047	-1.64355469	-0.72070313	+44.93408203	-75.54199219	-104.56787109	+3712	+14.79199219	+1.41503906	-1.05908203	-58.46923828	-82.11181641	+59.19433594	+3180	+14.00537109	-1.89843750	-3.75292969	-0.70312500	-62.86376953	-56.79931641	+2596
+1457971242.37969990	+14.75244141	-1.64794922	-0.72509766	+46.09863281	-75.38818359	-105.90820313	+3708	+14.78320313	+1.41064453	-1.06347656	-60.40283203	-81.93603516	+61.12792969	+3180	+13.99658203	-1.89843750	-3.75292969	-0.68115234	-62.88574219	-56.86523438	+2592
+1457971242.38380000	+14.74804688	-1.64794922	-0.73828125	+47.17529297	-75.19042969	-107.07275391	+3704	+14.77441406	+1.39746094	-1.07226563	-61.96289063	-81.76025391	+62.57812500	+3180	+13.98779297	-1.89404297	-3.75292969	-0.65917969	-62.90771484	-56.95312500	+2592
+1457971242.38800000	+14.73925781	-1.65673828	-0.74707031	+48.12011719	-75.03662109	-108.14941406	+3704	+14.76562500	+1.38867188	-1.08105469	-63.39111328	-81.58447266	+63.91845703	+3180	+13.97900391	-1.89404297	-3.74853516	-0.65917969	-62.95166016	-57.01904297	+2592
+1457971242.39220000	+14.73046875	-1.66552734	-0.75146484	+49.08691406	-74.90478516	-109.24804688	+3700	+14.75683594	+1.37988281	-1.08105469	-64.97314453	-81.45263672	+65.39062500	+3180	+13.97021484	-1.89404297	-3.74853516	-0.65917969	-62.97363281	-57.06298828	+2588
+1457971242.39630010	+14.72167969	-1.66552734	-0.75585938	+50.09765625	-74.79492188	-110.32470703	+3696	+14.74804688	+1.36669922	-1.08984375	-66.31347656	-81.29882813	+66.59912109	+3180	+13.96142578	-1.89404297	-3.74853516	-0.68115234	-63.03955078	-57.10693359	+2588
+1457971242.40050010	+14.71728516	-1.66992188	-0.76025391	+51.08642578	-74.68505859	-111.37939453	+3692	+14.74365234	+1.36230469	-1.09423828	-67.54394531	-81.16699219	+67.76367188	+3176	+13.95703125	-1.88964844	-3.74414063	-0.70312500	-63.08349609	-57.17285156	+2588
+1457971242.40470000	+14.71289063	-1.66992188	-0.76025391	+52.11914063	-74.59716797	-112.47802734	+3688	+14.73925781	+1.35791016	-1.08984375	-68.97216797	-81.05712891	+69.10400391	+3172	+13.94824219	-1.88964844	-3.74414063	-0.68115234	-63.17138672	-57.23876953	+2588
+1457971242.40879990	+14.70849609	-1.66992188	-0.76025391	+53.12988281	-74.50927734	-113.51074219	+3684	+14.73486328	+1.35791016	-1.09423828	-70.15869141	-80.94726563	+70.22460938	+3168	+13.94384766	-1.88964844	-3.73974609	-0.68115234	-63.23730469	-57.32666016	+2588
+1457971242.41300010	+14.70849609	-1.66113281	-0.75585938	+54.11865234	-74.46533203	-114.52148438	+3676	+14.73046875	+1.35791016	-1.09423828	-71.27929688	-80.83740234	+71.27929688	+3168	+13.93945313	-1.88525391	-3.73535156	-0.65917969	-63.32519531	-57.41455078	+2588
+1457971242.41710000	+14.70410156	-1.65673828	-0.74707031	+55.21728516	-74.42138672	-115.62011719	+3672	+14.72607422	+1.36230469	-1.08544922	-72.70751953	-80.74951172	+72.66357422	+3164	+13.93945313	-1.88085938	-3.73095703	-0.61523438	-63.39111328	-57.52441406	+2592
+1457971242.42129990	+14.69970703	-1.65234375	-0.73828125	+56.35986328	-74.42138672	-116.78466797	+3672	+14.72607422	+1.36230469	-1.07666016	-74.11376953	-80.66162109	+74.00390625	+3160	+13.93505859	-1.87646484	-3.73095703	-0.52734375	-63.47900391	-57.63427734	+2592
+1457971242.42960000	+14.69970703	-1.63037109	-0.71630859	+58.57910156	-74.42138672	-118.98193359	+3664	+14.72607422	+1.37548828	-1.06347656	-76.57470703	-80.46386719	+76.44287109	+3160	+13.93505859	-1.86328125	-3.72656250	-0.39550781	-63.67675781	-57.89794922	+2592
+1457971242.43380000	+14.69970703	-1.62158203	-0.70751953	+59.58984375	-74.42138672	-120.03662109	+3656	+14.72607422	+1.38427734	-1.05908203	-77.62939453	-80.39794922	+77.47558594	+3156	+13.93505859	-1.85888672	-3.72216797	-0.30761719	-63.78662109	-58.05175781	+2592
+1457971242.43800000	+14.70410156	-1.60400391	-0.69873047	+60.66650391	-74.42138672	-121.06933594	+3652	+14.73046875	+1.39306641	-1.05468750	-78.79394531	-80.31005859	+78.64013672	+3152	+13.93505859	-1.85009766	-3.71777344	-0.21972656	-63.87451172	-58.20556641	+2592
+1457971242.44210000	+14.70849609	-1.58642578	-0.68994141	+61.72119141	-74.42138672	-122.08007813	+3652	+14.73046875	+1.40625000	-1.05029297	-79.87060547	-80.22216797	+79.71679688	+3152	+13.93945313	-1.84570313	-3.71777344	-0.10986328	-63.98437500	-58.35937500	+2588
+1457971242.44630000	+14.71289063	-1.57324219	-0.68115234	+62.62207031	-74.42138672	-122.98095703	+3648	+14.73486328	+1.41503906	-1.04589844	-80.81542969	-80.15625000	+80.63964844	+3148	+13.93945313	-1.83691406	-3.72216797	+0.00000000	-64.05029297	-58.51318359	+2588
+1457971242.45050000	+14.71289063	-1.55566406	-0.67675781	+63.50097656	-74.42138672	-123.88183594	+3644	+14.73925781	+1.42382813	-1.04589844	-81.82617188	-80.06835938	+81.62841797	+3144	+13.94384766	-1.82373047	-3.72656250	+0.08789063	-64.09423828	-58.64501953	+2588
+1457971242.45460010	+14.71289063	-1.54248047	-0.67675781	+64.16015625	-74.39941406	-124.56298828	+3640	+14.73925781	+1.43261719	-1.05029297	-82.61718750	-80.00244141	+82.41943359	+3140	+13.94384766	-1.81494141	-3.73095703	+0.15380859	-64.13818359	-58.75488281	+2588
+1457971242.45880010	+14.71289063	-1.53369141	-0.68554688	+64.70947266	-74.37744141	-125.15625000	+3632	+14.73925781	+1.44140625	-1.05468750	-83.34228516	-79.93652344	+83.10058594	+3136	+13.94384766	-1.80615234	-3.74414063	+0.24169922	-64.16015625	-58.86474609	+2584
+1457971242.46300010	+14.71289063	-1.52490234	-0.68994141	+65.28076172	-74.35546875	-125.74951172	+3628	+14.73925781	+1.45019531	-1.05908203	-84.08935547	-79.87060547	+83.82568359	+3132	+13.94384766	-1.79736328	-3.75292969	+0.28564453	-64.18212891	-58.97460938	+2584
+1457971242.46709990	+14.71728516	-1.51171875	-0.70751953	+65.63232422	-74.28955078	-126.12304688	+3628	+14.74365234	+1.45898438	-1.07226563	-84.59472656	-79.82666016	+84.26513672	+3128	+13.94384766	-1.79296875	-3.76171875	+0.32958984	-64.20410156	-59.06250000	+2580
+1457971242.47129990	+14.72167969	-1.50292969	-0.72509766	+65.80810547	-74.22363281	-126.32080078	+3628	+14.74365234	+1.46337891	-1.08984375	-84.88037109	-79.78271484	+84.50683594	+3128	+13.94384766	-1.78417969	-3.77929688	+0.35156250	-64.20410156	-59.10644531	+2580
+1457971242.47960000	+14.72607422	-1.48974609	-0.77783203	+65.98388672	-74.06982422	-126.58447266	+3624	+14.74365234	+1.47656250	-1.13378906	-85.23193359	-79.76074219	+84.72656250	+3124	+13.93945313	-1.76220703	-3.81445313	+0.37353516	-64.11621094	-59.19433594	+2580
+1457971242.48379990	+14.72167969	-1.48095703	-0.80859375	+65.89599609	-73.95996094	-126.49658203	+3624	+14.74365234	+1.48095703	-1.16015625	-85.12207031	-79.78271484	+84.52880859	+3124	+13.93505859	-1.75341797	-3.84082031	+0.39550781	-64.02832031	-59.21630859	+2580
+1457971242.48790000	+14.72167969	-1.48095703	-0.83935547	+65.74218750	-73.85009766	-126.40869141	+3624	+14.73925781	+1.48535156	-1.19091797	-84.96826172	-79.82666016	+84.24316406	+3124	+13.93066406	-1.74023438	-3.86279297	+0.39550781	-63.94042969	-59.21630859	+2584
+1457971242.49210000	+14.72167969	-1.47656250	-0.88330078	+65.43457031	-73.69628906	-126.14501953	+3628	+14.73925781	+1.48974609	-1.22607422	-84.63867188	-79.89257813	+83.82568359	+3128	+13.92626953	-1.73144531	-3.88916016	+0.39550781	-63.85253906	-59.21630859	+2584
+1457971242.49630000	+14.72167969	-1.47656250	-0.92724609	+65.10498047	-73.56445313	-125.85937500	+3628	+14.73486328	+1.49414063	-1.26562500	-84.06738281	-79.95849609	+83.14453125	+3128	+13.92187500	-1.72265625	-3.91552734	+0.39550781	-63.76464844	-59.21630859	+2584
+1457971242.50040010	+14.72167969	-1.46777344	-0.97119141	+64.79736328	-73.41064453	-125.57373047	+3628	+14.73046875	+1.49853516	-1.30957031	-83.43017578	-80.04638672	+82.39746094	+3132	+13.91748047	-1.70947266	-3.94628906	+0.41748047	-63.67675781	-59.23828125	+2588
+1457971242.50460000	+14.72607422	-1.45898438	-1.01513672	+64.55566406	-73.23486328	-125.33203125	+3632	+14.73046875	+1.50732422	-1.34912109	-82.74902344	-80.13427734	+81.65039063	+3136	+13.91308594	-1.69628906	-3.97705078	+0.43945313	-63.56689453	-59.28222656	+2588
+1457971242.50880000	+14.73046875	-1.45019531	-1.05908203	+64.22607422	-73.05908203	-125.00244141	+3632	+14.73046875	+1.52050781	-1.39746094	-81.78222656	-80.26611328	+80.59570313	+3144	+13.91308594	-1.68310547	-4.01220703	+0.48339844	-63.43505859	-59.30419922	+2592
+1457971242.51290010	+14.73046875	-1.44140625	-1.10742188	+63.91845703	-72.88330078	-124.65087891	+3632	+14.72607422	+1.53369141	-1.44580078	-80.72753906	-80.39794922	+79.45312500	+3148	+13.90869141	-1.66992188	-4.04736328	+0.54931641	-63.32519531	-59.32617188	+2596
+1457971242.52130010	+14.73925781	-1.41503906	-1.20410156	+63.34716797	-72.50976563	-124.03564453	+3636	+14.72607422	+1.56445313	-1.54248047	-78.42041016	-80.66162109	+77.01416016	+3160	+13.90429688	-1.63037109	-4.12207031	+0.81298828	-63.06152344	-59.50195313	+2604
+1457971242.52539990	+14.73925781	-1.39306641	-1.24804688	+63.12744141	-72.33398438	-123.75000000	+3636	+14.72167969	+1.58642578	-1.59082031	-77.14599609	-80.79345703	+75.71777344	+3172	+13.90429688	-1.61279297	-4.16162109	+0.98876953	-62.92968750	-59.63378906	+2604
+1457971242.52959990	+14.74804688	-1.36669922	-1.29199219	+63.03955078	-72.18017578	-123.57421875	+3640	+14.72607422	+1.61279297	-1.63916016	-76.04736328	-80.90332031	+74.59716797	+3176	+13.89990234	-1.59082031	-4.20117188	+1.16455078	-62.81982422	-59.76562500	+2608
+1457971242.53379990	+14.75683594	-1.34472656	-1.33154297	+62.99560547	-72.00439453	-123.46435547	+3640	+14.73046875	+1.64355469	-1.68310547	-74.83886719	-81.03515625	+73.36669922	+3188	+13.89990234	-1.56884766	-4.24511719	+1.40625000	-62.68798828	-59.96337891	+2612
+1457971242.53790000	+14.76562500	-1.30957031	-1.37109375	+63.06152344	-71.85058594	-123.37646484	+3640	+14.73486328	+1.67871094	-1.72705078	-73.69628906	-81.14501953	+72.26806641	+3196	+13.90429688	-1.54687500	-4.28466797	+1.64794922	-62.57812500	-60.13916016	+2612
+1457971242.54210000	+14.77880859	-1.27441406	-1.40625000	+63.14941406	-71.69677734	-123.35449219	+3640	+14.73925781	+1.71386719	-1.77099609	-72.61962891	-81.25488281	+71.23535156	+3204	+13.90869141	-1.52050781	-4.32421875	+1.95556641	-62.49023438	-60.38085938	+2616
+1457971242.54629990	+14.78759766	-1.23925781	-1.44580078	+63.23730469	-71.54296875	-123.33251953	+3640	+14.74365234	+1.75341797	-1.81494141	-71.49902344	-81.36474609	+70.13671875	+3212	+13.91308594	-1.48974609	-4.37255859	+2.32910156	-62.35839844	-60.68847656	+2620
+1457971242.55040000	+14.80078125	-1.19531250	-1.48095703	+63.39111328	-71.41113281	-123.33251953	+3640	+14.75244141	+1.79296875	-1.85449219	-70.40039063	-81.45263672	+69.10400391	+3220	+13.92187500	-1.46337891	-4.41210938	+2.65869141	-62.27050781	-60.93017578	+2620
+1457971242.55460000	+14.81396484	-1.15136719	-1.51611328	+63.54492188	-71.25732422	-123.33251953	+3640	+14.75683594	+1.83691406	-1.89404297	-69.45556641	-81.54052734	+68.24707031	+3228	+13.92626953	-1.43261719	-4.45605469	+2.98828125	-62.16064453	-61.17187500	+2624
+1457971242.55880000	+14.82275391	-1.10742188	-1.54687500	+63.80859375	-71.12548828	-123.44238281	+3636	+14.76562500	+1.87646484	-1.92480469	-68.84033203	-81.62841797	+67.67578125	+3232	+13.92626953	-1.40185547	-4.50000000	+3.36181641	-62.05078125	-61.50146484	+2624
+1457971242.56710000	+14.84912109	-1.01513672	-1.60839844	+64.31396484	-70.88378906	-123.66210938	+3636	+14.78320313	+1.96435547	-1.99951172	-67.41210938	-81.80419922	+66.40136719	+3248	+13.93945313	-1.34472656	-4.57910156	+4.06494141	-61.89697266	-62.09472656	+2620
+1457971242.57119990	+14.86230469	-0.97119141	-1.64355469	+64.51171875	-70.77392578	-123.72802734	+3632	+14.79199219	+2.00830078	-2.03906250	-66.62109375	-81.87011719	+65.67626953	+3252	+13.94384766	-1.31396484	-4.62304688	+4.39453125	-61.78710938	-62.38037109	+2620
+1457971242.57540010	+14.87548828	-0.92285156	-1.67871094	+64.70947266	-70.64208984	-123.79394531	+3628	+14.80517578	+2.05224609	-2.07421875	-65.85205078	-81.95800781	+64.95117188	+3256	+13.95263672	-1.28320313	-4.66699219	+4.74609375	-61.69921875	-62.66601563	+2616
+1457971242.57960010	+14.88867188	-0.87890625	-1.71826172	+64.81933594	-70.48828125	-123.77197266	+3628	+14.80957031	+2.09619141	-2.11816406	-64.81933594	-82.04589844	+64.00634766	+3264	+13.95703125	-1.24804688	-4.71093750	+5.09765625	-61.61132813	-62.92968750	+2616
+1457971242.58369990	+14.89746094	-0.83496094	-1.76220703	+64.92919922	-70.33447266	-123.75000000	+3624	+14.81835938	+2.14013672	-2.16210938	-64.00634766	-82.15576172	+63.23730469	+3268	+13.96582031	-1.21289063	-4.75488281	+5.44921875	-61.47949219	-63.19335938	+2612
+1457971242.58789990	+14.90625000	-0.79541016	-1.80175781	+64.99511719	-70.20263672	-123.72802734	+3620	+14.82275391	+2.17968750	-2.20166016	-63.21533203	-82.24365234	+62.49023438	+3272	+13.96582031	-1.18212891	-4.79882813	+5.75683594	-61.36962891	-63.45703125	+2612
+1457971242.59209990	+14.91503906	-0.75146484	-1.85009766	+64.97314453	-70.04882813	-123.61816406	+3616	+14.82714844	+2.21923828	-2.25000000	-62.11669922	-82.33154297	+61.43554688	+3276	+13.96582031	-1.14697266	-4.84716797	+6.02050781	-61.25976563	-63.65478516	+2608
+1457971242.59620000	+14.92382813	-0.71191406	-1.89404297	+64.97314453	-69.89501953	-123.50830078	+3612	+14.83154297	+2.25878906	-2.29833984	-61.06201172	-82.41943359	+60.40283203	+3280	+13.97021484	-1.11621094	-4.89111328	+6.26220703	-61.14990234	-63.87451172	+2604
+1457971242.60040000	+14.93261719	-0.67675781	-1.94238281	+64.97314453	-69.74121094	-123.44238281	+3608	+14.83593750	+2.28955078	-2.34667969	-60.00732422	-82.52929688	+59.34814453	+3280	+13.97021484	-1.08544922	-4.93945313	+6.54785156	-61.06201172	-64.09423828	+2604
+1457971242.60870000	+14.94580078	-0.60205078	-2.05664063	+64.62158203	-69.34570313	-122.95898438	+3596	+14.83593750	+2.36425781	-2.46972656	-56.64550781	-82.68310547	+55.98632813	+3292	+13.97460938	-1.01953125	-5.03173828	+6.96533203	-60.86425781	-64.42382813	+2596
+1457971242.61290000	+14.95019531	-0.57128906	-2.11816406	+64.37988281	-69.14794922	-122.67333984	+3592	+14.83593750	+2.39941406	-2.53564453	-54.79980469	-82.74902344	+54.14062500	+3296	+13.97460938	-0.98437500	-5.08447266	+7.16308594	-60.73242188	-64.57763672	+2596
+1457971242.61710000	+14.95019531	-0.54052734	-2.17968750	+64.18212891	-68.97216797	-122.40966797	+3588	+14.83154297	+2.43457031	-2.59277344	-53.12988281	-82.81494141	+52.47070313	+3300	+13.97021484	-0.95361328	-5.13281250	+7.36083984	-60.57861328	-64.70947266	+2592
+1457971242.62120010	+14.95458984	-0.50537109	-2.23681641	+64.00634766	-68.77441406	-122.18994141	+3580	+14.82275391	+2.46972656	-2.65429688	-51.39404297	-82.88085938	+50.75683594	+3304	+13.96582031	-0.91845703	-5.18115234	+7.55859375	-60.46875000	-64.84130859	+2592
+1457971242.62540010	+14.95458984	-0.47460938	-2.29394531	+63.83056641	-68.57666016	-121.94824219	+3576	+14.82275391	+2.50048828	-2.71142578	-49.63623047	-82.94677734	+48.97705078	+3312	+13.96142578	-0.88330078	-5.23388672	+7.73437500	-60.33691406	-64.97314453	+2588
+1457971242.62960000	+14.95898438	-0.43945313	-2.35107422	+63.69873047	-68.42285156	-121.77246094	+3568	+14.81835938	+2.53564453	-2.77294922	-47.83447266	-82.99072266	+47.15332031	+3316	+13.96142578	-0.84814453	-5.27783203	+7.91015625	-60.24902344	-65.08300781	+2584
+1457971242.63369990	+14.95898438	-0.40869141	-2.40820313	+63.47900391	-68.22509766	-121.50878906	+3560	+14.81396484	+2.56640625	-2.83886719	-45.72509766	-83.01269531	+45.04394531	+3324	+13.95703125	-0.81298828	-5.32177734	+8.08593750	-60.16113281	-65.21484375	+2580
+1457971242.63790010	+14.96337891	-0.36914063	-2.46972656	+63.32519531	-68.02734375	-121.24511719	+3556	+14.80957031	+2.60595703	-2.90478516	-43.59375000	-83.01269531	+42.93457031	+3332	+13.95703125	-0.77783203	-5.37011719	+8.28369141	-60.05126953	-65.36865234	+2576
+1457971242.64200000	+14.96777344	-0.32958984	-2.51806641	+63.30322266	-67.87353516	-121.15722656	+3548	+14.80517578	+2.64550781	-2.95751953	-42.03369141	-83.05664063	+41.41845703	+3340	+13.95703125	-0.74267578	-5.41406250	+8.50341797	-59.96337891	-65.54443359	+2572
+1457971242.64619990	+14.97216797	-0.29003906	-2.57080078	+63.23730469	-67.69775391	-121.00341797	+3540	+14.80517578	+2.68505859	-3.01464844	-40.31982422	-83.07861328	+39.74853516	+3344	+13.95703125	-0.70312500	-5.46240234	+8.74511719	-59.83154297	-65.69824219	+2572
+1457971242.65450000	+14.97656250	-0.20654297	-2.65869141	+63.28125000	-67.41210938	-120.84960938	+3524	+14.79638672	+2.77294922	-3.11132813	-37.50732422	-83.10058594	+37.06787109	+3356	+13.95703125	-0.61962891	-5.54589844	+9.25048828	-59.65576172	-65.98388672	+2564
+1457971242.65870000	+14.98095703	-0.16259766	-2.69384766	+63.43505859	-67.30224609	-120.91552734	+3516	+14.79638672	+2.81689453	-3.15087891	-36.32080078	-83.14453125	+35.94726563	+3360	+13.95703125	-0.58447266	-5.58105469	+9.53613281	-59.58984375	-66.22558594	+2556
+1457971242.66290000	+14.98974609	-0.10986328	-2.72900391	+63.63281250	-67.19238281	-120.95947266	+3504	+14.80078125	+2.86083984	-3.19482422	-35.17822266	-83.16650391	+34.89257813	+3368	+13.96142578	-0.54052734	-5.61621094	+9.84375000	-59.54589844	-66.44531250	+2548
+1457971242.66700010	+14.99853516	-0.05712891	-2.75097656	+63.98437500	-67.12646484	-121.20117188	+3496	+14.80517578	+2.90917969	-3.22119141	-34.58496094	-83.23242188	+34.36523438	+3372	+13.96582031	-0.50097656	-5.64697266	+10.17333984	-59.52392578	-66.68701172	+2540
+1457971242.67120000	+15.00732422	-0.00439453	-2.77734375	+64.24804688	-67.01660156	-121.31103516	+3484	+14.81396484	+2.96191406	-3.25634766	-33.75000000	-83.27636719	+33.61816406	+3376	+13.97460938	-0.45703125	-5.68212891	+10.48095703	-59.47998047	-66.92871094	+2528
+1457971242.67540000	+15.02050781	+0.05273438	-2.80371094	+64.51171875	-66.92871094	-121.42089844	+3472	+14.81835938	+3.01464844	-3.28710938	-32.91503906	-83.32031250	+32.91503906	+3380	+13.98339844	-0.41748047	-5.71289063	+10.83251953	-59.41406250	-67.17041016	+2520
+1457971242.67950010	+15.02929688	+0.10986328	-2.81689453	+64.97314453	-66.88476563	-121.72851563	+3460	+14.82275391	+3.07177734	-3.30468750	-32.62939453	-83.40820313	+32.78320313	+3380	+13.99218750	-0.37353516	-5.73925781	+11.22802734	-59.39208984	-67.47802734	+2512
+1457971242.68370010	+15.04248047	+0.16699219	-2.83007813	+65.41259766	-66.81884766	-122.01416016	+3448	+14.82714844	+3.12890625	-3.32226563	-32.18994141	-83.47412109	+32.47558594	+3380	+14.00097656	-0.32958984	-5.76562500	+11.62353516	-59.37011719	-67.74169922	+2500
+1457971242.68790010	+15.05126953	+0.21972656	-2.83886719	+65.80810547	-66.75292969	-122.27783203	+3436	+14.83154297	+3.18164063	-3.34423828	-31.77246094	-83.54003906	+32.14599609	+3380	+14.00537109	-0.28564453	-5.79199219	+11.97509766	-59.32617188	-67.98339844	+2488
+1457971242.69199990	+15.06445313	+0.27685547	-2.84765625	+66.24755859	-66.73095703	-122.58544922	+3420	+14.84033203	+3.22998047	-3.35742188	-31.57470703	-83.62792969	+32.03613281	+3380	+14.01416016	-0.24169922	-5.80957031	+12.32666016	-59.32617188	-68.24707031	+2476
+1457971242.69619990	+15.07324219	+0.33398438	-2.86083984	+66.62109375	-66.66503906	-122.80517578	+3408	+14.84912109	+3.28271484	-3.37500000	-31.24511719	-83.71582031	+31.81640625	+3380	+14.02294922	-0.19775391	-5.83154297	+12.67822266	-59.32617188	-68.48876953	+2464
+1457971242.70450000	+15.09521484	+0.43945313	-2.88281250	+67.36816406	-66.57714844	-123.28857422	+3376	+14.86230469	+3.38818359	-3.40136719	-30.65185547	-83.86962891	+31.44287109	+3384	+14.04052734	-0.11865234	-5.86669922	+13.35937500	-59.34814453	-69.01611328	+2440
+1457971242.70869990	+15.10839844	+0.49218750	-2.89599609	+67.60986328	-66.48925781	-123.37646484	+3364	+14.86230469	+3.44531250	-3.41894531	-29.97070313	-83.89160156	+30.89355469	+3384	+14.05371094	-0.07470703	-5.89306641	+13.66699219	-59.30419922	-69.19189453	+2428
+1457971242.71289990	+15.11279297	+0.53613281	-2.91357422	+67.78564453	-66.42333984	-123.46435547	+3348	+14.86669922	+3.48925781	-3.44091797	-29.24560547	-83.91357422	+30.23437500	+3384	+14.05810547	-0.03515625	-5.91503906	+13.90869141	-59.26025391	-69.34570313	+2420
+1457971242.71700000	+15.12158203	+0.58007813	-2.92675781	+67.96142578	-66.35742188	-123.53027344	+3336	+14.86669922	+3.53320313	-3.46289063	-28.49853516	-83.93554688	+29.55322266	+3388	+14.06250000	+0.00000000	-5.93261719	+14.15039063	-59.23828125	-69.49951172	+2412
+1457971242.72120000	+15.12597656	+0.62841797	-2.94873047	+68.04931641	-66.24755859	-123.48632813	+3324	+14.86669922	+3.58154297	-3.48486328	-27.61962891	-83.95751953	+28.78417969	+3388	+14.06689453	+0.04394531	-5.95458984	+14.37011719	-59.19433594	-69.58740234	+2404
+1457971242.72530010	+15.12597656	+0.66357422	-2.97070313	+68.04931641	-66.15966797	-123.42041016	+3316	+14.86669922	+3.62109375	-3.50683594	-26.69677734	-83.95751953	+27.90527344	+3392	+14.06689453	+0.08349609	-5.97656250	+14.54589844	-59.15039063	-69.65332031	+2400
+1457971242.72950010	+15.13037109	+0.69873047	-2.99267578	+68.00537109	-66.09375000	-123.31054688	+3304	+14.86669922	+3.65625000	-3.53320313	-25.68603516	-83.93554688	+26.93847656	+3396	+14.06689453	+0.11865234	-5.99853516	+14.65576172	-59.10644531	-69.69726563	+2392
+1457971242.73370000	+15.13476563	+0.73828125	-3.02343750	+67.82958984	-65.98388672	-123.02490234	+3296	+14.86230469	+3.69580078	-3.56396484	-24.47753906	-83.89160156	+25.75195313	+3404	+14.06689453	+0.15820313	-6.02050781	+14.76562500	-59.04052734	-69.69726563	+2384
+1457971242.73779990	+15.13916016	+0.76904297	-3.05859375	+67.63183594	-65.87402344	-122.76123047	+3292	+14.86230469	+3.72656250	-3.59472656	-23.20312500	-83.84765625	+24.49951172	+3408	+14.07128906	+0.19335938	-6.04248047	+14.85351563	-58.97460938	-69.69726563	+2376
+1457971242.74200010	+15.13916016	+0.79980469	-3.08496094	+67.50000000	-65.76416016	-122.56347656	+3284	+14.85791016	+3.75732422	-3.62109375	-22.01660156	-83.80371094	+23.33496094	+3416	+14.06689453	+0.22851563	-6.06445313	+14.91943359	-58.90869141	-69.69726563	+2368
+1457971242.74620010	+15.13916016	+0.83496094	-3.11572266	+67.25830078	-65.63232422	-122.23388672	+3276	+14.84912109	+3.79248047	-3.65625000	-20.54443359	-83.71582031	+21.90673828	+3424	+14.06689453	+0.26806641	-6.09082031	+14.96337891	-58.79882813	-69.63134766	+2360
+1457971242.75029990	+15.13916016	+0.86572266	-3.14648438	+66.97265625	-65.50048828	-121.88232422	+3272	+14.84472656	+3.81884766	-3.69140625	-19.11621094	-83.58398438	+20.52246094	+3432	+14.06689453	+0.30322266	-6.11279297	+14.98535156	-58.68896484	-69.54345703	+2352
+1457971242.75449990	+15.13916016	+0.89648438	-3.17724609	+66.73095703	-65.41259766	-121.57470703	+3268	+14.83593750	+3.84960938	-3.71777344	-17.99560547	-83.49609375	+19.40185547	+3440	+14.06250000	+0.33837891	-6.13476563	+15.00732422	-58.60107422	-69.45556641	+2344
+1457971242.76280000	+15.14355469	+0.95800781	-3.23437500	+66.20361328	-65.17089844	-120.89355469	+3260	+14.83154297	+3.90673828	-3.77050781	-15.82031250	-83.32031250	+17.27050781	+3460	+14.05810547	+0.40869141	-6.16552734	+15.09521484	-58.42529297	-69.36767578	+2324
+1457971242.76700000	+15.14355469	+0.98876953	-3.25634766	+66.04980469	-65.10498047	-120.67382813	+3256	+14.82714844	+3.93310547	-3.78808594	-15.05126953	-83.27636719	+16.50146484	+3468	+14.05810547	+0.44384766	-6.17871094	+15.16113281	-58.35937500	-69.34570313	+2316
+1457971242.77119990	+15.14794922	+1.01953125	-3.27392578	+65.87402344	-65.01708984	-120.43212891	+3252	+14.82714844	+3.96386719	-3.81005859	-14.04052734	-83.16650391	+15.53466797	+3476	+14.05810547	+0.47900391	-6.19189453	+15.20507813	-58.29345703	-69.32373047	+2308
+1457971242.77530000	+15.15234375	+1.05468750	-3.29589844	+65.72021484	-64.90722656	-120.16845703	+3252	+14.82714844	+3.99902344	-3.83203125	-13.16162109	-83.03466797	+14.72167969	+3488	+14.06689453	+0.51416016	-6.20507813	+15.27099609	-58.20556641	-69.32373047	+2300
+1457971242.77950000	+15.15673828	+1.09423828	-3.30029297	+65.72021484	-64.86328125	-120.10253906	+3248	+14.82714844	+4.03417969	-3.83642578	-12.70019531	-83.01269531	+14.30419922	+3496	+14.06689453	+0.55371094	-6.20947266	+15.42480469	-58.13964844	-69.34570313	+2292
+1457971242.78370000	+15.16113281	+1.12939453	-3.30468750	+65.72021484	-64.79736328	-119.99267578	+3244	+14.83154297	+4.06933594	-3.84082031	-12.17285156	-82.96875000	+13.86474609	+3504	+14.06689453	+0.58886719	-6.21386719	+15.55664063	-58.07373047	-69.38964844	+2280
+1457971242.78780010	+15.16552734	+1.16894531	-3.30908203	+65.69824219	-64.75341797	-119.86083984	+3240	+14.83154297	+4.10888672	-3.84521484	-11.75537109	-82.92480469	+13.53515625	+3512	+14.07128906	+0.62402344	-6.21826172	+15.71044922	-58.02978516	-69.43359375	+2272
+1457971242.79200010	+15.17431641	+1.20410156	-3.30468750	+65.80810547	-64.75341797	-119.86083984	+3240	+14.83154297	+4.15283203	-3.83642578	-11.64550781	-82.90283203	+13.53515625	+3520	+14.07568359	+0.66357422	-6.21386719	+15.88623047	-57.98583984	-69.52148438	+2264
+1457971242.79609990	+15.17871094	+1.23925781	-3.29589844	+65.93994141	-64.75341797	-119.90478516	+3240	+14.84033203	+4.18798828	-3.82763672	-11.53564453	-82.92480469	+13.49121094	+3532	+14.08007813	+0.69433594	-6.20947266	+16.06201172	-57.98583984	-69.60937500	+2256
+1457971242.80029990	+15.18750000	+1.27880859	-3.28271484	+66.09375000	-64.75341797	-119.97070313	+3240	+14.84912109	+4.23193359	-3.81884766	-11.46972656	-82.92480469	+13.51318359	+3540	+14.08886719	+0.72949219	-6.20068359	+16.23779297	-58.00781250	-69.74121094	+2248
+1457971242.80450010	+15.20068359	+1.31835938	-3.26513672	+66.33544922	-64.77539063	-120.14648438	+3244	+14.85351563	+4.27148438	-3.80126953	-11.60156250	-82.96875000	+13.75488281	+3548	+14.09765625	+0.76025391	-6.19189453	+16.43554688	-58.00781250	-69.85107422	+2240
+1457971242.80859990	+15.20947266	+1.35791016	-3.24755859	+66.51123047	-64.79736328	-120.21240234	+3244	+14.86230469	+4.31103516	-3.78369141	-11.66748047	-82.99072266	+13.90869141	+3560	+14.10644531	+0.79541016	-6.18750000	+16.61132813	-57.98583984	-69.93896484	+2236
+1457971242.81699990	+15.22705078	+1.44140625	-3.21679688	+66.86279297	-64.84130859	-120.32226563	+3248	+14.87109375	+4.40332031	-3.74853516	-11.90917969	-82.99072266	+14.41406250	+3576	+14.11962891	+0.86132813	-6.16992188	+16.94091797	-57.96386719	-70.11474609	+2236
+1457971242.82110000	+15.23144531	+1.48095703	-3.19482422	+67.06054688	-64.86328125	-120.38818359	+3252	+14.87548828	+4.43847656	-3.72656250	-12.08496094	-83.03466797	+14.69970703	+3584	+14.12402344	+0.89648438	-6.16113281	+17.11669922	-57.96386719	-70.18066406	+2236
+1457971242.82530000	+15.24023438	+1.51611328	-3.17724609	+67.23632813	-64.90722656	-120.45410156	+3256	+14.88427734	+4.47363281	-3.70898438	-12.28271484	-83.05664063	+14.96337891	+3592	+14.12841797	+0.92724609	-6.14794922	+17.24853516	-57.94189453	-70.22460938	+2244
+1457971242.82950000	+15.24902344	+1.54687500	-3.15966797	+67.34619141	-64.92919922	-120.47607422	+3260	+14.88867188	+4.50878906	-3.69140625	-12.39257813	-83.05664063	+15.13916016	+3600	+14.13281250	+0.95800781	-6.13476563	+17.31445313	-57.94189453	-70.24658203	+2248
+1457971242.83360000	+15.25341797	+1.58203125	-3.14648438	+67.41210938	-64.97314453	-120.45410156	+3260	+14.89306641	+4.53955078	-3.67382813	-12.54638672	-83.03466797	+15.35888672	+3604	+14.13720703	+0.98437500	-6.12597656	+17.35839844	-57.94189453	-70.22460938	+2256
+1457971242.83780000	+15.26220703	+1.60839844	-3.13330078	+67.45605469	-64.99511719	-120.41015625	+3264	+14.89746094	+4.57031250	-3.66064453	-12.67822266	-83.03466797	+15.53466797	+3612	+14.14160156	+1.01074219	-6.11718750	+17.40234375	-57.91992188	-70.20263672	+2264
+1457971242.84200000	+15.26660156	+1.63916016	-3.12451172	+67.43408203	-64.99511719	-120.30029297	+3264	+14.89746094	+4.59667969	-3.65185547	-12.63427734	-82.99072266	+15.53466797	+3616	+14.14599609	+1.03710938	-6.10839844	+17.42431641	-57.89794922	-70.18066406	+2272
+1457971242.84610010	+15.27099609	+1.66552734	-3.12011719	+67.36816406	-64.99511719	-120.12451172	+3264	+14.89746094	+4.62304688	-3.64306641	-12.54638672	-82.94677734	+15.49072266	+3620	+14.15039063	+1.06347656	-6.10400391	+17.40234375	-57.85400391	-70.07080078	+2280
+1457971242.85030010	+15.27099609	+1.68750000	-3.12011719	+67.21435547	-64.97314453	-119.88281250	+3260	+14.89746094	+4.64501953	-3.63427734	-12.41455078	-82.90283203	+15.38085938	+3624	+14.15039063	+1.08544922	-6.09960938	+17.35839844	-57.78808594	-69.93896484	+2284
+1457971242.85450010	+15.27099609	+1.70947266	-3.12451172	+66.95068359	-64.95117188	-119.55322266	+3260	+14.89306641	+4.66259766	-3.63427734	-12.10693359	-82.79296875	+15.09521484	+3628	+14.14599609	+1.11181641	-6.09521484	+17.27050781	-57.70019531	-69.78515625	+2288
+1457971242.86279990	+15.27099609	+1.74023438	-3.13330078	+66.48925781	-64.92919922	-118.98193359	+3260	+14.88427734	+4.68896484	-3.63427734	-11.57958984	-82.61718750	+14.56787109	+3640	+14.14599609	+1.15136719	-6.08642578	+17.07275391	-57.59033203	-69.47753906	+2296
+1457971242.86700010	+15.27099609	+1.75341797	-3.13769531	+66.20361328	-64.90722656	-118.65234375	+3260	+14.88427734	+4.69775391	-3.63867188	-11.25000000	-82.50732422	+14.19433594	+3644	+14.14160156	+1.16894531	-6.08642578	+16.94091797	-57.52441406	-69.27978516	+2296
+1457971242.87109990	+15.27099609	+1.76220703	-3.14648438	+65.89599609	-64.88525391	-118.34472656	+3260	+14.87988281	+4.70654297	-3.63867188	-10.94238281	-82.41943359	+13.86474609	+3652	+14.14160156	+1.18652344	-6.08203125	+16.80908203	-57.45849609	-69.08203125	+2296
+1457971242.87529990	+15.27099609	+1.77099609	-3.15527344	+65.58837891	-64.84130859	-117.99316406	+3260	+14.87109375	+4.71533203	-3.64306641	-10.61279297	-82.30957031	+13.53515625	+3660	+14.13720703	+1.20849609	-6.08203125	+16.67724609	-57.39257813	-68.88427734	+2292
+1457971242.87940000	+15.27099609	+1.78417969	-3.16406250	+65.25878906	-64.79736328	-117.61962891	+3260	+14.86669922	+4.72851563	-3.64746094	-10.30517578	-82.22167969	+13.22753906	+3668	+14.13720703	+1.22607422	-6.08203125	+16.56738281	-57.30468750	-68.68652344	+2288
+1457971242.88360000	+15.26660156	+1.79296875	-3.16845703	+64.97314453	-64.77539063	-117.29003906	+3260	+14.86230469	+4.73730469	-3.64746094	-10.04150391	-82.13378906	+12.94189453	+3676	+14.13281250	+1.24365234	-6.07763672	+16.47949219	-57.23876953	-68.53271484	+2280
+1457971242.88780000	+15.26660156	+1.80175781	-3.17724609	+64.68750000	-64.75341797	-116.96044922	+3260	+14.85791016	+4.74609375	-3.64746094	-9.75585938	-82.06787109	+12.65625000	+3684	+14.12841797	+1.26562500	-6.07324219	+16.36962891	-57.17285156	-68.33496094	+2276
+1457971242.89190010	+15.26220703	+1.81054688	-3.18164063	+64.42382813	-64.73144531	-116.67480469	+3264	+14.85351563	+4.75488281	-3.64306641	-9.53613281	-81.97998047	+12.43652344	+3692	+14.12841797	+1.28320313	-6.06884766	+16.28173828	-57.10693359	-68.15917969	+2268
+1457971242.89610000	+15.26220703	+1.81933594	-3.18164063	+64.22607422	-64.73144531	-116.45507813	+3264	+14.84912109	+4.76367188	-3.63867188	-9.42626953	-81.93603516	+12.30468750	+3704	+14.12402344	+1.30078125	-6.06445313	+16.19384766	-57.06298828	-68.00537109	+2260
+1457971242.90030000	+15.26220703	+1.83251953	-3.17724609	+64.09423828	-64.73144531	-116.27929688	+3264	+14.84472656	+4.77685547	-3.62988281	-9.38232422	-81.91406250	+12.28271484	+3716	+14.12402344	+1.32275391	-6.05566406	+16.12792969	-57.01904297	-67.87353516	+2252
+1457971242.90440010	+15.26220703	+1.85009766	-3.16845703	+64.00634766	-64.73144531	-116.16943359	+3268	+14.84472656	+4.79443359	-3.61669922	-9.47021484	-81.89208984	+12.39257813	+3728	+14.12402344	+1.34472656	-6.04687500	+16.10595703	-57.01904297	-67.76367188	+2248
+1457971242.90860010	+15.26660156	+1.86328125	-3.15966797	+63.98437500	-64.75341797	-116.08154297	+3272	+14.84472656	+4.80761719	-3.60351563	-9.60205078	-81.91406250	+12.52441406	+3740	+14.12402344	+1.36669922	-6.03369141	+16.10595703	-57.01904297	-67.67578125	+2244
+1457971242.91280010	+15.26660156	+1.88525391	-3.14648438	+63.98437500	-64.79736328	-116.01562500	+3276	+14.84472656	+4.82958984	-3.58593750	-9.75585938	-81.91406250	+12.74414063	+3752	+14.12841797	+1.38867188	-6.02050781	+16.12792969	-57.01904297	-67.60986328	+2236
+1457971242.92109990	+15.27099609	+1.92919922	-3.11132813	+64.18212891	-64.88525391	-116.03759766	+3292	+14.84472656	+4.87353516	-3.53320313	-10.39306641	-82.02392578	+13.46923828	+3780	+14.13281250	+1.43701172	-5.98974609	+16.23779297	-57.04101563	-67.56591797	+2232
+1457971242.92529990	+15.27099609	+1.95556641	-3.08496094	+64.37988281	-64.95117188	-116.12548828	+3304	+14.84472656	+4.89550781	-3.50244141	-10.83251953	-82.08984375	+13.99658203	+3796	+14.13720703	+1.45898438	-5.97216797	+16.32568359	-57.08496094	-67.56591797	+2232
+1457971242.92940000	+15.27539063	+1.98193359	-3.05859375	+64.59960938	-65.03906250	-116.25732422	+3312	+14.84472656	+4.92187500	-3.47167969	-11.35986328	-82.15576172	+14.56787109	+3808	+14.14160156	+1.48095703	-5.95019531	+16.41357422	-57.15087891	-67.56591797	+2236
+1457971242.93359990	+15.27978516	+2.01269531	-3.02783203	+64.84130859	-65.12695313	-116.41113281	+3324	+14.84912109	+4.94384766	-3.43652344	-11.93115234	-82.24365234	+15.20507813	+3824	+14.15039063	+1.50732422	-5.92822266	+16.50146484	-57.21679688	-67.58789063	+2244
+1457971242.93779990	+15.28417969	+2.03906250	-3.00146484	+65.12695313	-65.21484375	-116.60888672	+3336	+14.85351563	+4.97021484	-3.40136719	-12.52441406	-82.33154297	+15.88623047	+3836	+14.15917969	+1.52929688	-5.90625000	+16.61132813	-57.30468750	-67.65380859	+2252
+1457971242.94190000	+15.28857422	+2.06982422	-2.96630859	+65.43457031	-65.30273438	-116.80664063	+3348	+14.85351563	+4.99658203	-3.37060547	-13.13964844	-82.39746094	+16.56738281	+3852	+14.16357422	+1.55126953	-5.87988281	+16.72119141	-57.39257813	-67.69775391	+2260
+1457971242.94610000	+15.28857422	+2.09619141	-2.93554688	+65.72021484	-65.41259766	-116.98242188	+3356	+14.85791016	+5.02294922	-3.33544922	-13.77685547	-82.46337891	+17.27050781	+3864	+14.17236328	+1.57324219	-5.85791016	+16.85302734	-57.45849609	-67.76367188	+2268
+1457971242.95020010	+15.29296875	+2.12695313	-2.90478516	+65.98388672	-65.50048828	-117.15820313	+3368	+14.85791016	+5.04492188	-3.30468750	-14.37011719	-82.52929688	+17.95166016	+3876	+14.18115234	+1.59521484	-5.83154297	+16.94091797	-57.54638672	-67.80761719	+2280
+1457971242.95440010	+15.29736328	+2.14892578	-2.87841797	+66.20361328	-65.56640625	-117.26806641	+3376	+14.85791016	+5.06689453	-3.27392578	-14.89746094	-82.57324219	+18.52294922	+3884	+14.18554688	+1.61279297	-5.80957031	+16.98486328	-57.61230469	-67.80761719	+2292
+1457971242.95860000	+15.29736328	+2.17529297	-2.85205078	+66.42333984	-65.65429688	-117.39990234	+3384	+14.86230469	+5.08886719	-3.24316406	-15.42480469	-82.63916016	+19.13818359	+3892	+14.18994141	+1.63037109	-5.79199219	+17.02880859	-57.67822266	-67.78564453	+2304
+1457971242.96269990	+15.30175781	+2.19726563	-2.82568359	+66.62109375	-65.74218750	-117.50976563	+3392	+14.86230469	+5.10205078	-3.21240234	-15.99609375	-82.68310547	+19.75341797	+3904	+14.18994141	+1.64794922	-5.77001953	+17.02880859	-57.72216797	-67.74169922	+2320
+1457971242.96690010	+15.30175781	+2.21044922	-2.80371094	+66.73095703	-65.80810547	-117.57568359	+3400	+14.86230469	+5.11523438	-3.19042969	-16.45751953	-82.70507813	+20.23681641	+3912	+14.19433594	+1.66113281	-5.74804688	+17.00683594	-57.78808594	-67.69775391	+2332
+1457971242.97110010	+15.30175781	+2.22802734	-2.78613281	+66.79687500	-65.87402344	-117.55371094	+3404	+14.86230469	+5.12841797	-3.17285156	-16.76513672	-82.70507813	+20.58837891	+3916	+14.19873047	+1.67431641	-5.73486328	+16.96289063	-57.83203125	-67.60986328	+2340
+1457971242.97519990	+15.30175781	+2.23681641	-2.77294922	+66.79687500	-65.91796875	-117.50976563	+3404	+14.86230469	+5.14160156	-3.15527344	-17.02880859	-82.70507813	+20.87402344	+3920	+14.20312500	+1.68310547	-5.72167969	+16.89697266	-57.87597656	-67.50000000	+2348
+1457971242.97939990	+15.30175781	+2.24560547	-2.76416016	+66.73095703	-65.93994141	-117.39990234	+3408	+14.85791016	+5.15039063	-3.14648438	-17.16064453	-82.68310547	+21.02783203	+3924	+14.20312500	+1.69628906	-5.70849609	+16.80908203	-57.89794922	-67.36816406	+2356
+1457971242.98770000	+15.29736328	+2.25439453	-2.75537109	+66.48925781	-66.00585938	-117.13623047	+3408	+14.85351563	+5.15917969	-3.12451172	-17.40234375	-82.63916016	+21.31347656	+3932	+14.19873047	+1.71386719	-5.69531250	+16.58935547	-57.87597656	-67.06054688	+2364
+1457971242.99190000	+15.29296875	+2.25439453	-2.75097656	+66.31347656	-66.02783203	-116.93847656	+3408	+14.84912109	+5.16357422	-3.11572266	-17.51220703	-82.59521484	+21.42333984	+3936	+14.19433594	+1.72265625	-5.68652344	+16.43554688	-57.87597656	-66.86279297	+2364
+1457971242.99609990	+15.29296875	+2.25439453	-2.75097656	+66.15966797	-66.02783203	-116.74072266	+3408	+14.84472656	+5.16796875	-3.11132813	-17.60009766	-82.57324219	+21.51123047	+3940	+14.18994141	+1.73144531	-5.68212891	+16.28173828	-57.85400391	-66.68701172	+2364
+1457971243.00020000	+15.28857422	+2.25439453	-2.75097656	+65.96191406	-66.04980469	-116.54296875	+3408	+14.84033203	+5.16796875	-3.10253906	-17.70996094	-82.55126953	+21.62109375	+3944	+14.18554688	+1.74023438	-5.67773438	+16.12792969	-57.85400391	-66.48925781	+2364
+1457971243.00440000	+15.28417969	+2.25439453	-2.75097656	+65.76416016	-66.07177734	-116.34521484	+3408	+14.83593750	+5.16796875	-3.09814453	-17.79785156	-82.50732422	+21.70898438	+3944	+14.18554688	+1.74462891	-5.67333984	+15.97412109	-57.83203125	-66.31347656	+2360
+1457971243.00860000	+15.27978516	+2.25000000	-2.75097656	+65.58837891	-66.09375000	-116.16943359	+3408	+14.83154297	+5.16796875	-3.09375000	-17.86376953	-82.48535156	+21.75292969	+3948	+14.18115234	+1.75341797	-5.66894531	+15.84228516	-57.83203125	-66.13769531	+2356
+1457971243.01270010	+15.27978516	+2.25000000	-2.75097656	+65.41259766	-66.11572266	-115.99365234	+3408	+14.82714844	+5.17236328	-3.08935547	-17.90771484	-82.44140625	+21.81884766	+3952	+14.17675781	+1.76220703	-5.66455078	+15.68847656	-57.81005859	-65.96191406	+2348
+1457971243.01690010	+15.27539063	+2.25000000	-2.75097656	+65.23681641	-66.13769531	-115.79589844	+3408	+14.82275391	+5.17236328	-3.08496094	-18.01757813	-82.41943359	+21.90673828	+3956	+14.17236328	+1.77099609	-5.66455078	+15.55664063	-57.78808594	-65.76416016	+2344
+1457971243.02110000	+15.27099609	+2.24560547	-2.75097656	+65.08300781	-66.15966797	-115.64208984	+3408	+14.81835938	+5.17675781	-3.07617188	-18.14941406	-82.39746094	+22.06054688	+3960	+14.16796875	+1.77978516	-5.65576172	+15.44677734	-57.78808594	-65.61035156	+2336
+1457971243.02519990	+15.26660156	+2.24560547	-2.74658203	+64.97314453	-66.20361328	-115.51025391	+3408	+14.81396484	+5.17675781	-3.06738281	-18.32519531	-82.39746094	+22.25830078	+3964	+14.16357422	+1.78857422	-5.65136719	+15.33691406	-57.78808594	-65.45654297	+2332
+1457971243.02940010	+15.26220703	+2.25000000	-2.74218750	+64.86328125	-66.24755859	-115.40039063	+3412	+14.80957031	+5.18115234	-3.05419922	-18.58886719	-82.39746094	+22.52197266	+3972	+14.15917969	+1.80175781	-5.64257813	+15.22705078	-57.78808594	-65.30273438	+2324
+1457971243.03350000	+15.26220703	+2.25000000	-2.73339844	+64.81933594	-66.31347656	-115.35644531	+3412	+14.80517578	+5.18115234	-3.04541016	-18.91845703	-82.41943359	+22.82958984	+3976	+14.15917969	+1.81054688	-5.63378906	+15.16113281	-57.81005859	-65.19287109	+2320
+1457971243.03769990	+15.25781250	+2.25439453	-2.72021484	+64.81933594	-66.37939453	-115.33447266	+3416	+14.80078125	+5.18554688	-3.02783203	-19.27001953	-82.41943359	+23.20312500	+3984	+14.15917969	+1.81933594	-5.62500000	+15.09521484	-57.85400391	-65.10498047	+2316
+1457971243.04189990	+15.25781250	+2.26318359	-2.70703125	+64.84130859	-66.44531250	-115.33447266	+3420	+14.79638672	+5.19433594	-3.01025391	-19.70947266	-82.44140625	+23.66455078	+3988	+14.15917969	+1.83251953	-5.61181641	+15.07324219	-57.89794922	-65.03906250	+2312
+1457971243.05020000	+15.25781250	+2.28076172	-2.67187500	+65.01708984	-66.64306641	-115.46630859	+3432	+14.79638672	+5.20751953	-2.96630859	-20.80810547	-82.52929688	+24.80712891	+4004	+14.15917969	+1.85449219	-5.58544922	+15.05126953	-58.00781250	-64.95117188	+2312
+1457971243.05440000	+15.25341797	+2.28955078	-2.64990234	+65.14892578	-66.73095703	-115.55419922	+3436	+14.79199219	+5.21630859	-2.94433594	-21.44531250	-82.57324219	+25.48828125	+4008	+14.15917969	+1.86767578	-5.57226563	+15.05126953	-58.07373047	-64.92919922	+2312
+1457971243.05850010	+15.25341797	+2.30273438	-2.62353516	+65.34667969	-66.84082031	-115.70800781	+3444	+14.79199219	+5.22509766	-2.91357422	-22.32421875	-82.63916016	+26.41113281	+4016	+14.15917969	+1.88085938	-5.55468750	+15.07324219	-58.13964844	-64.92919922	+2316
+1457971243.06270000	+15.25341797	+2.31591797	-2.59716797	+65.54443359	-66.97265625	-115.90576172	+3452	+14.79638672	+5.23828125	-2.88281250	-23.24707031	-82.70507813	+27.37792969	+4024	+14.16357422	+1.88964844	-5.53271484	+15.11718750	-58.22753906	-64.95117188	+2320
+1457971243.06690000	+15.25781250	+2.32910156	-2.57080078	+65.78613281	-67.06054688	-116.12548828	+3456	+14.79638672	+5.24707031	-2.85205078	-24.21386719	-82.74902344	+28.34472656	+4032	+14.16796875	+1.89843750	-5.51513672	+15.13916016	-58.31542969	-64.97314453	+2328
+1457971243.07100010	+15.25781250	+2.34667969	-2.54443359	+66.00585938	-67.19238281	-116.34521484	+3464	+14.80078125	+5.26025391	-2.81689453	-25.26855469	-82.81494141	+29.46533203	+4040	+14.17236328	+1.91162109	-5.49316406	+15.18310547	-58.38134766	-64.99511719	+2336
+1457971243.07520010	+15.26220703	+2.35986328	-2.51806641	+66.24755859	-67.28027344	-116.54296875	+3468	+14.80517578	+5.26904297	-2.79052734	-26.23535156	-82.83691406	+30.47607422	+4044	+14.17675781	+1.92041016	-5.47558594	+15.20507813	-58.44726563	-65.01708984	+2348
+1457971243.07940010	+15.26660156	+2.37304688	-2.49169922	+66.44531250	-67.36816406	-116.71875000	+3476	+14.80957031	+5.27783203	-2.76416016	-27.13623047	-82.85888672	+31.37695313	+4048	+14.17675781	+1.92919922	-5.45800781	+15.24902344	-58.51318359	-65.06103516	+2356
+1457971243.08349990	+15.26660156	+2.38623047	-2.47412109	+66.62109375	-67.41210938	-116.87255859	+3480	+14.80957031	+5.29101563	-2.73779297	-27.97119141	-82.88085938	+32.27783203	+4048	+14.18115234	+1.93798828	-5.44042969	+15.27099609	-58.55712891	-65.08300781	+2364
+1457971243.08769990	+15.26660156	+2.39941406	-2.45214844	+66.73095703	-67.47802734	-117.00439453	+3480	+14.81396484	+5.29980469	-2.71582031	-28.71826172	-82.88085938	+33.04687500	+4052	+14.18115234	+1.94238281	-5.42285156	+15.29296875	-58.57910156	-65.08300781	+2376
+1457971243.09190010	+15.27099609	+2.40380859	-2.43896484	+66.77490234	-67.50000000	-117.04833984	+3484	+14.81835938	+5.30419922	-2.69824219	-29.26757813	-82.85888672	+33.59619141	+4052	+14.18554688	+1.95117188	-5.40966797	+15.27099609	-58.60107422	-65.03906250	+2384
+1457971243.09600000	+15.27099609	+2.40820313	-2.43017578	+66.75292969	-67.52197266	-117.04833984	+3484	+14.81835938	+5.30859375	-2.68945313	-29.61914063	-82.81494141	+33.94775391	+4052	+14.18554688	+1.95556641	-5.40087891	+15.22705078	-58.60107422	-64.99511719	+2396
+1457971243.10439990	+15.27539063	+2.41259766	-2.42578125	+66.59912109	-67.50000000	-116.93847656	+3480	+14.82275391	+5.31738281	-2.67626953	-30.01464844	-82.70507813	+34.32128906	+4048	+14.18115234	+1.96435547	-5.38769531	+15.09521484	-58.53515625	-64.86328125	+2408
+1457971243.10850000	+15.27978516	+2.41699219	-2.42578125	+66.46728516	-67.47802734	-116.82861328	+3480	+14.82275391	+5.31738281	-2.68066406	-29.94873047	-82.63916016	+34.25537109	+4048	+14.18115234	+1.96875000	-5.38769531	+15.00732422	-58.46923828	-64.77539063	+2412
+1457971243.11270000	+15.27978516	+2.41699219	-2.43017578	+66.31347656	-67.43408203	-116.65283203	+3480	+14.82275391	+5.31738281	-2.68066406	-29.77294922	-82.57324219	+34.05761719	+4044	+14.18115234	+1.97314453	-5.38769531	+14.91943359	-58.40332031	-64.66552734	+2412
+1457971243.11680010	+15.27978516	+2.41699219	-2.43896484	+66.07177734	-67.39013672	-116.43310547	+3480	+14.81835938	+5.31298828	-2.68945313	-29.46533203	-82.48535156	+33.72802734	+4048	+14.17675781	+1.97753906	-5.38769531	+14.80957031	-58.31542969	-64.53369141	+2416
+1457971243.12100010	+15.27978516	+2.41699219	-2.44775391	+65.87402344	-67.34619141	-116.25732422	+3480	+14.81835938	+5.31298828	-2.69384766	-29.15771484	-82.39746094	+33.42041016	+4048	+14.17236328	+1.98193359	-5.39208984	+14.72167969	-58.22753906	-64.42382813	+2416
+1457971243.12520000	+15.27539063	+2.41259766	-2.45654297	+65.65429688	-67.30224609	-116.03759766	+3484	+14.81396484	+5.31298828	-2.70263672	-28.78417969	-82.30957031	+33.02490234	+4048	+14.16796875	+1.98632813	-5.39648438	+14.61181641	-58.13964844	-64.27001953	+2416
+1457971243.12930010	+15.27539063	+2.41259766	-2.46972656	+65.41259766	-67.25830078	-115.81787109	+3484	+14.80957031	+5.30859375	-2.71142578	-28.36669922	-82.22167969	+32.60742188	+4052	+14.16357422	+1.99072266	-5.40087891	+14.50195313	-58.05175781	-64.13818359	+2416
+1457971243.13350010	+15.27539063	+2.40820313	-2.47851563	+65.19287109	-67.21435547	-115.62011719	+3488	+14.80957031	+5.30859375	-2.72021484	-27.97119141	-82.13378906	+32.18994141	+4056	+14.15917969	+1.99511719	-5.40966797	+14.39208984	-57.96386719	-64.00634766	+2412
+1457971243.13770010	+15.27539063	+2.40820313	-2.48730469	+64.95117188	-67.17041016	-115.40039063	+3488	+14.80517578	+5.30419922	-2.73339844	-27.50976563	-82.02392578	+31.72851563	+4060	+14.15478516	+1.99951172	-5.41406250	+14.28222656	-57.87597656	-63.87451172	+2408
+1457971243.14179990	+15.27539063	+2.40380859	-2.50048828	+64.75341797	-67.12646484	-115.20263672	+3488	+14.80517578	+5.29980469	-2.74218750	-27.07031250	-81.91406250	+31.26708984	+4068	+14.15039063	+2.00390625	-5.41845703	+14.19433594	-57.78808594	-63.76464844	+2404
+1457971243.14599990	+15.27099609	+2.40380859	-2.50927734	+64.53369141	-67.08251953	-115.00488281	+3492	+14.80078125	+5.29980469	-2.75097656	-26.56494141	-81.80419922	+30.78369141	+4072	+14.15039063	+2.00830078	-5.42724609	+14.12841797	-57.72216797	-63.65478516	+2396
+1457971243.15430000	+15.27099609	+2.40380859	-2.52685547	+64.18212891	-67.01660156	-114.67529297	+3492	+14.79638672	+5.29980469	-2.76855469	-25.57617188	-81.58447266	+29.83886719	+4080	+14.14599609	+2.01708984	-5.43603516	+13.99658203	-57.59033203	-63.45703125	+2384
+1457971243.15850000	+15.27099609	+2.40380859	-2.53125000	+64.05029297	-66.99462891	-114.54345703	+3496	+14.79638672	+5.29980469	-2.77734375	-25.04882813	-81.43066406	+29.37744141	+4088	+14.14160156	+2.02148438	-5.44042969	+13.95263672	-57.56835938	-63.39111328	+2376
+1457971243.16269990	+15.26660156	+2.40380859	-2.53564453	+63.94042969	-66.99462891	-114.47753906	+3496	+14.79638672	+5.30419922	-2.77734375	-24.58740234	-81.29882813	+29.00390625	+4092	+14.14160156	+2.02148438	-5.44042969	+13.90869141	-57.52441406	-63.34716797	+2368
+1457971243.16680000	+15.26660156	+2.40380859	-2.53564453	+63.89648438	-67.01660156	-114.45556641	+3496	+14.79638672	+5.30419922	-2.77734375	-24.25781250	-81.18896484	+28.76220703	+4096	+14.14160156	+2.02587891	-5.44042969	+13.88671875	-57.50244141	-63.32519531	+2360
+1457971243.17100000	+15.26660156	+2.40820313	-2.53125000	+63.89648438	-67.03857422	-114.45556641	+3496	+14.80078125	+5.31298828	-2.77294922	-23.81835938	-81.05712891	+28.45458984	+4104	+14.14160156	+2.03027344	-5.44042969	+13.86474609	-57.50244141	-63.30322266	+2356
+1457971243.17520000	+15.27099609	+2.41259766	-2.52685547	+63.94042969	-67.06054688	-114.49951172	+3496	+14.80517578	+5.32177734	-2.76416016	-23.40087891	-80.92529297	+28.23486328	+4108	+14.14160156	+2.03027344	-5.44042969	+13.86474609	-57.52441406	-63.30322266	+2348
+1457971243.17930010	+15.27099609	+2.41699219	-2.52246094	+63.98437500	-67.10449219	-114.54345703	+3500	+14.80957031	+5.33496094	-2.75097656	-23.02734375	-80.83740234	+28.05908203	+4112	+14.14599609	+2.03466797	-5.43603516	+13.86474609	-57.52441406	-63.30322266	+2344
+1457971243.18350010	+15.27099609	+2.41699219	-2.51367188	+64.02832031	-67.14843750	-114.60937500	+3500	+14.81835938	+5.35253906	-2.73339844	-22.45605469	-80.72753906	+27.79541016	+4120	+14.14599609	+2.03466797	-5.43603516	+13.88671875	-57.54638672	-63.32519531	+2344
+1457971243.18759990	+15.27099609	+2.42138672	-2.50927734	+64.11621094	-67.21435547	-114.67529297	+3500	+14.82275391	+5.37011719	-2.71142578	-21.92871094	-80.66162109	+27.50976563	+4128	+14.15039063	+2.03906250	-5.43164063	+13.88671875	-57.56835938	-63.32519531	+2340
+1457971243.19180010	+15.27099609	+2.42578125	-2.50048828	+64.20410156	-67.28027344	-114.76318359	+3500	+14.83154297	+5.37890625	-2.68945313	-21.37939453	-80.63964844	+27.20214844	+4132	+14.15039063	+2.03906250	-5.43164063	+13.90869141	-57.59033203	-63.34716797	+2340
+1457971243.19600010	+15.27099609	+2.43017578	-2.49169922	+64.27001953	-67.34619141	-114.85107422	+3504	+14.84033203	+5.39648438	-2.66748047	-20.47851563	-80.57373047	+26.63085938	+4136	+14.15478516	+2.03906250	-5.42724609	+13.93066406	-57.63427734	-63.36914063	+2340
+1457971243.20009990	+15.27539063	+2.43457031	-2.48291016	+64.37988281	-67.41210938	-114.93896484	+3504	+14.84912109	+5.40966797	-2.64550781	-19.59960938	-80.57373047	+26.01562500	+4140	+14.15917969	+2.04345703	-5.42285156	+13.93066406	-57.65625000	-63.41308594	+2340
+1457971243.20429990	+15.27539063	+2.43896484	-2.47412109	+64.44580078	-67.47802734	-115.00488281	+3504	+14.85351563	+5.41845703	-2.62792969	-18.43505859	-80.59570313	+25.11474609	+4140	+14.15917969	+2.04345703	-5.42285156	+13.95263672	-57.70019531	-63.43505859	+2340
+1457971243.21260000	+15.27539063	+2.44335938	-2.45654297	+64.53369141	-67.65380859	-115.04882813	+3504	+14.85791016	+5.44042969	-2.61035156	-14.98535156	-80.57373047	+22.19238281	+4136	+14.16796875	+2.04785156	-5.41406250	+13.97460938	-57.76611328	-63.47900391	+2344
+1457971243.21680000	+15.27978516	+2.44775391	-2.45214844	+64.51171875	-67.74169922	-115.02685547	+3504	+14.86230469	+5.44482422	-2.61035156	-12.91992188	-80.57373047	+20.34667969	+4132	+14.16796875	+2.04785156	-5.41406250	+13.97460938	-57.78808594	-63.52294922	+2348
+1457971243.22100000	+15.27978516	+2.45214844	-2.44335938	+64.42382813	-67.87353516	-114.89501953	+3504	+14.86230469	+5.44921875	-2.61035156	-10.39306641	-80.55175781	+18.06152344	+4128	+14.17236328	+2.04785156	-5.41406250	+13.97460938	-57.83203125	-63.54492188	+2348
+1457971243.22510000	+15.27978516	+2.45214844	-2.43896484	+64.24804688	-68.00537109	-114.67529297	+3504	+14.86230469	+5.44921875	-2.61474609	-7.84423828	-80.52978516	+15.68847656	+4124	+14.17236328	+2.05224609	-5.41406250	+13.97460938	-57.87597656	-63.54492188	+2352
+1457971243.22930000	+15.27978516	+2.44775391	-2.43457031	+63.98437500	-68.15917969	-114.38964844	+3500	+14.86230469	+5.44921875	-2.62353516	-4.94384766	-80.50781250	+12.98583984	+4120	+14.17675781	+2.05224609	-5.41406250	+13.95263672	-57.89794922	-63.56689453	+2356
+1457971243.23350000	+15.27978516	+2.44335938	-2.43896484	+63.21533203	-68.42285156	-113.53271484	+3500	+14.85791016	+5.44482422	-2.64111328	-1.53808594	-80.35400391	+9.73388672	+4120	+14.17675781	+2.05224609	-5.41845703	+13.90869141	-57.91992188	-63.54492188	+2360
+1457971243.23760010	+15.28417969	+2.43457031	-2.44775391	+62.29248047	-68.64257813	-112.54394531	+3500	+14.85351563	+5.44482422	-2.66308594	+1.88964844	-80.20019531	+6.45996094	+4120	+14.17675781	+2.05224609	-5.42285156	+13.84277344	-57.94189453	-63.52294922	+2368
+1457971243.24600010	+15.28417969	+2.39941406	-2.48730469	+58.71093750	-69.23583984	-108.78662109	+3504	+14.84912109	+5.44482422	-2.70263672	+9.77783203	-79.80468750	-1.09863281	+4120	+14.17675781	+2.05224609	-5.43603516	+13.68896484	-57.94189453	-63.43505859	+2376
+1457971243.25009990	+15.28417969	+2.37744141	-2.51806641	+56.55761719	-69.43359375	-106.58935547	+3512	+14.84472656	+5.44921875	-2.72460938	+13.71093750	-79.51904297	-4.87792969	+4124	+14.17675781	+2.05224609	-5.44921875	+13.60107422	-57.91992188	-63.34716797	+2380
+1457971243.25430010	+15.28417969	+2.35107422	-2.54003906	+54.58007813	-69.63134766	-104.58984375	+3516	+14.84472656	+5.45361328	-2.74218750	+17.68798828	-79.23339844	-8.70117188	+4124	+14.17236328	+2.04785156	-5.45800781	+13.46923828	-57.87597656	-63.23730469	+2380
+1457971243.25850010	+15.28857422	+2.31152344	-2.57080078	+51.52587891	-69.85107422	-101.62353516	+3520	+14.84033203	+5.44921875	-2.76855469	+21.81884766	-78.75000000	-12.74414063	+4128	+14.16796875	+2.04785156	-5.47558594	+13.33740234	-57.85400391	-63.10546875	+2384
+1457971243.26259990	+15.29296875	+2.28955078	-2.59716797	+49.26269531	-69.96093750	-99.40429688	+3524	+14.83154297	+5.45800781	-2.79492188	+25.64208984	-78.24462891	-16.41357422	+4132	+14.16357422	+2.04785156	-5.48876953	+13.16162109	-57.81005859	-62.97363281	+2384
+1457971243.26679990	+15.30175781	+2.26757813	-2.61035156	+46.99951172	-70.15869141	-97.22900391	+3524	+14.83154297	+5.47119141	-2.80371094	+29.44335938	-77.82714844	-20.06103516	+4136	+14.16357422	+2.04345703	-5.50195313	+13.00781250	-57.76611328	-62.81982422	+2384
+1457971243.27090000	+15.30615234	+2.24121094	-2.62792969	+44.58251953	-70.24658203	-94.92187500	+3524	+14.83154297	+5.47998047	-2.82568359	+32.98095703	-77.18994141	-23.46679688	+4140	+14.15917969	+2.03906250	-5.51513672	+12.81005859	-57.74414063	-62.62207031	+2384
+1457971243.27510000	+15.31494141	+2.22363281	-2.64550781	+42.03369141	-70.33447266	-92.43896484	+3524	+14.82714844	+5.49755859	-2.84326172	+36.27685547	-76.53076172	-26.60888672	+4140	+14.15478516	+2.03906250	-5.52832031	+12.61230469	-57.72216797	-62.42431641	+2380
+1457971243.28340010	+15.32812500	+2.17968750	-2.65869141	+36.80419922	-70.55419922	-87.45117188	+3516	+14.82714844	+5.53271484	-2.84765625	+42.69287109	-75.19042969	-32.71728516	+4144	+14.15039063	+2.03027344	-5.55029297	+12.19482422	-57.67822266	-61.98486328	+2376
+1457971243.28760000	+15.33251953	+2.16210938	-2.66308594	+34.05761719	-70.62011719	-84.81445313	+3512	+14.82275391	+5.55468750	-2.85644531	+45.46142578	-74.44335938	-35.31005859	+4148	+14.15039063	+2.02587891	-5.56347656	+11.95312500	-57.67822266	-61.74316406	+2372
+1457971243.29180000	+15.34130859	+2.14013672	-2.67187500	+31.24511719	-70.66406250	-82.11181641	+3508	+14.81835938	+5.57666016	-2.85644531	+47.96630859	-73.67431641	-37.63916016	+4148	+14.15039063	+2.02587891	-5.57226563	+11.73339844	-57.70019531	-61.47949219	+2368
+1457971243.29590010	+15.35009766	+2.11816406	-2.67187500	+28.43261719	-70.68603516	-79.43115234	+3504	+14.81835938	+5.59863281	-2.85205078	+50.31738281	-72.92724609	-39.83642578	+4152	+14.15039063	+2.02148438	-5.58105469	+11.44775391	-57.72216797	-61.17187500	+2364
+1457971243.30010010	+15.35888672	+2.10058594	-2.67626953	+25.68603516	-70.66406250	-76.83837891	+3496	+14.81835938	+5.62060547	-2.85205078	+52.40478516	-72.15820313	-41.79199219	+4156	+14.15478516	+2.01708984	-5.58544922	+11.18408203	-57.74414063	-60.88623047	+2364
+1457971243.30430010	+15.36767578	+2.08740234	-2.67626953	+23.02734375	-70.62011719	-74.26757813	+3492	+14.81835938	+5.63818359	-2.85205078	+54.18457031	-71.36718750	-43.46191406	+4156	+14.15478516	+2.01269531	-5.59423828	+10.92041016	-57.78808594	-60.60058594	+2360
+1457971243.30839990	+15.37207031	+2.07421875	-2.68066406	+20.41259766	-70.48828125	-71.69677734	+3484	+14.81396484	+5.66455078	-2.84765625	+55.96435547	-70.64208984	-45.04394531	+4160	+14.15917969	+2.00390625	-5.60302734	+10.63476563	-57.83203125	-60.27099609	+2364
+1457971243.31259990	+15.37207031	+2.05664063	-2.68505859	+17.86376953	-70.33447266	-69.25781250	+3476	+14.80957031	+5.68212891	-2.84326172	+57.43652344	-69.91699219	-46.36230469	+4160	+14.15917969	+1.99951172	-5.60742188	+10.37109375	-57.85400391	-59.96337891	+2364
+1457971243.31680010	+15.37646484	+2.04345703	-2.70263672	+15.51269531	-70.07080078	-66.95068359	+3472	+14.80517578	+5.69091797	-2.85644531	+58.40332031	-69.10400391	-47.24121094	+4164	+14.15917969	+1.99511719	-5.61621094	+10.12939453	-57.87597656	-59.67773438	+2368
+1457971243.32509990	+15.37646484	+2.00830078	-2.72900391	+11.16210938	-69.54345703	-62.79785156	+3464	+14.79638672	+5.71289063	-2.85205078	+60.53466797	-67.93945313	-49.15283203	+4168	+14.15917969	+1.98193359	-5.64257813	+9.58007813	-57.83203125	-59.04052734	+2384
+1457971243.32929990	+15.38085938	+1.99072266	-2.74658203	+9.36035156	-69.21386719	-61.06201172	+3460	+14.79199219	+5.71289063	-2.88720703	+60.84228516	-67.23632813	-49.39453125	+4172	+14.15478516	+1.97314453	-5.65576172	+9.33837891	-57.78808594	-58.77685547	+2396
+1457971243.33760000	+15.38085938	+1.95996094	-2.79492188	+6.19628906	-68.42285156	-58.00781250	+3456	+14.78320313	+5.72167969	-2.93115234	+61.78710938	-66.22558594	-50.16357422	+4184	+14.14599609	+1.95117188	-5.69531250	+8.87695313	-57.59033203	-58.22753906	+2416
+1457971243.34170010	+15.38085938	+1.94238281	-2.83447266	+5.03173828	-67.91748047	-56.90917969	+3456	+14.77880859	+5.70849609	-2.97949219	+61.72119141	-65.65429688	-50.07568359	+4192	+14.13720703	+1.94238281	-5.71728516	+8.67919922	-57.45849609	-58.00781250	+2428
+1457971243.34590010	+15.38085938	+1.92480469	-2.87841797	+3.97705078	-67.39013672	-55.87646484	+3456	+14.77441406	+5.70849609	-3.01464844	+61.85302734	-65.23681641	-50.11962891	+4200	+14.13281250	+1.92919922	-5.74365234	+8.50341797	-57.26074219	-57.78808594	+2440
+1457971243.35010000	+15.37646484	+1.89843750	-2.92675781	+3.07617188	-66.86279297	-55.06347656	+3456	+14.76562500	+5.69091797	-3.05419922	+61.80908203	-64.81933594	-50.03173828	+4208	+14.11962891	+1.91601563	-5.77441406	+8.32763672	-57.04101563	-57.59033203	+2452
+1457971243.35419990	+15.38085938	+1.87646484	-2.97509766	+2.43896484	-66.31347656	-54.47021484	+3456	+14.76123047	+5.67333984	-3.12011719	+61.36962891	-64.33593750	-49.59228516	+4224	+14.10644531	+1.89843750	-5.80957031	+8.17382813	-56.77734375	-57.39257813	+2460
+1457971243.35840010	+15.38085938	+1.85449219	-3.02343750	+1.84570313	-65.78613281	-53.94287109	+3456	+14.75244141	+5.65576172	-3.17724609	+61.12792969	-63.98437500	-49.32861328	+4236	+14.09326172	+1.88085938	-5.84472656	+8.02001953	-56.49169922	-57.21679688	+2468
+1457971243.36260010	+15.38085938	+1.82812500	-3.07177734	+1.42822266	-65.28076172	-53.59130859	+3456	+14.74804688	+5.63378906	-3.23437500	+60.79833984	-63.63281250	-48.99902344	+4248	+14.08007813	+1.86328125	-5.88427734	+7.91015625	-56.18408203	-57.08496094	+2476
+1457971243.37089990	+15.38525391	+1.78857422	-3.19042969	+1.01074219	-64.16015625	-53.23974609	+3456	+14.73925781	+5.58544922	-3.37060547	+59.80957031	-62.92968750	-48.03222656	+4276	+14.04931641	+1.82373047	-5.96337891	+7.71240234	-55.50292969	-56.88720703	+2480
+1457971243.37509990	+15.38964844	+1.76220703	-3.24755859	+0.90087891	-63.58886719	-53.17382813	+3456	+14.73486328	+5.55908203	-3.44091797	+59.30419922	-62.57812500	-47.52685547	+4288	+14.03173828	+1.80175781	-6.00292969	+7.64648438	-55.12939453	-56.82128906	+2476
+1457971243.37920000	+15.39404297	+1.73583984	-3.30908203	+0.92285156	-63.03955078	-53.21777344	+3456	+14.73046875	+5.53710938	-3.50683594	+58.77685547	-62.27050781	-46.99951172	+4300	+14.01855469	+1.77978516	-6.04687500	+7.60253906	-54.75585938	-56.77734375	+2472
+1457971243.38340000	+15.39404297	+1.71386719	-3.37060547	+0.94482422	-62.49023438	-53.28369141	+3452	+14.72607422	+5.51953125	-3.55078125	+58.44726563	-62.07275391	-46.69189453	+4304	+14.00097656	+1.75781250	-6.09082031	+7.58056641	-54.33837891	-56.77734375	+2468
+1457971243.38759990	+15.39404297	+1.68750000	-3.43212891	+0.98876953	-61.94091797	-53.34960938	+3452	+14.72607422	+5.50195313	-3.60791016	+58.00781250	-61.83105469	-46.23046875	+4308	+13.98339844	+1.73144531	-6.13916016	+7.58056641	-53.89892578	-56.79931641	+2460
+1457971243.39170000	+15.39843750	+1.66552734	-3.48486328	+1.07666016	-61.43554688	-53.48144531	+3448	+14.72167969	+5.47998047	-3.66943359	+57.48046875	-61.54541016	-45.70312500	+4316	+13.96142578	+1.70947266	-6.18310547	+7.60253906	-53.45947266	-56.82128906	+2452
+1457971243.39590000	+15.40722656	+1.64355469	-3.54199219	+1.18652344	-60.93017578	-53.59130859	+3444	+14.72167969	+5.46240234	-3.71337891	+57.10693359	-61.36962891	-45.32958984	+4316	+13.94384766	+1.68310547	-6.22705078	+7.62451172	-53.04199219	-56.88720703	+2444
+1457971243.40010000	+15.41162109	+1.62597656	-3.59472656	+1.31835938	-60.42480469	-53.72314453	+3444	+14.72167969	+5.44482422	-3.76611328	+56.66748047	-61.14990234	-44.89013672	+4320	+13.92626953	+1.65673828	-6.27099609	+7.64648438	-52.60253906	-56.99707031	+2432
+1457971243.40420010	+15.41601563	+1.60839844	-3.64746094	+1.40625000	-59.94140625	-53.81103516	+3436	+14.72167969	+5.42724609	-3.81884766	+56.22802734	-60.93017578	-44.45068359	+4320	+13.91308594	+1.63037109	-6.31494141	+7.71240234	-52.18505859	-57.10693359	+2424
+1457971243.41260000	+15.42480469	+1.57324219	-3.76171875	+1.58203125	-58.82080078	-54.00878906	+3428	+14.72167969	+5.40087891	-3.90234375	+55.50292969	-60.57861328	-43.68164063	+4312	+13.88232422	+1.57324219	-6.40283203	+7.88818359	-51.28417969	-57.39257813	+2404
+1457971243.41669990	+15.42919922	+1.55126953	-3.81005859	+1.62597656	-58.31542969	-54.07470703	+3424	+14.72167969	+5.38769531	-3.94628906	+55.10742188	-60.38085938	-43.24218750	+4308	+13.86474609	+1.54248047	-6.45117188	+8.02001953	-50.80078125	-57.54638672	+2396
+1457971243.42090010	+15.43359375	+1.53369141	-3.86279297	+1.66992188	-57.72216797	-54.11865234	+3420	+14.72607422	+5.37451172	-3.99023438	+54.71191406	-60.18310547	-42.80273438	+4300	+13.84716797	+1.51171875	-6.49951172	+8.15185547	-50.25146484	-57.72216797	+2392
+1457971243.42500000	+15.43798828	+1.51171875	-3.91992188	+1.66992188	-57.10693359	-54.16259766	+3416	+14.72607422	+5.36132813	-4.03417969	+54.31640625	-59.98535156	-42.36328125	+4296	+13.82958984	+1.47656250	-6.54345703	+8.28369141	-49.72412109	-57.91992188	+2388
+1457971243.42919990	+15.44238281	+1.49414063	-3.96826172	+1.62597656	-56.51367188	-54.14062500	+3412	+14.73046875	+5.34375000	-4.08251953	+53.87695313	-59.78759766	-41.87988281	+4288	+13.81201172	+1.43701172	-6.59179688	+8.39355469	-49.21875000	-58.11767578	+2388
+1457971243.43339990	+15.45117188	+1.46777344	-4.03417969	+1.60400391	-55.76660156	-54.14062500	+3408	+14.73046875	+5.32177734	-4.13964844	+53.32763672	-59.50195313	-41.28662109	+4284	+13.79003906	+1.39746094	-6.64453125	+8.52539063	-48.58154297	-58.31542969	+2388
+1457971243.43750000	+15.45556641	+1.44580078	-4.10009766	+1.56005859	-55.01953125	-54.16259766	+3404	+14.73486328	+5.29980469	-4.20117188	+52.77832031	-59.23828125	-40.71533203	+4276	+13.77246094	+1.35351563	-6.69726563	+8.63525391	-47.98828125	-58.51318359	+2392
+1457971243.44590000	+15.46435547	+1.39746094	-4.23193359	+1.51611328	-53.48144531	-54.18457031	+3396	+14.74365234	+5.24707031	-4.33300781	+51.56982422	-58.55712891	-39.41894531	+4260	+13.72412109	+1.25683594	-6.81591797	+8.94287109	-46.62597656	-58.93066406	+2408
+1457971243.45420000	+15.46435547	+1.33154297	-4.37255859	+1.51611328	-51.78955078	-54.33837891	+3392	+14.74804688	+5.17236328	-4.48242188	+50.27343750	-57.78808594	-38.07861328	+4248	+13.67138672	+1.15576172	-6.93457031	+9.16259766	-45.21972656	-59.26025391	+2424
+1457971243.46250010	+15.46875000	+1.26123047	-4.52197266	+1.66992188	-50.11962891	-54.60205078	+3388	+14.74804688	+5.06250000	-4.67578125	+48.66943359	-56.75537109	-36.54052734	+4244	+13.60986328	+1.03710938	-7.06201172	+9.36035156	-43.68164063	-59.61181641	+2444
+1457971243.47090010	+15.46435547	+1.19970703	-4.69335938	+2.17529297	-48.33984375	-55.08544922	+3384	+14.73925781	+4.93505859	-4.88671875	+47.02148438	-55.61279297	-35.04638672	+4240	+13.55712891	+0.91406250	-7.18505859	+9.49218750	-42.20947266	-59.96337891	+2452
+1457971243.47499990	+15.46435547	+1.15136719	-4.78125000	+2.48291016	-47.46093750	-55.43701172	+3380	+14.73486328	+4.86474609	-4.99658203	+46.25244141	-55.01953125	-34.36523438	+4240	+13.52197266	+0.85253906	-7.25097656	+9.55810547	-41.41845703	-60.13916016	+2456
+1457971243.48340010	+15.45556641	+1.07666016	-4.96582031	+3.49365234	-45.68115234	-56.29394531	+3372	+14.71289063	+4.71533203	-5.23388672	+44.64843750	-53.67919922	-32.98095703	+4236	+13.45166016	+0.72509766	-7.38281250	+9.77783203	-39.79248047	-60.51269531	+2448
+1457971243.48750000	+15.45117188	+1.02832031	-5.04931641	+4.02099609	-44.86816406	-56.77734375	+3368	+14.69970703	+4.63183594	-5.34814453	+43.85742188	-53.04199219	-32.34375000	+4232	+13.41650391	+0.65478516	-7.44873047	+9.86572266	-38.97949219	-60.75439453	+2444
+1457971243.49169990	+15.44677734	+0.98876953	-5.15039063	+4.72412109	-43.96728516	-57.37060547	+3364	+14.68652344	+4.54833984	-5.47119141	+43.04443359	-52.33886719	-31.70654297	+4232	+13.37695313	+0.58007813	-7.51025391	+9.93164063	-38.18847656	-60.97412109	+2432
+1457971243.49580000	+15.43798828	+0.94921875	-5.24267578	+5.44921875	-43.22021484	-57.89794922	+3360	+14.66894531	+4.45166016	-5.61181641	+42.14355469	-51.56982422	-31.02539063	+4236	+13.34179688	+0.50537109	-7.57177734	+10.01953125	-37.37548828	-61.21582031	+2424
+1457971243.50000000	+15.43359375	+0.90527344	-5.33056641	+6.21826172	-42.47314453	-58.53515625	+3352	+14.65576172	+4.36376953	-5.73486328	+41.41845703	-50.88867188	-30.45410156	+4228	+13.30664063	+0.42187500	-7.63769531	+10.08544922	-36.56250000	-61.50146484	+2408
+1457971243.50830010	+15.41162109	+0.82617188	-5.52392578	+8.04199219	-40.86914063	-59.85351563	+3336	+14.61621094	+4.19238281	-5.96777344	+40.01220703	-49.54833984	-29.39941406	+4212	+13.23193359	+0.26367188	-7.75634766	+10.32714844	-34.93652344	-62.09472656	+2380
+1457971243.51250000	+15.40283203	+0.78222656	-5.62060547	+8.94287109	-40.10009766	-60.51269531	+3328	+14.59863281	+4.10888672	-6.08203125	+39.35302734	-48.86718750	-28.87207031	+4204	+13.19677734	+0.18017578	-7.81347656	+10.43701172	-34.10156250	-62.40234375	+2364
+1457971243.51670000	+15.38964844	+0.73388672	-5.71728516	+9.88769531	-39.28710938	-61.19384766	+3316	+14.57666016	+4.02099609	-6.18750000	+38.71582031	-48.20800781	-28.38867188	+4188	+13.15283203	+0.10107422	-7.87060547	+10.59082031	-33.26660156	-62.68798828	+2352
+1457971243.52080010	+15.37646484	+0.68994141	-5.80078125	+10.83251953	-38.60595703	-61.83105469	+3308	+14.55908203	+3.93750000	-6.28857422	+38.12255859	-47.59277344	-27.94921875	+4176	+13.11328125	+0.01757813	-7.92773438	+10.74462891	-32.43164063	-62.99560547	+2340
+1457971243.52500010	+15.35888672	+0.64160156	-5.88427734	+11.77734375	-37.88085938	-62.49023438	+3296	+14.54150391	+3.84960938	-6.38525391	+37.55126953	-46.99951172	-27.53173828	+4160	+13.06933594	-0.07470703	-7.98046875	+10.83251953	-31.59667969	-63.34716797	+2328
+1457971243.52920010	+15.34570313	+0.59326172	-5.97656250	+12.70019531	-37.13378906	-63.14941406	+3284	+14.51953125	+3.76611328	-6.46875000	+37.02392578	-46.45019531	-27.15820313	+4140	+13.02978516	-0.16699219	-8.02880859	+10.96435547	-30.78369141	-63.69873047	+2316
+1457971243.53329990	+15.32812500	+0.54492188	-6.06005859	+13.64501953	-36.40869141	-63.74267578	+3272	+14.50634766	+3.68261719	-6.55224609	+36.49658203	-45.90087891	-26.76269531	+4120	+12.99023438	-0.25927734	-8.07714844	+11.07421875	-29.97070313	-64.00634766	+2300
+1457971243.54169990	+15.29296875	+0.43945313	-6.22265625	+15.40283203	-34.95849609	-64.88525391	+3244	+14.47119141	+3.52441406	-6.70166016	+35.61767578	-44.86816406	-26.08154297	+4068	+12.91113281	-0.44824219	-8.16943359	+11.31591797	-28.27880859	-64.68750000	+2280
+1457971243.54580000	+15.27099609	+0.38232422	-6.29736328	+16.23779297	-34.23339844	-65.39062500	+3232	+14.45800781	+3.44970703	-6.77197266	+35.22216797	-44.31884766	-25.70800781	+4036	+12.86718750	-0.54052734	-8.21777344	+11.44775391	-27.39990234	-64.95117188	+2272
+1457971243.55000000	+15.24902344	+0.32080078	-6.38085938	+17.00683594	-33.46435547	-65.87402344	+3216	+14.44042969	+3.35742188	-6.84228516	+34.78271484	-43.76953125	-25.37841797	+4012	+12.81884766	-0.64160156	-8.26611328	+11.51367188	-26.49902344	-65.23681641	+2264
+1457971243.55419990	+15.22705078	+0.25048828	-6.45556641	+17.70996094	-32.69531250	-66.31347656	+3204	+14.42285156	+3.26953125	-6.90820313	+34.34326172	-43.22021484	-25.07080078	+3984	+12.77050781	-0.74707031	-8.31005859	+11.57958984	-25.62011719	-65.50048828	+2260
+1457971243.55830000	+15.20068359	+0.18457031	-6.53027344	+18.41308594	-31.97021484	-66.70898438	+3188	+14.40966797	+3.18164063	-6.96972656	+33.92578125	-42.71484375	-24.74121094	+3952	+12.72216797	-0.84375000	-8.34960938	+11.64550781	-24.76318359	-65.72021484	+2252
+1457971243.56250000	+15.17431641	+0.10986328	-6.60937500	+19.02832031	-31.20117188	-67.06054688	+3176	+14.39208984	+3.08496094	-7.02685547	+33.50830078	-42.20947266	-24.45556641	+3924	+12.67382813	-0.95361328	-8.39355469	+11.66748047	-23.86230469	-65.96191406	+2252
+1457971243.57080010	+15.12158203	-0.04394531	-6.75878906	+20.14892578	-29.68505859	-67.65380859	+3152	+14.35253906	+2.89599609	-7.15869141	+32.71728516	-41.06689453	-23.81835938	+3864	+12.57714844	-1.17333984	-8.47265625	+11.66748047	-22.10449219	-66.37939453	+2244
+1457971243.57500000	+15.09082031	-0.12744141	-6.83789063	+20.65429688	-28.89404297	-67.89550781	+3140	+14.33056641	+2.78613281	-7.22900391	+32.25585938	-40.45166016	-23.53271484	+3836	+12.52441406	-1.29199219	-8.51660156	+11.62353516	-21.18164063	-66.55517578	+2248
+1457971243.57909990	+15.05566406	-0.21972656	-6.91259766	+21.07177734	-28.08105469	-68.09326172	+3136	+14.30419922	+2.67626953	-7.30371094	+31.81640625	-39.79248047	-23.22509766	+3808	+12.47167969	-1.40625000	-8.55175781	+11.57958984	-20.28076172	-66.75292969	+2248
+1457971243.58330010	+15.01611328	-0.30761719	-6.99169922	+21.46728516	-27.26806641	-68.24707031	+3128	+14.27343750	+2.57080078	-7.37402344	+31.37695313	-39.13330078	-22.89550781	+3780	+12.41455078	-1.51611328	-8.59130859	+11.53564453	-19.35791016	-66.84082031	+2252
+1457971243.58750010	+14.97656250	-0.40869141	-7.07080078	+21.77490234	-26.43310547	-68.37890625	+3124	+14.24267578	+2.44335938	-7.44873047	+30.87158203	-38.45214844	-22.60986328	+3752	+12.35742188	-1.63916016	-8.62646484	+11.42578125	-18.43505859	-66.95068359	+2256
+1457971243.59159990	+14.93701172	-0.51416016	-7.15429688	+22.03857422	-25.59814453	-68.46679688	+3120	+14.20751953	+2.31152344	-7.53222656	+30.34423828	-37.70507813	-22.30224609	+3732	+12.30029297	-1.76220703	-8.65722656	+11.29394531	-17.57812500	-67.08251953	+2256
+1457971243.59999990	+14.84912109	-0.72070313	-7.32128906	+22.54394531	-23.92822266	-68.57666016	+3112	+14.12402344	+2.04785156	-7.70361328	+29.28955078	-36.23291016	-21.68701172	+3680	+12.18603516	-2.01269531	-8.71435547	+11.03027344	-15.88623047	-67.25830078	+2256
+1457971243.60410000	+14.80517578	-0.83056641	-7.40039063	+22.76367188	-23.09326172	-68.59863281	+3104	+14.07568359	+1.91601563	-7.78710938	+28.78417969	-35.44189453	-21.42333984	+3656	+12.12890625	-2.14013672	-8.74072266	+10.92041016	-15.05126953	-67.36816406	+2256
+1457971243.60830000	+14.76123047	-0.94042969	-7.48388672	+22.93945313	-22.23632813	-68.64257813	+3096	+14.02734375	+1.78417969	-7.87500000	+28.30078125	-34.67285156	-21.09375000	+3632	+12.07177734	-2.25878906	-8.76708984	+10.81054688	-14.23828125	-67.41210938	+2256
+1457971243.61250000	+14.71728516	-1.05468750	-7.56298828	+23.07128906	-21.37939453	-68.64257813	+3088	+13.97900391	+1.63916016	-7.95849609	+27.77343750	-33.90380859	-20.85205078	+3604	+12.01464844	-2.39062500	-8.78906250	+10.65673828	-13.40332031	-67.50000000	+2256
+1457971243.61660000	+14.66455078	-1.17333984	-7.64208984	+23.18115234	-20.50048828	-68.64257813	+3080	+13.92187500	+1.49414063	-8.05078125	+27.26806641	-33.04687500	-20.56640625	+3580	+11.95312500	-2.51806641	-8.80664063	+10.54687500	-12.61230469	-67.58789063	+2248
+1457971243.62080000	+14.60742188	-1.29199219	-7.71679688	+23.29101563	-19.66552734	-68.64257813	+3072	+13.86474609	+1.35351563	-8.12548828	+26.76269531	-32.32177734	-20.32470703	+3556	+11.89160156	-2.64111328	-8.81982422	+10.45898438	-11.86523438	-67.65380859	+2244
+1457971243.62500000	+14.55468750	-1.40625000	-7.78710938	+23.40087891	-18.80859375	-68.66455078	+3060	+13.80761719	+1.20849609	-8.19580078	+26.27929688	-31.61865234	-20.10498047	+3524	+11.83007813	-2.77294922	-8.83300781	+10.32714844	-11.09619141	-67.76367188	+2236
+1457971243.63330010	+14.45361328	-1.63916016	-7.91455078	+23.59863281	-17.24853516	-68.68652344	+3028	+13.68896484	+0.93164063	-8.33203125	+25.44433594	-30.25634766	-19.66552734	+3464	+11.71142578	-3.02783203	-8.84619141	+10.21728516	-9.71191406	-67.98339844	+2216
+1457971243.63750000	+14.40527344	-1.75781250	-7.97607422	+23.70849609	-16.45751953	-68.73046875	+3012	+13.63183594	+0.79541016	-8.38476563	+25.04882813	-29.64111328	-19.51171875	+3428	+11.64990234	-3.15966797	-8.85498047	+10.15136719	-8.98681641	-68.11523438	+2208
+1457971243.64159990	+14.34814453	-1.87207031	-8.02880859	+23.79638672	-15.66650391	-68.75244141	+2992	+13.57031250	+0.66796875	-8.43750000	+24.71923828	-29.00390625	-19.33593750	+3388	+11.59277344	-3.29150391	-8.85937500	+10.15136719	-8.26171875	-68.24707031	+2196
+1457971243.64580010	+14.29541016	-1.99072266	-8.07275391	+23.88427734	-14.91943359	-68.79638672	+2976	+13.51318359	+0.54052734	-8.47265625	+24.43359375	-28.47656250	-19.18212891	+3348	+11.52685547	-3.41015625	-8.85498047	+10.15136719	-7.60253906	-68.35693359	+2184
+1457971243.64990000	+14.23828125	-2.10498047	-8.11230469	+23.97216797	-14.17236328	-68.81835938	+2956	+13.46044922	+0.41308594	-8.50781250	+24.12597656	-27.94921875	-19.05029297	+3308	+11.46533203	-3.54199219	-8.85498047	+10.15136719	-6.89941406	-68.48876953	+2176
+1457971243.65829990	+14.12402344	-2.32470703	-8.17382813	+24.16992188	-12.83203125	-68.90625000	+2916	+13.35058594	+0.16699219	-8.54736328	+23.59863281	-27.04833984	-18.78662109	+3220	+11.33349609	-3.79248047	-8.84179688	+10.21728516	-5.60302734	-68.73046875	+2152
+1457971243.66240000	+14.06689453	-2.44335938	-8.19580078	+24.25781250	-12.19482422	-68.97216797	+2896	+13.29785156	+0.04833984	-8.55615234	+23.40087891	-26.65283203	-18.69873047	+3172	+11.26318359	-3.92431641	-8.83740234	+10.23925781	-4.92187500	-68.86230469	+2144
+1457971243.66660000	+14.01416016	-2.55322266	-8.21777344	+24.34570313	-11.53564453	-69.03808594	+2880	+13.24511719	-0.06591797	-8.56054688	+23.22509766	-26.27929688	-18.61083984	+3124	+11.20166016	-4.04736328	-8.82861328	+10.30517578	-4.28466797	-69.01611328	+2136
+1457971243.67080000	+13.95703125	-2.65869141	-8.23095703	+24.49951172	-10.96435547	-69.08203125	+2860	+13.19677734	-0.17138672	-8.56054688	+23.07128906	-25.94970703	-18.47900391	+3072	+11.13134766	-4.16601563	-8.81542969	+10.39306641	-3.64746094	-69.10400391	+2128
+1457971243.67490010	+13.90429688	-2.77294922	-8.24414063	+24.58740234	-10.39306641	-69.12597656	+2848	+13.14843750	-0.29003906	-8.56054688	+22.89550781	-25.62011719	-18.41308594	+3024	+11.06542969	-4.29345703	-8.80664063	+10.45898438	-3.01025391	-69.19189453	+2124
+1457971243.68330000	+13.78125000	-2.98828125	-8.26171875	+24.82910156	-9.25048828	-69.14794922	+2820	+13.04296875	-0.50976563	-8.54736328	+22.56591797	-24.93896484	-18.21533203	+2932	+10.92480469	-4.53515625	-8.77148438	+10.61279297	-1.75781250	-69.34570313	+2116
+1457971243.68740010	+13.71533203	-3.09814453	-8.26611328	+24.91699219	-8.70117188	-69.16992188	+2812	+12.99023438	-0.63281250	-8.53857422	+22.36816406	-24.60937500	-18.14941406	+2892	+10.85009766	-4.65820313	-8.75830078	+10.67871094	-1.14257813	-69.41162109	+2116
+1457971243.69160010	+13.65820313	-3.21240234	-8.27490234	+25.02685547	-8.19580078	-69.19189453	+2800	+12.93310547	-0.74707031	-8.52978516	+22.19238281	-24.27978516	-18.03955078	+2852	+10.78417969	-4.78125000	-8.73193359	+10.74462891	-0.57128906	-69.49951172	+2116
+1457971243.69580010	+13.59667969	-3.30908203	-8.27050781	+25.20263672	-7.75634766	-69.16992188	+2788	+12.87597656	-0.85693359	-8.52099609	+22.01660156	-23.95019531	-17.88574219	+2812	+10.71386719	-4.89550781	-8.70996094	+10.83251953	-0.04394531	-69.52148438	+2120
+1457971243.69989990	+13.53955078	-3.42333984	-8.27050781	+25.29052734	-7.29492188	-69.19189453	+2784	+12.82324219	-0.97558594	-8.50781250	+21.79687500	-23.62060547	-17.79785156	+2780	+10.64355469	-5.01416016	-8.68798828	+10.89843750	+0.52734375	-69.56542969	+2124
+1457971243.70409990	+13.47363281	-3.53320313	-8.27050781	+25.44433594	-6.81152344	-69.16992188	+2776	+12.76171875	-1.09423828	-8.49902344	+21.59912109	-23.26904297	-17.68798828	+2748	+10.57763672	-5.13720703	-8.65283203	+10.98632813	+1.03271484	-69.60937500	+2128
+1457971243.70830010	+13.40771484	-3.62988281	-8.27490234	+25.62011719	-6.35009766	-69.06005859	+2768	+12.69580078	-1.20410156	-8.49462891	+21.40136719	-22.87353516	-17.49023438	+2720	+10.50732422	-5.25146484	-8.62646484	+11.07421875	+1.53808594	-69.58740234	+2132
+1457971243.71240000	+13.34179688	-3.73974609	-8.27490234	+25.75195313	-5.86669922	-68.99414063	+2764	+12.63427734	-1.33593750	-8.48583984	+21.11572266	-22.47802734	-17.35839844	+2696	+10.44140625	-5.36572266	-8.59570313	+11.14013672	+2.04345703	-69.56542969	+2136
+1457971243.72079990	+13.20117188	-3.94189453	-8.26611328	+26.10351563	-5.03173828	-68.75244141	+2744	+12.48925781	-1.57324219	-8.47705078	+20.58837891	-21.59912109	-16.94091797	+2648	+10.30957031	-5.58984375	-8.52099609	+11.31591797	+2.94433594	-69.49951172	+2144
+1457971243.72490000	+13.13525391	-4.05175781	-8.26171875	+26.23535156	-4.63623047	-68.64257813	+2736	+12.41894531	-1.70507813	-8.46386719	+20.28076172	-21.18164063	-16.76513672	+2624	+10.24365234	-5.69970703	-8.48583984	+11.40380859	+3.38378906	-69.43359375	+2144
+1457971243.72910000	+13.06494141	-4.15722656	-8.25292969	+26.38916016	-4.24072266	-68.55468750	+2728	+12.34423828	-1.82812500	-8.45068359	+19.97314453	-20.76416016	-16.56738281	+2604	+10.18652344	-5.81396484	-8.43750000	+11.49169922	+3.75732422	-69.43359375	+2148
+1457971243.73320010	+12.99902344	-4.24951172	-8.24414063	+26.60888672	-3.91113281	-68.35693359	+2712	+12.27392578	-1.94238281	-8.44189453	+19.70947266	-20.36865234	-16.28173828	+2576	+10.12500000	-5.91943359	-8.38916016	+11.57958984	+4.10888672	-69.36767578	+2144
+1457971243.73740010	+12.93310547	-4.35498047	-8.23535156	+26.78466797	-3.53759766	-68.18115234	+2700	+12.20361328	-2.06982422	-8.42871094	+19.37988281	-19.95117188	-16.06201172	+2556	+10.06347656	-6.02929688	-8.34960938	+11.68945313	+4.50439453	-69.27978516	+2140
+1457971243.74160000	+12.85839844	-4.45605469	-8.22216797	+26.96044922	-3.16406250	-68.00537109	+2684	+12.12890625	-2.18847656	-8.40673828	+19.09423828	-19.51171875	-15.84228516	+2532	+10.00634766	-6.13476563	-8.30126953	+11.82128906	+4.85595703	-69.21386719	+2140
+1457971243.74569990	+12.78808594	-4.54394531	-8.20458984	+27.18017578	-2.83447266	-67.80761719	+2668	+12.05859375	-2.29833984	-8.38916016	+18.83056641	-19.11621094	-15.53466797	+2504	+9.94482422	-6.23583984	-8.24853516	+11.93115234	+5.20751953	-69.12597656	+2132
+1457971243.74990010	+12.71777344	-4.64062500	-8.18701172	+27.37792969	-2.52685547	-67.58789063	+2648	+11.98388672	-2.41259766	-8.36718750	+18.54492188	-18.74267578	-15.27099609	+2480	+9.88769531	-6.33691406	-8.20458984	+12.08496094	+5.55908203	-68.99414063	+2124
+1457971243.75819990	+12.58154297	-4.81201172	-8.12548828	+27.81738281	-2.02148438	-67.21435547	+2608	+11.84326172	-2.62792969	-8.29248047	+18.03955078	-18.06152344	-14.69970703	+2424	+9.76904297	-6.53466797	-8.08593750	+12.39257813	+6.15234375	-68.79638672	+2104
+1457971243.76239990	+12.52001953	-4.89990234	-8.09472656	+28.03710938	-1.80175781	-67.03857422	+2588	+11.77734375	-2.73339844	-8.25292969	+17.79785156	-17.75390625	-14.43603516	+2396	+9.71191406	-6.63134766	-8.03320313	+12.59033203	+6.45996094	-68.66455078	+2096
+1457971243.77070000	+12.39257813	-5.06250000	-8.00683594	+28.54248047	-1.42822266	-66.70898438	+2548	+11.64990234	-2.92236328	-8.15185547	+17.40234375	-17.27050781	-13.86474609	+2344	+9.59765625	-6.82031250	-7.91015625	+12.96386719	+7.00927734	-68.46679688	+2076
+1457971243.77490000	+12.33105469	-5.14160156	-7.96289063	+28.78417969	-1.23046875	-66.53320313	+2532	+11.59277344	-3.01464844	-8.09912109	+17.22656250	-17.05078125	-13.60107422	+2320	+9.54492188	-6.90820313	-7.85302734	+13.18359375	+7.29492188	-68.33496094	+2068
+1457971243.77909990	+12.26074219	-5.21191406	-7.91455078	+29.04785156	-1.03271484	-66.37939453	+2512	+11.53125000	-3.10253906	-8.03759766	+17.05078125	-16.83105469	-13.33740234	+2300	+9.48779297	-7.00048828	-7.79150391	+13.42529297	+7.58056641	-68.20312500	+2056
+1457971243.78320000	+12.20361328	-5.27343750	-7.85302734	+29.35546875	-0.94482422	-66.22558594	+2496	+11.47412109	-3.17724609	-7.97167969	+16.94091797	-16.69921875	-13.02978516	+2280	+9.42626953	-7.08398438	-7.72998047	+13.66699219	+7.84423828	-68.04931641	+2052
+1457971243.78740000	+12.14208984	-5.34375000	-7.79150391	+29.64111328	-0.83496094	-66.09375000	+2484	+11.42138672	-3.26074219	-7.90136719	+16.80908203	-16.56738281	-12.74414063	+2260	+9.36474609	-7.16748047	-7.67285156	+13.93066406	+8.10791016	-67.87353516	+2044
+1457971243.79160000	+12.08056641	-5.40966797	-7.72558594	+29.92675781	-0.74707031	-65.98388672	+2472	+11.36425781	-3.33984375	-7.82226563	+16.67724609	-16.45751953	-12.50244141	+2248	+9.31201172	-7.25097656	-7.60253906	+14.17236328	+8.30566406	-67.74169922	+2040
+1457971243.79570010	+12.02783203	-5.46240234	-7.65087891	+30.25634766	-0.72509766	-65.85205078	+2460	+11.31591797	-3.41015625	-7.74316406	+16.56738281	-16.41357422	-12.23876953	+2232	+9.25048828	-7.33447266	-7.53222656	+14.43603516	+8.50341797	-67.60986328	+2040
+1457971243.79990010	+11.96630859	-5.52832031	-7.58496094	+30.54199219	-0.68115234	-65.76416016	+2452	+11.26757813	-3.48486328	-7.66406250	+16.43554688	-16.34765625	-11.99707031	+2220	+9.19335938	-7.41357422	-7.47070313	+14.72167969	+8.70117188	-67.41210938	+2040
+1457971243.80399990	+11.90917969	-5.58544922	-7.51025391	+30.82763672	-0.61523438	-65.67626953	+2444	+11.21484375	-3.55957031	-7.58056641	+16.32568359	-16.32568359	-11.77734375	+2212	+9.14501953	-7.49267578	-7.40039063	+15.00732422	+8.83300781	-67.28027344	+2040
+1457971243.81240010	+11.79492188	-5.68652344	-7.35644531	+31.48681641	-0.63720703	-65.43457031	+2432	+11.11816406	-3.69580078	-7.41796875	+16.06201172	-16.28173828	-11.22802734	+2192	+9.03515625	-7.64208984	-7.26855469	+15.60058594	+9.11865234	-66.86279297	+2048
+1457971243.81649990	+11.73779297	-5.73925781	-7.27294922	+31.75048828	-0.63720703	-65.34667969	+2432	+11.06982422	-3.76611328	-7.32568359	+15.86425781	-16.32568359	-11.00830078	+2188	+8.98681641	-7.71679688	-7.19384766	+15.90820313	+9.16259766	-66.70898438	+2052
+1457971243.82069990	+11.68066406	-5.77880859	-7.19384766	+32.10205078	-0.70312500	-65.21484375	+2428	+11.02587891	-3.83203125	-7.23779297	+15.68847656	-16.34765625	-10.72265625	+2184	+8.92968750	-7.79150391	-7.11914063	+16.17187500	+9.22851563	-66.51123047	+2060
+1457971243.82489990	+11.62353516	-5.83154297	-7.11035156	+32.38769531	-0.76904297	-65.08300781	+2428	+10.97753906	-3.90673828	-7.15429688	+15.46875000	-16.36962891	-10.48095703	+2180	+8.88574219	-7.85742188	-7.04882813	+16.52343750	+9.25048828	-66.26953125	+2064
+1457971243.82900000	+11.56640625	-5.88427734	-7.02246094	+32.67333984	-0.83496094	-65.01708984	+2432	+10.93359375	-3.98144531	-7.05761719	+15.18310547	-16.47949219	-10.28320313	+2180	+8.84619141	-7.92773438	-6.96533203	+16.83105469	+9.16259766	-66.15966797	+2072
+1457971243.83320000	+11.51367188	-5.91943359	-6.93896484	+33.00292969	-0.94482422	-64.88525391	+2428	+10.88525391	-4.05175781	-6.97412109	+14.87548828	-16.50146484	-9.97558594	+2176	+8.80224609	-7.99804688	-6.88623047	+17.11669922	+9.09667969	-66.00585938	+2080
+1457971243.83740000	+11.46533203	-5.96777344	-6.85546875	+33.31054688	-1.03271484	-64.73144531	+2428	+10.84130859	-4.12207031	-6.89062500	+14.56787109	-16.52343750	-9.68994141	+2172	+8.76708984	-8.05957031	-6.81152344	+17.49023438	+9.03076172	-65.78613281	+2084
+1457971243.84150000	+11.41259766	-6.01611328	-6.76318359	+33.59619141	-1.12060547	-64.66552734	+2432	+10.79736328	-4.19677734	-6.78955078	+14.17236328	-16.67724609	-9.44824219	+2172	+8.73632813	-8.12548828	-6.71923828	+17.79785156	+8.89892578	-65.65429688	+2088
+1457971243.84570000	+11.35986328	-6.04687500	-6.67968750	+33.92578125	-1.25244141	-64.44580078	+2428	+10.75341797	-4.27148438	-6.70605469	+13.73291016	-16.69921875	-9.11865234	+2168	+8.69677734	-8.18701172	-6.63574219	+18.10546875	+8.78906250	-65.47851563	+2092
+1457971243.84990000	+11.30712891	-6.09082031	-6.59619141	+34.23339844	-1.36230469	-64.24804688	+2424	+10.70947266	-4.34179688	-6.61816406	+13.29345703	-16.72119141	-8.76708984	+2164	+8.67041016	-8.24414063	-6.55664063	+18.47900391	+8.67919922	-65.25878906	+2088
+1457971243.85820010	+11.21044922	-6.16552734	-6.40722656	+34.87060547	-1.64794922	-63.94042969	+2416	+10.62597656	-4.49560547	-6.42480469	+12.19482422	-16.96289063	-8.15185547	+2160	+8.61767578	-8.36279297	-6.37207031	+19.11621094	+8.30566406	-65.01708984	+2088
+1457971243.86240010	+11.16210938	-6.20507813	-6.32373047	+35.22216797	-1.75781250	-63.72070313	+2412	+10.58642578	-4.56591797	-6.33691406	+11.64550781	-17.00683594	-7.77832031	+2156	+8.59570313	-8.41113281	-6.28857422	+19.48974609	+8.17382813	-64.81933594	+2080
+1457971243.86649990	+11.11816406	-6.24023438	-6.21826172	+35.55175781	-1.88964844	-63.61083984	+2408	+10.55566406	-4.64062500	-6.22705078	+11.05224609	-17.22656250	-7.47070313	+2156	+8.57373047	-8.46826172	-6.19189453	+19.84130859	+7.99804688	-64.70947266	+2076
+1457971243.87069990	+11.06982422	-6.27099609	-6.13037109	+35.94726563	-2.02148438	-63.36914063	+2400	+10.51611328	-4.71533203	-6.13916016	+10.39306641	-17.27050781	-7.07519531	+2148	+8.55175781	-8.52539063	-6.09521484	+20.12695313	+7.84423828	-64.57763672	+2068
+1457971243.87490010	+11.02587891	-6.30175781	-6.04687500	+36.34277344	-2.10937500	-63.10546875	+2388	+10.48095703	-4.78125000	-6.05126953	+9.75585938	-17.31445313	-6.63574219	+2140	+8.52978516	-8.57373047	-6.01171875	+20.52246094	+7.75634766	-64.35791016	+2052
+1457971243.88319990	+10.93798828	-6.35888672	-5.84912109	+37.17773438	-2.35107422	-62.66601563	+2368	+10.41503906	-4.92187500	-5.83593750	+8.37158203	-17.57812500	-5.84472656	+2132	+8.48583984	-8.67480469	-5.82714844	+21.13769531	+7.53662109	-64.02832031	+2028
+1457971243.88730000	+10.89404297	-6.38525391	-5.76562500	+37.61718750	-2.43896484	-62.35839844	+2356	+10.38427734	-4.98339844	-5.74365234	+7.71240234	-17.62207031	-5.38330078	+2120	+8.46386719	-8.71875000	-5.74365234	+21.51123047	+7.49267578	-63.76464844	+2012
+1457971243.89150000	+10.85449219	-6.41162109	-5.66455078	+38.05664063	-2.52685547	-62.18261719	+2348	+10.35791016	-5.04931641	-5.62939453	+7.05322266	-17.81982422	-4.98779297	+2120	+8.44189453	-8.76269531	-5.65136719	+21.86279297	+7.42675781	-63.58886719	+2000
+1457971243.89570000	+10.81054688	-6.42919922	-5.56787109	+38.54003906	-2.65869141	-61.91894531	+2340	+10.33154297	-5.11523438	-5.52832031	+6.30615234	-17.90771484	-4.54833984	+2112	+8.41552734	-8.81542969	-5.55908203	+22.12646484	+7.38281250	-63.39111328	+1988
+1457971243.89980010	+10.77099609	-6.45117188	-5.48437500	+39.04541016	-2.72460938	-61.61132813	+2328	+10.30517578	-5.17236328	-5.43164063	+5.66894531	-17.90771484	-4.06494141	+2104	+8.38916016	-8.85937500	-5.47998047	+22.45605469	+7.40478516	-63.10546875	+1972
+1457971243.90400000	+10.73144531	-6.47314453	-5.38330078	+39.52880859	-2.83447266	-61.41357422	+2324	+10.28320313	-5.22509766	-5.31738281	+5.05371094	-18.08349609	-3.66943359	+2104	+8.36718750	-8.90332031	-5.38769531	+22.76367188	+7.38281250	-62.86376953	+1960
+1457971243.90820000	+10.68750000	-6.49511719	-5.29101563	+40.01220703	-2.92236328	-61.10595703	+2316	+10.25683594	-5.28222656	-5.21630859	+4.37255859	-18.14941406	-3.20800781	+2096	+8.33642578	-8.95166016	-5.30419922	+22.98339844	+7.40478516	-62.60009766	+1952
+1457971243.91650010	+10.60839844	-6.53027344	-5.11083984	+41.02294922	-3.14208984	-60.55664063	+2304	+10.21289063	-5.38330078	-5.00537109	+3.16406250	-18.23730469	-2.30712891	+2092	+8.28369141	-9.03515625	-5.14160156	+23.57666016	+7.47070313	-61.96289063	+1932
+1457971243.92070010	+10.56445313	-6.54785156	-5.02294922	+41.50634766	-3.25195313	-60.27099609	+2300	+10.19091797	-5.43603516	-4.89990234	+2.54882813	-18.28125000	-1.84570313	+2088	+8.24853516	-9.07910156	-5.06250000	+23.79638672	+7.51464844	-61.65527344	+1928
+1457971243.92479990	+10.52490234	-6.56103516	-4.93945313	+42.01171875	-3.36181641	-59.94140625	+2296	+10.16894531	-5.48437500	-4.80761719	+1.97753906	-18.21533203	-1.36230469	+2084	+8.22216797	-9.11425781	-4.98779297	+24.08203125	+7.58056641	-61.28173828	+1920
+1457971243.92899990	+10.49414063	-6.58300781	-4.83837891	+42.47314453	-3.53759766	-59.76562500	+2296	+10.15136719	-5.52832031	-4.69775391	+1.51611328	-18.30322266	-0.96679688	+2088	+8.19580078	-9.15380859	-4.89990234	+24.32373047	+7.58056641	-61.01806641	+1916
+1457971243.93319990	+10.45458984	-6.60498047	-4.75048828	+42.84667969	-3.64746094	-59.47998047	+2300	+10.13378906	-5.57226563	-4.59667969	+0.98876953	-18.30322266	-0.50537109	+2088	+8.16943359	-9.20214844	-4.82080078	+24.49951172	+7.60253906	-60.71044922	+1916
+1457971243.93730000	+10.41943359	-6.61816406	-4.67138672	+43.30810547	-3.77929688	-59.12841797	+2296	+10.11181641	-5.61181641	-4.50439453	+0.52734375	-18.19335938	-0.02197266	+2084	+8.14306641	-9.23730469	-4.74609375	+24.76318359	+7.64648438	-60.33691406	+1912
+1457971243.94149990	+10.39306641	-6.63574219	-4.57031250	+43.74755859	-3.95507813	-58.95263672	+2300	+10.09863281	-5.65136719	-4.39892578	+0.15380859	-18.19335938	+0.35156250	+2088	+8.12109375	-9.27685547	-4.66259766	+25.00488281	+7.64648438	-60.02929688	+1912
+1457971243.94980000	+10.32275391	-6.67529297	-4.40332031	+44.40673828	-4.21875000	-58.31542969	+2300	+10.05468750	-5.73046875	-4.21875000	-0.59326172	-17.97363281	+1.25244141	+2092	+8.07714844	-9.34716797	-4.50439453	+25.42236328	+7.69042969	-59.32617188	+1908
+1457971243.95400000	+10.30517578	-6.69287109	-4.30224609	+44.78027344	-4.41650391	-58.16162109	+2304	+10.04150391	-5.76562500	-4.11767578	-0.85693359	-17.90771484	+1.62597656	+2092	+8.06835938	-9.38232422	-4.42089844	+25.68603516	+7.62451172	-59.06250000	+1908
+1457971243.95810010	+10.27441406	-6.72363281	-4.21435547	+44.97802734	-4.54833984	-57.89794922	+2308	+10.01953125	-5.80078125	-4.02539063	-1.16455078	-17.81982422	+2.04345703	+2096	+8.05078125	-9.42187500	-4.33300781	+25.86181641	+7.62451172	-58.79882813	+1908
+1457971243.96230010	+10.24804688	-6.73681641	-4.13525391	+45.26367188	-4.68017578	-57.56835938	+2308	+10.00195313	-5.83593750	-3.94189453	-1.38427734	-17.64404297	+2.46093750	+2096	+8.03759766	-9.44824219	-4.25390625	+26.10351563	+7.60253906	-58.46923828	+1908
+1457971243.96650000	+10.23486328	-6.75439453	-4.04296875	+45.57128906	-4.87792969	-57.39257813	+2308	+9.99316406	-5.86669922	-3.84960938	-1.53808594	-17.53417969	+2.83447266	+2100	+8.03320313	-9.48339844	-4.16601563	+26.34521484	+7.53662109	-58.22753906	+1904
+1457971243.97059990	+10.20849609	-6.78515625	-3.95507813	+45.68115234	-4.98779297	-57.12890625	+2308	+9.97119141	-5.89746094	-3.76171875	-1.71386719	-17.38037109	+3.20800781	+2100	+8.02441406	-9.52294922	-4.07812500	+26.52099609	+7.49267578	-57.98583984	+1904
+1457971243.97480010	+10.19091797	-6.80273438	-3.88037109	+45.92285156	-5.11962891	-56.79931641	+2300	+9.95361328	-5.92822266	-3.67822266	-1.84570313	-17.18261719	+3.62548828	+2100	+8.02001953	-9.54492188	-3.99462891	+26.78466797	+7.47070313	-57.70019531	+1896
+1457971243.97900010	+10.17773438	-6.81591797	-3.78808594	+46.14257813	-5.29541016	-56.57958984	+2296	+9.94042969	-5.95458984	-3.59472656	-1.93359375	-17.02880859	+3.95507813	+2100	+8.02001953	-9.57128906	-3.90673828	+27.02636719	+7.38281250	-57.43652344	+1888
+1457971243.98729990	+10.14257813	-6.85986328	-3.62988281	+46.42822266	-5.53710938	-56.03027344	+2284	+9.90527344	-6.00732422	-3.42773438	-2.06542969	-16.67724609	+4.70214844	+2096	+8.01562500	-9.62841797	-3.73974609	+27.46582031	+7.29492188	-56.90917969	+1868
+1457971243.99149990	+10.13378906	-6.87744141	-3.54199219	+46.60400391	-5.69091797	-55.81054688	+2276	+9.89208984	-6.02929688	-3.34423828	-2.06542969	-16.52343750	+5.03173828	+2096	+8.02001953	-9.65039063	-3.65185547	+27.70751953	+7.20703125	-56.71142578	+1860
+1457971243.99560000	+10.11621094	-6.90380859	-3.45849609	+46.69189453	-5.82275391	-55.56884766	+2268	+9.87451172	-6.05566406	-3.26074219	-2.08740234	-16.39160156	+5.36132813	+2092	+8.01562500	-9.68115234	-3.56396484	+27.90527344	+7.14111328	-56.49169922	+1848
+1457971243.99980000	+10.10302734	-6.91699219	-3.38378906	+46.84570313	-5.91064453	-55.28320313	+2256	+9.86132813	-6.07324219	-3.18164063	-2.06542969	-16.21582031	+5.69091797	+2088	+8.01562500	-9.70312500	-3.48046875	+28.12500000	+7.09716797	-56.25000000	+1836
+1457971244.00399990	+10.09423828	-6.93017578	-3.30468750	+46.99951172	-6.04248047	-55.04150391	+2244	+9.84814453	-6.09521484	-3.10253906	-1.99951172	-16.06201172	+5.99853516	+2084	+8.01562500	-9.72509766	-3.40136719	+28.34472656	+7.05322266	-55.98632813	+1820
+1457971244.00810000	+10.08105469	-6.95214844	-3.22558594	+47.10937500	-6.13037109	-54.82177734	+2236	+9.83056641	-6.11718750	-3.02343750	-1.95556641	-15.90820313	+6.28417969	+2084	+8.01123047	-9.75585938	-3.32226563	+28.52050781	+7.00927734	-55.74462891	+1808
+1457971244.01230000	+10.06787109	-6.96533203	-3.15087891	+47.24121094	-6.24023438	-54.55810547	+2224	+9.81738281	-6.13037109	-2.94873047	-1.86767578	-15.73242188	+6.59179688	+2080	+8.00683594	-9.77343750	-3.24316406	+28.71826172	+6.96533203	-55.48095703	+1792
+1457971244.02060010	+10.04150391	-6.99609375	-3.00146484	+47.52685547	-6.41601563	-54.11865234	+2204	+9.79101563	-6.16113281	-2.79492188	-1.66992188	-15.46875000	+7.14111328	+2072	+7.99365234	-9.81738281	-3.09814453	+29.09179688	+6.89941406	-54.93164063	+1764
+1457971244.02480010	+10.02392578	-7.00488281	-2.92675781	+47.68066406	-6.50390625	-53.92089844	+2196	+9.77783203	-6.16992188	-2.72021484	-1.51611328	-15.31494141	+7.38281250	+2068	+7.98046875	-9.83935547	-3.02343750	+29.26757813	+6.87744141	-54.66796875	+1752
+1457971244.02900000	+10.01513672	-7.01367188	-2.85644531	+47.85644531	-6.56982422	-53.70117188	+2184	+9.76464844	-6.18310547	-2.64550781	-1.36230469	-15.18310547	+7.62451172	+2064	+7.97167969	-9.85693359	-2.96191406	+29.46533203	+6.85546875	-54.38232422	+1740
+1457971244.03309990	+9.99755859	-7.02685547	-2.78613281	+47.98828125	-6.61376953	-53.50341797	+2180	+9.75146484	-6.19628906	-2.57519531	-1.23046875	-15.05126953	+7.84423828	+2060	+7.95849609	-9.88330078	-2.89160156	+29.59716797	+6.87744141	-54.14062500	+1732
+1457971244.03730010	+9.98437500	-7.03564453	-2.71582031	+48.16406250	-6.63574219	-53.28369141	+2172	+9.73828125	-6.20068359	-2.50488281	-1.03271484	-14.87548828	+8.06396484	+2060	+7.94531250	-9.90527344	-2.82568359	+29.77294922	+6.87744141	-53.87695313	+1724
+1457971244.04559990	+9.94921875	-7.05322266	-2.58398438	+48.47167969	-6.67968750	-52.88818359	+2160	+9.71191406	-6.21826172	-2.36865234	-0.68115234	-14.56787109	+8.48144531	+2056	+7.91015625	-9.94482422	-2.71142578	+30.08056641	+6.89941406	-53.28369141	+1712
+1457971244.04979990	+9.93164063	-7.05761719	-2.51806641	+48.64746094	-6.70166016	-52.69042969	+2160	+9.69433594	-6.22265625	-2.29833984	-0.46142578	-14.41406250	+8.67919922	+2052	+7.89257813	-9.96240234	-2.65429688	+30.25634766	+6.89941406	-53.04199219	+1704
+1457971244.05390000	+9.91845703	-7.06201172	-2.45654297	+48.82324219	-6.70166016	-52.49267578	+2156	+9.68115234	-6.23144531	-2.23681641	-0.26367188	-14.26025391	+8.89892578	+2052	+7.87939453	-9.98437500	-2.59716797	+30.43212891	+6.89941406	-52.77832031	+1700
+1457971244.05810000	+9.90087891	-7.06640625	-2.39501953	+48.99902344	-6.70166016	-52.33886719	+2152	+9.66357422	-6.23583984	-2.17089844	-0.08789063	-14.12841797	+9.07470703	+2052	+7.85742188	-10.00195313	-2.54003906	+30.60791016	+6.94335938	-52.55859375	+1700
+1457971244.06230000	+9.88330078	-7.07080078	-2.33349609	+49.17480469	-6.70166016	-52.16308594	+2152	+9.65039063	-6.24023438	-2.10937500	+0.13183594	-13.97460938	+9.25048828	+2052	+7.84423828	-10.01953125	-2.48291016	+30.78369141	+6.94335938	-52.36083984	+1700
+1457971244.07060000	+9.84814453	-7.07958984	-2.21923828	+49.48242188	-6.67968750	-51.81152344	+2152	+9.61962891	-6.24902344	-1.98632813	+0.52734375	-13.68896484	+9.62402344	+2052	+7.81347656	-10.05908203	-2.36865234	+31.13525391	+6.94335938	-51.96533203	+1700
+1457971244.07480000	+9.83056641	-7.08398438	-2.15771484	+49.68017578	-6.67968750	-51.65771484	+2152	+9.60205078	-6.25341797	-1.92919922	+0.74707031	-13.55712891	+9.82177734	+2048	+7.80468750	-10.07226563	-2.30712891	+31.33300781	+6.92138672	-51.83349609	+1700
+1457971244.07890010	+9.81738281	-7.08398438	-2.10498047	+49.85595703	-6.67968750	-51.48193359	+2148	+9.58886719	-6.25341797	-1.87207031	+0.94482422	-13.42529297	+10.04150391	+2048	+7.79589844	-10.08984375	-2.25000000	+31.53076172	+6.87744141	-51.67968750	+1696
+1457971244.08730010	+9.78662109	-7.08837891	-1.99072266	+50.16357422	-6.67968750	-51.21826172	+2144	+9.55810547	-6.26220703	-1.76220703	+1.31835938	-13.22753906	+10.41503906	+2048	+7.78271484	-10.11181641	-2.13134766	+31.94824219	+6.78955078	-51.45996094	+1696
+1457971244.09139990	+9.77343750	-7.08837891	-1.93798828	+50.31738281	-6.72363281	-51.10839844	+2144	+9.54492188	-6.26220703	-1.70947266	+1.51611328	-13.13964844	+10.63476563	+2044	+7.78271484	-10.12500000	-2.06982422	+32.16796875	+6.72363281	-51.39404297	+1696
+1457971244.09559990	+9.76025391	-7.09277344	-1.88525391	+50.44921875	-6.72363281	-50.99853516	+2140	+9.52734375	-6.26660156	-1.65673828	+1.66992188	-13.05175781	+10.81054688	+2044	+7.77832031	-10.13818359	-2.00830078	+32.38769531	+6.65771484	-51.35009766	+1692
+1457971244.09980010	+9.74707031	-7.09277344	-1.83251953	+50.60302734	-6.74560547	-50.91064453	+2136	+9.51416016	-6.26660156	-1.60839844	+1.86767578	-12.98583984	+11.00830078	+2040	+7.77832031	-10.14697266	-1.94238281	+32.58544922	+6.56982422	-51.35009766	+1688
+1457971244.10390000	+9.73828125	-7.09277344	-1.77978516	+50.75683594	-6.76757813	-50.77880859	+2128	+9.50537109	-6.27099609	-1.56005859	+2.06542969	-12.89794922	+11.22802734	+2036	+7.78271484	-10.15576172	-1.88525391	+32.80517578	+6.48193359	-51.30615234	+1684
+1457971244.10809990	+9.72509766	-7.09277344	-1.73144531	+50.86669922	-6.76757813	-50.69091797	+2124	+9.48779297	-6.27539063	-1.51171875	+2.21923828	-12.83203125	+11.40380859	+2036	+7.78271484	-10.16894531	-1.82373047	+33.00292969	+6.39404297	-51.26220703	+1676
+1457971244.11220000	+9.71191406	-7.09277344	-1.67871094	+51.02050781	-6.78955078	-50.60302734	+2120	+9.47900391	-6.27539063	-1.46337891	+2.41699219	-12.78808594	+11.57958984	+2032	+7.78271484	-10.17333984	-1.76220703	+33.24462891	+6.30615234	-51.28417969	+1672
+1457971244.11640000	+9.70312500	-7.09277344	-1.63476563	+51.17431641	-6.81152344	-50.49316406	+2112	+9.46582031	-6.27539063	-1.41943359	+2.59277344	-12.70019531	+11.79931641	+2028	+7.78710938	-10.18212891	-1.70947266	+33.46435547	+6.19628906	-51.21826172	+1660
+1457971244.12060000	+9.68994141	-7.09277344	-1.58642578	+51.28417969	-6.81152344	-50.42724609	+2108	+9.45263672	-6.27978516	-1.37548828	+2.76855469	-12.65625000	+11.95312500	+2024	+7.78710938	-10.18652344	-1.65234375	+33.66210938	+6.13037109	-51.21826172	+1652
+1457971244.12890010	+9.66796875	-7.09277344	-1.49853516	+51.54785156	-6.81152344	-50.25146484	+2100	+9.43066406	-6.27978516	-1.28759766	+3.14208984	-12.52441406	+12.30468750	+2016	+7.78710938	-10.20410156	-1.54687500	+34.05761719	+5.97656250	-51.17431641	+1632
+1457971244.13310000	+9.65917969	-7.09277344	-1.45458984	+51.65771484	-6.78955078	-50.18554688	+2104	+9.41748047	-6.27978516	-1.24804688	+3.31787109	-12.48046875	+12.43652344	+2012	+7.78271484	-10.21289063	-1.49414063	+34.23339844	+5.91064453	-51.17431641	+1624
+1457971244.13720010	+9.64599609	-7.09716797	-1.41064453	+51.78955078	-6.76757813	-50.09765625	+2104	+9.40429688	-6.28417969	-1.20410156	+3.51562500	-12.41455078	+12.56835938	+2008	+7.77832031	-10.22167969	-1.44140625	+34.36523438	+5.86669922	-51.17431641	+1612
+1457971244.14140010	+9.63281250	-7.09277344	-1.37548828	+51.89941406	-6.74560547	-49.98779297	+2108	+9.39111328	-6.28417969	-1.17333984	+3.69140625	-12.32666016	+12.74414063	+2008	+7.76953125	-10.23046875	-1.40625000	+34.51904297	+5.82275391	-51.06445313	+1600
+1457971244.14560010	+9.61962891	-7.09716797	-1.34033203	+52.03125000	-6.72363281	-49.89990234	+2112	+9.38232422	-6.28417969	-1.13378906	+3.88916016	-12.23876953	+12.85400391	+2008	+7.75634766	-10.24365234	-1.36669922	+34.65087891	+5.80078125	-50.99853516	+1592
+1457971244.14969990	+9.60644531	-7.09716797	-1.30078125	+52.14111328	-6.67968750	-49.83398438	+2120	+9.36914063	-6.28417969	-1.09863281	+4.08691406	-12.17285156	+12.96386719	+2008	+7.74755859	-10.25244141	-1.32714844	+34.78271484	+5.77880859	-50.95458984	+1584
+1457971244.15389990	+9.59326172	-7.09716797	-1.27001953	+52.25097656	-6.65771484	-49.70214844	+2124	+9.35595703	-6.27978516	-1.06787109	+4.28466797	-12.06298828	+13.11767578	+2008	+7.73437500	-10.26123047	-1.29199219	+34.91455078	+5.75683594	-50.84472656	+1572
+1457971244.15809990	+9.57568359	-7.09277344	-1.23486328	+52.38281250	-6.61376953	-49.63623047	+2132	+9.34277344	-6.27978516	-1.03271484	+4.46044922	-11.99707031	+13.20556641	+2012	+7.72119141	-10.27001953	-1.26123047	+35.02441406	+5.73486328	-50.75683594	+1564
+1457971244.16220000	+9.56250000	-7.09277344	-1.19970703	+52.49267578	-6.54785156	-49.54833984	+2140	+9.32958984	-6.27978516	-0.99755859	+4.65820313	-11.93115234	+13.27148438	+2016	+7.70361328	-10.28320313	-1.22607422	+35.11230469	+5.73486328	-50.71289063	+1560
+1457971244.17059990	+9.53173828	-7.09277344	-1.14257813	+52.71240234	-6.45996094	-49.35058594	+2160	+9.30761719	-6.27978516	-0.93603516	+5.03173828	-11.75537109	+13.46923828	+2024	+7.66845703	-10.30957031	-1.16894531	+35.26611328	+5.73486328	-50.51513672	+1552
+1457971244.17470000	+9.51855469	-7.08837891	-1.11181641	+52.84423828	-6.41601563	-49.28466797	+2168	+9.29443359	-6.27539063	-0.90527344	+5.22949219	-11.68945313	+13.55712891	+2032	+7.65087891	-10.31835938	-1.13818359	+35.33203125	+5.71289063	-50.44921875	+1548
+1457971244.17890000	+9.50537109	-7.08837891	-1.08544922	+52.95410156	-6.39404297	-49.17480469	+2180	+9.28125000	-6.27099609	-0.88330078	+5.42724609	-11.57958984	+13.66699219	+2036	+7.63330078	-10.32714844	-1.11181641	+35.41992188	+5.69091797	-50.33935547	+1540
+1457971244.18310000	+9.48779297	-7.08837891	-1.06347656	+53.02001953	-6.35009766	-49.08691406	+2188	+9.27246094	-6.27099609	-0.85693359	+5.58105469	-11.51367188	+13.75488281	+2040	+7.61572266	-10.34033203	-1.08984375	+35.48583984	+5.66894531	-50.25146484	+1540
+1457971244.18720010	+9.47460938	-7.08398438	-1.03710938	+53.15185547	-6.32812500	-48.99902344	+2200	+9.25927734	-6.26660156	-0.82617188	+5.75683594	-11.44775391	+13.84277344	+2048	+7.59814453	-10.34472656	-1.06347656	+35.55175781	+5.64697266	-50.16357422	+1536
+1457971244.19549990	+9.45263672	-7.07958984	-0.98437500	+53.32763672	-6.32812500	-48.84521484	+2228	+9.23730469	-6.26220703	-0.77783203	+6.06445313	-11.35986328	+14.01855469	+2068	+7.57617188	-10.36230469	-1.00195313	+35.72753906	+5.58105469	-50.07568359	+1532
+1457971244.20390010	+9.43505859	-7.07080078	-0.93603516	+53.50341797	-6.32812500	-48.69140625	+2256	+9.22412109	-6.25341797	-0.72949219	+6.37207031	-11.25000000	+14.21630859	+2088	+7.54980469	-10.37109375	-0.94482422	+35.83740234	+5.51513672	-49.98779297	+1528
+1457971244.21219990	+9.41748047	-7.06640625	-0.89208984	+53.63525391	-6.37207031	-48.53759766	+2284	+9.20654297	-6.24902344	-0.68554688	+6.61376953	-11.14013672	+14.43603516	+2112	+7.54101563	-10.37988281	-0.88330078	+36.01318359	+5.44921875	-49.89990234	+1520
+1457971244.22050000	+9.40429688	-7.06201172	-0.85253906	+53.76708984	-6.43798828	-48.38378906	+2316	+9.19335938	-6.24462891	-0.64599609	+6.83349609	-11.07421875	+14.65576172	+2136	+7.53662109	-10.37988281	-0.82617188	+36.21093750	+5.36132813	-49.83398438	+1512
+1457971244.22890000	+9.39550781	-7.05322266	-0.81298828	+53.92089844	-6.52587891	-48.27392578	+2352	+9.18457031	-6.23583984	-0.61083984	+7.05322266	-11.05224609	+14.87548828	+2164	+7.53662109	-10.37988281	-0.76904297	+36.38671875	+5.27343750	-49.85595703	+1500
+1457971244.23720000	+9.39111328	-7.04882813	-0.77343750	+54.00878906	-6.59179688	-48.22998047	+2392	+9.17578125	-6.23583984	-0.57128906	+7.22900391	-11.05224609	+15.05126953	+2192	+7.54541016	-10.38427734	-0.70751953	+36.56250000	+5.20751953	-49.92187500	+1488
+1457971244.24550010	+9.38232422	-7.04882813	-0.74707031	+54.09667969	-6.65771484	-48.09814453	+2428	+9.17138672	-6.23583984	-0.55371094	+7.38281250	-10.98632813	+15.22705078	+2220	+7.54541016	-10.38427734	-0.67236328	+36.69433594	+5.16357422	-49.85595703	+1476
+1457971244.25390010	+9.37792969	-7.04882813	-0.72509766	+54.20654297	-6.72363281	-48.07617188	+2468	+9.16259766	-6.23144531	-0.53173828	+7.55859375	-11.00830078	+15.35888672	+2248	+7.55419922	-10.38427734	-0.63281250	+36.87011719	+5.09765625	-49.92187500	+1468
+1457971244.26220010	+9.36914063	-7.04882813	-0.69873047	+54.29443359	-6.74560547	-48.16406250	+2508	+9.15380859	-6.23583984	-0.50976563	+7.66845703	-11.07421875	+15.35888672	+2280	+7.55419922	-10.39306641	-0.59765625	+36.95800781	+5.09765625	-50.03173828	+1460
+1457971244.26630000	+9.36914063	-7.05322266	-0.69433594	+54.33837891	-6.74560547	-48.14208984	+2524	+9.15380859	-6.23583984	-0.50537109	+7.73437500	-11.05224609	+15.40283203	+2292	+7.54980469	-10.39746094	-0.59326172	+36.97998047	+5.09765625	-50.00976563	+1452
+1457971244.27049990	+9.36474609	-7.05322266	-0.68994141	+54.38232422	-6.72363281	-48.16406250	+2540	+9.14941406	-6.24023438	-0.50097656	+7.80029297	-11.05224609	+15.38085938	+2300	+7.54980469	-10.40185547	-0.58447266	+37.00195313	+5.11962891	-50.03173828	+1448
+1457971244.27469990	+9.36035156	-7.05761719	-0.68554688	+54.40429688	-6.70166016	-48.20800781	+2556	+9.14941406	-6.24023438	-0.49658203	+7.84423828	-11.09619141	+15.35888672	+2312	+7.54101563	-10.41064453	-0.57568359	+37.00195313	+5.14160156	-50.07568359	+1444
+1457971244.28300000	+9.35156250	-7.06201172	-0.68115234	+54.44824219	-6.67968750	-48.22998047	+2588	+9.14062500	-6.24462891	-0.49218750	+7.93212891	-11.07421875	+15.31494141	+2332	+7.52783203	-10.41943359	-0.58447266	+36.97998047	+5.16357422	-49.98779297	+1436
+1457971244.28720000	+9.34716797	-7.06201172	-0.67675781	+54.49218750	-6.63574219	-48.29589844	+2600	+9.13623047	-6.24462891	-0.49218750	+7.97607422	-11.11816406	+15.24902344	+2344	+7.51904297	-10.42382813	-0.58447266	+36.97998047	+5.16357422	-50.00976563	+1432
+1457971244.29130010	+9.34277344	-7.06201172	-0.67675781	+54.53613281	-6.61376953	-48.33984375	+2612	+9.13183594	-6.24462891	-0.48779297	+8.04199219	-11.11816406	+15.20507813	+2352	+7.51025391	-10.43261719	-0.58447266	+36.95800781	+5.18554688	-50.00976563	+1424
+1457971244.29550000	+9.34277344	-7.06201172	-0.67675781	+54.55810547	-6.59179688	-48.36181641	+2624	+9.13183594	-6.24902344	-0.48779297	+8.06396484	-11.14013672	+15.16113281	+2360	+7.50585938	-10.43701172	-0.58886719	+36.95800781	+5.20751953	-50.00976563	+1420
+1457971244.29970000	+9.33837891	-7.06640625	-0.67675781	+54.58007813	-6.56982422	-48.38378906	+2636	+9.12744141	-6.24902344	-0.48779297	+8.10791016	-11.14013672	+15.09521484	+2368	+7.49267578	-10.44580078	-0.58886719	+36.91406250	+5.22949219	-50.00976563	+1416
+1457971244.30380010	+9.33398438	-7.06640625	-0.67236328	+54.60205078	-6.54785156	-48.42773438	+2648	+9.12304688	-6.24902344	-0.48779297	+8.15185547	-11.14013672	+15.05126953	+2372	+7.48388672	-10.45019531	-0.59326172	+36.87011719	+5.22949219	-49.98779297	+1412
+1457971244.31220010	+9.32958984	-7.06640625	-0.67236328	+54.62402344	-6.52587891	-48.44970703	+2668	+9.11865234	-6.25341797	-0.48779297	+8.21777344	-11.18408203	+14.98535156	+2384	+7.46630859	-10.46337891	-0.60205078	+36.82617188	+5.22949219	-49.94384766	+1400
+1457971244.31629990	+9.32958984	-7.06640625	-0.67236328	+54.64599609	-6.50390625	-48.49365234	+2676	+9.11865234	-6.24902344	-0.48779297	+8.23974609	-11.20605469	+14.91943359	+2388	+7.46191406	-10.46337891	-0.60205078	+36.82617188	+5.20751953	-49.96582031	+1396
+1457971244.32049990	+9.32519531	-7.06640625	-0.67236328	+54.66796875	-6.50390625	-48.51562500	+2684	+9.11425781	-6.24902344	-0.48779297	+8.28369141	-11.22802734	+14.89746094	+2392	+7.45751953	-10.46777344	-0.60205078	+36.82617188	+5.20751953	-49.96582031	+1388
+1457971244.32470010	+9.32519531	-7.06640625	-0.66796875	+54.68994141	-6.50390625	-48.55957031	+2692	+9.11425781	-6.24902344	-0.48339844	+8.30566406	-11.27197266	+14.85351563	+2400	+7.45312500	-10.46777344	-0.60205078	+36.82617188	+5.18554688	-49.98779297	+1384
+1457971244.32880000	+9.32080078	-7.06640625	-0.66796875	+54.71191406	-6.50390625	-48.58154297	+2700	+9.11425781	-6.24902344	-0.48339844	+8.34960938	-11.31591797	+14.80957031	+2404	+7.45312500	-10.46777344	-0.59765625	+36.82617188	+5.16357422	-50.03173828	+1380
+1457971244.33299990	+9.32080078	-7.06640625	-0.66357422	+54.73388672	-6.52587891	-48.62548828	+2708	+9.10986328	-6.24902344	-0.48339844	+8.37158203	-11.35986328	+14.78759766	+2408	+7.45312500	-10.47216797	-0.59326172	+36.84814453	+5.14160156	-50.07568359	+1376
+1457971244.33719990	+9.32080078	-7.06640625	-0.66357422	+54.75585938	-6.52587891	-48.64746094	+2716	+9.10986328	-6.24902344	-0.47900391	+8.37158203	-11.40380859	+14.76562500	+2416	+7.45312500	-10.47216797	-0.58886719	+36.84814453	+5.11962891	-50.11962891	+1372
+1457971244.34550000	+9.32080078	-7.06201172	-0.65917969	+54.79980469	-6.54785156	-48.71337891	+2728	+9.10986328	-6.24902344	-0.47460938	+8.41552734	-11.46972656	+14.69970703	+2424	+7.45751953	-10.47216797	-0.58007813	+36.89208984	+5.07568359	-50.20751953	+1360
+1457971244.34960010	+9.32080078	-7.06201172	-0.65478516	+54.79980469	-6.56982422	-48.75732422	+2736	+9.10986328	-6.24462891	-0.47460938	+8.43750000	-11.51367188	+14.67773438	+2428	+7.46191406	-10.46777344	-0.57128906	+36.91406250	+5.05371094	-50.25146484	+1356
+1457971244.35380010	+9.32080078	-7.06201172	-0.65478516	+54.82177734	-6.56982422	-48.77929688	+2740	+9.10986328	-6.24462891	-0.47460938	+8.45947266	-11.55761719	+14.65576172	+2432	+7.46630859	-10.46777344	-0.56689453	+36.93603516	+5.03173828	-50.31738281	+1356
+1457971244.35800000	+9.32080078	-7.06201172	-0.65039063	+54.82177734	-6.59179688	-48.80126953	+2748	+9.10986328	-6.24462891	-0.47021484	+8.45947266	-11.60156250	+14.63378906	+2440	+7.47070313	-10.46777344	-0.55810547	+36.97998047	+5.00976563	-50.38330078	+1352
+1457971244.36209990	+9.32080078	-7.06201172	-0.65039063	+54.82177734	-6.61376953	-48.84521484	+2756	+9.10986328	-6.24462891	-0.47021484	+8.45947266	-11.64550781	+14.61181641	+2444	+7.47509766	-10.46777344	-0.55371094	+37.00195313	+4.98779297	-50.42724609	+1352
+1457971244.37050010	+9.32080078	-7.06201172	-0.64599609	+54.84375000	-6.61376953	-48.88916016	+2768	+9.10986328	-6.24462891	-0.46582031	+8.48144531	-11.71142578	+14.56787109	+2452	+7.48388672	-10.46337891	-0.53613281	+37.02392578	+4.98779297	-50.53710938	+1352
+1457971244.37459990	+9.32080078	-7.06201172	-0.64160156	+54.84375000	-6.63574219	-48.91113281	+2772	+9.10986328	-6.24902344	-0.46582031	+8.48144531	-11.71142578	+14.56787109	+2456	+7.48828125	-10.46337891	-0.53173828	+37.04589844	+4.96582031	-50.58105469	+1348
+1457971244.38299990	+9.32080078	-7.06640625	-0.64160156	+54.84375000	-6.63574219	-48.93310547	+2784	+9.10986328	-6.24902344	-0.46582031	+8.45947266	-11.75537109	+14.54589844	+2468	+7.49707031	-10.46337891	-0.51855469	+37.06787109	+4.98779297	-50.64697266	+1348
+1457971244.38710000	+9.32519531	-7.06640625	-0.63720703	+54.84375000	-6.63574219	-48.93310547	+2792	+9.10986328	-6.24902344	-0.46582031	+8.45947266	-11.75537109	+14.52392578	+2472	+7.49707031	-10.45898438	-0.51416016	+37.06787109	+4.98779297	-50.69091797	+1348
+1457971244.39130000	+9.32519531	-7.06640625	-0.63720703	+54.84375000	-6.63574219	-48.95507813	+2796	+9.10986328	-6.24902344	-0.46582031	+8.45947266	-11.75537109	+14.52392578	+2476	+7.50146484	-10.45898438	-0.50537109	+37.06787109	+5.00976563	-50.71289063	+1348
+1457971244.39960000	+9.32519531	-7.06640625	-0.63720703	+54.82177734	-6.63574219	-48.95507813	+2808	+9.10986328	-6.24902344	-0.46142578	+8.45947266	-11.75537109	+14.50195313	+2484	+7.50146484	-10.46337891	-0.49658203	+37.04589844	+5.05371094	-50.73486328	+1348
+1457971244.40380000	+9.32519531	-7.07080078	-0.63720703	+54.82177734	-6.63574219	-48.95507813	+2812	+9.10986328	-6.25341797	-0.46142578	+8.43750000	-11.75537109	+14.50195313	+2488	+7.50146484	-10.46337891	-0.49218750	+37.02392578	+5.09765625	-50.73486328	+1348
+1457971244.41630010	+9.32519531	-7.07519531	-0.63281250	+54.77783203	-6.59179688	-48.93310547	+2828	+9.10986328	-6.25781250	-0.46582031	+8.43750000	-11.71142578	+14.47998047	+2496	+7.48828125	-10.47216797	-0.49218750	+36.91406250	+5.27343750	-50.62500000	+1348
+1457971244.42459990	+9.32080078	-7.08398438	-0.63281250	+54.73388672	-6.52587891	-48.86718750	+2836	+9.10986328	-6.26220703	-0.46582031	+8.41552734	-11.64550781	+14.45800781	+2504	+7.46630859	-10.48535156	-0.49658203	+36.78222656	+5.47119141	-50.44921875	+1348
+1457971244.43290000	+9.31640625	-7.09277344	-0.63720703	+54.66796875	-6.41601563	-48.75732422	+2848	+9.10546875	-6.26660156	-0.47021484	+8.37158203	-11.51367188	+14.41406250	+2512	+7.43554688	-10.50292969	-0.50976563	+36.62841797	+5.73486328	-50.20751953	+1352
+1457971244.43709990	+9.31201172	-7.10156250	-0.64160156	+54.64599609	-6.32812500	-48.69140625	+2852	+9.10107422	-6.27099609	-0.47021484	+8.34960938	-11.42578125	+14.39208984	+2516	+7.41796875	-10.51171875	-0.51855469	+36.54052734	+5.86669922	-50.07568359	+1352
+1457971244.44129990	+9.30761719	-7.10595703	-0.64160156	+54.60205078	-6.26220703	-48.60351563	+2856	+9.10107422	-6.27539063	-0.47021484	+8.32763672	-11.33789063	+14.37011719	+2520	+7.40478516	-10.52050781	-0.52294922	+36.47460938	+5.97656250	-49.96582031	+1352
+1457971244.44540000	+9.29882813	-7.11474609	-0.64599609	+54.55810547	-6.15234375	-48.47167969	+2860	+9.09667969	-6.28417969	-0.47460938	+8.28369141	-11.18408203	+14.32617188	+2524	+7.38720703	-10.52929688	-0.53613281	+36.38671875	+6.15234375	-49.79003906	+1356
+1457971244.44960000	+9.29443359	-7.12353516	-0.65039063	+54.51416016	-6.06445313	-48.36181641	+2864	+9.09228516	-6.29296875	-0.47900391	+8.26171875	-11.03027344	+14.30419922	+2528	+7.37402344	-10.53808594	-0.54052734	+36.36474609	+6.26220703	-49.65820313	+1352
+1457971244.45790000	+9.28125000	-7.13671875	-0.65917969	+54.44824219	-5.88867188	-48.12011719	+2872	+9.08349609	-6.30615234	-0.48779297	+8.19580078	-10.74462891	+14.23828125	+2536	+7.36083984	-10.54248047	-0.54492188	+36.34277344	+6.45996094	-49.52636719	+1348
+1457971244.46210000	+9.27685547	-7.14111328	-0.66357422	+54.42626953	-5.80078125	-48.03222656	+2872	+9.07470703	-6.31054688	-0.48779297	+8.17382813	-10.61279297	+14.21630859	+2536	+7.35644531	-10.54687500	-0.54052734	+36.36474609	+6.56982422	-49.50439453	+1344
+1457971244.46630000	+9.27246094	-7.14990234	-0.66796875	+54.40429688	-5.73486328	-47.94433594	+2872	+9.07470703	-6.31494141	-0.49218750	+8.15185547	-10.50292969	+14.19433594	+2536	+7.35205078	-10.55126953	-0.53613281	+36.36474609	+6.65771484	-49.48242188	+1340
+1457971244.47460010	+9.26806641	-7.15869141	-0.67236328	+54.38232422	-5.60302734	-47.79052734	+2872	+9.06591797	-6.32373047	-0.49658203	+8.10791016	-10.30517578	+14.15039063	+2540	+7.35644531	-10.55126953	-0.52294922	+36.43066406	+6.81152344	-49.48242188	+1332
+1457971244.47880010	+9.26367188	-7.15869141	-0.67675781	+54.36035156	-5.55908203	-47.72460938	+2872	+9.06591797	-6.32812500	-0.50097656	+8.08593750	-10.23925781	+14.15039063	+2536	+7.36083984	-10.54687500	-0.51855469	+36.49658203	+6.87744141	-49.48242188	+1328
+1457971244.48709990	+9.25927734	-7.16748047	-0.67675781	+54.33837891	-5.49316406	-47.61474609	+2868	+9.06152344	-6.33251953	-0.50537109	+8.04199219	-10.10742188	+14.15039063	+2536	+7.36962891	-10.54687500	-0.50537109	+36.58447266	+6.98730469	-49.52636719	+1320
+1457971244.49540000	+9.25927734	-7.17187500	-0.67675781	+54.33837891	-5.42724609	-47.54882813	+2864	+9.05712891	-6.33691406	-0.50537109	+8.02001953	-10.01953125	+14.15039063	+2536	+7.38281250	-10.53808594	-0.49218750	+36.69433594	+7.07519531	-49.59228516	+1320
+1457971244.49959990	+9.25927734	-7.17187500	-0.67675781	+54.33837891	-5.40527344	-47.52685547	+2864	+9.05712891	-6.33691406	-0.50976563	+8.02001953	-9.99755859	+14.15039063	+2532	+7.38720703	-10.53808594	-0.48339844	+36.73828125	+7.14111328	-49.61425781	+1320
+1457971244.50370000	+9.25927734	-7.17626953	-0.68115234	+54.31640625	-5.38330078	-47.50488281	+2864	+9.05712891	-6.34130859	-0.50976563	+7.99804688	-9.95361328	+14.15039063	+2532	+7.39160156	-10.53808594	-0.47900391	+36.78222656	+7.18505859	-49.65820313	+1320
+1457971244.50790000	+9.25927734	-7.17626953	-0.68115234	+54.31640625	-5.36132813	-47.48291016	+2860	+9.05712891	-6.34130859	-0.50976563	+7.99804688	-9.90966797	+14.15039063	+2532	+7.39599609	-10.53369141	-0.47460938	+36.80419922	+7.22900391	-49.65820313	+1316
+1457971244.51620010	+9.25927734	-7.17626953	-0.68115234	+54.31640625	-5.31738281	-47.43896484	+2860	+9.05712891	-6.34570313	-0.51416016	+7.97607422	-9.84375000	+14.17236328	+2528	+7.40039063	-10.53369141	-0.47021484	+36.87011719	+7.29492188	-49.65820313	+1312
+1457971244.52040000	+9.25927734	-7.17626953	-0.68115234	+54.31640625	-5.29541016	-47.41699219	+2856	+9.05712891	-6.34570313	-0.51855469	+7.97607422	-9.82177734	+14.17236328	+2528	+7.40039063	-10.53369141	-0.47021484	+36.87011719	+7.31689453	-49.65820313	+1312
+1457971244.52460000	+9.25488281	-7.18066406	-0.68554688	+54.29443359	-5.27343750	-47.41699219	+2856	+9.05273438	-6.34570313	-0.51855469	+7.97607422	-9.79980469	+14.17236328	+2528	+7.40039063	-10.53369141	-0.47021484	+36.87011719	+7.36083984	-49.65820313	+1308
+1457971244.52870010	+9.25488281	-7.18066406	-0.68554688	+54.29443359	-5.25146484	-47.39501953	+2856	+9.05273438	-6.34570313	-0.51855469	+7.97607422	-9.75585938	+14.17236328	+2524	+7.39599609	-10.53369141	-0.47021484	+36.87011719	+7.38281250	-49.63623047	+1308
+1457971244.53290010	+9.25488281	-7.18066406	-0.68554688	+54.29443359	-5.22949219	-47.37304688	+2852	+9.05273438	-6.34570313	-0.51855469	+7.97607422	-9.73388672	+14.15039063	+2524	+7.39599609	-10.53808594	-0.47021484	+36.84814453	+7.40478516	-49.63623047	+1308
+1457971244.54119990	+9.25488281	-7.18066406	-0.68994141	+54.29443359	-5.18554688	-47.35107422	+2852	+9.05273438	-6.35009766	-0.52294922	+7.95410156	-9.68994141	+14.15039063	+2520	+7.38281250	-10.54248047	-0.47900391	+36.80419922	+7.47070313	-49.59228516	+1304
+1457971244.54959990	+9.25048828	-7.18505859	-0.68994141	+54.27246094	-5.14160156	-47.32910156	+2848	+9.05273438	-6.35009766	-0.52294922	+7.95410156	-9.64599609	+14.15039063	+2516	+7.37402344	-10.54687500	-0.48779297	+36.73828125	+7.51464844	-49.52636719	+1300
+1457971244.55370000	+9.25048828	-7.18505859	-0.68994141	+54.27246094	-5.11962891	-47.30712891	+2844	+9.04833984	-6.35009766	-0.52734375	+7.95410156	-9.62402344	+14.15039063	+2516	+7.36962891	-10.55126953	-0.49218750	+36.69433594	+7.53662109	-49.48242188	+1300
+1457971244.55790000	+9.25048828	-7.18505859	-0.69433594	+54.27246094	-5.11962891	-47.30712891	+2844	+9.04833984	-6.35009766	-0.52734375	+7.95410156	-9.60205078	+14.12841797	+2512	+7.36083984	-10.55126953	-0.49658203	+36.67236328	+7.55859375	-49.46044922	+1300
+1457971244.56620000	+9.24609375	-7.18505859	-0.69433594	+54.27246094	-5.07568359	-47.28515625	+2840	+9.04833984	-6.35009766	-0.52734375	+7.95410156	-9.55810547	+14.12841797	+2512	+7.34765625	-10.56005859	-0.50976563	+36.58447266	+7.60253906	-49.39453125	+1296
+1457971244.57040000	+9.24609375	-7.18505859	-0.69433594	+54.27246094	-5.05371094	-47.26318359	+2836	+9.04833984	-6.35449219	-0.52734375	+7.95410156	-9.53613281	+14.12841797	+2508	+7.33886719	-10.56445313	-0.51416016	+36.54052734	+7.62451172	-49.37255859	+1292
+1457971244.57450010	+9.24609375	-7.18945313	-0.69873047	+54.25048828	-5.05371094	-47.26318359	+2836	+9.04833984	-6.35449219	-0.52734375	+7.95410156	-9.51416016	+14.10644531	+2508	+7.33447266	-10.56884766	-0.51855469	+36.49658203	+7.64648438	-49.35058594	+1292
+1457971244.58290000	+9.24169922	-7.18945313	-0.69873047	+54.25048828	-5.03173828	-47.24121094	+2828	+9.04394531	-6.35449219	-0.53173828	+7.93212891	-9.47021484	+14.10644531	+2504	+7.32568359	-10.57324219	-0.52294922	+36.45263672	+7.69042969	-49.32861328	+1288
+1457971244.58699990	+9.24169922	-7.18945313	-0.69873047	+54.25048828	-5.00976563	-47.24121094	+2828	+9.04394531	-6.35449219	-0.53173828	+7.93212891	-9.44824219	+14.10644531	+2500	+7.32568359	-10.57763672	-0.52734375	+36.43066406	+7.71240234	-49.32861328	+1288
+1457971244.59120010	+9.24169922	-7.18945313	-0.69873047	+54.25048828	-5.00976563	-47.21923828	+2824	+9.04394531	-6.35888672	-0.53173828	+7.93212891	-9.44824219	+14.10644531	+2500	+7.32568359	-10.57763672	-0.52734375	+36.43066406	+7.73437500	-49.35058594	+1284
+1457971244.59540010	+9.24169922	-7.18945313	-0.69873047	+54.25048828	-4.98779297	-47.21923828	+2820	+9.04394531	-6.35888672	-0.53173828	+7.93212891	-9.42626953	+14.10644531	+2500	+7.32568359	-10.57763672	-0.52294922	+36.45263672	+7.73437500	-49.37255859	+1280
+1457971244.60369990	+9.24169922	-7.19384766	-0.70312500	+54.25048828	-4.96582031	-47.19726563	+2816	+9.04394531	-6.35888672	-0.53173828	+7.93212891	-9.42626953	+14.08447266	+2496	+7.33007813	-10.57763672	-0.51855469	+36.47460938	+7.75634766	-49.43847656	+1276
+1457971244.60789990	+9.24169922	-7.19384766	-0.70312500	+54.25048828	-4.96582031	-47.19726563	+2812	+9.04394531	-6.35888672	-0.53173828	+7.93212891	-9.40429688	+14.08447266	+2496	+7.33447266	-10.57763672	-0.51416016	+36.49658203	+7.77832031	-49.46044922	+1276
+1457971244.61200000	+9.24169922	-7.19384766	-0.70312500	+54.25048828	-4.96582031	-47.19726563	+2812	+9.04394531	-6.35888672	-0.53173828	+7.93212891	-9.40429688	+14.08447266	+2496	+7.33447266	-10.57763672	-0.50976563	+36.54052734	+7.77832031	-49.50439453	+1272
+1457971244.61620000	+9.24169922	-7.19384766	-0.70312500	+54.25048828	-4.96582031	-47.17529297	+2808	+9.04394531	-6.36328125	-0.53173828	+7.93212891	-9.40429688	+14.08447266	+2492	+7.33886719	-10.57763672	-0.50537109	+36.56250000	+7.77832031	-49.52636719	+1272
+1457971244.62040000	+9.24169922	-7.19384766	-0.70312500	+54.25048828	-4.96582031	-47.17529297	+2804	+9.04394531	-6.36328125	-0.53173828	+7.93212891	-9.40429688	+14.08447266	+2492	+7.34326172	-10.57324219	-0.50097656	+36.60644531	+7.80029297	-49.57031250	+1268
+1457971244.62870000	+9.24169922	-7.19824219	-0.70312500	+54.25048828	-4.94384766	-47.15332031	+2800	+9.04394531	-6.36328125	-0.53173828	+7.93212891	-9.40429688	+14.08447266	+2492	+7.35205078	-10.57324219	-0.49658203	+36.65039063	+7.80029297	-49.61425781	+1268
+1457971244.63290000	+9.24169922	-7.19824219	-0.70312500	+54.25048828	-4.94384766	-47.15332031	+2800	+9.04394531	-6.36328125	-0.53173828	+7.93212891	-9.40429688	+14.06250000	+2492	+7.35644531	-10.57324219	-0.49218750	+36.69433594	+7.82226563	-49.65820313	+1264
+1457971244.63700010	+9.24169922	-7.19824219	-0.70312500	+54.27246094	-4.94384766	-47.15332031	+2800	+9.04394531	-6.36328125	-0.53173828	+7.93212891	-9.40429688	+14.06250000	+2488	+7.36083984	-10.57324219	-0.48779297	+36.71630859	+7.82226563	-49.68017578	+1264
+1457971244.64120010	+9.24169922	-7.19824219	-0.70312500	+54.27246094	-4.94384766	-47.15332031	+2796	+9.04394531	-6.36328125	-0.53173828	+7.95410156	-9.40429688	+14.06250000	+2488	+7.36083984	-10.57324219	-0.48339844	+36.73828125	+7.82226563	-49.70214844	+1264
+1457971244.64540000	+9.24169922	-7.19824219	-0.70751953	+54.27246094	-4.94384766	-47.13134766	+2796	+9.04394531	-6.36328125	-0.53173828	+7.95410156	-9.40429688	+14.06250000	+2488	+7.36523438	-10.56884766	-0.48339844	+36.76025391	+7.84423828	-49.72412109	+1264
+1457971244.64949990	+9.24169922	-7.20263672	-0.70751953	+54.27246094	-4.94384766	-47.13134766	+2792	+9.04394531	-6.36767578	-0.53173828	+7.95410156	-9.40429688	+14.06250000	+2488	+7.36523438	-10.56884766	-0.47900391	+36.78222656	+7.84423828	-49.72412109	+1264
+1457971244.65370010	+9.24169922	-7.20263672	-0.70751953	+54.27246094	-4.94384766	-47.10937500	+2792	+9.04394531	-6.36767578	-0.53173828	+7.95410156	-9.40429688	+14.06250000	+2488	+7.36523438	-10.57324219	-0.47900391	+36.78222656	+7.84423828	-49.72412109	+1260
+1457971244.65780000	+9.24169922	-7.20263672	-0.70751953	+54.27246094	-4.94384766	-47.10937500	+2792	+9.04394531	-6.36767578	-0.53173828	+7.95410156	-9.40429688	+14.06250000	+2488	+7.36523438	-10.57324219	-0.47900391	+36.78222656	+7.84423828	-49.72412109	+1260
+1457971244.66619990	+9.24169922	-7.20263672	-0.70751953	+54.29443359	-4.92187500	-47.08740234	+2788	+9.04394531	-6.36767578	-0.53173828	+7.95410156	-9.38232422	+14.04052734	+2488	+7.36523438	-10.57324219	-0.47900391	+36.78222656	+7.86621094	-49.70214844	+1260
+1457971244.67030000	+9.24169922	-7.20703125	-0.70751953	+54.29443359	-4.92187500	-47.08740234	+2788	+9.04394531	-6.36767578	-0.53173828	+7.95410156	-9.38232422	+14.04052734	+2484	+7.36083984	-10.57324219	-0.48339844	+36.78222656	+7.86621094	-49.68017578	+1256
+1457971244.67450000	+9.23730469	-7.20703125	-0.70751953	+54.29443359	-4.92187500	-47.06542969	+2784	+9.03955078	-6.36767578	-0.53173828	+7.95410156	-9.38232422	+14.04052734	+2484	+7.36083984	-10.57763672	-0.48339844	+36.76025391	+7.86621094	-49.65820313	+1256
+1457971244.67870000	+9.23730469	-7.20703125	-0.70751953	+54.29443359	-4.92187500	-47.06542969	+2784	+9.03955078	-6.36767578	-0.53173828	+7.97607422	-9.38232422	+14.04052734	+2484	+7.35644531	-10.57763672	-0.48779297	+36.73828125	+7.88818359	-49.63623047	+1256
+1457971244.68280010	+9.23730469	-7.20703125	-0.70751953	+54.29443359	-4.92187500	-47.04345703	+2784	+9.03955078	-6.37207031	-0.53173828	+7.97607422	-9.38232422	+14.04052734	+2484	+7.35644531	-10.57763672	-0.48779297	+36.71630859	+7.88818359	-49.59228516	+1256
+1457971244.68700000	+9.23730469	-7.20703125	-0.70751953	+54.29443359	-4.92187500	-47.04345703	+2780	+9.03955078	-6.37207031	-0.53173828	+7.97607422	-9.36035156	+14.01855469	+2484	+7.35205078	-10.58203125	-0.49218750	+36.71630859	+7.88818359	-49.57031250	+1256
+1457971244.69120000	+9.23730469	-7.20703125	-0.70751953	+54.29443359	-4.94384766	-47.02148438	+2780	+9.03955078	-6.37207031	-0.53173828	+7.95410156	-9.36035156	+14.01855469	+2484	+7.34765625	-10.58203125	-0.49218750	+36.69433594	+7.88818359	-49.54833984	+1256
+1457971244.69530010	+9.23291016	-7.20703125	-0.70751953	+54.29443359	-4.94384766	-47.02148438	+2780	+9.03955078	-6.37207031	-0.53173828	+7.95410156	-9.36035156	+14.01855469	+2484	+7.34326172	-10.58203125	-0.49658203	+36.67236328	+7.88818359	-49.50439453	+1252
+1457971244.70370010	+9.23291016	-7.20703125	-0.70312500	+54.27246094	-4.94384766	-47.02148438	+2776	+9.03955078	-6.37207031	-0.53173828	+7.95410156	-9.36035156	+14.01855469	+2484	+7.33886719	-10.58642578	-0.50097656	+36.62841797	+7.88818359	-49.46044922	+1252
+1457971244.70779990	+9.23291016	-7.20703125	-0.70312500	+54.27246094	-4.96582031	-46.99951172	+2772	+9.03955078	-6.37207031	-0.53173828	+7.95410156	-9.36035156	+14.01855469	+2484	+7.33447266	-10.58642578	-0.50097656	+36.60644531	+7.88818359	-49.43847656	+1248
+1457971244.71199990	+9.23291016	-7.20703125	-0.70312500	+54.27246094	-4.96582031	-46.99951172	+2772	+9.03955078	-6.37207031	-0.53173828	+7.95410156	-9.36035156	+14.01855469	+2484	+7.33447266	-10.58642578	-0.50537109	+36.58447266	+7.88818359	-49.41650391	+1248
+1457971244.71620010	+9.23291016	-7.20703125	-0.70312500	+54.27246094	-4.98779297	-46.99951172	+2772	+9.03955078	-6.37207031	-0.53173828	+7.95410156	-9.36035156	+14.01855469	+2484	+7.33447266	-10.58642578	-0.50537109	+36.58447266	+7.88818359	-49.39453125	+1244
+1457971244.72030000	+9.23291016	-7.20703125	-0.70312500	+54.27246094	-4.98779297	-46.99951172	+2768	+9.03955078	-6.37207031	-0.52734375	+7.93212891	-9.36035156	+14.01855469	+2484	+7.33447266	-10.58642578	-0.50537109	+36.56250000	+7.86621094	-49.39453125	+1240
+1457971244.72449990	+9.23291016	-7.20703125	-0.70312500	+54.27246094	-5.00976563	-46.99951172	+2768	+9.03955078	-6.37207031	-0.52734375	+7.93212891	-9.36035156	+14.01855469	+2484	+7.33447266	-10.58642578	-0.50537109	+36.56250000	+7.86621094	-49.39453125	+1240
+1457971244.72869990	+9.23291016	-7.20703125	-0.69873047	+54.27246094	-5.00976563	-46.99951172	+2768	+9.03955078	-6.37207031	-0.52734375	+7.93212891	-9.38232422	+14.01855469	+2484	+7.33447266	-10.58642578	-0.50537109	+36.56250000	+7.86621094	-49.37255859	+1236
+1457971244.73700000	+9.23291016	-7.20703125	-0.69873047	+54.25048828	-5.03173828	-46.99951172	+2768	+9.03955078	-6.37207031	-0.52734375	+7.93212891	-9.38232422	+14.04052734	+2484	+7.33447266	-10.58203125	-0.50097656	+36.56250000	+7.86621094	-49.37255859	+1236
+1457971244.74110010	+9.23291016	-7.20703125	-0.69873047	+54.25048828	-5.05371094	-46.97753906	+2768	+9.03955078	-6.37207031	-0.52734375	+7.91015625	-9.38232422	+14.04052734	+2484	+7.33886719	-10.58203125	-0.50097656	+36.56250000	+7.84423828	-49.37255859	+1236
+1457971244.74530010	+9.23291016	-7.20703125	-0.69873047	+54.25048828	-5.07568359	-46.97753906	+2768	+9.03955078	-6.37207031	-0.52734375	+7.91015625	-9.38232422	+14.04052734	+2484	+7.33886719	-10.57763672	-0.49658203	+36.58447266	+7.84423828	-49.37255859	+1236
+1457971244.74950000	+9.23730469	-7.20703125	-0.69873047	+54.22851563	-5.07568359	-46.97753906	+2768	+9.03955078	-6.37207031	-0.52734375	+7.91015625	-9.38232422	+14.04052734	+2484	+7.34326172	-10.57324219	-0.49218750	+36.58447266	+7.84423828	-49.37255859	+1236
+1457971244.75359990	+9.23730469	-7.20263672	-0.69433594	+54.22851563	-5.09765625	-46.97753906	+2768	+9.03955078	-6.37207031	-0.52734375	+7.88818359	-9.38232422	+14.04052734	+2484	+7.34765625	-10.56884766	-0.49218750	+36.60644531	+7.84423828	-49.37255859	+1236
+1457971244.75780010	+9.23730469	-7.20263672	-0.69433594	+54.20654297	-5.11962891	-46.95556641	+2768	+9.03955078	-6.36767578	-0.52734375	+7.86621094	-9.40429688	+14.06250000	+2484	+7.35205078	-10.56445313	-0.48339844	+36.62841797	+7.82226563	-49.37255859	+1240
+1457971244.76200010	+9.23730469	-7.20263672	-0.69433594	+54.20654297	-5.14160156	-46.95556641	+2768	+9.03955078	-6.36767578	-0.52734375	+7.84423828	-9.40429688	+14.06250000	+2484	+7.35205078	-10.56005859	-0.47900391	+36.65039063	+7.84423828	-49.37255859	+1240
+1457971244.76609990	+9.23730469	-7.20263672	-0.69433594	+54.18457031	-5.14160156	-46.93359375	+2768	+9.03955078	-6.36767578	-0.52734375	+7.82226563	-9.40429688	+14.08447266	+2484	+7.35205078	-10.55566406	-0.47900391	+36.65039063	+7.84423828	-49.32861328	+1244
+1457971244.77029990	+9.23730469	-7.20263672	-0.69433594	+54.16259766	-5.16357422	-46.88964844	+2768	+9.03515625	-6.36767578	-0.52294922	+7.77832031	-9.38232422	+14.10644531	+2488	+7.35205078	-10.55126953	-0.47900391	+36.65039063	+7.86621094	-49.28466797	+1244
+1457971244.77860000	+9.23291016	-7.19824219	-0.69433594	+54.14062500	-5.18554688	-46.82373047	+2768	+9.03515625	-6.36767578	-0.52294922	+7.71240234	-9.36035156	+14.15039063	+2488	+7.34326172	-10.54687500	-0.48339844	+36.60644531	+7.91015625	-49.15283203	+1248
+1457971244.78280000	+9.23291016	-7.19824219	-0.69433594	+54.11865234	-5.18554688	-46.75781250	+2768	+9.03076172	-6.36328125	-0.52294922	+7.66845703	-9.31640625	+14.17236328	+2488	+7.33007813	-10.54248047	-0.49218750	+36.58447266	+7.95410156	-49.06494141	+1252
+1457971244.78699990	+9.22851563	-7.19384766	-0.69433594	+54.09667969	-5.18554688	-46.69189453	+2768	+9.03076172	-6.36328125	-0.52294922	+7.64648438	-9.27246094	+14.19433594	+2488	+7.32128906	-10.54248047	-0.50097656	+36.56250000	+7.97607422	-48.95507813	+1256
+1457971244.79110000	+9.22412109	-7.19384766	-0.69873047	+54.07470703	-5.18554688	-46.62597656	+2772	+9.02636719	-6.35888672	-0.52294922	+7.60253906	-9.22851563	+14.21630859	+2488	+7.31250000	-10.54248047	-0.50976563	+36.51855469	+8.02001953	-48.86718750	+1260
+1457971244.79530000	+9.21972656	-7.19384766	-0.69873047	+54.05273438	-5.18554688	-46.53808594	+2772	+9.02197266	-6.35888672	-0.52294922	+7.58056641	-9.18457031	+14.26025391	+2488	+7.29931641	-10.54248047	-0.51416016	+36.47460938	+8.06396484	-48.77929688	+1260
+1457971244.79950000	+9.21533203	-7.18945313	-0.70312500	+54.03076172	-5.18554688	-46.47216797	+2772	+9.02197266	-6.35888672	-0.52294922	+7.53662109	-9.11865234	+14.28222656	+2488	+7.28613281	-10.54248047	-0.52294922	+36.45263672	+8.10791016	-48.69140625	+1264
+1457971244.80360010	+9.21093750	-7.18945313	-0.70751953	+54.03076172	-5.16357422	-46.38427734	+2772	+9.01757813	-6.35888672	-0.52734375	+7.53662109	-9.05273438	+14.30419922	+2488	+7.27734375	-10.54687500	-0.53173828	+36.40869141	+8.15185547	-48.60351563	+1264
+1457971244.81189990	+9.20214844	-7.18505859	-0.71630859	+53.98681641	-5.14160156	-46.20849609	+2768	+9.00878906	-6.35449219	-0.52734375	+7.49267578	-8.92089844	+14.34814453	+2484	+7.25537109	-10.54687500	-0.54931641	+36.34277344	+8.21777344	-48.38378906	+1268
+1457971244.81609990	+9.19335938	-7.18505859	-0.71630859	+53.98681641	-5.11962891	-46.12060547	+2768	+9.00439453	-6.35449219	-0.53173828	+7.47070313	-8.85498047	+14.37011719	+2484	+7.24658203	-10.54248047	-0.55371094	+36.34277344	+8.26171875	-48.29589844	+1268
+1457971244.82030010	+9.18896484	-7.18505859	-0.72070313	+53.98681641	-5.11962891	-46.03271484	+2768	+9.00000000	-6.35009766	-0.53173828	+7.47070313	-8.78906250	+14.39208984	+2480	+7.24218750	-10.54248047	-0.56250000	+36.34277344	+8.28369141	-48.22998047	+1268
+1457971244.82439990	+9.18457031	-7.18066406	-0.72509766	+53.96484375	-5.09765625	-45.96679688	+2764	+9.00000000	-6.35009766	-0.53173828	+7.44873047	-8.74511719	+14.41406250	+2480	+7.23339844	-10.54248047	-0.56689453	+36.34277344	+8.32763672	-48.16406250	+1268
+1457971244.82859990	+9.18017578	-7.18066406	-0.72509766	+53.96484375	-5.09765625	-45.90087891	+2764	+8.99560547	-6.35009766	-0.53173828	+7.44873047	-8.70117188	+14.43603516	+2476	+7.22900391	-10.54248047	-0.56689453	+36.34277344	+8.34960938	-48.12011719	+1268
+1457971244.83279990	+9.18017578	-7.18066406	-0.72949219	+53.96484375	-5.09765625	-45.85693359	+2760	+8.99560547	-6.35009766	-0.53173828	+7.44873047	-8.67919922	+14.45800781	+2472	+7.22900391	-10.53808594	-0.56689453	+36.36474609	+8.37158203	-48.09814453	+1264
+1457971244.83690000	+9.17578125	-7.18066406	-0.72949219	+53.96484375	-5.09765625	-45.81298828	+2756	+8.99121094	-6.35009766	-0.53613281	+7.42675781	-8.63525391	+14.47998047	+2468	+7.22900391	-10.53808594	-0.56250000	+36.40869141	+8.41552734	-48.07617188	+1264
+1457971244.84110000	+9.17578125	-7.18066406	-0.72949219	+53.96484375	-5.09765625	-45.74707031	+2756	+8.99121094	-6.35009766	-0.53613281	+7.42675781	-8.61328125	+14.50195313	+2464	+7.23339844	-10.53369141	-0.56250000	+36.45263672	+8.43750000	-48.05419922	+1264
+1457971244.84940000	+9.17138672	-7.18066406	-0.73388672	+53.96484375	-5.09765625	-45.68115234	+2748	+8.98681641	-6.35009766	-0.53613281	+7.42675781	-8.56933594	+14.54589844	+2460	+7.23779297	-10.52490234	-0.55810547	+36.54052734	+8.45947266	-48.03222656	+1264
+1457971244.85360000	+9.17138672	-7.18066406	-0.73388672	+53.96484375	-5.09765625	-45.65917969	+2744	+8.98681641	-6.35009766	-0.53613281	+7.42675781	-8.56933594	+14.56787109	+2456	+7.24218750	-10.52490234	-0.55371094	+36.58447266	+8.48144531	-48.03222656	+1264
+1457971244.85780000	+9.17138672	-7.18066406	-0.73388672	+53.96484375	-5.11962891	-45.63720703	+2740	+8.98242188	-6.35009766	-0.53613281	+7.40478516	-8.56933594	+14.56787109	+2452	+7.24658203	-10.52050781	-0.54931641	+36.62841797	+8.50341797	-48.05419922	+1264
+1457971244.86190010	+9.17138672	-7.18066406	-0.73388672	+53.96484375	-5.11962891	-45.61523438	+2740	+8.98242188	-6.35009766	-0.53613281	+7.40478516	-8.54736328	+14.58984375	+2448	+7.25097656	-10.51611328	-0.54492188	+36.67236328	+8.50341797	-48.07617188	+1268
+1457971244.86610010	+9.17138672	-7.18066406	-0.73388672	+53.98681641	-5.11962891	-45.61523438	+2736	+8.98242188	-6.35009766	-0.53613281	+7.40478516	-8.54736328	+14.61181641	+2448	+7.25537109	-10.51611328	-0.54052734	+36.71630859	+8.52539063	-48.09814453	+1272
+1457971244.87030010	+9.16699219	-7.18066406	-0.73388672	+53.98681641	-5.14160156	-45.59326172	+2732	+8.98242188	-6.35009766	-0.53613281	+7.40478516	-8.54736328	+14.61181641	+2444	+7.25976563	-10.51171875	-0.53613281	+36.76025391	+8.54736328	-48.12011719	+1272
+1457971244.87439990	+9.16699219	-7.18066406	-0.73388672	+53.98681641	-5.14160156	-45.59326172	+2732	+8.98242188	-6.35009766	-0.53613281	+7.40478516	-8.54736328	+14.63378906	+2440	+7.26416016	-10.51171875	-0.53173828	+36.78222656	+8.54736328	-48.14208984	+1276
+1457971244.87859990	+9.16699219	-7.18066406	-0.73388672	+53.98681641	-5.16357422	-45.57128906	+2728	+8.97802734	-6.35009766	-0.53613281	+7.40478516	-8.54736328	+14.63378906	+2436	+7.26416016	-10.50732422	-0.52734375	+36.82617188	+8.56933594	-48.14208984	+1276
+1457971244.88689990	+9.16699219	-7.18066406	-0.73388672	+54.00878906	-5.18554688	-45.54931641	+2724	+8.97802734	-6.35009766	-0.53613281	+7.38281250	-8.54736328	+14.65576172	+2432	+7.26855469	-10.50732422	-0.52294922	+36.87011719	+8.59130859	-48.14208984	+1280
+1457971244.89109990	+9.16699219	-7.18066406	-0.73388672	+54.03076172	-5.18554688	-45.54931641	+2720	+8.97802734	-6.35009766	-0.53613281	+7.38281250	-8.54736328	+14.65576172	+2432	+7.26855469	-10.50732422	-0.52294922	+36.89208984	+8.61328125	-48.14208984	+1280
+1457971244.89520000	+9.16699219	-7.18066406	-0.73388672	+54.03076172	-5.18554688	-45.52734375	+2720	+8.97363281	-6.35009766	-0.53613281	+7.38281250	-8.54736328	+14.67773438	+2428	+7.26855469	-10.50732422	-0.52294922	+36.89208984	+8.61328125	-48.14208984	+1284
+1457971244.89940000	+9.16699219	-7.18066406	-0.73388672	+54.03076172	-5.20751953	-45.52734375	+2716	+8.97363281	-6.35009766	-0.53613281	+7.38281250	-8.54736328	+14.67773438	+2424	+7.26416016	-10.50732422	-0.52294922	+36.87011719	+8.63525391	-48.12011719	+1284
+1457971244.90360000	+9.16699219	-7.18066406	-0.73388672	+54.05273438	-5.20751953	-45.50537109	+2716	+8.97363281	-6.35009766	-0.53613281	+7.38281250	-8.52539063	+14.67773438	+2424	+7.25976563	-10.50732422	-0.52294922	+36.87011719	+8.65722656	-48.09814453	+1284
+1457971244.90770010	+9.16259766	-7.18066406	-0.73388672	+54.05273438	-5.20751953	-45.50537109	+2712	+8.97363281	-6.35009766	-0.53613281	+7.40478516	-8.52539063	+14.67773438	+2420	+7.25976563	-10.51171875	-0.52734375	+36.84814453	+8.65722656	-48.07617188	+1288
+1457971244.91190000	+9.16259766	-7.18066406	-0.73388672	+54.05273438	-5.20751953	-45.48339844	+2712	+8.96923828	-6.35009766	-0.53613281	+7.40478516	-8.52539063	+14.67773438	+2420	+7.25097656	-10.51171875	-0.53173828	+36.82617188	+8.67919922	-48.03222656	+1288
+1457971244.91610000	+9.16259766	-7.18066406	-0.73828125	+54.07470703	-5.22949219	-45.46142578	+2708	+8.96923828	-6.35009766	-0.53613281	+7.40478516	-8.50341797	+14.67773438	+2416	+7.24658203	-10.51171875	-0.53173828	+36.80419922	+8.70117188	-47.98828125	+1288
+1457971244.92440010	+9.15820313	-7.18066406	-0.73828125	+54.09667969	-5.22949219	-45.41748047	+2704	+8.96484375	-6.35009766	-0.53613281	+7.40478516	-8.48144531	+14.67773438	+2412	+7.23339844	-10.52050781	-0.54492188	+36.76025391	+8.74511719	-47.87841797	+1292
+1457971244.92860010	+9.15380859	-7.18066406	-0.73828125	+54.09667969	-5.22949219	-45.39550781	+2704	+8.96484375	-6.35009766	-0.53613281	+7.40478516	-8.45947266	+14.67773438	+2408	+7.22900391	-10.52050781	-0.54931641	+36.73828125	+8.76708984	-47.83447266	+1292
+1457971244.93269990	+9.15380859	-7.18066406	-0.73828125	+54.11865234	-5.22949219	-45.37353516	+2700	+8.96044922	-6.35009766	-0.53613281	+7.42675781	-8.45947266	+14.67773438	+2408	+7.21582031	-10.52490234	-0.55371094	+36.69433594	+8.78906250	-47.76855469	+1292
+1457971244.93689990	+9.14941406	-7.18066406	-0.74267578	+54.11865234	-5.22949219	-45.35156250	+2700	+8.96044922	-6.35009766	-0.53613281	+7.42675781	-8.43750000	+14.65576172	+2404	+7.20703125	-10.52929688	-0.56250000	+36.65039063	+8.83300781	-47.70263672	+1292
+1457971244.94109990	+9.14941406	-7.18066406	-0.74267578	+54.14062500	-5.22949219	-45.30761719	+2696	+8.95605469	-6.35009766	-0.54052734	+7.42675781	-8.41552734	+14.65576172	+2404	+7.20263672	-10.52929688	-0.56689453	+36.62841797	+8.85498047	-47.63671875	+1292
+1457971244.94520000	+9.14501953	-7.18066406	-0.74267578	+54.14062500	-5.25146484	-45.28564453	+2696	+8.95605469	-6.35009766	-0.54052734	+7.44873047	-8.39355469	+14.65576172	+2400	+7.18945313	-10.53369141	-0.57568359	+36.60644531	+8.89892578	-47.54882813	+1292
+1457971244.94939990	+9.14062500	-7.18066406	-0.74707031	+54.16259766	-5.25146484	-45.24169922	+2692	+8.95166016	-6.35009766	-0.54052734	+7.47070313	-8.34960938	+14.65576172	+2400	+7.18505859	-10.53808594	-0.58007813	+36.60644531	+8.92089844	-47.48291016	+1288
+1457971244.95359990	+9.13623047	-7.18066406	-0.74707031	+54.18457031	-5.25146484	-45.19775391	+2688	+8.94726563	-6.35009766	-0.54052734	+7.47070313	-8.32763672	+14.65576172	+2396	+7.18066406	-10.53808594	-0.58447266	+36.60644531	+8.96484375	-47.43896484	+1284
+1457971244.96190000	+9.13183594	-7.18066406	-0.75146484	+54.22851563	-5.25146484	-45.13183594	+2684	+8.93847656	-6.35009766	-0.54492188	+7.51464844	-8.28369141	+14.67773438	+2392	+7.17187500	-10.53808594	-0.58447266	+36.67236328	+9.05273438	-47.37304688	+1276
+1457971244.96600010	+9.12744141	-7.18505859	-0.75146484	+54.25048828	-5.25146484	-45.10986328	+2680	+8.93408203	-6.35449219	-0.54492188	+7.53662109	-8.26171875	+14.67773438	+2388	+7.17187500	-10.53808594	-0.58447266	+36.69433594	+9.09667969	-47.37304688	+1272
+1457971244.97020010	+9.12304688	-7.18505859	-0.75585938	+54.29443359	-5.25146484	-45.06591797	+2676	+8.92968750	-6.35449219	-0.54931641	+7.55859375	-8.21777344	+14.67773438	+2388	+7.17187500	-10.53808594	-0.58007813	+36.76025391	+9.11865234	-47.35107422	+1272
+1457971244.97440000	+9.12304688	-7.18505859	-0.75585938	+54.31640625	-5.25146484	-45.04394531	+2672	+8.92529297	-6.35449219	-0.54931641	+7.58056641	-8.19580078	+14.67773438	+2384	+7.17187500	-10.53369141	-0.57568359	+36.82617188	+9.16259766	-47.35107422	+1268
+1457971244.97849990	+9.11865234	-7.18505859	-0.76025391	+54.36035156	-5.25146484	-45.00000000	+2668	+8.92089844	-6.35449219	-0.55371094	+7.58056641	-8.17382813	+14.69970703	+2384	+7.17626953	-10.53369141	-0.57128906	+36.89208984	+9.20654297	-47.35107422	+1268
+1457971244.98270010	+9.11425781	-7.18505859	-0.76025391	+54.38232422	-5.27343750	-44.95605469	+2664	+8.91650391	-6.35449219	-0.55371094	+7.62451172	-8.15185547	+14.69970703	+2380	+7.18066406	-10.52929688	-0.56689453	+36.95800781	+9.25048828	-47.35107422	+1268
+1457971244.98690010	+9.10986328	-7.18505859	-0.76464844	+54.42626953	-5.27343750	-44.93408203	+2660	+8.90771484	-6.35449219	-0.55810547	+7.62451172	-8.12988281	+14.72167969	+2380	+7.18066406	-10.52490234	-0.56250000	+37.04589844	+9.29443359	-47.37304688	+1268
+1457971244.99099990	+9.10546875	-7.18945313	-0.76464844	+54.47021484	-5.27343750	-44.89013672	+2660	+8.90332031	-6.35888672	-0.55810547	+7.64648438	-8.12988281	+14.72167969	+2376	+7.18066406	-10.52490234	-0.55810547	+37.11181641	+9.31640625	-47.37304688	+1268
+1457971244.99939990	+9.09667969	-7.18945313	-0.76904297	+54.53613281	-5.25146484	-44.82421875	+2652	+8.89013672	-6.35888672	-0.56250000	+7.69042969	-8.08593750	+14.72167969	+2372	+7.18505859	-10.52050781	-0.54492188	+37.24365234	+9.42626953	-47.37304688	+1272
+1457971245.00350000	+9.09228516	-7.18945313	-0.77343750	+54.55810547	-5.25146484	-44.78027344	+2648	+8.88574219	-6.36328125	-0.56250000	+7.69042969	-8.06396484	+14.72167969	+2368	+7.18066406	-10.52050781	-0.54492188	+37.28759766	+9.49218750	-47.35107422	+1272
+1457971245.00770000	+9.08789063	-7.18945313	-0.77783203	+54.58007813	-5.22949219	-44.71435547	+2644	+8.87695313	-6.36328125	-0.56689453	+7.71240234	-8.02001953	+14.72167969	+2368	+7.17626953	-10.52050781	-0.54492188	+37.33154297	+9.55810547	-47.30712891	+1272
+1457971245.01189990	+9.07910156	-7.19384766	-0.78222656	+54.60205078	-5.20751953	-44.64843750	+2640	+8.86816406	-6.36767578	-0.56689453	+7.71240234	-7.97607422	+14.72167969	+2364	+7.17187500	-10.52050781	-0.54492188	+37.37548828	+9.62402344	-47.24121094	+1272
+1457971245.01600000	+9.07470703	-7.19384766	-0.78662109	+54.62402344	-5.18554688	-44.58251953	+2636	+8.86376953	-6.36767578	-0.57128906	+7.71240234	-7.91015625	+14.72167969	+2360	+7.16308594	-10.52050781	-0.54931641	+37.39746094	+9.68994141	-47.15332031	+1276
+1457971245.02020000	+9.06591797	-7.19384766	-0.79101563	+54.64599609	-5.14160156	-44.51660156	+2632	+8.85498047	-6.36767578	-0.57128906	+7.71240234	-7.86621094	+14.72167969	+2356	+7.14990234	-10.52490234	-0.55371094	+37.39746094	+9.77783203	-47.06542969	+1276
+1457971245.02440000	+9.05712891	-7.19384766	-0.79541016	+54.64599609	-5.09765625	-44.45068359	+2628	+8.84619141	-6.37207031	-0.57568359	+7.71240234	-7.80029297	+14.69970703	+2352	+7.13671875	-10.52929688	-0.55810547	+37.39746094	+9.84375000	-46.95556641	+1280
+1457971245.03270010	+9.03955078	-7.19824219	-0.80419922	+54.66796875	-5.00976563	-44.29687500	+2620	+8.82861328	-6.37646484	-0.58007813	+7.71240234	-7.66845703	+14.67773438	+2344	+7.10595703	-10.53808594	-0.57128906	+37.30957031	+10.04150391	-46.73583984	+1288
+1457971245.03690000	+9.03076172	-7.20263672	-0.80859375	+54.66796875	-4.96582031	-44.20898438	+2616	+8.81982422	-6.38085938	-0.58007813	+7.71240234	-7.58056641	+14.67773438	+2336	+7.08398438	-10.54248047	-0.58007813	+37.26562500	+10.12939453	-46.60400391	+1292
+1457971245.04099990	+9.02197266	-7.20263672	-0.81298828	+54.66796875	-4.92187500	-44.12109375	+2612	+8.81103516	-6.38525391	-0.58447266	+7.69042969	-7.49267578	+14.67773438	+2332	+7.06640625	-10.54687500	-0.58886719	+37.22167969	+10.19531250	-46.47216797	+1292
+1457971245.04520010	+9.00878906	-7.20703125	-0.81738281	+54.66796875	-4.85595703	-44.03320313	+2608	+8.80224609	-6.38525391	-0.58886719	+7.69042969	-7.40478516	+14.67773438	+2324	+7.04882813	-10.55126953	-0.60205078	+37.15576172	+10.28320313	-46.31835938	+1296
+1457971245.04930000	+9.00000000	-7.20703125	-0.82617188	+54.66796875	-4.81201172	-43.94531250	+2600	+8.79345703	-6.38964844	-0.59326172	+7.69042969	-7.33886719	+14.65576172	+2316	+7.03125000	-10.55566406	-0.61523438	+37.13378906	+10.34912109	-46.18652344	+1296
+1457971245.05349990	+8.99121094	-7.20703125	-0.82617188	+54.66796875	-4.79003906	-43.87939453	+2596	+8.78466797	-6.38964844	-0.59326172	+7.66845703	-7.29492188	+14.65576172	+2312	+7.01367188	-10.56005859	-0.61962891	+37.08984375	+10.41503906	-46.09863281	+1296
+1457971245.05769990	+8.98242188	-7.21142578	-0.83056641	+54.66796875	-4.74609375	-43.83544922	+2588	+8.78027344	-6.39404297	-0.59765625	+7.66845703	-7.22900391	+14.65576172	+2304	+7.00048828	-10.56005859	-0.62402344	+37.06787109	+10.48095703	-46.01074219	+1296
+1457971245.06180000	+8.96923828	-7.21142578	-0.83496094	+54.66796875	-4.72412109	-43.79150391	+2580	+8.77148438	-6.39404297	-0.59765625	+7.66845703	-7.18505859	+14.63378906	+2296	+6.98291016	-10.56445313	-0.62841797	+37.02392578	+10.52490234	-45.94482422	+1292
+1457971245.07020000	+8.95605469	-7.21582031	-0.83935547	+54.64599609	-4.70214844	-43.68164063	+2568	+8.75390625	-6.39843750	-0.60205078	+7.66845703	-7.14111328	+14.65576172	+2276	+6.96093750	-10.56884766	-0.63720703	+36.97998047	+10.59082031	-45.83496094	+1284
+1457971245.07430010	+8.94726563	-7.21582031	-0.84375000	+54.66796875	-4.70214844	-43.65966797	+2560	+8.74951172	-6.39843750	-0.60205078	+7.66845703	-7.11914063	+14.65576172	+2268	+6.95654297	-10.56884766	-0.63720703	+37.00195313	+10.61279297	-45.81298828	+1280
+1457971245.07850000	+8.93847656	-7.21582031	-0.84375000	+54.66796875	-4.72412109	-43.61572266	+2552	+8.74072266	-6.39843750	-0.60205078	+7.66845703	-7.11914063	+14.65576172	+2260	+6.95214844	-10.56884766	-0.63720703	+37.02392578	+10.61279297	-45.79101563	+1272
+1457971245.08270000	+8.93408203	-7.22021484	-0.84375000	+54.66796875	-4.72412109	-43.61572266	+2544	+8.73632813	-6.39843750	-0.60205078	+7.64648438	-7.11914063	+14.67773438	+2252	+6.94775391	-10.56445313	-0.64160156	+37.04589844	+10.61279297	-45.79101563	+1268
+1457971245.08680010	+8.92968750	-7.21582031	-0.84375000	+54.68994141	-4.76806641	-43.59375000	+2536	+8.72753906	-6.39843750	-0.60205078	+7.64648438	-7.14111328	+14.67773438	+2244	+6.94335938	-10.56445313	-0.63720703	+37.08984375	+10.61279297	-45.79101563	+1260
+1457971245.09100010	+8.92089844	-7.21582031	-0.84375000	+54.68994141	-4.79003906	-43.61572266	+2528	+8.72314453	-6.39843750	-0.60205078	+7.64648438	-7.16308594	+14.69970703	+2236	+6.94335938	-10.56005859	-0.63281250	+37.11181641	+10.59082031	-45.81298828	+1256
+1457971245.09929990	+8.91650391	-7.22021484	-0.84375000	+54.68994141	-4.85595703	-43.63769531	+2512	+8.71435547	-6.39843750	-0.60205078	+7.62451172	-7.25097656	+14.72167969	+2220	+6.94775391	-10.55566406	-0.62402344	+37.19970703	+10.56884766	-45.90087891	+1252
+1457971245.10349990	+8.91210938	-7.21582031	-0.83935547	+54.71191406	-4.89990234	-43.63769531	+2508	+8.70996094	-6.39843750	-0.60205078	+7.62451172	-7.27294922	+14.74365234	+2208	+6.94775391	-10.55126953	-0.61962891	+37.24365234	+10.54687500	-45.92285156	+1248
+1457971245.10770010	+8.90771484	-7.21582031	-0.83935547	+54.68994141	-4.94384766	-43.63769531	+2500	+8.70556641	-6.39843750	-0.60205078	+7.60253906	-7.29492188	+14.74365234	+2204	+6.95214844	-10.54687500	-0.61523438	+37.26562500	+10.52490234	-45.94482422	+1248
+1457971245.11180000	+8.90332031	-7.21582031	-0.83935547	+54.68994141	-4.96582031	-43.63769531	+2492	+8.70556641	-6.39843750	-0.60205078	+7.58056641	-7.31689453	+14.78759766	+2196	+6.95214844	-10.54687500	-0.61083984	+37.28759766	+10.50292969	-45.96679688	+1244
+1457971245.11599990	+8.90332031	-7.21582031	-0.83935547	+54.68994141	-5.00976563	-43.63769531	+2488	+8.70117188	-6.39843750	-0.60205078	+7.58056641	-7.36083984	+14.78759766	+2188	+6.95654297	-10.54248047	-0.60644531	+37.33154297	+10.48095703	-45.98876953	+1244
+1457971245.12010000	+8.89892578	-7.21582031	-0.83935547	+54.68994141	-5.05371094	-43.65966797	+2484	+8.70117188	-6.39843750	-0.60205078	+7.55859375	-7.36083984	+14.80957031	+2180	+6.95654297	-10.53808594	-0.60644531	+37.35351563	+10.48095703	-46.01074219	+1244
+1457971245.12430000	+8.89892578	-7.21582031	-0.83935547	+54.66796875	-5.09765625	-43.65966797	+2480	+8.69677734	-6.39843750	-0.60205078	+7.55859375	-7.36083984	+14.80957031	+2172	+6.95654297	-10.53369141	-0.60205078	+37.37548828	+10.45898438	-46.03271484	+1244
+1457971245.12850000	+8.89453125	-7.21582031	-0.83496094	+54.66796875	-5.11962891	-43.65966797	+2472	+8.69677734	-6.39843750	-0.60205078	+7.55859375	-7.38281250	+14.80957031	+2168	+6.95654297	-10.53369141	-0.60205078	+37.37548828	+10.43701172	-46.03271484	+1240
+1457971245.13680010	+8.89013672	-7.21582031	-0.83496094	+54.62402344	-5.18554688	-43.63769531	+2464	+8.69677734	-6.39843750	-0.60205078	+7.51464844	-7.40478516	+14.80957031	+2156	+6.95214844	-10.52929688	-0.59765625	+37.35351563	+10.43701172	-46.03271484	+1240
+1457971245.14100000	+8.89013672	-7.21582031	-0.83496094	+54.60205078	-5.20751953	-43.63769531	+2460	+8.69238281	-6.39843750	-0.59765625	+7.51464844	-7.40478516	+14.83154297	+2152	+6.94775391	-10.52929688	-0.59765625	+37.30957031	+10.41503906	-46.03271484	+1240
+1457971245.14510010	+8.88574219	-7.21582031	-0.83496094	+54.58007813	-5.22949219	-43.61572266	+2456	+8.69238281	-6.39843750	-0.59765625	+7.49267578	-7.40478516	+14.83154297	+2144	+6.93896484	-10.52929688	-0.60205078	+37.26562500	+10.41503906	-45.98876953	+1240
+1457971245.14930010	+8.88134766	-7.21582031	-0.83496094	+54.55810547	-5.25146484	-43.61572266	+2452	+8.69238281	-6.39843750	-0.59765625	+7.47070313	-7.40478516	+14.83154297	+2140	+6.93017578	-10.52929688	-0.60644531	+37.22167969	+10.39306641	-45.94482422	+1240
+1457971245.15350010	+8.88134766	-7.21582031	-0.83496094	+54.51416016	-5.27343750	-43.59375000	+2448	+8.68798828	-6.39843750	-0.59765625	+7.44873047	-7.42675781	+14.83154297	+2136	+6.92138672	-10.52929688	-0.61083984	+37.15576172	+10.37109375	-45.90087891	+1240
+1457971245.15759990	+8.87695313	-7.21582031	-0.83496094	+54.49218750	-5.27343750	-43.59375000	+2444	+8.68798828	-6.39843750	-0.59765625	+7.42675781	-7.42675781	+14.85351563	+2132	+6.91259766	-10.52929688	-0.61523438	+37.08984375	+10.37109375	-45.85693359	+1244
+1457971245.16179990	+8.87695313	-7.21582031	-0.83496094	+54.47021484	-5.29541016	-43.59375000	+2440	+8.68798828	-6.39843750	-0.59765625	+7.40478516	-7.42675781	+14.85351563	+2128	+6.90380859	-10.52929688	-0.61962891	+37.00195313	+10.34912109	-45.81298828	+1244
+1457971245.16599990	+8.87695313	-7.22021484	-0.83496094	+54.44824219	-5.31738281	-43.59375000	+2436	+8.68798828	-6.39843750	-0.59765625	+7.36083984	-7.44873047	+14.85351563	+2120	+6.89501953	-10.53369141	-0.62402344	+36.91406250	+10.32714844	-45.74707031	+1244
+1457971245.17430000	+8.87255859	-7.22021484	-0.83496094	+54.38232422	-5.36132813	-43.57177734	+2428	+8.68359375	-6.39843750	-0.59765625	+7.31689453	-7.44873047	+14.85351563	+2112	+6.87304688	-10.53808594	-0.63720703	+36.71630859	+10.28320313	-45.65917969	+1244
+1457971245.17849990	+8.86816406	-7.22021484	-0.83496094	+54.36035156	-5.38330078	-43.57177734	+2424	+8.68359375	-6.39843750	-0.59326172	+7.29492188	-7.47070313	+14.85351563	+2108	+6.85986328	-10.53808594	-0.64599609	+36.62841797	+10.23925781	-45.59326172	+1244
+1457971245.18260000	+8.86816406	-7.22021484	-0.83496094	+54.33837891	-5.40527344	-43.57177734	+2420	+8.67919922	-6.39843750	-0.59326172	+7.25097656	-7.49267578	+14.87548828	+2104	+6.85107422	-10.54248047	-0.65478516	+36.54052734	+10.21728516	-45.54931641	+1244
+1457971245.18680000	+8.86816406	-7.21582031	-0.83496094	+54.31640625	-5.44921875	-43.59375000	+2420	+8.67919922	-6.39843750	-0.59326172	+7.20703125	-7.49267578	+14.87548828	+2104	+6.84228516	-10.54248047	-0.65917969	+36.45263672	+10.15136719	-45.50537109	+1240
+1457971245.19100000	+8.86376953	-7.21582031	-0.83056641	+54.27246094	-5.47119141	-43.59375000	+2416	+8.67919922	-6.39843750	-0.59326172	+7.18505859	-7.51464844	+14.87548828	+2100	+6.83789063	-10.54248047	-0.66357422	+36.38671875	+10.10742188	-45.48339844	+1240
+1457971245.19510010	+8.86376953	-7.21582031	-0.83056641	+54.25048828	-5.51513672	-43.59375000	+2412	+8.67480469	-6.39843750	-0.58886719	+7.00927734	-7.62451172	+14.89746094	+2096	+6.83349609	-10.54248047	-0.66796875	+36.32080078	+10.06347656	-45.48339844	+1236
+1457971245.19930010	+8.86376953	-7.21582031	-0.83056641	+54.20654297	-5.53710938	-43.61572266	+2408	+8.67480469	-6.39843750	-0.58447266	+6.87744141	-7.73437500	+14.91943359	+2096	+6.82910156	-10.54248047	-0.66796875	+36.25488281	+10.01953125	-45.48339844	+1232
+1457971245.20760010	+8.86376953	-7.21582031	-0.82617188	+54.14062500	-5.62500000	-43.63769531	+2404	+8.67480469	-6.39843750	-0.57568359	+6.65771484	-7.91015625	+14.98535156	+2092	+6.82470703	-10.53808594	-0.66796875	+36.12304688	+9.90966797	-45.48339844	+1220
+1457971245.21180010	+8.86376953	-7.21582031	-0.82617188	+54.09667969	-5.66894531	-43.65966797	+2404	+8.67480469	-6.39843750	-0.57128906	+6.56982422	-7.97607422	+15.00732422	+2092	+6.82470703	-10.53369141	-0.66796875	+36.07910156	+9.86572266	-45.50537109	+1216
+1457971245.21589990	+8.86376953	-7.21582031	-0.82177734	+54.05273438	-5.73486328	-43.68164063	+2400	+8.67480469	-6.39843750	-0.56689453	+6.48193359	-8.06396484	+15.02929688	+2092	+6.82910156	-10.53369141	-0.66357422	+36.05712891	+9.79980469	-45.52734375	+1216
+1457971245.22009990	+8.86376953	-7.21582031	-0.81738281	+53.98681641	-5.80078125	-43.72558594	+2400	+8.67480469	-6.39843750	-0.56689453	+6.41601563	-8.15185547	+15.07324219	+2092	+6.82910156	-10.52929688	-0.66357422	+36.03515625	+9.75585938	-45.57128906	+1212
+1457971245.22429990	+8.86376953	-7.21582031	-0.81738281	+53.94287109	-5.86669922	-43.74755859	+2400	+8.67480469	-6.39404297	-0.56250000	+6.32812500	-8.21777344	+15.09521484	+2092	+6.83349609	-10.52490234	-0.65917969	+35.99121094	+9.68994141	-45.61523438	+1212
+1457971245.22840000	+8.86376953	-7.21582031	-0.81298828	+53.87695313	-5.93261719	-43.76953125	+2400	+8.67480469	-6.39404297	-0.55810547	+6.26220703	-8.28369141	+15.11718750	+2096	+6.83789063	-10.52050781	-0.65478516	+35.96923828	+9.64599609	-45.65917969	+1212
+1457971245.23680000	+8.86376953	-7.22021484	-0.80419922	+53.70117188	-6.10839844	-43.83544922	+2404	+8.67919922	-6.39404297	-0.55371094	+6.10839844	-8.39355469	+15.18310547	+2096	+6.84228516	-10.51171875	-0.64160156	+35.90332031	+9.58007813	-45.74707031	+1216
+1457971245.24090000	+8.86376953	-7.22021484	-0.79980469	+53.63525391	-6.17431641	-43.87939453	+2404	+8.67919922	-6.39843750	-0.55371094	+6.04248047	-8.43750000	+15.20507813	+2100	+6.84667969	-10.50732422	-0.63720703	+35.88134766	+9.53613281	-45.79101563	+1220
+1457971245.24510000	+8.86376953	-7.22021484	-0.79980469	+53.54736328	-6.26220703	-43.90136719	+2408	+8.67919922	-6.39404297	-0.54931641	+5.97656250	-8.48144531	+15.24902344	+2100	+6.85107422	-10.50292969	-0.63281250	+35.83740234	+9.51416016	-45.81298828	+1220
+1457971245.24930000	+8.86376953	-7.22021484	-0.79541016	+53.45947266	-6.35009766	-43.92333984	+2408	+8.67919922	-6.39404297	-0.54931641	+5.91064453	-8.52539063	+15.27099609	+2104	+6.85107422	-10.49853516	-0.63281250	+35.81542969	+9.49218750	-45.81298828	+1224
+1457971245.25340010	+8.86376953	-7.22460938	-0.79101563	+53.39355469	-6.41601563	-43.92333984	+2412	+8.67919922	-6.39404297	-0.54931641	+5.84472656	-8.56933594	+15.29296875	+2104	+6.85107422	-10.49853516	-0.62841797	+35.79345703	+9.47021484	-45.83496094	+1224
+1457971245.25760010	+8.86376953	-7.22460938	-0.79101563	+53.32763672	-6.45996094	-43.94531250	+2416	+8.67919922	-6.39404297	-0.54492188	+5.80078125	-8.59130859	+15.31494141	+2108	+6.84667969	-10.49414063	-0.62841797	+35.74951172	+9.44824219	-45.83496094	+1228
+1457971245.26180010	+8.86376953	-7.22460938	-0.78662109	+53.26171875	-6.52587891	-43.94531250	+2416	+8.67480469	-6.39843750	-0.54492188	+5.73486328	-8.61328125	+15.33691406	+2108	+6.84228516	-10.49414063	-0.62841797	+35.68359375	+9.42626953	-45.83496094	+1228
+1457971245.27010010	+8.85937500	-7.22460938	-0.78662109	+53.17382813	-6.59179688	-43.96728516	+2424	+8.67480469	-6.39843750	-0.54492188	+5.62500000	-8.65722656	+15.35888672	+2112	+6.82910156	-10.49414063	-0.63281250	+35.55175781	+9.42626953	-45.76904297	+1236
+1457971245.27420000	+8.85498047	-7.22900391	-0.78222656	+53.12988281	-6.63574219	-43.96728516	+2424	+8.67041016	-6.39843750	-0.54052734	+5.58105469	-8.67919922	+15.38085938	+2116	+6.82031250	-10.49414063	-0.63720703	+35.48583984	+9.40429688	-45.72509766	+1236
+1457971245.27839990	+8.85058594	-7.22900391	-0.78222656	+53.08593750	-6.65771484	-43.94531250	+2428	+8.66601563	-6.39843750	-0.54052734	+5.53710938	-8.67919922	+15.40283203	+2116	+6.81152344	-10.49853516	-0.64599609	+35.41992188	+9.40429688	-45.65917969	+1240
+1457971245.28259990	+8.84619141	-7.22900391	-0.78222656	+53.06396484	-6.70166016	-43.94531250	+2428	+8.66601563	-6.39843750	-0.54052734	+5.49316406	-8.70117188	+15.40283203	+2116	+6.79833984	-10.49853516	-0.65039063	+35.35400391	+9.38232422	-45.59326172	+1244
+1457971245.28670000	+8.84179688	-7.22900391	-0.78222656	+53.04199219	-6.72363281	-43.94531250	+2432	+8.66162109	-6.39843750	-0.54052734	+5.44921875	-8.70117188	+15.42480469	+2120	+6.78515625	-10.49853516	-0.65917969	+35.26611328	+9.36035156	-45.52734375	+1244
+1457971245.29090000	+8.83740234	-7.22900391	-0.78222656	+52.99804688	-6.74560547	-43.92333984	+2432	+8.65722656	-6.39843750	-0.54052734	+5.40527344	-8.72314453	+15.42480469	+2120	+6.77197266	-10.50292969	-0.66796875	+35.17822266	+9.36035156	-45.46142578	+1248
+1457971245.29920010	+8.82861328	-7.22900391	-0.78222656	+52.95410156	-6.81152344	-43.92333984	+2436	+8.65283203	-6.39843750	-0.54052734	+5.33935547	-8.74511719	+15.44677734	+2120	+6.75000000	-10.50292969	-0.68115234	+35.04638672	+9.33837891	-45.35156250	+1252
+1457971245.30340000	+8.82421875	-7.22900391	-0.78222656	+52.93212891	-6.83349609	-43.90136719	+2440	+8.64843750	-6.39843750	-0.54052734	+5.29541016	-8.74511719	+15.46875000	+2124	+6.73681641	-10.50732422	-0.68554688	+34.98046875	+9.33837891	-45.28564453	+1252
+1457971245.30760000	+8.81982422	-7.22900391	-0.78222656	+52.91015625	-6.85546875	-43.90136719	+2440	+8.64404297	-6.39843750	-0.54052734	+5.27343750	-8.76708984	+15.49072266	+2124	+6.72363281	-10.50732422	-0.69433594	+34.89257813	+9.33837891	-45.21972656	+1252
+1457971245.31170010	+8.81542969	-7.22900391	-0.78222656	+52.88818359	-6.87744141	-43.87939453	+2440	+8.63964844	-6.39843750	-0.53613281	+5.22949219	-8.76708984	+15.49072266	+2120	+6.71044922	-10.50732422	-0.70312500	+34.84863281	+9.33837891	-45.15380859	+1252
+1457971245.31590010	+8.81103516	-7.22900391	-0.78222656	+52.86621094	-6.89941406	-43.85742188	+2444	+8.63085938	-6.39843750	-0.53613281	+5.20751953	-8.76708984	+15.51269531	+2120	+6.70166016	-10.50732422	-0.70751953	+34.80468750	+9.31640625	-45.10986328	+1248
+1457971245.32010010	+8.80224609	-7.22900391	-0.78222656	+52.84423828	-6.92138672	-43.85742188	+2444	+8.63085938	-6.39843750	-0.53613281	+5.18554688	-8.76708984	+15.51269531	+2120	+6.69287109	-10.50732422	-0.70751953	+34.78271484	+9.31640625	-45.08789063	+1248
+1457971245.32839990	+8.78906250	-7.22900391	-0.78222656	+52.80029297	-6.98730469	-43.83544922	+2444	+8.62646484	-6.39843750	-0.53613281	+5.16357422	-8.78906250	+15.53466797	+2120	+6.67968750	-10.50292969	-0.70751953	+34.76074219	+9.33837891	-45.06591797	+1240
+1457971245.33260010	+8.78466797	-7.22900391	-0.78222656	+52.80029297	-7.00927734	-43.81347656	+2444	+8.62646484	-6.39843750	-0.53613281	+5.16357422	-8.78906250	+15.53466797	+2120	+6.67529297	-10.50292969	-0.70751953	+34.76074219	+9.36035156	-45.06591797	+1240
+1457971245.33670000	+8.77587891	-7.22900391	-0.78222656	+52.77832031	-7.03125000	-43.79150391	+2444	+8.62207031	-6.40283203	-0.53613281	+5.14160156	-8.78906250	+15.55664063	+2120	+6.67089844	-10.50292969	-0.70312500	+34.80468750	+9.38232422	-45.06591797	+1236
+1457971245.34089990	+8.77148438	-7.22900391	-0.78662109	+52.77832031	-7.05322266	-43.76953125	+2444	+8.61767578	-6.40283203	-0.53613281	+5.11962891	-8.78906250	+15.55664063	+2116	+6.67089844	-10.49853516	-0.69873047	+34.82666016	+9.38232422	-45.08789063	+1236
+1457971245.34509990	+8.76269531	-7.22900391	-0.78662109	+52.77832031	-7.05322266	-43.74755859	+2444	+8.61328125	-6.40283203	-0.53613281	+5.09765625	-8.78906250	+15.57861328	+2116	+6.66650391	-10.49414063	-0.69873047	+34.87060547	+9.40429688	-45.08789063	+1232
+1457971245.34920000	+8.75830078	-7.22900391	-0.78662109	+52.77832031	-7.07519531	-43.72558594	+2444	+8.60449219	-6.40283203	-0.53613281	+5.09765625	-8.78906250	+15.60058594	+2116	+6.66650391	-10.49414063	-0.69433594	+34.91455078	+9.42626953	-45.10986328	+1232
+1457971245.35750010	+8.74511719	-7.22900391	-0.78662109	+52.82226563	-7.09716797	-43.70361328	+2440	+8.59130859	-6.40283203	-0.53613281	+5.05371094	-8.81103516	+15.64453125	+2116	+6.66650391	-10.48535156	-0.68115234	+35.04638672	+9.49218750	-45.17578125	+1232
+1457971245.36170010	+8.73632813	-7.23339844	-0.78662109	+52.84423828	-7.11914063	-43.68164063	+2440	+8.57812500	-6.40722656	-0.53613281	+5.05371094	-8.78906250	+15.68847656	+2112	+6.66210938	-10.48535156	-0.67675781	+35.09033203	+9.51416016	-45.19775391	+1236
+1457971245.36590000	+8.72753906	-7.23339844	-0.79101563	+52.86621094	-7.11914063	-43.65966797	+2440	+8.56933594	-6.40722656	-0.53613281	+5.03173828	-8.78906250	+15.71044922	+2112	+6.66210938	-10.48095703	-0.67236328	+35.15625000	+9.55810547	-45.21972656	+1236
+1457971245.36999990	+8.71875000	-7.23339844	-0.79101563	+52.91015625	-7.09716797	-43.63769531	+2436	+8.55615234	-6.40722656	-0.53613281	+5.05371094	-8.76708984	+15.73242188	+2108	+6.65771484	-10.48095703	-0.66796875	+35.20019531	+9.58007813	-45.24169922	+1236
+1457971245.37420010	+8.71435547	-7.23339844	-0.79101563	+52.95410156	-7.09716797	-43.59375000	+2436	+8.54736328	-6.40722656	-0.54052734	+5.05371094	-8.76708984	+15.75439453	+2108	+6.65332031	-10.48095703	-0.66357422	+35.26611328	+9.62402344	-45.26367188	+1240
+1457971245.37840010	+8.70556641	-7.23339844	-0.79541016	+52.99804688	-7.09716797	-43.54980469	+2432	+8.53417969	-6.41162109	-0.54052734	+5.07568359	-8.74511719	+15.77636719	+2104	+6.64892578	-10.48095703	-0.66357422	+35.33203125	+9.64599609	-45.24169922	+1240
+1457971245.38669990	+8.68798828	-7.22900391	-0.79980469	+53.10791016	-7.07519531	-43.48388672	+2428	+8.51220703	-6.41162109	-0.54492188	+5.14160156	-8.67919922	+15.82031250	+2096	+6.63574219	-10.48095703	-0.66796875	+35.41992188	+9.73388672	-45.19775391	+1244
+1457971245.39089990	+8.67480469	-7.22900391	-0.80419922	+53.15185547	-7.07519531	-43.43994141	+2424	+8.49902344	-6.41162109	-0.54492188	+5.18554688	-8.63525391	+15.84228516	+2092	+6.62695313	-10.48095703	-0.67236328	+35.46386719	+9.75585938	-45.17578125	+1248
+1457971245.39500000	+8.66601563	-7.22900391	-0.80419922	+53.19580078	-7.05322266	-43.39599609	+2424	+8.49023438	-6.41162109	-0.54492188	+5.22949219	-8.59130859	+15.84228516	+2088	+6.61376953	-10.48095703	-0.67675781	+35.48583984	+9.79980469	-45.13183594	+1252
+1457971245.39920000	+8.65722656	-7.22900391	-0.80859375	+53.26171875	-7.03125000	-43.33007813	+2420	+8.48144531	-6.41162109	-0.54931641	+5.25146484	-8.54736328	+15.84228516	+2084	+6.60058594	-10.48535156	-0.67675781	+35.48583984	+9.86572266	-45.08789063	+1256
+1457971245.40339990	+8.64843750	-7.22900391	-0.81298828	+53.30566406	-7.00927734	-43.28613281	+2416	+8.47265625	-6.41601563	-0.54931641	+5.29541016	-8.50341797	+15.84228516	+2076	+6.58740234	-10.48974609	-0.68554688	+35.50781250	+9.88769531	-45.02197266	+1260
+1457971245.40750000	+8.63964844	-7.22900391	-0.81738281	+53.34960938	-6.98730469	-43.22021484	+2412	+8.45947266	-6.41601563	-0.55371094	+5.33935547	-8.45947266	+15.86425781	+2072	+6.57421875	-10.49414063	-0.69433594	+35.50781250	+9.95361328	-44.93408203	+1260
+1457971245.41170000	+8.62646484	-7.22900391	-0.82177734	+53.41552734	-6.94335938	-43.15429688	+2408	+8.45068359	-6.41601563	-0.55371094	+5.38330078	-8.39355469	+15.86425781	+2068	+6.56103516	-10.49414063	-0.70312500	+35.52978516	+9.99755859	-44.86816406	+1264
+1457971245.42000010	+8.61328125	-7.22900391	-0.82617188	+53.50341797	-6.89941406	-43.04443359	+2400	+8.43310547	-6.41601563	-0.55810547	+5.47119141	-8.28369141	+15.86425781	+2056	+6.53466797	-10.50292969	-0.71630859	+35.55175781	+10.08544922	-44.71435547	+1268
+1457971245.42420010	+8.60449219	-7.22900391	-0.83056641	+53.54736328	-6.87744141	-42.97851563	+2396	+8.42871094	-6.41601563	-0.56250000	+5.51513672	-8.23974609	+15.86425781	+2052	+6.52148438	-10.50732422	-0.72509766	+35.55175781	+10.15136719	-44.64843750	+1268
+1457971245.42829990	+8.59570313	-7.23339844	-0.83496094	+53.61328125	-6.83349609	-42.93457031	+2392	+8.41992188	-6.41601563	-0.56250000	+5.55908203	-8.17382813	+15.86425781	+2044	+6.50830078	-10.51171875	-0.72949219	+35.55175781	+10.19531250	-44.60449219	+1268
+1457971245.43249990	+8.58691406	-7.23339844	-0.83496094	+53.63525391	-6.81152344	-42.89062500	+2384	+8.41113281	-6.42041016	-0.56250000	+5.58105469	-8.12988281	+15.86425781	+2040	+6.49951172	-10.51611328	-0.72949219	+35.55175781	+10.26123047	-44.58251953	+1264
+1457971245.43670010	+8.58251953	-7.23339844	-0.83935547	+53.67919922	-6.78955078	-42.82470703	+2380	+8.40673828	-6.42041016	-0.56689453	+5.62500000	-8.06396484	+15.86425781	+2036	+6.49072266	-10.51611328	-0.73388672	+35.59570313	+10.32714844	-44.53857422	+1260
+1457971245.44080000	+8.57812500	-7.23339844	-0.84375000	+53.74511719	-6.74560547	-42.78076172	+2372	+8.39794922	-6.42041016	-0.56689453	+5.66894531	-7.99804688	+15.86425781	+2028	+6.48632813	-10.52050781	-0.73388672	+35.61767578	+10.39306641	-44.51660156	+1256
+1457971245.44499990	+8.56933594	-7.23779297	-0.84814453	+53.76708984	-6.72363281	-42.71484375	+2368	+8.39355469	-6.42041016	-0.57128906	+5.69091797	-7.95410156	+15.86425781	+2024	+6.48193359	-10.52050781	-0.73828125	+35.66162109	+10.45898438	-44.49462891	+1252
+1457971245.45330000	+8.56054688	-7.23779297	-0.85253906	+53.87695313	-6.67968750	-42.62695313	+2356	+8.38476563	-6.42041016	-0.57568359	+5.77880859	-7.84423828	+15.88623047	+2012	+6.47753906	-10.52050781	-0.73388672	+35.77148438	+10.56884766	-44.47265625	+1244
+1457971245.45750000	+8.55615234	-7.23779297	-0.85253906	+53.92089844	-6.65771484	-42.58300781	+2348	+8.37597656	-6.42480469	-0.57568359	+5.80078125	-7.80029297	+15.88623047	+2004	+6.47753906	-10.52490234	-0.72949219	+35.81542969	+10.63476563	-44.49462891	+1240
+1457971245.46170000	+8.55615234	-7.23779297	-0.85693359	+53.96484375	-6.63574219	-42.53906250	+2340	+8.37158203	-6.42480469	-0.57568359	+5.82275391	-7.75634766	+15.88623047	+2000	+6.47753906	-10.52490234	-0.72509766	+35.88134766	+10.70068359	-44.51660156	+1236
+1457971245.46580000	+8.55175781	-7.23779297	-0.85693359	+54.00878906	-6.61376953	-42.49511719	+2336	+8.37158203	-6.42480469	-0.58007813	+5.86669922	-7.71240234	+15.88623047	+1992	+6.47753906	-10.52490234	-0.71630859	+35.94726563	+10.78857422	-44.56054688	+1232
+1457971245.47000000	+8.55175781	-7.23779297	-0.86132813	+54.03076172	-6.59179688	-42.47314453	+2328	+8.36718750	-6.42480469	-0.58007813	+5.88867188	-7.66845703	+15.88623047	+1984	+6.48193359	-10.52490234	-0.71191406	+36.01318359	+10.83251953	-44.58251953	+1232
+1457971245.47420000	+8.54736328	-7.23779297	-0.86132813	+54.09667969	-6.56982422	-42.42919922	+2320	+8.36279297	-6.42480469	-0.58447266	+5.93261719	-7.62451172	+15.88623047	+1980	+6.48632813	-10.52490234	-0.70751953	+36.07910156	+10.89843750	-44.62646484	+1232
+1457971245.48250010	+8.54736328	-7.23779297	-0.86572266	+54.18457031	-6.52587891	-42.36328125	+2308	+8.35839844	-6.42919922	-0.58447266	+5.97656250	-7.55859375	+15.90820313	+1964	+6.49511719	-10.52490234	-0.69873047	+36.21093750	+11.00830078	-44.67041016	+1232
+1457971245.48670010	+8.54296875	-7.23779297	-0.86572266	+54.22851563	-6.52587891	-42.34130859	+2300	+8.35400391	-6.42919922	-0.58886719	+6.02050781	-7.51464844	+15.90820313	+1956	+6.49951172	-10.52050781	-0.69433594	+36.27685547	+11.05224609	-44.69238281	+1232
+1457971245.49079990	+8.54296875	-7.23779297	-0.87011719	+54.27246094	-6.50390625	-42.31933594	+2292	+8.35400391	-6.42919922	-0.58886719	+6.04248047	-7.49267578	+15.90820313	+1952	+6.50390625	-10.52050781	-0.68994141	+36.34277344	+11.09619141	-44.71435547	+1232
+1457971245.49499990	+8.54296875	-7.23779297	-0.87011719	+54.29443359	-6.48193359	-42.29736328	+2288	+8.34960938	-6.42919922	-0.58886719	+6.06445313	-7.47070313	+15.90820313	+1944	+6.50390625	-10.52050781	-0.68554688	+36.40869141	+11.14013672	-44.73632813	+1232
+1457971245.49920010	+8.54296875	-7.24218750	-0.87011719	+54.33837891	-6.45996094	-42.27539063	+2280	+8.34960938	-6.42919922	-0.58886719	+6.08642578	-7.44873047	+15.90820313	+1936	+6.50830078	-10.52050781	-0.68115234	+36.43066406	+11.18408203	-44.78027344	+1232
+1457971245.50330000	+8.54296875	-7.24218750	-0.87011719	+54.36035156	-6.45996094	-42.27539063	+2276	+8.34521484	-6.42919922	-0.58886719	+6.10839844	-7.42675781	+15.90820313	+1932	+6.51269531	-10.52490234	-0.67675781	+36.47460938	+11.22802734	-44.80224609	+1232
+1457971245.50749990	+8.53857422	-7.24218750	-0.87011719	+54.38232422	-6.43798828	-42.25341797	+2268	+8.34521484	-6.43359375	-0.59326172	+6.13037109	-7.40478516	+15.90820313	+1924	+6.51269531	-10.52490234	-0.67675781	+36.49658203	+11.27197266	-44.80224609	+1232
+1457971245.51580000	+8.53857422	-7.24218750	-0.87451172	+54.44824219	-6.41601563	-42.23144531	+2260	+8.34521484	-6.43359375	-0.59326172	+6.17431641	-7.36083984	+15.90820313	+1912	+6.51269531	-10.52929688	-0.67675781	+36.54052734	+11.31591797	-44.82421875	+1228
+1457971245.52000000	+8.53857422	-7.24218750	-0.87451172	+54.44824219	-6.41601563	-42.23144531	+2252	+8.34082031	-6.43359375	-0.59326172	+6.17431641	-7.33886719	+15.88623047	+1904	+6.51269531	-10.52929688	-0.67675781	+36.54052734	+11.33789063	-44.82421875	+1228
+1457971245.52410010	+8.53857422	-7.24218750	-0.87451172	+54.47021484	-6.39404297	-42.20947266	+2248	+8.34082031	-6.43359375	-0.59765625	+6.19628906	-7.33886719	+15.88623047	+1900	+6.51269531	-10.52929688	-0.68115234	+36.54052734	+11.33789063	-44.84619141	+1228
+1457971245.52830000	+8.53857422	-7.24218750	-0.87451172	+54.49218750	-6.39404297	-42.20947266	+2244	+8.34082031	-6.43359375	-0.59765625	+6.21826172	-7.31689453	+15.86425781	+1892	+6.50830078	-10.53369141	-0.68115234	+36.51855469	+11.35986328	-44.84619141	+1228
+1457971245.53250000	+8.53857422	-7.24218750	-0.87451172	+54.49218750	-6.37207031	-42.20947266	+2240	+8.34082031	-6.43359375	-0.59765625	+6.21826172	-7.31689453	+15.86425781	+1888	+6.50830078	-10.53808594	-0.68554688	+36.49658203	+11.38183594	-44.86816406	+1224
+1457971245.54080010	+8.53857422	-7.24218750	-0.87451172	+54.51416016	-6.35009766	-42.23144531	+2232	+8.34082031	-6.43359375	-0.59765625	+6.26220703	-7.29492188	+15.84228516	+1880	+6.49951172	-10.54248047	-0.68994141	+36.43066406	+11.38183594	-44.89013672	+1224
+1457971245.54500010	+8.53857422	-7.24218750	-0.87451172	+54.51416016	-6.35009766	-42.23144531	+2228	+8.34082031	-6.43798828	-0.59765625	+6.26220703	-7.29492188	+15.82031250	+1872	+6.49511719	-10.54687500	-0.69433594	+36.40869141	+11.38183594	-44.89013672	+1220
+1457971245.54909990	+8.53857422	-7.24218750	-0.87451172	+54.51416016	-6.35009766	-42.23144531	+2224	+8.34521484	-6.43798828	-0.59765625	+6.26220703	-7.29492188	+15.82031250	+1868	+6.49511719	-10.55126953	-0.69873047	+36.36474609	+11.38183594	-44.91210938	+1220
+1457971245.55329990	+8.53857422	-7.24658203	-0.87451172	+54.51416016	-6.35009766	-42.23144531	+2220	+8.34521484	-6.43798828	-0.59765625	+6.28417969	-7.29492188	+15.79833984	+1864	+6.49072266	-10.55566406	-0.70312500	+36.32080078	+11.38183594	-44.93408203	+1216
+1457971245.55749990	+8.53857422	-7.24658203	-0.87451172	+54.51416016	-6.35009766	-42.23144531	+2216	+8.34521484	-6.43798828	-0.59765625	+6.28417969	-7.29492188	+15.79833984	+1860	+6.49072266	-10.56005859	-0.70312500	+36.27685547	+11.38183594	-44.97802734	+1212
+1457971245.56160000	+8.53857422	-7.24658203	-0.87451172	+54.51416016	-6.32812500	-42.25341797	+2212	+8.34521484	-6.43798828	-0.59765625	+6.28417969	-7.29492188	+15.79833984	+1860	+6.48632813	-10.56445313	-0.70751953	+36.25488281	+11.35986328	-45.02197266	+1208
+1457971245.56999990	+8.53857422	-7.24658203	-0.87451172	+54.51416016	-6.32812500	-42.27539063	+2204	+8.34521484	-6.43798828	-0.59765625	+6.30615234	-7.29492188	+15.77636719	+1852	+6.48632813	-10.56884766	-0.70751953	+36.16699219	+11.35986328	-45.13183594	+1196
+1457971245.57410000	+8.53857422	-7.24658203	-0.87451172	+54.53613281	-6.32812500	-42.27539063	+2200	+8.34521484	-6.43798828	-0.59765625	+6.30615234	-7.29492188	+15.75439453	+1848	+6.49072266	-10.57324219	-0.70751953	+36.14501953	+11.33789063	-45.19775391	+1192
+1457971245.57830000	+8.54296875	-7.24658203	-0.87451172	+54.53613281	-6.32812500	-42.27539063	+2200	+8.34960938	-6.43798828	-0.59765625	+6.30615234	-7.29492188	+15.75439453	+1848	+6.49511719	-10.57324219	-0.70751953	+36.14501953	+11.31591797	-45.26367188	+1184
+1457971245.58240010	+8.54296875	-7.24658203	-0.87451172	+54.53613281	-6.32812500	-42.29736328	+2196	+8.34960938	-6.43798828	-0.59765625	+6.30615234	-7.31689453	+15.73242188	+1844	+6.50390625	-10.57324219	-0.70312500	+36.16699219	+11.29394531	-45.35156250	+1184
+1457971245.58660010	+8.54296875	-7.25097656	-0.87451172	+54.53613281	-6.32812500	-42.31933594	+2196	+8.34960938	-6.43798828	-0.59765625	+6.30615234	-7.31689453	+15.73242188	+1844	+6.50830078	-10.57324219	-0.69873047	+36.16699219	+11.27197266	-45.41748047	+1180
+1457971245.59080000	+8.54736328	-7.25097656	-0.87451172	+54.53613281	-6.32812500	-42.34130859	+2192	+8.34960938	-6.43798828	-0.59765625	+6.32812500	-7.31689453	+15.71044922	+1840	+6.51708984	-10.57324219	-0.69433594	+36.18896484	+11.27197266	-45.50537109	+1180
+1457971245.59489990	+8.55175781	-7.25097656	-0.87451172	+54.55810547	-6.32812500	-42.38525391	+2192	+8.35400391	-6.43798828	-0.59765625	+6.32812500	-7.33886719	+15.68847656	+1840	+6.52587891	-10.56884766	-0.68554688	+36.23291016	+11.25000000	-45.59326172	+1180
+1457971245.60330010	+8.55615234	-7.25097656	-0.87011719	+54.55810547	-6.35009766	-42.42919922	+2192	+8.35839844	-6.44238281	-0.59765625	+6.35009766	-7.36083984	+15.66650391	+1836	+6.54345703	-10.56884766	-0.67675781	+36.27685547	+11.22802734	-45.76904297	+1180
+1457971245.60739990	+8.56054688	-7.25537109	-0.87011719	+54.58007813	-6.37207031	-42.47314453	+2192	+8.35839844	-6.44238281	-0.59765625	+6.35009766	-7.40478516	+15.62255859	+1836	+6.55224609	-10.56884766	-0.66796875	+36.32080078	+11.20605469	-45.83496094	+1184
+1457971245.61159990	+8.56494141	-7.25537109	-0.87011719	+54.58007813	-6.39404297	-42.49511719	+2192	+8.36279297	-6.44238281	-0.59765625	+6.35009766	-7.42675781	+15.60058594	+1836	+6.55664063	-10.56445313	-0.66357422	+36.34277344	+11.18408203	-45.87890625	+1184
+1457971245.61579990	+8.56933594	-7.25537109	-0.86572266	+54.60205078	-6.39404297	-42.51708984	+2192	+8.36718750	-6.44238281	-0.59326172	+6.37207031	-7.44873047	+15.57861328	+1836	+6.56542969	-10.56445313	-0.65917969	+36.38671875	+11.18408203	-45.94482422	+1188
+1457971245.61990000	+8.57373047	-7.25537109	-0.86572266	+54.62402344	-6.41601563	-42.53906250	+2192	+8.36718750	-6.44238281	-0.59326172	+6.37207031	-7.47070313	+15.55664063	+1836	+6.56982422	-10.56445313	-0.65917969	+36.43066406	+11.16210938	-45.98876953	+1188
+1457971245.62410000	+8.57373047	-7.25537109	-0.86572266	+54.62402344	-6.43798828	-42.56103516	+2192	+8.37158203	-6.44677734	-0.59326172	+6.39404297	-7.49267578	+15.53466797	+1836	+6.57421875	-10.56445313	-0.65478516	+36.45263672	+11.16210938	-46.03271484	+1188
+1457971245.63240000	+8.57812500	-7.25537109	-0.86132813	+54.64599609	-6.45996094	-42.58300781	+2192	+8.37158203	-6.44677734	-0.59326172	+6.39404297	-7.53662109	+15.49072266	+1836	+6.57861328	-10.56445313	-0.65039063	+36.47460938	+11.16210938	-46.07666016	+1192
+1457971245.63660000	+8.57812500	-7.25976563	-0.86132813	+54.64599609	-6.45996094	-42.58300781	+2192	+8.37597656	-6.44677734	-0.59326172	+6.39404297	-7.55859375	+15.46875000	+1836	+6.57861328	-10.56445313	-0.65039063	+36.47460938	+11.16210938	-46.07666016	+1192
+1457971245.64080000	+8.57812500	-7.25976563	-0.86132813	+54.66796875	-6.45996094	-42.58300781	+2192	+8.37597656	-6.44677734	-0.59326172	+6.41601563	-7.55859375	+15.46875000	+1836	+6.57861328	-10.56445313	-0.65039063	+36.47460938	+11.16210938	-46.07666016	+1192
+1457971245.64490010	+8.57812500	-7.25976563	-0.86132813	+54.66796875	-6.45996094	-42.58300781	+2192	+8.37597656	-6.44677734	-0.59326172	+6.41601563	-7.58056641	+15.44677734	+1836	+6.57861328	-10.56445313	-0.65039063	+36.45263672	+11.16210938	-46.07666016	+1192
+1457971245.64910010	+8.57812500	-7.25976563	-0.86132813	+54.66796875	-6.45996094	-42.56103516	+2192	+8.37597656	-6.44677734	-0.58886719	+6.41601563	-7.58056641	+15.44677734	+1836	+6.57421875	-10.56445313	-0.65478516	+36.45263672	+11.16210938	-46.07666016	+1192
+1457971245.65330000	+8.57812500	-7.25976563	-0.86132813	+54.66796875	-6.45996094	-42.56103516	+2192	+8.37597656	-6.45117188	-0.58886719	+6.41601563	-7.58056641	+15.42480469	+1836	+6.56982422	-10.56884766	-0.65478516	+36.43066406	+11.16210938	-46.05468750	+1192
+1457971245.65739990	+8.57812500	-7.25976563	-0.86132813	+54.66796875	-6.45996094	-42.56103516	+2196	+8.37597656	-6.45117188	-0.58886719	+6.41601563	-7.58056641	+15.42480469	+1840	+6.56982422	-10.56884766	-0.65478516	+36.43066406	+11.16210938	-46.03271484	+1192
+1457971245.66570000	+8.57373047	-7.25976563	-0.86132813	+54.66796875	-6.45996094	-42.56103516	+2196	+8.37597656	-6.45117188	-0.58886719	+6.43798828	-7.58056641	+15.40283203	+1840	+6.56103516	-10.57324219	-0.65917969	+36.38671875	+11.18408203	-45.98876953	+1192
+1457971245.66989990	+8.57373047	-7.25976563	-0.86572266	+54.66796875	-6.45996094	-42.56103516	+2196	+8.37597656	-6.45117188	-0.58886719	+6.43798828	-7.58056641	+15.40283203	+1840	+6.56103516	-10.57324219	-0.66357422	+36.38671875	+11.18408203	-45.98876953	+1192
+1457971245.67409990	+8.57373047	-7.25976563	-0.86572266	+54.66796875	-6.45996094	-42.53906250	+2196	+8.37597656	-6.45117188	-0.58886719	+6.43798828	-7.55859375	+15.40283203	+1840	+6.55664063	-10.57324219	-0.66357422	+36.36474609	+11.18408203	-45.96679688	+1192
+1457971245.67820000	+8.57373047	-7.25976563	-0.86572266	+54.66796875	-6.45996094	-42.53906250	+2196	+8.37597656	-6.45117188	-0.58886719	+6.43798828	-7.55859375	+15.40283203	+1840	+6.55224609	-10.57763672	-0.66796875	+36.34277344	+11.18408203	-45.94482422	+1192
+1457971245.68240000	+8.57373047	-7.25976563	-0.86572266	+54.66796875	-6.45996094	-42.53906250	+2196	+8.37597656	-6.45117188	-0.58886719	+6.43798828	-7.55859375	+15.40283203	+1840	+6.55224609	-10.57763672	-0.66796875	+36.32080078	+11.18408203	-45.92285156	+1192
+1457971245.68660000	+8.57373047	-7.25976563	-0.86572266	+54.66796875	-6.45996094	-42.53906250	+2196	+8.37597656	-6.45117188	-0.58886719	+6.43798828	-7.55859375	+15.40283203	+1840	+6.54785156	-10.57763672	-0.67236328	+36.32080078	+11.20605469	-45.90087891	+1188
+1457971245.69070010	+8.57373047	-7.25976563	-0.86572266	+54.66796875	-6.45996094	-42.53906250	+2196	+8.37597656	-6.45117188	-0.58886719	+6.43798828	-7.55859375	+15.38085938	+1840	+6.54345703	-10.57763672	-0.67236328	+36.29882813	+11.20605469	-45.87890625	+1188
+1457971245.69910000	+8.57373047	-7.25976563	-0.86572266	+54.66796875	-6.45996094	-42.53906250	+2196	+8.37597656	-6.45117188	-0.58886719	+6.43798828	-7.55859375	+15.38085938	+1844	+6.53906250	-10.58203125	-0.67675781	+36.25488281	+11.20605469	-45.83496094	+1184
+1457971245.70320010	+8.57373047	-7.25976563	-0.86572266	+54.66796875	-6.45996094	-42.53906250	+2192	+8.37597656	-6.45117188	-0.58886719	+6.43798828	-7.55859375	+15.38085938	+1844	+6.53906250	-10.58203125	-0.67675781	+36.25488281	+11.20605469	-45.83496094	+1184
+1457971245.70740010	+8.57373047	-7.25976563	-0.86572266	+54.66796875	-6.45996094	-42.53906250	+2192	+8.37597656	-6.45117188	-0.58886719	+6.43798828	-7.55859375	+15.38085938	+1844	+6.53466797	-10.58203125	-0.68115234	+36.23291016	+11.20605469	-45.83496094	+1180
+1457971245.71160010	+8.57373047	-7.25976563	-0.86572266	+54.66796875	-6.45996094	-42.53906250	+2192	+8.37597656	-6.45117188	-0.58886719	+6.43798828	-7.55859375	+15.38085938	+1844	+6.53466797	-10.58203125	-0.68115234	+36.23291016	+11.20605469	-45.83496094	+1176
+1457971245.71569990	+8.57373047	-7.25976563	-0.86572266	+54.66796875	-6.45996094	-42.53906250	+2192	+8.37597656	-6.45117188	-0.58886719	+6.43798828	-7.55859375	+15.38085938	+1844	+6.53466797	-10.58203125	-0.68115234	+36.23291016	+11.20605469	-45.83496094	+1176
+1457971245.71989990	+8.57373047	-7.25976563	-0.86572266	+54.66796875	-6.45996094	-42.53906250	+2192	+8.37597656	-6.45117188	-0.58886719	+6.43798828	-7.55859375	+15.38085938	+1844	+6.53906250	-10.58203125	-0.67675781	+36.23291016	+11.20605469	-45.83496094	+1172
+1457971245.72820000	+8.57373047	-7.25976563	-0.86132813	+54.66796875	-6.45996094	-42.53906250	+2192	+8.37597656	-6.45117188	-0.58886719	+6.43798828	-7.55859375	+15.38085938	+1844	+6.53906250	-10.58203125	-0.67675781	+36.23291016	+11.18408203	-45.85693359	+1168
+1457971245.73239990	+8.57373047	-7.25976563	-0.86132813	+54.66796875	-6.48193359	-42.56103516	+2196	+8.37597656	-6.45117188	-0.58886719	+6.43798828	-7.58056641	+15.38085938	+1844	+6.53906250	-10.58203125	-0.67675781	+36.23291016	+11.18408203	-45.85693359	+1168
+1457971245.73650000	+8.57373047	-7.25976563	-0.86132813	+54.66796875	-6.48193359	-42.56103516	+2196	+8.37597656	-6.45117188	-0.58886719	+6.43798828	-7.58056641	+15.38085938	+1848	+6.54345703	-10.58203125	-0.67675781	+36.25488281	+11.18408203	-45.87890625	+1168
+1457971245.74070000	+8.57373047	-7.25976563	-0.86132813	+54.66796875	-6.48193359	-42.56103516	+2196	+8.37597656	-6.45117188	-0.58886719	+6.43798828	-7.58056641	+15.38085938	+1848	+6.54345703	-10.58203125	-0.67236328	+36.25488281	+11.18408203	-45.87890625	+1164
+1457971245.74490000	+8.57373047	-7.25976563	-0.86132813	+54.66796875	-6.48193359	-42.56103516	+2196	+8.38037109	-6.45117188	-0.58886719	+6.43798828	-7.60253906	+15.38085938	+1848	+6.54345703	-10.58203125	-0.67236328	+36.25488281	+11.18408203	-45.90087891	+1164
+1457971245.74900010	+8.57373047	-7.25976563	-0.86132813	+54.68994141	-6.48193359	-42.58300781	+2196	+8.38037109	-6.45117188	-0.58886719	+6.43798828	-7.60253906	+15.38085938	+1848	+6.54785156	-10.57763672	-0.67236328	+36.27685547	+11.16210938	-45.92285156	+1164
+1457971245.75320010	+8.57373047	-7.25976563	-0.86132813	+54.68994141	-6.50390625	-42.58300781	+2196	+8.38037109	-6.44677734	-0.58447266	+6.43798828	-7.62451172	+15.38085938	+1848	+6.55224609	-10.57763672	-0.66796875	+36.27685547	+11.16210938	-45.94482422	+1164
+1457971245.76149990	+8.57812500	-7.25537109	-0.85693359	+54.68994141	-6.52587891	-42.62695313	+2196	+8.38037109	-6.44677734	-0.58447266	+6.43798828	-7.64648438	+15.35888672	+1852	+6.56103516	-10.57324219	-0.65917969	+36.34277344	+11.09619141	-46.05468750	+1168
+1457971245.76570010	+8.57812500	-7.25537109	-0.85693359	+54.68994141	-6.52587891	-42.64892578	+2200	+8.38037109	-6.44677734	-0.58447266	+6.41601563	-7.66845703	+15.35888672	+1852	+6.56542969	-10.57324219	-0.65917969	+36.34277344	+11.07421875	-46.09863281	+1168
+1457971245.76990010	+8.57812500	-7.25537109	-0.85693359	+54.68994141	-6.54785156	-42.67089844	+2200	+8.38037109	-6.44677734	-0.58447266	+6.41601563	-7.69042969	+15.35888672	+1852	+6.56982422	-10.56884766	-0.65478516	+36.36474609	+11.05224609	-46.14257813	+1168
+1457971245.77399990	+8.57812500	-7.25537109	-0.85253906	+54.68994141	-6.54785156	-42.69287109	+2200	+8.38476563	-6.44677734	-0.58447266	+6.41601563	-7.69042969	+15.35888672	+1852	+6.57421875	-10.56884766	-0.65478516	+36.36474609	+11.00830078	-46.18652344	+1168
+1457971245.77819990	+8.57812500	-7.25537109	-0.85253906	+54.68994141	-6.56982422	-42.71484375	+2200	+8.38476563	-6.44677734	-0.58007813	+6.41601563	-7.71240234	+15.35888672	+1852	+6.57421875	-10.56884766	-0.65917969	+36.36474609	+10.98632813	-46.18652344	+1168
+1457971245.78239990	+8.58251953	-7.25537109	-0.85253906	+54.68994141	-6.59179688	-42.73681641	+2204	+8.38476563	-6.44677734	-0.58007813	+6.41601563	-7.73437500	+15.33691406	+1856	+6.57421875	-10.56884766	-0.65917969	+36.36474609	+10.96435547	-46.18652344	+1168
+1457971245.79070000	+8.58251953	-7.25537109	-0.84814453	+54.68994141	-6.61376953	-42.75878906	+2204	+8.38476563	-6.44677734	-0.58007813	+6.41601563	-7.75634766	+15.33691406	+1856	+6.56542969	-10.56884766	-0.66796875	+36.32080078	+10.92041016	-46.18652344	+1172
+1457971245.79489990	+8.58251953	-7.25537109	-0.84814453	+54.68994141	-6.61376953	-42.78076172	+2204	+8.38476563	-6.44677734	-0.58007813	+6.41601563	-7.75634766	+15.31494141	+1856	+6.56542969	-10.56884766	-0.66796875	+36.29882813	+10.89843750	-46.16455078	+1172
+1457971245.79900000	+8.58251953	-7.25537109	-0.84814453	+54.68994141	-6.61376953	-42.78076172	+2208	+8.38476563	-6.44677734	-0.58007813	+6.41601563	-7.77832031	+15.31494141	+1856	+6.56103516	-10.57324219	-0.67236328	+36.27685547	+10.89843750	-46.16455078	+1172
+1457971245.80320000	+8.58251953	-7.25097656	-0.84814453	+54.68994141	-6.63574219	-42.78076172	+2208	+8.38476563	-6.44677734	-0.58007813	+6.41601563	-7.77832031	+15.31494141	+1856	+6.55664063	-10.57324219	-0.67675781	+36.25488281	+10.89843750	-46.14257813	+1172
+1457971245.80740000	+8.58251953	-7.25097656	-0.84814453	+54.68994141	-6.63574219	-42.78076172	+2208	+8.38476563	-6.44677734	-0.58007813	+6.41601563	-7.77832031	+15.31494141	+1856	+6.55224609	-10.57324219	-0.67675781	+36.23291016	+10.87646484	-46.12060547	+1168
+1457971245.81150010	+8.58251953	-7.25097656	-0.84814453	+54.68994141	-6.63574219	-42.78076172	+2208	+8.38476563	-6.44677734	-0.58007813	+6.39404297	-7.77832031	+15.29296875	+1856	+6.55224609	-10.57324219	-0.68115234	+36.21093750	+10.87646484	-46.09863281	+1168
+1457971245.81570010	+8.58251953	-7.25097656	-0.84375000	+54.68994141	-6.63574219	-42.78076172	+2208	+8.38476563	-6.44677734	-0.57568359	+6.39404297	-7.77832031	+15.29296875	+1860	+6.54785156	-10.57324219	-0.68554688	+36.18896484	+10.87646484	-46.09863281	+1168
+1457971245.82399990	+8.58251953	-7.25097656	-0.84375000	+54.68994141	-6.65771484	-42.78076172	+2208	+8.38916016	-6.44677734	-0.57568359	+6.39404297	-7.77832031	+15.29296875	+1860	+6.54345703	-10.57763672	-0.68554688	+36.16699219	+10.87646484	-46.07666016	+1164
+1457971245.82820010	+8.58251953	-7.25097656	-0.84375000	+54.68994141	-6.65771484	-42.78076172	+2208	+8.38916016	-6.44677734	-0.57568359	+6.39404297	-7.77832031	+15.27099609	+1860	+6.54345703	-10.57763672	-0.68554688	+36.16699219	+10.87646484	-46.07666016	+1160
+1457971245.83229990	+8.58251953	-7.25097656	-0.84375000	+54.68994141	-6.65771484	-42.78076172	+2208	+8.38916016	-6.44677734	-0.57568359	+6.39404297	-7.80029297	+15.27099609	+1860	+6.54345703	-10.57763672	-0.68554688	+36.16699219	+10.87646484	-46.07666016	+1156
+1457971245.83649990	+8.58251953	-7.25097656	-0.84375000	+54.68994141	-6.65771484	-42.78076172	+2208	+8.38916016	-6.44677734	-0.57568359	+6.39404297	-7.80029297	+15.27099609	+1860	+6.54345703	-10.57763672	-0.68554688	+36.16699219	+10.87646484	-46.07666016	+1156
+1457971245.84069990	+8.58251953	-7.25097656	-0.84375000	+54.68994141	-6.65771484	-42.78076172	+2208	+8.38916016	-6.44677734	-0.57568359	+6.39404297	-7.80029297	+15.27099609	+1860	+6.54345703	-10.57763672	-0.68554688	+36.16699219	+10.87646484	-46.07666016	+1152
+1457971245.84480000	+8.58251953	-7.25097656	-0.84375000	+54.68994141	-6.65771484	-42.78076172	+2208	+8.38916016	-6.44677734	-0.57568359	+6.39404297	-7.80029297	+15.27099609	+1860	+6.54345703	-10.57763672	-0.68554688	+36.16699219	+10.87646484	-46.09863281	+1152
+1457971245.85320000	+8.58251953	-7.25097656	-0.84375000	+54.68994141	-6.67968750	-42.78076172	+2208	+8.38916016	-6.44677734	-0.57568359	+6.39404297	-7.80029297	+15.24902344	+1860	+6.54785156	-10.57324219	-0.68554688	+36.18896484	+10.89843750	-46.09863281	+1148
+1457971245.85730000	+8.58251953	-7.25097656	-0.84375000	+54.68994141	-6.67968750	-42.78076172	+2208	+8.38916016	-6.44677734	-0.57568359	+6.39404297	-7.80029297	+15.24902344	+1860	+6.54785156	-10.57324219	-0.68115234	+36.18896484	+10.89843750	-46.09863281	+1148
+1457971245.86150000	+8.58251953	-7.25097656	-0.84375000	+54.68994141	-6.67968750	-42.78076172	+2208	+8.38916016	-6.44677734	-0.57568359	+6.39404297	-7.80029297	+15.24902344	+1860	+6.54785156	-10.57324219	-0.68115234	+36.18896484	+10.89843750	-46.12060547	+1144
+1457971245.86570000	+8.58251953	-7.25537109	-0.84375000	+54.68994141	-6.70166016	-42.78076172	+2208	+8.38916016	-6.44677734	-0.57568359	+6.39404297	-7.80029297	+15.24902344	+1860	+6.55224609	-10.57324219	-0.68115234	+36.18896484	+10.89843750	-46.12060547	+1144
+1457971245.86980010	+8.58251953	-7.25537109	-0.84375000	+54.68994141	-6.70166016	-42.78076172	+2212	+8.38916016	-6.44677734	-0.57568359	+6.39404297	-7.82226563	+15.24902344	+1860	+6.55224609	-10.57324219	-0.67675781	+36.21093750	+10.89843750	-46.14257813	+1144
+1457971245.87400010	+8.58251953	-7.25537109	-0.84375000	+54.68994141	-6.72363281	-42.78076172	+2212	+8.38916016	-6.44677734	-0.57568359	+6.39404297	-7.82226563	+15.24902344	+1860	+6.55664063	-10.57324219	-0.67675781	+36.23291016	+10.89843750	-46.14257813	+1144
+1457971245.87820010	+8.58251953	-7.25097656	-0.84375000	+54.71191406	-6.72363281	-42.78076172	+2212	+8.38916016	-6.44677734	-0.57568359	+6.39404297	-7.82226563	+15.24902344	+1860	+6.55664063	-10.57324219	-0.67675781	+36.23291016	+10.89843750	-46.16455078	+1144
+1457971245.88649990	+8.58251953	-7.25097656	-0.84375000	+54.71191406	-6.74560547	-42.78076172	+2212	+8.38916016	-6.44677734	-0.57568359	+6.39404297	-7.82226563	+15.22705078	+1860	+6.56542969	-10.56884766	-0.66796875	+36.27685547	+10.89843750	-46.18652344	+1148
+1457971245.89060000	+8.58691406	-7.25097656	-0.83935547	+54.71191406	-6.74560547	-42.78076172	+2212	+8.38916016	-6.44677734	-0.57568359	+6.39404297	-7.82226563	+15.22705078	+1860	+6.56542969	-10.56884766	-0.66796875	+36.29882813	+10.89843750	-46.20849609	+1148
+1457971245.89479990	+8.58691406	-7.25097656	-0.83935547	+54.73388672	-6.76757813	-42.78076172	+2212	+8.38916016	-6.44677734	-0.57568359	+6.39404297	-7.82226563	+15.22705078	+1860	+6.56982422	-10.56884766	-0.66357422	+36.29882813	+10.89843750	-46.20849609	+1148
+1457971245.89899990	+8.58691406	-7.25097656	-0.83935547	+54.73388672	-6.76757813	-42.78076172	+2216	+8.38916016	-6.44677734	-0.57568359	+6.39404297	-7.82226563	+15.22705078	+1860	+6.56982422	-10.56884766	-0.66357422	+36.29882813	+10.89843750	-46.23046875	+1148
+1457971245.90310000	+8.58691406	-7.25097656	-0.83935547	+54.73388672	-6.76757813	-42.78076172	+2216	+8.38916016	-6.44677734	-0.57568359	+6.39404297	-7.82226563	+15.22705078	+1860	+6.56982422	-10.56884766	-0.66357422	+36.29882813	+10.89843750	-46.20849609	+1148
+1457971245.91150000	+8.58691406	-7.25097656	-0.84375000	+54.73388672	-6.78955078	-42.75878906	+2216	+8.38916016	-6.44677734	-0.57568359	+6.39404297	-7.82226563	+15.20507813	+1860	+6.56982422	-10.56884766	-0.66357422	+36.29882813	+10.89843750	-46.18652344	+1152
+1457971245.91560010	+8.58691406	-7.25097656	-0.84375000	+54.73388672	-6.78955078	-42.75878906	+2216	+8.38916016	-6.44677734	-0.57568359	+6.39404297	-7.82226563	+15.20507813	+1860	+6.56542969	-10.56884766	-0.66357422	+36.27685547	+10.89843750	-46.18652344	+1152
+1457971245.91980000	+8.58251953	-7.25097656	-0.84375000	+54.73388672	-6.78955078	-42.75878906	+2220	+8.38916016	-6.44677734	-0.57568359	+6.39404297	-7.82226563	+15.20507813	+1860	+6.56542969	-10.56884766	-0.66796875	+36.27685547	+10.89843750	-46.18652344	+1152
+1457971245.92400000	+8.58251953	-7.25097656	-0.84375000	+54.73388672	-6.78955078	-42.75878906	+2220	+8.38916016	-6.44677734	-0.57568359	+6.39404297	-7.82226563	+15.20507813	+1860	+6.56542969	-10.57324219	-0.66796875	+36.27685547	+10.89843750	-46.16455078	+1152
+1457971245.92810010	+8.58251953	-7.25097656	-0.84375000	+54.75585938	-6.78955078	-42.73681641	+2220	+8.38916016	-6.44677734	-0.57568359	+6.39404297	-7.82226563	+15.20507813	+1860	+6.56542969	-10.57324219	-0.66796875	+36.27685547	+10.89843750	-46.16455078	+1152
+1457971245.93650010	+8.58251953	-7.25097656	-0.84375000	+54.75585938	-6.78955078	-42.73681641	+2220	+8.38916016	-6.44677734	-0.57568359	+6.39404297	-7.82226563	+15.20507813	+1860	+6.56103516	-10.57324219	-0.66796875	+36.25488281	+10.89843750	-46.14257813	+1148
+1457971245.94059990	+8.58251953	-7.25097656	-0.84375000	+54.75585938	-6.78955078	-42.73681641	+2220	+8.38916016	-6.44677734	-0.57568359	+6.39404297	-7.82226563	+15.18310547	+1860	+6.56103516	-10.57324219	-0.66796875	+36.25488281	+10.89843750	-46.14257813	+1148
+1457971245.94479990	+8.58251953	-7.25097656	-0.84375000	+54.75585938	-6.78955078	-42.73681641	+2220	+8.38916016	-6.44677734	-0.57568359	+6.39404297	-7.82226563	+15.18310547	+1860	+6.56103516	-10.57324219	-0.66796875	+36.25488281	+10.89843750	-46.14257813	+1148
+1457971245.94899990	+8.58251953	-7.25097656	-0.84375000	+54.75585938	-6.78955078	-42.73681641	+2220	+8.38916016	-6.44677734	-0.57568359	+6.39404297	-7.80029297	+15.18310547	+1860	+6.56103516	-10.57324219	-0.67236328	+36.25488281	+10.89843750	-46.14257813	+1148
+1457971245.95310000	+8.58251953	-7.25097656	-0.84375000	+54.75585938	-6.78955078	-42.73681641	+2220	+8.38916016	-6.44677734	-0.57568359	+6.39404297	-7.80029297	+15.18310547	+1860	+6.56103516	-10.57324219	-0.67236328	+36.25488281	+10.89843750	-46.14257813	+1148
+1457971245.95729990	+8.58251953	-7.25097656	-0.84375000	+54.75585938	-6.78955078	-42.73681641	+2220	+8.38916016	-6.44677734	-0.57568359	+6.39404297	-7.80029297	+15.18310547	+1864	+6.56103516	-10.57324219	-0.67236328	+36.25488281	+10.89843750	-46.14257813	+1148
+1457971245.96560000	+8.58251953	-7.25097656	-0.84375000	+54.75585938	-6.78955078	-42.73681641	+2220	+8.38916016	-6.44677734	-0.57568359	+6.39404297	-7.80029297	+15.18310547	+1864	+6.56103516	-10.57324219	-0.67236328	+36.25488281	+10.89843750	-46.14257813	+1148
+1457971245.96980000	+8.58251953	-7.25097656	-0.84375000	+54.75585938	-6.78955078	-42.73681641	+2224	+8.38916016	-6.44677734	-0.57568359	+6.39404297	-7.80029297	+15.18310547	+1864	+6.56103516	-10.57324219	-0.67236328	+36.25488281	+10.89843750	-46.14257813	+1148
+1457971245.97390010	+8.58251953	-7.25097656	-0.84375000	+54.75585938	-6.78955078	-42.73681641	+2224	+8.38916016	-6.44677734	-0.57568359	+6.39404297	-7.80029297	+15.18310547	+1864	+6.56103516	-10.57324219	-0.67236328	+36.25488281	+10.89843750	-46.14257813	+1144
+1457971245.97810010	+8.58251953	-7.25097656	-0.84375000	+54.75585938	-6.78955078	-42.73681641	+2224	+8.38916016	-6.44677734	-0.57568359	+6.39404297	-7.80029297	+15.18310547	+1864	+6.56103516	-10.57324219	-0.66796875	+36.25488281	+10.89843750	-46.14257813	+1144
+1457971245.98230000	+8.58251953	-7.25097656	-0.84375000	+54.75585938	-6.78955078	-42.73681641	+2224	+8.38916016	-6.44677734	-0.57568359	+6.39404297	-7.80029297	+15.18310547	+1864	+6.56103516	-10.57324219	-0.66796875	+36.25488281	+10.89843750	-46.14257813	+1144
+1457971245.98639990	+8.58251953	-7.25097656	-0.84375000	+54.75585938	-6.78955078	-42.73681641	+2224	+8.38916016	-6.44677734	-0.57568359	+6.39404297	-7.80029297	+15.18310547	+1864	+6.56103516	-10.57324219	-0.66796875	+36.25488281	+10.89843750	-46.14257813	+1144
+1457971245.99480010	+8.58251953	-7.25097656	-0.84375000	+54.75585938	-6.81152344	-42.73681641	+2224	+8.38916016	-6.44677734	-0.57568359	+6.39404297	-7.80029297	+15.18310547	+1864	+6.56103516	-10.57324219	-0.66796875	+36.25488281	+10.89843750	-46.16455078	+1144
+1457971245.99889990	+8.58251953	-7.25097656	-0.84375000	+54.75585938	-6.81152344	-42.73681641	+2224	+8.38916016	-6.44677734	-0.57568359	+6.39404297	-7.80029297	+15.18310547	+1864	+6.56103516	-10.57324219	-0.66796875	+36.27685547	+10.89843750	-46.16455078	+1144
+1457971246.00309990	+8.58251953	-7.25097656	-0.84375000	+54.75585938	-6.81152344	-42.73681641	+2224	+8.38916016	-6.44677734	-0.57568359	+6.39404297	-7.80029297	+15.18310547	+1864	+6.56542969	-10.57324219	-0.66796875	+36.27685547	+10.89843750	-46.16455078	+1148
+1457971246.00729990	+8.58251953	-7.25097656	-0.84375000	+54.75585938	-6.81152344	-42.73681641	+2224	+8.38916016	-6.44677734	-0.57568359	+6.39404297	-7.80029297	+15.18310547	+1864	+6.56542969	-10.57324219	-0.66357422	+36.27685547	+10.89843750	-46.18652344	+1148
+1457971246.01140000	+8.58251953	-7.25097656	-0.84375000	+54.75585938	-6.81152344	-42.73681641	+2224	+8.38916016	-6.44677734	-0.57128906	+6.39404297	-7.80029297	+15.18310547	+1864	+6.56542969	-10.57324219	-0.66357422	+36.27685547	+10.89843750	-46.18652344	+1148
+1457971246.01560000	+8.58251953	-7.25097656	-0.84375000	+54.75585938	-6.81152344	-42.73681641	+2224	+8.38916016	-6.44677734	-0.57128906	+6.39404297	-7.80029297	+15.18310547	+1864	+6.56542969	-10.56884766	-0.66357422	+36.27685547	+10.89843750	-46.18652344	+1148
+1457971246.01979990	+8.58251953	-7.25097656	-0.84375000	+54.75585938	-6.81152344	-42.73681641	+2224	+8.38916016	-6.44677734	-0.57128906	+6.39404297	-7.80029297	+15.16113281	+1864	+6.56542969	-10.56884766	-0.66357422	+36.27685547	+10.87646484	-46.18652344	+1148
+1457971246.02810000	+8.58691406	-7.25097656	-0.84375000	+54.75585938	-6.81152344	-42.73681641	+2228	+8.38916016	-6.44677734	-0.57128906	+6.37207031	-7.80029297	+15.16113281	+1864	+6.56542969	-10.56884766	-0.66357422	+36.27685547	+10.87646484	-46.18652344	+1148
+1457971246.03230000	+8.58691406	-7.25097656	-0.84375000	+54.75585938	-6.83349609	-42.73681641	+2228	+8.38916016	-6.44677734	-0.57128906	+6.37207031	-7.80029297	+15.16113281	+1864	+6.56542969	-10.57324219	-0.66357422	+36.27685547	+10.87646484	-46.18652344	+1148
+1457971246.03640010	+8.58691406	-7.25097656	-0.84375000	+54.75585938	-6.83349609	-42.73681641	+2228	+8.38916016	-6.44677734	-0.57128906	+6.37207031	-7.80029297	+15.16113281	+1864	+6.56542969	-10.57324219	-0.66357422	+36.25488281	+10.87646484	-46.18652344	+1148
+1457971246.04060010	+8.58691406	-7.25097656	-0.84375000	+54.75585938	-6.83349609	-42.73681641	+2228	+8.39355469	-6.44677734	-0.57128906	+6.37207031	-7.80029297	+15.16113281	+1868	+6.56542969	-10.57324219	-0.66796875	+36.25488281	+10.87646484	-46.18652344	+1148
+1457971246.04469990	+8.58691406	-7.25097656	-0.84375000	+54.75585938	-6.83349609	-42.71484375	+2228	+8.39355469	-6.44677734	-0.57128906	+6.37207031	-7.80029297	+15.16113281	+1868	+6.56542969	-10.57324219	-0.66796875	+36.25488281	+10.87646484	-46.16455078	+1148
+1457971246.04889990	+8.58691406	-7.25097656	-0.84375000	+54.75585938	-6.83349609	-42.71484375	+2228	+8.39355469	-6.44677734	-0.57128906	+6.37207031	-7.80029297	+15.16113281	+1868	+6.56542969	-10.57324219	-0.66796875	+36.25488281	+10.87646484	-46.16455078	+1148
+1457971246.05720000	+8.58691406	-7.25097656	-0.84375000	+54.75585938	-6.83349609	-42.71484375	+2228	+8.39355469	-6.44677734	-0.57128906	+6.37207031	-7.80029297	+15.16113281	+1868	+6.56103516	-10.57324219	-0.66796875	+36.23291016	+10.87646484	-46.16455078	+1148
+1457971246.06139990	+8.58691406	-7.25097656	-0.84375000	+54.75585938	-6.83349609	-42.71484375	+2228	+8.39355469	-6.44677734	-0.57128906	+6.37207031	-7.80029297	+15.16113281	+1868	+6.56103516	-10.57324219	-0.66796875	+36.23291016	+10.87646484	-46.16455078	+1152
+1457971246.06559990	+8.58251953	-7.25097656	-0.84375000	+54.75585938	-6.83349609	-42.71484375	+2228	+8.39355469	-6.44677734	-0.57128906	+6.37207031	-7.80029297	+15.13916016	+1868	+6.56103516	-10.57324219	-0.66796875	+36.23291016	+10.87646484	-46.14257813	+1148
+1457971246.06970000	+8.58251953	-7.25097656	-0.84375000	+54.75585938	-6.83349609	-42.71484375	+2228	+8.39355469	-6.44677734	-0.57128906	+6.37207031	-7.80029297	+15.13916016	+1868	+6.56103516	-10.57324219	-0.66796875	+36.21093750	+10.87646484	-46.14257813	+1148
+1457971246.07390000	+8.58251953	-7.25097656	-0.84375000	+54.75585938	-6.83349609	-42.69287109	+2228	+8.39355469	-6.44677734	-0.57128906	+6.37207031	-7.80029297	+15.13916016	+1868	+6.56103516	-10.57324219	-0.67236328	+36.21093750	+10.87646484	-46.14257813	+1148
+1457971246.07810000	+8.58251953	-7.25097656	-0.84375000	+54.75585938	-6.83349609	-42.69287109	+2228	+8.39355469	-6.44677734	-0.57128906	+6.37207031	-7.80029297	+15.13916016	+1868	+6.56103516	-10.57324219	-0.67236328	+36.21093750	+10.87646484	-46.14257813	+1148
+1457971246.08640000	+8.58691406	-7.25097656	-0.84375000	+54.75585938	-6.83349609	-42.69287109	+2228	+8.39355469	-6.44677734	-0.57128906	+6.37207031	-7.80029297	+15.13916016	+1868	+6.55664063	-10.57324219	-0.67236328	+36.21093750	+10.87646484	-46.14257813	+1148
+1457971246.09060000	+8.58691406	-7.25097656	-0.84375000	+54.75585938	-6.83349609	-42.69287109	+2228	+8.39355469	-6.44677734	-0.57128906	+6.37207031	-7.80029297	+15.13916016	+1868	+6.55664063	-10.57324219	-0.67236328	+36.21093750	+10.87646484	-46.14257813	+1148
+1457971246.09470010	+8.58691406	-7.25097656	-0.84375000	+54.75585938	-6.83349609	-42.69287109	+2228	+8.39355469	-6.44677734	-0.57128906	+6.35009766	-7.80029297	+15.13916016	+1868	+6.56103516	-10.57324219	-0.67236328	+36.21093750	+10.87646484	-46.14257813	+1148
+1457971246.09890010	+8.58691406	-7.25097656	-0.84375000	+54.75585938	-6.83349609	-42.69287109	+2228	+8.39355469	-6.44677734	-0.57128906	+6.35009766	-7.80029297	+15.13916016	+1868	+6.56103516	-10.57324219	-0.67236328	+36.21093750	+10.87646484	-46.14257813	+1148
+1457971246.10310010	+8.58691406	-7.25097656	-0.84375000	+54.75585938	-6.83349609	-42.67089844	+2228	+8.39355469	-6.44677734	-0.57128906	+6.35009766	-7.80029297	+15.13916016	+1868	+6.56103516	-10.57324219	-0.67236328	+36.21093750	+10.87646484	-46.14257813	+1148
+1457971246.10719990	+8.58691406	-7.25097656	-0.84375000	+54.75585938	-6.83349609	-42.67089844	+2228	+8.39355469	-6.44677734	-0.57128906	+6.35009766	-7.80029297	+15.13916016	+1872	+6.56103516	-10.57324219	-0.66796875	+36.21093750	+10.87646484	-46.14257813	+1148
+1457971246.11139990	+8.58691406	-7.25097656	-0.84375000	+54.75585938	-6.83349609	-42.67089844	+2228	+8.39355469	-6.44677734	-0.57128906	+6.35009766	-7.80029297	+15.13916016	+1872	+6.56103516	-10.57324219	-0.66796875	+36.21093750	+10.87646484	-46.16455078	+1148
+1457971246.11970000	+8.58691406	-7.25097656	-0.84375000	+54.75585938	-6.85546875	-42.67089844	+2228	+8.39355469	-6.44677734	-0.57128906	+6.35009766	-7.80029297	+15.13916016	+1872	+6.56103516	-10.57324219	-0.66796875	+36.21093750	+10.87646484	-46.16455078	+1148
+1457971246.12389990	+8.58691406	-7.25097656	-0.84375000	+54.75585938	-6.85546875	-42.67089844	+2228	+8.39355469	-6.44677734	-0.57128906	+6.35009766	-7.80029297	+15.13916016	+1872	+6.56103516	-10.57324219	-0.66796875	+36.21093750	+10.87646484	-46.16455078	+1148
+1457971246.12800000	+8.58691406	-7.25097656	-0.84375000	+54.75585938	-6.85546875	-42.67089844	+2228	+8.39355469	-6.44677734	-0.57128906	+6.35009766	-7.80029297	+15.13916016	+1872	+6.56542969	-10.57324219	-0.66796875	+36.23291016	+10.87646484	-46.18652344	+1148
+1457971246.13220000	+8.58691406	-7.25097656	-0.84375000	+54.75585938	-6.85546875	-42.67089844	+2228	+8.39355469	-6.44677734	-0.57128906	+6.35009766	-7.80029297	+15.13916016	+1872	+6.56542969	-10.57324219	-0.66357422	+36.23291016	+10.87646484	-46.18652344	+1152
+1457971246.13640000	+8.58691406	-7.25097656	-0.84375000	+54.75585938	-6.87744141	-42.67089844	+2228	+8.39355469	-6.44677734	-0.57128906	+6.35009766	-7.80029297	+15.13916016	+1872	+6.56542969	-10.57324219	-0.66357422	+36.23291016	+10.87646484	-46.18652344	+1152
+1457971246.14050010	+8.59130859	-7.25097656	-0.84375000	+54.75585938	-6.87744141	-42.67089844	+2228	+8.39355469	-6.44677734	-0.57128906	+6.35009766	-7.80029297	+15.13916016	+1872	+6.56542969	-10.57324219	-0.66357422	+36.23291016	+10.87646484	-46.20849609	+1152
+1457971246.14890000	+8.59130859	-7.25097656	-0.83935547	+54.77783203	-6.87744141	-42.67089844	+2228	+8.39355469	-6.44677734	-0.57128906	+6.35009766	-7.80029297	+15.13916016	+1872	+6.56982422	-10.57324219	-0.66357422	+36.23291016	+10.87646484	-46.20849609	+1152
+1457971246.15300010	+8.59130859	-7.25097656	-0.83935547	+54.77783203	-6.89941406	-42.67089844	+2228	+8.39355469	-6.44677734	-0.57128906	+6.35009766	-7.80029297	+15.13916016	+1872	+6.56982422	-10.57324219	-0.66357422	+36.23291016	+10.87646484	-46.20849609	+1152
+1457971246.15720010	+8.59130859	-7.25097656	-0.83935547	+54.77783203	-6.89941406	-42.67089844	+2228	+8.39355469	-6.44677734	-0.57128906	+6.35009766	-7.80029297	+15.13916016	+1872	+6.56542969	-10.57324219	-0.66357422	+36.21093750	+10.87646484	-46.20849609	+1152
+1457971246.16140010	+8.59130859	-7.25097656	-0.83935547	+54.77783203	-6.89941406	-42.69287109	+2228	+8.39355469	-6.44677734	-0.57128906	+6.35009766	-7.80029297	+15.13916016	+1872	+6.56542969	-10.57324219	-0.66357422	+36.21093750	+10.87646484	-46.20849609	+1152
