# Supplementary material for: A direct effect of perception on action when grasping a cup
Source: Sci Rep. 2018 Jan 9;8:171. doi: 10.1038/s41598-017-18591-5 (PMC5760564; doi:10.1038/s41598-017-18591-5)
Supplement: Supplementary file 6 — Supplementary Information [file 41598_2017_18591_MOESM6_ESM.zip › SciRep_Data/S01instruct/S01_100instruct_Tr66.dat]

+1000000000000.00000000	+0.00000000	+0.00000000	+0.00000000	+0.00000000	+0.00000000	+0.00000000	+0	+0.00000000	+0.00000000	+0.00000000	+0.00000000	+0.00000000	+0.00000000	+0	+0.00000000	+0.00000000	+0.00000000	+0.00000000	+0.00000000	+0.00000000	+0
+1457971246.16549990	+8.59130859	-7.25097656	-0.83935547	+54.77783203	-6.89941406	-42.69287109	+2228	+8.39355469	-6.44677734	-0.57128906	+6.35009766	-7.80029297	+15.13916016	+1872	+6.56542969	-10.57324219	-0.66357422	+36.18896484	+10.87646484	-46.20849609	+1152
+1457971246.16969990	+8.59130859	-7.25097656	-0.83935547	+54.77783203	-6.89941406	-42.69287109	+2228	+8.39355469	-6.44677734	-0.57128906	+6.35009766	-7.80029297	+15.11718750	+1872	+6.56542969	-10.57324219	-0.66357422	+36.18896484	+10.87646484	-46.20849609	+1152
+1457971246.17800000	+8.59130859	-7.25097656	-0.83935547	+54.77783203	-6.89941406	-42.69287109	+2232	+8.39794922	-6.44677734	-0.57128906	+6.35009766	-7.80029297	+15.11718750	+1872	+6.56103516	-10.57763672	-0.66796875	+36.16699219	+10.87646484	-46.18652344	+1152
+1457971246.18220000	+8.59130859	-7.25097656	-0.83935547	+54.77783203	-6.89941406	-42.69287109	+2232	+8.39794922	-6.44677734	-0.57128906	+6.32812500	-7.80029297	+15.11718750	+1872	+6.56103516	-10.57763672	-0.66796875	+36.16699219	+10.87646484	-46.18652344	+1152
+1457971246.18639990	+8.59130859	-7.25097656	-0.83935547	+54.77783203	-6.92138672	-42.69287109	+2232	+8.39794922	-6.44677734	-0.57128906	+6.32812500	-7.80029297	+15.11718750	+1872	+6.56103516	-10.57763672	-0.66796875	+36.16699219	+10.87646484	-46.18652344	+1152
+1457971246.19050000	+8.59130859	-7.25097656	-0.83935547	+54.77783203	-6.92138672	-42.69287109	+2232	+8.39794922	-6.44677734	-0.57128906	+6.32812500	-7.80029297	+15.11718750	+1872	+6.56103516	-10.57763672	-0.67236328	+36.14501953	+10.87646484	-46.16455078	+1152
+1457971246.19470000	+8.59130859	-7.25097656	-0.83935547	+54.77783203	-6.92138672	-42.69287109	+2232	+8.39794922	-6.44677734	-0.57128906	+6.32812500	-7.80029297	+15.11718750	+1872	+6.56103516	-10.57763672	-0.67236328	+36.14501953	+10.87646484	-46.16455078	+1152
+1457971251.75900010	+8.38476563	-7.45312500	-0.87011719	+55.50292969	-6.94335938	-42.38525391	+2168	+8.16503906	-6.61816406	-0.63281250	+5.55908203	-8.17382813	+11.71142578	+1772	+6.33251953	-10.79736328	-0.62402344	+36.14501953	+12.10693359	-48.03222656	+1056
+1457971251.76729990	+8.38476563	-7.45312500	-0.87011719	+55.50292969	-6.94335938	-42.36328125	+2168	+8.16503906	-6.61816406	-0.63281250	+5.55908203	-8.17382813	+11.68945313	+1772	+6.32812500	-10.79736328	-0.62841797	+36.10107422	+12.10693359	-48.01025391	+1056
+1457971251.77140000	+8.38476563	-7.45312500	-0.87011719	+55.50292969	-6.94335938	-42.36328125	+2168	+8.16503906	-6.61816406	-0.63281250	+5.55908203	-8.17382813	+11.68945313	+1772	+6.32373047	-10.80175781	-0.62841797	+36.07910156	+12.10693359	-47.98828125	+1056
+1457971251.77560000	+8.38476563	-7.45312500	-0.87011719	+55.50292969	-6.94335938	-42.36328125	+2168	+8.16503906	-6.61816406	-0.63281250	+5.55908203	-8.17382813	+11.68945313	+1772	+6.32373047	-10.80175781	-0.63281250	+36.07910156	+12.10693359	-47.96630859	+1056
+1457971251.77979990	+8.38476563	-7.45312500	-0.87451172	+55.50292969	-6.94335938	-42.36328125	+2168	+8.16503906	-6.61816406	-0.63281250	+5.55908203	-8.17382813	+11.68945313	+1772	+6.31494141	-10.80175781	-0.63720703	+36.03515625	+12.08496094	-47.92236328	+1056
+1457971251.78390000	+8.38476563	-7.45312500	-0.87451172	+55.50292969	-6.94335938	-42.36328125	+2168	+8.16503906	-6.61816406	-0.63281250	+5.55908203	-8.15185547	+11.68945313	+1772	+6.31054688	-10.80615234	-0.64160156	+35.99121094	+12.08496094	-47.90039063	+1056
+1457971251.78810000	+8.38037109	-7.45312500	-0.87451172	+55.50292969	-6.92138672	-42.34130859	+2168	+8.16503906	-6.61816406	-0.63281250	+5.55908203	-8.15185547	+11.68945313	+1772	+6.30615234	-10.80615234	-0.64160156	+35.96923828	+12.08496094	-47.87841797	+1056
+1457971251.79230000	+8.38037109	-7.45312500	-0.87451172	+55.50292969	-6.92138672	-42.34130859	+2168	+8.16503906	-6.61816406	-0.63281250	+5.55908203	-8.15185547	+11.68945313	+1772	+6.30175781	-10.80615234	-0.64599609	+35.94726563	+12.08496094	-47.85644531	+1056
+1457971251.79640010	+8.38037109	-7.45312500	-0.87451172	+55.50292969	-6.92138672	-42.34130859	+2168	+8.16503906	-6.61816406	-0.63281250	+5.55908203	-8.15185547	+11.68945313	+1772	+6.30175781	-10.80615234	-0.64599609	+35.94726563	+12.08496094	-47.85644531	+1052
+1457971251.80060010	+8.38037109	-7.45312500	-0.87451172	+55.50292969	-6.92138672	-42.34130859	+2168	+8.16503906	-6.61816406	-0.63281250	+5.55908203	-8.15185547	+11.68945313	+1772	+6.30175781	-10.80615234	-0.64599609	+35.94726563	+12.08496094	-47.85644531	+1048
+1457971251.80480000	+8.38037109	-7.45312500	-0.87451172	+55.50292969	-6.92138672	-42.34130859	+2164	+8.16503906	-6.61816406	-0.63281250	+5.55908203	-8.15185547	+11.68945313	+1772	+6.30175781	-10.80615234	-0.64599609	+35.94726563	+12.06298828	-47.85644531	+1048
+1457971251.80890010	+8.38037109	-7.45312500	-0.87451172	+55.50292969	-6.92138672	-42.34130859	+2164	+8.16503906	-6.61816406	-0.63281250	+5.55908203	-8.15185547	+11.68945313	+1772	+6.30175781	-10.80615234	-0.64599609	+35.94726563	+12.06298828	-47.87841797	+1044
+1457971251.81730010	+8.38037109	-7.45312500	-0.87451172	+55.50292969	-6.92138672	-42.34130859	+2164	+8.16503906	-6.61816406	-0.63281250	+5.53710938	-8.15185547	+11.68945313	+1772	+6.30615234	-10.80615234	-0.64160156	+35.96923828	+12.08496094	-47.90039063	+1044
+1457971251.82139990	+8.38476563	-7.45312500	-0.87451172	+55.50292969	-6.92138672	-42.34130859	+2164	+8.16503906	-6.61816406	-0.63281250	+5.53710938	-8.15185547	+11.68945313	+1772	+6.30615234	-10.80615234	-0.64160156	+35.99121094	+12.08496094	-47.90039063	+1040
+1457971251.82559990	+8.38476563	-7.45312500	-0.87451172	+55.50292969	-6.92138672	-42.34130859	+2164	+8.16503906	-6.61816406	-0.63281250	+5.53710938	-8.15185547	+11.68945313	+1772	+6.30615234	-10.80615234	-0.64160156	+35.99121094	+12.08496094	-47.92236328	+1040
+1457971251.82979990	+8.38476563	-7.45312500	-0.87451172	+55.50292969	-6.92138672	-42.31933594	+2164	+8.16064453	-6.61816406	-0.63281250	+5.53710938	-8.15185547	+11.68945313	+1772	+6.31054688	-10.80615234	-0.63720703	+35.99121094	+12.08496094	-47.92236328	+1040
+1457971251.83390000	+8.38476563	-7.45312500	-0.87451172	+55.50292969	-6.92138672	-42.31933594	+2164	+8.16064453	-6.61816406	-0.63281250	+5.53710938	-8.15185547	+11.68945313	+1772	+6.31054688	-10.80615234	-0.63720703	+36.01318359	+12.08496094	-47.92236328	+1040
+1457971251.84229990	+8.38476563	-7.45312500	-0.87451172	+55.50292969	-6.94335938	-42.31933594	+2164	+8.16064453	-6.61816406	-0.63281250	+5.53710938	-8.15185547	+11.68945313	+1772	+6.31054688	-10.80175781	-0.63720703	+36.01318359	+12.08496094	-47.94433594	+1036
+1457971251.84640000	+8.38476563	-7.45312500	-0.87451172	+55.50292969	-6.94335938	-42.31933594	+2164	+8.16064453	-6.61816406	-0.63281250	+5.53710938	-8.15185547	+11.68945313	+1772	+6.31494141	-10.80175781	-0.63281250	+36.03515625	+12.08496094	-47.94433594	+1036
+1457971251.85060000	+8.38476563	-7.45312500	-0.87451172	+55.50292969	-6.94335938	-42.31933594	+2164	+8.16064453	-6.61816406	-0.63281250	+5.53710938	-8.15185547	+11.68945313	+1772	+6.31494141	-10.80175781	-0.63281250	+36.03515625	+12.08496094	-47.96630859	+1036
+1457971251.85470010	+8.38476563	-7.45312500	-0.87451172	+55.50292969	-6.94335938	-42.31933594	+2164	+8.16064453	-6.61816406	-0.63281250	+5.53710938	-8.15185547	+11.68945313	+1772	+6.31494141	-10.80175781	-0.63281250	+36.03515625	+12.08496094	-47.96630859	+1036
+1457971251.85890010	+8.38476563	-7.45312500	-0.87451172	+55.50292969	-6.94335938	-42.31933594	+2164	+8.16064453	-6.61816406	-0.63281250	+5.53710938	-8.15185547	+11.71142578	+1772	+6.31494141	-10.80175781	-0.63281250	+36.03515625	+12.08496094	-47.96630859	+1036
+1457971251.86310010	+8.38476563	-7.45312500	-0.87451172	+55.50292969	-6.94335938	-42.31933594	+2164	+8.16064453	-6.61816406	-0.63281250	+5.53710938	-8.15185547	+11.71142578	+1772	+6.31494141	-10.80175781	-0.63281250	+36.03515625	+12.08496094	-47.96630859	+1036
+1457971251.86719990	+8.38476563	-7.45312500	-0.87451172	+55.50292969	-6.94335938	-42.31933594	+2164	+8.16064453	-6.61816406	-0.63281250	+5.53710938	-8.15185547	+11.71142578	+1772	+6.31494141	-10.80175781	-0.63281250	+36.03515625	+12.08496094	-47.96630859	+1032
+1457971251.87140010	+8.38476563	-7.45312500	-0.87451172	+55.50292969	-6.94335938	-42.31933594	+2164	+8.16064453	-6.61816406	-0.63281250	+5.53710938	-8.15185547	+11.71142578	+1772	+6.31494141	-10.80175781	-0.63281250	+36.03515625	+12.08496094	-47.96630859	+1032
+1457971251.87560010	+8.38476563	-7.45312500	-0.87451172	+55.50292969	-6.92138672	-42.31933594	+2164	+8.16064453	-6.61816406	-0.63281250	+5.53710938	-8.15185547	+11.71142578	+1772	+6.31494141	-10.80175781	-0.63281250	+36.03515625	+12.06298828	-47.96630859	+1032
+1457971251.88389990	+8.38476563	-7.45312500	-0.87451172	+55.50292969	-6.92138672	-42.31933594	+2160	+8.16064453	-6.61816406	-0.63281250	+5.53710938	-8.15185547	+11.71142578	+1772	+6.31494141	-10.80175781	-0.63281250	+36.03515625	+12.06298828	-47.96630859	+1032
+1457971251.88809990	+8.38476563	-7.45312500	-0.87451172	+55.50292969	-6.92138672	-42.31933594	+2160	+8.16064453	-6.61816406	-0.63281250	+5.53710938	-8.15185547	+11.71142578	+1772	+6.31494141	-10.80175781	-0.63281250	+36.03515625	+12.06298828	-47.96630859	+1032
+1457971251.89220000	+8.38476563	-7.45312500	-0.87451172	+55.50292969	-6.92138672	-42.31933594	+2160	+8.16064453	-6.61816406	-0.63281250	+5.53710938	-8.15185547	+11.71142578	+1772	+6.31494141	-10.80175781	-0.63720703	+36.03515625	+12.06298828	-47.96630859	+1032
+1457971251.90060000	+8.38476563	-7.45312500	-0.87451172	+55.50292969	-6.92138672	-42.29736328	+2160	+8.16064453	-6.61816406	-0.63281250	+5.53710938	-8.15185547	+11.71142578	+1772	+6.31494141	-10.80175781	-0.63720703	+36.03515625	+12.06298828	-47.94433594	+1028
+1457971251.90470000	+8.38476563	-7.45312500	-0.87451172	+55.50292969	-6.92138672	-42.29736328	+2160	+8.16064453	-6.61816406	-0.63281250	+5.53710938	-8.15185547	+11.71142578	+1772	+6.31494141	-10.80175781	-0.63720703	+36.03515625	+12.06298828	-47.94433594	+1028
+1457971251.90890000	+8.38476563	-7.44873047	-0.87451172	+55.50292969	-6.92138672	-42.29736328	+2160	+8.16064453	-6.61816406	-0.63281250	+5.53710938	-8.15185547	+11.71142578	+1772	+6.31494141	-10.80175781	-0.63720703	+36.03515625	+12.06298828	-47.94433594	+1028
+1457971251.91310000	+8.38476563	-7.44873047	-0.87451172	+55.50292969	-6.92138672	-42.29736328	+2160	+8.16064453	-6.61816406	-0.63281250	+5.53710938	-8.15185547	+11.71142578	+1772	+6.31494141	-10.80175781	-0.63720703	+36.05712891	+12.06298828	-47.94433594	+1028
+1457971251.91720010	+8.38476563	-7.44873047	-0.87451172	+55.50292969	-6.92138672	-42.29736328	+2160	+8.16064453	-6.61816406	-0.63281250	+5.53710938	-8.15185547	+11.71142578	+1772	+6.31494141	-10.80175781	-0.63720703	+36.05712891	+12.06298828	-47.94433594	+1028
+1457971251.92140010	+8.38476563	-7.44873047	-0.87451172	+55.50292969	-6.92138672	-42.29736328	+2160	+8.16064453	-6.61816406	-0.63281250	+5.53710938	-8.15185547	+11.71142578	+1772	+6.31494141	-10.80175781	-0.63720703	+36.05712891	+12.06298828	-47.94433594	+1028
+1457971251.92549990	+8.38476563	-7.44873047	-0.87451172	+55.50292969	-6.92138672	-42.29736328	+2160	+8.16064453	-6.61816406	-0.63281250	+5.53710938	-8.15185547	+11.71142578	+1772	+6.31494141	-10.80175781	-0.63720703	+36.05712891	+12.06298828	-47.94433594	+1028
+1457971251.92969990	+8.38476563	-7.44873047	-0.87451172	+55.50292969	-6.92138672	-42.29736328	+2160	+8.16064453	-6.61816406	-0.63281250	+5.53710938	-8.15185547	+11.71142578	+1768	+6.31494141	-10.80175781	-0.63720703	+36.05712891	+12.06298828	-47.96630859	+1028
+1457971251.93390010	+8.38476563	-7.44873047	-0.87451172	+55.50292969	-6.92138672	-42.29736328	+2160	+8.16064453	-6.61816406	-0.63281250	+5.51513672	-8.15185547	+11.71142578	+1768	+6.31494141	-10.80175781	-0.63281250	+36.07910156	+12.06298828	-47.96630859	+1028
+1457971251.93800000	+8.38476563	-7.44873047	-0.87451172	+55.50292969	-6.92138672	-42.29736328	+2160	+8.16064453	-6.61816406	-0.63281250	+5.51513672	-8.15185547	+11.71142578	+1768	+6.31933594	-10.79736328	-0.63281250	+36.07910156	+12.06298828	-47.96630859	+1028
+1457971251.94639990	+8.38476563	-7.44873047	-0.87451172	+55.50292969	-6.92138672	-42.29736328	+2160	+8.16064453	-6.61816406	-0.63281250	+5.51513672	-8.15185547	+11.71142578	+1768	+6.31933594	-10.79736328	-0.63281250	+36.10107422	+12.06298828	-47.96630859	+1028
+1457971251.95050000	+8.38476563	-7.44873047	-0.87451172	+55.52490234	-6.94335938	-42.29736328	+2160	+8.16064453	-6.61816406	-0.63281250	+5.51513672	-8.15185547	+11.71142578	+1768	+6.31933594	-10.79736328	-0.63281250	+36.10107422	+12.06298828	-47.98828125	+1028
+1457971251.95470000	+8.38476563	-7.44873047	-0.87451172	+55.52490234	-6.94335938	-42.29736328	+2160	+8.16064453	-6.61816406	-0.63281250	+5.51513672	-8.15185547	+11.71142578	+1768	+6.32373047	-10.79736328	-0.63281250	+36.10107422	+12.06298828	-47.98828125	+1028
+1457971251.95890000	+8.38476563	-7.44873047	-0.87451172	+55.52490234	-6.94335938	-42.29736328	+2160	+8.16064453	-6.61816406	-0.63281250	+5.51513672	-8.15185547	+11.71142578	+1768	+6.32373047	-10.79736328	-0.62841797	+36.12304688	+12.06298828	-47.98828125	+1028
+1457971251.96300010	+8.38476563	-7.44873047	-0.87011719	+55.52490234	-6.94335938	-42.29736328	+2160	+8.16064453	-6.61816406	-0.63281250	+5.51513672	-8.15185547	+11.71142578	+1768	+6.32373047	-10.79736328	-0.62841797	+36.12304688	+12.06298828	-47.98828125	+1028
+1457971251.96720000	+8.38476563	-7.44873047	-0.87011719	+55.52490234	-6.94335938	-42.29736328	+2160	+8.16064453	-6.61816406	-0.63281250	+5.51513672	-8.15185547	+11.71142578	+1768	+6.32373047	-10.79736328	-0.62841797	+36.12304688	+12.06298828	-48.01025391	+1028
+1457971251.97550010	+8.38476563	-7.44873047	-0.87011719	+55.52490234	-6.94335938	-42.29736328	+2160	+8.16064453	-6.61816406	-0.63281250	+5.51513672	-8.15185547	+11.73339844	+1768	+6.32812500	-10.79736328	-0.62841797	+36.14501953	+12.04101563	-48.01025391	+1032
+1457971251.97970010	+8.38476563	-7.44873047	-0.87011719	+55.52490234	-6.94335938	-42.29736328	+2160	+8.16064453	-6.61816406	-0.63281250	+5.51513672	-8.15185547	+11.73339844	+1768	+6.32812500	-10.79736328	-0.62841797	+36.14501953	+12.04101563	-48.01025391	+1032
+1457971251.98390010	+8.38476563	-7.44873047	-0.87011719	+55.52490234	-6.94335938	-42.29736328	+2160	+8.16064453	-6.61816406	-0.63281250	+5.51513672	-8.15185547	+11.73339844	+1768	+6.32812500	-10.79736328	-0.62841797	+36.14501953	+12.04101563	-48.01025391	+1032
+1457971251.98799990	+8.38476563	-7.44873047	-0.87011719	+55.52490234	-6.94335938	-42.29736328	+2160	+8.16064453	-6.61816406	-0.63281250	+5.51513672	-8.15185547	+11.73339844	+1768	+6.32812500	-10.79736328	-0.62841797	+36.14501953	+12.04101563	-48.01025391	+1032
+1457971251.99219990	+8.38476563	-7.44873047	-0.87011719	+55.52490234	-6.94335938	-42.29736328	+2160	+8.16064453	-6.61816406	-0.63281250	+5.51513672	-8.15185547	+11.73339844	+1768	+6.32812500	-10.79736328	-0.62841797	+36.14501953	+12.04101563	-48.01025391	+1032
+1457971251.99640010	+8.38476563	-7.44873047	-0.87011719	+55.52490234	-6.94335938	-42.29736328	+2160	+8.16064453	-6.61816406	-0.63281250	+5.51513672	-8.15185547	+11.73339844	+1768	+6.32812500	-10.79736328	-0.62841797	+36.14501953	+12.04101563	-48.01025391	+1032
+1457971252.00050000	+8.38476563	-7.44873047	-0.87011719	+55.52490234	-6.94335938	-42.29736328	+2160	+8.16064453	-6.61376953	-0.63281250	+5.49316406	-8.15185547	+11.73339844	+1764	+6.32812500	-10.79736328	-0.62841797	+36.14501953	+12.04101563	-48.01025391	+1032
+1457971252.00469990	+8.38476563	-7.44873047	-0.87011719	+55.52490234	-6.94335938	-42.29736328	+2160	+8.16064453	-6.61376953	-0.63281250	+5.49316406	-8.15185547	+11.73339844	+1764	+6.32373047	-10.79736328	-0.62841797	+36.14501953	+12.04101563	-48.01025391	+1032
+1457971252.00880000	+8.38476563	-7.44873047	-0.87011719	+55.52490234	-6.94335938	-42.29736328	+2160	+8.16064453	-6.61376953	-0.63281250	+5.49316406	-8.15185547	+11.73339844	+1764	+6.32373047	-10.79736328	-0.62841797	+36.14501953	+12.04101563	-47.98828125	+1032
+1457971252.01300000	+8.38476563	-7.44873047	-0.87011719	+55.52490234	-6.94335938	-42.29736328	+2160	+8.16064453	-6.61376953	-0.63281250	+5.49316406	-8.15185547	+11.73339844	+1764	+6.32373047	-10.79736328	-0.62841797	+36.14501953	+12.04101563	-47.98828125	+1032
+1457971252.01720000	+8.38476563	-7.44873047	-0.87011719	+55.52490234	-6.94335938	-42.29736328	+2160	+8.16064453	-6.61376953	-0.63281250	+5.49316406	-8.15185547	+11.73339844	+1764	+6.32373047	-10.79736328	-0.62841797	+36.14501953	+12.04101563	-47.98828125	+1032
+1457971252.02130010	+8.38476563	-7.44873047	-0.87011719	+55.50292969	-6.94335938	-42.29736328	+2160	+8.16064453	-6.61376953	-0.63281250	+5.49316406	-8.15185547	+11.73339844	+1764	+6.32373047	-10.79736328	-0.62841797	+36.12304688	+12.04101563	-47.98828125	+1032
+1457971252.02550010	+8.38476563	-7.44873047	-0.87011719	+55.50292969	-6.94335938	-42.29736328	+2160	+8.16064453	-6.61376953	-0.63281250	+5.49316406	-8.15185547	+11.73339844	+1764	+6.32373047	-10.79736328	-0.63281250	+36.12304688	+12.01904297	-47.98828125	+1032
+1457971252.03379990	+8.38476563	-7.44873047	-0.87011719	+55.50292969	-6.96533203	-42.29736328	+2160	+8.16064453	-6.61376953	-0.63281250	+5.49316406	-8.15185547	+11.73339844	+1764	+6.32373047	-10.79736328	-0.63281250	+36.12304688	+12.01904297	-47.98828125	+1032
+1457971252.03800010	+8.38476563	-7.44873047	-0.87011719	+55.50292969	-6.96533203	-42.29736328	+2160	+8.16064453	-6.61376953	-0.63281250	+5.49316406	-8.15185547	+11.73339844	+1764	+6.32373047	-10.79736328	-0.63281250	+36.12304688	+12.01904297	-47.96630859	+1032
+1457971252.04220010	+8.38476563	-7.44873047	-0.87011719	+55.50292969	-6.96533203	-42.29736328	+2160	+8.16064453	-6.61376953	-0.63281250	+5.49316406	-8.15185547	+11.73339844	+1764	+6.32373047	-10.79736328	-0.63281250	+36.12304688	+12.01904297	-47.96630859	+1032
+1457971252.04629990	+8.38476563	-7.44873047	-0.87011719	+55.50292969	-6.96533203	-42.29736328	+2160	+8.16064453	-6.61376953	-0.63281250	+5.49316406	-8.15185547	+11.73339844	+1764	+6.32373047	-10.79736328	-0.63281250	+36.12304688	+12.01904297	-47.96630859	+1032
+1457971252.05049990	+8.38476563	-7.44873047	-0.87011719	+55.50292969	-6.96533203	-42.29736328	+2160	+8.16064453	-6.61376953	-0.63281250	+5.49316406	-8.15185547	+11.73339844	+1764	+6.32373047	-10.79296875	-0.63281250	+36.12304688	+12.01904297	-47.98828125	+1032
+1457971252.05469990	+8.38476563	-7.44873047	-0.87011719	+55.50292969	-6.96533203	-42.29736328	+2160	+8.16064453	-6.61376953	-0.63281250	+5.49316406	-8.15185547	+11.73339844	+1764	+6.32373047	-10.79296875	-0.63281250	+36.12304688	+12.01904297	-47.98828125	+1032
+1457971252.05880000	+8.38476563	-7.44433594	-0.87011719	+55.50292969	-6.96533203	-42.29736328	+2156	+8.16064453	-6.61376953	-0.63281250	+5.49316406	-8.15185547	+11.73339844	+1764	+6.32373047	-10.79296875	-0.63281250	+36.12304688	+12.01904297	-47.98828125	+1032
+1457971252.06300000	+8.38476563	-7.44433594	-0.87011719	+55.50292969	-6.98730469	-42.29736328	+2156	+8.16064453	-6.61376953	-0.63281250	+5.47119141	-8.15185547	+11.73339844	+1764	+6.32373047	-10.79296875	-0.63281250	+36.14501953	+12.01904297	-47.98828125	+1032
+1457971252.06719990	+8.38476563	-7.44433594	-0.87011719	+55.50292969	-6.98730469	-42.29736328	+2156	+8.16064453	-6.61376953	-0.63281250	+5.47119141	-8.15185547	+11.75537109	+1764	+6.32373047	-10.79296875	-0.63281250	+36.14501953	+12.01904297	-47.98828125	+1032
+1457971252.07130000	+8.38476563	-7.44433594	-0.87011719	+55.50292969	-6.98730469	-42.29736328	+2156	+8.16064453	-6.61376953	-0.63281250	+5.47119141	-8.15185547	+11.75537109	+1764	+6.32373047	-10.79296875	-0.62841797	+36.14501953	+12.01904297	-47.98828125	+1032
+1457971252.07550000	+8.38916016	-7.44433594	-0.87011719	+55.50292969	-6.98730469	-42.29736328	+2156	+8.16064453	-6.61376953	-0.63281250	+5.47119141	-8.15185547	+11.75537109	+1764	+6.32812500	-10.79296875	-0.62841797	+36.14501953	+11.99707031	-47.98828125	+1036
+1457971252.07960010	+8.38916016	-7.44433594	-0.87011719	+55.50292969	-6.98730469	-42.29736328	+2160	+8.16064453	-6.61376953	-0.63281250	+5.47119141	-8.17382813	+11.75537109	+1764	+6.32812500	-10.79296875	-0.62841797	+36.14501953	+11.99707031	-47.98828125	+1036
+1457971252.08380010	+8.38916016	-7.44433594	-0.87011719	+55.50292969	-7.00927734	-42.29736328	+2160	+8.16064453	-6.61376953	-0.63281250	+5.47119141	-8.17382813	+11.75537109	+1764	+6.32812500	-10.79296875	-0.62841797	+36.16699219	+11.99707031	-48.01025391	+1036
+1457971252.09209990	+8.38916016	-7.44433594	-0.87011719	+55.50292969	-7.00927734	-42.29736328	+2160	+8.16064453	-6.61376953	-0.63281250	+5.47119141	-8.17382813	+11.75537109	+1764	+6.32812500	-10.79296875	-0.62841797	+36.16699219	+11.99707031	-48.01025391	+1036
+1457971252.10050010	+8.38916016	-7.44433594	-0.86572266	+55.50292969	-7.00927734	-42.29736328	+2160	+8.16064453	-6.61376953	-0.63281250	+5.44921875	-8.17382813	+11.75537109	+1764	+6.32812500	-10.79296875	-0.62841797	+36.16699219	+11.99707031	-48.01025391	+1036
+1457971252.10460000	+8.38916016	-7.44433594	-0.86572266	+55.50292969	-7.03125000	-42.29736328	+2160	+8.16064453	-6.61376953	-0.62841797	+5.44921875	-8.17382813	+11.77734375	+1764	+6.32812500	-10.79296875	-0.62841797	+36.16699219	+11.99707031	-48.01025391	+1036
+1457971252.10879990	+8.38916016	-7.44433594	-0.86572266	+55.50292969	-7.03125000	-42.29736328	+2160	+8.16064453	-6.61376953	-0.62841797	+5.44921875	-8.17382813	+11.77734375	+1764	+6.33251953	-10.79296875	-0.62841797	+36.16699219	+11.99707031	-48.01025391	+1036
+1457971252.11299990	+8.38916016	-7.44433594	-0.86572266	+55.50292969	-7.03125000	-42.29736328	+2160	+8.16064453	-6.61376953	-0.62841797	+5.44921875	-8.17382813	+11.77734375	+1764	+6.32812500	-10.79296875	-0.62841797	+36.16699219	+11.99707031	-48.01025391	+1036
+1457971252.11710000	+8.38916016	-7.44433594	-0.86572266	+55.50292969	-7.03125000	-42.29736328	+2160	+8.16064453	-6.61376953	-0.62841797	+5.44921875	-8.17382813	+11.77734375	+1764	+6.32812500	-10.79296875	-0.62841797	+36.16699219	+11.97509766	-48.01025391	+1040
+1457971252.12550000	+8.38916016	-7.43994141	-0.86572266	+55.50292969	-7.03125000	-42.29736328	+2160	+8.16064453	-6.61376953	-0.62841797	+5.44921875	-8.17382813	+11.77734375	+1764	+6.32812500	-10.79296875	-0.62841797	+36.16699219	+11.97509766	-48.01025391	+1040
+1457971252.12960000	+8.38916016	-7.43994141	-0.86572266	+55.50292969	-7.03125000	-42.29736328	+2160	+8.16064453	-6.61376953	-0.62841797	+5.44921875	-8.17382813	+11.75537109	+1764	+6.32812500	-10.79296875	-0.62841797	+36.16699219	+11.97509766	-48.01025391	+1040
+1457971252.13380000	+8.38916016	-7.43994141	-0.86572266	+55.50292969	-7.03125000	-42.29736328	+2164	+8.16064453	-6.61376953	-0.62841797	+5.44921875	-8.17382813	+11.75537109	+1764	+6.32812500	-10.79296875	-0.62841797	+36.16699219	+11.97509766	-47.98828125	+1040
+1457971252.13800000	+8.38916016	-7.43994141	-0.86572266	+55.50292969	-7.03125000	-42.29736328	+2164	+8.16064453	-6.61376953	-0.62841797	+5.44921875	-8.17382813	+11.75537109	+1764	+6.32812500	-10.79296875	-0.62841797	+36.16699219	+11.97509766	-47.98828125	+1040
+1457971252.14210010	+8.38476563	-7.43994141	-0.86572266	+55.50292969	-7.03125000	-42.29736328	+2164	+8.16064453	-6.61376953	-0.62841797	+5.42724609	-8.17382813	+11.75537109	+1764	+6.32812500	-10.79296875	-0.63281250	+36.16699219	+11.97509766	-47.98828125	+1040
+1457971252.14630010	+8.38476563	-7.43994141	-0.86572266	+55.50292969	-7.03125000	-42.29736328	+2164	+8.16064453	-6.61376953	-0.62841797	+5.42724609	-8.17382813	+11.75537109	+1764	+6.32812500	-10.79296875	-0.63281250	+36.16699219	+11.97509766	-47.98828125	+1040
+1457971252.15459990	+8.38476563	-7.43994141	-0.86572266	+55.48095703	-7.03125000	-42.29736328	+2164	+8.16064453	-6.61376953	-0.62841797	+5.42724609	-8.17382813	+11.75537109	+1768	+6.32373047	-10.79296875	-0.63281250	+36.14501953	+11.95312500	-47.98828125	+1040
+1457971252.16290000	+8.38476563	-7.43994141	-0.86572266	+55.48095703	-7.03125000	-42.29736328	+2164	+8.16064453	-6.61376953	-0.62841797	+5.42724609	-8.19580078	+11.73339844	+1768	+6.32373047	-10.78857422	-0.63281250	+36.14501953	+11.95312500	-47.98828125	+1040
+1457971252.16710000	+8.38476563	-7.43994141	-0.86572266	+55.48095703	-7.00927734	-42.31933594	+2164	+8.16064453	-6.61376953	-0.62841797	+5.40527344	-8.19580078	+11.73339844	+1768	+6.32373047	-10.78857422	-0.63281250	+36.16699219	+11.95312500	-48.01025391	+1040
+1457971252.17129990	+8.38476563	-7.43994141	-0.86572266	+55.48095703	-7.00927734	-42.31933594	+2164	+8.16064453	-6.61376953	-0.62841797	+5.40527344	-8.19580078	+11.73339844	+1768	+6.32373047	-10.78857422	-0.63281250	+36.16699219	+11.95312500	-48.01025391	+1036
+1457971252.17540000	+8.38476563	-7.43994141	-0.86572266	+55.45898438	-7.00927734	-42.31933594	+2164	+8.16064453	-6.60937500	-0.62841797	+5.40527344	-8.21777344	+11.73339844	+1768	+6.32812500	-10.78857422	-0.63281250	+36.16699219	+11.93115234	-48.01025391	+1036
+1457971252.18380000	+8.38476563	-7.43994141	-0.86572266	+55.45898438	-6.98730469	-42.34130859	+2168	+8.16064453	-6.60937500	-0.62841797	+5.38330078	-8.23974609	+11.71142578	+1764	+6.32812500	-10.78857422	-0.62841797	+36.18896484	+11.93115234	-48.05419922	+1040
+1457971252.18790010	+8.38476563	-7.43994141	-0.86572266	+55.45898438	-6.98730469	-42.36328125	+2168	+8.16064453	-6.61376953	-0.62841797	+5.38330078	-8.23974609	+11.71142578	+1764	+6.32812500	-10.78857422	-0.62841797	+36.21093750	+11.93115234	-48.07617188	+1040
+1457971252.19210000	+8.38476563	-7.43994141	-0.86572266	+55.45898438	-6.96533203	-42.38525391	+2168	+8.16064453	-6.61376953	-0.62841797	+5.36132813	-8.26171875	+11.68945313	+1764	+6.33251953	-10.78857422	-0.62841797	+36.23291016	+11.90917969	-48.09814453	+1040
+1457971252.19630000	+8.38476563	-7.43994141	-0.86572266	+55.43701172	-6.96533203	-42.38525391	+2168	+8.16064453	-6.61376953	-0.62841797	+5.36132813	-8.26171875	+11.66748047	+1764	+6.33251953	-10.78857422	-0.62841797	+36.23291016	+11.90917969	-48.12011719	+1040
+1457971252.20040010	+8.38476563	-7.43554688	-0.86572266	+55.43701172	-6.94335938	-42.40722656	+2168	+8.16064453	-6.61376953	-0.62841797	+5.36132813	-8.28369141	+11.66748047	+1764	+6.33691406	-10.78417969	-0.62402344	+36.25488281	+11.90917969	-48.14208984	+1044
+1457971252.20460010	+8.38037109	-7.43554688	-0.86572266	+55.43701172	-6.92138672	-42.45117188	+2168	+8.16064453	-6.61376953	-0.62841797	+5.33935547	-8.30566406	+11.64550781	+1764	+6.33691406	-10.78417969	-0.62402344	+36.29882813	+11.90917969	-48.16406250	+1044
+1457971252.20880010	+8.38037109	-7.43554688	-0.86572266	+55.43701172	-6.89941406	-42.47314453	+2168	+8.16064453	-6.61376953	-0.62841797	+5.33935547	-8.32763672	+11.62353516	+1764	+6.34130859	-10.78417969	-0.61962891	+36.32080078	+11.88720703	-48.20800781	+1044
+1457971252.21709990	+8.38037109	-7.43554688	-0.86572266	+55.41503906	-6.81152344	-42.53906250	+2164	+8.16064453	-6.61376953	-0.63281250	+5.31738281	-8.37158203	+11.57958984	+1764	+6.34570313	-10.78417969	-0.61962891	+36.36474609	+11.88720703	-48.27392578	+1048
+1457971252.22540000	+8.37597656	-7.43554688	-0.86572266	+55.41503906	-6.72363281	-42.60498047	+2164	+8.16064453	-6.61376953	-0.63281250	+5.29541016	-8.39355469	+11.53564453	+1760	+6.35009766	-10.78417969	-0.61962891	+36.40869141	+11.86523438	-48.31787109	+1052
+1457971252.23370000	+8.37158203	-7.43115234	-0.87011719	+55.37109375	-6.59179688	-42.64892578	+2164	+8.16064453	-6.61376953	-0.63281250	+5.27343750	-8.43750000	+11.46972656	+1760	+6.35009766	-10.77978516	-0.61962891	+36.45263672	+11.84326172	-48.33984375	+1052
+1457971252.24210000	+8.36718750	-7.43115234	-0.87011719	+55.34912109	-6.48193359	-42.71484375	+2160	+8.15625000	-6.61376953	-0.63720703	+5.27343750	-8.43750000	+11.40380859	+1760	+6.34570313	-10.78417969	-0.62402344	+36.47460938	+11.84326172	-48.36181641	+1056
+1457971252.24620010	+8.36718750	-7.43115234	-0.87011719	+55.34912109	-6.41601563	-42.73681641	+2160	+8.15625000	-6.61376953	-0.63720703	+5.27343750	-8.45947266	+11.38183594	+1760	+6.34130859	-10.78417969	-0.62402344	+36.47460938	+11.84326172	-48.36181641	+1056
+1457971252.25040010	+8.36279297	-7.43115234	-0.87011719	+55.32714844	-6.35009766	-42.75878906	+2156	+8.15625000	-6.61376953	-0.63720703	+5.27343750	-8.45947266	+11.33789063	+1760	+6.33691406	-10.78417969	-0.62841797	+36.47460938	+11.82128906	-48.36181641	+1060
+1457971252.25460000	+8.36279297	-7.42675781	-0.87451172	+55.30517578	-6.30615234	-42.78076172	+2156	+8.15625000	-6.61376953	-0.64160156	+5.27343750	-8.45947266	+11.31591797	+1760	+6.33691406	-10.78417969	-0.63281250	+36.45263672	+11.82128906	-48.33984375	+1060
+1457971252.25869990	+8.35839844	-7.42675781	-0.87451172	+55.28320313	-6.24023438	-42.78076172	+2156	+8.15185547	-6.61376953	-0.64160156	+5.27343750	-8.45947266	+11.27197266	+1760	+6.33251953	-10.78417969	-0.63281250	+36.45263672	+11.82128906	-48.33984375	+1060
+1457971252.26290010	+8.35839844	-7.42675781	-0.87451172	+55.26123047	-6.19628906	-42.80273438	+2152	+8.15185547	-6.61376953	-0.64160156	+5.27343750	-8.45947266	+11.25000000	+1760	+6.32812500	-10.78417969	-0.63720703	+36.45263672	+11.82128906	-48.31787109	+1060
+1457971252.26710010	+8.35839844	-7.42675781	-0.87890625	+55.26123047	-6.15234375	-42.82470703	+2152	+8.15185547	-6.61376953	-0.64599609	+5.27343750	-8.45947266	+11.22802734	+1756	+6.32812500	-10.78857422	-0.64160156	+36.45263672	+11.82128906	-48.31787109	+1060
+1457971252.27119990	+8.35839844	-7.42675781	-0.87890625	+55.23925781	-6.10839844	-42.84667969	+2148	+8.15185547	-6.61376953	-0.64599609	+5.27343750	-8.45947266	+11.20605469	+1756	+6.32373047	-10.78857422	-0.64160156	+36.45263672	+11.82128906	-48.31787109	+1060
+1457971252.27539990	+8.35400391	-7.42675781	-0.87890625	+55.23925781	-6.06445313	-42.86865234	+2148	+8.14746094	-6.61376953	-0.64599609	+5.27343750	-8.45947266	+11.16210938	+1756	+6.32373047	-10.78857422	-0.64160156	+36.45263672	+11.82128906	-48.31787109	+1056
+1457971252.27959990	+8.35400391	-7.42675781	-0.87890625	+55.23925781	-6.04248047	-42.89062500	+2148	+8.14746094	-6.61376953	-0.64599609	+5.29541016	-8.48144531	+11.14013672	+1756	+6.32373047	-10.78857422	-0.64160156	+36.45263672	+11.82128906	-48.31787109	+1056
+1457971252.28790000	+8.35839844	-7.42236328	-0.87890625	+55.23925781	-5.97656250	-42.93457031	+2144	+8.14746094	-6.61376953	-0.65039063	+5.31738281	-8.48144531	+11.11816406	+1756	+6.32373047	-10.78857422	-0.64160156	+36.49658203	+11.82128906	-48.33984375	+1052
+1457971252.29210000	+8.35839844	-7.42236328	-0.87890625	+55.23925781	-5.95458984	-42.95654297	+2144	+8.14746094	-6.61376953	-0.65039063	+5.31738281	-8.48144531	+11.09619141	+1756	+6.32373047	-10.78857422	-0.64160156	+36.49658203	+11.82128906	-48.33984375	+1052
+1457971252.29620000	+8.35839844	-7.42236328	-0.88330078	+55.26123047	-5.93261719	-42.97851563	+2140	+8.14746094	-6.61376953	-0.65478516	+5.33935547	-8.48144531	+11.09619141	+1756	+6.32812500	-10.78417969	-0.64160156	+36.51855469	+11.82128906	-48.33984375	+1048
+1457971252.30040000	+8.35839844	-7.42236328	-0.88330078	+55.28320313	-5.91064453	-43.00048828	+2140	+8.14746094	-6.61376953	-0.65478516	+5.36132813	-8.48144531	+11.07421875	+1752	+6.32812500	-10.78417969	-0.64160156	+36.56250000	+11.82128906	-48.36181641	+1048
+1457971252.30460000	+8.35839844	-7.42236328	-0.88330078	+55.30517578	-5.88867188	-43.02246094	+2140	+8.14746094	-6.61376953	-0.65478516	+5.38330078	-8.48144531	+11.07421875	+1752	+6.33251953	-10.78417969	-0.63720703	+36.56250000	+11.82128906	-48.36181641	+1048
+1457971252.30870010	+8.36279297	-7.42236328	-0.88330078	+55.32714844	-5.84472656	-43.04443359	+2140	+8.14306641	-6.61376953	-0.65478516	+5.40527344	-8.48144531	+11.07421875	+1752	+6.33251953	-10.78417969	-0.63720703	+36.58447266	+11.84326172	-48.38378906	+1048
+1457971252.31290010	+8.36279297	-7.42236328	-0.88769531	+55.34912109	-5.82275391	-43.06640625	+2140	+8.14306641	-6.61376953	-0.65917969	+5.40527344	-8.48144531	+11.07421875	+1752	+6.33691406	-10.78417969	-0.63720703	+36.60644531	+11.84326172	-48.38378906	+1048
+1457971252.31699990	+8.36279297	-7.42236328	-0.88769531	+55.37109375	-5.80078125	-43.06640625	+2136	+8.14306641	-6.61376953	-0.65917969	+5.42724609	-8.48144531	+11.07421875	+1748	+6.33691406	-10.78417969	-0.63720703	+36.62841797	+11.84326172	-48.38378906	+1048
+1457971252.32119990	+8.36279297	-7.42236328	-0.88769531	+55.39306641	-5.77880859	-43.08837891	+2136	+8.14306641	-6.61376953	-0.65917969	+5.44921875	-8.48144531	+11.07421875	+1748	+6.34130859	-10.77978516	-0.63281250	+36.65039063	+11.84326172	-48.40576172	+1048
+1457971252.32540010	+8.36279297	-7.42236328	-0.89208984	+55.41503906	-5.73486328	-43.08837891	+2136	+8.14306641	-6.61376953	-0.66357422	+5.47119141	-8.45947266	+11.07421875	+1748	+6.34130859	-10.77978516	-0.63281250	+36.67236328	+11.84326172	-48.40576172	+1048
+1457971252.32950000	+8.36279297	-7.42236328	-0.89648438	+55.43701172	-5.69091797	-43.08837891	+2136	+8.14306641	-6.61376953	-0.66357422	+5.49316406	-8.45947266	+11.07421875	+1744	+6.34130859	-10.77978516	-0.63281250	+36.67236328	+11.84326172	-48.40576172	+1048
+1457971252.33369990	+8.36279297	-7.42236328	-0.90087891	+55.45898438	-5.64697266	-43.08837891	+2132	+8.14306641	-6.61376953	-0.66796875	+5.51513672	-8.43750000	+11.07421875	+1744	+6.34570313	-10.77978516	-0.63281250	+36.69433594	+11.86523438	-48.40576172	+1048
+1457971252.34200000	+8.36279297	-7.42236328	-0.90966797	+55.50292969	-5.53710938	-43.04443359	+2132	+8.14306641	-6.61376953	-0.67236328	+5.55908203	-8.39355469	+11.07421875	+1740	+6.34570313	-10.77978516	-0.63281250	+36.71630859	+11.86523438	-48.38378906	+1048
+1457971252.34620000	+8.36279297	-7.42236328	-0.91406250	+55.50292969	-5.47119141	-43.02246094	+2132	+8.14306641	-6.61376953	-0.67675781	+5.58105469	-8.34960938	+11.07421875	+1740	+6.34570313	-10.77978516	-0.63281250	+36.71630859	+11.86523438	-48.38378906	+1048
+1457971252.35040000	+8.36279297	-7.42675781	-0.91845703	+55.50292969	-5.38330078	-42.97851563	+2132	+8.14306641	-6.61376953	-0.67675781	+5.60302734	-8.30566406	+11.07421875	+1740	+6.34570313	-10.77978516	-0.63720703	+36.73828125	+11.88720703	-48.36181641	+1048
+1457971252.35450010	+8.36279297	-7.42675781	-0.92724609	+55.52490234	-5.29541016	-42.93457031	+2128	+8.14306641	-6.61376953	-0.68115234	+5.62500000	-8.26171875	+11.07421875	+1736	+6.34570313	-10.77978516	-0.63720703	+36.73828125	+11.88720703	-48.36181641	+1048
+1457971252.35870000	+8.35839844	-7.43115234	-0.93603516	+55.52490234	-5.18554688	-42.86865234	+2128	+8.13867188	-6.61376953	-0.68554688	+5.66894531	-8.19580078	+11.07421875	+1736	+6.34570313	-10.77978516	-0.63720703	+36.73828125	+11.90917969	-48.33984375	+1048
+1457971252.36700010	+8.35400391	-7.43554688	-0.96240234	+55.52490234	-4.94384766	-42.73681641	+2124	+8.13867188	-6.61816406	-0.69873047	+5.71289063	-8.04199219	+11.07421875	+1736	+6.34570313	-10.77978516	-0.64160156	+36.76025391	+11.93115234	-48.29589844	+1048
+1457971252.37120010	+8.35400391	-7.43554688	-0.97119141	+55.54687500	-4.79003906	-42.64892578	+2120	+8.13867188	-6.61816406	-0.70751953	+5.73486328	-7.95410156	+11.05224609	+1732	+6.34570313	-10.77978516	-0.64599609	+36.76025391	+11.95312500	-48.25195313	+1048
+1457971252.37540010	+8.35400391	-7.43994141	-0.98437500	+55.54687500	-4.65820313	-42.53906250	+2116	+8.13867188	-6.61816406	-0.71191406	+5.77880859	-7.84423828	+11.05224609	+1732	+6.34570313	-10.77978516	-0.65039063	+36.76025391	+11.97509766	-48.20800781	+1048
+1457971252.37949990	+8.34960938	-7.44433594	-1.00195313	+55.54687500	-4.46044922	-42.42919922	+2116	+8.13867188	-6.61816406	-0.72509766	+5.80078125	-7.71240234	+11.05224609	+1732	+6.34570313	-10.77978516	-0.65917969	+36.78222656	+12.01904297	-48.14208984	+1048
+1457971252.38369990	+8.34960938	-7.44873047	-1.01953125	+55.54687500	-4.26269531	-42.31933594	+2108	+8.13867188	-6.62255859	-0.73388672	+5.84472656	-7.58056641	+11.03027344	+1728	+6.34570313	-10.77978516	-0.66796875	+36.78222656	+12.08496094	-48.05419922	+1052
+1457971252.38780000	+8.34960938	-7.45312500	-1.03710938	+55.56884766	-4.08691406	-42.18750000	+2104	+8.13867188	-6.62255859	-0.74707031	+5.91064453	-7.42675781	+11.03027344	+1728	+6.34570313	-10.77978516	-0.67675781	+36.80419922	+12.15087891	-47.96630859	+1052
+1457971252.39619990	+8.34960938	-7.46191406	-1.08544922	+55.56884766	-3.58154297	-41.92382813	+2092	+8.13867188	-6.62695313	-0.78222656	+6.04248047	-7.07519531	+11.00830078	+1724	+6.34570313	-10.78417969	-0.71191406	+36.84814453	+12.37060547	-47.68066406	+1052
+1457971252.40030000	+8.35400391	-7.46630859	-1.10742188	+55.61279297	-3.33984375	-41.79199219	+2084	+8.13867188	-6.62695313	-0.79980469	+6.10839844	-6.89941406	+10.98632813	+1720	+6.34570313	-10.78417969	-0.72949219	+36.89208984	+12.48046875	-47.57080078	+1052
+1457971252.40450000	+8.35839844	-7.48388672	-1.14257813	+55.56884766	-2.96630859	-41.63818359	+2080	+8.13867188	-6.63134766	-0.82177734	+6.21826172	-6.67968750	+10.96435547	+1720	+6.35449219	-10.78857422	-0.76025391	+36.93603516	+12.67822266	-47.37304688	+1056
+1457971252.41280010	+8.37158203	-7.49707031	-1.20849609	+55.54687500	-2.30712891	-41.33056641	+2060	+8.14306641	-6.63134766	-0.87011719	+6.48193359	-6.32812500	+10.89843750	+1712	+6.37207031	-10.78857422	-0.80859375	+37.02392578	+13.02978516	-47.13134766	+1060
+1457971252.41700010	+8.37597656	-7.52343750	-1.25244141	+55.37109375	-1.80175781	-41.15478516	+2052	+8.14746094	-6.63574219	-0.90527344	+6.65771484	-6.08642578	+10.83251953	+1708	+6.38525391	-10.79296875	-0.84814453	+37.06787109	+13.29345703	-46.97753906	+1068
+1457971252.42529990	+8.39794922	-7.54541016	-1.34472656	+55.26123047	-0.94482422	-40.82519531	+2028	+8.16064453	-6.64013672	-0.97119141	+7.11914063	-5.73486328	+10.65673828	+1700	+6.42041016	-10.79736328	-0.90966797	+37.08984375	+13.73291016	-46.82373047	+1076
+1457971252.43370010	+8.41113281	-7.59375000	-1.44140625	+54.86572266	+0.15380859	-40.58349609	+2008	+8.17822266	-6.64892578	-1.06787109	+7.80029297	-5.36132813	+10.19531250	+1696	+6.46435547	-10.81054688	-0.99755859	+36.93603516	+14.34814453	-46.75781250	+1084
+1457971252.43779990	+8.42871094	-7.61132813	-1.50732422	+54.75585938	+0.70312500	-40.38574219	+1992	+8.19140625	-6.65332031	-1.12060547	+8.15185547	-5.18554688	+10.01953125	+1692	+6.48632813	-10.81494141	-1.04150391	+36.84814453	+14.56787109	-46.71386719	+1088
+1457971252.45030000	+8.47265625	-7.69482422	-1.71386719	+54.00878906	+2.70263672	-40.01220703	+1952	+8.23974609	-6.66650391	-1.29638672	+9.53613281	-4.74609375	+9.05273438	+1680	+6.53906250	-10.84130859	-1.19970703	+36.25488281	+15.46875000	-46.69189453	+1104
+1457971252.45450000	+8.48144531	-7.73437500	-1.78857422	+53.61328125	+3.44970703	-39.90234375	+1944	+8.24853516	-6.67529297	-1.35791016	+9.95361328	-4.59228516	+8.65722656	+1668	+6.55224609	-10.85888672	-1.25683594	+35.99121094	+15.77636719	-46.66992188	+1108
+1457971252.45869990	+8.49902344	-7.76074219	-1.86328125	+53.37158203	+4.19677734	-39.85839844	+1936	+8.26171875	-6.67529297	-1.41503906	+10.48095703	-4.54833984	+8.21777344	+1660	+6.56982422	-10.86328125	-1.30957031	+35.70556641	+16.06201172	-46.77978516	+1112
+1457971252.46700000	+8.53857422	-7.82226563	-2.03466797	+52.75634766	+5.66894531	-39.74853516	+1920	+8.30126953	-6.67968750	-1.56005859	+11.57958984	-4.30664063	+7.38281250	+1648	+6.60058594	-10.88525391	-1.44580078	+35.13427734	+16.61132813	-46.82373047	+1128
+1457971252.47530010	+8.58691406	-7.87060547	-2.21044922	+52.22900391	+7.16308594	-39.81445313	+1908	+8.34521484	-6.67089844	-1.71386719	+12.87597656	-4.17480469	+6.48193359	+1636	+6.63574219	-10.90722656	-1.58642578	+34.45312500	+17.16064453	-47.04345703	+1148
+1457971252.47950010	+8.60888672	-7.90136719	-2.30273438	+51.87744141	+7.88818359	-39.85839844	+1908	+8.36279297	-6.67968750	-1.79296875	+13.40332031	-4.08691406	+5.97656250	+1628	+6.65332031	-10.92041016	-1.66552734	+34.07958984	+17.42431641	-47.13134766	+1160
+1457971252.48779990	+8.66601563	-7.94531250	-2.48291016	+51.30615234	+9.31640625	-40.07812500	+1908	+8.41552734	-6.65771484	-1.95996094	+14.76562500	-3.99902344	+5.03173828	+1628	+6.69726563	-10.92919922	-1.81933594	+33.37646484	+17.88574219	-47.48291016	+1184
+1457971252.49609990	+8.72314453	-7.98046875	-2.67626953	+50.73486328	+10.65673828	-40.29785156	+1912	+8.46386719	-6.64892578	-2.14453125	+15.86425781	-3.84521484	+4.10888672	+1632	+6.74560547	-10.93359375	-1.98632813	+32.69531250	+18.30322266	-47.85644531	+1216
+1457971252.50029990	+8.75830078	-7.99804688	-2.76416016	+50.44921875	+11.29394531	-40.53955078	+1916	+8.49902344	-6.63574219	-2.22802734	+16.52343750	-3.86718750	+3.58154297	+1636	+6.77636719	-10.93798828	-2.06542969	+32.34375000	+18.47900391	-48.12011719	+1232
+1457971252.50449990	+8.79345703	-8.01562500	-2.86083984	+50.16357422	+11.88720703	-40.71533203	+1920	+8.52539063	-6.64013672	-2.32031250	+16.96289063	-3.82324219	+3.12011719	+1636	+6.80712891	-10.93798828	-2.14453125	+32.01416016	+18.63281250	-48.38378906	+1248
+1457971252.50860000	+8.82861328	-8.02441406	-2.96191406	+49.89990234	+12.50244141	-40.86914063	+1928	+8.55615234	-6.62255859	-2.42138672	+17.49023438	-3.71337891	+2.70263672	+1648	+6.83789063	-10.92919922	-2.22802734	+31.70654297	+18.80859375	-48.62548828	+1264
+1457971252.51280000	+8.86816406	-8.03759766	-3.04980469	+49.59228516	+13.09570313	-41.15478516	+1936	+8.59570313	-6.60498047	-2.50488281	+18.06152344	-3.75732422	+2.17529297	+1656	+6.87304688	-10.92480469	-2.30712891	+31.37695313	+18.96240234	-48.93310547	+1284
+1457971252.51700000	+8.90771484	-8.04638672	-3.14648438	+49.30664063	+13.64501953	-41.35253906	+1940	+8.62646484	-6.60498047	-2.60156250	+18.36914063	-3.71337891	+1.73583984	+1664	+6.91259766	-10.91601563	-2.38623047	+31.09130859	+19.09423828	-49.21875000	+1300
+1457971252.52110000	+8.95166016	-8.05078125	-3.24755859	+49.06494141	+14.19433594	-41.52832031	+1952	+8.66162109	-6.58300781	-2.70263672	+18.78662109	-3.60351563	+1.34033203	+1676	+6.95654297	-10.89843750	-2.46972656	+30.82763672	+19.22607422	-49.48242188	+1320
+1457971252.52530000	+8.99121094	-8.05078125	-3.33544922	+48.75732422	+14.72167969	-41.83593750	+1960	+8.70117188	-6.56103516	-2.79052734	+19.22607422	-3.64746094	+0.81298828	+1688	+7.00048828	-10.88085938	-2.54443359	+30.54199219	+19.33593750	-49.83398438	+1340
+1457971252.52950000	+9.03955078	-8.05078125	-3.43212891	+48.47167969	+15.22705078	-42.05566406	+1968	+8.74072266	-6.55224609	-2.88720703	+19.48974609	-3.60351563	+0.39550781	+1696	+7.04882813	-10.86328125	-2.61914063	+30.27832031	+19.42382813	-50.16357422	+1360
+1457971252.53360010	+9.08349609	-8.05078125	-3.53320313	+48.20800781	+15.75439453	-42.23144531	+1976	+8.78027344	-6.52587891	-2.99267578	+19.79736328	-3.47167969	+0.04394531	+1712	+7.09716797	-10.83691406	-2.69824219	+30.05859375	+19.53369141	-50.42724609	+1380
+1457971252.53780010	+9.12744141	-8.04638672	-3.61669922	+47.87841797	+16.25976563	-42.56103516	+1980	+8.82421875	-6.50390625	-3.07617188	+20.12695313	-3.49365234	-0.46142578	+1720	+7.14990234	-10.81054688	-2.76855469	+29.77294922	+19.64355469	-50.77880859	+1396
+1457971252.54609990	+9.22851563	-8.02441406	-3.81005859	+47.35107422	+17.20458984	-42.95654297	+1992	+8.91210938	-6.45996094	-3.27392578	+20.58837891	-3.31787109	-1.16455078	+1744	+7.25976563	-10.75341797	-2.91357422	+29.31152344	+19.81933594	-51.35009766	+1428
+1457971252.55029990	+9.27685547	-8.01123047	-3.89355469	+47.04345703	+17.66601563	-43.26416016	+1996	+8.96044922	-6.42919922	-3.35302734	+20.83007813	-3.33984375	-1.62597656	+1752	+7.31250000	-10.71826172	-2.98388672	+29.02587891	+19.90722656	-51.63574219	+1444
+1457971252.55440000	+9.33398438	-7.99365234	-3.98144531	+46.77978516	+18.06152344	-43.48388672	+2004	+9.00878906	-6.40283203	-3.44970703	+20.98388672	-3.29589844	-1.93359375	+1760	+7.36962891	-10.67871094	-3.05859375	+28.80615234	+19.97314453	-51.87744141	+1460
+1457971252.55859990	+9.38671875	-7.97167969	-4.07373047	+46.51611328	+18.52294922	-43.68164063	+2008	+9.05712891	-6.36328125	-3.55078125	+21.20361328	-3.14208984	-2.21923828	+1772	+7.42675781	-10.63916016	-3.12890625	+28.58642578	+20.03906250	-52.11914063	+1476
+1457971252.56279990	+9.43505859	-7.94970703	-4.15283203	+46.20849609	+18.94042969	-43.98925781	+2012	+9.10546875	-6.32812500	-3.62548828	+21.37939453	-3.14208984	-2.63671875	+1776	+7.47949219	-10.59521484	-3.19921875	+28.32275391	+20.08300781	-52.38281250	+1492
+1457971252.56690000	+9.49218750	-7.91455078	-4.23193359	+45.96679688	+19.29199219	-44.20898438	+2016	+9.16259766	-6.29296875	-3.70898438	+21.55517578	-3.12011719	-2.90039063	+1784	+7.54101563	-10.55126953	-3.26513672	+28.10302734	+20.10498047	-52.64648438	+1504
+1457971252.57110000	+9.54931641	-7.88378906	-4.31982422	+45.74707031	+19.68750000	-44.38476563	+2020	+9.21533203	-6.24902344	-3.80566406	+21.73095703	-2.98828125	-3.12011719	+1796	+7.59375000	-10.50292969	-3.34423828	+27.86132813	+20.19287109	-52.80029297	+1520
+1457971252.57530000	+9.60205078	-7.85302734	-4.39453125	+45.43945313	+20.06103516	-44.67041016	+2020	+9.26806641	-6.20507813	-3.87597656	+21.90673828	-2.96630859	-3.47167969	+1800	+7.64208984	-10.45458984	-3.41015625	+27.59765625	+20.25878906	-52.97607422	+1532
+1457971252.57940010	+9.65917969	-7.80908203	-4.46923828	+45.24169922	+20.36865234	-44.86816406	+2028	+9.32958984	-6.15673828	-3.95068359	+22.03857422	-2.94433594	-3.69140625	+1808	+7.69921875	-10.40185547	-3.48046875	+27.35595703	+20.30273438	-53.15185547	+1544
+1457971252.58360000	+9.71630859	-7.76513672	-4.54394531	+45.04394531	+20.69824219	-45.06591797	+2032	+9.38671875	-6.10400391	-4.03857422	+22.21435547	-2.83447266	-3.88916016	+1820	+7.75195313	-10.34472656	-3.55078125	+27.11425781	+20.34667969	-53.28369141	+1556
+1457971252.59190010	+9.83056641	-7.65966797	-4.67578125	+44.62646484	+21.20361328	-45.48339844	+2044	+9.50537109	-5.98535156	-4.17041016	+22.50000000	-2.81250000	-4.37255859	+1840	+7.84863281	-10.23046875	-3.68701172	+26.58691406	+20.39062500	-53.54736328	+1588
+1457971252.60030010	+9.94482422	-7.54980469	-4.79882813	+44.20898438	+21.64306641	-45.87890625	+2060	+9.62841797	-5.85791016	-4.29785156	+22.78564453	-2.76855469	-4.81201172	+1864	+7.94970703	-10.10302734	-3.82324219	+26.10351563	+20.41259766	-53.78906250	+1620
+1457971252.60859990	+10.07226563	-7.41796875	-4.91748047	+43.94531250	+21.95068359	-46.16455078	+2084	+9.76025391	-5.72167969	-4.41210938	+23.04931641	-2.79052734	-5.20751953	+1892	+8.05517578	-9.96679688	-3.95068359	+25.64208984	+20.39062500	-53.96484375	+1656
+1457971252.61690000	+10.19091797	-7.28173828	-5.01416016	+43.63769531	+22.14843750	-46.47216797	+2112	+9.89648438	-5.56787109	-4.50878906	+23.24707031	-2.92236328	-5.62500000	+1924	+8.16064453	-9.82177734	-4.06054688	+25.13671875	+20.30273438	-54.11865234	+1692
+1457971252.62109990	+10.25683594	-7.20703125	-5.06689453	+43.50585938	+22.21435547	-46.56005859	+2128	+9.96240234	-5.48876953	-4.56152344	+23.35693359	-2.98828125	-5.77880859	+1944	+8.21777344	-9.74267578	-4.11767578	+24.93896484	+20.21484375	-54.16259766	+1716
+1457971252.62520000	+10.31835938	-7.13232422	-5.09765625	+43.30810547	+22.23632813	-46.73583984	+2140	+10.03271484	-5.40966797	-4.59667969	+23.42285156	-3.12011719	-6.02050781	+1960	+8.27490234	-9.66357422	-4.16162109	+24.69726563	+20.08300781	-54.25048828	+1736
+1457971252.62940000	+10.38427734	-7.05322266	-5.14160156	+43.17626953	+22.21435547	-46.82373047	+2156	+10.10302734	-5.32617188	-4.63183594	+23.51074219	-3.25195313	-6.19628906	+1976	+8.34082031	-9.58007813	-4.20996094	+24.47753906	+19.92919922	-54.31640625	+1756
+1457971252.63360000	+10.45019531	-6.96972656	-5.18554688	+43.06640625	+22.21435547	-46.84570313	+2172	+10.17333984	-5.24267578	-4.67138672	+23.57666016	-3.36181641	-6.37207031	+1992	+8.40234375	-9.48779297	-4.25830078	+24.32373047	+19.81933594	-54.29443359	+1780
+1457971252.63770010	+10.52050781	-6.89062500	-5.20751953	+42.89062500	+22.14843750	-46.99951172	+2184	+10.24365234	-5.15917969	-4.69775391	+23.62060547	-3.55957031	-6.61376953	+2004	+8.46826172	-9.39990234	-4.28906250	+24.08203125	+19.62158203	-54.38232422	+1800
+1457971252.64190010	+10.59082031	-6.80712891	-5.23828125	+42.71484375	+22.08251953	-47.06542969	+2200	+10.31396484	-5.07128906	-4.72851563	+23.66455078	-3.73535156	-6.74560547	+2020	+8.53857422	-9.31201172	-4.32421875	+23.88427734	+19.42382813	-54.42626953	+1820
+1457971252.64610000	+10.66113281	-6.72363281	-5.26904297	+42.58300781	+22.01660156	-47.13134766	+2212	+10.38427734	-4.98339844	-4.75927734	+23.68652344	-3.88916016	-6.87744141	+2036	+8.61328125	-9.21972656	-4.35498047	+23.73046875	+19.20410156	-54.42626953	+1840
+1457971252.65440010	+10.80175781	-6.54785156	-5.30419922	+42.20947266	+21.79687500	-47.28515625	+2232	+10.52929688	-4.79882813	-4.79882813	+23.70849609	-4.30664063	-7.16308594	+2056	+8.75390625	-9.02197266	-4.40332031	+23.35693359	+18.65478516	-54.47021484	+1876
+1457971252.65860010	+10.87646484	-6.45556641	-5.32617188	+42.05566406	+21.64306641	-47.28515625	+2244	+10.59960938	-4.70654297	-4.82080078	+23.70849609	-4.50439453	-7.25097656	+2064	+8.83300781	-8.91650391	-4.42968750	+23.22509766	+18.36914063	-54.40429688	+1896
+1457971252.66269990	+10.95117188	-6.36328125	-5.33496094	+41.83593750	+21.48925781	-47.37304688	+2248	+10.67431641	-4.61865234	-4.82519531	+23.66455078	-4.79003906	-7.40478516	+2068	+8.90771484	-8.81103516	-4.44287109	+23.07128906	+18.03955078	-54.40429688	+1912
+1457971252.66689990	+11.02587891	-6.27099609	-5.33935547	+41.66015625	+21.29150391	-47.41699219	+2252	+10.74462891	-4.52197266	-4.83837891	+23.62060547	-5.03173828	-7.49267578	+2072	+8.98242188	-8.70556641	-4.45605469	+22.89550781	+17.70996094	-54.38232422	+1924
+1457971252.67109990	+11.10498047	-6.17431641	-5.34814453	+41.50634766	+21.11572266	-47.43896484	+2256	+10.81933594	-4.42529297	-4.84716797	+23.57666016	-5.27343750	-7.55859375	+2076	+9.05712891	-8.59570313	-4.46923828	+22.78564453	+17.38037109	-54.33837891	+1936
+1457971252.67520000	+11.17968750	-6.07763672	-5.34375000	+41.28662109	+20.91796875	-47.52685547	+2264	+10.89404297	-4.32861328	-4.84277344	+23.53271484	-5.58105469	-7.66845703	+2080	+9.13183594	-8.48583984	-4.47363281	+22.63183594	+17.00683594	-54.29443359	+1944
+1457971252.67940000	+11.25439453	-5.97656250	-5.33935547	+41.11083984	+20.69824219	-47.52685547	+2268	+10.96875000	-4.22753906	-4.84277344	+23.46679688	-5.82275391	-7.69042969	+2084	+9.20654297	-8.37597656	-4.48242188	+22.47802734	+16.65527344	-54.25048828	+1956
+1457971252.68359990	+11.33349609	-5.87548828	-5.33935547	+40.95703125	+20.45654297	-47.52685547	+2272	+11.04345703	-4.12646484	-4.84716797	+23.37890625	-6.08642578	-7.66845703	+2088	+9.28125000	-8.26171875	-4.49121094	+22.36816406	+16.28173828	-54.16259766	+1964
+1457971252.68770000	+11.40380859	-5.77001953	-5.32617188	+40.75927734	+20.19287109	-47.57080078	+2276	+11.11816406	-4.02539063	-4.82958984	+23.29101563	-6.41601563	-7.73437500	+2092	+9.35156250	-8.14306641	-4.49560547	+22.25830078	+15.90820313	-54.05273438	+1972
+1457971252.69190000	+11.47851563	-5.66015625	-5.30859375	+40.60546875	+19.92919922	-47.57080078	+2284	+11.19287109	-3.91992188	-4.81201172	+23.20312500	-6.72363281	-7.73437500	+2100	+9.41748047	-8.02880859	-4.50000000	+22.10449219	+15.57861328	-53.94287109	+1976
+1457971252.69600010	+11.55322266	-5.55029297	-5.29541016	+40.45166016	+19.66552734	-47.54882813	+2288	+11.26757813	-3.81445313	-4.79443359	+23.09326172	-7.05322266	-7.71240234	+2104	+9.48339844	-7.91015625	-4.50439453	+21.99462891	+15.20507813	-53.81103516	+1984
+1457971252.70020010	+11.62792969	-5.44042969	-5.27343750	+40.29785156	+19.35791016	-47.59277344	+2296	+11.34228516	-3.70458984	-4.76367188	+23.00537109	-7.44873047	-7.73437500	+2112	+9.54931641	-7.79150391	-4.50000000	+21.88476563	+14.80957031	-53.67919922	+1988
+1457971252.70849990	+11.76855469	-5.21191406	-5.22070313	+40.01220703	+18.74267578	-47.59277344	+2308	+11.49609375	-3.48486328	-4.70654297	+22.76367188	-8.15185547	-7.69042969	+2128	+9.67236328	-7.55859375	-4.50000000	+21.62109375	+14.08447266	-53.43750000	+1996
+1457971252.71269990	+11.83886719	-5.09765625	-5.18554688	+39.85839844	+18.41308594	-47.61474609	+2320	+11.57080078	-3.37500000	-4.66259766	+22.65380859	-8.59130859	-7.69042969	+2144	+9.73388672	-7.43994141	-4.49121094	+21.51123047	+13.68896484	-53.30566406	+2004
+1457971252.71690010	+11.90478516	-4.97900391	-5.15039063	+39.70458984	+18.08349609	-47.63671875	+2332	+11.64111328	-3.25634766	-4.61425781	+22.52197266	-8.98681641	-7.64648438	+2160	+9.78662109	-7.32568359	-4.48681641	+21.33544922	+13.33740234	-53.12988281	+2008
+1457971252.72100000	+11.97509766	-4.86035156	-5.11523438	+39.59472656	+17.73193359	-47.61474609	+2344	+11.71582031	-3.14648438	-4.57031250	+22.36816406	-9.40429688	-7.60253906	+2176	+9.84814453	-7.20703125	-4.48681641	+21.26953125	+12.96386719	-52.93212891	+2016
+1457971252.72519990	+12.04101563	-4.74169922	-5.07128906	+39.46289063	+17.35839844	-47.61474609	+2364	+11.79052734	-3.03222656	-4.51318359	+22.23632813	-9.88769531	-7.55859375	+2192	+9.90527344	-7.08398438	-4.47363281	+21.15966797	+12.52441406	-52.75634766	+2024
+1457971252.72939990	+12.10253906	-4.62304688	-5.02294922	+39.30908203	+16.98486328	-47.63671875	+2380	+11.86083984	-2.91357422	-4.45605469	+22.08251953	-10.34912109	-7.51464844	+2212	+9.95800781	-6.96972656	-4.46044922	+21.00585938	+12.15087891	-52.58056641	+2032
+1457971252.73350000	+12.16406250	-4.50439453	-4.97900391	+39.17724609	+16.61132813	-47.61474609	+2396	+11.93115234	-2.80371094	-4.39453125	+21.90673828	-10.81054688	-7.42675781	+2232	+10.01074219	-6.84667969	-4.45605469	+20.91796875	+11.75537109	-52.36083984	+2040
+1457971252.73770000	+12.22998047	-4.38574219	-4.92187500	+39.02343750	+16.19384766	-47.70263672	+2420	+12.00146484	-2.68945313	-4.32421875	+21.73095703	-11.35986328	-7.40478516	+2256	+10.06787109	-6.72802734	-4.42968750	+20.80810547	+11.29394531	-52.20703125	+2056
+1457971252.74190000	+12.29150391	-4.26708984	-4.86474609	+38.86962891	+15.77636719	-47.70263672	+2444	+12.07177734	-2.57080078	-4.25830078	+21.57714844	-11.84326172	-7.29492188	+2280	+10.12060547	-6.61376953	-4.40771484	+20.65429688	+10.85449219	-52.00927734	+2068
+1457971252.74600010	+12.35742188	-4.14843750	-4.81201172	+38.71582031	+15.35888672	-47.70263672	+2464	+12.14208984	-2.46533203	-4.19238281	+21.33544922	-12.32666016	-7.16308594	+2300	+10.17773438	-6.49072266	-4.39013672	+20.61035156	+10.41503906	-51.76757813	+2080
+1457971252.75440000	+12.47607422	-3.91113281	-4.68017578	+38.43017578	+14.45800781	-47.72460938	+2516	+12.26953125	-2.23681641	-4.04296875	+20.96191406	-13.33740234	-6.89941406	+2348	+10.28759766	-6.24902344	-4.33300781	+20.41259766	+9.44824219	-51.37207031	+2112
+1457971252.76270010	+12.59912109	-3.67822266	-4.54833984	+38.12255859	+13.49121094	-47.70263672	+2564	+12.39697266	-2.02587891	-3.88916016	+20.41259766	-14.37011719	-6.54785156	+2392	+10.40625000	-5.99853516	-4.27148438	+20.34667969	+8.41552734	-50.91064453	+2144
+1457971252.76690010	+12.65625000	-3.56396484	-4.47802734	+37.96875000	+13.00781250	-47.70263672	+2588	+12.45849609	-1.91601563	-3.81005859	+20.19287109	-14.87548828	-6.32812500	+2412	+10.45898438	-5.87988281	-4.23193359	+20.23681641	+7.88818359	-50.71289063	+2160
+1457971252.77099990	+12.71337891	-3.44970703	-4.40771484	+37.83691406	+12.50244141	-47.65869141	+2612	+12.51562500	-1.81494141	-3.73535156	+19.88525391	-15.35888672	-6.08642578	+2428	+10.51611328	-5.75244141	-4.19677734	+20.21484375	+7.36083984	-50.47119141	+2180
+1457971252.77930000	+12.83203125	-3.22119141	-4.25390625	+37.59521484	+11.44775391	-47.61474609	+2656	+12.63427734	-1.60400391	-3.57714844	+19.37988281	-16.32568359	-5.58105469	+2460	+10.63037109	-5.51074219	-4.10009766	+20.12695313	+6.21826172	-50.09765625	+2212
+1457971252.78350000	+12.88476563	-3.11132813	-4.17919922	+37.44140625	+10.94238281	-47.54882813	+2672	+12.68701172	-1.51171875	-3.50244141	+19.05029297	-16.76513672	-5.27343750	+2468	+10.68750000	-5.38769531	-4.05615234	+20.12695313	+5.66894531	-49.85595703	+2228
+1457971252.78769990	+12.94189453	-3.00146484	-4.10009766	+37.33154297	+10.43701172	-47.50488281	+2688	+12.74414063	-1.41503906	-3.42333984	+18.76464844	-17.20458984	-4.98779297	+2480	+10.74462891	-5.26025391	-4.00781250	+20.12695313	+5.07568359	-49.63623047	+2244
+1457971252.79180000	+12.99462891	-2.89160156	-4.02099609	+37.22167969	+9.90966797	-47.43896484	+2704	+12.79248047	-1.30957031	-3.34423828	+18.50097656	-17.64404297	-4.68017578	+2488	+10.79296875	-5.14599609	-3.95947266	+20.08300781	+4.52636719	-49.43847656	+2256
+1457971252.79600000	+13.04296875	-2.78613281	-3.94628906	+37.08984375	+9.40429688	-47.35107422	+2716	+12.84082031	-1.22167969	-3.26513672	+18.17138672	-18.08349609	-4.37255859	+2496	+10.84570313	-5.02294922	-3.91113281	+20.06103516	+3.97705078	-49.19677734	+2268
+1457971252.80430010	+13.13964844	-2.57080078	-3.77929688	+36.87011719	+8.32763672	-47.26318359	+2740	+12.94189453	-1.03271484	-3.10253906	+17.60009766	-18.94042969	-3.73535156	+2508	+10.94677734	-4.79443359	-3.80126953	+20.01708984	+2.81250000	-48.82324219	+2288
+1457971252.80850010	+13.18798828	-2.46972656	-3.69580078	+36.73828125	+7.84423828	-47.21923828	+2748	+12.99023438	-0.94482422	-3.01904297	+17.24853516	-19.37988281	-3.40576172	+2512	+10.99511719	-4.68017578	-3.75732422	+19.97314453	+2.28515625	-48.58154297	+2296
+1457971252.81270000	+13.23632813	-2.36865234	-3.61230469	+36.65039063	+7.36083984	-47.17529297	+2756	+13.03857422	-0.85693359	-2.93554688	+16.96289063	-19.77539063	-3.12011719	+2520	+11.04345703	-4.57031250	-3.70019531	+19.97314453	+1.73583984	-48.36181641	+2304
+1457971252.81680010	+13.27587891	-2.26757813	-3.53320313	+36.56250000	+6.89941406	-47.10937500	+2764	+13.08251953	-0.76464844	-2.85205078	+16.69921875	-20.19287109	-2.79052734	+2528	+11.08300781	-4.46484375	-3.65185547	+19.88525391	+1.25244141	-48.14208984	+2308
+1457971252.82100010	+13.31542969	-2.17529297	-3.45410156	+36.40869141	+6.45996094	-47.02148438	+2768	+13.12646484	-0.68115234	-2.76855469	+16.36962891	-20.56640625	-2.48291016	+2536	+11.12695313	-4.35937500	-3.60351563	+19.81933594	+0.76904297	-47.87841797	+2312
+1457971252.82520010	+13.35498047	-2.07861328	-3.37060547	+36.29882813	+5.99853516	-46.95556641	+2776	+13.16601563	-0.60205078	-2.68505859	+16.04003906	-20.96191406	-2.17529297	+2544	+11.16650391	-4.25390625	-3.55517578	+19.77539063	+0.28564453	-47.63671875	+2316
+1457971252.82929990	+13.38574219	-1.98193359	-3.28710938	+36.18896484	+5.55908203	-46.88964844	+2780	+13.20556641	-0.51416016	-2.59277344	+15.77636719	-21.40136719	-1.86767578	+2556	+11.20166016	-4.15283203	-3.50683594	+19.68750000	-0.13183594	-47.39501953	+2316
+1457971252.83349990	+13.42089844	-1.89404297	-3.20800781	+36.03515625	+5.16357422	-46.82373047	+2784	+13.24511719	-0.43505859	-2.50048828	+15.42480469	-21.84082031	-1.53808594	+2568	+11.23681641	-4.06054688	-3.46289063	+19.55566406	-0.50537109	-47.10937500	+2316
+1457971252.83769990	+13.45605469	-1.81054688	-3.12451172	+35.90332031	+4.72412109	-46.80175781	+2792	+13.28466797	-0.36035156	-2.40820313	+15.09521484	-22.25830078	-1.25244141	+2584	+11.27197266	-3.96826172	-3.41015625	+19.46777344	-0.94482422	-46.86767578	+2316
+1457971252.84180000	+13.48681641	-1.71826172	-3.04101563	+35.77148438	+4.35058594	-46.71386719	+2800	+13.32421875	-0.27246094	-2.31591797	+14.83154297	-22.67578125	-0.90087891	+2600	+11.30273438	-3.87597656	-3.36621094	+19.33593750	-1.29638672	-46.58203125	+2316
+1457971252.84600000	+13.51757813	-1.64355469	-2.96191406	+35.59570313	+3.97705078	-46.64794922	+2804	+13.35937500	-0.20654297	-2.22363281	+14.45800781	-23.07128906	-0.57128906	+2612	+11.33789063	-3.79248047	-3.32666016	+19.18212891	-1.60400391	-46.27441406	+2312
+1457971252.85019990	+13.54833984	-1.56445313	-2.88281250	+35.44189453	+3.64746094	-46.56005859	+2812	+13.39453125	-0.13623047	-2.13134766	+14.10644531	-23.44482422	-0.24169922	+2624	+11.36865234	-3.70898438	-3.27832031	+19.07226563	-1.93359375	-46.01074219	+2312
+1457971252.85430000	+13.57470703	-1.48535156	-2.81250000	+35.28808594	+3.36181641	-46.42822266	+2820	+13.42968750	-0.05712891	-2.03906250	+13.82080078	-23.81835938	+0.08789063	+2640	+11.39501953	-3.62548828	-3.23437500	+18.91845703	-2.21923828	-45.70312500	+2312
+1457971252.85850000	+13.59667969	-1.41503906	-2.74218750	+35.06835938	+3.07617188	-46.29638672	+2824	+13.46044922	+0.00439453	-1.94238281	+13.40332031	-24.19189453	+0.46142578	+2652	+11.42138672	-3.54199219	-3.19482422	+18.76464844	-2.48291016	-45.37353516	+2308
+1457971252.86260010	+13.62744141	-1.34472656	-2.66308594	+34.87060547	+2.79052734	-46.18652344	+2832	+13.49121094	+0.06591797	-1.85888672	+13.00781250	-24.52148438	+0.85693359	+2668	+11.44775391	-3.46289063	-3.15087891	+18.61083984	-2.76855469	-45.08789063	+2308
+1457971252.86680010	+13.64941406	-1.27001953	-2.59277344	+34.67285156	+2.50488281	-46.03271484	+2840	+13.51757813	+0.13623047	-1.76660156	+12.65625000	-24.87304688	+1.27441406	+2684	+11.47412109	-3.38378906	-3.10693359	+18.45703125	-3.01025391	-44.75830078	+2304
+1457971252.87509990	+13.69775391	-1.15136719	-2.44775391	+34.18945313	+1.99951172	-45.76904297	+2856	+13.58349609	+0.24169922	-1.59521484	+11.77734375	-25.51025391	+2.08740234	+2712	+11.52246094	-3.23876953	-3.02343750	+18.10546875	-3.49365234	-44.12109375	+2296
+1457971252.87930010	+13.72412109	-1.08984375	-2.38183594	+33.94775391	+1.82373047	-45.57128906	+2864	+13.60986328	+0.30322266	-1.51611328	+11.42578125	-25.75195313	+2.52685547	+2724	+11.54443359	-3.16845703	-2.97949219	+17.95166016	-3.71337891	-43.81347656	+2296
+1457971252.88350010	+13.74609375	-1.03271484	-2.32031250	+33.68408203	+1.62597656	-45.35156250	+2868	+13.63623047	+0.34716797	-1.44140625	+10.94238281	-25.99365234	+3.01025391	+2736	+11.56640625	-3.09814453	-2.93554688	+17.77587891	-3.95507813	-43.48388672	+2292
+1457971252.88759990	+13.76806641	-0.97998047	-2.26318359	+33.39843750	+1.49414063	-45.13183594	+2872	+13.66699219	+0.39550781	-1.37548828	+10.45898438	-26.10351563	+3.49365234	+2744	+11.58837891	-3.02783203	-2.89160156	+17.62207031	-4.17480469	-43.15429688	+2288
+1457971252.89179990	+13.79003906	-0.92724609	-2.20166016	+33.11279297	+1.34033203	-44.91210938	+2876	+13.68896484	+0.44384766	-1.30957031	+10.01953125	-26.27929688	+3.97705078	+2752	+11.61035156	-2.95751953	-2.85205078	+17.46826172	-4.37255859	-42.84667969	+2288
+1457971252.89599990	+13.80761719	-0.87890625	-2.14892578	+32.76123047	+1.20849609	-44.67041016	+2876	+13.71533203	+0.47900391	-1.24365234	+9.47021484	-26.43310547	+4.48242188	+2760	+11.62792969	-2.88720703	-2.80810547	+17.31445313	-4.59228516	-42.51708984	+2284
+1457971252.90010000	+13.82958984	-0.83496094	-2.09179688	+32.45361328	+1.09863281	-44.42871094	+2880	+13.74169922	+0.51416016	-1.19091797	+8.92089844	-26.47705078	+5.00976563	+2768	+11.64990234	-2.82128906	-2.76855469	+17.13867188	-4.81201172	-42.18750000	+2280
+1457971252.90430000	+13.85156250	-0.78662109	-2.03466797	+32.12402344	+0.96679688	-44.20898438	+2880	+13.76806641	+0.55371094	-1.13378906	+8.41552734	-26.54296875	+5.53710938	+2776	+11.66748047	-2.75537109	-2.72460938	+16.98486328	-5.03173828	-41.90185547	+2276
+1457971252.90850000	+13.87353516	-0.74707031	-1.98193359	+31.75048828	+0.85693359	-43.96728516	+2880	+13.79443359	+0.58447266	-1.08105469	+7.82226563	-26.58691406	+6.06445313	+2780	+11.68505859	-2.69824219	-2.68505859	+16.78710938	-5.25146484	-41.59423828	+2272
+1457971252.91260000	+13.89550781	-0.70751953	-1.93359375	+31.39892578	+0.81298828	-43.72558594	+2876	+13.82080078	+0.61083984	-1.04150391	+7.27294922	-26.54296875	+6.56982422	+2784	+11.70263672	-2.63671875	-2.64550781	+16.61132813	-5.42724609	-41.28662109	+2268
+1457971252.91680000	+13.91308594	-0.67236328	-1.88964844	+31.02539063	+0.79101563	-43.46191406	+2876	+13.84716797	+0.64160156	-0.99755859	+6.72363281	-26.49902344	+7.07519531	+2788	+11.71582031	-2.57519531	-2.61035156	+16.43554688	-5.62500000	-40.97900391	+2264
+1457971252.92100000	+13.93066406	-0.64160156	-1.84570313	+30.60791016	+0.79101563	-43.17626953	+2872	+13.87353516	+0.65917969	-0.95800781	+6.10839844	-26.45507813	+7.60253906	+2792	+11.72900391	-2.52246094	-2.57080078	+16.23779297	-5.80078125	-40.67138672	+2256
+1457971252.92510010	+13.94824219	-0.60644531	-1.81054688	+30.19042969	+0.83496094	-42.89062500	+2872	+13.89550781	+0.68115234	-0.92724609	+5.51513672	-26.30126953	+8.12988281	+2792	+11.74218750	-2.46533203	-2.54003906	+16.04003906	-5.93261719	-40.36376953	+2248
+1457971252.92930010	+13.96142578	-0.57568359	-1.76660156	+29.77294922	+0.81298828	-42.64892578	+2872	+13.91748047	+0.70312500	-0.88769531	+4.92187500	-26.25732422	+8.63525391	+2796	+11.75097656	-2.41259766	-2.50927734	+15.82031250	-6.06445313	-40.05615234	+2240
+1457971252.93339990	+13.97900391	-0.55371094	-1.72705078	+29.31152344	+0.81298828	-42.42919922	+2872	+13.94384766	+0.71630859	-0.85253906	+4.28466797	-26.16943359	+9.14062500	+2800	+11.75976563	-2.36865234	-2.47851563	+15.55664063	-6.17431641	-39.77050781	+2232
+1457971252.93759990	+13.99658203	-0.53173828	-1.69189453	+28.85009766	+0.85693359	-42.18750000	+2868	+13.97021484	+0.72949219	-0.82177734	+3.64746094	-26.03759766	+9.62402344	+2800	+11.77294922	-2.32031250	-2.45214844	+15.31494141	-6.26220703	-39.48486328	+2220
+1457971252.94180010	+14.00976563	-0.50537109	-1.65673828	+28.41064453	+0.90087891	-41.94580078	+2868	+13.99658203	+0.74707031	-0.78662109	+3.07617188	-25.94970703	+10.10742188	+2804	+11.77734375	-2.27636719	-2.42578125	+15.05126953	-6.35009766	-39.17724609	+2212
+1457971252.95009990	+14.04052734	-0.47900391	-1.59521484	+27.39990234	+1.12060547	-41.46240234	+2860	+14.04052734	+0.76904297	-0.72070313	+1.88964844	-25.68603516	+10.96435547	+2808	+11.79492188	-2.20605469	-2.38183594	+14.47998047	-6.41601563	-38.60595703	+2188
+1457971252.95429990	+14.04931641	-0.46142578	-1.56884766	+26.91650391	+1.20849609	-41.24267578	+2860	+14.06250000	+0.78222656	-0.68554688	+1.34033203	-25.64208984	+11.40380859	+2812	+11.79931641	-2.16650391	-2.36425781	+14.19433594	-6.41601563	-38.32031250	+2176
+1457971252.95840000	+14.05810547	-0.45263672	-1.54248047	+26.38916016	+1.31835938	-41.02294922	+2856	+14.08447266	+0.79101563	-0.64599609	+0.74707031	-25.57617188	+11.82128906	+2816	+11.80371094	-2.13574219	-2.34667969	+13.86474609	-6.41601563	-38.03466797	+2164
+1457971252.96260000	+14.07128906	-0.44384766	-1.52050781	+25.88378906	+1.47216797	-40.80322266	+2856	+14.10644531	+0.79980469	-0.61523438	+0.17578125	-25.44433594	+12.21679688	+2820	+11.81250000	-2.10498047	-2.32910156	+13.55712891	-6.37207031	-37.74902344	+2148
+1457971252.96680000	+14.08007813	-0.43066406	-1.49414063	+25.40039063	+1.56005859	-40.60546875	+2856	+14.12841797	+0.81298828	-0.58007813	-0.35156250	-25.44433594	+12.63427734	+2828	+11.81689453	-2.07421875	-2.31591797	+13.24951172	-6.37207031	-37.48535156	+2136
+1457971252.97090010	+14.09326172	-0.42626953	-1.46777344	+24.87304688	+1.64794922	-40.45166016	+2852	+14.15039063	+0.81738281	-0.53613281	-0.90087891	-25.44433594	+13.00781250	+2836	+11.82128906	-2.05224609	-2.29833984	+12.89794922	-6.35009766	-37.24365234	+2120
+1457971252.97510000	+14.10205078	-0.42187500	-1.45019531	+24.34570313	+1.82373047	-40.25390625	+2852	+14.16796875	+0.82617188	-0.50537109	-1.42822266	-25.35644531	+13.35937500	+2840	+11.82568359	-2.03027344	-2.28955078	+12.56835938	-6.28417969	-37.00195313	+2108
+1457971252.97930000	+14.11083984	-0.41308594	-1.42822266	+23.88427734	+1.93359375	-40.10009766	+2852	+14.18554688	+0.83935547	-0.47021484	-1.93359375	-25.35644531	+13.73291016	+2848	+11.83007813	-2.00390625	-2.27636719	+12.26074219	-6.26220703	-36.76025391	+2096
+1457971252.98760010	+14.12841797	-0.40869141	-1.39746094	+22.89550781	+2.26318359	-39.77050781	+2848	+14.22070313	+0.85253906	-0.41308594	-2.94433594	-25.22460938	+14.41406250	+2856	+11.83886719	-1.95996094	-2.25878906	+11.66748047	-6.17431641	-36.29882813	+2072
+1457971252.99180010	+14.13720703	-0.39990234	-1.37988281	+22.45605469	+2.35107422	-39.63867188	+2852	+14.23828125	+0.86132813	-0.37792969	-3.47167969	-25.24658203	+14.76562500	+2864	+11.84326172	-1.93359375	-2.24560547	+11.40380859	-6.19628906	-36.10107422	+2060
+1457971252.99589990	+14.14160156	-0.39990234	-1.35791016	+21.99462891	+2.43896484	-39.50683594	+2852	+14.25146484	+0.86572266	-0.34277344	-3.99902344	-25.26855469	+15.13916016	+2876	+11.84765625	-1.91162109	-2.23681641	+11.11816406	-6.19628906	-35.90332031	+2052
+1457971253.00009990	+14.15039063	-0.39990234	-1.34912109	+21.53320313	+2.59277344	-39.37500000	+2852	+14.26904297	+0.87011719	-0.32519531	-4.54833984	-25.18066406	+15.49072266	+2880	+11.85205078	-1.89404297	-2.22802734	+10.85449219	-6.19628906	-35.70556641	+2040
+1457971253.00430010	+14.16357422	-0.39111328	-1.33154297	+21.13769531	+2.63671875	-39.26513672	+2856	+14.28662109	+0.87451172	-0.30322266	-5.09765625	-25.15869141	+15.86425781	+2888	+11.85644531	-1.86767578	-2.21484375	+10.63476563	-6.24023438	-35.52978516	+2032
+1457971253.00840000	+14.17236328	-0.39111328	-1.30957031	+20.72021484	+2.70263672	-39.17724609	+2860	+14.29980469	+0.87451172	-0.28125000	-5.66894531	-25.11474609	+16.23779297	+2896	+11.86083984	-1.84570313	-2.20166016	+10.37109375	-6.30615234	-35.37597656	+2024
+1457971253.01259990	+14.18115234	-0.38671875	-1.30078125	+20.30273438	+2.83447266	-39.06738281	+2860	+14.31298828	+0.87451172	-0.26806641	-6.24023438	-24.98291016	+16.56738281	+2904	+11.86523438	-1.82812500	-2.19287109	+10.12939453	-6.30615234	-35.20019531	+2012
+1457971253.01670000	+14.18994141	-0.38232422	-1.28759766	+19.95117188	+2.87841797	-39.00146484	+2864	+14.32617188	+0.87011719	-0.25488281	-6.87744141	-24.89501953	+16.94091797	+2912	+11.86962891	-1.80615234	-2.18408203	+9.95361328	-6.39404297	-35.04638672	+2008
+1457971253.02090000	+14.19873047	-0.37792969	-1.27001953	+19.57763672	+2.94433594	-38.89160156	+2868	+14.33496094	+0.86572266	-0.24609375	-7.51464844	-24.78515625	+17.33642578	+2916	+11.86962891	-1.77978516	-2.17089844	+9.75585938	-6.48193359	-34.89257813	+2000
+1457971253.02510000	+14.20751953	-0.37792969	-1.26562500	+19.20410156	+3.05419922	-38.78173828	+2868	+14.34814453	+0.86132813	-0.24169922	-8.15185547	-24.60937500	+17.70996094	+2924	+11.87402344	-1.75781250	-2.16210938	+9.55810547	-6.54785156	-34.73876953	+1992
+1457971253.02920010	+14.21630859	-0.36914063	-1.24804688	+18.87451172	+3.05419922	-38.69384766	+2872	+14.35693359	+0.84814453	-0.23730469	-8.89892578	-24.47753906	+18.12744141	+2932	+11.87841797	-1.73583984	-2.14892578	+9.40429688	-6.65771484	-34.60693359	+1988
+1457971253.03340010	+14.22509766	-0.36914063	-1.23046875	+18.52294922	+3.03222656	-38.62792969	+2872	+14.37011719	+0.83935547	-0.22851563	-9.62402344	-24.36767578	+18.54492188	+2940	+11.87841797	-1.71386719	-2.13574219	+9.20654297	-6.76757813	-34.47509766	+1980
+1457971253.04169990	+14.24267578	-0.36474609	-1.20410156	+17.84179688	+3.05419922	-38.47412109	+2876	+14.39208984	+0.81298828	-0.22412109	-11.16210938	-24.03808594	+19.35791016	+2952	+11.88720703	-1.67431641	-2.11376953	+8.85498047	-6.98730469	-34.21142578	+1972
+1457971253.04590010	+14.25146484	-0.36474609	-1.19091797	+17.51220703	+3.01025391	-38.40820313	+2872	+14.40527344	+0.79980469	-0.22412109	-11.93115234	-23.84033203	+19.75341797	+2960	+11.89160156	-1.65673828	-2.10058594	+8.65722656	-7.09716797	-34.10156250	+1964
+1457971253.05010010	+14.26025391	-0.36474609	-1.18212891	+17.18261719	+3.05419922	-38.32031250	+2872	+14.41406250	+0.78662109	-0.22851563	-12.70019531	-23.66455078	+20.14892578	+2968	+11.89160156	-1.63916016	-2.09179688	+8.48144531	-7.16308594	-33.96972656	+1960
+1457971253.05419990	+14.26464844	-0.36035156	-1.16894531	+16.89697266	+3.01025391	-38.25439453	+2868	+14.42285156	+0.76904297	-0.22412109	-13.53515625	-23.51074219	+20.56640625	+2976	+11.89160156	-1.61718750	-2.08300781	+8.30566406	-7.25097656	-33.85986328	+1952
+1457971253.05839990	+14.27343750	-0.36035156	-1.15136719	+16.58935547	+2.94433594	-38.18847656	+2868	+14.42724609	+0.75146484	-0.21972656	-14.34814453	-23.35693359	+20.98388672	+2984	+11.89160156	-1.59960938	-2.07421875	+8.12988281	-7.33886719	-33.75000000	+1948
+1457971253.06259990	+14.27343750	-0.36035156	-1.14697266	+16.28173828	+2.94433594	-38.12255859	+2864	+14.43603516	+0.73828125	-0.21533203	-15.16113281	-23.20312500	+21.37939453	+2992	+11.89599609	-1.58642578	-2.06542969	+7.95410156	-7.42675781	-33.64013672	+1940
+1457971253.06670000	+14.27783203	-0.35595703	-1.12939453	+16.04003906	+2.83447266	-38.05664063	+2864	+14.44482422	+0.72070313	-0.20654297	-15.97412109	-23.11523438	+21.81884766	+3004	+11.89599609	-1.56884766	-2.06103516	+7.77832031	-7.49267578	-33.55224609	+1936
+1457971253.07090000	+14.28222656	-0.36035156	-1.11181641	+15.75439453	+2.72460938	-38.03466797	+2860	+14.45361328	+0.70751953	-0.19775391	-16.78710938	-23.02734375	+22.21435547	+3012	+11.89599609	-1.56005859	-2.05224609	+7.55859375	-7.58056641	-33.46435547	+1928
+1457971253.07509990	+14.28662109	-0.36035156	-1.10302734	+15.46875000	+2.65869141	-37.99072266	+2860	+14.46240234	+0.69433594	-0.18457031	-17.60009766	-22.93945313	+22.60986328	+3020	+11.90039063	-1.54687500	-2.04785156	+7.33886719	-7.62451172	-33.39843750	+1920
+1457971253.07920000	+14.28662109	-0.36035156	-1.08544922	+15.22705078	+2.50488281	-37.96875000	+2860	+14.47119141	+0.68115234	-0.17138672	-18.39111328	-22.85156250	+23.00537109	+3028	+11.90039063	-1.53369141	-2.04345703	+7.16308594	-7.69042969	-33.33251953	+1916
+1457971253.08340000	+14.29101563	-0.36035156	-1.07226563	+14.98535156	+2.37304688	-37.94677734	+2860	+14.47558594	+0.67236328	-0.15820313	-19.16015625	-22.78564453	+23.37890625	+3036	+11.90039063	-1.52490234	-2.03906250	+6.96533203	-7.73437500	-33.26660156	+1908
+1457971253.08750010	+14.28662109	-0.36035156	-1.06347656	+14.74365234	+2.30712891	-37.92480469	+2860	+14.47998047	+0.65917969	-0.14501953	-19.92919922	-22.69775391	+23.77441406	+3044	+11.90039063	-1.51611328	-2.03466797	+6.76757813	-7.75634766	-33.20068359	+1900
+1457971253.09170010	+14.28662109	-0.35595703	-1.05029297	+14.56787109	+2.15332031	-37.92480469	+2860	+14.47998047	+0.65039063	-0.12304688	-20.69824219	-22.67578125	+24.19189453	+3056	+11.90039063	-1.50732422	-2.03466797	+6.61376953	-7.80029297	-33.15673828	+1892
+1457971253.09999990	+14.28222656	-0.35595703	-1.02392578	+14.15039063	+1.80175781	-37.92480469	+2868	+14.48876953	+0.63720703	-0.08349609	-22.23632813	-22.58789063	+25.00488281	+3076	+11.90478516	-1.49414063	-2.03027344	+6.24023438	-7.88818359	-33.09082031	+1876
+1457971253.10419990	+14.28222656	-0.35156250	-1.01074219	+13.99658203	+1.62597656	-37.92480469	+2876	+14.49316406	+0.62841797	-0.06591797	-23.00537109	-22.54394531	+25.42236328	+3084	+11.90478516	-1.48095703	-2.02587891	+6.10839844	-7.93212891	-33.06884766	+1868
+1457971253.10840010	+14.27783203	-0.34716797	-0.99316406	+13.82080078	+1.42822266	-37.92480469	+2884	+14.49755859	+0.62402344	-0.04833984	-23.75244141	-22.47802734	+25.81787109	+3092	+11.90917969	-1.47656250	-2.02148438	+5.93261719	-7.97607422	-33.04687500	+1860
+1457971253.11250000	+14.27783203	-0.34716797	-0.97998047	+13.64501953	+1.25244141	-37.96875000	+2888	+14.49755859	+0.61523438	-0.03076172	-24.52148438	-22.39013672	+26.21337891	+3100	+11.90917969	-1.47216797	-2.02148438	+5.77880859	-8.02001953	-33.02490234	+1852
+1457971253.11669990	+14.27343750	-0.34277344	-0.97119141	+13.49121094	+1.12060547	-37.99072266	+2900	+14.50195313	+0.60644531	-0.01757813	-25.29052734	-22.28027344	+26.58691406	+3108	+11.90917969	-1.45898438	-2.02148438	+5.69091797	-8.06396484	-32.98095703	+1844
+1457971253.12089990	+14.27343750	-0.33837891	-0.96240234	+13.35937500	+0.96679688	-37.99072266	+2908	+14.50195313	+0.59765625	-0.00439453	-26.08154297	-22.14843750	+27.00439453	+3112	+11.90917969	-1.45019531	-2.01708984	+5.58105469	-8.10791016	-32.95898438	+1836
+1457971253.12500000	+14.26904297	-0.33398438	-0.94482422	+13.24951172	+0.79101563	-38.01269531	+2916	+14.50195313	+0.59326172	+0.00439453	-26.85058594	-21.97265625	+27.39990234	+3120	+11.91357422	-1.44140625	-2.01269531	+5.47119141	-8.15185547	-32.93701172	+1828
+1457971253.12920000	+14.26904297	-0.32519531	-0.93603516	+13.11767578	+0.70312500	-37.99072266	+2924	+14.49755859	+0.58447266	+0.01318359	-27.66357422	-21.81884766	+27.79541016	+3128	+11.91357422	-1.42822266	-2.00830078	+5.40527344	-8.21777344	-32.91503906	+1820
+1457971253.13340000	+14.26464844	-0.32080078	-0.92724609	+12.98583984	+0.59326172	-37.99072266	+2932	+14.50195313	+0.57128906	+0.02197266	-28.45458984	-21.62109375	+28.19091797	+3132	+11.91357422	-1.41943359	-2.00390625	+5.33935547	-8.26171875	-32.87109375	+1812
+1457971253.13750000	+14.26464844	-0.31640625	-0.90966797	+12.85400391	+0.43945313	-37.99072266	+2940	+14.50195313	+0.56250000	+0.02636719	-29.26757813	-21.40136719	+28.58642578	+3140	+11.91357422	-1.41064453	-1.99511719	+5.25146484	-8.34960938	-32.84912109	+1808
+1457971253.14170000	+14.26904297	-0.30761719	-0.90087891	+12.74414063	+0.41748047	-37.96875000	+2944	+14.50634766	+0.54931641	+0.02636719	-30.12451172	-21.11572266	+28.95996094	+3144	+11.91357422	-1.39746094	-1.99072266	+5.20751953	-8.39355469	-32.80517578	+1804
+1457971253.14590000	+14.26904297	-0.30322266	-0.89648438	+12.61230469	+0.39550781	-37.96875000	+2948	+14.50634766	+0.53613281	+0.02197266	-30.98144531	-20.80810547	+29.28955078	+3148	+11.91357422	-1.38427734	-1.98632813	+5.16357422	-8.43750000	-32.73925781	+1796
+1457971253.15000010	+14.26904297	-0.29443359	-0.88769531	+12.50244141	+0.35156250	-37.96875000	+2948	+14.50634766	+0.52294922	+0.01757813	-31.83837891	-20.47851563	+29.64111328	+3152	+11.91357422	-1.37109375	-1.97753906	+5.11962891	-8.50341797	-32.69531250	+1792
+1457971253.15420010	+14.26904297	-0.29003906	-0.88330078	+12.34863281	+0.43945313	-37.94677734	+2948	+14.50195313	+0.50537109	+0.01318359	-32.73925781	-20.14892578	+29.99267578	+3160	+11.91357422	-1.35791016	-1.97314453	+5.09765625	-8.52539063	-32.65136719	+1788
+1457971253.15840010	+14.26904297	-0.28125000	-0.88330078	+12.21679688	+0.50537109	-37.92480469	+2948	+14.50195313	+0.48779297	+0.00439453	-33.61816406	-19.77539063	+30.32226563	+3164	+11.91357422	-1.34472656	-1.96435547	+5.07568359	-8.54736328	-32.58544922	+1784
+1457971253.16669990	+14.26904297	-0.26806641	-0.87011719	+11.93115234	+0.61523438	-37.85888672	+2948	+14.50195313	+0.45703125	-0.00878906	-35.39794922	-19.00634766	+30.95947266	+3172	+11.90917969	-1.31835938	-1.95117188	+5.00976563	-8.61328125	-32.45361328	+1780
+1457971253.17080000	+14.26904297	-0.25927734	-0.86572266	+11.77734375	+0.74707031	-37.83691406	+2944	+14.50195313	+0.43505859	-0.02197266	-36.29882813	-18.58886719	+31.24511719	+3180	+11.90917969	-1.30517578	-1.94238281	+4.98779297	-8.63525391	-32.40966797	+1780
+1457971253.17500000	+14.27343750	-0.25488281	-0.86132813	+11.60156250	+0.83496094	-37.83691406	+2940	+14.50195313	+0.41748047	-0.03076172	-37.19970703	-18.19335938	+31.53076172	+3184	+11.90917969	-1.29199219	-1.93798828	+4.94384766	-8.65722656	-32.34375000	+1776
+1457971253.17919990	+14.27343750	-0.25048828	-0.86132813	+11.40380859	+0.98876953	-37.83691406	+2936	+14.49755859	+0.40429688	-0.03955078	-38.05664063	-17.77587891	+31.81640625	+3184	+11.90478516	-1.27880859	-1.92919922	+4.89990234	-8.65722656	-32.27783203	+1776
+1457971253.18330000	+14.27783203	-0.24609375	-0.86132813	+11.22802734	+1.16455078	-37.83691406	+2928	+14.49755859	+0.38232422	-0.04833984	-38.93554688	-17.33642578	+32.08007813	+3188	+11.90478516	-1.26562500	-1.92480469	+4.85595703	-8.65722656	-32.21191406	+1776
+1457971253.18750000	+14.27783203	-0.24169922	-0.85693359	+11.03027344	+1.29638672	-37.83691406	+2924	+14.49755859	+0.36474609	-0.05712891	-39.81445313	-16.94091797	+32.32177734	+3188	+11.90478516	-1.25244141	-1.92041016	+4.81201172	-8.63525391	-32.14599609	+1776
+1457971253.19170000	+14.27343750	-0.23730469	-0.85693359	+10.81054688	+1.47216797	-37.83691406	+2920	+14.49316406	+0.35595703	-0.06152344	-40.56152344	-16.56738281	+32.60742188	+3188	+11.90039063	-1.24365234	-1.91601563	+4.74609375	-8.61328125	-32.08007813	+1772
+1457971253.19580010	+14.27343750	-0.23291016	-0.85253906	+10.59082031	+1.62597656	-37.85888672	+2916	+14.48876953	+0.34277344	-0.06591797	-41.35253906	-16.19384766	+32.84912109	+3188	+11.90039063	-1.23046875	-1.91162109	+4.68017578	-8.59130859	-32.03613281	+1772
+1457971253.20000000	+14.27343750	-0.23291016	-0.84814453	+10.37109375	+1.75781250	-37.88085938	+2912	+14.48876953	+0.32519531	-0.06591797	-42.12158203	-15.84228516	+33.11279297	+3188	+11.90039063	-1.22167969	-1.90722656	+4.59228516	-8.56933594	-31.97021484	+1768
+1457971253.20420000	+14.27343750	-0.22851563	-0.84375000	+10.15136719	+1.93359375	-37.90283203	+2908	+14.48876953	+0.32080078	-0.06591797	-42.80273438	-15.49072266	+33.37646484	+3184	+11.90039063	-1.21289063	-1.90283203	+4.50439453	-8.54736328	-31.92626953	+1768
+1457971253.20830010	+14.27783203	-0.22851563	-0.83935547	+9.88769531	+2.10937500	-37.94677734	+2904	+14.49316406	+0.30761719	-0.06591797	-43.50585938	-15.16113281	+33.61816406	+3184	+11.90039063	-1.20410156	-1.89843750	+4.39453125	-8.50341797	-31.88232422	+1764
+1457971253.21250010	+14.27783203	-0.23291016	-0.83496094	+9.64599609	+2.26318359	-37.99072266	+2900	+14.49316406	+0.29882813	-0.05712891	-44.18701172	-14.87548828	+33.85986328	+3180	+11.90478516	-1.19970703	-1.89843750	+4.28466797	-8.45947266	-31.83837891	+1760
+1457971253.21670010	+14.27343750	-0.23291016	-0.83056641	+9.38232422	+2.46093750	-38.03466797	+2900	+14.49316406	+0.29443359	-0.05273438	-44.78027344	-14.58984375	+34.07958984	+3180	+11.90478516	-1.19531250	-1.89404297	+4.15283203	-8.41552734	-31.79443359	+1756
+1457971253.22079990	+14.27343750	-0.23291016	-0.82617188	+9.14062500	+2.65869141	-38.05664063	+2900	+14.49316406	+0.29003906	-0.04833984	-45.35156250	-14.28222656	+34.29931641	+3180	+11.90478516	-1.18652344	-1.89404297	+4.02099609	-8.34960938	-31.75048828	+1752
+1457971253.22919990	+14.26904297	-0.23291016	-0.81738281	+8.67919922	+3.03222656	-38.12255859	+2904	+14.49755859	+0.28125000	-0.03076172	-46.47216797	-13.75488281	+34.69482422	+3180	+11.90917969	-1.17773438	-1.88964844	+3.73535156	-8.26171875	-31.66259766	+1744
+1457971253.23330000	+14.26904297	-0.23730469	-0.81298828	+8.43750000	+3.22998047	-38.14453125	+2904	+14.49755859	+0.27685547	-0.02636719	-47.02148438	-13.46923828	+34.84863281	+3180	+11.90917969	-1.17333984	-1.88964844	+3.58154297	-8.19580078	-31.64062500	+1740
+1457971253.23750000	+14.27343750	-0.24169922	-0.80859375	+8.19580078	+3.40576172	-38.16650391	+2908	+14.50195313	+0.27246094	-0.01318359	-47.54882813	-13.24951172	+35.00244141	+3184	+11.91357422	-1.16894531	-1.88525391	+3.40576172	-8.15185547	-31.59667969	+1736
+1457971253.24160000	+14.27783203	-0.24169922	-0.80419922	+7.99804688	+3.60351563	-38.16650391	+2912	+14.50634766	+0.26806641	-0.00878906	-48.09814453	-12.98583984	+35.11230469	+3184	+11.91796875	-1.16455078	-1.88085938	+3.25195313	-8.08593750	-31.55273438	+1732
+1457971253.24580000	+14.27783203	-0.24609375	-0.79980469	+7.77832031	+3.82324219	-38.18847656	+2916	+14.51513672	+0.26806641	-0.00439453	-48.62548828	-12.72216797	+35.22216797	+3184	+11.92236328	-1.16015625	-1.87646484	+3.09814453	-8.02001953	-31.48681641	+1724
+1457971253.25000000	+14.27783203	-0.24609375	-0.79980469	+7.55859375	+4.06494141	-38.16650391	+2916	+14.51953125	+0.26367188	+0.00000000	-49.13085938	-12.45849609	+35.26611328	+3188	+11.92236328	-1.15136719	-1.87207031	+2.94433594	-7.95410156	-31.44287109	+1720
+1457971253.25410010	+14.27783203	-0.24609375	-0.79980469	+7.38281250	+4.26269531	-38.16650391	+2920	+14.51953125	+0.25927734	-0.00439453	-49.68017578	-12.15087891	+35.31005859	+3188	+11.92675781	-1.14697266	-1.87207031	+2.79052734	-7.88818359	-31.37695313	+1716
+1457971253.25830010	+14.27783203	-0.24609375	-0.79541016	+7.20703125	+4.46044922	-38.14453125	+2924	+14.52392578	+0.25048828	-0.00439453	-50.22949219	-11.86523438	+35.31005859	+3192	+11.92675781	-1.13818359	-1.86767578	+2.63671875	-7.82226563	-31.31103516	+1712
+1457971253.26250000	+14.28222656	-0.24609375	-0.79980469	+7.03125000	+4.68017578	-38.12255859	+2928	+14.52832031	+0.24609375	-0.01318359	-50.77880859	-11.55761719	+35.28808594	+3196	+11.93115234	-1.13378906	-1.86328125	+2.48291016	-7.75634766	-31.24511719	+1708
+1457971253.26659990	+14.28662109	-0.24609375	-0.79980469	+6.87744141	+4.85595703	-38.10058594	+2928	+14.53271484	+0.24169922	-0.01757813	-51.37207031	-11.27197266	+35.28808594	+3200	+11.93115234	-1.12500000	-1.85449219	+2.32910156	-7.69042969	-31.17919922	+1704
+1457971253.27080010	+14.29101563	-0.24609375	-0.79541016	+6.72363281	+5.05371094	-38.07861328	+2928	+14.53710938	+0.22851563	-0.02197266	-51.96533203	-10.98632813	+35.26611328	+3204	+11.93554688	-1.11621094	-1.85009766	+2.17529297	-7.64648438	-31.09130859	+1704
+1457971253.27909990	+14.30419922	-0.24609375	-0.79980469	+6.41601563	+5.42724609	-38.05664063	+2928	+14.55029297	+0.21093750	-0.04394531	-53.15185547	-10.41503906	+35.15625000	+3216	+11.93994141	-1.09863281	-1.83691406	+1.88964844	-7.51464844	-30.95947266	+1700
+1457971253.28329990	+14.30859375	-0.24609375	-0.79980469	+6.28417969	+5.60302734	-38.03466797	+2924	+14.55908203	+0.20214844	-0.05712891	-53.74511719	-10.15136719	+35.09033203	+3220	+11.94433594	-1.08984375	-1.83251953	+1.75781250	-7.47070313	-30.89355469	+1700
+1457971253.28749990	+14.31298828	-0.24169922	-0.80419922	+6.15234375	+5.82275391	-38.03466797	+2924	+14.55908203	+0.18896484	-0.07470703	-54.33837891	-9.84375000	+34.98046875	+3224	+11.94433594	-1.08105469	-1.82812500	+1.62597656	-7.38281250	-30.82763672	+1696
+1457971253.29160000	+14.31738281	-0.24169922	-0.80419922	+5.99853516	+5.97656250	-38.03466797	+2924	+14.56347656	+0.18457031	-0.08789063	-54.90966797	-9.62402344	+34.93652344	+3228	+11.94433594	-1.07226563	-1.82373047	+1.47216797	-7.33886719	-30.76171875	+1696
+1457971253.29580000	+14.32177734	-0.24169922	-0.80419922	+5.86669922	+6.13037109	-38.03466797	+2920	+14.56787109	+0.17138672	-0.09667969	-55.50292969	-9.40429688	+34.91455078	+3232	+11.94873047	-1.06347656	-1.81933594	+1.31835938	-7.27294922	-30.71777344	+1696
+1457971253.30000000	+14.32617188	-0.23730469	-0.80859375	+5.73486328	+6.28417969	-38.03466797	+2920	+14.57666016	+0.15820313	-0.11425781	-56.09619141	-9.18457031	+34.84863281	+3236	+11.94873047	-1.05468750	-1.81494141	+1.16455078	-7.20703125	-30.67382813	+1696
+1457971253.30410000	+14.33496094	-0.23730469	-0.80859375	+5.58105469	+6.41601563	-38.05664063	+2916	+14.58105469	+0.15820313	-0.12304688	-56.60156250	-9.00878906	+34.82666016	+3240	+11.95312500	-1.04589844	-1.81054688	+1.03271484	-7.14111328	-30.60791016	+1700
+1457971253.30830000	+14.33935547	-0.23730469	-0.80859375	+5.42724609	+6.54785156	-38.10058594	+2916	+14.58984375	+0.14501953	-0.12744141	-57.12890625	-8.85498047	+34.80468750	+3244	+11.95312500	-1.04150391	-1.80615234	+0.87890625	-7.07519531	-30.58593750	+1700
+1457971253.31250000	+14.34375000	-0.24169922	-0.80859375	+5.27343750	+6.72363281	-38.14453125	+2912	+14.59423828	+0.13623047	-0.14062500	-57.65625000	-8.72314453	+34.73876953	+3244	+11.95751953	-1.03710938	-1.80175781	+0.72509766	-6.98730469	-30.56396484	+1700
+1457971253.31660010	+14.34814453	-0.24169922	-0.80859375	+5.11962891	+6.83349609	-38.21044922	+2908	+14.59863281	+0.13623047	-0.14501953	-58.05175781	-8.63525391	+34.76074219	+3244	+11.96191406	-1.03271484	-1.80175781	+0.59326172	-6.92138672	-30.54199219	+1700
+1457971253.32080010	+14.34814453	-0.24169922	-0.80859375	+4.96582031	+6.94335938	-38.25439453	+2904	+14.60302734	+0.13183594	-0.14941406	-58.49121094	-8.54736328	+34.78271484	+3248	+11.96630859	-1.03271484	-1.79736328	+0.43945313	-6.85546875	-30.54199219	+1700
+1457971253.32489990	+14.35253906	-0.24169922	-0.81298828	+4.81201172	+7.07519531	-38.32031250	+2904	+14.60742188	+0.12744141	-0.15380859	-58.93066406	-8.48144531	+34.78271484	+3248	+11.96630859	-1.02832031	-1.79736328	+0.28564453	-6.74560547	-30.54199219	+1700
+1457971253.32909990	+14.35253906	-0.24169922	-0.81298828	+4.65820313	+7.18505859	-38.38623047	+2900	+14.61181641	+0.13183594	-0.14941406	-59.23828125	-8.43750000	+34.82666016	+3248	+11.97070313	-1.02392578	-1.79736328	+0.15380859	-6.65771484	-30.56396484	+1700
+1457971253.33740000	+14.35693359	-0.25048828	-0.80859375	+4.30664063	+7.36083984	-38.54003906	+2900	+14.62060547	+0.12744141	-0.14062500	-59.94140625	-8.43750000	+34.98046875	+3252	+11.97949219	-1.02832031	-1.79736328	-0.15380859	-6.48193359	-30.60791016	+1696
+1457971253.34159990	+14.36132813	-0.25048828	-0.80859375	+4.15283203	+7.42675781	-38.62792969	+2900	+14.62500000	+0.13183594	-0.13623047	-60.18310547	-8.43750000	+35.04638672	+3252	+11.98388672	-1.02832031	-1.79736328	-0.28564453	-6.39404297	-30.62988281	+1696
+1457971253.34579990	+14.36132813	-0.25488281	-0.80419922	+3.97705078	+7.51464844	-38.71582031	+2900	+14.62939453	+0.13183594	-0.12744141	-60.46875000	-8.45947266	+35.13427734	+3256	+11.98828125	-1.02832031	-1.79736328	-0.41748047	-6.30615234	-30.65185547	+1696
+1457971253.34990000	+14.36132813	-0.25927734	-0.80859375	+3.80126953	+7.62451172	-38.80371094	+2904	+14.63378906	+0.12744141	-0.12304688	-60.75439453	-8.48144531	+35.17822266	+3256	+11.99267578	-1.03271484	-1.79736328	-0.57128906	-6.19628906	-30.69580078	+1692
+1457971253.35410000	+14.36132813	-0.26367188	-0.81298828	+3.64746094	+7.73437500	-38.89160156	+2908	+14.63378906	+0.13623047	-0.11865234	-60.97412109	-8.50341797	+35.24414063	+3256	+11.99707031	-1.03271484	-1.80175781	-0.68115234	-6.10839844	-30.71777344	+1692
+1457971253.35830000	+14.36132813	-0.26806641	-0.81298828	+3.47167969	+7.82226563	-38.95751953	+2912	+14.63818359	+0.13623047	-0.11425781	-61.19384766	-8.50341797	+35.33203125	+3256	+12.00146484	-1.03271484	-1.80175781	-0.79101563	-5.99853516	-30.76171875	+1688
+1457971253.36240010	+14.36572266	-0.27246094	-0.81738281	+3.31787109	+7.93212891	-39.02343750	+2920	+14.64257813	+0.13623047	-0.10986328	-61.43554688	-8.52539063	+35.39794922	+3256	+12.00585938	-1.03271484	-1.80615234	-0.92285156	-5.91064453	-30.78369141	+1684
+1457971253.36660000	+14.36572266	-0.27685547	-0.81738281	+3.18603516	+7.99804688	-39.08935547	+2924	+14.64697266	+0.13623047	-0.10546875	-61.63330078	-8.54736328	+35.44189453	+3256	+12.00585938	-1.03271484	-1.80615234	-1.01074219	-5.82275391	-30.80566406	+1680
+1457971253.37080000	+14.37011719	-0.28125000	-0.82177734	+3.01025391	+8.08593750	-39.15527344	+2932	+14.65136719	+0.13183594	-0.10107422	-61.87500000	-8.56933594	+35.48583984	+3260	+12.01025391	-1.03710938	-1.80615234	-1.14257813	-5.73486328	-30.84960938	+1680
+1457971253.37490010	+14.37011719	-0.28564453	-0.82177734	+2.83447266	+8.17382813	-39.22119141	+2936	+14.66015625	+0.12744141	-0.10107422	-62.11669922	-8.56933594	+35.48583984	+3260	+12.01464844	-1.04150391	-1.81054688	-1.27441406	-5.62500000	-30.87158203	+1676
+1457971253.38330010	+14.37890625	-0.29443359	-0.83496094	+2.59277344	+8.43750000	-39.33105469	+2948	+14.66894531	+0.11865234	-0.11865234	-62.49023438	-8.52539063	+35.35400391	+3268	+12.01904297	-1.04150391	-1.81494141	-1.45019531	-5.44921875	-30.91552734	+1668
+1457971253.38739990	+14.38330078	-0.29882813	-0.84814453	+2.43896484	+8.61328125	-39.35302734	+2956	+14.67333984	+0.10986328	-0.13623047	-62.70996094	-8.48144531	+35.26611328	+3272	+12.02343750	-1.04150391	-1.81933594	-1.56005859	-5.33935547	-30.93750000	+1668
+1457971253.39159990	+14.38769531	-0.29882813	-0.86132813	+2.32910156	+8.76708984	-39.39697266	+2964	+14.67333984	+0.10107422	-0.14941406	-62.86376953	-8.43750000	+35.15625000	+3276	+12.02343750	-1.04150391	-1.82373047	-1.62597656	-5.25146484	-30.95947266	+1664
+1457971253.39570000	+14.38769531	-0.30322266	-0.87011719	+2.19726563	+8.89892578	-39.41894531	+2968	+14.67773438	+0.09228516	-0.16699219	-63.08349609	-8.39355469	+35.04638672	+3284	+12.02343750	-1.04150391	-1.82812500	-1.71386719	-5.14160156	-30.98144531	+1664
+1457971253.39990000	+14.39648438	-0.30761719	-0.88330078	+2.06542969	+9.05273438	-39.44091797	+2972	+14.68652344	+0.07470703	-0.18896484	-63.28125000	-8.34960938	+34.89257813	+3292	+12.02343750	-1.04150391	-1.83251953	-1.80175781	-5.05371094	-31.00341797	+1664
+1457971253.40409990	+14.40087891	-0.31201172	-0.89208984	+1.97753906	+9.18457031	-39.46289063	+2976	+14.69091797	+0.07031250	-0.21533203	-63.41308594	-8.30566406	+34.71679688	+3296	+12.02343750	-1.04150391	-1.83691406	-1.86767578	-4.96582031	-31.00341797	+1664
+1457971253.40820000	+14.40966797	-0.31640625	-0.90527344	+1.84570313	+9.33837891	-39.50683594	+2980	+14.69970703	+0.05273438	-0.23730469	-63.58886719	-8.28369141	+34.54101563	+3304	+12.02783203	-1.04589844	-1.84130859	-1.93359375	-4.87792969	-31.02539063	+1664
+1457971253.41240000	+14.41406250	-0.32519531	-0.92285156	+1.71386719	+9.53613281	-39.57275391	+2984	+14.70410156	+0.03515625	-0.27246094	-63.76464844	-8.23974609	+34.32128906	+3312	+12.02783203	-1.05029297	-1.85009766	-2.02148438	-4.76806641	-31.06933594	+1668
+1457971253.41660000	+14.42285156	-0.32958984	-0.94042969	+1.62597656	+9.68994141	-39.61669922	+2984	+14.70849609	+0.02636719	-0.29882813	-63.87451172	-8.19580078	+34.14550781	+3320	+12.02783203	-1.05029297	-1.85888672	-2.06542969	-4.68017578	-31.11328125	+1668
+1457971253.42070010	+14.42724609	-0.33837891	-0.96240234	+1.51611328	+9.86572266	-39.68261719	+2988	+14.71728516	+0.01318359	-0.32958984	-63.98437500	-8.17382813	+33.96972656	+3328	+12.02783203	-1.05468750	-1.86328125	-2.13134766	-4.57031250	-31.15722656	+1672
+1457971253.42910000	+14.44042969	-0.35156250	-1.00634766	+1.34033203	+10.19531250	-39.79248047	+2992	+14.72607422	-0.00878906	-0.38232422	-64.13818359	-8.15185547	+33.68408203	+3336	+12.02783203	-1.06347656	-1.88525391	-2.21923828	-4.37255859	-31.26708984	+1680
+1457971253.43319990	+14.44482422	-0.36474609	-1.02392578	+1.23046875	+10.30517578	-39.88037109	+2992	+14.73046875	-0.01757813	-0.40429688	-64.22607422	-8.17382813	+33.59619141	+3340	+12.03222656	-1.07226563	-1.89843750	-2.26318359	-4.28466797	-31.35498047	+1688
+1457971253.43740010	+14.44921875	-0.37353516	-1.04589844	+1.12060547	+10.45898438	-40.01220703	+2996	+14.73925781	-0.03515625	-0.43505859	-64.31396484	-8.19580078	+33.44238281	+3348	+12.03222656	-1.08105469	-1.91162109	-2.30712891	-4.19677734	-31.44287109	+1692
+1457971253.44160010	+14.45361328	-0.38232422	-1.06787109	+1.03271484	+10.54687500	-40.10009766	+2996	+14.74365234	-0.04394531	-0.45703125	-64.35791016	-8.21777344	+33.35449219	+3348	+12.03222656	-1.08984375	-1.92480469	-2.35107422	-4.10888672	-31.53076172	+1700
+1457971253.44569990	+14.45800781	-0.39550781	-1.08984375	+0.92285156	+10.65673828	-40.23193359	+2996	+14.75244141	-0.05273438	-0.47900391	-64.37988281	-8.26171875	+33.28857422	+3352	+12.03662109	-1.09863281	-1.93798828	-2.39501953	-4.04296875	-31.61865234	+1704
+1457971253.44989990	+14.46240234	-0.41308594	-1.11621094	+0.81298828	+10.81054688	-40.38574219	+2996	+14.75683594	-0.06152344	-0.50976563	-64.42382813	-8.30566406	+33.17871094	+3356	+12.04101563	-1.11181641	-1.95556641	-2.41699219	-3.93310547	-31.75048828	+1712
+1457971253.45409990	+14.46679688	-0.42626953	-1.14257813	+0.72509766	+10.89843750	-40.51757813	+3000	+14.76123047	-0.07031250	-0.52734375	-64.42382813	-8.34960938	+33.15673828	+3356	+12.04101563	-1.12060547	-1.97314453	-2.46093750	-3.84521484	-31.88232422	+1720
+1457971253.45820000	+14.47119141	-0.43945313	-1.16894531	+0.63720703	+11.00830078	-40.69335938	+3004	+14.76562500	-0.07910156	-0.54931641	-64.44580078	-8.41552734	+33.13476563	+3356	+12.04101563	-1.13818359	-1.99511719	-2.50488281	-3.73535156	-32.03613281	+1724
+1457971253.46240000	+14.47119141	-0.45703125	-1.19970703	+0.52734375	+11.11816406	-40.86914063	+3008	+14.77001953	-0.08789063	-0.57568359	-64.46777344	-8.50341797	+33.09082031	+3360	+12.04541016	-1.15136719	-2.01708984	-2.54882813	-3.62548828	-32.21191406	+1732
+1457971253.46659990	+14.47558594	-0.47460938	-1.23486328	+0.41748047	+11.22802734	-41.06689453	+3012	+14.77880859	-0.09667969	-0.60205078	-64.46777344	-8.59130859	+33.06884766	+3364	+12.04980469	-1.17333984	-2.05224609	-2.59277344	-3.47167969	-32.45361328	+1744
+1457971253.47490000	+14.47998047	-0.51855469	-1.30517578	+0.17578125	+11.40380859	-41.52832031	+3032	+14.79199219	-0.12304688	-0.66357422	-64.48974609	-8.81103516	+33.00292969	+3372	+12.05859375	-1.22607422	-2.12255859	-2.70263672	-3.16406250	-32.95898438	+1764
+1457971253.47900010	+14.48437500	-0.54931641	-1.36230469	+0.00000000	+11.57958984	-41.90185547	+3048	+14.80078125	-0.14062500	-0.71630859	-64.48974609	-8.98681641	+32.91503906	+3380	+12.06298828	-1.26562500	-2.18408203	-2.81250000	-2.90039063	-33.39843750	+1780
+1457971253.48320010	+14.48876953	-0.58007813	-1.41503906	-0.13183594	+11.68945313	-42.18750000	+3064	+14.80517578	-0.15820313	-0.76025391	-64.48974609	-9.14062500	+32.84912109	+3388	+12.06738281	-1.30078125	-2.23242188	-2.87841797	-2.70263672	-33.77197266	+1792
+1457971253.48740010	+14.49316406	-0.60644531	-1.46777344	-0.26367188	+11.86523438	-42.47314453	+3080	+14.81396484	-0.17578125	-0.80859375	-64.46777344	-9.27246094	+32.76123047	+3396	+12.07177734	-1.33593750	-2.28515625	-2.94433594	-2.50488281	-34.07958984	+1804
+1457971253.49149990	+14.49755859	-0.64599609	-1.54248047	-0.43945313	+12.04101563	-42.86865234	+3104	+14.82275391	-0.20214844	-0.87011719	-64.44580078	-9.47021484	+32.62939453	+3408	+12.07177734	-1.37988281	-2.35107422	-3.03222656	-2.24121094	-34.54101563	+1820
+1457971253.49569990	+14.50195313	-0.67675781	-1.59521484	-0.54931641	+12.17285156	-43.15429688	+3120	+14.82714844	-0.22851563	-0.92285156	-64.48974609	-9.62402344	+32.51953125	+3420	+12.07177734	-1.41064453	-2.39941406	-3.07617188	-2.06542969	-34.87060547	+1828
+1457971253.49990010	+14.51074219	-0.70312500	-1.65673828	-0.68115234	+12.32666016	-43.41796875	+3136	+14.83593750	-0.25488281	-0.97998047	-64.51171875	-9.75585938	+32.34375000	+3432	+12.07617188	-1.44140625	-2.45214844	-3.14208984	-1.88964844	-35.17822266	+1836
+1457971253.50399990	+14.51513672	-0.73388672	-1.71826172	-0.79101563	+12.45849609	-43.68164063	+3152	+14.84472656	-0.28125000	-1.04589844	-64.51171875	-9.86572266	+32.14599609	+3444	+12.08056641	-1.47656250	-2.50488281	-3.20800781	-1.71386719	-35.50781250	+1844
+1457971253.50819990	+14.52392578	-0.76904297	-1.77978516	-0.92285156	+12.59033203	-43.94531250	+3168	+14.85351563	-0.31640625	-1.11181641	-64.55566406	-9.99755859	+31.94824219	+3456	+12.08056641	-1.51171875	-2.55761719	-3.27392578	-1.56005859	-35.83740234	+1856
+1457971253.51239990	+14.53710938	-0.80859375	-1.84570313	-1.07666016	+12.78808594	-44.20898438	+3184	+14.86230469	-0.35156250	-1.18652344	-64.59960938	-10.10742188	+31.68457031	+3472	+12.08496094	-1.55126953	-2.61474609	-3.33984375	-1.36230469	-36.14501953	+1864
+1457971253.51650000	+14.54150391	-0.83935547	-1.91601563	-1.18652344	+12.98583984	-44.49462891	+3200	+14.86669922	-0.38671875	-1.26123047	-64.62158203	-10.21728516	+31.42089844	+3484	+12.08935547	-1.58642578	-2.67187500	-3.40576172	-1.18652344	-36.47460938	+1876
+1457971253.52490000	+14.56347656	-0.91406250	-2.06542969	-1.42822266	+13.35937500	-44.97802734	+3224	+14.88867188	-0.47460938	-1.42822266	-64.77539063	-10.39306641	+30.87158203	+3512	+12.09375000	-1.65673828	-2.79052734	-3.51562500	-0.83496094	-37.11181641	+1896
+1457971253.52900000	+14.57226563	-0.95800781	-2.14013672	-1.58203125	+13.53515625	-45.24169922	+3236	+14.89746094	-0.51855469	-1.51171875	-64.86328125	-10.48095703	+30.58593750	+3528	+12.09375000	-1.70068359	-2.85205078	-3.60351563	-0.65917969	-37.44140625	+1904
+1457971253.53320000	+14.58105469	-1.00195313	-2.21484375	-1.75781250	+13.68896484	-45.50537109	+3244	+14.90625000	-0.57128906	-1.59960938	-64.97314453	-10.59082031	+30.30029297	+3540	+12.09814453	-1.74023438	-2.91357422	-3.69140625	-0.48339844	-37.77099609	+1916
+1457971253.53740000	+14.59863281	-1.05029297	-2.29394531	-1.93359375	+13.86474609	-45.76904297	+3252	+14.91943359	-0.62402344	-1.69189453	-65.08300781	-10.67871094	+29.99267578	+3556	+12.10693359	-1.78417969	-2.97949219	-3.77929688	-0.32958984	-38.10058594	+1928
+1457971253.54150010	+14.61181641	-1.09423828	-2.37304688	-2.10937500	+14.01855469	-46.03271484	+3256	+14.92822266	-0.68115234	-1.78857422	-65.21484375	-10.78857422	+29.66308594	+3568	+12.11132813	-1.83251953	-3.04541016	-3.91113281	-0.15380859	-38.45214844	+1944
+1457971253.54570010	+14.62939453	-1.14697266	-2.45654297	-2.32910156	+14.19433594	-46.31835938	+3260	+14.93701172	-0.73828125	-1.88525391	-65.34667969	-10.89843750	+29.35546875	+3580	+12.11572266	-1.88085938	-3.11572266	-4.04296875	+0.02197266	-38.80371094	+1956
+1457971253.54979990	+14.64257813	-1.20410156	-2.54443359	-2.52685547	+14.41406250	-46.60400391	+3264	+14.95019531	-0.79101563	-1.98193359	-65.45654297	-11.03027344	+29.02587891	+3592	+12.12451172	-1.92919922	-3.18603516	-4.17480469	+0.17578125	-39.15527344	+1968
+1457971253.55399990	+14.65136719	-1.26123047	-2.63232422	-2.76855469	+14.56787109	-46.91162109	+3268	+14.96337891	-0.85253906	-2.07421875	-65.61035156	-11.16210938	+28.74023438	+3604	+12.12890625	-1.98632813	-3.26074219	-4.35058594	+0.35156250	-39.55078125	+1984
+1457971253.55819990	+14.66455078	-1.31835938	-2.72021484	-3.01025391	+14.72167969	-47.24121094	+3272	+14.97216797	-0.91406250	-2.17089844	-65.78613281	-11.31591797	+28.45458984	+3620	+12.13330078	-2.03906250	-3.33984375	-4.50439453	+0.54931641	-39.94628906	+2000
+1457971253.56230000	+14.68212891	-1.37548828	-2.80810547	-3.25195313	+14.85351563	-47.54882813	+3272	+14.98974609	-0.97558594	-2.26318359	-65.93994141	-11.49169922	+28.19091797	+3628	+12.14208984	-2.09179688	-3.41455078	-4.68017578	+0.68115234	-40.31982422	+2012
+1457971253.57069990	+14.70410156	-1.51171875	-2.98388672	-3.82324219	+15.02929688	-48.25195313	+3280	+15.01611328	-1.10742188	-2.44775391	-66.29150391	-11.93115234	+27.68554688	+3648	+12.15966797	-2.22363281	-3.58154297	-5.14160156	+1.01074219	-41.19873047	+2040
+1457971253.57480000	+14.72167969	-1.58203125	-3.07617188	-4.13085938	+15.11718750	-48.64746094	+3284	+15.03369141	-1.16894531	-2.54003906	-66.42333984	-12.19482422	+27.46582031	+3656	+12.17285156	-2.28955078	-3.66503906	-5.36132813	+1.12060547	-41.66015625	+2052
+1457971253.57900000	+14.73486328	-1.65673828	-3.16845703	-4.48242188	+15.18310547	-49.04296875	+3292	+15.05126953	-1.23486328	-2.62792969	-66.57714844	-12.45849609	+27.22412109	+3668	+12.17724609	-2.36425781	-3.75292969	-5.62500000	+1.27441406	-42.16552734	+2068
+1457971253.58320000	+14.74804688	-1.73583984	-3.26513672	-4.79003906	+15.27099609	-49.43847656	+3300	+15.06884766	-1.30078125	-2.72021484	-66.70898438	-12.74414063	+27.00439453	+3680	+12.18603516	-2.43457031	-3.84082031	-5.86669922	+1.42822266	-42.64892578	+2084
+1457971253.58730010	+14.76562500	-1.81054688	-3.36181641	-5.09765625	+15.33691406	-49.85595703	+3312	+15.09082031	-1.36669922	-2.81250000	-66.86279297	-13.05175781	+26.78466797	+3688	+12.19921875	-2.50927734	-3.93310547	-6.08642578	+1.53808594	-43.15429688	+2096
+1457971253.59150000	+14.77001953	-1.88964844	-3.45849609	-5.44921875	+15.38085938	-50.29541016	+3324	+15.10400391	-1.43261719	-2.90039063	-66.99462891	-13.35937500	+26.56494141	+3700	+12.20800781	-2.58837891	-4.02539063	-6.37207031	+1.69189453	-43.68164063	+2112
+1457971253.59570000	+14.77880859	-1.97314453	-3.55957031	-5.80078125	+15.44677734	-50.73486328	+3340	+15.12158203	-1.50292969	-2.99707031	-67.12646484	-13.66699219	+26.36718750	+3712	+12.21679688	-2.66748047	-4.12646484	-6.61376953	+1.84570313	-44.20898438	+2124
+1457971253.59980010	+14.80078125	-2.05664063	-3.64746094	-6.15234375	+15.38085938	-51.17431641	+3352	+15.14794922	-1.57763672	-3.08496094	-67.28027344	-14.01855469	+26.19140625	+3724	+12.23437500	-2.74658203	-4.21435547	-6.87744141	+1.88964844	-44.73632813	+2136
+1457971253.60400010	+14.81396484	-2.14892578	-3.74853516	-6.50390625	+15.40283203	-51.61376953	+3372	+15.16992188	-1.65234375	-3.18164063	-67.43408203	-14.37011719	+25.99365234	+3740	+12.24316406	-2.83447266	-4.31542969	-7.16308594	+2.02148438	-45.30761719	+2152
+1457971253.60820010	+14.83154297	-2.23681641	-3.84960938	-6.87744141	+15.42480469	-52.07519531	+3392	+15.19189453	-1.72705078	-3.27832031	-67.56591797	-14.69970703	+25.77392578	+3752	+12.25634766	-2.91796875	-4.41650391	-7.40478516	+2.15332031	-45.85693359	+2164
+1457971253.61229990	+14.84912109	-2.32910156	-3.94628906	-7.22900391	+15.38085938	-52.53662109	+3412	+15.22265625	-1.80615234	-3.37500000	-67.69775391	-15.07324219	+25.59814453	+3768	+12.26953125	-3.00585938	-4.51318359	-7.66845703	+2.17529297	-46.40625000	+2176
+1457971253.61649990	+14.86230469	-2.42578125	-4.05175781	-7.60253906	+15.42480469	-52.99804688	+3436	+15.24023438	-1.88964844	-3.48046875	-67.82958984	-15.40283203	+25.31250000	+3784	+12.27832031	-3.09814453	-4.61865234	-7.95410156	+2.30712891	-46.97753906	+2192
+1457971253.62480000	+14.89746094	-2.61474609	-4.26269531	-8.28369141	+15.42480469	-53.85498047	+3480	+15.28857422	-2.06542969	-3.69580078	-68.15917969	-16.01806641	+24.85107422	+3820	+12.30468750	-3.27392578	-4.82080078	-8.43750000	+2.48291016	-48.05419922	+2216
+1457971253.62899990	+14.91503906	-2.71582031	-4.37255859	-8.65722656	+15.46875000	-54.29443359	+3504	+15.31054688	-2.16210938	-3.81005859	-68.35693359	-16.34765625	+24.58740234	+3836	+12.31787109	-3.37060547	-4.92626953	-8.72314453	+2.57080078	-48.60351563	+2232
+1457971253.63310000	+14.93261719	-2.81689453	-4.48242188	-9.00878906	+15.49072266	-54.68994141	+3528	+15.33251953	-2.26318359	-3.92871094	-68.55468750	-16.65527344	+24.30175781	+3856	+12.32666016	-3.46289063	-5.03173828	-8.98681641	+2.68066406	-49.13085938	+2244
+1457971253.63730000	+14.96337891	-2.92236328	-4.58349609	-9.38232422	+15.38085938	-55.12939453	+3548	+15.36328125	-2.37304688	-4.03857422	-68.77441406	-17.02880859	+24.12597656	+3872	+12.34423828	-3.55957031	-5.12402344	-9.25048828	+2.63671875	-49.68017578	+2252
+1457971253.64150000	+14.98974609	-3.03662109	-4.69775391	-9.77783203	+15.40283203	-55.56884766	+3568	+15.38964844	-2.48291016	-4.15722656	-69.01611328	-17.35839844	+23.81835938	+3892	+12.36181641	-3.66064453	-5.22949219	-9.55810547	+2.72460938	-50.20751953	+2268
+1457971253.64560010	+15.01611328	-3.14208984	-4.81201172	-10.12939453	+15.44677734	-55.96435547	+3584	+15.41162109	-2.59716797	-4.28466797	-69.23583984	-17.64404297	+23.51074219	+3908	+12.37500000	-3.75732422	-5.33935547	-9.82177734	+2.81250000	-50.71289063	+2280
+1457971253.64980010	+15.04687500	-3.25634766	-4.92187500	-10.50292969	+15.38085938	-56.38183594	+3596	+15.43359375	-2.71582031	-4.40771484	-69.47753906	-17.97363281	+23.26904297	+3924	+12.38818359	-3.85839844	-5.43603516	-10.10742188	+2.79052734	-51.24023438	+2288
+1457971253.65400000	+15.06884766	-3.37500000	-5.04052734	-10.92041016	+15.42480469	-56.79931641	+3608	+15.45117188	-2.83886719	-4.53515625	-69.74121094	-18.30322266	+22.93945313	+3940	+12.40136719	-3.96386719	-5.53710938	-10.41503906	+2.83447266	-51.78955078	+2300
+1457971253.65809990	+15.08642578	-3.48925781	-5.16357422	-11.29394531	+15.49072266	-57.21679688	+3620	+15.46875000	-2.96191406	-4.67138672	-69.98291016	-18.58886719	+22.63183594	+3956	+12.41455078	-4.06054688	-5.64697266	-10.67871094	+2.90039063	-52.29492188	+2312
+1457971253.66650010	+15.14794922	-3.73535156	-5.37890625	-12.10693359	+15.31494141	-58.02978516	+3624	+15.51708984	-3.22119141	-4.90869141	-70.57617188	-19.33593750	+22.23632813	+3980	+12.44970703	-4.28027344	-5.84472656	-11.33789063	+2.81250000	-53.37158203	+2328
+1457971253.67059990	+15.17431641	-3.85839844	-5.49755859	-12.50244141	+15.27099609	-58.46923828	+3624	+15.53466797	-3.35302734	-5.03613281	-70.83984375	-19.68750000	+21.99462891	+3988	+12.46728516	-4.39013672	-5.95019531	-11.64550781	+2.81250000	-53.92089844	+2336
+1457971253.67479990	+15.20507813	-3.98583984	-5.59863281	-12.89794922	+15.09521484	-58.93066406	+3620	+15.55664063	-3.48486328	-5.14599609	-71.14746094	-20.10498047	+21.86279297	+3996	+12.48486328	-4.50878906	-6.04687500	-11.95312500	+2.74658203	-54.49218750	+2344
+1457971253.67899990	+15.23144531	-4.12207031	-5.71289063	-13.33740234	+15.07324219	-59.39208984	+3620	+15.57861328	-3.62548828	-5.26904297	-71.45507813	-20.47851563	+21.62109375	+4008	+12.50244141	-4.62304688	-6.15673828	-12.28271484	+2.76855469	-55.06347656	+2356
+1457971253.68310000	+15.25781250	-4.24951172	-5.83593750	-13.73291016	+15.02929688	-59.83154297	+3612	+15.59619141	-3.75732422	-5.39648438	-71.69677734	-20.80810547	+21.37939453	+4016	+12.52001953	-4.74169922	-6.26660156	-12.56835938	+2.76855469	-55.63476563	+2364
+1457971253.68730000	+15.27539063	-4.37695313	-5.93701172	-14.12841797	+14.91943359	-60.27099609	+3608	+15.61816406	-3.88916016	-5.50195313	-72.00439453	-21.22558594	+21.31347656	+4020	+12.53320313	-4.86035156	-6.36328125	-12.87597656	+2.72460938	-56.22802734	+2372
+1457971253.69149990	+15.29736328	-4.51757813	-6.04248047	-14.58984375	+14.83154297	-60.75439453	+3604	+15.63574219	-4.02539063	-5.61181641	-72.31201172	-21.64306641	+21.15966797	+4028	+12.54638672	-4.98339844	-6.46875000	-13.22753906	+2.70263672	-56.84326172	+2380
+1457971253.69560000	+15.31494141	-4.64501953	-6.15234375	-14.98535156	+14.72167969	-61.23779297	+3600	+15.65771484	-4.15283203	-5.72167969	-72.55371094	-22.03857422	+21.04980469	+4032	+12.56396484	-5.10644531	-6.57861328	-13.53515625	+2.70263672	-57.45849609	+2388
+1457971253.70390010	+15.36328125	-4.92187500	-6.34570313	-15.82031250	+14.34814453	-62.20458984	+3592	+15.71923828	-4.42089844	-5.90625000	-73.19091797	-22.93945313	+21.00585938	+4040	+12.59472656	-5.37011719	-6.78515625	-14.21630859	+2.61474609	-58.73291016	+2404
+1457971253.70810010	+15.38964844	-5.05810547	-6.44677734	-16.21582031	+14.21630859	-62.70996094	+3592	+15.75000000	-4.54833984	-6.00732422	-73.45458984	-23.35693359	+20.93994141	+4044	+12.61230469	-5.50195313	-6.89501953	-14.54589844	+2.61474609	-59.39208984	+2412
+1457971253.71230010	+15.40283203	-5.19873047	-6.53906250	-16.63330078	+14.04052734	-63.21533203	+3596	+15.78076172	-4.68017578	-6.08642578	-73.78417969	-23.84033203	+20.98388672	+4048	+12.62109375	-5.63378906	-6.99609375	-14.89746094	+2.59277344	-60.05126953	+2424
+1457971253.71639990	+15.42041016	-5.34375000	-6.64013672	-17.11669922	+13.95263672	-63.74267578	+3604	+15.81152344	-4.82080078	-6.17871094	-74.11376953	-24.27978516	+20.89599609	+4052	+12.63427734	-5.76562500	-7.10595703	-15.22705078	+2.61474609	-60.71044922	+2436
+1457971253.72059990	+15.43359375	-5.47998047	-6.74121094	-17.53417969	+13.86474609	-64.20410156	+3616	+15.84228516	-4.95263672	-6.27539063	-74.39941406	-24.69726563	+20.85205078	+4060	+12.64746094	-5.89746094	-7.21142578	-15.53466797	+2.63671875	-61.34765625	+2444
+1457971253.72480010	+15.44677734	-5.62500000	-6.82910156	-17.99560547	+13.66699219	-64.68750000	+3624	+15.87744141	-5.08447266	-6.35009766	-74.75097656	-25.18066406	+20.89599609	+4060	+12.65625000	-6.03369141	-7.30810547	-15.90820313	+2.59277344	-61.98486328	+2456
+1457971253.72890000	+15.46435547	-5.77001953	-6.91699219	-18.45703125	+13.51318359	-65.19287109	+3640	+15.91699219	-5.22949219	-6.42919922	-75.12451172	-25.66406250	+20.91796875	+4068	+12.67382813	-6.16992188	-7.40917969	-16.28173828	+2.54882813	-62.62207031	+2464
+1457971253.73309990	+15.48193359	-5.91503906	-7.00927734	-18.91845703	+13.33740234	-65.67626953	+3652	+15.95214844	-5.36572266	-6.50830078	-75.45410156	-26.12548828	+20.91796875	+4068	+12.69140625	-6.31054688	-7.50585938	-16.63330078	+2.50488281	-63.28125000	+2476
+1457971253.73729990	+15.50390625	-6.06445313	-7.08398438	-19.37988281	+13.05175781	-66.15966797	+3668	+15.99169922	-5.50634766	-6.57861328	-75.84960938	-26.63085938	+21.00585938	+4072	+12.69580078	-6.45556641	-7.59814453	-17.07275391	+2.41699219	-63.94042969	+2488
+1457971253.74140000	+15.53027344	-6.22265625	-7.17626953	-19.88525391	+12.89794922	-66.66503906	+3688	+16.03564453	-5.65576172	-6.66650391	-76.22314453	-27.09228516	+20.96191406	+4080	+12.72216797	-6.59179688	-7.69482422	-17.42431641	+2.35107422	-64.51171875	+2496
+1457971253.74980000	+15.56982422	-6.53466797	-7.35644531	-20.89599609	+12.56835938	-67.58789063	+3720	+16.09716797	-5.95898438	-6.83789063	-77.03613281	-28.03710938	+20.87402344	+4088	+12.74414063	-6.87304688	-7.87500000	-18.23730469	+2.15332031	-65.72021484	+2516
+1457971253.75390010	+15.59179688	-6.68847656	-7.44873047	-21.40136719	+12.39257813	-68.04931641	+3732	+16.12792969	-6.11718750	-6.92578125	-77.43164063	-28.49853516	+20.78613281	+4092	+12.76171875	-7.00927734	-7.96289063	-18.56689453	+2.04345703	-66.26953125	+2524
+1457971253.75810000	+15.61376953	-6.84667969	-7.53222656	-21.88476563	+12.17285156	-68.48876953	+3744	+16.14990234	-6.27539063	-7.01367188	-77.87109375	-28.95996094	+20.74218750	+4100	+12.77929688	-7.14550781	-8.04199219	-18.96240234	+1.86767578	-66.81884766	+2528
+1457971253.76230000	+15.64013672	-7.01367188	-7.60693359	-22.43408203	+11.84326172	-68.90625000	+3752	+16.17187500	-6.44238281	-7.10156250	-78.33251953	-29.44335938	+20.69824219	+4104	+12.78369141	-7.29052734	-8.12109375	-19.44580078	+1.66992188	-67.39013672	+2532
+1457971253.76640010	+15.67529297	-7.17626953	-7.68603516	-22.91748047	+11.53564453	-69.32373047	+3752	+16.19824219	-6.60937500	-7.18945313	-78.75000000	-29.90478516	+20.67626953	+4104	+12.81005859	-7.42675781	-8.20019531	-19.81933594	+1.42822266	-67.87353516	+2536
+1457971253.77060010	+15.71044922	-7.34326172	-7.76513672	-23.42285156	+11.22802734	-69.74121094	+3748	+16.22460938	-6.77197266	-7.28173828	-79.18945313	-30.41015625	+20.63232422	+4104	+12.82763672	-7.57177734	-8.27490234	-20.25878906	+1.16455078	-68.42285156	+2536
+1457971253.77480010	+15.73242188	-7.51025391	-7.83984375	-23.92822266	+10.94238281	-70.18066406	+3744	+16.23779297	-6.93896484	-7.37402344	-79.60693359	-30.89355469	+20.58837891	+4108	+12.83203125	-7.72119141	-8.34521484	-20.72021484	+0.96679688	-68.97216797	+2536
+1457971253.77889990	+15.76757813	-7.67285156	-7.92333984	-24.38964844	+10.70068359	-70.59814453	+3732	+16.25097656	-7.10595703	-7.47509766	-80.00244141	-31.31103516	+20.45654297	+4108	+12.84960938	-7.85742188	-8.42431641	-21.09375000	+0.74707031	-69.43359375	+2532
+1457971253.78309990	+15.79833984	-7.83984375	-8.00244141	-24.87304688	+10.39306641	-70.99365234	+3716	+16.25537109	-7.27734375	-7.57617188	-80.44189453	-31.75048828	+20.34667969	+4108	+12.86718750	-7.99365234	-8.49462891	-21.48925781	+0.48339844	-69.89501953	+2524
+1457971253.78720000	+15.81152344	-8.00244141	-8.08154297	-25.40039063	+10.15136719	-71.36718750	+3696	+16.25097656	-7.45312500	-7.66845703	-80.90332031	-32.18994141	+20.21484375	+4112	+12.86279297	-8.13427734	-8.56933594	-21.92871094	+0.30761719	-70.35644531	+2524
+1457971253.79559990	+15.86425781	-8.31884766	-8.22656250	-26.27929688	+9.51416016	-72.11425781	+3644	+16.25976563	-7.77392578	-7.84863281	-81.69433594	-33.06884766	+20.14892578	+4104	+12.88916016	-8.40673828	-8.70556641	-22.71972656	-0.24169922	-71.27929688	+2504
+1457971253.79970000	+15.87744141	-8.48144531	-8.28808594	-26.76269531	+9.16259766	-72.50976563	+3616	+16.26416016	-7.93652344	-7.92333984	-82.13378906	-33.53027344	+20.19287109	+4100	+12.88476563	-8.54736328	-8.77148438	-23.18115234	-0.48339844	-71.78466797	+2500
+1457971253.80390000	+15.91259766	-8.63964844	-8.34960938	-27.15820313	+8.83300781	-72.86132813	+3580	+16.27734375	-8.09912109	-8.00244141	-82.55126953	-33.94775391	+20.21484375	+4092	+12.90234375	-8.67919922	-8.83300781	-23.53271484	-0.74707031	-72.20214844	+2492
+1457971253.80810000	+15.93896484	-8.79345703	-8.41113281	-27.57568359	+8.52539063	-73.25683594	+3548	+16.29052734	-8.24853516	-8.08593750	-82.92480469	-34.38720703	+20.21484375	+4080	+12.91552734	-8.81982422	-8.89892578	-23.92822266	-0.98876953	-72.68554688	+2484
+1457971253.81220010	+15.93896484	-8.94726563	-8.48144531	-28.01513672	+8.30566406	-73.67431641	+3520	+16.28613281	-8.39794922	-8.14746094	-83.34228516	-34.82666016	+20.23681641	+4072	+12.90673828	-8.95166016	-8.96923828	-24.30175781	-1.09863281	-73.14697266	+2480
+1457971253.81640010	+15.95214844	-9.08789063	-8.54736328	-28.38867188	+8.08593750	-74.04785156	+3488	+16.30371094	-8.53857422	-8.21777344	-83.69384766	-35.20019531	+20.28076172	+4064	+12.91992188	-9.07031250	-9.03515625	-24.58740234	-1.25244141	-73.56445313	+2468
+1457971253.82060000	+15.96533203	-9.22851563	-8.60449219	-28.76220703	+7.84423828	-74.42138672	+3460	+16.31689453	-8.67480469	-8.27929688	-84.06738281	-35.59570313	+20.34667969	+4048	+12.92871094	-9.19775391	-9.10107422	-24.91699219	-1.45019531	-74.02587891	+2460
+1457971253.82470010	+15.96533203	-9.36914063	-8.65722656	-29.20166016	+7.60253906	-74.79492188	+3432	+16.32568359	-8.81542969	-8.31884766	-84.52880859	-36.01318359	+20.52246094	+4036	+12.91992188	-9.32080078	-9.16259766	-25.26855469	-1.56005859	-74.46533203	+2452
+1457971253.82890010	+15.97851563	-9.49658203	-8.69238281	-29.53125000	+7.27294922	-75.12451172	+3404	+16.35205078	-8.95166016	-8.34960938	-84.99023438	-36.45263672	+20.76416016	+4020	+12.93310547	-9.43505859	-9.21533203	-25.55419922	-1.75781250	-74.90478516	+2440
+1457971253.83310010	+15.98730469	-9.61962891	-8.73632813	-29.83886719	+7.00927734	-75.49804688	+3384	+16.38720703	-9.06152344	-8.38476563	-85.34179688	-36.84814453	+20.98388672	+4000	+12.94189453	-9.55810547	-9.27246094	-25.83984375	-1.95556641	-75.38818359	+2428
+1457971253.83719990	+15.98730469	-9.74707031	-8.77148438	-30.19042969	+6.72363281	-75.89355469	+3372	+16.41796875	-9.17578125	-8.40673828	-85.73730469	-37.28759766	+21.22558594	+3988	+12.94189453	-9.68115234	-9.32519531	-26.12548828	-2.08740234	-75.87158203	+2424
+1457971253.84139990	+16.00048828	-9.87011719	-8.81542969	-30.52001953	+6.50390625	-76.24511719	+3360	+16.46191406	-9.28564453	-8.43750000	-86.08886719	-37.66113281	+21.44531250	+3972	+12.96386719	-9.78662109	-9.38232422	-26.32324219	-2.24121094	-76.26708984	+2412
+1457971253.84559990	+16.01367188	-9.99316406	-8.85498047	-30.87158203	+6.26220703	-76.59667969	+3356	+16.49707031	-9.40869141	-8.46386719	-86.50634766	-38.05664063	+21.64306641	+3960	+12.97705078	-9.90087891	-9.43066406	-26.56494141	-2.39501953	-76.68457031	+2400
+1457971253.85390000	+16.01367188	-10.21728516	-8.93408203	-31.50878906	+5.91064453	-77.23388672	+3360	+16.55419922	-9.63281250	-8.49023438	-87.36328125	-38.82568359	+22.12646484	+3936	+12.98583984	-10.10742188	-9.53173828	-27.04833984	-2.59277344	-77.45361328	+2396
+1457971253.85800000	+16.01367188	-10.32275391	-8.96044922	-31.81640625	+5.66894531	-77.49755859	+3364	+16.58935547	-9.74267578	-8.49902344	-87.80273438	-39.17724609	+22.41210938	+3928	+12.99023438	-10.21289063	-9.57128906	-27.29003906	-2.76855469	-77.84912109	+2392
+1457971253.86220000	+16.01806641	-10.44140625	-8.98681641	-32.16796875	+5.38330078	-77.76123047	+3376	+16.62451172	-9.84814453	-8.52099609	-88.19824219	-39.52880859	+22.65380859	+3916	+12.99462891	-10.32275391	-9.61083984	-27.61962891	-2.96630859	-78.24462891	+2396
+1457971253.86640000	+16.02685547	-10.55126953	-9.01318359	-32.49755859	+5.11962891	-78.00292969	+3388	+16.65966797	-9.95361328	-8.54296875	-88.61572266	-39.83642578	+22.89550781	+3904	+13.01660156	-10.41943359	-9.64599609	-27.83935547	-3.18603516	-78.50830078	+2396
+1457971253.87050010	+16.03564453	-10.66992188	-9.03955078	-32.84912109	+4.83398438	-78.26660156	+3404	+16.68164063	-10.07226563	-8.56054688	-89.05517578	-40.20996094	+23.09326172	+3896	+13.02539063	-10.52929688	-9.67675781	-28.12500000	-3.42773438	-78.85986328	+2400
+1457971253.87470010	+16.04003906	-10.78857422	-9.07470703	-33.17871094	+4.61425781	-78.53027344	+3420	+16.69482422	-10.18652344	-8.59130859	-89.47265625	-40.53955078	+23.20312500	+3888	+13.02539063	-10.63916016	-9.71630859	-28.47656250	-3.60351563	-79.18945313	+2404
+1457971253.87890010	+16.05761719	-10.89843750	-9.12744141	-33.50830078	+4.46044922	-78.75000000	+3432	+16.71679688	-10.29638672	-8.63525391	-89.82421875	-40.80322266	+23.26904297	+3876	+13.03857422	-10.73144531	-9.76464844	-28.76220703	-3.73535156	-79.38720703	+2404
+1457971253.88299990	+16.06640625	-11.02148438	-9.16699219	-33.88183594	+4.24072266	-78.92578125	+3444	+16.72558594	-10.43261719	-8.67041016	-90.28564453	-41.11083984	+23.35693359	+3868	+13.04296875	-10.83691406	-9.79980469	-29.13574219	-3.93310547	-79.60693359	+2404
+1457971253.88720010	+16.06640625	-11.14453125	-9.21093750	-34.29931641	+4.08691406	-79.10156250	+3448	+16.71240234	-10.56005859	-8.72753906	-90.68115234	-41.35253906	+23.29101563	+3864	+13.03417969	-10.94238281	-9.83496094	-29.57519531	-4.10888672	-79.82666016	+2404
+1457971253.89140010	+16.07080078	-11.26318359	-9.25048828	-34.65087891	+3.88916016	-79.23339844	+3452	+16.69921875	-10.68310547	-8.78027344	-91.07666016	-41.59423828	+23.26904297	+3856	+13.03857422	-11.03906250	-9.86572266	-29.92675781	-4.35058594	-80.00244141	+2396
+1457971253.89549990	+16.07519531	-11.38183594	-9.28564453	-35.04638672	+3.64746094	-79.36523438	+3448	+16.68603516	-10.81494141	-8.82861328	-91.51611328	-41.83593750	+23.24707031	+3852	+13.03417969	-11.14013672	-9.88330078	-30.34423828	-4.63623047	-80.20019531	+2392
+1457971253.89969990	+16.08398438	-11.51367188	-9.32519531	-35.41992188	+3.38378906	-79.51904297	+3440	+16.66845703	-10.94677734	-8.89453125	-91.88964844	-42.09960938	+23.18115234	+3848	+13.02978516	-11.25000000	-9.91845703	-30.80566406	-4.87792969	-80.39794922	+2384
+1457971253.90800000	+16.12353516	-11.76855469	-9.41748047	-36.14501953	+2.92236328	-79.80468750	+3400	+16.63769531	-11.20605469	-9.03515625	-92.57080078	-42.56103516	+22.91748047	+3828	+13.03857422	-11.45214844	-9.98876953	-31.64062500	-5.36132813	-80.66162109	+2348
+1457971253.91220000	+16.12353516	-11.89599609	-9.46582031	-36.56250000	+2.76855469	-79.98046875	+3376	+16.59814453	-11.34228516	-9.10107422	-92.94433594	-42.80273438	+22.71972656	+3820	+13.02099609	-11.54882813	-10.02832031	-32.08007813	-5.49316406	-80.83740234	+2328
+1457971253.91640000	+16.12792969	-12.01464844	-9.50976563	-36.91406250	+2.61474609	-80.13427734	+3344	+16.57177734	-11.46533203	-9.15820313	-93.29589844	-43.02246094	+22.58789063	+3808	+13.01660156	-11.64111328	-10.05908203	-32.45361328	-5.69091797	-80.99121094	+2308
+1457971253.92050000	+16.13671875	-12.13330078	-9.55371094	-37.26562500	+2.41699219	-80.24414063	+3308	+16.55419922	-11.58398438	-9.21533203	-93.69140625	-43.24218750	+22.52197266	+3796	+13.01220703	-11.72900391	-10.08544922	-32.84912109	-5.91064453	-81.12304688	+2284
+1457971253.92470000	+16.13671875	-12.24755859	-9.59326172	-37.63916016	+2.26318359	-80.35400391	+3268	+16.53222656	-11.70703125	-9.26367188	-94.06494141	-43.48388672	+22.47802734	+3780	+12.99902344	-11.81250000	-10.11621094	-33.24462891	-6.08642578	-81.25488281	+2260
+1457971253.92890000	+16.14990234	-12.35302734	-9.61523438	-37.92480469	+1.93359375	-80.46386719	+3220	+16.52343750	-11.81689453	-9.30322266	-94.41650391	-43.70361328	+22.54394531	+3756	+13.00341797	-11.89160156	-10.13378906	-33.55224609	-6.37207031	-81.43066406	+2236
+1457971253.93300010	+16.15869141	-12.45410156	-9.63720703	-38.23242188	+1.66992188	-80.66162109	+3176	+16.51025391	-11.91357422	-9.34277344	-94.74609375	-43.94531250	+22.56591797	+3736	+13.00341797	-11.97949219	-10.16015625	-33.83789063	-6.59179688	-81.62841797	+2216
+1457971253.93720010	+16.16308594	-12.55957031	-9.64599609	-38.51806641	+1.38427734	-80.88134766	+3136	+16.50585938	-12.01464844	-9.36474609	-95.11962891	-44.23095703	+22.67578125	+3716	+13.00341797	-12.05859375	-10.18652344	-34.10156250	-6.74560547	-81.84814453	+2192
+1457971253.94129990	+16.17626953	-12.65625000	-9.65917969	-38.75976563	+1.09863281	-81.05712891	+3088	+16.52783203	-12.10253906	-9.37792969	-95.49316406	-44.51660156	+22.91748047	+3692	+13.00781250	-12.13330078	-10.21289063	-34.34326172	-6.94335938	-82.06787109	+2172
+1457971253.94549990	+16.19384766	-12.74853516	-9.67675781	-38.97949219	+0.85693359	-81.25488281	+3044	+16.55419922	-12.18603516	-9.38671875	-95.86669922	-44.78027344	+23.15917969	+3668	+13.01660156	-12.20800781	-10.24804688	-34.51904297	-7.07519531	-82.26562500	+2148
+1457971253.94970010	+16.18066406	-12.83203125	-9.69433594	-39.26513672	+0.72509766	-81.43066406	+3000	+16.57177734	-12.26513672	-9.37353516	-96.28417969	-45.06591797	+23.44482422	+3644	+13.01220703	-12.26513672	-10.27880859	-34.67285156	-7.14111328	-82.48535156	+2128
+1457971253.95380000	+16.17626953	-12.90234375	-9.68994141	-39.48486328	+0.46142578	-81.62841797	+2968	+16.59375000	-12.33105469	-9.36035156	-96.67968750	-45.32958984	+23.79638672	+3628	+13.02099609	-12.31787109	-10.29638672	-34.76074219	-7.27294922	-82.72705078	+2112
+1457971253.96219990	+16.17626953	-13.03417969	-9.66796875	-39.88037109	-0.15380859	-81.95800781	+2916	+16.65087891	-12.47167969	-9.31201172	-97.60253906	-45.83496094	+24.69726563	+3592	+13.03857422	-12.43212891	-10.32714844	-34.95849609	-7.60253906	-83.21044922	+2084
+1457971253.96630000	+16.19384766	-13.08691406	-9.65039063	-40.01220703	-0.50537109	-82.11181641	+2892	+16.70361328	-12.52441406	-9.28125000	-98.06396484	-46.07666016	+25.29052734	+3576	+13.05615234	-12.48486328	-10.34472656	-35.00244141	-7.80029297	-83.40820313	+2076
+1457971253.97050000	+16.19824219	-13.15283203	-9.63281250	-40.16601563	-0.81298828	-82.33154297	+2880	+16.75634766	-12.57275391	-9.25048828	-98.43750000	-46.34033203	+25.79589844	+3556	+13.06933594	-12.54638672	-10.36669922	-35.06835938	-7.93212891	-83.67187500	+2068
+1457971253.97470000	+16.18945313	-13.20996094	-9.61962891	-40.34179688	-1.07666016	-82.52929688	+2872	+16.80029297	-12.61669922	-9.21972656	-98.78906250	-46.60400391	+26.25732422	+3536	+13.07812500	-12.59912109	-10.38427734	-35.09033203	-8.04199219	-83.93554688	+2064
+1457971253.97880010	+16.18066406	-13.26708984	-9.61962891	-40.56152344	-1.25244141	-82.72705078	+2868	+16.83544922	-12.66503906	-9.20654297	-99.14062500	-46.80175781	+26.60888672	+3520	+13.09130859	-12.64306641	-10.41064453	-35.11230469	-8.08593750	-84.13330078	+2064
+1457971253.98300000	+16.17626953	-13.32421875	-9.61523438	-40.75927734	-1.45019531	-82.85888672	+2868	+16.86621094	-12.73535156	-9.18896484	-99.58007813	-47.02148438	+27.02636719	+3504	+13.10009766	-12.69580078	-10.42382813	-35.17822266	-8.23974609	-84.33105469	+2072
+1457971253.98720000	+16.16748047	-13.37695313	-9.62402344	-40.93505859	-1.62597656	-82.99072266	+2868	+16.87939453	-12.79687500	-9.18457031	-99.95361328	-47.19726563	+27.29003906	+3488	+13.10009766	-12.74414063	-10.44140625	-35.28808594	-8.34960938	-84.52880859	+2076
+1457971253.99130010	+16.16308594	-13.41650391	-9.62402344	-41.04492188	-1.80175781	-83.10058594	+2872	+16.89697266	-12.84960938	-9.18017578	-100.28320313	-47.35107422	+27.61962891	+3472	+13.11328125	-12.78369141	-10.45898438	-35.31005859	-8.48144531	-84.66064453	+2084
+1457971253.99550010	+16.14990234	-13.47363281	-9.61083984	-41.26464844	-2.06542969	-83.23242188	+2884	+16.90576172	-12.91113281	-9.17138672	-100.65673828	-47.52685547	+27.90527344	+3456	+13.10888672	-12.83642578	-10.46337891	-35.44189453	-8.65722656	-84.88037109	+2100
+1457971253.99970010	+16.15429688	-13.53955078	-9.60644531	-41.44042969	-2.35107422	-83.36425781	+2896	+16.91894531	-12.96826172	-9.19775391	-100.85449219	-47.70263672	+28.03710938	+3440	+13.11328125	-12.91113281	-10.47216797	-35.61767578	-8.92089844	-85.07812500	+2116
+1457971254.00379990	+16.15429688	-13.60986328	-9.62402344	-41.63818359	-2.52685547	-83.47412109	+2900	+16.92773438	-13.03857422	-9.23291016	-101.05224609	-47.85644531	+28.10302734	+3420	+13.12207031	-12.97265625	-10.48974609	-35.79345703	-9.09667969	-85.18798828	+2128
+1457971254.01210000	+16.14990234	-13.75488281	-9.67675781	-42.07763672	-2.76855469	-83.73779297	+2900	+16.89257813	-13.19238281	-9.32080078	-101.38183594	-48.25195313	+27.92724609	+3384	+13.10888672	-13.10449219	-10.52490234	-36.23291016	-9.42626953	-85.47363281	+2140
+1457971254.01630000	+16.14111328	-13.82958984	-9.71630859	-42.29736328	-2.81250000	-83.84765625	+2900	+16.85302734	-13.27148438	-9.37792969	-101.51367188	-48.38378906	+27.68554688	+3372	+13.09570313	-13.16162109	-10.54687500	-36.45263672	-9.53613281	-85.56152344	+2140
+1457971254.02049990	+16.13232422	-13.91308594	-9.73828125	-42.58300781	-2.94433594	-83.91357422	+2888	+16.80468750	-13.37695313	-9.43066406	-101.71142578	-48.55957031	+27.46582031	+3364	+13.07812500	-13.23193359	-10.55566406	-36.76025391	-9.75585938	-85.64941406	+2136
+1457971254.02460000	+16.13671875	-14.00097656	-9.76904297	-42.84667969	-3.12011719	-83.97949219	+2872	+16.75634766	-13.47802734	-9.50097656	-101.88720703	-48.73535156	+27.18017578	+3352	+13.05615234	-13.31103516	-10.56884766	-37.13378906	-9.97558594	-85.75927734	+2132
+1457971254.02880000	+16.14550781	-14.08447266	-9.78662109	-43.06640625	-3.36181641	-84.02343750	+2848	+16.72558594	-13.57031250	-9.55810547	-102.06298828	-48.93310547	+27.04833984	+3332	+13.04296875	-13.38574219	-10.57324219	-37.48535156	-10.26123047	-85.82519531	+2124
+1457971254.03300000	+16.15429688	-14.17236328	-9.80859375	-43.26416016	-3.58154297	-84.13330078	+2816	+16.69921875	-13.64501953	-9.61523438	-102.15087891	-49.10888672	+26.85058594	+3312	+13.02978516	-13.46044922	-10.59082031	-37.81494141	-10.48095703	-85.93505859	+2112
+1457971254.03710010	+16.15869141	-14.26025391	-9.82617188	-43.50585938	-3.80126953	-84.24316406	+2780	+16.66845703	-13.71972656	-9.65917969	-102.26074219	-49.30664063	+26.71875000	+3292	+13.01660156	-13.53076172	-10.60400391	-38.10058594	-10.70068359	-86.06689453	+2100
+1457971254.04130010	+16.16308594	-14.35253906	-9.85253906	-43.74755859	-3.95507813	-84.33105469	+2736	+16.63330078	-13.80761719	-9.72070313	-102.34863281	-49.50439453	+26.45507813	+3272	+13.00341797	-13.60107422	-10.62158203	-38.38623047	-10.87646484	-86.15478516	+2084
+1457971254.04550000	+16.17626953	-14.43603516	-9.89208984	-43.96728516	-4.04296875	-84.44091797	+2688	+16.58935547	-13.89111328	-9.78222656	-102.41455078	-49.70214844	+26.14746094	+3252	+12.99902344	-13.67138672	-10.63916016	-38.64990234	-11.05224609	-86.24267578	+2064
+1457971254.04959990	+16.17187500	-14.51513672	-9.92285156	-44.20898438	-4.13085938	-84.52880859	+2636	+16.54541016	-13.98339844	-9.81738281	-102.63427734	-49.89990234	+25.92773438	+3232	+12.97265625	-13.72851563	-10.66113281	-38.93554688	-11.14013672	-86.30859375	+2040
+1457971254.05380010	+16.17626953	-14.57226563	-9.93164063	-44.36279297	-4.28466797	-84.61669922	+2584	+16.52343750	-14.05371094	-9.83935547	-102.81005859	-50.07568359	+25.88378906	+3204	+12.96386719	-13.78564453	-10.66552734	-39.17724609	-11.31591797	-86.41845703	+2020
+1457971254.06209990	+16.18505859	-14.70410156	-9.93603516	-44.71435547	-4.70214844	-84.77050781	+2480	+16.52343750	-14.15478516	-9.85693359	-103.31542969	-50.33935547	+26.14746094	+3152	+12.95947266	-13.87792969	-10.69628906	-39.50683594	-11.55761719	-86.59423828	+1972
+1457971254.06629990	+16.19824219	-14.75244141	-9.92285156	-44.82421875	-4.94384766	-84.81445313	+2432	+16.54541016	-14.18994141	-9.85253906	-103.53515625	-50.47119141	+26.38916016	+3128	+12.97265625	-13.92187500	-10.69628906	-39.57275391	-11.75537109	-86.72607422	+1952
+1457971254.07049990	+16.20263672	-14.79638672	-9.92285156	-44.91210938	-5.11962891	-84.96826172	+2388	+16.56738281	-14.22070313	-9.85253906	-103.71093750	-50.62500000	+26.58691406	+3100	+12.99462891	-13.96142578	-10.71386719	-39.57275391	-11.84326172	-86.85791016	+1928
+1457971254.07460000	+16.19824219	-14.82714844	-9.91845703	-45.02197266	-5.25146484	-85.12207031	+2348	+16.58935547	-14.24707031	-9.83056641	-103.95263672	-50.75683594	+26.85058594	+3076	+13.00341797	-13.97900391	-10.72705078	-39.55078125	-11.86523438	-87.01171875	+1908
+1457971254.08299990	+16.19384766	-14.86669922	-9.91845703	-45.15380859	-5.36132813	-85.36376953	+2284	+16.64208984	-14.28222656	-9.79101563	-104.39208984	-50.93261719	+27.35595703	+3036	+13.03417969	-14.01416016	-10.75341797	-39.46289063	-11.86523438	-87.23144531	+1876
+1457971254.09130000	+16.17626953	-14.88867188	-9.90527344	-45.28564453	-5.49316406	-85.53955078	+2248	+16.71679688	-14.30859375	-9.72949219	-104.94140625	-51.08642578	+28.10302734	+3008	+13.06494141	-14.03173828	-10.76660156	-39.28710938	-11.88720703	-87.47314453	+1860
+1457971254.09960010	+16.15869141	-14.91064453	-9.86132813	-45.37353516	-5.75683594	-85.75927734	+2248	+16.80908203	-14.32617188	-9.64599609	-105.55664063	-51.26220703	+29.04785156	+2992	+13.10449219	-14.04931641	-10.77099609	-39.04541016	-11.97509766	-87.80273438	+1864
+1457971254.10380010	+16.14990234	-14.91943359	-9.85253906	-45.43945313	-5.82275391	-85.84716797	+2252	+16.84863281	-14.33056641	-9.61962891	-105.77636719	-51.32812500	+29.37744141	+2980	+13.11767578	-14.04931641	-10.77978516	-38.93554688	-11.97509766	-87.91259766	+1872
+1457971254.10789990	+16.14111328	-14.92822266	-9.84814453	-45.48339844	-5.86669922	-85.95703125	+2268	+16.88378906	-14.33935547	-9.59326172	-105.97412109	-51.41601563	+29.68505859	+2964	+13.12646484	-14.06250000	-10.78417969	-38.84765625	-11.97509766	-88.04443359	+1884
+1457971254.11630010	+16.11474609	-14.94140625	-9.85693359	-45.59326172	-5.82275391	-86.19873047	+2304	+16.93212891	-14.37451172	-9.54931641	-106.34765625	-51.63574219	+30.12451172	+2940	+13.13085938	-14.08447266	-10.81054688	-38.80371094	-11.90917969	-88.22021484	+1916
+1457971254.12040000	+16.10156250	-14.95458984	-9.86132813	-45.65917969	-5.84472656	-86.28662109	+2328	+16.94091797	-14.40527344	-9.52734375	-106.63330078	-51.74560547	+30.36621094	+2928	+13.12646484	-14.10205078	-10.81054688	-38.86962891	-11.95312500	-88.28613281	+1936
+1457971254.12459990	+16.09277344	-14.97656250	-9.86572266	-45.74707031	-5.88867188	-86.35253906	+2352	+16.94970703	-14.43603516	-9.51855469	-106.83105469	-51.85546875	+30.52001953	+2916	+13.12207031	-14.12841797	-10.81054688	-38.93554688	-12.06298828	-88.37402344	+1952
+1457971254.12879990	+16.08837891	-15.00292969	-9.87011719	-45.81298828	-5.95458984	-86.39648438	+2376	+16.94970703	-14.46240234	-9.51855469	-107.02880859	-51.96533203	+30.62988281	+2904	+13.11767578	-14.14599609	-10.81054688	-39.00146484	-12.17285156	-88.41796875	+1968
+1457971254.13290000	+16.08398438	-15.03369141	-9.87890625	-45.90087891	-6.02050781	-86.44042969	+2396	+16.94091797	-14.50195313	-9.51855469	-107.20458984	-52.09716797	+30.71777344	+2888	+13.11328125	-14.17675781	-10.80175781	-39.11132813	-12.32666016	-88.50585938	+1984
+1457971254.13710000	+16.08398438	-15.07324219	-9.88769531	-46.01074219	-6.08642578	-86.50634766	+2416	+16.93212891	-14.54589844	-9.52734375	-107.35839844	-52.27294922	+30.73974609	+2880	+13.10449219	-14.22070313	-10.80175781	-39.26513672	-12.48046875	-88.59375000	+1996
+1457971254.14130000	+16.08398438	-15.11279297	-9.90966797	-46.12060547	-6.13037109	-86.57226563	+2432	+16.91015625	-14.58984375	-9.54052734	-107.49023438	-52.42675781	+30.67382813	+2868	+13.09570313	-14.25146484	-10.80615234	-39.41894531	-12.59033203	-88.61572266	+2004
+1457971254.14540000	+16.08398438	-15.16113281	-9.93603516	-46.23046875	-6.17431641	-86.61621094	+2444	+16.88378906	-14.64697266	-9.56250000	-107.60009766	-52.58056641	+30.58593750	+2860	+13.07812500	-14.29541016	-10.81494141	-39.63867188	-12.70019531	-88.61572266	+2004
+1457971254.15380000	+16.09716797	-15.25341797	-9.99755859	-46.45019531	-6.21826172	-86.70410156	+2448	+16.81347656	-14.75683594	-9.61962891	-107.77587891	-52.86621094	+30.25634766	+2844	+13.03417969	-14.37451172	-10.82812500	-40.14404297	-12.89794922	-88.63769531	+2000
+1457971254.15790010	+16.10595703	-15.30615234	-10.02392578	-46.56005859	-6.30615234	-86.72607422	+2436	+16.77392578	-14.81835938	-9.65039063	-107.88574219	-53.02001953	+30.08056641	+2840	+13.01660156	-14.41406250	-10.82812500	-40.38574219	-13.05175781	-88.63769531	+1996
+1457971254.16210010	+16.11474609	-15.35888672	-10.04150391	-46.69189453	-6.41601563	-86.74804688	+2420	+16.72998047	-14.87988281	-9.68554688	-107.97363281	-53.17382813	+29.88281250	+2832	+12.99462891	-14.46240234	-10.82373047	-40.64941406	-13.22753906	-88.68164063	+1988
+1457971254.16619990	+16.12353516	-15.41601563	-10.05908203	-46.80175781	-6.54785156	-86.74804688	+2396	+16.69042969	-14.93261719	-9.72070313	-108.06152344	-53.30566406	+29.70703125	+2824	+12.97705078	-14.50634766	-10.81933594	-40.89111328	-13.40332031	-88.70361328	+1976
+1457971254.17039990	+16.13232422	-15.46875000	-10.08544922	-46.93359375	-6.63574219	-86.77001953	+2368	+16.65966797	-14.98095703	-9.76025391	-108.06152344	-53.41552734	+29.50927734	+2812	+12.95947266	-14.54589844	-10.81933594	-41.11083984	-13.55712891	-88.72558594	+1960
+1457971254.17459990	+16.13671875	-15.51269531	-10.11181641	-47.02148438	-6.67968750	-86.81396484	+2336	+16.62890625	-15.02929688	-9.79101563	-108.08349609	-53.54736328	+29.33349609	+2800	+12.94628906	-14.58544922	-10.82373047	-41.28662109	-13.64501953	-88.76953125	+1944
+1457971254.17870000	+16.14550781	-15.55224609	-10.13378906	-47.08740234	-6.70166016	-86.87988281	+2296	+16.60693359	-15.06445313	-9.81298828	-108.10546875	-53.63525391	+29.15771484	+2788	+12.93750000	-14.61621094	-10.82812500	-41.41845703	-13.73291016	-88.79150391	+1924
+1457971254.18290000	+16.14990234	-15.57861328	-10.15136719	-47.13134766	-6.72363281	-86.92382813	+2256	+16.58935547	-15.09960938	-9.83496094	-108.10546875	-53.70117188	+29.00390625	+2772	+12.92871094	-14.64697266	-10.83251953	-41.55029297	-13.77685547	-88.81347656	+1904
+1457971254.19120000	+16.15429688	-15.60498047	-10.16894531	-47.17529297	-6.78955078	-87.01171875	+2172	+16.56298828	-15.13916016	-9.86572266	-108.14941406	-53.76708984	+28.82812500	+2732	+12.91992188	-14.67333984	-10.83251953	-41.66015625	-13.82080078	-88.87939453	+1856
+1457971254.19540000	+16.15429688	-15.60937500	-10.16455078	-47.17529297	-6.81152344	-87.07763672	+2136	+16.56298828	-15.13916016	-9.87011719	-108.14941406	-53.78906250	+28.80615234	+2712	+12.91992188	-14.68212891	-10.82812500	-41.61621094	-13.86474609	-88.94531250	+1836
+1457971254.19960000	+16.15429688	-15.60937500	-10.15576172	-47.15332031	-6.85546875	-87.12158203	+2100	+16.57177734	-15.13916016	-9.86132813	-108.19335938	-53.81103516	+28.85009766	+2696	+12.92871094	-14.68652344	-10.82373047	-41.52832031	-13.88671875	-89.03320313	+1816
+1457971254.20370010	+16.14990234	-15.60058594	-10.15136719	-47.10937500	-6.85546875	-87.16552734	+2072	+16.58935547	-15.13476563	-9.85253906	-108.21533203	-53.81103516	+28.93798828	+2680	+12.93750000	-14.68652344	-10.81933594	-41.44042969	-13.90869141	-89.09912109	+1796
+1457971254.20790000	+16.14550781	-15.59179688	-10.14257813	-47.06542969	-6.85546875	-87.23144531	+2048	+16.60693359	-15.12158203	-9.84375000	-108.23730469	-53.81103516	+29.02587891	+2664	+12.95507813	-14.68212891	-10.81494141	-41.30859375	-13.90869141	-89.16503906	+1780
+1457971254.21620010	+16.13671875	-15.56542969	-10.13378906	-46.97753906	-6.81152344	-87.34130859	+2012	+16.64648438	-15.09082031	-9.81298828	-108.23730469	-53.78906250	+29.20166016	+2640	+12.98144531	-14.66015625	-10.81494141	-40.97900391	-13.82080078	-89.29687500	+1752
+1457971254.22040010	+16.13232422	-15.54785156	-10.12060547	-46.91162109	-6.81152344	-87.38525391	+2000	+16.65966797	-15.07763672	-9.79541016	-108.25927734	-53.76708984	+29.28955078	+2632	+12.99462891	-14.64697266	-10.81054688	-40.80322266	-13.77685547	-89.36279297	+1744
+1457971254.22460010	+16.12792969	-15.53027344	-10.10742188	-46.84570313	-6.81152344	-87.42919922	+1996	+16.67724609	-15.06005859	-9.77783203	-108.28125000	-53.74511719	+29.37744141	+2624	+13.00781250	-14.63378906	-10.80615234	-40.62744141	-13.73291016	-89.42871094	+1736
+1457971254.22869990	+16.12353516	-15.51708984	-10.09863281	-46.82373047	-6.81152344	-87.45117188	+1992	+16.69482422	-15.04687500	-9.76464844	-108.28125000	-53.74511719	+29.46533203	+2616	+13.02539063	-14.61621094	-10.80175781	-40.42968750	-13.71093750	-89.49462891	+1732
+1457971254.23289990	+16.11914063	-15.50390625	-10.08984375	-46.77978516	-6.81152344	-87.47314453	+1992	+16.70800781	-15.03369141	-9.74707031	-108.30322266	-53.72314453	+29.57519531	+2608	+13.03857422	-14.59863281	-10.79296875	-40.23193359	-13.68896484	-89.58251953	+1728
+1457971254.23709990	+16.11914063	-15.49072266	-10.07666016	-46.71386719	-6.81152344	-87.49511719	+1996	+16.72558594	-15.01611328	-9.72949219	-108.32519531	-53.72314453	+29.68505859	+2604	+13.05615234	-14.58544922	-10.78417969	-40.03417969	-13.68896484	-89.67041016	+1728
+1457971254.24120000	+16.11474609	-15.47753906	-10.06787109	-46.66992188	-6.81152344	-87.51708984	+2000	+16.73876953	-15.00292969	-9.72070313	-108.32519531	-53.70117188	+29.75097656	+2600	+13.07373047	-14.56347656	-10.77539063	-39.79248047	-13.64501953	-89.73632813	+1732
+1457971254.24950000	+16.11035156	-15.45117188	-10.04589844	-46.58203125	-6.83349609	-87.56103516	+2020	+16.76074219	-14.98095703	-9.69873047	-108.30322266	-53.70117188	+29.86083984	+2592	+13.10009766	-14.53271484	-10.77099609	-39.41894531	-13.57910156	-89.84619141	+1736
+1457971254.25370000	+16.10595703	-15.43798828	-10.03710938	-46.53808594	-6.83349609	-87.58300781	+2032	+16.76953125	-14.96777344	-9.68554688	-108.28125000	-53.70117188	+29.90478516	+2588	+13.10449219	-14.51513672	-10.76660156	-39.30908203	-13.53515625	-89.84619141	+1740
+1457971254.26200010	+16.10156250	-15.41601563	-10.01513672	-46.45019531	-6.85546875	-87.58300781	+2056	+16.78271484	-14.94580078	-9.66796875	-108.25927734	-53.67919922	+29.99267578	+2584	+13.10449219	-14.50195313	-10.75341797	-39.17724609	-13.55712891	-89.84619141	+1744
+1457971254.26620010	+16.10156250	-15.40722656	-10.00634766	-46.40625000	-6.85546875	-87.58300781	+2068	+16.78271484	-14.94140625	-9.65917969	-108.21533203	-53.67919922	+30.01464844	+2584	+13.10449219	-14.50195313	-10.74902344	-39.17724609	-13.57910156	-89.82421875	+1748
+1457971254.27040000	+16.10156250	-15.40283203	-9.99755859	-46.38427734	-6.87744141	-87.58300781	+2076	+16.78710938	-14.93261719	-9.65478516	-108.19335938	-53.67919922	+30.01464844	+2580	+13.10009766	-14.50195313	-10.74902344	-39.19921875	-13.60107422	-89.80224609	+1748
+1457971254.27449990	+16.09716797	-15.39843750	-9.99316406	-46.34033203	-6.87744141	-87.56103516	+2084	+16.78710938	-14.92382813	-9.65478516	-108.12744141	-53.67919922	+29.99267578	+2576	+13.09570313	-14.50195313	-10.74902344	-39.22119141	-13.60107422	-89.75830078	+1744
+1457971254.27870010	+16.09716797	-15.38964844	-9.99316406	-46.31835938	-6.87744141	-87.56103516	+2092	+16.78271484	-14.91943359	-9.65478516	-108.06152344	-53.67919922	+29.92675781	+2576	+13.09130859	-14.50195313	-10.74902344	-39.24316406	-13.60107422	-89.73632813	+1740
+1457971254.28290010	+16.09716797	-15.38525391	-9.98876953	-46.29638672	-6.85546875	-87.53906250	+2096	+16.77832031	-14.91064453	-9.65917969	-107.97363281	-53.65722656	+29.86083984	+2572	+13.08691406	-14.50195313	-10.74902344	-39.26513672	-13.60107422	-89.69238281	+1740
+1457971254.28699990	+16.09277344	-15.38085938	-9.99316406	-46.27441406	-6.83349609	-87.51708984	+2100	+16.76953125	-14.90625000	-9.66357422	-107.88574219	-53.65722656	+29.77294922	+2572	+13.07812500	-14.50195313	-10.74902344	-39.30908203	-13.60107422	-89.64843750	+1736
+1457971254.29539990	+16.09277344	-15.36328125	-9.99755859	-46.18652344	-6.74560547	-87.40722656	+2092	+16.73876953	-14.87988281	-9.68115234	-107.55615234	-53.61328125	+29.44335938	+2568	+13.04736328	-14.49316406	-10.74462891	-39.46289063	-13.60107422	-89.42871094	+1720
+1457971254.29950000	+16.08837891	-15.35009766	-9.99755859	-46.14257813	-6.70166016	-87.36328125	+2088	+16.72119141	-14.86669922	-9.68994141	-107.38037109	-53.59130859	+29.26757813	+2564	+13.02978516	-14.48437500	-10.74462891	-39.50683594	-13.60107422	-89.34082031	+1712
+1457971254.30790000	+16.08398438	-15.28857422	-10.00634766	-45.92285156	-6.48193359	-87.16552734	+2064	+16.65966797	-14.77880859	-9.73388672	-106.47949219	-53.41552734	+28.47656250	+2568	+12.97265625	-14.41845703	-10.73144531	-39.57275391	-13.46923828	-88.79150391	+1680
+1457971254.31200000	+16.07519531	-15.24902344	-10.01513672	-45.81298828	-6.32812500	-87.12158203	+2052	+16.63330078	-14.73046875	-9.74707031	-106.08398438	-53.30566406	+28.14697266	+2568	+12.95947266	-14.37011719	-10.73144531	-39.44091797	-13.29345703	-88.59375000	+1668
+1457971254.31620000	+16.06201172	-15.16113281	-10.01513672	-45.54931641	-6.04248047	-87.01171875	+2044	+16.60693359	-14.62500000	-9.75585938	-105.38085938	-53.08593750	+27.61962891	+2580	+12.95947266	-14.27783203	-10.72265625	-39.06738281	-13.05175781	-88.37402344	+1660
+1457971254.32030010	+16.05322266	-15.07763672	-10.01074219	-45.28564453	-5.80078125	-86.92382813	+2036	+16.59375000	-14.53710938	-9.74267578	-104.91943359	-52.91015625	+27.39990234	+2588	+12.96386719	-14.21191406	-10.70507813	-38.73779297	-12.87597656	-88.28613281	+1648
+1457971254.32450010	+16.04003906	-14.98974609	-10.00195313	-45.02197266	-5.58105469	-86.83593750	+2028	+16.59375000	-14.44921875	-9.72509766	-104.58984375	-52.73437500	+27.29003906	+2596	+12.96386719	-14.14599609	-10.69628906	-38.40820313	-12.67822266	-88.22021484	+1640
+1457971254.33279990	+16.03564453	-14.73486328	-9.93603516	-44.20898438	-5.16357422	-86.61621094	+2048	+16.65087891	-14.22070313	-9.65039063	-103.88671875	-52.31689453	+27.39990234	+2628	+13.00341797	-13.98779297	-10.65234375	-37.48535156	-12.37060547	-88.13232422	+1640
+1457971254.33699990	+16.03564453	-14.62500000	-9.90527344	-43.85742188	-5.03173828	-86.57226563	+2064	+16.68164063	-14.11083984	-9.61083984	-103.53515625	-52.14111328	+27.42187500	+2648	+13.02099609	-13.90429688	-10.64355469	-37.02392578	-12.15087891	-88.08837891	+1648
+1457971254.34530000	+16.04882813	-14.37451172	-9.83496094	-43.00048828	-4.63623047	-86.41845703	+2124	+16.75195313	-13.86474609	-9.54052734	-102.70019531	-51.67968750	+27.44384766	+2692	+13.06494141	-13.71533203	-10.63037109	-36.01318359	-11.60156250	-87.86865234	+1676
+1457971254.34949990	+16.04003906	-14.26464844	-9.81738281	-42.69287109	-4.39453125	-86.33056641	+2160	+16.76953125	-13.74609375	-9.50537109	-102.28271484	-51.48193359	+27.37792969	+2716	+13.06494141	-13.62304688	-10.62158203	-35.61767578	-11.31591797	-87.75878906	+1696
+1457971254.35369990	+16.04003906	-14.13281250	-9.79101563	-42.27539063	-4.15283203	-86.22070313	+2204	+16.79150391	-13.60986328	-9.46582031	-101.82128906	-51.21826172	+27.33398438	+2740	+13.07373047	-13.50878906	-10.61279297	-35.13427734	-11.00830078	-87.60498047	+1724
+1457971254.35780000	+16.04443359	-14.02294922	-9.75585938	-41.94580078	-4.02099609	-86.06689453	+2244	+16.81347656	-13.49560547	-9.42187500	-101.51367188	-51.02050781	+27.37792969	+2764	+13.06933594	-13.42529297	-10.58203125	-34.78271484	-10.83251953	-87.49511719	+1748
+1457971254.36200000	+16.05322266	-13.92187500	-9.72509766	-41.63818359	-3.93310547	-85.89111328	+2288	+16.82226563	-13.38574219	-9.39550781	-101.14013672	-50.77880859	+27.31201172	+2784	+13.06054688	-13.35058594	-10.56884766	-34.51904297	-10.61279297	-87.38525391	+1772
+1457971254.37030010	+16.08398438	-13.71093750	-9.67236328	-40.95703125	-3.64746094	-85.47363281	+2368	+16.83984375	-13.14843750	-9.34716797	-100.21728516	-50.27343750	+27.00439453	+2824	+13.06054688	-13.17480469	-10.55126953	-33.92578125	-10.15136719	-86.92382813	+1828
+1457971254.37450000	+16.08837891	-13.61425781	-9.66357422	-40.67138672	-3.40576172	-85.27587891	+2408	+16.81787109	-13.04296875	-9.34716797	-99.64599609	-50.00976563	+26.60888672	+2844	+13.04736328	-13.09130859	-10.54248047	-33.68408203	-9.88769531	-86.70410156	+1852
+1457971254.37870000	+16.09277344	-13.50878906	-9.67675781	-40.36376953	-3.05419922	-85.05615234	+2440	+16.79150391	-12.93750000	-9.35595703	-99.03076172	-49.72412109	+26.12548828	+2864	+13.03857422	-12.99462891	-10.54248047	-33.44238281	-9.55810547	-86.35253906	+1880
+1457971254.38280010	+16.09277344	-13.42968750	-9.67236328	-40.16601563	-2.81250000	-84.83642578	+2464	+16.75195313	-12.85839844	-9.35156250	-98.61328125	-49.48242188	+25.72998047	+2876	+13.02099609	-12.91992188	-10.52490234	-33.31054688	-9.33837891	-86.06689453	+1892
+1457971254.38700010	+16.07519531	-13.34179688	-9.68115234	-40.01220703	-2.48291016	-84.61669922	+2480	+16.69482422	-12.77490234	-9.36914063	-98.15185547	-49.17480469	+25.20263672	+2888	+12.98583984	-12.84082031	-10.51171875	-33.22265625	-9.07470703	-85.78125000	+1904
+1457971254.39120010	+16.07519531	-13.24072266	-9.68115234	-39.74853516	-2.19726563	-84.35302734	+2496	+16.65966797	-12.66943359	-9.37353516	-97.64648438	-48.84521484	+24.82910156	+2908	+12.97265625	-12.74853516	-10.48974609	-33.04687500	-8.85498047	-85.42968750	+1916
+1457971254.39529990	+16.06640625	-13.14843750	-9.67236328	-39.52880859	-1.93359375	-84.11132813	+2500	+16.61572266	-12.57714844	-9.37792969	-97.16308594	-48.55957031	+24.38964844	+2920	+12.95068359	-12.66503906	-10.45898438	-32.89306641	-8.67919922	-85.12207031	+1920
+1457971254.40360000	+16.06640625	-12.95947266	-9.65917969	-39.00146484	-1.38427734	-83.60595703	+2496	+16.53662109	-12.38818359	-9.39550781	-96.06445313	-47.92236328	+23.42285156	+2948	+12.91992188	-12.48925781	-10.41064453	-32.56347656	-8.28369141	-84.44091797	+1920
+1457971254.40780000	+16.05761719	-12.85839844	-9.66357422	-38.73779297	-1.03271484	-83.40820313	+2488	+16.48828125	-12.29589844	-9.40869141	-95.51513672	-47.61474609	+22.89550781	+2960	+12.90673828	-12.40576172	-10.38867188	-32.38769531	-8.06396484	-84.08935547	+1920
+1457971254.41199990	+16.03564453	-12.74853516	-9.66796875	-38.49609375	-0.59326172	-83.21044922	+2476	+16.42675781	-12.19921875	-9.42187500	-94.94384766	-47.26318359	+22.30224609	+2976	+12.88037109	-12.30908203	-10.36669922	-32.16796875	-7.75634766	-83.73779297	+1916
+1457971254.41610000	+16.02685547	-12.62988281	-9.65917969	-38.16650391	-0.19775391	-82.99072266	+2468	+16.38720703	-12.08056641	-9.42626953	-94.32861328	-46.86767578	+21.79687500	+2992	+12.87597656	-12.19921875	-10.33154297	-31.86035156	-7.53662109	-83.38623047	+1916
+1457971254.42030000	+16.00927734	-12.52001953	-9.64599609	-37.90283203	+0.13183594	-82.77099609	+2448	+16.35205078	-11.96191406	-9.42626953	-93.77929688	-46.47216797	+21.37939453	+3008	+12.86718750	-12.10253906	-10.28320313	-31.59667969	-7.33886719	-83.03466797	+1912
+1457971254.42450000	+15.97851563	-12.40136719	-9.62841797	-37.66113281	+0.52734375	-82.55126953	+2432	+16.31689453	-11.84326172	-9.40869141	-93.29589844	-46.12060547	+21.07177734	+3020	+12.84521484	-11.99707031	-10.24804688	-31.33300781	-7.07519531	-82.70507813	+1904
+1457971254.43280010	+15.96093750	-12.11572266	-9.55810547	-36.82617188	+1.16455078	-82.04589844	+2408	+16.31250000	-11.55322266	-9.33398438	-92.26318359	-45.39550781	+20.74218750	+3056	+12.84521484	-11.77294922	-10.15576172	-30.54199219	-6.72363281	-82.08984375	+1900
+1457971254.43700000	+15.94335938	-11.96630859	-9.52294922	-36.38671875	+1.51611328	-81.82617188	+2404	+16.30371094	-11.40380859	-9.29443359	-91.66992188	-45.06591797	+20.54443359	+3076	+12.83203125	-11.65429688	-10.11621094	-30.10253906	-6.43798828	-81.80419922	+1900
+1457971254.44109990	+15.94335938	-11.81250000	-9.48779297	-35.90332031	+1.86767578	-81.60644531	+2404	+16.30810547	-11.24121094	-9.25488281	-91.03271484	-44.67041016	+20.32470703	+3096	+12.84082031	-11.52246094	-10.07226563	-29.59716797	-6.17431641	-81.47460938	+1904
+1457971254.44530010	+15.93457031	-11.65869141	-9.44384766	-35.44189453	+2.19726563	-81.38671875	+2404	+16.31250000	-11.07861328	-9.21533203	-90.43945313	-44.27490234	+20.14892578	+3116	+12.84521484	-11.40820313	-10.02832031	-29.09179688	-5.91064453	-81.16699219	+1904
+1457971254.45359990	+15.87744141	-11.32470703	-9.35595703	-34.54101563	+3.01025391	-80.90332031	+2432	+16.31689453	-10.73144531	-9.08789063	-89.36279297	-43.50585938	+20.03906250	+3172	+12.83203125	-11.13574219	-9.94482422	-28.03710938	-5.25146484	-80.50781250	+1916
+1457971254.45779990	+15.85986328	-11.15332031	-9.30322266	-34.05761719	+3.36181641	-80.63964844	+2452	+16.33007813	-10.54687500	-9.00878906	-88.83544922	-43.13232422	+20.08300781	+3208	+12.82763672	-11.00390625	-9.88769531	-27.48779297	-5.00976563	-80.22216797	+1924
+1457971254.46199990	+15.83789063	-10.98193359	-9.25048828	-33.53027344	+3.69140625	-80.37597656	+2480	+16.33886719	-10.36669922	-8.92968750	-88.28613281	-42.80273438	+20.10498047	+3244	+12.81884766	-10.87646484	-9.83935547	-27.00439453	-4.70214844	-79.93652344	+1936
+1457971254.46610000	+15.83789063	-10.80615234	-9.19775391	-32.95898438	+3.97705078	-80.09033203	+2516	+16.36083984	-10.18212891	-8.85498047	-87.69287109	-42.42919922	+20.17089844	+3280	+12.81884766	-10.73144531	-9.79101563	-26.41113281	-4.43847656	-79.56298828	+1948
+1457971254.47030000	+15.82910156	-10.63476563	-9.14062500	-32.40966797	+4.28466797	-79.84863281	+2552	+16.36962891	-10.00634766	-8.77587891	-87.16552734	-42.09960938	+20.19287109	+3312	+12.81884766	-10.60400391	-9.74707031	-25.88378906	-4.15283203	-79.25537109	+1960
+1457971254.47449990	+15.80712891	-10.46337891	-9.09228516	-31.88232422	+4.65820313	-79.60693359	+2592	+16.35644531	-9.82617188	-8.71435547	-86.57226563	-41.72607422	+20.08300781	+3344	+12.80126953	-10.47216797	-9.69873047	-25.37841797	-3.80126953	-78.92578125	+1976
+1457971254.47860000	+15.79394531	-10.28759766	-9.04833984	-31.31103516	+5.05371094	-79.29931641	+2636	+16.35644531	-9.64599609	-8.65283203	-85.93505859	-41.30859375	+19.97314453	+3376	+12.80126953	-10.32714844	-9.65478516	-24.80712891	-3.47167969	-78.48632813	+2000
+1457971254.48690010	+15.75439453	-9.96240234	-8.94726563	-30.36621094	+5.73486328	-78.68408203	+2724	+16.32568359	-9.31201172	-8.52539063	-84.88037109	-40.53955078	+19.84130859	+3436	+12.76611328	-10.06347656	-9.54931641	-23.88427734	-2.92236328	-77.69531250	+2036
+1457971254.49110010	+15.74121094	-9.79541016	-8.89453125	-29.83886719	+6.06445313	-78.35449219	+2764	+16.32128906	-9.14062500	-8.45507813	-84.35302734	-40.16601563	+19.84130859	+3468	+12.76171875	-9.91845703	-9.49658203	-23.37890625	-2.65869141	-77.18994141	+2056
+1457971254.49530010	+15.72802734	-9.64160156	-8.84179688	-29.35546875	+6.35009766	-78.02490234	+2804	+16.30371094	-8.98681641	-8.37597656	-83.89160156	-39.81445313	+19.84130859	+3496	+12.74414063	-9.78662109	-9.43505859	-22.91748047	-2.43896484	-76.75048828	+2076
+1457971254.49939990	+15.71484375	-9.49218750	-8.78466797	-28.87207031	+6.59179688	-77.71728516	+2844	+16.27294922	-8.83740234	-8.32763672	-83.38623047	-39.41894531	+19.70947266	+3516	+12.72216797	-9.66357422	-9.37353516	-22.56591797	-2.24121094	-76.31103516	+2092
+1457971254.50359990	+15.71923828	-9.33837891	-8.74072266	-28.36669922	+6.89941406	-77.34375000	+2880	+16.24658203	-8.68359375	-8.29687500	-82.81494141	-38.95751953	+19.48974609	+3536	+12.72216797	-9.52294922	-9.31201172	-22.10449219	-2.04345703	-75.76171875	+2108
+1457971254.50780010	+15.70605469	-9.19335938	-8.68798828	-27.90527344	+7.18505859	-77.01416016	+2908	+16.21142578	-8.54296875	-8.26611328	-82.28759766	-38.51806641	+19.27001953	+3552	+12.70898438	-9.39550781	-9.25048828	-21.70898438	-1.86767578	-75.23437500	+2116
+1457971254.51189990	+15.68408203	-9.05273438	-8.63085938	-27.50976563	+7.49267578	-76.66259766	+2932	+16.16748047	-8.40673828	-8.22216797	-81.80419922	-38.07861328	+19.05029297	+3564	+12.68701172	-9.27246094	-9.18896484	-21.37939453	-1.62597656	-74.72900391	+2124
+1457971254.51609990	+15.67089844	-8.90771484	-8.58691406	-27.09228516	+7.82226563	-76.28906250	+2952	+16.13232422	-8.26171875	-8.17822266	-81.29882813	-37.61718750	+18.85253906	+3576	+12.67822266	-9.13183594	-9.12304688	-20.96191406	-1.42822266	-74.13574219	+2132
+1457971254.52029990	+15.65771484	-8.76269531	-8.53417969	-26.67480469	+8.12988281	-75.89355469	+2972	+16.09716797	-8.12548828	-8.12548828	-80.88134766	-37.19970703	+18.72070313	+3584	+12.66503906	-9.00000000	-9.04833984	-20.58837891	-1.29638672	-73.56445313	+2140
+1457971254.52860000	+15.63134766	-8.47265625	-8.40673828	-25.83984375	+8.61328125	-75.10253906	+2992	+16.02246094	-7.86181641	-8.02441406	-80.09033203	-36.34277344	+18.47900391	+3600	+12.63867188	-8.73632813	-8.90332031	-19.86328125	-1.03271484	-72.39990234	+2144
+1457971254.53280000	+15.61816406	-8.32763672	-8.34082031	-25.37841797	+8.83300781	-74.75097656	+3000	+15.98291016	-7.72119141	-7.98046875	-79.62890625	-35.90332031	+18.32519531	+3604	+12.62548828	-8.60888672	-8.82861328	-19.51171875	-0.92285156	-71.85058594	+2148
+1457971254.53690000	+15.59619141	-8.18701172	-8.26611328	-24.98291016	+9.03076172	-74.39941406	+3008	+15.93896484	-7.58496094	-7.91894531	-79.21142578	-35.48583984	+18.21533203	+3612	+12.60351563	-8.48144531	-8.75390625	-19.18212891	-0.76904297	-71.32324219	+2148
+1457971254.54110000	+15.58300781	-8.04199219	-8.20019531	-24.56542969	+9.29443359	-74.00390625	+3012	+15.90820313	-7.44873047	-7.86181641	-78.77197266	-35.06835938	+18.06152344	+3620	+12.59912109	-8.34960938	-8.67041016	-18.74267578	-0.68115234	-70.72998047	+2156
+1457971254.54530000	+15.56542969	-7.89257813	-8.12988281	-24.12597656	+9.55810547	-73.63037109	+3012	+15.87304688	-7.30371094	-7.80468750	-78.33251953	-34.62890625	+17.92968750	+3624	+12.59472656	-8.21777344	-8.59130859	-18.34716797	-0.59326172	-70.15869141	+2160
+1457971254.54940010	+15.53466797	-7.73876953	-8.05517578	-23.70849609	+9.84375000	-73.27880859	+3012	+15.83789063	-7.16308594	-7.72558594	-77.95898438	-34.25537109	+17.90771484	+3636	+12.57714844	-8.08593750	-8.51660156	-17.95166016	-0.41748047	-69.60937500	+2164
+1457971254.55360010	+15.50830078	-7.58496094	-7.97607422	-23.24707031	+10.06347656	-72.92724609	+3016	+15.81591797	-7.01806641	-7.63769531	-77.58544922	-33.90380859	+17.95166016	+3652	+12.56835938	-7.94531250	-8.43310547	-17.49023438	-0.30761719	-69.03808594	+2168
+1457971254.55769990	+15.48193359	-7.42675781	-7.89697266	-22.78564453	+10.28320313	-72.57568359	+3016	+15.79394531	-6.86425781	-7.54980469	-77.16796875	-33.53027344	+17.99560547	+3664	+12.55517578	-7.81787109	-8.35400391	-17.07275391	-0.19775391	-68.51074219	+2172
+1457971254.56609990	+15.42919922	-7.11914063	-7.71240234	-21.88476563	+10.61279297	-71.89453125	+3032	+15.75000000	-6.56542969	-7.36083984	-76.42089844	-32.84912109	+18.12744141	+3692	+12.52880859	-7.55419922	-8.18701172	-16.21582031	-0.02197266	-67.47802734	+2184
+1457971254.57020000	+15.40283203	-6.96533203	-7.62011719	-21.42333984	+10.81054688	-71.58691406	+3044	+15.73242188	-6.40283203	-7.27734375	-75.93750000	-32.47558594	+18.14941406	+3708	+12.52441406	-7.43115234	-8.10351563	-15.75439453	+0.06591797	-66.99462891	+2192
+1457971254.57439990	+15.36767578	-6.81152344	-7.52343750	-20.96191406	+10.96435547	-71.27929688	+3060	+15.71044922	-6.24462891	-7.16748047	-75.54199219	-32.16796875	+18.28125000	+3728	+12.50683594	-7.30371094	-8.02001953	-15.31494141	+0.17578125	-66.51123047	+2200
+1457971254.57859990	+15.33691406	-6.66210938	-7.43994141	-20.54443359	+11.25000000	-70.97167969	+3072	+15.69287109	-6.09082031	-7.06640625	-75.14648438	-31.81640625	+18.34716797	+3744	+12.49804688	-7.17187500	-7.93652344	-14.85351563	+0.30761719	-65.98388672	+2204
+1457971254.58270000	+15.30615234	-6.51269531	-7.36083984	-20.08300781	+11.51367188	-70.64208984	+3088	+15.67968750	-5.93701172	-6.96533203	-74.72900391	-31.46484375	+18.45703125	+3760	+12.48486328	-7.04882813	-7.85302734	-14.39208984	+0.41748047	-65.45654297	+2212
+1457971254.58690000	+15.26660156	-6.36767578	-7.26416016	-19.68750000	+11.71142578	-70.31250000	+3108	+15.66210938	-5.78759766	-6.85107422	-74.39941406	-31.13525391	+18.61083984	+3780	+12.46728516	-6.92578125	-7.76953125	-13.99658203	+0.52734375	-64.97314453	+2220
+1457971254.59110000	+15.23583984	-6.22265625	-7.17187500	-19.24804688	+11.90917969	-69.98291016	+3128	+15.64453125	-5.63818359	-6.74560547	-74.00390625	-30.78369141	+18.72070313	+3796	+12.45410156	-6.80273438	-7.68603516	-13.55712891	+0.65917969	-64.44580078	+2232
+1457971254.59520010	+15.20507813	-6.08203125	-7.07958984	-18.83056641	+12.10693359	-69.63134766	+3152	+15.62695313	-5.48876953	-6.64892578	-73.60839844	-30.41015625	+18.83056641	+3812	+12.44091797	-6.68408203	-7.60253906	-13.16162109	+0.76904297	-63.96240234	+2240
+1457971254.59940000	+15.17431641	-5.95019531	-6.97412109	-18.43505859	+12.19482422	-69.30175781	+3180	+15.60937500	-5.34814453	-6.53906250	-73.25683594	-30.10253906	+19.00634766	+3828	+12.42333984	-6.56982422	-7.51025391	-12.81005859	+0.79101563	-63.50097656	+2252
+1457971254.60360000	+15.15234375	-5.82275391	-6.88623047	-18.06152344	+12.41455078	-68.97216797	+3204	+15.59179688	-5.20751953	-6.43798828	-72.86132813	-29.72900391	+19.07226563	+3840	+12.41455078	-6.45556641	-7.42236328	-12.41455078	+0.85693359	-62.95166016	+2264
+1457971254.61190010	+15.09960938	-5.56787109	-6.70605469	-17.29248047	+12.78808594	-68.26904297	+3256	+15.54785156	-4.94824219	-6.24023438	-72.20214844	-29.04785156	+19.29199219	+3864	+12.38818359	-6.22705078	-7.23779297	-11.66748047	+0.94482422	-61.91894531	+2292
+1457971254.61610010	+15.07324219	-5.44482422	-6.61816406	-16.91894531	+13.02978516	-67.91748047	+3280	+15.52148438	-4.82519531	-6.14794922	-71.89453125	-28.69628906	+19.35791016	+3872	+12.37500000	-6.11279297	-7.14990234	-11.29394531	+1.03271484	-61.36962891	+2304
+1457971254.62019990	+15.04687500	-5.32177734	-6.53466797	-16.52343750	+13.22753906	-67.52197266	+3304	+15.49511719	-4.70214844	-6.05566406	-71.58691406	-28.34472656	+19.44580078	+3880	+12.36181641	-6.00292969	-7.06201172	-10.94238281	+1.05468750	-60.84228516	+2312
+1457971254.62439990	+15.02929688	-5.20751953	-6.43798828	-16.14990234	+13.31542969	-67.14843750	+3328	+15.47314453	-4.58789063	-5.95458984	-71.30126953	-28.01513672	+19.59960938	+3888	+12.34863281	-5.89746094	-6.96093750	-10.65673828	+1.01074219	-60.31494141	+2324
+1457971254.62859990	+15.01171875	-5.09326172	-6.34130859	-15.77636719	+13.40332031	-66.75292969	+3348	+15.44677734	-4.47363281	-5.86230469	-71.01562500	-27.68554688	+19.70947266	+3896	+12.33544922	-5.79199219	-6.86425781	-10.34912109	+0.94482422	-59.76562500	+2336
+1457971254.63270000	+14.99853516	-4.97900391	-6.24462891	-15.38085938	+13.51318359	-66.35742188	+3368	+15.42041016	-4.36376953	-5.77441406	-70.72998047	-27.35595703	+19.79736328	+3900	+12.32666016	-5.68652344	-6.76757813	-9.99755859	+0.90087891	-59.21630859	+2344
+1457971254.63689990	+14.98535156	-4.86474609	-6.14355469	-15.00732422	+13.51318359	-65.96191406	+3388	+15.39404297	-4.25830078	-5.67773438	-70.48828125	-27.04833984	+19.95117188	+3904	+12.31787109	-5.58544922	-6.66210938	-9.68994141	+0.76904297	-58.71093750	+2356
+1457971254.64100000	+14.97216797	-4.75927734	-6.05126953	-14.63378906	+13.64501953	-65.58837891	+3400	+15.36767578	-4.16162109	-5.58984375	-70.22460938	-26.71875000	+20.03906250	+3904	+12.30908203	-5.47998047	-6.56542969	-9.36035156	+0.70312500	-58.13964844	+2364
+1457971254.64940000	+14.94140625	-4.53955078	-5.86669922	-13.86474609	+13.82080078	-64.77539063	+3416	+15.31054688	-3.95947266	-5.40966797	-69.74121094	-26.10351563	+20.28076172	+3904	+12.28710938	-5.27783203	-6.36767578	-8.70117188	+0.50537109	-57.06298828	+2376
+1457971254.65350010	+14.92382813	-4.43408203	-5.77441406	-13.49121094	+13.90869141	-64.37988281	+3424	+15.27978516	-3.86279297	-5.32177734	-69.49951172	-25.77392578	+20.39062500	+3904	+12.27832031	-5.18115234	-6.27099609	-8.39355469	+0.41748047	-56.53564453	+2380
+1457971254.65770010	+14.90625000	-4.32861328	-5.68212891	-13.09570313	+13.99658203	-63.98437500	+3428	+15.25341797	-3.76171875	-5.23388672	-69.21386719	-25.44433594	+20.50048828	+3904	+12.26513672	-5.08447266	-6.17431641	-8.06396484	+0.32958984	-56.00830078	+2384
+1457971254.66190000	+14.89746094	-4.22314453	-5.57666016	-12.70019531	+13.95263672	-63.56689453	+3432	+15.23144531	-3.66503906	-5.13720703	-68.99414063	-25.15869141	+20.69824219	+3904	+12.25634766	-4.99218750	-6.06884766	-7.75634766	+0.15380859	-55.50292969	+2392
+1457971254.66599990	+14.88427734	-4.12207031	-5.47998047	-12.32666016	+13.99658203	-63.19335938	+3432	+15.20507813	-3.57275391	-5.04492188	-68.75244141	-24.85107422	+20.83007813	+3904	+12.24755859	-4.89990234	-5.97216797	-7.47070313	+0.06591797	-54.99755859	+2392
+1457971254.67020010	+14.87109375	-4.02539063	-5.38769531	-11.93115234	+14.06250000	-62.84179688	+3432	+15.18310547	-3.48046875	-4.96142578	-68.48876953	-24.54345703	+20.96191406	+3900	+12.23876953	-4.81201172	-5.88427734	-7.14111328	+0.00000000	-54.51416016	+2396
+1457971254.67440010	+14.85351563	-3.92871094	-5.28662109	-11.55761719	+14.06250000	-62.49023438	+3432	+15.16113281	-3.38818359	-4.85595703	-68.29101563	-24.30175781	+21.20361328	+3900	+12.22998047	-4.72412109	-5.78320313	-6.81152344	-0.13183594	-54.05273438	+2396
+1457971254.67849990	+14.83154297	-3.83642578	-5.19433594	-11.22802734	+14.15039063	-62.13867188	+3432	+15.13916016	-3.29589844	-4.76367188	-68.02734375	-23.99414063	+21.33544922	+3900	+12.22119141	-4.64062500	-5.69531250	-6.50390625	-0.15380859	-53.56933594	+2396
+1457971254.68689990	+14.79199219	-3.64306641	-5.00976563	-10.45898438	+14.30419922	-61.45751953	+3436	+15.09960938	-3.10693359	-4.57031250	-67.50000000	-23.42285156	+21.73095703	+3900	+12.19921875	-4.47363281	-5.51953125	-5.88867188	-0.28564453	-52.69042969	+2396
+1457971254.69100000	+14.76562500	-3.55517578	-4.91748047	-10.08544922	+14.32617188	-61.14990234	+3436	+15.08203125	-3.01904297	-4.46923828	-67.25830078	-23.18115234	+21.92871094	+3904	+12.18603516	-4.39892578	-5.43164063	-5.62500000	-0.30761719	-52.27294922	+2396
+1457971254.69520000	+14.74365234	-3.46728516	-4.82958984	-9.73388672	+14.39208984	-60.86425781	+3440	+15.06445313	-2.92236328	-4.37255859	-66.99462891	-22.91748047	+22.14843750	+3904	+12.17724609	-4.32421875	-5.35253906	-5.31738281	-0.32958984	-51.87744141	+2392
+1457971254.69939990	+14.72607422	-3.37939453	-4.72412109	-9.38232422	+14.32617188	-60.57861328	+3448	+15.05566406	-2.83447266	-4.26269531	-66.77490234	-22.71972656	+22.45605469	+3908	+12.16845703	-4.24951172	-5.26025391	-5.00976563	-0.41748047	-51.50390625	+2392
+1457971254.70350000	+14.70410156	-3.30029297	-4.63623047	-9.05273438	+14.37011719	-60.31494141	+3452	+15.03808594	-2.74658203	-4.16162109	-66.53320313	-22.47802734	+22.69775391	+3908	+12.15966797	-4.17919922	-5.18115234	-4.74609375	-0.43945313	-51.13037109	+2392
+1457971254.70770000	+14.68212891	-3.22119141	-4.54833984	-8.70117188	+14.43603516	-60.05126953	+3460	+15.02490234	-2.65869141	-4.06494141	-66.26953125	-22.23632813	+22.91748047	+3912	+12.15087891	-4.10888672	-5.10205078	-4.46044922	-0.43945313	-50.77880859	+2388
+1457971254.71180010	+14.66455078	-3.14208984	-4.45605469	-8.37158203	+14.43603516	-59.80957031	+3472	+15.01171875	-2.57519531	-3.95947266	-66.02783203	-22.08251953	+23.20312500	+3916	+12.14208984	-4.04296875	-5.01416016	-4.17480469	-0.50537109	-50.42724609	+2388
+1457971254.71600010	+14.63818359	-3.06298828	-4.37255859	-8.04199219	+14.47998047	-59.58984375	+3480	+14.99414063	-2.49169922	-3.85839844	-65.78613281	-21.88476563	+23.42285156	+3916	+12.13330078	-3.98144531	-4.93945313	-3.93310547	-0.50537109	-50.09765625	+2384
+1457971254.72020010	+14.61621094	-2.98828125	-4.28906250	-7.71240234	+14.52392578	-59.32617188	+3492	+14.98095703	-2.41259766	-3.76171875	-65.54443359	-21.66503906	+23.66455078	+3920	+12.12011719	-3.91113281	-4.86474609	-3.64746094	-0.50537109	-49.72412109	+2384
+1457971254.72849990	+14.58544922	-2.84326172	-4.10888672	-7.09716797	+14.47998047	-58.86474609	+3516	+14.95458984	-2.25878906	-3.56835938	-65.12695313	-21.29150391	+24.16992188	+3924	+12.10693359	-3.78808594	-4.70214844	-3.16406250	-0.63720703	-49.06494141	+2380
+1457971254.73270010	+14.56787109	-2.77294922	-4.02539063	-6.76757813	+14.47998047	-58.62304688	+3524	+14.94140625	-2.18847656	-3.48046875	-64.90722656	-21.09375000	+24.36767578	+3924	+12.09814453	-3.72656250	-4.62744141	-2.90039063	-0.65917969	-48.73535156	+2376
+1457971254.73680000	+14.55908203	-2.70703125	-3.93750000	-6.45996094	+14.41406250	-58.38134766	+3540	+14.92822266	-2.11816406	-3.38378906	-64.70947266	-20.96191406	+24.63134766	+3924	+12.09375000	-3.66943359	-4.54394531	-2.68066406	-0.79101563	-48.40576172	+2376
+1457971254.74099990	+14.54589844	-2.64550781	-3.85839844	-6.19628906	+14.45800781	-58.16162109	+3548	+14.91503906	-2.05224609	-3.30468750	-64.51171875	-20.76416016	+24.78515625	+3920	+12.08496094	-3.61230469	-4.46923828	-2.43896484	-0.81298828	-48.07617188	+2372
+1457971254.74519990	+14.53271484	-2.57958984	-3.78369141	-5.88867188	+14.50195313	-57.89794922	+3556	+14.89746094	-1.99072266	-3.22558594	-64.33593750	-20.54443359	+24.93896484	+3916	+12.07617188	-3.54638672	-4.39453125	-2.19726563	-0.85693359	-47.70263672	+2368
+1457971254.74930000	+14.52392578	-2.51367188	-3.70458984	-5.58105469	+14.50195313	-57.65625000	+3560	+14.88427734	-1.93359375	-3.15087891	-64.13818359	-20.32470703	+25.07080078	+3908	+12.07177734	-3.48925781	-4.31542969	-1.95556641	-0.96679688	-47.37304688	+2368
+1457971254.75350000	+14.51074219	-2.45214844	-3.63427734	-5.31738281	+14.56787109	-57.39257813	+3564	+14.86669922	-1.87646484	-3.08056641	-63.96240234	-20.08300781	+25.15869141	+3900	+12.06298828	-3.43652344	-4.24072266	-1.75781250	-0.98876953	-47.02148438	+2364
+1457971254.75770000	+14.49755859	-2.39062500	-3.56396484	-5.03173828	+14.63378906	-57.12890625	+3568	+14.84912109	-1.82373047	-3.01464844	-63.80859375	-19.86328125	+25.24658203	+3892	+12.05419922	-3.37500000	-4.17041016	-1.51611328	-1.03271484	-46.64794922	+2360
+1457971254.76180010	+14.49316406	-2.32910156	-3.48925781	-4.74609375	+14.63378906	-56.86523438	+3568	+14.83593750	-1.77539063	-2.94433594	-63.67675781	-19.64355469	+25.40039063	+3884	+12.04980469	-3.31787109	-4.09130859	-1.29638672	-1.14257813	-46.31835938	+2360
+1457971254.76600000	+14.48876953	-2.27197266	-3.41894531	-4.50439453	+14.67773438	-56.60156250	+3568	+14.81835938	-1.72705078	-2.88281250	-63.54492188	-19.40185547	+25.44433594	+3872	+12.04541016	-3.26513672	-4.02099609	-1.09863281	-1.20849609	-45.96679688	+2356
+1457971254.77430010	+14.47558594	-2.15771484	-3.28271484	-3.97705078	+14.78759766	-56.09619141	+3556	+14.79199219	-1.63476563	-2.76416016	-63.28125000	-18.91845703	+25.57617188	+3848	+12.03662109	-3.15527344	-3.87597656	-0.65917969	-1.34033203	-45.26367188	+2352
+1457971254.77850010	+14.46679688	-2.10498047	-3.22119141	-3.75732422	+14.89746094	-55.85449219	+3548	+14.77880859	-1.59082031	-2.70703125	-63.14941406	-18.67675781	+25.59814453	+3836	+12.02783203	-3.10693359	-3.81005859	-0.48339844	-1.36230469	-44.95605469	+2348
+1457971254.78270010	+14.45800781	-2.05224609	-3.16406250	-3.53759766	+15.00732422	-55.59082031	+3536	+14.76123047	-1.55126953	-2.65429688	-63.03955078	-18.41308594	+25.62011719	+3824	+12.01904297	-3.05419922	-3.74414063	-0.28564453	-1.38427734	-44.60449219	+2344
+1457971254.78679990	+14.45361328	-2.00390625	-3.10253906	-3.29589844	+15.07324219	-55.34912109	+3524	+14.75244141	-1.50732422	-2.59716797	-62.92968750	-18.17138672	+25.68603516	+3808	+12.01904297	-3.00146484	-3.67822266	-0.06591797	-1.45019531	-44.29687500	+2340
+1457971254.79099990	+14.44482422	-1.95556641	-3.04101563	-3.09814453	+15.13916016	-55.10742188	+3512	+14.73925781	-1.46777344	-2.54003906	-62.84179688	-17.95166016	+25.77392578	+3796	+12.01025391	-2.95751953	-3.61230469	+0.06591797	-1.49414063	-44.01123047	+2332
+1457971254.79510000	+14.43603516	-1.90722656	-2.98388672	-2.90039063	+15.18310547	-54.86572266	+3500	+14.72607422	-1.42382813	-2.48291016	-62.73193359	-17.73193359	+25.83984375	+3784	+12.00585938	-2.90917969	-3.55517578	+0.24169922	-1.51611328	-43.72558594	+2328
+1457971254.79930000	+14.43164063	-1.85888672	-2.92236328	-2.68066406	+15.22705078	-54.64599609	+3488	+14.71728516	-1.38427734	-2.42138672	-62.62207031	-17.53417969	+25.92773438	+3776	+12.00146484	-2.86083984	-3.49365234	+0.41748047	-1.58203125	-43.43994141	+2324
+1457971254.80349990	+14.42285156	-1.81494141	-2.86083984	-2.48291016	+15.24902344	-54.42626953	+3476	+14.71289063	-1.34033203	-2.35546875	-62.51220703	-17.35839844	+26.03759766	+3768	+11.99707031	-2.82128906	-3.43212891	+0.54931641	-1.60400391	-43.19824219	+2320
+1457971254.81180000	+14.40966797	-1.73144531	-2.74658203	-2.13134766	+15.33691406	-54.05273438	+3452	+14.69970703	-1.25683594	-2.23242188	-62.27050781	-16.98486328	+26.25732422	+3748	+11.99267578	-2.73779297	-3.32226563	+0.85693359	-1.66992188	-42.71484375	+2308
+1457971254.81600000	+14.39648438	-1.69189453	-2.68945313	-1.99951172	+15.38085938	-53.85498047	+3440	+14.69091797	-1.21289063	-2.16650391	-62.18261719	-16.85302734	+26.41113281	+3744	+11.98828125	-2.70263672	-3.26953125	+0.96679688	-1.66992188	-42.51708984	+2300
+1457971254.82010010	+14.38330078	-1.65234375	-2.63232422	-1.84570313	+15.40283203	-53.65722656	+3432	+14.68652344	-1.16894531	-2.10498047	-62.07275391	-16.69921875	+26.56494141	+3736	+11.98388672	-2.66748047	-3.21679688	+1.07666016	-1.69189453	-42.29736328	+2292
+1457971254.82430010	+14.37451172	-1.61279297	-2.57519531	-1.66992188	+15.40283203	-53.48144531	+3424	+14.68212891	-1.12500000	-2.03906250	-61.96289063	-16.54541016	+26.74072266	+3732	+11.98388672	-2.62792969	-3.16406250	+1.20849609	-1.73583984	-42.07763672	+2284
+1457971254.82850000	+14.36572266	-1.57763672	-2.51806641	-1.51611328	+15.35888672	-53.30566406	+3420	+14.67773438	-1.08544922	-1.96875000	-61.87500000	-16.43554688	+26.93847656	+3728	+11.97949219	-2.59716797	-3.11572266	+1.27441406	-1.75781250	-41.90185547	+2276
+1457971254.83260010	+14.35693359	-1.53808594	-2.45654297	-1.36230469	+15.31494141	-53.12988281	+3416	+14.67333984	-1.04150391	-1.90283203	-61.76513672	-16.32568359	+27.13623047	+3724	+11.97509766	-2.56640625	-3.06738281	+1.38427734	-1.80175781	-41.70410156	+2268
+1457971254.83680010	+14.35253906	-1.50732422	-2.40380859	-1.20849609	+15.27099609	-52.95410156	+3412	+14.66894531	-0.99755859	-1.84130859	-61.65527344	-16.19384766	+27.31201172	+3720	+11.97949219	-2.53125000	-3.01904297	+1.49414063	-1.82373047	-41.52832031	+2264
+1457971254.84100010	+14.34375000	-1.47216797	-2.35107422	-1.07666016	+15.29296875	-52.77832031	+3412	+14.66455078	-0.95361328	-1.77978516	-61.54541016	-16.06201172	+27.48779297	+3720	+11.97509766	-2.50488281	-2.97509766	+1.56005859	-1.84570313	-41.35253906	+2256
+1457971254.84929990	+14.33056641	-1.40625000	-2.25439453	-0.81298828	+15.31494141	-52.42675781	+3408	+14.66015625	-0.88330078	-1.66113281	-61.36962891	-15.82031250	+27.79541016	+3712	+11.97509766	-2.44335938	-2.88281250	+1.73583984	-1.88964844	-40.95703125	+2240
+1457971254.85349990	+14.32177734	-1.37548828	-2.20605469	-0.70312500	+15.33691406	-52.27294922	+3408	+14.65136719	-0.84814453	-1.60400391	-61.30371094	-15.68847656	+27.94921875	+3708	+11.97509766	-2.41259766	-2.84326172	+1.80175781	-1.91162109	-40.78125000	+2232
+1457971254.85760000	+14.31298828	-1.34033203	-2.15771484	-0.54931641	+15.33691406	-52.07519531	+3412	+14.64697266	-0.81298828	-1.55126953	-61.23779297	-15.55664063	+28.10302734	+3708	+11.97070313	-2.38183594	-2.79931641	+1.88964844	-1.93359375	-40.58349609	+2224
+1457971254.86180000	+14.31298828	-1.30957031	-2.11376953	-0.41748047	+15.31494141	-51.87744141	+3412	+14.64697266	-0.78222656	-1.50292969	-61.17187500	-15.40283203	+28.21289063	+3700	+11.97509766	-2.35107422	-2.75537109	+1.95556641	-1.99951172	-40.38574219	+2216
+1457971254.86590000	+14.30859375	-1.27880859	-2.06982422	-0.28564453	+15.33691406	-51.70166016	+3412	+14.64257813	-0.74707031	-1.45898438	-61.08398438	-15.22705078	+28.32275391	+3696	+11.97509766	-2.32031250	-2.71582031	+2.02148438	-2.02148438	-40.18798828	+2208
+1457971254.87430000	+14.30859375	-1.22167969	-1.99072266	-0.06591797	+15.40283203	-51.30615234	+3408	+14.63818359	-0.69873047	-1.37988281	-61.01806641	-14.89746094	+28.47656250	+3684	+11.97509766	-2.26318359	-2.63232422	+2.17529297	-2.10937500	-39.77050781	+2192
+1457971254.87840010	+14.30859375	-1.19531250	-1.95556641	+0.02197266	+15.46875000	-51.13037109	+3404	+14.63818359	-0.67675781	-1.34912109	-60.99609375	-14.72167969	+28.52050781	+3676	+11.97509766	-2.23242188	-2.59716797	+2.24121094	-2.13134766	-39.57275391	+2188
+1457971254.88260010	+14.30859375	-1.16894531	-1.92041016	+0.13183594	+15.53466797	-50.93261719	+3400	+14.63378906	-0.65917969	-1.31835938	-60.97412109	-14.52392578	+28.54248047	+3668	+11.97509766	-2.20166016	-2.55761719	+2.32910156	-2.15332031	-39.37500000	+2180
+1457971254.88680010	+14.30859375	-1.14257813	-1.88964844	+0.24169922	+15.62255859	-50.71289063	+3396	+14.63378906	-0.64160156	-1.29638672	-60.95214844	-14.30419922	+28.54248047	+3656	+11.97509766	-2.17089844	-2.52246094	+2.41699219	-2.19726563	-39.15527344	+2172
+1457971254.89089990	+14.30859375	-1.11621094	-1.85888672	+0.32958984	+15.64453125	-50.51513672	+3388	+14.63378906	-0.62402344	-1.26562500	-60.95214844	-14.12841797	+28.58642578	+3648	+11.97509766	-2.14453125	-2.48291016	+2.46093750	-2.24121094	-38.95751953	+2168
+1457971254.89510010	+14.31298828	-1.08984375	-1.82373047	+0.41748047	+15.68847656	-50.31738281	+3380	+14.63378906	-0.61083984	-1.23925781	-60.97412109	-13.95263672	+28.63037109	+3636	+11.97509766	-2.11376953	-2.44775391	+2.52685547	-2.30712891	-38.75976563	+2160
+1457971254.89930010	+14.31738281	-1.06787109	-1.79296875	+0.50537109	+15.73242188	-50.14160156	+3368	+14.63378906	-0.59326172	-1.21728516	-60.97412109	-13.75488281	+28.63037109	+3624	+11.97509766	-2.08740234	-2.41699219	+2.59277344	-2.32910156	-38.56201172	+2156
+1457971254.90339990	+14.32177734	-1.04150391	-1.75781250	+0.59326172	+15.73242188	-49.94384766	+3360	+14.63378906	-0.58007813	-1.19531250	-60.99609375	-13.57910156	+28.65234375	+3612	+11.97509766	-2.06103516	-2.38183594	+2.63671875	-2.39501953	-38.38623047	+2148
+1457971254.91179990	+14.32617188	-1.00634766	-1.70507813	+0.70312500	+15.84228516	-49.59228516	+3332	+14.63818359	-0.55810547	-1.15576172	-61.01806641	-13.22753906	+28.65234375	+3588	+11.97949219	-2.00830078	-2.32031250	+2.74658203	-2.43896484	-38.03466797	+2136
+1457971254.91590000	+14.32617188	-0.98437500	-1.67431641	+0.74707031	+15.86425781	-49.43847656	+3320	+14.63818359	-0.54492188	-1.12939453	-61.04003906	-13.07373047	+28.69628906	+3576	+11.97509766	-1.98632813	-2.29394531	+2.79052734	-2.48291016	-37.88085938	+2132
+1457971254.92010000	+14.32617188	-0.96679688	-1.64794922	+0.79101563	+15.88623047	-49.28466797	+3308	+14.63818359	-0.53173828	-1.10742188	-61.06201172	-12.94189453	+28.74023438	+3564	+11.97509766	-1.96435547	-2.26318359	+2.81250000	-2.52685547	-37.72705078	+2128
+1457971254.92430000	+14.32617188	-0.94921875	-1.62597656	+0.85693359	+15.93017578	-49.13085938	+3296	+14.64257813	-0.51416016	-1.08544922	-61.06201172	-12.78808594	+28.76220703	+3552	+11.97949219	-1.93798828	-2.24121094	+2.85644531	-2.54882813	-37.57324219	+2120
+1457971254.93260000	+14.33056641	-0.91406250	-1.56445313	+0.92285156	+15.82031250	-48.86718750	+3272	+14.64257813	-0.48339844	-1.02832031	-61.06201172	-12.59033203	+28.93798828	+3532	+11.97949219	-1.90283203	-2.19287109	+2.85644531	-2.63671875	-37.33154297	+2108
+1457971254.93680000	+14.33056641	-0.90087891	-1.53808594	+0.94482422	+15.82031250	-48.75732422	+3260	+14.64257813	-0.46582031	-1.00195313	-61.08398438	-12.50244141	+29.02587891	+3524	+11.97949219	-1.88525391	-2.17089844	+2.85644531	-2.63671875	-37.22167969	+2100
+1457971254.94090010	+14.32617188	-0.88330078	-1.51171875	+0.96679688	+15.79833984	-48.66943359	+3252	+14.64257813	-0.45263672	-0.97119141	-61.08398438	-12.43652344	+29.13574219	+3516	+11.97949219	-1.86767578	-2.15332031	+2.85644531	-2.63671875	-37.11181641	+2092
+1457971254.94510010	+14.32617188	-0.87011719	-1.48535156	+1.01074219	+15.75439453	-48.55957031	+3244	+14.64697266	-0.43066406	-0.94042969	-61.06201172	-12.37060547	+29.22363281	+3512	+11.97949219	-1.85449219	-2.13574219	+2.85644531	-2.65869141	-37.02392578	+2084
+1457971254.95339990	+14.31738281	-0.83935547	-1.45019531	+1.05468750	+15.79833984	-48.36181641	+3232	+14.64257813	-0.39111328	-0.88330078	-60.99609375	-12.23876953	+29.39941406	+3500	+11.97949219	-1.82373047	-2.10498047	+2.83447266	-2.61474609	-36.84814453	+2068
+1457971254.95760010	+14.31298828	-0.82177734	-1.42822266	+1.07666016	+15.77636719	-48.29589844	+3228	+14.63818359	-0.36914063	-0.85253906	-60.97412109	-12.19482422	+29.53125000	+3500	+11.97949219	-1.81054688	-2.09179688	+2.81250000	-2.61474609	-36.76025391	+2060
+1457971254.96170000	+14.31298828	-0.80859375	-1.40625000	+1.09863281	+15.73242188	-48.20800781	+3224	+14.63818359	-0.35156250	-0.82617188	-60.95214844	-12.12890625	+29.64111328	+3496	+11.97949219	-1.79736328	-2.07861328	+2.79052734	-2.61474609	-36.67236328	+2052
+1457971254.96589990	+14.31298828	-0.79101563	-1.38427734	+1.14257813	+15.71044922	-48.14208984	+3224	+14.63818359	-0.32958984	-0.79980469	-60.93017578	-12.06298828	+29.75097656	+3496	+11.98388672	-1.78417969	-2.06103516	+2.76855469	-2.61474609	-36.58447266	+2044
+1457971254.97009990	+14.30859375	-0.78222656	-1.36230469	+1.14257813	+15.66650391	-48.05419922	+3220	+14.63818359	-0.31640625	-0.76904297	-60.90820313	-12.04101563	+29.83886719	+3492	+11.98388672	-1.77539063	-2.04785156	+2.74658203	-2.63671875	-36.51855469	+2036
+1457971254.97420000	+14.30859375	-0.76904297	-1.34912109	+1.14257813	+15.68847656	-47.98828125	+3220	+14.63378906	-0.29882813	-0.74707031	-60.90820313	-11.97509766	+29.90478516	+3492	+11.98388672	-1.76220703	-2.03466797	+2.72460938	-2.61474609	-36.43066406	+2028
+1457971254.97840000	+14.30419922	-0.75585938	-1.33593750	+1.16455078	+15.71044922	-47.90039063	+3216	+14.63378906	-0.28125000	-0.72949219	-60.86425781	-11.90917969	+29.97070313	+3492	+11.98388672	-1.74902344	-2.02587891	+2.70263672	-2.59277344	-36.36474609	+2016
+1457971254.98260000	+14.29980469	-0.74267578	-1.32714844	+1.20849609	+15.75439453	-47.81250000	+3216	+14.63378906	-0.26806641	-0.70751953	-60.86425781	-11.84326172	+30.03662109	+3492	+11.97949219	-1.73583984	-2.01269531	+2.70263672	-2.59277344	-36.27685547	+2008
+1457971254.99090000	+14.29980469	-0.71630859	-1.30517578	+1.29638672	+15.79833984	-47.59277344	+3216	+14.62939453	-0.24169922	-0.68115234	-60.82031250	-11.66748047	+30.10253906	+3488	+11.97949219	-1.70947266	-1.99072266	+2.68066406	-2.61474609	-36.10107422	+1992
+1457971254.99510000	+14.29980469	-0.70312500	-1.29199219	+1.29638672	+15.79833984	-47.50488281	+3212	+14.62500000	-0.23291016	-0.66796875	-60.84228516	-11.57958984	+30.14648438	+3484	+11.97949219	-1.69628906	-1.97753906	+2.68066406	-2.63671875	-36.01318359	+1988
+1457971254.99920010	+14.29980469	-0.69433594	-1.27880859	+1.31835938	+15.79833984	-47.39501953	+3212	+14.62939453	-0.22851563	-0.65917969	-60.86425781	-11.49169922	+30.19042969	+3480	+11.97509766	-1.68310547	-1.96435547	+2.65869141	-2.65869141	-35.90332031	+1980
+1457971255.00340010	+14.29980469	-0.68115234	-1.26562500	+1.34033203	+15.79833984	-47.26318359	+3208	+14.62939453	-0.21972656	-0.65039063	-60.88623047	-11.40380859	+30.21240234	+3476	+11.97509766	-1.66992188	-1.95117188	+2.65869141	-2.70263672	-35.81542969	+1972
+1457971255.00760010	+14.30419922	-0.67236328	-1.25244141	+1.38427734	+15.79833984	-47.15332031	+3204	+14.62939453	-0.21533203	-0.64160156	-60.90820313	-11.31591797	+30.23437500	+3472	+11.97509766	-1.65234375	-1.93798828	+2.68066406	-2.74658203	-35.70556641	+1968
+1457971255.01169990	+14.30419922	-0.65917969	-1.24804688	+1.40625000	+15.86425781	-47.02148438	+3196	+14.62939453	-0.21093750	-0.63720703	-60.93017578	-11.18408203	+30.23437500	+3468	+11.97070313	-1.63916016	-1.92480469	+2.68066406	-2.76855469	-35.59570313	+1960
+1457971255.02000000	+14.30419922	-0.63720703	-1.23486328	+1.49414063	+15.88623047	-46.77978516	+3184	+14.62500000	-0.20654297	-0.62841797	-60.97412109	-10.98632813	+30.30029297	+3452	+11.96630859	-1.60839844	-1.90283203	+2.70263672	-2.85644531	-35.39794922	+1948
+1457971255.02420000	+14.30419922	-0.62402344	-1.22167969	+1.53808594	+15.88623047	-46.64794922	+3176	+14.62500000	-0.20214844	-0.62402344	-61.01806641	-10.85449219	+30.32226563	+3444	+11.96630859	-1.59521484	-1.88964844	+2.70263672	-2.87841797	-35.28808594	+1944
+1457971255.03250000	+14.30419922	-0.60644531	-1.19531250	+1.60400391	+15.79833984	-46.40625000	+3156	+14.62500000	-0.19775391	-0.60644531	-61.08398438	-10.65673828	+30.45410156	+3428	+11.96191406	-1.56884766	-1.86767578	+2.70263672	-3.01025391	-35.09033203	+1936
+1457971255.04090000	+14.30859375	-0.58886719	-1.17773438	+1.64794922	+15.75439453	-46.16455078	+3136	+14.62060547	-0.18896484	-0.59326172	-61.14990234	-10.45898438	+30.56396484	+3412	+11.95751953	-1.54687500	-1.84570313	+2.70263672	-3.09814453	-34.91455078	+1924
+1457971255.04920010	+14.30419922	-0.57128906	-1.16015625	+1.73583984	+15.73242188	-45.94482422	+3112	+14.62060547	-0.18017578	-0.58007813	-61.19384766	-10.23925781	+30.69580078	+3396	+11.95312500	-1.52490234	-1.82812500	+2.68066406	-3.18603516	-34.73876953	+1912
+1457971255.05340000	+14.29980469	-0.56250000	-1.15136719	+1.75781250	+15.71044922	-45.85693359	+3104	+14.61621094	-0.17578125	-0.56689453	-61.19384766	-10.15136719	+30.78369141	+3388	+11.95312500	-1.51611328	-1.82373047	+2.68066406	-3.20800781	-34.67285156	+1908
+1457971255.05749990	+14.29980469	-0.55371094	-1.14257813	+1.77978516	+15.66650391	-45.76904297	+3092	+14.61621094	-0.16699219	-0.55810547	-61.19384766	-10.06347656	+30.89355469	+3380	+11.94873047	-1.50732422	-1.81494141	+2.63671875	-3.22998047	-34.60693359	+1900
+1457971255.06170010	+14.29541016	-0.54492188	-1.12939453	+1.80175781	+15.62255859	-45.65917969	+3084	+14.61181641	-0.16259766	-0.54492188	-61.21582031	-9.97558594	+31.00341797	+3372	+11.94873047	-1.49853516	-1.81054688	+2.61474609	-3.27392578	-34.54101563	+1896
+1457971255.06590010	+14.29101563	-0.54052734	-1.12060547	+1.80175781	+15.60058594	-45.57128906	+3076	+14.61181641	-0.15380859	-0.53173828	-61.21582031	-9.88769531	+31.11328125	+3364	+11.94433594	-1.48974609	-1.80615234	+2.59277344	-3.29589844	-34.47509766	+1888
+1457971255.07419990	+14.28662109	-0.53173828	-1.10302734	+1.80175781	+15.53466797	-45.43945313	+3064	+14.61181641	-0.13623047	-0.50097656	-61.19384766	-9.73388672	+31.33300781	+3356	+11.94433594	-1.48095703	-1.79296875	+2.50488281	-3.31787109	-34.38720703	+1872
+1457971255.07839990	+14.28222656	-0.52734375	-1.09423828	+1.80175781	+15.51269531	-45.37353516	+3060	+14.60742188	-0.12304688	-0.48779297	-61.17187500	-9.66796875	+31.44287109	+3348	+11.94433594	-1.47656250	-1.78857422	+2.46093750	-3.31787109	-34.34326172	+1864
+1457971255.08250000	+14.27783203	-0.52294922	-1.08544922	+1.77978516	+15.51269531	-45.30761719	+3056	+14.60742188	-0.11425781	-0.47460938	-61.14990234	-9.60205078	+31.53076172	+3344	+11.93994141	-1.47216797	-1.78417969	+2.43896484	-3.31787109	-34.29931641	+1856
+1457971255.08670000	+14.27343750	-0.51855469	-1.08105469	+1.77978516	+15.51269531	-45.21972656	+3052	+14.60742188	-0.10546875	-0.45703125	-61.10595703	-9.51416016	+31.64062500	+3340	+11.93994141	-1.46337891	-1.77978516	+2.39501953	-3.31787109	-34.23339844	+1848
+1457971255.09089990	+14.26464844	-0.51416016	-1.07226563	+1.77978516	+15.49072266	-45.15380859	+3052	+14.60302734	-0.09667969	-0.44384766	-61.08398438	-9.44824219	+31.75048828	+3340	+11.93994141	-1.45898438	-1.77539063	+2.37304688	-3.31787109	-34.18945313	+1840
+1457971255.09920000	+14.26025391	-0.50976563	-1.05468750	+1.75781250	+15.46875000	-45.02197266	+3052	+14.60302734	-0.07910156	-0.40869141	-61.01806641	-9.31640625	+31.94824219	+3332	+11.93554688	-1.45019531	-1.76660156	+2.28515625	-3.31787109	-34.10156250	+1824
+1457971255.10330010	+14.25585938	-0.50976563	-1.04589844	+1.75781250	+15.44677734	-44.95605469	+3052	+14.59863281	-0.07031250	-0.39550781	-60.99609375	-9.25048828	+32.03613281	+3328	+11.93554688	-1.44580078	-1.76220703	+2.26318359	-3.31787109	-34.05761719	+1816
+1457971255.10750010	+14.25585938	-0.50537109	-1.04150391	+1.73583984	+15.44677734	-44.89013672	+3052	+14.59863281	-0.06591797	-0.38671875	-60.95214844	-9.18457031	+32.10205078	+3324	+11.93554688	-1.44140625	-1.75341797	+2.24121094	-3.31787109	-34.01367188	+1808
+1457971255.11170010	+14.25146484	-0.50537109	-1.03271484	+1.73583984	+15.44677734	-44.82421875	+3056	+14.59863281	-0.05712891	-0.37353516	-60.93017578	-9.11865234	+32.16796875	+3324	+11.93115234	-1.43701172	-1.74902344	+2.21923828	-3.31787109	-33.96972656	+1804
+1457971255.11579990	+14.25146484	-0.50097656	-1.02832031	+1.73583984	+15.44677734	-44.75830078	+3056	+14.59863281	-0.05273438	-0.36474609	-60.88623047	-9.07470703	+32.23388672	+3320	+11.93115234	-1.43261719	-1.74023438	+2.21923828	-3.33984375	-33.92578125	+1796
+1457971255.11999990	+14.25146484	-0.49658203	-1.01953125	+1.75781250	+15.46875000	-44.67041016	+3056	+14.59423828	-0.04833984	-0.35595703	-60.84228516	-9.00878906	+32.29980469	+3316	+11.93115234	-1.42382813	-1.73583984	+2.21923828	-3.36181641	-33.85986328	+1788
+1457971255.12830000	+14.25146484	-0.48339844	-1.00634766	+1.82373047	+15.46875000	-44.53857422	+3060	+14.59423828	-0.04394531	-0.34277344	-60.77636719	-8.85498047	+32.38769531	+3308	+11.92675781	-1.41064453	-1.71826172	+2.26318359	-3.40576172	-33.75000000	+1776
+1457971255.13249990	+14.25146484	-0.47900391	-0.99755859	+1.86767578	+15.44677734	-44.45068359	+3056	+14.59423828	-0.04394531	-0.33398438	-60.75439453	-8.78906250	+32.43164063	+3300	+11.92236328	-1.40185547	-1.70947266	+2.28515625	-3.44970703	-33.70605469	+1772
+1457971255.13669990	+14.25146484	-0.47460938	-0.98876953	+1.88964844	+15.44677734	-44.38476563	+3056	+14.58984375	-0.03955078	-0.32958984	-60.73242188	-8.72314453	+32.45361328	+3296	+11.92236328	-1.39306641	-1.70068359	+2.30712891	-3.49365234	-33.64013672	+1768
+1457971255.14080000	+14.25585938	-0.47021484	-0.98437500	+1.93359375	+15.42480469	-44.31884766	+3052	+14.58984375	-0.03955078	-0.32958984	-60.68847656	-8.65722656	+32.49755859	+3292	+11.91796875	-1.38867188	-1.69189453	+2.35107422	-3.53759766	-33.59619141	+1764
+1457971255.14500000	+14.25585938	-0.46142578	-0.97558594	+1.99951172	+15.42480469	-44.25292969	+3048	+14.58984375	-0.03955078	-0.32519531	-60.64453125	-8.59130859	+32.51953125	+3288	+11.91796875	-1.37988281	-1.68310547	+2.39501953	-3.58154297	-33.53027344	+1764
+1457971255.15330000	+14.26025391	-0.44824219	-0.96679688	+2.10937500	+15.42480469	-44.12109375	+3040	+14.58544922	-0.03955078	-0.32519531	-60.57861328	-8.43750000	+32.56347656	+3276	+11.91796875	-1.36669922	-1.66552734	+2.48291016	-3.66943359	-33.44238281	+1756
+1457971255.16170000	+14.26464844	-0.43505859	-0.95361328	+2.21923828	+15.35888672	-44.01123047	+3024	+14.58544922	-0.03955078	-0.32080078	-60.51269531	-8.30566406	+32.62939453	+3268	+11.91357422	-1.34912109	-1.65234375	+2.59277344	-3.77929688	-33.35449219	+1756
+1457971255.17000010	+14.26464844	-0.42626953	-0.93603516	+2.30712891	+15.29296875	-43.92333984	+3008	+14.58105469	-0.03955078	-0.31640625	-60.42480469	-8.19580078	+32.69531250	+3256	+11.91357422	-1.34033203	-1.63476563	+2.65869141	-3.88916016	-33.26660156	+1752
+1457971255.17409990	+14.26904297	-0.42187500	-0.92724609	+2.32910156	+15.24902344	-43.87939453	+3000	+14.58105469	-0.03515625	-0.31201172	-60.38085938	-8.12988281	+32.76123047	+3256	+11.91357422	-1.33154297	-1.63037109	+2.68066406	-3.93310547	-33.22265625	+1752
+1457971255.17829990	+14.26904297	-0.42187500	-0.92285156	+2.37304688	+15.20507813	-43.85742188	+2992	+14.57666016	-0.03515625	-0.30761719	-60.33691406	-8.08593750	+32.82714844	+3252	+11.91357422	-1.33154297	-1.62158203	+2.70263672	-3.97705078	-33.20068359	+1752
+1457971255.18249990	+14.26904297	-0.41748047	-0.91406250	+2.37304688	+15.16113281	-43.83544922	+2984	+14.57666016	-0.03515625	-0.29882813	-60.29296875	-8.02001953	+32.89306641	+3248	+11.91357422	-1.32714844	-1.61718750	+2.72460938	-4.02099609	-33.17871094	+1748
+1457971255.18660000	+14.26904297	-0.41308594	-0.90966797	+2.39501953	+15.11718750	-43.79150391	+2976	+14.57666016	-0.03515625	-0.29003906	-60.24902344	-7.97607422	+32.95898438	+3248	+11.91357422	-1.32275391	-1.61279297	+2.74658203	-4.06494141	-33.13476563	+1748
+1457971255.19499990	+14.26904297	-0.41308594	-0.89208984	+2.41699219	+15.02929688	-43.76953125	+2964	+14.57226563	-0.03076172	-0.26806641	-60.13916016	-7.88818359	+33.17871094	+3244	+11.91357422	-1.31835938	-1.60400391	+2.74658203	-4.13085938	-33.11279297	+1744
+1457971255.20330000	+14.26904297	-0.41308594	-0.87451172	+2.41699219	+14.91943359	-43.72558594	+2952	+14.56787109	-0.02197266	-0.23730469	-60.02929688	-7.80029297	+33.44238281	+3248	+11.91357422	-1.31396484	-1.59521484	+2.72460938	-4.19677734	-33.06884766	+1744
+1457971255.21160010	+14.26904297	-0.41308594	-0.86132813	+2.39501953	+14.83154297	-43.70361328	+2944	+14.56787109	-0.01318359	-0.20654297	-59.89746094	-7.71240234	+33.75000000	+3252	+11.91796875	-1.31396484	-1.58642578	+2.70263672	-4.24072266	-33.02490234	+1736
+1457971255.21580000	+14.26464844	-0.41308594	-0.85253906	+2.39501953	+14.80957031	-43.68164063	+2944	+14.56787109	-0.00878906	-0.18896484	-59.83154297	-7.64648438	+33.92578125	+3252	+11.91796875	-1.31396484	-1.58203125	+2.68066406	-4.26269531	-33.02490234	+1736
+1457971255.22000000	+14.26464844	-0.41308594	-0.84814453	+2.39501953	+14.78759766	-43.65966797	+2940	+14.56787109	-0.00439453	-0.17138672	-59.74365234	-7.58056641	+34.07958984	+3256	+11.91796875	-1.31396484	-1.58203125	+2.65869141	-4.26269531	-33.00292969	+1732
+1457971255.22410010	+14.26464844	-0.41308594	-0.83935547	+2.39501953	+14.74365234	-43.63769531	+2940	+14.56787109	+0.00000000	-0.15380859	-59.67773438	-7.49267578	+34.23339844	+3260	+11.91796875	-1.31396484	-1.57763672	+2.63671875	-4.28466797	-32.98095703	+1728
+1457971255.22830010	+14.26025391	-0.41308594	-0.83056641	+2.39501953	+14.72167969	-43.61572266	+2940	+14.57226563	+0.00439453	-0.13623047	-59.61181641	-7.40478516	+34.43115234	+3260	+11.91796875	-1.31396484	-1.57324219	+2.63671875	-4.28466797	-32.95898438	+1728
+1457971255.23659990	+14.26025391	-0.41308594	-0.81738281	+2.41699219	+14.69970703	-43.54980469	+2940	+14.57226563	+0.01318359	-0.10546875	-59.43603516	-7.18505859	+34.76074219	+3264	+11.92236328	-1.30957031	-1.56445313	+2.61474609	-4.30664063	-32.89306641	+1720
+1457971255.24499990	+14.25585938	-0.40869141	-0.79980469	+2.46093750	+14.72167969	-43.46191406	+2944	+14.57666016	+0.02197266	-0.09228516	-59.23828125	-6.89941406	+35.02441406	+3264	+11.92236328	-1.30957031	-1.55566406	+2.61474609	-4.30664063	-32.80517578	+1716
+1457971255.24910000	+14.25585938	-0.40869141	-0.79541016	+2.50488281	+14.74365234	-43.41796875	+2944	+14.57666016	+0.02197266	-0.08789063	-59.15039063	-6.74560547	+35.11230469	+3264	+11.92236328	-1.30517578	-1.55126953	+2.61474609	-4.28466797	-32.78320313	+1716
+1457971255.25330000	+14.25146484	-0.40429688	-0.79101563	+2.57080078	+14.78759766	-43.33007813	+2948	+14.57226563	+0.02636719	-0.08789063	-59.01855469	-6.59179688	+35.22216797	+3260	+11.91796875	-1.30078125	-1.54248047	+2.63671875	-4.28466797	-32.71728516	+1712
+1457971255.25740000	+14.25146484	-0.39990234	-0.78662109	+2.65869141	+14.85351563	-43.26416016	+2948	+14.57226563	+0.03076172	-0.08789063	-58.90869141	-6.43798828	+35.31005859	+3260	+11.91796875	-1.29638672	-1.53808594	+2.68066406	-4.26269531	-32.67333984	+1712
+1457971255.26580000	+14.24707031	-0.38671875	-0.78222656	+2.83447266	+14.96337891	-43.11035156	+2952	+14.57226563	+0.03076172	-0.09228516	-58.62304688	-6.15234375	+35.46386719	+3252	+11.91357422	-1.28759766	-1.52929688	+2.79052734	-4.26269531	-32.54150391	+1708
+1457971255.26990010	+14.24707031	-0.38232422	-0.77783203	+2.92236328	+15.02929688	-43.04443359	+2952	+14.57226563	+0.03076172	-0.09667969	-58.46923828	-6.02050781	+35.50781250	+3252	+11.90917969	-1.27880859	-1.52050781	+2.85644531	-4.26269531	-32.49755859	+1708
+1457971255.27410010	+14.25146484	-0.37353516	-0.77783203	+3.01025391	+15.09521484	-42.97851563	+2952	+14.56787109	+0.03076172	-0.10546875	-58.31542969	-5.88867188	+35.52978516	+3248	+11.90917969	-1.27441406	-1.51611328	+2.92236328	-4.26269531	-32.45361328	+1708
+1457971255.27830000	+14.25146484	-0.36914063	-0.77783203	+3.09814453	+15.18310547	-42.89062500	+2948	+14.56787109	+0.03515625	-0.11425781	-58.07373047	-5.77880859	+35.55175781	+3248	+11.90478516	-1.26562500	-1.51171875	+2.98828125	-4.26269531	-32.38769531	+1708
+1457971255.28660010	+14.25146484	-0.35595703	-0.78222656	+3.25195313	+15.33691406	-42.73681641	+2944	+14.56347656	+0.03515625	-0.12744141	-57.63427734	-5.64697266	+35.57373047	+3244	+11.89599609	-1.25244141	-1.50292969	+3.16406250	-4.26269531	-32.32177734	+1708
+1457971255.29080010	+14.24707031	-0.35156250	-0.78662109	+3.31787109	+15.40283203	-42.67089844	+2940	+14.55908203	+0.04394531	-0.12744141	-57.28271484	-5.60302734	+35.61767578	+3244	+11.89599609	-1.24365234	-1.49853516	+3.22998047	-4.26269531	-32.27783203	+1712
+1457971255.29489990	+14.24707031	-0.34716797	-0.78662109	+3.38378906	+15.44677734	-42.60498047	+2932	+14.55908203	+0.04394531	-0.12304688	-56.97509766	-5.62500000	+35.66162109	+3244	+11.89160156	-1.23925781	-1.49853516	+3.29589844	-4.28466797	-32.25585938	+1712
+1457971255.29909990	+14.24707031	-0.34277344	-0.78662109	+3.42773438	+15.49072266	-42.53906250	+2928	+14.55908203	+0.03955078	-0.12304688	-56.66748047	-5.69091797	+35.68359375	+3244	+11.88720703	-1.23486328	-1.49414063	+3.36181641	-4.28466797	-32.25585938	+1712
+1457971255.30329990	+14.24267578	-0.33837891	-0.78662109	+3.44970703	+15.53466797	-42.47314453	+2920	+14.55908203	+0.05273438	-0.11865234	-56.11816406	-5.75683594	+35.72753906	+3244	+11.88720703	-1.23046875	-1.49414063	+3.40576172	-4.30664063	-32.23388672	+1712
+1457971255.30740000	+14.24267578	-0.33837891	-0.78662109	+3.47167969	+15.57861328	-42.40722656	+2912	+14.55908203	+0.05712891	-0.11425781	-55.65673828	-5.86669922	+35.74951172	+3244	+11.88281250	-1.23046875	-1.48974609	+3.44970703	-4.32861328	-32.23388672	+1712
+1457971255.31580000	+14.23828125	-0.33837891	-0.79101563	+3.47167969	+15.68847656	-42.29736328	+2904	+14.55908203	+0.08349609	-0.08789063	-54.49218750	-6.26220703	+35.83740234	+3248	+11.88281250	-1.22607422	-1.48974609	+3.49365234	-4.35058594	-32.25585938	+1708
+1457971255.31990000	+14.23828125	-0.34277344	-0.79101563	+3.44970703	+15.73242188	-42.23144531	+2896	+14.55908203	+0.08789063	-0.07031250	-53.92089844	-6.50390625	+35.90332031	+3252	+11.87841797	-1.22607422	-1.48974609	+3.51562500	-4.37255859	-32.25585938	+1708
+1457971255.32410000	+14.23388672	-0.34277344	-0.79541016	+3.44970703	+15.77636719	-42.18750000	+2892	+14.55908203	+0.09228516	-0.05712891	-53.37158203	-6.74560547	+35.92529297	+3252	+11.87841797	-1.22167969	-1.48974609	+3.53759766	-4.39453125	-32.27783203	+1708
+1457971255.32820010	+14.22949219	-0.34277344	-0.79541016	+3.40576172	+15.82031250	-42.12158203	+2892	+14.56347656	+0.10986328	-0.03955078	-52.64648438	-7.03125000	+35.99121094	+3260	+11.87841797	-1.22167969	-1.49414063	+3.53759766	-4.41650391	-32.27783203	+1704
+1457971255.33660010	+14.22070313	-0.34716797	-0.79101563	+3.31787109	+15.88623047	-42.01171875	+2888	+14.57226563	+0.13183594	-0.00439453	-51.26220703	-7.62451172	+36.05712891	+3268	+11.87402344	-1.22607422	-1.49414063	+3.53759766	-4.46044922	-32.32177734	+1700
+1457971255.34069990	+14.22070313	-0.35156250	-0.79101563	+3.25195313	+15.93017578	-41.96777344	+2888	+14.57226563	+0.15380859	+0.00878906	-50.47119141	-7.93212891	+36.07910156	+3272	+11.87402344	-1.22607422	-1.49414063	+3.53759766	-4.50439453	-32.32177734	+1696
+1457971255.34489990	+14.21630859	-0.35595703	-0.79541016	+3.18603516	+15.97412109	-41.90185547	+2888	+14.57226563	+0.17138672	+0.02197266	-49.68017578	-8.26171875	+36.10107422	+3280	+11.86962891	-1.22607422	-1.49853516	+3.51562500	-4.52636719	-32.34375000	+1696
+1457971255.34910010	+14.21191406	-0.36035156	-0.79541016	+3.12011719	+16.04003906	-41.85791016	+2888	+14.57666016	+0.18457031	+0.03076172	-48.88916016	-8.52539063	+36.07910156	+3284	+11.86962891	-1.22607422	-1.49853516	+3.51562500	-4.57031250	-32.36572266	+1692
+1457971255.35739990	+14.19873047	-0.36914063	-0.79980469	+2.96630859	+16.19384766	-41.74804688	+2896	+14.57666016	+0.21533203	+0.05712891	-47.30712891	-9.14062500	+36.07910156	+3292	+11.86523438	-1.22607422	-1.50732422	+3.47167969	-4.70214844	-32.38769531	+1688
+1457971255.36159990	+14.19433594	-0.36914063	-0.80419922	+2.87841797	+16.23779297	-41.68212891	+2896	+14.57666016	+0.23291016	+0.06152344	-46.51611328	-9.38232422	+36.05712891	+3296	+11.86083984	-1.23046875	-1.51171875	+3.44970703	-4.76806641	-32.40966797	+1684
+1457971255.36570000	+14.18994141	-0.37353516	-0.80419922	+2.79052734	+16.32568359	-41.61621094	+2900	+14.57666016	+0.24609375	+0.06152344	-45.74707031	-9.64599609	+36.03515625	+3296	+11.85644531	-1.22607422	-1.51611328	+3.42773438	-4.92187500	-32.40966797	+1680
+1457971255.36990000	+14.18554688	-0.37353516	-0.80419922	+2.68066406	+16.39160156	-41.55029297	+2904	+14.57666016	+0.26367188	+0.06591797	-44.93408203	-9.86572266	+36.01318359	+3300	+11.84765625	-1.22607422	-1.52050781	+3.40576172	-5.05371094	-32.43164063	+1680
+1457971255.37410000	+14.18115234	-0.37792969	-0.80859375	+2.59277344	+16.45751953	-41.50634766	+2904	+14.57666016	+0.28125000	+0.06152344	-44.14306641	-10.08544922	+35.96923828	+3300	+11.84326172	-1.22607422	-1.52490234	+3.38378906	-5.16357422	-32.43164063	+1676
+1457971255.38240000	+14.17675781	-0.38232422	-0.82177734	+2.41699219	+16.65527344	-41.37451172	+2908	+14.57226563	+0.31201172	+0.05712891	-42.60498047	-10.45898438	+35.88134766	+3304	+11.83007813	-1.22167969	-1.53369141	+3.40576172	-5.49316406	-32.38769531	+1672
+1457971255.38660000	+14.16796875	-0.37792969	-0.82617188	+2.32910156	+16.76513672	-41.30859375	+2908	+14.56787109	+0.32958984	+0.04833984	-41.83593750	-10.61279297	+35.81542969	+3304	+11.82128906	-1.21728516	-1.53808594	+3.42773438	-5.60302734	-32.36572266	+1668
+1457971255.39070010	+14.16357422	-0.37792969	-0.83496094	+2.28515625	+16.85302734	-41.26464844	+2908	+14.56347656	+0.34277344	+0.04394531	-41.13281250	-10.81054688	+35.79345703	+3304	+11.81250000	-1.20849609	-1.54248047	+3.47167969	-5.75683594	-32.34375000	+1668
+1457971255.39490010	+14.15917969	-0.37792969	-0.83935547	+2.24121094	+16.91894531	-41.19873047	+2904	+14.55908203	+0.36035156	+0.03955078	-40.40771484	-10.98632813	+35.77148438	+3308	+11.80810547	-1.20849609	-1.54687500	+3.51562500	-5.86669922	-32.34375000	+1668
+1457971255.39910010	+14.15478516	-0.37792969	-0.84814453	+2.17529297	+17.00683594	-41.17675781	+2900	+14.55468750	+0.37792969	+0.03515625	-39.66064453	-11.16210938	+35.72753906	+3308	+11.79931641	-1.20410156	-1.55126953	+3.55957031	-5.97656250	-32.34375000	+1668
+1457971255.40319990	+14.15039063	-0.37353516	-0.85253906	+2.15332031	+17.07275391	-41.13281250	+2896	+14.55029297	+0.39111328	+0.03076172	-38.95751953	-11.33789063	+35.68359375	+3308	+11.79052734	-1.19970703	-1.55566406	+3.64746094	-6.08642578	-32.32177734	+1668
+1457971255.40739990	+14.14599609	-0.37353516	-0.85693359	+2.13134766	+17.11669922	-41.11083984	+2888	+14.54150391	+0.41308594	+0.02197266	-38.23242188	-11.51367188	+35.61767578	+3308	+11.78613281	-1.19531250	-1.56005859	+3.71337891	-6.19628906	-32.32177734	+1664
+1457971255.41570000	+14.13281250	-0.36914063	-0.87890625	+2.13134766	+17.29248047	-41.08886719	+2876	+14.52832031	+0.44824219	+0.01318359	-36.84814453	-11.88720703	+35.48583984	+3304	+11.76855469	-1.19091797	-1.57763672	+3.91113281	-6.32812500	-32.36572266	+1668
+1457971255.41989990	+14.12402344	-0.36474609	-0.88769531	+2.15332031	+17.35839844	-41.08886719	+2872	+14.51953125	+0.47460938	+0.00439453	-36.12304688	-12.06298828	+35.41992188	+3304	+11.75976563	-1.19091797	-1.58642578	+3.99902344	-6.39404297	-32.40966797	+1668
+1457971255.42400000	+14.11523438	-0.36474609	-0.90087891	+2.17529297	+17.44628906	-41.08886719	+2868	+14.50634766	+0.50097656	+0.00000000	-35.41992188	-12.26074219	+35.35400391	+3304	+11.75097656	-1.19091797	-1.59960938	+4.08691406	-6.43798828	-32.45361328	+1668
+1457971255.42820000	+14.10644531	-0.36035156	-0.90966797	+2.21923828	+17.49023438	-41.11083984	+2860	+14.49755859	+0.51416016	+0.00000000	-34.87060547	-12.48046875	+35.31005859	+3296	+11.73779297	-1.18652344	-1.60839844	+4.19677734	-6.48193359	-32.49755859	+1668
+1457971255.43240000	+14.09765625	-0.36035156	-0.91845703	+2.26318359	+17.51220703	-41.13281250	+2856	+14.48876953	+0.54052734	+0.00000000	-34.23339844	-12.67822266	+35.26611328	+3296	+11.72900391	-1.19091797	-1.62158203	+4.28466797	-6.52587891	-32.56347656	+1668
+1457971255.43650010	+14.08886719	-0.35595703	-0.93164063	+2.30712891	+17.57812500	-41.17675781	+2852	+14.47558594	+0.56689453	-0.00439453	-33.59619141	-12.89794922	+35.17822266	+3292	+11.72021484	-1.19531250	-1.63476563	+4.37255859	-6.52587891	-32.62939453	+1668
+1457971255.44070010	+14.07568359	-0.35595703	-0.94482422	+2.37304688	+17.62207031	-41.22070313	+2844	+14.46679688	+0.57568359	-0.00878906	-33.13476563	-13.07373047	+35.06835938	+3284	+11.70703125	-1.19970703	-1.65234375	+4.50439453	-6.52587891	-32.71728516	+1672
+1457971255.44899990	+14.04931641	-0.34716797	-0.97998047	+2.50488281	+17.75390625	-41.35253906	+2836	+14.43603516	+0.62402344	-0.02636719	-32.05810547	-13.35937500	+34.87060547	+3276	+11.68505859	-1.20849609	-1.68750000	+4.72412109	-6.45996094	-32.89306641	+1672
+1457971255.45320010	+14.03173828	-0.34277344	-1.00195313	+2.61474609	+17.81982422	-41.44042969	+2836	+14.42285156	+0.63281250	-0.03515625	-31.72851563	-13.51318359	+34.80468750	+3268	+11.66748047	-1.21289063	-1.70947266	+4.85595703	-6.43798828	-32.98095703	+1672
+1457971255.45740010	+14.01416016	-0.34277344	-1.02392578	+2.72460938	+17.88574219	-41.55029297	+2832	+14.40527344	+0.65039063	-0.04394531	-31.35498047	-13.66699219	+34.71679688	+3264	+11.65429688	-1.22167969	-1.72705078	+4.96582031	-6.39404297	-33.09082031	+1672
+1457971255.46149990	+13.99658203	-0.33837891	-1.04589844	+2.81250000	+17.95166016	-41.63818359	+2832	+14.38769531	+0.66796875	-0.05712891	-30.98144531	-13.77685547	+34.65087891	+3256	+11.64111328	-1.23046875	-1.74902344	+5.05371094	-6.32812500	-33.17871094	+1672
+1457971255.46989990	+13.96142578	-0.33398438	-1.09423828	+3.07617188	+18.06152344	-41.85791016	+2832	+14.35693359	+0.68115234	-0.08789063	-30.56396484	-13.95263672	+34.47509766	+3244	+11.61035156	-1.24365234	-1.79296875	+5.31738281	-6.26220703	-33.39843750	+1668
+1457971255.47400000	+13.93945313	-0.32958984	-1.12500000	+3.18603516	+18.14941406	-41.96777344	+2832	+14.33935547	+0.69433594	-0.11425781	-30.32226563	-13.97460938	+34.34326172	+3236	+11.59277344	-1.25244141	-1.81933594	+5.44921875	-6.17431641	-33.48632813	+1668
+1457971255.48230000	+13.89990234	-0.32080078	-1.18212891	+3.47167969	+18.28125000	-42.20947266	+2832	+14.29980469	+0.70312500	-0.16259766	-30.03662109	-14.04052734	+34.16748047	+3224	+11.56201172	-1.26123047	-1.86328125	+5.75683594	-6.08642578	-33.70605469	+1664
+1457971255.48650000	+13.88232422	-0.32080078	-1.21728516	+3.60351563	+18.39111328	-42.31933594	+2832	+14.27783203	+0.70751953	-0.19775391	-29.88281250	-13.99658203	+34.03564453	+3216	+11.54003906	-1.27001953	-1.89404297	+5.91064453	-5.99853516	-33.81591797	+1660
+1457971255.49070000	+13.86474609	-0.31201172	-1.24804688	+3.75732422	+18.41308594	-42.40722656	+2828	+14.25585938	+0.70751953	-0.22851563	-29.81689453	-14.01855469	+33.96972656	+3208	+11.52246094	-1.27441406	-1.91601563	+6.10839844	-5.97656250	-33.92578125	+1656
+1457971255.49480010	+13.84277344	-0.31201172	-1.27441406	+3.91113281	+18.43505859	-42.51708984	+2824	+14.23388672	+0.70751953	-0.25488281	-29.75097656	-14.06250000	+33.90380859	+3200	+11.50048828	-1.28320313	-1.93798828	+6.26220703	-5.95458984	-34.05761719	+1656
+1457971255.49900010	+13.82519531	-0.30761719	-1.30957031	+4.04296875	+18.52294922	-42.64892578	+2820	+14.21191406	+0.71191406	-0.29443359	-29.66308594	-14.01855469	+33.77197266	+3192	+11.48291016	-1.29199219	-1.96875000	+6.43798828	-5.88867188	-34.16748047	+1656
+1457971255.50320010	+13.81201172	-0.30322266	-1.33593750	+4.21875000	+18.54492188	-42.75878906	+2816	+14.18994141	+0.71191406	-0.33398438	-29.57519531	-14.01855469	+33.68408203	+3184	+11.46093750	-1.29638672	-1.99072266	+6.67968750	-5.88867188	-34.29931641	+1652
+1457971255.50729990	+13.79443359	-0.30322266	-1.36669922	+4.39453125	+18.54492188	-42.89062500	+2804	+14.16796875	+0.71191406	-0.36914063	-29.50927734	-14.01855469	+33.57421875	+3172	+11.44335938	-1.30517578	-2.01708984	+6.87744141	-5.91064453	-34.43115234	+1648
+1457971255.51570010	+13.75488281	-0.29443359	-1.44140625	+4.76806641	+18.65478516	-43.15429688	+2788	+14.11083984	+0.71191406	-0.45263672	-29.31152344	-13.99658203	+33.33251953	+3148	+11.39941406	-1.32275391	-2.07861328	+7.33886719	-5.82275391	-34.71679688	+1648
+1457971255.51979990	+13.73291016	-0.29443359	-1.47656250	+4.94384766	+18.63281250	-43.28613281	+2776	+14.08007813	+0.71191406	-0.48779297	-29.20166016	-14.04052734	+33.24462891	+3136	+11.37744141	-1.33593750	-2.10498047	+7.55859375	-5.82275391	-34.87060547	+1644
+1457971255.52399990	+13.71093750	-0.29443359	-1.52050781	+5.11962891	+18.72070313	-43.43994141	+2764	+14.05371094	+0.70751953	-0.53613281	-29.09179688	-14.01855469	+33.11279297	+3124	+11.35107422	-1.34472656	-2.14013672	+7.77832031	-5.77880859	-35.04638672	+1644
+1457971255.52819990	+13.69335938	-0.29003906	-1.55566406	+5.38330078	+18.65478516	-43.59375000	+2752	+14.02734375	+0.71191406	-0.58007813	-28.93798828	-14.06250000	+33.00292969	+3112	+11.32910156	-1.35351563	-2.17089844	+8.06396484	-5.77880859	-35.22216797	+1644
+1457971255.53230000	+13.67138672	-0.29443359	-1.58642578	+5.55908203	+18.56689453	-43.76953125	+2740	+13.99658203	+0.70751953	-0.61962891	-28.80615234	-14.15039063	+32.89306641	+3100	+11.30712891	-1.37109375	-2.20166016	+8.28369141	-5.80078125	-35.39794922	+1644
+1457971255.53650000	+13.64501953	-0.29882813	-1.63476563	+5.75683594	+18.63281250	-43.96728516	+2728	+13.96582031	+0.70751953	-0.66796875	-28.65234375	-14.17236328	+32.69531250	+3084	+11.28076172	-1.38867188	-2.24121094	+8.50341797	-5.71289063	-35.61767578	+1648
+1457971255.54480000	+13.59667969	-0.30322266	-1.70947266	+6.26220703	+18.50097656	-44.34082031	+2704	+13.90429688	+0.71191406	-0.75146484	-28.23486328	-14.34814453	+32.43164063	+3052	+11.23242188	-1.42822266	-2.31152344	+9.03076172	-5.69091797	-36.05712891	+1648
+1457971255.54900000	+13.57031250	-0.31201172	-1.76660156	+6.48193359	+18.56689453	-44.53857422	+2692	+13.86474609	+0.70751953	-0.79980469	-28.01513672	-14.39208984	+32.21191406	+3040	+11.20605469	-1.45019531	-2.35546875	+9.27246094	-5.58105469	-36.29882813	+1648
+1457971255.55320000	+13.53955078	-0.30761719	-1.81054688	+6.78955078	+18.47900391	-44.73632813	+2680	+13.83398438	+0.71191406	-0.84814453	-27.72949219	-14.50195313	+32.03613281	+3024	+11.17968750	-1.46777344	-2.39941406	+9.55810547	-5.53710938	-36.54052734	+1648
+1457971255.55730010	+13.50878906	-0.32080078	-1.85449219	+7.03125000	+18.39111328	-44.95605469	+2672	+13.79882813	+0.70751953	-0.88769531	-27.46582031	-14.63378906	+31.86035156	+3008	+11.15332031	-1.49853516	-2.43896484	+9.79980469	-5.47119141	-36.80419922	+1652
+1457971255.56150010	+13.47802734	-0.32958984	-1.90722656	+7.27294922	+18.39111328	-45.19775391	+2664	+13.76367188	+0.70751953	-0.94042969	-27.20214844	-14.72167969	+31.59667969	+2992	+11.12695313	-1.52490234	-2.48730469	+10.04150391	-5.36132813	-37.06787109	+1652
+1457971255.56559990	+13.44726563	-0.33398438	-1.95556641	+7.62451172	+18.32519531	-45.41748047	+2652	+13.72851563	+0.71191406	-0.98876953	-26.82861328	-14.83154297	+31.39892578	+2980	+11.09619141	-1.55126953	-2.53125000	+10.32714844	-5.27343750	-37.35351563	+1652
+1457971255.56979990	+13.41650391	-0.34716797	-1.99951172	+7.88818359	+18.23730469	-45.63720703	+2640	+13.69335938	+0.70312500	-1.03710938	-26.54296875	-14.98535156	+31.15722656	+2964	+11.06542969	-1.58642578	-2.57519531	+10.56884766	-5.18554688	-37.63916016	+1656
+1457971255.57810000	+13.34619141	-0.36914063	-2.11376953	+8.52539063	+18.23730469	-46.09863281	+2624	+13.61865234	+0.69873047	-1.14697266	-25.79589844	-15.16113281	+30.56396484	+2932	+11.00830078	-1.65234375	-2.67626953	+11.11816406	-4.87792969	-38.23242188	+1660
+1457971255.58229990	+13.31103516	-0.38671875	-2.17089844	+8.83300781	+18.21533203	-46.29638672	+2616	+13.57910156	+0.68994141	-1.19970703	-25.44433594	-15.24902344	+30.27832031	+2916	+10.97314453	-1.69189453	-2.72900391	+11.35986328	-4.72412109	-38.51806641	+1664
+1457971255.58649990	+13.27587891	-0.39990234	-2.23242188	+9.16259766	+18.25927734	-46.51611328	+2608	+13.53955078	+0.68115234	-1.26123047	-25.07080078	-15.29296875	+29.92675781	+2904	+10.94238281	-1.72705078	-2.77734375	+11.64550781	-4.54833984	-38.82568359	+1664
+1457971255.59060000	+13.24072266	-0.40869141	-2.28955078	+9.55810547	+18.23730469	-46.73583984	+2600	+13.50000000	+0.67675781	-1.31835938	-24.60937500	-15.38085938	+29.61914063	+2888	+10.90722656	-1.76220703	-2.83007813	+11.95312500	-4.37255859	-39.11132813	+1664
+1457971255.59480000	+13.20117188	-0.43066406	-2.34228516	+9.86572266	+18.21533203	-46.95556641	+2592	+13.46044922	+0.66357422	-1.37548828	-24.23583984	-15.46875000	+29.31152344	+2872	+10.87207031	-1.80175781	-2.88281250	+12.21679688	-4.17480469	-39.41894531	+1668
+1457971255.59900000	+13.17041016	-0.45263672	-2.40380859	+10.19531250	+18.25927734	-47.17529297	+2584	+13.42089844	+0.65039063	-1.44140625	-23.81835938	-15.49072266	+28.91601563	+2860	+10.84130859	-1.84570313	-2.93554688	+12.50244141	-3.99902344	-39.72656250	+1668
+1457971255.60310010	+13.13085938	-0.47021484	-2.46972656	+10.59082031	+18.30322266	-47.37304688	+2576	+13.38134766	+0.64599609	-1.50732422	-23.33496094	-15.53466797	+28.56445313	+2844	+10.80615234	-1.88085938	-2.98828125	+12.83203125	-3.77929688	-40.03417969	+1668
+1457971255.61150000	+13.06054688	-0.51855469	-2.59716797	+11.29394531	+18.47900391	-47.76855469	+2564	+13.29785156	+0.60205078	-1.64794922	-22.52197266	-15.51269531	+27.77343750	+2816	+10.74023438	-1.96875000	-3.08935547	+13.44726563	-3.36181641	-40.60546875	+1672
+1457971255.61560010	+13.02099609	-0.53613281	-2.66748047	+11.71142578	+18.56689453	-47.96630859	+2552	+13.24951172	+0.58886719	-1.71826172	-22.03857422	-15.51269531	+27.37792969	+2800	+10.70068359	-2.00830078	-3.14648438	+13.79882813	-3.12011719	-40.89111328	+1672
+1457971255.61980010	+12.98144531	-0.56689453	-2.73339844	+12.06298828	+18.65478516	-48.14208984	+2544	+13.20556641	+0.56689453	-1.78857422	-21.62109375	-15.51269531	+26.98242188	+2788	+10.66113281	-2.05664063	-3.19921875	+14.10644531	-2.87841797	-41.15478516	+1672
+1457971255.62400010	+12.94628906	-0.59326172	-2.79931641	+12.41455078	+18.78662109	-48.36181641	+2536	+13.16162109	+0.54052734	-1.86767578	-21.18164063	-15.42480469	+26.54296875	+2776	+10.63037109	-2.10058594	-3.24755859	+14.43603516	-2.65869141	-41.46240234	+1672
+1457971255.62809990	+12.90673828	-0.61523438	-2.86962891	+12.83203125	+18.89648438	-48.51562500	+2528	+13.11767578	+0.52294922	-1.94238281	-20.69824219	-15.38085938	+26.16943359	+2760	+10.59082031	-2.14453125	-3.30029297	+14.76562500	-2.43896484	-41.72607422	+1672
+1457971255.63229990	+12.87158203	-0.65478516	-2.93994141	+13.16162109	+19.02832031	-48.71337891	+2516	+13.06933594	+0.48779297	-2.01708984	-20.30273438	-15.35888672	+25.75195313	+2748	+10.55126953	-2.19726563	-3.35302734	+15.07324219	-2.17529297	-42.01171875	+1672
+1457971255.63640000	+12.83203125	-0.68994141	-3.01025391	+13.49121094	+19.20410156	-48.91113281	+2508	+13.02099609	+0.45703125	-2.10058594	-19.88525391	-15.24902344	+25.29052734	+2736	+10.51611328	-2.25000000	-3.40576172	+15.40283203	-1.95556641	-42.29736328	+1672
+1457971255.64060000	+12.78808594	-0.71630859	-3.08496094	+13.90869141	+19.37988281	-49.08691406	+2500	+12.97265625	+0.43505859	-2.17968750	-19.40185547	-15.16113281	+24.87304688	+2720	+10.47656250	-2.29833984	-3.45849609	+15.73242188	-1.69189453	-42.58300781	+1672
+1457971255.64890000	+12.70898438	-0.79980469	-3.23437500	+14.61181641	+19.75341797	-49.43847656	+2480	+12.87158203	+0.36035156	-2.34228516	-18.58886719	-14.91943359	+23.99414063	+2696	+10.40185547	-2.40820313	-3.56396484	+16.36962891	-1.18652344	-43.13232422	+1672
+1457971255.65310000	+12.66064453	-0.83056641	-3.30468750	+15.02929688	+19.90722656	-49.59228516	+2468	+12.82324219	+0.32958984	-2.42138672	-18.14941406	-14.85351563	+23.59863281	+2680	+10.36230469	-2.46533203	-3.61669922	+16.65527344	-0.92285156	-43.41796875	+1672
+1457971255.65730000	+12.61669922	-0.87890625	-3.37500000	+15.35888672	+20.06103516	-49.76806641	+2460	+12.77050781	+0.28564453	-2.50048828	-17.79785156	-14.76562500	+23.18115234	+2664	+10.31835938	-2.52685547	-3.67382813	+16.94091797	-0.63720703	-43.68164063	+1676
+1457971255.66140010	+12.57714844	-0.92724609	-3.44970703	+15.71044922	+20.23681641	-49.96582031	+2452	+12.72216797	+0.24169922	-2.57958984	-17.40234375	-14.65576172	+22.71972656	+2652	+10.28320313	-2.58837891	-3.72656250	+17.24853516	-0.39550781	-43.96728516	+1672
+1457971255.66560010	+12.52880859	-0.96679688	-3.52441406	+16.12792969	+20.36865234	-50.11962891	+2440	+12.66943359	+0.20654297	-2.65869141	-16.98486328	-14.56787109	+22.30224609	+2636	+10.23925781	-2.65429688	-3.77929688	+17.51220703	-0.10986328	-44.27490234	+1676
+1457971255.66980000	+12.48486328	-1.01953125	-3.59472656	+16.45751953	+20.54443359	-50.29541016	+2432	+12.62109375	+0.15820313	-2.73339844	-16.63330078	-14.47998047	+21.88476563	+2620	+10.19970703	-2.72021484	-3.83642578	+17.75390625	+0.19775391	-44.53857422	+1680
+1457971255.67389990	+12.43652344	-1.07226563	-3.66943359	+16.80908203	+20.72021484	-50.49316406	+2424	+12.56835938	+0.10986328	-2.81689453	-16.23779297	-14.34814453	+21.42333984	+2604	+10.16015625	-2.79052734	-3.88476563	+18.03955078	+0.48339844	-44.84619141	+1680
+1457971255.67810010	+12.38378906	-1.11621094	-3.73535156	+17.22656250	+20.87402344	-50.66894531	+2412	+12.51562500	+0.06591797	-2.89160156	-15.82031250	-14.28222656	+21.00585938	+2588	+10.11181641	-2.86083984	-3.94189453	+18.28125000	+0.81298828	-45.13183594	+1684
+1457971255.68639990	+12.28710938	-1.23046875	-3.87597656	+17.92968750	+21.15966797	-51.04248047	+2388	+12.41015625	-0.03955078	-3.04101563	-15.11718750	-14.08447266	+20.14892578	+2556	+10.02832031	-3.00585938	-4.05175781	+18.78662109	+1.42822266	-45.68115234	+1688
+1457971255.69059990	+12.23437500	-1.28320313	-3.94189453	+18.34716797	+21.29150391	-51.24023438	+2376	+12.35742188	-0.08349609	-3.11132813	-14.72167969	-14.04052734	+19.75341797	+2536	+9.97998047	-3.08496094	-4.10449219	+18.98437500	+1.75781250	-45.98876953	+1692
+1457971255.69479990	+12.18603516	-1.34472656	-4.01220703	+18.65478516	+21.42333984	-51.43798828	+2368	+12.30468750	-0.14501953	-3.17724609	-14.41406250	-13.99658203	+19.33593750	+2520	+9.93164063	-3.15966797	-4.16162109	+19.20410156	+2.10937500	-46.23046875	+1696
+1457971255.69890000	+12.13769531	-1.40625000	-4.07373047	+19.00634766	+21.55517578	-51.65771484	+2352	+12.25195313	-0.20214844	-3.25195313	-14.06250000	-13.93066406	+18.89648438	+2504	+9.88769531	-3.23876953	-4.20996094	+19.44580078	+2.37304688	-46.53808594	+1700
+1457971255.70310000	+12.08496094	-1.46337891	-4.13964844	+19.40185547	+21.68701172	-51.87744141	+2340	+12.19921875	-0.25048828	-3.31787109	-13.64501953	-13.88671875	+18.50097656	+2488	+9.83935547	-3.32226563	-4.26269531	+19.64355469	+2.72460938	-46.82373047	+1704
+1457971255.70729990	+12.03222656	-1.52929688	-4.20556641	+19.70947266	+21.84082031	-52.07519531	+2332	+12.14648438	-0.31640625	-3.38378906	-13.33740234	-13.82080078	+18.08349609	+2472	+9.79541016	-3.40576172	-4.31982422	+19.86328125	+3.07617188	-47.08740234	+1712
+1457971255.71140000	+11.98388672	-1.59082031	-4.27148438	+20.06103516	+21.97265625	-52.29492188	+2324	+12.09375000	-0.37792969	-3.45410156	-13.00781250	-13.73291016	+17.66601563	+2456	+9.75146484	-3.48486328	-4.36816406	+20.08300781	+3.36181641	-47.37304688	+1712
+1457971255.71970010	+11.87402344	-1.72265625	-4.39892578	+20.74218750	+22.30224609	-52.69042969	+2308	+11.97949219	-0.50537109	-3.58593750	-12.32666016	-13.62304688	+16.89697266	+2424	+9.65039063	-3.65185547	-4.46923828	+20.50048828	+4.04296875	-47.85644531	+1724
+1457971255.72390010	+11.82568359	-1.79296875	-4.45605469	+21.07177734	+22.41210938	-52.93212891	+2300	+11.92675781	-0.57128906	-3.65185547	-11.99707031	-13.55712891	+16.50146484	+2408	+9.60644531	-3.73535156	-4.50878906	+20.72021484	+4.28466797	-48.16406250	+1724
+1457971255.72810010	+11.76855469	-1.85888672	-4.51318359	+21.40136719	+22.54394531	-53.15185547	+2292	+11.86962891	-0.63281250	-3.71777344	-11.64550781	-13.51318359	+16.12792969	+2392	+9.55810547	-3.82324219	-4.55712891	+20.89599609	+4.59228516	-48.42773438	+1728
+1457971255.73219990	+11.71582031	-1.93359375	-4.57910156	+21.70898438	+22.69775391	-53.32763672	+2284	+11.81250000	-0.70312500	-3.77929688	-11.35986328	-13.44726563	+15.75439453	+2376	+9.50976563	-3.90673828	-4.60546875	+21.11572266	+4.89990234	-48.64746094	+1732
+1457971255.73639990	+11.66748047	-2.00390625	-4.63183594	+22.03857422	+22.80761719	-53.56933594	+2276	+11.75976563	-0.77783203	-3.84521484	-11.07421875	-13.35937500	+15.38085938	+2364	+9.47021484	-3.99462891	-4.64062500	+21.33544922	+5.11962891	-48.93310547	+1732
+1457971255.74060010	+11.61474609	-2.07421875	-4.68896484	+22.39013672	+22.96142578	-53.76708984	+2268	+11.70263672	-0.84375000	-3.90673828	-10.72265625	-13.29345703	+15.00732422	+2348	+9.42187500	-4.08691406	-4.68017578	+21.48925781	+5.42724609	-49.19677734	+1736
+1457971255.74470000	+11.56201172	-2.15332031	-4.75048828	+22.67578125	+23.09326172	-53.94287109	+2260	+11.64111328	-0.91845703	-3.97265625	-10.45898438	-13.18359375	+14.65576172	+2336	+9.37353516	-4.17041016	-4.72412109	+21.70898438	+5.71289063	-49.39453125	+1736
+1457971255.74889990	+11.51367188	-2.22802734	-4.80322266	+23.00537109	+23.18115234	-54.14062500	+2252	+11.58837891	-0.99316406	-4.03417969	-10.19531250	-13.09570313	+14.30419922	+2324	+9.33398438	-4.25390625	-4.75488281	+21.95068359	+5.91064453	-49.65820313	+1736
+1457971255.75720000	+11.40380859	-2.37744141	-4.91308594	+23.68652344	+23.40087891	-54.49218750	+2232	+11.46533203	-1.14697266	-4.15283203	-9.64599609	-12.94189453	+13.60107422	+2296	+9.23730469	-4.42968750	-4.82958984	+22.32421875	+6.43798828	-50.11962891	+1736
+1457971255.76140000	+11.35986328	-2.45654297	-4.95703125	+24.01611328	+23.42285156	-54.68994141	+2216	+11.41259766	-1.22607422	-4.20996094	-9.38232422	-12.87597656	+13.24951172	+2280	+9.19775391	-4.51757813	-4.85595703	+22.54394531	+6.61376953	-50.40527344	+1728
+1457971255.76560000	+11.30712891	-2.53125000	-5.00537109	+24.36767578	+23.48876953	-54.86572266	+2204	+11.35107422	-1.30078125	-4.26708984	-9.09667969	-12.81005859	+12.91992188	+2264	+9.14941406	-4.60986328	-4.88671875	+22.67578125	+6.85546875	-50.64697266	+1728
+1457971255.76970010	+11.25439453	-2.61474609	-5.05810547	+24.71923828	+23.53271484	-54.99755859	+2188	+11.29394531	-1.38427734	-4.32421875	-8.87695313	-12.72216797	+12.59033203	+2252	+9.10546875	-4.69775391	-4.92187500	+22.89550781	+7.07519531	-50.86669922	+1724
+1457971255.77390000	+11.20605469	-2.69384766	-5.09765625	+25.04882813	+23.55468750	-55.17333984	+2172	+11.23681641	-1.46337891	-4.37255859	-8.59130859	-12.65625000	+12.23876953	+2236	+9.06591797	-4.79003906	-4.94384766	+23.09326172	+7.25097656	-51.13037109	+1716
+1457971255.77810000	+11.15332031	-2.76855469	-5.14160156	+25.44433594	+23.57666016	-55.30517578	+2156	+11.17529297	-1.53808594	-4.42529297	-8.30566406	-12.59033203	+11.93115234	+2220	+9.01318359	-4.88232422	-4.97460938	+23.22509766	+7.51464844	-51.37207031	+1712
+1457971255.78220010	+11.10058594	-2.84765625	-5.18994141	+25.79589844	+23.57666016	-55.39306641	+2144	+11.11816406	-1.62158203	-4.47363281	-8.06396484	-12.50244141	+11.60156250	+2208	+8.96923828	-4.97021484	-5.00537109	+23.44482422	+7.73437500	-51.56982422	+1708
+1457971255.79049990	+10.99511719	-3.00585938	-5.26025391	+26.54296875	+23.51074219	-55.67871094	+2108	+11.00390625	-1.77978516	-4.56152344	-7.51464844	-12.43652344	+10.94238281	+2176	+8.87695313	-5.15917969	-5.04492188	+23.77441406	+8.10791016	-52.07519531	+1696
+1457971255.79469990	+10.94238281	-3.08935547	-5.29980469	+26.93847656	+23.48876953	-55.76660156	+2092	+10.94677734	-1.86328125	-4.60546875	-7.25097656	-12.39257813	+10.61279297	+2160	+8.83300781	-5.25146484	-5.07568359	+23.97216797	+8.34960938	-52.27294922	+1688
+1457971255.79889990	+10.89404297	-3.16845703	-5.32617188	+27.31201172	+23.40087891	-55.92041016	+2076	+10.88964844	-1.94677734	-4.63623047	-6.96533203	-12.39257813	+10.28320313	+2144	+8.78906250	-5.34375000	-5.08886719	+24.14794922	+8.50341797	-52.53662109	+1684
+1457971255.80300000	+10.84130859	-3.24755859	-5.36132813	+27.68554688	+23.37890625	-56.00830078	+2060	+10.83251953	-2.02148438	-4.67578125	-6.63574219	-12.32666016	+9.99755859	+2128	+8.74072266	-5.44482422	-5.11083984	+24.27978516	+8.74511719	-52.77832031	+1680
+1457971255.80720000	+10.78857422	-3.32666016	-5.39648438	+28.08105469	+23.35693359	-56.07421875	+2044	+10.77539063	-2.10058594	-4.71093750	-6.35009766	-12.28271484	+9.68994141	+2112	+8.69238281	-5.53710938	-5.13281250	+24.45556641	+8.96484375	-52.95410156	+1676
+1457971255.81139990	+10.74023438	-3.40576172	-5.41845703	+28.47656250	+23.26904297	-56.18408203	+2028	+10.71826172	-2.17968750	-4.74169922	-6.02050781	-12.26074219	+9.38232422	+2096	+8.64404297	-5.62939453	-5.14599609	+24.65332031	+9.14062500	-53.17382813	+1668
+1457971255.81550000	+10.68310547	-3.48486328	-5.44482422	+28.87207031	+23.24707031	-56.25000000	+2016	+10.66113281	-2.25439453	-4.77246094	-5.69091797	-12.21679688	+9.09667969	+2080	+8.59570313	-5.72607422	-5.16357422	+24.76318359	+9.40429688	-53.39355469	+1668
+1457971255.81970000	+10.62597656	-3.56396484	-5.47119141	+29.26757813	+23.20312500	-56.27197266	+2008	+10.60400391	-2.33789063	-4.80322266	-5.40527344	-12.15087891	+8.81103516	+2068	+8.54736328	-5.81835938	-5.18554688	+24.96093750	+9.62402344	-53.52539063	+1664
+1457971255.82800010	+10.52490234	-3.72216797	-5.50634766	+30.01464844	+23.07128906	-56.44775391	+1984	+10.49414063	-2.49169922	-4.84716797	-4.74609375	-12.10693359	+8.26171875	+2036	+8.45068359	-6.01171875	-5.20751953	+25.22460938	+10.01953125	-53.94287109	+1660
+1457971255.83220010	+10.47216797	-3.80126953	-5.52832031	+30.41015625	+23.02734375	-56.44775391	+1976	+10.43701172	-2.57080078	-4.86914063	-4.43847656	-12.01904297	+7.99804688	+2024	+8.40234375	-6.09960938	-5.22070313	+25.42236328	+10.23925781	-54.07470703	+1656
+1457971255.83640000	+10.42382813	-3.87597656	-5.53710938	+30.78369141	+22.93945313	-56.55761719	+1968	+10.38427734	-2.64550781	-4.88671875	-4.10888672	-12.01904297	+7.75634766	+2012	+8.35400391	-6.19628906	-5.22509766	+25.59814453	+10.41503906	-54.25048828	+1656
+1457971255.84050010	+10.37109375	-3.95947266	-5.55029297	+31.11328125	+22.93945313	-56.55761719	+1960	+10.32714844	-2.72021484	-4.90869141	-3.77929688	-11.93115234	+7.51464844	+1996	+8.30566406	-6.29296875	-5.23388672	+25.70800781	+10.65673828	-54.40429688	+1656
+1457971255.84470010	+10.31835938	-4.03417969	-5.56787109	+31.50878906	+22.91748047	-56.53564453	+1956	+10.27441406	-2.79492188	-4.93066406	-3.49365234	-11.82128906	+7.29492188	+1988	+8.26171875	-6.37646484	-5.24707031	+25.90576172	+10.83251953	-54.49218750	+1656
+1457971255.84890010	+10.27441406	-4.10888672	-5.57226563	+31.83837891	+22.80761719	-56.60156250	+1944	+10.22167969	-2.87402344	-4.93945313	-3.18603516	-11.79931641	+7.07519531	+1976	+8.21777344	-6.46875000	-5.24267578	+26.05957031	+10.98632813	-54.64599609	+1656
+1457971255.85299990	+10.22167969	-4.19238281	-5.58105469	+32.14599609	+22.80761719	-56.60156250	+1940	+10.16455078	-2.94873047	-4.95263672	-2.90039063	-11.71142578	+6.87744141	+1964	+8.17382813	-6.56103516	-5.24707031	+26.16943359	+11.16210938	-54.75585938	+1656
+1457971255.86139990	+10.12939453	-4.34179688	-5.58984375	+32.80517578	+22.65380859	-56.60156250	+1928	+10.05908203	-3.10253906	-4.97460938	-2.35107422	-11.60156250	+6.50390625	+1940	+8.09033203	-6.73242188	-5.24267578	+26.52099609	+11.42578125	-54.95361328	+1660
+1457971255.86550000	+10.08105469	-4.42089844	-5.59423828	+33.06884766	+22.63183594	-56.60156250	+1920	+10.00634766	-3.17285156	-4.98339844	-2.08740234	-11.51367188	+6.35009766	+1928	+8.05517578	-6.82031250	-5.23828125	+26.65283203	+11.55761719	-55.06347656	+1660
+1457971255.86970000	+10.03710938	-4.49560547	-5.59863281	+33.39843750	+22.58789063	-56.55761719	+1912	+9.95361328	-3.25195313	-4.99658203	-1.84570313	-11.40380859	+6.21826172	+1916	+8.01562500	-6.90380859	-5.23388672	+26.85058594	+11.66748047	-55.12939453	+1656
+1457971255.87380000	+9.99755859	-4.57031250	-5.59423828	+33.66210938	+22.47802734	-56.57958984	+1904	+9.90087891	-3.32666016	-4.99658203	-1.60400391	-11.35986328	+6.04248047	+1904	+7.98046875	-6.98730469	-5.22070313	+26.98242188	+11.73339844	-55.23925781	+1656
+1457971255.87800000	+9.94921875	-4.64501953	-5.59423828	+33.90380859	+22.43408203	-56.55761719	+1896	+9.84814453	-3.39697266	-5.00097656	-1.36230469	-11.27197266	+5.91064453	+1892	+7.94531250	-7.07519531	-5.21191406	+27.11425781	+11.82128906	-55.32714844	+1656
+1457971255.88220000	+9.90966797	-4.71972656	-5.59423828	+34.21142578	+22.34619141	-56.46972656	+1884	+9.79541016	-3.47167969	-5.00537109	-1.14257813	-11.18408203	+5.82275391	+1880	+7.91015625	-7.14990234	-5.20312500	+27.29003906	+11.90917969	-55.37109375	+1652
+1457971255.89050010	+9.83056641	-4.86474609	-5.57666016	+34.69482422	+22.10449219	-56.44775391	+1868	+9.69873047	-3.62109375	-4.99218750	-0.70312500	-11.11816406	+5.58105469	+1852	+7.84863281	-7.31250000	-5.16796875	+27.57568359	+11.99707031	-55.52490234	+1644
+1457971255.89470010	+9.79101563	-4.93505859	-5.57226563	+34.95849609	+21.97265625	-56.40380859	+1856	+9.65039063	-3.69140625	-4.99218750	-0.50537109	-11.07421875	+5.49316406	+1836	+7.81787109	-7.39160156	-5.15478516	+27.75146484	+12.06298828	-55.54687500	+1640
+1457971255.89879990	+9.75585938	-5.00537109	-5.55468750	+35.20019531	+21.81884766	-56.40380859	+1848	+9.60205078	-3.76171875	-4.97900391	-0.28564453	-11.07421875	+5.38330078	+1824	+7.78271484	-7.47070313	-5.13281250	+27.88330078	+12.08496094	-55.61279297	+1636
+1457971255.90300010	+9.71630859	-5.08007813	-5.54150391	+35.44189453	+21.66503906	-56.35986328	+1836	+9.55371094	-3.83203125	-4.96582031	-0.06591797	-11.03027344	+5.31738281	+1808	+7.75634766	-7.54980469	-5.11083984	+27.99316406	+12.12890625	-55.67871094	+1628
+1457971255.90720010	+9.68115234	-5.14599609	-5.52832031	+35.72753906	+21.48925781	-56.31591797	+1828	+9.50976563	-3.89794922	-4.95703125	+0.13183594	-10.98632813	+5.27343750	+1792	+7.72558594	-7.62451172	-5.09326172	+28.16894531	+12.17285156	-55.70068359	+1620
+1457971255.91129990	+9.64599609	-5.21191406	-5.51074219	+35.96923828	+21.29150391	-56.29394531	+1820	+9.46582031	-3.96826172	-4.93945313	+0.35156250	-11.00830078	+5.18554688	+1780	+7.69482422	-7.69921875	-5.07128906	+28.30078125	+12.19482422	-55.72265625	+1616
+1457971255.91549990	+9.60644531	-5.27783203	-5.48876953	+36.21093750	+21.11572266	-56.22802734	+1812	+9.41748047	-4.02978516	-4.92187500	+0.54931641	-10.98632813	+5.14160156	+1768	+7.65966797	-7.77832031	-5.04931641	+28.41064453	+12.23876953	-55.74462891	+1608
+1457971255.92380000	+9.53613281	-5.40527344	-5.44482422	+36.76025391	+20.65429688	-56.14013672	+1796	+9.33398438	-4.16162109	-4.87792969	+0.96679688	-11.03027344	+5.05371094	+1748	+7.59814453	-7.91894531	-5.00097656	+28.71826172	+12.32666016	-55.72265625	+1592
+1457971255.92800000	+9.50097656	-5.46240234	-5.41845703	+37.04589844	+20.39062500	-56.09619141	+1792	+9.29443359	-4.22314453	-4.85156250	+1.16455078	-11.03027344	+5.03173828	+1736	+7.56738281	-7.99365234	-4.97900391	+28.85009766	+12.34863281	-55.74462891	+1588
+1457971255.93220000	+9.47021484	-5.52392578	-5.39208984	+37.35351563	+20.14892578	-56.05224609	+1784	+9.25488281	-4.28027344	-4.82958984	+1.38427734	-11.00830078	+5.00976563	+1728	+7.53222656	-8.06396484	-4.95263672	+28.98193359	+12.39257813	-55.72265625	+1580
+1457971255.93630000	+9.43505859	-5.58105469	-5.36132813	+37.61718750	+19.88525391	-56.03027344	+1784	+9.21533203	-4.34179688	-4.79882813	+1.58203125	-11.07421875	+4.98779297	+1720	+7.49707031	-8.13427734	-4.92626953	+29.11376953	+12.43652344	-55.70068359	+1576
+1457971255.94050000	+9.40429688	-5.63818359	-5.32617188	+37.92480469	+19.59960938	-55.96435547	+1780	+9.17578125	-4.39892578	-4.76806641	+1.75781250	-11.07421875	+4.98779297	+1712	+7.46630859	-8.20898438	-4.89990234	+29.22363281	+12.45849609	-55.65673828	+1576
+1457971255.94460010	+9.36914063	-5.69091797	-5.29541016	+38.25439453	+19.31396484	-55.87646484	+1780	+9.13623047	-4.45605469	-4.74169922	+1.95556641	-11.07421875	+5.00976563	+1704	+7.43115234	-8.27050781	-4.87353516	+29.37744141	+12.48046875	-55.61279297	+1568
+1457971255.94880010	+9.33837891	-5.74365234	-5.25585938	+38.56201172	+19.02832031	-55.83251953	+1780	+9.10107422	-4.51318359	-4.70214844	+2.13134766	-11.14013672	+5.00976563	+1704	+7.40039063	-8.33642578	-4.84716797	+29.50927734	+12.48046875	-55.56884766	+1568
+1457971255.95300010	+9.30322266	-5.79638672	-5.22070313	+38.91357422	+18.69873047	-55.74462891	+1780	+9.06591797	-4.57031250	-4.66699219	+2.26318359	-11.16210938	+5.03173828	+1700	+7.36523438	-8.40234375	-4.81640625	+29.66308594	+12.48046875	-55.52490234	+1568
+1457971255.96129990	+9.24169922	-5.89306641	-5.13720703	+39.59472656	+18.06152344	-55.63476563	+1788	+9.00000000	-4.67578125	-4.59228516	+2.57080078	-11.22802734	+5.09765625	+1692	+7.30371094	-8.52539063	-4.75488281	+29.94873047	+12.45849609	-55.45898438	+1564
+1457971255.96550010	+9.21093750	-5.94140625	-5.09765625	+39.96826172	+17.70996094	-55.52490234	+1792	+8.96484375	-4.73291016	-4.55273438	+2.65869141	-11.22802734	+5.16357422	+1692	+7.27734375	-8.58691406	-4.71972656	+30.10253906	+12.43652344	-55.43701172	+1568
+1457971255.96960000	+9.18457031	-5.98535156	-5.05810547	+40.36376953	+17.35839844	-55.41503906	+1796	+8.93408203	-4.78125000	-4.51757813	+2.79052734	-11.22802734	+5.22949219	+1688	+7.25097656	-8.64404297	-4.68457031	+30.27832031	+12.39257813	-55.37109375	+1568
+1457971255.97379990	+9.15380859	-6.02929688	-5.00537109	+40.73730469	+17.00683594	-55.34912109	+1800	+8.90332031	-4.83398438	-4.46923828	+2.90039063	-11.29394531	+5.27343750	+1688	+7.22460938	-8.70117188	-4.64941406	+30.43212891	+12.34863281	-55.34912109	+1568
+1457971255.97799990	+9.12304688	-6.06884766	-4.96142578	+41.15478516	+16.61132813	-55.21728516	+1804	+8.87255859	-4.88671875	-4.42968750	+2.92236328	-11.29394531	+5.33935547	+1688	+7.20263672	-8.75830078	-4.60986328	+30.60791016	+12.28271484	-55.30517578	+1568
+1457971255.98210000	+9.09667969	-6.11279297	-4.91748047	+41.59423828	+16.23779297	-55.06347656	+1808	+8.84619141	-4.93505859	-4.39013672	+3.01025391	-11.27197266	+5.44921875	+1684	+7.18505859	-8.80664063	-4.57031250	+30.80566406	+12.19482422	-55.26123047	+1568
+1457971255.98630000	+9.07031250	-6.15234375	-4.86474609	+41.98974609	+15.82031250	-54.99755859	+1812	+8.81982422	-4.98339844	-4.34179688	+3.05419922	-11.35986328	+5.51513672	+1684	+7.16748047	-8.85937500	-4.52636719	+31.00341797	+12.10693359	-55.26123047	+1568
+1457971255.99460010	+9.01757813	-6.22265625	-4.76806641	+42.91259766	+14.96337891	-54.68994141	+1816	+8.76708984	-5.08007813	-4.25830078	+3.07617188	-11.33789063	+5.71289063	+1680	+7.14111328	-8.95605469	-4.43847656	+31.42089844	+11.90917969	-55.21728516	+1560
+1457971255.99880000	+8.99560547	-6.25781250	-4.71093750	+43.33007813	+14.50195313	-54.60205078	+1820	+8.74511719	-5.12841797	-4.20556641	+3.07617188	-11.40380859	+5.77880859	+1680	+7.12792969	-9.00439453	-4.39013672	+31.61865234	+11.79931641	-55.21728516	+1560
+1457971256.00300000	+8.96923828	-6.29296875	-4.65820313	+43.74755859	+14.04052734	-54.44824219	+1820	+8.71875000	-5.18115234	-4.15722656	+3.01025391	-11.40380859	+5.88867188	+1680	+7.11914063	-9.05273438	-4.33740234	+31.81640625	+11.66748047	-55.23925781	+1556
+1457971256.00710010	+8.95166016	-6.32373047	-4.60986328	+44.25292969	+13.57910156	-54.27246094	+1820	+8.69677734	-5.22070313	-4.11328125	+3.01025391	-11.38183594	+6.02050781	+1672	+7.11035156	-9.09667969	-4.28906250	+32.05810547	+11.55761719	-55.19531250	+1544
+1457971256.01130010	+8.92968750	-6.35449219	-4.54833984	+44.69238281	+13.07373047	-54.16259766	+1820	+8.67919922	-5.26464844	-4.06054688	+3.01025391	-11.44775391	+6.10839844	+1672	+7.10156250	-9.14062500	-4.24072266	+32.25585938	+11.42578125	-55.17333984	+1540
+1457971256.01550010	+8.90771484	-6.38964844	-4.49560547	+45.08789063	+12.59033203	-54.00878906	+1816	+8.66162109	-5.31298828	-4.01220703	+2.90039063	-11.42578125	+6.24023438	+1668	+7.09716797	-9.18457031	-4.19238281	+32.45361328	+11.29394531	-55.15136719	+1528
+1457971256.01959990	+8.89013672	-6.41162109	-4.44287109	+45.57128906	+12.08496094	-53.83300781	+1812	+8.64404297	-5.34814453	-3.96826172	+2.85644531	-11.40380859	+6.37207031	+1660	+7.09277344	-9.21972656	-4.14404297	+32.69531250	+11.18408203	-55.10742188	+1520
+1457971256.02790000	+8.85498047	-6.47314453	-4.31542969	+46.34033203	+11.05224609	-53.65722656	+1808	+8.61328125	-5.43603516	-3.85839844	+2.68066406	-11.49169922	+6.59179688	+1652	+7.08398438	-9.30322266	-4.03857422	+33.06884766	+10.87646484	-55.06347656	+1496
+1457971256.03210000	+8.84179688	-6.49072266	-4.25830078	+46.80175781	+10.54687500	-53.50341797	+1796	+8.60009766	-5.47119141	-3.81005859	+2.61474609	-11.49169922	+6.74560547	+1644	+7.07958984	-9.34277344	-3.98583984	+33.24462891	+10.76660156	-54.99755859	+1484
+1457971256.03629990	+8.83300781	-6.51269531	-4.19238281	+47.19726563	+9.99755859	-53.45947266	+1792	+8.59130859	-5.50634766	-3.75292969	+2.54882813	-11.55761719	+6.87744141	+1640	+7.07519531	-9.37792969	-3.93750000	+33.39843750	+10.63476563	-54.93164063	+1472
+1457971256.04040000	+8.81542969	-6.54345703	-4.12646484	+47.46093750	+9.51416016	-53.39355469	+1792	+8.58251953	-5.55029297	-3.69580078	+2.37304688	-11.57958984	+7.00927734	+1636	+7.07080078	-9.41748047	-3.88916016	+33.55224609	+10.48095703	-54.84375000	+1460
+1457971256.04460000	+8.80664063	-6.56103516	-4.06933594	+47.85644531	+9.00878906	-53.26171875	+1780	+8.57373047	-5.58105469	-3.64746094	+2.28515625	-11.57958984	+7.18505859	+1628	+7.06201172	-9.44824219	-3.84082031	+33.70605469	+10.34912109	-54.73388672	+1448
+1457971256.04880000	+8.79785156	-6.57861328	-3.99902344	+48.18603516	+8.48144531	-53.23974609	+1776	+8.56933594	-5.61181641	-3.58593750	+2.19726563	-11.68945313	+7.31689453	+1624	+7.05761719	-9.48339844	-3.79248047	+33.83789063	+10.19531250	-54.62402344	+1436
+1457971256.05710010	+8.78466797	-6.62255859	-3.87158203	+48.66943359	+7.60253906	-53.12988281	+1768	+8.56054688	-5.68212891	-3.47607422	+1.88964844	-11.75537109	+7.62451172	+1616	+7.04443359	-9.54492188	-3.70019531	+34.01367188	+9.90966797	-54.40429688	+1416
+1457971256.06130000	+8.78466797	-6.64013672	-3.80126953	+48.95507813	+7.14111328	-53.15185547	+1760	+8.56054688	-5.71289063	-3.41455078	+1.77978516	-11.86523438	+7.75634766	+1612	+7.03564453	-9.58007813	-3.65185547	+34.07958984	+9.75585938	-54.27246094	+1408
+1457971256.06539990	+8.77587891	-6.67089844	-3.73535156	+49.04296875	+6.76757813	-53.19580078	+1760	+8.56054688	-5.75244141	-3.35742188	+1.58203125	-11.93115234	+7.86621094	+1608	+7.03125000	-9.61083984	-3.60351563	+34.14550781	+9.60205078	-54.16259766	+1400
+1457971256.06960010	+8.77587891	-6.68408203	-3.67382813	+49.26269531	+6.41601563	-53.17382813	+1756	+8.56054688	-5.77880859	-3.30029297	+1.49414063	-11.97509766	+8.04199219	+1604	+7.02246094	-9.64160156	-3.55957031	+34.18945313	+9.47021484	-54.03076172	+1396
+1457971256.07380010	+8.77587891	-6.69726563	-3.60791016	+49.46044922	+6.04248047	-53.19580078	+1752	+8.56933594	-5.80517578	-3.24316406	+1.38427734	-12.06298828	+8.17382813	+1600	+7.01806641	-9.66796875	-3.51562500	+34.23339844	+9.31640625	-53.89892578	+1388
+1457971256.07789990	+8.77587891	-6.72802734	-3.54638672	+49.46044922	+5.77880859	-53.23974609	+1752	+8.56933594	-5.84033203	-3.18603516	+1.23046875	-12.15087891	+8.30566406	+1600	+7.01367188	-9.69873047	-3.46728516	+34.23339844	+9.18457031	-53.76708984	+1384
+1457971256.08629990	+8.78466797	-6.75878906	-3.42333984	+49.70214844	+5.22949219	-53.28369141	+1744	+8.58251953	-5.88867188	-3.07617188	+1.05468750	-12.28271484	+8.59130859	+1592	+7.00488281	-9.74707031	-3.37939453	+34.29931641	+8.87695313	-53.52539063	+1376
+1457971256.09040000	+8.78466797	-6.78515625	-3.36181641	+49.68017578	+5.03173828	-53.34960938	+1744	+8.58691406	-5.91503906	-3.01904297	+0.92285156	-12.37060547	+8.70117188	+1592	+7.00927734	-9.77783203	-3.33105469	+34.32128906	+8.74511719	-53.43750000	+1372
+1457971256.09460000	+8.78906250	-6.80273438	-3.30468750	+49.72412109	+4.85595703	-53.39355469	+1740	+8.59130859	-5.93701172	-2.96191406	+0.85693359	-12.43652344	+8.81103516	+1592	+7.00927734	-9.79980469	-3.28271484	+34.34326172	+8.61328125	-53.34960938	+1372
+1457971256.09879990	+8.79785156	-6.81591797	-3.24755859	+49.79003906	+4.68017578	-53.43750000	+1740	+8.60009766	-5.95898438	-2.90917969	+0.79101563	-12.50244141	+8.94287109	+1588	+7.00927734	-9.82177734	-3.22998047	+34.36523438	+8.50341797	-53.26171875	+1368
+1457971256.10290000	+8.80224609	-6.84228516	-3.19042969	+49.72412109	+4.57031250	-53.50341797	+1740	+8.60888672	-5.98535156	-2.85644531	+0.70312500	-12.54638672	+9.05273438	+1588	+7.01806641	-9.84814453	-3.18164063	+34.38720703	+8.37158203	-53.21777344	+1368
+1457971256.11120010	+8.81982422	-6.87744141	-3.08056641	+49.72412109	+4.35058594	-53.54736328	+1732	+8.62646484	-6.02490234	-2.75537109	+0.63720703	-12.65625000	+9.29443359	+1584	+7.03564453	-9.89208984	-3.08056641	+34.47509766	+8.12988281	-53.08593750	+1360
+1457971256.11540010	+8.82421875	-6.89941406	-3.02783203	+49.65820313	+4.26269531	-53.61328125	+1732	+8.63085938	-6.04687500	-2.70263672	+0.59326172	-12.70019531	+9.40429688	+1580	+7.04882813	-9.90966797	-3.02783203	+34.51904297	+7.99804688	-53.04199219	+1360
+1457971256.11960010	+8.83300781	-6.91699219	-2.97509766	+49.63623047	+4.19677734	-53.65722656	+1728	+8.63964844	-6.06884766	-2.65429688	+0.54931641	-12.74414063	+9.51416016	+1580	+7.06201172	-9.92724609	-2.97509766	+34.58496094	+7.88818359	-53.02001953	+1356
+1457971256.12369990	+8.84179688	-6.93017578	-2.92675781	+49.61425781	+4.10888672	-53.70117188	+1724	+8.64843750	-6.08642578	-2.60595703	+0.52734375	-12.78808594	+9.62402344	+1576	+7.07519531	-9.94921875	-2.91796875	+34.65087891	+7.75634766	-52.99804688	+1352
+1457971256.12789990	+8.85058594	-6.95214844	-2.87402344	+49.57031250	+4.06494141	-53.74511719	+1720	+8.65722656	-6.10400391	-2.55761719	+0.50537109	-12.83203125	+9.73388672	+1576	+7.09277344	-9.96679688	-2.86523438	+34.73876953	+7.64648438	-52.99804688	+1348
+1457971256.13210010	+8.85937500	-6.96533203	-2.82128906	+49.52636719	+4.02099609	-53.81103516	+1716	+8.66601563	-6.12158203	-2.50927734	+0.48339844	-12.87597656	+9.84375000	+1572	+7.10595703	-9.98437500	-2.80810547	+34.78271484	+7.53662109	-52.99804688	+1344
+1457971256.13620000	+8.86816406	-6.98291016	-2.77294922	+49.50439453	+3.97705078	-53.83300781	+1712	+8.67480469	-6.13916016	-2.46093750	+0.46142578	-12.89794922	+9.95361328	+1568	+7.12353516	-10.00195313	-2.75537109	+34.84863281	+7.42675781	-52.95410156	+1336
+1457971256.14459990	+8.88134766	-7.01367188	-2.67626953	+49.39453125	+3.88916016	-53.89892578	+1700	+8.69238281	-6.16992188	-2.36425781	+0.41748047	-12.98583984	+10.19531250	+1564	+7.14990234	-10.03271484	-2.64990234	+34.98046875	+7.20703125	-52.91015625	+1324
+1457971256.14870000	+8.89013672	-7.02685547	-2.62792969	+49.35058594	+3.84521484	-53.92089844	+1692	+8.69677734	-6.18310547	-2.32031250	+0.39550781	-13.02978516	+10.32714844	+1560	+7.16308594	-10.04589844	-2.59716797	+35.04638672	+7.07519531	-52.86621094	+1316
+1457971256.15290000	+8.89892578	-7.04003906	-2.57958984	+49.28466797	+3.82324219	-53.98681641	+1688	+8.70556641	-6.19628906	-2.27636719	+0.37353516	-13.07373047	+10.41503906	+1556	+7.17626953	-10.06347656	-2.54882813	+35.09033203	+6.94335938	-52.82226563	+1308
+1457971256.15710000	+8.90332031	-7.05322266	-2.52685547	+49.21875000	+3.80126953	-54.05273438	+1684	+8.71435547	-6.20947266	-2.22802734	+0.37353516	-13.11767578	+10.52490234	+1556	+7.18505859	-10.07666016	-2.49609375	+35.11230469	+6.83349609	-52.82226563	+1300
+1457971256.16120000	+8.91210938	-7.06201172	-2.48291016	+49.15283203	+3.80126953	-54.07470703	+1676	+8.71875000	-6.21826172	-2.18408203	+0.35156250	-13.16162109	+10.63476563	+1552	+7.19384766	-10.08984375	-2.45214844	+35.15625000	+6.72363281	-52.75634766	+1292
+1457971256.16540000	+8.91650391	-7.07519531	-2.43457031	+49.08691406	+3.77929688	-54.14062500	+1672	+8.72753906	-6.23144531	-2.13574219	+0.32958984	-13.20556641	+10.72265625	+1548	+7.20263672	-10.10302734	-2.40380859	+35.20019531	+6.61376953	-52.71240234	+1284
+1457971256.17370010	+8.92968750	-7.09277344	-2.34228516	+48.93310547	+3.77929688	-54.18457031	+1664	+8.74072266	-6.24902344	-2.04785156	+0.28564453	-13.27148438	+10.94238281	+1544	+7.20263672	-10.12939453	-2.32031250	+35.15625000	+6.39404297	-52.53662109	+1272
+1457971256.17790010	+8.93408203	-7.10156250	-2.29833984	+48.84521484	+3.80126953	-54.22851563	+1660	+8.74951172	-6.26220703	-2.00390625	+0.26367188	-13.29345703	+11.03027344	+1540	+7.20263672	-10.14257813	-2.28515625	+35.13427734	+6.30615234	-52.42675781	+1268
+1457971256.18199990	+8.93408203	-7.11035156	-2.25000000	+48.75732422	+3.80126953	-54.27246094	+1660	+8.75390625	-6.26660156	-1.95996094	+0.26367188	-13.31542969	+11.11816406	+1540	+7.19824219	-10.15576172	-2.24560547	+35.11230469	+6.19628906	-52.36083984	+1264
+1457971256.18619990	+8.93847656	-7.11914063	-2.21044922	+48.66943359	+3.82324219	-54.27246094	+1656	+8.75830078	-6.27539063	-1.91601563	+0.24169922	-13.31542969	+11.20605469	+1540	+7.19824219	-10.16894531	-2.21044922	+35.09033203	+6.10839844	-52.25097656	+1260
+1457971256.19039990	+8.93847656	-7.12792969	-2.16650391	+48.62548828	+3.84521484	-54.29443359	+1656	+8.76708984	-6.27978516	-1.87646484	+0.24169922	-13.33740234	+11.29394531	+1540	+7.19384766	-10.18212891	-2.17089844	+35.06835938	+6.02050781	-52.16308594	+1256
+1457971256.19450000	+8.94287109	-7.13232422	-2.12255859	+48.53759766	+3.86718750	-54.31640625	+1656	+8.77148438	-6.28857422	-1.83251953	+0.21972656	-13.33740234	+11.38183594	+1540	+7.18505859	-10.19531250	-2.13574219	+35.02441406	+5.95458984	-52.09716797	+1260
+1457971256.19870000	+8.94287109	-7.14111328	-2.08300781	+48.47167969	+3.91113281	-54.31640625	+1660	+8.77148438	-6.29736328	-1.79736328	+0.19775391	-13.31542969	+11.46972656	+1540	+7.17626953	-10.20410156	-2.10058594	+34.98046875	+5.86669922	-51.98730469	+1260
+1457971256.20700000	+8.94287109	-7.14990234	-2.00390625	+48.38378906	+3.95507813	-54.29443359	+1664	+8.78027344	-6.30615234	-1.71826172	+0.21972656	-13.27148438	+11.64550781	+1548	+7.16308594	-10.23046875	-2.03466797	+34.93652344	+5.73486328	-51.78955078	+1260
+1457971256.21120000	+8.94287109	-7.15869141	-1.96875000	+48.33984375	+3.97705078	-54.25048828	+1668	+8.78027344	-6.31494141	-1.68310547	+0.19775391	-13.22753906	+11.77734375	+1548	+7.15869141	-10.23925781	-2.00390625	+34.91455078	+5.66894531	-51.67968750	+1264
+1457971256.21540000	+8.93847656	-7.15869141	-1.93359375	+48.33984375	+3.97705078	-54.20654297	+1668	+8.78466797	-6.31494141	-1.64794922	+0.24169922	-13.18359375	+11.86523438	+1552	+7.14990234	-10.24804688	-1.97314453	+34.91455078	+5.62500000	-51.59179688	+1264
+1457971256.21950010	+8.93847656	-7.16308594	-1.89404297	+48.31787109	+3.99902344	-54.16259766	+1672	+8.78466797	-6.31933594	-1.60839844	+0.24169922	-13.18359375	+11.95312500	+1556	+7.14550781	-10.25683594	-1.93798828	+34.93652344	+5.53710938	-51.52587891	+1268
+1457971256.22370000	+8.93408203	-7.16748047	-1.85888672	+48.29589844	+3.99902344	-54.11865234	+1676	+8.78027344	-6.32373047	-1.57763672	+0.24169922	-13.13964844	+12.06298828	+1556	+7.14111328	-10.26562500	-1.90283203	+34.95849609	+5.47119141	-51.48193359	+1272
+1457971256.22790000	+8.93408203	-7.16748047	-1.82812500	+48.36181641	+3.97705078	-54.05273438	+1680	+8.78027344	-6.32373047	-1.54248047	+0.30761719	-13.09570313	+12.19482422	+1560	+7.14111328	-10.27001953	-1.86328125	+35.00244141	+5.40527344	-51.45996094	+1276
+1457971256.23620010	+8.92529297	-7.17626953	-1.76220703	+48.38378906	+3.93310547	-53.94287109	+1684	+8.77148438	-6.33251953	-1.48095703	+0.32958984	-13.02978516	+12.41455078	+1564	+7.13671875	-10.28320313	-1.79296875	+35.11230469	+5.27343750	-51.41601563	+1280
+1457971256.24040010	+8.92089844	-7.17626953	-1.73144531	+48.47167969	+3.88916016	-53.85498047	+1688	+8.77148438	-6.33251953	-1.44580078	+0.41748047	-12.98583984	+12.54638672	+1568	+7.13671875	-10.28759766	-1.75781250	+35.20019531	+5.18554688	-51.37207031	+1280
+1457971256.24449990	+8.91650391	-7.17626953	-1.69628906	+48.51562500	+3.82324219	-53.81103516	+1688	+8.76708984	-6.33251953	-1.41503906	+0.46142578	-12.98583984	+12.65625000	+1568	+7.14111328	-10.29199219	-1.71826172	+35.31005859	+5.09765625	-51.39404297	+1280
+1457971256.24869990	+8.90771484	-7.18066406	-1.66552734	+48.58154297	+3.77929688	-53.72314453	+1688	+8.75830078	-6.33251953	-1.38427734	+0.48339844	-12.96386719	+12.81005859	+1568	+7.14550781	-10.29199219	-1.68310547	+35.41992188	+4.98779297	-51.37207031	+1280
+1457971256.25289990	+8.90332031	-7.17626953	-1.63476563	+48.66943359	+3.71337891	-53.65722656	+1688	+8.75390625	-6.33251953	-1.35351563	+0.57128906	-12.94189453	+12.91992188	+1568	+7.14550781	-10.29638672	-1.64794922	+35.55175781	+4.89990234	-51.39404297	+1276
+1457971256.25700000	+8.89892578	-7.17626953	-1.60400391	+48.75732422	+3.62548828	-53.61328125	+1688	+8.74511719	-6.33251953	-1.32275391	+0.61523438	-12.96386719	+13.05175781	+1568	+7.14550781	-10.29638672	-1.60839844	+35.66162109	+4.81201172	-51.41601563	+1276
+1457971256.26530000	+8.88574219	-7.17626953	-1.54687500	+48.93310547	+3.49365234	-53.45947266	+1684	+8.72753906	-6.33251953	-1.26562500	+0.74707031	-12.94189453	+13.29345703	+1568	+7.14990234	-10.30078125	-1.53808594	+35.90332031	+4.63623047	-51.43798828	+1268
+1457971256.26950000	+8.87695313	-7.17626953	-1.52050781	+49.02099609	+3.40576172	-53.41552734	+1684	+8.72314453	-6.33251953	-1.23925781	+0.79101563	-12.94189453	+13.40332031	+1564	+7.14990234	-10.30517578	-1.50292969	+36.01318359	+4.54833984	-51.45996094	+1264
+1457971256.27370000	+8.86816406	-7.17626953	-1.49414063	+49.10888672	+3.33984375	-53.32763672	+1684	+8.70996094	-6.33251953	-1.21289063	+0.85693359	-12.91992188	+13.53515625	+1564	+7.14990234	-10.30517578	-1.47656250	+36.14501953	+4.46044922	-51.41601563	+1256
+1457971256.27780010	+8.85937500	-7.17626953	-1.46777344	+49.19677734	+3.29589844	-53.26171875	+1684	+8.70117188	-6.32812500	-1.18652344	+0.92285156	-12.89794922	+13.64501953	+1560	+7.14550781	-10.30517578	-1.44580078	+36.23291016	+4.39453125	-51.39404297	+1248
+1457971256.28200010	+8.85058594	-7.17187500	-1.44140625	+49.28466797	+3.22998047	-53.21777344	+1688	+8.69238281	-6.32812500	-1.16015625	+1.01074219	-12.89794922	+13.75488281	+1556	+7.13671875	-10.30957031	-1.41943359	+36.34277344	+4.32861328	-51.35009766	+1244
+1457971256.28620000	+8.83740234	-7.17187500	-1.41943359	+49.37255859	+3.18603516	-53.12988281	+1688	+8.68359375	-6.32812500	-1.13818359	+1.07666016	-12.85400391	+13.86474609	+1556	+7.13232422	-10.30957031	-1.39746094	+36.43066406	+4.26269531	-51.30615234	+1236
+1457971256.29029990	+8.82861328	-7.17187500	-1.39306641	+49.46044922	+3.14208984	-53.08593750	+1692	+8.67480469	-6.32812500	-1.11181641	+1.14257813	-12.85400391	+13.95263672	+1556	+7.12353516	-10.31396484	-1.37109375	+36.49658203	+4.21875000	-51.26220703	+1232
+1457971256.29870010	+8.80664063	-7.17187500	-1.34912109	+49.59228516	+3.09814453	-52.95410156	+1700	+8.65283203	-6.32812500	-1.06787109	+1.27441406	-12.76611328	+14.10644531	+1552	+7.09277344	-10.32714844	-1.33154297	+36.58447266	+4.15283203	-51.08642578	+1224
+1457971256.30279990	+8.79345703	-7.17187500	-1.32714844	+49.65820313	+3.09814453	-52.88818359	+1704	+8.64404297	-6.32812500	-1.04589844	+1.34033203	-12.72216797	+14.17236328	+1552	+7.07958984	-10.33154297	-1.31396484	+36.62841797	+4.13085938	-50.99853516	+1220
+1457971256.30699990	+8.78027344	-7.17187500	-1.30957031	+49.70214844	+3.07617188	-52.84423828	+1708	+8.63085938	-6.33251953	-1.02392578	+1.40625000	-12.70019531	+14.23828125	+1556	+7.06201172	-10.33593750	-1.29638672	+36.62841797	+4.13085938	-50.91064453	+1216
+1457971256.31119990	+8.76708984	-7.17187500	-1.29199219	+49.76806641	+3.09814453	-52.73437500	+1712	+8.62207031	-6.33251953	-1.01074219	+1.47216797	-12.61230469	+14.30419922	+1556	+7.04443359	-10.34472656	-1.28759766	+36.65039063	+4.10888672	-50.77880859	+1212
+1457971256.31530000	+8.75390625	-7.17187500	-1.27441406	+49.81201172	+3.09814453	-52.69042969	+1716	+8.60888672	-6.33251953	-0.99316406	+1.53808594	-12.56835938	+14.37011719	+1556	+7.02685547	-10.34912109	-1.27880859	+36.65039063	+4.10888672	-50.64697266	+1212
+1457971256.32370000	+8.73193359	-7.17187500	-1.24365234	+49.94384766	+3.12011719	-52.55859375	+1728	+8.58691406	-6.33251953	-0.96240234	+1.66992188	-12.45849609	+14.47998047	+1560	+6.98730469	-10.36230469	-1.25244141	+36.67236328	+4.13085938	-50.42724609	+1212
+1457971256.32780000	+8.71875000	-7.17626953	-1.22607422	+49.98779297	+3.14208984	-52.51464844	+1732	+8.57812500	-6.33691406	-0.94482422	+1.73583984	-12.39257813	+14.52392578	+1560	+6.96972656	-10.37109375	-1.23925781	+36.67236328	+4.13085938	-50.33935547	+1212
+1457971256.33200000	+8.70556641	-7.17626953	-1.21289063	+50.03173828	+3.16406250	-52.47070313	+1736	+8.56494141	-6.33691406	-0.92724609	+1.80175781	-12.34863281	+14.54589844	+1564	+6.95214844	-10.37988281	-1.22607422	+36.67236328	+4.15283203	-50.25146484	+1216
+1457971256.33610010	+8.69238281	-7.18066406	-1.19970703	+50.07568359	+3.18603516	-52.40478516	+1740	+8.55615234	-6.34130859	-0.91406250	+1.84570313	-12.30468750	+14.61181641	+1568	+6.93017578	-10.38427734	-1.21728516	+36.67236328	+4.17480469	-50.14160156	+1216
+1457971256.34030010	+8.67919922	-7.18066406	-1.18652344	+50.11962891	+3.20800781	-52.33886719	+1744	+8.54296875	-6.34130859	-0.90527344	+1.91162109	-12.23876953	+14.65576172	+1568	+6.91259766	-10.39306641	-1.20849609	+36.67236328	+4.17480469	-50.03173828	+1216
+1457971256.34450010	+8.67041016	-7.18505859	-1.17333984	+50.16357422	+3.20800781	-52.29492188	+1752	+8.53417969	-6.34570313	-0.89208984	+1.97753906	-12.19482422	+14.69970703	+1572	+6.89941406	-10.39746094	-1.19531250	+36.69433594	+4.17480469	-49.94384766	+1220
+1457971256.35279990	+8.64404297	-7.18505859	-1.15136719	+50.27343750	+3.22998047	-52.18505859	+1760	+8.51220703	-6.34570313	-0.86572266	+2.08740234	-12.10693359	+14.83154297	+1580	+6.87744141	-10.41064453	-1.16894531	+36.78222656	+4.17480469	-49.83398438	+1220
+1457971256.35700010	+8.63525391	-7.18945313	-1.13818359	+50.31738281	+3.22998047	-52.16308594	+1768	+8.49902344	-6.35009766	-0.85693359	+2.13134766	-12.06298828	+14.87548828	+1584	+6.86865234	-10.41064453	-1.15136719	+36.84814453	+4.17480469	-49.79003906	+1224
+1457971256.36110000	+8.62646484	-7.18945313	-1.12500000	+50.36132813	+3.22998047	-52.11914063	+1772	+8.49023438	-6.35449219	-0.84375000	+2.17529297	-12.04101563	+14.94140625	+1584	+6.85986328	-10.41503906	-1.13818359	+36.89208984	+4.17480469	-49.76806641	+1224
+1457971256.36529990	+8.61328125	-7.19384766	-1.11621094	+50.40527344	+3.22998047	-52.07519531	+1780	+8.48144531	-6.35449219	-0.83496094	+2.21923828	-11.99707031	+14.98535156	+1588	+6.85107422	-10.42382813	-1.12060547	+36.95800781	+4.17480469	-49.74609375	+1224
+1457971256.36949990	+8.60449219	-7.19824219	-1.10302734	+50.44921875	+3.20800781	-52.05322266	+1784	+8.46826172	-6.35449219	-0.82177734	+2.28515625	-11.97509766	+15.05126953	+1592	+6.84667969	-10.42382813	-1.10302734	+37.02392578	+4.17480469	-49.74609375	+1224
+1457971256.37360000	+8.59130859	-7.19824219	-1.09423828	+50.49316406	+3.20800781	-51.98730469	+1792	+8.45947266	-6.35888672	-0.81298828	+2.32910156	-11.93115234	+15.11718750	+1592	+6.83789063	-10.42822266	-1.08544922	+37.08984375	+4.15283203	-49.72412109	+1220
+1457971256.38200000	+8.57373047	-7.20263672	-1.07666016	+50.58105469	+3.18603516	-51.87744141	+1804	+8.43750000	-6.36328125	-0.79541016	+2.41699219	-11.86523438	+15.24902344	+1600	+6.83349609	-10.43261719	-1.05908203	+37.26562500	+4.15283203	-49.70214844	+1212
+1457971256.38610010	+8.56494141	-7.20703125	-1.06347656	+50.64697266	+3.18603516	-51.83349609	+1808	+8.42871094	-6.36328125	-0.78662109	+2.46093750	-11.82128906	+15.31494141	+1600	+6.82910156	-10.43261719	-1.04150391	+37.35351563	+4.13085938	-49.72412109	+1208
+1457971256.39030000	+8.55615234	-7.20703125	-1.05468750	+50.69091797	+3.16406250	-51.78955078	+1816	+8.41992188	-6.36767578	-0.77783203	+2.48291016	-11.79931641	+15.35888672	+1604	+6.82910156	-10.43701172	-1.02392578	+37.41943359	+4.15283203	-49.72412109	+1204
+1457971256.39450000	+8.54296875	-7.21142578	-1.04589844	+50.73486328	+3.16406250	-51.74560547	+1824	+8.40673828	-6.36767578	-0.76904297	+2.52685547	-11.77734375	+15.40283203	+1604	+6.82031250	-10.43701172	-1.01074219	+37.48535156	+4.15283203	-49.76806641	+1200
+1457971256.39860010	+8.53417969	-7.21142578	-1.03710938	+50.77880859	+3.16406250	-51.70166016	+1828	+8.39794922	-6.36767578	-0.76025391	+2.57080078	-11.73339844	+15.44677734	+1608	+6.81591797	-10.44140625	-0.99316406	+37.52929688	+4.15283203	-49.76806641	+1196
+1457971256.40280010	+8.52539063	-7.21582031	-1.02832031	+50.82275391	+3.16406250	-51.63574219	+1836	+8.38916016	-6.37207031	-0.75146484	+2.61474609	-11.71142578	+15.46875000	+1608	+6.81152344	-10.44580078	-0.98437500	+37.57324219	+4.15283203	-49.76806641	+1192
+1457971256.41109990	+8.50781250	-7.21582031	-1.01513672	+50.91064453	+3.16406250	-51.52587891	+1848	+8.37158203	-6.37207031	-0.73388672	+2.70263672	-11.64550781	+15.53466797	+1612	+6.79394531	-10.45019531	-0.96240234	+37.66113281	+4.15283203	-49.74609375	+1188
+1457971256.41529990	+8.49462891	-7.22021484	-1.00634766	+50.95458984	+3.16406250	-51.48193359	+1852	+8.36279297	-6.37207031	-0.72509766	+2.72460938	-11.62353516	+15.55664063	+1616	+6.78515625	-10.45458984	-0.95361328	+37.68310547	+4.17480469	-49.72412109	+1188
+1457971256.41940000	+8.48583984	-7.22021484	-0.99755859	+51.02050781	+3.16406250	-51.43798828	+1860	+8.35400391	-6.37207031	-0.71630859	+2.76855469	-11.60156250	+15.55664063	+1616	+6.77197266	-10.45898438	-0.94042969	+37.70507813	+4.17480469	-49.72412109	+1184
+1457971256.42360000	+8.47705078	-7.22021484	-0.99316406	+51.06445313	+3.16406250	-51.39404297	+1868	+8.34521484	-6.37646484	-0.71191406	+2.81250000	-11.55761719	+15.55664063	+1620	+6.76318359	-10.45898438	-0.93164063	+37.70507813	+4.17480469	-49.70214844	+1184
+1457971256.42779990	+8.46826172	-7.22021484	-0.98437500	+51.10839844	+3.18603516	-51.35009766	+1872	+8.33642578	-6.37646484	-0.70312500	+2.85644531	-11.53564453	+15.55664063	+1620	+6.75000000	-10.46337891	-0.92724609	+37.70507813	+4.17480469	-49.68017578	+1184
+1457971256.43190000	+8.45947266	-7.22021484	-0.97558594	+51.17431641	+3.18603516	-51.30615234	+1880	+8.32763672	-6.37646484	-0.69433594	+2.90039063	-11.51367188	+15.53466797	+1624	+6.73242188	-10.46777344	-0.91845703	+37.70507813	+4.17480469	-49.65820313	+1184
+1457971256.44030000	+8.43750000	-7.21582031	-0.96240234	+51.26220703	+3.20800781	-51.19628906	+1888	+8.31445313	-6.37646484	-0.68115234	+2.96630859	-11.44775391	+15.51269531	+1628	+6.70166016	-10.48095703	-0.90966797	+37.63916016	+4.19677734	-49.54833984	+1180
+1457971256.44440010	+8.42871094	-7.21582031	-0.95800781	+51.32812500	+3.22998047	-51.15234375	+1892	+8.30566406	-6.37646484	-0.67236328	+3.01025391	-11.40380859	+15.49072266	+1628	+6.68847656	-10.48095703	-0.90527344	+37.61718750	+4.19677734	-49.50439453	+1176
+1457971256.44860010	+8.41992188	-7.21582031	-0.95361328	+51.37207031	+3.22998047	-51.08642578	+1900	+8.29687500	-6.37646484	-0.66357422	+3.05419922	-11.38183594	+15.46875000	+1632	+6.67089844	-10.48535156	-0.90087891	+37.61718750	+4.19677734	-49.43847656	+1176
+1457971256.45280000	+8.41113281	-7.21582031	-0.94482422	+51.41601563	+3.25195313	-51.06445313	+1904	+8.28808594	-6.37646484	-0.65917969	+3.09814453	-11.33789063	+15.46875000	+1632	+6.65771484	-10.48974609	-0.89648438	+37.59521484	+4.19677734	-49.39453125	+1172
+1457971256.45689990	+8.40234375	-7.21142578	-0.94042969	+51.48193359	+3.27392578	-51.02050781	+1908	+8.27929688	-6.37207031	-0.65039063	+3.14208984	-11.29394531	+15.44677734	+1636	+6.64013672	-10.49414063	-0.89208984	+37.57324219	+4.19677734	-49.35058594	+1172
+1457971256.46110010	+8.39355469	-7.21142578	-0.93164063	+51.52587891	+3.27392578	-50.97656250	+1912	+8.27490234	-6.37207031	-0.64599609	+3.18603516	-11.27197266	+15.42480469	+1640	+6.62695313	-10.49853516	-0.88330078	+37.55126953	+4.21875000	-49.30664063	+1172
+1457971256.46939990	+8.38037109	-7.21142578	-0.91845703	+51.61376953	+3.31787109	-50.91064453	+1924	+8.26171875	-6.37207031	-0.63281250	+3.25195313	-11.18408203	+15.40283203	+1644	+6.60498047	-10.50292969	-0.87451172	+37.52929688	+4.24072266	-49.21875000	+1172
+1457971256.47359990	+8.37597656	-7.21142578	-0.90966797	+51.67968750	+3.31787109	-50.84472656	+1928	+8.25292969	-6.37207031	-0.62402344	+3.29589844	-11.14013672	+15.40283203	+1648	+6.59179688	-10.50292969	-0.86572266	+37.52929688	+4.26269531	-49.17480469	+1172
+1457971256.47779990	+8.36718750	-7.21142578	-0.90527344	+51.67968750	+3.33984375	-50.80078125	+1932	+8.24853516	-6.37207031	-0.61962891	+3.31787109	-11.09619141	+15.40283203	+1648	+6.58300781	-10.50732422	-0.85693359	+37.52929688	+4.26269531	-49.13085938	+1172
+1457971256.48190000	+8.36279297	-7.21142578	-0.90087891	+51.72363281	+3.33984375	-50.77880859	+1936	+8.24414063	-6.37207031	-0.61523438	+3.36181641	-11.07421875	+15.38085938	+1652	+6.57861328	-10.50732422	-0.84814453	+37.55126953	+4.28466797	-49.10888672	+1168
+1457971256.48610000	+8.35839844	-7.21142578	-0.89208984	+51.78955078	+3.33984375	-50.75683594	+1940	+8.23974609	-6.37207031	-0.60644531	+3.40576172	-11.03027344	+15.38085938	+1652	+6.57421875	-10.50732422	-0.83935547	+37.59521484	+4.30664063	-49.10888672	+1168
+1457971256.49440000	+8.34960938	-7.21582031	-0.87890625	+51.81152344	+3.36181641	-50.75683594	+1952	+8.23095703	-6.37207031	-0.59765625	+3.44970703	-10.98632813	+15.35888672	+1660	+6.57421875	-10.50732422	-0.81738281	+37.66113281	+4.35058594	-49.13085938	+1164
+1457971256.49860000	+8.34960938	-7.21582031	-0.87451172	+51.85546875	+3.38378906	-50.75683594	+1956	+8.22656250	-6.37207031	-0.59326172	+3.47167969	-10.96435547	+15.35888672	+1660	+6.57421875	-10.50732422	-0.80419922	+37.70507813	+4.37255859	-49.13085938	+1164
+1457971256.50270010	+8.34521484	-7.21582031	-0.87011719	+51.85546875	+3.38378906	-50.73486328	+1960	+8.22216797	-6.37646484	-0.58886719	+3.49365234	-10.94238281	+15.35888672	+1660	+6.57421875	-10.51171875	-0.79541016	+37.72705078	+4.39453125	-49.15283203	+1164
+1457971256.50690010	+8.34521484	-7.22021484	-0.86132813	+51.87744141	+3.38378906	-50.75683594	+1968	+8.22216797	-6.37646484	-0.58447266	+3.49365234	-10.94238281	+15.33691406	+1664	+6.57861328	-10.51171875	-0.78222656	+37.77099609	+4.41650391	-49.19677734	+1164
+1457971256.51110010	+8.34521484	-7.22021484	-0.86132813	+51.89941406	+3.38378906	-50.75683594	+1972	+8.21777344	-6.37646484	-0.58007813	+3.51562500	-10.94238281	+15.31494141	+1664	+6.58300781	-10.51171875	-0.76904297	+37.81494141	+4.43847656	-49.24072266	+1164
+1457971256.51519990	+8.34082031	-7.22460938	-0.85693359	+51.89941406	+3.38378906	-50.75683594	+1976	+8.21777344	-6.37646484	-0.58007813	+3.51562500	-10.94238281	+15.31494141	+1664	+6.58740234	-10.51171875	-0.76025391	+37.83691406	+4.46044922	-49.26269531	+1164
+1457971256.52360010	+8.34082031	-7.22460938	-0.84814453	+51.92138672	+3.40576172	-50.80078125	+1988	+8.21777344	-6.37646484	-0.57568359	+3.53759766	-10.96435547	+15.27099609	+1664	+6.59179688	-10.51171875	-0.74267578	+37.90283203	+4.50439453	-49.35058594	+1172
+1457971256.52769990	+8.34082031	-7.22460938	-0.84814453	+51.92138672	+3.40576172	-50.82275391	+1992	+8.21777344	-6.38085938	-0.57128906	+3.55957031	-10.96435547	+15.24902344	+1664	+6.59619141	-10.51171875	-0.73388672	+37.92480469	+4.50439453	-49.39453125	+1172
+1457971256.53189990	+8.34082031	-7.22900391	-0.84375000	+51.92138672	+3.40576172	-50.84472656	+1996	+8.21777344	-6.38085938	-0.57128906	+3.55957031	-10.98632813	+15.22705078	+1664	+6.60058594	-10.51171875	-0.72509766	+37.92480469	+4.52636719	-49.43847656	+1176
+1457971256.53609990	+8.34521484	-7.22900391	-0.83935547	+51.92138672	+3.40576172	-50.86669922	+2000	+8.21777344	-6.38085938	-0.56689453	+3.55957031	-11.00830078	+15.20507813	+1664	+6.60058594	-10.51171875	-0.72070313	+37.92480469	+4.54833984	-49.46044922	+1176
+1457971256.54020000	+8.34521484	-7.22900391	-0.83935547	+51.92138672	+3.40576172	-50.88867188	+2004	+8.21777344	-6.38085938	-0.56689453	+3.55957031	-11.00830078	+15.18310547	+1664	+6.60058594	-10.51171875	-0.71630859	+37.92480469	+4.54833984	-49.48242188	+1180
+1457971256.54440000	+8.34521484	-7.23339844	-0.83935547	+51.92138672	+3.42773438	-50.91064453	+2008	+8.21777344	-6.38085938	-0.56689453	+3.55957031	-11.00830078	+15.16113281	+1664	+6.60498047	-10.51611328	-0.71191406	+37.92480469	+4.57031250	-49.50439453	+1180
+1457971256.55270000	+8.34521484	-7.23339844	-0.83935547	+51.92138672	+3.42773438	-50.93261719	+2016	+8.21777344	-6.38525391	-0.56689453	+3.55957031	-11.03027344	+15.11718750	+1664	+6.60498047	-10.51611328	-0.70751953	+37.88085938	+4.59228516	-49.54833984	+1184
+1457971256.55690000	+8.34521484	-7.23339844	-0.83496094	+51.92138672	+3.42773438	-50.95458984	+2020	+8.21777344	-6.38525391	-0.56689453	+3.55957031	-11.05224609	+15.11718750	+1664	+6.60058594	-10.51611328	-0.70312500	+37.85888672	+4.59228516	-49.54833984	+1184
+1457971256.56110000	+8.34521484	-7.23339844	-0.83496094	+51.92138672	+3.42773438	-50.97656250	+2024	+8.21777344	-6.38525391	-0.56689453	+3.55957031	-11.05224609	+15.09521484	+1664	+6.60058594	-10.52050781	-0.70312500	+37.83691406	+4.61425781	-49.57031250	+1184
+1457971256.56520010	+8.34521484	-7.23339844	-0.83496094	+51.92138672	+3.42773438	-50.97656250	+2028	+8.21777344	-6.38525391	-0.56689453	+3.55957031	-11.05224609	+15.09521484	+1664	+6.60058594	-10.52050781	-0.70312500	+37.81494141	+4.61425781	-49.57031250	+1188
+1457971256.56940010	+8.34521484	-7.23779297	-0.83496094	+51.92138672	+3.44970703	-50.99853516	+2032	+8.21777344	-6.38525391	-0.56689453	+3.55957031	-11.05224609	+15.07324219	+1664	+6.59619141	-10.52490234	-0.70312500	+37.79296875	+4.61425781	-49.57031250	+1188
+1457971256.57769990	+8.34521484	-7.23779297	-0.83496094	+51.92138672	+3.44970703	-51.02050781	+2036	+8.21777344	-6.38525391	-0.56250000	+3.55957031	-11.07421875	+15.05126953	+1664	+6.59179688	-10.52929688	-0.70312500	+37.74902344	+4.63623047	-49.57031250	+1188
+1457971256.58189990	+8.34521484	-7.23779297	-0.83496094	+51.92138672	+3.44970703	-51.02050781	+2040	+8.21777344	-6.38525391	-0.56250000	+3.55957031	-11.07421875	+15.05126953	+1664	+6.59179688	-10.52929688	-0.70312500	+37.70507813	+4.63623047	-49.57031250	+1188
+1457971256.58600000	+8.34521484	-7.23779297	-0.83496094	+51.94335938	+3.47167969	-51.04248047	+2040	+8.21777344	-6.38525391	-0.56250000	+3.55957031	-11.07421875	+15.02929688	+1664	+6.58740234	-10.53369141	-0.70312500	+37.68310547	+4.65820313	-49.57031250	+1188
+1457971256.59019990	+8.34521484	-7.23779297	-0.83496094	+51.94335938	+3.47167969	-51.06445313	+2044	+8.21777344	-6.38964844	-0.56250000	+3.58154297	-11.09619141	+15.00732422	+1664	+6.58300781	-10.53369141	-0.70312500	+37.66113281	+4.65820313	-49.57031250	+1188
+1457971256.59439990	+8.34521484	-7.23779297	-0.83056641	+51.96533203	+3.47167969	-51.08642578	+2048	+8.21777344	-6.38964844	-0.56250000	+3.58154297	-11.09619141	+14.96337891	+1668	+6.58300781	-10.53808594	-0.70312500	+37.63916016	+4.68017578	-49.59228516	+1188
+1457971256.59850000	+8.34521484	-7.24218750	-0.83056641	+51.98730469	+3.49365234	-51.10839844	+2048	+8.21777344	-6.38964844	-0.56250000	+3.58154297	-11.11816406	+14.91943359	+1668	+6.57861328	-10.53808594	-0.70312500	+37.61718750	+4.68017578	-49.59228516	+1188
+1457971256.60690000	+8.34521484	-7.24218750	-0.83056641	+52.07519531	+3.53759766	-51.17431641	+2052	+8.21777344	-6.39404297	-0.56250000	+3.64746094	-11.16210938	+14.76562500	+1668	+6.57421875	-10.54687500	-0.70312500	+37.55126953	+4.72412109	-49.61425781	+1188
+1457971256.61100010	+8.34521484	-7.24658203	-0.83056641	+52.11914063	+3.53759766	-51.19628906	+2056	+8.21777344	-6.39843750	-0.56250000	+3.66943359	-11.18408203	+14.67773438	+1672	+6.56982422	-10.55126953	-0.69873047	+37.52929688	+4.74609375	-49.63623047	+1184
+1457971256.61520000	+8.34521484	-7.24658203	-0.83056641	+52.16308594	+3.55957031	-51.24023438	+2056	+8.21777344	-6.39843750	-0.56250000	+3.71337891	-11.20605469	+14.56787109	+1672	+6.56982422	-10.55566406	-0.69873047	+37.50732422	+4.76806641	-49.68017578	+1184
+1457971256.61940000	+8.34082031	-7.24658203	-0.83056641	+52.22900391	+3.58154297	-51.26220703	+2060	+8.21337891	-6.40283203	-0.56250000	+3.75732422	-11.22802734	+14.47998047	+1676	+6.56982422	-10.55566406	-0.69433594	+37.50732422	+4.81201172	-49.70214844	+1184
+1457971256.62350010	+8.34082031	-7.25097656	-0.83056641	+52.27294922	+3.60351563	-51.30615234	+2060	+8.21337891	-6.40283203	-0.56689453	+3.80126953	-11.25000000	+14.39208984	+1676	+6.56982422	-10.56005859	-0.68994141	+37.50732422	+4.83398438	-49.74609375	+1184
+1457971256.62770010	+8.34082031	-7.25097656	-0.83056641	+52.33886719	+3.62548828	-51.32812500	+2060	+8.21337891	-6.40722656	-0.56689453	+3.86718750	-11.25000000	+14.28222656	+1680	+6.56982422	-10.56445313	-0.68554688	+37.52929688	+4.87792969	-49.81201172	+1184
+1457971256.63599990	+8.34082031	-7.25537109	-0.83056641	+52.44873047	+3.69140625	-51.35009766	+2064	+8.20898438	-6.41162109	-0.56689453	+3.95507813	-11.25000000	+14.10644531	+1680	+6.57421875	-10.56884766	-0.67236328	+37.57324219	+4.98779297	-49.92187500	+1184
+1457971256.64019990	+8.33642578	-7.25537109	-0.83056641	+52.49267578	+3.71337891	-51.35009766	+2068	+8.20458984	-6.41162109	-0.57128906	+3.99902344	-11.25000000	+14.04052734	+1684	+6.57421875	-10.56884766	-0.66357422	+37.61718750	+5.03173828	-49.98779297	+1184
+1457971256.64430000	+8.33642578	-7.25976563	-0.83056641	+52.55859375	+3.75732422	-51.35009766	+2068	+8.20458984	-6.41162109	-0.57128906	+4.04296875	-11.22802734	+13.97460938	+1684	+6.57861328	-10.57324219	-0.65478516	+37.68310547	+5.09765625	-50.05371094	+1184
+1457971256.64850000	+8.33203125	-7.25976563	-0.83496094	+52.60253906	+3.77929688	-51.35009766	+2072	+8.20019531	-6.41601563	-0.57128906	+4.08691406	-11.22802734	+13.93066406	+1684	+6.58300781	-10.57324219	-0.65039063	+37.72705078	+5.14160156	-50.09765625	+1188
+1457971256.65269990	+8.33203125	-7.25976563	-0.83496094	+52.64648438	+3.82324219	-51.32812500	+2072	+8.20019531	-6.41601563	-0.57568359	+4.13085938	-11.20605469	+13.86474609	+1684	+6.58300781	-10.57324219	-0.64160156	+37.77099609	+5.20751953	-50.14160156	+1188
+1457971256.66100000	+8.32324219	-7.26416016	-0.83935547	+52.71240234	+3.91113281	-51.28417969	+2076	+8.19140625	-6.41601563	-0.58007813	+4.19677734	-11.14013672	+13.77685547	+1684	+6.58740234	-10.57763672	-0.63281250	+37.85888672	+5.33935547	-50.18554688	+1192
+1457971256.66520000	+8.32324219	-7.26416016	-0.83935547	+52.75634766	+3.95507813	-51.26220703	+2076	+8.19140625	-6.42041016	-0.58007813	+4.24072266	-11.09619141	+13.73291016	+1684	+6.58740234	-10.57763672	-0.62841797	+37.90283203	+5.40527344	-50.20751953	+1192
+1457971256.66930010	+8.31884766	-7.26416016	-0.84375000	+52.80029297	+3.99902344	-51.24023438	+2080	+8.18701172	-6.42041016	-0.58007813	+4.26269531	-11.05224609	+13.68896484	+1684	+6.58740234	-10.58203125	-0.62402344	+37.94677734	+5.49316406	-50.20751953	+1196
+1457971256.67350010	+8.31445313	-7.26416016	-0.84375000	+52.82226563	+4.06494141	-51.19628906	+2080	+8.18261719	-6.42041016	-0.58447266	+4.30664063	-11.00830078	+13.66699219	+1684	+6.58300781	-10.58203125	-0.62402344	+37.96875000	+5.55908203	-50.20751953	+1196
+1457971256.67770000	+8.31005859	-7.26855469	-0.84814453	+52.86621094	+4.10888672	-51.15234375	+2080	+8.18261719	-6.42041016	-0.58447266	+4.32861328	-10.96435547	+13.62304688	+1680	+6.58300781	-10.58203125	-0.62402344	+37.99072266	+5.62500000	-50.16357422	+1200
+1457971256.68179990	+8.30566406	-7.26855469	-0.85253906	+52.88818359	+4.17480469	-51.10839844	+2080	+8.17822266	-6.42041016	-0.58886719	+4.35058594	-10.89843750	+13.60107422	+1680	+6.57861328	-10.58642578	-0.62402344	+37.99072266	+5.69091797	-50.14160156	+1200
+1457971256.69020010	+8.29687500	-7.26855469	-0.85693359	+52.95410156	+4.26269531	-50.99853516	+2080	+8.17382813	-6.42480469	-0.59326172	+4.41650391	-10.81054688	+13.53515625	+1676	+6.56542969	-10.59082031	-0.62841797	+37.99072266	+5.82275391	-50.05371094	+1204
+1457971256.69429990	+8.29248047	-7.26855469	-0.86132813	+52.99804688	+4.30664063	-50.95458984	+2080	+8.16943359	-6.42480469	-0.59326172	+4.43847656	-10.74462891	+13.51318359	+1676	+6.56103516	-10.59082031	-0.63281250	+37.99072266	+5.91064453	-50.00976563	+1204
+1457971256.69849990	+8.28808594	-7.26855469	-0.86132813	+53.04199219	+4.37255859	-50.91064453	+2080	+8.16503906	-6.42480469	-0.59326172	+4.46044922	-10.70068359	+13.49121094	+1676	+6.55224609	-10.59521484	-0.63281250	+37.96875000	+5.97656250	-49.94384766	+1204
+1457971256.70269990	+8.28369141	-7.26855469	-0.86572266	+53.06396484	+4.41650391	-50.86669922	+2080	+8.16503906	-6.42480469	-0.59765625	+4.48242188	-10.63476563	+13.46923828	+1672	+6.54345703	-10.59960938	-0.63720703	+37.96875000	+6.04248047	-49.89990234	+1204
+1457971256.71100000	+8.27929688	-7.26855469	-0.86572266	+53.12988281	+4.46044922	-50.77880859	+2072	+8.16064453	-6.42480469	-0.59765625	+4.54833984	-10.54687500	+13.42529297	+1668	+6.53027344	-10.60400391	-0.64599609	+37.92480469	+6.17431641	-49.79003906	+1204
+1457971256.71519990	+8.27929688	-7.26855469	-0.87011719	+53.17382813	+4.48242188	-50.75683594	+2072	+8.15625000	-6.42480469	-0.60205078	+4.57031250	-10.50292969	+13.42529297	+1668	+6.52587891	-10.60400391	-0.64599609	+37.92480469	+6.21826172	-49.74609375	+1204
+1457971256.71930000	+8.27490234	-7.26855469	-0.87011719	+53.19580078	+4.50439453	-50.71289063	+2068	+8.15625000	-6.42480469	-0.60205078	+4.59228516	-10.45898438	+13.42529297	+1664	+6.52148438	-10.60400391	-0.65039063	+37.90283203	+6.26220703	-49.70214844	+1200
+1457971256.72350000	+8.27490234	-7.26416016	-0.87011719	+53.21777344	+4.52636719	-50.69091797	+2064	+8.15625000	-6.42480469	-0.60205078	+4.61425781	-10.43701172	+13.40332031	+1664	+6.51708984	-10.60839844	-0.65039063	+37.90283203	+6.30615234	-49.68017578	+1196
+1457971256.72760010	+8.27490234	-7.26416016	-0.87011719	+53.26171875	+4.52636719	-50.69091797	+2060	+8.15185547	-6.42480469	-0.60205078	+4.63623047	-10.41503906	+13.40332031	+1660	+6.51269531	-10.60839844	-0.65039063	+37.90283203	+6.35009766	-49.68017578	+1192
+1457971256.73180010	+8.27490234	-7.26416016	-0.87011719	+53.28369141	+4.52636719	-50.66894531	+2056	+8.15185547	-6.42480469	-0.60205078	+4.65820313	-10.39306641	+13.40332031	+1660	+6.51269531	-10.60839844	-0.65039063	+37.90283203	+6.37207031	-49.68017578	+1188
+1457971256.74009990	+8.27490234	-7.26416016	-0.87011719	+53.32763672	+4.50439453	-50.64697266	+2052	+8.15185547	-6.42480469	-0.60644531	+4.68017578	-10.37109375	+13.42529297	+1656	+6.51269531	-10.60839844	-0.65039063	+37.92480469	+6.41601563	-49.70214844	+1184
+1457971256.74429990	+8.27929688	-7.26416016	-0.87011719	+53.32763672	+4.50439453	-50.64697266	+2048	+8.15185547	-6.42480469	-0.60644531	+4.68017578	-10.34912109	+13.42529297	+1652	+6.51708984	-10.60839844	-0.64599609	+37.94677734	+6.41601563	-49.72412109	+1180
+1457971256.74850010	+8.27929688	-7.26855469	-0.86572266	+53.34960938	+4.48242188	-50.64697266	+2048	+8.15185547	-6.42480469	-0.60644531	+4.70214844	-10.34912109	+13.42529297	+1652	+6.52148438	-10.60839844	-0.64160156	+37.96875000	+6.43798828	-49.74609375	+1180
+1457971256.75260000	+8.27929688	-7.26855469	-0.86572266	+53.37158203	+4.46044922	-50.64697266	+2044	+8.15185547	-6.42480469	-0.60644531	+4.70214844	-10.34912109	+13.44726563	+1648	+6.52148438	-10.60839844	-0.64160156	+37.99072266	+6.43798828	-49.76806641	+1176
+1457971256.75679990	+8.27929688	-7.26855469	-0.86572266	+53.37158203	+4.46044922	-50.66894531	+2044	+8.15625000	-6.42480469	-0.60205078	+4.72412109	-10.37109375	+13.44726563	+1648	+6.52587891	-10.60839844	-0.63720703	+38.01269531	+6.43798828	-49.79003906	+1176
+1457971256.76510000	+8.28369141	-7.26855469	-0.86572266	+53.39355469	+4.43847656	-50.66894531	+2040	+8.15625000	-6.42480469	-0.60205078	+4.72412109	-10.37109375	+13.44726563	+1644	+6.53466797	-10.60839844	-0.63281250	+38.03466797	+6.43798828	-49.85595703	+1176
+1457971256.76930000	+8.28369141	-7.26855469	-0.86132813	+53.41552734	+4.41650391	-50.66894531	+2040	+8.15625000	-6.42480469	-0.60205078	+4.72412109	-10.37109375	+13.44726563	+1644	+6.53466797	-10.60839844	-0.62841797	+38.05664063	+6.43798828	-49.87792969	+1176
