# Supplementary material for: A direct effect of perception on action when grasping a cup
Source: Sci Rep. 2018 Jan 9;8:171. doi: 10.1038/s41598-017-18591-5 (PMC5760564; doi:10.1038/s41598-017-18591-5)
Supplement: Supplementary file 6 — Supplementary Information [file 41598_2017_18591_MOESM6_ESM.zip › SciRep_Data/S01instruct/S01_100instruct_Tr67.dat]

+1000000000000.00000000	+0.00000000	+0.00000000	+0.00000000	+0.00000000	+0.00000000	+0.00000000	+0	+0.00000000	+0.00000000	+0.00000000	+0.00000000	+0.00000000	+0.00000000	+0	+0.00000000	+0.00000000	+0.00000000	+0.00000000	+0.00000000	+0.00000000	+0
+1457971256.77350000	+8.28808594	-7.26855469	-0.86132813	+53.41552734	+4.39453125	-50.66894531	+2040	+8.15625000	-6.42480469	-0.60205078	+4.74609375	-10.39306641	+13.46923828	+1640	+6.53906250	-10.60839844	-0.62402344	+38.07861328	+6.43798828	-49.89990234	+1176
+1457971256.77760000	+8.28808594	-7.26855469	-0.86132813	+53.41552734	+4.39453125	-50.69091797	+2040	+8.15625000	-6.42480469	-0.60205078	+4.74609375	-10.39306641	+13.46923828	+1640	+6.54345703	-10.60839844	-0.62402344	+38.07861328	+6.43798828	-49.92187500	+1176
+1457971256.78180000	+8.28808594	-7.26855469	-0.86132813	+53.43750000	+4.37255859	-50.69091797	+2040	+8.15625000	-6.42480469	-0.60205078	+4.74609375	-10.39306641	+13.46923828	+1640	+6.54345703	-10.60839844	-0.61962891	+38.10058594	+6.43798828	-49.94384766	+1176
+1457971256.79010010	+8.29248047	-7.26855469	-0.85693359	+53.45947266	+4.35058594	-50.69091797	+2040	+8.15625000	-6.42919922	-0.60205078	+4.74609375	-10.39306641	+13.46923828	+1636	+6.55224609	-10.60839844	-0.61523438	+38.12255859	+6.43798828	-50.00976563	+1176
+1457971256.79430010	+8.29248047	-7.26855469	-0.85693359	+53.45947266	+4.35058594	-50.69091797	+2040	+8.15625000	-6.42919922	-0.60205078	+4.74609375	-10.39306641	+13.46923828	+1636	+6.55224609	-10.60839844	-0.61523438	+38.14453125	+6.43798828	-50.03173828	+1180
+1457971256.79839990	+8.29248047	-7.26855469	-0.85693359	+53.48144531	+4.32861328	-50.69091797	+2040	+8.15625000	-6.42919922	-0.60205078	+4.74609375	-10.39306641	+13.46923828	+1636	+6.55664063	-10.60839844	-0.61083984	+38.14453125	+6.43798828	-50.05371094	+1180
+1457971256.80259990	+8.29687500	-7.26855469	-0.85693359	+53.48144531	+4.32861328	-50.69091797	+2040	+8.15625000	-6.42919922	-0.60205078	+4.76806641	-10.39306641	+13.46923828	+1632	+6.55664063	-10.60839844	-0.61083984	+38.16650391	+6.43798828	-50.05371094	+1180
+1457971263.42059990	+8.10351563	-7.25537109	-0.96240234	+60.86425781	+2.30712891	-43.70361328	+1756	+7.95849609	-6.44238281	-0.58447266	+4.57031250	-8.23974609	+16.01806641	+1488	+6.48632813	-10.73144531	-0.57568359	+40.12207031	+8.96484375	-49.87792969	+1148
+1457971263.42479990	+8.09912109	-7.25537109	-0.96240234	+60.84228516	+2.30712891	-43.70361328	+1756	+7.95849609	-6.44238281	-0.58447266	+4.57031250	-8.26171875	+15.99609375	+1488	+6.47753906	-10.73583984	-0.58007813	+40.05615234	+8.94287109	-49.85595703	+1148
+1457971263.42890000	+8.09912109	-7.25537109	-0.96240234	+60.84228516	+2.30712891	-43.70361328	+1756	+7.95849609	-6.44238281	-0.58447266	+4.57031250	-8.26171875	+15.99609375	+1488	+6.46875000	-10.73583984	-0.58447266	+40.01220703	+8.94287109	-49.81201172	+1148
+1457971263.43310000	+8.09912109	-7.25537109	-0.96240234	+60.84228516	+2.30712891	-43.70361328	+1756	+7.95849609	-6.44238281	-0.58007813	+4.57031250	-8.26171875	+15.99609375	+1488	+6.46435547	-10.73583984	-0.58886719	+39.99023438	+8.92089844	-49.79003906	+1144
+1457971263.43730000	+8.09912109	-7.25537109	-0.96240234	+60.84228516	+2.30712891	-43.70361328	+1756	+7.95849609	-6.44238281	-0.58007813	+4.57031250	-8.26171875	+15.99609375	+1488	+6.45996094	-10.74023438	-0.59326172	+39.94628906	+8.92089844	-49.74609375	+1144
+1457971263.44140010	+8.09912109	-7.25537109	-0.96240234	+60.84228516	+2.30712891	-43.70361328	+1752	+7.95849609	-6.44238281	-0.58007813	+4.57031250	-8.28369141	+15.99609375	+1488	+6.45556641	-10.74023438	-0.59765625	+39.92431641	+8.89892578	-49.74609375	+1140
+1457971263.44560000	+8.09912109	-7.25537109	-0.96240234	+60.84228516	+2.30712891	-43.70361328	+1752	+7.95849609	-6.44238281	-0.58007813	+4.57031250	-8.28369141	+15.97412109	+1488	+6.45556641	-10.74023438	-0.60205078	+39.90234375	+8.89892578	-49.74609375	+1136
+1457971263.44970010	+8.09912109	-7.25537109	-0.96240234	+60.84228516	+2.28515625	-43.72558594	+1752	+7.95849609	-6.44238281	-0.58007813	+4.59228516	-8.30566406	+15.97412109	+1488	+6.45556641	-10.74023438	-0.60205078	+39.90234375	+8.89892578	-49.74609375	+1136
+1457971263.45390010	+8.09912109	-7.25537109	-0.96240234	+60.84228516	+2.28515625	-43.72558594	+1752	+7.95849609	-6.44238281	-0.58007813	+4.59228516	-8.30566406	+15.97412109	+1488	+6.45556641	-10.74023438	-0.59765625	+39.90234375	+8.89892578	-49.76806641	+1132
+1457971263.45810010	+8.09912109	-7.25537109	-0.96240234	+60.84228516	+2.28515625	-43.72558594	+1748	+7.95849609	-6.44238281	-0.58007813	+4.59228516	-8.32763672	+15.97412109	+1492	+6.45996094	-10.74023438	-0.59765625	+39.92431641	+8.89892578	-49.79003906	+1128
+1457971263.46639990	+8.10351563	-7.25537109	-0.96240234	+60.86425781	+2.28515625	-43.74755859	+1748	+7.95849609	-6.44238281	-0.58007813	+4.59228516	-8.34960938	+15.97412109	+1492	+6.46435547	-10.74023438	-0.59326172	+39.94628906	+8.87695313	-49.81201172	+1124
+1457971263.47059990	+8.10351563	-7.25537109	-0.95800781	+60.86425781	+2.26318359	-43.76953125	+1748	+7.95849609	-6.44238281	-0.58007813	+4.59228516	-8.34960938	+15.97412109	+1492	+6.46875000	-10.74023438	-0.58886719	+39.96826172	+8.87695313	-49.83398438	+1120
+1457971263.47470000	+8.10351563	-7.25537109	-0.95800781	+60.86425781	+2.26318359	-43.76953125	+1748	+7.95849609	-6.44238281	-0.58007813	+4.59228516	-8.37158203	+15.97412109	+1492	+6.46875000	-10.74023438	-0.58886719	+39.96826172	+8.87695313	-49.85595703	+1120
+1457971263.47890000	+8.10351563	-7.25537109	-0.95800781	+60.86425781	+2.26318359	-43.79150391	+1748	+7.95849609	-6.44238281	-0.58007813	+4.59228516	-8.39355469	+15.97412109	+1492	+6.47314453	-10.74023438	-0.58886719	+39.99023438	+8.87695313	-49.87792969	+1116
+1457971263.48309990	+8.10351563	-7.25537109	-0.95800781	+60.86425781	+2.26318359	-43.79150391	+1748	+7.95849609	-6.44238281	-0.58007813	+4.61425781	-8.39355469	+15.97412109	+1492	+6.47314453	-10.74023438	-0.58447266	+39.99023438	+8.87695313	-49.87792969	+1116
+1457971263.49140000	+8.10791016	-7.25537109	-0.95800781	+60.88623047	+2.26318359	-43.81347656	+1748	+7.95849609	-6.44238281	-0.58007813	+4.61425781	-8.41552734	+15.95214844	+1492	+6.47753906	-10.74023438	-0.58447266	+40.03417969	+8.87695313	-49.92187500	+1112
+1457971263.49970010	+8.10791016	-7.25537109	-0.95800781	+60.88623047	+2.24121094	-43.83544922	+1748	+7.95849609	-6.44238281	-0.58007813	+4.61425781	-8.43750000	+15.95214844	+1492	+6.48193359	-10.74023438	-0.58007813	+40.05615234	+8.87695313	-49.94384766	+1112
+1457971263.50810000	+8.10791016	-7.25537109	-0.95800781	+60.90820313	+2.24121094	-43.85742188	+1752	+7.95849609	-6.44238281	-0.58007813	+4.63623047	-8.45947266	+15.95214844	+1492	+6.48632813	-10.74023438	-0.58007813	+40.05615234	+8.87695313	-49.96582031	+1108
+1457971263.51640010	+8.10791016	-7.25537109	-0.95800781	+60.90820313	+2.24121094	-43.85742188	+1752	+7.95849609	-6.44238281	-0.58007813	+4.63623047	-8.45947266	+15.93017578	+1496	+6.48632813	-10.74023438	-0.57568359	+40.07812500	+8.87695313	-49.98779297	+1108
+1457971263.52469990	+8.10791016	-7.25537109	-0.95800781	+60.90820313	+2.24121094	-43.87939453	+1752	+7.95849609	-6.44238281	-0.58007813	+4.63623047	-8.48144531	+15.93017578	+1496	+6.48632813	-10.74023438	-0.57568359	+40.07812500	+8.87695313	-50.00976563	+1104
+1457971263.53300000	+8.10791016	-7.25537109	-0.95800781	+60.90820313	+2.26318359	-43.87939453	+1752	+7.95849609	-6.44238281	-0.58007813	+4.63623047	-8.48144531	+15.90820313	+1496	+6.48193359	-10.74023438	-0.58007813	+40.05615234	+8.87695313	-49.98779297	+1104
+1457971263.54140000	+8.10791016	-7.25537109	-0.95800781	+60.90820313	+2.26318359	-43.87939453	+1752	+7.95849609	-6.44238281	-0.58007813	+4.65820313	-8.48144531	+15.90820313	+1496	+6.48193359	-10.74023438	-0.58007813	+40.05615234	+8.85498047	-49.98779297	+1100
+1457971263.54970000	+8.10791016	-7.25537109	-0.95800781	+60.93017578	+2.26318359	-43.87939453	+1752	+7.95849609	-6.44238281	-0.58007813	+4.65820313	-8.48144531	+15.88623047	+1496	+6.48193359	-10.74462891	-0.58447266	+40.03417969	+8.85498047	-49.98779297	+1100
+1457971263.55800010	+8.10791016	-7.25537109	-0.95800781	+60.93017578	+2.26318359	-43.90136719	+1752	+7.95849609	-6.44238281	-0.58007813	+4.65820313	-8.50341797	+15.88623047	+1496	+6.48193359	-10.74462891	-0.58447266	+40.03417969	+8.85498047	-49.98779297	+1096
+1457971263.56220010	+8.10791016	-7.25537109	-0.95800781	+60.93017578	+2.26318359	-43.90136719	+1752	+7.95849609	-6.44238281	-0.58007813	+4.65820313	-8.50341797	+15.88623047	+1496	+6.47753906	-10.74462891	-0.58447266	+40.03417969	+8.85498047	-50.00976563	+1096
+1457971263.57049990	+8.10791016	-7.25537109	-0.95800781	+60.93017578	+2.26318359	-43.90136719	+1752	+7.95849609	-6.44238281	-0.58007813	+4.68017578	-8.52539063	+15.86425781	+1496	+6.48193359	-10.74462891	-0.58447266	+40.03417969	+8.85498047	-50.00976563	+1092
+1457971263.57890010	+8.10791016	-7.25537109	-0.95800781	+60.93017578	+2.26318359	-43.90136719	+1752	+7.95849609	-6.44238281	-0.58007813	+4.68017578	-8.52539063	+15.86425781	+1500	+6.48193359	-10.74462891	-0.58447266	+40.05615234	+8.83300781	-50.05371094	+1092
+1457971263.58719990	+8.10791016	-7.25537109	-0.95800781	+60.95214844	+2.26318359	-43.92333984	+1752	+7.95849609	-6.44238281	-0.58007813	+4.68017578	-8.54736328	+15.84228516	+1500	+6.48632813	-10.74462891	-0.58007813	+40.07812500	+8.83300781	-50.07568359	+1092
+1457971263.59550000	+8.11230469	-7.25537109	-0.95800781	+60.95214844	+2.26318359	-43.94531250	+1752	+7.96289063	-6.44238281	-0.58007813	+4.70214844	-8.56933594	+15.84228516	+1500	+6.49072266	-10.74462891	-0.57568359	+40.12207031	+8.83300781	-50.14160156	+1096
+1457971263.60380010	+8.11230469	-7.25537109	-0.95361328	+60.95214844	+2.26318359	-43.94531250	+1752	+7.96289063	-6.44238281	-0.58007813	+4.70214844	-8.59130859	+15.82031250	+1500	+6.49951172	-10.74023438	-0.57128906	+40.16601563	+8.83300781	-50.18554688	+1100
+1457971263.61220000	+8.11230469	-7.25976563	-0.95361328	+60.95214844	+2.26318359	-43.96728516	+1756	+7.96289063	-6.44238281	-0.58007813	+4.70214844	-8.61328125	+15.82031250	+1500	+6.50390625	-10.74023438	-0.56689453	+40.18798828	+8.83300781	-50.25146484	+1104
+1457971263.62050010	+8.11230469	-7.25976563	-0.95361328	+60.97412109	+2.26318359	-43.98925781	+1756	+7.96289063	-6.44238281	-0.58007813	+4.72412109	-8.63525391	+15.79833984	+1500	+6.50830078	-10.74023438	-0.55810547	+40.20996094	+8.83300781	-50.31738281	+1108
+1457971263.62879990	+8.11230469	-7.25976563	-0.95361328	+60.97412109	+2.26318359	-43.98925781	+1756	+7.96289063	-6.44238281	-0.58007813	+4.72412109	-8.65722656	+15.79833984	+1500	+6.50830078	-10.74023438	-0.55810547	+40.23193359	+8.83300781	-50.33935547	+1112
+1457971263.63299990	+8.11230469	-7.25976563	-0.95361328	+60.97412109	+2.26318359	-44.01123047	+1760	+7.96289063	-6.44238281	-0.58007813	+4.72412109	-8.65722656	+15.77636719	+1500	+6.50830078	-10.74023438	-0.55810547	+40.23193359	+8.83300781	-50.36132813	+1112
+1457971263.64130000	+8.11230469	-7.25976563	-0.95361328	+60.97412109	+2.26318359	-44.01123047	+1760	+7.96289063	-6.44238281	-0.58007813	+4.74609375	-8.65722656	+15.77636719	+1496	+6.50830078	-10.74023438	-0.55810547	+40.23193359	+8.83300781	-50.36132813	+1112
+1457971263.64549990	+8.11230469	-7.25976563	-0.95361328	+60.97412109	+2.26318359	-44.01123047	+1760	+7.96289063	-6.44238281	-0.58007813	+4.74609375	-8.67919922	+15.77636719	+1496	+6.50830078	-10.74462891	-0.55810547	+40.20996094	+8.81103516	-50.38330078	+1116
+1457971263.64969990	+8.11230469	-7.25976563	-0.95361328	+60.97412109	+2.26318359	-44.01123047	+1760	+7.96289063	-6.44238281	-0.58007813	+4.74609375	-8.67919922	+15.75439453	+1496	+6.50390625	-10.74462891	-0.55810547	+40.20996094	+8.81103516	-50.38330078	+1116
+1457971263.65800000	+8.11230469	-7.25976563	-0.95361328	+60.97412109	+2.26318359	-44.03320313	+1764	+7.96289063	-6.44238281	-0.58007813	+4.74609375	-8.67919922	+15.75439453	+1496	+6.50390625	-10.74462891	-0.56250000	+40.18798828	+8.81103516	-50.36132813	+1116
+1457971263.66220000	+8.11230469	-7.25976563	-0.95361328	+60.99609375	+2.26318359	-44.03320313	+1764	+7.96289063	-6.44238281	-0.58007813	+4.74609375	-8.67919922	+15.73242188	+1496	+6.49951172	-10.74462891	-0.56250000	+40.16601563	+8.81103516	-50.36132813	+1116
+1457971263.66630010	+8.11230469	-7.25976563	-0.95361328	+60.99609375	+2.26318359	-44.03320313	+1764	+7.96289063	-6.44238281	-0.58007813	+4.74609375	-8.67919922	+15.73242188	+1496	+6.49951172	-10.74902344	-0.56689453	+40.14404297	+8.81103516	-50.36132813	+1116
+1457971263.67050000	+8.11230469	-7.25976563	-0.95361328	+60.99609375	+2.26318359	-44.03320313	+1764	+7.96289063	-6.44238281	-0.58007813	+4.76806641	-8.67919922	+15.73242188	+1496	+6.49511719	-10.74902344	-0.56689453	+40.14404297	+8.81103516	-50.36132813	+1116
+1457971263.67470000	+8.11230469	-7.25976563	-0.95361328	+60.99609375	+2.26318359	-44.03320313	+1764	+7.96289063	-6.44238281	-0.58007813	+4.76806641	-8.67919922	+15.71044922	+1496	+6.49511719	-10.74902344	-0.56689453	+40.14404297	+8.81103516	-50.36132813	+1116
+1457971263.67880010	+8.10791016	-7.25976563	-0.95361328	+60.99609375	+2.26318359	-44.03320313	+1764	+7.96289063	-6.44677734	-0.58007813	+4.76806641	-8.70117188	+15.71044922	+1496	+6.49511719	-10.74902344	-0.56689453	+40.12207031	+8.81103516	-50.36132813	+1116
+1457971263.68300010	+8.10791016	-7.25976563	-0.95361328	+60.99609375	+2.28515625	-44.03320313	+1764	+7.95849609	-6.44677734	-0.58007813	+4.76806641	-8.70117188	+15.68847656	+1496	+6.49072266	-10.74902344	-0.56689453	+40.12207031	+8.81103516	-50.36132813	+1116
+1457971263.69129990	+8.10791016	-7.25976563	-0.95361328	+60.99609375	+2.28515625	-44.05517578	+1764	+7.95849609	-6.44677734	-0.58007813	+4.76806641	-8.70117188	+15.68847656	+1496	+6.49072266	-10.74902344	-0.56689453	+40.12207031	+8.81103516	-50.36132813	+1112
+1457971263.69549990	+8.10791016	-7.25976563	-0.95361328	+60.99609375	+2.28515625	-44.05517578	+1764	+7.95849609	-6.44677734	-0.58007813	+4.76806641	-8.70117188	+15.68847656	+1496	+6.49072266	-10.75341797	-0.56689453	+40.12207031	+8.81103516	-50.38330078	+1112
+1457971263.69960000	+8.10791016	-7.25976563	-0.95800781	+60.99609375	+2.28515625	-44.05517578	+1764	+7.95849609	-6.44677734	-0.58007813	+4.76806641	-8.70117188	+15.68847656	+1496	+6.49072266	-10.75341797	-0.56689453	+40.12207031	+8.81103516	-50.38330078	+1112
+1457971263.70380000	+8.10791016	-7.25976563	-0.95800781	+60.99609375	+2.28515625	-44.05517578	+1768	+7.95849609	-6.44677734	-0.58007813	+4.76806641	-8.72314453	+15.66650391	+1496	+6.49511719	-10.75341797	-0.56689453	+40.12207031	+8.81103516	-50.40527344	+1108
+1457971263.71210000	+8.11230469	-7.25976563	-0.95361328	+61.01806641	+2.26318359	-44.07714844	+1768	+7.95849609	-6.44677734	-0.58007813	+4.79003906	-8.72314453	+15.66650391	+1496	+6.49511719	-10.75341797	-0.56689453	+40.14404297	+8.81103516	-50.42724609	+1108
+1457971263.71630000	+8.11230469	-7.25976563	-0.95361328	+61.01806641	+2.26318359	-44.07714844	+1768	+7.95849609	-6.44677734	-0.58007813	+4.79003906	-8.72314453	+15.66650391	+1496	+6.49951172	-10.75341797	-0.56250000	+40.14404297	+8.81103516	-50.44921875	+1108
+1457971263.72050000	+8.11230469	-7.25976563	-0.95361328	+61.01806641	+2.26318359	-44.07714844	+1768	+7.95849609	-6.44677734	-0.58007813	+4.79003906	-8.74511719	+15.66650391	+1496	+6.49951172	-10.75341797	-0.56250000	+40.16601563	+8.81103516	-50.44921875	+1108
+1457971263.72460010	+8.11230469	-7.25976563	-0.95361328	+61.01806641	+2.26318359	-44.09912109	+1768	+7.95849609	-6.44677734	-0.58007813	+4.79003906	-8.74511719	+15.66650391	+1496	+6.49951172	-10.75341797	-0.56250000	+40.16601563	+8.81103516	-50.47119141	+1108
+1457971263.72880010	+8.11230469	-7.25976563	-0.95361328	+61.01806641	+2.26318359	-44.09912109	+1768	+7.95849609	-6.44677734	-0.58007813	+4.79003906	-8.74511719	+15.66650391	+1496	+6.50390625	-10.74902344	-0.56250000	+40.18798828	+8.81103516	-50.49316406	+1108
+1457971263.73300000	+8.11230469	-7.25976563	-0.95361328	+61.01806641	+2.26318359	-44.09912109	+1768	+7.95849609	-6.44677734	-0.58007813	+4.79003906	-8.74511719	+15.66650391	+1496	+6.50390625	-10.74902344	-0.55810547	+40.18798828	+8.78906250	-50.49316406	+1108
+1457971263.73709990	+8.11230469	-7.26416016	-0.95361328	+61.01806641	+2.26318359	-44.09912109	+1768	+7.95849609	-6.44677734	-0.58007813	+4.79003906	-8.76708984	+15.66650391	+1496	+6.50830078	-10.74902344	-0.55810547	+40.20996094	+8.78906250	-50.51513672	+1108
+1457971263.74130010	+8.11230469	-7.26416016	-0.95361328	+61.01806641	+2.26318359	-44.12109375	+1768	+7.95849609	-6.44677734	-0.58007813	+4.79003906	-8.76708984	+15.66650391	+1496	+6.50830078	-10.74902344	-0.55810547	+40.20996094	+8.78906250	-50.53710938	+1108
+1457971263.74550010	+8.11230469	-7.26416016	-0.95361328	+61.01806641	+2.26318359	-44.12109375	+1768	+7.95849609	-6.44677734	-0.58007813	+4.79003906	-8.76708984	+15.66650391	+1496	+6.50830078	-10.74902344	-0.55810547	+40.23193359	+8.78906250	-50.53710938	+1112
+1457971263.74959990	+8.11230469	-7.26416016	-0.95361328	+61.01806641	+2.26318359	-44.12109375	+1772	+7.95849609	-6.44677734	-0.58007813	+4.81201172	-8.76708984	+15.66650391	+1496	+6.50830078	-10.74902344	-0.55371094	+40.23193359	+8.78906250	-50.55908203	+1112
+1457971263.75379990	+8.11230469	-7.26416016	-0.95361328	+61.01806641	+2.26318359	-44.12109375	+1772	+7.95849609	-6.44677734	-0.58007813	+4.81201172	-8.76708984	+15.66650391	+1496	+6.50830078	-10.74902344	-0.55371094	+40.23193359	+8.78906250	-50.55908203	+1112
+1457971263.75790000	+8.11230469	-7.26416016	-0.95361328	+61.01806641	+2.26318359	-44.12109375	+1772	+7.95849609	-6.44677734	-0.58007813	+4.81201172	-8.78906250	+15.66650391	+1496	+6.51269531	-10.74902344	-0.55371094	+40.23193359	+8.78906250	-50.55908203	+1112
+1457971263.76210000	+8.11230469	-7.26416016	-0.95361328	+61.01806641	+2.26318359	-44.12109375	+1772	+7.95849609	-6.44677734	-0.58007813	+4.81201172	-8.78906250	+15.66650391	+1496	+6.51269531	-10.74902344	-0.55371094	+40.25390625	+8.78906250	-50.55908203	+1112
+1457971263.76630000	+8.11230469	-7.26416016	-0.95361328	+61.01806641	+2.26318359	-44.12109375	+1772	+7.95849609	-6.44677734	-0.58007813	+4.81201172	-8.78906250	+15.66650391	+1496	+6.50830078	-10.74902344	-0.55371094	+40.25390625	+8.78906250	-50.55908203	+1112
+1457971263.77460000	+8.11230469	-7.26416016	-0.95361328	+61.01806641	+2.26318359	-44.14306641	+1772	+7.95849609	-6.44677734	-0.58007813	+4.81201172	-8.78906250	+15.66650391	+1496	+6.50830078	-10.74902344	-0.55810547	+40.23193359	+8.76708984	-50.55908203	+1112
+1457971263.77880000	+8.11230469	-7.26416016	-0.95361328	+61.04003906	+2.26318359	-44.14306641	+1772	+7.95849609	-6.44677734	-0.58007813	+4.81201172	-8.78906250	+15.64453125	+1496	+6.50830078	-10.74902344	-0.55810547	+40.23193359	+8.76708984	-50.55908203	+1112
+1457971263.78290010	+8.11230469	-7.26416016	-0.95361328	+61.04003906	+2.26318359	-44.14306641	+1772	+7.95849609	-6.44677734	-0.58007813	+4.81201172	-8.78906250	+15.64453125	+1496	+6.50830078	-10.74902344	-0.55810547	+40.23193359	+8.76708984	-50.55908203	+1112
+1457971263.78710010	+8.11230469	-7.26416016	-0.95361328	+61.04003906	+2.26318359	-44.14306641	+1772	+7.95849609	-6.44677734	-0.58007813	+4.81201172	-8.78906250	+15.64453125	+1496	+6.50390625	-10.74902344	-0.55810547	+40.23193359	+8.76708984	-50.55908203	+1112
+1457971263.79130010	+8.11230469	-7.26416016	-0.95361328	+61.04003906	+2.26318359	-44.14306641	+1772	+7.95849609	-6.44677734	-0.58007813	+4.81201172	-8.81103516	+15.64453125	+1496	+6.50390625	-10.75341797	-0.56250000	+40.23193359	+8.74511719	-50.55908203	+1112
+1457971263.79539990	+8.11230469	-7.26416016	-0.95361328	+61.04003906	+2.26318359	-44.14306641	+1772	+7.95849609	-6.44677734	-0.58007813	+4.81201172	-8.81103516	+15.64453125	+1496	+6.50390625	-10.75341797	-0.56250000	+40.20996094	+8.74511719	-50.55908203	+1112
+1457971263.79959990	+8.11230469	-7.26416016	-0.95361328	+61.04003906	+2.26318359	-44.14306641	+1772	+7.95849609	-6.44677734	-0.58007813	+4.81201172	-8.81103516	+15.64453125	+1496	+6.50390625	-10.75341797	-0.56250000	+40.20996094	+8.74511719	-50.55908203	+1112
+1457971263.80380010	+8.11230469	-7.26416016	-0.95361328	+61.04003906	+2.26318359	-44.14306641	+1772	+7.95849609	-6.44677734	-0.58007813	+4.81201172	-8.81103516	+15.64453125	+1496	+6.50390625	-10.75341797	-0.56250000	+40.20996094	+8.74511719	-50.53710938	+1112
+1457971263.80790000	+8.11230469	-7.26416016	-0.95361328	+61.04003906	+2.26318359	-44.16503906	+1772	+7.95849609	-6.44677734	-0.58007813	+4.83398438	-8.81103516	+15.64453125	+1496	+6.50390625	-10.75341797	-0.56689453	+40.20996094	+8.72314453	-50.55908203	+1112
+1457971263.81209990	+8.11230469	-7.26416016	-0.95361328	+61.04003906	+2.26318359	-44.16503906	+1768	+7.95849609	-6.44677734	-0.58007813	+4.83398438	-8.81103516	+15.64453125	+1496	+6.49951172	-10.75341797	-0.56689453	+40.20996094	+8.72314453	-50.55908203	+1112
+1457971263.81629990	+8.11230469	-7.25976563	-0.95361328	+61.04003906	+2.26318359	-44.16503906	+1768	+7.95849609	-6.44677734	-0.58007813	+4.83398438	-8.81103516	+15.64453125	+1496	+6.49951172	-10.75341797	-0.56689453	+40.23193359	+8.72314453	-50.55908203	+1112
+1457971263.82040000	+8.11230469	-7.25976563	-0.95361328	+61.04003906	+2.26318359	-44.18701172	+1768	+7.95849609	-6.44677734	-0.58007813	+4.83398438	-8.81103516	+15.64453125	+1496	+6.50390625	-10.75341797	-0.56689453	+40.23193359	+8.72314453	-50.55908203	+1112
+1457971263.82460000	+8.11230469	-7.25976563	-0.95361328	+61.06201172	+2.26318359	-44.18701172	+1768	+7.95849609	-6.44677734	-0.58007813	+4.83398438	-8.83300781	+15.64453125	+1496	+6.50390625	-10.75341797	-0.56689453	+40.23193359	+8.70117188	-50.58105469	+1112
+1457971263.82880000	+8.11230469	-7.25976563	-0.95361328	+61.06201172	+2.26318359	-44.20898438	+1768	+7.95849609	-6.44677734	-0.58007813	+4.83398438	-8.83300781	+15.64453125	+1496	+6.50390625	-10.74902344	-0.56689453	+40.25390625	+8.70117188	-50.58105469	+1112
+1457971263.83290000	+8.11230469	-7.25976563	-0.95361328	+61.06201172	+2.26318359	-44.20898438	+1768	+7.95849609	-6.44677734	-0.58007813	+4.83398438	-8.83300781	+15.64453125	+1496	+6.50390625	-10.74902344	-0.56689453	+40.27587891	+8.70117188	-50.60302734	+1112
+1457971263.83710000	+8.11230469	-7.25976563	-0.95361328	+61.08398438	+2.26318359	-44.23095703	+1768	+7.95849609	-6.44677734	-0.58007813	+4.83398438	-8.85498047	+15.64453125	+1496	+6.50830078	-10.74902344	-0.56250000	+40.27587891	+8.70117188	-50.62500000	+1112
+1457971263.84120010	+8.11230469	-7.25976563	-0.95361328	+61.08398438	+2.26318359	-44.27490234	+1768	+7.95849609	-6.44677734	-0.58007813	+4.83398438	-8.85498047	+15.62255859	+1496	+6.50830078	-10.74902344	-0.56250000	+40.29785156	+8.67919922	-50.64697266	+1112
+1457971263.84540010	+8.11230469	-7.25976563	-0.95361328	+61.08398438	+2.26318359	-44.29687500	+1768	+7.95849609	-6.44677734	-0.58007813	+4.85595703	-8.85498047	+15.62255859	+1496	+6.51269531	-10.74902344	-0.56250000	+40.31982422	+8.67919922	-50.66894531	+1116
+1457971263.84960010	+8.11669922	-7.25976563	-0.95361328	+61.10595703	+2.28515625	-44.34082031	+1768	+7.95849609	-6.44238281	-0.58007813	+4.85595703	-8.87695313	+15.62255859	+1496	+6.51708984	-10.74902344	-0.55810547	+40.34179688	+8.67919922	-50.69091797	+1116
+1457971263.85369990	+8.11669922	-7.25976563	-0.95361328	+61.10595703	+2.28515625	-44.36279297	+1768	+7.95849609	-6.44677734	-0.58007813	+4.85595703	-8.89892578	+15.60058594	+1496	+6.51708984	-10.74902344	-0.55810547	+40.36376953	+8.67919922	-50.73486328	+1116
+1457971263.85789990	+8.11669922	-7.25976563	-0.95361328	+61.12792969	+2.28515625	-44.40673828	+1768	+7.95849609	-6.44677734	-0.58007813	+4.85595703	-8.92089844	+15.60058594	+1496	+6.52148438	-10.74902344	-0.55371094	+40.38574219	+8.67919922	-50.75683594	+1120
+1457971263.86620000	+8.11669922	-7.25976563	-0.95361328	+61.14990234	+2.30712891	-44.51660156	+1772	+7.96289063	-6.44677734	-0.58447266	+4.87792969	-8.96484375	+15.53466797	+1496	+6.52587891	-10.74902344	-0.54931641	+40.40771484	+8.65722656	-50.84472656	+1124
+1457971263.87040000	+8.11669922	-7.25976563	-0.95361328	+61.17187500	+2.32910156	-44.58251953	+1772	+7.96289063	-6.44677734	-0.58447266	+4.89990234	-9.00878906	+15.51269531	+1496	+6.53027344	-10.74902344	-0.54931641	+40.42968750	+8.65722656	-50.86669922	+1124
+1457971263.87459990	+8.12109375	-7.25976563	-0.95361328	+61.19384766	+2.35107422	-44.64843750	+1772	+7.96289063	-6.44677734	-0.58447266	+4.92187500	-9.05273438	+15.46875000	+1496	+6.53027344	-10.74902344	-0.54931641	+40.45166016	+8.65722656	-50.91064453	+1124
+1457971263.87870000	+8.12109375	-7.26416016	-0.95361328	+61.19384766	+2.37304688	-44.71435547	+1776	+7.96289063	-6.44677734	-0.58886719	+4.92187500	-9.09667969	+15.42480469	+1496	+6.53027344	-10.74902344	-0.54492188	+40.45166016	+8.65722656	-50.95458984	+1124
+1457971263.88290000	+8.11669922	-7.26416016	-0.95361328	+61.21582031	+2.39501953	-44.78027344	+1776	+7.96289063	-6.44677734	-0.58886719	+4.94384766	-9.11865234	+15.35888672	+1496	+6.53027344	-10.75341797	-0.54492188	+40.45166016	+8.65722656	-50.97656250	+1128
+1457971263.88710000	+8.11669922	-7.26416016	-0.95800781	+61.23779297	+2.43896484	-44.82421875	+1776	+7.96289063	-6.45117188	-0.59326172	+4.96582031	-9.16259766	+15.29296875	+1496	+6.53027344	-10.75341797	-0.54931641	+40.45166016	+8.65722656	-51.02050781	+1128
+1457971263.89120010	+8.11669922	-7.26416016	-0.95800781	+61.23779297	+2.48291016	-44.86816406	+1776	+7.96289063	-6.45117188	-0.59326172	+4.98779297	-9.20654297	+15.20507813	+1500	+6.53027344	-10.75781250	-0.54931641	+40.42968750	+8.63525391	-51.04248047	+1128
+1457971263.89540000	+8.11669922	-7.26416016	-0.96240234	+61.23779297	+2.52685547	-44.91210938	+1780	+7.95849609	-6.45117188	-0.59765625	+4.98779297	-9.25048828	+15.13916016	+1500	+6.52587891	-10.75781250	-0.54931641	+40.40771484	+8.63525391	-51.06445313	+1128
+1457971263.89960000	+8.11230469	-7.26855469	-0.96240234	+61.25976563	+2.57080078	-44.95605469	+1780	+7.95849609	-6.45556641	-0.60205078	+5.00976563	-9.29443359	+15.05126953	+1500	+6.52587891	-10.76220703	-0.55371094	+40.38574219	+8.63525391	-51.06445313	+1128
+1457971263.90370010	+8.11230469	-7.26855469	-0.96679688	+61.25976563	+2.61474609	-45.00000000	+1780	+7.95849609	-6.45556641	-0.60644531	+5.03173828	-9.31640625	+14.94140625	+1500	+6.52148438	-10.76220703	-0.55810547	+40.36376953	+8.63525391	-51.08642578	+1128
+1457971263.90790010	+8.11230469	-7.27294922	-0.97119141	+61.25976563	+2.68066406	-45.02197266	+1784	+7.95849609	-6.45996094	-0.61083984	+5.05371094	-9.33837891	+14.85351563	+1504	+6.51708984	-10.76660156	-0.56250000	+40.34179688	+8.65722656	-51.10839844	+1128
+1457971263.91199990	+8.10791016	-7.27294922	-0.97558594	+61.25976563	+2.74658203	-45.06591797	+1784	+7.95849609	-6.46435547	-0.61523438	+5.07568359	-9.36035156	+14.74365234	+1504	+6.51708984	-10.77099609	-0.56250000	+40.31982422	+8.65722656	-51.13037109	+1128
+1457971263.92039990	+8.10791016	-7.28173828	-0.98437500	+61.25976563	+2.87841797	-45.10986328	+1784	+7.95849609	-6.46875000	-0.62402344	+5.09765625	-9.38232422	+14.52392578	+1508	+6.51269531	-10.77539063	-0.57128906	+40.27587891	+8.70117188	-51.15234375	+1124
+1457971263.92450000	+8.10791016	-7.28173828	-0.98876953	+61.28173828	+2.96630859	-45.15380859	+1784	+7.95849609	-6.47314453	-0.63281250	+5.09765625	-9.38232422	+14.37011719	+1508	+6.50830078	-10.77978516	-0.57128906	+40.25390625	+8.72314453	-51.17431641	+1120
+1457971263.92870000	+8.10791016	-7.28613281	-0.99755859	+61.28173828	+3.07617188	-45.17578125	+1784	+7.95410156	-6.47753906	-0.63720703	+5.11962891	-9.40429688	+14.21630859	+1508	+6.50830078	-10.78417969	-0.57568359	+40.23193359	+8.76708984	-51.19628906	+1120
+1457971263.93290000	+8.10791016	-7.29052734	-1.00634766	+61.28173828	+3.16406250	-45.19775391	+1784	+7.95410156	-6.48193359	-0.64599609	+5.14160156	-9.40429688	+14.08447266	+1512	+6.51269531	-10.78417969	-0.58007813	+40.23193359	+8.81103516	-51.21826172	+1116
+1457971263.94120000	+8.10791016	-7.30371094	-1.01953125	+61.30371094	+3.42773438	-45.28564453	+1784	+7.94970703	-6.49072266	-0.66796875	+5.20751953	-9.40429688	+13.68896484	+1512	+6.51708984	-10.78857422	-0.58007813	+40.25390625	+8.92089844	-51.30615234	+1108
+1457971263.94540000	+8.10791016	-7.30810547	-1.03271484	+61.32568359	+3.53759766	-45.30761719	+1784	+7.94970703	-6.49511719	-0.68115234	+5.22949219	-9.38232422	+13.51318359	+1516	+6.52148438	-10.79296875	-0.58007813	+40.27587891	+8.98681641	-51.35009766	+1108
+1457971263.94950010	+8.10791016	-7.31250000	-1.04589844	+61.36962891	+3.71337891	-45.35156250	+1780	+7.94531250	-6.49951172	-0.69433594	+5.29541016	-9.36035156	+13.27148438	+1516	+6.52587891	-10.79736328	-0.58007813	+40.31982422	+9.07470703	-51.39404297	+1104
+1457971263.95370010	+8.10791016	-7.32128906	-1.05908203	+61.39160156	+3.86718750	-45.41748047	+1780	+7.94531250	-6.50390625	-0.70751953	+5.36132813	-9.36035156	+13.02978516	+1512	+6.53466797	-10.79736328	-0.57568359	+40.34179688	+9.18457031	-51.45996094	+1104
+1457971263.95790000	+8.10351563	-7.32568359	-1.07226563	+61.43554688	+4.02099609	-45.41748047	+1780	+7.94091797	-6.50830078	-0.72509766	+5.42724609	-9.33837891	+12.83203125	+1516	+6.54345703	-10.79736328	-0.57568359	+40.40771484	+9.27246094	-51.52587891	+1104
+1457971263.96199990	+8.10351563	-7.33447266	-1.08984375	+61.50146484	+4.19677734	-45.46142578	+1780	+7.93652344	-6.50830078	-0.74267578	+5.55908203	-9.31640625	+12.52441406	+1512	+6.55224609	-10.80175781	-0.58007813	+40.45166016	+9.38232422	-51.59179688	+1104
+1457971263.96620010	+8.10351563	-7.33886719	-1.10302734	+61.56738281	+4.35058594	-45.54931641	+1776	+7.93212891	-6.51269531	-0.76025391	+5.66894531	-9.36035156	+12.26074219	+1512	+6.56103516	-10.80175781	-0.58007813	+40.51757813	+9.51416016	-51.65771484	+1104
+1457971263.97040010	+8.10351563	-7.34326172	-1.12500000	+61.63330078	+4.50439453	-45.57128906	+1776	+7.92773438	-6.51708984	-0.78222656	+5.75683594	-9.33837891	+12.04101563	+1512	+6.56982422	-10.80615234	-0.58447266	+40.58349609	+9.60205078	-51.72363281	+1104
+1457971263.97449990	+8.09912109	-7.35205078	-1.14257813	+61.69921875	+4.68017578	-45.65917969	+1772	+7.91894531	-6.51708984	-0.80419922	+5.95458984	-9.33837891	+11.73339844	+1512	+6.58300781	-10.80615234	-0.59326172	+40.67138672	+9.75585938	-51.81152344	+1108
+1457971263.97869990	+8.09912109	-7.35205078	-1.15576172	+61.76513672	+4.83398438	-45.76904297	+1768	+7.91455078	-6.52148438	-0.82177734	+6.13037109	-9.40429688	+11.42578125	+1504	+6.59179688	-10.81054688	-0.59765625	+40.73730469	+9.88769531	-51.89941406	+1108
+1457971263.98289990	+8.09912109	-7.35644531	-1.18212891	+61.85302734	+4.96582031	-45.81298828	+1764	+7.91015625	-6.52587891	-0.85253906	+6.30615234	-9.38232422	+11.20605469	+1504	+6.59619141	-10.81054688	-0.61083984	+40.78125000	+9.99755859	-51.96533203	+1112
+1457971263.98700000	+8.09472656	-7.36962891	-1.20410156	+61.85302734	+5.14160156	-45.90087891	+1760	+7.90136719	-6.52587891	-0.87451172	+6.52587891	-9.38232422	+10.89843750	+1500	+6.60498047	-10.81933594	-0.63281250	+40.82519531	+10.12939453	-52.00927734	+1112
+1457971263.99120000	+8.09472656	-7.36962891	-1.22607422	+61.91894531	+5.29541016	-46.05468750	+1752	+7.89697266	-6.53027344	-0.89648438	+6.78955078	-9.49218750	+10.54687500	+1496	+6.60937500	-10.81933594	-0.65039063	+40.86914063	+10.23925781	-52.09716797	+1116
+1457971263.99530010	+8.10351563	-7.37402344	-1.25683594	+61.98486328	+5.40527344	-46.12060547	+1748	+7.89257813	-6.53027344	-0.93603516	+7.05322266	-9.47021484	+10.32714844	+1496	+6.61376953	-10.82373047	-0.67675781	+40.89111328	+10.32714844	-52.11914063	+1116
+1457971264.00370000	+8.10351563	-7.39599609	-1.30517578	+61.87500000	+5.77880859	-46.47216797	+1732	+7.87939453	-6.53027344	-0.98876953	+7.77832031	-9.66796875	+9.53613281	+1484	+6.62255859	-10.83691406	-0.74707031	+40.82519531	+10.48095703	-52.27294922	+1120
+1457971264.00780010	+8.11230469	-7.40039063	-1.34472656	+61.89697266	+5.91064453	-46.60400391	+1724	+7.87939453	-6.53466797	-1.03710938	+8.17382813	-9.64599609	+9.25048828	+1484	+6.62255859	-10.84130859	-0.78662109	+40.78125000	+10.52490234	-52.31689453	+1120
+1457971264.01200010	+8.11230469	-7.42675781	-1.37988281	+61.63330078	+6.13037109	-46.77978516	+1716	+7.87060547	-6.53466797	-1.07226563	+8.61328125	-9.71191406	+8.76708984	+1480	+6.63134766	-10.85449219	-0.83935547	+40.67138672	+10.59082031	-52.38281250	+1124
+1457971264.01620010	+8.12548828	-7.43115234	-1.41064453	+61.52343750	+6.32812500	-47.04345703	+1708	+7.86621094	-6.53466797	-1.10742188	+9.18457031	-9.90966797	+8.26171875	+1472	+6.63574219	-10.85888672	-0.87451172	+40.51757813	+10.63476563	-52.53662109	+1128
+1457971264.02029990	+8.14306641	-7.43994141	-1.45898438	+61.43554688	+6.48193359	-47.24121094	+1704	+7.87060547	-6.53466797	-1.16455078	+9.75585938	-9.88769531	+7.88818359	+1472	+6.64013672	-10.86767578	-0.92724609	+40.40771484	+10.65673828	-52.55859375	+1132
+1457971264.02449990	+8.15185547	-7.47509766	-1.50292969	+61.04003906	+6.74560547	-47.48291016	+1704	+7.85742188	-6.53466797	-1.21289063	+10.39306641	-9.95361328	+7.29492188	+1468	+6.64892578	-10.88085938	-0.97998047	+40.23193359	+10.67871094	-52.60253906	+1140
+1457971264.02870010	+8.16943359	-7.47949219	-1.54248047	+60.79833984	+6.96533203	-47.81250000	+1700	+7.85742188	-6.53027344	-1.25244141	+11.16210938	-10.17333984	+6.63574219	+1460	+6.65771484	-10.88085938	-1.02392578	+40.05615234	+10.72265625	-52.80029297	+1148
+1457971264.03699990	+8.21337891	-7.52783203	-1.65234375	+60.02929688	+7.42675781	-48.44970703	+1708	+7.85302734	-6.53027344	-1.37988281	+12.83203125	-10.23925781	+5.38330078	+1464	+6.68847656	-10.89843750	-1.13818359	+39.66064453	+10.74462891	-53.08593750	+1172
+1457971264.04119990	+8.24414063	-7.54101563	-1.70507813	+59.67773438	+7.69042969	-48.84521484	+1712	+7.85742188	-6.52148438	-1.43261719	+13.84277344	-10.41503906	+4.61425781	+1460	+6.70605469	-10.90283203	-1.18652344	+39.41894531	+10.76660156	-53.32763672	+1184
+1457971264.04530000	+8.27929688	-7.55859375	-1.76660156	+59.30419922	+7.93212891	-49.26269531	+1720	+7.86621094	-6.51269531	-1.51171875	+14.91943359	-10.43701172	+3.95507813	+1464	+6.72802734	-10.91162109	-1.25244141	+39.17724609	+10.76660156	-53.52539063	+1196
+1457971264.04950000	+8.30566406	-7.59375000	-1.82812500	+58.66699219	+8.21777344	-49.68017578	+1728	+7.85742188	-6.51708984	-1.58642578	+15.93017578	-10.43701172	+3.12011719	+1460	+6.75000000	-10.92041016	-1.31396484	+38.89160156	+10.78857422	-53.74511719	+1208
+1457971264.05370000	+8.34521484	-7.61132813	-1.89843750	+58.18359375	+8.48144531	-50.11962891	+1736	+7.86181641	-6.50390625	-1.65673828	+17.13867188	-10.52490234	+2.28515625	+1460	+6.78076172	-10.92041016	-1.36669922	+38.62792969	+10.78857422	-54.07470703	+1220
+1457971264.05780010	+8.38916016	-7.63330078	-1.96435547	+57.67822266	+8.72314453	-50.62500000	+1748	+7.87500000	-6.48632813	-1.74462891	+18.45703125	-10.52490234	+1.53808594	+1464	+6.81152344	-10.92480469	-1.43701172	+38.36425781	+10.74462891	-54.31640625	+1236
+1457971264.06200000	+8.42431641	-7.66406250	-2.03906250	+56.99707031	+9.00878906	-51.13037109	+1752	+7.87500000	-6.48632813	-1.83251953	+19.57763672	-10.48095703	+0.68115234	+1460	+6.84228516	-10.92919922	-1.50732422	+38.07861328	+10.74462891	-54.60205078	+1248
+1457971264.06620000	+8.46826172	-7.68164063	-2.11376953	+56.44775391	+9.27246094	-51.65771484	+1764	+7.87939453	-6.46435547	-1.92041016	+20.91796875	-10.48095703	-0.13183594	+1464	+6.88183594	-10.92480469	-1.57324219	+37.79296875	+10.70068359	-54.95361328	+1264
+1457971264.07030010	+8.52099609	-7.70361328	-2.18847656	+55.85449219	+9.51416016	-52.27294922	+1776	+7.90136719	-6.44238281	-2.01269531	+22.36816406	-10.48095703	-0.96679688	+1464	+6.92138672	-10.92480469	-1.64355469	+37.50732422	+10.65673828	-55.30517578	+1276
+1457971264.07450010	+8.56494141	-7.72998047	-2.26757813	+55.12939453	+9.75585938	-52.84423828	+1784	+7.90136719	-6.44238281	-2.11376953	+23.48876953	-10.37109375	-1.77978516	+1456	+6.96093750	-10.92480469	-1.71826172	+37.17773438	+10.61279297	-55.67871094	+1288
+1457971264.07859990	+8.61767578	-7.74755859	-2.35986328	+54.51416016	+9.97558594	-53.37158203	+1800	+7.91015625	-6.40722656	-2.22363281	+24.82910156	-10.26123047	-2.48291016	+1460	+7.00048828	-10.92041016	-1.78857422	+36.87011719	+10.56884766	-56.07421875	+1300
+1457971264.08279990	+8.67480469	-7.76513672	-2.43457031	+53.85498047	+10.19531250	-54.07470703	+1812	+7.93652344	-6.37646484	-2.31591797	+26.30126953	-10.23925781	-3.31787109	+1460	+7.04443359	-10.91162109	-1.86767578	+36.54052734	+10.48095703	-56.42578125	+1312
+1457971264.08699990	+8.72314453	-7.78271484	-2.51806641	+53.12988281	+10.37109375	-54.68994141	+1820	+7.94531250	-6.37646484	-2.42578125	+27.31201172	-10.08544922	-4.06494141	+1444	+7.08398438	-10.90722656	-1.95117188	+36.16699219	+10.41503906	-56.77734375	+1324
+1457971264.09110000	+8.78466797	-7.79589844	-2.61474609	+52.49267578	+10.54687500	-55.21728516	+1836	+7.96289063	-6.33691406	-2.54882813	+28.56445313	-9.90966797	-4.68017578	+1444	+7.13232422	-10.89404297	-2.03466797	+35.83740234	+10.30517578	-57.15087891	+1336
+1457971264.09530000	+8.84619141	-7.80908203	-2.69384766	+51.76757813	+10.70068359	-55.96435547	+1848	+7.99365234	-6.30175781	-2.64550781	+29.92675781	-9.88769531	-5.51513672	+1444	+7.17626953	-10.88085938	-2.11816406	+35.46386719	+10.17333984	-57.52441406	+1348
+1457971264.09949990	+8.89892578	-7.82226563	-2.78173828	+51.04248047	+10.78857422	-56.62353516	+1860	+8.00683594	-6.29736328	-2.76416016	+30.82763672	-9.68994141	-6.19628906	+1432	+7.21582031	-10.87207031	-2.20605469	+35.06835938	+10.06347656	-57.91992188	+1360
+1457971264.10360000	+8.96044922	-7.82666016	-2.88281250	+50.38330078	+10.92041016	-57.17285156	+1876	+8.02880859	-6.25341797	-2.89160156	+31.94824219	-9.47021484	-6.72363281	+1440	+7.25976563	-10.85009766	-2.29833984	+34.69482422	+9.95361328	-58.27148438	+1376
+1457971264.10780000	+9.03076172	-7.83544922	-2.95751953	+49.65820313	+11.00830078	-57.96386719	+1888	+8.06835938	-6.20947266	-2.98828125	+33.15673828	-9.42626953	-7.55859375	+1444	+7.30371094	-10.83251953	-2.39062500	+34.27734375	+9.82177734	-58.64501953	+1388
+1457971264.11200000	+9.09228516	-7.83984375	-3.04541016	+48.91113281	+11.03027344	-58.62304688	+1900	+8.09472656	-6.20068359	-3.10693359	+33.92578125	-9.22851563	-8.21777344	+1440	+7.34765625	-10.81933594	-2.47851563	+33.81591797	+9.66796875	-59.04052734	+1404
+1457971264.11610010	+9.15820313	-7.83544922	-3.14648438	+48.25195313	+11.07421875	-59.19433594	+1920	+8.12109375	-6.15234375	-3.23876953	+34.89257813	-8.96484375	-8.70117188	+1456	+7.38720703	-10.79296875	-2.57519531	+33.39843750	+9.53613281	-59.37011719	+1420
+1457971264.12030010	+9.22851563	-7.83544922	-3.21679688	+47.50488281	+11.07421875	-59.98535156	+1936	+8.16503906	-6.10839844	-3.33984375	+35.94726563	-8.89892578	-9.53613281	+1464	+7.43115234	-10.77099609	-2.67626953	+32.93701172	+9.36035156	-59.72167969	+1436
+1457971264.12450000	+9.29443359	-7.83105469	-3.30029297	+46.73583984	+10.98632813	-60.66650391	+1952	+8.20019531	-6.08642578	-3.45849609	+36.65039063	-8.70117188	-10.15136719	+1468	+7.46630859	-10.74462891	-2.77294922	+32.43164063	+9.18457031	-60.05126953	+1452
+1457971264.12859990	+9.36914063	-7.82226563	-3.39697266	+46.07666016	+10.92041016	-61.25976563	+1976	+8.23535156	-6.03369141	-3.59033203	+37.50732422	-8.43750000	-10.63476563	+1488	+7.51464844	-10.70947266	-2.87841797	+32.01416016	+9.00878906	-60.35888672	+1476
+1457971264.13280010	+9.44824219	-7.81787109	-3.46289063	+45.28564453	+10.81054688	-62.09472656	+1992	+8.28808594	-5.98535156	-3.68261719	+38.43017578	-8.34960938	-11.44775391	+1500	+7.55859375	-10.67871094	-2.97070313	+31.55273438	+8.76708984	-60.75439453	+1500
+1457971264.13700010	+9.52294922	-7.80468750	-3.53759766	+44.53857422	+10.61279297	-62.81982422	+2016	+8.33203125	-5.95019531	-3.79687500	+39.08935547	-8.17382813	-12.08496094	+1512	+7.60253906	-10.64794922	-3.06738281	+31.04736328	+8.54736328	-61.14990234	+1520
+1457971264.14529990	+9.68554688	-7.77392578	-3.68261719	+43.08837891	+10.19531250	-64.31396484	+2060	+8.43310547	-5.83593750	-4.02099609	+40.69335938	-7.82226563	-13.38134766	+1552	+7.70361328	-10.56884766	-3.25634766	+30.19042969	+8.02001953	-61.91894531	+1572
+1457971264.14940000	+9.76904297	-7.75195313	-3.75292969	+42.34130859	+9.88769531	-65.06103516	+2084	+8.48583984	-5.79199219	-4.13085938	+41.35253906	-7.69042969	-13.97460938	+1572	+7.74755859	-10.53369141	-3.34863281	+29.68505859	+7.73437500	-62.31445313	+1600
+1457971264.15360000	+9.85253906	-7.72998047	-3.83203125	+41.63818359	+9.58007813	-65.69824219	+2112	+8.53857422	-5.73046875	-4.25390625	+42.05566406	-7.47070313	-14.45800781	+1596	+7.80468750	-10.48095703	-3.44970703	+29.31152344	+7.40478516	-62.66601563	+1632
+1457971264.15780000	+9.94042969	-7.70800781	-3.88476563	+40.84716797	+9.20654297	-66.53320313	+2136	+8.60009766	-5.66894531	-4.34179688	+42.80273438	-7.40478516	-15.24902344	+1616	+7.86621094	-10.43701172	-3.53759766	+28.89404297	+7.00927734	-63.08349609	+1660
+1457971264.16190000	+10.02832031	-7.67724609	-3.94628906	+40.12207031	+8.76708984	-67.25830078	+2160	+8.65722656	-5.61181641	-4.44726563	+43.41796875	-7.33886719	-15.79833984	+1636	+7.91894531	-10.38867188	-3.62548828	+28.43261719	+6.61376953	-63.52294922	+1688
+1457971264.16610000	+10.12060547	-7.64648438	-4.02099609	+39.44091797	+8.32763672	-67.89550781	+2188	+8.71875000	-5.54150391	-4.56152344	+44.07714844	-7.18505859	-16.25976563	+1664	+7.98925781	-10.32714844	-3.71777344	+28.10302734	+6.17431641	-63.89648438	+1720
+1457971264.17030000	+10.21289063	-7.62011719	-4.06494141	+38.67187500	+7.84423828	-68.73046875	+2212	+8.78466797	-5.47998047	-4.64062500	+44.73632813	-7.16308594	-17.02880859	+1680	+8.05957031	-10.27001953	-3.79248047	+27.75146484	+5.69091797	-64.42382813	+1748
+1457971264.17440010	+10.30517578	-7.58056641	-4.11328125	+37.96875000	+7.25097656	-69.43359375	+2232	+8.85058594	-5.41406250	-4.74169922	+45.30761719	-7.14111328	-17.55615234	+1704	+8.12988281	-10.21728516	-3.86718750	+27.35595703	+5.16357422	-64.90722656	+1776
+1457971264.17860010	+10.39746094	-7.54541016	-4.17919922	+37.28759766	+6.74560547	-70.04882813	+2260	+8.92089844	-5.33935547	-4.84716797	+45.90087891	-7.05322266	-18.01757813	+1724	+8.20458984	-10.14697266	-3.95507813	+27.09228516	+4.63623047	-65.30273438	+1804
+1457971264.18280010	+10.49414063	-7.51464844	-4.21875000	+36.54052734	+6.15234375	-70.81787109	+2276	+8.99121094	-5.26904297	-4.92187500	+46.45019531	-7.09716797	-18.74267578	+1744	+8.28369141	-10.08544922	-4.02099609	+26.76269531	+4.04296875	-65.80810547	+1832
+1457971264.18689990	+10.58642578	-7.46630859	-4.26269531	+35.88134766	+5.49316406	-71.45507813	+2296	+9.06591797	-5.19873047	-5.00976563	+46.93359375	-7.16308594	-19.24804688	+1764	+8.35839844	-10.01953125	-4.09130859	+26.41113281	+3.44970703	-66.29150391	+1852
+1457971264.19109990	+10.67871094	-7.42675781	-4.31982422	+35.20019531	+4.89990234	-71.98242188	+2316	+9.13623047	-5.11962891	-5.11083984	+47.41699219	-7.16308594	-19.68750000	+1784	+8.44189453	-9.94042969	-4.17041016	+26.16943359	+2.81250000	-66.64306641	+1880
+1457971264.19530010	+10.77099609	-7.38281250	-4.35058594	+34.49707031	+4.24072266	-72.66357422	+2332	+9.21533203	-5.04492188	-5.17675781	+47.85644531	-7.29492188	-20.39062500	+1796	+8.52539063	-9.87011719	-4.23632813	+25.88378906	+2.13134766	-67.12646484	+1900
+1457971264.19939990	+10.86328125	-7.33007813	-4.38574219	+33.88183594	+3.49365234	-73.25683594	+2348	+9.29443359	-4.96582031	-5.25146484	+48.22998047	-7.44873047	-20.89599609	+1812	+8.60449219	-9.79541016	-4.29345703	+25.55419922	+1.45019531	-67.60986328	+1916
+1457971264.20359990	+10.95996094	-7.28173828	-4.43408203	+33.26660156	+2.83447266	-73.74023438	+2360	+9.37353516	-4.88671875	-5.33496094	+48.60351563	-7.55859375	-21.37939453	+1828	+8.68798828	-9.71191406	-4.36816406	+25.33447266	+0.76904297	-67.93945313	+1936
+1457971264.20779990	+11.05224609	-7.23779297	-4.45166016	+32.60742188	+2.10937500	-74.37744141	+2372	+9.46142578	-4.80761719	-5.39208984	+48.93310547	-7.77832031	-22.08251953	+1840	+8.77587891	-9.63281250	-4.42089844	+25.09277344	+0.04394531	-68.37890625	+1948
+1457971264.21190000	+11.14892578	-7.17626953	-4.47802734	+32.03613281	+1.31835938	-74.86083984	+2380	+9.54931641	-4.71972656	-5.45800781	+49.21875000	-8.02001953	-22.58789063	+1852	+8.85937500	-9.54931641	-4.47802734	+24.78515625	-0.65917969	-68.79638672	+1960
+1457971264.21610000	+11.24121094	-7.12353516	-4.51318359	+31.44287109	+0.63720703	-75.25634766	+2392	+9.63720703	-4.63183594	-5.52832031	+49.48242188	-8.23974609	-23.07128906	+1860	+8.94287109	-9.46142578	-4.54833984	+24.54345703	-1.36230469	-69.06005859	+1976
+1457971264.22030000	+11.33349609	-7.07080078	-4.52636719	+30.82763672	-0.10986328	-75.76171875	+2400	+9.72949219	-4.54833984	-5.56787109	+49.68017578	-8.54736328	-23.75244141	+1868	+9.03076172	-9.37353516	-4.60107422	+24.27978516	-2.08740234	-69.36767578	+1988
+1457971264.22860000	+11.52246094	-6.94335938	-4.56591797	+29.75097656	-1.66992188	-76.46484375	+2416	+9.91845703	-4.35937500	-5.66894531	+50.03173828	-9.22851563	-24.78515625	+1888	+9.18457031	-9.19335938	-4.72412109	+23.68652344	-3.47167969	-69.85107422	+2008
+1457971264.23270010	+11.61474609	-6.88183594	-4.56152344	+29.20166016	-2.50488281	-76.90429688	+2432	+10.01953125	-4.26708984	-5.69531250	+50.16357422	-9.62402344	-25.46630859	+1892	+9.26806641	-9.09667969	-4.77246094	+23.42285156	-4.21875000	-70.11474609	+2020
+1457971264.23690010	+11.70703125	-6.81152344	-4.56591797	+28.67431641	-3.36181641	-77.18994141	+2444	+10.12500000	-4.16601563	-5.72607422	+50.29541016	-10.10742188	-26.01562500	+1900	+9.34277344	-9.00439453	-4.82080078	+23.09326172	-4.92187500	-70.35644531	+2028
+1457971264.24110010	+11.80371094	-6.74121094	-4.57910156	+28.16894531	-4.15283203	-77.38769531	+2456	+10.23046875	-4.06933594	-5.76123047	+50.38330078	-10.52490234	-26.56494141	+1904	+9.42187500	-8.90332031	-4.88232422	+22.80761719	-5.58105469	-70.44433594	+2044
+1457971264.24519990	+11.89599609	-6.67529297	-4.56591797	+27.64160156	-5.00976563	-77.69531250	+2472	+10.33593750	-3.96826172	-5.77001953	+50.44921875	-10.98632813	-27.24609375	+1916	+9.50097656	-8.80664063	-4.92626953	+22.52197266	-6.28417969	-70.64208984	+2056
+1457971264.24939990	+11.98828125	-6.59179688	-4.55712891	+27.15820313	-5.91064453	-77.87109375	+2492	+10.44140625	-3.85839844	-5.78759766	+50.55908203	-11.53564453	-27.75146484	+1932	+9.57128906	-8.71435547	-4.97021484	+22.14843750	-6.96533203	-70.77392578	+2072
+1457971264.25359990	+12.08496094	-6.52148438	-4.55712891	+26.65283203	-6.74560547	-77.95898438	+2508	+10.55126953	-3.75732422	-5.80517578	+50.58105469	-12.04101563	-28.25683594	+1944	+9.65039063	-8.60888672	-5.02734375	+21.86279297	-7.62451172	-70.79589844	+2088
+1457971264.25770000	+12.17724609	-6.44238281	-4.53515625	+26.14746094	-7.64648438	-78.13476563	+2532	+10.66113281	-3.65185547	-5.80517578	+50.62500000	-12.56835938	-28.87207031	+1960	+9.72949219	-8.50341797	-5.06689453	+21.55517578	-8.32763672	-70.88378906	+2108
+1457971264.26189990	+12.26953125	-6.35888672	-4.51757813	+25.66406250	-8.56933594	-78.17871094	+2556	+10.77099609	-3.53320313	-5.80078125	+50.71289063	-13.20556641	-29.37744141	+1980	+9.79980469	-8.40234375	-5.10644531	+21.18164063	-9.00878906	-70.97167969	+2124
+1457971264.26609990	+12.35742188	-6.27539063	-4.50439453	+25.15869141	-9.44824219	-78.17871094	+2580	+10.88085938	-3.43212891	-5.80078125	+50.66894531	-13.75488281	-29.90478516	+2000	+9.87890625	-8.29248047	-5.15478516	+20.87402344	-9.66796875	-70.94970703	+2148
+1457971264.27440000	+12.53759766	-6.10839844	-4.44726563	+24.19189453	-11.35986328	-78.22265625	+2640	+11.10058594	-3.20361328	-5.77880859	+50.73486328	-14.96337891	-30.95947266	+2044	+10.03710938	-8.08154297	-5.20751953	+20.21484375	-11.16210938	-71.08154297	+2188
+1457971264.27860000	+12.62548828	-6.02490234	-4.42529297	+23.66455078	-12.28271484	-78.13476563	+2668	+11.21044922	-3.10253906	-5.76562500	+50.69091797	-15.55664063	-31.44287109	+2060	+10.12060547	-7.97167969	-5.24707031	+19.92919922	-11.86523438	-71.01562500	+2212
+1457971264.28270010	+12.71337891	-5.94140625	-4.39453125	+23.13720703	-13.20556641	-78.06884766	+2700	+11.32031250	-2.99267578	-5.74804688	+50.69091797	-16.12792969	-31.94824219	+2084	+10.20849609	-7.86181641	-5.26464844	+19.62158203	-12.63427734	-71.05957031	+2232
+1457971264.28690000	+12.79687500	-5.84472656	-4.36376953	+22.65380859	-14.17236328	-77.95898438	+2728	+11.42578125	-2.86962891	-5.72607422	+50.75683594	-16.78710938	-32.36572266	+2104	+10.28759766	-7.75195313	-5.28222656	+19.27001953	-13.38134766	-71.03759766	+2252
+1457971264.29110000	+12.88037109	-5.77001953	-4.33300781	+22.08251953	-15.11718750	-77.80517578	+2756	+11.53125000	-2.76855469	-5.70849609	+50.66894531	-17.38037109	-32.80517578	+2124	+10.37109375	-7.63769531	-5.31298828	+18.98437500	-14.15039063	-70.92773438	+2276
+1457971264.29520010	+12.96386719	-5.69091797	-4.29345703	+21.53320313	-16.08398438	-77.67333984	+2788	+11.63232422	-2.66748047	-5.68212891	+50.60302734	-17.95166016	-33.24462891	+2140	+10.46337891	-7.52343750	-5.32177734	+18.69873047	-14.98535156	-70.90576172	+2292
+1457971264.29940010	+13.04296875	-5.60302734	-4.25390625	+21.00585938	-17.07275391	-77.49755859	+2816	+11.73339844	-2.54443359	-5.65576172	+50.62500000	-18.65478516	-33.64013672	+2160	+10.54248047	-7.40917969	-5.33056641	+18.36914063	-15.79833984	-70.86181641	+2308
+1457971264.30349990	+13.11767578	-5.52392578	-4.21875000	+20.41259766	-18.01757813	-77.27783203	+2840	+11.83447266	-2.45214844	-5.62939453	+50.53710938	-19.24804688	-34.05761719	+2176	+10.63037109	-7.29052734	-5.34375000	+18.06152344	-16.63330078	-70.70800781	+2328
+1457971264.30769990	+13.19677734	-5.44482422	-4.17041016	+19.81933594	-19.00634766	-77.08007813	+2868	+11.93115234	-2.34667969	-5.59863281	+50.47119141	-19.84130859	-34.47509766	+2192	+10.72265625	-7.17626953	-5.34375000	+17.79785156	-17.53417969	-70.66406250	+2344
+1457971264.31189990	+13.27148438	-5.35693359	-4.12207031	+19.27001953	-20.01708984	-76.83837891	+2896	+12.03222656	-2.22802734	-5.56787109	+50.51513672	-20.52246094	-34.82666016	+2208	+10.81054688	-7.06201172	-5.34375000	+17.49023438	-18.41308594	-70.57617188	+2352
+1457971264.31600000	+13.35058594	-5.28662109	-4.07812500	+18.63281250	-20.98388672	-76.57470703	+2916	+12.12890625	-2.13134766	-5.53271484	+50.42724609	-21.15966797	-35.22216797	+2220	+10.89843750	-6.93896484	-5.34814453	+17.20458984	-19.27001953	-70.37841797	+2364
+1457971264.32020000	+13.42089844	-5.21191406	-4.02978516	+17.97363281	-21.95068359	-76.26708984	+2940	+12.21679688	-2.03027344	-5.49755859	+50.38330078	-21.75292969	-35.59570313	+2232	+10.99072266	-6.82031250	-5.34375000	+16.91894531	-20.17089844	-70.22460938	+2372
+1457971264.32439990	+13.48681641	-5.12841797	-3.98144531	+17.35839844	-22.93945313	-75.93750000	+2960	+12.30908203	-1.91601563	-5.45361328	+50.42724609	-22.47802734	-35.96923828	+2248	+11.07421875	-6.70166016	-5.33935547	+16.61132813	-21.07177734	-70.04882813	+2380
+1457971264.32850000	+13.55273438	-5.05371094	-3.93310547	+16.67724609	-23.90625000	-75.54199219	+2980	+12.40136719	-1.81933594	-5.40527344	+50.33935547	-23.13720703	-36.36474609	+2260	+11.15771484	-6.58300781	-5.33935547	+16.30371094	-21.95068359	-69.80712891	+2388
+1457971264.33270000	+13.61865234	-4.98339844	-3.87597656	+15.97412109	-24.91699219	-75.16845703	+3000	+12.48486328	-1.72265625	-5.35693359	+50.29541016	-23.77441406	-36.76025391	+2268	+11.24560547	-6.46435547	-5.32617188	+15.99609375	-22.89550781	-69.60937500	+2396
+1457971264.33690000	+13.68457031	-4.89990234	-3.81005859	+15.31494141	-25.94970703	-74.75097656	+3024	+12.57714844	-1.61279297	-5.30419922	+50.36132813	-24.54345703	-37.15576172	+2284	+11.32470703	-6.35009766	-5.30859375	+15.66650391	-23.86230469	-69.43359375	+2400
+1457971264.34520010	+13.80322266	-4.75048828	-3.68261719	+13.90869141	-27.94921875	-73.85009766	+3064	+12.74853516	-1.41064453	-5.18115234	+50.40527344	-25.97167969	-38.01269531	+2312	+11.49169922	-6.11279297	-5.28222656	+15.05126953	-25.68603516	-68.92822266	+2416
+1457971264.34940000	+13.86035156	-4.66699219	-3.61230469	+13.22753906	-28.95996094	-73.32275391	+3088	+12.83203125	-1.29199219	-5.11083984	+50.55908203	-26.76269531	-38.45214844	+2328	+11.56640625	-5.99853516	-5.26464844	+14.72167969	-26.60888672	-68.68652344	+2420
+1457971264.35349990	+13.91308594	-4.58789063	-3.54638672	+12.48046875	-29.90478516	-72.75146484	+3112	+12.91992188	-1.19531250	-5.03613281	+50.60302734	-27.53173828	-38.91357422	+2344	+11.64111328	-5.88427734	-5.25146484	+14.37011719	-27.48779297	-68.37890625	+2428
+1457971264.35770010	+13.96142578	-4.50878906	-3.47607422	+11.73339844	-30.87158203	-72.18017578	+3132	+12.99902344	-1.08984375	-4.95703125	+50.69091797	-28.30078125	-39.37500000	+2360	+11.71582031	-5.76562500	-5.23388672	+14.06250000	-28.36669922	-68.09326172	+2436
+1457971264.36190010	+14.00537109	-4.42529297	-3.39697266	+11.05224609	-31.88232422	-71.60888672	+3160	+13.07812500	-0.97558594	-4.86474609	+50.86669922	-29.15771484	-39.85839844	+2384	+11.78173828	-5.65136719	-5.20751953	+13.71093750	-29.28955078	-67.85156250	+2444
+1457971264.36599990	+14.04931641	-4.34619141	-3.31787109	+10.30517578	-32.87109375	-70.99365234	+3192	+13.15722656	-0.87451172	-4.77246094	+50.99853516	-29.99267578	-40.38574219	+2404	+11.85205078	-5.54150391	-5.18554688	+13.35937500	-30.14648438	-67.56591797	+2452
+1457971264.37019990	+14.08886719	-4.26269531	-3.23437500	+9.60205078	-33.83789063	-70.40039063	+3220	+13.23193359	-0.76904297	-4.68017578	+51.17431641	-30.82763672	-40.91308594	+2424	+11.92236328	-5.43164063	-5.15917969	+13.07373047	-31.02539063	-67.32421875	+2464
+1457971264.37439990	+14.12841797	-4.17480469	-3.14648438	+8.94287109	-34.84863281	-69.78515625	+3252	+13.31103516	-0.65478516	-4.57910156	+51.43798828	-31.72851563	-41.46240234	+2452	+11.98828125	-5.32177734	-5.12841797	+12.74414063	-31.92626953	-67.08251953	+2480
+1457971264.37850000	+14.16796875	-4.09570313	-3.06298828	+8.23974609	-35.79345703	-69.14794922	+3284	+13.38574219	-0.55371094	-4.47363281	+51.63574219	-32.60742188	-42.03369141	+2476	+12.05419922	-5.21630859	-5.10205078	+12.41455078	-32.76123047	-66.81884766	+2492
+1457971264.38270000	+14.20312500	-4.01220703	-2.98388672	+7.55859375	-36.67236328	-68.51074219	+3316	+13.45605469	-0.45263672	-4.36816406	+51.85546875	-33.44238281	-42.58300781	+2496	+12.12451172	-5.10644531	-5.07128906	+12.10693359	-33.61816406	-66.57714844	+2508
+1457971264.38680010	+14.23388672	-3.92431641	-2.90039063	+6.92138672	-37.61718750	-67.85156250	+3352	+13.52197266	-0.33837891	-4.26269531	+52.16308594	-34.34326172	-43.11035156	+2524	+12.18164063	-4.99658203	-5.03613281	+11.82128906	-34.47509766	-66.33544922	+2524
+1457971264.39100000	+14.26025391	-3.84960938	-2.81689453	+6.19628906	-38.49609375	-67.19238281	+3384	+13.58789063	-0.25048828	-4.15283203	+52.36083984	-35.20019531	-43.68164063	+2548	+12.24316406	-4.89550781	-5.00537109	+11.49169922	-35.28808594	-66.04980469	+2544
+1457971264.39520000	+14.29101563	-3.77490234	-2.73779297	+5.49316406	-39.33105469	-66.53320313	+3416	+13.64941406	-0.15820313	-4.05175781	+52.55859375	-36.03515625	-44.20898438	+2568	+12.30468750	-4.79443359	-4.96582031	+11.20605469	-36.12304688	-65.83007813	+2560
+1457971264.39930010	+14.31738281	-3.69580078	-2.64990234	+4.87792969	-40.27587891	-65.87402344	+3452	+13.71093750	-0.05273438	-3.94189453	+52.86621094	-36.93603516	-44.75830078	+2592	+12.36181641	-4.68896484	-4.92626953	+10.92041016	-36.97998047	-65.58837891	+2580
+1457971264.40350010	+14.33935547	-3.62548828	-2.56640625	+4.19677734	-41.15478516	-65.21484375	+3484	+13.76806641	+0.02636719	-3.82763672	+53.10791016	-37.81494141	-45.35156250	+2616	+12.41894531	-4.59228516	-4.89111328	+10.61279297	-37.81494141	-65.34667969	+2596
+1457971264.40770010	+14.36572266	-3.55517578	-2.49169922	+3.51562500	-41.96777344	-64.57763672	+3516	+13.82080078	+0.11425781	-3.72656250	+53.30566406	-38.60595703	-45.87890625	+2632	+12.48046875	-4.49560547	-4.84716797	+10.34912109	-38.64990234	-65.12695313	+2612
+1457971264.41179990	+14.39208984	-3.48046875	-2.41259766	+2.85644531	-42.78076172	-63.89648438	+3544	+13.86914063	+0.20654297	-3.62988281	+53.59130859	-39.44091797	-46.34033203	+2652	+12.53759766	-4.39453125	-4.80322266	+10.06347656	-39.50683594	-64.84130859	+2632
+1457971264.41599990	+14.40966797	-3.42333984	-2.34228516	+2.13134766	-43.54980469	-63.21533203	+3572	+13.91748047	+0.27685547	-3.53320313	+53.76708984	-40.23193359	-46.84570313	+2664	+12.59033203	-4.30224609	-4.76367188	+9.73388672	-40.29785156	-64.55566406	+2644
+1457971264.42020010	+14.43164063	-3.36181641	-2.27636719	+1.40625000	-44.25292969	-62.51220703	+3596	+13.96142578	+0.34716797	-3.44531250	+53.92089844	-40.93505859	-47.28515625	+2676	+12.64306641	-4.21435547	-4.72412109	+9.42626953	-41.11083984	-64.27001953	+2660
+1457971264.42849990	+14.45800781	-3.25195313	-2.14453125	-0.10986328	-45.70312500	-61.08398438	+3644	+14.03613281	+0.48339844	-3.26513672	+54.29443359	-42.45117188	-48.18603516	+2704	+12.73974609	-4.02978516	-4.64062500	+8.78906250	-42.69287109	-63.58886719	+2684
+1457971264.43269990	+14.47119141	-3.20361328	-2.08740234	-0.90087891	-46.34033203	-60.35888672	+3664	+14.06689453	+0.54052734	-3.19042969	+54.38232422	-43.11035156	-48.55957031	+2716	+12.79248047	-3.94628906	-4.59667969	+8.45947266	-43.48388672	-63.25927734	+2696
+1457971264.43680000	+14.48437500	-3.15087891	-2.02587891	-1.64794922	-47.02148438	-59.61181641	+3684	+14.10205078	+0.60644531	-3.11132813	+54.55810547	-43.79150391	-48.91113281	+2728	+12.83642578	-3.85839844	-4.55712891	+8.12988281	-44.27490234	-62.88574219	+2704
+1457971264.44100000	+14.49755859	-3.10693359	-1.96875000	-2.41699219	-47.65869141	-58.88671875	+3700	+14.13281250	+0.65917969	-3.03662109	+54.71191406	-44.47265625	-49.32861328	+2740	+12.88037109	-3.77929688	-4.51757813	+7.75634766	-45.02197266	-62.53417969	+2708
+1457971264.44520000	+14.51074219	-3.06298828	-1.92041016	-3.18603516	-48.22998047	-58.18359375	+3712	+14.15917969	+0.71191406	-2.96630859	+54.79980469	-45.06591797	-49.65820313	+2752	+12.92431641	-3.70458984	-4.47363281	+7.40478516	-45.74707031	-62.18261719	+2716
+1457971264.44930010	+14.51953125	-3.01904297	-1.87207031	-3.91113281	-48.80126953	-57.43652344	+3728	+14.18554688	+0.76904297	-2.90039063	+54.97558594	-45.68115234	-50.00976563	+2764	+12.96386719	-3.62548828	-4.43408203	+7.05322266	-46.47216797	-61.78710938	+2720
+1457971264.45350000	+14.52832031	-2.97949219	-1.82373047	-4.68017578	-49.32861328	-56.73339844	+3740	+14.20751953	+0.81738281	-2.83447266	+55.10742188	-46.29638672	-50.36132813	+2776	+13.00341797	-3.55517578	-4.39892578	+6.65771484	-47.15332031	-61.39160156	+2724
+1457971264.45760010	+14.53271484	-2.93994141	-1.78417969	-5.42724609	-49.79003906	-56.05224609	+3748	+14.22949219	+0.86132813	-2.77294922	+55.19531250	-46.84570313	-50.66894531	+2784	+13.03857422	-3.48046875	-4.36376953	+6.32812500	-47.79052734	-61.04003906	+2728
+1457971264.46180010	+14.53710938	-2.89599609	-1.74023438	-6.06445313	-50.36132813	-55.37109375	+3764	+14.24707031	+0.91406250	-2.71142578	+55.37109375	-47.43896484	-51.02050781	+2800	+13.07373047	-3.40576172	-4.32421875	+6.02050781	-48.44970703	-60.66650391	+2728
+1457971264.46600010	+14.54150391	-2.85644531	-1.69189453	-6.70166016	-50.86669922	-54.73388672	+3776	+14.26904297	+0.95800781	-2.64550781	+55.56884766	-48.03222656	-51.39404297	+2816	+13.10449219	-3.34423828	-4.29345703	+5.66894531	-49.04296875	-60.33691406	+2732
+1457971264.47009990	+14.55029297	-2.81689453	-1.65234375	-7.25097656	-51.37207031	-54.16259766	+3788	+14.28662109	+1.00634766	-2.58837891	+55.72265625	-48.60351563	-51.72363281	+2828	+13.13964844	-3.27832031	-4.25390625	+5.42724609	-49.63623047	-60.07324219	+2732
+1457971264.47429990	+14.55468750	-2.76855469	-1.59960938	-7.75634766	-51.94335938	-53.59130859	+3804	+14.30419922	+1.05908203	-2.52685547	+55.96435547	-49.19677734	-52.09716797	+2844	+13.17041016	-3.21240234	-4.21875000	+5.16357422	-50.22949219	-59.78759766	+2732
+1457971264.47849990	+14.56347656	-2.72900391	-1.55566406	-8.17382813	-52.47070313	-53.10791016	+3816	+14.32617188	+1.10742188	-2.46093750	+56.20605469	-49.79003906	-52.47070313	+2860	+13.20117188	-3.15966797	-4.18798828	+4.92187500	-50.77880859	-59.58984375	+2736
+1457971264.48680000	+14.58105469	-2.63232422	-1.46777344	-8.81103516	-53.48144531	-52.29492188	+3844	+14.36132813	+1.20410156	-2.33349609	+56.77734375	-50.97656250	-53.28369141	+2892	+13.26269531	-3.03662109	-4.12207031	+4.65820313	-51.76757813	-59.26025391	+2736
+1457971264.49099990	+14.58544922	-2.58837891	-1.42382813	-9.05273438	-54.00878906	-51.94335938	+3860	+14.37890625	+1.24804688	-2.26757813	+57.08496094	-51.59179688	-53.70117188	+2908	+13.28906250	-2.98828125	-4.09570313	+4.50439453	-52.20703125	-59.12841797	+2740
+1457971264.49510000	+14.59423828	-2.54882813	-1.37988281	-9.22851563	-54.51416016	-51.67968750	+3872	+14.39208984	+1.29199219	-2.20166016	+57.34863281	-52.20703125	-54.09667969	+2924	+13.31982422	-2.93994141	-4.06494141	+4.46044922	-52.64648438	-59.06250000	+2740
+1457971264.49930000	+14.60302734	-2.49609375	-1.33154297	-9.36035156	-55.10742188	-51.41601563	+3888	+14.40966797	+1.34472656	-2.13574219	+57.70019531	-52.86621094	-54.51416016	+2940	+13.34619141	-2.88281250	-4.03857422	+4.39453125	-53.06396484	-58.99658203	+2740
+1457971264.50350000	+14.61181641	-2.45214844	-1.27880859	-9.44824219	-55.70068359	-51.19628906	+3904	+14.42724609	+1.38427734	-2.06982422	+58.00781250	-53.52539063	-54.90966797	+2956	+13.37255859	-2.84326172	-4.01220703	+4.37255859	-53.43750000	-58.97460938	+2740
+1457971264.50760010	+14.62500000	-2.41259766	-1.23486328	-9.44824219	-56.25000000	-51.06445313	+3916	+14.44482422	+1.42382813	-2.00390625	+58.27148438	-54.16259766	-55.28320313	+2968	+13.40332031	-2.79931641	-3.98144531	+4.37255859	-53.83300781	-58.99658203	+2740
+1457971264.51180010	+14.63818359	-2.36425781	-1.19091797	-9.42626953	-56.75537109	-50.93261719	+3924	+14.46240234	+1.46777344	-1.94238281	+58.57910156	-54.82177734	-55.61279297	+2980	+13.42968750	-2.75097656	-3.95507813	+4.37255859	-54.18457031	-58.93066406	+2740
+1457971264.51600000	+14.65136719	-2.32470703	-1.15136719	-9.40429688	-57.26074219	-50.84472656	+3936	+14.47998047	+1.50292969	-1.88085938	+58.79882813	-55.45898438	-55.92041016	+2992	+13.45605469	-2.71142578	-3.93310547	+4.35058594	-54.49218750	-58.90869141	+2740
+1457971264.52010010	+14.66015625	-2.28515625	-1.11621094	-9.33837891	-57.74414063	-50.77880859	+3944	+14.49316406	+1.53808594	-1.82373047	+58.97460938	-56.11816406	-56.18408203	+3000	+13.47802734	-2.67187500	-3.91113281	+4.35058594	-54.79980469	-58.93066406	+2740
+1457971264.52430010	+14.66894531	-2.24121094	-1.08105469	-9.25048828	-58.20556641	-50.71289063	+3952	+14.50195313	+1.57763672	-1.77099609	+59.19433594	-56.75537109	-56.38183594	+3012	+13.50000000	-2.62792969	-3.89355469	+4.35058594	-55.01953125	-58.84277344	+2740
+1457971264.52850010	+14.67773438	-2.21044922	-1.05029297	-9.25048828	-58.66699219	-50.66894531	+3960	+14.51513672	+1.59960938	-1.71826172	+59.26025391	-57.41455078	-56.53564453	+3016	+13.51757813	-2.59277344	-3.87597656	+4.28466797	-55.26123047	-58.77685547	+2736
+1457971264.53259990	+14.68652344	-2.18408203	-1.02392578	-9.20654297	-59.08447266	-50.62500000	+3964	+14.52832031	+1.61718750	-1.67871094	+59.19433594	-58.05175781	-56.53564453	+3020	+13.53955078	-2.56201172	-3.85839844	+4.21875000	-55.50292969	-58.71093750	+2732
+1457971264.53679990	+14.69531250	-2.15332031	-0.99755859	-9.11865234	-59.50195313	-50.60302734	+3968	+14.54150391	+1.64355469	-1.63916016	+59.19433594	-58.71093750	-56.51367188	+3028	+13.56152344	-2.52246094	-3.84082031	+4.13085938	-55.72265625	-58.57910156	+2732
+1457971264.54510000	+14.70849609	-2.10937500	-0.96240234	-8.98681641	-60.20507813	-50.62500000	+3964	+14.55908203	+1.66552734	-1.57324219	+58.82080078	-59.98535156	-56.27197266	+3028	+13.59228516	-2.46533203	-3.81445313	+3.88916016	-56.11816406	-58.33740234	+2720
+1457971264.54930000	+14.71728516	-2.07861328	-0.94921875	-8.85498047	-60.55664063	-50.64697266	+3964	+14.56787109	+1.68310547	-1.54687500	+58.55712891	-60.62255859	-56.00830078	+3032	+13.60986328	-2.43017578	-3.80566406	+3.73535156	-56.25000000	-58.11767578	+2720
+1457971264.55340000	+14.72167969	-2.06982422	-0.94042969	-8.78906250	-60.88623047	-50.69091797	+3956	+14.57666016	+1.68310547	-1.52490234	+58.16162109	-61.28173828	-55.67871094	+3028	+13.61865234	-2.40380859	-3.79687500	+3.55957031	-56.38183594	-57.89794922	+2712
+1457971264.56180000	+14.72167969	-2.04345703	-0.93164063	-8.50341797	-61.50146484	-50.88867188	+3944	+14.58544922	+1.68750000	-1.49414063	+57.08496094	-62.64404297	-54.66796875	+3028	+13.64062500	-2.34667969	-3.78369141	+3.20800781	-56.60156250	-57.48046875	+2700
+1457971264.56590010	+14.72167969	-2.03466797	-0.92285156	-8.30566406	-61.87500000	-51.04248047	+3936	+14.58984375	+1.68310547	-1.47216797	+56.49169922	-63.36914063	-54.14062500	+3028	+13.64941406	-2.32470703	-3.77490234	+3.03222656	-56.73339844	-57.28271484	+2696
+1457971264.57010010	+14.72167969	-2.02587891	-0.92724609	-8.06396484	-62.16064453	-51.26220703	+3928	+14.59863281	+1.67431641	-1.46777344	+55.67871094	-64.07226563	-53.39355469	+3028	+13.65820313	-2.30273438	-3.77050781	+2.83447266	-56.82128906	-57.10693359	+2688
+1457971264.57430010	+14.72607422	-2.00830078	-0.91845703	-7.71240234	-62.57812500	-51.50390625	+3920	+14.60302734	+1.66552734	-1.45458984	+54.97558594	-64.84130859	-52.75634766	+3028	+13.66699219	-2.27636719	-3.76611328	+2.65869141	-56.95312500	-56.90917969	+2684
+1457971264.57839990	+14.72607422	-1.99951172	-0.91406250	-7.31689453	-62.97363281	-51.85546875	+3916	+14.60742188	+1.65673828	-1.44140625	+54.18457031	-65.63232422	-52.00927734	+3032	+13.67578125	-2.25878906	-3.76171875	+2.50488281	-57.06298828	-56.75537109	+2676
+1457971264.58260010	+14.72167969	-1.98632813	-0.91845703	-6.81152344	-63.30322266	-52.27294922	+3908	+14.60742188	+1.64794922	-1.43261719	+53.19580078	-66.40136719	-51.10839844	+3032	+13.68457031	-2.24121094	-3.75732422	+2.39501953	-57.12890625	-56.64550781	+2672
+1457971264.58680010	+14.72167969	-1.97314453	-0.91406250	-6.28417969	-63.74267578	-52.73437500	+3904	+14.61181641	+1.63916016	-1.41503906	+52.31689453	-67.25830078	-50.27343750	+3032	+13.69335938	-2.22363281	-3.75292969	+2.28515625	-57.26074219	-56.53564453	+2668
+1457971264.59089990	+14.72167969	-1.95996094	-0.90527344	-5.69091797	-64.20410156	-53.23974609	+3900	+14.61181641	+1.62597656	-1.40185547	+51.32812500	-68.09326172	-49.35058594	+3036	+13.69775391	-2.20605469	-3.74853516	+2.19726563	-57.37060547	-56.46972656	+2660
+1457971264.59509990	+14.71728516	-1.94677734	-0.90087891	-5.00976563	-64.64355469	-53.81103516	+3896	+14.61621094	+1.61279297	-1.38427734	+50.27343750	-68.95019531	-48.38378906	+3036	+13.70654297	-2.18847656	-3.74853516	+2.15332031	-57.43652344	-56.42578125	+2656
+1457971264.59929990	+14.71728516	-1.92919922	-0.88769531	-4.30664063	-65.14892578	-54.44824219	+3892	+14.62060547	+1.59521484	-1.36230469	+49.21875000	-69.82910156	-47.46093750	+3044	+13.71093750	-2.17529297	-3.73974609	+2.13134766	-57.56835938	-56.44775391	+2652
+1457971264.60340000	+14.71728516	-1.91162109	-0.87451172	-3.49365234	-65.63232422	-55.15136719	+3888	+14.62060547	+1.58642578	-1.33593750	+48.20800781	-70.70800781	-46.51611328	+3044	+13.71972656	-2.16650391	-3.73535156	+2.13134766	-57.70019531	-56.49169922	+2644
+1457971264.60760000	+14.71728516	-1.88964844	-0.86132813	-2.59277344	-66.13769531	-55.92041016	+3888	+14.62500000	+1.58203125	-1.30957031	+47.24121094	-71.56494141	-45.61523438	+3048	+13.72851563	-2.15771484	-3.73095703	+2.13134766	-57.83203125	-56.57958984	+2640
+1457971264.61170010	+14.71728516	-1.86767578	-0.84814453	-1.69189453	-66.57714844	-56.68945313	+3884	+14.62500000	+1.56884766	-1.28759766	+46.05468750	-72.37792969	-44.51660156	+3052	+13.73730469	-2.14453125	-3.72656250	+2.15332031	-57.96386719	-56.64550781	+2636
+1457971264.62010000	+14.72167969	-1.82373047	-0.82177734	+0.17578125	-67.50000000	-58.31542969	+3880	+14.62939453	+1.56005859	-1.23486328	+43.85742188	-73.95996094	-42.47314453	+3052	+13.75488281	-2.12695313	-3.71337891	+2.28515625	-58.18359375	-56.86523438	+2632
+1457971264.62420010	+14.72167969	-1.80615234	-0.80419922	+1.09863281	-67.91748047	-59.10644531	+3880	+14.63378906	+1.55566406	-1.20849609	+42.58300781	-74.66308594	-41.28662109	+3056	+13.76367188	-2.11816406	-3.70898438	+2.37304688	-58.27148438	-57.01904297	+2628
+1457971264.62840010	+14.72167969	-1.78857422	-0.79101563	+1.99951172	-68.33496094	-59.91943359	+3876	+14.63378906	+1.55566406	-1.18652344	+41.35253906	-75.34423828	-40.10009766	+3056	+13.77246094	-2.10937500	-3.70458984	+2.43896484	-58.38134766	-57.15087891	+2624
+1457971264.63260010	+14.72607422	-1.77099609	-0.76904297	+2.92236328	-68.77441406	-60.75439453	+3876	+14.63818359	+1.55126953	-1.15576172	+40.34179688	-76.04736328	-39.13330078	+3060	+13.77685547	-2.10058594	-3.70019531	+2.48291016	-58.46923828	-57.26074219	+2620
+1457971264.63669990	+14.73046875	-1.74902344	-0.76025391	+3.84521484	-69.10400391	-61.54541016	+3872	+14.64257813	+1.55126953	-1.13378906	+38.95751953	-76.59667969	-37.77099609	+3060	+13.78125000	-2.09179688	-3.69580078	+2.52685547	-58.55712891	-57.34863281	+2616
+1457971264.64089990	+14.73046875	-1.73583984	-0.74707031	+4.74609375	-69.41162109	-62.33642578	+3868	+14.64697266	+1.55126953	-1.11621094	+37.59521484	-77.12402344	-36.45263672	+3060	+13.79003906	-2.08740234	-3.69140625	+2.54882813	-58.64501953	-57.45849609	+2612
+1457971264.64510010	+14.73486328	-1.72265625	-0.73388672	+5.62500000	-69.76318359	-63.12744141	+3864	+14.65136719	+1.54687500	-1.09423828	+36.29882813	-77.62939453	-35.17822266	+3060	+13.79882813	-2.08300781	-3.68701172	+2.57080078	-58.73291016	-57.54638672	+2608
+1457971264.64920000	+14.73925781	-1.70507813	-0.72949219	+6.50390625	-70.00488281	-63.87451172	+3860	+14.65136719	+1.55566406	-1.08544922	+34.67285156	-78.04687500	-33.53027344	+3056	+13.80761719	-2.06982422	-3.68701172	+2.59277344	-58.75488281	-57.54638672	+2608
+1457971264.65339990	+14.73925781	-1.69628906	-0.72070313	+7.31689453	-70.24658203	-64.62158203	+3856	+14.65576172	+1.55126953	-1.07666016	+32.95898438	-78.42041016	-31.79443359	+3056	+13.80761719	-2.06542969	-3.68701172	+2.54882813	-58.79882813	-57.54638672	+2604
+1457971264.65759990	+14.73925781	-1.68750000	-0.71630859	+8.17382813	-70.48828125	-65.36865234	+3852	+14.66015625	+1.55126953	-1.06347656	+31.24511719	-78.79394531	-30.08056641	+3052	+13.80761719	-2.05664063	-3.68701172	+2.50488281	-58.82080078	-57.52441406	+2600
+1457971264.66170000	+14.73925781	-1.67871094	-0.71191406	+9.03076172	-70.70800781	-66.13769531	+3848	+14.66015625	+1.55126953	-1.05908203	+29.37744141	-79.10156250	-28.14697266	+3052	+13.80761719	-2.05224609	-3.68701172	+2.46093750	-58.82080078	-57.50244141	+2596
+1457971264.66590000	+14.73486328	-1.67871094	-0.70751953	+9.86572266	-70.92773438	-66.92871094	+3844	+14.66015625	+1.54248047	-1.05029297	+27.33398438	-79.40917969	-26.10351563	+3052	+13.80761719	-2.04345703	-3.69140625	+2.39501953	-58.84277344	-57.43652344	+2596
+1457971264.67010000	+14.73486328	-1.67871094	-0.71191406	+10.72265625	-71.10351563	-67.74169922	+3836	+14.66015625	+1.53369141	-1.05468750	+24.98291016	-79.65087891	-23.75244141	+3048	+13.80761719	-2.03906250	-3.69140625	+2.26318359	-58.86474609	-57.34863281	+2592
+1457971264.67420010	+14.73486328	-1.67431641	-0.71630859	+11.62353516	-71.25732422	-68.57666016	+3828	+14.66015625	+1.52929688	-1.05908203	+22.54394531	-79.84863281	-21.24755859	+3048	+13.80761719	-2.03027344	-3.69580078	+2.15332031	-58.86474609	-57.21679688	+2588
+1457971264.68260000	+14.73046875	-1.67871094	-0.73388672	+13.49121094	-71.47705078	-70.40039063	+3816	+14.66015625	+1.51171875	-1.07226563	+17.31445313	-80.17822266	-15.97412109	+3044	+13.80322266	-2.01708984	-3.70019531	+1.88964844	-58.86474609	-56.95312500	+2584
+1457971264.68670010	+14.73046875	-1.67871094	-0.73828125	+14.50195313	-71.63085938	-71.38916016	+3812	+14.65576172	+1.50292969	-1.07666016	+14.61181641	-80.33203125	-13.22753906	+3044	+13.80322266	-2.01269531	-3.70019531	+1.77978516	-58.84277344	-56.82128906	+2584
+1457971264.69090010	+14.72167969	-1.68310547	-0.74707031	+15.53466797	-71.76269531	-72.39990234	+3808	+14.65136719	+1.48974609	-1.08105469	+11.75537109	-80.48583984	-10.37109375	+3044	+13.79882813	-2.00390625	-3.70458984	+1.64794922	-58.84277344	-56.68945313	+2584
+1457971264.69499990	+14.71728516	-1.68750000	-0.75146484	+16.65527344	-71.85058594	-73.52050781	+3800	+14.64697266	+1.48095703	-1.08984375	+8.83300781	-80.59570313	-7.40478516	+3044	+13.79443359	-1.99951172	-3.70898438	+1.49414063	-58.82080078	-56.53564453	+2580
+1457971264.69919990	+14.71289063	-1.69628906	-0.76025391	+17.81982422	-71.96044922	-74.70703125	+3796	+14.64257813	+1.45898438	-1.09423828	+5.80078125	-80.72753906	-4.43847656	+3048	+13.79003906	-1.99072266	-3.70898438	+1.38427734	-58.82080078	-56.40380859	+2580
+1457971264.70339990	+14.70849609	-1.70068359	-0.76464844	+19.07226563	-72.04833984	-75.95947266	+3788	+14.63818359	+1.45458984	-1.09863281	+2.85644531	-80.85937500	-1.51611328	+3048	+13.78564453	-1.98632813	-3.71337891	+1.27441406	-58.79882813	-56.29394531	+2576
+1457971264.70750000	+14.70849609	-1.70068359	-0.76464844	+20.43457031	-72.15820313	-77.32177734	+3784	+14.63818359	+1.44580078	-1.10302734	+0.04394531	-80.94726563	+1.29638672	+3048	+13.78125000	-1.98193359	-3.71337891	+1.16455078	-58.79882813	-56.18408203	+2576
+1457971264.71170000	+14.70410156	-1.70507813	-0.76904297	+21.75292969	-72.24609375	-78.66210938	+3776	+14.63378906	+1.43261719	-1.10742188	-2.85644531	-81.01318359	+4.08691406	+3048	+13.77685547	-1.97753906	-3.71337891	+1.07666016	-58.82080078	-56.09619141	+2576
+1457971264.71589990	+14.70410156	-1.70507813	-0.77343750	+23.18115234	-72.31201172	-80.04638672	+3772	+14.62939453	+1.42822266	-1.10742188	-5.55908203	-81.10107422	+6.74560547	+3048	+13.77685547	-1.97314453	-3.71337891	+0.98876953	-58.82080078	-56.03027344	+2572
+1457971264.72000000	+14.69970703	-1.70068359	-0.76464844	+24.76318359	-72.39990234	-81.60644531	+3764	+14.62939453	+1.42822266	-1.10302734	-8.06396484	-81.23291016	+9.20654297	+3044	+13.77246094	-1.96435547	-3.71337891	+0.92285156	-58.82080078	-55.96435547	+2572
+1457971264.72420000	+14.69970703	-1.69628906	-0.76025391	+26.32324219	-72.46582031	-83.14453125	+3760	+14.62500000	+1.41503906	-1.09863281	-10.63476563	-81.34277344	+11.64550781	+3048	+13.76806641	-1.95996094	-3.71337891	+0.87890625	-58.79882813	-55.94238281	+2568
+1457971264.72840000	+14.69970703	-1.68750000	-0.75585938	+27.90527344	-72.50976563	-84.68261719	+3756	+14.62500000	+1.41503906	-1.08984375	-13.05175781	-81.45263672	+13.99658203	+3048	+13.76367188	-1.95556641	-3.70898438	+0.85693359	-58.79882813	-55.94238281	+2568
+1457971264.73250010	+14.69970703	-1.67871094	-0.73828125	+29.66308594	-72.57568359	-86.37451172	+3752	+14.62500000	+1.41943359	-1.08105469	-15.38085938	-81.58447266	+16.25976563	+3052	+13.76367188	-1.95556641	-3.70898438	+0.85693359	-58.82080078	-55.96435547	+2564
+1457971264.73670010	+14.69970703	-1.66992188	-0.72509766	+31.31103516	-72.61962891	-88.00048828	+3748	+14.62500000	+1.41503906	-1.07226563	-17.66601563	-81.67236328	+18.36914063	+3052	+13.75927734	-1.95117188	-3.70458984	+0.85693359	-58.82080078	-56.00830078	+2564
+1457971264.74090000	+14.70410156	-1.65673828	-0.71630859	+33.02490234	-72.61962891	-89.62646484	+3744	+14.62939453	+1.42382813	-1.06347656	-19.68750000	-81.78222656	+20.30273438	+3052	+13.75927734	-1.94677734	-3.69580078	+0.87890625	-58.82080078	-56.09619141	+2564
+1457971264.74499990	+14.70849609	-1.64355469	-0.69433594	+34.82666016	-72.66357422	-91.34033203	+3740	+14.63378906	+1.43261719	-1.05029297	-21.66503906	-81.93603516	+22.19238281	+3056	+13.75927734	-1.94677734	-3.69140625	+0.94482422	-58.84277344	-56.18408203	+2560
+1457971264.75340010	+14.71289063	-1.61279297	-0.66796875	+38.01269531	-72.59765625	-94.30664063	+3736	+14.64257813	+1.44580078	-1.03271484	-25.02685547	-82.06787109	+25.33447266	+3056	+13.75927734	-1.94238281	-3.67822266	+1.07666016	-58.82080078	-56.44775391	+2556
+1457971264.75749990	+14.71728516	-1.59960938	-0.65039063	+39.59472656	-72.57568359	-95.80078125	+3732	+14.64697266	+1.45458984	-1.01953125	-26.85058594	-82.17773438	+27.04833984	+3056	+13.75927734	-1.94238281	-3.67382813	+1.16455078	-58.79882813	-56.57958984	+2556
+1457971264.76169990	+14.71728516	-1.58642578	-0.63720703	+41.06689453	-72.53173828	-97.18505859	+3728	+14.65136719	+1.45898438	-1.00634766	-28.45458984	-82.22167969	+28.54248047	+3056	+13.75927734	-1.93798828	-3.66503906	+1.27441406	-58.77685547	-56.71142578	+2552
+1457971264.76580000	+14.71728516	-1.57324219	-0.62402344	+42.49511719	-72.46582031	-98.52539063	+3724	+14.65576172	+1.46337891	-0.99755859	-30.05859375	-82.24365234	+30.01464844	+3056	+13.75927734	-1.93798828	-3.65625000	+1.38427734	-58.75488281	-56.86523438	+2552
+1457971264.77000000	+14.72607422	-1.56445313	-0.61523438	+43.83544922	-72.42187500	-99.77783203	+3720	+14.66015625	+1.46777344	-0.98876953	-31.79443359	-82.28759766	+31.61865234	+3056	+13.75488281	-1.93798828	-3.65185547	+1.45019531	-58.71093750	-56.99707031	+2548
+1457971264.77420000	+14.72607422	-1.55566406	-0.60644531	+45.04394531	-72.33398438	-100.87646484	+3716	+14.66455078	+1.47656250	-0.98437500	-32.98095703	-82.24365234	+32.71728516	+3052	+13.75488281	-1.93798828	-3.64306641	+1.53808594	-58.66699219	-57.10693359	+2544
+1457971264.77830000	+14.73046875	-1.55126953	-0.59765625	+46.18652344	-72.24609375	-101.95312500	+3712	+14.66894531	+1.47656250	-0.98437500	-34.25537109	-82.17773438	+33.83789063	+3048	+13.75488281	-1.93798828	-3.63427734	+1.60400391	-58.62304688	-57.21679688	+2544
+1457971264.78250000	+14.73046875	-1.54687500	-0.59765625	+47.19726563	-72.15820313	-102.89794922	+3708	+14.67333984	+1.47656250	-0.97998047	-35.66162109	-82.11181641	+35.09033203	+3044	+13.75488281	-1.93359375	-3.62988281	+1.64794922	-58.55712891	-57.28271484	+2540
+1457971264.78670000	+14.73046875	-1.54248047	-0.59765625	+48.12011719	-72.02636719	-103.71093750	+3700	+14.67333984	+1.48095703	-0.97998047	-36.69433594	-82.02392578	+36.03515625	+3040	+13.75048828	-1.93359375	-3.62548828	+1.69189453	-58.46923828	-57.32666016	+2536
+1457971264.79080010	+14.73046875	-1.54687500	-0.60205078	+48.91113281	-71.93847656	-104.47998047	+3696	+14.67333984	+1.47656250	-0.97998047	-37.85888672	-81.91406250	+37.04589844	+3040	+13.74609375	-1.92919922	-3.62548828	+1.71386719	-58.35937500	-57.34863281	+2532
+1457971264.79500010	+14.73046875	-1.55126953	-0.60644531	+49.61425781	-71.80664063	-105.11718750	+3692	+14.67773438	+1.46777344	-0.98437500	-39.08935547	-81.76025391	+38.07861328	+3040	+13.74169922	-1.92919922	-3.62109375	+1.71386719	-58.27148438	-57.32666016	+2528
+1457971264.80329990	+14.72607422	-1.56005859	-0.61962891	+51.06445313	-71.58691406	-106.45751953	+3684	+14.67333984	+1.45458984	-0.99316406	-41.19873047	-81.43066406	+39.85839844	+3040	+13.73291016	-1.92480469	-3.61669922	+1.64794922	-58.09570313	-57.23876953	+2520
+1457971264.80749990	+14.72607422	-1.56445313	-0.62841797	+51.70166016	-71.47705078	-107.02880859	+3680	+14.67773438	+1.44140625	-1.00195313	-42.16552734	-81.23291016	+40.64941406	+3040	+13.72851563	-1.92480469	-3.61230469	+1.58203125	-58.00781250	-57.17285156	+2516
+1457971264.81170010	+14.72167969	-1.56884766	-0.64160156	+52.27294922	-71.34521484	-107.53417969	+3676	+14.67333984	+1.43261719	-1.01074219	-43.02246094	-81.03515625	+41.30859375	+3040	+13.72412109	-1.92041016	-3.60791016	+1.51611328	-57.89794922	-57.08496094	+2512
+1457971264.81580000	+14.72167969	-1.57324219	-0.65478516	+52.82226563	-71.23535156	-108.01757813	+3676	+14.67333984	+1.42382813	-1.02392578	-43.79150391	-80.81542969	+41.87988281	+3044	+13.71533203	-1.92041016	-3.60791016	+1.47216797	-57.78808594	-56.97509766	+2508
+1457971264.81999990	+14.71728516	-1.58203125	-0.66796875	+53.37158203	-71.08154297	-108.50097656	+3672	+14.67333984	+1.41503906	-1.03271484	-44.56054688	-80.61767578	+42.47314453	+3044	+13.71093750	-1.91601563	-3.60351563	+1.40625000	-57.70019531	-56.88720703	+2504
+1457971264.82419990	+14.71728516	-1.58642578	-0.67675781	+53.92089844	-70.97167969	-108.98437500	+3672	+14.66894531	+1.40185547	-1.03710938	-45.41748047	-80.41992188	+43.08837891	+3048	+13.70214844	-1.91162109	-3.60351563	+1.34033203	-57.59033203	-56.79931641	+2500
+1457971264.82830000	+14.71289063	-1.59082031	-0.68994141	+54.49218750	-70.83984375	-109.46777344	+3668	+14.66894531	+1.39306641	-1.04589844	-46.23046875	-80.24414063	+43.68164063	+3048	+13.69775391	-1.91162109	-3.59912109	+1.29638672	-57.48046875	-56.68945313	+2496
+1457971264.83250000	+14.71289063	-1.59521484	-0.69433594	+55.17333984	-70.72998047	-110.08300781	+3664	+14.66894531	+1.38427734	-1.05029297	-47.04345703	-80.06835938	+44.27490234	+3052	+13.68896484	-1.90722656	-3.59472656	+1.23046875	-57.37060547	-56.60156250	+2496
+1457971264.83670000	+14.71289063	-1.59521484	-0.69873047	+55.85449219	-70.64208984	-110.63232422	+3660	+14.66455078	+1.37109375	-1.05908203	-47.90039063	-79.89257813	+44.84619141	+3056	+13.68017578	-1.90722656	-3.58593750	+1.18652344	-57.26074219	-56.51367188	+2492
+1457971264.84500000	+14.71289063	-1.59082031	-0.70312500	+57.34863281	-70.40039063	-111.88476563	+3652	+14.66894531	+1.37109375	-1.06347656	-49.41650391	-79.58496094	+45.90087891	+3056	+13.67138672	-1.90283203	-3.57275391	+1.14257813	-57.06298828	-56.40380859	+2488
+1457971264.84910010	+14.71728516	-1.58642578	-0.70312500	+58.09570313	-70.26855469	-112.45605469	+3648	+14.67333984	+1.36669922	-1.06347656	-50.25146484	-79.45312500	+46.45019531	+3056	+13.66699219	-1.89843750	-3.56835938	+1.16455078	-56.95312500	-56.38183594	+2488
+1457971264.85330010	+14.71728516	-1.58203125	-0.70751953	+58.82080078	-70.13671875	-113.02734375	+3644	+14.67773438	+1.36669922	-1.06347656	-50.97656250	-79.34326172	+46.93359375	+3056	+13.66259766	-1.89404297	-3.55957031	+1.18652344	-56.82128906	-56.35986328	+2488
+1457971264.85750010	+14.72167969	-1.57324219	-0.69873047	+59.69970703	-70.04882813	-113.73046875	+3640	+14.68212891	+1.37548828	-1.05468750	-51.85546875	-79.27734375	+47.57080078	+3060	+13.65820313	-1.89404297	-3.55078125	+1.23046875	-56.71142578	-56.38183594	+2488
+1457971264.86579990	+14.72607422	-1.55566406	-0.68554688	+61.43554688	-69.80712891	-115.07080078	+3640	+14.69091797	+1.37988281	-1.03710938	-53.83300781	-79.14550781	+48.95507813	+3064	+13.64501953	-1.88964844	-3.53320313	+1.36230469	-56.42578125	-56.44775391	+2488
+1457971264.86999990	+14.73046875	-1.54248047	-0.67236328	+62.38037109	-69.69726563	-115.81787109	+3640	+14.69531250	+1.38867188	-1.02392578	-54.71191406	-79.10156250	+49.57031250	+3072	+13.64062500	-1.88964844	-3.52441406	+1.42822266	-56.31591797	-56.49169922	+2488
+1457971264.87410000	+14.73925781	-1.53369141	-0.66357422	+63.19335938	-69.58740234	-116.38916016	+3640	+14.70410156	+1.39746094	-1.01513672	-55.54687500	-79.05761719	+50.11962891	+3076	+13.64062500	-1.88525391	-3.51562500	+1.49414063	-56.16210938	-56.53564453	+2488
+1457971264.87830000	+14.74365234	-1.52050781	-0.65478516	+63.98437500	-69.45556641	-116.93847656	+3636	+14.71289063	+1.40625000	-1.00195313	-56.31591797	-79.01367188	+50.62500000	+3080	+13.63623047	-1.88525391	-3.50683594	+1.58203125	-56.03027344	-56.60156250	+2488
+1457971264.88660000	+14.75244141	-1.49853516	-0.63281250	+65.50048828	-69.19189453	-118.01513672	+3640	+14.72607422	+1.42822266	-0.97998047	-57.87597656	-78.96972656	+51.67968750	+3088	+13.63183594	-1.88964844	-3.48925781	+1.73583984	-55.70068359	-56.75537109	+2488
+1457971264.89080000	+14.75683594	-1.48974609	-0.62841797	+66.11572266	-69.06005859	-118.41064453	+3636	+14.73046875	+1.43701172	-0.96679688	-58.64501953	-78.94775391	+52.16308594	+3088	+13.62744141	-1.88525391	-3.48046875	+1.80175781	-55.52490234	-56.79931641	+2484
+1457971264.89910010	+14.76123047	-1.47656250	-0.61523438	+67.14843750	-68.84033203	-119.09179688	+3636	+14.73486328	+1.45019531	-0.94921875	-59.96337891	-78.90380859	+52.93212891	+3092	+13.61865234	-1.88525391	-3.46728516	+1.88964844	-55.19531250	-56.84326172	+2484
+1457971264.90330000	+14.76562500	-1.47216797	-0.61083984	+67.54394531	-68.73046875	-119.28955078	+3636	+14.73925781	+1.45019531	-0.93603516	-60.64453125	-78.85986328	+53.32763672	+3092	+13.60986328	-1.88525391	-3.46289063	+1.93359375	-55.04150391	-56.86523438	+2480
+1457971264.90750000	+14.77001953	-1.46337891	-0.61083984	+67.91748047	-68.64257813	-119.50927734	+3632	+14.74365234	+1.45019531	-0.93603516	-61.04003906	-78.81591797	+53.41552734	+3088	+13.60546875	-1.88964844	-3.45849609	+1.93359375	-54.88769531	-56.86523438	+2480
+1457971264.91160010	+14.77441406	-1.46777344	-0.61083984	+68.00537109	-68.53271484	-119.48730469	+3632	+14.74365234	+1.45898438	-0.94042969	-61.32568359	-78.77197266	+53.50341797	+3088	+13.60546875	-1.88525391	-3.45410156	+1.95556641	-54.73388672	-56.82128906	+2476
+1457971264.91989990	+14.77880859	-1.46777344	-0.62402344	+68.04931641	-68.35693359	-119.31152344	+3628	+14.74365234	+1.45019531	-0.94921875	-61.87500000	-78.64013672	+53.48144531	+3084	+13.59228516	-1.88085938	-3.44531250	+1.93359375	-54.38232422	-56.68945313	+2472
+1457971264.92409990	+14.77880859	-1.47216797	-0.63281250	+67.91748047	-68.26904297	-119.09179688	+3632	+14.74365234	+1.45019531	-0.95361328	-62.05078125	-78.55224609	+53.43750000	+3084	+13.58349609	-1.87646484	-3.44531250	+1.91162109	-54.18457031	-56.62353516	+2468
+1457971264.92829990	+14.77880859	-1.47216797	-0.64599609	+67.69775391	-68.20312500	-118.82812500	+3632	+14.73925781	+1.44140625	-0.96240234	-62.27050781	-78.48632813	+53.37158203	+3084	+13.57470703	-1.87207031	-3.44531250	+1.86767578	-54.00878906	-56.51367188	+2468
+1457971264.93240000	+14.77880859	-1.47656250	-0.65917969	+67.43408203	-68.15917969	-118.49853516	+3632	+14.73486328	+1.42822266	-0.97558594	-62.31445313	-78.39843750	+53.15185547	+3084	+13.57031250	-1.86767578	-3.44531250	+1.80175781	-53.83300781	-56.35986328	+2464
+1457971264.93660000	+14.77880859	-1.48535156	-0.67236328	+67.14843750	-68.09326172	-118.16894531	+3636	+14.73486328	+1.42382813	-0.98876953	-62.24853516	-78.31054688	+52.86621094	+3088	+13.56152344	-1.85888672	-3.44531250	+1.73583984	-53.67919922	-56.22802734	+2460
+1457971264.94910000	+14.78320313	-1.49853516	-0.71630859	+66.07177734	-67.96142578	-116.98242188	+3640	+14.72607422	+1.40185547	-1.04150391	-61.74316406	-78.00292969	+51.74560547	+3096	+13.54394531	-1.84130859	-3.45849609	+1.56005859	-53.12988281	-55.81054688	+2448
+1457971264.95740010	+14.78759766	-1.50292969	-0.75146484	+65.19287109	-67.87353516	-116.05957031	+3644	+14.72167969	+1.38867188	-1.07226563	-61.28173828	-77.80517578	+50.93261719	+3100	+13.53076172	-1.82373047	-3.47607422	+1.42822266	-52.73437500	-55.48095703	+2444
+1457971264.96160010	+14.78759766	-1.50732422	-0.76464844	+64.84130859	-67.85156250	-115.68603516	+3644	+14.72167969	+1.38867188	-1.08544922	-60.99609375	-77.73925781	+50.53710938	+3104	+13.51757813	-1.81494141	-3.48486328	+1.36230469	-52.53662109	-55.34912109	+2440
+1457971264.96580000	+14.79199219	-1.50732422	-0.78222656	+64.46777344	-67.80761719	-115.29052734	+3648	+14.71728516	+1.39306641	-1.10302734	-60.66650391	-77.62939453	+50.11962891	+3108	+13.51318359	-1.80615234	-3.49365234	+1.31835938	-52.36083984	-55.23925781	+2436
+1457971264.96989990	+14.79199219	-1.50732422	-0.79541016	+64.09423828	-67.78564453	-114.87304688	+3648	+14.72167969	+1.39306641	-1.11621094	-60.35888672	-77.54150391	+49.72412109	+3112	+13.50878906	-1.79736328	-3.50683594	+1.25244141	-52.16308594	-55.10742188	+2436
+1457971264.97410010	+14.79638672	-1.50732422	-0.80859375	+63.80859375	-67.74169922	-114.56542969	+3644	+14.72167969	+1.39746094	-1.12939453	-60.02929688	-77.47558594	+49.32861328	+3112	+13.50439453	-1.79296875	-3.51562500	+1.20849609	-52.03125000	-55.04150391	+2432
+1457971264.98239990	+14.80517578	-1.49853516	-0.83496094	+63.23730469	-67.69775391	-113.88427734	+3644	+14.73046875	+1.42382813	-1.15576172	-59.23828125	-77.29980469	+48.51562500	+3120	+13.50000000	-1.77539063	-3.54638672	+1.18652344	-51.67968750	-54.88769531	+2428
+1457971264.98659990	+14.80517578	-1.48974609	-0.84375000	+63.03955078	-67.67578125	-113.64257813	+3644	+14.73046875	+1.43261719	-1.16455078	-58.93066406	-77.25585938	+48.20800781	+3124	+13.50000000	-1.77099609	-3.55957031	+1.18652344	-51.52587891	-54.88769531	+2424
+1457971264.99079990	+14.80957031	-1.48535156	-0.85693359	+62.84179688	-67.63183594	-113.37890625	+3644	+14.73486328	+1.45019531	-1.17333984	-58.60107422	-77.18994141	+47.87841797	+3128	+13.49560547	-1.76220703	-3.57275391	+1.20849609	-51.39404297	-54.84375000	+2424
+1457971264.99910000	+14.81835938	-1.46337891	-0.87890625	+62.49023438	-67.58789063	-112.91748047	+3644	+14.74365234	+1.48535156	-1.19091797	-57.94189453	-77.05810547	+47.30712891	+3132	+13.49121094	-1.74462891	-3.60791016	+1.23046875	-51.10839844	-54.82177734	+2420
+1457971265.00740000	+14.83154297	-1.44140625	-0.89648438	+62.27050781	-67.54394531	-112.58789063	+3640	+14.75683594	+1.52929688	-1.21289063	-57.28271484	-76.97021484	+46.75781250	+3140	+13.49121094	-1.72265625	-3.64306641	+1.31835938	-50.86669922	-54.86572266	+2420
+1457971265.01160000	+14.83593750	-1.42822266	-0.90527344	+62.16064453	-67.52197266	-112.43408203	+3640	+14.76123047	+1.55566406	-1.22607422	-56.95312500	-76.90429688	+46.49414063	+3140	+13.49560547	-1.71826172	-3.66064453	+1.34033203	-50.77880859	-54.88769531	+2416
+1457971265.01570010	+14.84033203	-1.41503906	-0.91845703	+62.07275391	-67.47802734	-112.28027344	+3640	+14.76562500	+1.57763672	-1.24365234	-56.64550781	-76.86035156	+46.23046875	+3144	+13.49560547	-1.70947266	-3.67382813	+1.38427734	-50.69091797	-54.90966797	+2412
+1457971265.01990010	+14.84912109	-1.39746094	-0.93164063	+61.96289063	-67.45605469	-112.10449219	+3640	+14.77441406	+1.60400391	-1.26123047	-56.18408203	-76.81640625	+45.83496094	+3148	+13.49560547	-1.69628906	-3.69580078	+1.42822266	-50.58105469	-54.93164063	+2412
+1457971265.02410010	+14.85791016	-1.37548828	-0.95361328	+61.78710938	-67.39013672	-111.81884766	+3644	+14.77880859	+1.63037109	-1.28320313	-55.78857422	-76.77246094	+45.50537109	+3152	+13.49560547	-1.68750000	-3.71337891	+1.47216797	-50.49316406	-54.97558594	+2412
+1457971265.02819990	+14.86669922	-1.34912109	-0.97558594	+61.61132813	-67.34619141	-111.59912109	+3644	+14.78759766	+1.65673828	-1.30517578	-55.45898438	-76.75048828	+45.21972656	+3152	+13.49560547	-1.67871094	-3.73535156	+1.53808594	-50.40527344	-54.99755859	+2412
+1457971265.03239990	+14.87548828	-1.32714844	-1.00195313	+61.41357422	-67.28027344	-111.31347656	+3648	+14.79199219	+1.68310547	-1.34033203	-54.86572266	-76.70654297	+44.67041016	+3156	+13.50000000	-1.66552734	-3.76171875	+1.58203125	-50.29541016	-55.04150391	+2412
+1457971265.04070000	+14.90625000	-1.23925781	-1.11621094	+60.51269531	-66.99462891	-110.23681641	+3672	+14.80517578	+1.73144531	-1.41943359	-53.74511719	-76.64062500	+43.61572266	+3168	+13.50439453	-1.60839844	-3.85839844	+1.80175781	-49.92187500	-55.17333984	+2428
+1457971265.04489990	+14.91943359	-1.20410156	-1.16894531	+60.07324219	-66.86279297	-109.75341797	+3676	+14.80957031	+1.75781250	-1.46777344	-52.99804688	-76.59667969	+42.86865234	+3172	+13.50878906	-1.58203125	-3.90673828	+1.88964844	-49.76806641	-55.21728516	+2432
+1457971265.04909990	+14.93701172	-1.16015625	-1.26123047	+59.28222656	-66.62109375	-108.94042969	+3692	+14.81396484	+1.78417969	-1.53369141	-52.00927734	-76.53076172	+41.87988281	+3184	+13.51318359	-1.52929688	-4.00781250	+2.08740234	-49.41650391	-55.37109375	+2452
+1457971265.05320000	+14.94580078	-1.12939453	-1.32714844	+58.73291016	-66.44531250	-108.41308594	+3700	+14.81835938	+1.80615234	-1.59521484	-51.15234375	-76.50878906	+41.00097656	+3192	+13.51318359	-1.49414063	-4.06933594	+2.21923828	-49.21875000	-55.41503906	+2460
+1457971265.05740000	+14.95458984	-1.10742188	-1.39306641	+58.18359375	-66.26953125	-107.88574219	+3704	+14.82275391	+1.82812500	-1.65673828	-50.16357422	-76.46484375	+39.99023438	+3196	+13.51318359	-1.46337891	-4.12207031	+2.30712891	-49.06494141	-55.45898438	+2464
+1457971265.06160000	+14.95898438	-1.08984375	-1.46777344	+57.59033203	-66.07177734	-107.35839844	+3708	+14.82275391	+1.85449219	-1.73583984	-48.99902344	-76.42089844	+38.78173828	+3208	+13.51318359	-1.43261719	-4.17480469	+2.41699219	-48.93310547	-55.54687500	+2464
+1457971265.06570010	+14.96777344	-1.06787109	-1.52490234	+57.17285156	-65.91796875	-107.00683594	+3708	+14.82714844	+1.87646484	-1.80615234	-48.05419922	-76.42089844	+37.83691406	+3216	+13.51318359	-1.40185547	-4.22314453	+2.52685547	-48.82324219	-55.63476563	+2468
+1457971265.06990000	+14.97656250	-1.04589844	-1.59082031	+56.71142578	-65.72021484	-106.58935547	+3712	+14.83154297	+1.90283203	-1.87207031	-47.06542969	-76.37695313	+36.80419922	+3228	+13.51757813	-1.37548828	-4.27148438	+2.63671875	-48.73535156	-55.72265625	+2468
+1457971265.07399990	+14.98095703	-1.02392578	-1.65234375	+56.31591797	-65.54443359	-106.23779297	+3712	+14.83154297	+1.92480469	-1.94677734	-45.96679688	-76.35498047	+35.66162109	+3236	+13.52197266	-1.35351563	-4.31982422	+2.72460938	-48.62548828	-55.83251953	+2464
+1457971265.08240010	+14.99853516	-0.96679688	-1.77539063	+55.67871094	-65.12695313	-105.60058594	+3716	+14.84033203	+1.98193359	-2.07861328	-43.92333984	-76.31103516	+33.61816406	+3256	+13.53076172	-1.29199219	-4.41650391	+3.01025391	-48.42773438	-56.11816406	+2468
+1457971265.08649990	+15.00732422	-0.94042969	-1.83691406	+55.45898438	-64.95117188	-105.40283203	+3716	+14.84033203	+2.01269531	-2.14453125	-42.84667969	-76.31103516	+32.51953125	+3264	+13.53076172	-1.26123047	-4.46484375	+3.18603516	-48.31787109	-56.29394531	+2468
+1457971265.09069990	+15.01611328	-0.90527344	-1.89404297	+55.28320313	-64.75341797	-105.20507813	+3716	+14.84472656	+2.04785156	-2.21044922	-41.74804688	-76.26708984	+31.44287109	+3276	+13.53515625	-1.23046875	-4.51757813	+3.36181641	-48.20800781	-56.44775391	+2468
+1457971265.09489990	+15.02490234	-0.87011719	-1.94238281	+55.19531250	-64.57763672	-105.11718750	+3716	+14.84912109	+2.08300781	-2.26757813	-40.97900391	-76.28906250	+30.69580078	+3284	+13.53955078	-1.19531250	-4.56591797	+3.55957031	-48.14208984	-56.62353516	+2468
+1457971265.09900000	+15.03808594	-0.83496094	-1.99072266	+55.23925781	-64.44580078	-105.13916016	+3716	+14.85791016	+2.11816406	-2.31591797	-40.23193359	-76.33300781	+29.97070313	+3292	+13.54394531	-1.16894531	-4.60986328	+3.75732422	-48.07617188	-56.86523438	+2464
+1457971265.10320000	+15.05126953	-0.79101563	-2.03466797	+55.34912109	-64.29199219	-105.20507813	+3712	+14.86230469	+2.16210938	-2.36865234	-39.48486328	-76.35498047	+29.26757813	+3300	+13.55273438	-1.13818359	-4.65380859	+3.97705078	-48.03222656	-57.10693359	+2464
+1457971265.10739990	+15.06445313	-0.74707031	-2.07421875	+55.52490234	-64.18212891	-105.33691406	+3712	+14.87109375	+2.20605469	-2.41259766	-38.86962891	-76.42089844	+28.74023438	+3308	+13.56152344	-1.10742188	-4.69775391	+4.21875000	-48.01025391	-57.37060547	+2460
+1457971265.11150000	+15.07763672	-0.69873047	-2.11376953	+55.72265625	-64.05029297	-105.44677734	+3712	+14.88427734	+2.25439453	-2.46093750	-38.12255859	-76.46484375	+28.05908203	+3312	+13.57031250	-1.07226563	-4.74169922	+4.46044922	-47.94433594	-57.63427734	+2460
+1457971265.11990000	+15.10839844	-0.59765625	-2.18408203	+56.22802734	-63.83056641	-105.77636719	+3704	+14.90185547	+2.35546875	-2.54443359	-36.91406250	-76.55273438	+27.07031250	+3324	+13.59228516	-1.00195313	-4.83398438	+4.98779297	-47.85644531	-58.13964844	+2456
+1457971265.12400010	+15.12158203	-0.54931641	-2.21484375	+56.53564453	-63.74267578	-106.04003906	+3700	+14.91064453	+2.40820313	-2.57519531	-36.54052734	-76.64062500	+26.80664063	+3328	+13.60107422	-0.96240234	-4.87792969	+5.27343750	-47.81250000	-58.40332031	+2452
+1457971265.12820010	+15.13476563	-0.49658203	-2.24121094	+56.88720703	-63.65478516	-106.28173828	+3696	+14.91943359	+2.45654297	-2.60595703	-36.18896484	-76.72851563	+26.54296875	+3332	+13.60546875	-0.92724609	-4.92187500	+5.53710938	-47.79052734	-58.66699219	+2448
+1457971265.13240000	+15.15234375	-0.44384766	-2.26757813	+57.21679688	-63.58886719	-106.56738281	+3692	+14.92822266	+2.50488281	-2.64111328	-35.81542969	-76.79443359	+26.23535156	+3336	+13.61865234	-0.88769531	-4.96142578	+5.80078125	-47.79052734	-58.90869141	+2444
+1457971265.13649990	+15.16552734	-0.38671875	-2.29394531	+57.56835938	-63.52294922	-106.80908203	+3684	+14.94140625	+2.55761719	-2.67187500	-35.46386719	-76.88232422	+25.99365234	+3340	+13.62744141	-0.84814453	-5.00097656	+6.04248047	-47.79052734	-59.15039063	+2440
+1457971265.14070010	+15.17871094	-0.33837891	-2.32470703	+57.91992188	-63.45703125	-107.07275391	+3676	+14.95019531	+2.61035156	-2.70703125	-35.11230469	-76.94824219	+25.75195313	+3340	+13.64062500	-0.81298828	-5.04052734	+6.30615234	-47.79052734	-59.39208984	+2436
+1457971265.14490010	+15.19189453	-0.28564453	-2.35546875	+58.20556641	-63.39111328	-107.29248047	+3672	+14.95458984	+2.66308594	-2.74658203	-34.69482422	-77.01416016	+25.46630859	+3344	+13.64941406	-0.77343750	-5.08007813	+6.54785156	-47.81250000	-59.61181641	+2428
+1457971265.15319990	+15.21386719	-0.18896484	-2.42578125	+58.57910156	-63.21533203	-107.53417969	+3660	+14.96777344	+2.75976563	-2.82128906	-33.94775391	-77.14599609	+24.87304688	+3348	+13.66699219	-0.68994141	-5.16357422	+7.00927734	-47.74658203	-59.94140625	+2420
+1457971265.15730000	+15.22265625	-0.14501953	-2.46533203	+58.71093750	-63.12744141	-107.62207031	+3652	+14.97216797	+2.80371094	-2.86523438	-33.48632813	-77.16796875	+24.47753906	+3348	+13.67138672	-0.65039063	-5.20312500	+7.18505859	-47.74658203	-60.09521484	+2416
+1457971265.16150000	+15.23144531	-0.09667969	-2.50488281	+58.84277344	-63.03955078	-107.70996094	+3644	+14.97656250	+2.84326172	-2.90478516	-33.11279297	-77.23388672	+24.19189453	+3352	+13.68017578	-0.61083984	-5.24267578	+7.38281250	-47.74658203	-60.20507813	+2408
+1457971265.16980000	+15.24023438	-0.01757813	-2.58837891	+58.95263672	-62.86376953	-107.79785156	+3628	+14.97656250	+2.91796875	-2.99707031	-32.21191406	-77.32177734	+23.33496094	+3356	+13.69335938	-0.53173828	-5.31738281	+7.69042969	-47.76855469	-60.44677734	+2396
+1457971265.17400000	+15.24902344	+0.02197266	-2.63671875	+58.90869141	-62.75390625	-107.73193359	+3624	+14.97656250	+2.95751953	-3.04980469	-31.59667969	-77.32177734	+22.76367188	+3364	+13.70214844	-0.48779297	-5.35693359	+7.80029297	-47.76855469	-60.49072266	+2388
+1457971265.17820000	+15.25341797	+0.05712891	-2.68945313	+58.84277344	-62.62207031	-107.68798828	+3616	+14.97656250	+2.99267578	-3.10693359	-30.98144531	-77.34375000	+22.17041016	+3368	+13.70654297	-0.45263672	-5.39648438	+7.91015625	-47.76855469	-60.53466797	+2384
+1457971265.18230010	+15.25781250	+0.09228516	-2.73779297	+58.79882813	-62.51220703	-107.66601563	+3608	+14.97656250	+3.03222656	-3.15527344	-30.45410156	-77.38769531	+21.68701172	+3376	+13.71093750	-0.41308594	-5.43603516	+8.04199219	-47.76855469	-60.62255859	+2376
+1457971265.19070010	+15.25781250	+0.16259766	-2.83886719	+58.66699219	-62.27050781	-107.53417969	+3592	+14.97216797	+3.09814453	-3.25195313	-29.33349609	-77.47558594	+20.58837891	+3388	+13.71972656	-0.33398438	-5.51513672	+8.26171875	-47.74658203	-60.68847656	+2368
+1457971265.19479990	+15.25781250	+0.19775391	-2.88281250	+58.62304688	-62.16064453	-107.51220703	+3584	+14.96777344	+3.12451172	-3.30029297	-28.80615234	-77.54150391	+20.06103516	+3396	+13.72412109	-0.29443359	-5.55029297	+8.37158203	-47.74658203	-60.73242188	+2360
+1457971265.19899990	+15.25781250	+0.23291016	-2.92675781	+58.62304688	-62.07275391	-107.51220703	+3572	+14.96777344	+3.15527344	-3.34863281	-28.23486328	-77.58544922	+19.48974609	+3404	+13.72851563	-0.25488281	-5.58544922	+8.50341797	-47.79052734	-60.77636719	+2356
+1457971265.20320010	+15.26220703	+0.27246094	-2.97509766	+58.66699219	-61.96289063	-107.53417969	+3564	+14.96337891	+3.19482422	-3.39697266	-27.64160156	-77.62939453	+18.94042969	+3416	+13.73291016	-0.21972656	-5.62060547	+8.61328125	-47.81250000	-60.86425781	+2348
+1457971265.21149990	+15.27539063	+0.34716797	-3.04541016	+58.93066406	-61.80908203	-107.79785156	+3544	+14.95898438	+3.27392578	-3.47167969	-26.71875000	-77.82714844	+18.17138672	+3432	+13.75048828	-0.14062500	-5.67773438	+8.92089844	-47.92236328	-61.04003906	+2336
+1457971265.21980000	+15.28417969	+0.43505859	-3.10253906	+59.37011719	-61.67724609	-108.19335938	+3520	+14.95898438	+3.36181641	-3.53320313	-25.97167969	-78.06884766	+17.60009766	+3452	+13.76806641	-0.05712891	-5.73925781	+9.31640625	-48.01025391	-61.23779297	+2324
+1457971265.22400000	+15.28857422	+0.48339844	-3.12451172	+59.67773438	-61.63330078	-108.45703125	+3512	+14.96337891	+3.40136719	-3.55517578	-25.66406250	-78.20068359	+17.38037109	+3460	+13.77246094	-0.01757813	-5.76123047	+9.53613281	-48.07617188	-61.39160156	+2316
+1457971265.22810010	+15.29296875	+0.53613281	-3.14208984	+60.00732422	-61.58935547	-108.69873047	+3500	+14.96777344	+3.44970703	-3.58154297	-25.37841797	-78.33251953	+17.20458984	+3468	+13.78125000	+0.02197266	-5.78759766	+9.77783203	-48.12011719	-61.54541016	+2308
+1457971265.23650000	+15.31494141	+0.63720703	-3.15966797	+60.90820313	-61.61132813	-109.48974609	+3476	+14.97656250	+3.55078125	-3.60351563	-25.20263672	-78.66210938	+17.29248047	+3484	+13.80322266	+0.10546875	-5.82714844	+10.28320313	-48.31787109	-61.91894531	+2292
+1457971265.24060010	+15.32373047	+0.68994141	-3.16406250	+61.39160156	-61.61132813	-109.90722656	+3464	+14.98095703	+3.60791016	-3.62109375	-25.04882813	-78.79394531	+17.31445313	+3492	+13.81640625	+0.14501953	-5.84472656	+10.56884766	-48.42773438	-62.11669922	+2284
+1457971265.24480010	+15.33691406	+0.74267578	-3.15966797	+61.98486328	-61.63330078	-110.45654297	+3456	+14.98974609	+3.66503906	-3.62109375	-25.18066406	-79.01367188	+17.60009766	+3500	+13.82958984	+0.18896484	-5.86230469	+10.87646484	-48.53759766	-62.33642578	+2272
+1457971265.24900010	+15.34570313	+0.79980469	-3.15966797	+62.49023438	-61.63330078	-110.83007813	+3448	+14.99853516	+3.72216797	-3.62548828	-25.09277344	-79.16748047	+17.70996094	+3508	+13.84277344	+0.23291016	-5.87988281	+11.16210938	-48.60351563	-62.55615234	+2268
+1457971265.25309990	+15.35449219	+0.85253906	-3.15966797	+62.97363281	-61.61132813	-111.20361328	+3440	+15.00292969	+3.77490234	-3.63427734	-25.02685547	-79.29931641	+17.79785156	+3512	+13.85156250	+0.27246094	-5.89746094	+11.44775391	-48.66943359	-62.75390625	+2260
+1457971265.25729990	+15.35888672	+0.90527344	-3.15966797	+63.45703125	-61.63330078	-111.62109375	+3432	+15.01171875	+3.82763672	-3.63427734	-25.15869141	-79.45312500	+18.08349609	+3520	+13.86035156	+0.31640625	-5.91503906	+11.73339844	-48.73535156	-62.95166016	+2252
+1457971265.26149990	+15.36767578	+0.96240234	-3.15966797	+63.91845703	-61.65527344	-111.97265625	+3428	+15.02050781	+3.88037109	-3.63427734	-25.18066406	-79.60693359	+18.23730469	+3524	+13.86914063	+0.36035156	-5.92822266	+12.01904297	-48.82324219	-63.14941406	+2248
+1457971265.26560000	+15.37646484	+1.00634766	-3.15527344	+64.35791016	-61.65527344	-112.32421875	+3424	+15.02490234	+3.92871094	-3.63867188	-25.20263672	-79.73876953	+18.36914063	+3528	+13.87792969	+0.39990234	-5.94140625	+12.28271484	-48.88916016	-63.34716797	+2248
+1457971265.26979990	+15.38525391	+1.05468750	-3.15087891	+64.79736328	-61.69921875	-112.74169922	+3420	+15.02929688	+3.97705078	-3.64306641	-25.20263672	-79.84863281	+18.50097656	+3532	+13.88671875	+0.43505859	-5.95019531	+12.50244141	-48.97705078	-63.54492188	+2244
+1457971265.27399990	+15.39404297	+1.10302734	-3.15527344	+65.14892578	-61.67724609	-112.96142578	+3416	+15.03369141	+4.02978516	-3.65185547	-24.96093750	-79.91455078	+18.43505859	+3540	+13.89990234	+0.47900391	-5.96777344	+12.72216797	-49.04296875	-63.67675781	+2248
+1457971265.27810000	+15.40283203	+1.14697266	-3.15966797	+65.43457031	-61.65527344	-113.18115234	+3412	+15.03808594	+4.07373047	-3.66503906	-24.67529297	-79.95849609	+18.28125000	+3544	+13.90869141	+0.51855469	-5.98095703	+12.94189453	-49.10888672	-63.80859375	+2248
+1457971265.28650000	+15.40722656	+1.22607422	-3.18164063	+65.78613281	-61.58935547	-113.37890625	+3408	+15.03808594	+4.15283203	-3.68701172	-24.03808594	-80.09033203	+17.84179688	+3556	+13.92626953	+0.59765625	-6.01171875	+13.29345703	-49.15283203	-64.00634766	+2252
+1457971265.29060010	+15.40722656	+1.25683594	-3.19921875	+65.83007813	-61.54541016	-113.35693359	+3404	+15.04248047	+4.18359375	-3.70019531	-23.62060547	-80.11230469	+17.46826172	+3560	+13.92626953	+0.63720703	-6.02490234	+13.40332031	-49.15283203	-64.05029297	+2252
+1457971265.29480000	+15.41162109	+1.28759766	-3.21679688	+65.80810547	-61.50146484	-113.31298828	+3404	+15.03808594	+4.20996094	-3.72216797	-23.11523438	-80.11230469	+16.98486328	+3564	+13.93066406	+0.66796875	-6.03808594	+13.46923828	-49.19677734	-64.09423828	+2252
+1457971265.29900000	+15.41601563	+1.31835938	-3.23876953	+65.76416016	-61.45751953	-113.22509766	+3404	+15.03369141	+4.24072266	-3.74414063	-22.54394531	-80.09033203	+16.47949219	+3576	+13.93505859	+0.70751953	-6.04687500	+13.55712891	-49.24072266	-64.07226563	+2252
+1457971265.30310010	+15.41601563	+1.34472656	-3.26513672	+65.69824219	-61.39160156	-113.11523438	+3400	+15.02929688	+4.26708984	-3.76611328	-21.95068359	-80.06835938	+15.93017578	+3584	+13.93945313	+0.74267578	-6.05566406	+13.62304688	-49.28466797	-64.09423828	+2248
+1457971265.30730010	+15.41601563	+1.37109375	-3.28271484	+65.63232422	-61.34765625	-113.02734375	+3400	+15.02490234	+4.29345703	-3.78808594	-21.35742188	-80.06835938	+15.38085938	+3592	+13.94824219	+0.77343750	-6.06445313	+13.66699219	-49.32861328	-64.09423828	+2244
+1457971265.31139990	+15.41601563	+1.39746094	-3.31347656	+65.47851563	-61.25976563	-112.80761719	+3400	+15.02050781	+4.31542969	-3.81005859	-20.67626953	-80.02441406	+14.74365234	+3604	+13.95263672	+0.80859375	-6.07763672	+13.71093750	-49.32861328	-64.02832031	+2240
+1457971265.31559990	+15.41601563	+1.42382813	-3.33984375	+65.30273438	-61.17187500	-112.56591797	+3400	+15.01611328	+4.33740234	-3.83642578	-19.99511719	-79.98046875	+14.08447266	+3612	+13.95703125	+0.83935547	-6.09082031	+13.71093750	-49.32861328	-63.98437500	+2232
+1457971265.31979990	+15.41601563	+1.44580078	-3.36621094	+65.12695313	-61.10595703	-112.36816406	+3400	+15.01171875	+4.35937500	-3.84960938	-19.51171875	-79.98046875	+13.62304688	+3624	+13.95703125	+0.87011719	-6.09960938	+13.73291016	-49.30664063	-63.91845703	+2224
+1457971265.32390000	+15.41601563	+1.46777344	-3.38818359	+64.97314453	-61.04003906	-112.19238281	+3396	+15.00732422	+4.38134766	-3.86718750	-19.02832031	-79.98046875	+13.18359375	+3632	+13.96142578	+0.90527344	-6.10839844	+13.77685547	-49.32861328	-63.87451172	+2216
+1457971265.33229990	+15.41601563	+1.52050781	-3.42333984	+64.75341797	-60.97412109	-111.88476563	+3396	+14.99853516	+4.42529297	-3.88916016	-18.28125000	-79.93652344	+12.48046875	+3656	+13.96582031	+0.96240234	-6.11279297	+13.79882813	-49.39453125	-63.78662109	+2200
+1457971265.33640000	+15.42041016	+1.54248047	-3.43212891	+64.70947266	-60.95214844	-111.79687500	+3396	+14.99853516	+4.44287109	-3.89794922	-17.97363281	-79.91455078	+12.21679688	+3668	+13.97460938	+0.99316406	-6.11279297	+13.79882813	-49.41650391	-63.74267578	+2188
+1457971265.34060000	+15.42480469	+1.57324219	-3.44091797	+64.70947266	-60.93017578	-111.70898438	+3396	+14.99853516	+4.47363281	-3.91113281	-17.66601563	-79.89257813	+11.99707031	+3680	+13.98339844	+1.01953125	-6.11718750	+13.84277344	-49.46044922	-63.72070313	+2180
+1457971265.34480000	+15.42480469	+1.60839844	-3.44531250	+64.77539063	-60.93017578	-111.70898438	+3396	+14.99853516	+4.50878906	-3.90234375	-17.62207031	-79.93652344	+12.06298828	+3696	+13.98779297	+1.05029297	-6.11718750	+13.93066406	-49.48242188	-63.74267578	+2172
+1457971265.34890010	+15.42919922	+1.63916016	-3.44091797	+64.86328125	-60.93017578	-111.70898438	+3396	+15.00292969	+4.53515625	-3.89794922	-17.57812500	-79.98046875	+12.10693359	+3708	+13.99218750	+1.07666016	-6.11718750	+14.01855469	-49.48242188	-63.78662109	+2164
+1457971265.35310010	+15.43359375	+1.66992188	-3.44091797	+64.92919922	-60.93017578	-111.70898438	+3396	+15.00292969	+4.56591797	-3.88916016	-17.55615234	-80.00244141	+12.19482422	+3720	+13.99658203	+1.10302734	-6.11718750	+14.10644531	-49.48242188	-63.80859375	+2156
+1457971265.35730000	+15.43798828	+1.70507813	-3.42773438	+65.08300781	-60.97412109	-111.77490234	+3400	+15.00292969	+4.60107422	-3.87597656	-17.73193359	-80.04638672	+12.48046875	+3732	+14.00097656	+1.13378906	-6.11279297	+14.21630859	-49.48242188	-63.85253906	+2156
+1457971265.36139990	+15.44238281	+1.73583984	-3.41455078	+65.25878906	-61.01806641	-111.88476563	+3404	+15.00732422	+4.62744141	-3.85839844	-17.95166016	-80.09033203	+12.76611328	+3748	+14.00097656	+1.16015625	-6.10400391	+14.32617188	-49.54833984	-63.89648438	+2156
+1457971265.36560010	+15.44677734	+1.77099609	-3.39697266	+65.47851563	-61.08398438	-112.01660156	+3408	+15.01171875	+4.65820313	-3.84082031	-18.19335938	-80.15625000	+13.13964844	+3760	+14.00976563	+1.18652344	-6.09082031	+14.43603516	-49.59228516	-63.96240234	+2160
+1457971265.36980010	+15.45117188	+1.81054688	-3.37500000	+65.72021484	-61.17187500	-112.17041016	+3416	+15.01611328	+4.69775391	-3.82324219	-18.50097656	-80.20019531	+13.55712891	+3772	+14.01416016	+1.21289063	-6.08203125	+14.56787109	-49.65820313	-64.05029297	+2164
+1457971265.37809990	+15.45996094	+1.87646484	-3.33544922	+66.18164063	-61.30371094	-112.45605469	+3432	+15.02929688	+4.75927734	-3.78808594	-18.94042969	-80.28808594	+14.21630859	+3796	+14.03173828	+1.25683594	-6.06445313	+14.76562500	-49.70214844	-64.18212891	+2176
+1457971265.38220000	+15.46435547	+1.90722656	-3.31347656	+66.42333984	-61.36962891	-112.63183594	+3436	+15.03369141	+4.79003906	-3.76171875	-19.22607422	-80.35400391	+14.63378906	+3804	+14.03613281	+1.27880859	-6.05566406	+14.89746094	-49.72412109	-64.27001953	+2184
+1457971265.38640000	+15.46875000	+1.93798828	-3.29589844	+66.62109375	-61.41357422	-112.76367188	+3440	+15.03808594	+4.81640625	-3.73974609	-19.51171875	-80.41992188	+15.00732422	+3812	+14.04052734	+1.30078125	-6.04687500	+15.02929688	-49.74609375	-64.31396484	+2192
+1457971265.39060000	+15.47314453	+1.96435547	-3.27392578	+66.81884766	-61.47949219	-112.89550781	+3448	+15.04248047	+4.84277344	-3.71777344	-19.84130859	-80.48583984	+15.42480469	+3820	+14.04052734	+1.32275391	-6.03808594	+15.13916016	-49.76806641	-64.35791016	+2204
+1457971265.39470010	+15.47753906	+1.99072266	-3.25634766	+66.99462891	-61.54541016	-113.00537109	+3452	+15.04687500	+4.86914063	-3.69580078	-20.08300781	-80.52978516	+15.75439453	+3828	+14.04492188	+1.34912109	-6.02929688	+15.20507813	-49.79003906	-64.35791016	+2216
+1457971265.39890000	+15.47753906	+2.01269531	-3.23876953	+67.12646484	-61.58935547	-113.09326172	+3456	+15.04687500	+4.89111328	-3.67822266	-20.28076172	-80.57373047	+16.01806641	+3832	+14.04492188	+1.36669922	-6.01611328	+15.27099609	-49.81201172	-64.35791016	+2228
+1457971265.40310000	+15.48193359	+2.03466797	-3.22119141	+67.25830078	-61.65527344	-113.18115234	+3464	+15.05126953	+4.90869141	-3.65625000	-20.47851563	-80.61767578	+16.25976563	+3836	+14.04931641	+1.38867188	-6.00732422	+15.31494141	-49.85595703	-64.33593750	+2240
+1457971265.40720010	+15.48632813	+2.05224609	-3.20800781	+67.34619141	-61.67724609	-113.22509766	+3464	+15.05126953	+4.93066406	-3.64306641	-20.54443359	-80.63964844	+16.36962891	+3840	+14.05371094	+1.40625000	-5.99414063	+15.33691406	-49.87792969	-64.31396484	+2252
+1457971265.41560010	+15.48632813	+2.08300781	-3.19482422	+67.39013672	-61.72119141	-113.18115234	+3468	+15.05126953	+4.96142578	-3.62109375	-20.45654297	-80.68359375	+16.39160156	+3844	+14.05810547	+1.44140625	-5.98535156	+15.35888672	-49.87792969	-64.20410156	+2272
+1457971265.41969990	+15.48632813	+2.09179688	-3.19042969	+67.34619141	-61.72119141	-113.11523438	+3468	+15.04687500	+4.97460938	-3.61230469	-20.34667969	-80.68359375	+16.30371094	+3844	+14.05810547	+1.45898438	-5.98095703	+15.33691406	-49.87792969	-64.09423828	+2280
+1457971265.42389990	+15.48632813	+2.10058594	-3.18603516	+67.30224609	-61.72119141	-113.04931641	+3468	+15.04687500	+4.98339844	-3.60351563	-20.21484375	-80.68359375	+16.19384766	+3848	+14.05810547	+1.47656250	-5.97656250	+15.31494141	-49.85595703	-64.00634766	+2284
+1457971265.42810010	+15.48193359	+2.10937500	-3.18603516	+67.23632813	-61.72119141	-112.96142578	+3468	+15.04248047	+4.99218750	-3.59472656	-20.10498047	-80.68359375	+16.10595703	+3848	+14.05371094	+1.49414063	-5.97216797	+15.27099609	-49.83398438	-63.89648438	+2288
+1457971265.43220000	+15.48193359	+2.11816406	-3.18603516	+67.12646484	-61.72119141	-112.85156250	+3468	+15.03369141	+5.00097656	-3.59472656	-19.88525391	-80.66162109	+15.90820313	+3852	+14.05371094	+1.50732422	-5.96777344	+15.22705078	-49.81201172	-63.74267578	+2292
+1457971265.43639990	+15.47753906	+2.12255859	-3.19042969	+67.03857422	-61.72119141	-112.71972656	+3472	+15.02929688	+5.00976563	-3.59033203	-19.64355469	-80.63964844	+15.68847656	+3856	+14.04931641	+1.52050781	-5.96777344	+15.16113281	-49.81201172	-63.63281250	+2296
+1457971265.44059990	+15.47753906	+2.12695313	-3.19042969	+66.95068359	-61.72119141	-112.60986328	+3472	+15.02050781	+5.01855469	-3.59033203	-19.37988281	-80.61767578	+15.44677734	+3860	+14.04931641	+1.53369141	-5.95898438	+15.11718750	-49.81201172	-63.50097656	+2296
+1457971265.44470000	+15.47314453	+2.13574219	-3.19482422	+66.84082031	-61.72119141	-112.47802734	+3472	+15.01171875	+5.02734375	-3.59033203	-19.13818359	-80.59570313	+15.20507813	+3864	+14.04931641	+1.54687500	-5.95458984	+15.05126953	-49.79003906	-63.36914063	+2296
+1457971265.44890000	+15.46875000	+2.13574219	-3.19482422	+66.75292969	-61.69921875	-112.36816406	+3472	+15.00732422	+5.03613281	-3.59033203	-18.89648438	-80.57373047	+14.98535156	+3868	+14.04492188	+1.56005859	-5.95458984	+15.00732422	-49.79003906	-63.25927734	+2292
+1457971265.45310000	+15.46875000	+2.14453125	-3.19921875	+66.64306641	-61.69921875	-112.23632813	+3472	+14.99853516	+5.04492188	-3.58593750	-18.67675781	-80.52978516	+14.78759766	+3876	+14.04492188	+1.57324219	-5.95019531	+14.94140625	-49.76806641	-63.14941406	+2288
+1457971265.46140000	+15.45996094	+2.15332031	-3.19921875	+66.48925781	-61.72119141	-112.03857422	+3476	+14.98095703	+5.05810547	-3.58154297	-18.41308594	-80.48583984	+14.56787109	+3888	+14.03613281	+1.59960938	-5.93701172	+14.85351563	-49.74609375	-62.90771484	+2280
+1457971265.46550010	+15.45996094	+2.16210938	-3.19482422	+66.44531250	-61.74316406	-111.97265625	+3476	+14.97656250	+5.06689453	-3.57714844	-18.36914063	-80.46386719	+14.54589844	+3896	+14.03613281	+1.60839844	-5.93261719	+14.80957031	-49.74609375	-62.81982422	+2276
+1457971265.46970010	+15.45556641	+2.17089844	-3.19042969	+66.44531250	-61.76513672	-111.90673828	+3480	+14.96777344	+5.08007813	-3.56835938	-18.39111328	-80.44189453	+14.61181641	+3908	+14.03173828	+1.62158203	-5.92382813	+14.76562500	-49.76806641	-62.73193359	+2272
+1457971265.47390010	+15.45117188	+2.17968750	-3.18164063	+66.44531250	-61.78710938	-111.88476563	+3484	+14.96337891	+5.08886719	-3.55957031	-18.43505859	-80.44189453	+14.69970703	+3916	+14.03173828	+1.63476563	-5.91064453	+14.74365234	-49.79003906	-62.64404297	+2268
+1457971265.48219990	+15.45117188	+2.19726563	-3.16406250	+66.53320313	-61.87500000	-111.90673828	+3488	+14.95458984	+5.11083984	-3.53759766	-18.69873047	-80.44189453	+15.02929688	+3932	+14.03173828	+1.65673828	-5.88427734	+14.72167969	-49.85595703	-62.53417969	+2264
+1457971265.48639990	+15.44677734	+2.21484375	-3.14648438	+66.64306641	-61.94091797	-111.97265625	+3496	+14.95019531	+5.11962891	-3.52001953	-18.94042969	-80.46386719	+15.33691406	+3944	+14.03173828	+1.66992188	-5.86669922	+14.74365234	-49.92187500	-62.51220703	+2260
+1457971265.49050000	+15.44677734	+2.22802734	-3.12890625	+66.75292969	-62.00683594	-112.03857422	+3500	+14.94580078	+5.13281250	-3.50244141	-19.24804688	-80.48583984	+15.68847656	+3952	+14.03173828	+1.68310547	-5.84912109	+14.78759766	-49.96582031	-62.51220703	+2264
+1457971265.49889990	+15.44238281	+2.26757813	-3.07617188	+67.12646484	-62.20458984	-112.30224609	+3512	+14.94140625	+5.16357422	-3.45410156	-20.17089844	-80.57373047	+16.72119141	+3972	+14.03613281	+1.70507813	-5.80957031	+14.85351563	-50.09765625	-62.51220703	+2268
+1457971265.50300000	+15.44238281	+2.28515625	-3.04541016	+67.36816406	-62.31445313	-112.50000000	+3520	+14.94140625	+5.17675781	-3.42333984	-20.72021484	-80.61767578	+17.33642578	+3980	+14.03613281	+1.71826172	-5.78759766	+14.91943359	-50.18554688	-62.55615234	+2276
+1457971265.50720000	+15.44238281	+2.30712891	-3.01025391	+67.63183594	-62.42431641	-112.69775391	+3528	+14.94140625	+5.19433594	-3.39697266	-21.29150391	-80.66162109	+17.97363281	+3988	+14.04052734	+1.73144531	-5.76123047	+14.96337891	-50.27343750	-62.57812500	+2280
+1457971265.51140000	+15.44238281	+2.33349609	-2.97070313	+67.93945313	-62.55615234	-112.96142578	+3536	+14.94140625	+5.21191406	-3.36181641	-22.01660156	-80.72753906	+18.76464844	+4000	+14.04492188	+1.74462891	-5.73925781	+15.02929688	-50.38330078	-62.62207031	+2292
+1457971265.51550010	+15.44238281	+2.35107422	-2.93554688	+68.20312500	-62.68798828	-113.15917969	+3540	+14.94140625	+5.22949219	-3.32666016	-22.67578125	-80.79345703	+19.51171875	+4008	+14.04492188	+1.75781250	-5.71728516	+15.09521484	-50.44921875	-62.64404297	+2300
+1457971265.51970010	+15.44238281	+2.36865234	-2.90039063	+68.42285156	-62.79785156	-113.33496094	+3544	+14.94140625	+5.24267578	-3.29589844	-23.29101563	-80.83740234	+20.19287109	+4012	+14.04931641	+1.76660156	-5.69531250	+15.11718750	-50.51513672	-62.64404297	+2308
+1457971265.52390000	+15.44238281	+2.39062500	-2.86962891	+68.64257813	-62.90771484	-113.48876953	+3548	+14.94140625	+5.26025391	-3.26074219	-24.01611328	-80.88134766	+20.98388672	+4020	+14.04931641	+1.77978516	-5.67333984	+15.16113281	-50.58105469	-62.64404297	+2316
+1457971265.52800010	+15.43798828	+2.40380859	-2.84326172	+68.77441406	-62.99560547	-113.59863281	+3552	+14.93701172	+5.27343750	-3.22558594	-24.65332031	-80.90332031	+21.68701172	+4024	+14.04931641	+1.78857422	-5.65576172	+15.16113281	-50.64697266	-62.60009766	+2328
+1457971265.53220010	+15.43359375	+2.41259766	-2.82128906	+68.81835938	-63.08349609	-113.64257813	+3552	+14.93701172	+5.28222656	-3.19921875	-25.18066406	-80.92529297	+22.21435547	+4028	+14.04492188	+1.79736328	-5.63818359	+15.13916016	-50.66894531	-62.55615234	+2336
+1457971265.53629990	+15.43359375	+2.41699219	-2.80371094	+68.81835938	-63.14941406	-113.62060547	+3552	+14.93261719	+5.28662109	-3.17724609	-25.55419922	-80.92529297	+22.63183594	+4028	+14.04492188	+1.81054688	-5.62500000	+15.09521484	-50.71289063	-62.46826172	+2344
+1457971265.54469990	+15.42480469	+2.42138672	-2.78173828	+68.66455078	-63.25927734	-113.46679688	+3544	+14.92382813	+5.29541016	-3.14648438	-25.92773438	-80.90332031	+23.04931641	+4032	+14.03613281	+1.82373047	-5.60302734	+14.96337891	-50.75683594	-62.24853516	+2352
+1457971265.54880000	+15.42041016	+2.42138672	-2.77734375	+68.53271484	-63.28125000	-113.31298828	+3540	+14.91943359	+5.29980469	-3.13330078	-25.94970703	-80.85937500	+23.07128906	+4032	+14.03613281	+1.83251953	-5.59423828	+14.87548828	-50.75683594	-62.11669922	+2356
+1457971265.55300000	+15.41601563	+2.42138672	-2.77734375	+68.33496094	-63.28125000	-113.11523438	+3536	+14.91503906	+5.29980469	-3.12451172	-25.90576172	-80.83740234	+23.04931641	+4032	+14.03173828	+1.84130859	-5.58544922	+14.76562500	-50.73486328	-61.94091797	+2356
+1457971265.55720000	+15.40722656	+2.41699219	-2.77734375	+68.09326172	-63.30322266	-112.87353516	+3532	+14.90625000	+5.29541016	-3.12011719	-25.81787109	-80.79345703	+22.93945313	+4032	+14.02294922	+1.84570313	-5.57666016	+14.65576172	-50.71289063	-61.78710938	+2356
+1457971265.56130000	+15.40283203	+2.41259766	-2.77734375	+67.89550781	-63.30322266	-112.65380859	+3528	+14.89746094	+5.29101563	-3.11572266	-25.70800781	-80.72753906	+22.82958984	+4032	+14.01855469	+1.85449219	-5.56787109	+14.52392578	-50.69091797	-61.61132813	+2352
+1457971265.56550000	+15.39843750	+2.40820313	-2.77734375	+67.67578125	-63.32519531	-112.43408203	+3528	+14.89306641	+5.28662109	-3.11132813	-25.55419922	-80.68359375	+22.67578125	+4036	+14.00976563	+1.85888672	-5.55908203	+14.41406250	-50.69091797	-61.43554688	+2348
+1457971265.56970000	+15.38964844	+2.40380859	-2.78173828	+67.45605469	-63.34716797	-112.21435547	+3524	+14.88427734	+5.28222656	-3.10693359	-25.40039063	-80.63964844	+22.50000000	+4036	+14.00537109	+1.86328125	-5.55029297	+14.28222656	-50.69091797	-61.28173828	+2344
+1457971265.57380010	+15.38525391	+2.39941406	-2.78173828	+67.25830078	-63.34716797	-112.01660156	+3524	+14.87988281	+5.27343750	-3.10693359	-25.24658203	-80.59570313	+22.32421875	+4040	+13.99658203	+1.86767578	-5.54589844	+14.15039063	-50.66894531	-61.10595703	+2336
+1457971265.57800010	+15.38085938	+2.39501953	-2.78173828	+67.06054688	-63.36914063	-111.81884766	+3524	+14.87548828	+5.27343750	-3.10253906	-25.07080078	-80.55175781	+22.14843750	+4040	+13.99218750	+1.87207031	-5.53710938	+14.01855469	-50.64697266	-60.95214844	+2328
+1457971265.58629990	+15.37207031	+2.39062500	-2.77734375	+66.75292969	-63.39111328	-111.48925781	+3520	+14.86230469	+5.26464844	-3.09375000	-24.85107422	-80.48583984	+21.92871094	+4044	+13.98779297	+1.87646484	-5.51513672	+13.86474609	-50.64697266	-60.71044922	+2308
+1457971265.59050010	+15.36328125	+2.39062500	-2.77294922	+66.64306641	-63.41308594	-111.35742188	+3516	+14.85791016	+5.26464844	-3.08496094	-24.78515625	-80.44189453	+21.86279297	+4048	+13.98339844	+1.88085938	-5.50634766	+13.79882813	-50.66894531	-60.64453125	+2300
+1457971265.59470010	+15.35888672	+2.39062500	-2.76416016	+66.57714844	-63.43505859	-111.26953125	+3516	+14.84912109	+5.26464844	-3.07617188	-24.78515625	-80.44189453	+21.86279297	+4052	+13.97900391	+1.88525391	-5.49316406	+13.75488281	-50.66894531	-60.57861328	+2292
+1457971265.59879990	+15.35888672	+2.39501953	-2.75097656	+66.55517578	-63.47900391	-111.22558594	+3516	+14.84912109	+5.26464844	-3.06298828	-24.87304688	-80.41992188	+21.97265625	+4056	+13.97900391	+1.88525391	-5.47998047	+13.71093750	-50.69091797	-60.53466797	+2284
+1457971265.60299990	+15.35449219	+2.39941406	-2.73779297	+66.59912109	-63.52294922	-111.26953125	+3520	+14.84472656	+5.26464844	-3.04541016	-25.02685547	-80.44189453	+22.14843750	+4060	+13.97460938	+1.88964844	-5.46240234	+13.71093750	-50.73486328	-60.51269531	+2276
+1457971265.60719990	+15.35449219	+2.40380859	-2.71582031	+66.70898438	-63.58886719	-111.35742188	+3524	+14.84472656	+5.26904297	-3.02783203	-25.29052734	-80.46386719	+22.43408203	+4064	+13.97900391	+1.88964844	-5.44482422	+13.71093750	-50.77880859	-60.51269531	+2272
+1457971265.61130000	+15.35009766	+2.41259766	-2.69384766	+66.88476563	-63.65478516	-111.48925781	+3528	+14.84033203	+5.27783203	-3.00146484	-25.62011719	-80.48583984	+22.82958984	+4068	+13.97900391	+1.89404297	-5.43164063	+13.75488281	-50.84472656	-60.53466797	+2268
+1457971265.61550000	+15.35009766	+2.42138672	-2.66748047	+67.06054688	-63.72070313	-111.64306641	+3532	+14.84033203	+5.28662109	-2.97509766	-25.99365234	-80.50781250	+23.26904297	+4072	+13.98339844	+1.89404297	-5.41406250	+13.77685547	-50.88867188	-60.57861328	+2268
+1457971265.62380000	+15.35009766	+2.44335938	-2.61474609	+67.52197266	-63.85253906	-112.01660156	+3540	+14.84033203	+5.30859375	-2.91357422	-27.00439453	-80.61767578	+24.41162109	+4084	+13.98779297	+1.90283203	-5.37890625	+13.90869141	-50.99853516	-60.68847656	+2268
+1457971265.62800000	+15.35009766	+2.45214844	-2.58837891	+67.76367188	-63.91845703	-112.25830078	+3544	+14.84033203	+5.32177734	-2.88281250	-27.59765625	-80.66162109	+25.09277344	+4088	+13.98779297	+1.90722656	-5.36132813	+13.97460938	-51.06445313	-60.75439453	+2272
+1457971265.63210010	+15.35449219	+2.46533203	-2.55761719	+68.02734375	-63.98437500	-112.47802734	+3548	+14.84033203	+5.33056641	-2.85205078	-28.19091797	-80.70556641	+25.75195313	+4092	+13.99218750	+1.90722656	-5.33935547	+14.01855469	-51.13037109	-60.79833984	+2280
+1457971265.63630010	+15.35449219	+2.47412109	-2.52685547	+68.26904297	-64.07226563	-112.69775391	+3556	+14.84472656	+5.34375000	-2.81689453	-28.85009766	-80.74951172	+26.45507813	+4100	+13.99218750	+1.91162109	-5.32177734	+14.08447266	-51.17431641	-60.84228516	+2288
+1457971265.64050010	+15.35449219	+2.48291016	-2.50048828	+68.48876953	-64.13818359	-112.91748047	+3560	+14.84472656	+5.35253906	-2.78613281	-29.46533203	-80.79345703	+27.13623047	+4100	+13.99658203	+1.91601563	-5.30419922	+14.12841797	-51.24023438	-60.88623047	+2296
+1457971265.64459990	+15.35888672	+2.49169922	-2.47412109	+68.70849609	-64.20410156	-113.11523438	+3560	+14.84912109	+5.36132813	-2.75976563	-29.99267578	-80.81542969	+27.72949219	+4104	+14.00097656	+1.92041016	-5.29101563	+14.15039063	-51.28417969	-60.93017578	+2304
+1457971265.64879990	+15.35888672	+2.50048828	-2.45654297	+68.84033203	-64.24804688	-113.22509766	+3564	+14.84912109	+5.37011719	-2.73339844	-30.41015625	-80.81542969	+28.21289063	+4104	+14.00097656	+1.92480469	-5.27343750	+14.17236328	-51.32812500	-60.93017578	+2312
+1457971265.65300010	+15.35888672	+2.50488281	-2.43896484	+68.92822266	-64.27001953	-113.31298828	+3564	+14.84912109	+5.37451172	-2.71582031	-30.76171875	-80.79345703	+28.58642578	+4104	+14.00097656	+1.92480469	-5.26025391	+14.19433594	-51.35009766	-60.93017578	+2324
+1457971265.66129990	+15.35888672	+2.50488281	-2.41699219	+68.90625000	-64.31396484	-113.29101563	+3564	+14.84472656	+5.37451172	-2.68945313	-31.09130859	-80.72753906	+28.91601563	+4104	+14.00097656	+1.93359375	-5.23828125	+14.15039063	-51.35009766	-60.84228516	+2336
+1457971265.66549990	+15.35449219	+2.50048828	-2.41259766	+68.84033203	-64.31396484	-113.22509766	+3564	+14.84472656	+5.37011719	-2.68505859	-31.17919922	-80.68359375	+29.00390625	+4104	+14.00097656	+1.93798828	-5.23388672	+14.10644531	-51.32812500	-60.77636719	+2344
+1457971265.66960000	+15.35449219	+2.49609375	-2.40820313	+68.70849609	-64.31396484	-113.13720703	+3564	+14.84472656	+5.36572266	-2.68066406	-31.20117188	-80.61767578	+29.00390625	+4104	+13.99658203	+1.93798828	-5.22509766	+14.04052734	-51.30615234	-60.68847656	+2348
+1457971265.67380000	+15.35449219	+2.49609375	-2.40820313	+68.57666016	-64.31396484	-113.02734375	+3560	+14.84472656	+5.35693359	-2.68066406	-31.11328125	-80.52978516	+28.89404297	+4104	+13.99658203	+1.94238281	-5.22070313	+13.95263672	-51.26220703	-60.57861328	+2352
+1457971265.67800000	+15.35449219	+2.49169922	-2.40820313	+68.40087891	-64.29199219	-112.87353516	+3560	+14.84472656	+5.35253906	-2.68066406	-30.95947266	-80.44189453	+28.71826172	+4104	+13.99658203	+1.94238281	-5.21630859	+13.86474609	-51.21826172	-60.46875000	+2356
+1457971265.68210010	+15.35009766	+2.48291016	-2.41259766	+68.20312500	-64.27001953	-112.67578125	+3560	+14.84472656	+5.34375000	-2.68505859	-30.71777344	-80.35400391	+28.45458984	+4104	+13.99218750	+1.94238281	-5.21191406	+13.79882813	-51.15234375	-60.33691406	+2352
+1457971265.68630000	+15.35009766	+2.47851563	-2.41699219	+68.00537109	-64.22607422	-112.50000000	+3560	+14.84033203	+5.33935547	-2.69384766	-30.49804688	-80.26611328	+28.19091797	+4108	+13.99218750	+1.94677734	-5.21191406	+13.71093750	-51.06445313	-60.22705078	+2352
+1457971265.69050000	+15.35009766	+2.47412109	-2.42138672	+67.78564453	-64.18212891	-112.30224609	+3560	+14.84033203	+5.33056641	-2.69824219	-30.21240234	-80.15625000	+27.88330078	+4108	+13.98779297	+1.94677734	-5.21191406	+13.62304688	-50.97656250	-60.11718750	+2348
+1457971265.69880010	+15.35009766	+2.46093750	-2.43457031	+67.30224609	-64.09423828	-111.84082031	+3560	+14.83593750	+5.31738281	-2.71142578	-29.68505859	-79.93652344	+27.29003906	+4116	+13.97900391	+1.95117188	-5.21191406	+13.44726563	-50.80078125	-59.87548828	+2336
+1457971265.70289990	+15.35009766	+2.45214844	-2.44335938	+67.06054688	-64.05029297	-111.62109375	+3560	+14.83593750	+5.31298828	-2.72021484	-29.39941406	-79.84863281	+27.00439453	+4120	+13.97900391	+1.95556641	-5.21191406	+13.38134766	-50.71289063	-59.78759766	+2328
+1457971265.70709990	+15.35009766	+2.44775391	-2.44775391	+66.81884766	-63.98437500	-111.42333984	+3560	+14.83593750	+5.30419922	-2.72460938	-29.13574219	-79.73876953	+26.71875000	+4124	+13.97460938	+1.95556641	-5.21191406	+13.33740234	-50.64697266	-59.69970703	+2320
+1457971265.71129990	+15.35009766	+2.44335938	-2.45654297	+66.57714844	-63.94042969	-111.18164063	+3560	+14.83593750	+5.30419922	-2.73339844	-28.85009766	-79.62890625	+26.41113281	+4128	+13.97460938	+1.95996094	-5.21191406	+13.29345703	-50.55908203	-59.65576172	+2312
+1457971265.71540000	+15.35449219	+2.44335938	-2.46093750	+66.33544922	-63.87451172	-110.96191406	+3560	+14.83593750	+5.29980469	-2.73779297	-28.52050781	-79.51904297	+26.12548828	+4132	+13.97460938	+1.95996094	-5.20751953	+13.27148438	-50.49316406	-59.61181641	+2304
+1457971265.71960000	+15.35449219	+2.44335938	-2.46533203	+66.13769531	-63.80859375	-110.76416016	+3560	+14.83593750	+5.29980469	-2.74218750	-28.25683594	-79.40917969	+25.88378906	+4132	+13.97460938	+1.96435547	-5.20751953	+13.27148438	-50.42724609	-59.61181641	+2296
+1457971265.72379990	+15.35888672	+2.43896484	-2.46972656	+65.89599609	-63.74267578	-110.54443359	+3560	+14.83593750	+5.30419922	-2.74218750	-27.99316406	-79.29931641	+25.64208984	+4136	+13.97460938	+1.96875000	-5.20312500	+13.29345703	-50.38330078	-59.61181641	+2288
+1457971265.73210000	+15.36328125	+2.44775391	-2.46533203	+65.61035156	-63.63281250	-110.28076172	+3556	+14.84033203	+5.31298828	-2.72900391	-27.59765625	-79.12353516	+25.40039063	+4140	+13.97460938	+1.97314453	-5.19873047	+13.35937500	-50.29541016	-59.69970703	+2272
+1457971265.73630000	+15.37207031	+2.45654297	-2.46093750	+65.52246094	-63.58886719	-110.21484375	+3560	+14.84472656	+5.32617188	-2.72021484	-27.33398438	-79.03564453	+25.26855469	+4144	+13.97900391	+1.97314453	-5.19433594	+13.40332031	-50.29541016	-59.76562500	+2268
+1457971265.74040010	+15.37646484	+2.46533203	-2.44775391	+65.47851563	-63.56689453	-110.19287109	+3560	+14.84912109	+5.33496094	-2.70703125	-27.04833984	-78.94775391	+25.13671875	+4148	+13.97900391	+1.97753906	-5.18554688	+13.46923828	-50.29541016	-59.85351563	+2268
+1457971265.74460010	+15.38085938	+2.47412109	-2.43896484	+65.47851563	-63.54492188	-110.21484375	+3564	+14.85351563	+5.34814453	-2.69384766	-26.82861328	-78.88183594	+25.07080078	+4152	+13.98339844	+1.97753906	-5.18115234	+13.53515625	-50.29541016	-59.96337891	+2264
+1457971265.74880000	+15.38525391	+2.48291016	-2.42578125	+65.47851563	-63.52294922	-110.25878906	+3568	+14.85791016	+5.36572266	-2.67187500	-26.43310547	-78.79394531	+24.93896484	+4160	+13.98779297	+1.98193359	-5.17675781	+13.60107422	-50.31738281	-60.05126953	+2264
+1457971265.75289990	+15.38964844	+2.49609375	-2.40820313	+65.50048828	-63.52294922	-110.32470703	+3572	+14.86669922	+5.38330078	-2.64990234	-26.01562500	-78.72802734	+24.76318359	+4160	+13.99218750	+1.98193359	-5.17236328	+13.68896484	-50.31738281	-60.16113281	+2264
+1457971265.76130010	+15.39843750	+2.51367188	-2.37744141	+65.52246094	-63.56689453	-110.45654297	+3580	+14.87548828	+5.41406250	-2.60595703	-24.78515625	-78.55224609	+24.14794922	+4168	+14.00097656	+1.98632813	-5.15917969	+13.84277344	-50.33935547	-60.40283203	+2272
+1457971265.76539990	+15.40283203	+2.52246094	-2.35986328	+65.52246094	-63.58886719	-110.50048828	+3584	+14.88427734	+5.41845703	-2.58837891	-23.99414063	-78.46435547	+23.66455078	+4168	+14.00097656	+1.98632813	-5.15478516	+13.93066406	-50.36132813	-60.53466797	+2276
+1457971265.76959990	+15.40283203	+2.52685547	-2.34667969	+65.47851563	-63.61083984	-110.54443359	+3588	+14.88867188	+5.42285156	-2.57080078	-23.11523438	-78.37646484	+23.02734375	+4164	+14.00537109	+1.99072266	-5.15039063	+14.01855469	-50.40527344	-60.64453125	+2280
+1457971265.77370000	+15.40722656	+2.53125000	-2.33349609	+65.36865234	-63.65478516	-110.50048828	+3592	+14.89306641	+5.43164063	-2.56201172	-21.64306641	-78.22265625	+22.01660156	+4164	+14.00976563	+1.99072266	-5.14599609	+14.08447266	-50.42724609	-60.75439453	+2288
+1457971265.77790000	+15.41162109	+2.53564453	-2.32470703	+65.17089844	-63.67675781	-110.36865234	+3592	+14.89746094	+5.43164063	-2.56201172	-20.32470703	-78.06884766	+21.04980469	+4160	+14.01416016	+1.99072266	-5.14599609	+14.15039063	-50.44921875	-60.86425781	+2296
+1457971265.78210000	+15.41162109	+2.53125000	-2.32031250	+64.92919922	-63.72070313	-110.19287109	+3596	+14.89746094	+5.43164063	-2.55761719	-18.91845703	-77.95898438	+19.99511719	+4156	+14.01855469	+1.99072266	-5.14160156	+14.19433594	-50.47119141	-60.97412109	+2300
+1457971265.79040000	+15.41162109	+2.52685547	-2.32031250	+64.18212891	-63.76464844	-109.55566406	+3596	+14.89306641	+5.42285156	-2.56201172	-15.49072266	-77.62939453	+17.38037109	+4152	+14.02294922	+1.99072266	-5.14599609	+14.30419922	-50.47119141	-61.12792969	+2312
+1457971265.79460000	+15.41162109	+2.51806641	-2.32031250	+63.67675781	-63.80859375	-109.09423828	+3596	+14.89306641	+5.41406250	-2.57519531	-13.64501953	-77.43164063	+15.88623047	+4156	+14.02294922	+1.99072266	-5.14599609	+14.32617188	-50.47119141	-61.19384766	+2316
+1457971265.79870010	+15.41162109	+2.50927734	-2.32910156	+63.03955078	-63.85253906	-108.47900391	+3596	+14.88867188	+5.40966797	-2.59277344	-11.75537109	-77.18994141	+14.34814453	+4160	+14.02294922	+1.99072266	-5.15039063	+14.32617188	-50.47119141	-61.21582031	+2320
+1457971265.80290010	+15.41601563	+2.49609375	-2.34228516	+62.31445313	-63.87451172	-107.79785156	+3600	+14.88427734	+5.40087891	-2.60595703	-9.82177734	-77.01416016	+12.81005859	+4160	+14.02294922	+1.99072266	-5.15478516	+14.34814453	-50.47119141	-61.23779297	+2328
+1457971265.80710010	+15.41601563	+2.48730469	-2.35546875	+61.52343750	-63.94042969	-107.02880859	+3604	+14.87988281	+5.39648438	-2.61914063	-7.82226563	-76.83837891	+11.20605469	+4164	+14.02294922	+1.99072266	-5.15917969	+14.32617188	-50.47119141	-61.25976563	+2328
+1457971265.81119990	+15.41601563	+2.47412109	-2.37304688	+60.40283203	-63.98437500	-105.95214844	+3604	+14.87548828	+5.38769531	-2.63671875	-5.77880859	-76.61865234	+9.51416016	+4168	+14.02294922	+1.99072266	-5.16357422	+14.32617188	-50.44921875	-61.28173828	+2332
+1457971265.81539990	+15.41601563	+2.46093750	-2.39501953	+59.23828125	-64.02832031	-104.78759766	+3608	+14.87109375	+5.39208984	-2.64990234	-3.69140625	-76.42089844	+7.84423828	+4172	+14.02294922	+1.99072266	-5.17236328	+14.32617188	-50.44921875	-61.28173828	+2332
+1457971265.82370000	+15.41601563	+2.42578125	-2.43457031	+56.16210938	-64.18212891	-101.77734375	+3612	+14.85791016	+5.38769531	-2.68505859	+0.70312500	-75.95947266	+4.13085938	+4184	+14.01855469	+1.99072266	-5.18554688	+14.30419922	-50.40527344	-61.28173828	+2332
+1457971265.83209990	+15.42041016	+2.40380859	-2.46533203	+53.02001953	-64.37988281	-98.72314453	+3616	+14.84033203	+5.40527344	-2.71582031	+5.14160156	-75.54199219	+0.41748047	+4196	+14.01855469	+1.99072266	-5.20312500	+14.28222656	-50.36132813	-61.28173828	+2332
+1457971265.83620000	+15.42919922	+2.38183594	-2.47851563	+50.82275391	-64.51171875	-96.65771484	+3616	+14.83593750	+5.40527344	-2.72900391	+7.33886719	-75.30029297	-1.49414063	+4200	+14.01416016	+1.99072266	-5.21191406	+14.28222656	-50.36132813	-61.28173828	+2328
+1457971265.84040000	+15.43359375	+2.37744141	-2.49169922	+49.10888672	-64.59960938	-95.00976563	+3612	+14.83154297	+5.42285156	-2.74218750	+9.62402344	-75.08056641	-3.42773438	+4208	+14.01416016	+1.98632813	-5.22070313	+14.26025391	-50.33935547	-61.30371094	+2324
+1457971265.84460000	+15.43798828	+2.37304688	-2.48730469	+47.48291016	-64.75341797	-93.44970703	+3608	+14.82714844	+5.44042969	-2.74658203	+11.90917969	-74.88281250	-5.36132813	+4212	+14.01416016	+1.98632813	-5.22949219	+14.28222656	-50.33935547	-61.32568359	+2320
+1457971265.84870000	+15.44677734	+2.36425781	-2.48730469	+45.68115234	-64.81933594	-91.80175781	+3604	+14.82275391	+5.45800781	-2.75537109	+14.19433594	-74.64111328	-7.36083984	+4216	+14.00976563	+1.98632813	-5.23828125	+14.30419922	-50.33935547	-61.36962891	+2316
+1457971265.85700010	+15.45556641	+2.34667969	-2.49169922	+41.83593750	-64.95117188	-88.26416016	+3596	+14.81396484	+5.49755859	-2.76855469	+18.65478516	-74.11376953	-11.18408203	+4220	+14.00976563	+1.98632813	-5.25585938	+14.34814453	-50.36132813	-61.45751953	+2312
+1457971265.86120010	+15.45996094	+2.33789063	-2.48291016	+39.90234375	-65.01708984	-86.52832031	+3596	+14.80957031	+5.51513672	-2.76855469	+20.76416016	-73.85009766	-13.02978516	+4224	+14.00976563	+1.98632813	-5.26464844	+14.39208984	-50.38330078	-61.50146484	+2308
+1457971265.86540010	+15.46435547	+2.32910156	-2.47851563	+37.96875000	-65.08300781	-84.79248047	+3592	+14.80078125	+5.53710938	-2.76855469	+22.85156250	-73.58642578	-14.80957031	+4224	+14.00976563	+1.98632813	-5.27343750	+14.43603516	-50.42724609	-61.56738281	+2308
+1457971265.86949990	+15.47314453	+2.32470703	-2.47851563	+36.01318359	-65.06103516	-83.01269531	+3588	+14.80078125	+5.55468750	-2.77294922	+24.82910156	-73.27880859	-16.52343750	+4228	+14.00976563	+1.98193359	-5.27783203	+14.47998047	-50.47119141	-61.63330078	+2308
+1457971265.87369990	+15.47753906	+2.32031250	-2.47851563	+34.07958984	-65.03906250	-81.23291016	+3584	+14.79638672	+5.57666016	-2.77734375	+26.74072266	-72.97119141	-18.17138672	+4228	+14.00976563	+1.98193359	-5.28662109	+14.52392578	-50.53710938	-61.69921875	+2308
+1457971265.88200000	+15.48632813	+2.29833984	-2.48730469	+30.34423828	-64.84130859	-77.84912109	+3576	+14.78759766	+5.61621094	-2.79052734	+30.27832031	-72.26806641	-21.18164063	+4228	+14.01416016	+1.97314453	-5.29541016	+14.58984375	-50.64697266	-61.80908203	+2316
+1457971265.88620000	+15.48632813	+2.29394531	-2.49609375	+28.58642578	-64.70947266	-76.20117188	+3572	+14.77880859	+5.63378906	-2.79492188	+31.90429688	-71.96044922	-22.56591797	+4228	+14.01416016	+1.97314453	-5.30419922	+14.61181641	-50.69091797	-61.85302734	+2324
+1457971265.89039990	+15.48193359	+2.28076172	-2.50488281	+26.87255859	-64.57763672	-74.66308594	+3568	+14.77441406	+5.64697266	-2.80371094	+33.37646484	-71.60888672	-23.79638672	+4228	+14.01416016	+1.96875000	-5.31298828	+14.58984375	-50.73486328	-61.85302734	+2332
+1457971265.89450000	+15.48632813	+2.26757813	-2.52685547	+25.22460938	-64.29199219	-73.19091797	+3568	+14.76562500	+5.65576172	-2.82568359	+34.58496094	-71.14746094	-24.80712891	+4228	+14.00976563	+1.96435547	-5.32177734	+14.56787109	-50.75683594	-61.83105469	+2340
+1457971265.90290000	+15.48632813	+2.24560547	-2.56201172	+22.32421875	-63.89648438	-70.48828125	+3568	+14.75244141	+5.66894531	-2.86083984	+36.84814453	-70.40039063	-26.69677734	+4228	+14.00537109	+1.95117188	-5.34375000	+14.47998047	-50.77880859	-61.72119141	+2356
+1457971265.90700010	+15.48632813	+2.22802734	-2.59716797	+21.07177734	-63.54492188	-69.34570313	+3568	+14.74365234	+5.67333984	-2.89599609	+37.72705078	-69.93896484	-27.42187500	+4228	+14.00537109	+1.94677734	-5.35693359	+14.41406250	-50.75683594	-61.63330078	+2368
+1457971265.91120000	+15.48632813	+2.21923828	-2.63671875	+19.90722656	-63.19335938	-68.22509766	+3572	+14.73486328	+5.67773438	-2.92675781	+38.58398438	-69.52148438	-28.08105469	+4232	+14.00097656	+1.94238281	-5.37451172	+14.32617188	-50.71289063	-61.52343750	+2376
+1457971265.91540000	+15.48193359	+2.20166016	-2.67187500	+18.83056641	-62.86376953	-67.23632813	+3572	+14.72167969	+5.67773438	-2.95751953	+39.35302734	-69.10400391	-28.67431641	+4232	+13.99218750	+1.93359375	-5.39648438	+14.21630859	-50.64697266	-61.36962891	+2384
+1457971265.91950010	+15.47314453	+2.18847656	-2.71582031	+17.88574219	-62.42431641	-66.35742188	+3576	+14.71289063	+5.67773438	-3.00585938	+39.88037109	-68.59863281	-29.06982422	+4232	+13.98779297	+1.92919922	-5.41845703	+14.10644531	-50.55908203	-61.21582031	+2392
+1457971265.92370010	+15.46875000	+2.17529297	-2.75976563	+17.02880859	-62.05078125	-65.50048828	+3576	+14.69970703	+5.67333984	-3.04541016	+40.42968750	-68.18115234	-29.48730469	+4232	+13.97900391	+1.92041016	-5.44482422	+13.97460938	-50.44921875	-61.04003906	+2400
+1457971265.92779990	+15.46435547	+2.15771484	-2.79931641	+16.23779297	-61.67724609	-64.77539063	+3580	+14.68652344	+5.66455078	-3.08496094	+40.89111328	-67.76367188	-29.83886719	+4236	+13.96582031	+1.91162109	-5.47119141	+13.84277344	-50.31738281	-60.84228516	+2404
+1457971265.93199990	+15.46435547	+2.14013672	-2.84765625	+15.60058594	-61.25976563	-64.18212891	+3584	+14.67333984	+5.65576172	-3.14208984	+41.22070313	-67.28027344	-30.03662109	+4240	+13.95703125	+1.90283203	-5.49755859	+13.73291016	-50.18554688	-60.66650391	+2408
+1457971265.94030000	+15.45996094	+2.10937500	-2.94433594	+14.50195313	-60.44677734	-63.10546875	+3588	+14.65576172	+5.64257813	-3.23876953	+41.85791016	-66.44531250	-30.47607422	+4244	+13.93066406	+1.88085938	-5.56787109	+13.44726563	-49.81201172	-60.24902344	+2412
+1457971265.94870000	+15.45556641	+2.08740234	-3.03662109	+13.77685547	-59.61181641	-62.33642578	+3592	+14.63818359	+5.62939453	-3.33105469	+42.31933594	-65.69824219	-30.76171875	+4244	+13.90429688	+1.85449219	-5.64257813	+13.22753906	-49.37255859	-59.91943359	+2408
+1457971265.95280000	+15.45117188	+2.07421875	-3.08496094	+13.46923828	-59.19433594	-62.00683594	+3592	+14.62500000	+5.62500000	-3.37939453	+42.49511719	-65.32470703	-30.82763672	+4244	+13.89111328	+1.84130859	-5.67773438	+13.16162109	-49.13085938	-59.78759766	+2404
+1457971265.95700000	+15.45117188	+2.06542969	-3.12451172	+13.27148438	-58.79882813	-61.74316406	+3588	+14.61621094	+5.62060547	-3.42773438	+42.64892578	-64.92919922	-30.87158203	+4244	+13.87353516	+1.82812500	-5.71289063	+13.11767578	-48.88916016	-59.69970703	+2396
+1457971265.96120000	+15.44677734	+2.05664063	-3.15966797	+13.11767578	-58.49121094	-61.54541016	+3584	+14.61181641	+5.61181641	-3.46728516	+42.78076172	-64.64355469	-30.95947266	+4240	+13.86035156	+1.81054688	-5.74365234	+13.09570313	-48.64746094	-59.63378906	+2388
+1457971265.96530010	+15.45117188	+2.04785156	-3.19482422	+12.96386719	-58.13964844	-61.36962891	+3580	+14.60742188	+5.60742188	-3.50683594	+42.91259766	-64.33593750	-31.02539063	+4236	+13.84716797	+1.79296875	-5.77441406	+13.11767578	-48.40576172	-59.61181641	+2380
+1457971265.97370000	+15.45996094	+2.02587891	-3.25634766	+12.83203125	-57.50244141	-61.14990234	+3572	+14.60302734	+5.59423828	-3.57275391	+43.13232422	-63.83056641	-31.13525391	+4228	+13.82519531	+1.76220703	-5.83593750	+13.16162109	-47.90039063	-59.65576172	+2364
+1457971265.97779990	+15.46875000	+2.02148438	-3.28710938	+12.81005859	-57.15087891	-61.04003906	+3564	+14.59863281	+5.59423828	-3.60791016	+43.22021484	-63.56689453	-31.15722656	+4220	+13.82080078	+1.74462891	-5.86669922	+13.20556641	-47.63671875	-59.69970703	+2356
+1457971265.98200010	+15.47314453	+2.01708984	-3.32226563	+12.81005859	-56.79931641	-60.97412109	+3560	+14.59863281	+5.58984375	-3.63867188	+43.28613281	-63.30322266	-31.13525391	+4216	+13.80761719	+1.72705078	-5.89746094	+13.27148438	-47.35107422	-59.76562500	+2352
+1457971265.98620010	+15.47753906	+2.01269531	-3.35302734	+12.85400391	-56.42578125	-60.90820313	+3552	+14.59423828	+5.58984375	-3.66943359	+43.35205078	-63.10546875	-31.13525391	+4204	+13.79882813	+1.71386719	-5.92382813	+13.35937500	-47.04345703	-59.85351563	+2344
+1457971265.99029990	+15.48193359	+2.00390625	-3.39257813	+12.87597656	-55.98632813	-60.86425781	+3548	+14.59423828	+5.58544922	-3.70019531	+43.35205078	-62.84179688	-31.09130859	+4196	+13.78564453	+1.69189453	-5.95458984	+13.44726563	-46.71386719	-59.94140625	+2340
+1457971265.99449990	+15.49072266	+1.99511719	-3.42773438	+12.91992188	-55.59082031	-60.82031250	+3540	+14.59423828	+5.57666016	-3.73535156	+43.30810547	-62.60009766	-31.00341797	+4188	+13.77246094	+1.67431641	-5.98535156	+13.51318359	-46.38427734	-60.02929688	+2336
+1457971266.00280000	+15.50830078	+1.97753906	-3.51123047	+13.05175781	-54.58007813	-60.71044922	+3532	+14.59423828	+5.56347656	-3.79687500	+43.17626953	-62.13867188	-30.78369141	+4172	+13.74609375	+1.62597656	-6.06005859	+13.64501953	-45.54931641	-60.18310547	+2336
+1457971266.00700000	+15.51708984	+1.96435547	-3.55517578	+13.11767578	-54.07470703	-60.66650391	+3528	+14.59423828	+5.55468750	-3.83203125	+43.04443359	-61.87500000	-30.62988281	+4164	+13.73291016	+1.59960938	-6.09960938	+13.71093750	-45.10986328	-60.27099609	+2340
+1457971266.01110010	+15.52587891	+1.95117188	-3.62109375	+13.22753906	-53.32763672	-60.60058594	+3528	+14.59423828	+5.54589844	-3.87158203	+42.89062500	-61.61132813	-30.43212891	+4152	+13.71972656	+1.56884766	-6.14794922	+13.77685547	-44.53857422	-60.33691406	+2344
+1457971266.01530000	+15.53466797	+1.93798828	-3.68261719	+13.29345703	-52.62451172	-60.53466797	+3528	+14.59423828	+5.53710938	-3.91552734	+42.69287109	-61.30371094	-30.21240234	+4144	+13.70214844	+1.53808594	-6.19189453	+13.79882813	-43.96728516	-60.35888672	+2352
+1457971266.01950000	+15.53906250	+1.92041016	-3.74853516	+13.35937500	-51.89941406	-60.46875000	+3524	+14.58984375	+5.51953125	-3.96826172	+42.42919922	-60.95214844	-29.92675781	+4140	+13.68017578	+1.50732422	-6.24023438	+13.82080078	-43.39599609	-60.38085938	+2356
+1457971266.02780010	+15.53906250	+1.88525391	-3.91992188	+13.55712891	-50.07568359	-60.29296875	+3532	+14.58544922	+5.47998047	-4.08251953	+41.79199219	-60.18310547	-29.26757813	+4128	+13.62304688	+1.42822266	-6.36767578	+13.84277344	-41.81396484	-60.35888672	+2376
+1457971266.03200010	+15.54785156	+1.86328125	-4.00341797	+13.64501953	-49.24072266	-60.22705078	+3536	+14.58105469	+5.45361328	-4.15283203	+41.39648438	-59.72167969	-28.89404297	+4124	+13.60107422	+1.39306641	-6.42041016	+13.82080078	-41.15478516	-60.31494141	+2384
+1457971266.04029990	+15.55224609	+1.81933594	-4.18359375	+13.86474609	-47.41699219	-60.11718750	+3540	+14.57226563	+5.39208984	-4.32421875	+40.42968750	-58.64501953	-27.97119141	+4124	+13.54394531	+1.30517578	-6.55224609	+13.71093750	-39.52880859	-60.20507813	+2392
+1457971266.04450010	+15.55224609	+1.79296875	-4.28027344	+14.04052734	-46.42822266	-60.11718750	+3544	+14.56347656	+5.35253906	-4.41650391	+39.92431641	-58.05175781	-27.48779297	+4124	+13.51757813	+1.26562500	-6.60498047	+13.71093750	-38.80371094	-60.18310547	+2392
+1457971266.04860000	+15.54785156	+1.76660156	-4.38134766	+14.23828125	-45.48339844	-60.09521484	+3544	+14.55468750	+5.30419922	-4.53955078	+39.28710938	-57.26074219	-26.89453125	+4132	+13.48681641	+1.22607422	-6.67089844	+13.71093750	-38.01269531	-60.16113281	+2392
+1457971266.05279990	+15.54345703	+1.74023438	-4.47802734	+14.47998047	-44.51660156	-60.11718750	+3544	+14.54589844	+5.25585938	-4.65380859	+38.69384766	-56.51367188	-26.36718750	+4136	+13.46044922	+1.18212891	-6.72802734	+13.71093750	-37.22167969	-60.13916016	+2384
+1457971266.05699990	+15.53906250	+1.71826172	-4.59228516	+14.76562500	-43.46191406	-60.18310547	+3548	+14.53271484	+5.20312500	-4.76806641	+38.12255859	-55.78857422	-25.86181641	+4140	+13.42968750	+1.13818359	-6.79394531	+13.73291016	-36.43066406	-60.13916016	+2380
+1457971266.06530000	+15.53466797	+1.66113281	-4.78125000	+15.40283203	-41.72607422	-60.42480469	+3540	+14.50634766	+5.08007813	-5.02734375	+36.87011719	-54.09667969	-24.78515625	+4152	+13.36816406	+1.04150391	-6.91259766	+13.79882813	-34.89257813	-60.29296875	+2360
+1457971266.06950000	+15.52587891	+1.63037109	-4.89111328	+15.82031250	-40.78125000	-60.60058594	+3540	+14.49316406	+5.02734375	-5.14160156	+36.36474609	-53.37158203	-24.34570313	+4148	+13.34179688	+0.99316406	-6.96972656	+13.86474609	-34.12353516	-60.40283203	+2348
+1457971266.07780000	+15.52148438	+1.57324219	-5.06689453	+16.72119141	-39.24316406	-61.06201172	+3524	+14.46240234	+4.90869141	-5.38769531	+35.37597656	-51.81152344	-23.51074219	+4148	+13.28906250	+0.88330078	-7.08398438	+14.01855469	-32.65136719	-60.71044922	+2316
+1457971266.08189990	+15.50830078	+1.54687500	-5.16796875	+17.27050781	-38.36425781	-61.34765625	+3516	+14.44921875	+4.85595703	-5.48876953	+35.00244141	-51.13037109	-23.20312500	+4140	+13.25830078	+0.83056641	-7.14111328	+14.17236328	-31.86035156	-60.90820313	+2300
+1457971266.08610010	+15.49951172	+1.51611328	-5.25146484	+17.79785156	-37.66113281	-61.67724609	+3504	+14.43603516	+4.79882813	-5.58984375	+34.62890625	-50.44921875	-22.89550781	+4128	+13.22314453	+0.77783203	-7.19824219	+14.32617188	-31.11328125	-61.14990234	+2284
+1457971266.09439990	+15.47753906	+1.46337891	-5.41406250	+18.91845703	-36.25488281	-62.33642578	+3480	+14.40527344	+4.69775391	-5.77441406	+33.96972656	-49.21875000	-22.32421875	+4104	+13.16162109	+0.65039063	-7.30810547	+14.58984375	-29.61914063	-61.67724609	+2256
+1457971266.09859990	+15.46435547	+1.43261719	-5.48876953	+19.46777344	-35.66162109	-62.68798828	+3464	+14.39208984	+4.64501953	-5.85791016	+33.66210938	-48.64746094	-22.08251953	+4088	+13.13085938	+0.58447266	-7.35644531	+14.74365234	-28.91601563	-61.94091797	+2240
+1457971266.10279990	+15.45117188	+1.40185547	-5.55908203	+20.03906250	-35.04638672	-63.03955078	+3452	+14.38330078	+4.59228516	-5.93701172	+33.37646484	-48.09814453	-21.86279297	+4072	+13.10009766	+0.51855469	-7.40478516	+14.87548828	-28.23486328	-62.24853516	+2228
+1457971266.11110000	+15.42041016	+1.33154297	-5.70410156	+21.09375000	-33.79394531	-63.72070313	+3420	+14.35693359	+4.49121094	-6.09082031	+32.91503906	-46.99951172	-21.48925781	+4032	+13.03417969	+0.38232422	-7.50585938	+15.11718750	-26.78466797	-62.81982422	+2208
+1457971266.11529990	+15.40283203	+1.29199219	-5.77880859	+21.57714844	-33.13476563	-64.02832031	+3408	+14.34375000	+4.43408203	-6.16992188	+32.69531250	-46.45019531	-21.31347656	+4012	+12.99902344	+0.30322266	-7.55859375	+15.20507813	-26.05957031	-63.08349609	+2200
+1457971266.11940000	+15.38525391	+1.25244141	-5.85351563	+21.99462891	-32.47558594	-64.29199219	+3392	+14.32617188	+4.38134766	-6.24023438	+32.45361328	-45.87890625	-21.13769531	+3988	+12.95947266	+0.22851563	-7.61132813	+15.29296875	-25.26855469	-63.32519531	+2196
+1457971266.12360000	+15.36328125	+1.20849609	-5.92822266	+22.39013672	-31.81640625	-64.51171875	+3376	+14.30859375	+4.32421875	-6.31494141	+32.21191406	-45.30761719	-20.93994141	+3968	+12.91992188	+0.15820313	-7.66406250	+15.35888672	-24.49951172	-63.54492188	+2188
+1457971266.13190010	+15.31933594	+1.10302734	-6.07763672	+22.98339844	-30.47607422	-64.86328125	+3356	+14.27783203	+4.18798828	-6.46435547	+31.66259766	-44.12109375	-20.58837891	+3928	+12.83642578	-0.00439453	-7.76513672	+15.35888672	-22.98339844	-63.94042969	+2188
+1457971266.13610010	+15.29736328	+1.05468750	-6.16113281	+23.24707031	-29.72900391	-64.95117188	+3344	+14.26025391	+4.11328125	-6.55224609	+31.35498047	-43.43994141	-20.39062500	+3908	+12.79687500	-0.07910156	-7.81787109	+15.35888672	-22.21435547	-64.07226563	+2184
+1457971266.14030000	+15.27978516	+0.98876953	-6.24902344	+23.44482422	-28.95996094	-65.06103516	+3336	+14.23828125	+4.03857422	-6.63574219	+31.06933594	-42.80273438	-20.25878906	+3892	+12.75292969	-0.16259766	-7.86621094	+15.31494141	-21.42333984	-64.20410156	+2180
+1457971266.14439990	+15.25781250	+0.92285156	-6.33251953	+23.62060547	-28.21289063	-65.12695313	+3324	+14.21630859	+3.95947266	-6.71923828	+30.80566406	-42.09960938	-20.10498047	+3872	+12.70898438	-0.25048828	-7.91455078	+15.22705078	-20.63232422	-64.33593750	+2180
+1457971266.14860010	+15.23144531	+0.86132813	-6.42480469	+23.79638672	-27.35595703	-65.14892578	+3316	+14.18554688	+3.88037109	-6.81591797	+30.49804688	-41.30859375	-19.88525391	+3852	+12.66064453	-0.32958984	-7.97167969	+15.16113281	-19.79736328	-64.37988281	+2176
+1457971266.15280010	+15.20507813	+0.78222656	-6.52148438	+23.88427734	-26.47705078	-65.12695313	+3308	+14.15917969	+3.78808594	-6.91259766	+30.14648438	-40.53955078	-19.70947266	+3836	+12.61230469	-0.41748047	-8.02880859	+15.05126953	-18.94042969	-64.42382813	+2172
+1457971266.16109990	+15.14794922	+0.64160156	-6.71923828	+24.10400391	-24.74121094	-65.01708984	+3288	+14.09765625	+3.60351563	-7.11474609	+29.44335938	-38.95751953	-19.35791016	+3804	+12.52001953	-0.58886719	-8.12988281	+14.80957031	-17.31445313	-64.44580078	+2164
+1457971266.16520000	+15.11718750	+0.55810547	-6.82031250	+24.16992188	-23.86230469	-64.97314453	+3280	+14.06689453	+3.50244141	-7.20703125	+29.09179688	-38.18847656	-19.22607422	+3788	+12.46728516	-0.68115234	-8.17822266	+14.65576172	-16.50146484	-64.48974609	+2160
+1457971266.16940000	+15.08642578	+0.47460938	-6.92138672	+24.30175781	-22.96142578	-64.92919922	+3272	+14.03173828	+3.40136719	-7.31250000	+28.76220703	-37.37548828	-19.09423828	+3772	+12.42333984	-0.77783203	-8.22656250	+14.50195313	-15.73242188	-64.53369141	+2156
+1457971266.17360000	+15.05566406	+0.39550781	-7.02246094	+24.45556641	-22.10449219	-64.86328125	+3256	+13.99658203	+3.30468750	-7.42236328	+28.41064453	-36.56250000	-18.96240234	+3752	+12.37500000	-0.86572266	-8.27050781	+14.37011719	-14.96337891	-64.51171875	+2148
+1457971266.17770000	+15.02490234	+0.31201172	-7.12353516	+24.58740234	-21.22558594	-64.81933594	+3244	+13.96142578	+3.19921875	-7.52343750	+28.10302734	-35.79345703	-18.85253906	+3736	+12.33105469	-0.96679688	-8.31884766	+14.19433594	-14.19433594	-64.55566406	+2144
+1457971266.18190000	+14.98974609	+0.22412109	-7.23339844	+24.74121094	-20.28076172	-64.77539063	+3232	+13.91748047	+3.09814453	-7.62890625	+27.79541016	-34.95849609	-18.74267578	+3716	+12.28271484	-1.06347656	-8.36718750	+14.08447266	-13.40332031	-64.59960938	+2140
+1457971266.18610000	+14.95458984	+0.14501953	-7.32568359	+24.96093750	-19.46777344	-64.73144531	+3212	+13.87792969	+2.99707031	-7.72558594	+27.50976563	-34.23339844	-18.65478516	+3692	+12.22998047	-1.15576172	-8.40673828	+13.97460938	-12.67822266	-64.62158203	+2132
+1457971266.19020010	+14.91503906	+0.06152344	-7.41796875	+25.15869141	-18.65478516	-64.68750000	+3192	+13.83837891	+2.88720703	-7.81787109	+27.20214844	-33.53027344	-18.61083984	+3668	+12.18164063	-1.25683594	-8.44628906	+13.84277344	-11.97509766	-64.68750000	+2124
+1457971266.19860010	+14.82714844	-0.10107422	-7.60253906	+25.68603516	-17.11669922	-64.62158203	+3152	+13.75488281	+2.67626953	-7.99804688	+26.67480469	-32.18994141	-18.54492188	+3624	+12.08496094	-1.45458984	-8.51660156	+13.68896484	-10.67871094	-64.84130859	+2100
+1457971266.20269990	+14.78759766	-0.18457031	-7.67724609	+25.99365234	-16.43554688	-64.68750000	+3128	+13.71093750	+2.57080078	-8.07275391	+26.45507813	-31.61865234	-18.58886719	+3596	+12.03662109	-1.56445313	-8.55175781	+13.60107422	-10.06347656	-64.99511719	+2092
+1457971266.20689990	+14.74365234	-0.27246094	-7.76074219	+26.30126953	-15.71044922	-64.73144531	+3104	+13.67138672	+2.47412109	-8.15185547	+26.30126953	-31.02539063	-18.61083984	+3564	+11.98828125	-1.66992188	-8.58251953	+13.55712891	-9.44824219	-65.14892578	+2080
+1457971266.21110010	+14.70410156	-0.35595703	-7.82226563	+26.65283203	-15.16113281	-64.81933594	+3076	+13.63183594	+2.37744141	-8.22216797	+26.14746094	-30.52001953	-18.65478516	+3532	+11.93994141	-1.77099609	-8.60888672	+13.53515625	-8.92089844	-65.28076172	+2068
+1457971266.21519990	+14.66015625	-0.43505859	-7.88378906	+27.00439453	-14.58984375	-64.92919922	+3048	+13.59228516	+2.27636719	-8.28369141	+26.01562500	-30.05859375	-18.72070313	+3496	+11.89160156	-1.88085938	-8.63525391	+13.49121094	-8.37158203	-65.47851563	+2060
+1457971266.21939990	+14.60742188	-0.51416016	-7.95849609	+27.35595703	-13.97460938	-64.95117188	+3020	+13.54833984	+2.17968750	-8.34521484	+25.90576172	-29.57519531	-18.76464844	+3464	+11.83886719	-1.98632813	-8.66601563	+13.53515625	-7.80029297	-65.63232422	+2048
+1457971266.22359990	+14.55468750	-0.59326172	-8.00244141	+27.72949219	-13.51318359	-65.08300781	+2988	+13.50878906	+2.08740234	-8.38916016	+25.81787109	-29.20166016	-18.85253906	+3424	+11.78613281	-2.08740234	-8.68798828	+13.57910156	-7.31689453	-65.83007813	+2040
+1457971266.23190000	+14.45800781	-0.76464844	-8.09472656	+28.41064453	-12.65625000	-65.36865234	+2932	+13.42968750	+1.88964844	-8.47265625	+25.66406250	-28.47656250	-19.07226563	+3352	+11.68066406	-2.30273438	-8.72753906	+13.62304688	-6.35009766	-66.26953125	+2020
+1457971266.23600010	+14.40966797	-0.84814453	-8.12988281	+28.76220703	-12.30468750	-65.56640625	+2904	+13.39013672	+1.80175781	-8.51220703	+25.62011719	-28.16894531	-19.13818359	+3312	+11.62792969	-2.40820313	-8.74511719	+13.66699219	-5.91064453	-66.46728516	+2012
+1457971266.24020000	+14.36132813	-0.93164063	-8.16064453	+29.11376953	-11.97509766	-65.78613281	+2880	+13.35498047	+1.70507813	-8.54296875	+25.57617188	-27.88330078	-19.27001953	+3276	+11.57519531	-2.51806641	-8.76269531	+13.68896484	-5.47119141	-66.70898438	+2008
+1457971266.24440000	+14.30859375	-1.01513672	-8.19580078	+29.44335938	-11.60156250	-65.96191406	+2860	+13.31103516	+1.61279297	-8.57812500	+25.55419922	-27.57568359	-19.35791016	+3236	+11.52246094	-2.62792969	-8.78027344	+13.75488281	-5.03173828	-66.92871094	+2004
+1457971266.24850010	+14.25585938	-1.09863281	-8.22656250	+29.79492188	-11.25000000	-66.13769531	+2840	+13.27148438	+1.52490234	-8.60888672	+25.57617188	-27.29003906	-19.44580078	+3196	+11.46533203	-2.72900391	-8.79785156	+13.82080078	-4.59228516	-67.10449219	+2004
+1457971266.25270010	+14.20312500	-1.19091797	-8.26171875	+30.05859375	-10.92041016	-66.31347656	+2824	+13.22753906	+1.41943359	-8.63964844	+25.48828125	-26.98242188	-19.53369141	+3160	+11.40820313	-2.83447266	-8.81103516	+13.84277344	-4.15283203	-67.28027344	+2000
+1457971266.25690010	+14.15039063	-1.28320313	-8.29248047	+30.30029297	-10.59082031	-66.46728516	+2804	+13.18359375	+1.31835938	-8.67041016	+25.42236328	-26.67480469	-19.62158203	+3124	+11.35546875	-2.93994141	-8.82421875	+13.88671875	-3.73535156	-67.45605469	+2000
+1457971266.26519990	+14.04492188	-1.47216797	-8.34521484	+30.76171875	-9.97558594	-66.81884766	+2776	+13.09130859	+1.11181641	-8.72314453	+25.24658203	-26.10351563	-19.77539063	+3056	+11.23681641	-3.15087891	-8.84619141	+13.93066406	-2.94433594	-67.78564453	+1996
+1457971266.26939990	+13.99658203	-1.56884766	-8.36718750	+30.95947266	-9.68994141	-66.99462891	+2764	+13.04296875	+1.00195313	-8.75830078	+25.15869141	-25.77392578	-19.84130859	+3024	+11.18847656	-3.26074219	-8.85058594	+13.90869141	-2.63671875	-67.98339844	+1996
+1457971266.27350000	+13.94384766	-1.66113281	-8.39794922	+31.17919922	-9.38232422	-67.14843750	+2752	+12.99462891	+0.90527344	-8.79345703	+25.07080078	-25.46630859	-19.84130859	+2992	+11.13574219	-3.36621094	-8.85498047	+13.90869141	-2.28515625	-68.11523438	+1996
+1457971266.27769990	+13.89550781	-1.76220703	-8.42431641	+31.35498047	-9.05273438	-67.28027344	+2736	+12.94628906	+0.78662109	-8.82421875	+24.91699219	-25.15869141	-19.90722656	+2964	+11.08300781	-3.47607422	-8.86376953	+13.88671875	-1.93359375	-68.22509766	+1992
+1457971266.28189990	+13.84277344	-1.86328125	-8.45507813	+31.50878906	-8.72314453	-67.39013672	+2724	+12.89355469	+0.66796875	-8.85937500	+24.76318359	-24.80712891	-19.95117188	+2932	+11.03027344	-3.58154297	-8.86376953	+13.86474609	-1.62597656	-68.35693359	+1992
+1457971266.28600000	+13.78564453	-1.95996094	-8.48583984	+31.66259766	-8.37158203	-67.45605469	+2712	+12.83642578	+0.55810547	-8.89013672	+24.60937500	-24.47753906	-19.95117188	+2904	+10.97314453	-3.68701172	-8.86376953	+13.86474609	-1.29638672	-68.46679688	+1988
+1457971266.29020000	+13.72851563	-2.06982422	-8.51660156	+31.75048828	-8.04199219	-67.50000000	+2700	+12.77929688	+0.43066406	-8.91650391	+24.36767578	-24.14794922	-19.95117188	+2876	+10.92041016	-3.79248047	-8.86376953	+13.82080078	-1.01074219	-68.57666016	+1980
+1457971266.29850010	+13.62304688	-2.28076172	-8.56054688	+31.94824219	-7.44873047	-67.65380859	+2668	+12.66503906	+0.19335938	-8.97802734	+23.92822266	-23.51074219	-19.95117188	+2820	+10.81933594	-4.00341797	-8.85058594	+13.73291016	-0.54931641	-68.81835938	+1964
+1457971266.30270000	+13.57031250	-2.38623047	-8.58251953	+32.05810547	-7.16308594	-67.69775391	+2652	+12.61230469	+0.07031250	-9.00439453	+23.68652344	-23.24707031	-19.95117188	+2788	+10.77099609	-4.11328125	-8.84179688	+13.66699219	-0.30761719	-68.92822266	+1952
+1457971266.30690000	+13.51318359	-2.48730469	-8.60009766	+32.16796875	-6.87744141	-67.76367188	+2632	+12.55517578	-0.04833984	-9.02636719	+23.46679688	-22.96142578	-19.95117188	+2760	+10.71826172	-4.21875000	-8.82861328	+13.62304688	-0.08789063	-69.06005859	+1940
+1457971266.31100010	+13.46044922	-2.58398438	-8.61767578	+32.29980469	-6.61376953	-67.76367188	+2612	+12.49804688	-0.15820313	-9.04394531	+23.26904297	-22.69775391	-19.90722656	+2724	+10.66992188	-4.32421875	-8.81542969	+13.60107422	+0.10986328	-69.16992188	+1928
+1457971266.31520010	+13.40332031	-2.68505859	-8.63085938	+32.38769531	-6.35009766	-67.76367188	+2592	+12.44091797	-0.28125000	-9.06152344	+23.00537109	-22.43408203	-19.88525391	+2692	+10.61718750	-4.42968750	-8.80664063	+13.55712891	+0.32958984	-69.25781250	+1916
+1457971266.31929990	+13.34619141	-2.78613281	-8.64404297	+32.47558594	-6.06445313	-67.76367188	+2572	+12.38378906	-0.39990234	-9.07031250	+22.74169922	-22.19238281	-19.88525391	+2660	+10.56884766	-4.53515625	-8.78906250	+13.53515625	+0.54931641	-69.34570313	+1904
+1457971266.32349990	+13.28906250	-2.88281250	-8.64843750	+32.58544922	-5.84472656	-67.74169922	+2552	+12.33105469	-0.51416016	-9.07031250	+22.52197266	-22.01660156	-19.84130859	+2624	+10.51171875	-4.63623047	-8.77148438	+13.51318359	+0.74707031	-69.45556641	+1892
+1457971266.33180000	+13.17480469	-3.08056641	-8.64843750	+32.76123047	-5.44921875	-67.76367188	+2512	+12.22558594	-0.73388672	-9.06591797	+22.10449219	-21.70898438	-19.79736328	+2552	+10.40625000	-4.84716797	-8.73193359	+13.46923828	+1.14257813	-69.67529297	+1872
+1457971266.33600000	+13.12207031	-3.17285156	-8.63964844	+32.91503906	-5.31738281	-67.78564453	+2488	+12.18164063	-0.83496094	-9.05273438	+21.95068359	-21.62109375	-19.77539063	+2508	+10.35351563	-4.95263672	-8.70996094	+13.46923828	+1.31835938	-69.78515625	+1860
+1457971266.34019990	+13.06933594	-3.26513672	-8.63085938	+33.04687500	-5.14160156	-67.80761719	+2464	+12.13769531	-0.94482422	-9.03955078	+21.75292969	-21.53320313	-19.77539063	+2468	+10.30078125	-5.05810547	-8.68798828	+13.46923828	+1.53808594	-69.87304688	+1852
+1457971266.34430000	+13.01220703	-3.35302734	-8.61328125	+33.20068359	-4.96582031	-67.80761719	+2444	+12.08496094	-1.04589844	-9.01318359	+21.59912109	-21.44531250	-19.77539063	+2428	+10.24804688	-5.15917969	-8.66601563	+13.51318359	+1.75781250	-69.98291016	+1844
+1457971266.34850000	+12.95947266	-3.43652344	-8.60009766	+33.39843750	-4.81201172	-67.78564453	+2424	+12.04101563	-1.14257813	-8.98681641	+21.48925781	-21.40136719	-19.73144531	+2384	+10.18652344	-5.26025391	-8.63964844	+13.55712891	+1.99951172	-70.04882813	+1840
+1457971266.35270000	+12.90234375	-3.52880859	-8.58251953	+33.50830078	-4.65820313	-67.78564453	+2408	+12.00146484	-1.24365234	-8.96044922	+21.35742188	-21.35742188	-19.70947266	+2344	+10.13378906	-5.36572266	-8.61328125	+13.57910156	+2.21923828	-70.13671875	+1836
+1457971266.35680010	+12.84521484	-3.61669922	-8.56054688	+33.66210938	-4.52636719	-67.78564453	+2392	+11.95312500	-1.34033203	-8.92968750	+21.22558594	-21.29150391	-19.68750000	+2308	+10.07666016	-5.46679688	-8.58691406	+13.64501953	+2.43896484	-70.22460938	+1836
+1457971266.36520000	+12.73535156	-3.79248047	-8.50341797	+33.99169922	-4.30664063	-67.82958984	+2368	+11.87402344	-1.52929688	-8.85058594	+21.00585938	-21.31347656	-19.66552734	+2244	+9.96240234	-5.66455078	-8.52539063	+13.75488281	+2.90039063	-70.33447266	+1836
+1457971266.36929990	+12.68261719	-3.87597656	-8.47265625	+34.16748047	-4.19677734	-67.89550781	+2356	+11.83007813	-1.62597656	-8.81103516	+20.91796875	-21.31347656	-19.66552734	+2216	+9.90966797	-5.76562500	-8.49023438	+13.84277344	+3.07617188	-70.44433594	+1844
+1457971266.37350010	+12.62988281	-3.95507813	-8.44189453	+34.38720703	-4.08691406	-67.87353516	+2348	+11.78613281	-1.71386719	-8.77148438	+20.85205078	-21.29150391	-19.59960938	+2192	+9.85253906	-5.86230469	-8.45507813	+13.93066406	+3.27392578	-70.48828125	+1848
+1457971266.37770010	+12.57714844	-4.04296875	-8.41113281	+34.54101563	-3.95507813	-67.87353516	+2340	+11.74218750	-1.81494141	-8.73193359	+20.74218750	-21.26953125	-19.59960938	+2168	+9.79980469	-5.96337891	-8.41992188	+14.01855469	+3.51562500	-70.51025391	+1856
+1457971266.38179990	+12.52001953	-4.13085938	-8.37597656	+34.71679688	-3.80126953	-67.87353516	+2336	+11.69384766	-1.91162109	-8.68798828	+20.63232422	-21.20361328	-19.55566406	+2148	+9.74707031	-6.06005859	-8.38037109	+14.12841797	+3.71337891	-70.55419922	+1864
+1457971266.38599990	+12.46728516	-4.20996094	-8.34521484	+34.91455078	-3.69140625	-67.82958984	+2328	+11.64550781	-1.99511719	-8.64843750	+20.56640625	-21.15966797	-19.44580078	+2128	+9.68994141	-6.15234375	-8.34082031	+14.23828125	+3.93310547	-70.55419922	+1872
+1457971266.39010000	+12.41015625	-4.29785156	-8.31005859	+35.04638672	-3.55957031	-67.78564453	+2324	+11.60156250	-2.10058594	-8.60449219	+20.41259766	-21.11572266	-19.42382813	+2112	+9.63720703	-6.24902344	-8.30566406	+14.32617188	+4.13085938	-70.51025391	+1880
+1457971266.39430000	+12.35742188	-4.38574219	-8.27050781	+35.20019531	-3.44970703	-67.78564453	+2324	+11.54882813	-2.20166016	-8.56054688	+20.25878906	-21.02783203	-19.35791016	+2100	+9.58886719	-6.34570313	-8.25292969	+14.41406250	+4.28466797	-70.55419922	+1892
+1457971266.40260000	+12.24755859	-4.55712891	-8.20458984	+35.50781250	-3.20800781	-67.63183594	+2316	+11.44335938	-2.39501953	-8.47705078	+19.95117188	-20.83007813	-19.16015625	+2068	+9.48779297	-6.53027344	-8.15625000	+14.63378906	+4.61425781	-70.46630859	+1908
+1457971266.40680000	+12.19482422	-4.64501953	-8.15625000	+35.63964844	-3.07617188	-67.58789063	+2312	+11.38623047	-2.49609375	-8.43310547	+19.75341797	-20.69824219	-19.07226563	+2060	+9.44384766	-6.62695313	-8.09912109	+14.72167969	+4.76806641	-70.46630859	+1920
+1457971266.41100000	+12.13769531	-4.72851563	-8.12109375	+35.79345703	-2.94433594	-67.45605469	+2308	+11.33349609	-2.58837891	-8.39355469	+19.57763672	-20.52246094	-18.87451172	+2044	+9.39550781	-6.71484375	-8.04638672	+14.80957031	+4.92187500	-70.37841797	+1924
+1457971266.41510010	+12.08496094	-4.81640625	-8.08593750	+35.90332031	-2.79052734	-67.30224609	+2300	+11.27636719	-2.68945313	-8.35400391	+19.35791016	-20.34667969	-18.72070313	+2032	+9.35156250	-6.80712891	-7.99804688	+14.91943359	+5.11962891	-70.26855469	+1928
+1457971266.41930010	+12.02783203	-4.90429688	-8.03759766	+36.01318359	-2.65869141	-67.19238281	+2296	+11.21923828	-2.79052734	-8.30126953	+19.11621094	-20.19287109	-18.58886719	+2024	+9.30322266	-6.89941406	-7.93652344	+15.00732422	+5.25146484	-70.20263672	+1932
+1457971266.42350010	+11.97509766	-4.98339844	-7.99365234	+36.12304688	-2.54882813	-67.01660156	+2288	+11.16210938	-2.88281250	-8.25732422	+18.87451172	-20.01708984	-18.36914063	+2012	+9.25927734	-6.98291016	-7.87500000	+15.09521484	+5.40527344	-70.09277344	+1932
+1457971266.42759990	+11.91796875	-5.06689453	-7.95410156	+36.21093750	-2.39501953	-66.84082031	+2284	+11.10937500	-2.98828125	-8.20898438	+18.61083984	-19.84130859	-18.21533203	+2000	+9.21093750	-7.07080078	-7.82226563	+15.22705078	+5.58105469	-69.93896484	+1932
+1457971266.43179990	+11.86523438	-5.15039063	-7.90136719	+36.32080078	-2.26318359	-66.70898438	+2276	+11.05224609	-3.08496094	-8.15185547	+18.34716797	-19.68750000	-18.06152344	+1992	+9.17138672	-7.15869141	-7.75195313	+15.31494141	+5.71289063	-69.87304688	+1932
+1457971266.44010000	+11.75976563	-5.30859375	-7.80908203	+36.54052734	-1.99951172	-66.35742188	+2260	+10.94677734	-3.27392578	-8.04638672	+17.79785156	-19.33593750	-17.62207031	+1972	+9.08349609	-7.33447266	-7.62011719	+15.53466797	+6.04248047	-69.60937500	+1924
+1457971266.44429990	+11.70703125	-5.38769531	-7.74755859	+36.62841797	-1.84570313	-66.20361328	+2252	+10.89404297	-3.37060547	-7.98046875	+17.51220703	-19.18212891	-17.46826172	+1968	+9.03955078	-7.41796875	-7.54980469	+15.64453125	+6.24023438	-69.47753906	+1920
+1457971266.44849990	+11.65429688	-5.45800781	-7.68603516	+36.73828125	-1.73583984	-66.00585938	+2244	+10.84570313	-3.45410156	-7.91455078	+17.27050781	-19.05029297	-17.20458984	+1956	+8.99560547	-7.50146484	-7.47949219	+15.75439453	+6.43798828	-69.30175781	+1916
+1457971266.45260000	+11.60156250	-5.53271484	-7.63330078	+36.82617188	-1.58203125	-65.80810547	+2236	+10.79736328	-3.54638672	-7.84863281	+16.98486328	-18.89648438	-17.00683594	+1952	+8.95166016	-7.58056641	-7.41796875	+15.90820313	+6.63574219	-69.10400391	+1908
+1457971266.45680000	+11.54882813	-5.60302734	-7.56738281	+36.91406250	-1.45019531	-65.63232422	+2228	+10.74902344	-3.63427734	-7.76953125	+16.72119141	-18.80859375	-16.83105469	+1948	+8.90771484	-7.66406250	-7.33886719	+16.04003906	+6.81152344	-68.95019531	+1904
+1457971266.46100000	+11.50048828	-5.66894531	-7.49707031	+37.02392578	-1.36230469	-65.45654297	+2220	+10.70947266	-3.71777344	-7.68603516	+16.47949219	-18.74267578	-16.58935547	+1940	+8.85498047	-7.74316406	-7.26416016	+16.14990234	+6.98730469	-68.77441406	+1900
+1457971266.46510000	+11.44775391	-5.73925781	-7.43115234	+37.11181641	-1.23046875	-65.30273438	+2216	+10.66552734	-3.80126953	-7.60693359	+16.23779297	-18.65478516	-16.41357422	+1936	+8.80664063	-7.82226563	-7.19384766	+16.32568359	+7.20703125	-68.55468750	+1896
+1457971266.46930000	+11.39941406	-5.80957031	-7.35205078	+37.17773438	-1.12060547	-65.19287109	+2212	+10.62597656	-3.88476563	-7.51904297	+15.99609375	-18.61083984	-16.25976563	+1936	+8.76269531	-7.90576172	-7.11474609	+16.47949219	+7.40478516	-68.37890625	+1900
+1457971266.47760010	+11.30712891	-5.93701172	-7.19824219	+37.37548828	-0.94482422	-64.90722656	+2208	+10.55126953	-4.03857422	-7.34326172	+15.57861328	-18.54492188	-15.79833984	+1936	+8.66601563	-8.05957031	-6.96533203	+16.80908203	+7.77832031	-67.91748047	+1900
+1457971266.48180010	+11.25878906	-5.99853516	-7.11035156	+37.41943359	-0.87890625	-64.81933594	+2208	+10.51171875	-4.11767578	-7.24218750	+15.35888672	-18.54492188	-15.64453125	+1940	+8.61767578	-8.13867188	-6.88183594	+16.96289063	+7.95410156	-67.69775391	+1904
+1457971266.48589990	+11.21044922	-6.05566406	-7.02246094	+37.50732422	-0.83496094	-64.66552734	+2208	+10.47216797	-4.18359375	-7.14550781	+15.18310547	-18.56689453	-15.38085938	+1940	+8.56494141	-8.21337891	-6.80273438	+17.11669922	+8.10791016	-67.43408203	+1908
+1457971266.49009990	+11.16210938	-6.11718750	-6.93896484	+37.57324219	-0.79101563	-64.53369141	+2212	+10.43261719	-4.26269531	-7.04882813	+14.96337891	-18.56689453	-15.18310547	+1944	+8.51660156	-8.28369141	-6.72802734	+17.33642578	+8.26171875	-67.10449219	+1916
+1457971266.49429990	+11.11376953	-6.18310547	-6.84228516	+37.57324219	-0.76904297	-64.48974609	+2220	+10.39746094	-4.34179688	-6.93896484	+14.74365234	-18.61083984	-15.02929688	+1952	+8.47265625	-8.35839844	-6.64013672	+17.51220703	+8.32763672	-66.88476563	+1924
+1457971266.49840000	+11.06982422	-6.24023438	-6.74560547	+37.63916016	-0.81298828	-64.37988281	+2224	+10.35791016	-4.40771484	-6.83789063	+14.54589844	-18.65478516	-14.74365234	+1956	+8.41992188	-8.43310547	-6.55224609	+17.68798828	+8.41552734	-66.64306641	+1936
+1457971266.50260000	+11.02148438	-6.30175781	-6.65332031	+37.66113281	-0.81298828	-64.27001953	+2232	+10.32275391	-4.48242188	-6.74121094	+14.32617188	-18.67675781	-14.52392578	+1964	+8.37597656	-8.49902344	-6.47314453	+17.92968750	+8.50341797	-66.29150391	+1944
+1457971266.50679990	+10.97753906	-6.36328125	-6.55224609	+37.68310547	-0.83496094	-64.22607422	+2244	+10.28320313	-4.55712891	-6.62695313	+14.12841797	-18.76464844	-14.34814453	+1976	+8.33203125	-8.57373047	-6.37646484	+18.12744141	+8.52539063	-66.07177734	+1956
+1457971266.51090000	+10.93359375	-6.41601563	-6.45556641	+37.72705078	-0.87890625	-64.09423828	+2252	+10.24804688	-4.62304688	-6.52587891	+13.88671875	-18.78662109	-14.01855469	+1984	+8.28369141	-8.64404297	-6.28857422	+18.30322266	+8.54736328	-65.78613281	+1972
+1457971266.51930000	+10.84130859	-6.53466797	-6.25341797	+37.74902344	-0.98876953	-63.89648438	+2272	+10.16455078	-4.77246094	-6.31054688	+13.38134766	-18.85253906	-13.51318359	+2004	+8.20898438	-8.77148438	-6.10400391	+18.83056641	+8.50341797	-65.19287109	+1988
+1457971266.52340010	+10.79296875	-6.58300781	-6.15673828	+37.81494141	-1.09863281	-63.72070313	+2280	+10.12060547	-4.83398438	-6.20947266	+13.11767578	-18.87451172	-13.13964844	+2012	+8.16943359	-8.83740234	-6.00732422	+19.05029297	+8.45947266	-64.92919922	+2000
+1457971266.52760000	+10.74462891	-6.64013672	-6.06005859	+37.83691406	-1.16455078	-63.54492188	+2284	+10.07666016	-4.90869141	-6.10839844	+12.83203125	-18.83056641	-12.81005859	+2020	+8.12988281	-8.89013672	-5.92382813	+19.35791016	+8.43750000	-64.55566406	+2008
+1457971266.53180000	+10.70068359	-6.69726563	-5.95458984	+37.88085938	-1.25244141	-63.47900391	+2296	+10.03710938	-4.97900391	-5.99414063	+12.56835938	-18.91845703	-12.56835938	+2036	+8.10351563	-8.95605469	-5.81835938	+19.64355469	+8.34960938	-64.33593750	+2016
+1457971266.53590010	+10.65673828	-6.74121094	-5.85351563	+37.96875000	-1.38427734	-63.28125000	+2300	+9.99316406	-5.04492188	-5.89306641	+12.28271484	-18.91845703	-12.15087891	+2040	+8.06835938	-9.01757813	-5.71289063	+19.88525391	+8.26171875	-64.11621094	+2024
+1457971266.54010010	+10.61279297	-6.79394531	-5.76562500	+38.05664063	-1.45019531	-63.03955078	+2304	+9.94921875	-5.11523438	-5.79638672	+11.99707031	-18.83056641	-11.75537109	+2044	+8.03759766	-9.07470703	-5.62060547	+20.21484375	+8.21777344	-63.78662109	+2024
+1457971266.54419990	+10.56445313	-6.84667969	-5.66015625	+38.16650391	-1.51611328	-62.88574219	+2308	+9.90966797	-5.18115234	-5.67773438	+11.73339844	-18.87451172	-11.46972656	+2056	+8.01562500	-9.12744141	-5.51513672	+20.56640625	+8.12988281	-63.54492188	+2028
+1457971266.55259990	+10.47216797	-6.93017578	-5.47558594	+38.45214844	-1.71386719	-62.33642578	+2304	+9.81738281	-5.30419922	-5.47998047	+11.16210938	-18.74267578	-10.56884766	+2064	+7.94970703	-9.23730469	-5.32177734	+21.20361328	+8.04199219	-62.92968750	+2024
+1457971266.55670000	+10.42382813	-6.97412109	-5.37011719	+38.62792969	-1.82373047	-62.16064453	+2308	+9.77343750	-5.36572266	-5.36572266	+10.92041016	-18.74267578	-10.23925781	+2072	+7.92773438	-9.28564453	-5.22070313	+21.57714844	+7.97607422	-62.66601563	+2020
+1457971266.56090000	+10.37548828	-7.00927734	-5.26904297	+38.82568359	-1.95556641	-61.87500000	+2304	+9.72949219	-5.42285156	-5.26025391	+10.65673828	-18.69873047	-9.77783203	+2072	+7.89257813	-9.34277344	-5.11962891	+21.86279297	+7.95410156	-62.40234375	+2020
+1457971266.56510000	+10.33154297	-7.04882813	-5.18115234	+39.06738281	-2.04345703	-61.56738281	+2296	+9.68115234	-5.47998047	-5.16357422	+10.43701172	-18.56689453	-9.31640625	+2072	+7.86181641	-9.39111328	-5.02734375	+22.25830078	+7.95410156	-62.05078125	+2012
+1457971266.56920000	+10.28320313	-7.08837891	-5.08007813	+39.28710938	-2.13134766	-61.34765625	+2296	+9.64599609	-5.53710938	-5.04931641	+10.26123047	-18.56689453	-8.96484375	+2076	+7.83544922	-9.43945313	-4.92626953	+22.63183594	+7.93212891	-61.78710938	+2004
+1457971266.57340000	+10.23486328	-7.11914063	-4.98339844	+39.55078125	-2.26318359	-61.04003906	+2288	+9.59765625	-5.58544922	-4.94384766	+10.04150391	-18.50097656	-8.50341797	+2076	+7.80029297	-9.49218750	-4.82958984	+22.91748047	+7.95410156	-61.52343750	+2000
+1457971266.57760000	+10.19091797	-7.14990234	-4.89550781	+39.83642578	-2.32910156	-60.68847656	+2280	+9.55810547	-5.63378906	-4.85156250	+9.88769531	-18.32519531	-8.02001953	+2072	+7.76953125	-9.53613281	-4.74169922	+23.29101563	+7.99804688	-61.14990234	+1988
+1457971266.58170010	+10.14257813	-7.18505859	-4.79003906	+40.10009766	-2.43896484	-60.44677734	+2276	+9.51855469	-5.68212891	-4.73291016	+9.75585938	-18.30322266	-7.64648438	+2076	+7.73876953	-9.58447266	-4.64941406	+23.66455078	+8.02001953	-60.79833984	+1976
+1457971266.59010000	+10.04589844	-7.23339844	-4.60546875	+40.71533203	-2.65869141	-59.76562500	+2264	+9.43066406	-5.77001953	-4.53515625	+9.47021484	-18.01757813	-6.70166016	+2068	+7.65527344	-9.67236328	-4.47802734	+24.30175781	+8.15185547	-60.02929688	+1960
+1457971266.59419990	+10.00195313	-7.25976563	-4.50439453	+41.02294922	-2.79052734	-59.52392578	+2260	+9.39550781	-5.81396484	-4.42089844	+9.40429688	-17.97363281	-6.35009766	+2072	+7.62011719	-9.71630859	-4.39013672	+24.65332031	+8.19580078	-59.67773438	+1952
+1457971266.59840010	+9.95361328	-7.28173828	-4.40771484	+41.30859375	-2.92236328	-59.21630859	+2256	+9.35595703	-5.85351563	-4.31982422	+9.27246094	-17.86376953	-5.91064453	+2072	+7.57177734	-9.76904297	-4.30224609	+24.89501953	+8.26171875	-59.34814453	+1944
+1457971266.60260010	+9.90527344	-7.29931641	-4.31982422	+41.66015625	-3.01025391	-58.84277344	+2252	+9.31640625	-5.88867188	-4.22753906	+9.20654297	-17.64404297	-5.44921875	+2068	+7.53222656	-9.80419922	-4.22314453	+25.24658203	+8.37158203	-58.90869141	+1936
+1457971266.60669990	+9.86132813	-7.32128906	-4.21875000	+41.98974609	-3.14208984	-58.57910156	+2252	+9.28564453	-5.92382813	-4.11767578	+9.16259766	-17.57812500	-5.09765625	+2072	+7.49267578	-9.84814453	-4.13964844	+25.55419922	+8.41552734	-58.55712891	+1932
+1457971266.61089990	+9.81298828	-7.33886719	-4.12646484	+42.29736328	-3.27392578	-58.22753906	+2248	+9.24169922	-5.96777344	-4.02099609	+9.03076172	-17.42431641	-4.65820313	+2072	+7.44873047	-9.89208984	-4.05615234	+25.77392578	+8.50341797	-58.18359375	+1928
+1457971266.61509990	+9.76464844	-7.35644531	-4.04296875	+42.64892578	-3.36181641	-57.83203125	+2244	+9.20654297	-5.99414063	-3.93310547	+8.96484375	-17.20458984	-4.17480469	+2068	+7.40917969	-9.92724609	-3.98144531	+26.10351563	+8.59130859	-57.72216797	+1920
+1457971266.61920000	+9.72509766	-7.37402344	-3.94628906	+42.97851563	-3.49365234	-57.54638672	+2248	+9.17578125	-6.02929688	-3.82763672	+8.94287109	-17.13867188	-3.80126953	+2072	+7.37402344	-9.96240234	-3.90234375	+26.41113281	+8.63525391	-57.32666016	+1916
+1457971266.62750010	+9.63281250	-7.40039063	-3.77490234	+43.65966797	-3.75732422	-56.77734375	+2244	+9.09667969	-6.09082031	-3.64746094	+8.70117188	-16.76513672	-2.90039063	+2068	+7.29052734	-10.03271484	-3.74853516	+26.96044922	+8.74511719	-56.51367188	+1904
+1457971266.63170000	+9.59326172	-7.40917969	-3.68261719	+44.03320313	-3.88916016	-56.46972656	+2244	+9.07031250	-6.12158203	-3.54638672	+8.63525391	-16.69921875	-2.52685547	+2072	+7.25976563	-10.06787109	-3.66943359	+27.26806641	+8.74511719	-56.18408203	+1900
+1457971266.63590000	+9.54492188	-7.42236328	-3.59912109	+44.36279297	-4.04296875	-56.09619141	+2248	+9.03076172	-6.16552734	-3.45849609	+8.39355469	-16.54541016	-2.10937500	+2072	+7.22460938	-10.10302734	-3.59033203	+27.48779297	+8.78906250	-55.85449219	+1900
+1457971266.64000010	+9.50537109	-7.43115234	-3.52001953	+44.75830078	-4.19677734	-55.67871094	+2244	+9.00000000	-6.18750000	-3.37939453	+8.28369141	-16.34765625	-1.62597656	+2068	+7.19824219	-10.12939453	-3.51123047	+27.81738281	+8.78906250	-55.50292969	+1892
+1457971266.64420010	+9.46582031	-7.43994141	-3.43212891	+45.13183594	-4.35058594	-55.37109375	+2244	+8.97802734	-6.21386719	-3.28710938	+8.17382813	-16.30371094	-1.23046875	+2064	+7.17187500	-10.16015625	-3.43652344	+28.12500000	+8.76708984	-55.17333984	+1884
+1457971266.64840010	+9.42187500	-7.45312500	-3.35302734	+45.46142578	-4.52636719	-54.99755859	+2244	+8.94287109	-6.25781250	-3.20361328	+7.86621094	-16.14990234	-0.79101563	+2064	+7.14111328	-10.19531250	-3.35742188	+28.36669922	+8.76708984	-54.86572266	+1880
+1457971266.65249990	+9.38671875	-7.45751953	-3.27392578	+45.85693359	-4.72412109	-54.62402344	+2240	+8.91210938	-6.27978516	-3.12011719	+7.69042969	-16.04003906	-0.32958984	+2060	+7.12353516	-10.21289063	-3.28271484	+28.69628906	+8.70117188	-54.58007813	+1872
+1457971266.65669990	+9.35595703	-7.46191406	-3.19482422	+46.25244141	-4.94384766	-54.31640625	+2236	+8.89013672	-6.30615234	-3.03222656	+7.51464844	-16.04003906	+0.10986328	+2052	+7.11035156	-10.23486328	-3.20800781	+29.04785156	+8.59130859	-54.31640625	+1860
+1457971266.66500000	+9.28125000	-7.47509766	-3.04101563	+46.97753906	-5.36132813	-53.67919922	+2224	+8.83740234	-6.36767578	-2.87402344	+6.92138672	-15.90820313	+0.96679688	+2040	+7.07958984	-10.28320313	-3.05419922	+29.64111328	+8.43750000	-53.89892578	+1836
+1457971266.66919990	+9.25048828	-7.47949219	-2.96191406	+47.39501953	-5.60302734	-53.43750000	+2216	+8.81982422	-6.38964844	-2.79492188	+6.70166016	-15.93017578	+1.38427734	+2032	+7.07080078	-10.30957031	-2.97949219	+29.94873047	+8.30566406	-53.72314453	+1824
+1457971266.67339990	+9.21533203	-7.49267578	-2.88720703	+47.68066406	-5.82275391	-53.19580078	+2208	+8.79345703	-6.42919922	-2.71582031	+6.32812500	-15.90820313	+1.80175781	+2024	+7.05761719	-10.33593750	-2.90478516	+30.21240234	+8.21777344	-53.54736328	+1808
+1457971266.67750000	+9.18896484	-7.48828125	-2.81689453	+48.09814453	-6.06445313	-52.93212891	+2196	+8.77587891	-6.44677734	-2.64111328	+6.06445313	-15.88623047	+2.24121094	+2012	+7.05322266	-10.35351563	-2.82568359	+30.54199219	+8.08593750	-53.43750000	+1792
+1457971266.68170000	+9.16699219	-7.48828125	-2.74658203	+48.49365234	-6.35009766	-52.73437500	+2184	+8.75830078	-6.46875000	-2.57080078	+5.84472656	-15.90820313	+2.68066406	+2000	+7.04882813	-10.37109375	-2.76416016	+30.84960938	+7.93212891	-53.26171875	+1772
+1457971266.68590000	+9.13623047	-7.50146484	-2.67626953	+48.73535156	-6.56982422	-52.55859375	+2172	+8.73632813	-6.49951172	-2.49609375	+5.49316406	-15.90820313	+3.07617188	+1992	+7.03564453	-10.39746094	-2.69824219	+31.11328125	+7.82226563	-53.10791016	+1756
+1457971266.69000010	+9.10986328	-7.49707031	-2.60595703	+49.10888672	-6.81152344	-52.38281250	+2156	+8.72314453	-6.51708984	-2.42578125	+5.27343750	-15.95214844	+3.47167969	+1976	+7.03125000	-10.41064453	-2.62792969	+31.37695313	+7.69042969	-53.02001953	+1736
+1457971266.69420000	+9.09228516	-7.49707031	-2.54003906	+49.48242188	-7.07519531	-52.22900391	+2140	+8.70996094	-6.53466797	-2.35986328	+5.05371094	-15.95214844	+3.88916016	+1964	+7.02685547	-10.42822266	-2.56640625	+31.66259766	+7.51464844	-52.88818359	+1712
+1457971266.70250010	+9.04833984	-7.50585938	-2.41259766	+50.03173828	-7.47070313	-51.98730469	+2112	+8.67919922	-6.57861328	-2.23242188	+4.54833984	-15.97412109	+4.63623047	+1936	+7.00927734	-10.46777344	-2.44335938	+32.12402344	+7.31689453	-52.73437500	+1672
+1457971266.70670010	+9.03515625	-7.50585938	-2.35546875	+50.36132813	-7.69042969	-51.83349609	+2092	+8.67041016	-6.59179688	-2.17529297	+4.37255859	-15.93017578	+5.03173828	+1920	+7.00048828	-10.48535156	-2.39501953	+32.34375000	+7.20703125	-52.55859375	+1648
+1457971266.71079990	+9.01318359	-7.51904297	-2.29833984	+50.51513672	-7.82226563	-51.74560547	+2080	+8.65283203	-6.61376953	-2.11816406	+4.17480469	-15.90820313	+5.36132813	+1908	+6.98730469	-10.50732422	-2.34228516	+32.49755859	+7.14111328	-52.44873047	+1628
+1457971266.71499990	+8.99560547	-7.51464844	-2.24121094	+50.77880859	-7.97607422	-51.65771484	+2064	+8.64404297	-6.62255859	-2.06103516	+4.06494141	-15.86425781	+5.71289063	+1892	+6.97412109	-10.52050781	-2.28955078	+32.65136719	+7.05322266	-52.38281250	+1612
+1457971266.71919990	+8.98242188	-7.51464844	-2.19287109	+51.04248047	-8.12988281	-51.52587891	+2048	+8.63964844	-6.63574219	-2.01269531	+3.95507813	-15.79833984	+6.06445313	+1876	+6.96093750	-10.53808594	-2.25439453	+32.82714844	+6.98730469	-52.20703125	+1588
+1457971266.72750000	+8.94726563	-7.52343750	-2.09179688	+51.32812500	-8.28369141	-51.37207031	+2020	+8.61767578	-6.66210938	-1.91162109	+3.75732422	-15.68847656	+6.65771484	+1856	+6.93457031	-10.57324219	-2.17089844	+33.04687500	+6.89941406	-51.98730469	+1556
+1457971266.73169990	+8.93847656	-7.52343750	-2.05224609	+51.52587891	-8.39355469	-51.26220703	+2004	+8.61328125	-6.67089844	-1.87207031	+3.71337891	-15.57861328	+6.98730469	+1840	+6.91699219	-10.58642578	-2.13574219	+33.13476563	+6.85546875	-51.83349609	+1536
+1457971266.73580000	+8.92529297	-7.53662109	-2.00830078	+51.59179688	-8.41552734	-51.19628906	+1996	+8.60449219	-6.68408203	-1.82812500	+3.62548828	-15.49072266	+7.25097656	+1832	+6.90820313	-10.60839844	-2.10058594	+33.22265625	+6.85546875	-51.74560547	+1524
+1457971266.74000000	+8.91650391	-7.53662109	-1.96435547	+51.70166016	-8.45947266	-51.10839844	+1984	+8.59570313	-6.69287109	-1.78417969	+3.60351563	-15.40283203	+7.49267578	+1820	+6.89501953	-10.62158203	-2.06103516	+33.26660156	+6.83349609	-51.67968750	+1512
+1457971266.74420000	+8.91210938	-7.53662109	-1.92919922	+51.83349609	-8.50341797	-50.99853516	+1968	+8.59570313	-6.70166016	-1.75341797	+3.58154297	-15.27099609	+7.80029297	+1808	+6.87744141	-10.63916016	-2.03466797	+33.33251953	+6.83349609	-51.52587891	+1496
+1457971266.74830010	+8.90332031	-7.54980469	-1.89404297	+51.83349609	-8.48144531	-50.91064453	+1960	+8.58691406	-6.71044922	-1.71826172	+3.55957031	-15.16113281	+8.02001953	+1800	+6.86865234	-10.65673828	-2.00390625	+33.37646484	+6.83349609	-51.41601563	+1484
+1457971266.75670000	+8.89013672	-7.54980469	-1.82812500	+51.94335938	-8.50341797	-50.77880859	+1940	+8.58691406	-6.71923828	-1.64794922	+3.60351563	-14.98535156	+8.50341797	+1776	+6.85107422	-10.67871094	-1.94677734	+33.44238281	+6.76757813	-51.26220703	+1460
+1457971266.76079990	+8.88574219	-7.56298828	-1.79736328	+51.92138672	-8.48144531	-50.73486328	+1932	+8.58251953	-6.73242188	-1.61718750	+3.58154297	-14.91943359	+8.67919922	+1768	+6.85107422	-10.69189453	-1.91601563	+33.50830078	+6.76757813	-51.21826172	+1448
+1457971266.76500010	+8.88574219	-7.56298828	-1.76220703	+51.94335938	-8.48144531	-50.69091797	+1924	+8.58251953	-6.73681641	-1.58203125	+3.58154297	-14.87548828	+8.85498047	+1764	+6.84667969	-10.70068359	-1.88525391	+33.55224609	+6.74560547	-51.19628906	+1440
+1457971266.76920010	+8.88574219	-7.56738281	-1.73583984	+51.96533203	-8.48144531	-50.62500000	+1912	+8.58691406	-6.74121094	-1.56005859	+3.60351563	-14.78759766	+9.07470703	+1752	+6.84667969	-10.71386719	-1.85449219	+33.57421875	+6.72363281	-51.17431641	+1428
+1457971266.77329990	+8.88574219	-7.57617188	-1.70947266	+51.89941406	-8.45947266	-50.60302734	+1904	+8.58691406	-6.75000000	-1.53369141	+3.60351563	-14.69970703	+9.22851563	+1744	+6.85107422	-10.72265625	-1.82373047	+33.64013672	+6.72363281	-51.17431641	+1420
+1457971266.77749990	+8.88574219	-7.58056641	-1.67871094	+51.89941406	-8.45947266	-50.58105469	+1896	+8.58691406	-6.75439453	-1.50292969	+3.62548828	-14.69970703	+9.38232422	+1736	+6.85546875	-10.73144531	-1.78857422	+33.68408203	+6.67968750	-51.21826172	+1408
+1457971266.78160000	+8.89013672	-7.58496094	-1.65673828	+51.89941406	-8.45947266	-50.53710938	+1884	+8.59130859	-6.75439453	-1.48095703	+3.64746094	-14.63378906	+9.58007813	+1724	+6.86425781	-10.74023438	-1.75781250	+33.72802734	+6.63574219	-51.21826172	+1396
+1457971266.78580000	+8.89013672	-7.58935547	-1.63037109	+51.85546875	-8.45947266	-50.51513672	+1876	+8.59570313	-6.76318359	-1.45458984	+3.66943359	-14.58984375	+9.68994141	+1712	+6.87304688	-10.74462891	-1.73144531	+33.81591797	+6.61376953	-51.21826172	+1384
+1457971266.79000000	+8.89453125	-7.59375000	-1.60400391	+51.83349609	-8.45947266	-50.51513672	+1868	+8.60009766	-6.76757813	-1.42822266	+3.69140625	-14.58984375	+9.82177734	+1704	+6.88183594	-10.74902344	-1.69628906	+33.88183594	+6.56982422	-51.28417969	+1376
+1457971266.79830000	+8.90332031	-7.60253906	-1.55566406	+51.81152344	-8.45947266	-50.49316406	+1848	+8.60888672	-6.77197266	-1.38867188	+3.71337891	-14.54589844	+10.06347656	+1684	+6.90820313	-10.75781250	-1.63476563	+34.03564453	+6.50390625	-51.41601563	+1352
+1457971266.80250000	+8.90771484	-7.60693359	-1.53369141	+51.78955078	-8.45947266	-50.49316406	+1844	+8.60888672	-6.77636719	-1.36230469	+3.73535156	-14.54589844	+10.17333984	+1672	+6.92138672	-10.76660156	-1.60400391	+34.07958984	+6.48193359	-51.48193359	+1340
+1457971266.80660010	+8.91210938	-7.61132813	-1.51171875	+51.78955078	-8.45947266	-50.47119141	+1836	+8.61328125	-6.78076172	-1.34472656	+3.75732422	-14.50195313	+10.28320313	+1664	+6.93017578	-10.77099609	-1.57763672	+34.12353516	+6.45996094	-51.50390625	+1328
+1457971266.81080010	+8.91650391	-7.61132813	-1.49414063	+51.78955078	-8.45947266	-50.44921875	+1832	+8.61767578	-6.78076172	-1.32714844	+3.80126953	-14.47998047	+10.37109375	+1656	+6.93896484	-10.77539063	-1.54687500	+34.18945313	+6.43798828	-51.54785156	+1316
+1457971266.81500010	+8.92089844	-7.61572266	-1.47216797	+51.78955078	-8.48144531	-50.44921875	+1828	+8.62207031	-6.78515625	-1.30517578	+3.82324219	-14.47998047	+10.45898438	+1648	+6.94775391	-10.77978516	-1.52050781	+34.23339844	+6.41601563	-51.61376953	+1304
+1457971266.81909990	+8.92529297	-7.61572266	-1.45458984	+51.78955078	-8.48144531	-50.42724609	+1828	+8.62646484	-6.78515625	-1.28759766	+3.84521484	-14.45800781	+10.56884766	+1640	+6.95654297	-10.77978516	-1.49853516	+34.27734375	+6.39404297	-51.63574219	+1288
+1457971266.82329990	+8.92968750	-7.61572266	-1.43701172	+51.83349609	-8.48144531	-50.40527344	+1824	+8.63085938	-6.78515625	-1.27001953	+3.88916016	-14.43603516	+10.63476563	+1636	+6.96533203	-10.77978516	-1.47656250	+34.32128906	+6.37207031	-51.65771484	+1276
+1457971266.82750010	+8.92968750	-7.61572266	-1.41943359	+51.85546875	-8.50341797	-50.40527344	+1824	+8.63085938	-6.78515625	-1.25244141	+3.93310547	-14.41406250	+10.70068359	+1636	+6.96533203	-10.78417969	-1.45019531	+34.32128906	+6.35009766	-51.67968750	+1260
+1457971266.83579990	+8.93408203	-7.61572266	-1.38427734	+51.92138672	-8.50341797	-50.33935547	+1828	+8.63964844	-6.78076172	-1.21728516	+4.02099609	-14.37011719	+10.85449219	+1632	+6.96972656	-10.78857422	-1.41503906	+34.34326172	+6.35009766	-51.65771484	+1236
+1457971266.83999990	+8.93847656	-7.61132813	-1.36669922	+51.94335938	-8.50341797	-50.31738281	+1828	+8.63964844	-6.78076172	-1.19970703	+4.08691406	-14.34814453	+10.89843750	+1628	+6.96533203	-10.79736328	-1.39746094	+34.32128906	+6.35009766	-51.63574219	+1224
+1457971266.84410000	+8.93408203	-7.61132813	-1.35351563	+51.96533203	-8.52539063	-50.27343750	+1828	+8.63964844	-6.78076172	-1.18652344	+4.10888672	-14.28222656	+10.98632813	+1628	+6.95654297	-10.79736328	-1.38427734	+34.27734375	+6.35009766	-51.56982422	+1212
+1457971266.84830000	+8.93408203	-7.60253906	-1.34033203	+52.03125000	-8.52539063	-50.22949219	+1832	+8.64404297	-6.77197266	-1.16894531	+4.19677734	-14.26025391	+11.03027344	+1628	+6.95214844	-10.79736328	-1.37548828	+34.27734375	+6.32812500	-51.52587891	+1200
+1457971266.85240010	+8.93408203	-7.60253906	-1.32275391	+52.07519531	-8.54736328	-50.20751953	+1836	+8.64404297	-6.77197266	-1.15136719	+4.26269531	-14.23828125	+11.07421875	+1632	+6.94775391	-10.80175781	-1.36230469	+34.25537109	+6.32812500	-51.45996094	+1192
+1457971266.85660000	+8.92968750	-7.59814453	-1.30957031	+52.09716797	-8.54736328	-50.16357422	+1840	+8.63964844	-6.76757813	-1.13818359	+4.30664063	-14.19433594	+11.14013672	+1632	+6.93896484	-10.80175781	-1.34912109	+34.23339844	+6.32812500	-51.39404297	+1184
+1457971266.86080000	+8.92968750	-7.58935547	-1.29199219	+52.16308594	-8.56933594	-50.14160156	+1844	+8.64404297	-6.75878906	-1.12500000	+4.41650391	-14.17236328	+11.18408203	+1636	+6.93457031	-10.80175781	-1.34033203	+34.23339844	+6.30615234	-51.32812500	+1176
+1457971266.86490010	+8.92529297	-7.58496094	-1.27880859	+52.20703125	-8.56933594	-50.11962891	+1848	+8.63964844	-6.75439453	-1.10742188	+4.48242188	-14.12841797	+11.22802734	+1640	+6.92578125	-10.80175781	-1.33154297	+34.21142578	+6.30615234	-51.24023438	+1172
+1457971266.86910010	+8.92089844	-7.58056641	-1.26123047	+52.25097656	-8.59130859	-50.09765625	+1856	+8.63964844	-6.75000000	-1.09423828	+4.52636719	-14.10644531	+11.27197266	+1640	+6.91699219	-10.80175781	-1.32275391	+34.18945313	+6.30615234	-51.17431641	+1168
+1457971266.87739990	+8.91650391	-7.56298828	-1.23046875	+52.38281250	-8.59130859	-50.03173828	+1868	+8.63525391	-6.73681641	-1.06347656	+4.72412109	-14.01855469	+11.35986328	+1652	+6.90380859	-10.79736328	-1.29638672	+34.21142578	+6.30615234	-51.04248047	+1160
+1457971266.88159990	+8.91210938	-7.55859375	-1.21728516	+52.42675781	-8.61328125	-49.98779297	+1872	+8.63085938	-6.72802734	-1.05029297	+4.76806641	-13.97460938	+11.40380859	+1652	+6.89941406	-10.79736328	-1.28759766	+34.21142578	+6.32812500	-50.97656250	+1160
+1457971266.88579990	+8.91210938	-7.54541016	-1.20410156	+52.53662109	-8.61328125	-49.94384766	+1880	+8.63085938	-6.71923828	-1.03710938	+4.89990234	-13.93066406	+11.44775391	+1660	+6.89501953	-10.79296875	-1.27441406	+34.25537109	+6.32812500	-50.93261719	+1156
+1457971266.88990000	+8.90771484	-7.53662109	-1.18652344	+52.60253906	-8.61328125	-49.92187500	+1888	+8.62646484	-6.71484375	-1.02392578	+4.96582031	-13.88671875	+11.49169922	+1664	+6.89062500	-10.78857422	-1.26123047	+34.29931641	+6.32812500	-50.86669922	+1156
+1457971266.89410000	+8.90332031	-7.53222656	-1.17333984	+52.66845703	-8.59130859	-49.89990234	+1896	+8.62207031	-6.70605469	-1.01074219	+5.03173828	-13.84277344	+11.53564453	+1668	+6.89062500	-10.78417969	-1.24365234	+34.36523438	+6.32812500	-50.82275391	+1152
+1457971266.89829990	+8.89892578	-7.51904297	-1.16015625	+52.75634766	-8.59130859	-49.87792969	+1904	+8.61767578	-6.69726563	-0.99755859	+5.14160156	-13.82080078	+11.57958984	+1672	+6.89062500	-10.77539063	-1.22607422	+34.45312500	+6.35009766	-50.80078125	+1152
+1457971266.90660000	+8.88574219	-7.50585938	-1.12939453	+52.88818359	-8.54736328	-49.79003906	+1920	+8.60449219	-6.68408203	-0.97119141	+5.31738281	-13.68896484	+11.64550781	+1680	+6.89062500	-10.76220703	-1.18652344	+34.65087891	+6.39404297	-50.77880859	+1152
+1457971266.91080000	+8.88134766	-7.49707031	-1.12060547	+52.99804688	-8.52539063	-49.72412109	+1932	+8.60009766	-6.67529297	-0.95800781	+5.42724609	-13.62304688	+11.71142578	+1684	+6.89062500	-10.75781250	-1.16455078	+34.76074219	+6.41601563	-50.77880859	+1156
+1457971266.91490010	+8.87695313	-7.48828125	-1.10742188	+53.08593750	-8.50341797	-49.68017578	+1940	+8.59570313	-6.66650391	-0.94921875	+5.49316406	-13.55712891	+11.75537109	+1688	+6.89501953	-10.74902344	-1.14257813	+34.89257813	+6.45996094	-50.77880859	+1156
+1457971266.91910000	+8.87255859	-7.47949219	-1.09423828	+53.17382813	-8.48144531	-49.61425781	+1948	+8.58691406	-6.66210938	-0.93603516	+5.58105469	-13.49121094	+11.79931641	+1692	+6.89941406	-10.74023438	-1.12060547	+35.04638672	+6.48193359	-50.77880859	+1152
+1457971266.92330000	+8.86376953	-7.46630859	-1.08105469	+53.30566406	-8.45947266	-49.57031250	+1956	+8.57812500	-6.65332031	-0.92285156	+5.69091797	-13.42529297	+11.84326172	+1696	+6.89941406	-10.73144531	-1.09863281	+35.17822266	+6.50390625	-50.77880859	+1152
+1457971266.92740010	+8.85937500	-7.45751953	-1.07226563	+53.39355469	-8.41552734	-49.50439453	+1968	+8.56933594	-6.64453125	-0.91406250	+5.80078125	-13.35937500	+11.88720703	+1700	+6.90380859	-10.72265625	-1.07666016	+35.33203125	+6.54785156	-50.80078125	+1152
+1457971266.93160010	+8.85058594	-7.44873047	-1.05908203	+53.50341797	-8.37158203	-49.46044922	+1976	+8.56054688	-6.64013672	-0.90087891	+5.88867188	-13.29345703	+11.93115234	+1704	+6.90380859	-10.71386719	-1.05468750	+35.46386719	+6.56982422	-50.80078125	+1148
+1457971266.93989990	+8.83740234	-7.43115234	-1.03710938	+53.72314453	-8.32763672	-49.30664063	+1996	+8.55175781	-6.62695313	-0.88330078	+6.04248047	-13.18359375	+11.99707031	+1708	+6.90380859	-10.70068359	-1.00634766	+35.72753906	+6.65771484	-50.84472656	+1144
+1457971266.94409990	+8.82861328	-7.42236328	-1.02392578	+53.83300781	-8.28369141	-49.24072266	+2004	+8.54296875	-6.62255859	-0.87451172	+6.13037109	-13.11767578	+12.01904297	+1712	+6.90380859	-10.69628906	-0.98437500	+35.83740234	+6.67968750	-50.82275391	+1140
+1457971266.94820000	+8.81982422	-7.41357422	-1.01074219	+53.96484375	-8.26171875	-49.15283203	+2016	+8.53417969	-6.61376953	-0.86132813	+6.26220703	-13.02978516	+12.08496094	+1716	+6.89941406	-10.69189453	-0.96240234	+35.94726563	+6.70166016	-50.80078125	+1136
+1457971266.95240000	+8.81103516	-7.40039063	-1.00195313	+54.07470703	-8.23974609	-49.06494141	+2024	+8.52539063	-6.60498047	-0.84814453	+6.37207031	-12.94189453	+12.12890625	+1720	+6.89062500	-10.68750000	-0.94482422	+36.03515625	+6.72363281	-50.75683594	+1132
+1457971266.95660000	+8.79785156	-7.39160156	-0.98876953	+54.20654297	-8.21777344	-49.02099609	+2036	+8.51220703	-6.59619141	-0.83056641	+6.50390625	-12.87597656	+12.17285156	+1724	+6.88623047	-10.68310547	-0.92724609	+36.12304688	+6.74560547	-50.73486328	+1132
+1457971266.96070000	+8.78906250	-7.38281250	-0.97558594	+54.33837891	-8.21777344	-48.93310547	+2048	+8.50341797	-6.58300781	-0.81298828	+6.63574219	-12.81005859	+12.23876953	+1728	+6.87304688	-10.67871094	-0.90527344	+36.21093750	+6.74560547	-50.69091797	+1132
+1457971266.96490000	+8.78027344	-7.37402344	-0.96240234	+54.44824219	-8.19580078	-48.84521484	+2060	+8.49462891	-6.57421875	-0.79980469	+6.78955078	-12.72216797	+12.30468750	+1736	+6.85986328	-10.67871094	-0.88769531	+36.27685547	+6.76757813	-50.62500000	+1132
+1457971266.97320010	+8.75830078	-7.35205078	-0.92724609	+54.71191406	-8.19580078	-48.69140625	+2080	+8.47265625	-6.55664063	-0.76025391	+7.05322266	-12.59033203	+12.41455078	+1748	+6.83349609	-10.67431641	-0.84814453	+36.36474609	+6.74560547	-50.53710938	+1136
+1457971266.97740010	+8.74951172	-7.34326172	-0.90966797	+54.86572266	-8.21777344	-48.60351563	+2092	+8.46386719	-6.54785156	-0.74267578	+7.18505859	-12.54638672	+12.48046875	+1752	+6.82031250	-10.67431641	-0.83056641	+36.40869141	+6.74560547	-50.44921875	+1136
+1457971266.98160000	+8.74072266	-7.33007813	-0.89208984	+54.99755859	-8.26171875	-48.53759766	+2104	+8.45507813	-6.53906250	-0.72070313	+7.29492188	-12.50244141	+12.54638672	+1760	+6.80273438	-10.67431641	-0.81298828	+36.45263672	+6.72363281	-50.38330078	+1136
+1457971266.98569990	+8.73193359	-7.32128906	-0.87451172	+55.12939453	-8.30566406	-48.44970703	+2116	+8.44628906	-6.53027344	-0.70312500	+7.42675781	-12.45849609	+12.61230469	+1768	+6.78515625	-10.67431641	-0.79980469	+36.49658203	+6.67968750	-50.27343750	+1140
+1457971266.98990010	+8.71875000	-7.30810547	-0.85693359	+55.26123047	-8.32763672	-48.36181641	+2132	+8.43750000	-6.51708984	-0.68115234	+7.55859375	-12.41455078	+12.67822266	+1776	+6.77197266	-10.67431641	-0.78222656	+36.54052734	+6.63574219	-50.20751953	+1140
+1457971266.99410010	+8.71435547	-7.29931641	-0.83935547	+55.41503906	-8.39355469	-48.29589844	+2144	+8.42871094	-6.50830078	-0.66357422	+7.69042969	-12.39257813	+12.74414063	+1784	+6.75878906	-10.67431641	-0.76464844	+36.58447266	+6.56982422	-50.16357422	+1144
+1457971267.00239990	+8.69677734	-7.28173828	-0.79980469	+55.65673828	-8.48144531	-48.20800781	+2176	+8.41113281	-6.49511719	-0.61962891	+7.88818359	-12.41455078	+12.85400391	+1804	+6.73242188	-10.67431641	-0.72070313	+36.67236328	+6.48193359	-50.09765625	+1152
+1457971267.00650000	+8.68798828	-7.27294922	-0.78662109	+55.78857422	-8.54736328	-48.09814453	+2188	+8.40673828	-6.48632813	-0.60644531	+7.99804688	-12.39257813	+12.94189453	+1812	+6.72363281	-10.67871094	-0.70751953	+36.71630859	+6.43798828	-50.03173828	+1152
+1457971267.01070000	+8.67919922	-7.27294922	-0.77343750	+55.83251953	-8.59130859	-48.05419922	+2204	+8.39794922	-6.48632813	-0.59326172	+8.02001953	-12.37060547	+12.96386719	+1820	+6.71484375	-10.67871094	-0.68994141	+36.76025391	+6.41601563	-49.98779297	+1156
+1457971267.01490000	+8.67480469	-7.26416016	-0.75146484	+55.94238281	-8.63525391	-48.05419922	+2220	+8.38916016	-6.48193359	-0.57568359	+8.10791016	-12.39257813	+13.00781250	+1832	+6.70605469	-10.67871094	-0.67236328	+36.80419922	+6.37207031	-49.98779297	+1156
+1457971267.01900010	+8.67041016	-7.25976563	-0.74707031	+56.05224609	-8.65722656	-47.94433594	+2232	+8.38476563	-6.47314453	-0.56689453	+8.17382813	-12.34863281	+13.07373047	+1836	+6.70166016	-10.67871094	-0.65917969	+36.89208984	+6.35009766	-49.94384766	+1156
+1457971267.02320000	+8.66162109	-7.25976563	-0.73828125	+56.05224609	-8.65722656	-47.92236328	+2248	+8.38037109	-6.47753906	-0.55810547	+8.17382813	-12.34863281	+13.09570313	+1844	+6.69726563	-10.68310547	-0.64599609	+36.91406250	+6.37207031	-49.94384766	+1156
+1457971267.03150010	+8.65722656	-7.25976563	-0.72949219	+56.14013672	-8.59130859	-47.81250000	+2272	+8.37158203	-6.47753906	-0.54492188	+8.23974609	-12.26074219	+13.13964844	+1856	+6.69287109	-10.68310547	-0.61962891	+37.00195313	+6.43798828	-49.96582031	+1156
+1457971267.03570010	+8.64843750	-7.26855469	-0.72509766	+56.09619141	-8.52539063	-47.79052734	+2284	+8.36718750	-6.48193359	-0.54492188	+8.19580078	-12.21679688	+13.13964844	+1864	+6.69287109	-10.68750000	-0.60644531	+37.04589844	+6.52587891	-49.98779297	+1156
+1457971267.03990010	+8.64843750	-7.27294922	-0.72070313	+56.07421875	-8.43750000	-47.76855469	+2296	+8.36279297	-6.48632813	-0.54052734	+8.17382813	-12.17285156	+13.11767578	+1868	+6.69287109	-10.69189453	-0.59326172	+37.06787109	+6.61376953	-50.03173828	+1156
+1457971267.04819990	+8.64404297	-7.29052734	-0.73388672	+55.98632813	-8.21777344	-47.59277344	+2320	+8.35839844	-6.49951172	-0.54931641	+8.10791016	-11.97509766	+13.11767578	+1880	+6.69287109	-10.69628906	-0.58447266	+37.08984375	+6.85546875	-50.00976563	+1156
+1457971267.05240010	+8.63964844	-7.29931641	-0.73828125	+55.92041016	-8.08593750	-47.54882813	+2332	+8.35400391	-6.50390625	-0.55371094	+8.06396484	-11.86523438	+13.11767578	+1884	+6.69287109	-10.70068359	-0.57568359	+37.08984375	+6.98730469	-50.00976563	+1156
+1457971267.05650000	+8.63525391	-7.30810547	-0.74707031	+55.85449219	-7.93212891	-47.46093750	+2344	+8.34960938	-6.51269531	-0.55810547	+8.02001953	-11.75537109	+13.11767578	+1888	+6.69287109	-10.70507813	-0.57128906	+37.11181641	+7.11914063	-50.00976563	+1156
+1457971267.06069990	+8.63525391	-7.31689453	-0.75146484	+55.83251953	-7.84423828	-47.41699219	+2352	+8.34960938	-6.51708984	-0.56250000	+7.99804688	-11.66748047	+13.09570313	+1892	+6.69287109	-10.70947266	-0.56689453	+37.11181641	+7.25097656	-50.00976563	+1156
+1457971267.06900000	+8.62646484	-7.33447266	-0.76464844	+55.70068359	-7.55859375	-47.28515625	+2368	+8.34082031	-6.53027344	-0.57128906	+7.91015625	-11.44775391	+13.07373047	+1900	+6.68847656	-10.71386719	-0.56250000	+37.11181641	+7.55859375	-49.98779297	+1160
+1457971267.07320000	+8.62646484	-7.33886719	-0.76904297	+55.67871094	-7.47070313	-47.24121094	+2372	+8.34082031	-6.53466797	-0.57568359	+7.88818359	-11.35986328	+13.05175781	+1904	+6.68847656	-10.71826172	-0.55810547	+37.11181641	+7.69042969	-49.98779297	+1160
+1457971267.07740000	+8.62207031	-7.34765625	-0.77343750	+55.63476563	-7.36083984	-47.17529297	+2376	+8.33642578	-6.54345703	-0.58007813	+7.86621094	-11.27197266	+13.02978516	+1904	+6.68408203	-10.72265625	-0.55810547	+37.08984375	+7.84423828	-49.96582031	+1160
+1457971267.08150010	+8.61767578	-7.35205078	-0.78222656	+55.59082031	-7.25097656	-47.13134766	+2380	+8.33642578	-6.54785156	-0.58447266	+7.84423828	-11.18408203	+13.02978516	+1908	+6.68408203	-10.72705078	-0.55810547	+37.08984375	+7.97607422	-49.94384766	+1160
+1457971267.08570000	+8.61328125	-7.36083984	-0.78662109	+55.56884766	-7.16308594	-47.06542969	+2384	+8.33203125	-6.55224609	-0.58886719	+7.82226563	-11.09619141	+13.00781250	+1908	+6.67968750	-10.73144531	-0.55810547	+37.06787109	+8.10791016	-49.92187500	+1164
+1457971267.08979990	+8.61328125	-7.36523438	-0.79101563	+55.54687500	-7.07519531	-46.99951172	+2388	+8.33203125	-6.55664063	-0.59326172	+7.80029297	-11.00830078	+12.98583984	+1908	+6.67089844	-10.74023438	-0.55810547	+37.06787109	+8.21777344	-49.87792969	+1164
+1457971267.09820010	+8.60449219	-7.37402344	-0.79980469	+55.52490234	-6.89941406	-46.91162109	+2392	+8.32324219	-6.56542969	-0.60205078	+7.77832031	-10.85449219	+12.94189453	+1912	+6.65771484	-10.74902344	-0.56250000	+37.04589844	+8.43750000	-49.81201172	+1164
+1457971267.10229990	+8.59570313	-7.37841797	-0.79980469	+55.52490234	-6.83349609	-46.86767578	+2392	+8.32324219	-6.56982422	-0.60205078	+7.77832031	-10.78857422	+12.91992188	+1912	+6.64892578	-10.75341797	-0.56250000	+37.02392578	+8.54736328	-49.76806641	+1164
+1457971267.10649990	+8.59130859	-7.38281250	-0.80419922	+55.52490234	-6.76757813	-46.82373047	+2392	+8.31884766	-6.57421875	-0.60644531	+7.77832031	-10.72265625	+12.89794922	+1912	+6.64013672	-10.76220703	-0.56689453	+37.00195313	+8.63525391	-49.72412109	+1168
+1457971267.11069990	+8.58691406	-7.38720703	-0.80419922	+55.52490234	-6.70166016	-46.77978516	+2392	+8.31445313	-6.57861328	-0.60644531	+7.77832031	-10.65673828	+12.87597656	+1912	+6.60937500	-10.78417969	-0.58007813	+36.91406250	+8.92089844	-49.52636719	+1172
+1457971267.11480000	+8.58251953	-7.39160156	-0.80859375	+55.52490234	-6.65771484	-46.73583984	+2392	+8.31005859	-6.57861328	-0.61083984	+7.77832031	-10.59082031	+12.85400391	+1912	+6.59619141	-10.78857422	-0.58447266	+36.87011719	+8.98681641	-49.43847656	+1172
+1457971267.11900000	+8.57812500	-7.39160156	-0.80859375	+55.52490234	-6.61376953	-46.69189453	+2392	+8.31005859	-6.58300781	-0.61083984	+7.80029297	-10.52490234	+12.83203125	+1912	+6.58740234	-10.79296875	-0.58886719	+36.84814453	+9.03076172	-49.37255859	+1168
+1457971267.12319990	+8.57373047	-7.39599609	-0.81298828	+55.52490234	-6.56982422	-46.66992188	+2388	+8.30566406	-6.58740234	-0.61523438	+7.80029297	-10.48095703	+12.81005859	+1912	+6.58300781	-10.79736328	-0.59326172	+36.84814453	+9.07470703	-49.32861328	+1164
+1457971267.12730000	+8.56933594	-7.40039063	-0.81298828	+55.54687500	-6.52587891	-46.64794922	+2388	+8.30126953	-6.59179688	-0.61523438	+7.80029297	-10.41503906	+12.76611328	+1912	+6.57421875	-10.80175781	-0.59765625	+36.82617188	+9.11865234	-49.28466797	+1160
+1457971267.13570000	+8.56494141	-7.40039063	-0.81298828	+55.54687500	-6.45996094	-46.60400391	+2384	+8.29687500	-6.59619141	-0.61962891	+7.82226563	-10.32714844	+12.72216797	+1912	+6.56542969	-10.80615234	-0.59765625	+36.78222656	+9.18457031	-49.24072266	+1152
+1457971267.13980010	+8.56494141	-7.40478516	-0.81298828	+55.54687500	-6.41601563	-46.60400391	+2380	+8.29687500	-6.59619141	-0.62402344	+7.82226563	-10.26123047	+12.70019531	+1912	+6.56542969	-10.81054688	-0.59765625	+36.78222656	+9.22851563	-49.21875000	+1144
+1457971267.14400010	+8.56054688	-7.40478516	-0.81298828	+55.54687500	-6.39404297	-46.58203125	+2376	+8.29248047	-6.60058594	-0.62402344	+7.82226563	-10.21728516	+12.67822266	+1912	+6.56103516	-10.81054688	-0.59765625	+36.78222656	+9.27246094	-49.19677734	+1140
+1457971267.14820000	+8.56054688	-7.40917969	-0.81738281	+55.52490234	-6.35009766	-46.56005859	+2376	+8.29248047	-6.60058594	-0.62841797	+7.82226563	-10.19531250	+12.65625000	+1912	+6.56542969	-10.81494141	-0.59765625	+36.78222656	+9.31640625	-49.17480469	+1132
+1457971267.15229990	+8.56054688	-7.40917969	-0.81738281	+55.52490234	-6.32812500	-46.53808594	+2372	+8.28808594	-6.60498047	-0.62841797	+7.82226563	-10.15136719	+12.63427734	+1912	+6.56542969	-10.81054688	-0.59326172	+36.80419922	+9.36035156	-49.19677734	+1128
+1457971267.15650010	+8.56054688	-7.41357422	-0.81738281	+55.52490234	-6.30615234	-46.53808594	+2372	+8.28808594	-6.60498047	-0.63281250	+7.82226563	-10.10742188	+12.61230469	+1912	+6.56982422	-10.81054688	-0.58886719	+36.82617188	+9.38232422	-49.19677734	+1128
+1457971267.16059990	+8.56054688	-7.41357422	-0.81738281	+55.50292969	-6.28417969	-46.51611328	+2368	+8.28808594	-6.60937500	-0.63281250	+7.82226563	-10.08544922	+12.61230469	+1912	+6.57421875	-10.81054688	-0.58886719	+36.84814453	+9.40429688	-49.21875000	+1124
+1457971267.16899990	+8.56054688	-7.41796875	-0.81738281	+55.50292969	-6.26220703	-46.49414063	+2364	+8.28808594	-6.60937500	-0.63720703	+7.80029297	-10.01953125	+12.59033203	+1908	+6.58300781	-10.80615234	-0.58007813	+36.89208984	+9.49218750	-49.26269531	+1124
+1457971267.17310000	+8.56054688	-7.41796875	-0.81738281	+55.48095703	-6.24023438	-46.49414063	+2360	+8.28808594	-6.61376953	-0.63720703	+7.80029297	-9.99755859	+12.56835938	+1908	+6.58740234	-10.80615234	-0.57568359	+36.93603516	+9.51416016	-49.28466797	+1120
+1457971267.17730000	+8.56054688	-7.41796875	-0.82177734	+55.48095703	-6.21826172	-46.47216797	+2360	+8.28369141	-6.61376953	-0.63720703	+7.77832031	-9.97558594	+12.56835938	+1908	+6.59179688	-10.80615234	-0.57128906	+36.95800781	+9.53613281	-49.30664063	+1120
+1457971267.18150000	+8.56054688	-7.42236328	-0.82177734	+55.45898438	-6.21826172	-46.45019531	+2356	+8.28369141	-6.61376953	-0.64160156	+7.77832031	-9.95361328	+12.54638672	+1904	+6.59619141	-10.80615234	-0.56689453	+36.97998047	+9.55810547	-49.32861328	+1124
+1457971267.18560000	+8.56054688	-7.42236328	-0.82177734	+55.45898438	-6.19628906	-46.45019531	+2356	+8.28369141	-6.61376953	-0.64160156	+7.75634766	-9.95361328	+12.54638672	+1904	+6.60058594	-10.80175781	-0.56250000	+37.00195313	+9.60205078	-49.35058594	+1124
+1457971267.18980000	+8.56054688	-7.42236328	-0.82177734	+55.45898438	-6.19628906	-46.42822266	+2352	+8.28369141	-6.61816406	-0.64160156	+7.75634766	-9.93164063	+12.54638672	+1904	+6.60498047	-10.80175781	-0.55810547	+37.02392578	+9.62402344	-49.37255859	+1124
+1457971267.19400000	+8.56054688	-7.42236328	-0.82177734	+55.43701172	-6.17431641	-46.40625000	+2352	+8.28369141	-6.61816406	-0.64160156	+7.73437500	-9.90966797	+12.54638672	+1900	+6.60498047	-10.80175781	-0.55371094	+37.04589844	+9.64599609	-49.37255859	+1124
+1457971267.19810010	+8.56054688	-7.42675781	-0.82177734	+55.43701172	-6.17431641	-46.40625000	+2348	+8.28369141	-6.61816406	-0.64160156	+7.73437500	-9.90966797	+12.54638672	+1900	+6.60937500	-10.80175781	-0.54931641	+37.06787109	+9.66796875	-49.39453125	+1124
+1457971267.20650010	+8.56054688	-7.42675781	-0.82177734	+55.41503906	-6.15234375	-46.36230469	+2348	+8.28369141	-6.61816406	-0.64160156	+7.71240234	-9.88769531	+12.52441406	+1896	+6.60937500	-10.79736328	-0.54931641	+37.06787109	+9.71191406	-49.39453125	+1124
+1457971267.21059990	+8.56054688	-7.42675781	-0.82177734	+55.39306641	-6.15234375	-46.34033203	+2344	+8.28369141	-6.61816406	-0.64160156	+7.71240234	-9.86572266	+12.52441406	+1896	+6.60937500	-10.79736328	-0.54492188	+37.06787109	+9.75585938	-49.39453125	+1124
+1457971267.21479990	+8.56054688	-7.42675781	-0.82177734	+55.37109375	-6.13037109	-46.31835938	+2344	+8.28369141	-6.61816406	-0.64160156	+7.69042969	-9.84375000	+12.52441406	+1892	+6.60937500	-10.80175781	-0.54492188	+37.04589844	+9.77783203	-49.37255859	+1124
+1457971267.21900010	+8.56054688	-7.43115234	-0.82177734	+55.34912109	-6.13037109	-46.27441406	+2344	+8.28369141	-6.62255859	-0.64160156	+7.69042969	-9.84375000	+12.52441406	+1892	+6.60498047	-10.80175781	-0.54492188	+37.02392578	+9.79980469	-49.35058594	+1124
+1457971267.22309990	+8.56054688	-7.43115234	-0.82177734	+55.32714844	-6.10839844	-46.23046875	+2344	+8.28369141	-6.62255859	-0.64160156	+7.66845703	-9.82177734	+12.52441406	+1892	+6.60058594	-10.80175781	-0.54931641	+37.00195313	+9.82177734	-49.30664063	+1124
+1457971267.22729990	+8.55615234	-7.43115234	-0.82177734	+55.30517578	-6.10839844	-46.18652344	+2340	+8.28369141	-6.62255859	-0.64160156	+7.64648438	-9.79980469	+12.52441406	+1888	+6.59619141	-10.80175781	-0.54931641	+36.95800781	+9.86572266	-49.26269531	+1124
+1457971267.23149990	+8.55615234	-7.43554688	-0.82177734	+55.26123047	-6.08642578	-46.14257813	+2340	+8.28369141	-6.62255859	-0.64160156	+7.64648438	-9.77783203	+12.50244141	+1888	+6.59179688	-10.80615234	-0.55371094	+36.91406250	+9.88769531	-49.21875000	+1124
+1457971267.23980000	+8.55175781	-7.43554688	-0.82617188	+55.19531250	-6.04248047	-46.01074219	+2340	+8.28369141	-6.62255859	-0.64599609	+7.60253906	-9.73388672	+12.50244141	+1884	+6.57421875	-10.81054688	-0.56250000	+36.80419922	+9.97558594	-49.10888672	+1124
+1457971267.24390010	+8.55175781	-7.43994141	-0.83056641	+55.12939453	-6.02050781	-45.94482422	+2340	+8.28369141	-6.62255859	-0.64599609	+7.58056641	-9.68994141	+12.50244141	+1884	+6.56542969	-10.81054688	-0.56689453	+36.73828125	+10.01953125	-49.04296875	+1124
+1457971267.24810000	+8.54736328	-7.43994141	-0.83056641	+55.08544922	-5.97656250	-45.83496094	+2340	+8.28369141	-6.62695313	-0.64599609	+7.53662109	-9.64599609	+12.50244141	+1884	+6.54785156	-10.81494141	-0.57128906	+36.62841797	+10.06347656	-48.93310547	+1124
+1457971267.25230000	+8.54296875	-7.44433594	-0.83496094	+55.01953125	-5.95458984	-45.74707031	+2340	+8.28369141	-6.62695313	-0.64599609	+7.51464844	-9.60205078	+12.50244141	+1884	+6.53906250	-10.81933594	-0.58007813	+36.56250000	+10.12939453	-48.84521484	+1124
+1457971267.25640010	+8.53857422	-7.44433594	-0.83496094	+54.95361328	-5.91064453	-45.65917969	+2340	+8.27929688	-6.62695313	-0.64599609	+7.47070313	-9.53613281	+12.50244141	+1884	+6.52587891	-10.81933594	-0.58447266	+36.49658203	+10.17333984	-48.75732422	+1124
+1457971267.26060010	+8.53417969	-7.44873047	-0.83935547	+54.88769531	-5.86669922	-45.54931641	+2340	+8.27929688	-6.63134766	-0.65039063	+7.42675781	-9.47021484	+12.52441406	+1884	+6.51708984	-10.82373047	-0.58886719	+36.43066406	+10.26123047	-48.64746094	+1120
+1457971267.26480010	+8.52978516	-7.44873047	-0.84375000	+54.82177734	-5.84472656	-45.43945313	+2340	+8.27929688	-6.63134766	-0.65039063	+7.36083984	-9.38232422	+12.52441406	+1884	+6.50830078	-10.82373047	-0.59326172	+36.36474609	+10.32714844	-48.55957031	+1120
+1457971267.26889990	+8.52978516	-7.45312500	-0.84375000	+54.77783203	-5.80078125	-45.35156250	+2340	+8.27490234	-6.63134766	-0.65039063	+7.31689453	-9.31640625	+12.54638672	+1884	+6.49951172	-10.82373047	-0.59326172	+36.32080078	+10.39306641	-48.47167969	+1116
+1457971267.27729990	+8.52099609	-7.45751953	-0.84814453	+54.64599609	-5.73486328	-45.15380859	+2336	+8.27490234	-6.64013672	-0.65478516	+7.18505859	-9.11865234	+12.59033203	+1884	+6.49072266	-10.82373047	-0.59326172	+36.27685547	+10.56884766	-48.33984375	+1108
+1457971267.28140000	+8.52099609	-7.46191406	-0.85253906	+54.58007813	-5.71289063	-45.04394531	+2336	+8.27050781	-6.64013672	-0.65917969	+7.11914063	-9.00878906	+12.61230469	+1884	+6.49072266	-10.82373047	-0.59326172	+36.27685547	+10.63476563	-48.27392578	+1100
+1457971267.28559990	+8.51660156	-7.46630859	-0.85693359	+54.51416016	-5.66894531	-44.95605469	+2336	+8.27050781	-6.64453125	-0.65917969	+7.03125000	-8.89892578	+12.63427734	+1884	+6.49072266	-10.81933594	-0.58886719	+36.27685547	+10.70068359	-48.20800781	+1096
+1457971267.28979990	+8.51660156	-7.46630859	-0.85693359	+54.44824219	-5.64697266	-44.84619141	+2332	+8.26611328	-6.64453125	-0.66357422	+6.96533203	-8.78906250	+12.67822266	+1884	+6.49072266	-10.81494141	-0.58886719	+36.29882813	+10.76660156	-48.16406250	+1096
+1457971267.29390000	+8.51220703	-7.47070313	-0.86132813	+54.38232422	-5.64697266	-44.75830078	+2332	+8.26611328	-6.64892578	-0.66357422	+6.87744141	-8.70117188	+12.72216797	+1884	+6.49511719	-10.81494141	-0.58447266	+36.32080078	+10.83251953	-48.12011719	+1092
+1457971267.29810000	+8.51220703	-7.47070313	-0.86132813	+54.33837891	-5.62500000	-44.69238281	+2332	+8.26171875	-6.64892578	-0.66796875	+6.78955078	-8.61328125	+12.76611328	+1884	+6.49511719	-10.81054688	-0.58007813	+36.32080078	+10.89843750	-48.09814453	+1096
+1457971267.30230000	+8.51220703	-7.47509766	-0.86132813	+54.27246094	-5.60302734	-44.60449219	+2328	+8.26171875	-6.65332031	-0.66796875	+6.72363281	-8.50341797	+12.78808594	+1880	+6.49951172	-10.80615234	-0.57568359	+36.32080078	+10.96435547	-48.05419922	+1096
+1457971267.30640010	+8.51220703	-7.47949219	-0.86572266	+54.20654297	-5.60302734	-44.53857422	+2328	+8.26171875	-6.65771484	-0.67236328	+6.63574219	-8.43750000	+12.83203125	+1880	+6.49951172	-10.80615234	-0.57128906	+36.32080078	+11.03027344	-48.01025391	+1096
+1457971267.31480000	+8.50781250	-7.48388672	-0.86572266	+54.07470703	-5.60302734	-44.38476563	+2324	+8.25732422	-6.66210938	-0.67236328	+6.48193359	-8.28369141	+12.94189453	+1880	+6.49951172	-10.80175781	-0.56689453	+36.29882813	+11.11816406	-47.87841797	+1096
+1457971267.31890010	+8.50781250	-7.48388672	-0.86572266	+54.00878906	-5.60302734	-44.29687500	+2320	+8.25732422	-6.66210938	-0.67675781	+6.39404297	-8.21777344	+12.98583984	+1876	+6.49511719	-10.79736328	-0.56689453	+36.27685547	+11.16210938	-47.81250000	+1096
+1457971267.32310010	+8.50781250	-7.48828125	-0.87011719	+53.94287109	-5.62500000	-44.23095703	+2320	+8.25292969	-6.66210938	-0.67675781	+6.30615234	-8.15185547	+13.02978516	+1876	+6.49072266	-10.79296875	-0.56689453	+36.23291016	+11.18408203	-47.74658203	+1100
+1457971267.32719990	+8.50781250	-7.48828125	-0.87011719	+53.85498047	-5.62500000	-44.16503906	+2316	+8.25292969	-6.66650391	-0.67675781	+6.21826172	-8.10791016	+13.07373047	+1876	+6.48632813	-10.79296875	-0.57128906	+36.16699219	+11.20605469	-47.65869141	+1104
+1457971267.33139990	+8.50341797	-7.48828125	-0.87011719	+53.78906250	-5.64697266	-44.09912109	+2316	+8.25292969	-6.66650391	-0.67675781	+6.13037109	-8.06396484	+13.11767578	+1872	+6.47753906	-10.79296875	-0.57568359	+36.07910156	+11.22802734	-47.54882813	+1108
+1457971267.33559990	+8.50341797	-7.49267578	-0.87011719	+53.70117188	-5.66894531	-44.05517578	+2312	+8.25292969	-6.66650391	-0.67675781	+6.04248047	-8.02001953	+13.16162109	+1872	+6.46875000	-10.79296875	-0.58007813	+35.99121094	+11.25000000	-47.43896484	+1108
+1457971267.33970000	+8.50341797	-7.49267578	-0.87011719	+53.59130859	-5.69091797	-43.98925781	+2312	+8.25292969	-6.67089844	-0.67675781	+5.93261719	-7.99804688	+13.18359375	+1872	+6.45996094	-10.79296875	-0.58447266	+35.88134766	+11.27197266	-47.32910156	+1112
+1457971267.34809990	+8.49902344	-7.49707031	-0.87011719	+53.37158203	-5.75683594	-43.87939453	+2308	+8.25292969	-6.67529297	-0.67675781	+5.73486328	-7.93212891	+13.27148438	+1868	+6.42919922	-10.79736328	-0.60644531	+35.61767578	+11.25000000	-47.04345703	+1120
+1457971267.35220000	+8.49902344	-7.50146484	-0.87011719	+53.23974609	-5.77880859	-43.81347656	+2308	+8.25292969	-6.67529297	-0.67675781	+5.60302734	-7.91015625	+13.31542969	+1868	+6.41601563	-10.79736328	-0.61523438	+35.46386719	+11.25000000	-46.88964844	+1124
+1457971267.35640000	+8.49462891	-7.50146484	-0.86572266	+53.12988281	-5.82275391	-43.74755859	+2304	+8.25732422	-6.67529297	-0.67236328	+5.49316406	-7.88818359	+13.35937500	+1868	+6.40283203	-10.79736328	-0.62402344	+35.33203125	+11.25000000	-46.75781250	+1128
+1457971267.36060000	+8.49462891	-7.50585938	-0.86572266	+52.97607422	-5.86669922	-43.68164063	+2304	+8.25732422	-6.67529297	-0.67236328	+5.36132813	-7.86621094	+13.38134766	+1868	+6.38964844	-10.79736328	-0.63720703	+35.17822266	+11.22802734	-46.60400391	+1128
+1457971267.36470010	+8.49462891	-7.51025391	-0.86572266	+52.82226563	-5.91064453	-43.63769531	+2304	+8.25732422	-6.67968750	-0.66796875	+5.20751953	-7.86621094	+13.42529297	+1868	+6.37207031	-10.79736328	-0.64599609	+35.00244141	+11.22802734	-46.45019531	+1128
+1457971267.36890010	+8.49023438	-7.51025391	-0.86132813	+52.66845703	-5.95458984	-43.57177734	+2304	+8.25732422	-6.67968750	-0.66796875	+5.05371094	-7.84423828	+13.46923828	+1868	+6.35888672	-10.79736328	-0.65478516	+34.82666016	+11.22802734	-46.34033203	+1128
+1457971267.37310000	+8.49023438	-7.51464844	-0.86132813	+52.49267578	-5.99853516	-43.50585938	+2300	+8.26171875	-6.68408203	-0.66357422	+4.87792969	-7.84423828	+13.51318359	+1868	+6.34570313	-10.79736328	-0.66357422	+34.65087891	+11.22802734	-46.20849609	+1128
+1457971267.38140010	+8.49023438	-7.52343750	-0.86132813	+52.16308594	-6.10839844	-43.35205078	+2300	+8.26611328	-6.68847656	-0.65917969	+4.52636719	-7.84423828	+13.60107422	+1872	+6.32373047	-10.79296875	-0.67236328	+34.36523438	+11.18408203	-46.01074219	+1120
+1457971267.38560010	+8.49023438	-7.52783203	-0.85693359	+51.96533203	-6.17431641	-43.28613281	+2296	+8.26611328	-6.68847656	-0.65478516	+4.32861328	-7.84423828	+13.64501953	+1876	+6.31494141	-10.79296875	-0.67675781	+34.21142578	+11.18408203	-45.90087891	+1116
+1457971267.38969990	+8.49023438	-7.52783203	-0.85693359	+51.78955078	-6.24023438	-43.22021484	+2296	+8.27050781	-6.69287109	-0.65039063	+4.13085938	-7.84423828	+13.68896484	+1876	+6.31054688	-10.78857422	-0.67675781	+34.07958984	+11.16210938	-45.83496094	+1112
+1457971267.39389990	+8.49023438	-7.53222656	-0.85253906	+51.61376953	-6.30615234	-43.15429688	+2296	+8.27050781	-6.69287109	-0.65039063	+3.93310547	-7.86621094	+13.75488281	+1880	+6.30615234	-10.78417969	-0.67675781	+33.96972656	+11.16210938	-45.79101563	+1108
+1457971267.39800000	+8.49023438	-7.53662109	-0.85253906	+51.45996094	-6.37207031	-43.11035156	+2296	+8.27490234	-6.69726563	-0.64599609	+3.73535156	-7.88818359	+13.79882813	+1884	+6.30175781	-10.77978516	-0.67236328	+33.85986328	+11.14013672	-45.74707031	+1104
+1457971267.40220000	+8.49023438	-7.54101563	-0.84814453	+51.28417969	-6.43798828	-43.04443359	+2296	+8.27490234	-6.69726563	-0.64160156	+3.55957031	-7.91015625	+13.84277344	+1888	+6.29736328	-10.77978516	-0.66796875	+33.75000000	+11.14013672	-45.74707031	+1100
+1457971267.40640000	+8.49462891	-7.54541016	-0.84814453	+51.13037109	-6.50390625	-43.00048828	+2296	+8.27929688	-6.70166016	-0.63720703	+3.36181641	-7.93212891	+13.88671875	+1892	+6.29736328	-10.77539063	-0.66357422	+33.64013672	+11.11816406	-45.72509766	+1096
+1457971267.41050000	+8.49462891	-7.54541016	-0.84375000	+50.97656250	-6.56982422	-42.93457031	+2296	+8.27929688	-6.70166016	-0.63720703	+3.20800781	-7.95410156	+13.95263672	+1892	+6.29296875	-10.77099609	-0.65917969	+33.55224609	+11.09619141	-45.72509766	+1096
+1457971267.41890000	+8.49462891	-7.55419922	-0.83935547	+50.69091797	-6.72363281	-42.82470703	+2300	+8.28369141	-6.70605469	-0.63281250	+2.85644531	-7.99804688	+14.04052734	+1900	+6.29736328	-10.75781250	-0.65478516	+33.42041016	+11.05224609	-45.68115234	+1096
+1457971267.42300010	+8.49462891	-7.55419922	-0.83496094	+50.58105469	-6.81152344	-42.80273438	+2304	+8.28369141	-6.71044922	-0.62841797	+2.72460938	-8.04199219	+14.08447266	+1904	+6.29736328	-10.75341797	-0.65039063	+33.35449219	+11.05224609	-45.68115234	+1092
+1457971267.42720010	+8.49462891	-7.55859375	-0.83496094	+50.44921875	-6.87744141	-42.75878906	+2304	+8.28369141	-6.71044922	-0.62402344	+2.57080078	-8.06396484	+14.12841797	+1908	+6.29296875	-10.74902344	-0.64599609	+33.26660156	+11.03027344	-45.68115234	+1092
+1457971267.43140010	+8.49462891	-7.55859375	-0.83056641	+50.33935547	-6.94335938	-42.71484375	+2308	+8.28369141	-6.71484375	-0.62402344	+2.41699219	-8.08593750	+14.15039063	+1912	+6.29296875	-10.74902344	-0.64599609	+33.20068359	+11.00830078	-45.65917969	+1096
+1457971267.43549990	+8.49462891	-7.56298828	-0.82617188	+50.25146484	-7.00927734	-42.69287109	+2312	+8.28369141	-6.71484375	-0.61962891	+2.30712891	-8.10791016	+14.19433594	+1916	+6.28857422	-10.74462891	-0.64160156	+33.11279297	+11.00830078	-45.65917969	+1096
+1457971267.43969990	+8.49023438	-7.56298828	-0.82617188	+50.14160156	-7.07519531	-42.64892578	+2312	+8.28369141	-6.71923828	-0.61962891	+2.17529297	-8.12988281	+14.21630859	+1920	+6.28417969	-10.74462891	-0.63720703	+33.04687500	+11.00830078	-45.65917969	+1096
+1457971267.44390010	+8.49023438	-7.56738281	-0.82177734	+50.05371094	-7.14111328	-42.60498047	+2316	+8.28369141	-6.71923828	-0.61962891	+2.06542969	-8.12988281	+14.23828125	+1924	+6.27978516	-10.74023438	-0.64160156	+32.98095703	+10.98632813	-45.61523438	+1100
+1457971267.45219990	+8.48583984	-7.57177734	-0.81738281	+49.89990234	-7.22900391	-42.53906250	+2324	+8.28369141	-6.72363281	-0.61962891	+1.86767578	-8.15185547	+14.28222656	+1928	+6.26660156	-10.74023438	-0.65039063	+32.84912109	+10.96435547	-45.50537109	+1104
+1457971267.45639990	+8.48144531	-7.57177734	-0.81738281	+49.81201172	-7.29492188	-42.47314453	+2324	+8.27929688	-6.72363281	-0.61523438	+1.77978516	-8.15185547	+14.28222656	+1932	+6.25781250	-10.73583984	-0.65478516	+32.78320313	+10.94238281	-45.46142578	+1108
+1457971267.46050000	+8.47705078	-7.57617188	-0.81738281	+49.76806641	-7.31689453	-42.45117188	+2328	+8.27929688	-6.72363281	-0.61523438	+1.71386719	-8.15185547	+14.28222656	+1936	+6.24902344	-10.74023438	-0.65917969	+32.69531250	+10.94238281	-45.41748047	+1108
+1457971267.46890000	+8.46826172	-7.58056641	-0.81298828	+49.65820313	-7.38281250	-42.36328125	+2336	+8.27490234	-6.72802734	-0.61523438	+1.56005859	-8.15185547	+14.28222656	+1940	+6.22705078	-10.74023438	-0.66796875	+32.54150391	+10.96435547	-45.30761719	+1112
+1457971267.47300000	+8.46386719	-7.58056641	-0.81298828	+49.63623047	-7.40478516	-42.34130859	+2336	+8.27050781	-6.72802734	-0.61523438	+1.51611328	-8.15185547	+14.28222656	+1944	+6.21826172	-10.74462891	-0.67236328	+32.47558594	+10.96435547	-45.24169922	+1116
+1457971267.48130010	+8.45947266	-7.58496094	-0.81298828	+49.57031250	-7.44873047	-42.25341797	+2340	+8.26611328	-6.72802734	-0.61523438	+1.42822266	-8.12988281	+14.26025391	+1948	+6.19628906	-10.74902344	-0.68554688	+32.34375000	+10.98632813	-45.10986328	+1116
+1457971267.48550010	+8.45507813	-7.58496094	-0.81298828	+49.54833984	-7.47070313	-42.20947266	+2340	+8.26611328	-6.72802734	-0.61523438	+1.38427734	-8.10791016	+14.23828125	+1952	+6.18750000	-10.74902344	-0.68994141	+32.27783203	+10.98632813	-45.06591797	+1116
+1457971267.48970010	+8.45068359	-7.58496094	-0.81298828	+49.52636719	-7.47070313	-42.18750000	+2344	+8.26171875	-6.73242188	-0.61523438	+1.36230469	-8.10791016	+14.21630859	+1956	+6.17431641	-10.75341797	-0.69873047	+32.23388672	+11.00830078	-45.00000000	+1116
+1457971267.49379990	+8.44628906	-7.58496094	-0.81298828	+49.52636719	-7.49267578	-42.14355469	+2344	+8.26171875	-6.73242188	-0.61523438	+1.34033203	-8.10791016	+14.19433594	+1960	+6.16992188	-10.75341797	-0.70312500	+32.18994141	+11.00830078	-44.97802734	+1112
+1457971267.49799990	+8.44628906	-7.58935547	-0.81298828	+49.52636719	-7.49267578	-42.14355469	+2344	+8.25732422	-6.73242188	-0.61523438	+1.31835938	-8.08593750	+14.19433594	+1960	+6.16113281	-10.75781250	-0.70312500	+32.14599609	+11.03027344	-44.95605469	+1112
+1457971267.50219990	+8.44189453	-7.58935547	-0.81298828	+49.52636719	-7.51464844	-42.12158203	+2344	+8.25732422	-6.73242188	-0.61523438	+1.29638672	-8.08593750	+14.17236328	+1964	+6.15673828	-10.75781250	-0.70751953	+32.12402344	+11.05224609	-44.93408203	+1108
+1457971267.51050000	+8.43750000	-7.58935547	-0.81738281	+49.52636719	-7.51464844	-42.07763672	+2344	+8.25732422	-6.73242188	-0.61523438	+1.29638672	-8.08593750	+14.12841797	+1968	+6.14794922	-10.76220703	-0.70751953	+32.08007813	+11.07421875	-44.91210938	+1100
+1457971267.51469990	+8.43750000	-7.58935547	-0.81738281	+49.54833984	-7.53662109	-42.07763672	+2344	+8.25292969	-6.73242188	-0.61523438	+1.27441406	-8.08593750	+14.12841797	+1972	+6.14355469	-10.76220703	-0.70751953	+32.08007813	+11.09619141	-44.91210938	+1096
+1457971267.51880000	+8.43750000	-7.58935547	-0.81738281	+49.57031250	-7.53662109	-42.07763672	+2344	+8.25292969	-6.73242188	-0.61523438	+1.27441406	-8.10791016	+14.10644531	+1972	+6.14355469	-10.76220703	-0.70751953	+32.08007813	+11.09619141	-44.91210938	+1088
+1457971267.52300000	+8.43750000	-7.58935547	-0.81738281	+49.59228516	-7.55859375	-42.07763672	+2344	+8.25292969	-6.73242188	-0.61523438	+1.27441406	-8.10791016	+14.08447266	+1976	+6.14355469	-10.76220703	-0.70751953	+32.10205078	+11.09619141	-44.93408203	+1084
+1457971267.52720000	+8.43310547	-7.58935547	-0.81738281	+49.61425781	-7.55859375	-42.07763672	+2344	+8.25292969	-6.73242188	-0.61523438	+1.29638672	-8.10791016	+14.08447266	+1976	+6.14355469	-10.76660156	-0.70312500	+32.12402344	+11.09619141	-44.95605469	+1080
+1457971267.53550000	+8.43310547	-7.58935547	-0.81738281	+49.68017578	-7.58056641	-42.09960938	+2344	+8.24853516	-6.73242188	-0.61962891	+1.29638672	-8.15185547	+14.04052734	+1980	+6.14794922	-10.76660156	-0.69873047	+32.14599609	+11.11816406	-45.00000000	+1076
+1457971267.53970000	+8.43310547	-7.58935547	-0.81738281	+49.72412109	-7.60253906	-42.12158203	+2340	+8.24853516	-6.73242188	-0.61962891	+1.31835938	-8.15185547	+14.01855469	+1980	+6.14794922	-10.76220703	-0.69873047	+32.16796875	+11.11816406	-45.02197266	+1072
+1457971267.54380010	+8.43310547	-7.58935547	-0.81738281	+49.76806641	-7.62451172	-42.14355469	+2340	+8.24853516	-6.73242188	-0.61962891	+1.31835938	-8.17382813	+13.99658203	+1984	+6.15234375	-10.76220703	-0.69433594	+32.18994141	+11.11816406	-45.06591797	+1068
+1457971267.54800010	+8.43310547	-7.58496094	-0.81738281	+49.83398438	-7.64648438	-42.16552734	+2340	+8.24853516	-6.73242188	-0.61962891	+1.36230469	-8.21777344	+13.97460938	+1984	+6.15234375	-10.76220703	-0.69433594	+32.18994141	+11.11816406	-45.06591797	+1068
+1457971267.55209990	+8.43310547	-7.58496094	-0.81738281	+49.89990234	-7.66845703	-42.20947266	+2340	+8.24414063	-6.73242188	-0.61962891	+1.38427734	-8.26171875	+13.93066406	+1984	+6.15234375	-10.76220703	-0.69433594	+32.21191406	+11.11816406	-45.08789063	+1064
+1457971267.55629990	+8.43750000	-7.58496094	-0.81738281	+49.96582031	-7.69042969	-42.25341797	+2340	+8.24414063	-6.73242188	-0.61962891	+1.42822266	-8.30566406	+13.90869141	+1984	+6.15673828	-10.76220703	-0.68994141	+32.21191406	+11.11816406	-45.10986328	+1060
+1457971267.56460000	+8.43750000	-7.57617188	-0.81298828	+50.25146484	-7.80029297	-42.40722656	+2340	+8.23974609	-6.72802734	-0.61523438	+1.60400391	-8.52539063	+13.75488281	+1984	+6.16992188	-10.76220703	-0.68115234	+32.32177734	+11.09619141	-45.24169922	+1064
+1457971267.56880000	+8.43750000	-7.57617188	-0.81298828	+50.38330078	-7.84423828	-42.47314453	+2340	+8.23974609	-6.72802734	-0.61523438	+1.69189453	-8.63525391	+13.68896484	+1984	+6.17431641	-10.76220703	-0.67675781	+32.38769531	+11.07421875	-45.32958984	+1064
+1457971267.57300000	+8.44189453	-7.57177734	-0.80859375	+50.60302734	-7.91015625	-42.60498047	+2344	+8.23535156	-6.72363281	-0.61523438	+1.82373047	-8.78906250	+13.60107422	+1984	+6.17871094	-10.76220703	-0.67236328	+32.43164063	+11.07421875	-45.39550781	+1064
+1457971267.57710000	+8.44189453	-7.56738281	-0.80859375	+50.75683594	-7.97607422	-42.69287109	+2344	+8.23535156	-6.72363281	-0.61523438	+1.95556641	-8.89892578	+13.51318359	+1984	+6.18310547	-10.76220703	-0.66796875	+32.49755859	+11.05224609	-45.46142578	+1064
+1457971267.58130000	+8.44189453	-7.56298828	-0.80859375	+50.91064453	-8.02001953	-42.78076172	+2344	+8.23535156	-6.71923828	-0.61083984	+2.08740234	-9.03076172	+13.44726563	+1984	+6.19189453	-10.76220703	-0.66357422	+32.54150391	+11.03027344	-45.52734375	+1064
+1457971267.58550000	+8.44189453	-7.55859375	-0.80419922	+51.06445313	-8.06396484	-42.86865234	+2344	+8.23095703	-6.71484375	-0.61083984	+2.21923828	-9.14062500	+13.35937500	+1980	+6.20068359	-10.76220703	-0.65478516	+32.65136719	+11.00830078	-45.68115234	+1068
+1457971267.59380010	+8.44189453	-7.54980469	-0.80419922	+51.32812500	-8.12988281	-43.02246094	+2348	+8.23095703	-6.71044922	-0.61083984	+2.43896484	-9.31640625	+13.24951172	+1980	+6.21386719	-10.76220703	-0.64160156	+32.82714844	+10.94238281	-45.92285156	+1072
+1457971267.59800000	+8.44189453	-7.54541016	-0.80419922	+51.43798828	-8.15185547	-43.08837891	+2348	+8.23095703	-6.70605469	-0.60644531	+2.52685547	-9.40429688	+13.18359375	+1976	+6.22265625	-10.76220703	-0.63720703	+32.91503906	+10.87646484	-46.07666016	+1076
+1457971267.60209990	+8.44189453	-7.54541016	-0.79980469	+51.52587891	-8.17382813	-43.15429688	+2348	+8.23095703	-6.70605469	-0.60644531	+2.61474609	-9.47021484	+13.13964844	+1976	+6.22705078	-10.76660156	-0.63281250	+33.00292969	+10.83251953	-46.20849609	+1076
+1457971267.60630010	+8.44189453	-7.54101563	-0.79980469	+51.61376953	-8.19580078	-43.19824219	+2348	+8.22656250	-6.70166016	-0.60644531	+2.70263672	-9.51416016	+13.09570313	+1976	+6.22705078	-10.76660156	-0.63281250	+33.04687500	+10.81054688	-46.29638672	+1076
+1457971267.61050010	+8.44189453	-7.54101563	-0.79980469	+51.70166016	-8.21777344	-43.24218750	+2348	+8.22656250	-6.70166016	-0.60644531	+2.76855469	-9.55810547	+13.05175781	+1972	+6.23144531	-10.77099609	-0.63281250	+33.09082031	+10.76660156	-46.36230469	+1072
+1457971267.61459990	+8.44189453	-7.53662109	-0.79980469	+51.76757813	-8.23974609	-43.28613281	+2348	+8.22656250	-6.70166016	-0.60644531	+2.85644531	-9.60205078	+13.00781250	+1972	+6.23144531	-10.77539063	-0.63281250	+33.13476563	+10.74462891	-46.40625000	+1072
+1457971267.61879990	+8.44189453	-7.53222656	-0.79980469	+51.85546875	-8.26171875	-43.33007813	+2352	+8.22656250	-6.69726563	-0.60644531	+2.92236328	-9.64599609	+12.98583984	+1968	+6.23144531	-10.77539063	-0.63720703	+33.15673828	+10.70068359	-46.45019531	+1068
+1457971267.62710000	+8.44189453	-7.52783203	-0.79980469	+51.98730469	-8.28369141	-43.41796875	+2352	+8.22656250	-6.69726563	-0.60644531	+3.03222656	-9.71191406	+12.91992188	+1968	+6.23144531	-10.77978516	-0.64160156	+33.20068359	+10.65673828	-46.51611328	+1064
+1457971267.63130000	+8.44189453	-7.52783203	-0.79541016	+52.05322266	-8.30566406	-43.46191406	+2352	+8.22656250	-6.69726563	-0.60205078	+3.09814453	-9.75585938	+12.89794922	+1968	+6.23144531	-10.78417969	-0.64160156	+33.22265625	+10.65673828	-46.56005859	+1064
+1457971267.63540010	+8.44189453	-7.52783203	-0.79541016	+52.11914063	-8.32763672	-43.50585938	+2352	+8.22656250	-6.69287109	-0.60205078	+3.16406250	-9.79980469	+12.85400391	+1968	+6.23583984	-10.78417969	-0.64160156	+33.26660156	+10.63476563	-46.60400391	+1060
+1457971267.63960000	+8.44189453	-7.52343750	-0.79541016	+52.20703125	-8.34960938	-43.52783203	+2352	+8.22656250	-6.69287109	-0.60205078	+3.20800781	-9.82177734	+12.83203125	+1968	+6.23583984	-10.78417969	-0.64160156	+33.28857422	+10.63476563	-46.62597656	+1060
+1457971267.64380000	+8.44189453	-7.52343750	-0.79541016	+52.27294922	-8.37158203	-43.57177734	+2352	+8.22656250	-6.69287109	-0.60205078	+3.27392578	-9.86572266	+12.81005859	+1964	+6.24023438	-10.78857422	-0.63720703	+33.33251953	+10.63476563	-46.66992188	+1056
+1457971267.65210010	+8.44628906	-7.51904297	-0.79541016	+52.40478516	-8.39355469	-43.61572266	+2352	+8.22216797	-6.69287109	-0.60205078	+3.38378906	-9.93164063	+12.78808594	+1964	+6.24902344	-10.78857422	-0.63281250	+33.44238281	+10.61279297	-46.75781250	+1056
+1457971267.65630010	+8.44628906	-7.51904297	-0.79101563	+52.47070313	-8.43750000	-43.63769531	+2356	+8.22216797	-6.68847656	-0.60205078	+3.42773438	-9.97558594	+12.76611328	+1964	+6.25781250	-10.78857422	-0.62841797	+33.50830078	+10.61279297	-46.80175781	+1056
+1457971267.66039990	+8.44628906	-7.51904297	-0.79101563	+52.55859375	-8.45947266	-43.68164063	+2356	+8.22216797	-6.68847656	-0.60205078	+3.49365234	-9.99755859	+12.76611328	+1964	+6.26220703	-10.78417969	-0.62402344	+33.57421875	+10.61279297	-46.86767578	+1056
+1457971267.66459990	+8.44628906	-7.51464844	-0.79101563	+52.62451172	-8.48144531	-43.70361328	+2356	+8.22216797	-6.68847656	-0.60205078	+3.55957031	-10.04150391	+12.74414063	+1964	+6.27099609	-10.78417969	-0.61962891	+33.64013672	+10.61279297	-46.91162109	+1060
+1457971267.66880010	+8.44628906	-7.51464844	-0.79101563	+52.71240234	-8.50341797	-43.74755859	+2356	+8.22216797	-6.68847656	-0.60205078	+3.60351563	-10.08544922	+12.72216797	+1964	+6.27978516	-10.78417969	-0.61523438	+33.70605469	+10.61279297	-46.97753906	+1060
+1457971267.67709990	+8.45068359	-7.51025391	-0.78662109	+52.86621094	-8.54736328	-43.79150391	+2360	+8.21777344	-6.68408203	-0.60205078	+3.73535156	-10.15136719	+12.70019531	+1960	+6.29296875	-10.78417969	-0.60205078	+33.85986328	+10.61279297	-47.10937500	+1064
+1457971267.68129990	+8.45068359	-7.51025391	-0.78662109	+52.95410156	-8.56933594	-43.81347656	+2360	+8.21777344	-6.68408203	-0.60205078	+3.77929688	-10.17333984	+12.70019531	+1960	+6.30175781	-10.77978516	-0.59765625	+33.94775391	+10.61279297	-47.15332031	+1068
+1457971267.68540000	+8.45068359	-7.51025391	-0.78662109	+53.04199219	-8.59130859	-43.81347656	+2360	+8.21777344	-6.68408203	-0.60205078	+3.84521484	-10.19531250	+12.67822266	+1960	+6.30615234	-10.77978516	-0.59326172	+34.01367188	+10.61279297	-47.21923828	+1068
+1457971267.68960000	+8.45068359	-7.50585938	-0.78662109	+53.12988281	-8.61328125	-43.83544922	+2360	+8.21337891	-6.67968750	-0.60205078	+3.91113281	-10.21728516	+12.65625000	+1956	+6.31494141	-10.77978516	-0.58886719	+34.07958984	+10.61279297	-47.26318359	+1072
+1457971267.69380000	+8.45068359	-7.50585938	-0.78662109	+53.21777344	-8.63525391	-43.85742188	+2360	+8.21337891	-6.67968750	-0.60205078	+3.97705078	-10.26123047	+12.65625000	+1956	+6.31933594	-10.77978516	-0.58447266	+34.14550781	+10.61279297	-47.30712891	+1076
+1457971267.69790010	+8.45068359	-7.50146484	-0.78662109	+53.28369141	-8.65722656	-43.87939453	+2364	+8.21337891	-6.67968750	-0.60205078	+4.04296875	-10.28320313	+12.63427734	+1956	+6.32373047	-10.77978516	-0.58007813	+34.21142578	+10.61279297	-47.35107422	+1076
+1457971267.70210000	+8.45068359	-7.50146484	-0.78662109	+53.37158203	-8.65722656	-43.90136719	+2364	+8.20898438	-6.67968750	-0.60205078	+4.10888672	-10.30517578	+12.61230469	+1952	+6.32812500	-10.77539063	-0.57568359	+34.27734375	+10.61279297	-47.39501953	+1080
+1457971267.71040010	+8.44628906	-7.49707031	-0.78662109	+53.52539063	-8.67919922	-43.90136719	+2364	+8.20898438	-6.67529297	-0.60205078	+4.24072266	-10.32714844	+12.56835938	+1952	+6.32812500	-10.77978516	-0.57568359	+34.36523438	+10.61279297	-47.41699219	+1080
+1457971267.71460010	+8.44628906	-7.49707031	-0.78662109	+53.59130859	-8.67919922	-43.90136719	+2364	+8.20458984	-6.67529297	-0.60205078	+4.28466797	-10.32714844	+12.54638672	+1948	+6.32812500	-10.77978516	-0.57568359	+34.38720703	+10.61279297	-47.41699219	+1080
+1457971267.71869990	+8.44189453	-7.49267578	-0.78662109	+53.65722656	-8.67919922	-43.90136719	+2364	+8.20458984	-6.67089844	-0.60205078	+4.35058594	-10.34912109	+12.50244141	+1948	+6.32812500	-10.77978516	-0.57568359	+34.43115234	+10.61279297	-47.41699219	+1080
+1457971267.72289990	+8.44189453	-7.49267578	-0.79101563	+53.70117188	-8.67919922	-43.90136719	+2364	+8.20019531	-6.67089844	-0.60205078	+4.41650391	-10.34912109	+12.48046875	+1944	+6.32373047	-10.78417969	-0.58007813	+34.43115234	+10.61279297	-47.41699219	+1084
+1457971267.72709990	+8.43750000	-7.48828125	-0.79101563	+53.76708984	-8.67919922	-43.92333984	+2364	+8.20019531	-6.67089844	-0.60205078	+4.46044922	-10.37109375	+12.43652344	+1944	+6.32373047	-10.78417969	-0.58447266	+34.45312500	+10.61279297	-47.39501953	+1084
+1457971267.73120000	+8.43750000	-7.48828125	-0.79101563	+53.83300781	-8.67919922	-43.92333984	+2364	+8.19580078	-6.67089844	-0.60205078	+4.52636719	-10.37109375	+12.41455078	+1940	+6.31933594	-10.78417969	-0.58447266	+34.47509766	+10.61279297	-47.39501953	+1084
+1457971267.73540000	+8.43750000	-7.48388672	-0.79101563	+53.87695313	-8.67919922	-43.92333984	+2364	+8.19580078	-6.67089844	-0.60205078	+4.57031250	-10.37109375	+12.37060547	+1940	+6.31494141	-10.78857422	-0.58886719	+34.47509766	+10.61279297	-47.37304688	+1084
+1457971267.73959990	+8.43310547	-7.48388672	-0.79541016	+53.94287109	-8.67919922	-43.94531250	+2360	+8.19580078	-6.66650391	-0.60205078	+4.63623047	-10.39306641	+12.34863281	+1940	+6.31054688	-10.78857422	-0.59326172	+34.49707031	+10.61279297	-47.35107422	+1088
+1457971267.74790000	+8.42871094	-7.47949219	-0.79541016	+54.05273438	-8.67919922	-43.94531250	+2360	+8.19140625	-6.66650391	-0.60644531	+4.74609375	-10.39306641	+12.26074219	+1936	+6.30615234	-10.79296875	-0.60205078	+34.51904297	+10.61279297	-47.30712891	+1088
+1457971267.75210000	+8.42871094	-7.47509766	-0.79980469	+54.11865234	-8.67919922	-43.94531250	+2360	+8.18701172	-6.66650391	-0.60644531	+4.79003906	-10.41503906	+12.23876953	+1932	+6.30175781	-10.79736328	-0.60644531	+34.54101563	+10.59082031	-47.28515625	+1084
+1457971267.75620010	+8.42431641	-7.47509766	-0.79980469	+54.18457031	-8.67919922	-43.96728516	+2356	+8.18261719	-6.66210938	-0.60644531	+4.85595703	-10.41503906	+12.19482422	+1932	+6.29736328	-10.79736328	-0.61083984	+34.56298828	+10.59082031	-47.28515625	+1084
+1457971267.76040010	+8.42431641	-7.47070313	-0.79980469	+54.27246094	-8.67919922	-43.98925781	+2356	+8.18261719	-6.66210938	-0.60205078	+4.92187500	-10.43701172	+12.17285156	+1928	+6.29736328	-10.79736328	-0.61523438	+34.58496094	+10.59082031	-47.26318359	+1084
+1457971267.76460000	+8.42431641	-7.47070313	-0.79980469	+54.33837891	-8.67919922	-44.01123047	+2356	+8.17822266	-6.66210938	-0.60205078	+4.98779297	-10.45898438	+12.15087891	+1928	+6.29736328	-10.79736328	-0.61523438	+34.65087891	+10.59082031	-47.28515625	+1080
+1457971267.76869990	+8.41992188	-7.46630859	-0.79980469	+54.42626953	-8.70117188	-44.03320313	+2352	+8.17822266	-6.66210938	-0.60205078	+5.05371094	-10.48095703	+12.10693359	+1924	+6.29736328	-10.80175781	-0.61523438	+34.69482422	+10.59082031	-47.28515625	+1076
+1457971267.77710010	+8.41992188	-7.46191406	-0.79980469	+54.62402344	-8.70117188	-44.07714844	+2352	+8.16943359	-6.65771484	-0.60205078	+5.22949219	-10.52490234	+12.06298828	+1920	+6.30175781	-10.80175781	-0.61523438	+34.82666016	+10.56884766	-47.35107422	+1076
+1457971267.78119990	+8.41552734	-7.45751953	-0.79980469	+54.71191406	-8.72314453	-44.09912109	+2348	+8.16943359	-6.65771484	-0.60205078	+5.31738281	-10.56884766	+12.06298828	+1916	+6.30615234	-10.79736328	-0.61083984	+34.91455078	+10.56884766	-47.37304688	+1072
+1457971267.78539990	+8.41552734	-7.45751953	-0.79980469	+54.82177734	-8.74511719	-44.12109375	+2348	+8.16503906	-6.65332031	-0.60205078	+5.40527344	-10.59082031	+12.04101563	+1916	+6.31054688	-10.79736328	-0.61083984	+35.02441406	+10.56884766	-47.41699219	+1072
+1457971267.78950000	+8.41552734	-7.45312500	-0.79980469	+54.95361328	-8.76708984	-44.14306641	+2344	+8.16064453	-6.65332031	-0.60205078	+5.51513672	-10.61279297	+12.04101563	+1912	+6.31933594	-10.79736328	-0.60644531	+35.13427734	+10.56884766	-47.46093750	+1072
+1457971267.79370000	+8.41113281	-7.44873047	-0.79541016	+55.06347656	-8.76708984	-44.18701172	+2344	+8.15625000	-6.64892578	-0.60205078	+5.60302734	-10.63476563	+12.04101563	+1908	+6.32373047	-10.79296875	-0.60205078	+35.24414063	+10.54687500	-47.52685547	+1076
+1457971267.79790000	+8.41113281	-7.44433594	-0.79541016	+55.19531250	-8.81103516	-44.20898438	+2340	+8.15185547	-6.64892578	-0.60205078	+5.71289063	-10.65673828	+12.04101563	+1904	+6.33251953	-10.79296875	-0.59765625	+35.37597656	+10.54687500	-47.59277344	+1080
+1457971267.80200000	+8.41113281	-7.44433594	-0.79541016	+55.30517578	-8.81103516	-44.23095703	+2340	+8.14746094	-6.64453125	-0.60205078	+5.82275391	-10.67871094	+12.04101563	+1900	+6.34130859	-10.78857422	-0.58886719	+35.50781250	+10.54687500	-47.65869141	+1080
+1457971267.80620000	+8.40673828	-7.43994141	-0.79541016	+55.41503906	-8.83300781	-44.23095703	+2336	+8.14746094	-6.64453125	-0.60205078	+5.93261719	-10.70068359	+12.06298828	+1896	+6.35009766	-10.78857422	-0.58447266	+35.63964844	+10.54687500	-47.70263672	+1084
+1457971267.81450010	+8.40234375	-7.43115234	-0.79541016	+55.65673828	-8.87695313	-44.25292969	+2336	+8.13867188	-6.64013672	-0.60644531	+6.13037109	-10.70068359	+12.08496094	+1888	+6.36328125	-10.78417969	-0.57568359	+35.90332031	+10.52490234	-47.81250000	+1088
+1457971267.81870010	+8.40234375	-7.43115234	-0.79541016	+55.74462891	-8.87695313	-44.25292969	+2332	+8.13427734	-6.63574219	-0.60644531	+6.24023438	-10.70068359	+12.10693359	+1884	+6.37207031	-10.78417969	-0.57128906	+36.01318359	+10.52490234	-47.85644531	+1092
+1457971267.82290010	+8.39794922	-7.42675781	-0.79980469	+55.85449219	-8.89892578	-44.25292969	+2332	+8.12988281	-6.63574219	-0.60644531	+6.32812500	-10.70068359	+12.12890625	+1880	+6.37646484	-10.78417969	-0.57128906	+36.14501953	+10.52490234	-47.90039063	+1096
+1457971267.82699990	+8.39794922	-7.42236328	-0.79980469	+55.94238281	-8.92089844	-44.23095703	+2328	+8.12548828	-6.63134766	-0.60644531	+6.41601563	-10.70068359	+12.15087891	+1876	+6.38085938	-10.77978516	-0.57128906	+36.23291016	+10.52490234	-47.92236328	+1096
+1457971267.83119990	+8.39355469	-7.41796875	-0.79980469	+56.03027344	-8.92089844	-44.23095703	+2328	+8.12109375	-6.63134766	-0.60644531	+6.52587891	-10.67871094	+12.17285156	+1868	+6.38085938	-10.78417969	-0.57128906	+36.32080078	+10.52490234	-47.94433594	+1096
+1457971267.83540010	+8.38916016	-7.41796875	-0.79980469	+56.11816406	-8.92089844	-44.23095703	+2324	+8.12109375	-6.62695313	-0.60644531	+6.59179688	-10.67871094	+12.19482422	+1864	+6.38085938	-10.78417969	-0.57128906	+36.40869141	+10.52490234	-47.94433594	+1096
+1457971267.84369990	+8.38476563	-7.40917969	-0.79980469	+56.25000000	-8.92089844	-44.20898438	+2320	+8.11230469	-6.62695313	-0.60644531	+6.74560547	-10.63476563	+12.26074219	+1856	+6.37646484	-10.78857422	-0.57568359	+36.51855469	+10.52490234	-47.94433594	+1096
+1457971267.84789990	+8.38037109	-7.40917969	-0.80419922	+56.31591797	-8.92089844	-44.18701172	+2320	+8.11230469	-6.62255859	-0.60644531	+6.81152344	-10.61279297	+12.28271484	+1852	+6.37646484	-10.78857422	-0.58007813	+36.56250000	+10.52490234	-47.92236328	+1100
+1457971267.85200000	+8.38037109	-7.40478516	-0.80419922	+56.38183594	-8.92089844	-44.16503906	+2316	+8.10791016	-6.62255859	-0.60644531	+6.89941406	-10.59082031	+12.30468750	+1848	+6.37207031	-10.79296875	-0.58447266	+36.60644531	+10.50292969	-47.92236328	+1100
+1457971267.85620000	+8.37597656	-7.40039063	-0.80419922	+56.44775391	-8.92089844	-44.16503906	+2312	+8.10351563	-6.61816406	-0.60205078	+6.96533203	-10.59082031	+12.34863281	+1844	+6.36767578	-10.79296875	-0.58886719	+36.65039063	+10.50292969	-47.90039063	+1100
+1457971267.86030010	+8.37597656	-7.39599609	-0.80419922	+56.49169922	-8.92089844	-44.16503906	+2312	+8.10351563	-6.61816406	-0.60205078	+7.00927734	-10.56884766	+12.37060547	+1844	+6.36328125	-10.79736328	-0.59326172	+36.69433594	+10.48095703	-47.90039063	+1096
+1457971267.86450000	+8.37158203	-7.39599609	-0.80419922	+56.53564453	-8.92089844	-44.16503906	+2308	+8.09912109	-6.61816406	-0.60205078	+7.07519531	-10.54687500	+12.41455078	+1840	+6.35888672	-10.79736328	-0.59765625	+36.71630859	+10.48095703	-47.87841797	+1096
+1457971267.87280010	+8.36718750	-7.38720703	-0.80419922	+56.64550781	-8.94287109	-44.16503906	+2304	+8.09912109	-6.61376953	-0.59765625	+7.20703125	-10.54687500	+12.50244141	+1836	+6.35009766	-10.80175781	-0.60644531	+36.78222656	+10.43701172	-47.87841797	+1092
+1457971267.87700010	+8.36718750	-7.38720703	-0.79980469	+56.68945313	-8.94287109	-44.16503906	+2300	+8.09472656	-6.61376953	-0.59765625	+7.25097656	-10.52490234	+12.56835938	+1832	+6.35009766	-10.80175781	-0.60644531	+36.82617188	+10.41503906	-47.90039063	+1088
+1457971267.88120010	+8.36718750	-7.38281250	-0.79980469	+56.73339844	-8.94287109	-44.16503906	+2300	+8.09472656	-6.60937500	-0.59326172	+7.31689453	-10.52490234	+12.63427734	+1828	+6.35009766	-10.80615234	-0.61083984	+36.89208984	+10.39306641	-47.90039063	+1084
+1457971267.88529990	+8.36718750	-7.37841797	-0.79980469	+56.77734375	-8.96484375	-44.16503906	+2296	+8.09472656	-6.60937500	-0.58886719	+7.36083984	-10.52490234	+12.72216797	+1828	+6.35009766	-10.80615234	-0.61083984	+36.95800781	+10.34912109	-47.92236328	+1080
+1457971267.88949990	+8.36279297	-7.37402344	-0.79980469	+56.82128906	-8.96484375	-44.16503906	+2296	+8.09472656	-6.60498047	-0.58886719	+7.40478516	-10.50292969	+12.81005859	+1828	+6.35449219	-10.80175781	-0.61523438	+37.02392578	+10.30517578	-47.96630859	+1076
+1457971267.89780000	+8.36718750	-7.36962891	-0.79541016	+56.88720703	-9.00878906	-44.18701172	+2292	+8.09033203	-6.60498047	-0.58007813	+7.51464844	-10.52490234	+13.02978516	+1828	+6.36328125	-10.80175781	-0.61083984	+37.19970703	+10.21728516	-48.05419922	+1072
+1457971267.90200000	+8.36718750	-7.36523438	-0.79101563	+56.90917969	-9.03076172	-44.20898438	+2292	+8.09033203	-6.60058594	-0.57568359	+7.53662109	-10.52490234	+13.16162109	+1824	+6.37207031	-10.79736328	-0.60644531	+37.28759766	+10.17333984	-48.12011719	+1072
+1457971267.90619990	+8.36718750	-7.36083984	-0.78662109	+56.93115234	-9.03076172	-44.23095703	+2292	+8.09472656	-6.60058594	-0.57128906	+7.58056641	-10.54687500	+13.29345703	+1828	+6.38085938	-10.79736328	-0.60205078	+37.37548828	+10.12939453	-48.20800781	+1072
+1457971267.91030000	+8.36718750	-7.36083984	-0.78662109	+56.93115234	-9.05273438	-44.23095703	+2292	+8.09472656	-6.59619141	-0.56689453	+7.62451172	-10.54687500	+13.46923828	+1828	+6.38964844	-10.79296875	-0.59765625	+37.48535156	+10.06347656	-48.25195313	+1072
+1457971267.91450000	+8.36718750	-7.35644531	-0.78222656	+56.95312500	-9.07470703	-44.25292969	+2292	+8.09472656	-6.59179688	-0.56250000	+7.64648438	-10.56884766	+13.64501953	+1828	+6.39843750	-10.79296875	-0.59326172	+37.57324219	+9.99755859	-48.33984375	+1072
+1457971267.91870000	+8.37158203	-7.35205078	-0.77783203	+56.95312500	-9.09667969	-44.27490234	+2292	+8.09912109	-6.59179688	-0.55810547	+7.66845703	-10.59082031	+13.82080078	+1828	+6.40722656	-10.78857422	-0.58886719	+37.66113281	+9.90966797	-48.40576172	+1076
+1457971267.92280010	+8.37158203	-7.35205078	-0.77783203	+56.93115234	-9.11865234	-44.31884766	+2292	+8.09912109	-6.58740234	-0.54931641	+7.69042969	-10.63476563	+13.99658203	+1832	+6.42041016	-10.78857422	-0.58447266	+37.77099609	+9.84375000	-48.49365234	+1080
+1457971267.93120000	+8.37597656	-7.34765625	-0.76904297	+56.93115234	-9.16259766	-44.38476563	+2296	+8.10791016	-6.58300781	-0.54052734	+7.71240234	-10.70068359	+14.34814453	+1836	+6.43798828	-10.77978516	-0.57568359	+37.92480469	+9.66796875	-48.64746094	+1084
+1457971267.93530010	+8.37597656	-7.34765625	-0.76464844	+56.90917969	-9.18457031	-44.40673828	+2300	+8.11230469	-6.57861328	-0.53173828	+7.71240234	-10.74462891	+14.50195313	+1836	+6.45117188	-10.77978516	-0.57128906	+37.99072266	+9.58007813	-48.73535156	+1088
+1457971267.93950010	+8.38037109	-7.34326172	-0.76464844	+56.88720703	-9.20654297	-44.45068359	+2300	+8.11669922	-6.57861328	-0.52734375	+7.71240234	-10.81054688	+14.63378906	+1840	+6.45996094	-10.77539063	-0.56689453	+38.03466797	+9.47021484	-48.80126953	+1092
+1457971267.94359990	+8.38037109	-7.34326172	-0.76025391	+56.86523438	-9.22851563	-44.49462891	+2304	+8.11669922	-6.57421875	-0.52294922	+7.69042969	-10.83251953	+14.78759766	+1840	+6.46435547	-10.77539063	-0.56689453	+38.07861328	+9.36035156	-48.86718750	+1096
+1457971267.94779990	+8.38476563	-7.33886719	-0.75585938	+56.84326172	-9.25048828	-44.53857422	+2304	+8.12109375	-6.57421875	-0.51416016	+7.69042969	-10.87646484	+14.89746094	+1844	+6.47314453	-10.77539063	-0.56250000	+38.12255859	+9.25048828	-48.93310547	+1096
+1457971267.95199990	+8.38476563	-7.33886719	-0.75146484	+56.82128906	-9.29443359	-44.58251953	+2308	+8.12548828	-6.57421875	-0.50976563	+7.66845703	-10.92041016	+15.00732422	+1844	+6.47753906	-10.77539063	-0.56250000	+38.12255859	+9.14062500	-48.99902344	+1100
+1457971267.96030000	+8.38916016	-7.33447266	-0.74267578	+56.73339844	-9.36035156	-44.71435547	+2316	+8.13427734	-6.56982422	-0.50097656	+7.66845703	-11.00830078	+15.16113281	+1852	+6.48193359	-10.77539063	-0.56250000	+38.14453125	+8.92089844	-49.08691406	+1100
+1457971267.96450000	+8.39355469	-7.33007813	-0.73388672	+56.68945313	-9.38232422	-44.80224609	+2320	+8.13427734	-6.56982422	-0.49658203	+7.64648438	-11.03027344	+15.20507813	+1852	+6.48632813	-10.77539063	-0.56250000	+38.12255859	+8.81103516	-49.13085938	+1100
+1457971267.96860000	+8.39355469	-7.33007813	-0.72949219	+56.66748047	-9.40429688	-44.86816406	+2324	+8.13867188	-6.56982422	-0.49658203	+7.64648438	-11.05224609	+15.24902344	+1856	+6.48193359	-10.77539063	-0.56689453	+38.10058594	+8.70117188	-49.15283203	+1104
+1457971267.97280000	+8.39794922	-7.32568359	-0.72070313	+56.60156250	-9.44824219	-44.95605469	+2328	+8.13867188	-6.56982422	-0.49218750	+7.64648438	-11.07421875	+15.29296875	+1856	+6.48193359	-10.77539063	-0.57128906	+38.05664063	+8.61328125	-49.17480469	+1104
+1457971267.97700000	+8.40234375	-7.32568359	-0.71630859	+56.55761719	-9.49218750	-45.04394531	+2336	+8.14306641	-6.56542969	-0.49218750	+7.64648438	-11.09619141	+15.31494141	+1860	+6.47753906	-10.77539063	-0.57128906	+38.03466797	+8.54736328	-49.17480469	+1104
+1457971267.98530010	+8.40234375	-7.32128906	-0.70751953	+56.51367188	-9.51416016	-45.15380859	+2344	+8.14306641	-6.56542969	-0.48779297	+7.62451172	-11.09619141	+15.35888672	+1864	+6.46875000	-10.77978516	-0.58447266	+37.96875000	+8.39355469	-49.17480469	+1104
+1457971267.98950000	+8.40234375	-7.32128906	-0.70751953	+56.49169922	-9.53613281	-45.19775391	+2348	+8.14306641	-6.56542969	-0.48779297	+7.64648438	-11.07421875	+15.38085938	+1864	+6.46435547	-10.77978516	-0.58886719	+37.92480469	+8.34960938	-49.15283203	+1104
+1457971267.99359990	+8.40234375	-7.32128906	-0.70312500	+56.46972656	-9.53613281	-45.21972656	+2352	+8.14306641	-6.56542969	-0.48779297	+7.64648438	-11.07421875	+15.38085938	+1868	+6.45996094	-10.78417969	-0.59326172	+37.90283203	+8.30566406	-49.13085938	+1104
+1457971267.99780010	+8.40234375	-7.32128906	-0.70312500	+56.46972656	-9.51416016	-45.24169922	+2352	+8.14306641	-6.56542969	-0.48779297	+7.64648438	-11.05224609	+15.38085938	+1868	+6.45996094	-10.78417969	-0.59326172	+37.88085938	+8.28369141	-49.13085938	+1100
+1457971268.00200010	+8.40234375	-7.32128906	-0.70312500	+56.46972656	-9.51416016	-45.24169922	+2356	+8.14306641	-6.56542969	-0.48779297	+7.64648438	-11.03027344	+15.40283203	+1872	+6.45556641	-10.78417969	-0.59765625	+37.88085938	+8.26171875	-49.10888672	+1100
+1457971268.00609990	+8.40234375	-7.32128906	-0.70312500	+56.46972656	-9.49218750	-45.24169922	+2360	+8.14306641	-6.56982422	-0.48779297	+7.64648438	-11.00830078	+15.40283203	+1876	+6.45117188	-10.78417969	-0.60205078	+37.85888672	+8.26171875	-49.10888672	+1100
+1457971268.01440000	+8.40234375	-7.32128906	-0.70312500	+56.46972656	-9.47021484	-45.24169922	+2364	+8.14306641	-6.56982422	-0.49218750	+7.64648438	-10.94238281	+15.40283203	+1880	+6.44677734	-10.78417969	-0.60205078	+37.85888672	+8.26171875	-49.08691406	+1092
+1457971268.01860000	+8.39794922	-7.32128906	-0.70312500	+56.46972656	-9.44824219	-45.21972656	+2368	+8.13867188	-6.56982422	-0.49218750	+7.66845703	-10.92041016	+15.42480469	+1880	+6.44677734	-10.78417969	-0.60205078	+37.88085938	+8.28369141	-49.06494141	+1092
+1457971268.02280000	+8.39794922	-7.32128906	-0.70312500	+56.46972656	-9.42626953	-45.21972656	+2368	+8.13867188	-6.56982422	-0.49218750	+7.66845703	-10.87646484	+15.42480469	+1884	+6.44677734	-10.78417969	-0.60205078	+37.88085938	+8.30566406	-49.06494141	+1088
+1457971268.02690010	+8.39794922	-7.32128906	-0.70312500	+56.46972656	-9.42626953	-45.19775391	+2372	+8.13867188	-6.56982422	-0.49658203	+7.66845703	-10.85449219	+15.42480469	+1884	+6.44677734	-10.78417969	-0.60205078	+37.90283203	+8.30566406	-49.06494141	+1084
+1457971268.03110000	+8.39794922	-7.32128906	-0.70751953	+56.46972656	-9.40429688	-45.19775391	+2372	+8.13867188	-6.56982422	-0.49658203	+7.66845703	-10.81054688	+15.42480469	+1888	+6.44677734	-10.78417969	-0.60205078	+37.92480469	+8.32763672	-49.06494141	+1084
+1457971268.03940010	+8.39794922	-7.32568359	-0.70751953	+56.46972656	-9.38232422	-45.17578125	+2376	+8.13427734	-6.57421875	-0.50097656	+7.69042969	-10.72265625	+15.44677734	+1892	+6.44677734	-10.78417969	-0.60205078	+37.94677734	+8.34960938	-49.06494141	+1080
+1457971268.04360010	+8.39794922	-7.32568359	-0.70751953	+56.46972656	-9.36035156	-45.17578125	+2376	+8.13427734	-6.57421875	-0.50097656	+7.69042969	-10.67871094	+15.44677734	+1892	+6.44677734	-10.78417969	-0.60205078	+37.96875000	+8.37158203	-49.06494141	+1076
+1457971268.04780010	+8.39794922	-7.32568359	-0.70751953	+56.46972656	-9.33837891	-45.15380859	+2380	+8.12988281	-6.57861328	-0.50097656	+7.69042969	-10.63476563	+15.44677734	+1892	+6.44677734	-10.78417969	-0.59765625	+37.96875000	+8.39355469	-49.06494141	+1076
+1457971268.05189990	+8.39794922	-7.32568359	-0.71191406	+56.46972656	-9.31640625	-45.15380859	+2380	+8.12988281	-6.57861328	-0.50537109	+7.71240234	-10.56884766	+15.44677734	+1896	+6.45117188	-10.78417969	-0.59765625	+37.99072266	+8.41552734	-49.06494141	+1076
+1457971268.05609990	+8.39355469	-7.32568359	-0.71191406	+56.46972656	-9.29443359	-45.13183594	+2380	+8.12548828	-6.57861328	-0.50537109	+7.71240234	-10.52490234	+15.44677734	+1896	+6.45117188	-10.78417969	-0.59765625	+38.01269531	+8.43750000	-49.06494141	+1072
+1457971268.06030010	+8.39355469	-7.32568359	-0.71191406	+56.46972656	-9.25048828	-45.08789063	+2384	+8.12548828	-6.58300781	-0.50976563	+7.73437500	-10.45898438	+15.42480469	+1896	+6.45117188	-10.78417969	-0.59326172	+38.05664063	+8.45947266	-49.06494141	+1072
+1457971268.06440000	+8.38916016	-7.33007813	-0.71630859	+56.46972656	-9.18457031	-45.06591797	+2384	+8.12109375	-6.58300781	-0.50976563	+7.73437500	-10.41503906	+15.42480469	+1896	+6.45117188	-10.78417969	-0.59326172	+38.07861328	+8.50341797	-49.04296875	+1072
+1457971268.07279990	+8.38476563	-7.33447266	-0.72509766	+56.44775391	-9.00878906	-44.95605469	+2388	+8.11669922	-6.58740234	-0.51416016	+7.75634766	-10.28320313	+15.40283203	+1896	+6.45556641	-10.77978516	-0.58886719	+38.16650391	+8.59130859	-49.04296875	+1072
+1457971268.07690000	+8.38037109	-7.33447266	-0.72949219	+56.44775391	-8.92089844	-44.91210938	+2388	+8.11230469	-6.58740234	-0.51855469	+7.77832031	-10.23925781	+15.38085938	+1896	+6.45556641	-10.77978516	-0.58886719	+38.23242188	+8.65722656	-49.02099609	+1072
+1457971268.08110000	+8.37597656	-7.33886719	-0.73388672	+56.44775391	-8.85498047	-44.86816406	+2388	+8.11230469	-6.58740234	-0.51855469	+7.80029297	-10.17333984	+15.35888672	+1892	+6.45556641	-10.77978516	-0.58886719	+38.27636719	+8.70117188	-48.99902344	+1072
+1457971268.08530000	+8.37158203	-7.33886719	-0.73388672	+56.44775391	-8.78906250	-44.82421875	+2388	+8.10791016	-6.59179688	-0.51855469	+7.80029297	-10.12939453	+15.31494141	+1892	+6.45556641	-10.77978516	-0.58886719	+38.34228516	+8.76708984	-48.95507813	+1076
+1457971268.08940010	+8.36718750	-7.33886719	-0.73828125	+56.46972656	-8.72314453	-44.80224609	+2384	+8.10351563	-6.59179688	-0.52294922	+7.82226563	-10.08544922	+15.29296875	+1892	+6.45117188	-10.77978516	-0.58886719	+38.38623047	+8.83300781	-48.93310547	+1076
+1457971268.09360000	+8.36718750	-7.33886719	-0.73828125	+56.46972656	-8.70117188	-44.78027344	+2384	+8.10351563	-6.59179688	-0.52294922	+7.84423828	-10.06347656	+15.27099609	+1888	+6.45117188	-10.77978516	-0.59326172	+38.40820313	+8.87695313	-48.88916016	+1076
+1457971268.10190010	+8.35839844	-7.33886719	-0.74267578	+56.49169922	-8.65722656	-44.78027344	+2380	+8.09912109	-6.59179688	-0.52734375	+7.86621094	-9.99755859	+15.20507813	+1884	+6.44238281	-10.78417969	-0.60205078	+38.45214844	+8.96484375	-48.80126953	+1080
+1457971268.10610010	+8.35839844	-7.33886719	-0.74267578	+56.49169922	-8.63525391	-44.80224609	+2376	+8.09912109	-6.59179688	-0.52734375	+7.88818359	-9.97558594	+15.16113281	+1884	+6.43359375	-10.78417969	-0.60644531	+38.45214844	+8.98681641	-48.75732422	+1080
+1457971268.11019990	+8.35839844	-7.33886719	-0.74267578	+56.49169922	-8.63525391	-44.80224609	+2372	+8.09912109	-6.59179688	-0.52734375	+7.91015625	-9.95361328	+15.13916016	+1880	+6.42919922	-10.78417969	-0.61083984	+38.45214844	+8.98681641	-48.71337891	+1080
+1457971268.11439990	+8.35400391	-7.33886719	-0.74267578	+56.49169922	-8.63525391	-44.80224609	+2372	+8.09472656	-6.59179688	-0.52734375	+7.91015625	-9.95361328	+15.11718750	+1876	+6.42480469	-10.78417969	-0.61523438	+38.45214844	+8.98681641	-48.66943359	+1080
+1457971268.11859990	+8.35400391	-7.33886719	-0.74267578	+56.51367188	-8.63525391	-44.82421875	+2368	+8.09472656	-6.59179688	-0.52734375	+7.93212891	-9.95361328	+15.07324219	+1876	+6.42480469	-10.78857422	-0.61962891	+38.43017578	+8.98681641	-48.64746094	+1080
+1457971268.12270000	+8.35400391	-7.33447266	-0.74267578	+56.51367188	-8.65722656	-44.84619141	+2364	+8.09472656	-6.58740234	-0.52734375	+7.93212891	-9.93164063	+15.05126953	+1872	+6.42041016	-10.78857422	-0.62402344	+38.43017578	+8.98681641	-48.62548828	+1076
+1457971268.12690000	+8.35400391	-7.33447266	-0.74267578	+56.51367188	-8.65722656	-44.84619141	+2364	+8.09472656	-6.58740234	-0.52734375	+7.95410156	-9.93164063	+15.02929688	+1872	+6.42041016	-10.78857422	-0.62402344	+38.43017578	+8.98681641	-48.60351563	+1076
+1457971268.13520000	+8.35400391	-7.33447266	-0.73828125	+56.53564453	-8.67919922	-44.89013672	+2360	+8.09472656	-6.58740234	-0.52734375	+7.97607422	-9.95361328	+14.98535156	+1868	+6.41601563	-10.78857422	-0.62841797	+38.43017578	+8.96484375	-48.58154297	+1068
+1457971268.13940000	+8.35400391	-7.33447266	-0.73828125	+56.53564453	-8.67919922	-44.91210938	+2356	+8.09472656	-6.58740234	-0.52734375	+7.97607422	-9.95361328	+14.96337891	+1864	+6.41601563	-10.78857422	-0.62841797	+38.43017578	+8.96484375	-48.58154297	+1068
+1457971268.14360000	+8.35400391	-7.33447266	-0.73828125	+56.53564453	-8.67919922	-44.93408203	+2356	+8.09472656	-6.58740234	-0.52734375	+7.97607422	-9.95361328	+14.94140625	+1864	+6.41601563	-10.78857422	-0.62841797	+38.43017578	+8.94287109	-48.58154297	+1064
+1457971268.14770010	+8.35400391	-7.33447266	-0.73828125	+56.55761719	-8.70117188	-44.93408203	+2356	+8.09472656	-6.58740234	-0.52734375	+7.97607422	-9.95361328	+14.91943359	+1864	+6.42041016	-10.78857422	-0.62841797	+38.43017578	+8.94287109	-48.60351563	+1060
+1457971268.15190010	+8.35839844	-7.33447266	-0.73828125	+56.55761719	-8.70117188	-44.95605469	+2352	+8.09912109	-6.58740234	-0.52734375	+7.99804688	-9.97558594	+14.89746094	+1860	+6.42041016	-10.78857422	-0.62841797	+38.43017578	+8.94287109	-48.60351563	+1060
+1457971268.16020010	+8.35839844	-7.33447266	-0.73828125	+56.55761719	-8.70117188	-45.00000000	+2352	+8.09912109	-6.58300781	-0.52734375	+7.99804688	-9.97558594	+14.87548828	+1860	+6.42041016	-10.78417969	-0.62402344	+38.45214844	+8.92089844	-48.62548828	+1056
+1457971268.16440010	+8.35839844	-7.33447266	-0.73828125	+56.55761719	-8.72314453	-45.00000000	+2352	+8.09912109	-6.58300781	-0.52734375	+7.99804688	-9.99755859	+14.85351563	+1856	+6.42480469	-10.78417969	-0.62402344	+38.45214844	+8.92089844	-48.62548828	+1056
+1457971268.16849990	+8.35839844	-7.33447266	-0.73828125	+56.57958984	-8.72314453	-45.02197266	+2348	+8.09912109	-6.58300781	-0.52734375	+7.99804688	-9.99755859	+14.83154297	+1856	+6.42480469	-10.78417969	-0.62402344	+38.47412109	+8.92089844	-48.62548828	+1052
+1457971268.17269990	+8.35839844	-7.33447266	-0.73388672	+56.57958984	-8.72314453	-45.04394531	+2348	+8.09912109	-6.58300781	-0.52734375	+8.02001953	-10.01953125	+14.78759766	+1856	+6.42480469	-10.78417969	-0.62402344	+38.47412109	+8.92089844	-48.64746094	+1052
+1457971268.17689990	+8.35839844	-7.33447266	-0.73388672	+56.60156250	-8.72314453	-45.08789063	+2348	+8.09912109	-6.58300781	-0.52734375	+8.02001953	-10.01953125	+14.76562500	+1852	+6.42480469	-10.78417969	-0.62402344	+38.47412109	+8.92089844	-48.64746094	+1052
+1457971268.18100000	+8.36279297	-7.33447266	-0.73388672	+56.60156250	-8.72314453	-45.10986328	+2348	+8.09912109	-6.58300781	-0.52734375	+8.02001953	-10.04150391	+14.74365234	+1852	+6.42919922	-10.78417969	-0.62402344	+38.49609375	+8.92089844	-48.66943359	+1048
+1457971268.18940000	+8.36279297	-7.33447266	-0.73388672	+56.62353516	-8.74511719	-45.19775391	+2348	+8.10351563	-6.58300781	-0.53173828	+8.04199219	-10.06347656	+14.63378906	+1852	+6.42919922	-10.78417969	-0.61962891	+38.49609375	+8.92089844	-48.69140625	+1048
+1457971268.19350000	+8.36279297	-7.33447266	-0.73388672	+56.64550781	-8.74511719	-45.24169922	+2348	+8.10351563	-6.58300781	-0.53173828	+8.04199219	-10.08544922	+14.58984375	+1848	+6.42919922	-10.78417969	-0.61962891	+38.51806641	+8.92089844	-48.69140625	+1048
+1457971268.19770000	+8.36718750	-7.33447266	-0.73388672	+56.66748047	-8.72314453	-45.30761719	+2348	+8.10351563	-6.58300781	-0.53173828	+8.04199219	-10.08544922	+14.52392578	+1848	+6.43359375	-10.78417969	-0.61962891	+38.51806641	+8.92089844	-48.71337891	+1048
+1457971268.20190000	+8.36718750	-7.33447266	-0.73388672	+56.68945313	-8.72314453	-45.35156250	+2348	+8.10351563	-6.58300781	-0.53173828	+8.06396484	-10.10742188	+14.43603516	+1848	+6.43359375	-10.78417969	-0.61523438	+38.51806641	+8.92089844	-48.71337891	+1048
+1457971268.20600010	+8.36718750	-7.33886719	-0.73388672	+56.71142578	-8.70117188	-45.41748047	+2348	+8.10351563	-6.58300781	-0.53173828	+8.06396484	-10.10742188	+14.37011719	+1848	+6.43359375	-10.78417969	-0.61523438	+38.54003906	+8.92089844	-48.73535156	+1048
+1457971268.21020010	+8.36718750	-7.33886719	-0.73388672	+56.73339844	-8.70117188	-45.46142578	+2348	+8.10351563	-6.58300781	-0.53613281	+8.06396484	-10.10742188	+14.26025391	+1848	+6.43359375	-10.78417969	-0.61523438	+38.54003906	+8.92089844	-48.73535156	+1048
+1457971268.21849990	+8.36718750	-7.33886719	-0.73388672	+56.75537109	-8.65722656	-45.54931641	+2348	+8.10351563	-6.58740234	-0.53613281	+8.08593750	-10.08544922	+14.08447266	+1844	+6.43359375	-10.78417969	-0.61523438	+38.56201172	+8.92089844	-48.75732422	+1048
+1457971268.22270010	+8.36718750	-7.33886719	-0.73388672	+56.77734375	-8.63525391	-45.57128906	+2348	+8.10351563	-6.58740234	-0.54052734	+8.10791016	-10.08544922	+13.99658203	+1844	+6.43798828	-10.78417969	-0.61523438	+38.56201172	+8.92089844	-48.75732422	+1044
+1457971268.22690010	+8.36279297	-7.33886719	-0.73388672	+56.79931641	-8.59130859	-45.61523438	+2348	+8.10351563	-6.58740234	-0.54052734	+8.10791016	-10.06347656	+13.88671875	+1844	+6.43359375	-10.78417969	-0.61523438	+38.56201172	+8.92089844	-48.77929688	+1044
+1457971268.23099990	+8.36279297	-7.34326172	-0.73828125	+56.79931641	-8.56933594	-45.63720703	+2348	+8.09912109	-6.58740234	-0.54052734	+8.10791016	-10.06347656	+13.79882813	+1844	+6.43359375	-10.78417969	-0.61523438	+38.56201172	+8.94287109	-48.77929688	+1044
+1457971268.23519990	+8.36279297	-7.34326172	-0.73828125	+56.82128906	-8.54736328	-45.65917969	+2348	+8.09912109	-6.59179688	-0.54492188	+8.12988281	-10.04150391	+13.73291016	+1844	+6.43359375	-10.78417969	-0.61523438	+38.56201172	+8.94287109	-48.77929688	+1044
+1457971268.24350000	+8.35839844	-7.34326172	-0.73828125	+56.84326172	-8.50341797	-45.68115234	+2348	+8.09912109	-6.59179688	-0.54492188	+8.12988281	-10.01953125	+13.57910156	+1840	+6.43359375	-10.78417969	-0.61523438	+38.56201172	+8.94287109	-48.77929688	+1044
+1457971268.24770000	+8.35839844	-7.34326172	-0.73828125	+56.84326172	-8.48144531	-45.70312500	+2348	+8.09472656	-6.59179688	-0.54492188	+8.15185547	-9.99755859	+13.51318359	+1840	+6.42919922	-10.78857422	-0.61523438	+38.56201172	+8.94287109	-48.77929688	+1044
+1457971268.25180010	+8.35839844	-7.34326172	-0.73828125	+56.86523438	-8.45947266	-45.72509766	+2348	+8.09472656	-6.59619141	-0.54931641	+8.15185547	-9.97558594	+13.46923828	+1840	+6.42919922	-10.78857422	-0.61523438	+38.56201172	+8.94287109	-48.77929688	+1044
+1457971268.25600000	+8.35400391	-7.34765625	-0.73828125	+56.88720703	-8.45947266	-45.74707031	+2348	+8.09472656	-6.59619141	-0.54931641	+8.15185547	-9.97558594	+13.42529297	+1840	+6.42919922	-10.78857422	-0.61523438	+38.56201172	+8.96484375	-48.77929688	+1044
+1457971268.26020000	+8.35400391	-7.34765625	-0.73828125	+56.90917969	-8.43750000	-45.74707031	+2348	+8.09472656	-6.59619141	-0.54931641	+8.17382813	-9.97558594	+13.38134766	+1840	+6.42919922	-10.78857422	-0.61523438	+38.56201172	+8.96484375	-48.77929688	+1044
+1457971268.26850010	+8.35400391	-7.34765625	-0.73828125	+56.93115234	-8.43750000	-45.81298828	+2344	+8.09472656	-6.59619141	-0.54931641	+8.19580078	-9.99755859	+13.29345703	+1836	+6.42919922	-10.79296875	-0.61523438	+38.58398438	+8.98681641	-48.80126953	+1044
+1457971268.27270010	+8.35400391	-7.34765625	-0.73828125	+56.95312500	-8.41552734	-45.83496094	+2344	+8.09472656	-6.59619141	-0.54931641	+8.19580078	-9.99755859	+13.27148438	+1832	+6.42919922	-10.79296875	-0.61523438	+38.58398438	+8.98681641	-48.80126953	+1040
+1457971268.28520010	+8.35839844	-7.34765625	-0.73828125	+57.04101563	-8.43750000	-45.90087891	+2344	+8.09472656	-6.59619141	-0.54931641	+8.21777344	-10.04150391	+13.20556641	+1828	+6.43359375	-10.79296875	-0.61083984	+38.64990234	+8.98681641	-48.86718750	+1040
+1457971268.28930000	+8.35839844	-7.34765625	-0.73828125	+57.06298828	-8.43750000	-45.94482422	+2344	+8.09472656	-6.59619141	-0.54931641	+8.23974609	-10.04150391	+13.18359375	+1828	+6.43359375	-10.79296875	-0.60644531	+38.67187500	+8.98681641	-48.88916016	+1044
+1457971268.29769990	+8.35839844	-7.35205078	-0.73388672	+57.10693359	-8.45947266	-46.01074219	+2344	+8.09472656	-6.59619141	-0.54931641	+8.23974609	-10.10742188	+13.13964844	+1824	+6.44238281	-10.79296875	-0.60205078	+38.73779297	+8.98681641	-48.95507813	+1044
+1457971268.30180000	+8.36279297	-7.35205078	-0.73388672	+57.12890625	-8.48144531	-46.05468750	+2344	+8.09472656	-6.59619141	-0.54931641	+8.23974609	-10.12939453	+13.11767578	+1824	+6.44677734	-10.79296875	-0.59765625	+38.78173828	+8.98681641	-48.97705078	+1048
+1457971268.30600000	+8.36279297	-7.35205078	-0.73388672	+57.15087891	-8.48144531	-46.09863281	+2344	+8.09472656	-6.59619141	-0.54931641	+8.26171875	-10.15136719	+13.09570313	+1820	+6.45117188	-10.79296875	-0.59326172	+38.80371094	+8.98681641	-49.02099609	+1048
+1457971268.31430010	+8.36718750	-7.34765625	-0.72949219	+57.19482422	-8.52539063	-46.16455078	+2344	+8.09912109	-6.59619141	-0.54931641	+8.26171875	-10.19531250	+13.07373047	+1820	+6.45556641	-10.79296875	-0.58886719	+38.84765625	+8.98681641	-49.08691406	+1052
+1457971268.31850000	+8.36718750	-7.34765625	-0.72949219	+57.19482422	-8.54736328	-46.20849609	+2344	+8.09912109	-6.59619141	-0.54931641	+8.26171875	-10.21728516	+13.05175781	+1816	+6.45996094	-10.79296875	-0.58886719	+38.86962891	+8.96484375	-49.10888672	+1056
+1457971268.32259990	+8.36718750	-7.34765625	-0.72949219	+57.21679688	-8.54736328	-46.25244141	+2348	+8.09912109	-6.59619141	-0.54931641	+8.28369141	-10.23925781	+13.02978516	+1816	+6.45996094	-10.79296875	-0.58447266	+38.89160156	+8.96484375	-49.13085938	+1056
+1457971268.32680010	+8.36718750	-7.34765625	-0.72949219	+57.23876953	-8.56933594	-46.29638672	+2348	+8.09912109	-6.59619141	-0.54931641	+8.28369141	-10.26123047	+13.00781250	+1816	+6.46435547	-10.79296875	-0.58447266	+38.91357422	+8.94287109	-49.15283203	+1060
+1457971268.33509990	+8.37158203	-7.34765625	-0.72949219	+57.26074219	-8.59130859	-46.38427734	+2348	+8.09912109	-6.59619141	-0.54931641	+8.28369141	-10.30517578	+12.96386719	+1816	+6.46435547	-10.79296875	-0.58007813	+38.93554688	+8.92089844	-49.19677734	+1064
+1457971268.34349990	+8.37158203	-7.34765625	-0.72509766	+57.26074219	-8.61328125	-46.47216797	+2352	+8.09912109	-6.59619141	-0.54931641	+8.30566406	-10.34912109	+12.89794922	+1816	+6.46435547	-10.79296875	-0.58007813	+38.93554688	+8.89892578	-49.21875000	+1064
+1457971268.34760000	+8.37158203	-7.34765625	-0.72509766	+57.26074219	-8.61328125	-46.49414063	+2352	+8.09912109	-6.59619141	-0.54931641	+8.30566406	-10.37109375	+12.87597656	+1816	+6.46435547	-10.79296875	-0.58447266	+38.91357422	+8.87695313	-49.21875000	+1064
+1457971268.35180000	+8.37158203	-7.34765625	-0.72509766	+57.26074219	-8.63525391	-46.53808594	+2352	+8.09912109	-6.59619141	-0.54931641	+8.30566406	-10.39306641	+12.85400391	+1816	+6.46435547	-10.79736328	-0.58447266	+38.91357422	+8.85498047	-49.19677734	+1064
+1457971268.35599990	+8.37158203	-7.34765625	-0.72509766	+57.28271484	-8.63525391	-46.58203125	+2356	+8.10351563	-6.59619141	-0.54492188	+8.30566406	-10.39306641	+12.81005859	+1816	+6.45996094	-10.79736328	-0.58447266	+38.91357422	+8.85498047	-49.19677734	+1068
+1457971268.36430000	+8.37158203	-7.34765625	-0.72509766	+57.28271484	-8.63525391	-46.66992188	+2356	+8.10351563	-6.59619141	-0.54492188	+8.32763672	-10.43701172	+12.74414063	+1816	+6.45996094	-10.79736328	-0.58886719	+38.89160156	+8.81103516	-49.19677734	+1068
+1457971268.36850000	+8.36718750	-7.34765625	-0.72509766	+57.28271484	-8.63525391	-46.71386719	+2356	+8.10351563	-6.59619141	-0.54492188	+8.32763672	-10.43701172	+12.72216797	+1816	+6.45556641	-10.79736328	-0.58886719	+38.86962891	+8.81103516	-49.19677734	+1068
+1457971268.37260010	+8.36718750	-7.34765625	-0.72509766	+57.28271484	-8.63525391	-46.73583984	+2356	+8.10351563	-6.59619141	-0.54492188	+8.32763672	-10.45898438	+12.70019531	+1816	+6.45556641	-10.79736328	-0.59326172	+38.86962891	+8.78906250	-49.17480469	+1068
+1457971268.37680010	+8.36718750	-7.34765625	-0.72070313	+57.30468750	-8.63525391	-46.77978516	+2360	+8.10351563	-6.59179688	-0.54492188	+8.34960938	-10.45898438	+12.67822266	+1816	+6.45117188	-10.80175781	-0.59326172	+38.84765625	+8.76708984	-49.17480469	+1068
+1457971268.38100000	+8.36718750	-7.34765625	-0.72070313	+57.30468750	-8.65722656	-46.82373047	+2360	+8.10351563	-6.59179688	-0.54492188	+8.34960938	-10.48095703	+12.65625000	+1816	+6.45117188	-10.80175781	-0.59765625	+38.84765625	+8.76708984	-49.17480469	+1068
+1457971268.38930010	+8.36718750	-7.34326172	-0.72070313	+57.32666016	-8.65722656	-46.91162109	+2360	+8.10351563	-6.59179688	-0.54492188	+8.34960938	-10.50292969	+12.61230469	+1816	+6.45117188	-10.80175781	-0.59765625	+38.84765625	+8.72314453	-49.17480469	+1064
+1457971268.39350010	+8.36718750	-7.34326172	-0.72070313	+57.32666016	-8.65722656	-46.95556641	+2364	+8.10351563	-6.59179688	-0.54492188	+8.37158203	-10.50292969	+12.61230469	+1816	+6.45117188	-10.80175781	-0.59765625	+38.84765625	+8.72314453	-49.17480469	+1064
+1457971268.39759990	+8.36718750	-7.34326172	-0.72070313	+57.34863281	-8.65722656	-46.99951172	+2364	+8.10351563	-6.59179688	-0.54492188	+8.37158203	-10.52490234	+12.59033203	+1816	+6.45117188	-10.80175781	-0.59765625	+38.84765625	+8.70117188	-49.17480469	+1064
+1457971268.40179990	+8.36718750	-7.34326172	-0.71630859	+57.34863281	-8.65722656	-47.04345703	+2364	+8.10351563	-6.59179688	-0.54052734	+8.37158203	-10.52490234	+12.56835938	+1816	+6.45117188	-10.80175781	-0.59765625	+38.86962891	+8.67919922	-49.19677734	+1060
+1457971268.41010000	+8.37158203	-7.34765625	-0.71630859	+57.37060547	-8.65722656	-47.15332031	+2368	+8.10351563	-6.59179688	-0.54052734	+8.39355469	-10.54687500	+12.56835938	+1816	+6.45117188	-10.80175781	-0.59765625	+38.89160156	+8.65722656	-49.21875000	+1060
+1457971268.41430000	+8.37158203	-7.34326172	-0.71191406	+57.39257813	-8.65722656	-47.19726563	+2368	+8.10351563	-6.59179688	-0.54052734	+8.39355469	-10.54687500	+12.54638672	+1816	+6.45556641	-10.79736328	-0.59326172	+38.91357422	+8.65722656	-49.24072266	+1060
+1457971268.41840000	+8.37158203	-7.34326172	-0.71191406	+57.39257813	-8.65722656	-47.24121094	+2372	+8.10351563	-6.59179688	-0.54492188	+8.39355469	-10.56884766	+12.54638672	+1816	+6.45556641	-10.79736328	-0.59326172	+38.93554688	+8.63525391	-49.26269531	+1060
+1457971268.42260000	+8.37158203	-7.34326172	-0.71191406	+57.41455078	-8.65722656	-47.30712891	+2372	+8.10351563	-6.59179688	-0.54492188	+8.39355469	-10.59082031	+12.52441406	+1816	+6.45996094	-10.79736328	-0.59326172	+38.95751953	+8.63525391	-49.28466797	+1060
+1457971268.42680000	+8.37158203	-7.34326172	-0.70751953	+57.41455078	-8.65722656	-47.37304688	+2376	+8.10351563	-6.59179688	-0.54492188	+8.39355469	-10.59082031	+12.50244141	+1812	+6.46435547	-10.79736328	-0.58886719	+38.97949219	+8.61328125	-49.30664063	+1064
