# Supplementary material for: A direct effect of perception on action when grasping a cup
Source: Sci Rep. 2018 Jan 9;8:171. doi: 10.1038/s41598-017-18591-5 (PMC5760564; doi:10.1038/s41598-017-18591-5)
Supplement: Supplementary file 6 — Supplementary Information [file 41598_2017_18591_MOESM6_ESM.zip › SciRep_Data/S01instruct/S01_100instruct_Tr68.dat]

+1000000000000.00000000	+0.00000000	+0.00000000	+0.00000000	+0.00000000	+0.00000000	+0.00000000	+0	+0.00000000	+0.00000000	+0.00000000	+0.00000000	+0.00000000	+0.00000000	+0	+0.00000000	+0.00000000	+0.00000000	+0.00000000	+0.00000000	+0.00000000	+0
+1457971268.43090010	+8.37597656	-7.34326172	-0.70751953	+57.41455078	-8.65722656	-47.43896484	+2380	+8.10351563	-6.59179688	-0.54492188	+8.41552734	-10.61279297	+12.50244141	+1812	+6.46435547	-10.79736328	-0.58886719	+39.02343750	+8.61328125	-49.32861328	+1064
+1457971268.43930010	+8.37597656	-7.34326172	-0.70312500	+57.43652344	-8.63525391	-47.57080078	+2384	+8.10351563	-6.59179688	-0.54492188	+8.41552734	-10.63476563	+12.45849609	+1812	+6.46875000	-10.79296875	-0.58447266	+39.06738281	+8.59130859	-49.39453125	+1064
+1457971268.44759990	+8.37597656	-7.34326172	-0.70312500	+57.43652344	-8.59130859	-47.68066406	+2388	+8.10351563	-6.59179688	-0.54492188	+8.43750000	-10.65673828	+12.41455078	+1808	+6.47753906	-10.79296875	-0.58007813	+39.13330078	+8.54736328	-49.43847656	+1068
+1457971268.45590000	+8.37597656	-7.34326172	-0.69873047	+57.41455078	-8.52539063	-47.81250000	+2388	+8.10351563	-6.59179688	-0.54492188	+8.43750000	-10.70068359	+12.37060547	+1808	+6.47753906	-10.79296875	-0.58007813	+39.17724609	+8.52539063	-49.48242188	+1072
+1457971268.46429990	+8.37597656	-7.34326172	-0.69873047	+57.39257813	-8.43750000	-47.94433594	+2392	+8.09912109	-6.59179688	-0.54492188	+8.45947266	-10.72265625	+12.28271484	+1808	+6.47753906	-10.79296875	-0.58007813	+39.19921875	+8.48144531	-49.50439453	+1072
+1457971268.46840000	+8.37597656	-7.34326172	-0.69873047	+57.37060547	-8.39355469	-47.98828125	+2392	+8.09912109	-6.59179688	-0.54492188	+8.48144531	-10.74462891	+12.23876953	+1808	+6.47753906	-10.79296875	-0.58007813	+39.22119141	+8.45947266	-49.52636719	+1072
+1457971268.47260000	+8.37597656	-7.34326172	-0.69873047	+57.32666016	-8.34960938	-48.05419922	+2396	+8.09912109	-6.59179688	-0.54492188	+8.50341797	-10.76660156	+12.19482422	+1804	+6.47753906	-10.79296875	-0.58007813	+39.22119141	+8.43750000	-49.52636719	+1076
+1457971275.55699990	+8.41113281	-7.41796875	-0.72070313	+59.23828125	-9.16259766	-46.75781250	+2400	+8.12548828	-6.64892578	-0.54052734	+6.43798828	-11.27197266	+13.46923828	+1892	+6.51708984	-10.92480469	-0.48779297	+37.92480469	+9.00878906	-51.52587891	+1068
+1457971275.56119990	+8.41113281	-7.41796875	-0.72070313	+59.23828125	-9.14062500	-46.73583984	+2400	+8.12548828	-6.64892578	-0.54052734	+6.43798828	-11.27197266	+13.44726563	+1892	+6.51708984	-10.92919922	-0.48779297	+37.90283203	+9.00878906	-51.52587891	+1068
+1457971275.56539990	+8.41113281	-7.41796875	-0.72070313	+59.23828125	-9.14062500	-46.73583984	+2400	+8.12548828	-6.64892578	-0.54052734	+6.43798828	-11.27197266	+13.44726563	+1892	+6.51269531	-10.92919922	-0.49218750	+37.88085938	+9.00878906	-51.50390625	+1068
+1457971275.56950000	+8.41113281	-7.41796875	-0.72509766	+59.23828125	-9.14062500	-46.73583984	+2400	+8.12548828	-6.64892578	-0.54052734	+6.43798828	-11.27197266	+13.44726563	+1892	+6.50830078	-10.92919922	-0.49658203	+37.85888672	+9.00878906	-51.48193359	+1068
+1457971275.57370000	+8.41113281	-7.41796875	-0.72509766	+59.23828125	-9.14062500	-46.73583984	+2400	+8.12548828	-6.64892578	-0.54052734	+6.43798828	-11.27197266	+13.44726563	+1892	+6.50390625	-10.92919922	-0.50097656	+37.81494141	+9.00878906	-51.45996094	+1068
+1457971275.57789990	+8.40673828	-7.41796875	-0.72509766	+59.21630859	-9.14062500	-46.73583984	+2400	+8.12548828	-6.64892578	-0.54052734	+6.43798828	-11.25000000	+13.44726563	+1892	+6.49951172	-10.93359375	-0.50097656	+37.79296875	+9.00878906	-51.43798828	+1068
+1457971275.58200000	+8.40673828	-7.41796875	-0.72509766	+59.21630859	-9.11865234	-46.71386719	+2404	+8.12548828	-6.64892578	-0.54052734	+6.43798828	-11.25000000	+13.42529297	+1896	+6.48632813	-10.93359375	-0.50976563	+37.72705078	+9.00878906	-51.37207031	+1068
+1457971275.58620000	+8.40673828	-7.41796875	-0.72509766	+59.21630859	-9.11865234	-46.71386719	+2404	+8.12548828	-6.64892578	-0.54052734	+6.43798828	-11.25000000	+13.42529297	+1896	+6.47753906	-10.93798828	-0.51855469	+37.68310547	+9.00878906	-51.32812500	+1068
+1457971275.59040000	+8.40673828	-7.41796875	-0.72509766	+59.21630859	-9.11865234	-46.71386719	+2404	+8.12548828	-6.64892578	-0.54052734	+6.43798828	-11.25000000	+13.42529297	+1896	+6.47314453	-10.94238281	-0.52294922	+37.63916016	+9.00878906	-51.28417969	+1068
+1457971275.59450010	+8.40673828	-7.41796875	-0.72509766	+59.21630859	-9.09667969	-46.71386719	+2404	+8.12548828	-6.64892578	-0.54052734	+6.43798828	-11.25000000	+13.42529297	+1896	+6.46435547	-10.94238281	-0.52734375	+37.61718750	+9.00878906	-51.26220703	+1064
+1457971275.59870000	+8.40673828	-7.41796875	-0.72949219	+59.21630859	-9.09667969	-46.69189453	+2404	+8.12548828	-6.64892578	-0.54052734	+6.43798828	-11.25000000	+13.42529297	+1896	+6.46435547	-10.94238281	-0.53173828	+37.59521484	+9.00878906	-51.24023438	+1064
+1457971275.60700010	+8.40234375	-7.41796875	-0.72949219	+59.21630859	-9.09667969	-46.69189453	+2404	+8.12548828	-6.64892578	-0.54052734	+6.45996094	-11.25000000	+13.42529297	+1896	+6.46435547	-10.94238281	-0.53173828	+37.61718750	+9.03076172	-51.26220703	+1056
+1457971275.61120010	+8.40234375	-7.41796875	-0.72949219	+59.21630859	-9.07470703	-46.66992188	+2404	+8.12548828	-6.64892578	-0.54052734	+6.45996094	-11.25000000	+13.42529297	+1900	+6.46435547	-10.94238281	-0.52734375	+37.61718750	+9.03076172	-51.28417969	+1056
+1457971275.61529990	+8.40234375	-7.41796875	-0.72949219	+59.21630859	-9.07470703	-46.66992188	+2404	+8.12548828	-6.64892578	-0.54052734	+6.45996094	-11.25000000	+13.40332031	+1900	+6.46875000	-10.94238281	-0.52734375	+37.66113281	+9.03076172	-51.30615234	+1052
+1457971275.61949990	+8.40234375	-7.41796875	-0.72949219	+59.21630859	-9.07470703	-46.66992188	+2404	+8.12548828	-6.64892578	-0.54052734	+6.45996094	-11.25000000	+13.40332031	+1900	+6.47314453	-10.94238281	-0.52294922	+37.68310547	+9.03076172	-51.32812500	+1052
+1457971275.62369990	+8.40234375	-7.41796875	-0.73388672	+59.21630859	-9.07470703	-46.66992188	+2404	+8.12548828	-6.64892578	-0.54052734	+6.45996094	-11.25000000	+13.40332031	+1900	+6.47314453	-10.94238281	-0.52294922	+37.68310547	+9.03076172	-51.35009766	+1048
+1457971275.62780000	+8.40234375	-7.41796875	-0.73388672	+59.21630859	-9.07470703	-46.66992188	+2404	+8.12548828	-6.64892578	-0.54052734	+6.45996094	-11.25000000	+13.40332031	+1900	+6.47753906	-10.94238281	-0.51855469	+37.70507813	+9.05273438	-51.37207031	+1044
+1457971275.63200000	+8.40234375	-7.41796875	-0.73388672	+59.21630859	-9.07470703	-46.66992188	+2404	+8.12548828	-6.64892578	-0.54052734	+6.45996094	-11.25000000	+13.40332031	+1900	+6.47753906	-10.94238281	-0.51855469	+37.72705078	+9.05273438	-51.37207031	+1044
+1457971275.63620000	+8.40234375	-7.41796875	-0.73388672	+59.21630859	-9.07470703	-46.66992188	+2404	+8.12548828	-6.64892578	-0.54052734	+6.45996094	-11.25000000	+13.40332031	+1900	+6.48193359	-10.94238281	-0.51855469	+37.72705078	+9.05273438	-51.37207031	+1040
+1457971275.64030000	+8.40234375	-7.41796875	-0.73388672	+59.21630859	-9.07470703	-46.66992188	+2404	+8.12548828	-6.64892578	-0.54052734	+6.45996094	-11.25000000	+13.40332031	+1900	+6.48193359	-10.94238281	-0.51855469	+37.72705078	+9.05273438	-51.39404297	+1036
+1457971275.64870000	+8.40234375	-7.41796875	-0.73388672	+59.21630859	-9.07470703	-46.66992188	+2404	+8.12548828	-6.64892578	-0.54052734	+6.45996094	-11.25000000	+13.40332031	+1900	+6.48193359	-10.93798828	-0.51416016	+37.74902344	+9.05273438	-51.39404297	+1032
+1457971275.65280010	+8.40234375	-7.41796875	-0.73388672	+59.21630859	-9.07470703	-46.66992188	+2404	+8.12548828	-6.64892578	-0.54492188	+6.45996094	-11.25000000	+13.40332031	+1900	+6.48632813	-10.93798828	-0.51416016	+37.77099609	+9.05273438	-51.41601563	+1028
+1457971275.65700010	+8.40234375	-7.41796875	-0.73388672	+59.21630859	-9.07470703	-46.66992188	+2404	+8.12548828	-6.64892578	-0.54492188	+6.45996094	-11.25000000	+13.40332031	+1904	+6.48632813	-10.93798828	-0.51416016	+37.77099609	+9.05273438	-51.41601563	+1028
+1457971275.66120000	+8.40234375	-7.41796875	-0.73388672	+59.21630859	-9.07470703	-46.66992188	+2404	+8.12548828	-6.64892578	-0.54492188	+6.45996094	-11.25000000	+13.40332031	+1904	+6.48632813	-10.93798828	-0.51416016	+37.77099609	+9.05273438	-51.41601563	+1024
+1457971275.66529990	+8.40234375	-7.41796875	-0.73388672	+59.21630859	-9.05273438	-46.66992188	+2404	+8.12548828	-6.64892578	-0.54492188	+6.45996094	-11.25000000	+13.40332031	+1904	+6.48632813	-10.93798828	-0.51416016	+37.77099609	+9.05273438	-51.41601563	+1024
+1457971275.67360000	+8.40234375	-7.41796875	-0.73388672	+59.21630859	-9.05273438	-46.66992188	+2404	+8.12548828	-6.64892578	-0.54492188	+6.48193359	-11.25000000	+13.40332031	+1904	+6.48632813	-10.93798828	-0.51416016	+37.77099609	+9.05273438	-51.41601563	+1020
+1457971275.67779990	+8.40234375	-7.41796875	-0.73388672	+59.21630859	-9.05273438	-46.66992188	+2404	+8.12548828	-6.64892578	-0.54492188	+6.48193359	-11.25000000	+13.40332031	+1904	+6.48632813	-10.93798828	-0.51416016	+37.77099609	+9.05273438	-51.41601563	+1016
+1457971275.68199990	+8.40234375	-7.41796875	-0.73388672	+59.21630859	-9.05273438	-46.66992188	+2404	+8.12548828	-6.64892578	-0.54492188	+6.48193359	-11.25000000	+13.40332031	+1904	+6.48632813	-10.93798828	-0.51416016	+37.77099609	+9.05273438	-51.41601563	+1016
+1457971275.68610000	+8.40234375	-7.41796875	-0.73388672	+59.21630859	-9.05273438	-46.66992188	+2404	+8.12548828	-6.64892578	-0.54492188	+6.48193359	-11.25000000	+13.40332031	+1904	+6.48632813	-10.93798828	-0.51416016	+37.77099609	+9.05273438	-51.41601563	+1012
+1457971275.69030000	+8.40234375	-7.41796875	-0.73388672	+59.21630859	-9.05273438	-46.66992188	+2404	+8.12548828	-6.64892578	-0.54492188	+6.48193359	-11.25000000	+13.40332031	+1904	+6.48632813	-10.93798828	-0.51416016	+37.77099609	+9.05273438	-51.41601563	+1012
+1457971275.69860010	+8.40234375	-7.41796875	-0.73388672	+59.21630859	-9.05273438	-46.66992188	+2404	+8.12548828	-6.64892578	-0.54492188	+6.48193359	-11.27197266	+13.40332031	+1904	+6.48632813	-10.93798828	-0.51416016	+37.77099609	+9.03076172	-51.41601563	+1008
+1457971275.70700000	+8.40234375	-7.41796875	-0.73388672	+59.21630859	-9.05273438	-46.66992188	+2404	+8.12548828	-6.64892578	-0.54492188	+6.48193359	-11.27197266	+13.38134766	+1904	+6.48632813	-10.93798828	-0.51416016	+37.77099609	+9.03076172	-51.41601563	+1008
+1457971275.71530010	+8.40234375	-7.41796875	-0.73388672	+59.23828125	-9.05273438	-46.66992188	+2404	+8.12548828	-6.64892578	-0.54492188	+6.48193359	-11.27197266	+13.38134766	+1904	+6.48632813	-10.93798828	-0.51416016	+37.77099609	+9.03076172	-51.41601563	+1004
+1457971275.72359990	+8.40234375	-7.41796875	-0.73388672	+59.23828125	-9.05273438	-46.66992188	+2404	+8.12548828	-6.64892578	-0.54492188	+6.48193359	-11.27197266	+13.38134766	+1904	+6.48632813	-10.93798828	-0.51416016	+37.77099609	+9.03076172	-51.43798828	+1000
+1457971275.72779990	+8.40234375	-7.41796875	-0.73388672	+59.23828125	-9.05273438	-46.66992188	+2404	+8.12548828	-6.64892578	-0.54052734	+6.50390625	-11.27197266	+13.38134766	+1904	+6.48632813	-10.93798828	-0.51416016	+37.77099609	+9.03076172	-51.43798828	+1000
+1457971275.73200010	+8.40234375	-7.41796875	-0.73388672	+59.23828125	-9.05273438	-46.69189453	+2404	+8.12548828	-6.64892578	-0.54052734	+6.50390625	-11.27197266	+13.38134766	+1904	+6.48632813	-10.93798828	-0.51416016	+37.77099609	+9.03076172	-51.43798828	+1000
+1457971275.73610000	+8.40234375	-7.41796875	-0.73388672	+59.23828125	-9.05273438	-46.69189453	+2404	+8.12548828	-6.64892578	-0.54052734	+6.50390625	-11.29394531	+13.38134766	+1904	+6.48632813	-10.93798828	-0.51416016	+37.77099609	+9.03076172	-51.45996094	+1000
+1457971275.74449990	+8.40234375	-7.41796875	-0.73388672	+59.23828125	-9.05273438	-46.69189453	+2404	+8.12548828	-6.64892578	-0.54052734	+6.50390625	-11.29394531	+13.38134766	+1904	+6.49072266	-10.93798828	-0.50976563	+37.79296875	+9.03076172	-51.45996094	+1000
+1457971275.75280000	+8.40234375	-7.41796875	-0.73388672	+59.23828125	-9.05273438	-46.69189453	+2404	+8.12548828	-6.64892578	-0.54052734	+6.50390625	-11.29394531	+13.38134766	+1904	+6.49072266	-10.93798828	-0.50976563	+37.81494141	+9.03076172	-51.48193359	+1000
+1457971275.76110010	+8.40234375	-7.41796875	-0.73388672	+59.23828125	-9.07470703	-46.71386719	+2404	+8.12548828	-6.64892578	-0.54052734	+6.50390625	-11.31591797	+13.38134766	+1904	+6.49511719	-10.93798828	-0.50537109	+37.81494141	+9.00878906	-51.50390625	+1000
+1457971275.76939990	+8.40673828	-7.41796875	-0.73388672	+59.23828125	-9.07470703	-46.71386719	+2404	+8.12548828	-6.64892578	-0.54052734	+6.50390625	-11.31591797	+13.38134766	+1904	+6.49511719	-10.93359375	-0.50537109	+37.83691406	+9.00878906	-51.52587891	+1000
+1457971275.77780010	+8.40673828	-7.41796875	-0.73388672	+59.23828125	-9.07470703	-46.71386719	+2404	+8.12548828	-6.64892578	-0.54052734	+6.50390625	-11.33789063	+13.38134766	+1904	+6.49951172	-10.93359375	-0.50097656	+37.85888672	+9.00878906	-51.54785156	+1004
+1457971275.78609990	+8.40673828	-7.41796875	-0.72949219	+59.23828125	-9.07470703	-46.73583984	+2404	+8.12548828	-6.64892578	-0.54052734	+6.50390625	-11.33789063	+13.38134766	+1904	+6.49951172	-10.93359375	-0.50097656	+37.85888672	+8.98681641	-51.54785156	+1004
+1457971275.79029990	+8.40673828	-7.41796875	-0.72949219	+59.23828125	-9.07470703	-46.73583984	+2408	+8.12548828	-6.64892578	-0.54052734	+6.50390625	-11.33789063	+13.38134766	+1908	+6.49951172	-10.93359375	-0.50097656	+37.85888672	+8.98681641	-51.54785156	+1004
+1457971275.79440000	+8.40673828	-7.41796875	-0.72949219	+59.23828125	-9.09667969	-46.73583984	+2408	+8.12548828	-6.64892578	-0.54052734	+6.50390625	-11.33789063	+13.38134766	+1908	+6.49951172	-10.93359375	-0.50097656	+37.83691406	+8.98681641	-51.54785156	+1004
+1457971275.79860000	+8.40673828	-7.41796875	-0.72949219	+59.23828125	-9.09667969	-46.73583984	+2408	+8.12548828	-6.64892578	-0.54052734	+6.50390625	-11.33789063	+13.38134766	+1908	+6.49951172	-10.93359375	-0.50097656	+37.83691406	+8.98681641	-51.54785156	+1004
+1457971275.80279990	+8.40673828	-7.41796875	-0.72949219	+59.23828125	-9.09667969	-46.73583984	+2408	+8.12548828	-6.64892578	-0.54052734	+6.50390625	-11.35986328	+13.38134766	+1908	+6.49951172	-10.93359375	-0.50097656	+37.83691406	+8.96484375	-51.54785156	+1004
+1457971275.80690000	+8.40673828	-7.41796875	-0.72949219	+59.23828125	-9.09667969	-46.73583984	+2408	+8.12548828	-6.64892578	-0.54052734	+6.50390625	-11.35986328	+13.38134766	+1908	+6.49951172	-10.93359375	-0.50097656	+37.83691406	+8.96484375	-51.54785156	+1004
+1457971275.81110000	+8.40673828	-7.41796875	-0.72949219	+59.23828125	-9.09667969	-46.73583984	+2408	+8.12548828	-6.64892578	-0.54052734	+6.48193359	-11.35986328	+13.38134766	+1908	+6.49951172	-10.93359375	-0.50097656	+37.83691406	+8.96484375	-51.54785156	+1004
+1457971275.81940010	+8.40673828	-7.41796875	-0.72949219	+59.23828125	-9.09667969	-46.73583984	+2408	+8.12548828	-6.64892578	-0.54052734	+6.48193359	-11.35986328	+13.38134766	+1908	+6.49951172	-10.93359375	-0.50537109	+37.81494141	+8.96484375	-51.54785156	+1004
+1457971275.82769990	+8.40673828	-7.41796875	-0.72949219	+59.23828125	-9.11865234	-46.75781250	+2408	+8.12548828	-6.64892578	-0.54052734	+6.48193359	-11.38183594	+13.38134766	+1908	+6.49511719	-10.93359375	-0.50537109	+37.81494141	+8.94287109	-51.52587891	+1004
+1457971275.83189990	+8.40673828	-7.41796875	-0.72949219	+59.23828125	-9.11865234	-46.75781250	+2408	+8.12548828	-6.64892578	-0.54052734	+6.48193359	-11.38183594	+13.38134766	+1908	+6.49511719	-10.93359375	-0.50537109	+37.81494141	+8.94287109	-51.52587891	+1004
+1457971275.83610010	+8.40673828	-7.41796875	-0.72949219	+59.23828125	-9.11865234	-46.75781250	+2408	+8.12548828	-6.64453125	-0.54052734	+6.48193359	-11.38183594	+13.38134766	+1908	+6.49511719	-10.93359375	-0.50537109	+37.79296875	+8.94287109	-51.52587891	+1004
+1457971275.84439990	+8.40673828	-7.41796875	-0.72949219	+59.23828125	-9.14062500	-46.77978516	+2412	+8.12548828	-6.64453125	-0.53613281	+6.48193359	-11.38183594	+13.38134766	+1908	+6.49511719	-10.93359375	-0.50537109	+37.79296875	+8.94287109	-51.52587891	+1004
+1457971275.85270000	+8.40673828	-7.41796875	-0.72949219	+59.21630859	-9.14062500	-46.77978516	+2412	+8.12548828	-6.64453125	-0.53613281	+6.48193359	-11.40380859	+13.38134766	+1908	+6.49951172	-10.93359375	-0.50537109	+37.79296875	+8.92089844	-51.54785156	+1004
+1457971275.86110000	+8.40673828	-7.41796875	-0.72509766	+59.21630859	-9.16259766	-46.80175781	+2412	+8.12988281	-6.64453125	-0.53613281	+6.48193359	-11.40380859	+13.38134766	+1912	+6.49951172	-10.93359375	-0.50537109	+37.79296875	+8.92089844	-51.54785156	+1004
+1457971275.87360000	+8.41113281	-7.41357422	-0.72509766	+59.23828125	-9.20654297	-46.82373047	+2416	+8.12988281	-6.64453125	-0.53613281	+6.45996094	-11.42578125	+13.38134766	+1912	+6.50390625	-10.93359375	-0.50097656	+37.81494141	+8.89892578	-51.56982422	+1004
+1457971275.88190010	+8.41113281	-7.41357422	-0.72070313	+59.23828125	-9.22851563	-46.84570313	+2420	+8.12988281	-6.64453125	-0.53613281	+6.45996094	-11.44775391	+13.38134766	+1912	+6.50830078	-10.93359375	-0.49658203	+37.83691406	+8.89892578	-51.61376953	+1004
+1457971275.89019990	+8.41113281	-7.41357422	-0.72070313	+59.23828125	-9.25048828	-46.86767578	+2420	+8.12988281	-6.64453125	-0.53613281	+6.45996094	-11.46972656	+13.40332031	+1916	+6.50830078	-10.93359375	-0.49218750	+37.83691406	+8.87695313	-51.63574219	+1008
+1457971275.89439990	+8.41552734	-7.41357422	-0.72070313	+59.23828125	-9.25048828	-46.86767578	+2424	+8.12988281	-6.64453125	-0.53613281	+6.45996094	-11.46972656	+13.40332031	+1916	+6.51269531	-10.92919922	-0.49218750	+37.85888672	+8.87695313	-51.63574219	+1008
+1457971275.89860010	+8.41552734	-7.41357422	-0.71630859	+59.23828125	-9.25048828	-46.86767578	+2424	+8.12988281	-6.64453125	-0.53173828	+6.45996094	-11.49169922	+13.40332031	+1916	+6.51269531	-10.92919922	-0.49218750	+37.85888672	+8.85498047	-51.65771484	+1008
+1457971275.90269990	+8.41552734	-7.41357422	-0.71630859	+59.23828125	-9.27246094	-46.86767578	+2424	+8.12988281	-6.64453125	-0.53173828	+6.45996094	-11.49169922	+13.40332031	+1916	+6.51269531	-10.92919922	-0.49218750	+37.85888672	+8.85498047	-51.65771484	+1008
+1457971275.90689990	+8.41552734	-7.41357422	-0.71630859	+59.23828125	-9.27246094	-46.88964844	+2424	+8.12988281	-6.64453125	-0.53173828	+6.45996094	-11.51367188	+13.40332031	+1916	+6.51708984	-10.92919922	-0.49218750	+37.85888672	+8.83300781	-51.65771484	+1012
+1457971275.91100000	+8.41552734	-7.41357422	-0.71630859	+59.23828125	-9.27246094	-46.88964844	+2428	+8.13427734	-6.64453125	-0.53173828	+6.45996094	-11.51367188	+13.40332031	+1916	+6.51708984	-10.92919922	-0.49218750	+37.85888672	+8.83300781	-51.67968750	+1012
+1457971275.91940000	+8.41552734	-7.41357422	-0.71630859	+59.23828125	-9.29443359	-46.88964844	+2428	+8.13427734	-6.64453125	-0.53173828	+6.45996094	-11.51367188	+13.40332031	+1920	+6.51269531	-10.92919922	-0.49218750	+37.83691406	+8.81103516	-51.65771484	+1012
+1457971275.92350010	+8.41552734	-7.41357422	-0.71630859	+59.23828125	-9.29443359	-46.88964844	+2428	+8.13427734	-6.64453125	-0.53173828	+6.45996094	-11.53564453	+13.40332031	+1920	+6.51269531	-10.92919922	-0.49218750	+37.81494141	+8.81103516	-51.65771484	+1012
+1457971275.92770000	+8.41552734	-7.41357422	-0.71630859	+59.23828125	-9.29443359	-46.88964844	+2428	+8.13427734	-6.64453125	-0.53173828	+6.45996094	-11.53564453	+13.40332031	+1920	+6.51269531	-10.92919922	-0.49218750	+37.81494141	+8.81103516	-51.65771484	+1012
+1457971275.93190000	+8.41552734	-7.41357422	-0.71630859	+59.23828125	-9.29443359	-46.88964844	+2428	+8.13427734	-6.64453125	-0.53173828	+6.45996094	-11.53564453	+13.40332031	+1920	+6.51269531	-10.92919922	-0.49658203	+37.79296875	+8.78906250	-51.63574219	+1016
+1457971275.93600010	+8.41552734	-7.41357422	-0.71630859	+59.26025391	-9.29443359	-46.88964844	+2428	+8.13427734	-6.64453125	-0.53173828	+6.45996094	-11.53564453	+13.40332031	+1920	+6.51269531	-10.92919922	-0.49658203	+37.79296875	+8.78906250	-51.63574219	+1016
+1457971275.94020010	+8.41552734	-7.41357422	-0.71630859	+59.26025391	-9.29443359	-46.86767578	+2428	+8.13427734	-6.64453125	-0.53173828	+6.45996094	-11.53564453	+13.40332031	+1920	+6.50830078	-10.92919922	-0.49658203	+37.79296875	+8.78906250	-51.61376953	+1016
+1457971275.94849990	+8.41552734	-7.41357422	-0.71630859	+59.26025391	-9.29443359	-46.86767578	+2428	+8.13427734	-6.64453125	-0.53173828	+6.45996094	-11.53564453	+13.40332031	+1920	+6.50830078	-10.92919922	-0.50097656	+37.77099609	+8.76708984	-51.61376953	+1016
+1457971275.95689990	+8.41552734	-7.41357422	-0.71630859	+59.26025391	-9.29443359	-46.86767578	+2428	+8.13427734	-6.64453125	-0.53173828	+6.45996094	-11.53564453	+13.40332031	+1924	+6.50830078	-10.92919922	-0.50097656	+37.77099609	+8.76708984	-51.59179688	+1016
+1457971275.96100000	+8.41552734	-7.41357422	-0.71630859	+59.26025391	-9.29443359	-46.86767578	+2428	+8.13427734	-6.64453125	-0.53173828	+6.45996094	-11.55761719	+13.40332031	+1924	+6.50830078	-10.93359375	-0.50097656	+37.74902344	+8.76708984	-51.59179688	+1016
+1457971275.96519990	+8.41552734	-7.41357422	-0.71630859	+59.26025391	-9.29443359	-46.86767578	+2428	+8.13427734	-6.64453125	-0.53173828	+6.45996094	-11.55761719	+13.40332031	+1924	+6.50830078	-10.93359375	-0.50097656	+37.74902344	+8.76708984	-51.59179688	+1016
+1457971275.97350000	+8.41552734	-7.41357422	-0.71630859	+59.26025391	-9.29443359	-46.84570313	+2428	+8.13427734	-6.64453125	-0.53173828	+6.48193359	-11.55761719	+13.40332031	+1924	+6.50830078	-10.93359375	-0.50537109	+37.74902344	+8.76708984	-51.59179688	+1016
+1457971275.97770000	+8.41552734	-7.41357422	-0.71630859	+59.28222656	-9.27246094	-46.84570313	+2428	+8.13427734	-6.64453125	-0.53173828	+6.48193359	-11.55761719	+13.40332031	+1924	+6.50830078	-10.93359375	-0.50537109	+37.74902344	+8.76708984	-51.59179688	+1016
+1457971275.98180010	+8.41552734	-7.41357422	-0.71630859	+59.28222656	-9.27246094	-46.84570313	+2428	+8.13427734	-6.64453125	-0.53173828	+6.48193359	-11.55761719	+13.38134766	+1924	+6.50830078	-10.93359375	-0.50537109	+37.77099609	+8.76708984	-51.56982422	+1016
+1457971275.98600010	+8.41552734	-7.41357422	-0.72070313	+59.28222656	-9.27246094	-46.84570313	+2428	+8.13427734	-6.64453125	-0.53173828	+6.48193359	-11.53564453	+13.38134766	+1924	+6.50830078	-10.93359375	-0.50097656	+37.77099609	+8.78906250	-51.56982422	+1016
+1457971275.99020000	+8.41552734	-7.41357422	-0.72070313	+59.28222656	-9.27246094	-46.82373047	+2428	+8.13427734	-6.64453125	-0.53173828	+6.48193359	-11.53564453	+13.38134766	+1924	+6.50830078	-10.93359375	-0.50097656	+37.77099609	+8.78906250	-51.56982422	+1016
+1457971275.99429990	+8.41552734	-7.41357422	-0.72070313	+59.30419922	-9.22851563	-46.80175781	+2428	+8.13427734	-6.64453125	-0.53613281	+6.50390625	-11.53564453	+13.35937500	+1924	+6.51269531	-10.93359375	-0.50097656	+37.77099609	+8.81103516	-51.56982422	+1016
+1457971275.99850010	+8.41552734	-7.41357422	-0.72509766	+59.30419922	-9.20654297	-46.77978516	+2428	+8.13427734	-6.64453125	-0.54052734	+6.50390625	-11.51367188	+13.33740234	+1924	+6.51269531	-10.93359375	-0.50097656	+37.79296875	+8.81103516	-51.56982422	+1016
+1457971276.00270010	+8.41552734	-7.41357422	-0.72949219	+59.30419922	-9.18457031	-46.75781250	+2428	+8.13427734	-6.64453125	-0.54052734	+6.52587891	-11.49169922	+13.31542969	+1924	+6.51708984	-10.93359375	-0.50097656	+37.79296875	+8.83300781	-51.56982422	+1016
+1457971276.00679990	+8.41992188	-7.41796875	-0.73828125	+59.32617188	-9.07470703	-46.66992188	+2432	+8.13427734	-6.64892578	-0.54931641	+6.54785156	-11.40380859	+13.22753906	+1928	+6.51708984	-10.93359375	-0.50097656	+37.81494141	+8.89892578	-51.54785156	+1020
+1457971276.01099990	+8.41992188	-7.41796875	-0.75146484	+59.34814453	-8.94287109	-46.58203125	+2432	+8.13427734	-6.64892578	-0.55810547	+6.54785156	-11.33789063	+13.16162109	+1928	+6.52148438	-10.93359375	-0.50537109	+37.81494141	+8.94287109	-51.52587891	+1020
+1457971276.01519990	+8.41992188	-7.42236328	-0.76464844	+59.34814453	-8.83300781	-46.47216797	+2432	+8.13427734	-6.65332031	-0.56689453	+6.56982422	-11.22802734	+13.07373047	+1928	+6.52587891	-10.93359375	-0.50537109	+37.83691406	+9.00878906	-51.48193359	+1020
+1457971276.02350000	+8.41992188	-7.43115234	-0.81738281	+59.32617188	-8.26171875	-45.98876953	+2436	+8.13427734	-6.66210938	-0.61083984	+6.59179688	-10.78857422	+12.76611328	+1932	+6.53466797	-10.93359375	-0.51855469	+37.83691406	+9.29443359	-51.28417969	+1024
+1457971276.03180000	+8.41552734	-7.43554688	-0.87890625	+59.26025391	-7.66845703	-45.48339844	+2432	+8.13427734	-6.66650391	-0.66357422	+6.56982422	-10.23925781	+12.41455078	+1928	+6.53906250	-10.92919922	-0.54492188	+37.83691406	+9.71191406	-50.95458984	+1032
+1457971276.04020000	+8.41113281	-7.43994141	-0.93603516	+59.17236328	-7.11914063	-45.06591797	+2420	+8.13427734	-6.67089844	-0.71191406	+6.50390625	-9.71191406	+12.06298828	+1924	+6.53906250	-10.92919922	-0.58886719	+37.79296875	+10.19531250	-50.55908203	+1040
+1457971276.04430010	+8.41113281	-7.43994141	-0.96679688	+59.12841797	-6.81152344	-44.84619141	+2412	+8.13427734	-6.67089844	-0.74267578	+6.48193359	-9.42626953	+11.86523438	+1920	+6.53466797	-10.92480469	-0.61962891	+37.74902344	+10.50292969	-50.27343750	+1044
+1457971276.04850010	+8.41113281	-7.43994141	-0.99316406	+59.10644531	-6.54785156	-44.69238281	+2400	+8.13427734	-6.66650391	-0.76904297	+6.45996094	-9.20654297	+11.66748047	+1912	+6.53027344	-10.92041016	-0.64599609	+37.70507813	+10.76660156	-50.05371094	+1044
+1457971276.05270000	+8.40673828	-7.43994141	-1.02392578	+59.08447266	-6.30615234	-44.45068359	+2388	+8.12988281	-6.66650391	-0.79980469	+6.43798828	-8.98681641	+11.55761719	+1904	+6.52587891	-10.91601563	-0.67675781	+37.66113281	+10.98632813	-49.83398438	+1048
+1457971276.05679990	+8.40673828	-7.43994141	-1.06347656	+59.06250000	-5.99853516	-44.25292969	+2376	+8.12988281	-6.66210938	-0.83056641	+6.45996094	-8.72314453	+11.33789063	+1900	+6.52587891	-10.91162109	-0.71630859	+37.61718750	+11.22802734	-49.61425781	+1052
+1457971276.06100010	+8.40673828	-7.43554688	-1.08984375	+59.06250000	-5.73486328	-44.12109375	+2360	+8.12988281	-6.65771484	-0.85693359	+6.50390625	-8.59130859	+11.09619141	+1888	+6.52587891	-10.90283203	-0.74707031	+37.57324219	+11.42578125	-49.48242188	+1056
+1457971276.06510000	+8.40673828	-7.43554688	-1.12939453	+59.06250000	-5.47119141	-43.92333984	+2348	+8.13427734	-6.65332031	-0.89648438	+6.52587891	-8.39355469	+10.94238281	+1880	+6.52587891	-10.89843750	-0.78222656	+37.55126953	+11.60156250	-49.32861328	+1060
+1457971276.06929990	+8.40673828	-7.43554688	-1.17333984	+59.04052734	-5.11962891	-43.76953125	+2332	+8.13427734	-6.64453125	-0.94042969	+6.63574219	-8.19580078	+10.61279297	+1876	+6.53027344	-10.88525391	-0.82177734	+37.52929688	+11.82128906	-49.21875000	+1072
+1457971276.07349990	+8.40673828	-7.43554688	-1.20410156	+59.08447266	-4.79003906	-43.68164063	+2312	+8.13427734	-6.63574219	-0.96679688	+6.76757813	-8.15185547	+10.28320313	+1860	+6.53906250	-10.87646484	-0.85693359	+37.48535156	+12.01904297	-49.17480469	+1076
+1457971276.07760000	+8.41113281	-7.43115234	-1.25683594	+59.10644531	-4.48242188	-43.46191406	+2296	+8.13867188	-6.63134766	-1.02392578	+6.89941406	-7.93212891	+10.10742188	+1852	+6.54785156	-10.86328125	-0.89648438	+37.46337891	+12.17285156	-49.13085938	+1084
+1457971276.08180000	+8.41552734	-7.43554688	-1.30517578	+59.06250000	-4.10888672	-43.33007813	+2276	+8.13867188	-6.61816406	-1.06787109	+7.11914063	-7.82226563	+9.73388672	+1840	+6.56542969	-10.85009766	-0.94921875	+37.44140625	+12.43652344	-49.08691406	+1096
+1457971276.08600000	+8.41992188	-7.43115234	-1.34912109	+59.08447266	-3.73535156	-43.24218750	+2256	+8.14306641	-6.60937500	-1.10302734	+7.38281250	-7.80029297	+9.29443359	+1824	+6.57861328	-10.83691406	-0.98437500	+37.37548828	+12.63427734	-49.15283203	+1104
+1457971276.09010000	+8.42871094	-7.42675781	-1.41503906	+59.10644531	-3.36181641	-43.00048828	+2236	+8.14746094	-6.59619141	-1.16894531	+7.66845703	-7.60253906	+9.03076172	+1820	+6.59619141	-10.81933594	-1.03710938	+37.35351563	+12.81005859	-49.15283203	+1116
+1457971276.09850000	+8.43750000	-7.43115234	-1.52929688	+58.99658203	-2.41699219	-42.82470703	+2192	+8.15185547	-6.56982422	-1.27001953	+8.43750000	-7.47070313	+7.99804688	+1788	+6.64453125	-10.77978516	-1.14257813	+37.19970703	+13.31542969	-49.30664063	+1140
+1457971276.10260010	+8.45068359	-7.42675781	-1.60400391	+59.04052734	-1.97753906	-42.60498047	+2172	+8.16503906	-6.55224609	-1.34912109	+8.89892578	-7.25097656	+7.62451172	+1780	+6.66210938	-10.76220703	-1.19970703	+37.11181641	+13.53515625	-49.32861328	+1152
+1457971276.10680010	+8.45507813	-7.43994141	-1.67871094	+58.86474609	-1.40625000	-42.49511719	+2152	+8.16503906	-6.53906250	-1.41503906	+9.36035156	-7.11914063	+6.98730469	+1764	+6.68847656	-10.74902344	-1.25244141	+37.02392578	+13.79882813	-49.41650391	+1160
+1457971276.11100010	+8.46826172	-7.43554688	-1.74902344	+58.82080078	-0.85693359	-42.38525391	+2132	+8.17382813	-6.51708984	-1.47656250	+9.97558594	-7.05322266	+6.35009766	+1752	+6.71044922	-10.73144531	-1.30517578	+36.82617188	+14.08447266	-49.57031250	+1168
+1457971276.11509990	+8.48144531	-7.43115234	-1.83251953	+58.79882813	-0.30761719	-42.20947266	+2120	+8.19140625	-6.49511719	-1.56005859	+10.63476563	-6.85546875	+5.84472656	+1740	+6.73242188	-10.70947266	-1.37109375	+36.67236328	+14.34814453	-49.59228516	+1180
+1457971276.11929990	+8.49023438	-7.43994141	-1.91601563	+58.55712891	+0.32958984	-42.07763672	+2100	+8.19580078	-6.48193359	-1.63916016	+11.20605469	-6.67968750	+5.14160156	+1724	+6.75878906	-10.69189453	-1.43701172	+36.47460938	+14.63378906	-49.65820313	+1192
+1457971276.12350010	+8.50341797	-7.43115234	-1.99951172	+58.46923828	+0.94482422	-41.98974609	+2088	+8.20458984	-6.45117188	-1.71826172	+11.93115234	-6.54785156	+4.46044922	+1716	+6.78076172	-10.66552734	-1.49853516	+36.23291016	+14.94140625	-49.79003906	+1204
+1457971276.12760000	+8.52539063	-7.42236328	-2.09179688	+58.38134766	+1.53808594	-41.87988281	+2080	+8.22656250	-6.42041016	-1.81054688	+12.74414063	-6.37207031	+3.84521484	+1708	+6.80273438	-10.63916016	-1.57763672	+36.01318359	+15.20507813	-49.83398438	+1220
+1457971276.13179990	+8.53857422	-7.43115234	-2.18408203	+58.11767578	+2.21923828	-41.81396484	+2064	+8.23535156	-6.40283203	-1.89843750	+13.35937500	-6.17431641	+3.09814453	+1696	+6.82910156	-10.62158203	-1.65234375	+35.74951172	+15.49072266	-49.94384766	+1232
+1457971276.13590000	+8.56054688	-7.41796875	-2.27636719	+58.00781250	+2.87841797	-41.74804688	+2056	+8.25292969	-6.36328125	-1.99072266	+14.19433594	-5.97656250	+2.43896484	+1696	+6.84667969	-10.59082031	-1.72265625	+35.41992188	+15.82031250	-50.07568359	+1248
+1457971276.14010000	+8.58691406	-7.40917969	-2.36865234	+57.87597656	+3.51562500	-41.74804688	+2052	+8.27929688	-6.32373047	-2.08300781	+15.09521484	-5.82275391	+1.73583984	+1692	+6.86865234	-10.56445313	-1.80175781	+35.09033203	+16.08398438	-50.16357422	+1264
+1457971276.14430000	+8.60449219	-7.40917969	-2.46533203	+57.59033203	+4.19677734	-41.74804688	+2044	+8.29248047	-6.30615234	-2.17968750	+15.71044922	-5.60302734	+1.03271484	+1684	+6.89062500	-10.54248047	-1.88085938	+34.73876953	+16.36962891	-50.27343750	+1280
+1457971276.14840010	+8.63085938	-7.39160156	-2.56201172	+57.43652344	+4.85595703	-41.77001953	+2044	+8.31884766	-6.25781250	-2.28076172	+16.54541016	-5.33935547	+0.41748047	+1688	+6.91259766	-10.51171875	-1.95556641	+34.38720703	+16.67724609	-50.40527344	+1296
+1457971276.15260000	+8.66162109	-7.37402344	-2.65429688	+57.28271484	+5.44921875	-41.83593750	+2044	+8.34960938	-6.20947266	-2.36865234	+17.44628906	-5.25146484	-0.30761719	+1692	+6.93896484	-10.48095703	-2.04345703	+34.01367188	+16.89697266	-50.49316406	+1312
+1457971276.15680000	+8.68798828	-7.36962891	-2.75537109	+56.95312500	+6.10839844	-41.92382813	+2044	+8.37158203	-6.18310547	-2.46972656	+18.01757813	-5.00976563	-0.92285156	+1692	+6.96093750	-10.45019531	-2.12695313	+33.64013672	+17.13867188	-50.58105469	+1332
+1457971276.16090010	+8.71875000	-7.34326172	-2.85644531	+56.79931641	+6.74560547	-41.96777344	+2048	+8.40234375	-6.13037109	-2.57958984	+18.76464844	-4.74609375	-1.47216797	+1704	+6.98291016	-10.41064453	-2.21044922	+33.26660156	+17.38037109	-50.69091797	+1356
+1457971276.16510010	+8.75830078	-7.32128906	-2.94433594	+56.60156250	+7.31689453	-42.20947266	+2052	+8.44189453	-6.07763672	-2.66308594	+19.57763672	-4.68017578	-2.17529297	+1712	+7.00927734	-10.37109375	-2.29394531	+32.87109375	+17.57812500	-50.84472656	+1376
+1457971276.17339990	+8.82861328	-7.27734375	-3.14648438	+56.07421875	+8.50341797	-42.45117188	+2068	+8.50781250	-5.98535156	-2.86962891	+20.76416016	-4.21875000	-3.16406250	+1736	+7.07080078	-10.29199219	-2.45654297	+32.08007813	+17.99560547	-51.13037109	+1420
+1457971276.17759990	+8.87255859	-7.24658203	-3.22558594	+55.83251953	+9.05273438	-42.73681641	+2080	+8.55175781	-5.92822266	-2.94873047	+21.44531250	-4.19677734	-3.82324219	+1748	+7.10156250	-10.24804688	-2.53564453	+31.68457031	+18.14941406	-51.28417969	+1444
+1457971276.18179990	+8.91210938	-7.22460938	-3.32226563	+55.50292969	+9.55810547	-42.91259766	+2088	+8.59130859	-5.88867188	-3.04541016	+21.86279297	-4.02099609	-4.26269531	+1760	+7.13671875	-10.20849609	-2.61474609	+31.26708984	+18.30322266	-51.43798828	+1468
+1457971276.19010000	+9.00878906	-7.15429688	-3.50244141	+54.97558594	+10.59082031	-43.33007813	+2116	+8.68359375	-5.77001953	-3.22558594	+22.93945313	-3.75732422	-5.20751953	+1796	+7.21582031	-10.09863281	-2.77294922	+30.56396484	+18.54492188	-51.72363281	+1520
+1457971276.19429990	+9.05273438	-7.12353516	-3.59472656	+54.62402344	+11.05224609	-43.48388672	+2128	+8.72753906	-5.72167969	-3.31787109	+23.29101563	-3.62548828	-5.53710938	+1812	+7.25537109	-10.05029297	-2.84765625	+30.14648438	+18.63281250	-51.89941406	+1548
+1457971276.19840000	+9.10546875	-7.07958984	-3.69580078	+54.40429688	+11.55761719	-43.54980469	+2144	+8.77587891	-5.65576172	-3.41894531	+23.73046875	-3.40576172	-5.82275391	+1832	+7.30371094	-9.98437500	-2.92675781	+29.83886719	+18.72070313	-52.00927734	+1576
+1457971276.20260000	+9.16259766	-7.04003906	-3.76611328	+54.07470703	+12.04101563	-43.85742188	+2156	+8.82861328	-5.59423828	-3.48925781	+24.14794922	-3.40576172	-6.28417969	+1844	+7.35205078	-9.92724609	-2.98828125	+29.46533203	+18.76464844	-52.22900391	+1600
+1457971276.20680000	+9.21533203	-6.99609375	-3.84960938	+53.72314453	+12.45849609	-43.98925781	+2168	+8.88134766	-5.54150391	-3.57275391	+24.41162109	-3.31787109	-6.56982422	+1860	+7.40478516	-9.87011719	-3.05419922	+29.09179688	+18.80859375	-52.44873047	+1624
+1457971276.21090010	+9.27685547	-6.95214844	-3.94189453	+53.43750000	+12.91992188	-44.05517578	+2180	+8.93408203	-5.47558594	-3.66503906	+24.76318359	-3.14208984	-6.76757813	+1876	+7.46191406	-9.79980469	-3.12451172	+28.80615234	+18.85253906	-52.58056641	+1648
+1457971276.21919990	+9.39111328	-6.85546875	-4.09130859	+52.71240234	+13.71093750	-44.36279297	+2200	+9.04833984	-5.34375000	-3.81005859	+25.26855469	-3.07617188	-7.33886719	+1900	+7.57617188	-9.66357422	-3.24316406	+28.08105469	+18.85253906	-52.93212891	+1692
+1457971276.22340010	+9.45703125	-6.80273438	-4.17919922	+52.42675781	+14.12841797	-44.38476563	+2208	+9.10546875	-5.27343750	-3.89355469	+25.51025391	-2.94433594	-7.47070313	+1912	+7.63330078	-9.58886719	-3.30908203	+27.81738281	+18.83056641	-52.99804688	+1712
+1457971276.22760010	+9.51855469	-6.75000000	-4.23632813	+52.03125000	+14.52392578	-44.58251953	+2216	+9.16699219	-5.20312500	-3.95068359	+25.72998047	-2.96630859	-7.77832031	+1920	+7.69482422	-9.50976563	-3.36181641	+27.48779297	+18.78662109	-53.17382813	+1732
+1457971276.23169990	+9.58007813	-6.69287109	-4.30664063	+51.67968750	+14.85351563	-44.64843750	+2220	+9.22851563	-5.13281250	-4.02099609	+25.86181641	-2.94433594	-7.93212891	+1924	+7.75195313	-9.43945313	-3.41894531	+27.13623047	+18.72070313	-53.30566406	+1748
+1457971276.23589990	+9.64599609	-6.63574219	-4.38134766	+51.37207031	+15.20507813	-44.67041016	+2224	+9.29003906	-5.05810547	-4.09570313	+26.03759766	-2.87841797	-8.04199219	+1932	+7.81787109	-9.35595703	-3.47607422	+26.85058594	+18.69873047	-53.34960938	+1768
+1457971276.24009990	+9.71191406	-6.57421875	-4.43408203	+50.97656250	+15.53466797	-44.82421875	+2228	+9.35595703	-4.98339844	-4.14404297	+26.16943359	-2.94433594	-8.28369141	+1936	+7.87500000	-9.27685547	-3.52441406	+26.52099609	+18.61083984	-53.45947266	+1784
+1457971276.24420000	+9.77783203	-6.50830078	-4.49560547	+50.64697266	+15.79833984	-44.86816406	+2228	+9.42187500	-4.90429688	-4.20117188	+26.23535156	-2.96630859	-8.39355469	+1940	+7.93652344	-9.19335938	-3.57714844	+26.16943359	+18.52294922	-53.54736328	+1796
+1457971276.24840000	+9.84814453	-6.44677734	-4.55712891	+50.31738281	+16.08398438	-44.89013672	+2228	+9.49218750	-4.82519531	-4.26269531	+26.32324219	-2.94433594	-8.48144531	+1944	+7.99804688	-9.10986328	-3.62988281	+25.90576172	+18.45703125	-53.54736328	+1812
+1457971276.25260000	+9.91406250	-6.38085938	-4.60107422	+49.92187500	+16.34765625	-45.00000000	+2228	+9.56250000	-4.74169922	-4.29785156	+26.38916016	-3.07617188	-8.67919922	+1944	+8.05517578	-9.02197266	-3.67822266	+25.57617188	+18.36914063	-53.56933594	+1824
+1457971276.25670000	+9.97558594	-6.30615234	-4.65380859	+49.61425781	+16.54541016	-45.00000000	+2228	+9.62841797	-4.65820313	-4.34179688	+26.41113281	-3.16406250	-8.76708984	+1948	+8.10791016	-8.93847656	-3.72656250	+25.22460938	+18.28125000	-53.54736328	+1836
+1457971276.26090000	+10.04589844	-6.23144531	-4.70654297	+49.30664063	+16.72119141	-45.00000000	+2228	+9.70312500	-4.57031250	-4.39013672	+26.43310547	-3.22998047	-8.85498047	+1948	+8.16503906	-8.84619141	-3.77929688	+24.96093750	+18.19335938	-53.48144531	+1848
+1457971276.26510000	+10.11181641	-6.15673828	-4.74169922	+48.95507813	+16.89697266	-45.08789063	+2228	+9.77783203	-4.48242188	-4.41210938	+26.41113281	-3.42773438	-9.03076172	+1948	+8.22216797	-8.75390625	-3.81884766	+24.65332031	+18.06152344	-53.43750000	+1860
+1457971276.26920010	+10.18212891	-6.06884766	-4.77685547	+48.66943359	+17.00683594	-45.10986328	+2228	+9.84814453	-4.39013672	-4.43847656	+26.36718750	-3.60351563	-9.09667969	+1948	+8.27490234	-8.66162109	-3.86279297	+24.34570313	+17.92968750	-53.39355469	+1872
+1457971276.27340010	+10.24804688	-5.98974609	-4.81640625	+48.38378906	+17.11669922	-45.10986328	+2228	+9.92724609	-4.30224609	-4.46923828	+26.34521484	-3.75732422	-9.18457031	+1948	+8.33203125	-8.56494141	-3.90673828	+24.08203125	+17.81982422	-53.30566406	+1884
+1457971276.27760000	+10.31396484	-5.90625000	-4.83837891	+48.05419922	+17.20458984	-45.19775391	+2228	+10.00195313	-4.20556641	-4.47802734	+26.25732422	-4.02099609	-9.33837891	+1948	+8.38476563	-8.46826172	-3.94628906	+23.79638672	+17.66601563	-53.23974609	+1896
+1457971276.28169990	+10.38427734	-5.80957031	-4.86035156	+47.81250000	+17.24853516	-45.17578125	+2232	+10.08105469	-4.10888672	-4.49121094	+26.19140625	-4.28466797	-9.38232422	+1952	+8.43750000	-8.37597656	-3.98144531	+23.46679688	+17.51220703	-53.15185547	+1908
+1457971276.28590010	+10.45458984	-5.71728516	-4.88671875	+47.57080078	+17.24853516	-45.17578125	+2232	+10.16015625	-4.01220703	-4.50439453	+26.08154297	-4.54833984	-9.40429688	+1956	+8.49462891	-8.27490234	-4.02099609	+23.24707031	+17.33642578	-53.02001953	+1924
+1457971276.29000000	+10.52050781	-5.62500000	-4.89990234	+47.28515625	+17.24853516	-45.19775391	+2236	+10.23486328	-3.91113281	-4.50000000	+25.97167969	-4.89990234	-9.51416016	+1964	+8.54736328	-8.16943359	-4.04736328	+23.00537109	+17.13867188	-52.91015625	+1936
+1457971276.29419990	+10.58642578	-5.51953125	-4.91308594	+47.10937500	+17.20458984	-45.15380859	+2240	+10.31396484	-3.80566406	-4.49560547	+25.83984375	-5.22949219	-9.51416016	+1976	+8.60009766	-8.06835938	-4.07812500	+22.74169922	+16.94091797	-52.80029297	+1948
+1457971276.29839990	+10.65673828	-5.42285156	-4.92626953	+46.88964844	+17.11669922	-45.13183594	+2244	+10.39306641	-3.70898438	-4.49121094	+25.66406250	-5.58105469	-9.53613281	+1984	+8.65722656	-7.95849609	-4.10888672	+22.58789063	+16.72119141	-52.64648438	+1964
+1457971276.30250000	+10.72265625	-5.32177734	-4.92187500	+46.64794922	+17.02880859	-45.17578125	+2252	+10.47216797	-3.60791016	-4.46923828	+25.48828125	-6.02050781	-9.58007813	+2000	+8.71435547	-7.85302734	-4.12207031	+22.36816406	+16.41357422	-52.58056641	+1972
+1457971276.31090000	+10.86328125	-5.10644531	-4.91748047	+46.29638672	+16.69921875	-45.15380859	+2268	+10.62597656	-3.39697266	-4.43847656	+25.11474609	-6.83349609	-9.47021484	+2028	+8.83740234	-7.62890625	-4.15722656	+22.03857422	+15.84228516	-52.33886719	+2000
+1457971276.31500010	+10.93359375	-4.99658203	-4.89990234	+46.09863281	+16.52343750	-45.17578125	+2280	+10.70507813	-3.29589844	-4.40771484	+24.87304688	-7.31689453	-9.44824219	+2044	+8.89453125	-7.51904297	-4.16162109	+21.86279297	+15.46875000	-52.25097656	+2008
+1457971276.31920000	+10.99951172	-4.88232422	-4.88671875	+45.94482422	+16.30371094	-45.10986328	+2288	+10.78417969	-3.18164063	-4.38134766	+24.67529297	-7.75634766	-9.33837891	+2060	+8.95605469	-7.40478516	-4.16601563	+21.70898438	+15.13916016	-52.14111328	+2016
+1457971276.32340000	+11.06982422	-4.77246094	-4.87792969	+45.79101563	+16.06201172	-45.04394531	+2300	+10.85888672	-3.08496094	-4.35498047	+24.38964844	-8.19580078	-9.18457031	+2072	+9.02197266	-7.28173828	-4.17041016	+21.64306641	+14.74365234	-51.96533203	+2028
+1457971276.32750010	+11.14013672	-4.65820313	-4.84716797	+45.61523438	+15.79833984	-45.06591797	+2312	+10.93359375	-2.97949219	-4.31542969	+24.10400391	-8.70117188	-9.07470703	+2084	+9.08789063	-7.16308594	-4.16162109	+21.55517578	+14.30419922	-51.87744141	+2036
+1457971276.33170010	+11.21044922	-4.54394531	-4.82080078	+45.48339844	+15.49072266	-45.02197266	+2320	+11.00830078	-2.86962891	-4.27587891	+23.86230469	-9.16259766	-8.89892578	+2100	+9.14941406	-7.04443359	-4.15722656	+21.44531250	+13.88671875	-51.74560547	+2040
+1457971276.33590010	+11.28076172	-4.42968750	-4.79443359	+45.32958984	+15.18310547	-44.97802734	+2332	+11.07861328	-2.76855469	-4.24072266	+23.53271484	-9.60205078	-8.67919922	+2108	+9.21533203	-6.91699219	-4.15283203	+21.42333984	+13.44726563	-51.54785156	+2048
+1457971276.33999990	+11.35107422	-4.31542969	-4.75488281	+45.17578125	+14.83154297	-44.97802734	+2340	+11.15332031	-2.66308594	-4.18798828	+23.24707031	-10.10742188	-8.50341797	+2120	+9.28564453	-6.79394531	-4.13085938	+21.37939453	+12.94189453	-51.45996094	+2056
+1457971276.34419990	+11.41699219	-4.19677734	-4.71533203	+45.02197266	+14.47998047	-44.93408203	+2352	+11.22363281	-2.55322266	-4.14404297	+22.98339844	-10.56884766	-8.23974609	+2128	+9.34716797	-6.67089844	-4.11328125	+21.29150391	+12.48046875	-51.30615234	+2060
+1457971276.34840010	+11.48291016	-4.07812500	-4.68017578	+44.89013672	+14.12841797	-44.86816406	+2356	+11.29394531	-2.45214844	-4.09570313	+22.63183594	-11.00830078	-7.95410156	+2132	+9.41308594	-6.54345703	-4.09570313	+21.29150391	+12.01904297	-51.08642578	+2064
+1457971276.35250000	+11.55322266	-3.96386719	-4.63183594	+44.75830078	+13.73291016	-44.84619141	+2364	+11.36425781	-2.34667969	-4.03857422	+22.32421875	-11.49169922	-7.71240234	+2140	+9.47460938	-6.42041016	-4.06933594	+21.29150391	+11.51367188	-50.93261719	+2068
+1457971276.35669990	+11.61035156	-3.84082031	-4.58349609	+44.64843750	+13.33740234	-44.78027344	+2372	+11.43017578	-2.23681641	-3.97705078	+22.06054688	-11.97509766	-7.40478516	+2148	+9.53613281	-6.29736328	-4.04736328	+21.22558594	+11.05224609	-50.73486328	+2072
+1457971276.36089990	+11.67626953	-3.72656250	-4.53515625	+44.53857422	+12.94189453	-44.69238281	+2376	+11.49609375	-2.13574219	-3.91992188	+21.70898438	-12.41455078	-7.09716797	+2152	+9.59765625	-6.16992188	-4.02978516	+21.26953125	+10.56884766	-50.49316406	+2076
+1457971276.36500000	+11.74218750	-3.60791016	-4.47802734	+44.40673828	+12.50244141	-44.67041016	+2384	+11.56201172	-2.03027344	-3.85400391	+21.42333984	-12.91992188	-6.81152344	+2156	+9.65917969	-6.04248047	-3.99462891	+21.29150391	+10.04150391	-50.31738281	+2080
+1457971276.36920000	+11.79931641	-3.48925781	-4.41650391	+44.29687500	+12.06298828	-44.64843750	+2388	+11.62353516	-1.91601563	-3.77929688	+21.18164063	-13.42529297	-6.48193359	+2164	+9.71191406	-5.92382813	-3.96386719	+21.22558594	+9.55810547	-50.11962891	+2080
+1457971276.37330010	+11.86083984	-3.37500000	-4.35937500	+44.18701172	+11.60156250	-44.60449219	+2396	+11.68505859	-1.81494141	-3.70898438	+20.87402344	-13.90869141	-6.15234375	+2168	+9.76904297	-5.80078125	-3.93310547	+21.22558594	+9.07470703	-49.87792969	+2084
+1457971276.37750010	+11.91796875	-3.25634766	-4.28906250	+44.09912109	+11.14013672	-44.60449219	+2400	+11.74658203	-1.70507813	-3.62988281	+20.63232422	-14.43603516	-5.84472656	+2176	+9.82617188	-5.67773438	-3.89794922	+21.24755859	+8.54736328	-49.68017578	+2088
+1457971276.38579990	+12.02783203	-3.02343750	-4.15722656	+43.87939453	+10.23925781	-44.56054688	+2416	+11.86083984	-1.48974609	-3.46728516	+20.17089844	-15.49072266	-5.20751953	+2192	+9.93164063	-5.44482422	-3.83203125	+21.22558594	+7.58056641	-49.24072266	+2092
+1457971276.39000010	+12.08496094	-2.90917969	-4.08251953	+43.79150391	+9.77783203	-44.58251953	+2424	+11.91357422	-1.38427734	-3.37939453	+19.95117188	-16.01806641	-4.89990234	+2200	+9.98437500	-5.32617188	-3.79687500	+21.24755859	+7.03125000	-49.02099609	+2096
+1457971276.39420010	+12.13330078	-2.79492188	-4.00781250	+43.68164063	+9.31640625	-44.60449219	+2432	+11.96630859	-1.27001953	-3.28271484	+19.79736328	-16.61132813	-4.57031250	+2216	+10.02832031	-5.21630859	-3.75732422	+21.18164063	+6.54785156	-48.82324219	+2100
+1457971276.39829990	+12.18164063	-2.68505859	-3.93310547	+43.54980469	+8.85498047	-44.60449219	+2444	+12.01904297	-1.16894531	-3.19042969	+19.55566406	-17.18261719	-4.26269531	+2228	+10.07666016	-5.10205078	-3.72656250	+21.20361328	+6.04248047	-48.58154297	+2104
+1457971276.40249990	+12.23437500	-2.57519531	-3.84521484	+43.43994141	+8.34960938	-44.67041016	+2456	+12.07177734	-1.06787109	-3.09375000	+19.37988281	-17.77587891	-3.97705078	+2240	+10.12939453	-4.98779297	-3.68261719	+21.20361328	+5.47119141	-48.40576172	+2112
+1457971276.40669990	+12.28271484	-2.46533203	-3.76611328	+43.28613281	+7.88818359	-44.73632813	+2468	+12.12011719	-0.95800781	-2.99707031	+19.22607422	-18.39111328	-3.64746094	+2256	+10.17333984	-4.88671875	-3.63867188	+21.13769531	+4.94384766	-48.22998047	+2116
+1457971276.41080000	+12.32666016	-2.36425781	-3.68261719	+43.11035156	+7.44873047	-44.78027344	+2476	+12.16406250	-0.86132813	-2.89599609	+19.00634766	-18.96240234	-3.33984375	+2272	+10.22167969	-4.77685547	-3.59912109	+21.11572266	+4.41650391	-47.98828125	+2120
+1457971276.41500000	+12.37939453	-2.25878906	-3.59472656	+42.95654297	+6.98730469	-44.86816406	+2492	+12.21240234	-0.76464844	-2.79931641	+18.80859375	-19.53369141	-3.03222656	+2284	+10.27001953	-4.67138672	-3.55517578	+21.13769531	+3.84521484	-47.81250000	+2128
+1457971276.41919990	+12.41894531	-2.15771484	-3.51123047	+42.80273438	+6.56982422	-44.91210938	+2504	+12.25634766	-0.66357422	-2.69824219	+18.67675781	-20.10498047	-2.70263672	+2300	+10.30957031	-4.57031250	-3.51123047	+21.07177734	+3.33984375	-47.59277344	+2132
+1457971276.42330000	+12.46289063	-2.06542969	-3.43212891	+42.58300781	+6.15234375	-44.93408203	+2516	+12.29589844	-0.57568359	-2.60156250	+18.43505859	-20.63232422	-2.37304688	+2316	+10.35351563	-4.46923828	-3.47167969	+21.04980469	+2.83447266	-47.35107422	+2140
+1457971276.42750000	+12.50683594	-1.96875000	-3.34423828	+42.40722656	+5.73486328	-45.00000000	+2532	+12.34423828	-0.48779297	-2.50488281	+18.21533203	-21.15966797	-2.04345703	+2328	+10.40185547	-4.36376953	-3.41894531	+21.04980469	+2.28515625	-47.17529297	+2148
+1457971276.43170000	+12.54638672	-1.86767578	-3.26074219	+42.25341797	+5.31738281	-45.02197266	+2544	+12.37939453	-0.39111328	-2.40820313	+18.03955078	-21.68701172	-1.66992188	+2344	+10.44140625	-4.26708984	-3.37500000	+20.98388672	+1.77978516	-46.95556641	+2152
+1457971276.43580010	+12.59033203	-1.78417969	-3.17724609	+42.01171875	+4.92187500	-45.06591797	+2556	+12.41894531	-0.31201172	-2.31152344	+17.75390625	-22.19238281	-1.31835938	+2356	+10.48095703	-4.17041016	-3.33105469	+20.93994141	+1.29638672	-46.71386719	+2160
+1457971276.44000010	+12.63427734	-1.70068359	-3.08935547	+41.81396484	+4.54833984	-45.10986328	+2568	+12.46289063	-0.23291016	-2.21923828	+17.49023438	-22.63183594	-0.96679688	+2368	+10.52490234	-4.07812500	-3.27392578	+20.91796875	+0.76904297	-46.53808594	+2168
+1457971276.44409990	+12.66943359	-1.60839844	-3.01025391	+41.66015625	+4.17480469	-45.13183594	+2580	+12.49804688	-0.14941406	-2.13134766	+17.27050781	-23.07128906	-0.57128906	+2380	+10.56445313	-3.98144531	-3.22558594	+20.89599609	+0.28564453	-46.29638672	+2172
+1457971276.44829990	+12.70898438	-1.52929688	-2.92675781	+41.44042969	+3.80126953	-45.13183594	+2588	+12.53320313	-0.07910156	-2.04345703	+16.96289063	-23.48876953	-0.17578125	+2392	+10.60400391	-3.88916016	-3.17724609	+20.87402344	-0.15380859	-46.05468750	+2176
+1457971276.45250010	+12.74853516	-1.45019531	-2.85205078	+41.26464844	+3.49365234	-45.10986328	+2596	+12.56835938	-0.00878906	-1.96435547	+16.65527344	-23.79638672	+0.21972656	+2396	+10.64355469	-3.79687500	-3.12451172	+20.87402344	-0.63720703	-45.85693359	+2180
+1457971276.45660000	+12.78369141	-1.36230469	-2.77294922	+41.17675781	+3.16406250	-45.08789063	+2608	+12.60351563	+0.07031250	-1.88085938	+16.41357422	-24.16992188	+0.63720703	+2408	+10.67871094	-3.70898438	-3.07617188	+20.85205078	-1.05468750	-45.63720703	+2184
+1457971276.46499990	+12.84960938	-1.21728516	-2.62353516	+40.82519531	+2.52685547	-45.02197266	+2616	+12.66503906	+0.19335938	-1.73144531	+15.71044922	-24.78515625	+1.49414063	+2416	+10.75341797	-3.53759766	-2.97509766	+20.85205078	-1.88964844	-45.17578125	+2188
+1457971276.46910000	+12.88476563	-1.13818359	-2.54882813	+40.75927734	+2.19726563	-45.00000000	+2620	+12.69580078	+0.26367188	-1.65234375	+15.42480469	-25.13671875	+1.93359375	+2424	+10.78417969	-3.44970703	-2.92675781	+20.85205078	-2.30712891	-44.97802734	+2188
+1457971276.47330000	+12.91552734	-1.07226563	-2.47412109	+40.60546875	+1.86767578	-44.97802734	+2620	+12.72656250	+0.32080078	-1.57324219	+15.07324219	-25.48828125	+2.35107422	+2428	+10.81933594	-3.37500000	-2.87402344	+20.83007813	-2.70263672	-44.75830078	+2188
+1457971276.47750000	+12.94628906	-1.00634766	-2.40820313	+40.45166016	+1.62597656	-44.95605469	+2616	+12.75292969	+0.37792969	-1.51171875	+14.72167969	-25.70800781	+2.76855469	+2432	+10.85009766	-3.29589844	-2.83007813	+20.85205078	-3.07617188	-44.58251953	+2184
+1457971276.48160000	+12.97265625	-0.93164063	-2.34228516	+40.40771484	+1.34033203	-44.91210938	+2616	+12.77929688	+0.43945313	-1.44140625	+14.43603516	-26.03759766	+3.18603516	+2436	+10.88085938	-3.21679688	-2.78173828	+20.87402344	-3.47167969	-44.38476563	+2184
+1457971276.48580000	+12.99902344	-0.87011719	-2.27636719	+40.27587891	+1.07666016	-44.86816406	+2612	+12.80566406	+0.49218750	-1.37109375	+14.06250000	-26.34521484	+3.60351563	+2436	+10.91162109	-3.14648438	-2.73339844	+20.85205078	-3.84521484	-44.20898438	+2180
+1457971276.49000000	+13.02539063	-0.80859375	-2.21484375	+40.16601563	+0.87890625	-44.80224609	+2608	+12.82763672	+0.54052734	-1.30957031	+13.71093750	-26.54296875	+4.04296875	+2436	+10.93798828	-3.07617188	-2.69384766	+20.85205078	-4.15283203	-44.01123047	+2176
+1457971276.49410010	+13.04736328	-0.74267578	-2.15332031	+40.07812500	+0.61523438	-44.78027344	+2608	+12.84960938	+0.59765625	-1.24365234	+13.38134766	-26.87255859	+4.46044922	+2440	+10.96435547	-3.00146484	-2.64990234	+20.85205078	-4.50439453	-43.85742188	+2172
+1457971276.49830010	+13.06933594	-0.68994141	-2.08740234	+39.94628906	+0.35156250	-44.78027344	+2604	+12.87158203	+0.64160156	-1.17333984	+13.00781250	-27.22412109	+4.85595703	+2444	+10.98632813	-2.93994141	-2.61035156	+20.80810547	-4.83398438	-43.70361328	+2164
+1457971276.50250010	+13.09130859	-0.63720703	-2.03027344	+39.81445313	+0.17578125	-44.73632813	+2600	+12.89355469	+0.68994141	-1.11181641	+12.63427734	-27.46582031	+5.25146484	+2444	+11.01269531	-2.87841797	-2.57080078	+20.78613281	-5.11962891	-43.54980469	+2156
+1457971276.50659990	+13.10888672	-0.58007813	-1.97314453	+39.72656250	-0.04394531	-44.73632813	+2600	+12.91113281	+0.73828125	-1.04589844	+12.28271484	-27.79541016	+5.64697266	+2448	+11.03466797	-2.81689453	-2.53125000	+20.78613281	-5.44921875	-43.41796875	+2152
+1457971276.51079990	+13.13085938	-0.53173828	-1.91601563	+39.55078125	-0.21972656	-44.73632813	+2596	+12.93310547	+0.77783203	-0.97998047	+11.88720703	-28.12500000	+6.04248047	+2452	+11.05664063	-2.76416016	-2.49609375	+20.69824219	-5.73486328	-43.28613281	+2144
+1457971276.51910000	+13.16162109	-0.43505859	-1.81494141	+39.26513672	-0.48339844	-44.69238281	+2588	+12.96826172	+0.86132813	-0.86132813	+11.14013672	-28.67431641	+6.81152344	+2452	+11.09179688	-2.66308594	-2.43457031	+20.58837891	-6.19628906	-43.02246094	+2124
+1457971276.52329990	+13.17480469	-0.39550781	-1.76660156	+39.08935547	-0.63720703	-44.67041016	+2584	+12.98583984	+0.89648438	-0.79980469	+10.72265625	-28.93798828	+7.20703125	+2456	+11.10937500	-2.61474609	-2.40380859	+20.50048828	-6.39404297	-42.91259766	+2112
+1457971276.52740000	+13.18798828	-0.35595703	-1.72265625	+38.91357422	-0.70312500	-44.62646484	+2580	+12.99902344	+0.93164063	-0.74707031	+10.30517578	-29.17968750	+7.60253906	+2456	+11.12255859	-2.57080078	-2.37744141	+20.41259766	-6.59179688	-42.78076172	+2104
+1457971276.53160000	+13.20117188	-0.31201172	-1.67871094	+38.75976563	-0.81298828	-44.60449219	+2576	+13.01660156	+0.96679688	-0.68554688	+9.88769531	-29.44335938	+8.02001953	+2460	+11.13574219	-2.52246094	-2.35107422	+20.34667969	-6.76757813	-42.64892578	+2092
+1457971276.53580000	+13.20996094	-0.28125000	-1.63476563	+38.56201172	-0.92285156	-44.58251953	+2572	+13.03417969	+0.99316406	-0.62841797	+9.42626953	-29.68505859	+8.41552734	+2460	+11.14892578	-2.48291016	-2.32470703	+20.23681641	-6.89941406	-42.53906250	+2080
+1457971276.53990010	+13.22314453	-0.24609375	-1.59082031	+38.34228516	-0.98876953	-44.56054688	+2568	+13.05175781	+1.01953125	-0.58007813	+8.94287109	-29.88281250	+8.83300781	+2464	+11.16210938	-2.44775391	-2.29833984	+20.12695313	-7.05322266	-42.45117188	+2072
+1457971276.54410000	+13.23632813	-0.21093750	-1.55566406	+38.16650391	-1.03271484	-44.49462891	+2568	+13.06494141	+1.05029297	-0.53173828	+8.48144531	-30.05859375	+9.27246094	+2464	+11.17529297	-2.40820313	-2.27636719	+20.03906250	-7.16308594	-42.29736328	+2060
+1457971276.54830000	+13.24951172	-0.18457031	-1.52050781	+37.94677734	-1.05468750	-44.42871094	+2564	+13.08251953	+1.07226563	-0.48339844	+7.97607422	-30.19042969	+9.68994141	+2464	+11.18847656	-2.37304688	-2.25000000	+19.90722656	-7.25097656	-42.16552734	+2048
+1457971276.55240010	+13.26269531	-0.15820313	-1.48974609	+37.72705078	-1.05468750	-44.34082031	+2560	+13.10009766	+1.09423828	-0.44384766	+7.44873047	-30.27832031	+10.15136719	+2460	+11.19726563	-2.33789063	-2.22802734	+19.77539063	-7.33886719	-42.03369141	+2036
+1457971276.55660010	+13.27148438	-0.12744141	-1.46337891	+37.52929688	-1.03271484	-44.23095703	+2556	+13.11328125	+1.11621094	-0.40429688	+6.89941406	-30.34423828	+10.59082031	+2460	+11.20605469	-2.30273438	-2.21044922	+19.66552734	-7.38281250	-41.87988281	+2028
+1457971276.56489990	+13.29345703	-0.07910156	-1.40625000	+37.04589844	-1.01074219	-43.94531250	+2552	+13.14843750	+1.14697266	-0.33837891	+5.69091797	-30.38818359	+11.57958984	+2460	+11.22363281	-2.23242188	-2.16650391	+19.40185547	-7.49267578	-41.55029297	+2004
+1457971276.56909990	+13.30664063	-0.05273438	-1.38427734	+36.84814453	-0.98876953	-43.79150391	+2548	+13.16601563	+1.16015625	-0.30761719	+5.03173828	-30.36621094	+12.08496094	+2456	+11.23242188	-2.19726563	-2.14453125	+19.29199219	-7.51464844	-41.35253906	+1996
+1457971276.57329990	+13.31542969	-0.03515625	-1.36230469	+36.58447266	-0.94482422	-43.61572266	+2544	+13.18359375	+1.16894531	-0.28125000	+4.32861328	-30.32226563	+12.61230469	+2456	+11.24121094	-2.16650391	-2.12695313	+19.16015625	-7.53662109	-41.17675781	+1984
+1457971276.57740000	+13.32861328	-0.01757813	-1.34472656	+36.34277344	-0.87890625	-43.43994141	+2536	+13.20117188	+1.17773438	-0.25927734	+3.60351563	-30.21240234	+13.16162109	+2452	+11.24560547	-2.13574219	-2.10937500	+19.00634766	-7.55859375	-40.97900391	+1972
+1457971276.58579990	+13.35498047	+0.01757813	-1.31396484	+35.83740234	-0.70312500	-43.00048828	+2524	+13.23632813	+1.18212891	-0.22412109	+2.02148438	-29.88281250	+14.28222656	+2444	+11.25439453	-2.07421875	-2.07421875	+18.72070313	-7.49267578	-40.53955078	+1952
+1457971276.58990000	+13.36816406	+0.03515625	-1.30517578	+35.57373047	-0.59326172	-42.75878906	+2516	+13.25390625	+1.18652344	-0.21093750	+1.20849609	-29.66308594	+14.89746094	+2440	+11.25878906	-2.03906250	-2.06103516	+18.56689453	-7.44873047	-40.29785156	+1940
+1457971276.59410000	+13.37695313	+0.05273438	-1.29638672	+35.35400391	-0.50537109	-42.51708984	+2512	+13.27148438	+1.17773438	-0.19335938	+0.28564453	-29.48730469	+15.49072266	+2436	+11.26318359	-2.00830078	-2.04345703	+18.41308594	-7.40478516	-40.07812500	+1928
+1457971276.59820010	+13.38574219	+0.06591797	-1.28320313	+35.06835938	-0.41748047	-42.27539063	+2504	+13.28906250	+1.17333984	-0.18017578	-0.63720703	-29.26757813	+16.14990234	+2436	+11.26318359	-1.98193359	-2.03027344	+18.23730469	-7.36083984	-39.83642578	+1916
+1457971276.60240010	+13.39892578	+0.07910156	-1.27441406	+34.80468750	-0.30761719	-42.01171875	+2496	+13.30664063	+1.16894531	-0.17138672	-1.58203125	-28.98193359	+16.78710938	+2436	+11.26757813	-1.95556641	-2.01708984	+18.08349609	-7.29492188	-39.59472656	+1904
+1457971276.60660000	+13.41210938	+0.09228516	-1.26562500	+34.56298828	-0.26367188	-41.79199219	+2488	+13.32421875	+1.15576172	-0.15820313	-2.63671875	-28.76220703	+17.46826172	+2440	+11.26757813	-1.92480469	-2.00390625	+17.92968750	-7.22900391	-39.37500000	+1896
+1457971276.61069990	+13.42089844	+0.10107422	-1.25244141	+34.27734375	-0.19775391	-41.57226563	+2480	+13.34619141	+1.14697266	-0.14501953	-3.66943359	-28.52050781	+18.12744141	+2440	+11.27197266	-1.90283203	-1.99072266	+17.73193359	-7.16308594	-39.15527344	+1884
+1457971276.61490010	+13.42968750	+0.10986328	-1.24804688	+33.99169922	-0.06591797	-41.30859375	+2472	+13.36376953	+1.13818359	-0.13623047	-4.70214844	-28.21289063	+18.80859375	+2444	+11.27197266	-1.88085938	-1.98632813	+17.53417969	-7.05322266	-38.91357422	+1868
+1457971276.61910010	+13.43847656	+0.11865234	-1.23925781	+33.72802734	-0.02197266	-41.11083984	+2464	+13.37695313	+1.12060547	-0.12304688	-5.82275391	-27.97119141	+19.48974609	+2448	+11.27197266	-1.85888672	-1.97314453	+17.33642578	-6.98730469	-38.69384766	+1856
+1457971276.62319990	+13.44726563	+0.12304688	-1.23046875	+33.44238281	+0.02197266	-40.91308594	+2456	+13.39453125	+1.10742188	-0.10986328	-6.94335938	-27.70751953	+20.17089844	+2448	+11.27197266	-1.83691406	-1.96435547	+17.13867188	-6.92138672	-38.49609375	+1844
+1457971276.63159990	+13.45605469	+0.13623047	-1.20849609	+32.89306641	+0.06591797	-40.53955078	+2444	+13.42089844	+1.07666016	-0.07910156	-9.22851563	-27.22412109	+21.55517578	+2460	+11.26757813	-1.79736328	-1.95117188	+16.76513672	-6.76757813	-38.10058594	+1820
+1457971276.63570000	+13.46484375	+0.14062500	-1.19531250	+32.58544922	+0.02197266	-40.42968750	+2440	+13.43408203	+1.06347656	-0.06152344	-10.39306641	-27.02636719	+22.25830078	+2468	+11.26757813	-1.78417969	-1.94238281	+16.52343750	-6.74560547	-37.92480469	+1808
+1457971276.63990000	+13.46923828	+0.14062500	-1.18652344	+32.29980469	+0.04394531	-40.29785156	+2432	+13.44726563	+1.04589844	-0.04833984	-11.53564453	-26.78466797	+22.91748047	+2472	+11.26757813	-1.77099609	-1.94238281	+16.30371094	-6.65771484	-37.74902344	+1796
+1457971276.64410000	+13.47363281	+0.14501953	-1.16894531	+32.01416016	-0.02197266	-40.20996094	+2432	+13.46044922	+1.03271484	-0.03076172	-12.70019531	-26.58691406	+23.59863281	+2480	+11.26757813	-1.75781250	-1.93359375	+16.10595703	-6.65771484	-37.61718750	+1784
+1457971276.65240000	+13.47802734	+0.14501953	-1.13818359	+31.39892578	-0.10986328	-40.07812500	+2424	+13.48242188	+1.00195313	+0.00000000	-14.98535156	-26.12548828	+24.85107422	+2488	+11.26757813	-1.73583984	-1.92480469	+15.64453125	-6.61376953	-37.33154297	+1760
+1457971276.66070010	+13.48242188	+0.14941406	-1.10742188	+30.82763672	-0.26367188	-39.99023438	+2420	+13.50000000	+0.97558594	+0.03515625	-17.20458984	-25.75195313	+26.12548828	+2500	+11.26318359	-1.70947266	-1.91601563	+15.22705078	-6.65771484	-37.11181641	+1736
+1457971276.66910000	+13.48681641	+0.14941406	-1.07226563	+30.25634766	-0.41748047	-39.94628906	+2420	+13.51757813	+0.94921875	+0.06591797	-19.33593750	-25.29052734	+27.31201172	+2512	+11.26318359	-1.68750000	-1.90722656	+14.80957031	-6.70166016	-36.91406250	+1716
+1457971276.67319990	+13.48681641	+0.14941406	-1.05908203	+29.94873047	-0.48339844	-39.94628906	+2420	+13.52197266	+0.93603516	+0.07910156	-20.39062500	-25.07080078	+27.88330078	+2516	+11.25878906	-1.67871094	-1.89843750	+14.58984375	-6.76757813	-36.82617188	+1704
+1457971276.67740010	+13.48681641	+0.14501953	-1.04150391	+29.64111328	-0.54931641	-39.94628906	+2420	+13.53076172	+0.91845703	+0.09228516	-21.42333984	-24.80712891	+28.41064453	+2520	+11.25878906	-1.66992188	-1.89404297	+14.39208984	-6.78955078	-36.73828125	+1696
+1457971276.68150000	+13.48681641	+0.14501953	-1.02832031	+29.37744141	-0.54931641	-39.90234375	+2420	+13.53955078	+0.91406250	+0.10107422	-22.32421875	-24.52148438	+28.93798828	+2524	+11.25439453	-1.65673828	-1.88964844	+14.21630859	-6.83349609	-36.65039063	+1688
+1457971276.68569990	+13.48681641	+0.14501953	-1.01953125	+29.09179688	-0.54931641	-39.88037109	+2420	+13.54394531	+0.90087891	+0.10546875	-23.24707031	-24.21386719	+29.42138672	+2524	+11.25439453	-1.64355469	-1.88525391	+14.04052734	-6.85546875	-36.54052734	+1676
+1457971276.68989990	+13.48681641	+0.14941406	-1.01074219	+28.80615234	-0.54931641	-39.85839844	+2420	+13.54833984	+0.88769531	+0.10986328	-24.16992188	-23.88427734	+29.86083984	+2528	+11.25000000	-1.63476563	-1.88085938	+13.88671875	-6.87744141	-36.45263672	+1668
+1457971276.69400000	+13.48681641	+0.14941406	-1.00195313	+28.54248047	-0.48339844	-39.79248047	+2420	+13.55273438	+0.88330078	+0.10986328	-24.98291016	-23.55468750	+30.32226563	+2528	+11.24560547	-1.62158203	-1.87646484	+13.73291016	-6.89941406	-36.34277344	+1660
+1457971276.70240000	+13.49121094	+0.15380859	-0.98876953	+28.01513672	-0.37353516	-39.70458984	+2420	+13.55712891	+0.85253906	+0.10986328	-26.65283203	-22.87353516	+31.11328125	+2532	+11.23681641	-1.59521484	-1.86328125	+13.44726563	-6.94335938	-36.12304688	+1648
+1457971276.70650010	+13.49121094	+0.15380859	-0.98437500	+27.75146484	-0.24169922	-39.63867188	+2420	+13.56152344	+0.84814453	+0.10986328	-27.37792969	-22.50000000	+31.46484375	+2532	+11.23242188	-1.57763672	-1.85888672	+13.33740234	-6.96533203	-36.01318359	+1640
+1457971276.71070000	+13.49121094	+0.15380859	-0.97998047	+27.48779297	-0.10986328	-39.59472656	+2420	+13.56591797	+0.83496094	+0.10107422	-28.10302734	-22.12646484	+31.79443359	+2532	+11.22802734	-1.56884766	-1.85009766	+13.20556641	-6.96533203	-35.90332031	+1636
+1457971276.71490000	+13.49121094	+0.15380859	-0.97558594	+27.20214844	+0.00000000	-39.55078125	+2416	+13.57031250	+0.82177734	+0.09667969	-28.80615234	-21.77490234	+32.05810547	+2536	+11.21923828	-1.55566406	-1.84570313	+13.09570313	-6.96533203	-35.79345703	+1628
+1457971276.71900010	+13.49121094	+0.15820313	-0.97558594	+26.96044922	+0.17578125	-39.46289063	+2416	+13.57031250	+0.81298828	+0.08789063	-29.44335938	-21.37939453	+32.32177734	+2536	+11.21484375	-1.54248047	-1.84130859	+12.98583984	-6.94335938	-35.66162109	+1624
+1457971276.72320010	+13.49121094	+0.15820313	-0.97558594	+26.69677734	+0.37353516	-39.39697266	+2412	+13.57031250	+0.80419922	+0.07910156	-30.10253906	-20.98388672	+32.54150391	+2536	+11.21044922	-1.52929688	-1.83691406	+12.87597656	-6.89941406	-35.55175781	+1616
+1457971276.72740010	+13.49121094	+0.16259766	-0.97119141	+26.45507813	+0.54931641	-39.33105469	+2408	+13.57031250	+0.79101563	+0.07470703	-30.73974609	-20.65429688	+32.73925781	+2536	+11.20166016	-1.51611328	-1.82812500	+12.76611328	-6.87744141	-35.41992188	+1612
+1457971276.73149990	+13.49121094	+0.16259766	-0.97119141	+26.21337891	+0.74707031	-39.26513672	+2404	+13.57031250	+0.78222656	+0.07470703	-31.37695313	-20.30273438	+32.93701172	+2536	+11.19726563	-1.50292969	-1.82373047	+12.65625000	-6.85546875	-35.31005859	+1604
+1457971276.73990010	+13.49121094	+0.16259766	-0.96240234	+25.70800781	+1.12060547	-39.19921875	+2396	+13.57470703	+0.76464844	+0.07031250	-32.60742188	-19.66552734	+33.28857422	+2536	+11.18847656	-1.48095703	-1.81494141	+12.43652344	-6.78955078	-35.09033203	+1592
+1457971276.74400000	+13.49121094	+0.16259766	-0.95800781	+25.44433594	+1.34033203	-39.15527344	+2392	+13.57910156	+0.75146484	+0.06591797	-33.26660156	-19.33593750	+33.42041016	+2536	+11.17968750	-1.47216797	-1.80615234	+12.28271484	-6.74560547	-34.98046875	+1588
+1457971276.75230000	+13.48681641	+0.16259766	-0.95361328	+24.91699219	+1.77978516	-39.11132813	+2380	+13.58349609	+0.73828125	+0.06591797	-34.51904297	-18.67675781	+33.70605469	+2532	+11.17089844	-1.45019531	-1.80175781	+12.01904297	-6.63574219	-34.76074219	+1576
+1457971276.76070000	+13.48242188	+0.16259766	-0.94921875	+24.41162109	+2.30712891	-39.06738281	+2372	+13.58349609	+0.71630859	+0.07031250	-35.90332031	-18.06152344	+34.03564453	+2536	+11.16210938	-1.43701172	-1.79736328	+11.71142578	-6.48193359	-34.56298828	+1560
+1457971276.76480010	+13.47802734	+0.16259766	-0.94482422	+24.14794922	+2.57080078	-39.06738281	+2368	+13.58789063	+0.71191406	+0.07910156	-36.58447266	-17.73193359	+34.23339844	+2536	+11.15771484	-1.42822266	-1.79296875	+11.57958984	-6.41601563	-34.45312500	+1556
+1457971276.76900010	+13.47363281	+0.15820313	-0.94042969	+23.86230469	+2.83447266	-39.06738281	+2364	+13.58789063	+0.69873047	+0.08789063	-37.37548828	-17.42431641	+34.45312500	+2540	+11.15332031	-1.42382813	-1.79296875	+11.40380859	-6.35009766	-34.36523438	+1548
+1457971276.77320000	+13.47363281	+0.15820313	-0.94042969	+23.55468750	+3.12011719	-39.08935547	+2360	+13.59228516	+0.69433594	+0.09667969	-38.10058594	-17.09472656	+34.67285156	+2540	+11.14892578	-1.41943359	-1.78857422	+11.22802734	-6.28417969	-34.25537109	+1540
+1457971276.77729990	+13.46923828	+0.15380859	-0.93164063	+23.26904297	+3.38378906	-39.13330078	+2360	+13.59228516	+0.68554688	+0.10107422	-38.82568359	-16.69921875	+34.89257813	+2540	+11.14453125	-1.41503906	-1.78857422	+11.05224609	-6.21826172	-34.16748047	+1532
+1457971276.78570010	+13.46044922	+0.14941406	-0.93164063	+22.63183594	+4.08691406	-39.17724609	+2356	+13.60107422	+0.66796875	+0.11425781	-40.40771484	-15.95214844	+35.39794922	+2544	+11.13574219	-1.40185547	-1.78417969	+10.72265625	-6.06445313	-33.96972656	+1520
+1457971276.78979990	+13.45605469	+0.14501953	-0.93164063	+22.32421875	+4.41650391	-39.24316406	+2356	+13.60107422	+0.66357422	+0.11425781	-41.17675781	-15.49072266	+35.66162109	+2544	+11.13574219	-1.39746094	-1.78417969	+10.56884766	-5.97656250	-33.88183594	+1512
+1457971276.79399990	+13.45166016	+0.14501953	-0.93164063	+21.99462891	+4.79003906	-39.28710938	+2356	+13.60107422	+0.65478516	+0.11865234	-41.92382813	-15.07324219	+35.92529297	+2544	+11.13134766	-1.39306641	-1.77978516	+10.39306641	-5.91064453	-33.79394531	+1508
+1457971276.80230000	+13.44287109	+0.14062500	-0.92724609	+21.33544922	+5.51513672	-39.41894531	+2360	+13.60546875	+0.63720703	+0.11865234	-43.46191406	-14.15039063	+36.43066406	+2548	+11.12695313	-1.37988281	-1.77539063	+10.08544922	-5.77880859	-33.61816406	+1496
+1457971276.81069990	+13.43847656	+0.13183594	-0.92724609	+20.65429688	+6.28417969	-39.57275391	+2364	+13.60986328	+0.62402344	+0.11425781	-44.86816406	-13.22753906	+36.93603516	+2544	+11.12255859	-1.36669922	-1.76660156	+9.79980469	-5.69091797	-33.44238281	+1484
+1457971276.81480000	+13.43847656	+0.12744141	-0.92724609	+20.28076172	+6.65771484	-39.66064453	+2368	+13.60986328	+0.61523438	+0.10546875	-45.59326172	-12.74414063	+37.11181641	+2548	+11.12255859	-1.35791016	-1.76220703	+9.66796875	-5.62500000	-33.35449219	+1480
+1457971276.81900000	+13.43847656	+0.12304688	-0.92724609	+19.97314453	+7.05322266	-39.74853516	+2368	+13.60986328	+0.61083984	+0.09667969	-46.18652344	-12.28271484	+37.28759766	+2544	+11.11816406	-1.35351563	-1.76220703	+9.55810547	-5.55908203	-33.26660156	+1472
+1457971276.82320000	+13.43408203	+0.12304688	-0.92724609	+19.66552734	+7.42675781	-39.79248047	+2372	+13.60986328	+0.60205078	+0.08789063	-46.82373047	-11.79931641	+37.46337891	+2548	+11.11816406	-1.34033203	-1.75781250	+9.44824219	-5.49316406	-33.17871094	+1468
+1457971276.82730010	+13.43408203	+0.12304688	-0.92724609	+19.35791016	+7.82226563	-39.83642578	+2368	+13.60986328	+0.58886719	+0.07470703	-47.46093750	-11.35986328	+37.57324219	+2552	+11.11816406	-1.33154297	-1.74902344	+9.33837891	-5.47119141	-33.09082031	+1464
+1457971276.83150010	+13.43408203	+0.12744141	-0.92724609	+19.07226563	+8.12988281	-39.88037109	+2372	+13.60986328	+0.58886719	+0.06591797	-47.98828125	-10.92041016	+37.70507813	+2548	+11.11376953	-1.32275391	-1.74462891	+9.25048828	-5.40527344	-32.98095703	+1460
+1457971276.83559990	+13.43408203	+0.12304688	-0.92285156	+18.76464844	+8.41552734	-39.92431641	+2368	+13.60986328	+0.57568359	+0.05273438	-48.55957031	-10.50292969	+37.83691406	+2552	+11.11376953	-1.31396484	-1.74023438	+9.16259766	-5.33935547	-32.89306641	+1456
+1457971276.84400010	+13.43847656	+0.12304688	-0.91845703	+18.21533203	+9.00878906	-39.96826172	+2364	+13.61425781	+0.56250000	+0.03076172	-49.59228516	-9.71191406	+38.01269531	+2552	+11.10937500	-1.29199219	-1.73144531	+8.96484375	-5.18554688	-32.69531250	+1452
+1457971276.84809990	+13.44287109	+0.12304688	-0.91406250	+17.95166016	+9.25048828	-39.94628906	+2360	+13.61865234	+0.55371094	+0.01757813	-50.09765625	-9.33837891	+38.10058594	+2552	+11.10937500	-1.28320313	-1.72705078	+8.89892578	-5.07568359	-32.58544922	+1448
+1457971276.85229990	+13.44287109	+0.12304688	-0.91845703	+17.70996094	+9.55810547	-39.88037109	+2356	+13.61865234	+0.54492188	+0.00878906	-50.58105469	-8.96484375	+38.18847656	+2552	+11.10498047	-1.27441406	-1.72265625	+8.81103516	-4.98779297	-32.47558594	+1448
+1457971276.85649990	+13.44287109	+0.13183594	-0.91845703	+17.51220703	+9.77783203	-39.85839844	+2348	+13.61425781	+0.54492188	+0.00000000	-50.99853516	-8.63525391	+38.27636719	+2548	+11.10058594	-1.26123047	-1.71826172	+8.72314453	-4.87792969	-32.36572266	+1444
+1457971276.86060000	+13.44287109	+0.13183594	-0.91406250	+17.31445313	+9.97558594	-39.79248047	+2344	+13.61425781	+0.53613281	-0.00439453	-51.43798828	-8.30566406	+38.38623047	+2548	+11.10058594	-1.25244141	-1.71386719	+8.63525391	-4.74609375	-32.23388672	+1444
+1457971276.86480000	+13.44287109	+0.13623047	-0.91845703	+17.11669922	+10.17333984	-39.68261719	+2340	+13.61865234	+0.52734375	-0.01318359	-51.87744141	-7.95410156	+38.49609375	+2548	+11.09619141	-1.24365234	-1.71386719	+8.54736328	-4.63623047	-32.12402344	+1440
+1457971276.86900000	+13.44287109	+0.14062500	-0.91406250	+16.94091797	+10.30517578	-39.59472656	+2336	+13.61865234	+0.52734375	-0.01757813	-52.27294922	-7.64648438	+38.64990234	+2548	+11.09179688	-1.23486328	-1.70947266	+8.45947266	-4.48242188	-32.01416016	+1436
+1457971276.87310000	+13.44287109	+0.13623047	-0.90966797	+16.74316406	+10.43701172	-39.50683594	+2332	+13.61865234	+0.51855469	-0.01757813	-52.66845703	-7.33886719	+38.80371094	+2544	+11.09179688	-1.22607422	-1.70947266	+8.34960938	-4.35058594	-31.88232422	+1436
+1457971276.88150000	+13.44287109	+0.13623047	-0.90966797	+16.36962891	+10.74462891	-39.28710938	+2320	+13.61865234	+0.51416016	-0.01757813	-53.39355469	-6.78955078	+39.11132813	+2540	+11.08740234	-1.21289063	-1.70947266	+8.12988281	-4.04296875	-31.68457031	+1428
+1457971276.88980010	+13.43847656	+0.13623047	-0.91406250	+16.01806641	+11.00830078	-39.04541016	+2312	+13.61865234	+0.50537109	-0.01757813	-54.09667969	-6.26220703	+39.44091797	+2536	+11.08300781	-1.19970703	-1.71386719	+7.91015625	-3.71337891	-31.48681641	+1420
+1457971276.89400010	+13.43408203	+0.13623047	-0.91406250	+15.84228516	+11.09619141	-38.93554688	+2312	+13.61865234	+0.50537109	-0.01318359	-54.40429688	-6.04248047	+39.63867188	+2536	+11.07861328	-1.19531250	-1.71386719	+7.80029297	-3.58154297	-31.39892578	+1416
+1457971276.90229990	+13.42968750	+0.12744141	-0.91406250	+15.46875000	+11.25000000	-38.73779297	+2312	+13.61425781	+0.49658203	-0.00439453	-55.06347656	-5.66894531	+40.01220703	+2536	+11.07421875	-1.19091797	-1.71826172	+7.53662109	-3.27392578	-31.26708984	+1412
+1457971276.90640000	+13.42529297	+0.12744141	-0.90966797	+15.29296875	+11.31591797	-38.64990234	+2312	+13.61425781	+0.49658203	+0.00000000	-55.30517578	-5.49316406	+40.18798828	+2536	+11.06982422	-1.18652344	-1.72265625	+7.42675781	-3.16406250	-31.22314453	+1404
+1457971276.91059990	+13.42529297	+0.12304688	-0.90966797	+15.09521484	+11.35986328	-38.56201172	+2312	+13.61425781	+0.49658203	+0.00439453	-55.59082031	-5.33935547	+40.36376953	+2536	+11.06542969	-1.18652344	-1.72265625	+7.29492188	-3.05419922	-31.17919922	+1400
+1457971276.91479990	+13.42529297	+0.11425781	-0.91406250	+14.89746094	+11.44775391	-38.47412109	+2312	+13.61425781	+0.49218750	+0.00878906	-55.87646484	-5.22949219	+40.47363281	+2536	+11.06542969	-1.18212891	-1.72705078	+7.16308594	-2.90039063	-31.15722656	+1396
+1457971276.91890000	+13.42089844	+0.10986328	-0.91406250	+14.72167969	+11.53564453	-38.38623047	+2316	+13.61425781	+0.49218750	+0.00878906	-56.09619141	-5.14160156	+40.58349609	+2536	+11.06542969	-1.18212891	-1.73144531	+7.05322266	-2.81250000	-31.13525391	+1392
+1457971276.92310000	+13.42089844	+0.10546875	-0.91845703	+14.56787109	+11.60156250	-38.29833984	+2316	+13.61425781	+0.48339844	+0.01318359	-56.35986328	-5.05371094	+40.69335938	+2536	+11.06103516	-1.17773438	-1.73583984	+6.94335938	-2.72460938	-31.11328125	+1388
+1457971276.92730000	+13.42089844	+0.10546875	-0.92285156	+14.39208984	+11.66748047	-38.21044922	+2316	+13.61425781	+0.47900391	+0.00878906	-56.64550781	-4.98779297	+40.75927734	+2536	+11.06103516	-1.17773438	-1.74023438	+6.85546875	-2.61474609	-31.11328125	+1384
+1457971276.93140010	+13.41650391	+0.10107422	-0.92285156	+14.23828125	+11.71142578	-38.12255859	+2320	+13.61425781	+0.47460938	+0.00878906	-56.84326172	-4.94384766	+40.82519531	+2536	+11.06103516	-1.17333984	-1.74023438	+6.74560547	-2.54882813	-31.11328125	+1380
+1457971276.93560000	+13.41650391	+0.09667969	-0.92285156	+14.06250000	+11.73339844	-38.05664063	+2320	+13.61425781	+0.46582031	+0.00878906	-57.08496094	-4.94384766	+40.89111328	+2536	+11.05664063	-1.17333984	-1.74462891	+6.65771484	-2.48291016	-31.13525391	+1376
+1457971276.93980000	+13.42089844	+0.08789063	-0.92724609	+13.86474609	+11.79931641	-37.99072266	+2324	+13.61865234	+0.45703125	+0.00439453	-57.32666016	-4.96582031	+40.89111328	+2540	+11.05664063	-1.17333984	-1.74462891	+6.54785156	-2.39501953	-31.13525391	+1372
+1457971276.94390010	+13.42529297	+0.08789063	-0.92724609	+13.73291016	+11.84326172	-37.90283203	+2324	+13.61865234	+0.45703125	+0.00000000	-57.50244141	-4.98779297	+40.89111328	+2540	+11.05664063	-1.16894531	-1.74902344	+6.48193359	-2.37304688	-31.15722656	+1368
+1457971276.95230010	+13.42968750	+0.07470703	-0.94042969	+13.44726563	+11.97509766	-37.77099609	+2328	+13.62744141	+0.43066406	-0.02197266	-57.94189453	-5.07568359	+40.80322266	+2544	+11.06103516	-1.16894531	-1.75341797	+6.35009766	-2.26318359	-31.22314453	+1364
+1457971276.95639990	+13.43408203	+0.07470703	-0.94921875	+13.31542969	+12.01904297	-37.70507813	+2328	+13.62744141	+0.42626953	-0.03515625	-58.11767578	-5.16357422	+40.80322266	+2544	+11.06103516	-1.16894531	-1.75781250	+6.30615234	-2.21923828	-31.24511719	+1360
+1457971276.96059990	+13.43408203	+0.07031250	-0.95361328	+13.18359375	+12.06298828	-37.66113281	+2328	+13.63183594	+0.41308594	-0.04394531	-58.31542969	-5.27343750	+40.80322266	+2548	+11.06103516	-1.16894531	-1.75781250	+6.26220703	-2.17529297	-31.28906250	+1356
+1457971276.96479990	+13.44287109	+0.06152344	-0.96679688	+13.02978516	+12.12890625	-37.61718750	+2332	+13.63623047	+0.39990234	-0.06152344	-58.51318359	-5.36132813	+40.71533203	+2552	+11.06103516	-1.16894531	-1.76220703	+6.19628906	-2.13134766	-31.33300781	+1356
+1457971276.96890000	+13.44726563	+0.06152344	-0.97119141	+12.94189453	+12.15087891	-37.57324219	+2332	+13.63623047	+0.39111328	-0.07470703	-58.64501953	-5.51513672	+40.71533203	+2556	+11.06103516	-1.16894531	-1.76660156	+6.17431641	-2.10937500	-31.37695313	+1356
+1457971276.97309990	+13.45166016	+0.05273438	-0.97558594	+12.76611328	+12.15087891	-37.57324219	+2332	+13.64062500	+0.37792969	-0.08789063	-58.82080078	-5.66894531	+40.71533203	+2560	+11.06542969	-1.17333984	-1.77099609	+6.13037109	-2.06542969	-31.44287109	+1352
+1457971276.97729990	+13.46044922	+0.03955078	-0.99316406	+12.61230469	+12.21679688	-37.57324219	+2332	+13.64941406	+0.36035156	-0.10986328	-58.97460938	-5.84472656	+40.62744141	+2564	+11.06982422	-1.17773438	-1.77539063	+6.06445313	-2.02148438	-31.50878906	+1356
+1457971276.98140000	+13.46484375	+0.03515625	-1.00195313	+12.50244141	+12.23876953	-37.59521484	+2332	+13.65380859	+0.35156250	-0.12744141	-59.08447266	-6.04248047	+40.64941406	+2568	+11.06982422	-1.17773438	-1.77978516	+6.04248047	-1.99951172	-31.57470703	+1356
+1457971276.98560000	+13.47363281	+0.02197266	-1.01513672	+12.37060547	+12.26074219	-37.63916016	+2332	+13.65820313	+0.33398438	-0.14062500	-59.23828125	-6.24023438	+40.64941406	+2572	+11.07421875	-1.18212891	-1.78857422	+5.99853516	-1.95556641	-31.66259766	+1356
+1457971276.98970010	+13.47802734	+0.01318359	-1.03271484	+12.23876953	+12.34863281	-37.68310547	+2336	+13.66259766	+0.32080078	-0.16259766	-59.37011719	-6.41601563	+40.60546875	+2576	+11.07861328	-1.19091797	-1.79736328	+5.97656250	-1.88964844	-31.75048828	+1356
+1457971276.99390010	+13.48242188	+0.00439453	-1.04150391	+12.15087891	+12.34863281	-37.72705078	+2340	+13.66259766	+0.30761719	-0.18017578	-59.45800781	-6.61376953	+40.64941406	+2580	+11.08300781	-1.19531250	-1.80615234	+5.93261719	-1.86767578	-31.83837891	+1360
+1457971277.00219990	+13.49121094	-0.02636719	-1.07226563	+11.86523438	+12.37060547	-37.90283203	+2344	+13.67578125	+0.27685547	-0.21533203	-59.69970703	-7.07519531	+40.73730469	+2588	+11.09179688	-1.21289063	-1.82812500	+5.84472656	-1.75781250	-32.05810547	+1364
+1457971277.00640010	+13.50000000	-0.03515625	-1.08544922	+11.77734375	+12.37060547	-37.96875000	+2348	+13.68017578	+0.26367188	-0.23291016	-59.78759766	-7.31689453	+40.80322266	+2592	+11.09619141	-1.22607422	-1.84130859	+5.80078125	-1.69189453	-32.21191406	+1372
+1457971277.01060010	+13.50439453	-0.05273438	-1.09863281	+11.64550781	+12.37060547	-38.10058594	+2352	+13.68457031	+0.25048828	-0.25048828	-59.87548828	-7.55859375	+40.84716797	+2592	+11.10498047	-1.24365234	-1.85888672	+5.75683594	-1.62597656	-32.38769531	+1376
+1457971277.01469990	+13.51318359	-0.07470703	-1.11621094	+11.51367188	+12.39257813	-38.21044922	+2356	+13.69335938	+0.23730469	-0.26367188	-59.98535156	-7.80029297	+40.91308594	+2596	+11.11376953	-1.25683594	-1.87646484	+5.69091797	-1.56005859	-32.56347656	+1384
+1457971277.01889990	+13.51757813	-0.09228516	-1.13818359	+11.40380859	+12.41455078	-38.34228516	+2360	+13.69775391	+0.21972656	-0.28125000	-60.07324219	-8.02001953	+40.93505859	+2600	+11.12255859	-1.28759766	-1.91162109	+5.60302734	-1.40625000	-32.87109375	+1396
+1457971277.02309990	+13.52197266	-0.10986328	-1.16015625	+11.29394531	+12.43652344	-38.47412109	+2364	+13.70214844	+0.20654297	-0.30322266	-60.16113281	-8.23974609	+40.97900391	+2604	+11.13134766	-1.31396484	-1.93798828	+5.53710938	-1.29638672	-33.13476563	+1404
+1457971277.02720000	+13.52636719	-0.13623047	-1.18212891	+11.16210938	+12.48046875	-38.62792969	+2372	+13.70654297	+0.19335938	-0.32080078	-60.24902344	-8.41552734	+41.02294922	+2608	+11.14013672	-1.34033203	-1.96435547	+5.47119141	-1.18652344	-33.35449219	+1412
+1457971277.03140000	+13.53076172	-0.16259766	-1.21728516	+11.05224609	+12.50244141	-38.82568359	+2384	+13.71093750	+0.17578125	-0.34716797	-60.33691406	-8.59130859	+41.02294922	+2612	+11.15332031	-1.37109375	-2.00390625	+5.40527344	-1.03271484	-33.68408203	+1428
+1457971277.03559990	+13.53955078	-0.18896484	-1.24365234	+10.94238281	+12.52441406	-38.97949219	+2392	+13.71533203	+0.16259766	-0.36914063	-60.44677734	-8.74511719	+41.02294922	+2620	+11.15771484	-1.40185547	-2.03466797	+5.33935547	-0.92285156	-33.92578125	+1436
+1457971277.03970000	+13.54394531	-0.21533203	-1.27441406	+10.83251953	+12.56835938	-39.15527344	+2404	+13.72412109	+0.14501953	-0.39111328	-60.55664063	-8.92089844	+41.04492188	+2624	+11.16650391	-1.42822266	-2.06103516	+5.27343750	-0.81298828	-34.16748047	+1444
+1457971277.04390000	+13.55273438	-0.25048828	-1.31835938	+10.74462891	+12.67822266	-39.35302734	+2420	+13.72851563	+0.12744141	-0.41748047	-60.62255859	-9.03076172	+40.95703125	+2632	+11.17529297	-1.45019531	-2.09179688	+5.25146484	-0.68115234	-34.38720703	+1452
+1457971277.04810000	+13.55712891	-0.27685547	-1.35351563	+10.70068359	+12.76611328	-39.50683594	+2432	+13.73730469	+0.10986328	-0.44824219	-60.73242188	-9.11865234	+40.86914063	+2644	+11.17968750	-1.47656250	-2.11816406	+5.20751953	-0.57128906	-34.60693359	+1460
+1457971277.05640010	+13.56591797	-0.32958984	-1.42822266	+10.63476563	+13.00781250	-39.74853516	+2464	+13.75048828	+0.07031250	-0.52294922	-60.93017578	-9.22851563	+40.58349609	+2664	+11.18847656	-1.52929688	-2.18408203	+5.18554688	-0.28564453	-35.04638672	+1472
+1457971277.06060000	+13.57031250	-0.35156250	-1.46777344	+10.63476563	+13.13964844	-39.83642578	+2476	+13.75488281	+0.04394531	-0.56689453	-61.04003906	-9.25048828	+40.38574219	+2676	+11.19287109	-1.56005859	-2.21923828	+5.16357422	-0.13183594	-35.26611328	+1480
+1457971277.06469990	+13.57910156	-0.37792969	-1.51171875	+10.61279297	+13.27148438	-39.94628906	+2492	+13.75927734	+0.01757813	-0.61523438	-61.14990234	-9.27246094	+40.18798828	+2688	+11.20166016	-1.58642578	-2.25439453	+5.14160156	+0.00000000	-35.50781250	+1488
+1457971277.06890010	+13.58789063	-0.39990234	-1.55566406	+10.67871094	+13.40332031	-40.03417969	+2504	+13.76806641	+0.00000000	-0.66357422	-61.21582031	-9.29443359	+39.94628906	+2700	+11.20605469	-1.61279297	-2.28515625	+5.16357422	+0.13183594	-35.70556641	+1496
+1457971277.07300000	+13.59667969	-0.42626953	-1.59960938	+10.67871094	+13.55712891	-40.14404297	+2516	+13.77246094	-0.03076172	-0.71191406	-61.30371094	-9.29443359	+39.68261719	+2712	+11.21044922	-1.64355469	-2.32031250	+5.16357422	+0.26367188	-35.92529297	+1504
+1457971277.07719990	+13.60107422	-0.45703125	-1.65234375	+10.70068359	+13.75488281	-40.25390625	+2528	+13.78125000	-0.06152344	-0.76904297	-61.41357422	-9.29443359	+39.37500000	+2724	+11.21484375	-1.67871094	-2.35986328	+5.18554688	+0.41748047	-36.16699219	+1512
+1457971277.08139990	+13.60986328	-0.47900391	-1.70507813	+10.76660156	+13.95263672	-40.36376953	+2536	+13.79003906	-0.08789063	-0.83056641	-61.43554688	-9.27246094	+39.04541016	+2736	+11.21923828	-1.70507813	-2.39941406	+5.22949219	+0.57128906	-36.38671875	+1520
+1457971277.08550000	+13.61865234	-0.50976563	-1.75781250	+10.81054688	+14.12841797	-40.45166016	+2548	+13.79443359	-0.12304688	-0.89208984	-61.50146484	-9.27246094	+38.71582031	+2752	+11.22363281	-1.74023438	-2.43896484	+5.25146484	+0.74707031	-36.62841797	+1528
+1457971277.08970000	+13.62744141	-0.53613281	-1.81933594	+10.85449219	+14.39208984	-40.53955078	+2556	+13.80322266	-0.15820313	-0.96240234	-61.56738281	-9.27246094	+38.29833984	+2764	+11.23242188	-1.77099609	-2.48291016	+5.27343750	+0.92285156	-36.84814453	+1536
+1457971277.09390000	+13.63183594	-0.56250000	-1.87646484	+10.92041016	+14.54589844	-40.64941406	+2560	+13.80761719	-0.18896484	-1.02832031	-61.54541016	-9.29443359	+37.96875000	+2772	+11.23242188	-1.80615234	-2.52246094	+5.31738281	+1.07666016	-37.11181641	+1544
+1457971277.09800000	+13.64062500	-0.59765625	-1.92919922	+10.96435547	+14.67773438	-40.78125000	+2564	+13.81640625	-0.22851563	-1.08984375	-61.56738281	-9.36035156	+37.63916016	+2784	+11.23681641	-1.84570313	-2.57080078	+5.36132813	+1.23046875	-37.37548828	+1556
+1457971277.10220000	+13.65380859	-0.63281250	-1.99511719	+10.98632813	+14.89746094	-40.91308594	+2572	+13.82519531	-0.26806641	-1.16894531	-61.58935547	-9.40429688	+37.22167969	+2796	+11.25000000	-1.88525391	-2.61914063	+5.38330078	+1.40625000	-37.63916016	+1564
+1457971277.11050010	+13.67138672	-0.70751953	-2.11816406	+11.07421875	+15.18310547	-41.24267578	+2576	+13.84277344	-0.34277344	-1.30078125	-61.47949219	-9.66796875	+36.62841797	+2812	+11.25878906	-1.96875000	-2.71582031	+5.44921875	+1.73583984	-38.21044922	+1588
+1457971277.11470010	+13.68017578	-0.75146484	-2.19726563	+11.07421875	+15.40283203	-41.41845703	+2580	+13.85156250	-0.38671875	-1.38427734	-61.43554688	-9.77783203	+36.21093750	+2824	+11.27197266	-2.01708984	-2.77294922	+5.49316406	+1.93359375	-38.51806641	+1600
+1457971277.11890010	+13.68457031	-0.79101563	-2.26757813	+11.09619141	+15.53466797	-41.61621094	+2584	+13.86035156	-0.42187500	-1.45458984	-61.30371094	-9.97558594	+35.92529297	+2828	+11.27636719	-2.06542969	-2.83447266	+5.51513672	+2.13134766	-38.84765625	+1612
+1457971277.12299990	+13.69335938	-0.83935547	-2.33349609	+11.09619141	+15.64453125	-41.81396484	+2588	+13.86914063	-0.47021484	-1.52490234	-61.19384766	-10.19531250	+35.66162109	+2836	+11.28076172	-2.11816406	-2.89599609	+5.53710938	+2.35107422	-39.17724609	+1624
+1457971277.12719990	+13.70654297	-0.88769531	-2.41259766	+11.09619141	+15.79833984	-42.03369141	+2592	+13.88232422	-0.51416016	-1.60839844	-61.06201172	-10.41503906	+35.31005859	+2844	+11.29394531	-2.17089844	-2.95751953	+5.58105469	+2.54882813	-39.52880859	+1636
+1457971277.13140010	+13.71533203	-0.93603516	-2.48730469	+11.09619141	+15.86425781	-42.27539063	+2596	+13.89111328	-0.55371094	-1.67871094	-60.86425781	-10.70068359	+35.11230469	+2844	+11.29833984	-2.22802734	-3.02343750	+5.55908203	+2.74658203	-39.90234375	+1648
+1457971277.13550000	+13.72412109	-0.99755859	-2.55761719	+11.05224609	+15.93017578	-42.53906250	+2604	+13.90429688	-0.59765625	-1.74902344	-60.71044922	-11.00830078	+34.91455078	+2848	+11.30712891	-2.28955078	-3.09375000	+5.55908203	+2.96630859	-40.27587891	+1664
+1457971277.13969990	+13.73730469	-1.05468750	-2.64111328	+11.03027344	+16.04003906	-42.82470703	+2616	+13.91748047	-0.64599609	-1.82812500	-60.53466797	-11.29394531	+34.65087891	+2856	+11.32031250	-2.35107422	-3.16406250	+5.58105469	+3.16406250	-40.67138672	+1676
+1457971277.14380000	+13.74609375	-1.11181641	-2.72460938	+10.98632813	+16.14990234	-43.11035156	+2624	+13.93066406	-0.68994141	-1.90722656	-60.29296875	-11.62353516	+34.43115234	+2860	+11.32910156	-2.42138672	-3.23876953	+5.53710938	+3.40576172	-41.08886719	+1692
+1457971277.14800000	+13.75488281	-1.17773438	-2.80810547	+10.94238281	+16.25976563	-43.39599609	+2640	+13.94384766	-0.73828125	-1.98632813	-60.07324219	-11.93115234	+34.21142578	+2864	+11.33789063	-2.48730469	-3.31787109	+5.53710938	+3.64746094	-41.48437500	+1708
+1457971277.15220000	+13.76806641	-1.23925781	-2.89599609	+10.92041016	+16.34765625	-43.68164063	+2652	+13.95703125	-0.78662109	-2.06982422	-59.80957031	-12.23876953	+33.96972656	+2872	+11.35107422	-2.55322266	-3.39257813	+5.53710938	+3.86718750	-41.90185547	+1720
+1457971277.16050000	+13.78125000	-1.37109375	-3.07617188	+10.83251953	+16.56738281	-44.27490234	+2688	+13.97900391	-0.88769531	-2.24121094	-59.30419922	-12.85400391	+33.50830078	+2888	+11.36425781	-2.70263672	-3.56396484	+5.47119141	+4.39453125	-42.73681641	+1756
+1457971277.16470000	+13.79882813	-1.43701172	-3.16406250	+10.81054688	+16.63330078	-44.58251953	+2704	+13.99658203	-0.94482422	-2.32470703	-59.04052734	-13.16162109	+33.28857422	+2896	+11.38183594	-2.77734375	-3.63867188	+5.47119141	+4.57031250	-43.15429688	+1768
+1457971277.16880010	+13.80761719	-1.51171875	-3.26074219	+10.74462891	+16.78710938	-44.86816406	+2724	+14.00976563	-1.00195313	-2.42138672	-58.79882813	-13.40332031	+33.02490234	+2904	+11.39062500	-2.85644531	-3.72656250	+5.38330078	+4.81201172	-43.59375000	+1784
+1457971277.17300010	+13.81640625	-1.58203125	-3.36181641	+10.72265625	+16.96289063	-45.15380859	+2748	+14.02294922	-1.05908203	-2.51806641	-58.55712891	-13.64501953	+32.71728516	+2916	+11.39941406	-2.93554688	-3.81445313	+5.36132813	+5.07568359	-44.01123047	+1800
+1457971277.17720010	+13.83398438	-1.65673828	-3.45410156	+10.67871094	+17.05078125	-45.48339844	+2768	+14.04052734	-1.12060547	-2.61035156	-58.31542969	-13.90869141	+32.49755859	+2928	+11.41259766	-3.01464844	-3.89355469	+5.33935547	+5.25146484	-44.45068359	+1812
+1457971277.18129990	+13.84716797	-1.73583984	-3.55517578	+10.59082031	+17.27050781	-45.76904297	+2792	+14.05371094	-1.19091797	-2.72021484	-58.11767578	-14.08447266	+32.10205078	+2944	+11.42138672	-3.10253906	-3.98583984	+5.25146484	+5.51513672	-44.86816406	+1832
+1457971277.18549990	+13.85595703	-1.81054688	-3.66503906	+10.56884766	+17.49023438	-46.03271484	+2812	+14.06689453	-1.25683594	-2.83447266	-57.89794922	-14.19433594	+31.70654297	+2960	+11.43017578	-3.17724609	-4.07812500	+5.25146484	+5.77880859	-45.26367188	+1848
+1457971277.18969990	+13.87792969	-1.88525391	-3.76171875	+10.54687500	+17.62207031	-46.31835938	+2832	+14.08447266	-1.32714844	-2.93994141	-57.70019531	-14.37011719	+31.39892578	+2976	+11.44335938	-3.26074219	-4.15722656	+5.22949219	+5.93261719	-45.68115234	+1860
+1457971277.19380000	+13.89111328	-1.97314453	-3.87158203	+10.43701172	+17.84179688	-46.62597656	+2852	+14.09326172	-1.41064453	-3.05419922	-57.59033203	-14.47998047	+30.95947266	+2996	+11.45654297	-3.34863281	-4.24951172	+5.09765625	+6.17431641	-46.12060547	+1876
+1457971277.19800000	+13.90429688	-2.05224609	-3.98583984	+10.39306641	+18.08349609	-46.88964844	+2868	+14.10205078	-1.48974609	-3.17724609	-57.45849609	-14.54589844	+30.52001953	+3016	+11.46533203	-3.43212891	-4.34179688	+5.07568359	+6.41601563	-46.51611328	+1892
+1457971277.20219990	+13.92626953	-2.13134766	-4.08251953	+10.34912109	+18.19335938	-47.19726563	+2880	+14.11962891	-1.57324219	-3.28710938	-57.32666016	-14.67773438	+30.16845703	+3032	+11.48291016	-3.51562500	-4.42529297	+5.00976563	+6.54785156	-46.93359375	+1904
+1457971277.20630000	+13.94384766	-2.22363281	-4.19238281	+10.21728516	+18.43505859	-47.48291016	+2896	+14.13281250	-1.66992188	-3.41015625	-57.30468750	-14.76562500	+29.68505859	+3052	+11.49609375	-3.61230469	-4.51318359	+4.87792969	+6.76757813	-47.35107422	+1920
+1457971277.21050000	+13.96142578	-2.31152344	-4.31103516	+10.10742188	+18.69873047	-47.76855469	+2908	+14.14599609	-1.75341797	-3.54199219	-57.21679688	-14.78759766	+29.15771484	+3072	+11.50488281	-3.69580078	-4.60986328	+4.83398438	+6.98730469	-47.74658203	+1932
+1457971277.21880010	+14.00097656	-2.50048828	-4.52636719	+9.82177734	+19.11621094	-48.44970703	+2924	+14.17236328	-1.94677734	-3.78808594	-57.17285156	-14.96337891	+28.21289063	+3108	+11.53125000	-3.88476563	-4.78564453	+4.59228516	+7.36083984	-48.62548828	+1960
+1457971277.22300000	+14.01855469	-2.59277344	-4.64501953	+9.71191406	+19.37988281	-48.75732422	+2932	+14.18115234	-2.04345703	-3.91992188	-57.15087891	-15.00732422	+27.70751953	+3128	+11.54443359	-3.97265625	-4.88232422	+4.50439453	+7.58056641	-49.04296875	+1972
+1457971277.22709990	+14.04052734	-2.68505859	-4.75048828	+9.60205078	+19.53369141	-49.08691406	+2932	+14.19873047	-2.14453125	-4.03857422	-57.12890625	-15.11718750	+27.26806641	+3144	+11.55761719	-4.06494141	-4.96582031	+4.39453125	+7.71240234	-49.48242188	+1980
+1457971277.23130010	+14.05810547	-2.79492188	-4.86474609	+9.36035156	+19.73144531	-49.48242188	+2936	+14.21191406	-2.25439453	-4.16162109	-57.21679688	-15.24902344	+26.80664063	+3160	+11.57080078	-4.17041016	-5.06250000	+4.19677734	+7.91015625	-49.96582031	+1996
+1457971277.23550010	+14.08007813	-2.89160156	-4.97900391	+9.18457031	+19.95117188	-49.87792969	+2936	+14.22509766	-2.34667969	-4.28466797	-57.19482422	-15.35888672	+26.34521484	+3176	+11.58398438	-4.26708984	-5.15917969	+4.04296875	+8.12988281	-50.42724609	+2004
+1457971277.23959990	+14.10205078	-2.99707031	-5.08447266	+8.98681641	+20.06103516	-50.29541016	+2936	+14.24707031	-2.44775391	-4.39892578	-57.19482422	-15.55664063	+25.94970703	+3184	+11.59716797	-4.36816406	-5.24707031	+3.88916016	+8.26171875	-50.91064453	+2016
+1457971277.24379990	+14.11962891	-3.11132813	-5.19433594	+8.70117188	+20.28076172	-50.75683594	+2936	+14.26025391	-2.55322266	-4.51757813	-57.23876953	-15.75439453	+25.51025391	+3200	+11.61035156	-4.47802734	-5.33935547	+3.66943359	+8.45947266	-51.43798828	+2028
+1457971277.24799990	+14.13720703	-3.21679688	-5.31298828	+8.50341797	+20.50048828	-51.19628906	+2940	+14.28222656	-2.65429688	-4.63623047	-57.23876953	-15.90820313	+25.09277344	+3212	+11.62792969	-4.57910156	-5.44042969	+3.49365234	+8.65722656	-51.94335938	+2036
+1457971277.25210000	+14.15478516	-3.32666016	-5.42285156	+8.28369141	+20.67626953	-51.65771484	+2940	+14.29980469	-2.75097656	-4.74609375	-57.26074219	-16.12792969	+24.76318359	+3220	+11.63671875	-4.68457031	-5.53271484	+3.31787109	+8.83300781	-52.44873047	+2048
+1457971277.25630000	+14.16796875	-3.44970703	-5.53271484	+7.95410156	+20.85205078	-52.18505859	+2944	+14.31738281	-2.86083984	-4.85156250	-57.30468750	-16.39160156	+24.41162109	+3232	+11.64550781	-4.80322266	-5.63378906	+3.07617188	+9.05273438	-52.99804688	+2064
+1457971277.26050000	+14.17675781	-3.55517578	-5.65136719	+7.73437500	+21.04980469	-52.66845703	+2948	+14.33496094	-2.95751953	-4.96582031	-57.30468750	-16.61132813	+24.08203125	+3240	+11.65429688	-4.90869141	-5.73925781	+2.85644531	+9.27246094	-53.54736328	+2072
+1457971277.26460000	+14.19433594	-3.66943359	-5.75244141	+7.49267578	+21.11572266	-53.19580078	+2952	+14.36132813	-3.05419922	-5.06250000	-57.30468750	-16.91894531	+23.86230469	+3244	+11.66308594	-5.02294922	-5.83154297	+2.61474609	+9.42626953	-54.11865234	+2088
+1457971277.26880000	+14.20751953	-3.78808594	-5.85791016	+7.16308594	+21.24755859	-53.76708984	+2960	+14.38769531	-3.15966797	-5.16357422	-57.34863281	-17.22656250	+23.59863281	+3252	+11.67626953	-5.14160156	-5.93261719	+2.35107422	+9.62402344	-54.68994141	+2100
+1457971277.27300000	+14.22070313	-3.90673828	-5.97216797	+6.89941406	+21.42333984	-54.33837891	+2968	+14.41406250	-3.25195313	-5.26904297	-57.30468750	-17.51220703	+23.33496094	+3260	+11.68505859	-5.25585938	-6.03369141	+2.13134766	+9.82177734	-55.26123047	+2112
+1457971277.27710010	+14.23388672	-4.02539063	-6.07324219	+6.63574219	+21.51123047	-54.95361328	+2976	+14.44042969	-3.34863281	-5.36132813	-57.30468750	-17.84179688	+23.15917969	+3264	+11.69384766	-5.37890625	-6.13037109	+1.88964844	+9.97558594	-55.87646484	+2128
+1457971277.28550000	+14.25585938	-4.26708984	-6.30615234	+6.10839844	+21.86279297	-56.11816406	+3008	+14.48876953	-3.55517578	-5.57226563	-57.30468750	-18.41308594	+22.65380859	+3280	+11.71582031	-5.61621094	-6.33691406	+1.40625000	+10.37109375	-57.01904297	+2156
+1457971277.28959990	+14.26904297	-4.38574219	-6.40722656	+5.84472656	+21.92871094	-56.71142578	+3020	+14.51513672	-3.66064453	-5.66894531	-57.32666016	-18.74267578	+22.50000000	+3284	+11.72021484	-5.73486328	-6.42919922	+1.14257813	+10.52490234	-57.61230469	+2172
+1457971277.29380010	+14.28222656	-4.50878906	-6.50830078	+5.55908203	+22.01660156	-57.32666016	+3040	+14.54150391	-3.77050781	-5.77001953	-57.37060547	-19.05029297	+22.28027344	+3292	+11.73339844	-5.85791016	-6.53027344	+0.87890625	+10.70068359	-58.18359375	+2184
+1457971277.29790000	+14.29101563	-4.62304688	-6.61816406	+5.33935547	+22.10449219	-57.91992188	+3056	+14.56347656	-3.87597656	-5.87548828	-57.37060547	-19.33593750	+22.06054688	+3300	+11.73779297	-5.97656250	-6.63134766	+0.63720703	+10.85449219	-58.75488281	+2200
+1457971277.30209990	+14.30859375	-4.74609375	-6.71044922	+5.09765625	+22.08251953	-58.55712891	+3068	+14.58984375	-3.98583984	-5.96777344	-57.39257813	-19.68750000	+21.90673828	+3308	+11.74658203	-6.09960938	-6.71923828	+0.32958984	+10.94238281	-59.34814453	+2216
+1457971277.30629990	+14.33056641	-4.87792969	-6.82031250	+4.81201172	+22.17041016	-59.17236328	+3084	+14.61181641	-4.10449219	-6.07763672	-57.43652344	-19.95117188	+21.64306641	+3316	+11.76855469	-6.22265625	-6.81591797	+0.10986328	+11.03027344	-59.89746094	+2228
+1457971277.31040000	+14.35253906	-4.99658203	-6.93017578	+4.59228516	+22.28027344	-59.74365234	+3100	+14.63378906	-4.22314453	-6.19189453	-57.45849609	-20.19287109	+21.40136719	+3324	+11.78613281	-6.34130859	-6.90820313	-0.10986328	+11.09619141	-60.46875000	+2236
+1457971277.31460000	+14.37011719	-5.12402344	-7.03125000	+4.35058594	+22.30224609	-60.33691406	+3112	+14.65136719	-4.34179688	-6.29736328	-57.50244141	-20.47851563	+21.18164063	+3332	+11.79492188	-6.46435547	-6.99169922	-0.41748047	+11.16210938	-61.01806641	+2248
+1457971277.31880000	+14.39208984	-5.25585938	-7.13671875	+4.06494141	+22.39013672	-60.93017578	+3124	+14.66894531	-4.47363281	-6.41601563	-57.56835938	-20.72021484	+20.85205078	+3344	+11.81689453	-6.58300781	-7.07958984	-0.65917969	+11.22802734	-61.52343750	+2256
+1457971277.32290010	+14.40966797	-5.37451172	-7.24218750	+3.86718750	+22.43408203	-61.45751953	+3128	+14.68212891	-4.60107422	-6.53466797	-57.63427734	-20.93994141	+20.56640625	+3352	+11.83007813	-6.69726563	-7.16748047	-0.90087891	+11.25000000	-62.05078125	+2260
+1457971277.32710000	+14.43164063	-5.50195313	-7.33447266	+3.60351563	+22.36816406	-62.00683594	+3132	+14.69091797	-4.73730469	-6.64013672	-57.74414063	-21.20361328	+20.32470703	+3360	+11.84326172	-6.81591797	-7.24658203	-1.20849609	+11.25000000	-62.57812500	+2268
+1457971277.33130000	+14.46240234	-5.63818359	-7.43554688	+3.31787109	+22.36816406	-62.57812500	+3128	+14.70410156	-4.87792969	-6.75439453	-57.87597656	-21.46728516	+20.01708984	+3364	+11.86523438	-6.93457031	-7.32568359	-1.45019531	+11.20605469	-63.08349609	+2268
+1457971277.33540010	+14.49316406	-5.76562500	-7.54101563	+3.07617188	+22.39013672	-63.12744141	+3124	+14.71728516	-5.00976563	-6.87304688	-57.91992188	-21.68701172	+19.68750000	+3372	+11.88720703	-7.04882813	-7.40039063	-1.69189453	+11.16210938	-63.61083984	+2264
+1457971277.33960010	+14.51513672	-5.89746094	-7.63330078	+2.76855469	+22.32421875	-63.67675781	+3112	+14.72607422	-5.14599609	-6.97851563	-58.00781250	-21.97265625	+19.42382813	+3376	+11.90039063	-7.17187500	-7.47509766	-2.02148438	+11.11816406	-64.13818359	+2264
+1457971277.34789990	+14.58105469	-6.16113281	-7.83984375	+2.24121094	+22.34619141	-64.75341797	+3084	+14.75244141	-5.42285156	-7.21582031	-58.16162109	-22.43408203	+18.72070313	+3384	+11.95751953	-7.40478516	-7.62451172	-2.52685547	+10.96435547	-65.12695313	+2248
+1457971277.35209990	+14.59863281	-6.29296875	-7.93212891	+1.93359375	+22.34619141	-65.25878906	+3064	+14.75244141	-5.56347656	-7.32568359	-58.24951172	-22.67578125	+18.39111328	+3384	+11.96630859	-7.51904297	-7.69921875	-2.83447266	+10.94238281	-65.58837891	+2244
+1457971277.35630010	+14.62500000	-6.42919922	-8.02441406	+1.58203125	+22.32421875	-65.78613281	+3044	+14.76123047	-5.70410156	-7.43115234	-58.35937500	-22.96142578	+18.06152344	+3384	+11.98828125	-7.63330078	-7.77392578	-3.07617188	+10.89843750	-66.07177734	+2236
+1457971277.36040000	+14.64697266	-6.55664063	-8.11669922	+1.29638672	+22.30224609	-66.31347656	+3020	+14.77441406	-5.83154297	-7.53662109	-58.40332031	-23.22509766	+17.73193359	+3384	+12.00585938	-7.75195313	-7.84423828	-3.38378906	+10.83251953	-66.59912109	+2228
+1457971277.36459990	+14.66455078	-6.68847656	-8.20019531	+0.94482422	+22.25830078	-66.84082031	+2996	+14.78320313	-5.95898438	-7.62890625	-58.46923828	-23.53271484	+17.46826172	+3380	+12.01025391	-7.87060547	-7.91894531	-3.69140625	+10.83251953	-67.10449219	+2224
+1457971277.36879990	+14.69531250	-6.82031250	-8.28369141	+0.63720703	+22.17041016	-67.39013672	+2968	+14.80517578	-6.09082031	-7.72119141	-58.53515625	-23.86230469	+17.18261719	+3372	+12.03662109	-7.98486328	-7.98925781	-3.95507813	+10.74462891	-67.60986328	+2212
+1457971277.37290000	+14.72167969	-6.94775391	-8.36718750	+0.32958984	+22.14843750	-67.96142578	+2944	+14.82714844	-6.20507813	-7.81347656	-58.51318359	-24.16992188	+16.89697266	+3364	+12.05419922	-8.10791016	-8.05957031	-4.26269531	+10.70068359	-68.18115234	+2204
+1457971277.37710000	+14.72607422	-7.07519531	-8.44628906	+0.00000000	+22.14843750	-68.51074219	+2924	+14.84472656	-6.31933594	-7.89697266	-58.51318359	-24.49951172	+16.61132813	+3356	+12.05419922	-8.23095703	-8.13867188	-4.57031250	+10.76660156	-68.70849609	+2200
+1457971277.38120010	+14.74365234	-7.20703125	-8.52539063	-0.32958984	+22.17041016	-69.03808594	+2908	+14.87109375	-6.43798828	-7.98046875	-58.51318359	-24.82910156	+16.34765625	+3348	+12.06738281	-8.34082031	-8.21777344	-4.81201172	+10.81054688	-69.21386719	+2196
+1457971277.38540010	+14.75244141	-7.32568359	-8.60009766	-0.63720703	+22.17041016	-69.58740234	+2892	+14.89746094	-6.54345703	-8.06396484	-58.49121094	-25.13671875	+16.08398438	+3336	+12.07617188	-8.46386719	-8.29248047	-5.11962891	+10.85449219	-69.74121094	+2192
+1457971277.38960000	+14.75244141	-7.44873047	-8.67480469	-0.98876953	+22.19238281	-70.09277344	+2884	+14.91943359	-6.64892578	-8.13427734	-58.49121094	-25.48828125	+15.86425781	+3328	+12.06738281	-8.57812500	-8.37597656	-5.42724609	+10.96435547	-70.26855469	+2192
+1457971277.39369990	+14.76123047	-7.56738281	-8.74072266	-1.27441406	+22.14843750	-70.62011719	+2876	+14.95458984	-6.75439453	-8.19580078	-58.49121094	-25.88378906	+15.66650391	+3316	+12.07177734	-8.68798828	-8.45068359	-5.66894531	+11.03027344	-70.79589844	+2188
+1457971277.39790010	+14.77001953	-7.68164063	-8.80664063	-1.58203125	+22.12646484	-71.16943359	+2872	+14.98974609	-6.85107422	-8.25732422	-58.44726563	-26.27929688	+15.51269531	+3304	+12.07177734	-8.81103516	-8.52539063	-5.95458984	+11.07421875	-71.38916016	+2184
+1457971277.40619990	+14.78320313	-7.91455078	-8.92968750	-2.17529297	+22.06054688	-72.22412109	+2884	+15.06445313	-7.05322266	-8.37158203	-58.44726563	-27.07031250	+15.18310547	+3280	+12.07177734	-9.04394531	-8.67041016	-6.52587891	+11.20605469	-72.48779297	+2192
+1457971277.41039990	+14.79199219	-8.02880859	-8.99121094	-2.43896484	+22.03857422	-72.75146484	+2892	+15.10400391	-7.15869141	-8.43310547	-58.42529297	-27.46582031	+14.98535156	+3268	+12.07617188	-9.15820313	-8.74072266	-6.81152344	+11.27197266	-73.03710938	+2196
+1457971277.41459990	+14.78759766	-8.14306641	-9.05273438	-2.74658203	+22.03857422	-73.25683594	+2908	+15.13037109	-7.26416016	-8.49462891	-58.44726563	-27.81738281	+14.78759766	+3260	+12.06298828	-9.27246094	-8.81542969	-7.11914063	+11.40380859	-73.56445313	+2208
+1457971277.41870000	+14.79638672	-8.25732422	-9.11865234	-3.03222656	+22.08251953	-73.71826172	+2928	+15.16552734	-7.36523438	-8.55175781	-58.42529297	-28.19091797	+14.58984375	+3252	+12.06738281	-9.37792969	-8.89013672	-7.31689453	+11.49169922	-74.02587891	+2220
+1457971277.42290000	+14.80078125	-8.36718750	-9.18017578	-3.33984375	+22.06054688	-74.15771484	+2948	+15.19189453	-7.47509766	-8.60009766	-58.49121094	-28.58642578	+14.43603516	+3244	+12.06298828	-9.48339844	-8.95166016	-7.62451172	+11.53564453	-74.50927734	+2228
+1457971277.42709990	+14.80517578	-8.48583984	-9.24169922	-3.64746094	+22.01660156	-74.61914063	+2972	+15.20947266	-7.58935547	-8.66162109	-58.62304688	-28.93798828	+14.26025391	+3240	+12.05859375	-9.60205078	-9.01318359	-7.97607422	+11.53564453	-75.03662109	+2244
+1457971277.43120000	+14.82714844	-8.59130859	-9.29882813	-3.86718750	+21.90673828	-75.03662109	+2988	+15.23583984	-7.69921875	-8.72314453	-58.71093750	-29.26757813	+14.08447266	+3236	+12.07617188	-9.70751953	-9.07031250	-8.21777344	+11.46972656	-75.47607422	+2248
+1457971277.43540000	+14.84912109	-8.70556641	-9.35156250	-4.10888672	+21.81884766	-75.47607422	+3004	+15.24902344	-7.82226563	-8.78906250	-58.82080078	-29.61914063	+13.88671875	+3236	+12.08496094	-9.81738281	-9.11865234	-8.50341797	+11.38183594	-75.95947266	+2252
+1457971277.43960000	+14.87109375	-8.81982422	-9.40429688	-4.37255859	+21.68701172	-75.93750000	+3020	+15.25781250	-7.94970703	-8.85498047	-58.95263672	-29.92675781	+13.66699219	+3240	+12.08935547	-9.93603516	-9.16699219	-8.87695313	+11.29394531	-76.46484375	+2260
+1457971277.44370010	+14.89746094	-8.94287109	-9.47460938	-4.61425781	+21.66503906	-76.31103516	+3032	+15.27099609	-8.07275391	-8.93408203	-59.06250000	-30.16845703	+13.40332031	+3240	+12.11132813	-10.04150391	-9.21533203	-9.14062500	+11.18408203	-76.81640625	+2260
+1457971277.45199990	+14.93701172	-9.19335938	-9.60644531	-5.25146484	+21.55517578	-77.01416016	+3044	+15.25781250	-8.34521484	-9.08349609	-59.45800781	-30.65185547	+12.85400391	+3252	+12.13769531	-10.25683594	-9.30761719	-9.79980469	+10.92041016	-77.58544922	+2256
+1457971277.45619990	+14.96777344	-9.30761719	-9.66796875	-5.49316406	+21.44531250	-77.34375000	+3040	+15.25341797	-8.47265625	-9.16259766	-59.65576172	-30.84960938	+12.61230469	+3256	+12.16406250	-10.34912109	-9.35156250	-10.06347656	+10.76660156	-77.89306641	+2244
+1457971277.46040010	+14.99414063	-9.43066406	-9.72070313	-5.77880859	+21.29150391	-77.69531250	+3028	+15.24023438	-8.60888672	-9.23291016	-59.87548828	-31.06933594	+12.34863281	+3260	+12.18164063	-10.45898438	-9.38671875	-10.39306641	+10.54687500	-78.24462891	+2232
+1457971277.46450000	+15.02490234	-9.55371094	-9.76904297	-6.06445313	+21.11572266	-78.04687500	+3012	+15.22265625	-8.74951172	-9.31201172	-60.13916016	-31.26708984	+12.10693359	+3268	+12.19482422	-10.56884766	-9.41748047	-10.78857422	+10.30517578	-78.61816406	+2216
+1457971277.46869990	+15.06445313	-9.67675781	-9.82177734	-6.32812500	+20.93994141	-78.37646484	+2988	+15.21826172	-8.88574219	-9.38671875	-60.35888672	-31.46484375	+11.88720703	+3272	+12.22558594	-10.67431641	-9.43945313	-11.09619141	+9.99755859	-78.94775391	+2200
+1457971277.47289990	+15.09521484	-9.80859375	-9.87451172	-6.61376953	+20.80810547	-78.72802734	+2956	+15.21386719	-9.01757813	-9.46582031	-60.55664063	-31.66259766	+11.62353516	+3272	+12.25195313	-10.78857422	-9.47021484	-11.44775391	+9.75585938	-79.32128906	+2180
+1457971277.47700000	+15.10400391	-9.93164063	-9.93164063	-6.96533203	+20.78613281	-79.05761719	+2932	+15.19628906	-9.14501953	-9.53173828	-60.75439453	-31.86035156	+11.35986328	+3272	+12.26074219	-10.88964844	-9.50537109	-11.77734375	+9.64599609	-79.62890625	+2160
+1457971277.48120000	+15.12597656	-10.05029297	-9.98437500	-7.25097656	+20.69824219	-79.36523438	+2896	+15.19628906	-9.27246094	-9.59326172	-60.93017578	-32.03613281	+11.11816406	+3268	+12.27832031	-10.98193359	-9.53613281	-12.06298828	+9.49218750	-79.91455078	+2136
+1457971277.48540000	+15.14794922	-10.17333984	-10.02832031	-7.55859375	+20.61035156	-79.67285156	+2860	+15.19628906	-9.39111328	-9.65478516	-61.14990234	-32.23388672	+10.94238281	+3264	+12.29150391	-11.08740234	-9.56689453	-12.39257813	+9.31640625	-80.22216797	+2112
+1457971277.49370000	+15.16992188	-10.40185547	-10.09423828	-8.17382813	+20.34667969	-80.28808594	+2788	+15.20947266	-9.62841797	-9.73828125	-61.61132813	-32.71728516	+10.74462891	+3244	+12.30468750	-11.27197266	-9.62402344	-12.98583984	+9.09667969	-80.81542969	+2060
+1457971277.49790000	+15.18310547	-10.50732422	-10.12060547	-8.45947266	+20.23681641	-80.63964844	+2756	+15.23144531	-9.72949219	-9.77343750	-61.74316406	-33.00292969	+10.65673828	+3228	+12.30908203	-11.37304688	-9.65478516	-13.27148438	+9.00878906	-81.18896484	+2036
+1457971277.50200010	+15.18310547	-10.61718750	-10.14257813	-8.74511719	+20.14892578	-81.01318359	+2728	+15.25341797	-9.83056641	-9.79980469	-61.87500000	-33.31054688	+10.56884766	+3216	+12.30468750	-11.46972656	-9.68554688	-13.57910156	+9.00878906	-81.51855469	+2016
+1457971277.50620010	+15.19628906	-10.71826172	-10.16455078	-8.98681641	+20.03906250	-81.36474609	+2704	+15.29296875	-9.91845703	-9.81738281	-61.96289063	-33.61816406	+10.56884766	+3204	+12.31347656	-11.55761719	-9.71191406	-13.82080078	+8.94287109	-81.84814453	+1996
+1457971277.51040010	+15.20507813	-10.81933594	-10.18652344	-9.25048828	+19.97314453	-81.71630859	+2680	+15.33251953	-10.01074219	-9.83496094	-62.05078125	-33.94775391	+10.54687500	+3188	+12.31787109	-11.65869141	-9.74707031	-14.08447266	+8.96484375	-82.22167969	+1980
+1457971277.51449990	+15.19189453	-10.91601563	-10.21289063	-9.53613281	+20.01708984	-82.04589844	+2668	+15.37207031	-10.09863281	-9.83935547	-62.16064453	-34.27734375	+10.54687500	+3172	+12.30029297	-11.73779297	-9.79101563	-14.30419922	+9.11865234	-82.50732422	+1972
+1457971277.51869990	+15.19189453	-10.99511719	-10.22607422	-9.73388672	+19.97314453	-82.33154297	+2664	+15.41601563	-10.17773438	-9.83496094	-62.24853516	-34.62890625	+10.61279297	+3160	+12.29589844	-11.80810547	-9.83056641	-14.47998047	+9.25048828	-82.77099609	+1964
+1457971277.52290010	+15.19189453	-11.08300781	-10.23046875	-9.95361328	+19.86328125	-82.63916016	+2668	+15.45996094	-10.26123047	-9.82617188	-62.38037109	-35.02441406	+10.70068359	+3148	+12.28710938	-11.88720703	-9.86132813	-14.67773438	+9.33837891	-83.07861328	+1964
+1457971277.52700000	+15.19189453	-11.17089844	-10.23925781	-10.15136719	+19.77539063	-82.96875000	+2676	+15.49511719	-10.34033203	-9.82177734	-62.49023438	-35.35400391	+10.74462891	+3136	+12.27392578	-11.97070313	-9.90087891	-14.91943359	+9.42626953	-83.38623047	+1968
+1457971277.53530000	+15.20507813	-11.33789063	-10.24365234	-10.48095703	+19.53369141	-83.62792969	+2712	+15.59619141	-10.48535156	-9.79980469	-62.64404297	-36.12304688	+10.94238281	+3116	+12.27392578	-12.12451172	-9.95361328	-15.24902344	+9.49218750	-84.00146484	+1988
+1457971277.53950000	+15.20507813	-11.42138672	-10.24804688	-10.67871094	+19.44580078	-83.93554688	+2740	+15.63574219	-10.56005859	-9.79541016	-62.70996094	-36.47460938	+10.96435547	+3108	+12.26953125	-12.20361328	-9.98437500	-15.46875000	+9.55810547	-84.33105469	+2004
+1457971277.54370000	+15.20947266	-11.50048828	-10.27001953	-10.83251953	+19.42382813	-84.19921875	+2768	+15.67089844	-10.63476563	-9.80859375	-62.77587891	-36.71630859	+10.96435547	+3100	+12.27392578	-12.27392578	-10.02392578	-15.60058594	+9.64599609	-84.52880859	+2024
+1457971277.54780010	+15.22265625	-11.58837891	-10.27880859	-11.00830078	+19.31396484	-84.41894531	+2800	+15.69726563	-10.73144531	-9.80859375	-62.95166016	-37.04589844	+10.98632813	+3096	+12.27392578	-12.34423828	-10.04589844	-15.79833984	+9.62402344	-84.74853516	+2048
+1457971277.55200000	+15.22705078	-11.67187500	-10.30517578	-11.14013672	+19.27001953	-84.61669922	+2828	+15.70605469	-10.82373047	-9.82617188	-63.12744141	-37.24365234	+10.92041016	+3088	+12.27392578	-12.41894531	-10.06787109	-16.04003906	+9.60205078	-84.96826172	+2068
+1457971277.55620000	+15.24023438	-11.75097656	-10.32714844	-11.25000000	+19.20410156	-84.77050781	+2856	+15.71923828	-10.90722656	-9.83935547	-63.30322266	-37.46337891	+10.92041016	+3080	+12.28710938	-12.48486328	-10.08984375	-16.19384766	+9.55810547	-85.12207031	+2088
+1457971277.56030010	+15.24902344	-11.83886719	-10.33593750	-11.44775391	+19.05029297	-84.96826172	+2880	+15.71923828	-11.00390625	-9.84375000	-63.50097656	-37.72705078	+10.87646484	+3080	+12.29150391	-12.55078125	-10.09423828	-16.41357422	+9.38232422	-85.29785156	+2112
+1457971277.56450010	+15.26660156	-11.93994141	-10.34912109	-11.62353516	+18.85253906	-85.18798828	+2904	+15.71044922	-11.10058594	-9.88330078	-63.69873047	-37.88085938	+10.76660156	+3076	+12.30468750	-12.63427734	-10.09863281	-16.72119141	+9.16259766	-85.53955078	+2128
+1457971277.57279990	+15.32373047	-12.13769531	-10.40625000	-11.93115234	+18.56689453	-85.51757813	+2916	+15.69726563	-11.30273438	-9.96240234	-64.11621094	-38.14453125	+10.54687500	+3068	+12.35302734	-12.79248047	-10.10742188	-17.22656250	+8.67919922	-85.84716797	+2144
+1457971277.58119990	+15.36328125	-12.31787109	-10.48974609	-12.23876953	+18.45703125	-85.69335938	+2892	+15.64453125	-11.50927734	-10.05468750	-64.53369141	-38.27636719	+10.17333984	+3068	+12.38378906	-12.94189453	-10.11621094	-17.79785156	+8.28369141	-86.08886719	+2140
+1457971277.58530000	+15.37646484	-12.42333984	-10.52929688	-12.45849609	+18.39111328	-85.80322266	+2868	+15.61376953	-11.61914063	-10.10302734	-64.79736328	-38.34228516	+9.99755859	+3064	+12.39697266	-13.02539063	-10.11181641	-18.14941406	+8.02001953	-86.17675781	+2128
+1457971277.58950000	+15.38964844	-12.52441406	-10.57324219	-12.70019531	+18.32519531	-85.89111328	+2836	+15.57861328	-11.72460938	-10.15576172	-65.06103516	-38.38623047	+9.79980469	+3064	+12.40136719	-13.10449219	-10.11621094	-18.50097656	+7.80029297	-86.24267578	+2112
+1457971277.59369990	+15.41162109	-12.61669922	-10.59960938	-12.85400391	+18.17138672	-86.00097656	+2796	+15.55664063	-11.82128906	-10.19091797	-65.32470703	-38.47412109	+9.71191406	+3056	+12.41455078	-13.17480469	-10.10742188	-18.83056641	+7.51464844	-86.37451172	+2092
+1457971277.59780000	+15.42919922	-12.70898438	-10.62158203	-13.05175781	+18.06152344	-86.13281250	+2752	+15.53027344	-11.90917969	-10.22607422	-65.52246094	-38.56201172	+9.58007813	+3052	+12.42773438	-13.25390625	-10.10742188	-19.13818359	+7.31689453	-86.52832031	+2068
+1457971277.60200000	+15.43798828	-12.80126953	-10.65234375	-13.24951172	+17.95166016	-86.28662109	+2700	+15.51269531	-12.00146484	-10.25683594	-65.69824219	-38.69384766	+9.44824219	+3044	+12.43652344	-13.32421875	-10.10742188	-19.42382813	+7.14111328	-86.66015625	+2044
+1457971277.60610010	+15.45996094	-12.88916016	-10.68310547	-13.40332031	+17.84179688	-86.39648438	+2644	+15.50830078	-12.08935547	-10.29199219	-65.87402344	-38.78173828	+9.36035156	+3032	+12.44531250	-13.39453125	-10.10742188	-19.73144531	+6.96533203	-86.79199219	+2012
+1457971277.61030010	+15.47753906	-12.97265625	-10.72265625	-13.57910156	+17.88574219	-86.52832031	+2580	+15.50390625	-12.16845703	-10.32275391	-66.02783203	-38.86962891	+9.25048828	+3020	+12.45410156	-13.48242188	-10.11621094	-20.03906250	+6.85546875	-86.92382813	+1984
+1457971277.61859990	+15.46435547	-13.10449219	-10.77099609	-13.93066406	+17.99560547	-86.74804688	+2468	+15.49951172	-12.30908203	-10.35351563	-66.29150391	-39.11132813	+9.09667969	+2996	+12.42773438	-13.59228516	-10.15576172	-20.52246094	+6.96533203	-87.12158203	+1920
+1457971277.62280010	+15.45556641	-13.17041016	-10.77539063	-14.12841797	+17.97363281	-86.90185547	+2416	+15.50830078	-12.36181641	-10.36230469	-66.40136719	-39.22119141	+9.09667969	+2980	+12.41894531	-13.64501953	-10.16894531	-20.74218750	+6.98730469	-87.27539063	+1892
+1457971277.62700010	+15.44238281	-13.23632813	-10.77978516	-14.32617188	+17.97363281	-87.05566406	+2372	+15.53027344	-12.41455078	-10.35351563	-66.51123047	-39.41894531	+9.14062500	+2968	+12.40576172	-13.69335938	-10.18652344	-20.91796875	+7.09716797	-87.38525391	+1864
+1457971277.63109990	+15.44677734	-13.28466797	-10.76660156	-14.43603516	+17.84179688	-87.20947266	+2336	+15.56542969	-12.45849609	-10.33154297	-66.57714844	-39.63867188	+9.29443359	+2956	+12.39697266	-13.73730469	-10.19091797	-21.07177734	+7.11914063	-87.58300781	+1840
+1457971277.63529990	+15.44238281	-13.32421875	-10.76220703	-14.50195313	+17.81982422	-87.38525391	+2308	+15.60937500	-12.49365234	-10.30957031	-66.59912109	-39.85839844	+9.38232422	+2944	+12.38818359	-13.78564453	-10.20849609	-21.20361328	+7.22900391	-87.78076172	+1824
+1457971277.63949990	+15.42919922	-13.35498047	-10.74902344	-14.58984375	+17.86376953	-87.56103516	+2288	+15.64892578	-12.52880859	-10.29199219	-66.62109375	-40.05615234	+9.44824219	+2936	+12.37500000	-13.82519531	-10.23046875	-21.29150391	+7.42675781	-87.95654297	+1812
+1457971277.64360000	+15.42041016	-13.39013672	-10.74462891	-14.67773438	+17.95166016	-87.69287109	+2280	+15.68847656	-12.55957031	-10.27880859	-66.62109375	-40.20996094	+9.53613281	+2924	+12.36181641	-13.86035156	-10.25244141	-21.35742188	+7.64648438	-88.11035156	+1808
+1457971277.64780000	+15.40722656	-13.42968750	-10.74023438	-14.78759766	+17.99560547	-87.82470703	+2280	+15.73681641	-12.59033203	-10.26562500	-66.66503906	-40.38574219	+9.66796875	+2916	+12.34863281	-13.89990234	-10.27441406	-21.46728516	+7.84423828	-88.24218750	+1804
+1457971277.65610000	+15.37207031	-13.49121094	-10.71386719	-15.00732422	+18.08349609	-88.04443359	+2316	+15.81152344	-12.63427734	-10.21289063	-66.70898438	-40.69335938	+9.93164063	+2904	+12.30908203	-13.95703125	-10.32275391	-21.66503906	+8.30566406	-88.46191406	+1820
+1457971277.66030000	+15.35888672	-13.52197266	-10.67871094	-15.09521484	+17.97363281	-88.15429688	+2352	+15.84667969	-12.66503906	-10.17773438	-66.75292969	-40.89111328	+10.06347656	+2900	+12.28710938	-13.97900391	-10.33593750	-21.75292969	+8.48144531	-88.59375000	+1832
+1457971277.66450000	+15.36328125	-13.55273438	-10.65673828	-15.13916016	+17.86376953	-88.26416016	+2388	+15.87744141	-12.69580078	-10.16455078	-66.79687500	-41.04492188	+10.15136719	+2896	+12.28271484	-14.01855469	-10.34033203	-21.84082031	+8.54736328	-88.76953125	+1852
+1457971277.66860010	+15.36328125	-13.59228516	-10.64355469	-15.20507813	+17.81982422	-88.37402344	+2428	+15.90380859	-12.73095703	-10.15576172	-66.84082031	-41.17675781	+10.21728516	+2888	+12.28271484	-14.05371094	-10.35351563	-21.95068359	+8.63525391	-88.87939453	+1868
+1457971277.67280010	+15.36328125	-13.63623047	-10.63916016	-15.29296875	+17.77587891	-88.48388672	+2472	+15.93017578	-12.77929688	-10.15136719	-66.90673828	-41.33056641	+10.23925781	+2884	+12.27832031	-14.09765625	-10.35351563	-22.08251953	+8.67919922	-89.03320313	+1892
+1457971277.67700000	+15.36767578	-13.68457031	-10.63037109	-15.38085938	+17.75390625	-88.61572266	+2516	+15.94335938	-12.81884766	-10.15576172	-66.90673828	-41.39648438	+10.19531250	+2880	+12.26953125	-14.15039063	-10.36230469	-22.28027344	+8.72314453	-89.18701172	+1916
+1457971277.68109990	+15.36328125	-13.73291016	-10.64355469	-15.49072266	+17.84179688	-88.65966797	+2556	+15.94335938	-12.86279297	-10.17773438	-66.92871094	-41.39648438	+10.10742188	+2876	+12.27392578	-14.18994141	-10.38427734	-22.43408203	+8.81103516	-89.18701172	+1932
+1457971277.68530010	+15.36328125	-13.79882813	-10.64794922	-15.66650391	+17.79785156	-88.68164063	+2592	+15.93017578	-12.92871094	-10.18212891	-67.06054688	-41.46240234	+10.04150391	+2872	+12.26953125	-14.22949219	-10.39306641	-22.60986328	+8.76708984	-89.20898438	+1944
+1457971277.69359990	+15.38085938	-13.93945313	-10.66992188	-15.95214844	+17.62207031	-88.72558594	+2644	+15.87744141	-13.05615234	-10.24365234	-67.25830078	-41.46240234	+9.71191406	+2872	+12.28710938	-14.32177734	-10.39746094	-23.04931641	+8.54736328	-89.29687500	+1956
+1457971277.69779990	+15.38964844	-14.00976563	-10.67431641	-16.08398438	+17.49023438	-88.79150391	+2656	+15.83789063	-13.13525391	-10.27001953	-67.34619141	-41.50634766	+9.47021484	+2872	+12.29150391	-14.37451172	-10.38427734	-23.31298828	+8.37158203	-89.38476563	+1956
+1457971277.70190000	+15.40722656	-14.08886719	-10.68310547	-16.23779297	+17.33642578	-88.87939453	+2660	+15.80273438	-13.21875000	-10.31396484	-67.43408203	-41.52832031	+9.22851563	+2872	+12.30468750	-14.43603516	-10.37109375	-23.57666016	+8.12988281	-89.49462891	+1948
+1457971277.70610000	+15.42919922	-14.16796875	-10.70507813	-16.36962891	+17.22656250	-88.94531250	+2652	+15.77197266	-13.28906250	-10.35791016	-67.52197266	-41.52832031	+8.98681641	+2868	+12.32226563	-14.49755859	-10.36669922	-23.81835938	+7.91015625	-89.53857422	+1936
+1457971277.71030000	+15.44677734	-14.26025391	-10.73144531	-16.54541016	+17.16064453	-88.98925781	+2632	+15.73242188	-13.36376953	-10.40625000	-67.58789063	-41.52832031	+8.74511719	+2860	+12.33984375	-14.55468750	-10.36669922	-24.06005859	+7.69042969	-89.53857422	+1916
+1457971277.71440010	+15.45117188	-14.34814453	-10.77099609	-16.72119141	+17.18261719	-89.01123047	+2604	+15.68408203	-13.43847656	-10.45458984	-67.67578125	-41.50634766	+8.45947266	+2856	+12.34423828	-14.59863281	-10.37548828	-24.27978516	+7.58056641	-89.51660156	+1884
+1457971277.71860000	+15.45556641	-14.42285156	-10.80615234	-16.87500000	+17.16064453	-89.03320313	+2568	+15.64013672	-13.50000000	-10.48974609	-67.74169922	-41.48437500	+8.19580078	+2848	+12.35302734	-14.63378906	-10.37548828	-24.45556641	+7.44873047	-89.51660156	+1852
+1457971277.72280000	+15.46435547	-14.48876953	-10.83251953	-17.02880859	+17.11669922	-89.03320313	+2524	+15.59619141	-13.56591797	-10.52929688	-67.82958984	-41.48437500	+7.95410156	+2840	+12.35742188	-14.67773438	-10.37109375	-24.67529297	+7.25097656	-89.51660156	+1820
+1457971277.73110010	+15.48632813	-14.61621094	-10.85888672	-17.27050781	+16.83105469	-89.09912109	+2416	+15.52587891	-13.69335938	-10.58642578	-68.00537109	-41.57226563	+7.58056641	+2816	+12.36181641	-14.75683594	-10.34912109	-25.04882813	+6.85546875	-89.60449219	+1748
+1457971277.73530010	+15.49951172	-14.66455078	-10.86767578	-17.33642578	+16.72119141	-89.18701172	+2356	+15.51269531	-13.74169922	-10.60839844	-68.04931641	-41.66015625	+7.42675781	+2800	+12.37060547	-14.80078125	-10.34472656	-25.20263672	+6.70166016	-89.69238281	+1716
+1457971277.73939990	+15.49951172	-14.70849609	-10.88085938	-17.42431641	+16.69921875	-89.25292969	+2300	+15.49951172	-13.78564453	-10.61718750	-68.09326172	-41.79199219	+7.33886719	+2784	+12.37060547	-14.83154297	-10.34472656	-25.31250000	+6.63574219	-89.78027344	+1680
+1457971277.74359990	+15.49951172	-14.73925781	-10.89404297	-17.46826172	+16.67724609	-89.29687500	+2244	+15.49951172	-13.81640625	-10.62158203	-68.13720703	-41.87988281	+7.29492188	+2768	+12.37060547	-14.85351563	-10.34912109	-25.37841797	+6.59179688	-89.82421875	+1648
+1457971277.74780010	+15.49951172	-14.76123047	-10.90722656	-17.51220703	+16.69921875	-89.34082031	+2188	+15.50830078	-13.83837891	-10.62597656	-68.15917969	-41.96777344	+7.29492188	+2752	+12.37500000	-14.87548828	-10.35351563	-25.40039063	+6.56982422	-89.86816406	+1612
+1457971277.75190000	+15.48632813	-14.77880859	-10.92041016	-17.57812500	+16.76513672	-89.34082031	+2136	+15.52148438	-13.84716797	-10.61718750	-68.15917969	-42.05566406	+7.33886719	+2736	+12.37060547	-14.88867188	-10.36669922	-25.42236328	+6.63574219	-89.86816406	+1584
+1457971277.75609990	+15.47753906	-14.78320313	-10.91601563	-17.60009766	+16.76513672	-89.36279297	+2092	+15.54345703	-13.84716797	-10.59960938	-68.15917969	-42.18750000	+7.42675781	+2724	+12.36181641	-14.89306641	-10.37109375	-25.44433594	+6.67968750	-89.93408203	+1556
+1457971277.76020000	+15.46435547	-14.77880859	-10.90283203	-17.62207031	+16.72119141	-89.40673828	+2060	+15.57421875	-13.84716797	-10.57324219	-68.18115234	-42.34130859	+7.55859375	+2720	+12.35302734	-14.90185547	-10.37109375	-25.44433594	+6.74560547	-90.02197266	+1536
+1457971277.76440000	+15.45556641	-14.77441406	-10.88525391	-17.64404297	+16.67724609	-89.47265625	+2036	+15.61376953	-13.84716797	-10.53808594	-68.18115234	-42.56103516	+7.71240234	+2716	+12.33984375	-14.91064453	-10.37109375	-25.46630859	+6.78955078	-90.15380859	+1520
+1457971277.77270010	+15.43798828	-14.76123047	-10.85888672	-17.62207031	+16.61132813	-89.56054688	+2008	+15.69726563	-13.83837891	-10.47216797	-68.18115234	-42.91259766	+8.06396484	+2720	+12.33105469	-14.93701172	-10.38867188	-25.44433594	+6.92138672	-90.35156250	+1508
+1457971277.77690010	+15.42480469	-14.75683594	-10.84570313	-17.62207031	+16.61132813	-89.60449219	+2012	+15.74560547	-13.82519531	-10.43701172	-68.18115234	-43.08837891	+8.26171875	+2720	+12.32666016	-14.94580078	-10.40185547	-25.42236328	+7.05322266	-90.46142578	+1508
+1457971277.78110000	+15.41162109	-14.74804688	-10.83691406	-17.64404297	+16.65527344	-89.62646484	+2020	+15.78515625	-13.81640625	-10.41064453	-68.15917969	-43.22021484	+8.43750000	+2724	+12.31787109	-14.94580078	-10.42382813	-25.37841797	+7.20703125	-90.52734375	+1520
+1457971277.78520010	+15.39404297	-14.74365234	-10.82373047	-17.68798828	+16.67724609	-89.64843750	+2036	+15.82470703	-13.80761719	-10.37988281	-68.15917969	-43.35205078	+8.61328125	+2724	+12.30908203	-14.95458984	-10.43261719	-25.37841797	+7.33886719	-90.59326172	+1536
+1457971277.78940010	+15.38085938	-14.73925781	-10.81494141	-17.70996094	+16.67724609	-89.67041016	+2056	+15.86425781	-13.79882813	-10.35351563	-68.15917969	-43.48388672	+8.78906250	+2728	+12.29589844	-14.96337891	-10.44580078	-25.40039063	+7.42675781	-90.65917969	+1552
+1457971277.79360010	+15.37207031	-14.73925781	-10.80615234	-17.75390625	+16.67724609	-89.69238281	+2084	+15.89501953	-13.79443359	-10.32714844	-68.18115234	-43.59375000	+8.92089844	+2728	+12.28710938	-14.97216797	-10.45458984	-25.42236328	+7.47070313	-90.72509766	+1576
+1457971277.79769990	+15.36328125	-14.73486328	-10.79296875	-17.77587891	+16.63330078	-89.71435547	+2116	+15.92138672	-13.79882813	-10.30517578	-68.20312500	-43.72558594	+9.05273438	+2728	+12.28271484	-14.98095703	-10.46337891	-25.46630859	+7.53662109	-90.79101563	+1600
+1457971277.80189990	+15.35888672	-14.73925781	-10.77978516	-17.77587891	+16.58935547	-89.75830078	+2148	+15.94775391	-13.80761719	-10.28759766	-68.22509766	-43.85742188	+9.16259766	+2724	+12.28271484	-14.99853516	-10.46777344	-25.51025391	+7.51464844	-90.87890625	+1624
+1457971277.80609990	+15.36328125	-14.74804688	-10.77539063	-17.79785156	+16.54541016	-89.78027344	+2184	+15.96093750	-13.82080078	-10.27880859	-68.26904297	-43.94531250	+9.22851563	+2720	+12.28710938	-15.01611328	-10.47656250	-25.57617188	+7.49267578	-90.92285156	+1648
+1457971277.81020000	+15.36328125	-14.76562500	-10.77099609	-17.84179688	+16.47949219	-89.80224609	+2216	+15.96533203	-13.84277344	-10.28320313	-68.33496094	-44.01123047	+9.25048828	+2712	+12.29150391	-15.03808594	-10.48095703	-25.66406250	+7.42675781	-90.94482422	+1668
+1457971277.81859990	+15.37207031	-14.80957031	-10.78417969	-17.92968750	+16.41357422	-89.80224609	+2272	+15.95214844	-13.89550781	-10.30517578	-68.44482422	-44.05517578	+9.18457031	+2696	+12.29589844	-15.08203125	-10.48974609	-25.83984375	+7.29492188	-90.92285156	+1696
+1457971277.82270000	+15.38085938	-14.83593750	-10.79296875	-17.95166016	+16.34765625	-89.80224609	+2288	+15.93457031	-13.93066406	-10.32275391	-68.53271484	-44.05517578	+9.09667969	+2692	+12.30029297	-15.09960938	-10.48974609	-25.94970703	+7.20703125	-90.90087891	+1700
+1457971277.82690000	+15.39404297	-14.86230469	-10.80175781	-17.99560547	+16.25976563	-89.78027344	+2300	+15.90820313	-13.97021484	-10.34472656	-68.62060547	-44.05517578	+9.00878906	+2688	+12.30468750	-15.11718750	-10.48095703	-26.08154297	+7.05322266	-90.85693359	+1704
+1457971277.83110000	+15.41162109	-14.89746094	-10.81054688	-18.01757813	+16.12792969	-89.75830078	+2308	+15.87744141	-14.00976563	-10.37109375	-68.73046875	-44.05517578	+8.89892578	+2680	+12.31347656	-15.13916016	-10.47216797	-26.16943359	+6.87744141	-90.83496094	+1700
+1457971277.83520010	+15.43359375	-14.93261719	-10.81933594	-18.03955078	+15.99609375	-89.75830078	+2304	+15.84228516	-14.05810547	-10.39746094	-68.81835938	-44.05517578	+8.76708984	+2676	+12.32226563	-15.16113281	-10.46337891	-26.27929688	+6.70166016	-90.81298828	+1692
+1457971277.83940010	+15.45556641	-14.96777344	-10.82812500	-18.06152344	+15.86425781	-89.75830078	+2292	+15.80712891	-14.10205078	-10.43261719	-68.90625000	-44.03320313	+8.59130859	+2668	+12.33544922	-15.18310547	-10.45458984	-26.38916016	+6.52587891	-90.76904297	+1676
+1457971277.84349990	+15.47753906	-15.00732422	-10.84570313	-18.08349609	+15.75439453	-89.75830078	+2268	+15.76757813	-14.14599609	-10.46777344	-69.01611328	-43.98925781	+8.41552734	+2660	+12.34423828	-15.20507813	-10.44580078	-26.49902344	+6.35009766	-90.72509766	+1660
+1457971277.84770010	+15.49951172	-15.05126953	-10.86328125	-18.12744141	+15.64453125	-89.71435547	+2240	+15.72802734	-14.18994141	-10.50292969	-69.10400391	-43.94531250	+8.23974609	+2652	+12.35302734	-15.22705078	-10.44140625	-26.63085938	+6.19628906	-90.68115234	+1636
+1457971277.85190010	+15.51269531	-15.09082031	-10.88525391	-18.19335938	+15.55664063	-89.69238281	+2200	+15.68408203	-14.22949219	-10.53808594	-69.19189453	-43.87939453	+8.04199219	+2644	+12.35302734	-15.24462891	-10.43701172	-26.74072266	+6.08642578	-90.61523438	+1608
+1457971277.85599990	+15.52587891	-15.12597656	-10.89404297	-18.21533203	+15.42480469	-89.64843750	+2160	+15.64892578	-14.26464844	-10.56445313	-69.25781250	-43.85742188	+7.86621094	+2632	+12.35742188	-15.25781250	-10.42822266	-26.85058594	+5.95458984	-90.57128906	+1580
+1457971277.86019990	+15.53906250	-15.15234375	-10.89843750	-18.23730469	+15.31494141	-89.60449219	+2112	+15.61376953	-14.29101563	-10.58203125	-69.32373047	-43.81347656	+7.73437500	+2620	+12.36181641	-15.26660156	-10.41503906	-26.91650391	+5.86669922	-90.52734375	+1548
+1457971277.86850000	+15.56103516	-15.18310547	-10.88964844	-18.23730469	+15.09521484	-89.56054688	+2016	+15.57861328	-14.33056641	-10.60400391	-69.43359375	-43.81347656	+7.53662109	+2584	+12.36621094	-15.27099609	-10.39746094	-26.98242188	+5.73486328	-90.48339844	+1488
+1457971277.87270000	+15.56542969	-15.19189453	-10.88525391	-18.25927734	+15.02929688	-89.58251953	+1968	+15.56982422	-14.33935547	-10.60839844	-69.45556641	-43.81347656	+7.49267578	+2564	+12.37060547	-15.27978516	-10.39306641	-27.00439453	+5.71289063	-90.50537109	+1460
+1457971277.87690000	+15.56103516	-15.19189453	-10.87646484	-18.25927734	+15.02929688	-89.58251953	+1924	+15.56982422	-14.33935547	-10.60839844	-69.45556641	-43.81347656	+7.42675781	+2548	+12.36621094	-15.27539063	-10.39746094	-26.98242188	+5.75683594	-90.52734375	+1432
+1457971277.88100000	+15.56103516	-15.18750000	-10.87207031	-18.25927734	+15.05126953	-89.58251953	+1884	+15.56982422	-14.33496094	-10.60400391	-69.43359375	-43.81347656	+7.40478516	+2528	+12.36621094	-15.27099609	-10.39746094	-26.96044922	+5.82275391	-90.52734375	+1404
+1457971277.88520000	+15.55224609	-15.17431641	-10.86767578	-18.23730469	+15.07324219	-89.58251953	+1848	+15.57861328	-14.33056641	-10.59960938	-69.41162109	-43.83544922	+7.40478516	+2516	+12.36181641	-15.26660156	-10.40185547	-26.93847656	+5.88867188	-90.54931641	+1384
+1457971277.88940000	+15.54785156	-15.15673828	-10.85888672	-18.21533203	+15.09521484	-89.53857422	+1816	+15.58740234	-14.31738281	-10.58642578	-69.41162109	-43.85742188	+7.42675781	+2504	+12.35742188	-15.25781250	-10.40625000	-26.89453125	+5.97656250	-90.57128906	+1364
+1457971277.89350010	+15.54345703	-15.15234375	-10.85449219	-18.21533203	+15.11718750	-89.53857422	+1788	+15.59619141	-14.31298828	-10.57763672	-69.38964844	-43.85742188	+7.44873047	+2488	+12.35742188	-15.25341797	-10.40625000	-26.87255859	+5.99853516	-90.57128906	+1344
+1457971277.89770010	+15.53906250	-15.14355469	-10.84570313	-18.19335938	+15.11718750	-89.53857422	+1764	+15.60937500	-14.30419922	-10.56445313	-69.36767578	-43.90136719	+7.49267578	+2480	+12.35302734	-15.24902344	-10.41064453	-26.85058594	+6.04248047	-90.59326172	+1328
+1457971277.90190010	+15.53466797	-15.13037109	-10.84130859	-18.17138672	+15.13916016	-89.53857422	+1744	+15.62255859	-14.29101563	-10.55566406	-69.34570313	-43.92333984	+7.51464844	+2468	+12.35302734	-15.24462891	-10.41064453	-26.82861328	+6.08642578	-90.59326172	+1316
+1457971277.91020010	+15.53466797	-15.12158203	-10.83251953	-18.14941406	+15.16113281	-89.56054688	+1708	+15.64453125	-14.26904297	-10.52929688	-69.30175781	-43.98925781	+7.58056641	+2452	+12.34863281	-15.23144531	-10.41503906	-26.74072266	+6.17431641	-90.63720703	+1292
+1457971277.91430000	+15.53027344	-15.11279297	-10.83251953	-18.14941406	+15.16113281	-89.56054688	+1692	+15.66210938	-14.25585938	-10.51611328	-69.27978516	-44.01123047	+7.62451172	+2448	+12.34863281	-15.22265625	-10.41943359	-26.69677734	+6.24023438	-90.65917969	+1284
+1457971277.91849990	+15.52587891	-15.09082031	-10.82373047	-18.10546875	+15.20507813	-89.53857422	+1680	+15.69287109	-14.22509766	-10.48974609	-69.19189453	-44.05517578	+7.71240234	+2448	+12.33984375	-15.18310547	-10.43261719	-26.49902344	+6.52587891	-90.72509766	+1288
+1457971277.92269990	+15.51708984	-15.06884766	-10.81054688	-18.03955078	+15.24902344	-89.53857422	+1676	+15.72802734	-14.19433594	-10.45898438	-69.10400391	-44.14306641	+7.80029297	+2448	+12.33105469	-15.14794922	-10.43701172	-26.30126953	+6.76757813	-90.76904297	+1300
+1457971277.92680000	+15.51269531	-15.04687500	-10.80175781	-17.99560547	+15.29296875	-89.53857422	+1676	+15.75439453	-14.16357422	-10.42822266	-69.03808594	-44.18701172	+7.88818359	+2452	+12.32666016	-15.11718750	-10.44140625	-26.12548828	+6.94335938	-90.81298828	+1312
+1457971277.93100000	+15.49951172	-14.97656250	-10.77099609	-17.81982422	+15.38085938	-89.51660156	+1688	+15.81152344	-14.10205078	-10.37548828	-68.88427734	-44.31884766	+8.04199219	+2460	+12.32226563	-15.05566406	-10.44580078	-25.77392578	+7.22900391	-90.87890625	+1340
+1457971277.93520000	+15.49072266	-14.91943359	-10.74902344	-17.66601563	+15.42480469	-89.49462891	+1708	+15.85107422	-14.05371094	-10.33154297	-68.75244141	-44.42871094	+8.15185547	+2472	+12.32226563	-15.01171875	-10.44580078	-25.53222656	+7.40478516	-90.90087891	+1368
+1457971277.93930010	+15.48632813	-14.87548828	-10.72705078	-17.51220703	+15.46875000	-89.47265625	+1732	+15.87304688	-14.00976563	-10.30517578	-68.59863281	-44.47265625	+8.19580078	+2476	+12.32226563	-14.98535156	-10.44140625	-25.37841797	+7.47070313	-90.92285156	+1396
+1457971277.94350000	+15.48632813	-14.81835938	-10.70947266	-17.29248047	+15.53466797	-89.40673828	+1764	+15.88623047	-13.96142578	-10.28759766	-68.40087891	-44.47265625	+8.15185547	+2480	+12.33105469	-14.96337891	-10.43701172	-25.24658203	+7.49267578	-90.87890625	+1420
+1457971277.94770000	+15.49511719	-14.77441406	-10.69628906	-17.11669922	+15.53466797	-89.31884766	+1792	+15.88623047	-13.92626953	-10.28759766	-68.24707031	-44.42871094	+8.06396484	+2484	+12.34423828	-14.94580078	-10.42382813	-25.13671875	+7.44873047	-90.81298828	+1436
+1457971277.95600010	+15.50830078	-14.72167969	-10.69189453	-16.80908203	+15.51269531	-89.07714844	+1828	+15.84667969	-13.87792969	-10.30957031	-68.00537109	-44.25292969	+7.82226563	+2488	+12.36621094	-14.91064453	-10.40185547	-25.02685547	+7.33886719	-90.61523438	+1456
+1457971277.96020010	+15.51708984	-14.69970703	-10.69628906	-16.69921875	+15.49072266	-88.94531250	+1840	+15.81152344	-13.86474609	-10.32275391	-67.91748047	-44.16503906	+7.66845703	+2492	+12.37060547	-14.89746094	-10.38867188	-24.98291016	+7.25097656	-90.52734375	+1460
+1457971277.96429990	+15.52587891	-14.68652344	-10.70068359	-16.58935547	+15.44677734	-88.81347656	+1840	+15.77197266	-13.85595703	-10.34033203	-67.85156250	-44.05517578	+7.47070313	+2496	+12.37939453	-14.87988281	-10.37548828	-24.96093750	+7.16308594	-90.43945313	+1456
+1457971277.96849990	+15.53906250	-14.67773438	-10.70507813	-16.45751953	+15.40283203	-88.68164063	+1832	+15.72363281	-13.84277344	-10.36669922	-67.76367188	-43.92333984	+7.27294922	+2500	+12.38818359	-14.86669922	-10.35791016	-24.91699219	+7.05322266	-90.35156250	+1456
+1457971277.97270010	+15.55664063	-14.66015625	-10.71386719	-16.32568359	+15.38085938	-88.57177734	+1820	+15.68408203	-13.82080078	-10.39746094	-67.67578125	-43.74755859	+7.07519531	+2504	+12.39697266	-14.85351563	-10.34472656	-24.89501953	+6.96533203	-90.26367188	+1448
+1457971277.97680000	+15.56982422	-14.64257813	-10.71826172	-16.19384766	+15.35888672	-88.41796875	+1804	+15.64013672	-13.79882813	-10.41943359	-67.56591797	-43.57177734	+6.87744141	+2504	+12.40576172	-14.83593750	-10.33154297	-24.85107422	+6.92138672	-90.15380859	+1436
+1457971277.98099990	+15.57861328	-14.61181641	-10.72705078	-16.06201172	+15.38085938	-88.24218750	+1788	+15.60058594	-13.76806641	-10.44580078	-67.43408203	-43.35205078	+6.65771484	+2508	+12.41455078	-14.80517578	-10.31396484	-24.78515625	+6.85546875	-90.00000000	+1424
+1457971277.98519990	+15.58300781	-14.58105469	-10.73144531	-15.93017578	+15.42480469	-88.04443359	+1764	+15.56103516	-13.73730469	-10.46777344	-67.32421875	-43.15429688	+6.45996094	+2508	+12.42333984	-14.77441406	-10.29638672	-24.71923828	+6.81152344	-89.84619141	+1408
+1457971277.98930000	+15.58300781	-14.54150391	-10.74023438	-15.82031250	+15.51269531	-87.82470703	+1740	+15.53027344	-13.70214844	-10.47656250	-67.21435547	-42.97851563	+6.30615234	+2504	+12.42333984	-14.73925781	-10.28759766	-24.63134766	+6.85546875	-89.69238281	+1392
+1457971277.99350000	+15.58300781	-14.47558594	-10.73583984	-15.60058594	+15.55664063	-87.56103516	+1720	+15.50830078	-13.64501953	-10.46777344	-67.08251953	-42.82470703	+6.21826172	+2504	+12.42333984	-14.67333984	-10.26562500	-24.45556641	+6.92138672	-89.51660156	+1376
+1457971278.00180010	+15.57421875	-14.33496094	-10.71386719	-15.20507813	+15.77636719	-87.20947266	+1688	+15.51708984	-13.51318359	-10.42822266	-66.75292969	-42.56103516	+6.17431641	+2508	+12.40576172	-14.57226563	-10.24804688	-24.12597656	+7.27294922	-89.31884766	+1352
+1457971278.00600000	+15.56103516	-14.23388672	-10.68750000	-14.94140625	+15.93017578	-86.98974609	+1680	+15.54345703	-13.41650391	-10.39746094	-66.51123047	-42.42919922	+6.21826172	+2520	+12.40136719	-14.50634766	-10.23925781	-23.88427734	+7.49267578	-89.20898438	+1348
+1457971278.01009990	+15.54785156	-14.14599609	-10.66113281	-14.72167969	+16.08398438	-86.81396484	+1680	+15.57861328	-13.32861328	-10.37109375	-66.29150391	-42.27539063	+6.26220703	+2528	+12.40136719	-14.45361328	-10.23046875	-23.64257813	+7.73437500	-89.14306641	+1348
+1457971278.01850010	+15.49511719	-13.92187500	-10.61279297	-14.23828125	+16.56738281	-86.39648438	+1720	+15.65771484	-13.12646484	-10.27441406	-65.74218750	-42.07763672	+6.41601563	+2556	+12.36621094	-14.29980469	-10.24804688	-23.07128906	+8.54736328	-88.87939453	+1372
+1457971278.02259990	+15.46875000	-13.82080078	-10.58203125	-14.01855469	+16.76513672	-86.19873047	+1752	+15.70166016	-13.03417969	-10.20849609	-65.54443359	-42.05566406	+6.56982422	+2572	+12.34423828	-14.22949219	-10.25244141	-22.82958984	+8.89892578	-88.74755859	+1388
+1457971278.02679990	+15.44238281	-13.72412109	-10.55566406	-13.79882813	+16.94091797	-86.00097656	+1792	+15.73242188	-12.94189453	-10.16455078	-65.34667969	-41.98974609	+6.67968750	+2584	+12.32226563	-14.16796875	-10.25244141	-22.60986328	+9.20654297	-88.65966797	+1412
+1457971278.03099990	+15.42041016	-13.60546875	-10.51171875	-13.49121094	+17.11669922	-85.80322266	+1848	+15.77636719	-12.83203125	-10.11181641	-65.12695313	-41.90185547	+6.83349609	+2600	+12.31787109	-14.08447266	-10.23925781	-22.28027344	+9.47021484	-88.52783203	+1444
+1457971278.03510000	+15.40283203	-13.50439453	-10.47216797	-13.22753906	+17.24853516	-85.64941406	+1904	+15.81152344	-12.73535156	-10.07226563	-64.90722656	-41.83593750	+6.92138672	+2616	+12.30908203	-14.01855469	-10.22607422	-22.01660156	+9.71191406	-88.43994141	+1476
+1457971278.03930000	+15.38525391	-13.41210938	-10.44580078	-12.98583984	+17.38037109	-85.49560547	+1968	+15.83789063	-12.63867188	-10.03271484	-64.66552734	-41.72607422	+6.98730469	+2628	+12.30029297	-13.96142578	-10.21728516	-21.77490234	+9.93164063	-88.35205078	+1512
+1457971278.04349990	+15.36767578	-13.31542969	-10.44140625	-12.74414063	+17.64404297	-85.23193359	+2040	+15.85986328	-12.52880859	-9.99755859	-64.40185547	-41.57226563	+7.00927734	+2644	+12.30029297	-13.89550781	-10.22167969	-21.51123047	+10.19531250	-88.13232422	+1548
+1457971278.04760000	+15.35888672	-13.24072266	-10.42822266	-12.54638672	+17.75390625	-84.94628906	+2100	+15.85986328	-12.45849609	-9.95800781	-64.27001953	-41.48437500	+6.98730469	+2656	+12.29589844	-13.82519531	-10.20410156	-21.29150391	+10.32714844	-87.93457031	+1584
+1457971278.05600000	+15.34130859	-13.06933594	-10.42822266	-12.06298828	+18.08349609	-84.30908203	+2220	+15.82470703	-12.28710938	-9.94042969	-63.89648438	-41.04492188	+6.78955078	+2680	+12.29150391	-13.67138672	-10.18212891	-20.78613281	+10.61279297	-87.42919922	+1644
+1457971278.06010010	+15.33251953	-12.99462891	-10.41064453	-11.86523438	+18.14941406	-84.02343750	+2272	+15.79833984	-12.21240234	-9.92285156	-63.76464844	-40.89111328	+6.72363281	+2688	+12.29150391	-13.59228516	-10.15576172	-20.54443359	+10.65673828	-87.16552734	+1672
+1457971278.06430010	+15.33691406	-12.92431641	-10.40185547	-11.64550781	+18.17138672	-83.75976563	+2312	+15.76757813	-12.13769531	-9.91845703	-63.63281250	-40.64941406	+6.61376953	+2700	+12.30468750	-13.53515625	-10.12500000	-20.34667969	+10.61279297	-86.96777344	+1688
+1457971278.06839990	+15.34570313	-12.85839844	-10.40185547	-11.40380859	+18.23730469	-83.43017578	+2344	+15.73681641	-12.06738281	-9.92285156	-63.52294922	-40.40771484	+6.50390625	+2716	+12.33105469	-13.47363281	-10.09423828	-20.08300781	+10.52490234	-86.70410156	+1704
+1457971278.07259990	+15.35888672	-12.79248047	-10.40625000	-11.18408203	+18.32519531	-83.12255859	+2368	+15.68847656	-12.00146484	-9.93164063	-63.36914063	-40.12207031	+6.26220703	+2728	+12.35302734	-13.41210938	-10.05908203	-19.86328125	+10.43701172	-86.46240234	+1712
+1457971278.07680010	+15.35888672	-12.71777344	-10.41943359	-10.94238281	+18.47900391	-82.77099609	+2384	+15.63574219	-11.93115234	-9.95361328	-63.12744141	-39.79248047	+5.95458984	+2748	+12.36621094	-13.33740234	-10.03271484	-19.62158203	+10.45898438	-86.19873047	+1712
+1457971278.08090000	+15.37207031	-12.63867188	-10.43701172	-10.65673828	+18.63281250	-82.35351563	+2392	+15.59619141	-11.84765625	-9.97119141	-62.88574219	-39.44091797	+5.71289063	+2768	+12.38378906	-13.25830078	-10.01513672	-19.33593750	+10.48095703	-85.82519531	+1708
+1457971278.08509990	+15.38085938	-12.56396484	-10.44140625	-10.41503906	+18.72070313	-81.95800781	+2388	+15.55664063	-11.76855469	-9.97998047	-62.73193359	-39.13330078	+5.55908203	+2780	+12.39697266	-13.17919922	-9.99316406	-19.09423828	+10.50292969	-85.47363281	+1700
+1457971278.08929990	+15.37207031	-12.48046875	-10.44580078	-10.17333984	+18.85253906	-81.54052734	+2376	+15.50830078	-11.68945313	-9.98876953	-62.55615234	-38.80371094	+5.38330078	+2796	+12.40136719	-13.09130859	-9.97119141	-18.83056641	+10.56884766	-85.10009766	+1688
+1457971278.09760000	+15.38525391	-12.30029297	-10.41943359	-9.58007813	+18.96240234	-80.81542969	+2336	+15.44238281	-11.50927734	-9.98876953	-62.11669922	-38.18847656	+5.14160156	+2824	+12.43652344	-12.92431641	-9.90527344	-18.21533203	+10.52490234	-84.55078125	+1660
+1457971278.10180000	+15.38085938	-12.20800781	-10.41064453	-9.27246094	+19.09423828	-80.46386719	+2312	+15.41162109	-11.42138672	-9.97998047	-61.87500000	-37.90283203	+5.00976563	+2836	+12.44531250	-12.84082031	-9.87890625	-17.92968750	+10.61279297	-84.28710938	+1644
+1457971278.10590000	+15.39404297	-12.10253906	-10.40185547	-8.83300781	+19.18212891	-80.04638672	+2288	+15.40283203	-11.32470703	-9.97119141	-61.61132813	-37.61718750	+4.94384766	+2844	+12.45849609	-12.75292969	-9.85253906	-17.60009766	+10.67871094	-83.95751953	+1628
+1457971278.11010000	+15.40283203	-11.98828125	-10.39746094	-8.41552734	+19.35791016	-79.65087891	+2260	+15.40283203	-11.21484375	-9.96679688	-61.32568359	-37.30957031	+4.92187500	+2856	+12.46728516	-12.66943359	-9.83496094	-17.29248047	+10.85449219	-83.64990234	+1608
+1457971278.11430000	+15.37646484	-11.86523438	-10.38867188	-8.06396484	+19.64355469	-79.18945313	+2236	+15.38964844	-11.10058594	-9.94482422	-61.04003906	-36.97998047	+4.89990234	+2864	+12.44970703	-12.55517578	-9.83496094	-16.96289063	+11.20605469	-83.27636719	+1600
+1457971278.11840010	+15.36328125	-11.72900391	-10.36230469	-7.64648438	+19.81933594	-78.75000000	+2216	+15.39404297	-10.96875000	-9.90966797	-60.73242188	-36.67236328	+4.96582031	+2876	+12.44531250	-12.43652344	-9.81738281	-16.52343750	+11.46972656	-82.92480469	+1592
+1457971278.12260010	+15.34570313	-11.60156250	-10.32714844	-7.25097656	+19.97314453	-78.35449219	+2200	+15.39843750	-10.83251953	-9.87011719	-60.44677734	-36.38671875	+5.11962891	+2888	+12.43652344	-12.33105469	-9.79541016	-16.17187500	+11.71142578	-82.63916016	+1584
+1457971278.12680010	+15.31933594	-11.47851563	-10.29199219	-6.89941406	+20.12695313	-77.95898438	+2192	+15.40722656	-10.70068359	-9.81738281	-60.20507813	-36.16699219	+5.27343750	+2896	+12.41894531	-12.22558594	-9.77783203	-15.82031250	+11.99707031	-82.33154297	+1580
+1457971278.13089990	+15.31494141	-11.34228516	-10.24804688	-6.45996094	+20.21484375	-77.56347656	+2188	+15.43359375	-10.56445313	-9.75585938	-59.96337891	-35.96923828	+5.51513672	+2912	+12.41015625	-12.11572266	-9.75585938	-15.42480469	+12.23876953	-82.04589844	+1580
+1457971278.13509990	+15.29736328	-11.19726563	-10.20849609	-6.02050781	+20.39062500	-77.18994141	+2196	+15.45556641	-10.41943359	-9.70312500	-59.63378906	-35.72753906	+5.66894531	+2924	+12.39697266	-12.01464844	-9.73388672	-15.07324219	+12.52441406	-81.78222656	+1584
+1457971278.13930010	+15.26660156	-11.05224609	-10.17333984	-5.60302734	+20.65429688	-76.77246094	+2212	+15.46875000	-10.27880859	-9.65039063	-59.37011719	-35.46386719	+5.80078125	+2936	+12.37060547	-11.90478516	-9.72070313	-14.72167969	+12.89794922	-81.47460938	+1596
+1457971278.14759990	+15.22265625	-10.76220703	-10.11621094	-4.72412109	+21.13769531	-75.87158203	+2268	+15.50390625	-9.97998047	-9.54052734	-58.79882813	-34.89257813	+6.17431641	+2968	+12.33984375	-11.67626953	-9.69433594	-13.93066406	+13.57910156	-80.74951172	+1624
+1457971278.15170000	+15.18310547	-10.62597656	-10.07666016	-4.37255859	+21.37939453	-75.41015625	+2300	+15.50390625	-9.82177734	-9.47900391	-58.57910156	-34.56298828	+6.37207031	+2984	+12.30468750	-11.55761719	-9.68115234	-13.60107422	+13.95263672	-80.37597656	+1648
+1457971278.15590000	+15.15673828	-10.48535156	-10.03271484	-4.02099609	+21.57714844	-74.94873047	+2340	+15.50830078	-9.66357422	-9.41748047	-58.35937500	-34.23339844	+6.56982422	+3000	+12.28710938	-11.43457031	-9.65478516	-13.18359375	+14.26025391	-79.98046875	+1672
+1457971278.16010000	+15.12597656	-10.34472656	-9.98437500	-3.66943359	+21.75292969	-74.48730469	+2384	+15.51269531	-9.52294922	-9.35595703	-58.16162109	-33.94775391	+6.74560547	+3020	+12.26513672	-11.32031250	-9.62402344	-12.85400391	+14.50195313	-79.62890625	+1700
+1457971278.16420010	+15.10400391	-10.21289063	-9.94042969	-3.29589844	+21.88476563	-74.06982422	+2432	+15.50830078	-9.38232422	-9.30322266	-57.96386719	-33.61816406	+6.87744141	+3032	+12.24316406	-11.21923828	-9.58447266	-12.59033203	+14.67773438	-79.29931641	+1728
+1457971278.16840000	+15.09960938	-10.07666016	-9.91406250	-2.87841797	+22.06054688	-73.54248047	+2480	+15.51269531	-9.24609375	-9.26367188	-57.74414063	-33.24462891	+6.98730469	+3044	+12.24316406	-11.10937500	-9.55371094	-12.23876953	+14.85351563	-78.83789063	+1760
+1457971278.17260000	+15.09082031	-9.94482422	-9.88330078	-2.50488281	+22.23632813	-73.03710938	+2524	+15.50390625	-9.11865234	-9.21972656	-57.54638672	-32.89306641	+7.05322266	+3056	+12.23876953	-10.99951172	-9.52294922	-11.90917969	+15.02929688	-78.42041016	+1788
+1457971278.17670010	+15.06884766	-9.81298828	-9.84814453	-2.15332031	+22.41210938	-72.53173828	+2568	+15.47314453	-8.98242188	-9.18457031	-57.39257813	-32.45361328	+7.05322266	+3068	+12.22558594	-10.89404297	-9.48779297	-11.64550781	+15.22705078	-77.98095703	+1816
+1457971278.18090010	+15.06005859	-9.68554688	-9.82617188	-1.80175781	+22.65380859	-71.93847656	+2608	+15.44677734	-8.85058594	-9.16259766	-57.21679688	-31.94824219	+7.03125000	+3080	+12.22998047	-10.77978516	-9.45263672	-11.29394531	+15.38085938	-77.45361328	+1844
+1457971278.18919990	+15.03808594	-9.44384766	-9.75585938	-1.18652344	+22.89550781	-70.79589844	+2664	+15.38525391	-8.61767578	-9.11425781	-57.01904297	-30.98144531	+7.03125000	+3100	+12.22558594	-10.55566406	-9.35156250	-10.76660156	+15.42480469	-76.50878906	+1888
+1457971278.19339990	+15.04248047	-9.32080078	-9.71630859	-0.83496094	+22.96142578	-70.22460938	+2680	+15.36328125	-8.50781250	-9.08789063	-56.93115234	-30.54199219	+7.03125000	+3104	+12.23876953	-10.44140625	-9.29882813	-10.43701172	+15.42480469	-75.95947266	+1908
+1457971278.19759990	+15.04248047	-9.18896484	-9.67236328	-0.46142578	+23.02734375	-69.65332031	+2696	+15.33691406	-8.39355469	-9.06591797	-56.79931641	-30.08056641	+6.98730469	+3108	+12.24755859	-10.32714844	-9.24609375	-10.12939453	+15.40283203	-75.45410156	+1924
+1457971278.20170000	+15.04687500	-9.06591797	-9.62841797	-0.10986328	+23.04931641	-69.12597656	+2704	+15.30175781	-8.28369141	-9.04394531	-56.71142578	-29.61914063	+6.94335938	+3108	+12.25195313	-10.21728516	-9.19335938	-9.84375000	+15.38085938	-74.94873047	+1936
+1457971278.20590000	+15.06005859	-8.93847656	-9.58886719	+0.24169922	+23.09326172	-68.53271484	+2708	+15.27539063	-8.17822266	-9.02636719	-56.60156250	-29.13574219	+6.87744141	+3112	+12.27392578	-10.10302734	-9.14062500	-9.49218750	+15.33691406	-74.37744141	+1944
+1457971278.21009990	+15.06884766	-8.81982422	-9.54492188	+0.57128906	+23.13720703	-67.98339844	+2704	+15.24902344	-8.06396484	-9.00439453	-56.51367188	-28.65234375	+6.83349609	+3112	+12.28710938	-9.98437500	-9.08349609	-9.16259766	+15.27099609	-73.85009766	+1948
+1457971278.21420000	+15.05566406	-8.69677734	-9.50537109	+0.87890625	+23.24707031	-67.36816406	+2692	+15.21386719	-7.95410156	-8.97363281	-56.42578125	-28.19091797	+6.78955078	+3108	+12.28710938	-9.86572266	-9.03076172	-8.83300781	+15.31494141	-73.25683594	+1952
+1457971278.21840000	+15.05126953	-8.57373047	-9.45703125	+1.18652344	+23.29101563	-66.79687500	+2680	+15.18750000	-7.84423828	-8.93847656	-56.33789063	-27.77343750	+6.78955078	+3104	+12.29589844	-9.73828125	-8.98242188	-8.45947266	+15.31494141	-72.70751953	+1952
+1457971278.22250010	+15.04248047	-8.43750000	-9.40429688	+1.53808594	+23.35693359	-66.22558594	+2664	+15.16552734	-7.72119141	-8.90332031	-56.22802734	-27.33398438	+6.81152344	+3104	+12.30029297	-9.61962891	-8.92529297	-8.10791016	+15.29296875	-72.15820313	+1956
+1457971278.23090000	+15.03369141	-8.16943359	-9.29443359	+2.28515625	+23.35693359	-65.17089844	+2640	+15.13916016	-7.47949219	-8.79345703	-56.00830078	-26.65283203	+7.00927734	+3100	+12.30029297	-9.37353516	-8.81982422	-7.36083984	+15.31494141	-71.05957031	+1952
+1457971278.23499990	+15.02929688	-8.03759766	-9.23291016	+2.68066406	+23.35693359	-64.68750000	+2628	+15.13037109	-7.34765625	-8.73193359	-55.83251953	-26.34521484	+7.14111328	+3104	+12.30468750	-9.25927734	-8.77148438	-6.98730469	+15.35888672	-70.57617188	+1952
+1457971278.23920010	+15.00732422	-7.90576172	-9.17578125	+3.05419922	+23.42285156	-64.16015625	+2616	+15.11279297	-7.22021484	-8.66601563	-55.67871094	-26.03759766	+7.27294922	+3104	+12.29150391	-9.14062500	-8.72753906	-6.59179688	+15.49072266	-70.04882813	+1948
+1457971278.24340010	+14.98974609	-7.76953125	-9.11865234	+3.44970703	+23.51074219	-63.61083984	+2608	+15.10839844	-7.08398438	-8.60009766	-55.50292969	-25.72998047	+7.42675781	+3112	+12.28710938	-9.02197266	-8.68359375	-6.19628906	+15.64453125	-69.54345703	+1948
+1457971278.24749990	+14.96777344	-7.63769531	-9.06591797	+3.82324219	+23.62060547	-63.10546875	+2604	+15.10400391	-6.94335938	-8.53417969	-55.30517578	-25.40039063	+7.62451172	+3116	+12.27392578	-8.90771484	-8.63964844	-5.82275391	+15.77636719	-69.03808594	+1944
+1457971278.25169990	+14.93261719	-7.50146484	-9.01318359	+4.24072266	+23.77441406	-62.57812500	+2600	+15.09960938	-6.80273438	-8.45068359	-55.10742188	-25.11474609	+7.86621094	+3128	+12.25195313	-8.78906250	-8.60009766	-5.44921875	+15.99609375	-68.53271484	+1948
+1457971278.25589990	+14.90185547	-7.36523438	-8.95166016	+4.70214844	+23.86230469	-62.05078125	+2608	+15.09960938	-6.65771484	-8.36279297	-54.84375000	-24.87304688	+8.17382813	+3140	+12.23876953	-8.66601563	-8.55615234	-5.03173828	+16.17187500	-68.02734375	+1948
+1457971278.26000000	+14.87109375	-7.22460938	-8.89013672	+5.16357422	+23.95019531	-61.56738281	+2620	+15.09521484	-6.51269531	-8.27050781	-54.62402344	-24.65332031	+8.48144531	+3152	+12.22119141	-8.55615234	-8.51220703	-4.65820313	+16.36962891	-67.56591797	+1952
+1457971278.26420000	+14.84472656	-7.08837891	-8.81982422	+5.60302734	+23.95019531	-61.10595703	+2640	+15.09521484	-6.37646484	-8.17822266	-54.42626953	-24.43359375	+8.78906250	+3168	+12.19921875	-8.44628906	-8.46386719	-4.32861328	+16.54541016	-67.10449219	+1956
+1457971278.27250000	+14.80078125	-6.82470703	-8.69238281	+6.54785156	+24.08203125	-60.09521484	+2684	+15.09082031	-6.09960938	-8.01562500	-53.96484375	-23.88427734	+9.38232422	+3192	+12.17285156	-8.23535156	-8.37158203	-3.58154297	+16.89697266	-66.15966797	+1968
+1457971278.27670000	+14.77001953	-6.69726563	-8.62646484	+6.98730469	+24.14794922	-59.61181641	+2708	+15.08642578	-5.96337891	-7.92773438	-53.72314453	-23.62060547	+9.68994141	+3204	+12.15087891	-8.12988281	-8.31884766	-3.27392578	+17.07275391	-65.69824219	+1980
+1457971278.28090000	+14.74365234	-6.57421875	-8.56494141	+7.40478516	+24.27978516	-59.08447266	+2736	+15.08203125	-5.82714844	-7.84863281	-53.48144531	-23.31298828	+9.95361328	+3220	+12.14208984	-8.02001953	-8.27050781	-2.87841797	+17.24853516	-65.19287109	+1992
+1457971278.28500010	+14.71728516	-6.44677734	-8.50341797	+7.84423828	+24.34570313	-58.55712891	+2768	+15.07324219	-5.69970703	-7.76953125	-53.28369141	-23.00537109	+10.21728516	+3228	+12.12890625	-7.91015625	-8.21777344	-2.50488281	+17.35839844	-64.66552734	+2008
+1457971278.28920010	+14.69970703	-6.32812500	-8.42871094	+8.23974609	+24.30175781	-58.09570313	+2800	+15.06005859	-5.57666016	-7.68603516	-53.12988281	-22.71972656	+10.50292969	+3240	+12.12011719	-7.80908203	-8.15625000	-2.17529297	+17.40234375	-64.20410156	+2024
+1457971278.29340000	+14.69091797	-6.20947266	-8.35839844	+8.63525391	+24.30175781	-57.61230469	+2828	+15.04687500	-5.46240234	-7.60693359	-52.97607422	-22.39013672	+10.74462891	+3248	+12.11572266	-7.69921875	-8.09472656	-1.80175781	+17.44628906	-63.67675781	+2044
+1457971278.29749990	+14.67773438	-6.08642578	-8.28808594	+9.07470703	+24.25781250	-57.10693359	+2860	+15.02929688	-5.34814453	-7.53222656	-52.80029297	-22.08251953	+10.98632813	+3256	+12.11132813	-7.58935547	-8.02880859	-1.45019531	+17.44628906	-63.17138672	+2060
+1457971278.30170010	+14.67333984	-5.97216797	-8.20458984	+9.47021484	+24.12597656	-56.64550781	+2888	+15.01611328	-5.23828125	-7.45751953	-52.69042969	-21.77490234	+11.22802734	+3264	+12.11132813	-7.49267578	-7.95849609	-1.14257813	+17.38037109	-62.70996094	+2076
+1457971278.30580000	+14.67773438	-5.85791016	-8.13427734	+9.82177734	+24.10400391	-56.14013672	+2912	+14.99853516	-5.13720703	-7.39599609	-52.58056641	-21.37939453	+11.35986328	+3268	+12.12011719	-7.38720703	-7.88818359	-0.76904297	+17.31445313	-62.18261719	+2096
+1457971278.30999990	+14.67333984	-5.74804688	-8.06835938	+10.21728516	+24.06005859	-55.61279297	+2928	+14.97656250	-5.02734375	-7.33886719	-52.47070313	-20.96191406	+11.46972656	+3268	+12.12451172	-7.28173828	-7.81787109	-0.39550781	+17.24853516	-61.65527344	+2108
+1457971278.31830000	+14.66894531	-5.53271484	-7.91455078	+10.87646484	+23.92822266	-54.60205078	+2952	+14.92822266	-4.82519531	-7.20703125	-52.27294922	-20.17089844	+11.75537109	+3272	+12.13330078	-7.06201172	-7.66406250	+0.32958984	+17.05078125	-60.57861328	+2136
+1457971278.32250000	+14.66894531	-5.41845703	-7.83984375	+11.25000000	+23.84033203	-54.05273438	+2960	+14.89746094	-4.72851563	-7.14111328	-52.20703125	-19.77539063	+11.88720703	+3272	+12.14208984	-6.95214844	-7.58935547	+0.72509766	+16.91894531	-60.00732422	+2144
+1457971278.32670000	+14.66894531	-5.30859375	-7.75634766	+11.57958984	+23.70849609	-53.54736328	+2964	+14.87548828	-4.64062500	-7.06640625	-52.18505859	-19.42382813	+12.06298828	+3268	+12.14648438	-6.84228516	-7.50585938	+1.05468750	+16.74316406	-59.47998047	+2152
+1457971278.33080010	+14.66894531	-5.19873047	-7.67724609	+11.95312500	+23.59863281	-53.02001953	+2960	+14.84912109	-4.55273438	-7.00048828	-52.18505859	-19.02832031	+12.19482422	+3268	+12.15087891	-6.73681641	-7.42236328	+1.42822266	+16.61132813	-58.93066406	+2160
+1457971278.33500000	+14.66894531	-5.08886719	-7.60253906	+12.32666016	+23.53271484	-52.49267578	+2956	+14.83154297	-4.45166016	-6.93896484	-52.09716797	-18.61083984	+12.32666016	+3264	+12.15527344	-6.63134766	-7.34765625	+1.77978516	+16.52343750	-58.40332031	+2164
+1457971278.33920000	+14.66455078	-4.97900391	-7.51464844	+12.70019531	+23.44482422	-52.00927734	+2948	+14.80957031	-4.35498047	-6.85986328	-52.00927734	-18.23730469	+12.50244141	+3264	+12.15527344	-6.53027344	-7.26855469	+2.10937500	+16.43554688	-57.89794922	+2168
+1457971278.34330010	+14.66015625	-4.87353516	-7.43994141	+13.05175781	+23.40087891	-51.45996094	+2940	+14.78759766	-4.25830078	-6.78955078	-51.94335938	-17.81982422	+12.63427734	+3264	+12.15966797	-6.42919922	-7.19384766	+2.46093750	+16.36962891	-57.34863281	+2168
+1457971278.34750010	+14.65136719	-4.76806641	-7.36523438	+13.40332031	+23.37890625	-50.93261719	+2928	+14.76562500	-4.16162109	-6.72363281	-51.85546875	-17.40234375	+12.81005859	+3264	+12.15966797	-6.32812500	-7.11914063	+2.83447266	+16.30371094	-56.82128906	+2168
+1457971278.35579990	+14.61621094	-4.55712891	-7.20263672	+14.08447266	+23.31298828	-49.92187500	+2904	+14.72607422	-3.97265625	-6.55224609	-51.72363281	-16.72119141	+13.24951172	+3264	+12.14208984	-6.12597656	-6.96972656	+3.51562500	+16.25976563	-55.74462891	+2168
+1457971278.35999990	+14.59863281	-4.45166016	-7.12792969	+14.45800781	+23.29101563	-49.43847656	+2892	+14.70849609	-3.87158203	-6.46875000	-51.61376953	-16.39160156	+13.49121094	+3268	+12.13330078	-6.02929688	-6.89941406	+3.82324219	+16.28173828	-55.23925781	+2168
+1457971278.36420010	+14.58105469	-4.34619141	-7.04003906	+14.80957031	+23.22509766	-48.97705078	+2884	+14.69970703	-3.77050781	-6.37207031	-51.50390625	-16.12792969	+13.79882813	+3272	+12.12011719	-5.94140625	-6.82470703	+4.10888672	+16.25976563	-54.75585938	+2168
+1457971278.36830000	+14.56347656	-4.24951172	-6.96093750	+15.13916016	+23.20312500	-48.53759766	+2876	+14.69091797	-3.67382813	-6.27978516	-51.41601563	-15.86425781	+14.04052734	+3276	+12.11132813	-5.85351563	-6.75878906	+4.39453125	+16.28173828	-54.27246094	+2168
+1457971278.37249990	+14.54589844	-4.15283203	-6.88183594	+15.46875000	+23.20312500	-48.12011719	+2868	+14.68212891	-3.57275391	-6.19189453	-51.24023438	-15.57861328	+14.28222656	+3280	+12.10253906	-5.77001953	-6.68847656	+4.68017578	+16.30371094	-53.81103516	+2168
+1457971278.37660000	+14.52392578	-4.05615234	-6.79394531	+15.77636719	+23.15917969	-47.74658203	+2868	+14.67333984	-3.46728516	-6.09082031	-51.08642578	-15.35888672	+14.58984375	+3288	+12.08935547	-5.68652344	-6.62255859	+4.94384766	+16.34765625	-53.32763672	+2168
+1457971278.38080000	+14.50195313	-3.96826172	-6.71044922	+16.04003906	+23.18115234	-47.35107422	+2868	+14.66455078	-3.37060547	-5.98974609	-50.95458984	-15.11718750	+14.83154297	+3296	+12.07177734	-5.60742188	-6.56103516	+5.20751953	+16.41357422	-52.86621094	+2168
+1457971278.38500000	+14.47998047	-3.87158203	-6.63134766	+16.34765625	+23.18115234	-46.95556641	+2872	+14.65576172	-3.27392578	-5.89746094	-50.80078125	-14.87548828	+15.07324219	+3304	+12.05859375	-5.52392578	-6.49511719	+5.49316406	+16.43554688	-52.38281250	+2172
+1457971278.38910010	+14.45800781	-3.77929688	-6.54785156	+16.61132813	+23.09326172	-46.56005859	+2876	+14.64697266	-3.17724609	-5.78759766	-50.64697266	-14.72167969	+15.40283203	+3312	+12.04541016	-5.44482422	-6.42919922	+5.75683594	+16.39160156	-51.94335938	+2172
+1457971278.39750000	+14.41406250	-3.59912109	-6.37646484	+17.16064453	+22.98339844	-45.85693359	+2896	+14.63818359	-2.98828125	-5.58105469	-50.38330078	-14.41406250	+15.95214844	+3328	+12.01904297	-5.29101563	-6.29736328	+6.26220703	+16.39160156	-51.04248047	+2180
+1457971278.40159990	+14.40087891	-3.51562500	-6.27978516	+17.38037109	+22.80761719	-45.57128906	+2912	+14.63378906	-2.90039063	-5.47558594	-50.22949219	-14.28222656	+16.23779297	+3340	+12.01025391	-5.21630859	-6.22265625	+6.48193359	+16.30371094	-50.64697266	+2188
+1457971278.40580010	+14.38769531	-3.43212891	-6.19189453	+17.64404297	+22.74169922	-45.21972656	+2924	+14.62500000	-2.81250000	-5.38330078	-50.07568359	-14.10644531	+16.47949219	+3348	+12.00146484	-5.14160156	-6.15234375	+6.74560547	+16.23779297	-50.20751953	+2192
+1457971278.41000010	+14.37011719	-3.34423828	-6.10839844	+17.92968750	+22.63183594	-44.84619141	+2940	+14.61181641	-2.72900391	-5.29101563	-49.94384766	-13.90869141	+16.72119141	+3352	+11.99267578	-5.06689453	-6.08642578	+7.00927734	+16.17187500	-49.76806641	+2196
+1457971278.41409990	+14.35693359	-3.26074219	-6.02050781	+18.17138672	+22.47802734	-44.49462891	+2956	+14.60302734	-2.64550781	-5.19433594	-49.81201172	-13.73291016	+16.98486328	+3360	+11.98828125	-4.99218750	-6.01171875	+7.27294922	+16.04003906	-49.32861328	+2204
+1457971278.41829990	+14.34375000	-3.18164063	-5.93261719	+18.45703125	+22.36816406	-44.12109375	+2972	+14.58984375	-2.56201172	-5.10205078	-49.68017578	-13.53515625	+17.22656250	+3368	+11.97949219	-4.91748047	-5.94140625	+7.53662109	+15.95214844	-48.88916016	+2208
+1457971278.42660000	+14.31738281	-3.01025391	-5.75683594	+19.00634766	+21.97265625	-43.35205078	+3000	+14.55908203	-2.42138672	-4.92187500	-49.52636719	-13.16162109	+17.77587891	+3372	+11.96630859	-4.75927734	-5.78320313	+8.10791016	+15.62255859	-48.03222656	+2220
+1457971278.43080000	+14.30859375	-2.93115234	-5.66894531	+19.31396484	+21.79687500	-42.95654297	+3012	+14.54589844	-2.35107422	-4.83837891	-49.43847656	-12.94189453	+18.03955078	+3376	+11.96630859	-4.68457031	-5.70410156	+8.37158203	+15.44677734	-47.57080078	+2224
+1457971278.43499990	+14.29980469	-2.84765625	-5.58544922	+19.62158203	+21.62109375	-42.53906250	+3020	+14.52832031	-2.28515625	-4.75927734	-49.35058594	-12.70019531	+18.30322266	+3372	+11.96191406	-4.60546875	-5.62939453	+8.67919922	+15.29296875	-47.13134766	+2228
+1457971278.43910000	+14.29541016	-2.77294922	-5.49316406	+19.90722656	+21.37939453	-42.16552734	+3028	+14.51513672	-2.22363281	-4.68017578	-49.30664063	-12.48046875	+18.56689453	+3372	+11.95751953	-4.53076172	-5.54589844	+8.94287109	+15.07324219	-46.71386719	+2232
+1457971278.44330000	+14.28662109	-2.69824219	-5.40966797	+20.17089844	+21.20361328	-41.77001953	+3032	+14.49316406	-2.16210938	-4.60546875	-49.21875000	-12.21679688	+18.80859375	+3368	+11.95751953	-4.46044922	-5.46679688	+9.20654297	+14.89746094	-46.29638672	+2236
+1457971278.44750000	+14.28222656	-2.61914063	-5.33056641	+20.47851563	+21.02783203	-41.33056641	+3032	+14.47119141	-2.10058594	-4.53515625	-49.17480469	-11.93115234	+19.05029297	+3364	+11.95312500	-4.38134766	-5.38769531	+9.51416016	+14.72167969	-45.85693359	+2240
+1457971278.45160010	+14.27343750	-2.54443359	-5.24267578	+20.76416016	+20.80810547	-40.91308594	+3032	+14.45361328	-2.04345703	-4.45605469	-49.13085938	-11.71142578	+19.35791016	+3360	+11.94873047	-4.30664063	-5.30859375	+9.77783203	+14.50195313	-45.43945313	+2240
+1457971278.45989990	+14.24707031	-2.40380859	-5.07568359	+21.29150391	+20.41259766	-40.14404297	+3024	+14.41406250	-1.93359375	-4.30224609	-49.08691406	-11.25000000	+19.88525391	+3348	+11.93115234	-4.16601563	-5.15478516	+10.28320313	+14.15039063	-44.62646484	+2244
+1457971278.46409990	+14.24267578	-2.33349609	-4.98779297	+21.53320313	+20.17089844	-39.79248047	+3020	+14.40087891	-1.88085938	-4.21875000	-49.06494141	-11.07421875	+20.19287109	+3344	+11.92675781	-4.09570313	-5.07568359	+10.52490234	+13.90869141	-44.23095703	+2244
+1457971278.46830010	+14.23388672	-2.26757813	-4.90869141	+21.73095703	+19.97314453	-39.44091797	+3008	+14.38330078	-1.83251953	-4.14404297	-49.06494141	-10.87646484	+20.45654297	+3336	+11.92236328	-4.02978516	-4.99658203	+10.72265625	+13.73291016	-43.85742188	+2244
+1457971278.47240000	+14.22509766	-2.21044922	-4.82958984	+21.92871094	+19.81933594	-39.11132813	+3000	+14.37011719	-1.77978516	-4.06933594	-49.02099609	-10.65673828	+20.72021484	+3328	+11.91357422	-3.97265625	-4.92626953	+10.92041016	+13.53515625	-43.50585938	+2240
+1457971278.47659990	+14.21191406	-2.14892578	-4.74169922	+22.10449219	+19.62158203	-38.80371094	+2988	+14.35253906	-1.72705078	-3.98583984	-48.99902344	-10.52490234	+21.02783203	+3324	+11.90478516	-3.91113281	-4.85156250	+11.09619141	+13.38134766	-43.15429688	+2240
+1457971278.48079990	+14.19873047	-2.09619141	-4.66259766	+22.23632813	+19.46777344	-38.49609375	+2980	+14.33935547	-1.67871094	-3.90234375	-48.99902344	-10.37109375	+21.26953125	+3316	+11.89160156	-3.85400391	-4.78564453	+11.25000000	+13.24951172	-42.82470703	+2236
+1457971278.48490000	+14.18115234	-2.03906250	-4.58349609	+22.36816406	+19.31396484	-38.18847656	+2968	+14.32177734	-1.62597656	-3.82324219	-48.95507813	-10.19531250	+21.53320313	+3312	+11.87841797	-3.79687500	-4.71533203	+11.40380859	+13.11767578	-42.47314453	+2232
+1457971278.49330000	+14.14599609	-1.93359375	-4.42089844	+22.63183594	+18.96240234	-37.61718750	+2952	+14.29541016	-1.52929688	-3.64306641	-48.97705078	-9.97558594	+22.12646484	+3304	+11.85644531	-3.69140625	-4.58349609	+11.66748047	+12.83203125	-41.83593750	+2224
+1457971278.49740000	+14.13281250	-1.88525391	-4.34179688	+22.71972656	+18.80859375	-37.35351563	+2944	+14.28662109	-1.47656250	-3.55517578	-48.95507813	-9.84375000	+22.41210938	+3300	+11.84326172	-3.64746094	-4.52197266	+11.77734375	+12.72216797	-41.52832031	+2220
+1457971278.50160000	+14.11523438	-1.84130859	-4.25830078	+22.80761719	+18.61083984	-37.11181641	+2940	+14.27783203	-1.42382813	-3.45849609	-48.91113281	-9.77783203	+22.71972656	+3296	+11.83007813	-3.60351563	-4.45605469	+11.86523438	+12.59033203	-41.24267578	+2216
+1457971278.50990010	+14.08007813	-1.75781250	-4.10009766	+22.93945313	+18.30322266	-36.56250000	+2932	+14.25585938	-1.32714844	-3.28710938	-48.88916016	-9.53613281	+23.20312500	+3292	+11.80371094	-3.51562500	-4.33300781	+12.01904297	+12.39257813	-40.60546875	+2204
+1457971278.51410010	+14.06250000	-1.71386719	-4.02099609	+23.02734375	+18.12744141	-36.29882813	+2932	+14.24267578	-1.27880859	-3.19921875	-48.84521484	-9.44824219	+23.48876953	+3288	+11.79052734	-3.47167969	-4.27587891	+12.12890625	+12.30468750	-40.31982422	+2200
+1457971278.51830010	+14.04052734	-1.67431641	-3.94628906	+23.09326172	+17.99560547	-36.01318359	+2932	+14.22949219	-1.23046875	-3.11132813	-48.82324219	-9.33837891	+23.75244141	+3288	+11.77734375	-3.43212891	-4.21875000	+12.19482422	+12.21679688	-40.03417969	+2192
+1457971278.52239990	+14.02294922	-1.63037109	-3.87158203	+23.20312500	+17.81982422	-35.72753906	+2932	+14.21630859	-1.18652344	-3.02343750	-48.80126953	-9.22851563	+23.99414063	+3288	+11.75976563	-3.38818359	-4.16162109	+12.30468750	+12.15087891	-39.70458984	+2188
+1457971278.53070000	+13.99218750	-1.54248047	-3.72216797	+23.40087891	+17.42431641	-35.15625000	+2940	+14.18994141	-1.09863281	-2.86083984	-48.73535156	-9.03076172	+24.47753906	+3280	+11.73339844	-3.30468750	-4.04296875	+12.48046875	+11.88720703	-39.13330078	+2176
+1457971278.53490000	+13.97460938	-1.50292969	-3.65185547	+23.51074219	+17.22656250	-34.89257813	+2944	+14.17675781	-1.05908203	-2.78173828	-48.71337891	-8.94287109	+24.69726563	+3276	+11.72021484	-3.26513672	-3.98583984	+12.59033203	+11.77734375	-38.84765625	+2172
+1457971278.53909990	+13.96142578	-1.46777344	-3.57714844	+23.59863281	+17.02880859	-34.62890625	+2948	+14.16357422	-1.01953125	-2.70703125	-48.69140625	-8.85498047	+24.89501953	+3272	+11.71142578	-3.22558594	-3.92871094	+12.67822266	+11.64550781	-38.58398438	+2164
+1457971278.54320000	+13.94824219	-1.42822266	-3.50683594	+23.70849609	+16.83105469	-34.34326172	+2952	+14.15039063	-0.97998047	-2.63671875	-48.60351563	-8.76708984	+25.07080078	+3268	+11.69824219	-3.19042969	-3.87158203	+12.78808594	+11.51367188	-38.32031250	+2160
+1457971278.54740000	+13.93066406	-1.38867188	-3.44091797	+23.84033203	+16.63330078	-34.05761719	+2956	+14.13281250	-0.94482422	-2.56640625	-48.58154297	-8.70117188	+25.26855469	+3260	+11.68505859	-3.14648438	-3.81445313	+12.91992188	+11.35986328	-38.03466797	+2156
+1457971278.55160000	+13.92187500	-1.34472656	-3.37939453	+23.97216797	+16.45751953	-33.77197266	+2956	+14.11962891	-0.91406250	-2.50927734	-48.53759766	-8.56933594	+25.40039063	+3252	+11.67626953	-3.10693359	-3.75732422	+13.07373047	+11.20605469	-37.77099609	+2148
+1457971278.55570010	+13.90869141	-1.30517578	-3.31347656	+24.12597656	+16.23779297	-33.53027344	+2960	+14.10205078	-0.87890625	-2.44335938	-48.47167969	-8.50341797	+25.59814453	+3244	+11.66308594	-3.06738281	-3.70019531	+13.20556641	+11.00830078	-37.55126953	+2144
+1457971278.56410000	+13.88671875	-1.22607422	-3.18603516	+24.41162109	+15.77636719	-33.04687500	+2956	+14.06689453	-0.83056641	-2.32470703	-48.42773438	-8.39355469	+25.92773438	+3220	+11.64550781	-2.98828125	-3.58593750	+13.46923828	+10.63476563	-37.08984375	+2132
+1457971278.56820010	+13.87353516	-1.19091797	-3.12451172	+24.56542969	+15.55664063	-32.82714844	+2956	+14.05371094	-0.79980469	-2.26757813	-48.33984375	-8.34960938	+26.12548828	+3212	+11.63232422	-2.95312500	-3.53320313	+13.62304688	+10.41503906	-36.89208984	+2124
+1457971278.57240010	+13.86474609	-1.15576172	-3.06298828	+24.67529297	+15.31494141	-32.65136719	+2952	+14.03613281	-0.77783203	-2.21044922	-48.29589844	-8.30566406	+26.30126953	+3200	+11.62353516	-2.91796875	-3.47607422	+13.75488281	+10.21728516	-36.67236328	+2120
+1457971278.57660010	+13.85595703	-1.12500000	-3.01025391	+24.80712891	+15.13916016	-32.45361328	+2944	+14.02294922	-0.75585938	-2.16210938	-48.25195313	-8.23974609	+26.45507813	+3188	+11.61914063	-2.88281250	-3.42333984	+13.90869141	+10.01953125	-36.47460938	+2112
+1457971278.58069990	+13.84716797	-1.08984375	-2.95312500	+24.93896484	+14.94140625	-32.27783203	+2936	+14.00537109	-0.73388672	-2.11376953	-48.18603516	-8.19580078	+26.65283203	+3176	+11.61035156	-2.84765625	-3.37500000	+14.04052734	+9.82177734	-36.29882813	+2108
+1457971278.58489990	+13.83398438	-1.05908203	-2.90039063	+25.09277344	+14.74365234	-32.10205078	+2924	+13.98779297	-0.71191406	-2.06103516	-48.14208984	-8.15185547	+26.85058594	+3160	+11.59716797	-2.81689453	-3.32226563	+14.17236328	+9.62402344	-36.12304688	+2100
+1457971278.58909990	+13.82958984	-1.02832031	-2.84765625	+25.22460938	+14.54589844	-31.92626953	+2912	+13.97460938	-0.68994141	-2.01269531	-48.09814453	-8.08593750	+27.04833984	+3148	+11.59277344	-2.78613281	-3.27392578	+14.32617188	+9.42626953	-35.94726563	+2096
+1457971278.59740000	+13.80761719	-0.97119141	-2.73779297	+25.44433594	+14.12841797	-31.66259766	+2888	+13.94384766	-0.65039063	-1.91162109	-47.96630859	-8.02001953	+27.55371094	+3124	+11.57080078	-2.72900391	-3.18164063	+14.54589844	+9.07470703	-35.61767578	+2080
+1457971278.60159990	+13.79882813	-0.94921875	-2.68505859	+25.53222656	+13.93066406	-31.57470703	+2876	+13.93505859	-0.62841797	-1.85888672	-47.92236328	-7.99804688	+27.81738281	+3116	+11.56640625	-2.70263672	-3.13769531	+14.63378906	+8.89892578	-35.46386719	+2072
+1457971278.60570000	+13.78564453	-0.92285156	-2.63671875	+25.62011719	+13.75488281	-31.46484375	+2864	+13.92187500	-0.61083984	-1.80615234	-47.85644531	-7.95410156	+28.03710938	+3104	+11.55761719	-2.68066406	-3.09814453	+14.72167969	+8.74511719	-35.33203125	+2064
+1457971278.60990000	+13.77685547	-0.90527344	-2.58837891	+25.68603516	+13.60107422	-31.37695313	+2852	+13.91308594	-0.58886719	-1.75781250	-47.79052734	-7.91015625	+28.25683594	+3092	+11.54882813	-2.66308594	-3.05419922	+14.78759766	+8.56933594	-35.17822266	+2052
+1457971278.61400010	+13.76806641	-0.88330078	-2.54443359	+25.77392578	+13.46923828	-31.26708984	+2836	+13.89990234	-0.56689453	-1.70947266	-47.72460938	-7.86621094	+28.52050781	+3084	+11.54003906	-2.64111328	-3.01904297	+14.87548828	+8.45947266	-35.02441406	+2044
+1457971278.61820010	+13.75488281	-0.86572266	-2.49609375	+25.81787109	+13.31542969	-31.17919922	+2824	+13.88671875	-0.54931641	-1.65673828	-47.68066406	-7.84423828	+28.74023438	+3076	+11.53125000	-2.62353516	-2.98388672	+14.91943359	+8.34960938	-34.89257813	+2032
+1457971278.62649990	+13.72851563	-0.83056641	-2.40820313	+25.92773438	+13.02978516	-31.02539063	+2804	+13.86914063	-0.50537109	-1.55126953	-47.54882813	-7.80029297	+29.22363281	+3060	+11.51367188	-2.59277344	-2.92236328	+15.02929688	+8.12988281	-34.62890625	+2012
+1457971278.63490010	+13.70214844	-0.79980469	-2.32031250	+25.97167969	+12.76611328	-30.89355469	+2788	+13.85156250	-0.46582031	-1.45019531	-47.43896484	-7.77832031	+29.61914063	+3044	+11.49609375	-2.56640625	-2.86083984	+15.09521484	+7.93212891	-34.38720703	+1988
+1457971278.63899990	+13.68896484	-0.78662109	-2.28076172	+25.99365234	+12.65625000	-30.82763672	+2784	+13.84277344	-0.44824219	-1.40185547	-47.37304688	-7.77832031	+29.79492188	+3036	+11.48730469	-2.55322266	-2.83007813	+15.11718750	+7.84423828	-34.27734375	+1976
+1457971278.64319990	+13.68017578	-0.77343750	-2.24560547	+26.01562500	+12.56835938	-30.73974609	+2776	+13.82958984	-0.43066406	-1.35791016	-47.32910156	-7.73437500	+29.94873047	+3028	+11.47851563	-2.54443359	-2.80371094	+15.13916016	+7.77832031	-34.16748047	+1964
+1457971278.64739990	+13.66699219	-0.76025391	-2.20605469	+26.05957031	+12.48046875	-30.65185547	+2772	+13.82080078	-0.41308594	-1.31396484	-47.28515625	-7.71240234	+30.05859375	+3020	+11.46972656	-2.53125000	-2.77734375	+15.16113281	+7.71240234	-34.03564453	+1952
+1457971278.65150000	+13.65380859	-0.74707031	-2.17529297	+26.10351563	+12.39257813	-30.54199219	+2768	+13.81201172	-0.39990234	-1.27441406	-47.24121094	-7.64648438	+30.16845703	+3012	+11.46533203	-2.51806641	-2.75097656	+15.20507813	+7.64648438	-33.92578125	+1944
+1457971278.65570000	+13.64062500	-0.72949219	-2.14013672	+26.14746094	+12.30468750	-30.45410156	+2768	+13.80322266	-0.38232422	-1.23486328	-47.19726563	-7.62451172	+30.30029297	+3004	+11.45654297	-2.50488281	-2.72460938	+15.24902344	+7.58056641	-33.79394531	+1932
+1457971278.65990000	+13.62744141	-0.72070313	-2.10937500	+26.16943359	+12.21679688	-30.34423828	+2764	+13.79443359	-0.36914063	-1.19531250	-47.17529297	-7.60253906	+30.43212891	+2996	+11.44775391	-2.49169922	-2.69824219	+15.29296875	+7.53662109	-33.68408203	+1920
+1457971278.66820000	+13.61425781	-0.69433594	-2.04345703	+26.25732422	+12.01904297	-30.10253906	+2760	+13.77685547	-0.34716797	-1.12939453	-47.15332031	-7.47070313	+30.60791016	+2976	+11.43457031	-2.46972656	-2.64550781	+15.35888672	+7.36083984	-33.46435547	+1900
+1457971278.67240000	+13.60546875	-0.68554688	-2.01269531	+26.30126953	+11.95312500	-29.99267578	+2756	+13.77246094	-0.34277344	-1.09863281	-47.15332031	-7.38281250	+30.69580078	+2968	+11.43017578	-2.45654297	-2.61914063	+15.40283203	+7.29492188	-33.33251953	+1892
+1457971278.67650010	+13.60107422	-0.67236328	-1.98193359	+26.34521484	+11.88720703	-29.86083984	+2752	+13.76367188	-0.33837891	-1.07666016	-47.17529297	-7.27294922	+30.73974609	+2952	+11.42138672	-2.44335938	-2.59277344	+15.44677734	+7.20703125	-33.22265625	+1884
+1457971278.68070010	+13.59667969	-0.65917969	-1.95556641	+26.41113281	+11.82128906	-29.70703125	+2752	+13.75488281	-0.33398438	-1.05468750	-47.17529297	-7.16308594	+30.80566406	+2944	+11.41699219	-2.43017578	-2.56640625	+15.49072266	+7.14111328	-33.11279297	+1876
+1457971278.68490000	+13.58789063	-0.64599609	-1.92919922	+26.49902344	+11.75537109	-29.55322266	+2744	+13.74609375	-0.32958984	-1.03271484	-47.19726563	-7.03125000	+30.87158203	+2932	+11.40820313	-2.41259766	-2.54003906	+15.57861328	+7.05322266	-32.98095703	+1868
+1457971278.68899990	+13.58349609	-0.63281250	-1.90283203	+26.56494141	+11.66748047	-29.37744141	+2740	+13.74169922	-0.32519531	-1.01513672	-47.21923828	-6.89941406	+30.91552734	+2920	+11.40380859	-2.39941406	-2.51367188	+15.64453125	+6.96533203	-32.84912109	+1860
+1457971278.69320010	+13.57910156	-0.61962891	-1.88085938	+26.63085938	+11.60156250	-29.22363281	+2732	+13.73291016	-0.32080078	-0.99755859	-47.24121094	-6.76757813	+31.00341797	+2908	+11.39941406	-2.38623047	-2.48730469	+15.68847656	+6.87744141	-32.71728516	+1856
+1457971278.70149990	+13.57470703	-0.59765625	-1.82812500	+26.71875000	+11.44775391	-28.93798828	+2716	+13.72412109	-0.32080078	-0.95800781	-47.32910156	-6.52587891	+31.13525391	+2880	+11.39062500	-2.35986328	-2.43896484	+15.79833984	+6.70166016	-32.49755859	+1844
+1457971278.70569990	+13.57470703	-0.58447266	-1.80615234	+26.78466797	+11.38183594	-28.78417969	+2704	+13.71533203	-0.32080078	-0.94042969	-47.37304688	-6.39404297	+31.17919922	+2868	+11.38623047	-2.34667969	-2.41259766	+15.84228516	+6.63574219	-32.38769531	+1836
+1457971278.70980000	+13.57470703	-0.57568359	-1.77978516	+26.85058594	+11.31591797	-28.65234375	+2692	+13.71093750	-0.32080078	-0.92724609	-47.39501953	-6.26220703	+31.24511719	+2856	+11.38183594	-2.33349609	-2.39062500	+15.90820313	+6.54785156	-32.27783203	+1832
+1457971278.71400000	+13.57031250	-0.56250000	-1.76220703	+26.91650391	+11.29394531	-28.47656250	+2680	+13.70654297	-0.31640625	-0.90966797	-47.39501953	-6.13037109	+31.26708984	+2844	+11.37744141	-2.32031250	-2.37304688	+15.97412109	+6.48193359	-32.16796875	+1828
+1457971278.71820000	+13.56591797	-0.55371094	-1.74023438	+26.96044922	+11.25000000	-28.34472656	+2664	+13.70214844	-0.31201172	-0.89648438	-47.41699219	-5.99853516	+31.33300781	+2832	+11.37304688	-2.30712891	-2.35546875	+15.99609375	+6.45996094	-32.05810547	+1820
+1457971278.72230010	+13.56152344	-0.54492188	-1.72265625	+26.98242188	+11.20605469	-28.21289063	+2652	+13.69335938	-0.30761719	-0.87890625	-47.41699219	-5.86669922	+31.37695313	+2820	+11.36865234	-2.29833984	-2.33789063	+16.04003906	+6.41601563	-31.94824219	+1816
+1457971278.72650000	+13.55712891	-0.54052734	-1.70507813	+27.02636719	+11.16210938	-28.05908203	+2636	+13.69335938	-0.30322266	-0.86132813	-47.41699219	-5.77880859	+31.44287109	+2812	+11.36425781	-2.28955078	-2.32031250	+16.08398438	+6.37207031	-31.83837891	+1808
+1457971278.73070000	+13.55712891	-0.53173828	-1.68750000	+27.04833984	+11.11816406	-27.94921875	+2624	+13.68896484	-0.30322266	-0.83935547	-47.43896484	-5.69091797	+31.50878906	+2800	+11.35986328	-2.28076172	-2.30273438	+16.08398438	+6.32812500	-31.72851563	+1804
+1457971278.73900010	+13.54833984	-0.52294922	-1.65234375	+27.07031250	+11.05224609	-27.72949219	+2596	+13.68457031	-0.29003906	-0.79980469	-47.43896484	-5.53710938	+31.64062500	+2784	+11.35107422	-2.26757813	-2.27636719	+16.10595703	+6.32812500	-31.53076172	+1792
+1457971278.74320010	+13.54394531	-0.51855469	-1.63476563	+27.07031250	+11.05224609	-27.61962891	+2580	+13.68017578	-0.28564453	-0.77783203	-47.41699219	-5.44921875	+31.68457031	+2776	+11.34667969	-2.26318359	-2.26757813	+16.08398438	+6.35009766	-31.42089844	+1784
+1457971278.74729990	+13.53955078	-0.51855469	-1.62158203	+27.04833984	+11.03027344	-27.48779297	+2568	+13.68017578	-0.27685547	-0.76025391	-47.39501953	-5.36132813	+31.75048828	+2772	+11.34667969	-2.25878906	-2.25878906	+16.08398438	+6.37207031	-31.31103516	+1776
+1457971278.75149990	+13.53515625	-0.51416016	-1.61279297	+27.04833984	+11.05224609	-27.37792969	+2560	+13.67578125	-0.26806641	-0.74267578	-47.37304688	-5.25146484	+31.81640625	+2768	+11.34228516	-2.25439453	-2.25000000	+16.06201172	+6.39404297	-31.17919922	+1768
+1457971278.75570010	+13.52636719	-0.51416016	-1.59960938	+27.02636719	+11.05224609	-27.24609375	+2548	+13.67578125	-0.25927734	-0.72070313	-47.35107422	-5.18554688	+31.88232422	+2760	+11.33789063	-2.25439453	-2.24121094	+16.04003906	+6.43798828	-31.06933594	+1756
+1457971278.75980000	+13.52197266	-0.50976563	-1.58642578	+27.00439453	+11.05224609	-27.13623047	+2540	+13.67138672	-0.25488281	-0.69873047	-47.37304688	-5.11962891	+31.97021484	+2756	+11.33349609	-2.25000000	-2.23681641	+16.01806641	+6.48193359	-30.95947266	+1748
+1457971278.76399990	+13.51757813	-0.50976563	-1.57763672	+26.98242188	+11.05224609	-27.02636719	+2536	+13.67138672	-0.25048828	-0.67675781	-47.37304688	-5.05371094	+32.05810547	+2756	+11.32910156	-2.25000000	-2.22802734	+15.97412109	+6.52587891	-30.87158203	+1740
+1457971278.76810000	+13.51318359	-0.50976563	-1.56445313	+26.96044922	+11.05224609	-26.91650391	+2528	+13.67138672	-0.24169922	-0.65478516	-47.37304688	-4.98779297	+32.12402344	+2752	+11.32470703	-2.24560547	-2.21923828	+15.93017578	+6.54785156	-30.76171875	+1732
+1457971278.77230000	+13.50878906	-0.50976563	-1.55126953	+26.91650391	+11.05224609	-26.80664063	+2524	+13.67138672	-0.23730469	-0.63281250	-47.37304688	-4.89990234	+32.18994141	+2748	+11.32031250	-2.24560547	-2.21044922	+15.90820313	+6.56982422	-30.65185547	+1724
+1457971278.78060010	+13.50000000	-0.50976563	-1.53369141	+26.87255859	+11.09619141	-26.56494141	+2520	+13.67138672	-0.22851563	-0.60205078	-47.37304688	-4.70214844	+32.29980469	+2744	+11.31591797	-2.24121094	-2.20166016	+15.84228516	+6.65771484	-30.43212891	+1704
+1457971278.78480010	+13.49560547	-0.50537109	-1.52490234	+26.87255859	+11.11816406	-26.41113281	+2520	+13.66699219	-0.22851563	-0.58447266	-47.39501953	-4.59228516	+32.36572266	+2740	+11.31152344	-2.23681641	-2.19287109	+15.82031250	+6.70166016	-30.32226563	+1700
+1457971278.78900000	+13.49121094	-0.50097656	-1.51611328	+26.87255859	+11.11816406	-26.27929688	+2520	+13.66699219	-0.22412109	-0.57128906	-47.41699219	-4.46044922	+32.40966797	+2736	+11.30712891	-2.23242188	-2.18408203	+15.79833984	+6.72363281	-30.21240234	+1692
+1457971278.79310010	+13.49121094	-0.49658203	-1.50292969	+26.87255859	+11.09619141	-26.14746094	+2520	+13.66699219	-0.22412109	-0.55810547	-47.43896484	-4.32861328	+32.45361328	+2736	+11.30712891	-2.22363281	-2.17529297	+15.79833984	+6.72363281	-30.10253906	+1684
+1457971278.79730010	+13.48681641	-0.49218750	-1.48974609	+26.89453125	+11.07421875	-26.01562500	+2520	+13.66699219	-0.22412109	-0.54492188	-47.48291016	-4.21875000	+32.51953125	+2732	+11.30273438	-2.21923828	-2.16650391	+15.79833984	+6.72363281	-30.01464844	+1680
+1457971278.80150010	+13.49121094	-0.48779297	-1.47656250	+26.89453125	+11.03027344	-25.88378906	+2520	+13.66699219	-0.22412109	-0.53613281	-47.52685547	-4.06494141	+32.56347656	+2728	+11.30273438	-2.21044922	-2.15332031	+15.79833984	+6.70166016	-29.90478516	+1676
+1457971278.80559990	+13.49121094	-0.48339844	-1.46337891	+26.91650391	+11.00830078	-25.72998047	+2520	+13.66699219	-0.22412109	-0.53173828	-47.54882813	-3.93310547	+32.58544922	+2724	+11.29833984	-2.20605469	-2.14453125	+15.79833984	+6.70166016	-29.81689453	+1672
+1457971278.80979990	+13.49121094	-0.47460938	-1.45019531	+26.96044922	+10.98632813	-25.57617188	+2520	+13.66699219	-0.22851563	-0.52294922	-47.57080078	-3.75732422	+32.60742188	+2716	+11.29833984	-2.19726563	-2.13134766	+15.84228516	+6.67968750	-29.70703125	+1668
+1457971278.81810000	+13.49121094	-0.46142578	-1.42822266	+27.04833984	+10.94238281	-25.26855469	+2516	+13.66699219	-0.23291016	-0.51855469	-47.61474609	-3.42773438	+32.65136719	+2708	+11.29394531	-2.17968750	-2.10937500	+15.88623047	+6.65771484	-29.48730469	+1660
+1457971278.82230000	+13.49121094	-0.45263672	-1.41503906	+27.11425781	+10.89843750	-25.11474609	+2512	+13.66259766	-0.23291016	-0.50976563	-47.65869141	-3.27392578	+32.69531250	+2700	+11.28955078	-2.16650391	-2.09619141	+15.93017578	+6.63574219	-29.35546875	+1660
+1457971278.82649990	+13.49560547	-0.44384766	-1.39746094	+27.15820313	+10.83251953	-24.96093750	+2508	+13.66699219	-0.23730469	-0.50976563	-47.68066406	-3.09814453	+32.73925781	+2696	+11.28955078	-2.15771484	-2.08300781	+15.97412109	+6.59179688	-29.24560547	+1656
+1457971278.83060000	+13.49560547	-0.43505859	-1.38427734	+27.22412109	+10.76660156	-24.82910156	+2504	+13.66699219	-0.23730469	-0.50537109	-47.70263672	-2.94433594	+32.78320313	+2688	+11.28955078	-2.14453125	-2.06982422	+15.99609375	+6.56982422	-29.15771484	+1656
+1457971278.83480000	+13.49560547	-0.43066406	-1.36669922	+27.24609375	+10.70068359	-24.67529297	+2500	+13.66699219	-0.23730469	-0.49658203	-47.72460938	-2.79052734	+32.84912109	+2684	+11.28955078	-2.13574219	-2.05664063	+16.01806641	+6.52587891	-29.04785156	+1656
+1457971278.83900000	+13.50000000	-0.42626953	-1.35791016	+27.29003906	+10.67871094	-24.54345703	+2492	+13.66699219	-0.23730469	-0.49218750	-47.74658203	-2.63671875	+32.89306641	+2676	+11.28515625	-2.12695313	-2.04345703	+16.04003906	+6.50390625	-28.95996094	+1652
+1457971278.84310010	+13.50000000	-0.42187500	-1.34472656	+27.31201172	+10.63476563	-24.41162109	+2484	+13.66259766	-0.24169922	-0.48779297	-47.79052734	-2.50488281	+32.95898438	+2672	+11.28515625	-2.12255859	-2.03466797	+16.06201172	+6.48193359	-28.87207031	+1652
+1457971278.84730010	+13.50439453	-0.41308594	-1.33593750	+27.33398438	+10.61279297	-24.27978516	+2476	+13.66699219	-0.24169922	-0.47900391	-47.81250000	-2.37304688	+33.02490234	+2668	+11.28515625	-2.11376953	-2.02148438	+16.06201172	+6.45996094	-28.76220703	+1652
+1457971278.85560010	+13.50000000	-0.40429688	-1.31396484	+27.37792969	+10.54687500	-24.03808594	+2460	+13.66259766	-0.23730469	-0.46142578	-47.83447266	-2.15332031	+33.20068359	+2656	+11.28515625	-2.10058594	-2.00390625	+16.06201172	+6.45996094	-28.58642578	+1648
+1457971278.85980010	+13.50000000	-0.40429688	-1.30517578	+27.37792969	+10.50292969	-23.95019531	+2456	+13.66259766	-0.23730469	-0.44824219	-47.85644531	-2.06542969	+33.31054688	+2652	+11.28076172	-2.10058594	-1.99951172	+16.04003906	+6.45996094	-28.52050781	+1644
+1457971278.86389990	+13.50000000	-0.40429688	-1.29638672	+27.35595703	+10.48095703	-23.86230469	+2448	+13.66259766	-0.23291016	-0.43505859	-47.85644531	-1.99951172	+33.42041016	+2652	+11.28076172	-2.09619141	-1.99072266	+16.01806641	+6.45996094	-28.45458984	+1640
+1457971278.86809990	+13.50000000	-0.40429688	-1.28759766	+27.33398438	+10.43701172	-23.77441406	+2440	+13.66259766	-0.23291016	-0.42187500	-47.87841797	-1.93359375	+33.50830078	+2648	+11.28076172	-2.09619141	-1.98193359	+15.97412109	+6.45996094	-28.38867188	+1636
+1457971278.87229990	+13.50000000	-0.40429688	-1.27880859	+27.31201172	+10.41503906	-23.70849609	+2436	+13.66699219	-0.22851563	-0.40429688	-47.90039063	-1.88964844	+33.61816406	+2648	+11.28076172	-2.09619141	-1.97753906	+15.93017578	+6.45996094	-28.32275391	+1636
+1457971278.87640000	+13.49560547	-0.40869141	-1.27441406	+27.29003906	+10.43701172	-23.64257813	+2428	+13.66699219	-0.22412109	-0.38671875	-47.90039063	-1.86767578	+33.72802734	+2644	+11.28076172	-2.09619141	-1.97314453	+15.88623047	+6.48193359	-28.27880859	+1632
+1457971278.88060000	+13.49560547	-0.40869141	-1.26562500	+27.26806641	+10.41503906	-23.57666016	+2424	+13.66699219	-0.22412109	-0.37353516	-47.90039063	-1.84570313	+33.81591797	+2644	+11.27636719	-2.09619141	-1.96875000	+15.84228516	+6.48193359	-28.21289063	+1624
+1457971278.88480000	+13.49560547	-0.40869141	-1.25683594	+27.24609375	+10.39306641	-23.53271484	+2420	+13.66699219	-0.21972656	-0.35595703	-47.90039063	-1.82373047	+33.90380859	+2644	+11.27636719	-2.09619141	-1.96435547	+15.82031250	+6.50390625	-28.16894531	+1620
+1457971278.89310000	+13.49121094	-0.40869141	-1.24365234	+27.22412109	+10.32714844	-23.42285156	+2416	+13.66699219	-0.20654297	-0.32519531	-47.90039063	-1.77978516	+34.07958984	+2648	+11.27636719	-2.09619141	-1.95556641	+15.73242188	+6.54785156	-28.08105469	+1612
+1457971278.89730000	+13.48681641	-0.40869141	-1.23486328	+27.22412109	+10.30517578	-23.37890625	+2416	+13.66699219	-0.20214844	-0.30761719	-47.87841797	-1.77978516	+34.16748047	+2648	+11.27636719	-2.09619141	-1.95117188	+15.71044922	+6.54785156	-28.03710938	+1608
+1457971278.90140010	+13.48681641	-0.40869141	-1.22607422	+27.20214844	+10.26123047	-23.33496094	+2416	+13.66699219	-0.20214844	-0.29443359	-47.87841797	-1.75781250	+34.23339844	+2652	+11.27636719	-2.09619141	-1.94677734	+15.66650391	+6.54785156	-27.99316406	+1604
+1457971278.90560010	+13.48681641	-0.40869141	-1.21728516	+27.20214844	+10.21728516	-23.29101563	+2416	+13.66699219	-0.19775391	-0.28125000	-47.87841797	-1.75781250	+34.29931641	+2652	+11.27636719	-2.09619141	-1.94238281	+15.64453125	+6.54785156	-27.94921875	+1600
+1457971278.90980010	+13.48681641	-0.40869141	-1.20849609	+27.22412109	+10.19531250	-23.24707031	+2416	+13.66699219	-0.19335938	-0.26806641	-47.85644531	-1.73583984	+34.34326172	+2652	+11.27636719	-2.09619141	-1.93359375	+15.62255859	+6.54785156	-27.90527344	+1596
+1457971278.91389990	+13.48242188	-0.40429688	-1.19970703	+27.24609375	+10.17333984	-23.18115234	+2416	+13.66699219	-0.18896484	-0.25927734	-47.83447266	-1.69189453	+34.36523438	+2656	+11.27636719	-2.09179688	-1.92919922	+15.62255859	+6.54785156	-27.86132813	+1592
+1457971278.91810010	+13.48242188	-0.39990234	-1.19531250	+27.26806641	+10.12939453	-23.11523438	+2416	+13.66699219	-0.18457031	-0.25048828	-47.81250000	-1.64794922	+34.38720703	+2656	+11.27636719	-2.08740234	-1.92480469	+15.62255859	+6.52587891	-27.81738281	+1588
+1457971278.92220000	+13.48242188	-0.39550781	-1.18652344	+27.31201172	+10.10742188	-23.04931641	+2420	+13.66699219	-0.18457031	-0.24609375	-47.81250000	-1.58203125	+34.40917969	+2656	+11.27197266	-2.08300781	-1.91601563	+15.64453125	+6.52587891	-27.77343750	+1588
+1457971278.93059990	+13.48242188	-0.38232422	-1.16455078	+27.42187500	+9.99755859	-22.91748047	+2424	+13.66259766	-0.18017578	-0.23730469	-47.79052734	-1.47216797	+34.40917969	+2656	+11.27197266	-2.07421875	-1.89843750	+15.66650391	+6.45996094	-27.66357422	+1584
+1457971278.93470000	+13.48242188	-0.37353516	-1.15576172	+27.48779297	+9.97558594	-22.82958984	+2424	+13.66259766	-0.18017578	-0.23291016	-47.76855469	-1.40625000	+34.40917969	+2656	+11.27197266	-2.06982422	-1.88964844	+15.71044922	+6.41601563	-27.61962891	+1584
+1457971278.93890000	+13.48242188	-0.36474609	-1.14697266	+27.53173828	+9.95361328	-22.76367188	+2424	+13.66259766	-0.18017578	-0.22851563	-47.76855469	-1.31835938	+34.38720703	+2656	+11.27197266	-2.06103516	-1.88085938	+15.73242188	+6.39404297	-27.57568359	+1584
+1457971278.94310000	+13.48681641	-0.36035156	-1.13818359	+27.59765625	+9.93164063	-22.67578125	+2424	+13.66259766	-0.18017578	-0.22851563	-47.74658203	-1.23046875	+34.34326172	+2652	+11.27197266	-2.05664063	-1.87207031	+15.75439453	+6.35009766	-27.53173828	+1584
+1457971278.94720010	+13.48681641	-0.35156250	-1.13378906	+27.64160156	+9.90966797	-22.60986328	+2420	+13.66259766	-0.18017578	-0.22851563	-47.74658203	-1.12060547	+34.29931641	+2652	+11.27197266	-2.04785156	-1.85888672	+15.79833984	+6.30615234	-27.46582031	+1584
+1457971278.95140000	+13.48681641	-0.34277344	-1.12500000	+27.70751953	+9.93164063	-22.52197266	+2420	+13.66259766	-0.17578125	-0.23291016	-47.72460938	-1.01074219	+34.25537109	+2648	+11.27197266	-2.03906250	-1.85009766	+15.84228516	+6.26220703	-27.42187500	+1584
+1457971278.95560000	+13.48681641	-0.33398438	-1.12060547	+27.77343750	+9.93164063	-22.43408203	+2416	+13.66259766	-0.17578125	-0.23291016	-47.72460938	-0.92285156	+34.21142578	+2648	+11.27197266	-2.03027344	-1.84130859	+15.88623047	+6.21826172	-27.35595703	+1588
+1457971278.95970010	+13.48681641	-0.32519531	-1.11621094	+27.81738281	+9.93164063	-22.36816406	+2412	+13.65820313	-0.18017578	-0.23291016	-47.70263672	-0.81298828	+34.14550781	+2644	+11.26757813	-2.02148438	-1.83251953	+15.93017578	+6.19628906	-27.31201172	+1588
+1457971278.96810010	+13.48681641	-0.31640625	-1.10302734	+27.88330078	+9.93164063	-22.28027344	+2404	+13.65820313	-0.18017578	-0.22851563	-47.70263672	-0.65917969	+34.03564453	+2636	+11.26757813	-2.00830078	-1.81494141	+15.99609375	+6.13037109	-27.22412109	+1592
+1457971278.97219990	+13.49121094	-0.31201172	-1.09423828	+27.90527344	+9.95361328	-22.23632813	+2400	+13.65820313	-0.18017578	-0.22851563	-47.68066406	-0.59326172	+33.99169922	+2632	+11.26757813	-2.00390625	-1.80615234	+16.01806641	+6.10839844	-27.18017578	+1592
+1457971278.97639990	+13.49121094	-0.30761719	-1.09423828	+27.90527344	+9.99755859	-22.21435547	+2392	+13.65820313	-0.17578125	-0.22851563	-47.63671875	-0.52734375	+33.92578125	+2628	+11.26318359	-1.99951172	-1.80175781	+16.04003906	+6.10839844	-27.13623047	+1592
+1457971278.98060010	+13.48681641	-0.30761719	-1.08984375	+27.92724609	+10.01953125	-22.17041016	+2384	+13.65820313	-0.17578125	-0.22412109	-47.61474609	-0.48339844	+33.85986328	+2628	+11.26318359	-1.99511719	-1.79736328	+16.06201172	+6.10839844	-27.09228516	+1592
+1457971278.98470000	+13.48681641	-0.30761719	-1.08984375	+27.92724609	+10.06347656	-22.14843750	+2380	+13.65380859	-0.17138672	-0.21972656	-47.59277344	-0.43945313	+33.81591797	+2624	+11.25878906	-1.99072266	-1.79296875	+16.06201172	+6.10839844	-27.04833984	+1592
+1457971278.98889990	+13.48242188	-0.30322266	-1.08544922	+27.92724609	+10.08544922	-22.14843750	+2376	+13.65380859	-0.17138672	-0.21093750	-47.54882813	-0.41748047	+33.77197266	+2624	+11.25878906	-1.98632813	-1.79296875	+16.06201172	+6.13037109	-27.02636719	+1588
+1457971278.99309990	+13.48242188	-0.30322266	-1.08544922	+27.92724609	+10.10742188	-22.14843750	+2372	+13.65380859	-0.16699219	-0.20214844	-47.52685547	-0.41748047	+33.75000000	+2624	+11.25878906	-1.98632813	-1.78857422	+16.08398438	+6.13037109	-26.98242188	+1588
+1457971278.99720000	+13.47802734	-0.30322266	-1.08105469	+27.92724609	+10.10742188	-22.17041016	+2368	+13.64941406	-0.16259766	-0.19335938	-47.46093750	-0.41748047	+33.72802734	+2624	+11.25439453	-1.98632813	-1.78857422	+16.06201172	+6.15234375	-26.96044922	+1584
+1457971279.00550010	+13.47363281	-0.30322266	-1.07226563	+27.90527344	+10.12939453	-22.19238281	+2360	+13.64941406	-0.15380859	-0.17578125	-47.35107422	-0.43945313	+33.70605469	+2624	+11.25439453	-1.98632813	-1.78417969	+16.06201172	+6.17431641	-26.93847656	+1580
+1457971279.00970010	+13.47363281	-0.30322266	-1.07226563	+27.88330078	+10.12939453	-22.21435547	+2360	+13.64941406	-0.14501953	-0.16259766	-47.28515625	-0.43945313	+33.68408203	+2624	+11.25000000	-1.98632813	-1.78417969	+16.04003906	+6.19628906	-26.91650391	+1576
+1457971279.01390000	+13.46923828	-0.30322266	-1.06787109	+27.88330078	+10.15136719	-22.23632813	+2356	+13.64941406	-0.14062500	-0.15380859	-47.21923828	-0.43945313	+33.66210938	+2624	+11.25000000	-1.98632813	-1.78417969	+16.04003906	+6.19628906	-26.89453125	+1572
+1457971279.01799990	+13.46923828	-0.30322266	-1.06787109	+27.88330078	+10.17333984	-22.25830078	+2356	+13.64941406	-0.13183594	-0.14501953	-47.13134766	-0.46142578	+33.66210938	+2624	+11.25000000	-1.98632813	-1.78417969	+16.01806641	+6.21826172	-26.87255859	+1568
+1457971279.02220010	+13.46484375	-0.30322266	-1.06787109	+27.88330078	+10.17333984	-22.30224609	+2356	+13.64501953	-0.12744141	-0.13623047	-47.06542969	-0.46142578	+33.64013672	+2624	+11.24560547	-1.98632813	-1.78417969	+16.01806641	+6.21826172	-26.85058594	+1564
+1457971279.02640010	+13.46484375	-0.30322266	-1.06347656	+27.88330078	+10.15136719	-22.32421875	+2356	+13.64501953	-0.12304688	-0.12744141	-46.97753906	-0.46142578	+33.64013672	+2624	+11.24560547	-1.98632813	-1.78417969	+15.99609375	+6.19628906	-26.82861328	+1560
+1457971279.03049990	+13.46484375	-0.30322266	-1.06347656	+27.90527344	+10.15136719	-22.34619141	+2356	+13.64062500	-0.11425781	-0.11865234	-46.86767578	-0.43945313	+33.64013672	+2628	+11.24560547	-1.98632813	-1.78417969	+15.99609375	+6.19628906	-26.82861328	+1556
+1457971279.03469990	+13.46484375	-0.30322266	-1.05908203	+27.90527344	+10.12939453	-22.36816406	+2356	+13.64062500	-0.10986328	-0.10986328	-46.77978516	-0.39550781	+33.61816406	+2628	+11.24560547	-1.98632813	-1.78417969	+15.99609375	+6.17431641	-26.80664063	+1552
+1457971279.04300000	+13.46044922	-0.30322266	-1.05908203	+27.92724609	+10.10742188	-22.41210938	+2356	+13.64062500	-0.10107422	-0.10546875	-46.53808594	-0.28564453	+33.57421875	+2624	+11.24121094	-1.98193359	-1.78417969	+15.99609375	+6.10839844	-26.74072266	+1544
+1457971279.04720000	+13.46044922	-0.29882813	-1.05468750	+27.92724609	+10.10742188	-22.43408203	+2356	+13.64062500	-0.09667969	-0.10107422	-46.38427734	-0.21972656	+33.55224609	+2624	+11.24121094	-1.98193359	-1.77978516	+15.99609375	+6.06445313	-26.71875000	+1540
+1457971279.05139990	+13.46044922	-0.29882813	-1.05468750	+27.94921875	+10.08544922	-22.45605469	+2356	+13.63623047	-0.09667969	-0.10107422	-46.25244141	-0.10986328	+33.50830078	+2624	+11.24121094	-1.97753906	-1.77978516	+15.99609375	+5.99853516	-26.67480469	+1536
+1457971279.05550000	+13.46044922	-0.29882813	-1.05468750	+27.97119141	+10.06347656	-22.45605469	+2356	+13.63623047	-0.09228516	-0.10546875	-46.01074219	+0.00000000	+33.46435547	+2624	+11.23681641	-1.97314453	-1.77978516	+15.99609375	+5.93261719	-26.63085938	+1536
+1457971279.05970000	+13.46044922	-0.29443359	-1.05029297	+27.99316406	+10.04150391	-22.47802734	+2356	+13.63183594	-0.08789063	-0.10546875	-45.81298828	+0.13183594	+33.42041016	+2620	+11.23681641	-1.96875000	-1.77539063	+16.01806641	+5.84472656	-26.58691406	+1532
+1457971279.06390000	+13.46044922	-0.29443359	-1.05029297	+28.01513672	+10.01953125	-22.50000000	+2356	+13.63183594	-0.09228516	-0.10986328	-45.61523438	+0.21972656	+33.39843750	+2620	+11.23242188	-1.96435547	-1.77099609	+16.04003906	+5.75683594	-26.52099609	+1528
+1457971279.07220010	+13.46044922	-0.29003906	-1.04589844	+28.10302734	+9.93164063	-22.54394531	+2360	+13.62744141	-0.08349609	-0.11865234	-44.95605469	+0.46142578	+33.26660156	+2620	+11.22802734	-1.94677734	-1.76220703	+16.08398438	+5.44921875	-26.36718750	+1528
+1457971279.07629990	+13.46044922	-0.28564453	-1.04150391	+28.14697266	+9.88769531	-22.56591797	+2360	+13.62744141	-0.08349609	-0.12304688	-44.69238281	+0.54931641	+33.17871094	+2616	+11.22363281	-1.93798828	-1.75781250	+16.10595703	+5.31738281	-26.27929688	+1528
+1457971279.08049990	+13.46044922	-0.27685547	-1.03710938	+28.27880859	+9.77783203	-22.63183594	+2360	+13.62744141	-0.07470703	-0.12304688	-44.14306641	+0.59326172	+33.11279297	+2616	+11.21923828	-1.92919922	-1.74902344	+16.12792969	+5.07568359	-26.19140625	+1528
+1457971279.08880000	+13.45605469	-0.26367188	-1.02392578	+28.47656250	+9.60205078	-22.74169922	+2360	+13.61865234	-0.07031250	-0.12744141	-43.33007813	+0.61523438	+32.98095703	+2612	+11.21044922	-1.91162109	-1.74023438	+16.19384766	+4.70214844	-26.05957031	+1528
+1457971279.09719990	+13.45166016	-0.24169922	-1.00634766	+28.78417969	+9.22851563	-23.07128906	+2356	+13.60986328	-0.05273438	-0.10986328	-42.25341797	+0.37353516	+33.00292969	+2616	+11.20166016	-1.89843750	-1.73144531	+16.25976563	+4.19677734	-25.99365234	+1528
+1457971279.10550000	+13.44287109	-0.22851563	-0.99316406	+28.91601563	+8.94287109	-23.51074219	+2352	+13.60546875	-0.03076172	-0.10107422	-41.06689453	+0.06591797	+33.00292969	+2620	+11.19287109	-1.88964844	-1.72705078	+16.30371094	+3.73535156	-26.01562500	+1524
+1457971279.11380000	+13.43847656	-0.22412109	-0.97998047	+28.95996094	+8.74511719	-24.01611328	+2344	+13.59228516	-0.00878906	-0.09228516	-39.74853516	-0.28564453	+33.06884766	+2624	+11.18847656	-1.88964844	-1.72705078	+16.34765625	+3.29589844	-26.10351563	+1524
+1457971279.12220000	+13.42529297	-0.22851563	-0.97558594	+28.87207031	+8.59130859	-24.60937500	+2340	+13.57470703	+0.02197266	-0.05712891	-38.21044922	-0.96679688	+33.44238281	+2636	+11.17968750	-1.88964844	-1.73144531	+16.39160156	+2.74658203	-26.27929688	+1516
+1457971279.12630010	+13.42089844	-0.22412109	-0.97119141	+28.82812500	+8.50341797	-24.91699219	+2340	+13.56591797	+0.03515625	-0.05712891	-37.48535156	-1.16455078	+33.61816406	+2640	+11.17529297	-1.88964844	-1.73583984	+16.41357422	+2.52685547	-26.36718750	+1516
+1457971279.13470010	+13.40771484	-0.23291016	-0.96679688	+28.58642578	+8.41552734	-25.51025391	+2340	+13.55273438	+0.07031250	-0.02636719	-35.79345703	-1.91162109	+34.21142578	+2652	+11.16210938	-1.89843750	-1.74023438	+16.45751953	+1.95556641	-26.58691406	+1512
+1457971279.14299990	+13.39892578	-0.24169922	-0.96679688	+28.27880859	+8.45947266	-26.05957031	+2344	+13.53515625	+0.10986328	-0.00878906	-34.10156250	-2.57080078	+34.87060547	+2660	+11.15332031	-1.90283203	-1.74902344	+16.45751953	+1.51611328	-26.78466797	+1508
+1457971279.14720010	+13.39453125	-0.24169922	-0.97558594	+28.14697266	+8.54736328	-26.27929688	+2348	+13.52636719	+0.12744141	+0.00878906	-33.26660156	-2.96630859	+35.26611328	+2664	+11.14892578	-1.90283203	-1.75781250	+16.47949219	+1.29638672	-26.89453125	+1504
+1457971279.15549990	+13.38134766	-0.25048828	-0.98437500	+27.81738281	+8.76708984	-26.69677734	+2352	+13.50000000	+0.15820313	+0.02636719	-31.61865234	-3.69140625	+36.03515625	+2668	+11.13134766	-1.90283203	-1.76660156	+16.52343750	+0.92285156	-27.04833984	+1500
+1457971279.16380000	+13.36816406	-0.25488281	-0.99755859	+27.46582031	+9.07470703	-27.07031250	+2360	+13.47802734	+0.18896484	+0.05273438	-30.01464844	-4.48242188	+36.80419922	+2676	+11.10937500	-1.90283203	-1.77099609	+16.54541016	+0.54931641	-27.18017578	+1492
+1457971279.17210010	+13.36376953	-0.26367188	-1.02392578	+27.13623047	+9.64599609	-27.26806641	+2364	+13.45605469	+0.21533203	+0.07031250	-28.47656250	-5.27343750	+37.48535156	+2672	+11.09179688	-1.90283203	-1.77978516	+16.58935547	+0.28564453	-27.22412109	+1484
+1457971279.18050000	+13.35058594	-0.26806641	-1.05029297	+26.82861328	+10.32714844	-27.50976563	+2368	+13.42968750	+0.24169922	+0.08349609	-26.98242188	-6.06445313	+37.99072266	+2668	+11.06982422	-1.89404297	-1.78857422	+16.65527344	+0.06591797	-27.26806641	+1480
+1457971279.18460010	+13.34179688	-0.27246094	-1.07226563	+26.67480469	+10.76660156	-27.57568359	+2368	+13.41210938	+0.25488281	+0.08789063	-26.25732422	-6.45996094	+38.18847656	+2664	+11.05664063	-1.89404297	-1.79736328	+16.67724609	+0.00000000	-27.29003906	+1476
+1457971279.18880010	+13.33740234	-0.27246094	-1.08984375	+26.52099609	+11.18408203	-27.68554688	+2368	+13.39892578	+0.27246094	+0.09228516	-25.53222656	-6.87744141	+38.34228516	+2656	+11.04345703	-1.88964844	-1.80175781	+16.72119141	-0.08789063	-27.29003906	+1472
+1457971279.19300010	+13.32861328	-0.27246094	-1.11181641	+26.38916016	+11.71142578	-27.79541016	+2364	+13.38134766	+0.28125000	+0.09667969	-24.87304688	-7.27294922	+38.47412109	+2652	+11.03027344	-1.88525391	-1.80615234	+16.78710938	-0.15380859	-27.31201172	+1472
+1457971279.20129990	+13.31103516	-0.28125000	-1.15576172	+26.08154297	+12.70019531	-28.05908203	+2360	+13.35058594	+0.31201172	+0.10107422	-23.48876953	-8.12988281	+38.56201172	+2636	+11.00390625	-1.88964844	-1.82373047	+16.85302734	-0.26367188	-27.37792969	+1468
+1457971279.20549990	+13.30664063	-0.28564453	-1.18212891	+25.97167969	+13.22753906	-28.19091797	+2356	+13.33300781	+0.32519531	+0.09667969	-22.82958984	-8.54736328	+38.54003906	+2628	+10.99072266	-1.88525391	-1.82812500	+16.94091797	-0.30761719	-27.39990234	+1468
+1457971279.20960000	+13.29785156	-0.28564453	-1.20410156	+25.86181641	+13.71093750	-28.34472656	+2352	+13.31542969	+0.34277344	+0.09228516	-22.14843750	-8.94287109	+38.49609375	+2620	+10.97753906	-1.88964844	-1.83691406	+17.00683594	-0.35156250	-27.46582031	+1468
+1457971279.21799990	+13.27148438	-0.29003906	-1.27001953	+25.66406250	+14.72167969	-28.67431641	+2340	+13.27587891	+0.37353516	+0.07910156	-20.80810547	-9.75585938	+38.27636719	+2604	+10.95117188	-1.88964844	-1.86767578	+17.18261719	-0.35156250	-27.59765625	+1468
+1457971279.22630000	+13.24511719	-0.30322266	-1.33154297	+25.44433594	+15.66650391	-29.04785156	+2336	+13.23193359	+0.40869141	+0.06152344	-19.44580078	-10.59082031	+37.94677734	+2588	+10.92041016	-1.90283203	-1.90283203	+17.31445313	-0.30761719	-27.77343750	+1472
+1457971279.23040010	+13.23193359	-0.30322266	-1.35791016	+25.40039063	+16.01806641	-29.28955078	+2328	+13.20996094	+0.43066406	+0.05273438	-18.74267578	-11.00830078	+37.77099609	+2584	+10.90283203	-1.90722656	-1.92041016	+17.44628906	-0.32958984	-27.90527344	+1472
+1457971279.23880000	+13.19677734	-0.32519531	-1.42822266	+25.20263672	+16.80908203	-29.75097656	+2320	+13.16162109	+0.46142578	+0.02636719	-17.35839844	-11.82128906	+37.28759766	+2568	+10.87207031	-1.93359375	-1.95996094	+17.57812500	-0.26367188	-28.19091797	+1480
+1457971279.24289990	+13.17919922	-0.32519531	-1.45898438	+25.20263672	+17.11669922	-30.01464844	+2312	+13.13964844	+0.47900391	+0.00878906	-16.63330078	-12.21679688	+37.02392578	+2560	+10.85449219	-1.94677734	-1.98632813	+17.70996094	-0.21972656	-28.34472656	+1480
+1457971279.24710010	+13.15722656	-0.33837891	-1.48974609	+25.13671875	+17.38037109	-30.27832031	+2308	+13.11328125	+0.49658203	-0.00878906	-15.90820313	-12.59033203	+36.73828125	+2552	+10.83691406	-1.95996094	-2.01269531	+17.81982422	-0.17578125	-28.49853516	+1484
+1457971279.25539990	+13.11328125	-0.34716797	-1.57324219	+25.15869141	+17.95166016	-30.73974609	+2304	+13.06054688	+0.53613281	-0.05273438	-14.37011719	-13.29345703	+36.12304688	+2544	+10.79736328	-1.99072266	-2.06982422	+18.06152344	+0.00000000	-28.82812500	+1492
+1457971279.25959990	+13.09130859	-0.36035156	-1.59960938	+25.15869141	+18.10546875	-31.00341797	+2304	+13.03417969	+0.54931641	-0.07470703	-13.64501953	-13.64501953	+35.81542969	+2540	+10.77978516	-2.00830078	-2.10058594	+18.14941406	+0.06591797	-29.02587891	+1496
+1457971279.26379990	+13.06933594	-0.37353516	-1.65234375	+25.15869141	+18.39111328	-31.20117188	+2304	+13.00781250	+0.55810547	-0.10546875	-12.89794922	-13.93066406	+35.46386719	+2536	+10.75781250	-2.03027344	-2.13574219	+18.25927734	+0.19775391	-29.20166016	+1500
+1457971279.26790000	+13.04736328	-0.37792969	-1.68750000	+25.29052734	+18.52294922	-31.46484375	+2300	+12.98144531	+0.58007813	-0.13623047	-12.06298828	-14.21630859	+35.11230469	+2532	+10.73583984	-2.04785156	-2.16650391	+18.43505859	+0.28564453	-29.39941406	+1500
+1457971279.27630000	+12.99462891	-0.40429688	-1.77539063	+25.42236328	+18.83056641	-31.90429688	+2300	+12.92431641	+0.59765625	-0.21093750	-10.52490234	-14.67773438	+34.36523438	+2520	+10.69189453	-2.09179688	-2.23681641	+18.69873047	+0.57128906	-29.77294922	+1508
+1457971279.28040000	+12.96826172	-0.40869141	-1.81494141	+25.59814453	+18.87451172	-32.12402344	+2300	+12.89355469	+0.61523438	-0.25048828	-9.71191406	-14.89746094	+33.96972656	+2516	+10.66992188	-2.10937500	-2.27197266	+18.87451172	+0.68115234	-29.97070313	+1508
+1457971279.28460000	+12.94189453	-0.42187500	-1.85449219	+25.70800781	+18.91845703	-32.34375000	+2300	+12.86279297	+0.61962891	-0.29003906	-8.92089844	-15.11718750	+33.59619141	+2512	+10.64355469	-2.13574219	-2.30712891	+19.00634766	+0.81298828	-30.16845703	+1512
+1457971279.28880000	+12.91552734	-0.43505859	-1.90722656	+25.86181641	+19.05029297	-32.49755859	+2300	+12.83203125	+0.62841797	-0.34277344	-8.15185547	-15.20507813	+33.20068359	+2508	+10.61718750	-2.15771484	-2.34667969	+19.18212891	+0.98876953	-30.36621094	+1512
+1457971279.29290010	+12.88916016	-0.43945313	-1.95117188	+26.08154297	+19.02832031	-32.71728516	+2296	+12.80126953	+0.64160156	-0.39550781	-7.33886719	-15.35888672	+32.80517578	+2504	+10.59521484	-2.17529297	-2.38623047	+19.37988281	+1.09863281	-30.58593750	+1512
+1457971279.30130000	+12.83203125	-0.47021484	-2.04785156	+26.43310547	+19.07226563	-33.09082031	+2292	+12.73535156	+0.64599609	-0.50537109	-5.84472656	-15.49072266	+31.99218750	+2488	+10.54248047	-2.22802734	-2.46093750	+19.68750000	+1.40625000	-31.02539063	+1516
+1457971279.30539990	+12.80566406	-0.47460938	-2.09619141	+26.69677734	+19.05029297	-33.28857422	+2288	+12.70019531	+0.64599609	-0.56250000	-5.09765625	-15.55664063	+31.57470703	+2480	+10.51611328	-2.25000000	-2.50048828	+19.90722656	+1.53808594	-31.26708984	+1516
+1457971279.30960010	+12.77490234	-0.49218750	-2.14453125	+26.89453125	+19.02832031	-33.46435547	+2280	+12.66943359	+0.64599609	-0.62402344	-4.37255859	-15.57861328	+31.17919922	+2472	+10.48535156	-2.28076172	-2.54003906	+20.08300781	+1.69189453	-31.48681641	+1520
+1457971279.31370000	+12.74853516	-0.50976563	-2.20605469	+27.13623047	+19.09423828	-33.61816406	+2276	+12.62988281	+0.64599609	-0.69433594	-3.64746094	-15.49072266	+30.73974609	+2464	+10.45898438	-2.30712891	-2.58398438	+20.28076172	+1.86767578	-31.72851563	+1520
+1457971279.31789990	+12.71777344	-0.52294922	-2.25878906	+27.39990234	+19.07226563	-33.79394531	+2268	+12.59472656	+0.64599609	-0.76025391	-2.96630859	-15.49072266	+30.32226563	+2452	+10.43261719	-2.33349609	-2.62353516	+20.47851563	+2.04345703	-31.99218750	+1524
+1457971279.32620000	+12.65625000	-0.56689453	-2.37744141	+27.81738281	+19.09423828	-34.16748047	+2256	+12.52001953	+0.63281250	-0.90527344	-1.64794922	-15.33691406	+29.46533203	+2436	+10.37548828	-2.39941406	-2.71582031	+20.85205078	+2.41699219	-32.49755859	+1528
+1457971279.33040000	+12.62109375	-0.58447266	-2.43457031	+28.08105469	+19.09423828	-34.36523438	+2248	+12.48486328	+0.62402344	-0.97558594	-1.03271484	-15.29296875	+29.04785156	+2424	+10.34472656	-2.43457031	-2.75976563	+21.04980469	+2.59277344	-32.76123047	+1532
+1457971279.33460000	+12.59033203	-0.61083984	-2.49169922	+28.25683594	+19.11621094	-34.56298828	+2244	+12.44531250	+0.61083984	-1.04589844	-0.46142578	-15.22705078	+28.63037109	+2412	+10.30957031	-2.47412109	-2.80371094	+21.18164063	+2.79052734	-33.04687500	+1536
+1457971279.33870010	+12.55517578	-0.64160156	-2.56201172	+28.43261719	+19.22607422	-34.78271484	+2236	+12.41015625	+0.59765625	-1.12939453	+0.13183594	-15.05126953	+28.14697266	+2404	+10.28320313	-2.51367188	-2.85644531	+21.35742188	+3.03222656	-33.33251953	+1540
+1457971279.34710000	+12.48486328	-0.70312500	-2.69384766	+28.78417969	+19.40185547	-35.22216797	+2224	+12.33105469	+0.56250000	-1.27880859	+1.25244141	-14.87548828	+27.24609375	+2380	+10.21728516	-2.60156250	-2.95751953	+21.66503906	+3.53759766	-33.90380859	+1548
+1457971279.35120010	+12.44970703	-0.73828125	-2.76855469	+28.93798828	+19.57763672	-35.44189453	+2220	+12.28710938	+0.54492188	-1.36669922	+1.80175781	-14.65576172	+26.76269531	+2372	+10.18212891	-2.64550781	-3.01025391	+21.84082031	+3.82324219	-34.21142578	+1552
+1457971279.35540010	+12.41015625	-0.77343750	-2.83886719	+29.09179688	+19.70947266	-35.68359375	+2216	+12.24755859	+0.52734375	-1.44140625	+2.35107422	-14.58984375	+26.30126953	+2360	+10.14697266	-2.69384766	-3.06738281	+21.97265625	+4.10888672	-34.51904297	+1556
+1457971279.35960010	+12.37060547	-0.81738281	-2.90917969	+29.17968750	+19.86328125	-35.94726563	+2212	+12.20800781	+0.49658203	-1.51611328	+2.81250000	-14.50195313	+25.81787109	+2352	+10.10742188	-2.75097656	-3.12451172	+22.06054688	+4.41650391	-34.80468750	+1564
+1457971279.36369990	+12.33544922	-0.85693359	-2.98388672	+29.28955078	+20.06103516	-36.23291016	+2208	+12.16406250	+0.47021484	-1.60400391	+3.31787109	-14.30419922	+25.31250000	+2344	+10.07666016	-2.80371094	-3.18164063	+22.19238281	+4.72412109	-35.13427734	+1568
+1457971279.36789990	+12.29150391	-0.90087891	-3.05419922	+29.39941406	+20.25878906	-36.49658203	+2200	+12.12451172	+0.44384766	-1.68310547	+3.86718750	-14.21630859	+24.80712891	+2332	+10.03710938	-2.86083984	-3.23876953	+22.28027344	+5.03173828	-35.46386719	+1576
+1457971279.37620000	+12.21240234	-1.00195313	-3.20800781	+29.50927734	+20.74218750	-37.08984375	+2196	+12.03662109	+0.37353516	-1.85009766	+4.83398438	-13.93066406	+23.75244141	+2316	+9.95800781	-2.98388672	-3.35742188	+22.45605469	+5.69091797	-36.10107422	+1588
+1457971279.38039990	+12.16845703	-1.05029297	-3.28710938	+29.59716797	+20.98388672	-37.37548828	+2196	+11.99267578	+0.34716797	-1.92919922	+5.38330078	-13.82080078	+23.24707031	+2304	+9.91406250	-3.04541016	-3.41894531	+22.52197266	+6.06445313	-36.43066406	+1596
+1457971279.38450000	+12.12451172	-1.10742188	-3.36181641	+29.61914063	+21.24755859	-37.66113281	+2196	+11.94873047	+0.30322266	-2.00830078	+5.84472656	-13.71093750	+22.71972656	+2300	+9.87451172	-3.11132813	-3.48046875	+22.58789063	+6.41601563	-36.76025391	+1604
+1457971279.38870000	+12.08496094	-1.16455078	-3.44091797	+29.68505859	+21.51123047	-37.94677734	+2196	+11.90478516	+0.26367188	-2.10058594	+6.32812500	-13.51318359	+22.17041016	+2292	+9.83496094	-3.17724609	-3.53759766	+22.67578125	+6.72363281	-37.08984375	+1608
+1457971279.39700010	+11.99267578	-1.27880859	-3.59912109	+29.77294922	+21.99462891	-38.56201172	+2196	+11.80810547	+0.18457031	-2.26757813	+7.31689453	-13.29345703	+21.11572266	+2280	+9.74707031	-3.31787109	-3.66064453	+22.76367188	+7.40478516	-37.77099609	+1624
+1457971279.40120010	+11.95312500	-1.34472656	-3.67382813	+29.79492188	+22.23632813	-38.89160156	+2196	+11.76416016	+0.13623047	-2.35986328	+7.80029297	-13.07373047	+20.56640625	+2276	+9.70751953	-3.38818359	-3.71777344	+22.82958984	+7.71240234	-38.14453125	+1624
+1457971279.40949990	+11.86083984	-1.47216797	-3.82763672	+29.88281250	+22.74169922	-39.48486328	+2196	+11.66308594	+0.04394531	-2.53125000	+8.81103516	-12.74414063	+19.53369141	+2264	+9.61523438	-3.53320313	-3.83642578	+22.93945313	+8.37158203	-38.82568359	+1640
+1457971279.41370010	+11.81689453	-1.53808594	-3.90673828	+29.92675781	+22.98339844	-39.79248047	+2192	+11.61474609	-0.00439453	-2.62792969	+9.29443359	-12.50244141	+19.02832031	+2260	+9.58007813	-3.60351563	-3.88916016	+23.02734375	+8.65722656	-39.19921875	+1640
+1457971279.41790010	+11.77294922	-1.59960938	-3.98583984	+30.01464844	+23.22509766	-40.07812500	+2192	+11.56201172	-0.04833984	-2.71582031	+9.82177734	-12.30468750	+18.52294922	+2256	+9.53173828	-3.67822266	-3.94628906	+23.07128906	+8.98681641	-39.55078125	+1648
+1457971279.42619990	+11.68505859	-1.74023438	-4.13964844	+30.10253906	+23.62060547	-40.64941406	+2184	+11.46093750	-0.16699219	-2.90039063	+10.67871094	-11.86523438	+17.53417969	+2248	+9.44824219	-3.82763672	-4.05175781	+23.24707031	+9.51416016	-40.23193359	+1652
+1457971279.43039990	+11.63671875	-1.81054688	-4.21435547	+30.19042969	+23.81835938	-40.93505859	+2180	+11.40820313	-0.21533203	-2.99267578	+11.16210938	-11.62353516	+17.07275391	+2240	+9.40429688	-3.90673828	-4.10449219	+23.29101563	+9.82177734	-40.58349609	+1656
+1457971279.43870000	+11.54882813	-1.95996094	-4.36376953	+30.23437500	+24.19189453	-41.52832031	+2168	+11.30273438	-0.34277344	-3.17285156	+11.99707031	-11.11816406	+16.12792969	+2232	+9.32080078	-4.06054688	-4.20556641	+23.46679688	+10.37109375	-41.28662109	+1656
+1457971279.44700000	+11.45214844	-2.11376953	-4.51318359	+30.36621094	+24.58740234	-42.03369141	+2152	+11.19287109	-0.47021484	-3.35302734	+12.76611328	-10.56884766	+15.22705078	+2216	+9.22851563	-4.22314453	-4.31103516	+23.57666016	+10.98632813	-41.94580078	+1664
+1457971279.45540000	+11.35986328	-2.27197266	-4.65820313	+30.49804688	+24.87304688	-42.58300781	+2128	+11.08300781	-0.60205078	-3.52880859	+13.53515625	-10.01953125	+14.34814453	+2200	+9.14062500	-4.39013672	-4.40332031	+23.66455078	+11.53564453	-42.67089844	+1660
+1457971279.46370010	+11.26318359	-2.43896484	-4.79443359	+30.56396484	+25.11474609	-43.15429688	+2112	+10.97753906	-0.74707031	-3.70019531	+14.19433594	-9.49218750	+13.46923828	+2184	+9.05273438	-4.56152344	-4.49560547	+23.81835938	+12.06298828	-43.39599609	+1660
+1457971279.47199990	+11.16210938	-2.61035156	-4.93066406	+30.69580078	+25.31250000	-43.65966797	+2092	+10.86328125	-0.89648438	-3.86279297	+14.80957031	-8.96484375	+12.59033203	+2164	+8.95605469	-4.74169922	-4.58789063	+23.84033203	+12.70019531	-44.07714844	+1660
+1457971279.48029990	+11.06542969	-2.78173828	-5.05371094	+30.84960938	+25.44433594	-44.20898438	+2068	+10.74902344	-1.04589844	-4.01220703	+15.42480469	-8.50341797	+11.71142578	+2136	+8.85937500	-4.93066406	-4.67578125	+23.86230469	+13.29345703	-44.84619141	+1656
+1457971279.48869990	+10.96435547	-2.95751953	-5.16796875	+31.04736328	+25.44433594	-44.71435547	+2044	+10.63916016	-1.20849609	-4.15722656	+15.95214844	-8.08593750	+10.85449219	+2112	+8.76269531	-5.11523438	-4.75927734	+23.92822266	+13.82080078	-45.57128906	+1652
+1457971279.49280000	+10.91162109	-3.04541016	-5.22070313	+31.17919922	+25.44433594	-44.95605469	+2036	+10.58203125	-1.28320313	-4.22314453	+16.23779297	-7.91015625	+10.41503906	+2100	+8.70996094	-5.21630859	-4.79882813	+23.90625000	+14.15039063	-45.94482422	+1656
+1457971279.49700000	+10.85888672	-3.13330078	-5.27783203	+31.31103516	+25.40039063	-45.17578125	+2028	+10.52490234	-1.36669922	-4.28906250	+16.45751953	-7.69042969	+9.99755859	+2088	+8.65722656	-5.31298828	-4.84277344	+23.92822266	+14.43603516	-46.27441406	+1656
+1457971279.50120000	+10.81054688	-3.22558594	-5.31738281	+31.42089844	+25.31250000	-45.48339844	+2016	+10.47216797	-1.45019531	-4.35058594	+16.72119141	-7.55859375	+9.53613281	+2072	+8.60888672	-5.40966797	-4.87353516	+23.95019531	+14.67773438	-46.69189453	+1652
+1457971279.50950000	+10.70507813	-3.40136719	-5.41406250	+31.81640625	+25.11474609	-45.85693359	+2004	+10.35791016	-1.61718750	-4.46923828	+17.20458984	-7.22900391	+8.74511719	+2044	+8.50341797	-5.60742188	-4.95263672	+23.97216797	+15.24902344	-47.30712891	+1652
+1457971279.51370000	+10.65673828	-3.48925781	-5.44921875	+32.01416016	+24.91699219	-46.12060547	+1996	+10.30517578	-1.70068359	-4.52197266	+17.44628906	-7.11914063	+8.32763672	+2028	+8.45507813	-5.70849609	-4.97460938	+24.01611328	+15.44677734	-47.70263672	+1652
+1457971279.51780010	+10.60400391	-3.57275391	-5.48876953	+32.27783203	+24.76318359	-46.27441406	+1988	+10.24365234	-1.78417969	-4.57470703	+17.70996094	-6.96533203	+7.93212891	+2012	+8.40234375	-5.80957031	-5.00976563	+23.99414063	+15.73242188	-47.98828125	+1652
+1457971279.52200010	+10.55126953	-3.66064453	-5.52832031	+32.54150391	+24.54345703	-46.42822266	+1988	+10.18652344	-1.87207031	-4.62744141	+17.90771484	-6.81152344	+7.55859375	+2000	+8.35400391	-5.90185547	-5.04492188	+24.10400391	+15.97412109	-48.25195313	+1652
+1457971279.52620010	+10.50732422	-3.74853516	-5.55468750	+32.78320313	+24.27978516	-46.66992188	+1980	+10.13378906	-1.95556641	-4.67138672	+18.12744141	-6.74560547	+7.16308594	+1984	+8.30566406	-5.99853516	-5.05810547	+24.14794922	+16.12792969	-48.60351563	+1652
+1457971279.53029990	+10.45458984	-3.83203125	-5.58544922	+33.13476563	+24.01611328	-46.77978516	+1976	+10.07666016	-2.04345703	-4.71972656	+18.34716797	-6.61376953	+6.81152344	+1972	+8.25732422	-6.09960938	-5.08447266	+24.19189453	+16.34765625	-48.86718750	+1652
+1457971279.53860000	+10.36230469	-4.00341797	-5.63818359	+33.81591797	+23.35693359	-47.06542969	+1964	+9.96240234	-2.21923828	-4.80322266	+18.72070313	-6.41601563	+6.10839844	+1948	+8.16943359	-6.29296875	-5.11962891	+24.36767578	+16.67724609	-49.37255859	+1648
+1457971279.54279990	+10.30957031	-4.08691406	-5.66455078	+34.23339844	+23.02734375	-47.08740234	+1956	+9.90527344	-2.30712891	-4.84716797	+18.91845703	-6.26220703	+5.80078125	+1936	+8.12548828	-6.39404297	-5.13720703	+24.43359375	+16.85302734	-49.59228516	+1644
+1457971279.54699990	+10.26123047	-4.17041016	-5.69091797	+34.67285156	+22.63183594	-47.10937500	+1952	+9.84375000	-2.39501953	-4.88671875	+19.07226563	-6.13037109	+5.51513672	+1928	+8.08154297	-6.48193359	-5.15478516	+24.58740234	+17.00683594	-49.76806641	+1640
+1457971279.55110000	+10.21728516	-4.25390625	-5.69970703	+35.06835938	+22.17041016	-47.24121094	+1944	+9.79101563	-2.48291016	-4.91748047	+19.24804688	-6.08642578	+5.18554688	+1912	+8.04199219	-6.57861328	-5.15917969	+24.69726563	+17.11669922	-50.00976563	+1640
+1457971279.55530000	+10.16455078	-4.33300781	-5.71728516	+35.57373047	+21.73095703	-47.21923828	+1936	+9.73388672	-2.57080078	-4.95263672	+19.37988281	-5.95458984	+4.89990234	+1900	+8.00244141	-6.67529297	-5.16357422	+24.78515625	+17.22656250	-50.20751953	+1636
+1457971279.56360010	+10.07666016	-4.49560547	-5.73046875	+36.51855469	+20.69824219	-47.32910156	+1920	+9.62402344	-2.75097656	-5.00537109	+19.62158203	-5.82275391	+4.35058594	+1872	+7.92333984	-6.85986328	-5.16796875	+25.04882813	+17.40234375	-50.60302734	+1632
+1457971279.56780000	+10.02392578	-4.57470703	-5.73925781	+37.04589844	+20.19287109	-47.28515625	+1908	+9.56689453	-2.83886719	-5.03173828	+19.70947266	-5.71289063	+4.08691406	+1856	+7.88818359	-6.95654297	-5.16796875	+25.13671875	+17.49023438	-50.82275391	+1628
+1457971279.57200000	+9.98437500	-4.65380859	-5.74804688	+37.57324219	+19.62158203	-47.26318359	+1900	+9.51416016	-2.92675781	-5.05810547	+19.79736328	-5.60302734	+3.86718750	+1844	+7.85302734	-7.04882813	-5.16796875	+25.29052734	+17.53417969	-50.99853516	+1624
+1457971279.57610010	+9.94042969	-4.73291016	-5.73925781	+38.07861328	+19.00634766	-47.32910156	+1888	+9.46142578	-3.01464844	-5.06689453	+19.88525391	-5.60302734	+3.60351563	+1824	+7.81347656	-7.14111328	-5.15917969	+25.42236328	+17.57812500	-51.17431641	+1620
+1457971279.58030010	+9.88769531	-4.81201172	-5.73486328	+38.56201172	+18.45703125	-47.28515625	+1876	+9.40429688	-3.10693359	-5.08447266	+19.92919922	-5.51513672	+3.36181641	+1812	+7.77392578	-7.23339844	-5.15478516	+25.51025391	+17.64404297	-51.37207031	+1616
+1457971279.58859990	+9.79980469	-4.96142578	-5.71728516	+39.61669922	+17.20458984	-47.32910156	+1856	+9.30761719	-3.27832031	-5.09765625	+20.01708984	-5.47119141	+2.90039063	+1776	+7.70361328	-7.41357422	-5.13720703	+25.79589844	+17.68798828	-51.74560547	+1604
+1457971279.59699990	+9.71191406	-5.11083984	-5.69091797	+40.58349609	+16.06201172	-47.32910156	+1840	+9.20654297	-3.44970703	-5.10644531	+20.03906250	-5.40527344	+2.48291016	+1740	+7.62890625	-7.59375000	-5.11083984	+26.01562500	+17.73193359	-52.14111328	+1596
+1457971279.60110000	+9.66796875	-5.18115234	-5.66455078	+41.06689453	+15.42480469	-47.43896484	+1836	+9.16259766	-3.53759766	-5.09765625	+20.06103516	-5.47119141	+2.21923828	+1720	+7.58496094	-7.68164063	-5.09326172	+26.10351563	+17.75390625	-52.33886719	+1592
+1457971279.60529990	+9.61962891	-5.26025391	-5.64257813	+41.46240234	+14.89746094	-47.46093750	+1832	+9.11425781	-3.62109375	-5.09326172	+20.01708984	-5.44921875	+2.02148438	+1704	+7.54541016	-7.77392578	-5.08007813	+26.19140625	+17.75390625	-52.51464844	+1592
+1457971279.61360000	+9.53613281	-5.39648438	-5.58984375	+42.40722656	+13.82080078	-47.57080078	+1824	+9.02636719	-3.78369141	-5.07128906	+19.97314453	-5.51513672	+1.62597656	+1676	+7.46191406	-7.94531250	-5.04492188	+26.36718750	+17.77587891	-52.84423828	+1584
+1457971279.61780000	+9.48779297	-5.47119141	-5.55908203	+42.75878906	+13.33740234	-47.63671875	+1820	+8.98681641	-3.86718750	-5.05371094	+19.88525391	-5.51513672	+1.45019531	+1668	+7.41796875	-8.02880859	-5.02294922	+26.45507813	+17.77587891	-52.99804688	+1584
+1457971279.62190010	+9.44824219	-5.53710938	-5.53271484	+43.19824219	+12.89794922	-47.65869141	+1820	+8.94287109	-3.94189453	-5.04052734	+19.84130859	-5.53710938	+1.29638672	+1656	+7.37841797	-8.11230469	-5.00537109	+26.56494141	+17.79785156	-53.10791016	+1580
+1457971279.62610010	+9.40429688	-5.60302734	-5.49316406	+43.61572266	+12.43652344	-47.76855469	+1824	+8.90332031	-4.02539063	-5.01416016	+19.73144531	-5.66894531	+1.07666016	+1648	+7.33447266	-8.19580078	-4.97900391	+26.63085938	+17.79785156	-53.26171875	+1584
+1457971279.63030000	+9.36035156	-5.67333984	-5.45361328	+43.94531250	+12.01904297	-47.83447266	+1824	+8.86376953	-4.10449219	-4.99218750	+19.57763672	-5.69091797	+0.92285156	+1644	+7.29492188	-8.27490234	-4.95263672	+26.71875000	+17.75390625	-53.39355469	+1588
+1457971279.63860010	+9.28125000	-5.79638672	-5.37890625	+44.75830078	+11.25000000	-47.98828125	+1832	+8.79345703	-4.25830078	-4.93505859	+19.27001953	-5.88867188	+0.63720703	+1640	+7.21142578	-8.43750000	-4.89550781	+26.89453125	+17.75390625	-53.59130859	+1596
+1457971279.64280010	+9.23730469	-5.85791016	-5.33496094	+45.10986328	+10.89843750	-48.05419922	+1840	+8.75830078	-4.33740234	-4.90429688	+19.00634766	-5.93261719	+0.52734375	+1640	+7.17187500	-8.51660156	-4.86474609	+26.98242188	+17.70996094	-53.65722656	+1600
+1457971279.64689990	+9.19775391	-5.91943359	-5.29980469	+45.50537109	+10.54687500	-48.07617188	+1844	+8.72314453	-4.41210938	-4.87792969	+18.78662109	-5.99853516	+0.43945313	+1636	+7.13671875	-8.59130859	-4.83398438	+27.13623047	+17.68798828	-53.67919922	+1600
+1457971279.65109990	+9.15380859	-5.97656250	-5.25146484	+45.85693359	+10.21728516	-48.16406250	+1848	+8.68798828	-4.48681641	-4.83398438	+18.45703125	-6.19628906	+0.30761719	+1640	+7.09716797	-8.66162109	-4.79443359	+27.24609375	+17.64404297	-53.76708984	+1608
+1457971279.65940000	+9.07470703	-6.09082031	-5.15917969	+46.62597656	+9.55810547	-48.25195313	+1860	+8.62646484	-4.64062500	-4.76367188	+17.68798828	-6.39404297	+0.19775391	+1640	+7.03564453	-8.80224609	-4.71972656	+27.55371094	+17.49023438	-53.81103516	+1612
+1457971279.66360000	+9.03515625	-6.14794922	-5.10205078	+46.99951172	+9.25048828	-48.36181641	+1872	+8.60009766	-4.71533203	-4.71093750	+17.24853516	-6.63574219	+0.08789063	+1648	+7.00488281	-8.87695313	-4.67138672	+27.68554688	+17.42431641	-53.87695313	+1620
+1457971279.66779990	+8.99560547	-6.20068359	-5.04931641	+47.37304688	+8.92089844	-48.38378906	+1876	+8.56933594	-4.79882813	-4.66699219	+16.69921875	-6.76757813	+0.08789063	+1652	+6.98291016	-8.94287109	-4.62304688	+27.86132813	+17.31445313	-53.89892578	+1624
+1457971279.67190000	+8.96044922	-6.24902344	-5.00097656	+47.79052734	+8.61328125	-48.38378906	+1880	+8.54296875	-4.86914063	-4.62744141	+16.21582031	-6.89941406	+0.08789063	+1648	+6.95654297	-9.00878906	-4.57910156	+28.08105469	+17.20458984	-53.89892578	+1624
+1457971279.67610000	+8.92089844	-6.30175781	-4.94384766	+48.16406250	+8.30566406	-48.44970703	+1884	+8.52099609	-4.94384766	-4.57031250	+15.64453125	-7.14111328	+0.04394531	+1656	+6.93017578	-9.07031250	-4.52636719	+28.23486328	+17.09472656	-53.89892578	+1624
+1457971279.68030000	+8.88134766	-6.35009766	-4.88671875	+48.53759766	+7.95410156	-48.44970703	+1888	+8.49462891	-5.02294922	-4.51757813	+14.98535156	-7.31689453	+0.10986328	+1656	+6.91259766	-9.13183594	-4.47363281	+28.45458984	+16.94091797	-53.89892578	+1624
+1457971279.68860010	+8.81103516	-6.43798828	-4.76367188	+49.35058594	+7.31689453	-48.47167969	+1892	+8.45068359	-5.16796875	-4.40771484	+13.73291016	-7.73437500	+0.21972656	+1660	+6.87304688	-9.25048828	-4.36816406	+28.91601563	+16.67724609	-53.83300781	+1616
+1457971279.69269990	+8.77587891	-6.48193359	-4.70214844	+49.72412109	+6.98730469	-48.44970703	+1892	+8.42871094	-5.24267578	-4.35058594	+13.00781250	-7.93212891	+0.32958984	+1660	+6.85986328	-9.30761719	-4.30664063	+29.13574219	+16.50146484	-53.83300781	+1612
+1457971279.69689990	+8.74072266	-6.52148438	-4.64941406	+50.16357422	+6.67968750	-48.38378906	+1888	+8.40673828	-5.31298828	-4.29785156	+12.34863281	-8.06396484	+0.46142578	+1660	+6.84228516	-9.36035156	-4.25390625	+29.39941406	+16.36962891	-53.78906250	+1604
+1457971279.70110010	+8.70996094	-6.56103516	-4.57910156	+50.55908203	+6.35009766	-48.40576172	+1888	+8.38916016	-5.37890625	-4.22753906	+11.68945313	-8.30566406	+0.54931641	+1660	+6.82470703	-9.41308594	-4.19238281	+29.61914063	+16.23779297	-53.72314453	+1600
+1457971279.70520000	+8.67480469	-6.60058594	-4.51318359	+50.91064453	+6.04248047	-48.36181641	+1884	+8.37158203	-5.44921875	-4.16601563	+10.98632813	-8.50341797	+0.74707031	+1660	+6.81152344	-9.46582031	-4.13525391	+29.83886719	+16.08398438	-53.70117188	+1592
+1457971279.71359990	+8.61328125	-6.66650391	-4.38134766	+51.70166016	+5.40527344	-48.27392578	+1876	+8.33642578	-5.57226563	-4.03857422	+9.71191406	-8.85498047	+1.14257813	+1656	+6.77636719	-9.56250000	-4.02099609	+30.30029297	+15.77636719	-53.52539063	+1572
+1457971279.72190000	+8.55175781	-6.73242188	-4.25390625	+52.38281250	+4.83398438	-48.09814453	+1864	+8.30566406	-5.69091797	-3.91113281	+8.45947266	-9.11865234	+1.66992188	+1652	+6.74121094	-9.65917969	-3.90673828	+30.71777344	+15.51269531	-53.32763672	+1552
+1457971279.72610000	+8.52978516	-6.76318359	-4.18359375	+52.75634766	+4.52636719	-48.12011719	+1856	+8.29248047	-5.74804688	-3.84521484	+7.93212891	-9.27246094	+1.88964844	+1652	+6.72363281	-9.70312500	-3.84960938	+30.91552734	+15.38085938	-53.21777344	+1544
+1457971279.73020010	+8.49902344	-6.79833984	-4.11328125	+52.97607422	+4.28466797	-48.07617188	+1856	+8.27929688	-5.80078125	-3.77490234	+7.40478516	-9.42626953	+2.15332031	+1648	+6.70605469	-9.75146484	-3.79248047	+31.09130859	+15.24902344	-53.12988281	+1536
+1457971279.73440000	+8.47705078	-6.82470703	-4.05615234	+53.30566406	+4.04296875	-47.96630859	+1844	+8.26611328	-5.84912109	-3.71337891	+6.96533203	-9.49218750	+2.46093750	+1648	+6.68847656	-9.79101563	-3.73535156	+31.24511719	+15.13916016	-52.97607422	+1524
+1457971279.73860000	+8.45507813	-6.85107422	-3.98583984	+53.59130859	+3.77929688	-47.94433594	+1840	+8.25732422	-5.89746094	-3.64306641	+6.56982422	-9.60205078	+2.72460938	+1644	+6.66650391	-9.83496094	-3.68261719	+31.39892578	+15.02929688	-52.82226563	+1516
+1457971279.74690010	+8.41113281	-6.90820313	-3.85839844	+54.00878906	+3.40576172	-47.83447266	+1828	+8.23095703	-5.98535156	-3.51562500	+5.86669922	-9.71191406	+3.31787109	+1644	+6.62695313	-9.91406250	-3.57714844	+31.68457031	+14.83154297	-52.49267578	+1500
+1457971279.75110010	+8.39355469	-6.93017578	-3.78808594	+54.27246094	+3.20800781	-47.83447266	+1820	+8.22216797	-6.02490234	-3.44970703	+5.62500000	-9.77783203	+3.60351563	+1640	+6.60937500	-9.95361328	-3.52441406	+31.81640625	+14.69970703	-52.31689453	+1492
+1457971279.75519990	+8.37597656	-6.96533203	-3.72216797	+54.36035156	+3.05419922	-47.83447266	+1820	+8.21337891	-6.06445313	-3.38378906	+5.38330078	-9.82177734	+3.86718750	+1640	+6.59179688	-9.99316406	-3.47167969	+31.92626953	+14.61181641	-52.16308594	+1484
+1457971279.75939990	+8.35839844	-6.98291016	-3.66503906	+54.55810547	+2.92236328	-47.74658203	+1812	+8.20458984	-6.09960938	-3.31787109	+5.20751953	-9.84375000	+4.15283203	+1640	+6.57421875	-10.02832031	-3.41894531	+32.05810547	+14.52392578	-51.98730469	+1480
+1457971279.76770000	+8.33203125	-7.04003906	-3.53759766	+54.75585938	+2.68066406	-47.74658203	+1804	+8.18701172	-6.16552734	-3.19042969	+4.96582031	-9.86572266	+4.65820313	+1640	+6.54785156	-10.10302734	-3.30908203	+32.25585938	+14.37011719	-51.67968750	+1468
+1457971279.77189990	+8.32324219	-7.06201172	-3.48046875	+54.90966797	+2.57080078	-47.68066406	+1796	+8.18261719	-6.19189453	-3.13330078	+4.89990234	-9.84375000	+4.92187500	+1636	+6.53466797	-10.13378906	-3.25634766	+32.36572266	+14.28222656	-51.50390625	+1464
+1457971279.78020000	+8.30566406	-7.11474609	-3.36181641	+55.04150391	+2.39501953	-47.68066406	+1788	+8.16943359	-6.25341797	-3.01025391	+4.81201172	-9.77783203	+5.40527344	+1636	+6.52148438	-10.19970703	-3.15087891	+32.58544922	+14.10644531	-51.17431641	+1448
+1457971279.78440000	+8.30126953	-7.13232422	-3.30468750	+55.15136719	+2.30712891	-47.63671875	+1780	+8.16503906	-6.27539063	-2.95312500	+4.81201172	-9.73388672	+5.66894531	+1632	+6.51708984	-10.22607422	-3.09814453	+32.71728516	+14.04052734	-51.04248047	+1444
+1457971279.78850010	+8.29687500	-7.15429688	-3.24316406	+55.23925781	+2.19726563	-47.63671875	+1772	+8.16503906	-6.29736328	-2.89599609	+4.81201172	-9.71191406	+5.91064453	+1628	+6.51708984	-10.25683594	-3.04101563	+32.84912109	+13.93066406	-50.91064453	+1436
+1457971279.79690000	+8.29248047	-7.20263672	-3.13330078	+55.30517578	+2.06542969	-47.61474609	+1760	+8.15625000	-6.34570313	-2.78173828	+4.83398438	-9.62402344	+6.35009766	+1624	+6.52148438	-10.30957031	-2.92236328	+33.09082031	+13.77685547	-50.75683594	+1420
+1457971279.80100010	+8.29248047	-7.22460938	-3.07617188	+55.37109375	+1.99951172	-47.61474609	+1752	+8.16064453	-6.36767578	-2.72900391	+4.85595703	-9.60205078	+6.59179688	+1620	+6.52148438	-10.33593750	-2.86962891	+33.20068359	+13.68896484	-50.64697266	+1412
+1457971279.80520010	+8.28808594	-7.25097656	-3.01904297	+55.34912109	+1.93359375	-47.61474609	+1744	+8.15625000	-6.39843750	-2.67187500	+4.83398438	-9.53613281	+6.78955078	+1616	+6.53027344	-10.36230469	-2.81250000	+33.33251953	+13.60107422	-50.55908203	+1404
+1457971279.81349990	+8.29687500	-7.28613281	-2.91357422	+55.45898438	+1.77978516	-47.59277344	+1724	+8.16064453	-6.42919922	-2.57080078	+4.92187500	-9.47021484	+7.27294922	+1600	+6.54785156	-10.40625000	-2.69824219	+33.57421875	+13.38134766	-50.44921875	+1380
+1457971279.81769990	+8.29687500	-7.30810547	-2.86083984	+55.45898438	+1.71386719	-47.61474609	+1716	+8.16064453	-6.45556641	-2.51806641	+4.89990234	-9.42626953	+7.44873047	+1596	+6.56103516	-10.42822266	-2.64111328	+33.70605469	+13.29345703	-50.38330078	+1368
+1457971279.82189990	+8.30126953	-7.32128906	-2.80371094	+55.50292969	+1.64794922	-47.63671875	+1704	+8.16503906	-6.46875000	-2.46533203	+4.94384766	-9.42626953	+7.66845703	+1588	+6.56982422	-10.45019531	-2.58398438	+33.79394531	+13.20556641	-50.36132813	+1360
+1457971279.82600000	+8.31005859	-7.33886719	-2.75537109	+55.52490234	+1.56005859	-47.63671875	+1692	+8.17382813	-6.48632813	-2.41699219	+4.98779297	-9.40429688	+7.88818359	+1580	+6.57861328	-10.46777344	-2.53125000	+33.90380859	+13.09570313	-50.31738281	+1348
+1457971279.83020000	+8.31445313	-7.35644531	-2.70263672	+55.52490234	+1.51611328	-47.65869141	+1684	+8.17822266	-6.50390625	-2.36425781	+4.98779297	-9.38232422	+8.04199219	+1576	+6.59179688	-10.48974609	-2.47851563	+34.01367188	+12.98583984	-50.27343750	+1332
+1457971279.83850000	+8.32763672	-7.38281250	-2.60156250	+55.59082031	+1.40625000	-47.65869141	+1660	+8.19140625	-6.53027344	-2.26757813	+5.09765625	-9.36035156	+8.43750000	+1556	+6.60498047	-10.52929688	-2.37304688	+34.14550781	+12.81005859	-50.18554688	+1308
+1457971279.84270000	+8.33203125	-7.39599609	-2.55322266	+55.61279297	+1.36230469	-47.68066406	+1652	+8.19580078	-6.54785156	-2.21923828	+5.14160156	-9.33837891	+8.59130859	+1552	+6.61376953	-10.54687500	-2.32470703	+34.23339844	+12.72216797	-50.11962891	+1296
+1457971279.84680010	+8.33642578	-7.40917969	-2.50488281	+55.63476563	+1.34033203	-47.72460938	+1640	+8.20458984	-6.55664063	-2.17089844	+5.20751953	-9.33837891	+8.72314453	+1544	+6.62255859	-10.56005859	-2.27197266	+34.27734375	+12.63427734	-50.07568359	+1284
+1457971279.85100010	+8.34521484	-7.41796875	-2.46093750	+55.65673828	+1.29638672	-47.70263672	+1632	+8.20898438	-6.56542969	-2.12695313	+5.27343750	-9.29443359	+8.92089844	+1536	+6.62695313	-10.57763672	-2.23242188	+34.34326172	+12.54638672	-49.96582031	+1272
+1457971279.85929990	+8.35400391	-7.43554688	-2.36425781	+55.74462891	+1.27441406	-47.76855469	+1616	+8.22216797	-6.58300781	-2.03466797	+5.44921875	-9.29443359	+9.11865234	+1524	+6.63134766	-10.60839844	-2.14453125	+34.43115234	+12.43652344	-49.83398438	+1252
+1457971279.86350010	+8.35839844	-7.44433594	-2.32470703	+55.78857422	+1.27441406	-47.74658203	+1608	+8.22656250	-6.59179688	-1.99511719	+5.53710938	-9.25048828	+9.25048828	+1516	+6.63134766	-10.62597656	-2.10498047	+34.47509766	+12.39257813	-49.72412109	+1240
+1457971279.86770010	+8.36279297	-7.44873047	-2.28076172	+55.87646484	+1.29638672	-47.74658203	+1600	+8.23535156	-6.59619141	-1.95556641	+5.64697266	-9.22851563	+9.33837891	+1512	+6.63574219	-10.64355469	-2.06542969	+34.51904297	+12.34863281	-49.63623047	+1232
+1457971279.87179990	+8.36718750	-7.45751953	-2.23681641	+55.92041016	+1.29638672	-47.79052734	+1596	+8.23974609	-6.60498047	-1.91162109	+5.73486328	-9.22851563	+9.40429688	+1508	+6.63574219	-10.65673828	-2.02148438	+34.54101563	+12.30468750	-49.57031250	+1228
+1457971279.87599990	+8.36718750	-7.46191406	-2.20166016	+55.98632813	+1.31835938	-47.74658203	+1592	+8.24414063	-6.60937500	-1.87646484	+5.84472656	-9.14062500	+9.53613281	+1504	+6.63134766	-10.66992188	-1.99072266	+34.58496094	+12.28271484	-49.41650391	+1220
+1457971279.88019990	+8.37158203	-7.46630859	-2.16210938	+56.09619141	+1.34033203	-47.74658203	+1588	+8.24853516	-6.60937500	-1.84130859	+5.97656250	-9.11865234	+9.60205078	+1500	+6.63134766	-10.68310547	-1.95556641	+34.62890625	+12.26074219	-49.30664063	+1212
+1457971279.88430000	+8.37597656	-7.47070313	-2.12255859	+56.18408203	+1.36230469	-47.74658203	+1584	+8.25292969	-6.61376953	-1.80175781	+6.08642578	-9.09667969	+9.64599609	+1500	+6.63134766	-10.69628906	-1.92041016	+34.67285156	+12.21679688	-49.21875000	+1208
+1457971279.89270000	+8.38037109	-7.47509766	-2.05224609	+56.38183594	+1.40625000	-47.72460938	+1580	+8.25732422	-6.61816406	-1.73583984	+6.32812500	-9.00878906	+9.79980469	+1492	+6.63134766	-10.71386719	-1.85009766	+34.82666016	+12.17285156	-49.04296875	+1200
+1457971279.89680000	+8.38037109	-7.47509766	-2.01269531	+56.49169922	+1.45019531	-47.74658203	+1580	+8.25732422	-6.61816406	-1.69628906	+6.45996094	-8.98681641	+9.84375000	+1492	+6.63134766	-10.72265625	-1.81054688	+34.87060547	+12.17285156	-48.99902344	+1200
+1457971279.90100000	+8.38037109	-7.47509766	-1.98193359	+56.57958984	+1.45019531	-47.70263672	+1576	+8.26171875	-6.62255859	-1.66552734	+6.54785156	-8.94287109	+9.93164063	+1488	+6.63574219	-10.73583984	-1.77539063	+34.93652344	+12.15087891	-48.95507813	+1196
+1457971279.90520000	+8.38037109	-7.47509766	-1.95117188	+56.71142578	+1.47216797	-47.68066406	+1576	+8.26171875	-6.62255859	-1.63476563	+6.67968750	-8.89892578	+9.99755859	+1488	+6.64013672	-10.74023438	-1.74023438	+35.04638672	+12.12890625	-48.88916016	+1196
+1457971279.90930010	+8.38476563	-7.47509766	-1.91601563	+56.82128906	+1.47216797	-47.68066406	+1576	+8.26171875	-6.62255859	-1.60400391	+6.78955078	-8.87695313	+10.06347656	+1484	+6.64453125	-10.74462891	-1.70068359	+35.15625000	+12.08496094	-48.88916016	+1192
+1457971279.91350010	+8.38476563	-7.47509766	-1.88525391	+56.93115234	+1.47216797	-47.65869141	+1572	+8.26171875	-6.61816406	-1.57324219	+6.89941406	-8.85498047	+10.15136719	+1484	+6.65332031	-10.74902344	-1.66552734	+35.26611328	+12.04101563	-48.84521484	+1192
+1457971279.92179990	+8.38476563	-7.47070313	-1.81933594	+57.15087891	+1.47216797	-47.61474609	+1568	+8.26171875	-6.61816406	-1.51171875	+7.11914063	-8.81103516	+10.32714844	+1480	+6.67089844	-10.75341797	-1.59082031	+35.52978516	+11.95312500	-48.84521484	+1192
+1457971279.92600010	+8.38476563	-7.47070313	-1.78857422	+57.26074219	+1.45019531	-47.61474609	+1568	+8.26611328	-6.61376953	-1.48095703	+7.20703125	-8.78906250	+10.41503906	+1480	+6.67968750	-10.75781250	-1.55126953	+35.63964844	+11.90917969	-48.86718750	+1192
+1457971279.93010000	+8.38916016	-7.46630859	-1.75781250	+57.37060547	+1.42822266	-47.59277344	+1568	+8.26611328	-6.61376953	-1.45458984	+7.31689453	-8.78906250	+10.50292969	+1476	+6.69287109	-10.75781250	-1.51171875	+35.79345703	+11.86523438	-48.88916016	+1192
+1457971279.93429990	+8.38916016	-7.46630859	-1.72705078	+57.45849609	+1.42822266	-47.57080078	+1564	+8.26611328	-6.60937500	-1.42382813	+7.40478516	-8.74511719	+10.59082031	+1472	+6.70166016	-10.75781250	-1.47216797	+35.90332031	+11.82128906	-48.93310547	+1192
+1457971279.93849990	+8.38916016	-7.46191406	-1.70068359	+57.54638672	+1.40625000	-47.52685547	+1560	+8.26611328	-6.60937500	-1.39746094	+7.49267578	-8.72314453	+10.70068359	+1472	+6.71044922	-10.76220703	-1.43701172	+36.01318359	+11.77734375	-48.93310547	+1188
+1457971279.94260000	+8.38916016	-7.46191406	-1.66992188	+57.63427734	+1.38427734	-47.48291016	+1556	+8.26611328	-6.60498047	-1.37109375	+7.58056641	-8.70117188	+10.81054688	+1468	+6.71923828	-10.75781250	-1.40185547	+36.16699219	+11.73339844	-48.95507813	+1184
+1457971279.95100000	+8.38916016	-7.45312500	-1.61718750	+57.83203125	+1.34033203	-47.39501953	+1544	+8.26171875	-6.60058594	-1.31396484	+7.75634766	-8.61328125	+11.05224609	+1460	+6.73681641	-10.75781250	-1.33154297	+36.40869141	+11.64550781	-48.99902344	+1176
+1457971279.95510010	+8.38916016	-7.44873047	-1.58642578	+57.91992188	+1.34033203	-47.37304688	+1540	+8.26171875	-6.59619141	-1.28759766	+7.84423828	-8.59130859	+11.16210938	+1456	+6.74560547	-10.75341797	-1.29638672	+36.51855469	+11.60156250	-49.02099609	+1172
+1457971279.95930000	+8.38476563	-7.44873047	-1.56005859	+58.00781250	+1.31835938	-47.30712891	+1540	+8.26171875	-6.59179688	-1.26123047	+7.91015625	-8.52539063	+11.25000000	+1452	+6.74560547	-10.75781250	-1.26123047	+36.58447266	+11.60156250	-49.02099609	+1164
+1457971279.96350000	+8.38476563	-7.44433594	-1.53808594	+58.07373047	+1.31835938	-47.24121094	+1536	+8.25732422	-6.58740234	-1.23925781	+7.99804688	-8.45947266	+11.35986328	+1448	+6.74560547	-10.75781250	-1.23046875	+36.67236328	+11.57958984	-49.02099609	+1156
+1457971279.96760010	+8.38037109	-7.43994141	-1.51171875	+58.18359375	+1.31835938	-47.17529297	+1532	+8.25732422	-6.58300781	-1.21289063	+8.08593750	-8.41552734	+11.46972656	+1444	+6.74560547	-10.75781250	-1.20410156	+36.76025391	+11.57958984	-48.99902344	+1148
+1457971279.97180010	+8.37597656	-7.43554688	-1.48974609	+58.24951172	+1.31835938	-47.10937500	+1532	+8.25292969	-6.58300781	-1.19091797	+8.17382813	-8.34960938	+11.57958984	+1436	+6.74560547	-10.75781250	-1.17333984	+36.80419922	+11.55761719	-48.97705078	+1144
+1457971279.98009990	+8.36718750	-7.42236328	-1.44580078	+58.42529297	+1.31835938	-46.95556641	+1532	+8.24853516	-6.56982422	-1.14697266	+8.34960938	-8.17382813	+11.77734375	+1428	+6.73242188	-10.75781250	-1.12939453	+36.91406250	+11.55761719	-48.84521484	+1128
+1457971279.98429990	+8.36279297	-7.41796875	-1.42382813	+58.51318359	+1.34033203	-46.88964844	+1532	+8.24414063	-6.56542969	-1.12060547	+8.43750000	-8.10791016	+11.86523438	+1424	+6.71923828	-10.76220703	-1.10302734	+36.93603516	+11.55761719	-48.77929688	+1124
+1457971279.99260000	+8.35400391	-7.40478516	-1.38427734	+58.73291016	+1.34033203	-46.71386719	+1532	+8.23095703	-6.55664063	-1.08105469	+8.63525391	-7.95410156	+12.06298828	+1420	+6.69726563	-10.76220703	-1.06347656	+37.00195313	+11.55761719	-48.64746094	+1116
+1457971279.99679990	+8.34521484	-7.40039063	-1.36230469	+58.82080078	+1.36230469	-46.64794922	+1536	+8.22656250	-6.55224609	-1.05908203	+8.72314453	-7.88818359	+12.15087891	+1420	+6.68408203	-10.76660156	-1.04150391	+37.02392578	+11.55761719	-48.60351563	+1116
+1457971280.00090000	+8.33642578	-7.39599609	-1.34472656	+58.90869141	+1.36230469	-46.56005859	+1536	+8.21777344	-6.54785156	-1.04150391	+8.81103516	-7.80029297	+12.23876953	+1416	+6.67089844	-10.77099609	-1.02832031	+37.04589844	+11.55761719	-48.49365234	+1116
+1457971280.00510000	+8.32763672	-7.38720703	-1.32714844	+59.01855469	+1.36230469	-46.47216797	+1540	+8.21337891	-6.54345703	-1.02392578	+8.92089844	-7.73437500	+12.34863281	+1416	+6.65771484	-10.77099609	-1.01074219	+37.06787109	+11.55761719	-48.38378906	+1112
+1457971280.00930000	+8.32324219	-7.38281250	-1.30957031	+59.12841797	+1.36230469	-46.40625000	+1540	+8.20458984	-6.53906250	-1.00195313	+9.00878906	-7.69042969	+12.41455078	+1416	+6.64453125	-10.77099609	-0.99316406	+37.11181641	+11.53564453	-48.33984375	+1112
+1457971280.01760010	+8.30566406	-7.36523438	-1.27441406	+59.37011719	+1.34033203	-46.23046875	+1548	+8.19140625	-6.52587891	-0.96679688	+9.22851563	-7.55859375	+12.61230469	+1416	+6.62255859	-10.77099609	-0.95800781	+37.17773438	+11.49169922	-48.20800781	+1116
+1457971280.02180000	+8.29687500	-7.36083984	-1.25683594	+59.47998047	+1.31835938	-46.18652344	+1552	+8.18261719	-6.52148438	-0.94921875	+9.33837891	-7.53662109	+12.70019531	+1420	+6.61376953	-10.77099609	-0.94482422	+37.24365234	+11.46972656	-48.16406250	+1116
+1457971280.02589990	+8.28808594	-7.35205078	-1.23925781	+59.58984375	+1.29638672	-46.12060547	+1556	+8.17382813	-6.51269531	-0.93164063	+9.42626953	-7.49267578	+12.78808594	+1420	+6.60058594	-10.77099609	-0.92285156	+37.30957031	+11.44775391	-48.12011719	+1120
+1457971280.03010010	+8.27929688	-7.34326172	-1.22167969	+59.72167969	+1.27441406	-46.07666016	+1560	+8.16943359	-6.50830078	-0.91406250	+9.55810547	-7.47070313	+12.89794922	+1424	+6.59619141	-10.76660156	-0.90527344	+37.41943359	+11.42578125	-48.09814453	+1120
+1457971280.03430010	+8.27050781	-7.33886719	-1.20849609	+59.83154297	+1.23046875	-46.01074219	+1564	+8.16064453	-6.50390625	-0.89648438	+9.64599609	-7.42675781	+12.98583984	+1424	+6.59179688	-10.76660156	-0.88330078	+37.50732422	+11.40380859	-48.07617188	+1124
+1457971280.03839990	+8.26171875	-7.33007813	-1.19091797	+59.94140625	+1.20849609	-45.94482422	+1568	+8.15185547	-6.49511719	-0.88330078	+9.75585938	-7.38281250	+13.09570313	+1424	+6.58740234	-10.76220703	-0.86572266	+37.59521484	+11.38183594	-48.05419922	+1124
+1457971280.04679990	+8.24853516	-7.31689453	-1.16455078	+60.18310547	+1.16455078	-45.83496094	+1580	+8.13427734	-6.48193359	-0.84814453	+9.97558594	-7.33886719	+13.27148438	+1428	+6.58300781	-10.75781250	-0.82617188	+37.83691406	+11.31591797	-48.05419922	+1124
+1457971280.05090000	+8.23974609	-7.30810547	-1.15136719	+60.31494141	+1.12060547	-45.76904297	+1584	+8.12548828	-6.47753906	-0.83935547	+10.06347656	-7.29492188	+13.38134766	+1428	+6.58300781	-10.74902344	-0.80419922	+37.96875000	+11.29394531	-48.03222656	+1124
+1457971280.05510000	+8.23095703	-7.30371094	-1.13818359	+60.42480469	+1.12060547	-45.72509766	+1592	+8.11669922	-6.47314453	-0.82177734	+10.15136719	-7.25097656	+13.44726563	+1428	+6.58300781	-10.74462891	-0.78662109	+38.10058594	+11.31591797	-48.05419922	+1124
+1457971280.05929990	+8.22656250	-7.29931641	-1.12500000	+60.53466797	+1.09863281	-45.65917969	+1596	+8.10351563	-6.46875000	-0.80859375	+10.26123047	-7.22900391	+13.53515625	+1432	+6.58300781	-10.74023438	-0.76464844	+38.23242188	+11.31591797	-48.05419922	+1124
+1457971280.06340000	+8.21777344	-7.29492188	-1.11621094	+60.62255859	+1.09863281	-45.57128906	+1604	+8.09912109	-6.45996094	-0.79980469	+10.34912109	-7.16308594	+13.62304688	+1432	+6.58300781	-10.73583984	-0.74707031	+38.36425781	+11.33789063	-48.05419922	+1120
+1457971280.07180000	+8.20019531	-7.28613281	-1.09863281	+60.79833984	+1.14257813	-45.46142578	+1616	+8.07714844	-6.45556641	-0.77783203	+10.48095703	-7.05322266	+13.73291016	+1432	+6.58300781	-10.73144531	-0.71191406	+38.58398438	+11.42578125	-48.05419922	+1124
+1457971280.07590010	+8.19580078	-7.28173828	-1.09863281	+60.88623047	+1.14257813	-45.32958984	+1620	+8.07275391	-6.45117188	-0.77783203	+10.56884766	-6.94335938	+13.84277344	+1428	+6.58300781	-10.72705078	-0.69873047	+38.69384766	+11.46972656	-48.01025391	+1120
+1457971280.08010010	+8.18261719	-7.28173828	-1.09423828	+60.95214844	+1.20849609	-45.24169922	+1624	+8.05957031	-6.45117188	-0.77343750	+10.59082031	-6.83349609	+13.88671875	+1428	+6.57861328	-10.72705078	-0.68994141	+38.78173828	+11.53564453	-47.96630859	+1120
+1457971280.08419990	+8.17382813	-7.28173828	-1.08984375	+61.01806641	+1.25244141	-45.17578125	+1628	+8.05078125	-6.45117188	-0.76904297	+10.65673828	-6.76757813	+13.90869141	+1428	+6.57421875	-10.72265625	-0.68115234	+38.86962891	+11.60156250	-47.94433594	+1124
+1457971280.08839990	+8.16943359	-7.27734375	-1.08984375	+61.08398438	+1.29638672	-45.06591797	+1632	+8.04638672	-6.44677734	-0.76904297	+10.72265625	-6.65771484	+13.97460938	+1424	+6.56982422	-10.71826172	-0.67236328	+38.93554688	+11.66748047	-47.85644531	+1124
+1457971280.09260010	+8.15625000	-7.28173828	-1.08984375	+61.10595703	+1.36230469	-45.00000000	+1636	+8.03759766	-6.44677734	-0.76904297	+10.72265625	-6.54785156	+13.99658203	+1424	+6.56542969	-10.71826172	-0.67236328	+39.00146484	+11.75537109	-47.81250000	+1124
+1457971280.10089990	+8.14306641	-7.28173828	-1.09863281	+61.19384766	+1.51611328	-44.82421875	+1644	+8.02001953	-6.44677734	-0.76904297	+10.78857422	-6.35009766	+14.04052734	+1420	+6.54785156	-10.71826172	-0.66796875	+39.04541016	+11.95312500	-47.68066406	+1124
+1457971280.10509990	+8.13427734	-7.28173828	-1.10302734	+61.21582031	+1.60400391	-44.73632813	+1648	+8.01562500	-6.45117188	-0.77343750	+10.78857422	-6.24023438	+14.06250000	+1416	+6.53906250	-10.71826172	-0.66796875	+39.04541016	+12.04101563	-47.59277344	+1128
+1457971280.10920000	+8.12548828	-7.28173828	-1.10302734	+61.23779297	+1.66992188	-44.67041016	+1648	+8.00683594	-6.45117188	-0.77783203	+10.81054688	-6.17431641	+14.06250000	+1416	+6.53027344	-10.72265625	-0.67236328	+39.04541016	+12.10693359	-47.52685547	+1128
+1457971280.11340000	+8.11669922	-7.28173828	-1.11181641	+61.28173828	+1.73583984	-44.60449219	+1652	+8.00244141	-6.45117188	-0.78222656	+10.83251953	-6.08642578	+14.08447266	+1412	+6.51708984	-10.72265625	-0.68115234	+39.06738281	+12.19482422	-47.43896484	+1128
+1457971280.11760000	+8.10791016	-7.28173828	-1.11621094	+61.30371094	+1.77978516	-44.53857422	+1652	+7.99365234	-6.45117188	-0.78662109	+10.85449219	-6.02050781	+14.08447266	+1412	+6.50830078	-10.72265625	-0.68554688	+39.04541016	+12.23876953	-47.35107422	+1128
+1457971280.12170000	+8.09912109	-7.28173828	-1.12060547	+61.32568359	+1.84570313	-44.49462891	+1652	+7.98925781	-6.45117188	-0.79101563	+10.85449219	-5.95458984	+14.08447266	+1408	+6.49951172	-10.72265625	-0.69433594	+39.04541016	+12.30468750	-47.28515625	+1132
+1457971280.13010000	+8.08593750	-7.28173828	-1.12500000	+61.39160156	+1.91162109	-44.45068359	+1648	+7.97607422	-6.45556641	-0.79541016	+10.89843750	-5.86669922	+14.10644531	+1404	+6.47753906	-10.72705078	-0.70751953	+39.02343750	+12.39257813	-47.17529297	+1128
+1457971280.13420010	+8.08154297	-7.28173828	-1.12939453	+61.41357422	+1.91162109	-44.42871094	+1644	+7.97167969	-6.45556641	-0.79541016	+10.92041016	-5.84472656	+14.10644531	+1400	+6.46875000	-10.72705078	-0.71191406	+39.00146484	+12.41455078	-47.10937500	+1128
+1457971280.13840010	+8.07714844	-7.28173828	-1.12939453	+61.45751953	+1.93359375	-44.42871094	+1640	+7.96728516	-6.45556641	-0.79980469	+10.94238281	-5.84472656	+14.12841797	+1396	+6.45996094	-10.72705078	-0.72070313	+38.97949219	+12.43652344	-47.06542969	+1128
+1457971280.14260010	+8.07275391	-7.27734375	-1.13378906	+61.50146484	+1.91162109	-44.40673828	+1636	+7.96289063	-6.45117188	-0.79980469	+10.96435547	-5.82275391	+14.15039063	+1392	+6.45556641	-10.72705078	-0.72509766	+38.97949219	+12.45849609	-47.04345703	+1124
+1457971280.14669990	+8.06835938	-7.27294922	-1.13378906	+61.54541016	+1.88964844	-44.38476563	+1628	+7.95849609	-6.45117188	-0.79980469	+10.98632813	-5.82275391	+14.17236328	+1388	+6.44677734	-10.72705078	-0.72949219	+38.97949219	+12.43652344	-46.99951172	+1120
+1457971280.15500000	+8.05957031	-7.26855469	-1.12939453	+61.63330078	+1.82373047	-44.38476563	+1620	+7.94970703	-6.44677734	-0.79980469	+11.03027344	-5.86669922	+14.19433594	+1376	+6.44238281	-10.72705078	-0.73828125	+39.00146484	+12.43652344	-46.97753906	+1116
+1457971280.15920000	+8.05957031	-7.26416016	-1.12939453	+61.67724609	+1.77978516	-44.38476563	+1616	+7.94531250	-6.44677734	-0.79541016	+11.07421875	-5.88867188	+14.21630859	+1372	+6.43798828	-10.72705078	-0.73828125	+39.02343750	+12.41455078	-46.97753906	+1112
+1457971280.16339990	+8.05517578	-7.25976563	-1.12500000	+61.72119141	+1.75781250	-44.38476563	+1612	+7.94531250	-6.44238281	-0.79541016	+11.09619141	-5.93261719	+14.23828125	+1372	+6.43359375	-10.72265625	-0.73828125	+39.04541016	+12.39257813	-46.97753906	+1108
+1457971280.16750000	+8.05517578	-7.25976563	-1.12060547	+61.76513672	+1.71386719	-44.38476563	+1608	+7.94091797	-6.43798828	-0.79101563	+11.14013672	-5.95458984	+14.26025391	+1368	+6.43359375	-10.72265625	-0.73828125	+39.06738281	+12.37060547	-46.99951172	+1104
+1457971280.17170000	+8.05078125	-7.25537109	-1.12060547	+61.80908203	+1.64794922	-44.38476563	+1604	+7.93652344	-6.43798828	-0.78662109	+11.16210938	-5.99853516	+14.28222656	+1364	+6.43798828	-10.72265625	-0.73388672	+39.08935547	+12.34863281	-47.02148438	+1100
+1457971280.17590000	+8.05078125	-7.25097656	-1.11621094	+61.87500000	+1.60400391	-44.38476563	+1604	+7.93652344	-6.43359375	-0.78222656	+11.20605469	-6.04248047	+14.32617188	+1360	+6.43798828	-10.71826172	-0.73388672	+39.13330078	+12.32666016	-47.04345703	+1096
+1457971280.18420000	+8.04638672	-7.24658203	-1.10742188	+61.96289063	+1.51611328	-44.36279297	+1600	+7.93212891	-6.42919922	-0.77343750	+11.27197266	-6.10839844	+14.37011719	+1352	+6.44238281	-10.71386719	-0.72509766	+39.22119141	+12.28271484	-47.10937500	+1092
+1457971280.18840000	+8.04638672	-7.24218750	-1.10302734	+62.00683594	+1.47216797	-44.34082031	+1600	+7.92773438	-6.42480469	-0.77343750	+11.29394531	-6.13037109	+14.39208984	+1352	+6.44677734	-10.70947266	-0.72070313	+39.26513672	+12.26074219	-47.13134766	+1092
+1457971280.19250010	+8.04638672	-7.23779297	-1.10302734	+62.02880859	+1.42822266	-44.34082031	+1596	+7.92773438	-6.42041016	-0.76904297	+11.31591797	-6.17431641	+14.41406250	+1348	+6.45117188	-10.70947266	-0.71630859	+39.30908203	+12.26074219	-47.17529297	+1092
+1457971280.19670010	+8.04638672	-7.23779297	-1.09863281	+62.07275391	+1.40625000	-44.34082031	+1596	+7.92333984	-6.42041016	-0.76464844	+11.33789063	-6.19628906	+14.43603516	+1344	+6.45556641	-10.70507813	-0.70751953	+39.37500000	+12.23876953	-47.19726563	+1092
+1457971280.20090010	+8.04638672	-7.23339844	-1.09423828	+62.11669922	+1.36230469	-44.31884766	+1596	+7.92333984	-6.41601563	-0.76025391	+11.38183594	-6.21826172	+14.45800781	+1340	+6.45996094	-10.70068359	-0.70312500	+39.41894531	+12.21679688	-47.24121094	+1092
+1457971280.20499990	+8.04638672	-7.23339844	-1.09423828	+62.13867188	+1.34033203	-44.29687500	+1596	+7.92333984	-6.41601563	-0.75585938	+11.38183594	-6.21826172	+14.47998047	+1336	+6.45996094	-10.70068359	-0.69873047	+39.46289063	+12.21679688	-47.26318359	+1096
+1457971280.21339990	+8.04199219	-7.22900391	-1.08984375	+62.20458984	+1.29638672	-44.23095703	+1592	+7.91894531	-6.41162109	-0.75146484	+11.42578125	-6.24023438	+14.52392578	+1328	+6.46875000	-10.69189453	-0.68994141	+39.55078125	+12.21679688	-47.32910156	+1096
+1457971280.21750000	+8.04199219	-7.22900391	-1.08984375	+62.22656250	+1.27441406	-44.18701172	+1592	+7.91455078	-6.41162109	-0.75146484	+11.44775391	-6.24023438	+14.54589844	+1324	+6.46875000	-10.69189453	-0.68554688	+39.57275391	+12.19482422	-47.35107422	+1100
+1457971280.22170000	+8.03759766	-7.22900391	-1.08984375	+62.27050781	+1.27441406	-44.16503906	+1588	+7.91455078	-6.41162109	-0.74707031	+11.46972656	-6.24023438	+14.54589844	+1324	+6.47314453	-10.68750000	-0.68115234	+39.61669922	+12.19482422	-47.35107422	+1100
+1457971280.22589990	+8.03320313	-7.22900391	-1.08984375	+62.29248047	+1.25244141	-44.12109375	+1588	+7.91015625	-6.41162109	-0.74707031	+11.46972656	-6.21826172	+14.56787109	+1320	+6.47314453	-10.68750000	-0.67675781	+39.63867188	+12.19482422	-47.35107422	+1100
+1457971280.23000000	+8.03320313	-7.22460938	-1.08984375	+62.31445313	+1.23046875	-44.07714844	+1588	+7.91015625	-6.40722656	-0.74707031	+11.49169922	-6.21826172	+14.58984375	+1316	+6.47314453	-10.68750000	-0.67675781	+39.66064453	+12.21679688	-47.35107422	+1100
+1457971280.23830010	+8.02441406	-7.22460938	-1.08984375	+62.38037109	+1.20849609	-43.96728516	+1584	+7.90136719	-6.40722656	-0.74267578	+11.53564453	-6.17431641	+14.61181641	+1308	+6.46875000	-10.68310547	-0.67675781	+39.70458984	+12.21679688	-47.32910156	+1100
+1457971280.24250010	+8.02001953	-7.22460938	-1.08984375	+62.40234375	+1.20849609	-43.90136719	+1584	+7.90136719	-6.40722656	-0.74267578	+11.55761719	-6.15234375	+14.63378906	+1308	+6.46435547	-10.68310547	-0.67675781	+39.70458984	+12.23876953	-47.30712891	+1104
+1457971280.24670000	+8.01562500	-7.22021484	-1.08984375	+62.44628906	+1.18652344	-43.81347656	+1584	+7.89697266	-6.40722656	-0.74267578	+11.55761719	-6.13037109	+14.65576172	+1304	+6.45996094	-10.68310547	-0.67675781	+39.70458984	+12.23876953	-47.28515625	+1104
+1457971280.25079990	+8.01123047	-7.22021484	-1.08984375	+62.46826172	+1.18652344	-43.74755859	+1580	+7.89257813	-6.40722656	-0.74267578	+11.57958984	-6.10839844	+14.67773438	+1300	+6.45117188	-10.68310547	-0.68115234	+39.70458984	+12.26074219	-47.24121094	+1104
+1457971280.25500010	+8.00244141	-7.22021484	-1.09423828	+62.51220703	+1.16455078	-43.68164063	+1580	+7.88818359	-6.40722656	-0.73828125	+11.60156250	-6.06445313	+14.69970703	+1300	+6.44677734	-10.68310547	-0.68115234	+39.70458984	+12.26074219	-47.19726563	+1104
+1457971280.25920010	+7.99804688	-7.22021484	-1.09423828	+62.53417969	+1.14257813	-43.59375000	+1576	+7.88378906	-6.40283203	-0.73828125	+11.62353516	-6.04248047	+14.72167969	+1296	+6.43798828	-10.68750000	-0.68554688	+39.70458984	+12.28271484	-47.15332031	+1104
+1457971280.26749990	+7.98925781	-7.21582031	-1.09423828	+62.60009766	+1.12060547	-43.43994141	+1572	+7.87500000	-6.40283203	-0.73828125	+11.66748047	-5.95458984	+14.76562500	+1292	+6.42041016	-10.68750000	-0.69433594	+39.68261719	+12.32666016	-47.04345703	+1104
+1457971280.27169990	+7.98486328	-7.21582031	-1.09423828	+62.64404297	+1.12060547	-43.37402344	+1568	+7.87060547	-6.40283203	-0.73828125	+11.68945313	-5.91064453	+14.78759766	+1288	+6.41162109	-10.69189453	-0.69433594	+39.68261719	+12.34863281	-46.99951172	+1104
+1457971280.27580000	+7.98046875	-7.21582031	-1.09423828	+62.68798828	+1.09863281	-43.30810547	+1564	+7.86621094	-6.40283203	-0.73388672	+11.71142578	-5.86669922	+14.80957031	+1288	+6.40283203	-10.69189453	-0.69873047	+39.68261719	+12.39257813	-46.95556641	+1104
+1457971280.28000000	+7.97607422	-7.21582031	-1.09423828	+62.70996094	+1.07666016	-43.24218750	+1564	+7.86181641	-6.40283203	-0.73388672	+11.73339844	-5.84472656	+14.83154297	+1284	+6.39404297	-10.69189453	-0.69873047	+39.70458984	+12.41455078	-46.91162109	+1100
+1457971280.28420000	+7.97167969	-7.21142578	-1.09423828	+62.75390625	+1.05468750	-43.17626953	+1560	+7.85742188	-6.40283203	-0.73388672	+11.73339844	-5.80078125	+14.85351563	+1284	+6.38964844	-10.69189453	-0.70312500	+39.72656250	+12.45849609	-46.86767578	+1096
+1457971280.28830000	+7.96728516	-7.21142578	-1.09423828	+62.77587891	+1.05468750	-43.13232422	+1556	+7.85302734	-6.40283203	-0.73388672	+11.75537109	-5.77880859	+14.87548828	+1280	+6.38525391	-10.69189453	-0.70312500	+39.74853516	+12.48046875	-46.84570313	+1096
+1457971280.29670000	+7.96289063	-7.21142578	-1.09423828	+62.84179688	+1.01074219	-43.04443359	+1552	+7.84863281	-6.40283203	-0.72949219	+11.77734375	-5.71289063	+14.91943359	+1276	+6.38085938	-10.69189453	-0.69433594	+39.81445313	+12.56835938	-46.84570313	+1088
+1457971280.30080010	+7.96289063	-7.21142578	-1.08984375	+62.86376953	+0.98876953	-43.00048828	+1548	+7.84423828	-6.40283203	-0.72949219	+11.79931641	-5.69091797	+14.94140625	+1276	+6.38085938	-10.69189453	-0.69433594	+39.83642578	+12.61230469	-46.84570313	+1084
+1457971280.30500010	+7.96289063	-7.21142578	-1.08984375	+62.88574219	+0.98876953	-42.95654297	+1544	+7.84423828	-6.40283203	-0.72949219	+11.79931641	-5.66894531	+14.96337891	+1272	+6.38525391	-10.69189453	-0.68994141	+39.88037109	+12.63427734	-46.86767578	+1084
+1457971280.30920000	+7.96289063	-7.21142578	-1.08984375	+62.92968750	+0.96679688	-42.93457031	+1544	+7.83984375	-6.40283203	-0.72949219	+11.79931641	-5.66894531	+14.98535156	+1268	+6.38525391	-10.69189453	-0.68554688	+39.92431641	+12.67822266	-46.88964844	+1084
+1457971280.31329990	+7.96289063	-7.21142578	-1.08544922	+62.95166016	+0.94482422	-42.89062500	+1540	+7.83984375	-6.40283203	-0.72949219	+11.82128906	-5.64697266	+15.00732422	+1268	+6.38964844	-10.69189453	-0.67675781	+39.96826172	+12.70019531	-46.91162109	+1084
+1457971280.31750010	+7.96289063	-7.21142578	-1.08544922	+62.97363281	+0.92285156	-42.86865234	+1540	+7.83984375	-6.40283203	-0.72949219	+11.82128906	-5.64697266	+15.02929688	+1264	+6.39404297	-10.68750000	-0.67236328	+40.01220703	+12.72216797	-46.91162109	+1084
+1457971280.32579990	+7.96289063	-7.21142578	-1.08544922	+63.01757813	+0.85693359	-42.82470703	+1536	+7.83984375	-6.40283203	-0.72509766	+11.84326172	-5.64697266	+15.07324219	+1260	+6.39843750	-10.68750000	-0.66357422	+40.07812500	+12.76611328	-46.97753906	+1084
+1457971280.32999990	+7.96289063	-7.21142578	-1.08544922	+63.03955078	+0.83496094	-42.80273438	+1536	+7.83984375	-6.40283203	-0.72509766	+11.84326172	-5.64697266	+15.09521484	+1260	+6.40283203	-10.68750000	-0.66357422	+40.10009766	+12.78808594	-46.99951172	+1084
+1457971280.33410000	+7.96289063	-7.21142578	-1.08105469	+63.03955078	+0.81298828	-42.80273438	+1536	+7.83984375	-6.40283203	-0.72509766	+11.84326172	-5.64697266	+15.09521484	+1256	+6.40722656	-10.68750000	-0.65917969	+40.12207031	+12.78808594	-46.99951172	+1088
+1457971280.33830000	+7.96728516	-7.21142578	-1.08105469	+63.06152344	+0.79101563	-42.78076172	+1532	+7.83984375	-6.40283203	-0.72509766	+11.86523438	-5.64697266	+15.11718750	+1256	+6.40722656	-10.68750000	-0.65478516	+40.14404297	+12.81005859	-47.02148438	+1088
+1457971280.34250000	+7.96728516	-7.21142578	-1.08105469	+63.08349609	+0.76904297	-42.75878906	+1532	+7.83984375	-6.40283203	-0.72509766	+11.86523438	-5.64697266	+15.13916016	+1252	+6.41162109	-10.68750000	-0.65478516	+40.16601563	+12.81005859	-47.04345703	+1088
+1457971280.34660010	+7.96728516	-7.21142578	-1.08105469	+63.10546875	+0.74707031	-42.73681641	+1532	+7.83984375	-6.40283203	-0.72070313	+11.86523438	-5.64697266	+15.16113281	+1252	+6.41162109	-10.68750000	-0.65478516	+40.16601563	+12.83203125	-47.04345703	+1088
+1457971280.35500000	+7.96728516	-7.21142578	-1.08105469	+63.12744141	+0.68115234	-42.69287109	+1532	+7.83984375	-6.40283203	-0.72070313	+11.88720703	-5.66894531	+15.18310547	+1248	+6.41601563	-10.68750000	-0.65039063	+40.18798828	+12.83203125	-47.06542969	+1088
+1457971280.35910010	+7.96728516	-7.21142578	-1.08105469	+63.14941406	+0.65917969	-42.67089844	+1532	+7.83984375	-6.40283203	-0.72070313	+11.88720703	-5.66894531	+15.18310547	+1248	+6.41601563	-10.68750000	-0.65039063	+40.18798828	+12.83203125	-47.06542969	+1092
+1457971280.36330010	+7.96728516	-7.21142578	-1.08105469	+63.14941406	+0.63720703	-42.67089844	+1528	+7.83984375	-6.40283203	-0.72070313	+11.90917969	-5.66894531	+15.18310547	+1248	+6.41601563	-10.68750000	-0.65039063	+40.18798828	+12.83203125	-47.06542969	+1092
+1457971280.36750010	+7.97167969	-7.21142578	-1.08105469	+63.17138672	+0.61523438	-42.64892578	+1528	+7.84423828	-6.40283203	-0.72070313	+11.90917969	-5.69091797	+15.20507813	+1248	+6.41601563	-10.68750000	-0.65039063	+40.18798828	+12.83203125	-47.06542969	+1092
+1457971280.37159990	+7.97167969	-7.21142578	-1.08105469	+63.19335938	+0.59326172	-42.62695313	+1528	+7.84423828	-6.40283203	-0.71630859	+11.90917969	-5.69091797	+15.20507813	+1244	+6.41601563	-10.68750000	-0.65039063	+40.16601563	+12.83203125	-47.06542969	+1092
+1457971280.38000010	+7.97167969	-7.21142578	-1.07666016	+63.21533203	+0.54931641	-42.60498047	+1528	+7.84423828	-6.40283203	-0.71630859	+11.93115234	-5.69091797	+15.20507813	+1244	+6.41162109	-10.68750000	-0.65478516	+40.16601563	+12.83203125	-47.06542969	+1092
+1457971280.38410000	+7.97167969	-7.21142578	-1.07666016	+63.23730469	+0.52734375	-42.60498047	+1524	+7.84423828	-6.40283203	-0.71630859	+11.93115234	-5.71289063	+15.20507813	+1244	+6.41162109	-10.69189453	-0.65478516	+40.16601563	+12.83203125	-47.06542969	+1092
+1457971280.38829990	+7.97167969	-7.21142578	-1.07666016	+63.25927734	+0.50537109	-42.58300781	+1524	+7.84423828	-6.40283203	-0.71630859	+11.93115234	-5.71289063	+15.20507813	+1244	+6.41162109	-10.69189453	-0.65478516	+40.14404297	+12.83203125	-47.06542969	+1092
+1457971280.39240000	+7.97167969	-7.21142578	-1.07666016	+63.25927734	+0.48339844	-42.58300781	+1524	+7.84423828	-6.40283203	-0.71630859	+11.95312500	-5.71289063	+15.20507813	+1244	+6.41162109	-10.69189453	-0.65478516	+40.14404297	+12.81005859	-47.06542969	+1092
+1457971280.39660000	+7.97167969	-7.21142578	-1.07666016	+63.28125000	+0.48339844	-42.58300781	+1524	+7.84423828	-6.40283203	-0.71630859	+11.95312500	-5.71289063	+15.20507813	+1240	+6.41162109	-10.69189453	-0.65917969	+40.14404297	+12.81005859	-47.06542969	+1092
+1457971280.40490010	+7.97607422	-7.21142578	-1.07666016	+63.32519531	+0.43945313	-42.56103516	+1524	+7.84863281	-6.40283203	-0.71191406	+11.97509766	-5.73486328	+15.20507813	+1240	+6.40722656	-10.69628906	-0.65917969	+40.10009766	+12.81005859	-47.08740234	+1092
+1457971280.40910010	+7.97607422	-7.21142578	-1.07666016	+63.34716797	+0.41748047	-42.56103516	+1520	+7.84863281	-6.40283203	-0.71191406	+11.97509766	-5.73486328	+15.20507813	+1240	+6.40722656	-10.69628906	-0.66357422	+40.10009766	+12.81005859	-47.08740234	+1092
+1457971280.41330000	+7.97607422	-7.21142578	-1.07666016	+63.34716797	+0.41748047	-42.56103516	+1520	+7.84863281	-6.40283203	-0.71191406	+11.97509766	-5.73486328	+15.20507813	+1240	+6.40722656	-10.70068359	-0.66357422	+40.07812500	+12.81005859	-47.10937500	+1092
+1457971280.41739990	+7.97607422	-7.21142578	-1.07226563	+63.36914063	+0.39550781	-42.53906250	+1520	+7.84863281	-6.40283203	-0.71191406	+11.99707031	-5.73486328	+15.20507813	+1240	+6.40722656	-10.70068359	-0.66357422	+40.07812500	+12.78808594	-47.10937500	+1088
+1457971280.42580010	+7.97607422	-7.21142578	-1.07226563	+63.41308594	+0.37353516	-42.53906250	+1520	+7.84863281	-6.40283203	-0.71191406	+11.99707031	-5.73486328	+15.20507813	+1240	+6.40722656	-10.70507813	-0.66357422	+40.07812500	+12.81005859	-47.17529297	+1088
+1457971280.42989990	+7.98046875	-7.21142578	-1.07226563	+63.43505859	+0.37353516	-42.51708984	+1520	+7.84863281	-6.40283203	-0.71191406	+12.01904297	-5.73486328	+15.20507813	+1240	+6.41162109	-10.70507813	-0.66357422	+40.10009766	+12.81005859	-47.19726563	+1088
+1457971280.43409990	+7.98046875	-7.21142578	-1.07226563	+63.45703125	+0.35156250	-42.51708984	+1520	+7.85302734	-6.40283203	-0.71191406	+12.01904297	-5.73486328	+15.20507813	+1240	+6.41162109	-10.70507813	-0.65917969	+40.12207031	+12.83203125	-47.24121094	+1088
+1457971280.43829990	+7.98046875	-7.21142578	-1.07226563	+63.45703125	+0.35156250	-42.49511719	+1520	+7.85302734	-6.40283203	-0.71191406	+12.01904297	-5.73486328	+15.20507813	+1240	+6.41601563	-10.70507813	-0.65478516	+40.14404297	+12.83203125	-47.28515625	+1088
+1457971280.44660000	+7.98046875	-7.21142578	-1.07226563	+63.50097656	+0.35156250	-42.45117188	+1524	+7.85302734	-6.40722656	-0.71191406	+12.04101563	-5.73486328	+15.20507813	+1240	+6.42480469	-10.70947266	-0.65039063	+40.20996094	+12.87597656	-47.32910156	+1088
+1457971280.45079990	+7.98046875	-7.21142578	-1.07226563	+63.52294922	+0.35156250	-42.42919922	+1524	+7.85302734	-6.40722656	-0.70751953	+12.04101563	-5.73486328	+15.20507813	+1240	+6.42919922	-10.70947266	-0.64599609	+40.23193359	+12.89794922	-47.35107422	+1092
+1457971280.45490000	+7.98046875	-7.21142578	-1.07226563	+63.54492188	+0.35156250	-42.38525391	+1524	+7.85302734	-6.40722656	-0.70751953	+12.06298828	-5.71289063	+15.20507813	+1240	+6.43359375	-10.70507813	-0.64160156	+40.25390625	+12.94189453	-47.37304688	+1092
+1457971280.45910000	+7.98046875	-7.21142578	-1.07226563	+63.56689453	+0.35156250	-42.36328125	+1524	+7.85302734	-6.40722656	-0.70751953	+12.06298828	-5.71289063	+15.20507813	+1240	+6.43798828	-10.70507813	-0.64160156	+40.29785156	+12.96386719	-47.37304688	+1092
+1457971280.46330000	+7.98046875	-7.21142578	-1.07226563	+63.56689453	+0.35156250	-42.31933594	+1524	+7.85302734	-6.40722656	-0.70751953	+12.06298828	-5.71289063	+15.20507813	+1240	+6.43798828	-10.70507813	-0.63720703	+40.31982422	+12.98583984	-47.39501953	+1092
+1457971280.47160010	+7.98046875	-7.21582031	-1.07226563	+63.61083984	+0.37353516	-42.23144531	+1524	+7.85302734	-6.40722656	-0.71191406	+12.08496094	-5.66894531	+15.22705078	+1240	+6.44238281	-10.70947266	-0.63720703	+40.34179688	+13.05175781	-47.39501953	+1096
+1457971280.47569990	+7.98046875	-7.21582031	-1.07666016	+63.63281250	+0.37353516	-42.18750000	+1528	+7.85302734	-6.40722656	-0.71191406	+12.08496094	-5.64697266	+15.22705078	+1240	+6.44238281	-10.70947266	-0.63281250	+40.36376953	+13.07373047	-47.37304688	+1096
+1457971280.47989990	+7.97607422	-7.21582031	-1.07666016	+63.63281250	+0.39550781	-42.14355469	+1528	+7.85302734	-6.40722656	-0.71191406	+12.08496094	-5.62500000	+15.22705078	+1240	+6.44238281	-10.70947266	-0.63281250	+40.36376953	+13.09570313	-47.35107422	+1096
+1457971280.48410010	+7.97607422	-7.21582031	-1.07666016	+63.65478516	+0.41748047	-42.09960938	+1528	+7.84863281	-6.40722656	-0.71191406	+12.08496094	-5.60302734	+15.24902344	+1240	+6.44238281	-10.70947266	-0.63720703	+40.36376953	+13.11767578	-47.32910156	+1096
+1457971280.48819990	+7.97167969	-7.21582031	-1.07666016	+63.65478516	+0.41748047	-42.03369141	+1528	+7.84863281	-6.40722656	-0.71191406	+12.10693359	-5.58105469	+15.24902344	+1240	+6.44238281	-10.70947266	-0.63720703	+40.36376953	+13.13964844	-47.30712891	+1096
+1457971280.49239990	+7.97167969	-7.21582031	-1.08105469	+63.67675781	+0.43945313	-41.98974609	+1528	+7.84863281	-6.40722656	-0.71191406	+12.10693359	-5.53710938	+15.24902344	+1240	+6.43798828	-10.70947266	-0.63720703	+40.36376953	+13.16162109	-47.28515625	+1096
+1457971280.50070000	+7.96728516	-7.22021484	-1.08105469	+63.69873047	+0.46142578	-41.90185547	+1528	+7.84863281	-6.41162109	-0.71191406	+12.12890625	-5.47119141	+15.24902344	+1240	+6.43359375	-10.71386719	-0.64160156	+40.36376953	+13.20556641	-47.24121094	+1096
+1457971280.50490000	+7.96728516	-7.22021484	-1.08544922	+63.69873047	+0.46142578	-41.85791016	+1528	+7.84423828	-6.41162109	-0.71191406	+12.12890625	-5.44921875	+15.27099609	+1240	+6.43359375	-10.71386719	-0.64160156	+40.34179688	+13.22753906	-47.19726563	+1096
+1457971280.50910000	+7.96289063	-7.22021484	-1.08544922	+63.69873047	+0.48339844	-41.81396484	+1528	+7.84423828	-6.41162109	-0.71191406	+12.12890625	-5.40527344	+15.27099609	+1240	+6.42919922	-10.71386719	-0.64599609	+40.34179688	+13.24951172	-47.15332031	+1096
+1457971280.51320000	+7.96289063	-7.22021484	-1.08544922	+63.72070313	+0.48339844	-41.77001953	+1528	+7.84423828	-6.41162109	-0.71191406	+12.15087891	-5.36132813	+15.27099609	+1240	+6.42480469	-10.71826172	-0.64599609	+40.31982422	+13.27148438	-47.13134766	+1096
+1457971280.51740000	+7.95849609	-7.22021484	-1.08544922	+63.72070313	+0.48339844	-41.72607422	+1524	+7.84423828	-6.41162109	-0.71630859	+12.15087891	-5.31738281	+15.27099609	+1240	+6.42041016	-10.71826172	-0.65039063	+40.31982422	+13.29345703	-47.08740234	+1096
+1457971280.52570010	+7.95849609	-7.22021484	-1.08984375	+63.74267578	+0.50537109	-41.68212891	+1520	+7.83984375	-6.41601563	-0.71630859	+12.17285156	-5.25146484	+15.27099609	+1240	+6.41162109	-10.72265625	-0.65478516	+40.29785156	+13.33740234	-46.99951172	+1096
+1457971280.52990010	+7.95410156	-7.22021484	-1.08984375	+63.74267578	+0.50537109	-41.66015625	+1520	+7.83984375	-6.41601563	-0.71630859	+12.17285156	-5.22949219	+15.29296875	+1240	+6.40722656	-10.72265625	-0.65917969	+40.27587891	+13.35937500	-46.95556641	+1096
+1457971280.53410010	+7.95410156	-7.22021484	-1.08984375	+63.74267578	+0.48339844	-41.63818359	+1516	+7.83984375	-6.41601563	-0.71630859	+12.17285156	-5.18554688	+15.29296875	+1240	+6.40722656	-10.72265625	-0.65917969	+40.27587891	+13.38134766	-46.93359375	+1092
+1457971280.53819990	+7.95410156	-7.22460938	-1.08984375	+63.74267578	+0.48339844	-41.61621094	+1516	+7.83984375	-6.41601563	-0.71630859	+12.17285156	-5.16357422	+15.29296875	+1240	+6.40283203	-10.72705078	-0.66357422	+40.27587891	+13.38134766	-46.91162109	+1092
+1457971280.54239990	+7.95410156	-7.22460938	-1.08984375	+63.76464844	+0.48339844	-41.61621094	+1512	+7.83984375	-6.41601563	-0.71630859	+12.17285156	-5.14160156	+15.29296875	+1240	+6.40283203	-10.72705078	-0.66357422	+40.27587891	+13.40332031	-46.88964844	+1088
+1457971280.55069990	+7.95410156	-7.22460938	-1.08984375	+63.76464844	+0.48339844	-41.59423828	+1512	+7.83984375	-6.41601563	-0.71630859	+12.19482422	-5.09765625	+15.29296875	+1240	+6.40283203	-10.72705078	-0.66357422	+40.29785156	+13.42529297	-46.86767578	+1084
+1457971280.55489990	+7.95410156	-7.22460938	-1.08984375	+63.78662109	+0.48339844	-41.57226563	+1508	+7.83984375	-6.42041016	-0.71630859	+12.19482422	-5.09765625	+15.29296875	+1240	+6.40283203	-10.72705078	-0.66357422	+40.31982422	+13.44726563	-46.86767578	+1084
+1457971280.55900000	+7.95849609	-7.22460938	-1.08984375	+63.78662109	+0.46142578	-41.57226563	+1508	+7.83984375	-6.42041016	-0.71630859	+12.19482422	-5.07568359	+15.31494141	+1240	+6.40722656	-10.72705078	-0.65917969	+40.34179688	+13.44726563	-46.86767578	+1084
+1457971280.56320000	+7.95849609	-7.22460938	-1.08984375	+63.78662109	+0.46142578	-41.57226563	+1508	+7.83984375	-6.42041016	-0.71630859	+12.19482422	-5.07568359	+15.31494141	+1240	+6.40722656	-10.72705078	-0.65917969	+40.34179688	+13.46923828	-46.88964844	+1080
