# Supplementary material for: A direct effect of perception on action when grasping a cup
Source: Sci Rep. 2018 Jan 9;8:171. doi: 10.1038/s41598-017-18591-5 (PMC5760564; doi:10.1038/s41598-017-18591-5)
Supplement: Supplementary file 6 — Supplementary Information [file 41598_2017_18591_MOESM6_ESM.zip › SciRep_Data/S01instruct/S01_100instruct_Tr69.dat]

+1000000000000.00000000	+0.00000000	+0.00000000	+0.00000000	+0.00000000	+0.00000000	+0.00000000	+0	+0.00000000	+0.00000000	+0.00000000	+0.00000000	+0.00000000	+0.00000000	+0	+0.00000000	+0.00000000	+0.00000000	+0.00000000	+0.00000000	+0.00000000	+0
+1457971280.56740000	+7.95849609	-7.22460938	-1.08984375	+63.80859375	+0.46142578	-41.55029297	+1504	+7.83984375	-6.42041016	-0.71630859	+12.21679688	-5.05371094	+15.31494141	+1240	+6.41162109	-10.72705078	-0.65478516	+40.36376953	+13.46923828	-46.88964844	+1080
+1457971280.57150010	+7.95849609	-7.22460938	-1.08984375	+63.80859375	+0.46142578	-41.55029297	+1504	+7.83984375	-6.42041016	-0.71630859	+12.21679688	-5.05371094	+15.31494141	+1240	+6.41162109	-10.72705078	-0.65039063	+40.38574219	+13.49121094	-46.91162109	+1080
+1457971280.57990000	+7.95849609	-7.22900391	-1.08544922	+63.80859375	+0.43945313	-41.55029297	+1504	+7.83984375	-6.42041016	-0.72070313	+12.21679688	-5.03173828	+15.31494141	+1240	+6.42041016	-10.72705078	-0.64599609	+40.45166016	+13.51318359	-46.93359375	+1084
+1457971280.58400010	+7.95849609	-7.22900391	-1.08544922	+63.83056641	+0.43945313	-41.52832031	+1504	+7.83984375	-6.42041016	-0.72070313	+12.21679688	-5.03173828	+15.31494141	+1240	+6.42041016	-10.72705078	-0.64599609	+40.47363281	+13.51318359	-46.93359375	+1084
+1457971280.58820010	+7.95849609	-7.22900391	-1.08544922	+63.83056641	+0.43945313	-41.52832031	+1504	+7.83984375	-6.42041016	-0.72070313	+12.21679688	-5.03173828	+15.33691406	+1240	+6.42480469	-10.72705078	-0.64160156	+40.49560547	+13.53515625	-46.95556641	+1084
+1457971280.59240010	+7.95849609	-7.22900391	-1.08544922	+63.83056641	+0.43945313	-41.52832031	+1504	+7.83984375	-6.42041016	-0.72070313	+12.23876953	-5.00976563	+15.33691406	+1236	+6.42919922	-10.72705078	-0.64160156	+40.49560547	+13.53515625	-46.95556641	+1084
+1457971280.59649990	+7.95849609	-7.22900391	-1.08544922	+63.85253906	+0.43945313	-41.50634766	+1504	+7.83984375	-6.42041016	-0.72070313	+12.23876953	-5.00976563	+15.33691406	+1236	+6.42919922	-10.72705078	-0.63720703	+40.51757813	+13.55712891	-46.95556641	+1084
+1457971287.45190000	+8.27929688	-7.36083984	-0.77343750	+60.09521484	-4.32861328	-52.31689453	+2224	+8.05957031	-6.53906250	-0.64599609	+14.12841797	-6.92138672	+15.24902344	+1584	+6.60058594	-10.90283203	-0.50097656	+40.38574219	+8.52539063	-52.77832031	+1072
+1457971287.46020010	+8.27490234	-7.36083984	-0.77343750	+60.09521484	-4.30664063	-52.31689453	+2224	+8.05957031	-6.53906250	-0.64599609	+14.12841797	-6.89941406	+15.27099609	+1584	+6.59179688	-10.90722656	-0.50097656	+40.36376953	+8.52539063	-52.75634766	+1072
+1457971287.46440010	+8.27490234	-7.36083984	-0.77343750	+60.09521484	-4.30664063	-52.31689453	+2224	+8.05517578	-6.53906250	-0.64599609	+14.12841797	-6.89941406	+15.27099609	+1584	+6.59179688	-10.90722656	-0.50537109	+40.34179688	+8.52539063	-52.73437500	+1072
+1457971287.47270010	+8.27490234	-7.36083984	-0.77343750	+60.09521484	-4.30664063	-52.29492188	+2224	+8.05517578	-6.53906250	-0.64599609	+14.10644531	-6.87744141	+15.27099609	+1584	+6.58300781	-10.90722656	-0.50976563	+40.29785156	+8.52539063	-52.69042969	+1068
+1457971287.47690010	+8.27490234	-7.36083984	-0.77783203	+60.09521484	-4.30664063	-52.29492188	+2224	+8.05517578	-6.53906250	-0.64599609	+14.10644531	-6.87744141	+15.27099609	+1584	+6.57421875	-10.91162109	-0.51416016	+40.25390625	+8.52539063	-52.64648438	+1072
+1457971287.48110010	+8.27490234	-7.36083984	-0.77783203	+60.09521484	-4.30664063	-52.27294922	+2224	+8.05517578	-6.53906250	-0.64599609	+14.10644531	-6.87744141	+15.27099609	+1588	+6.56982422	-10.91162109	-0.52294922	+40.18798828	+8.50341797	-52.58056641	+1072
+1457971287.48519990	+8.27050781	-7.36083984	-0.77783203	+60.09521484	-4.28466797	-52.27294922	+2224	+8.05517578	-6.53906250	-0.64599609	+14.10644531	-6.87744141	+15.27099609	+1588	+6.56103516	-10.91162109	-0.52734375	+40.14404297	+8.50341797	-52.53662109	+1068
+1457971287.49359990	+8.27050781	-7.36083984	-0.77783203	+60.09521484	-4.28466797	-52.25097656	+2224	+8.05517578	-6.53906250	-0.64599609	+14.10644531	-6.85546875	+15.27099609	+1588	+6.54785156	-10.91601563	-0.54052734	+40.03417969	+8.50341797	-52.42675781	+1072
+1457971287.49770000	+8.27050781	-7.36083984	-0.77783203	+60.09521484	-4.28466797	-52.25097656	+2224	+8.05517578	-6.53906250	-0.64599609	+14.10644531	-6.85546875	+15.27099609	+1588	+6.54345703	-10.91601563	-0.54492188	+40.01220703	+8.50341797	-52.38281250	+1072
+1457971287.50190000	+8.27050781	-7.36083984	-0.77783203	+60.09521484	-4.28466797	-52.25097656	+2220	+8.05517578	-6.53906250	-0.64599609	+14.10644531	-6.85546875	+15.27099609	+1588	+6.53906250	-10.91601563	-0.54492188	+39.99023438	+8.50341797	-52.36083984	+1072
+1457971287.50600000	+8.27050781	-7.36083984	-0.77783203	+60.11718750	-4.28466797	-52.22900391	+2220	+8.05517578	-6.53906250	-0.64599609	+14.10644531	-6.85546875	+15.27099609	+1588	+6.53906250	-10.91601563	-0.54492188	+39.99023438	+8.50341797	-52.36083984	+1068
+1457971287.51020000	+8.27050781	-7.36083984	-0.77783203	+60.11718750	-4.30664063	-52.22900391	+2220	+8.05517578	-6.53906250	-0.64599609	+14.10644531	-6.85546875	+15.29296875	+1588	+6.53906250	-10.91601563	-0.54492188	+39.99023438	+8.50341797	-52.36083984	+1068
+1457971287.51440000	+8.27050781	-7.36083984	-0.77783203	+60.11718750	-4.30664063	-52.22900391	+2220	+8.05517578	-6.53906250	-0.64599609	+14.10644531	-6.85546875	+15.29296875	+1588	+6.54345703	-10.91601563	-0.54492188	+39.99023438	+8.50341797	-52.36083984	+1068
+1457971287.52270010	+8.27050781	-7.36083984	-0.77783203	+60.11718750	-4.30664063	-52.20703125	+2220	+8.05517578	-6.53906250	-0.64599609	+14.10644531	-6.85546875	+15.29296875	+1588	+6.54785156	-10.91601563	-0.54052734	+40.03417969	+8.52539063	-52.38281250	+1068
+1457971287.53099990	+8.27050781	-7.36083984	-0.77783203	+60.11718750	-4.32861328	-52.20703125	+2216	+8.05517578	-6.53906250	-0.64599609	+14.10644531	-6.85546875	+15.29296875	+1588	+6.55224609	-10.91601563	-0.53613281	+40.03417969	+8.52539063	-52.40478516	+1064
+1457971287.53520010	+8.27050781	-7.36083984	-0.77783203	+60.11718750	-4.32861328	-52.20703125	+2216	+8.05517578	-6.53906250	-0.64599609	+14.10644531	-6.85546875	+15.31494141	+1588	+6.55224609	-10.91162109	-0.53613281	+40.05615234	+8.52539063	-52.40478516	+1060
+1457971287.53940010	+8.27490234	-7.36083984	-0.77783203	+60.13916016	-4.32861328	-52.18505859	+2216	+8.05517578	-6.53906250	-0.64599609	+14.10644531	-6.85546875	+15.31494141	+1588	+6.55664063	-10.91162109	-0.53613281	+40.05615234	+8.52539063	-52.40478516	+1060
+1457971287.54769990	+8.27490234	-7.36083984	-0.77783203	+60.13916016	-4.35058594	-52.18505859	+2216	+8.05517578	-6.53906250	-0.64599609	+14.10644531	-6.85546875	+15.31494141	+1588	+6.55664063	-10.91162109	-0.53173828	+40.07812500	+8.52539063	-52.42675781	+1056
+1457971287.55600000	+8.27490234	-7.36083984	-0.77783203	+60.16113281	-4.35058594	-52.16308594	+2216	+8.05517578	-6.53906250	-0.64599609	+14.10644531	-6.85546875	+15.31494141	+1588	+6.56103516	-10.91162109	-0.53173828	+40.10009766	+8.52539063	-52.42675781	+1052
+1457971287.56440000	+8.27490234	-7.36083984	-0.77783203	+60.16113281	-4.37255859	-52.14111328	+2216	+8.05517578	-6.53906250	-0.64599609	+14.10644531	-6.85546875	+15.33691406	+1588	+6.56103516	-10.91162109	-0.52734375	+40.10009766	+8.52539063	-52.44873047	+1048
+1457971287.57270000	+8.27490234	-7.36083984	-0.77783203	+60.18310547	-4.37255859	-52.11914063	+2216	+8.05517578	-6.53906250	-0.64160156	+14.10644531	-6.85546875	+15.33691406	+1588	+6.56103516	-10.91162109	-0.52734375	+40.10009766	+8.54736328	-52.44873047	+1040
+1457971287.57690000	+8.27490234	-7.35644531	-0.77783203	+60.18310547	-4.37255859	-52.09716797	+2216	+8.05517578	-6.53906250	-0.64160156	+14.10644531	-6.85546875	+15.33691406	+1588	+6.56103516	-10.91162109	-0.52734375	+40.10009766	+8.54736328	-52.42675781	+1040
+1457971287.58520010	+8.27490234	-7.35644531	-0.77783203	+60.18310547	-4.39453125	-52.09716797	+2216	+8.05517578	-6.53906250	-0.64160156	+14.10644531	-6.85546875	+15.35888672	+1588	+6.56103516	-10.91162109	-0.52734375	+40.10009766	+8.54736328	-52.42675781	+1036
+1457971287.58929990	+8.27490234	-7.35644531	-0.77783203	+60.18310547	-4.39453125	-52.07519531	+2216	+8.05517578	-6.53906250	-0.64160156	+14.10644531	-6.85546875	+15.35888672	+1588	+6.56103516	-10.91162109	-0.52734375	+40.10009766	+8.54736328	-52.42675781	+1032
+1457971287.59770010	+8.27490234	-7.35644531	-0.77783203	+60.18310547	-4.39453125	-52.05322266	+2216	+8.05517578	-6.53906250	-0.64160156	+14.10644531	-6.85546875	+15.35888672	+1588	+6.56103516	-10.91162109	-0.53173828	+40.07812500	+8.54736328	-52.42675781	+1028
+1457971287.60599990	+8.27490234	-7.35644531	-0.77783203	+60.20507813	-4.39453125	-52.05322266	+2216	+8.05517578	-6.53906250	-0.64160156	+14.10644531	-6.85546875	+15.35888672	+1588	+6.56103516	-10.91162109	-0.53173828	+40.07812500	+8.54736328	-52.40478516	+1028
+1457971287.61430000	+8.27490234	-7.35644531	-0.77783203	+60.20507813	-4.39453125	-52.05322266	+2216	+8.05517578	-6.53906250	-0.64160156	+14.08447266	-6.85546875	+15.35888672	+1588	+6.56103516	-10.91162109	-0.53173828	+40.07812500	+8.54736328	-52.40478516	+1024
+1457971287.62270000	+8.27490234	-7.35644531	-0.77783203	+60.20507813	-4.39453125	-52.03125000	+2216	+8.05517578	-6.53906250	-0.64160156	+14.08447266	-6.85546875	+15.38085938	+1588	+6.56103516	-10.91162109	-0.53173828	+40.07812500	+8.54736328	-52.40478516	+1020
+1457971287.63100000	+8.27490234	-7.35644531	-0.77783203	+60.20507813	-4.41650391	-52.03125000	+2216	+8.05517578	-6.53906250	-0.64160156	+14.08447266	-6.85546875	+15.38085938	+1588	+6.56103516	-10.91162109	-0.53173828	+40.07812500	+8.54736328	-52.40478516	+1020
+1457971287.63930010	+8.27490234	-7.35644531	-0.77783203	+60.20507813	-4.41650391	-52.03125000	+2216	+8.05517578	-6.53466797	-0.64160156	+14.08447266	-6.85546875	+15.38085938	+1588	+6.56103516	-10.91162109	-0.52734375	+40.07812500	+8.54736328	-52.40478516	+1016
+1457971287.64350010	+8.27490234	-7.35644531	-0.77783203	+60.20507813	-4.41650391	-52.03125000	+2216	+8.05517578	-6.53466797	-0.64160156	+14.08447266	-6.85546875	+15.38085938	+1588	+6.56542969	-10.91162109	-0.52734375	+40.10009766	+8.54736328	-52.42675781	+1016
+1457971287.65179990	+8.27490234	-7.35644531	-0.77343750	+60.20507813	-4.41650391	-52.03125000	+2216	+8.05517578	-6.53466797	-0.64160156	+14.08447266	-6.85546875	+15.40283203	+1588	+6.56542969	-10.90722656	-0.52734375	+40.12207031	+8.54736328	-52.42675781	+1016
+1457971287.66010000	+8.27929688	-7.35644531	-0.77343750	+60.22705078	-4.43847656	-52.03125000	+2212	+8.05517578	-6.53466797	-0.64160156	+14.08447266	-6.85546875	+15.40283203	+1588	+6.56982422	-10.90722656	-0.52294922	+40.14404297	+8.54736328	-52.44873047	+1016
+1457971287.66849990	+8.27929688	-7.35644531	-0.77343750	+60.22705078	-4.43847656	-52.03125000	+2212	+8.05517578	-6.53466797	-0.64160156	+14.08447266	-6.85546875	+15.40283203	+1588	+6.57421875	-10.90722656	-0.51855469	+40.16601563	+8.54736328	-52.47070313	+1016
+1457971287.67680000	+8.27929688	-7.35644531	-0.77343750	+60.22705078	-4.46044922	-52.00927734	+2212	+8.05517578	-6.53466797	-0.64160156	+14.08447266	-6.85546875	+15.42480469	+1588	+6.57861328	-10.90283203	-0.51416016	+40.18798828	+8.56933594	-52.49267578	+1016
+1457971287.68100000	+8.27929688	-7.35644531	-0.77343750	+60.22705078	-4.46044922	-52.00927734	+2212	+8.05517578	-6.53466797	-0.64160156	+14.08447266	-6.85546875	+15.42480469	+1588	+6.58300781	-10.90283203	-0.51416016	+40.18798828	+8.56933594	-52.49267578	+1016
+1457971287.69350000	+8.27929688	-7.35644531	-0.77343750	+60.22705078	-4.46044922	-52.00927734	+2212	+8.05517578	-6.53466797	-0.64160156	+14.08447266	-6.85546875	+15.44677734	+1588	+6.58300781	-10.90283203	-0.51416016	+40.20996094	+8.56933594	-52.47070313	+1016
+1457971287.70180010	+8.27929688	-7.35644531	-0.77343750	+60.22705078	-4.46044922	-51.98730469	+2212	+8.05517578	-6.53466797	-0.64160156	+14.08447266	-6.85546875	+15.44677734	+1588	+6.58300781	-10.90283203	-0.51416016	+40.18798828	+8.56933594	-52.47070313	+1016
+1457971287.70600010	+8.27929688	-7.35644531	-0.77343750	+60.22705078	-4.46044922	-51.98730469	+2212	+8.05517578	-6.53466797	-0.64160156	+14.08447266	-6.85546875	+15.44677734	+1588	+6.58300781	-10.90283203	-0.51855469	+40.18798828	+8.56933594	-52.44873047	+1016
+1457971287.71009990	+8.27929688	-7.35644531	-0.77343750	+60.22705078	-4.46044922	-51.98730469	+2212	+8.05517578	-6.53466797	-0.64160156	+14.08447266	-6.85546875	+15.44677734	+1588	+6.57861328	-10.90283203	-0.51855469	+40.18798828	+8.56933594	-52.44873047	+1020
+1457971287.71429990	+8.27929688	-7.35644531	-0.77783203	+60.22705078	-4.46044922	-51.98730469	+2212	+8.05517578	-6.53466797	-0.64160156	+14.08447266	-6.85546875	+15.44677734	+1588	+6.57861328	-10.90283203	-0.51855469	+40.16601563	+8.56933594	-52.44873047	+1020
+1457971287.71849990	+8.27929688	-7.35644531	-0.77783203	+60.22705078	-4.46044922	-51.98730469	+2212	+8.05517578	-6.53466797	-0.64160156	+14.06250000	-6.85546875	+15.46875000	+1588	+6.57861328	-10.90283203	-0.51855469	+40.16601563	+8.56933594	-52.42675781	+1020
+1457971287.72260000	+8.27929688	-7.35644531	-0.77783203	+60.20507813	-4.46044922	-51.96533203	+2212	+8.05517578	-6.53466797	-0.64160156	+14.06250000	-6.85546875	+15.46875000	+1588	+6.57861328	-10.90283203	-0.51855469	+40.16601563	+8.56933594	-52.42675781	+1020
+1457971287.73099990	+8.27929688	-7.35644531	-0.77783203	+60.20507813	-4.46044922	-51.96533203	+2212	+8.05517578	-6.53466797	-0.64160156	+14.06250000	-6.85546875	+15.46875000	+1588	+6.57861328	-10.90283203	-0.51855469	+40.14404297	+8.54736328	-52.42675781	+1016
+1457971287.73510000	+8.27929688	-7.35644531	-0.77783203	+60.20507813	-4.46044922	-51.96533203	+2212	+8.05517578	-6.53466797	-0.64160156	+14.06250000	-6.85546875	+15.46875000	+1588	+6.57421875	-10.90283203	-0.51855469	+40.14404297	+8.54736328	-52.42675781	+1016
+1457971287.73930000	+8.27929688	-7.35644531	-0.77783203	+60.20507813	-4.46044922	-51.96533203	+2212	+8.05517578	-6.53466797	-0.64160156	+14.06250000	-6.85546875	+15.49072266	+1588	+6.57421875	-10.90283203	-0.51855469	+40.14404297	+8.54736328	-52.42675781	+1016
+1457971287.74340010	+8.27929688	-7.35644531	-0.77783203	+60.20507813	-4.46044922	-51.96533203	+2212	+8.05517578	-6.53466797	-0.64160156	+14.06250000	-6.85546875	+15.49072266	+1592	+6.57421875	-10.90283203	-0.51855469	+40.14404297	+8.54736328	-52.40478516	+1016
+1457971287.74760010	+8.27929688	-7.35644531	-0.77783203	+60.20507813	-4.46044922	-51.96533203	+2212	+8.05517578	-6.53466797	-0.64160156	+14.06250000	-6.85546875	+15.49072266	+1592	+6.57421875	-10.90283203	-0.51855469	+40.14404297	+8.54736328	-52.40478516	+1016
+1457971287.75180010	+8.27929688	-7.35644531	-0.77783203	+60.20507813	-4.48242188	-51.96533203	+2212	+8.05957031	-6.53466797	-0.64160156	+14.06250000	-6.85546875	+15.51269531	+1592	+6.57421875	-10.90283203	-0.51855469	+40.14404297	+8.54736328	-52.40478516	+1016
+1457971287.75589990	+8.27929688	-7.35644531	-0.77783203	+60.20507813	-4.48242188	-51.96533203	+2212	+8.05957031	-6.53466797	-0.64160156	+14.04052734	-6.85546875	+15.51269531	+1592	+6.57421875	-10.90283203	-0.51855469	+40.14404297	+8.54736328	-52.42675781	+1016
+1457971287.76009990	+8.27929688	-7.35644531	-0.77783203	+60.20507813	-4.48242188	-51.96533203	+2212	+8.05957031	-6.53466797	-0.64160156	+14.04052734	-6.85546875	+15.51269531	+1592	+6.57861328	-10.90283203	-0.51855469	+40.16601563	+8.54736328	-52.42675781	+1016
+1457971287.76840000	+8.27929688	-7.35644531	-0.77783203	+60.20507813	-4.48242188	-51.96533203	+2212	+8.05957031	-6.53466797	-0.63720703	+14.04052734	-6.85546875	+15.53466797	+1592	+6.57861328	-10.90283203	-0.51855469	+40.16601563	+8.54736328	-52.42675781	+1016
+1457971287.77259990	+8.27929688	-7.35644531	-0.77343750	+60.20507813	-4.48242188	-51.96533203	+2212	+8.05957031	-6.53466797	-0.63720703	+14.04052734	-6.85546875	+15.55664063	+1592	+6.57861328	-10.90283203	-0.51855469	+40.16601563	+8.54736328	-52.42675781	+1016
+1457971287.77679990	+8.27929688	-7.35644531	-0.77343750	+60.20507813	-4.48242188	-51.96533203	+2208	+8.05957031	-6.53466797	-0.63720703	+14.04052734	-6.85546875	+15.55664063	+1592	+6.57861328	-10.90283203	-0.51855469	+40.16601563	+8.54736328	-52.42675781	+1016
+1457971287.78090000	+8.27929688	-7.35644531	-0.77343750	+60.20507813	-4.48242188	-51.96533203	+2208	+8.05957031	-6.53466797	-0.63720703	+14.04052734	-6.85546875	+15.57861328	+1592	+6.58300781	-10.90283203	-0.51855469	+40.18798828	+8.54736328	-52.42675781	+1020
+1457971287.78510000	+8.27929688	-7.35644531	-0.77343750	+60.20507813	-4.48242188	-51.96533203	+2208	+8.05957031	-6.53466797	-0.63720703	+14.04052734	-6.87744141	+15.60058594	+1592	+6.58300781	-10.89843750	-0.51855469	+40.18798828	+8.54736328	-52.44873047	+1020
+1457971287.78930000	+8.27929688	-7.35644531	-0.77343750	+60.20507813	-4.48242188	-51.96533203	+2212	+8.05957031	-6.53466797	-0.63720703	+14.01855469	-6.87744141	+15.60058594	+1592	+6.58300781	-10.89843750	-0.51416016	+40.18798828	+8.54736328	-52.44873047	+1020
+1457971287.79340000	+8.27929688	-7.35644531	-0.77343750	+60.20507813	-4.48242188	-51.96533203	+2212	+8.05957031	-6.53466797	-0.63720703	+14.01855469	-6.87744141	+15.62255859	+1592	+6.58300781	-10.89843750	-0.51416016	+40.18798828	+8.54736328	-52.44873047	+1020
+1457971287.79760000	+8.27929688	-7.35644531	-0.77343750	+60.20507813	-4.48242188	-51.96533203	+2212	+8.05957031	-6.53466797	-0.63720703	+14.01855469	-6.87744141	+15.64453125	+1592	+6.58300781	-10.89843750	-0.51416016	+40.20996094	+8.54736328	-52.44873047	+1020
+1457971287.80180000	+8.27929688	-7.35644531	-0.77343750	+60.20507813	-4.48242188	-51.96533203	+2212	+8.05957031	-6.53466797	-0.63720703	+14.01855469	-6.87744141	+15.66650391	+1592	+6.58300781	-10.89843750	-0.51416016	+40.20996094	+8.54736328	-52.44873047	+1020
+1457971287.80590010	+8.27929688	-7.35644531	-0.77343750	+60.20507813	-4.48242188	-51.96533203	+2212	+8.05957031	-6.53027344	-0.63720703	+13.99658203	-6.87744141	+15.68847656	+1592	+6.58300781	-10.89843750	-0.51416016	+40.20996094	+8.54736328	-52.44873047	+1020
+1457971287.81010010	+8.27929688	-7.35644531	-0.77343750	+60.20507813	-4.48242188	-51.96533203	+2212	+8.05957031	-6.53027344	-0.63720703	+13.99658203	-6.87744141	+15.71044922	+1592	+6.58300781	-10.89843750	-0.51416016	+40.20996094	+8.54736328	-52.44873047	+1020
+1457971287.81419990	+8.27929688	-7.35205078	-0.77343750	+60.20507813	-4.48242188	-51.96533203	+2212	+8.05957031	-6.53027344	-0.63720703	+13.99658203	-6.87744141	+15.71044922	+1592	+6.58300781	-10.89843750	-0.51416016	+40.20996094	+8.54736328	-52.44873047	+1020
+1457971287.81839990	+8.27929688	-7.35205078	-0.77343750	+60.20507813	-4.48242188	-51.96533203	+2212	+8.05957031	-6.53027344	-0.63720703	+13.97460938	-6.87744141	+15.73242188	+1592	+6.58300781	-10.89843750	-0.51416016	+40.20996094	+8.54736328	-52.44873047	+1024
+1457971287.82259990	+8.27929688	-7.35205078	-0.77343750	+60.20507813	-4.48242188	-51.96533203	+2212	+8.05957031	-6.53027344	-0.63720703	+13.97460938	-6.87744141	+15.75439453	+1592	+6.58300781	-10.89843750	-0.51416016	+40.18798828	+8.54736328	-52.44873047	+1024
+1457971287.83090000	+8.27929688	-7.35205078	-0.77343750	+60.20507813	-4.48242188	-51.96533203	+2212	+8.05957031	-6.53027344	-0.63720703	+13.95263672	-6.87744141	+15.77636719	+1592	+6.58300781	-10.89843750	-0.51416016	+40.18798828	+8.54736328	-52.44873047	+1024
+1457971287.83509990	+8.27929688	-7.35205078	-0.77343750	+60.20507813	-4.48242188	-51.96533203	+2212	+8.05957031	-6.53027344	-0.63720703	+13.95263672	-6.85546875	+15.79833984	+1592	+6.58300781	-10.89843750	-0.51416016	+40.18798828	+8.54736328	-52.42675781	+1024
+1457971287.83920000	+8.27929688	-7.35205078	-0.77343750	+60.20507813	-4.48242188	-51.96533203	+2212	+8.05957031	-6.53027344	-0.63720703	+13.95263672	-6.85546875	+15.82031250	+1592	+6.58300781	-10.89843750	-0.51855469	+40.16601563	+8.54736328	-52.42675781	+1024
+1457971287.84340000	+8.27929688	-7.35205078	-0.77343750	+60.20507813	-4.48242188	-51.96533203	+2212	+8.05957031	-6.53027344	-0.63720703	+13.93066406	-6.85546875	+15.82031250	+1592	+6.58300781	-10.89843750	-0.51855469	+40.16601563	+8.54736328	-52.42675781	+1024
+1457971287.84760000	+8.27929688	-7.35205078	-0.77343750	+60.20507813	-4.48242188	-51.96533203	+2212	+8.05957031	-6.53027344	-0.63281250	+13.93066406	-6.85546875	+15.84228516	+1592	+6.57861328	-10.90283203	-0.51855469	+40.16601563	+8.54736328	-52.42675781	+1024
+1457971287.85170010	+8.27929688	-7.35205078	-0.77343750	+60.20507813	-4.48242188	-51.96533203	+2212	+8.05957031	-6.53027344	-0.63281250	+13.93066406	-6.85546875	+15.84228516	+1592	+6.57861328	-10.90283203	-0.51855469	+40.16601563	+8.54736328	-52.42675781	+1024
+1457971287.85590000	+8.27929688	-7.35205078	-0.77343750	+60.20507813	-4.48242188	-51.96533203	+2212	+8.05957031	-6.53027344	-0.63281250	+13.90869141	-6.85546875	+15.86425781	+1592	+6.57861328	-10.90283203	-0.51855469	+40.14404297	+8.54736328	-52.42675781	+1024
+1457971287.86010000	+8.27929688	-7.35205078	-0.77343750	+60.20507813	-4.48242188	-51.96533203	+2212	+8.05957031	-6.53027344	-0.63281250	+13.90869141	-6.85546875	+15.88623047	+1592	+6.57861328	-10.90283203	-0.51855469	+40.14404297	+8.54736328	-52.40478516	+1024
+1457971287.86420010	+8.27929688	-7.35205078	-0.77343750	+60.20507813	-4.48242188	-51.94335938	+2212	+8.05957031	-6.53027344	-0.63281250	+13.90869141	-6.85546875	+15.88623047	+1592	+6.57861328	-10.90283203	-0.51855469	+40.14404297	+8.54736328	-52.40478516	+1020
+1457971287.86840010	+8.27929688	-7.35205078	-0.77343750	+60.20507813	-4.48242188	-51.94335938	+2212	+8.05957031	-6.53027344	-0.63281250	+13.90869141	-6.85546875	+15.90820313	+1592	+6.57861328	-10.90283203	-0.51855469	+40.14404297	+8.54736328	-52.40478516	+1020
+1457971287.87260010	+8.27929688	-7.35205078	-0.77343750	+60.20507813	-4.48242188	-51.94335938	+2212	+8.05957031	-6.53027344	-0.63281250	+13.88671875	-6.87744141	+15.93017578	+1592	+6.57861328	-10.90283203	-0.51855469	+40.14404297	+8.54736328	-52.40478516	+1020
+1457971287.87669990	+8.27929688	-7.35205078	-0.77343750	+60.20507813	-4.48242188	-51.94335938	+2212	+8.05957031	-6.53027344	-0.63281250	+13.88671875	-6.87744141	+15.93017578	+1592	+6.57861328	-10.90283203	-0.51855469	+40.14404297	+8.54736328	-52.40478516	+1020
+1457971287.88089990	+8.27929688	-7.35205078	-0.77343750	+60.20507813	-4.50439453	-51.94335938	+2212	+8.05957031	-6.53027344	-0.63281250	+13.88671875	-6.87744141	+15.95214844	+1592	+6.57861328	-10.90283203	-0.51855469	+40.14404297	+8.54736328	-52.40478516	+1020
+1457971287.88509990	+8.27929688	-7.35205078	-0.77343750	+60.20507813	-4.50439453	-51.94335938	+2212	+8.05957031	-6.53027344	-0.63281250	+13.88671875	-6.87744141	+15.97412109	+1592	+6.57861328	-10.89843750	-0.51855469	+40.14404297	+8.54736328	-52.40478516	+1020
+1457971287.88920000	+8.27929688	-7.35205078	-0.77343750	+60.20507813	-4.50439453	-51.92138672	+2212	+8.05957031	-6.53027344	-0.63281250	+13.88671875	-6.87744141	+15.97412109	+1592	+6.57861328	-10.89843750	-0.51855469	+40.14404297	+8.54736328	-52.40478516	+1020
+1457971287.89340000	+8.27929688	-7.35205078	-0.77343750	+60.20507813	-4.50439453	-51.92138672	+2212	+8.05957031	-6.53027344	-0.63281250	+13.88671875	-6.87744141	+15.99609375	+1592	+6.58300781	-10.89843750	-0.51855469	+40.16601563	+8.54736328	-52.40478516	+1020
+1457971287.89750000	+8.27929688	-7.35205078	-0.77783203	+60.20507813	-4.50439453	-51.92138672	+2212	+8.05957031	-6.53027344	-0.63281250	+13.88671875	-6.89941406	+15.99609375	+1592	+6.58300781	-10.89843750	-0.51855469	+40.16601563	+8.54736328	-52.40478516	+1020
+1457971287.90170000	+8.27929688	-7.35205078	-0.77783203	+60.22705078	-4.50439453	-51.92138672	+2212	+8.05957031	-6.53027344	-0.63281250	+13.88671875	-6.89941406	+16.01806641	+1592	+6.58300781	-10.89843750	-0.51855469	+40.16601563	+8.54736328	-52.42675781	+1020
+1457971287.90590000	+8.27929688	-7.35205078	-0.77343750	+60.22705078	-4.52636719	-51.89941406	+2212	+8.06396484	-6.53027344	-0.63281250	+13.88671875	-6.89941406	+16.01806641	+1592	+6.58300781	-10.89843750	-0.51855469	+40.16601563	+8.54736328	-52.42675781	+1020
+1457971287.91000010	+8.27929688	-7.35205078	-0.77343750	+60.22705078	-4.52636719	-51.89941406	+2212	+8.06396484	-6.53027344	-0.63281250	+13.88671875	-6.89941406	+16.04003906	+1592	+6.58740234	-10.89843750	-0.51416016	+40.18798828	+8.54736328	-52.42675781	+1020
+1457971287.91420010	+8.27929688	-7.35205078	-0.77343750	+60.22705078	-4.52636719	-51.87744141	+2212	+8.06396484	-6.53027344	-0.63281250	+13.88671875	-6.89941406	+16.04003906	+1592	+6.58740234	-10.89843750	-0.51416016	+40.18798828	+8.54736328	-52.42675781	+1020
+1457971287.92249990	+8.28369141	-7.35205078	-0.77343750	+60.22705078	-4.54833984	-51.87744141	+2212	+8.06396484	-6.53027344	-0.63281250	+13.88671875	-6.89941406	+16.06201172	+1592	+6.58740234	-10.89843750	-0.51416016	+40.18798828	+8.54736328	-52.42675781	+1024
+1457971287.92670010	+8.28369141	-7.35205078	-0.77343750	+60.24902344	-4.54833984	-51.85546875	+2212	+8.06396484	-6.53027344	-0.63281250	+13.88671875	-6.89941406	+16.06201172	+1592	+6.58740234	-10.89843750	-0.51416016	+40.18798828	+8.54736328	-52.42675781	+1024
+1457971287.93090010	+8.27929688	-7.34765625	-0.77783203	+60.24902344	-4.54833984	-51.85546875	+2216	+8.06396484	-6.53027344	-0.63281250	+13.88671875	-6.89941406	+16.08398438	+1592	+6.58740234	-10.89843750	-0.51416016	+40.18798828	+8.54736328	-52.42675781	+1024
+1457971287.93499990	+8.27929688	-7.34765625	-0.77783203	+60.24902344	-4.54833984	-51.83349609	+2216	+8.05957031	-6.53027344	-0.63281250	+13.88671875	-6.89941406	+16.08398438	+1592	+6.58740234	-10.89843750	-0.51416016	+40.18798828	+8.54736328	-52.42675781	+1024
+1457971287.93919990	+8.27929688	-7.34765625	-0.77783203	+60.24902344	-4.54833984	-51.83349609	+2216	+8.05957031	-6.53027344	-0.63281250	+13.88671875	-6.89941406	+16.08398438	+1592	+6.58740234	-10.89843750	-0.51416016	+40.18798828	+8.56933594	-52.42675781	+1024
+1457971287.94339990	+8.27929688	-7.34765625	-0.77783203	+60.27099609	-4.54833984	-51.81152344	+2216	+8.05957031	-6.53027344	-0.63281250	+13.88671875	-6.89941406	+16.08398438	+1592	+6.58740234	-10.89843750	-0.51416016	+40.18798828	+8.56933594	-52.42675781	+1024
+1457971287.94750000	+8.27929688	-7.34765625	-0.77783203	+60.27099609	-4.54833984	-51.81152344	+2216	+8.05957031	-6.53027344	-0.63281250	+13.88671875	-6.89941406	+16.08398438	+1592	+6.58740234	-10.89843750	-0.51416016	+40.18798828	+8.56933594	-52.42675781	+1024
+1457971287.95170000	+8.27929688	-7.34765625	-0.77783203	+60.27099609	-4.54833984	-51.78955078	+2212	+8.05957031	-6.53027344	-0.63281250	+13.88671875	-6.89941406	+16.08398438	+1592	+6.58740234	-10.89843750	-0.51416016	+40.18798828	+8.56933594	-52.42675781	+1024
+1457971287.95590000	+8.27929688	-7.34765625	-0.77783203	+60.27099609	-4.54833984	-51.78955078	+2212	+8.05957031	-6.53027344	-0.63281250	+13.88671875	-6.87744141	+16.08398438	+1592	+6.58740234	-10.89843750	-0.51416016	+40.18798828	+8.56933594	-52.42675781	+1024
+1457971287.96000000	+8.27929688	-7.34765625	-0.77783203	+60.29296875	-4.54833984	-51.76757813	+2212	+8.05957031	-6.53027344	-0.63281250	+13.88671875	-6.87744141	+16.08398438	+1592	+6.58740234	-10.89843750	-0.51416016	+40.18798828	+8.56933594	-52.40478516	+1024
+1457971287.96420000	+8.27929688	-7.34765625	-0.77783203	+60.29296875	-4.54833984	-51.76757813	+2212	+8.05957031	-6.53027344	-0.63281250	+13.88671875	-6.87744141	+16.08398438	+1592	+6.58740234	-10.89843750	-0.51855469	+40.16601563	+8.56933594	-52.40478516	+1024
+1457971287.96830010	+8.27929688	-7.34326172	-0.77783203	+60.29296875	-4.54833984	-51.76757813	+2212	+8.05957031	-6.53027344	-0.63281250	+13.88671875	-6.87744141	+16.08398438	+1592	+6.58740234	-10.89843750	-0.51855469	+40.16601563	+8.56933594	-52.40478516	+1024
+1457971287.97250010	+8.27929688	-7.34326172	-0.77783203	+60.29296875	-4.57031250	-51.74560547	+2212	+8.05957031	-6.53027344	-0.63281250	+13.90869141	-6.87744141	+16.08398438	+1592	+6.58300781	-10.89843750	-0.51855469	+40.16601563	+8.56933594	-52.40478516	+1024
+1457971287.97670010	+8.27929688	-7.34326172	-0.77783203	+60.31494141	-4.57031250	-51.74560547	+2212	+8.05957031	-6.53027344	-0.63281250	+13.90869141	-6.87744141	+16.08398438	+1592	+6.58300781	-10.89843750	-0.51855469	+40.16601563	+8.56933594	-52.38281250	+1024
+1457971287.98079990	+8.27929688	-7.34326172	-0.77783203	+60.31494141	-4.57031250	-51.74560547	+2212	+8.05957031	-6.53027344	-0.63281250	+13.90869141	-6.87744141	+16.08398438	+1592	+6.58300781	-10.89843750	-0.51855469	+40.16601563	+8.56933594	-52.38281250	+1024
+1457971287.98499990	+8.27490234	-7.34326172	-0.77783203	+60.31494141	-4.57031250	-51.74560547	+2212	+8.05957031	-6.53027344	-0.63281250	+13.90869141	-6.87744141	+16.10595703	+1592	+6.58300781	-10.89843750	-0.51855469	+40.16601563	+8.56933594	-52.38281250	+1024
+1457971287.98920010	+8.27490234	-7.34326172	-0.78222656	+60.31494141	-4.57031250	-51.72363281	+2212	+8.05957031	-6.53027344	-0.63281250	+13.90869141	-6.87744141	+16.10595703	+1596	+6.58300781	-10.89843750	-0.51855469	+40.14404297	+8.56933594	-52.38281250	+1024
+1457971287.99330000	+8.27490234	-7.34326172	-0.78222656	+60.33691406	-4.57031250	-51.72363281	+2212	+8.05957031	-6.53027344	-0.63281250	+13.90869141	-6.87744141	+16.10595703	+1596	+6.58300781	-10.89843750	-0.51855469	+40.14404297	+8.56933594	-52.38281250	+1024
+1457971287.99749990	+8.27490234	-7.34326172	-0.78222656	+60.33691406	-4.57031250	-51.72363281	+2212	+8.05957031	-6.53027344	-0.63281250	+13.90869141	-6.87744141	+16.10595703	+1596	+6.58300781	-10.89843750	-0.51855469	+40.14404297	+8.56933594	-52.38281250	+1024
+1457971288.00169990	+8.27490234	-7.34326172	-0.78222656	+60.33691406	-4.57031250	-51.72363281	+2212	+8.05957031	-6.53027344	-0.63281250	+13.90869141	-6.87744141	+16.10595703	+1596	+6.58300781	-10.89843750	-0.51855469	+40.16601563	+8.56933594	-52.38281250	+1024
+1457971288.00580000	+8.27490234	-7.34326172	-0.78222656	+60.35888672	-4.57031250	-51.72363281	+2212	+8.05957031	-6.53027344	-0.63281250	+13.90869141	-6.87744141	+16.08398438	+1596	+6.58300781	-10.89843750	-0.51855469	+40.16601563	+8.56933594	-52.38281250	+1024
+1457971288.01000000	+8.27490234	-7.34326172	-0.78222656	+60.35888672	-4.57031250	-51.72363281	+2212	+8.05957031	-6.53027344	-0.63281250	+13.90869141	-6.87744141	+16.08398438	+1596	+6.58300781	-10.89843750	-0.51855469	+40.16601563	+8.56933594	-52.38281250	+1024
+1457971288.01830010	+8.27490234	-7.34326172	-0.78222656	+60.38085938	-4.57031250	-51.72363281	+2212	+8.05957031	-6.53027344	-0.63281250	+13.93066406	-6.87744141	+16.08398438	+1596	+6.58740234	-10.89843750	-0.51855469	+40.16601563	+8.59130859	-52.38281250	+1024
+1457971288.02250000	+8.27490234	-7.34326172	-0.78222656	+60.38085938	-4.57031250	-51.72363281	+2212	+8.05957031	-6.53027344	-0.63281250	+13.93066406	-6.87744141	+16.08398438	+1596	+6.58740234	-10.89843750	-0.51855469	+40.18798828	+8.59130859	-52.38281250	+1024
+1457971288.02670000	+8.27490234	-7.34326172	-0.78222656	+60.38085938	-4.57031250	-51.72363281	+2212	+8.05957031	-6.53027344	-0.63281250	+13.93066406	-6.87744141	+16.08398438	+1596	+6.58740234	-10.89843750	-0.51855469	+40.18798828	+8.59130859	-52.38281250	+1024
+1457971288.03080010	+8.27490234	-7.34326172	-0.78222656	+60.40283203	-4.57031250	-51.72363281	+2212	+8.05957031	-6.53027344	-0.63281250	+13.93066406	-6.87744141	+16.08398438	+1596	+6.58740234	-10.89843750	-0.51855469	+40.18798828	+8.59130859	-52.40478516	+1024
+1457971288.03500010	+8.27490234	-7.34326172	-0.78222656	+60.40283203	-4.54833984	-51.72363281	+2212	+8.05957031	-6.53027344	-0.63720703	+13.95263672	-6.87744141	+16.08398438	+1596	+6.58740234	-10.89843750	-0.51855469	+40.20996094	+8.59130859	-52.40478516	+1024
+1457971288.03920010	+8.27490234	-7.34326172	-0.78222656	+60.40283203	-4.54833984	-51.72363281	+2212	+8.05957031	-6.53027344	-0.63720703	+13.95263672	-6.87744141	+16.06201172	+1596	+6.59179688	-10.89843750	-0.51416016	+40.20996094	+8.61328125	-52.40478516	+1024
+1457971288.04329990	+8.27490234	-7.34326172	-0.78662109	+60.42480469	-4.54833984	-51.72363281	+2212	+8.05957031	-6.53027344	-0.63720703	+13.97460938	-6.85546875	+16.06201172	+1596	+6.59179688	-10.89843750	-0.51416016	+40.20996094	+8.61328125	-52.40478516	+1028
+1457971288.04749990	+8.27490234	-7.34326172	-0.78662109	+60.42480469	-4.52636719	-51.72363281	+2212	+8.05957031	-6.53027344	-0.63720703	+13.97460938	-6.85546875	+16.04003906	+1596	+6.59179688	-10.89843750	-0.51416016	+40.20996094	+8.61328125	-52.40478516	+1028
+1457971288.05160000	+8.27490234	-7.34326172	-0.78662109	+60.44677734	-4.50439453	-51.70166016	+2212	+8.05517578	-6.53027344	-0.64160156	+13.99658203	-6.85546875	+16.01806641	+1596	+6.59179688	-10.89843750	-0.51416016	+40.20996094	+8.63525391	-52.40478516	+1028
+1457971288.05580000	+8.27490234	-7.34765625	-0.79101563	+60.44677734	-4.48242188	-51.70166016	+2212	+8.05517578	-6.53027344	-0.64160156	+13.99658203	-6.83349609	+15.99609375	+1596	+6.59179688	-10.89843750	-0.51416016	+40.23193359	+8.63525391	-52.40478516	+1028
+1457971288.05999990	+8.27490234	-7.34765625	-0.79101563	+60.46875000	-4.46044922	-51.67968750	+2208	+8.05517578	-6.53027344	-0.64599609	+14.01855469	-6.81152344	+15.97412109	+1596	+6.59179688	-10.89843750	-0.51855469	+40.23193359	+8.65722656	-52.38281250	+1028
+1457971288.06410000	+8.27490234	-7.34765625	-0.79541016	+60.49072266	-4.43847656	-51.65771484	+2208	+8.05517578	-6.53027344	-0.65039063	+14.04052734	-6.78955078	+15.90820313	+1596	+6.59179688	-10.89843750	-0.51855469	+40.23193359	+8.67919922	-52.38281250	+1028
+1457971288.06830000	+8.27490234	-7.34765625	-0.79980469	+60.49072266	-4.39453125	-51.63574219	+2208	+8.05517578	-6.53027344	-0.65478516	+14.06250000	-6.74560547	+15.86425781	+1596	+6.59179688	-10.89843750	-0.51855469	+40.23193359	+8.67919922	-52.36083984	+1028
+1457971288.07250000	+8.27490234	-7.34765625	-0.80419922	+60.51269531	-4.37255859	-51.59179688	+2208	+8.05078125	-6.53027344	-0.65917969	+14.06250000	-6.70166016	+15.79833984	+1596	+6.59179688	-10.89843750	-0.52294922	+40.23193359	+8.70117188	-52.33886719	+1028
+1457971288.07660010	+8.27490234	-7.34765625	-0.81298828	+60.53466797	-4.30664063	-51.52587891	+2208	+8.05078125	-6.53027344	-0.67236328	+14.08447266	-6.65771484	+15.68847656	+1596	+6.59179688	-10.89843750	-0.52734375	+40.20996094	+8.74511719	-52.31689453	+1028
+1457971288.08080010	+8.27490234	-7.34765625	-0.81738281	+60.55664063	-4.26269531	-51.48193359	+2204	+8.05078125	-6.53027344	-0.67675781	+14.10644531	-6.59179688	+15.57861328	+1596	+6.59179688	-10.89843750	-0.53173828	+40.20996094	+8.78906250	-52.27294922	+1032
+1457971288.08909990	+8.27490234	-7.34765625	-0.83496094	+60.60058594	-4.13085938	-51.30615234	+2204	+8.05078125	-6.53466797	-0.70312500	+14.10644531	-6.48193359	+15.29296875	+1596	+6.59179688	-10.89843750	-0.54492188	+40.14404297	+8.92089844	-52.16308594	+1032
+1457971288.09330010	+8.27490234	-7.34765625	-0.84814453	+60.62255859	-4.06494141	-51.19628906	+2200	+8.05078125	-6.53027344	-0.71191406	+14.10644531	-6.45996094	+15.11718750	+1592	+6.59179688	-10.89843750	-0.55371094	+40.12207031	+8.98681641	-52.09716797	+1032
+1457971288.09750010	+8.27490234	-7.34765625	-0.85693359	+60.64453125	-4.02099609	-51.08642578	+2196	+8.05517578	-6.53027344	-0.72509766	+14.10644531	-6.43798828	+14.98535156	+1592	+6.59179688	-10.89843750	-0.56250000	+40.10009766	+9.05273438	-52.03125000	+1032
+1457971288.10159990	+8.27929688	-7.34326172	-0.87011719	+60.66650391	-3.93310547	-50.95458984	+2192	+8.05517578	-6.52587891	-0.74267578	+14.10644531	-6.41601563	+14.74365234	+1592	+6.59179688	-10.89404297	-0.58007813	+40.05615234	+9.18457031	-51.92138672	+1036
+1457971288.10579990	+8.27929688	-7.34326172	-0.88330078	+60.71044922	-3.86718750	-50.82275391	+2192	+8.05957031	-6.52148438	-0.75146484	+14.10644531	-6.48193359	+14.50195313	+1588	+6.59619141	-10.88964844	-0.59326172	+40.01220703	+9.29443359	-51.85546875	+1036
+1457971288.10999990	+8.28369141	-7.34326172	-0.89648438	+60.75439453	-3.80126953	-50.69091797	+2188	+8.06396484	-6.51708984	-0.76464844	+14.08447266	-6.54785156	+14.32617188	+1588	+6.60058594	-10.88525391	-0.60644531	+39.96826172	+9.40429688	-51.81152344	+1040
+1457971288.11410000	+8.28808594	-7.34326172	-0.91845703	+60.77636719	-3.73535156	-50.51513672	+2180	+8.06835938	-6.51269531	-0.78662109	+14.08447266	-6.63574219	+14.04052734	+1584	+6.61376953	-10.88085938	-0.62841797	+39.92431641	+9.53613281	-51.74560547	+1048
+1457971288.11830000	+8.29248047	-7.33886719	-0.93164063	+60.82031250	-3.66943359	-50.40527344	+2176	+8.07714844	-6.50390625	-0.79541016	+14.12841797	-6.81152344	+13.75488281	+1580	+6.62695313	-10.87207031	-0.64599609	+39.88037109	+9.64599609	-51.74560547	+1052
+1457971288.12240000	+8.30126953	-7.33447266	-0.95361328	+60.88623047	-3.62548828	-50.27343750	+2172	+8.08154297	-6.49511719	-0.81738281	+14.15039063	-6.94335938	+13.57910156	+1580	+6.64453125	-10.86328125	-0.66357422	+39.83642578	+9.68994141	-51.74560547	+1056
+1457971288.12660000	+8.30566406	-7.33447266	-0.97558594	+60.90820313	-3.55957031	-50.14160156	+2168	+8.09033203	-6.48632813	-0.83935547	+14.19433594	-7.11914063	+13.24951172	+1576	+6.66650391	-10.85009766	-0.68994141	+39.79248047	+9.75585938	-51.76757813	+1068
+1457971288.13080000	+8.31445313	-7.33007813	-0.99755859	+60.93017578	-3.49365234	-50.07568359	+2160	+8.09912109	-6.47314453	-0.84814453	+14.26025391	-7.40478516	+12.89794922	+1572	+6.68847656	-10.83691406	-0.71191406	+39.74853516	+9.77783203	-51.87744141	+1072
+1457971288.13490010	+8.32763672	-7.33007813	-1.02392578	+60.97412109	-3.47167969	-50.00976563	+2156	+8.10791016	-6.46435547	-0.87890625	+14.32617188	-7.60253906	+12.70019531	+1568	+6.71044922	-10.82373047	-0.73388672	+39.70458984	+9.77783203	-51.96533203	+1080
+1457971288.13910010	+8.34521484	-7.33007813	-1.06347656	+60.95214844	-3.38378906	-49.96582031	+2152	+8.11669922	-6.45556641	-0.90087891	+14.41406250	-7.84423828	+12.34863281	+1564	+6.74121094	-10.81054688	-0.76904297	+39.61669922	+9.73388672	-52.11914063	+1088
+1457971288.14330010	+8.36279297	-7.32128906	-1.08984375	+60.95214844	-3.31787109	-50.03173828	+2144	+8.12548828	-6.44238281	-0.91406250	+14.54589844	-8.17382813	+11.95312500	+1556	+6.76318359	-10.79736328	-0.78662109	+39.48486328	+9.68994141	-52.33886719	+1092
+1457971288.15159990	+8.41113281	-7.32568359	-1.18212891	+60.71044922	-3.20800781	-50.25146484	+2128	+8.14746094	-6.41601563	-0.98437500	+14.83154297	-8.65722656	+11.29394531	+1548	+6.81152344	-10.77099609	-0.87011719	+39.17724609	+9.49218750	-52.55859375	+1108
+1457971288.15580010	+8.43750000	-7.31250000	-1.21289063	+60.62255859	-3.16406250	-50.51513672	+2116	+8.16064453	-6.39843750	-1.01074219	+15.07324219	-9.03076172	+10.83251953	+1544	+6.82910156	-10.75781250	-0.90527344	+39.00146484	+9.38232422	-52.80029297	+1116
+1457971288.15990000	+8.46826172	-7.30810547	-1.25683594	+60.53466797	-3.18603516	-50.66894531	+2108	+8.17382813	-6.38525391	-1.05908203	+15.27099609	-9.27246094	+10.52490234	+1540	+6.85107422	-10.74462891	-0.95361328	+38.80371094	+9.22851563	-52.88818359	+1124
+1457971288.16409990	+8.49023438	-7.32128906	-1.29638672	+60.18310547	-3.09814453	-50.93261719	+2088	+8.18261719	-6.37207031	-1.09863281	+15.51269531	-9.55810547	+9.99755859	+1536	+6.87304688	-10.73583984	-1.00634766	+38.56201172	+9.14062500	-53.02001953	+1136
+1457971288.16829990	+8.52099609	-7.31250000	-1.33154297	+59.98535156	-3.03222656	-51.30615234	+2076	+8.19580078	-6.35009766	-1.12939453	+15.84228516	-9.90966797	+9.44824219	+1532	+6.88623047	-10.71826172	-1.04589844	+38.27636719	+9.03076172	-53.26171875	+1144
+1457971288.17240000	+8.55615234	-7.30371094	-1.37548828	+59.76562500	-3.03222656	-51.59179688	+2068	+8.21777344	-6.33251953	-1.19091797	+16.19384766	-10.15136719	+9.05273438	+1536	+6.90380859	-10.70507813	-1.10742188	+37.96875000	+8.87695313	-53.37158203	+1156
+1457971288.17660000	+8.58691406	-7.32128906	-1.41943359	+59.30419922	-2.94433594	-51.96533203	+2052	+8.22656250	-6.31933594	-1.23925781	+16.50146484	-10.43701172	+8.43750000	+1532	+6.92578125	-10.69628906	-1.16894531	+37.63916016	+8.78906250	-53.52539063	+1172
+1457971288.18080000	+8.62646484	-7.31250000	-1.46337891	+58.97460938	-2.87841797	-52.38281250	+2052	+8.24414063	-6.29296875	-1.28759766	+16.94091797	-10.76660156	+7.82226563	+1532	+6.94775391	-10.67871094	-1.22167969	+37.28759766	+8.65722656	-53.74511719	+1188
+1457971288.18490000	+8.67041016	-7.30810547	-1.51611328	+58.64501953	-2.85644531	-52.75634766	+2052	+8.27050781	-6.26660156	-1.35351563	+17.38037109	-10.98632813	+7.31689453	+1540	+6.96533203	-10.66552734	-1.29638672	+36.91406250	+8.50341797	-53.85498047	+1208
+1457971288.18910000	+8.70556641	-7.32128906	-1.56884766	+58.05175781	-2.76855469	-53.19580078	+2048	+8.28369141	-6.24902344	-1.41503906	+17.77587891	-11.22802734	+6.63574219	+1540	+6.98730469	-10.65234375	-1.36669922	+36.49658203	+8.39355469	-53.98681641	+1228
+1457971288.19330000	+8.74951172	-7.31250000	-1.62597656	+57.63427734	-2.70263672	-53.63525391	+2056	+8.30126953	-6.21826172	-1.47656250	+18.30322266	-11.49169922	+5.95458984	+1548	+7.00927734	-10.63037109	-1.43261719	+36.10107422	+8.26171875	-54.20654297	+1248
+1457971288.19740010	+8.80224609	-7.30810547	-1.67871094	+57.19482422	-2.65869141	-54.14062500	+2064	+8.33203125	-6.18750000	-1.55126953	+18.87451172	-11.73339844	+5.31738281	+1556	+7.03564453	-10.60839844	-1.50732422	+35.70556641	+8.10791016	-54.38232422	+1276
+1457971288.20160010	+8.84619141	-7.32128906	-1.73583984	+56.53564453	-2.59277344	-54.64599609	+2068	+8.34960938	-6.16552734	-1.62158203	+19.31396484	-11.95312500	+4.57031250	+1560	+7.06640625	-10.59082031	-1.57763672	+35.26611328	+7.97607422	-54.58007813	+1300
+1457971288.20569990	+8.89892578	-7.31250000	-1.79736328	+56.00830078	-2.52685547	-55.12939453	+2080	+8.37597656	-6.12597656	-1.69189453	+19.92919922	-12.17285156	+3.84521484	+1572	+7.09716797	-10.56445313	-1.64794922	+34.82666016	+7.84423828	-54.82177734	+1324
+1457971288.20989990	+8.96044922	-7.30810547	-1.85009766	+55.48095703	-2.50488281	-55.72265625	+2096	+8.41113281	-6.08642578	-1.77099609	+20.58837891	-12.39257813	+3.14208984	+1588	+7.12792969	-10.54248047	-1.72705078	+34.38720703	+7.66845703	-55.04150391	+1352
+1457971288.21409990	+9.01318359	-7.31250000	-1.91162109	+54.75585938	-2.48291016	-56.25000000	+2108	+8.43310547	-6.06445313	-1.85009766	+21.07177734	-12.56835938	+2.37304688	+1592	+7.16308594	-10.52050781	-1.80175781	+33.90380859	+7.51464844	-55.28320313	+1380
+1457971288.22240000	+9.14062500	-7.29492188	-2.03906250	+53.54736328	-2.46093750	-57.34863281	+2144	+8.50341797	-5.96777344	-2.01708984	+22.45605469	-12.94189453	+0.90087891	+1628	+7.25097656	-10.45019531	-1.95117188	+33.11279297	+7.07519531	-55.83251953	+1440
+1457971288.22659990	+9.19775391	-7.29492188	-2.10058594	+52.77832031	-2.48291016	-57.89794922	+2160	+8.53417969	-5.93701172	-2.10058594	+22.96142578	-13.11767578	+0.13183594	+1636	+7.29492188	-10.42382813	-2.02587891	+32.62939453	+6.87744141	-56.11816406	+1468
+1457971288.23070000	+9.26806641	-7.28613281	-2.17529297	+52.11914063	-2.50488281	-58.40332031	+2180	+8.56494141	-5.88427734	-2.19287109	+23.64257813	-13.22753906	-0.52734375	+1660	+7.34765625	-10.37988281	-2.10058594	+32.25585938	+6.61376953	-56.44775391	+1500
+1457971288.23490000	+9.34277344	-7.27734375	-2.22802734	+51.45996094	-2.57080078	-59.08447266	+2200	+8.61328125	-5.82714844	-2.27197266	+24.41162109	-13.46923828	-1.36230469	+1676	+7.40478516	-10.34033203	-2.17089844	+31.83837891	+6.32812500	-56.79931641	+1528
+1457971288.23910000	+9.40869141	-7.27294922	-2.28955078	+50.66894531	-2.65869141	-59.65576172	+2212	+8.64843750	-5.79199219	-2.35986328	+24.93896484	-13.62304688	-2.10937500	+1684	+7.45751953	-10.30957031	-2.24121094	+31.35498047	+6.04248047	-57.15087891	+1552
+1457971288.24320010	+9.48339844	-7.25976563	-2.36425781	+49.96582031	-2.72460938	-60.11718750	+2236	+8.68798828	-5.73046875	-2.45654297	+25.64208984	-13.68896484	-2.74658203	+1708	+7.51904297	-10.26123047	-2.31591797	+30.98144531	+5.71289063	-57.48046875	+1580
+1457971288.24740000	+9.56250000	-7.24658203	-2.41699219	+49.24072266	-2.85644531	-60.79833984	+2252	+8.74072266	-5.66894531	-2.53564453	+26.41113281	-13.90869141	-3.58154297	+1724	+7.58056641	-10.21289063	-2.39062500	+30.58593750	+5.33935547	-57.83203125	+1604
+1457971288.25160000	+9.63281250	-7.23339844	-2.47412109	+48.40576172	-3.01025391	-61.34765625	+2264	+8.78027344	-5.62500000	-2.62792969	+26.96044922	-14.04052734	-4.28466797	+1736	+7.63769531	-10.17333984	-2.46093750	+30.08056641	+5.00976563	-58.18359375	+1628
+1457971288.25570010	+9.71191406	-7.21582031	-2.54882813	+47.68066406	-3.16406250	-61.78710938	+2284	+8.82861328	-5.55908203	-2.72900391	+27.66357422	-14.08447266	-4.87792969	+1756	+7.70361328	-10.12060547	-2.54003906	+29.72900391	+4.61425781	-58.51318359	+1656
+1457971288.25990010	+9.79541016	-7.20263672	-2.59716797	+46.91162109	-3.38378906	-62.46826172	+2296	+8.88574219	-5.49316406	-2.80371094	+28.43261719	-14.32617188	-5.71289063	+1772	+7.77392578	-10.06787109	-2.61035156	+29.31152344	+4.15283203	-58.88671875	+1676
+1457971288.26410010	+9.87451172	-7.18505859	-2.64990234	+46.09863281	-3.62548828	-63.01757813	+2308	+8.92968750	-5.44482422	-2.89599609	+28.95996094	-14.43603516	-6.43798828	+1780	+7.83544922	-10.01953125	-2.68505859	+28.80615234	+3.73535156	-59.23828125	+1696
+1457971288.26819990	+9.95800781	-7.16308594	-2.72021484	+45.32958984	-3.84521484	-63.45703125	+2328	+8.98242188	-5.37011719	-2.99707031	+29.66308594	-14.47998047	-7.03125000	+1804	+7.90136719	-9.96240234	-2.76855469	+28.41064453	+3.29589844	-59.52392578	+1720
+1457971288.27239990	+10.04589844	-7.14550781	-2.75976563	+44.53857422	-4.13085938	-64.09423828	+2336	+9.04833984	-5.29980469	-3.06738281	+30.43212891	-14.69970703	-7.88818359	+1816	+7.97167969	-9.90527344	-2.83886719	+27.97119141	+2.81250000	-59.87548828	+1740
+1457971288.27659990	+10.12939453	-7.11914063	-2.81250000	+43.74755859	-4.46044922	-64.62158203	+2348	+9.10107422	-5.24267578	-3.15527344	+30.95947266	-14.80957031	-8.61328125	+1828	+8.02880859	-9.85693359	-2.91357422	+27.44384766	+2.35107422	-60.20507813	+1756
+1457971288.28070000	+10.21728516	-7.09277344	-2.87402344	+42.97851563	-4.72412109	-65.01708984	+2364	+9.15820313	-5.16796875	-3.25634766	+31.64062500	-14.85351563	-9.22851563	+1852	+8.09472656	-9.79101563	-2.99707031	+27.02636719	+1.88964844	-60.44677734	+1780
+1457971288.28490000	+10.30517578	-7.06640625	-2.90917969	+42.18750000	-5.09765625	-65.58837891	+2376	+9.22851563	-5.09326172	-3.32666016	+32.38769531	-15.07324219	-10.10742188	+1868	+8.16503906	-9.72949219	-3.07617188	+26.58691406	+1.36230469	-60.73242188	+1800
+1457971288.29320000	+10.47656250	-7.00048828	-3.00585938	+40.64941406	-5.88867188	-66.46728516	+2404	+9.35156250	-4.94824219	-3.50683594	+33.55224609	-15.24902344	-11.49169922	+1904	+8.28369141	-9.60644531	-3.24316406	+25.59814453	+0.37353516	-61.19384766	+1840
+1457971288.29740000	+10.56884766	-6.96533203	-3.04101563	+39.88037109	-6.32812500	-67.01660156	+2416	+9.43066406	-4.86474609	-3.56835938	+34.27734375	-15.49072266	-12.41455078	+1920	+8.35400391	-9.54052734	-3.31787109	+25.15869141	-0.17578125	-61.47949219	+1860
+1457971288.30150010	+10.65673828	-6.92138672	-3.07177734	+39.15527344	-6.83349609	-67.50000000	+2428	+9.49658203	-4.79443359	-3.64306641	+34.78271484	-15.64453125	-13.16162109	+1936	+8.40673828	-9.47900391	-3.39257813	+24.58740234	-0.70312500	-61.76513672	+1880
+1457971288.30570010	+10.74902344	-6.88623047	-3.12011719	+38.43017578	-7.27294922	-67.89550781	+2448	+9.56689453	-4.70654297	-3.73535156	+35.39794922	-15.73242188	-13.86474609	+1960	+8.47705078	-9.40869141	-3.48046875	+24.19189453	-1.23046875	-61.96289063	+1908
+1457971288.30990000	+10.84130859	-6.84667969	-3.14648438	+37.70507813	-7.80029297	-68.42285156	+2460	+9.65039063	-4.62304688	-3.78369141	+36.07910156	-16.01806641	-14.85351563	+1976	+8.54296875	-9.33837891	-3.55078125	+23.75244141	-1.82373047	-62.22656250	+1932
+1457971288.31399990	+10.92919922	-6.79394531	-3.17285156	+37.00195313	-8.34960938	-68.84033203	+2480	+9.72949219	-4.53955078	-3.85839844	+36.60644531	-16.21582031	-15.57861328	+1996	+8.60009766	-9.27685547	-3.62548828	+23.20312500	-2.37304688	-62.49023438	+1952
+1457971288.31820010	+11.01708984	-6.75439453	-3.20800781	+36.29882813	-8.89892578	-69.23583984	+2500	+9.80419922	-4.45166016	-3.93750000	+37.15576172	-16.34765625	-16.25976563	+2020	+8.67480469	-9.19335938	-3.70898438	+22.82958984	-2.96630859	-62.66601563	+1980
+1457971288.32240010	+11.10937500	-6.70605469	-3.22998047	+35.57373047	-9.49218750	-69.69726563	+2516	+9.89208984	-4.36376953	-3.98144531	+37.77099609	-16.67724609	-17.24853516	+2036	+8.74951172	-9.11865234	-3.77490234	+22.43408203	-3.62548828	-62.92968750	+2008
+1457971288.32649990	+11.19726563	-6.65332031	-3.25195313	+34.91455078	-10.12939453	-70.11474609	+2536	+9.97119141	-4.27587891	-4.04296875	+38.25439453	-16.94091797	-17.95166016	+2056	+8.81103516	-9.04394531	-3.84082031	+21.92871094	-4.24072266	-63.21533203	+2032
+1457971288.33069990	+11.28515625	-6.60498047	-3.28271484	+34.21142578	-10.74462891	-70.46630859	+2560	+10.05468750	-4.18359375	-4.11328125	+38.75976563	-17.13867188	-18.65478516	+2076	+8.88574219	-8.95605469	-3.91552734	+21.59912109	-4.89990234	-63.41308594	+2064
+1457971288.33489990	+11.38183594	-6.55664063	-3.29150391	+33.53027344	-11.42578125	-70.94970703	+2576	+10.14697266	-4.09570313	-4.14404297	+39.28710938	-17.53417969	-19.62158203	+2088	+8.96923828	-8.87695313	-3.96826172	+21.24755859	-5.64697266	-63.72070313	+2092
+1457971288.33900000	+11.46972656	-6.49951172	-3.30468750	+32.87109375	-12.12890625	-71.34521484	+2596	+10.23486328	-3.99902344	-4.19677734	+39.74853516	-17.88574219	-20.28076172	+2104	+9.03955078	-8.79785156	-4.02539063	+20.80810547	-6.37207031	-64.02832031	+2116
+1457971288.34320000	+11.55761719	-6.45117188	-3.32666016	+32.14599609	-12.81005859	-71.65283203	+2616	+10.32275391	-3.91113281	-4.25830078	+40.14404297	-18.14941406	-20.93994141	+2120	+9.12304688	-8.70556641	-4.09130859	+20.50048828	-7.11914063	-64.22607422	+2144
+1457971288.34740000	+11.64990234	-6.40283203	-3.33105469	+31.44287109	-13.53515625	-72.07031250	+2636	+10.41503906	-3.82324219	-4.28027344	+40.58349609	-18.58886719	-21.84082031	+2128	+9.21093750	-8.62207031	-4.13525391	+20.14892578	-7.93212891	-64.51171875	+2168
+1457971288.35150000	+11.73339844	-6.34130859	-3.33984375	+30.73974609	-14.28222656	-72.37792969	+2656	+10.50732422	-3.72216797	-4.32421875	+41.00097656	-19.00634766	-22.43408203	+2144	+9.28564453	-8.53417969	-4.18359375	+19.75341797	-8.74511719	-64.77539063	+2188
+1457971288.35980010	+11.90917969	-6.24462891	-3.35302734	+29.24560547	-15.82031250	-72.94921875	+2688	+10.68750000	-3.54638672	-4.38574219	+41.61621094	-19.84130859	-23.84033203	+2156	+9.47021484	-8.33642578	-4.27587891	+19.16015625	-10.45898438	-65.17089844	+2236
+1457971288.36400010	+11.99267578	-6.17871094	-3.35302734	+28.54248047	-16.65527344	-73.19091797	+2708	+10.78417969	-3.44531250	-4.41650391	+41.92382813	-20.32470703	-24.41162109	+2164	+9.54931641	-8.24414063	-4.31103516	+18.78662109	-11.35986328	-65.43457031	+2252
+1457971288.36820010	+12.08056641	-6.13037109	-3.35742188	+27.79541016	-17.42431641	-73.38867188	+2720	+10.87646484	-3.35742188	-4.45166016	+42.16552734	-20.74218750	-24.98291016	+2164	+9.63720703	-8.13867188	-4.35937500	+18.50097656	-12.19482422	-65.54443359	+2272
+1457971288.37229990	+12.16406250	-6.07763672	-3.34863281	+27.02636719	-18.25927734	-73.63037109	+2740	+10.96875000	-3.26953125	-4.45605469	+42.40722656	-21.26953125	-25.72998047	+2168	+9.73388672	-8.04199219	-4.39013672	+18.19335938	-13.13964844	-65.76416016	+2288
+1457971288.37649990	+12.24316406	-6.00732422	-3.33984375	+26.34521484	-19.13818359	-73.78417969	+2756	+11.06542969	-3.16406250	-4.47363281	+42.67089844	-21.81884766	-26.25732422	+2176	+9.81298828	-7.94091797	-4.41650391	+17.84179688	-14.04052734	-65.93994141	+2296
+1457971288.38480000	+12.40136719	-5.89746094	-3.32226563	+24.82910156	-20.78613281	-74.02587891	+2780	+11.25000000	-2.98388672	-4.49560547	+43.02246094	-22.85156250	-27.48779297	+2180	+9.99316406	-7.72998047	-4.48681641	+17.22656250	-15.84228516	-66.09375000	+2320
+1457971288.38899990	+12.47607422	-5.81835938	-3.30468750	+24.19189453	-21.70898438	-74.09179688	+2800	+11.34667969	-2.87841797	-4.49560547	+43.26416016	-23.46679688	-28.03710938	+2184	+10.06787109	-7.62451172	-4.50878906	+16.89697266	-16.74316406	-66.22558594	+2324
+1457971288.39319990	+12.55517578	-5.75683594	-3.29150391	+23.48876953	-22.56591797	-74.11376953	+2812	+11.43896484	-2.78613281	-4.50000000	+43.39599609	-23.99414063	-28.63037109	+2188	+10.15136719	-7.51025391	-4.54394531	+16.61132813	-17.62207031	-66.22558594	+2336
+1457971288.39730000	+12.62548828	-5.69091797	-3.26953125	+22.78564453	-23.46679688	-74.17968750	+2828	+11.52685547	-2.68945313	-4.49121094	+43.59375000	-24.56542969	-29.26757813	+2196	+10.24365234	-7.40039063	-4.56591797	+16.36962891	-18.52294922	-66.31347656	+2344
+1457971288.40150000	+12.69580078	-5.60302734	-3.23876953	+22.25830078	-24.45556641	-74.22363281	+2848	+11.61914063	-2.57958984	-4.47802734	+43.83544922	-25.22460938	-29.88281250	+2204	+10.31835938	-7.29492188	-4.58349609	+16.06201172	-19.44580078	-66.42333984	+2348
+1457971288.40570000	+12.76611328	-5.52832031	-3.21240234	+21.66503906	-25.35644531	-74.22363281	+2868	+11.71142578	-2.47851563	-4.46484375	+44.05517578	-25.79589844	-30.56396484	+2216	+10.39746094	-7.18505859	-4.60986328	+15.79833984	-20.28076172	-66.44531250	+2356
+1457971288.40980010	+12.83203125	-5.45361328	-3.18164063	+21.09375000	-26.25732422	-74.22363281	+2888	+11.79931641	-2.37304688	-4.44726563	+44.29687500	-26.38916016	-31.24511719	+2228	+10.47656250	-7.07080078	-4.62744141	+15.55664063	-21.15966797	-66.51123047	+2364
+1457971288.41400000	+12.89794922	-5.35693359	-3.14208984	+20.65429688	-27.24609375	-74.24560547	+2912	+11.88720703	-2.25439453	-4.42529297	+44.64843750	-27.02636719	-31.92626953	+2240	+10.54687500	-6.96093750	-4.64062500	+15.31494141	-22.03857422	-66.59912109	+2372
+1457971288.41820000	+12.95947266	-5.27783203	-3.10693359	+20.14892578	-28.21289063	-74.20166016	+2936	+11.97509766	-2.15332031	-4.39892578	+44.91210938	-27.61962891	-32.65136719	+2256	+10.62597656	-6.85107422	-4.66259766	+15.09521484	-22.87353516	-66.59912109	+2384
+1457971288.42230010	+13.01660156	-5.18994141	-3.07177734	+19.64355469	-29.13574219	-74.17968750	+2964	+12.05419922	-2.04345703	-4.36816406	+45.21972656	-28.19091797	-33.39843750	+2272	+10.70507813	-6.73681641	-4.67578125	+14.91943359	-23.73046875	-66.64306641	+2392
+1457971288.42650010	+13.07373047	-5.08886719	-3.01904297	+19.31396484	-30.16845703	-74.15771484	+2992	+12.13769531	-1.92480469	-4.33300781	+45.61523438	-28.85009766	-34.14550781	+2292	+10.77099609	-6.62255859	-4.68017578	+14.72167969	-24.60937500	-66.73095703	+2400
+1457971288.43070010	+13.13085938	-5.00097656	-2.97509766	+18.91845703	-31.17919922	-74.11376953	+3024	+12.22119141	-1.81494141	-4.29785156	+45.96679688	-29.44335938	-34.95849609	+2308	+10.84570313	-6.50830078	-4.69335938	+14.56787109	-25.44433594	-66.77490234	+2416
+1457971288.43479990	+13.18359375	-4.90869141	-2.92675781	+18.56689453	-32.16796875	-74.09179688	+3056	+12.30029297	-1.70507813	-4.25830078	+46.34033203	-30.05859375	-35.79345703	+2328	+10.92480469	-6.39404297	-4.69335938	+14.43603516	-26.34521484	-66.88476563	+2428
+1457971288.43899990	+13.23632813	-4.80761719	-2.87402344	+18.28125000	-33.20068359	-74.04785156	+3088	+12.38378906	-1.57763672	-4.21435547	+46.80175781	-30.69580078	-36.56250000	+2352	+10.99072266	-6.28417969	-4.69335938	+14.28222656	-27.24609375	-66.95068359	+2440
+1457971288.44310000	+13.28906250	-4.71972656	-2.82568359	+17.95166016	-34.18945313	-73.98193359	+3120	+12.46289063	-1.47216797	-4.17480469	+47.15332031	-31.28906250	-37.37548828	+2368	+11.06542969	-6.16992188	-4.70214844	+14.12841797	-28.05908203	-66.95068359	+2452
+1457971288.45149990	+13.38134766	-4.53076172	-2.71582031	+17.33642578	-36.16699219	-73.82812500	+3184	+12.60791016	-1.23486328	-4.07812500	+47.98828125	-32.54150391	-38.95751953	+2412	+11.21044922	-5.94580078	-4.68457031	+13.88671875	-29.83886719	-67.08251953	+2488
+1457971288.45560000	+13.42089844	-4.44726563	-2.66748047	+16.98486328	-37.13378906	-73.67431641	+3212	+12.68261719	-1.13378906	-4.03417969	+48.29589844	-33.13476563	-39.72656250	+2428	+11.28076172	-5.83154297	-4.68457031	+13.75488281	-30.67382813	-67.03857422	+2504
+1457971288.45980000	+13.46923828	-4.35937500	-2.61035156	+16.63330078	-38.10058594	-73.56445313	+3244	+12.75292969	-1.03271484	-3.97705078	+48.64746094	-33.75000000	-40.53955078	+2448	+11.35546875	-5.71728516	-4.66699219	+13.64501953	-31.57470703	-67.08251953	+2524
+1457971288.46810010	+13.54394531	-4.18798828	-2.50488281	+15.97412109	-40.01220703	-73.19091797	+3300	+12.88916016	-0.81738281	-3.87597656	+49.28466797	-34.98046875	-41.90185547	+2476	+11.49169922	-5.49316406	-4.64941406	+13.31542969	-33.28857422	-66.97265625	+2552
+1457971288.47230010	+13.58789063	-4.10888672	-2.45214844	+15.64453125	-40.93505859	-73.03710938	+3324	+12.95507813	-0.72509766	-3.81884766	+49.54833984	-35.61767578	-42.62695313	+2492	+11.56201172	-5.38330078	-4.61865234	+13.18359375	-34.23339844	-66.99462891	+2572
+1457971288.48060010	+13.65380859	-3.95507813	-2.35986328	+14.78759766	-42.64892578	-72.46582031	+3364	+13.08251953	-0.53173828	-3.72656250	+49.98779297	-36.80419922	-43.74755859	+2512	+11.69824219	-5.16796875	-4.58789063	+12.72216797	-35.94726563	-66.73095703	+2596
+1457971288.48480010	+13.68896484	-3.88037109	-2.30712891	+14.34814453	-43.50585938	-72.22412109	+3384	+13.13964844	-0.44824219	-3.66943359	+50.16357422	-37.41943359	-44.36279297	+2520	+11.76855469	-5.05810547	-4.56152344	+12.54638672	-36.80419922	-66.62109375	+2608
+1457971288.48900010	+13.71533203	-3.80566406	-2.25878906	+13.93066406	-44.34082031	-71.91650391	+3400	+13.19677734	-0.34716797	-3.61669922	+50.40527344	-38.03466797	-44.84619141	+2528	+11.82568359	-4.94824219	-4.53955078	+12.30468750	-37.63916016	-66.44531250	+2620
+1457971288.49309990	+13.74609375	-3.73535156	-2.21044922	+13.46923828	-45.15380859	-71.58691406	+3416	+13.25390625	-0.27246094	-3.56396484	+50.51513672	-38.64990234	-45.35156250	+2532	+11.88720703	-4.84716797	-4.51757813	+12.04101563	-38.43017578	-66.24755859	+2628
+1457971288.49729990	+13.77685547	-3.66943359	-2.16210938	+13.02978516	-45.94482422	-71.30126953	+3432	+13.30664063	-0.19775391	-3.50683594	+50.62500000	-39.24316406	-45.87890625	+2540	+11.95312500	-4.74609375	-4.48681641	+11.79931641	-39.28710938	-66.09375000	+2636
+1457971288.50149990	+13.80761719	-3.59472656	-2.10937500	+12.59033203	-46.75781250	-70.94970703	+3444	+13.36376953	-0.10986328	-3.45410156	+50.80078125	-39.90234375	-46.29638672	+2544	+12.01025391	-4.64062500	-4.46044922	+11.51367188	-40.10009766	-65.91796875	+2640
+1457971288.50560000	+13.83398438	-3.53320313	-2.06542969	+12.10693359	-47.50488281	-70.62011719	+3456	+13.41650391	-0.03515625	-3.40136719	+50.88867188	-40.49560547	-46.75781250	+2548	+12.06738281	-4.54833984	-4.43847656	+11.20605469	-40.84716797	-65.69824219	+2644
+1457971288.50980000	+13.86035156	-3.46728516	-2.01708984	+11.68945313	-48.25195313	-70.33447266	+3472	+13.46923828	+0.03515625	-3.33984375	+51.02050781	-41.11083984	-47.26318359	+2552	+12.12890625	-4.45166016	-4.40771484	+10.98632813	-41.63818359	-65.56640625	+2648
+1457971288.51390000	+13.88232422	-3.39697266	-1.96435547	+11.27197266	-48.99902344	-70.00488281	+3484	+13.51757813	+0.11865234	-3.27832031	+51.21826172	-41.77001953	-47.70263672	+2560	+12.18164063	-4.35498047	-4.37695313	+10.72265625	-42.38525391	-65.36865234	+2652
+1457971288.51810000	+13.90869141	-3.33544922	-1.91601563	+10.85449219	-49.72412109	-69.69726563	+3500	+13.57031250	+0.18457031	-3.21679688	+51.32812500	-42.40722656	-48.16406250	+2564	+12.23876953	-4.26708984	-4.35498047	+10.43701172	-43.11035156	-65.14892578	+2652
+1457971288.52640010	+13.95263672	-3.20361328	-1.80175781	+10.12939453	-51.24023438	-69.14794922	+3532	+13.66699219	+0.33398438	-3.08056641	+51.74560547	-43.72558594	-49.13085938	+2588	+12.33984375	-4.07812500	-4.29345703	+9.99755859	-44.53857422	-64.84130859	+2660
+1457971288.53060010	+13.97900391	-3.14208984	-1.74462891	+9.79980469	-51.98730469	-68.90625000	+3548	+13.71093750	+0.39990234	-3.00585938	+51.94335938	-44.42871094	-49.65820313	+2600	+12.39257813	-3.99902344	-4.26708984	+9.75585938	-45.19775391	-64.70947266	+2660
+1457971288.53480010	+14.00097656	-3.08056641	-1.68750000	+9.49218750	-52.71240234	-68.68652344	+3564	+13.75927734	+0.47021484	-2.93115234	+52.18505859	-45.08789063	-50.20751953	+2616	+12.44531250	-3.91552734	-4.22753906	+9.58007813	-45.90087891	-64.62158203	+2664
+1457971288.53889990	+14.02294922	-3.01464844	-1.63037109	+9.25048828	-53.50341797	-68.46679688	+3580	+13.80322266	+0.54492188	-2.85644531	+52.51464844	-45.81298828	-50.73486328	+2632	+12.49365234	-3.83203125	-4.19238281	+9.40429688	-46.62597656	-64.51171875	+2664
+1457971288.54310010	+14.04492188	-2.95312500	-1.56884766	+9.00878906	-54.22851563	-68.29101563	+3600	+13.85156250	+0.61523438	-2.77294922	+52.84423828	-46.53808594	-51.30615234	+2648	+12.54638672	-3.75732422	-4.16162109	+9.20654297	-47.28515625	-64.42382813	+2668
+1457971288.54730010	+14.06689453	-2.89160156	-1.51171875	+8.78906250	-54.95361328	-68.13720703	+3616	+13.89111328	+0.68115234	-2.69384766	+53.17382813	-47.21923828	-51.89941406	+2668	+12.59912109	-3.68261719	-4.12646484	+9.09667969	-47.92236328	-64.37988281	+2672
+1457971288.55139990	+14.08447266	-2.82568359	-1.44580078	+8.65722656	-55.72265625	-68.00537109	+3636	+13.93066406	+0.76025391	-2.61035156	+53.63525391	-47.94433594	-52.49267578	+2688	+12.64306641	-3.59912109	-4.09570313	+8.98681641	-48.58154297	-64.29199219	+2676
+1457971288.55559990	+14.10205078	-2.77294922	-1.38427734	+8.43750000	-56.49169922	-67.85156250	+3652	+13.97021484	+0.82177734	-2.52246094	+54.03076172	-48.69140625	-53.12988281	+2704	+12.69140625	-3.52880859	-4.06054688	+8.85498047	-49.19677734	-64.20410156	+2680
+1457971288.55979990	+14.12402344	-2.72021484	-1.32714844	+8.21777344	-57.21679688	-67.69775391	+3668	+14.00537109	+0.88330078	-2.44335938	+54.38232422	-49.35058594	-53.70117188	+2720	+12.73974609	-3.45849609	-4.02539063	+8.72314453	-49.85595703	-64.16015625	+2684
+1457971288.56390000	+14.14160156	-2.65869141	-1.26562500	+8.04199219	-57.96386719	-67.50000000	+3680	+14.04052734	+0.95800781	-2.35986328	+54.88769531	-50.09765625	-54.29443359	+2740	+12.78369141	-3.38378906	-3.99023438	+8.63525391	-50.51513672	-64.07226563	+2692
+1457971288.56810000	+14.15917969	-2.60595703	-1.20849609	+7.86621094	-58.68896484	-67.34619141	+3696	+14.07128906	+1.01513672	-2.27636719	+55.37109375	-50.80078125	-54.97558594	+2760	+12.82763672	-3.32226563	-3.95507813	+8.48144531	-51.13037109	-64.00634766	+2696
+1457971288.57230000	+14.17675781	-2.55761719	-1.15576172	+7.71240234	-59.37011719	-67.21435547	+3708	+14.10205078	+1.07226563	-2.20166016	+55.81054688	-51.43798828	-55.56884766	+2776	+12.87158203	-3.26074219	-3.91552734	+8.37158203	-51.76757813	-63.98437500	+2700
+1457971288.57640000	+14.18994141	-2.50048828	-1.09863281	+7.58056641	-60.05126953	-67.03857422	+3720	+14.12841797	+1.13818359	-2.12695313	+56.31591797	-52.09716797	-56.16210938	+2792	+12.91552734	-3.18603516	-3.88476563	+8.26171875	-52.38281250	-63.83056641	+2704
+1457971288.58060000	+14.20751953	-2.45654297	-1.05029297	+7.36083984	-60.71044922	-66.86279297	+3728	+14.15478516	+1.18652344	-2.05224609	+56.77734375	-52.75634766	-56.77734375	+2804	+12.95947266	-3.12890625	-3.84960938	+8.12988281	-52.95410156	-63.72070313	+2708
+1457971288.58480000	+14.22070313	-2.41699219	-1.00195313	+7.11914063	-61.32568359	-66.66503906	+3736	+14.17675781	+1.23486328	-1.99072266	+57.15087891	-53.32763672	-57.30468750	+2816	+12.99462891	-3.06738281	-3.81884766	+7.97607422	-53.52539063	-63.58886719	+2712
+1457971288.59310010	+14.23828125	-2.33349609	-0.92285156	+6.56982422	-62.46826172	-66.11572266	+3744	+14.21630859	+1.32275391	-1.86767578	+58.00781250	-54.49218750	-58.35937500	+2840	+13.06494141	-2.94873047	-3.76171875	+7.62451172	-54.62402344	-63.21533203	+2716
+1457971288.59719990	+14.25146484	-2.29833984	-0.88769531	+6.26220703	-63.01757813	-65.83007813	+3748	+14.22949219	+1.35791016	-1.81933594	+58.29345703	-55.01953125	-58.79882813	+2848	+13.10009766	-2.89599609	-3.73095703	+7.42675781	-55.17333984	-63.06152344	+2720
+1457971288.60139990	+14.26025391	-2.25878906	-0.85253906	+5.95458984	-63.52294922	-65.47851563	+3748	+14.24707031	+1.39746094	-1.77539063	+58.64501953	-55.52490234	-59.21630859	+2860	+13.13085938	-2.83886719	-3.70458984	+7.20703125	-55.70068359	-62.77587891	+2720
+1457971288.60560010	+14.26904297	-2.22802734	-0.82177734	+5.62500000	-64.02832031	-65.19287109	+3748	+14.26025391	+1.42822266	-1.73144531	+58.93066406	-56.05224609	-59.63378906	+2868	+13.16162109	-2.79052734	-3.67822266	+6.98730469	-56.18408203	-62.53417969	+2720
+1457971288.60970000	+14.27783203	-2.20166016	-0.79101563	+5.31738281	-64.48974609	-64.90722656	+3748	+14.27343750	+1.45898438	-1.69189453	+59.15039063	-56.53564453	-59.96337891	+2876	+13.18798828	-2.73779297	-3.65185547	+6.74560547	-56.66748047	-62.31445313	+2720
+1457971288.61389990	+14.28222656	-2.17089844	-0.76904297	+4.96582031	-64.88525391	-64.53369141	+3744	+14.28662109	+1.48974609	-1.65673828	+59.37011719	-56.99707031	-60.24902344	+2884	+13.21435547	-2.68505859	-3.63427734	+6.50390625	-57.08496094	-61.98486328	+2720
+1457971288.61809990	+14.29101563	-2.14892578	-0.75146484	+4.59228516	-65.25878906	-64.18212891	+3740	+14.29541016	+1.50732422	-1.62597656	+59.50195313	-57.48046875	-60.49072266	+2892	+13.24072266	-2.64111328	-3.61230469	+6.21826172	-57.50244141	-61.69921875	+2716
+1457971288.62220000	+14.29541016	-2.12695313	-0.72949219	+4.17480469	-65.63232422	-63.80859375	+3736	+14.30419922	+1.52490234	-1.59521484	+59.58984375	-57.96386719	-60.73242188	+2900	+13.25830078	-2.59716797	-3.59033203	+5.95458984	-57.89794922	-61.41357422	+2712
+1457971288.62640000	+14.29980469	-2.10058594	-0.71191406	+3.82324219	-65.98388672	-63.41308594	+3732	+14.31738281	+1.55126953	-1.56445313	+59.72167969	-58.42529297	-60.90820313	+2908	+13.28027344	-2.55322266	-3.57275391	+5.66894531	-58.27148438	-61.08398438	+2708
+1457971288.63060000	+14.30419922	-2.07861328	-0.69433594	+3.47167969	-66.31347656	-63.06152344	+3728	+14.32617188	+1.56884766	-1.53369141	+59.80957031	-58.90869141	-61.06201172	+2920	+13.29785156	-2.51806641	-3.55517578	+5.36132813	-58.60107422	-60.79833984	+2704
+1457971288.63470010	+14.31298828	-2.06103516	-0.67236328	+3.18603516	-66.68701172	-62.77587891	+3728	+14.33496094	+1.58203125	-1.49853516	+59.89746094	-59.43603516	-61.23779297	+2928	+13.31982422	-2.47851563	-3.53320313	+5.09765625	-58.97460938	-60.53466797	+2700
+1457971288.63890000	+14.31738281	-2.03466797	-0.65039063	+2.87841797	-66.99462891	-62.44628906	+3724	+14.34814453	+1.60400391	-1.47216797	+59.96337891	-59.91943359	-61.32568359	+2940	+13.33740234	-2.43896484	-3.52001953	+4.79003906	-59.28222656	-60.18310547	+2696
+1457971288.64310000	+14.32617188	-2.01708984	-0.63281250	+2.61474609	-67.28027344	-62.16064453	+3720	+14.36132813	+1.62158203	-1.44140625	+60.00732422	-60.40283203	-61.41357422	+2948	+13.35937500	-2.40820313	-3.50244141	+4.50439453	-59.54589844	-59.89746094	+2688
+1457971288.64720010	+14.33496094	-1.99951172	-0.61523438	+2.37304688	-67.60986328	-61.91894531	+3716	+14.37011719	+1.63476563	-1.40625000	+60.09521484	-60.93017578	-61.56738281	+2960	+13.37695313	-2.37744141	-3.48486328	+4.28466797	-59.83154297	-59.67773438	+2684
+1457971288.65560010	+14.34814453	-1.95117188	-0.58007813	+1.99951172	-68.13720703	-61.41357422	+3712	+14.39208984	+1.67431641	-1.33154297	+60.27099609	-61.96289063	-61.74316406	+2984	+13.41210938	-2.31591797	-3.45849609	+3.80126953	-60.29296875	-59.19433594	+2676
+1457971288.65969990	+14.35693359	-1.92919922	-0.55810547	+1.88964844	-68.44482422	-61.23779297	+3712	+14.39648438	+1.68750000	-1.29199219	+60.40283203	-62.51220703	-61.89697266	+2996	+13.42968750	-2.28955078	-3.44091797	+3.62548828	-60.51269531	-59.01855469	+2672
+1457971288.66389990	+14.36132813	-1.90722656	-0.52734375	+1.84570313	-68.79638672	-61.08398438	+3712	+14.40966797	+1.70947266	-1.24365234	+60.60058594	-63.08349609	-62.07275391	+3012	+13.44726563	-2.26318359	-3.42333984	+3.42773438	-60.73242188	-58.82080078	+2668
+1457971288.66800000	+14.37011719	-1.88525391	-0.50097656	+1.82373047	-69.12597656	-60.99609375	+3712	+14.41845703	+1.72705078	-1.19970703	+60.79833984	-63.65478516	-62.24853516	+3024	+13.46484375	-2.24121094	-3.40576172	+3.27392578	-60.95214844	-58.68896484	+2664
+1457971288.67220000	+14.37890625	-1.86328125	-0.47460938	+1.88964844	-69.45556641	-60.99609375	+3712	+14.43164063	+1.74902344	-1.15576172	+60.99609375	-64.20410156	-62.40234375	+3036	+13.48242188	-2.21484375	-3.39257813	+3.16406250	-61.14990234	-58.57910156	+2664
+1457971288.67639990	+14.39208984	-1.84130859	-0.45263672	+2.02148438	-69.76318359	-60.99609375	+3712	+14.44042969	+1.77099609	-1.11181641	+61.19384766	-64.77539063	-62.55615234	+3044	+13.50000000	-2.18847656	-3.37500000	+3.05419922	-61.34765625	-58.44726563	+2660
+1457971288.68050000	+14.40087891	-1.81933594	-0.42626953	+2.17529297	-70.07080078	-61.06201172	+3712	+14.44921875	+1.78417969	-1.06787109	+61.34765625	-65.34667969	-62.68798828	+3056	+13.52197266	-2.16650391	-3.36181641	+2.94433594	-61.52343750	-58.33740234	+2656
+1457971288.68470000	+14.40527344	-1.79736328	-0.40429688	+2.37304688	-70.33447266	-61.17187500	+3712	+14.45800781	+1.80175781	-1.02832031	+61.47949219	-65.91796875	-62.79785156	+3064	+13.53955078	-2.14453125	-3.34423828	+2.90039063	-61.67724609	-58.29345703	+2656
+1457971288.68890000	+14.41406250	-1.77539063	-0.37792969	+2.68066406	-70.68603516	-61.32568359	+3712	+14.46679688	+1.81933594	-0.97998047	+61.72119141	-66.51123047	-62.99560547	+3072	+13.55273438	-2.12255859	-3.33105469	+2.85644531	-61.83105469	-58.22753906	+2652
+1457971288.69300010	+14.41845703	-1.75781250	-0.35156250	+2.98828125	-71.01562500	-61.54541016	+3712	+14.47119141	+1.83251953	-0.93603516	+61.91894531	-67.12646484	-63.17138672	+3080	+13.57031250	-2.10058594	-3.31347656	+2.81250000	-62.00683594	-58.18359375	+2652
+1457971288.69720010	+14.42724609	-1.74023438	-0.33398438	+3.38378906	-71.30126953	-61.85302734	+3708	+14.47998047	+1.84130859	-0.90087891	+61.87500000	-67.71972656	-63.10546875	+3088	+13.58349609	-2.08300781	-3.30029297	+2.74658203	-62.16064453	-58.11767578	+2648
+1457971288.70140000	+14.43603516	-1.71826172	-0.31201172	+3.84521484	-71.60888672	-62.18261719	+3708	+14.48876953	+1.85888672	-0.86572266	+61.94091797	-68.35693359	-63.10546875	+3092	+13.59667969	-2.05664063	-3.28710938	+2.68066406	-62.31445313	-58.00781250	+2644
+1457971288.70549990	+14.44042969	-1.70507813	-0.29003906	+4.37255859	-71.91650391	-62.62207031	+3704	+14.50195313	+1.85888672	-0.83056641	+61.89697266	-68.99414063	-63.08349609	+3096	+13.60986328	-2.04345703	-3.27392578	+2.61474609	-62.44628906	-57.96386719	+2640
+1457971288.70970010	+14.44921875	-1.69189453	-0.27685547	+4.94384766	-72.15820313	-63.10546875	+3700	+14.51074219	+1.86328125	-0.80859375	+61.61132813	-69.63134766	-62.79785156	+3096	+13.62304688	-2.02587891	-3.26074219	+2.54882813	-62.57812500	-57.91992188	+2636
+1457971288.71390010	+14.45361328	-1.67871094	-0.26806641	+5.40527344	-72.31201172	-63.45703125	+3696	+14.51513672	+1.86767578	-0.78222656	+61.39160156	-70.26855469	-62.55615234	+3096	+13.63183594	-2.00390625	-3.25195313	+2.48291016	-62.66601563	-57.81005859	+2636
+1457971288.71799990	+14.45800781	-1.66992188	-0.25927734	+5.97656250	-72.50976563	-63.91845703	+3688	+14.52392578	+1.85888672	-0.76025391	+60.99609375	-70.94970703	-62.18261719	+3100	+13.64062500	-1.99072266	-3.24316406	+2.39501953	-62.73193359	-57.70019531	+2628
+1457971288.72639990	+14.46240234	-1.65234375	-0.25048828	+7.03125000	-72.81738281	-64.84130859	+3676	+14.53271484	+1.84130859	-0.72949219	+59.74365234	-72.31201172	-60.97412109	+3100	+13.65380859	-1.95996094	-3.22998047	+2.10937500	-62.81982422	-57.41455078	+2620
+1457971288.73050000	+14.46679688	-1.64794922	-0.24609375	+7.60253906	-72.97119141	-65.32470703	+3668	+14.53710938	+1.82812500	-0.71191406	+58.97460938	-73.01513672	-60.29296875	+3104	+13.65380859	-1.95117188	-3.22558594	+1.93359375	-62.84179688	-57.23876953	+2616
+1457971288.73470000	+14.47119141	-1.64355469	-0.24609375	+8.23974609	-73.12500000	-65.89599609	+3660	+14.54150391	+1.81054688	-0.70312500	+57.96386719	-73.74023438	-59.37011719	+3108	+13.65820313	-1.93798828	-3.22119141	+1.73583984	-62.88574219	-57.06298828	+2612
+1457971288.73889990	+14.47119141	-1.63916016	-0.24609375	+8.81103516	-73.21289063	-66.37939453	+3652	+14.55029297	+1.79296875	-0.69433594	+56.84326172	-74.42138672	-58.27148438	+3108	+13.66259766	-1.92919922	-3.21679688	+1.51611328	-62.86376953	-56.82128906	+2608
+1457971288.74300000	+14.47558594	-1.63476563	-0.24609375	+9.42626953	-73.32275391	-66.92871094	+3648	+14.55468750	+1.77099609	-0.68554688	+55.59082031	-75.12451172	-57.10693359	+3108	+13.66699219	-1.92041016	-3.21679688	+1.29638672	-62.81982422	-56.64550781	+2600
+1457971288.74720000	+14.47998047	-1.63476563	-0.25048828	+10.06347656	-73.41064453	-67.50000000	+3640	+14.55468750	+1.74902344	-0.67675781	+54.33837891	-75.80566406	-55.92041016	+3112	+13.67138672	-1.91162109	-3.21679688	+1.12060547	-62.79785156	-56.46972656	+2600
+1457971288.75130010	+14.48437500	-1.63476563	-0.25488281	+10.72265625	-73.49853516	-68.07128906	+3636	+14.55908203	+1.72705078	-0.66796875	+52.91015625	-76.46484375	-54.60205078	+3116	+13.67138672	-1.90283203	-3.21679688	+0.92285156	-62.73193359	-56.27197266	+2596
+1457971288.75550010	+14.48876953	-1.63476563	-0.25927734	+11.35986328	-73.56445313	-68.64257813	+3628	+14.55908203	+1.70507813	-0.65917969	+51.43798828	-77.10205078	-53.21777344	+3120	+13.67138672	-1.89843750	-3.21679688	+0.70312500	-62.68798828	-56.07421875	+2592
+1457971288.75970010	+14.48876953	-1.63476563	-0.25927734	+12.01904297	-73.67431641	-69.25781250	+3624	+14.55908203	+1.68750000	-0.64599609	+49.98779297	-77.73925781	-51.85546875	+3124	+13.67578125	-1.89404297	-3.21240234	+0.50537109	-62.62207031	-55.87646484	+2588
+1457971288.76379990	+14.49316406	-1.63476563	-0.25927734	+12.78808594	-73.78417969	-69.96093750	+3620	+14.55908203	+1.66552734	-0.63281250	+48.29589844	-78.33251953	-50.27343750	+3132	+13.67578125	-1.88964844	-3.21240234	+0.32958984	-62.60009766	-55.72265625	+2588
+1457971288.76799990	+14.49316406	-1.63476563	-0.25488281	+13.60107422	-73.91601563	-70.72998047	+3612	+14.56347656	+1.65234375	-0.62402344	+46.64794922	-78.92578125	-48.71337891	+3136	+13.68017578	-1.88525391	-3.20800781	+0.15380859	-62.57812500	-55.56884766	+2584
+1457971288.77220010	+14.49755859	-1.63476563	-0.25048828	+14.47998047	-74.04785156	-71.54296875	+3612	+14.56787109	+1.63476563	-0.60205078	+45.19775391	-79.49707031	-47.32910156	+3140	+13.68457031	-1.88085938	-3.20361328	+0.02197266	-62.55615234	-55.48095703	+2584
+1457971288.77630000	+14.50634766	-1.63037109	-0.24609375	+15.55664063	-74.22363281	-72.53173828	+3608	+14.57226563	+1.61718750	-0.58886719	+43.46191406	-80.04638672	-45.70312500	+3148	+13.68896484	-1.87646484	-3.19482422	-0.04394531	-62.55615234	-55.41503906	+2584
+1457971288.78049990	+14.51074219	-1.62597656	-0.23291016	+16.63330078	-74.37744141	-73.49853516	+3608	+14.57226563	+1.61718750	-0.57128906	+41.79199219	-80.55175781	-44.07714844	+3148	+13.69335938	-1.87646484	-3.19042969	-0.13183594	-62.55615234	-55.34912109	+2584
+1457971288.78469990	+14.51513672	-1.61718750	-0.22412109	+17.73193359	-74.53125000	-74.50927734	+3604	+14.57666016	+1.61279297	-0.54931641	+40.31982422	-81.03515625	-42.64892578	+3152	+13.70214844	-1.87207031	-3.18164063	-0.19775391	-62.55615234	-55.30517578	+2584
+1457971288.79300000	+14.51953125	-1.60400391	-0.19335938	+20.45654297	-74.97070313	-77.03613281	+3604	+14.58105469	+1.60400391	-0.50976563	+36.91406250	-81.97998047	-39.35302734	+3160	+13.71093750	-1.86328125	-3.16845703	-0.21972656	-62.60009766	-55.30517578	+2584
+1457971288.79720000	+14.52392578	-1.59521484	-0.17578125	+21.84082031	-75.16845703	-78.33251953	+3604	+14.58544922	+1.60400391	-0.49218750	+35.09033203	-82.41943359	-37.57324219	+3164	+13.71533203	-1.85888672	-3.15966797	-0.24169922	-62.62207031	-55.30517578	+2584
+1457971288.80130000	+14.52832031	-1.58203125	-0.15380859	+23.51074219	-75.41015625	-79.89257813	+3604	+14.59423828	+1.60839844	-0.47021484	+33.00292969	-82.85888672	-35.46386719	+3168	+13.71972656	-1.85449219	-3.15087891	-0.21972656	-62.68798828	-55.32714844	+2584
+1457971288.80550000	+14.53271484	-1.56884766	-0.13623047	+25.15869141	-75.62988281	-81.43066406	+3604	+14.59863281	+1.60839844	-0.45263672	+30.76171875	-83.25439453	-33.20068359	+3172	+13.72851563	-1.85449219	-3.13769531	-0.19775391	-62.73193359	-55.37109375	+2580
+1457971288.80970000	+14.53271484	-1.56005859	-0.11865234	+26.80664063	-75.78369141	-82.96875000	+3604	+14.60302734	+1.61279297	-0.43505859	+28.27880859	-83.62792969	-30.69580078	+3172	+13.73291016	-1.85009766	-3.12890625	-0.17578125	-62.79785156	-55.43701172	+2580
+1457971288.81380010	+14.53710938	-1.54687500	-0.10107422	+28.67431641	-75.95947266	-84.72656250	+3604	+14.60742188	+1.62158203	-0.42187500	+25.53222656	-83.97949219	-27.86132813	+3176	+13.74169922	-1.85009766	-3.12011719	-0.13183594	-62.84179688	-55.50292969	+2580
+1457971288.81800010	+14.54150391	-1.53808594	-0.08789063	+30.41015625	-76.11328125	-86.37451172	+3600	+14.60742188	+1.61718750	-0.40429688	+22.39013672	-84.30908203	-24.65332031	+3176	+13.74609375	-1.84570313	-3.11132813	-0.06591797	-62.90771484	-55.56884766	+2580
+1457971288.82209990	+14.54150391	-1.52490234	-0.07470703	+32.08007813	-76.20117188	-87.95654297	+3600	+14.60742188	+1.61718750	-0.39550781	+18.76464844	-84.59472656	-21.00585938	+3176	+13.75488281	-1.84130859	-3.10693359	-0.02197266	-62.92968750	-55.61279297	+2580
+1457971288.82629990	+14.54150391	-1.52050781	-0.06591797	+33.88183594	-76.31103516	-89.71435547	+3596	+14.61181641	+1.62597656	-0.38671875	+14.87548828	-84.85839844	-16.96289063	+3176	+13.75488281	-1.83691406	-3.10253906	+0.00000000	-62.97363281	-55.67871094	+2580
+1457971288.83049990	+14.54150391	-1.51611328	-0.05273438	+35.59570313	-76.39892578	-91.42822266	+3592	+14.61181641	+1.61718750	-0.37792969	+10.61279297	-85.10009766	-12.61230469	+3176	+13.75927734	-1.83251953	-3.09375000	+0.04394531	-63.01757813	-55.74462891	+2576
+1457971288.83460000	+14.54150391	-1.51171875	-0.04833984	+37.24365234	-76.44287109	-93.05419922	+3588	+14.61181641	+1.60839844	-0.37792969	+6.04248047	-85.25390625	-7.95410156	+3176	+13.76367188	-1.83251953	-3.08935547	+0.08789063	-63.06152344	-55.81054688	+2576
+1457971288.83880000	+14.54150391	-1.51171875	-0.04833984	+38.67187500	-76.42089844	-94.52636719	+3580	+14.61181641	+1.60400391	-0.37353516	+1.18652344	-85.40771484	-2.96630859	+3176	+13.76806641	-1.82812500	-3.08496094	+0.10986328	-63.10546875	-55.85449219	+2576
+1457971288.84299990	+14.54150391	-1.50732422	-0.05273438	+40.14404297	-76.37695313	-95.99853516	+3576	+14.61181641	+1.59960938	-0.36914063	-3.64746094	-85.51757813	+1.99951172	+3176	+13.76806641	-1.82812500	-3.08056641	+0.13183594	-63.12744141	-55.89843750	+2572
+1457971288.84710000	+14.54150391	-1.50292969	-0.05273438	+41.61621094	-76.33300781	-97.47070313	+3572	+14.60742188	+1.59521484	-0.37353516	-8.17382813	-85.56152344	+6.65771484	+3172	+13.77246094	-1.82812500	-3.07617188	+0.13183594	-63.17138672	-55.94238281	+2572
+1457971288.85550000	+14.53271484	-1.51171875	-0.06152344	+44.05517578	-76.15722656	-100.19531250	+3568	+14.59863281	+1.57324219	-0.38232422	-17.22656250	-85.60546875	+15.86425781	+3172	+13.77246094	-1.82373047	-3.07617188	+0.17578125	-63.21533203	-56.05224609	+2568
+1457971288.85960010	+14.52832031	-1.51171875	-0.06591797	+45.28564453	-76.09130859	-101.53564453	+3564	+14.59423828	+1.56445313	-0.38671875	-21.15966797	-85.60546875	+19.86328125	+3172	+13.77246094	-1.81933594	-3.07177734	+0.19775391	-63.23730469	-56.09619141	+2568
+1457971288.86380000	+14.52392578	-1.52050781	-0.07470703	+46.20849609	-75.95947266	-102.65625000	+3564	+14.58984375	+1.54687500	-0.39550781	-24.98291016	-85.58349609	+23.68652344	+3176	+13.76806641	-1.81933594	-3.07177734	+0.19775391	-63.25927734	-56.14013672	+2568
+1457971288.86800000	+14.52392578	-1.52050781	-0.08349609	+47.17529297	-75.80566406	-103.73291016	+3564	+14.58544922	+1.53808594	-0.39990234	-28.36669922	-85.56152344	+27.11425781	+3176	+13.76806641	-1.81494141	-3.06738281	+0.21972656	-63.30322266	-56.20605469	+2564
+1457971288.87210010	+14.51953125	-1.52050781	-0.08349609	+48.27392578	-75.71777344	-104.98535156	+3560	+14.58105469	+1.53369141	-0.39990234	-31.39892578	-85.56152344	+30.19042969	+3176	+13.76806641	-1.81494141	-3.06738281	+0.21972656	-63.34716797	-56.29394531	+2564
+1457971288.87630010	+14.51513672	-1.52490234	-0.09228516	+49.04296875	-75.56396484	-105.95214844	+3560	+14.57666016	+1.51611328	-0.40869141	-33.99169922	-85.53955078	+32.76123047	+3176	+13.76367188	-1.81494141	-3.06298828	+0.24169922	-63.39111328	-56.38183594	+2564
+1457971288.88050010	+14.51513672	-1.52490234	-0.10107422	+49.81201172	-75.41015625	-106.87500000	+3560	+14.57226563	+1.51611328	-0.41748047	-36.29882813	-85.49560547	+35.06835938	+3176	+13.76367188	-1.81494141	-3.06298828	+0.28564453	-63.45703125	-56.46972656	+2564
+1457971288.88459990	+14.51074219	-1.52050781	-0.09667969	+50.69091797	-75.32226563	-107.92968750	+3560	+14.56787109	+1.51171875	-0.41748047	-38.62792969	-85.51757813	+37.41943359	+3176	+13.76367188	-1.81054688	-3.05859375	+0.32958984	-63.50097656	-56.57958984	+2564
+1457971288.88879990	+14.50634766	-1.52490234	-0.10107422	+51.39404297	-75.21240234	-108.78662109	+3560	+14.56787109	+1.50732422	-0.42187500	-40.58349609	-85.51757813	+39.35302734	+3176	+13.75927734	-1.80615234	-3.05419922	+0.41748047	-63.56689453	-56.75537109	+2564
+1457971288.89299990	+14.50195313	-1.52050781	-0.10107422	+52.05322266	-75.10253906	-109.62158203	+3564	+14.56347656	+1.50292969	-0.42626953	-42.38525391	-85.49560547	+41.17675781	+3172	+13.75488281	-1.80615234	-3.05419922	+0.50537109	-63.65478516	-56.93115234	+2564
+1457971288.89710000	+14.49755859	-1.51611328	-0.09667969	+52.88818359	-75.03662109	-110.63232422	+3564	+14.56347656	+1.49853516	-0.42187500	-44.56054688	-85.53955078	+43.33007813	+3172	+13.75488281	-1.80175781	-3.04980469	+0.59326172	-63.72070313	-57.10693359	+2564
+1457971288.90130000	+14.49755859	-1.51171875	-0.08789063	+53.61328125	-74.97070313	-111.44531250	+3564	+14.56347656	+1.50292969	-0.42187500	-45.98876953	-85.56152344	+44.80224609	+3168	+13.75048828	-1.80175781	-3.04541016	+0.72509766	-63.83056641	-57.34863281	+2568
+1457971288.90540000	+14.49755859	-1.50732422	-0.08349609	+54.33837891	-74.88281250	-112.32421875	+3568	+14.56347656	+1.50292969	-0.42187500	-47.63671875	-85.56152344	+46.49414063	+3168	+13.75048828	-1.79736328	-3.03662109	+0.85693359	-63.94042969	-57.61230469	+2568
+1457971288.91380000	+14.49755859	-1.48974609	-0.06152344	+55.94238281	-74.79492188	-114.10400391	+3572	+14.56347656	+1.51171875	-0.40869141	-51.19628906	-85.60546875	+50.16357422	+3164	+13.75488281	-1.79296875	-3.02783203	+1.23046875	-64.16015625	-58.20556641	+2572
+1457971288.91790010	+14.49755859	-1.48535156	-0.04833984	+56.73339844	-74.77294922	-114.98291016	+3572	+14.56347656	+1.51611328	-0.40429688	-53.06396484	-85.62744141	+52.11914063	+3164	+13.75488281	-1.78857422	-3.02343750	+1.42822266	-64.24804688	-58.49121094	+2572
+1457971288.92210010	+14.49755859	-1.47656250	-0.03955078	+57.48046875	-74.72900391	-115.83984375	+3572	+14.56347656	+1.52050781	-0.39990234	-55.04150391	-85.62744141	+54.20654297	+3164	+13.75488281	-1.78857422	-3.01904297	+1.62597656	-64.33593750	-58.77685547	+2576
+1457971288.92630000	+14.49755859	-1.46777344	-0.02636719	+58.35937500	-74.70703125	-116.76269531	+3572	+14.56347656	+1.52929688	-0.39111328	-57.19482422	-85.62744141	+56.44775391	+3164	+13.75488281	-1.78417969	-3.01464844	+1.82373047	-64.44580078	-59.06250000	+2576
+1457971288.93039990	+14.49755859	-1.45898438	-0.00878906	+59.28222656	-74.68505859	-117.77343750	+3572	+14.56347656	+1.53369141	-0.38232422	-59.67773438	-85.62744141	+59.04052734	+3160	+13.75927734	-1.77978516	-3.01025391	+2.02148438	-64.53369141	-59.37011719	+2576
+1457971288.93460010	+14.49755859	-1.45458984	+0.00000000	+60.13916016	-74.66308594	-118.67431641	+3572	+14.56347656	+1.53808594	-0.37353516	-62.07275391	-85.60546875	+61.52343750	+3160	+13.75927734	-1.77978516	-3.00585938	+2.19726563	-64.64355469	-59.63378906	+2576
+1457971288.93880010	+14.50195313	-1.44580078	+0.01318359	+60.97412109	-74.64111328	-119.55322266	+3568	+14.56347656	+1.54248047	-0.36474609	-64.73144531	-85.56152344	+64.27001953	+3160	+13.76367188	-1.77978516	-3.00585938	+2.37304688	-64.73144531	-59.89746094	+2576
+1457971288.94289990	+14.49755859	-1.44140625	+0.02636719	+61.83105469	-74.61914063	-120.47607422	+3564	+14.56787109	+1.54687500	-0.36035156	-67.45605469	-85.51757813	+67.08251953	+3156	+13.76367188	-1.77539063	-3.00146484	+2.52685547	-64.81933594	-60.13916016	+2576
+1457971288.94709990	+14.49755859	-1.43701172	+0.03076172	+62.53417969	-74.59716797	-121.22314453	+3560	+14.56787109	+1.55126953	-0.35595703	-69.80712891	-85.45166016	+69.52148438	+3152	+13.76806641	-1.77539063	-3.00146484	+2.65869141	-64.90722656	-60.35888672	+2576
+1457971288.95129990	+14.49755859	-1.43261719	+0.03515625	+63.28125000	-74.55322266	-122.01416016	+3560	+14.56347656	+1.55566406	-0.35156250	-72.55371094	-85.36376953	+72.31201172	+3152	+13.76806641	-1.77099609	-2.99707031	+2.81250000	-64.97314453	-60.53466797	+2576
+1457971288.95540000	+14.49316406	-1.42822266	+0.04394531	+64.05029297	-74.55322266	-122.84912109	+3556	+14.56347656	+1.55566406	-0.34716797	-75.19042969	-85.27587891	+74.97070313	+3148	+13.76806641	-1.76660156	-2.99707031	+2.90039063	-65.06103516	-60.68847656	+2572
+1457971288.95960000	+14.48876953	-1.42822266	+0.04394531	+64.62158203	-74.50927734	-123.46435547	+3548	+14.56347656	+1.55566406	-0.34716797	-77.27783203	-85.16601563	+77.10205078	+3140	+13.76367188	-1.76660156	-2.99707031	+2.96630859	-65.12695313	-60.82031250	+2572
+1457971288.96790000	+14.48437500	-1.42822266	+0.03515625	+65.72021484	-74.44335938	-124.69482422	+3540	+14.55468750	+1.55126953	-0.35156250	-81.65039063	-84.92431641	+81.47460938	+3132	+13.76367188	-1.75781250	-2.99707031	+3.01025391	-65.25878906	-60.97412109	+2568
+1457971288.97210000	+14.47998047	-1.43261719	+0.02636719	+66.09375000	-74.42138672	-125.13427734	+3536	+14.55468750	+1.54687500	-0.36474609	-83.10058594	-84.79248047	+82.90283203	+3132	+13.75927734	-1.75781250	-3.00146484	+3.01025391	-65.34667969	-61.01806641	+2564
+1457971288.97620010	+14.47558594	-1.43701172	+0.01318359	+66.40136719	-74.37744141	-125.50781250	+3532	+14.55029297	+1.53808594	-0.37792969	-84.44091797	-84.68261719	+84.22119141	+3132	+13.75927734	-1.75341797	-3.00146484	+2.98828125	-65.39062500	-61.01806641	+2564
+1457971288.98040010	+14.47119141	-1.44140625	+0.00000000	+66.66503906	-74.35546875	-125.83740234	+3528	+14.54589844	+1.53369141	-0.39111328	-85.62744141	-84.57275391	+85.36376953	+3128	+13.75488281	-1.74902344	-3.00585938	+2.92236328	-65.45654297	-60.97412109	+2564
+1457971288.98460010	+14.46679688	-1.44140625	-0.01318359	+66.86279297	-74.31152344	-126.10107422	+3528	+14.54150391	+1.52490234	-0.40869141	-86.57226563	-84.48486328	+86.26464844	+3128	+13.75048828	-1.74462891	-3.01464844	+2.85644531	-65.47851563	-60.93017578	+2564
+1457971288.98869990	+14.46240234	-1.44580078	-0.03076172	+67.01660156	-74.26757813	-126.29882813	+3528	+14.53271484	+1.51611328	-0.42626953	-87.53906250	-84.37500000	+87.16552734	+3128	+13.74609375	-1.74023438	-3.02343750	+2.79052734	-65.50048828	-60.88623047	+2564
+1457971288.99289990	+14.45800781	-1.45019531	-0.05273438	+67.14843750	-74.24560547	-126.49658203	+3528	+14.52392578	+1.51171875	-0.44384766	-88.43994141	-84.28710938	+88.04443359	+3128	+13.74169922	-1.73583984	-3.02783203	+2.74658203	-65.54443359	-60.84228516	+2560
+1457971288.99710010	+14.45361328	-1.45458984	-0.07031250	+67.25830078	-74.22363281	-126.67236328	+3528	+14.51953125	+1.50732422	-0.46142578	-89.09912109	-84.22119141	+88.68164063	+3132	+13.73730469	-1.72705078	-3.03662109	+2.65869141	-65.56640625	-60.77636719	+2560
+1457971289.00120000	+14.45361328	-1.45898438	-0.09228516	+67.25830078	-74.17968750	-126.71630859	+3528	+14.51513672	+1.49853516	-0.48779297	-89.71435547	-84.15527344	+89.20898438	+3132	+13.73291016	-1.71826172	-3.04980469	+2.57080078	-65.56640625	-60.71044922	+2560
+1457971289.00959990	+14.45361328	-1.45019531	-0.13623047	+67.39013672	-74.09179688	-126.89208984	+3528	+14.50634766	+1.49853516	-0.52734375	-90.98876953	-84.06738281	+90.41748047	+3132	+13.72412109	-1.70507813	-3.07617188	+2.46093750	-65.56640625	-60.60058594	+2564
+1457971289.01370000	+14.45361328	-1.45019531	-0.15380859	+67.41210938	-74.04785156	-126.95800781	+3524	+14.50195313	+1.49853516	-0.54931641	-91.47216797	-84.02343750	+90.81298828	+3132	+13.72412109	-1.69628906	-3.08935547	+2.41699219	-65.54443359	-60.60058594	+2564
+1457971289.01790000	+14.45361328	-1.44140625	-0.17138672	+67.45605469	-74.00390625	-127.00195313	+3528	+14.49755859	+1.50732422	-0.57128906	-91.82373047	-84.00146484	+91.16455078	+3136	+13.71972656	-1.68750000	-3.10253906	+2.39501953	-65.52246094	-60.57861328	+2564
+1457971289.02210000	+14.45361328	-1.42822266	-0.18896484	+67.60986328	-73.93798828	-127.11181641	+3528	+14.49755859	+1.52050781	-0.58886719	-92.59277344	-84.00146484	+91.91162109	+3136	+13.71972656	-1.67871094	-3.12011719	+2.43896484	-65.47851563	-60.60058594	+2564
+1457971289.02620010	+14.45800781	-1.41943359	-0.20654297	+67.69775391	-73.89404297	-127.22167969	+3528	+14.49316406	+1.52490234	-0.60644531	-93.16406250	-84.00146484	+92.41699219	+3136	+13.71533203	-1.66552734	-3.13769531	+2.48291016	-65.43457031	-60.66650391	+2564
+1457971289.03040000	+14.46240234	-1.40185547	-0.21972656	+67.82958984	-73.82812500	-127.30957031	+3528	+14.49316406	+1.54248047	-0.62402344	-93.69140625	-84.00146484	+92.92236328	+3140	+13.71533203	-1.65673828	-3.15527344	+2.57080078	-65.36865234	-60.75439453	+2568
+1457971289.03870010	+14.47558594	-1.36230469	-0.24609375	+68.26904297	-73.69628906	-127.61718750	+3524	+14.49755859	+1.57763672	-0.65478516	-94.79003906	-84.04541016	+93.95507813	+3140	+13.71533203	-1.63037109	-3.19042969	+2.85644531	-65.28076172	-61.04003906	+2568
+1457971289.04290010	+14.48437500	-1.34033203	-0.25927734	+68.48876953	-73.58642578	-127.77099609	+3524	+14.50195313	+1.60400391	-0.67675781	-94.92187500	-84.08935547	+94.10888672	+3144	+13.71972656	-1.61718750	-3.20800781	+3.03222656	-65.19287109	-61.21582031	+2568
+1457971289.04710010	+14.49316406	-1.31396484	-0.27246094	+68.70849609	-73.47656250	-127.92480469	+3520	+14.50634766	+1.63037109	-0.68994141	-95.53710938	-84.13330078	+94.70214844	+3144	+13.72412109	-1.60400391	-3.22558594	+3.25195313	-65.12695313	-61.43554688	+2568
+1457971289.05119990	+14.50195313	-1.28759766	-0.28564453	+68.97216797	-73.36669922	-128.07861328	+3520	+14.51074219	+1.65673828	-0.70312500	-95.64697266	-84.19921875	+94.83398438	+3144	+13.72412109	-1.59082031	-3.25195313	+3.51562500	-65.01708984	-61.67724609	+2568
+1457971289.05950000	+14.51953125	-1.23046875	-0.32080078	+69.38964844	-73.10302734	-128.25439453	+3520	+14.51953125	+1.71826172	-0.73828125	-95.69091797	-84.37500000	+94.83398438	+3148	+13.72851563	-1.55126953	-3.29589844	+4.04296875	-64.81933594	-62.16064453	+2572
+1457971289.06370000	+14.52832031	-1.19970703	-0.33837891	+69.60937500	-72.97119141	-128.34228516	+3520	+14.52832031	+1.74902344	-0.76025391	-95.25146484	-84.48486328	+94.39453125	+3148	+13.73291016	-1.53369141	-3.32226563	+4.35058594	-64.70947266	-62.42431641	+2572
+1457971289.06789990	+14.54150391	-1.16455078	-0.36035156	+69.85107422	-72.81738281	-128.45214844	+3520	+14.53271484	+1.78417969	-0.78222656	-94.72412109	-84.59472656	+93.86718750	+3152	+13.73291016	-1.51171875	-3.34863281	+4.65820313	-64.59960938	-62.68798828	+2572
+1457971289.07200000	+14.55029297	-1.13378906	-0.39111328	+69.93896484	-72.64160156	-128.43017578	+3520	+14.54150391	+1.81494141	-0.80859375	-94.06494141	-84.72656250	+93.18603516	+3152	+13.73730469	-1.49414063	-3.37939453	+4.92187500	-64.48974609	-62.92968750	+2572
+1457971289.07620000	+14.55908203	-1.09863281	-0.42187500	+70.07080078	-72.42187500	-128.40820313	+3520	+14.54589844	+1.85449219	-0.83935547	-92.74658203	-84.88037109	+91.88964844	+3156	+13.74169922	-1.46777344	-3.41455078	+5.22949219	-64.33593750	-63.17138672	+2576
+1457971289.08040000	+14.56787109	-1.06787109	-0.45263672	+70.20263672	-72.24609375	-128.38623047	+3520	+14.55468750	+1.88964844	-0.87451172	-91.34033203	-85.03417969	+90.50537109	+3160	+13.74169922	-1.44140625	-3.44531250	+5.49316406	-64.20410156	-63.34716797	+2576
+1457971289.08450010	+14.57666016	-1.03710938	-0.49658203	+70.04882813	-72.02636719	-128.07861328	+3524	+14.55908203	+1.92041016	-0.91406250	-89.12109375	-85.18798828	+88.28613281	+3164	+13.74169922	-1.41503906	-3.48486328	+5.71289063	-64.05029297	-63.50097656	+2576
+1457971289.08870010	+14.58105469	-1.00195313	-0.54492188	+70.02685547	-71.80664063	-127.88085938	+3524	+14.55908203	+1.95556641	-0.95800781	-86.57226563	-85.36376953	+85.73730469	+3168	+13.74169922	-1.38867188	-3.52441406	+5.95458984	-63.87451172	-63.63281250	+2580
+1457971289.09290000	+14.58984375	-0.97119141	-0.58886719	+70.02685547	-71.60888672	-127.74902344	+3524	+14.56347656	+1.98632813	-1.00195313	-84.19921875	-85.49560547	+83.32031250	+3172	+13.73730469	-1.35791016	-3.56396484	+6.15234375	-63.72070313	-63.76464844	+2580
+1457971289.09699990	+14.59423828	-0.94042969	-0.64160156	+69.82910156	-71.38916016	-127.39746094	+3528	+14.56347656	+2.01269531	-1.05908203	-80.52978516	-85.62744141	+79.62890625	+3180	+13.73291016	-1.33154297	-3.60791016	+6.30615234	-63.54492188	-63.80859375	+2580
+1457971289.10120010	+14.59863281	-0.91406250	-0.70312500	+69.63134766	-71.16943359	-127.06787109	+3528	+14.56347656	+2.03906250	-1.11621094	-77.16796875	-85.73730469	+76.24511719	+3184	+13.73291016	-1.30078125	-3.65625000	+6.45996094	-63.36914063	-63.85253906	+2584
+1457971289.10540010	+14.60302734	-0.88330078	-0.75585938	+69.47753906	-70.94970703	-126.80419922	+3528	+14.56347656	+2.06982422	-1.16894531	-73.80615234	-85.82519531	+72.86132813	+3192	+13.73291016	-1.27001953	-3.70458984	+6.61376953	-63.21533203	-63.91845703	+2584
+1457971289.11369990	+14.61181641	-0.83056641	-0.87451172	+69.06005859	-70.53222656	-126.16699219	+3528	+14.56347656	+2.12695313	-1.29199219	-65.58837891	-85.95703125	+64.64355469	+3208	+13.72851563	-1.20849609	-3.80126953	+6.89941406	-62.88574219	-64.02832031	+2584
+1457971289.11789990	+14.61181641	-0.79980469	-0.93164063	+68.88427734	-70.33447266	-125.88134766	+3524	+14.55908203	+2.15771484	-1.35351563	-61.83105469	-86.00097656	+60.86425781	+3216	+13.72412109	-1.17773438	-3.84960938	+7.03125000	-62.70996094	-64.05029297	+2584
+1457971289.12200000	+14.61621094	-0.76464844	-0.98876953	+68.66455078	-70.13671875	-125.52978516	+3524	+14.55908203	+2.18408203	-1.42382813	-57.26074219	-85.97900391	+56.27197266	+3228	+13.71972656	-1.14257813	-3.90234375	+7.16308594	-62.51220703	-64.07226563	+2588
+1457971289.12620000	+14.61621094	-0.74267578	-1.04589844	+68.46679688	-69.96093750	-125.28808594	+3524	+14.55468750	+2.21044922	-1.48535156	-53.98681641	-85.95703125	+52.95410156	+3236	+13.71533203	-1.11621094	-3.95507813	+7.31689453	-62.35839844	-64.16015625	+2584
+1457971289.13030000	+14.62060547	-0.70751953	-1.10302734	+68.31298828	-69.76318359	-125.04638672	+3520	+14.55029297	+2.24121094	-1.54687500	-50.82275391	-85.95703125	+49.79003906	+3244	+13.71093750	-1.08105469	-4.00341797	+7.49267578	-62.22656250	-64.24804688	+2584
+1457971289.13450000	+14.62939453	-0.67236328	-1.15576172	+68.29101563	-69.60937500	-124.95849609	+3516	+14.55029297	+2.27197266	-1.60839844	-47.83447266	-85.93505859	+46.80175781	+3252	+13.71533203	-1.05029297	-4.05175781	+7.66845703	-62.09472656	-64.35791016	+2584
+1457971289.13870000	+14.63378906	-0.64599609	-1.20410156	+68.18115234	-69.43359375	-124.82666016	+3512	+14.55029297	+2.30273438	-1.66552734	-45.32958984	-85.93505859	+44.27490234	+3260	+13.71093750	-1.01953125	-4.09570313	+7.84423828	-61.98486328	-64.51171875	+2580
+1457971289.14280010	+14.64257813	-0.60644531	-1.25683594	+68.11523438	-69.27978516	-124.69482422	+3508	+14.55029297	+2.34228516	-1.72265625	-42.89062500	-85.91308594	+41.87988281	+3268	+13.71533203	-0.98876953	-4.14404297	+8.08593750	-61.85302734	-64.68750000	+2576
+1457971289.14700010	+14.64697266	-0.56250000	-1.29638672	+68.22509766	-69.12597656	-124.73876953	+3504	+14.55029297	+2.38623047	-1.77539063	-40.97900391	-85.91308594	+40.03417969	+3276	+13.71533203	-0.95361328	-4.19238281	+8.37158203	-61.74316406	-64.90722656	+2576
+1457971289.15120010	+14.65576172	-0.52734375	-1.34033203	+68.22509766	-68.97216797	-124.71679688	+3500	+14.55468750	+2.42578125	-1.82373047	-39.15527344	-85.93505859	+38.23242188	+3280	+13.71972656	-0.92285156	-4.23632813	+8.65722656	-61.63330078	-65.19287109	+2572
+1457971289.15529990	+14.66015625	-0.48339844	-1.38427734	+68.26904297	-68.81835938	-124.69482422	+3496	+14.55468750	+2.46972656	-1.87207031	-37.37548828	-85.93505859	+36.51855469	+3288	+13.71972656	-0.88330078	-4.28027344	+8.96484375	-61.52343750	-65.43457031	+2568
+1457971289.16370010	+14.68212891	-0.39550781	-1.45019531	+68.64257813	-68.57666016	-124.95849609	+3484	+14.55908203	+2.56201172	-1.95556641	-34.82666016	-86.00097656	+34.07958984	+3292	+13.72412109	-0.81298828	-4.35937500	+9.64599609	-61.36962891	-66.02783203	+2560
+1457971289.16779990	+14.69531250	-0.34277344	-1.48095703	+68.84033203	-68.44482422	-125.09033203	+3476	+14.56347656	+2.61035156	-1.99951172	-33.37646484	-86.02294922	+32.71728516	+3296	+13.73291016	-0.77783203	-4.40332031	+10.01953125	-61.30371094	-66.37939453	+2552
+1457971289.17199990	+14.70849609	-0.29443359	-1.51171875	+69.14794922	-68.33496094	-125.33203125	+3472	+14.57226563	+2.65869141	-2.03027344	-32.62939453	-86.11083984	+32.05810547	+3296	+13.74169922	-0.74267578	-4.43408203	+10.41503906	-61.28173828	-66.75292969	+2548
+1457971289.17619990	+14.71728516	-0.24169922	-1.54248047	+69.30175781	-68.20312500	-125.37597656	+3464	+14.57666016	+2.71582031	-2.06542969	-31.13525391	-86.15478516	+30.69580078	+3300	+13.74609375	-0.70312500	-4.47363281	+10.81054688	-61.19384766	-67.08251953	+2540
+1457971289.18030000	+14.73046875	-0.18896484	-1.57324219	+69.45556641	-68.09326172	-125.41992188	+3460	+14.58544922	+2.76855469	-2.10058594	-29.57519531	-86.17675781	+29.22363281	+3300	+13.75488281	-0.66357422	-4.51318359	+11.18408203	-61.12792969	-67.41210938	+2536
+1457971289.18450000	+14.74365234	-0.13623047	-1.60400391	+69.67529297	-67.96142578	-125.55175781	+3452	+14.58984375	+2.82128906	-2.13134766	-28.27880859	-86.24267578	+28.03710938	+3300	+13.75927734	-0.62402344	-4.54833984	+11.57958984	-61.06201172	-67.74169922	+2532
+1457971289.18870000	+14.75244141	-0.08349609	-1.63476563	+69.87304688	-67.85156250	-125.61767578	+3444	+14.58984375	+2.87402344	-2.16650391	-26.52099609	-86.26464844	+26.38916016	+3300	+13.76367188	-0.58447266	-4.58789063	+11.99707031	-60.99609375	-68.07128906	+2528
+1457971289.19280000	+14.76123047	-0.03515625	-1.66552734	+70.02685547	-67.71972656	-125.68359375	+3436	+14.59423828	+2.91796875	-2.20166016	-24.67529297	-86.28662109	+24.63134766	+3300	+13.76367188	-0.54492188	-4.62304688	+12.34863281	-60.93017578	-68.35693359	+2520
+1457971289.19700000	+14.77001953	+0.01318359	-1.69628906	+70.15869141	-67.60986328	-125.74951172	+3428	+14.60302734	+2.96630859	-2.23681641	-22.91748047	-86.30859375	+22.93945313	+3300	+13.77246094	-0.50537109	-4.65820313	+12.67822266	-60.88623047	-68.64257813	+2516
+1457971289.20120000	+14.77880859	+0.06591797	-1.73144531	+70.24658203	-67.47802734	-125.68359375	+3420	+14.60742188	+3.01904297	-2.28076172	-20.76416016	-86.28662109	+20.87402344	+3304	+13.77685547	-0.46582031	-4.69775391	+12.98583984	-60.82031250	-68.88427734	+2508
+1457971289.20530010	+14.78759766	+0.10986328	-1.77099609	+70.29052734	-67.34619141	-125.61767578	+3412	+14.61181641	+3.06298828	-2.32031250	-18.47900391	-86.28662109	+18.65478516	+3304	+13.78125000	-0.42626953	-4.73291016	+13.29345703	-60.73242188	-69.12597656	+2500
+1457971289.20950010	+14.79638672	+0.15820313	-1.81054688	+70.26855469	-67.21435547	-125.50781250	+3404	+14.61181641	+3.10693359	-2.35986328	-16.23779297	-86.24267578	+16.47949219	+3304	+13.78125000	-0.38671875	-4.77246094	+13.57910156	-60.66650391	-69.34570313	+2492
+1457971289.21779990	+14.80957031	+0.24169922	-1.89843750	+70.04882813	-66.92871094	-125.06835938	+3388	+14.61181641	+3.19482422	-2.44775391	-11.40380859	-86.11083984	+11.77734375	+3312	+13.78564453	-0.30322266	-4.85156250	+13.99658203	-60.46875000	-69.56542969	+2484
+1457971289.22199990	+14.81396484	+0.28125000	-1.94238281	+69.93896484	-66.79687500	-124.87060547	+3380	+14.61181641	+3.22998047	-2.50048828	-9.11865234	-86.00097656	+9.53613281	+3316	+13.78564453	-0.26367188	-4.89111328	+14.17236328	-60.38085938	-69.65332031	+2476
+1457971289.22610000	+14.81835938	+0.32519531	-1.98632813	+69.80712891	-66.66503906	-124.65087891	+3372	+14.60742188	+3.26953125	-2.54882813	-6.87744141	-85.86914063	+7.33886719	+3324	+13.78564453	-0.22412109	-4.93066406	+14.34814453	-60.29296875	-69.71923828	+2472
+1457971289.23029990	+14.81835938	+0.36035156	-2.03027344	+69.65332031	-66.51123047	-124.43115234	+3364	+14.60302734	+3.30468750	-2.60156250	-4.74609375	-85.73730469	+5.20751953	+3328	+13.78564453	-0.18896484	-4.97021484	+14.50195313	-60.18310547	-69.78515625	+2464
+1457971289.23449990	+14.82275391	+0.39550781	-2.07861328	+69.47753906	-66.37939453	-124.18945313	+3356	+14.60302734	+3.33544922	-2.64990234	-2.90039063	-85.62744141	+3.38378906	+3332	+13.78564453	-0.15380859	-5.00976563	+14.61181641	-60.11718750	-69.85107422	+2452
+1457971289.23860000	+14.82714844	+0.43066406	-2.12695313	+69.21386719	-66.22558594	-123.83789063	+3352	+14.59863281	+3.37060547	-2.70263672	-1.09863281	-85.47363281	+1.60400391	+3340	+13.78125000	-0.11425781	-5.04931641	+14.69970703	-60.02929688	-69.85107422	+2448
+1457971289.24280000	+14.83154297	+0.47021484	-2.17968750	+68.95019531	-66.09375000	-123.48632813	+3344	+14.59423828	+3.41015625	-2.75097656	+0.61523438	-85.31982422	-0.06591797	+3348	+13.78564453	-0.07470703	-5.08886719	+14.83154297	-59.91943359	-69.85107422	+2440
+1457971289.24700000	+14.83154297	+0.50537109	-2.22363281	+68.84033203	-65.96191406	-123.28857422	+3340	+14.58984375	+3.44531250	-2.79931641	+2.08740234	-85.20996094	-1.49414063	+3352	+13.78564453	-0.03515625	-5.11962891	+14.96337891	-59.87548828	-69.87304688	+2432
+1457971289.25110010	+14.83593750	+0.54492188	-2.26318359	+68.68652344	-65.83007813	-123.04687500	+3332	+14.58544922	+3.48046875	-2.84326172	+3.55957031	-85.05615234	-2.92236328	+3360	+13.78564453	+0.00439453	-5.15478516	+15.09521484	-59.78759766	-69.89501953	+2424
+1457971289.25530000	+14.83593750	+0.58447266	-2.30712891	+68.53271484	-65.69824219	-122.80517578	+3328	+14.58105469	+3.51562500	-2.89160156	+4.79003906	-84.90234375	-4.10888672	+3368	+13.78564453	+0.04833984	-5.18994141	+15.20507813	-59.69970703	-69.91699219	+2420
+1457971289.25950000	+14.84033203	+0.61962891	-2.33789063	+68.51074219	-65.61035156	-122.69531250	+3324	+14.58105469	+3.55517578	-2.92675781	+5.75683594	-84.81445313	-5.03173828	+3376	+13.78564453	+0.08789063	-5.22070313	+15.35888672	-59.63378906	-69.93896484	+2412
+1457971289.26360010	+14.84472656	+0.65917969	-2.37304688	+68.44482422	-65.50048828	-122.54150391	+3320	+14.58105469	+3.59033203	-2.96191406	+6.78955078	-84.72656250	-6.04248047	+3380	+13.78564453	+0.13183594	-5.24707031	+15.51269531	-59.58984375	-70.00488281	+2404
+1457971289.27200010	+14.85791016	+0.75146484	-2.42578125	+68.55468750	-65.32470703	-122.43164063	+3312	+14.58544922	+3.67822266	-3.01464844	+8.54736328	-84.63867188	-7.69042969	+3396	+13.79443359	+0.21533203	-5.29541016	+15.93017578	-59.52392578	-70.20263672	+2384
+1457971289.27609990	+14.86230469	+0.79541016	-2.44775391	+68.62060547	-65.25878906	-122.40966797	+3308	+14.58984375	+3.72656250	-3.03662109	+9.42626953	-84.59472656	-8.48144531	+3400	+13.80322266	+0.25488281	-5.31738281	+16.12792969	-59.47998047	-70.31250000	+2376
+1457971289.28029990	+14.87109375	+0.84814453	-2.47412109	+68.70849609	-65.19287109	-122.34375000	+3304	+14.58984375	+3.77490234	-3.06298828	+10.10742188	-84.52880859	-9.05273438	+3408	+13.80761719	+0.30322266	-5.33935547	+16.34765625	-59.43603516	-70.40039063	+2368
+1457971289.28440000	+14.87988281	+0.89648438	-2.47851563	+68.99414063	-65.14892578	-122.49755859	+3300	+14.59423828	+3.82763672	-3.07177734	+10.67871094	-84.57275391	-9.51416016	+3412	+13.81640625	+0.35156250	-5.35693359	+16.63330078	-59.41406250	-70.53222656	+2360
+1457971289.28860000	+14.88867188	+0.94921875	-2.48730469	+69.21386719	-65.12695313	-122.58544922	+3296	+14.60302734	+3.88037109	-3.08056641	+11.33789063	-84.59472656	-10.06347656	+3420	+13.82080078	+0.39550781	-5.37451172	+16.91894531	-59.39208984	-70.70800781	+2352
+1457971289.29279990	+14.89746094	+0.99755859	-2.49609375	+69.41162109	-65.08300781	-122.65136719	+3292	+14.60742188	+3.92871094	-3.08935547	+11.86523438	-84.59472656	-10.50292969	+3424	+13.82958984	+0.43945313	-5.39208984	+17.18261719	-59.37011719	-70.86181641	+2340
+1457971289.29690000	+14.90625000	+1.05029297	-2.49609375	+69.69726563	-65.08300781	-122.84912109	+3288	+14.61621094	+3.98144531	-3.08935547	+12.28271484	-84.63867188	-10.85449219	+3432	+13.83837891	+0.47900391	-5.40087891	+17.42431641	-59.37011719	-71.03759766	+2328
+1457971289.30110000	+14.91943359	+1.09863281	-2.50048828	+69.91699219	-65.08300781	-122.91503906	+3284	+14.62500000	+4.02978516	-3.09375000	+12.74414063	-84.66064453	-11.20605469	+3436	+13.85156250	+0.52294922	-5.41406250	+17.66601563	-59.34814453	-71.16943359	+2320
+1457971289.30530000	+14.92822266	+1.15136719	-2.50488281	+70.11474609	-65.06103516	-123.00292969	+3284	+14.63378906	+4.08251953	-3.09814453	+13.18359375	-84.68261719	-11.53564453	+3440	+13.86035156	+0.56689453	-5.42285156	+17.90771484	-59.32617188	-71.32324219	+2312
+1457971289.30940010	+14.93701172	+1.20410156	-2.50488281	+70.40039063	-65.06103516	-123.17871094	+3280	+14.63818359	+4.13525391	-3.09814453	+13.57910156	-84.72656250	-11.84326172	+3448	+13.86914063	+0.61083984	-5.43164063	+18.17138672	-59.32617188	-71.47705078	+2304
+1457971289.31360010	+14.95019531	+1.25683594	-2.50488281	+70.55419922	-65.03906250	-123.20068359	+3280	+14.64697266	+4.18798828	-3.09814453	+13.97460938	-84.72656250	-12.10693359	+3456	+13.87792969	+0.65478516	-5.44482422	+18.39111328	-59.28222656	-71.58691406	+2300
+1457971289.32189990	+14.96777344	+1.34472656	-2.51367188	+70.72998047	-64.99511719	-123.17871094	+3272	+14.65576172	+4.27587891	-3.10693359	+14.47998047	-84.68261719	-12.45849609	+3464	+13.89111328	+0.73388672	-5.46679688	+18.72070313	-59.15039063	-71.74072266	+2296
+1457971289.32610010	+14.97656250	+1.38867188	-2.51806641	+70.77392578	-64.97314453	-123.11279297	+3268	+14.66015625	+4.31542969	-3.11132813	+14.67773438	-84.63867188	-12.59033203	+3472	+13.89990234	+0.77343750	-5.47558594	+18.85253906	-59.08447266	-71.76269531	+2296
+1457971289.33030010	+14.98535156	+1.42382813	-2.52685547	+70.75195313	-64.92919922	-123.04687500	+3268	+14.66894531	+4.35058594	-3.11572266	+14.98535156	-84.59472656	-12.87597656	+3476	+13.90429688	+0.80859375	-5.48437500	+18.96240234	-59.01855469	-71.80664063	+2296
+1457971289.33439990	+14.99414063	+1.45898438	-2.53125000	+70.70800781	-64.90722656	-122.95898438	+3264	+14.67333984	+4.38134766	-3.12890625	+15.27099609	-84.50683594	-13.13964844	+3484	+13.90869141	+0.83935547	-5.49316406	+19.02832031	-58.97460938	-71.82861328	+2292
+1457971289.33859990	+14.99853516	+1.49414063	-2.54443359	+70.57617188	-64.84130859	-122.73925781	+3264	+14.67333984	+4.42089844	-3.14208984	+15.46875000	-84.37500000	-13.24951172	+3492	+13.91748047	+0.87451172	-5.50634766	+19.05029297	-58.90869141	-71.76269531	+2292
+1457971289.34279990	+15.00732422	+1.52490234	-2.55761719	+70.42236328	-64.77539063	-122.51953125	+3260	+14.67773438	+4.45166016	-3.15966797	+15.68847656	-84.26513672	-13.40332031	+3500	+13.92187500	+0.90966797	-5.51953125	+19.02832031	-58.82080078	-71.69677734	+2288
+1457971289.35110000	+15.01611328	+1.58642578	-2.59277344	+69.98291016	-64.62158203	-121.94824219	+3256	+14.67773438	+4.50439453	-3.19042969	+16.10595703	-83.97949219	-13.75488281	+3516	+13.92187500	+0.97558594	-5.54150391	+19.02832031	-58.60107422	-71.49902344	+2288
+1457971289.35529990	+15.01611328	+1.60839844	-2.61474609	+69.69726563	-64.55566406	-121.61865234	+3256	+14.67333984	+4.52636719	-3.20361328	+16.28173828	-83.82568359	-13.93066406	+3524	+13.91748047	+1.00634766	-5.55468750	+18.96240234	-58.49121094	-71.36718750	+2284
+1457971289.35940000	+15.02050781	+1.63037109	-2.63232422	+69.41162109	-64.48974609	-121.31103516	+3256	+14.67333984	+4.54394531	-3.22558594	+16.43554688	-83.64990234	-14.08447266	+3536	+13.91748047	+1.03271484	-5.56787109	+18.87451172	-58.38134766	-71.21337891	+2280
+1457971289.36360000	+15.02490234	+1.65673828	-2.64550781	+69.19189453	-64.44580078	-121.02539063	+3256	+14.67333984	+4.56152344	-3.24316406	+16.50146484	-83.49609375	-14.15039063	+3544	+13.92187500	+1.06347656	-5.57666016	+18.78662109	-58.33740234	-71.08154297	+2272
+1457971289.36770010	+15.02929688	+1.67871094	-2.66308594	+68.97216797	-64.37988281	-120.76171875	+3256	+14.67333984	+4.58789063	-3.26074219	+16.54541016	-83.34228516	-14.15039063	+3560	+13.92187500	+1.08984375	-5.58105469	+18.72070313	-58.27148438	-70.94970703	+2264
+1457971289.37190010	+15.02929688	+1.70068359	-2.67187500	+68.79638672	-64.33593750	-120.54199219	+3256	+14.66894531	+4.61425781	-3.27392578	+16.56738281	-83.23242188	-14.12841797	+3572	+13.92187500	+1.12060547	-5.58544922	+18.67675781	-58.20556641	-70.83984375	+2256
+1457971289.37610010	+15.03369141	+1.72265625	-2.68505859	+68.59863281	-64.29199219	-120.30029297	+3256	+14.66894531	+4.64062500	-3.28271484	+16.61132813	-83.12255859	-14.12841797	+3584	+13.92626953	+1.15136719	-5.59423828	+18.63281250	-58.13964844	-70.70800781	+2248
+1457971289.38019990	+15.03808594	+1.74902344	-2.69824219	+68.37890625	-64.24804688	-119.99267578	+3256	+14.66455078	+4.66259766	-3.29589844	+16.52343750	-82.99072266	-13.99658203	+3596	+13.93066406	+1.18212891	-5.59863281	+18.56689453	-58.07373047	-70.55419922	+2240
+1457971289.38860010	+15.04687500	+1.80175781	-2.71142578	+68.15917969	-64.20410156	-119.64111328	+3256	+14.66455078	+4.71093750	-3.29589844	+16.30371094	-82.88085938	-13.68896484	+3620	+13.93066406	+1.24365234	-5.59863281	+18.52294922	-58.00781250	-70.31250000	+2224
+1457971289.39270000	+15.04687500	+1.82812500	-2.71142578	+68.09326172	-64.22607422	-119.48730469	+3256	+14.66455078	+4.74169922	-3.29150391	+16.01806641	-82.83691406	-13.33740234	+3636	+13.93505859	+1.27441406	-5.59423828	+18.52294922	-57.98583984	-70.22460938	+2216
+1457971289.39689990	+15.05126953	+1.85888672	-2.70263672	+68.11523438	-64.27001953	-119.42138672	+3260	+14.66455078	+4.77246094	-3.28271484	+15.60058594	-82.85888672	-12.83203125	+3652	+13.93945313	+1.30517578	-5.58984375	+18.52294922	-58.00781250	-70.15869141	+2212
+1457971289.40109990	+15.05566406	+1.88525391	-2.69384766	+68.18115234	-64.31396484	-119.37744141	+3264	+14.66894531	+4.80322266	-3.26513672	+15.20507813	-82.90283203	-12.37060547	+3668	+13.94824219	+1.32714844	-5.58105469	+18.54492188	-58.02978516	-70.13671875	+2208
+1457971289.40520000	+15.06445313	+1.92041016	-2.68505859	+68.24707031	-64.35791016	-119.35546875	+3268	+14.67333984	+4.83837891	-3.25195313	+14.72167969	-82.92480469	-11.77734375	+3684	+13.95703125	+1.35791016	-5.57226563	+18.56689453	-58.07373047	-70.09277344	+2204
+1457971289.40940000	+15.07324219	+1.95117188	-2.66748047	+68.42285156	-64.42382813	-119.42138672	+3276	+14.67773438	+4.87353516	-3.22558594	+14.17236328	-83.01269531	-11.11816406	+3700	+13.96582031	+1.38867188	-5.55468750	+18.65478516	-58.11767578	-70.09277344	+2208
+1457971289.41360000	+15.08203125	+1.98193359	-2.65429688	+68.57666016	-64.48974609	-119.46533203	+3280	+14.68212891	+4.90429688	-3.20361328	+13.71093750	-83.10058594	-10.56884766	+3716	+13.97460938	+1.41943359	-5.54150391	+18.72070313	-58.16162109	-70.07080078	+2208
+1457971289.41770010	+15.08642578	+2.01708984	-2.63232422	+68.70849609	-64.57763672	-119.48730469	+3288	+14.68652344	+4.93505859	-3.17724609	+13.05175781	-83.18847656	-9.84375000	+3732	+13.98339844	+1.45019531	-5.52832031	+18.78662109	-58.18359375	-70.04882813	+2212
+1457971289.42190000	+15.09082031	+2.04785156	-2.61474609	+68.86230469	-64.66552734	-119.50927734	+3296	+14.69531250	+4.97021484	-3.14648438	+12.26074219	-83.27636719	-8.96484375	+3748	+13.98779297	+1.48095703	-5.51513672	+18.83056641	-58.22753906	-70.00488281	+2220
+1457971289.42610000	+15.09960938	+2.07861328	-2.59277344	+69.03808594	-64.77539063	-119.59716797	+3300	+14.69970703	+4.99658203	-3.11572266	+11.49169922	-83.36425781	-8.10791016	+3764	+13.99658203	+1.50732422	-5.49755859	+18.87451172	-58.27148438	-69.98291016	+2224
+1457971289.43440010	+15.11279297	+2.13574219	-2.54443359	+69.43359375	-64.99511719	-119.79492188	+3316	+14.70849609	+5.05810547	-3.04980469	+9.62402344	-83.58398438	-6.06445313	+3792	+14.01416016	+1.56005859	-5.45800781	+18.94042969	-58.44726563	-69.96093750	+2244
+1457971289.43849990	+15.12158203	+2.16210938	-2.52246094	+69.58740234	-65.10498047	-119.86083984	+3324	+14.71289063	+5.08447266	-3.01904297	+8.78906250	-83.67187500	-5.14160156	+3804	+14.02294922	+1.58642578	-5.44042969	+18.96240234	-58.51318359	-69.89501953	+2256
+1457971289.44269990	+15.12597656	+2.18847656	-2.49609375	+69.76318359	-65.21484375	-119.94873047	+3328	+14.72167969	+5.11083984	-2.98828125	+7.86621094	-83.75976563	-4.17480469	+3812	+14.03173828	+1.60839844	-5.42285156	+18.98437500	-58.57910156	-69.82910156	+2268
+1457971289.44689990	+15.13037109	+2.21044922	-2.47851563	+69.87304688	-65.30273438	-119.97070313	+3336	+14.72167969	+5.13281250	-2.96191406	+7.00927734	-83.82568359	-3.27392578	+3820	+14.03613281	+1.63476563	-5.40527344	+18.96240234	-58.62304688	-69.76318359	+2280
+1457971289.45100000	+15.13476563	+2.23242188	-2.46093750	+69.96093750	-65.39062500	-119.99267578	+3340	+14.72607422	+5.15039063	-2.93554688	+6.19628906	-83.89160156	-2.39501953	+3832	+14.04052734	+1.65673828	-5.39648438	+18.94042969	-58.66699219	-69.65332031	+2292
+1457971289.45520000	+15.13916016	+2.25000000	-2.43896484	+70.02685547	-65.50048828	-120.01464844	+3340	+14.72607422	+5.16796875	-2.90917969	+5.31738281	-83.95751953	-1.47216797	+3840	+14.04492188	+1.67871094	-5.37890625	+18.89648438	-58.68896484	-69.52148438	+2300
+1457971289.45939990	+15.13916016	+2.26318359	-2.42578125	+70.00488281	-65.58837891	-119.92675781	+3344	+14.72167969	+5.18554688	-2.88720703	+4.48242188	-83.97949219	-0.61523438	+3844	+14.04492188	+1.69628906	-5.37011719	+18.78662109	-58.71093750	-69.34570313	+2312
+1457971289.46350000	+15.13916016	+2.27636719	-2.41699219	+69.96093750	-65.67626953	-119.86083984	+3348	+14.72167969	+5.19873047	-2.86523438	+3.71337891	-84.02343750	+0.17578125	+3852	+14.04492188	+1.71386719	-5.35693359	+18.67675781	-58.75488281	-69.16992188	+2320
+1457971289.46770000	+15.13916016	+2.28515625	-2.40820313	+69.89501953	-65.76416016	-119.75097656	+3348	+14.71728516	+5.20751953	-2.84765625	+2.96630859	-84.04541016	+0.92285156	+3860	+14.04492188	+1.73144531	-5.34814453	+18.56689453	-58.79882813	-68.99414063	+2332
+1457971289.47190000	+15.13916016	+2.29394531	-2.39941406	+69.82910156	-65.83007813	-119.64111328	+3352	+14.71289063	+5.22070313	-2.83447266	+2.39501953	-84.04541016	+1.51611328	+3864	+14.04492188	+1.74902344	-5.33496094	+18.43505859	-58.82080078	-68.79638672	+2336
+1457971289.48020010	+15.13916016	+2.30712891	-2.39062500	+69.65332031	-65.96191406	-119.42138672	+3352	+14.69970703	+5.23388672	-2.81250000	+1.47216797	-84.04541016	+2.46093750	+3876	+14.04492188	+1.77978516	-5.32177734	+18.14941406	-58.86474609	-68.37890625	+2344
+1457971289.48440000	+15.13476563	+2.31591797	-2.39062500	+69.49951172	-66.02783203	-119.24560547	+3352	+14.69531250	+5.23828125	-2.80371094	+1.07666016	-84.02343750	+2.83447266	+3884	+14.04052734	+1.79736328	-5.32177734	+17.99560547	-58.84277344	-68.13720703	+2348
+1457971289.48850010	+15.13037109	+2.32031250	-2.38623047	+69.36767578	-66.07177734	-119.09179688	+3352	+14.68652344	+5.24267578	-2.79492188	+0.74707031	-84.02343750	+3.16406250	+3892	+14.03613281	+1.81054688	-5.31738281	+17.86376953	-58.84277344	-67.93945313	+2348
+1457971289.49270010	+15.12597656	+2.32031250	-2.38623047	+69.21386719	-66.11572266	-118.91601563	+3352	+14.67773438	+5.24707031	-2.78613281	+0.41748047	-84.00146484	+3.49365234	+3900	+14.03173828	+1.82373047	-5.30859375	+17.70996094	-58.86474609	-67.71972656	+2348
+1457971289.49690010	+15.12597656	+2.32470703	-2.38623047	+69.08203125	-66.15966797	-118.76220703	+3352	+14.66894531	+5.25146484	-2.78173828	+0.08789063	-84.00146484	+3.82324219	+3908	+14.02734375	+1.84130859	-5.30419922	+17.57812500	-58.86474609	-67.50000000	+2348
+1457971289.50099990	+15.12158203	+2.32910156	-2.38623047	+68.95019531	-66.20361328	-118.63037109	+3356	+14.66455078	+5.25585938	-2.77294922	-0.15380859	-84.00146484	+4.06494141	+3920	+14.02294922	+1.85449219	-5.29980469	+17.44628906	-58.88671875	-67.30224609	+2348
+1457971289.50519990	+15.11718750	+2.33349609	-2.38623047	+68.86230469	-66.26953125	-118.49853516	+3356	+14.65576172	+5.26025391	-2.76855469	-0.41748047	-83.97949219	+4.32861328	+3928	+14.02294922	+1.86767578	-5.29101563	+17.31445313	-58.90869141	-67.12646484	+2344
+1457971289.50939990	+15.11279297	+2.34228516	-2.38183594	+68.79638672	-66.31347656	-118.38867188	+3360	+14.64697266	+5.26904297	-2.75976563	-0.70312500	-83.97949219	+4.61425781	+3940	+14.01855469	+1.88085938	-5.28662109	+17.20458984	-58.93066406	-66.95068359	+2340
+1457971289.51350000	+15.11279297	+2.34667969	-2.37744141	+68.75244141	-66.35742188	-118.32275391	+3364	+14.64257813	+5.27343750	-2.75097656	-0.96679688	-83.97949219	+4.87792969	+3952	+14.01416016	+1.89843750	-5.27783203	+17.11669922	-58.95263672	-66.79687500	+2340
+1457971289.51770000	+15.10839844	+2.35546875	-2.36865234	+68.73046875	-66.40136719	-118.25683594	+3364	+14.63818359	+5.27783203	-2.74218750	-1.25244141	-83.97949219	+5.16357422	+3964	+14.01416016	+1.91162109	-5.26904297	+17.02880859	-58.97460938	-66.64306641	+2336
+1457971289.52600000	+15.10400391	+2.37304688	-2.35107422	+68.75244141	-66.53320313	-118.19091797	+3372	+14.62500000	+5.29541016	-2.71582031	-2.10937500	-84.04541016	+6.04248047	+3992	+14.00976563	+1.94677734	-5.24707031	+16.94091797	-59.01855469	-66.40136719	+2332
+1457971289.53020000	+15.09960938	+2.38183594	-2.33789063	+68.79638672	-66.59912109	-118.19091797	+3380	+14.62500000	+5.30859375	-2.69384766	-2.63671875	-84.08935547	+6.59179688	+4004	+14.00976563	+1.95996094	-5.23388672	+16.91894531	-59.08447266	-66.31347656	+2332
+1457971289.53430010	+15.09960938	+2.39501953	-2.32031250	+68.88427734	-66.66503906	-118.23486328	+3384	+14.62060547	+5.31738281	-2.67626953	-3.31787109	-84.15527344	+7.29492188	+4020	+14.00976563	+1.97753906	-5.21630859	+16.91894531	-59.12841797	-66.26953125	+2332
+1457971289.53850010	+15.09960938	+2.40820313	-2.29833984	+69.03808594	-66.77490234	-118.30078125	+3392	+14.62060547	+5.33496094	-2.64990234	-4.08691406	-84.19921875	+8.10791016	+4032	+14.00976563	+1.99072266	-5.19873047	+16.91894531	-59.19433594	-66.22558594	+2332
+1457971289.54270010	+15.09521484	+2.42578125	-2.27636719	+69.19189453	-66.86279297	-118.38867188	+3400	+14.62060547	+5.34814453	-2.62353516	-4.92187500	-84.26513672	+8.98681641	+4048	+14.01416016	+2.00830078	-5.17675781	+16.91894531	-59.28222656	-66.18164063	+2336
+1457971289.54679990	+15.09521484	+2.43896484	-2.25439453	+69.36767578	-66.95068359	-118.49853516	+3408	+14.62060547	+5.36572266	-2.59716797	-5.84472656	-84.33105469	+9.95361328	+4060	+14.01416016	+2.02148438	-5.15917969	+16.96289063	-59.34814453	-66.15966797	+2340
+1457971289.55100010	+15.09521484	+2.46093750	-2.22363281	+69.60937500	-67.08251953	-118.63037109	+3416	+14.62060547	+5.38330078	-2.55761719	-7.07519531	-84.41894531	+11.22802734	+4072	+14.01855469	+2.03906250	-5.13281250	+17.00683594	-59.41406250	-66.15966797	+2344
+1457971289.55929990	+15.09521484	+2.49169922	-2.16210938	+70.00488281	-67.30224609	-118.87207031	+3432	+14.62500000	+5.41845703	-2.48730469	-9.62402344	-84.55078125	+13.86474609	+4092	+14.01855469	+2.06542969	-5.08886719	+17.07275391	-59.54589844	-66.13769531	+2360
+1457971289.56349990	+15.09521484	+2.51367188	-2.12695313	+70.22460938	-67.43408203	-118.98193359	+3440	+14.62500000	+5.44042969	-2.44335938	-11.20605469	-84.61669922	+15.51269531	+4100	+14.02294922	+2.07861328	-5.06689453	+17.07275391	-59.63378906	-66.11572266	+2368
+1457971289.56769990	+15.09082031	+2.53125000	-2.09619141	+70.40039063	-67.54394531	-119.09179688	+3448	+14.62939453	+5.45800781	-2.40820313	-12.63427734	-84.66064453	+17.00683594	+4108	+14.02294922	+2.09179688	-5.04052734	+17.07275391	-59.69970703	-66.09375000	+2380
+1457971289.57180000	+15.09082031	+2.54443359	-2.07421875	+70.51025391	-67.65380859	-119.13574219	+3452	+14.62939453	+5.46679688	-2.37744141	-13.86474609	-84.68261719	+18.25927734	+4108	+14.02734375	+2.10058594	-5.01855469	+17.05078125	-59.76562500	-66.04980469	+2388
+1457971289.57600000	+15.09082031	+2.55761719	-2.05224609	+70.57617188	-67.74169922	-119.11376953	+3456	+14.62939453	+5.47998047	-2.35107422	-14.98535156	-84.66064453	+19.44580078	+4112	+14.02734375	+2.11376953	-5.00097656	+17.00683594	-59.80957031	-65.98388672	+2396
+1457971289.58020000	+15.09082031	+2.56640625	-2.03466797	+70.55419922	-67.82958984	-119.02587891	+3460	+14.62939453	+5.48876953	-2.32910156	-15.93017578	-84.66064453	+20.41259766	+4108	+14.02734375	+2.12255859	-4.98779297	+16.94091797	-59.83154297	-65.87402344	+2404
+1457971289.58430000	+15.09082031	+2.57080078	-2.02587891	+70.42236328	-67.87353516	-118.85009766	+3460	+14.62500000	+5.49755859	-2.31152344	-16.56738281	-84.59472656	+21.09375000	+4104	+14.02294922	+2.13134766	-4.97460938	+16.85302734	-59.83154297	-65.74218750	+2412
+1457971289.58850000	+15.08642578	+2.57519531	-2.02148438	+70.26855469	-67.91748047	-118.67431641	+3456	+14.62060547	+5.50195313	-2.29833984	-17.09472656	-84.55078125	+21.62109375	+4104	+14.02294922	+2.13574219	-4.96582031	+16.74316406	-59.83154297	-65.58837891	+2420
+1457971289.59260010	+15.08203125	+2.57958984	-2.01708984	+70.07080078	-67.96142578	-118.43261719	+3456	+14.61621094	+5.50195313	-2.28955078	-17.57812500	-84.50683594	+22.10449219	+4100	+14.01416016	+2.14453125	-4.95703125	+16.61132813	-59.80957031	-65.41259766	+2424
+1457971289.60100010	+15.07763672	+2.57958984	-2.02148438	+69.54345703	-68.02734375	-117.83935547	+3452	+14.60742188	+5.49755859	-2.28076172	-18.01757813	-84.35302734	+22.50000000	+4088	+14.00537109	+2.15332031	-4.94384766	+16.25976563	-59.76562500	-64.99511719	+2432
+1457971289.60509990	+15.07324219	+2.57519531	-2.02587891	+69.21386719	-68.04931641	-117.53173828	+3452	+14.60302734	+5.49316406	-2.28076172	-18.06152344	-84.26513672	+22.54394531	+4084	+14.00097656	+2.15771484	-4.93945313	+16.08398438	-59.72167969	-64.77539063	+2432
+1457971289.60929990	+15.07324219	+2.57080078	-2.03027344	+68.90625000	-68.04931641	-117.20214844	+3452	+14.59863281	+5.48876953	-2.28515625	-18.03955078	-84.17724609	+22.47802734	+4084	+13.99658203	+2.16210938	-4.93945313	+15.90820313	-59.67773438	-64.55566406	+2432
+1457971289.61350010	+15.06884766	+2.56640625	-2.03466797	+68.59863281	-68.04931641	-116.91650391	+3452	+14.59423828	+5.48437500	-2.28515625	-17.99560547	-84.08935547	+22.41210938	+4080	+13.99218750	+2.16650391	-4.93945313	+15.73242188	-59.61181641	-64.35791016	+2428
+1457971289.61760000	+15.06445313	+2.56201172	-2.04345703	+68.29101563	-68.04931641	-116.58691406	+3452	+14.58544922	+5.47998047	-2.28955078	-17.92968750	-84.00146484	+22.32421875	+4080	+13.98339844	+2.17089844	-4.93945313	+15.55664063	-59.54589844	-64.11621094	+2424
+1457971289.62179990	+15.06005859	+2.55761719	-2.04785156	+67.96142578	-68.04931641	-116.27929688	+3452	+14.58105469	+5.47119141	-2.28955078	-17.90771484	-83.93554688	+22.25830078	+4076	+13.97900391	+2.17529297	-4.93945313	+15.35888672	-59.47998047	-63.89648438	+2420
+1457971289.62599990	+15.06005859	+2.55322266	-2.05224609	+67.67578125	-68.07128906	-115.99365234	+3452	+14.57666016	+5.46679688	-2.28955078	-17.92968750	-83.86962891	+22.23632813	+4076	+13.97021484	+2.17968750	-4.93945313	+15.18310547	-59.41406250	-63.67675781	+2416
+1457971289.63010000	+15.05566406	+2.54882813	-2.05224609	+67.39013672	-68.07128906	-115.72998047	+3448	+14.57666016	+5.45800781	-2.28955078	-17.95166016	-83.80371094	+22.23632813	+4076	+13.96582031	+2.18408203	-4.93505859	+15.02929688	-59.34814453	-63.47900391	+2412
+1457971289.63430000	+15.05566406	+2.54443359	-2.05224609	+67.17041016	-68.09326172	-115.51025391	+3448	+14.57226563	+5.45361328	-2.28955078	-18.06152344	-83.73779297	+22.30224609	+4080	+13.95703125	+2.18847656	-4.93066406	+14.87548828	-59.32617188	-63.30322266	+2404
+1457971289.64260010	+15.05126953	+2.54003906	-2.04785156	+66.75292969	-68.15917969	-115.13671875	+3448	+14.56787109	+5.44042969	-2.28076172	-18.25927734	-83.62792969	+22.43408203	+4080	+13.95263672	+2.19287109	-4.92187500	+14.63378906	-59.26025391	-63.01757813	+2388
+1457971289.64680000	+15.05126953	+2.54003906	-2.03906250	+66.64306641	-68.18115234	-115.02685547	+3448	+14.56787109	+5.44042969	-2.27636719	-18.47900391	-83.58398438	+22.63183594	+4084	+13.95263672	+2.19726563	-4.91308594	+14.56787109	-59.23828125	-62.92968750	+2380
+1457971289.65100000	+15.05126953	+2.53564453	-2.02587891	+66.55517578	-68.22509766	-114.93896484	+3452	+14.56787109	+5.44042969	-2.26318359	-18.78662109	-83.56201172	+22.93945313	+4084	+13.95263672	+2.20166016	-4.90429688	+14.50195313	-59.23828125	-62.88574219	+2376
+1457971289.65510010	+15.05126953	+2.54003906	-2.01269531	+66.51123047	-68.26904297	-114.89501953	+3452	+14.56787109	+5.43603516	-2.25439453	-19.18212891	-83.54003906	+23.33496094	+4088	+13.95263672	+2.20605469	-4.89550781	+14.47998047	-59.23828125	-62.84179688	+2368
+1457971289.65930010	+15.05126953	+2.54003906	-1.99511719	+66.48925781	-68.33496094	-114.89501953	+3456	+14.56787109	+5.44042969	-2.23681641	-19.66552734	-83.51806641	+23.79638672	+4092	+13.95263672	+2.21044922	-4.88232422	+14.45800781	-59.26025391	-62.79785156	+2364
+1457971289.66350010	+15.05126953	+2.54443359	-1.97314453	+66.51123047	-68.42285156	-114.89501953	+3456	+14.56787109	+5.44042969	-2.21923828	-20.30273438	-83.51806641	+24.45556641	+4096	+13.95263672	+2.21044922	-4.86914063	+14.43603516	-59.28222656	-62.79785156	+2364
+1457971289.66759990	+15.05566406	+2.54882813	-1.94677734	+66.57714844	-68.48876953	-114.96093750	+3460	+14.56787109	+5.44482422	-2.19726563	-20.96191406	-83.49609375	+25.11474609	+4100	+13.95263672	+2.21484375	-4.85156250	+14.45800781	-59.32617188	-62.81982422	+2364
+1457971289.67179990	+15.06005859	+2.55322266	-1.92480469	+66.68701172	-68.57666016	-115.04882813	+3464	+14.57226563	+5.44921875	-2.17089844	-21.66503906	-83.49609375	+25.83984375	+4104	+13.95703125	+2.21923828	-4.83837891	+14.47998047	-59.37011719	-62.86376953	+2364
+1457971289.68010000	+15.06445313	+2.57080078	-1.87646484	+66.90673828	-68.70849609	-115.20263672	+3472	+14.57666016	+5.47119141	-2.11816406	-23.35693359	-83.49609375	+27.55371094	+4112	+13.96582031	+2.22363281	-4.80761719	+14.54589844	-59.43603516	-62.95166016	+2368
+1457971289.68429990	+15.06445313	+2.57958984	-1.85449219	+66.97265625	-68.75244141	-115.24658203	+3476	+14.58105469	+5.47998047	-2.09179688	-24.10400391	-83.49609375	+28.32275391	+4116	+13.96582031	+2.22802734	-4.79443359	+14.56787109	-59.45800781	-62.97363281	+2372
+1457971289.68840000	+15.06884766	+2.58837891	-1.83691406	+67.03857422	-68.79638672	-115.26855469	+3476	+14.58105469	+5.48876953	-2.06542969	-24.87304688	-83.47412109	+29.11376953	+4120	+13.97021484	+2.22802734	-4.78125000	+14.61181641	-59.45800781	-63.01757813	+2376
+1457971289.69260000	+15.06884766	+2.59277344	-1.81494141	+67.08251953	-68.84033203	-115.29052734	+3480	+14.58544922	+5.49755859	-2.03906250	-25.53222656	-83.47412109	+29.79492188	+4120	+13.97021484	+2.23242188	-4.77246094	+14.63378906	-59.45800781	-63.06152344	+2384
+1457971289.69680000	+15.07324219	+2.59716797	-1.80175781	+67.06054688	-68.86230469	-115.22460938	+3480	+14.58984375	+5.50634766	-2.01708984	-25.99365234	-83.43017578	+30.23437500	+4120	+13.97021484	+2.23242188	-4.75927734	+14.63378906	-59.45800781	-63.08349609	+2388
+1457971289.70090010	+15.07324219	+2.60595703	-1.79296875	+66.99462891	-68.86230469	-115.11474609	+3480	+14.58984375	+5.51513672	-2.00390625	-26.23535156	-83.38623047	+30.47607422	+4120	+13.97021484	+2.23681641	-4.75048828	+14.61181641	-59.43603516	-63.08349609	+2396
+1457971289.70510010	+15.07324219	+2.61035156	-1.78417969	+66.86279297	-68.84033203	-114.93896484	+3480	+14.59423828	+5.51953125	-1.99072266	-26.32324219	-83.32031250	+30.56396484	+4120	+13.97021484	+2.23681641	-4.74169922	+14.56787109	-59.39208984	-63.06152344	+2404
+1457971289.70930000	+15.07324219	+2.61035156	-1.78417969	+66.68701172	-68.79638672	-114.74121094	+3480	+14.59423828	+5.51953125	-1.98193359	-26.19140625	-83.23242188	+30.43212891	+4116	+13.97021484	+2.23681641	-4.73730469	+14.52392578	-59.34814453	-63.01757813	+2408
+1457971289.71339990	+15.07763672	+2.61474609	-1.78417969	+66.46728516	-68.75244141	-114.49951172	+3480	+14.59423828	+5.52392578	-1.98193359	-25.83984375	-83.16650391	+30.05859375	+4116	+13.97021484	+2.23681641	-4.73291016	+14.45800781	-59.26025391	-62.95166016	+2412
+1457971289.71760010	+15.07763672	+2.61474609	-1.78857422	+66.20361328	-68.70849609	-114.21386719	+3480	+14.58984375	+5.52392578	-1.98193359	-25.31250000	-83.05664063	+29.53125000	+4112	+13.96582031	+2.24121094	-4.73291016	+14.39208984	-59.17236328	-62.88574219	+2416
+1457971289.72589990	+15.07324219	+2.60595703	-1.80175781	+65.50048828	-68.55468750	-113.48876953	+3480	+14.58984375	+5.51953125	-1.99072266	-23.97216797	-82.81494141	+28.16894531	+4108	+13.95703125	+2.23681641	-4.73730469	+14.19433594	-58.93066406	-62.66601563	+2424
+1457971289.73009990	+15.07324219	+2.60156250	-1.81494141	+65.12695313	-68.46679688	-113.11523438	+3484	+14.58984375	+5.51074219	-1.99951172	-23.20312500	-82.68310547	+27.37792969	+4112	+13.95263672	+2.23681641	-4.73730469	+14.08447266	-58.82080078	-62.55615234	+2424
+1457971289.73429990	+15.07324219	+2.59716797	-1.82373047	+64.73144531	-68.35693359	-112.74169922	+3488	+14.58544922	+5.50634766	-2.00830078	-22.34619141	-82.52929688	+26.52099609	+4112	+13.94824219	+2.23681641	-4.74169922	+13.95263672	-58.68896484	-62.42431641	+2424
+1457971289.73840000	+15.07324219	+2.59277344	-1.83691406	+64.35791016	-68.26904297	-112.39013672	+3492	+14.58544922	+5.49755859	-2.02148438	-21.46728516	-82.37548828	+25.64208984	+4116	+13.94384766	+2.23681641	-4.74169922	+13.82080078	-58.57910156	-62.29248047	+2424
+1457971289.74260000	+15.07324219	+2.58837891	-1.85009766	+63.98437500	-68.18115234	-112.01660156	+3492	+14.58105469	+5.49316406	-2.03466797	-20.52246094	-82.19970703	+24.71923828	+4120	+13.93945313	+2.23681641	-4.74609375	+13.71093750	-58.46923828	-62.16064453	+2420
+1457971289.74670000	+15.07324219	+2.57958984	-1.85888672	+63.61083984	-68.07128906	-111.68701172	+3496	+14.58105469	+5.48437500	-2.04785156	-19.64355469	-82.04589844	+23.86230469	+4124	+13.93505859	+2.23681641	-4.75048828	+13.60107422	-58.33740234	-62.02880859	+2416
+1457971289.75090000	+15.07324219	+2.57519531	-1.86767578	+63.28125000	-68.00537109	-111.40136719	+3500	+14.57666016	+5.47998047	-2.06103516	-18.72070313	-81.87011719	+22.93945313	+4132	+13.93066406	+2.23681641	-4.75048828	+13.51318359	-58.24951172	-61.94091797	+2412
+1457971289.75510000	+15.07324219	+2.56640625	-1.87646484	+62.97363281	-67.91748047	-111.15966797	+3500	+14.57666016	+5.47119141	-2.06982422	-17.81982422	-81.67236328	+22.08251953	+4136	+13.92626953	+2.23681641	-4.75488281	+13.44726563	-58.13964844	-61.85302734	+2404
+1457971289.76340010	+15.07324219	+2.56201172	-1.88964844	+62.44628906	-67.78564453	-110.72021484	+3504	+14.57226563	+5.46240234	-2.08740234	-16.19384766	-81.29882813	+20.50048828	+4148	+13.92187500	+2.23681641	-4.75488281	+13.31542969	-57.98583984	-61.72119141	+2392
+1457971289.76760010	+15.07324219	+2.55761719	-1.89404297	+62.22656250	-67.74169922	-110.56640625	+3504	+14.57226563	+5.46240234	-2.09179688	-15.44677734	-81.12304688	+19.84130859	+4152	+13.92187500	+2.23681641	-4.75488281	+13.29345703	-57.94189453	-61.67724609	+2384
+1457971289.77169990	+15.07324219	+2.55761719	-1.89404297	+62.07275391	-67.69775391	-110.45654297	+3504	+14.57226563	+5.46240234	-2.09179688	-14.80957031	-80.99121094	+19.29199219	+4156	+13.92187500	+2.23681641	-4.75048828	+13.27148438	-57.91992188	-61.67724609	+2376
+1457971289.77589990	+15.07324219	+2.55761719	-1.88964844	+61.98486328	-67.69775391	-110.43457031	+3500	+14.57226563	+5.46679688	-2.08740234	-14.04052734	-80.85937500	+18.63281250	+4160	+13.92187500	+2.24121094	-4.75048828	+13.29345703	-57.91992188	-61.67724609	+2372
+1457971289.78010010	+15.07324219	+2.55761719	-1.88085938	+61.91894531	-67.69775391	-110.41259766	+3500	+14.57666016	+5.47558594	-2.08300781	-13.24951172	-80.72753906	+17.97363281	+4164	+13.92187500	+2.24121094	-4.74609375	+13.29345703	-57.89794922	-61.69921875	+2368
+1457971289.78420000	+15.07324219	+2.56201172	-1.87207031	+61.87500000	-67.69775391	-110.41259766	+3500	+14.57666016	+5.48876953	-2.06982422	-12.56835938	-80.66162109	+17.44628906	+4168	+13.92187500	+2.24121094	-4.74169922	+13.33740234	-57.89794922	-61.74316406	+2360
+1457971289.78839990	+15.07324219	+2.56640625	-1.86328125	+61.85302734	-67.71972656	-110.43457031	+3500	+14.58105469	+5.50195313	-2.05224609	-11.71142578	-80.57373047	+16.76513672	+4176	+13.92626953	+2.24121094	-4.73730469	+13.38134766	-57.89794922	-61.78710938	+2356
+1457971289.79259990	+15.07324219	+2.57080078	-1.85449219	+61.83105469	-67.76367188	-110.43457031	+3500	+14.58544922	+5.51513672	-2.03027344	-10.83251953	-80.52978516	+16.10595703	+4184	+13.92626953	+2.24560547	-4.73291016	+13.44726563	-57.91992188	-61.85302734	+2356
+1457971289.79670000	+15.07324219	+2.57519531	-1.84130859	+61.80908203	-67.80761719	-110.45654297	+3504	+14.58544922	+5.52392578	-2.01269531	-9.84375000	-80.48583984	+15.29296875	+4188	+13.92626953	+2.24560547	-4.72851563	+13.49121094	-57.91992188	-61.94091797	+2356
+1457971289.80090000	+15.07324219	+2.58398438	-1.83251953	+61.78710938	-67.87353516	-110.45654297	+3504	+14.58984375	+5.54150391	-1.99511719	-8.39355469	-80.41992188	+14.12841797	+4192	+13.92626953	+2.24560547	-4.72412109	+13.53515625	-57.94189453	-62.00683594	+2356
+1457971289.80920000	+15.07324219	+2.59716797	-1.80615234	+61.67724609	-68.00537109	-110.36865234	+3504	+14.59863281	+5.56787109	-1.95996094	-5.38330078	-80.37597656	+11.57958984	+4192	+13.93066406	+2.24560547	-4.71533203	+13.64501953	-57.98583984	-62.16064453	+2356
+1457971289.81340000	+15.07324219	+2.60156250	-1.79296875	+61.56738281	-68.11523438	-110.23681641	+3504	+14.60302734	+5.58544922	-1.94238281	-3.22998047	-80.31005859	+9.75585938	+4192	+13.93066406	+2.25000000	-4.71093750	+13.68896484	-58.00781250	-62.22656250	+2360
+1457971289.81760000	+15.07324219	+2.61035156	-1.77978516	+61.34765625	-68.20312500	-110.03906250	+3504	+14.60302734	+5.59423828	-1.92480469	-1.20849609	-80.26611328	+7.97607422	+4192	+13.93505859	+2.25000000	-4.71093750	+13.75488281	-58.02978516	-62.29248047	+2364
+1457971289.82170010	+15.06884766	+2.61035156	-1.77099609	+61.04003906	-68.31298828	-109.70947266	+3504	+14.60742188	+5.59423828	-1.92041016	+1.05468750	-80.17822266	+5.97656250	+4188	+13.93505859	+2.25000000	-4.70654297	+13.79882813	-58.02978516	-62.35839844	+2368
+1457971289.82590010	+15.06884766	+2.61474609	-1.76220703	+60.53466797	-68.44482422	-109.20410156	+3500	+14.60742188	+5.59863281	-1.91601563	+3.64746094	-80.04638672	+3.66943359	+4184	+13.93505859	+2.25000000	-4.70654297	+13.82080078	-58.05175781	-62.40234375	+2368
+1457971289.82999990	+15.06884766	+2.61474609	-1.76220703	+59.89746094	-68.57666016	-108.56689453	+3496	+14.60742188	+5.59863281	-1.91162109	+5.97656250	-79.93652344	+1.53808594	+4176	+13.93505859	+2.24560547	-4.70654297	+13.86474609	-58.05175781	-62.44628906	+2372
+1457971289.83419990	+15.06884766	+2.61035156	-1.75781250	+59.15039063	-68.70849609	-107.84179688	+3492	+14.60742188	+5.59423828	-1.92041016	+8.52539063	-79.76074219	-0.76904297	+4172	+13.93505859	+2.24560547	-4.70654297	+13.86474609	-58.05175781	-62.49023438	+2380
+1457971289.83839990	+15.06884766	+2.60595703	-1.76220703	+57.89794922	-68.90625000	-106.61132813	+3492	+14.60742188	+5.59423828	-1.93359375	+11.09619141	-79.51904297	-3.12011719	+4172	+13.93066406	+2.24560547	-4.70654297	+13.86474609	-58.05175781	-62.51220703	+2384
+1457971289.84250000	+15.06884766	+2.59277344	-1.77539063	+56.53564453	-69.03808594	-105.29296875	+3492	+14.60302734	+5.58984375	-1.95117188	+13.60107422	-79.27734375	-5.42724609	+4168	+13.93066406	+2.24560547	-4.71093750	+13.86474609	-58.05175781	-62.51220703	+2388
+1457971289.84670000	+15.06884766	+2.57519531	-1.78417969	+55.08544922	-69.19189453	-103.88671875	+3488	+14.59863281	+5.58984375	-1.96875000	+16.10595703	-78.99169922	-7.71240234	+4168	+13.93066406	+2.24121094	-4.71093750	+13.84277344	-58.05175781	-62.51220703	+2392
+1457971289.85089990	+15.06884766	+2.54882813	-1.80615234	+52.69042969	-69.36767578	-101.62353516	+3492	+14.59423828	+5.58105469	-1.98193359	+18.43505859	-78.72802734	-9.88769531	+4168	+13.93066406	+2.24121094	-4.71533203	+13.82080078	-58.02978516	-62.49023438	+2392
+1457971289.85920000	+15.06884766	+2.50927734	-1.84570313	+48.58154297	-69.58740234	-97.71240234	+3496	+14.58544922	+5.56787109	-2.02587891	+22.78564453	-78.09082031	-13.90869141	+4172	+13.92626953	+2.24121094	-4.72412109	+13.77685547	-58.00781250	-62.42431641	+2400
+1457971289.86340000	+15.06884766	+2.47851563	-1.87646484	+45.81298828	-69.69726563	-95.11962891	+3504	+14.57666016	+5.55468750	-2.05224609	+24.74121094	-77.73925781	-15.77636719	+4176	+13.92187500	+2.24121094	-4.72412109	+13.73291016	-57.98583984	-62.40234375	+2400
+1457971289.86750010	+15.06884766	+2.45654297	-1.89843750	+43.52783203	-69.74121094	-92.98828125	+3504	+14.57226563	+5.55468750	-2.07421875	+26.71875000	-77.38769531	-17.60009766	+4180	+13.92187500	+2.23681641	-4.72851563	+13.71093750	-57.98583984	-62.38037109	+2404
+1457971289.87170000	+15.07324219	+2.43017578	-1.92041016	+41.26464844	-69.80712891	-90.90087891	+3508	+14.56347656	+5.55908203	-2.10058594	+28.54248047	-77.01416016	-19.27001953	+4184	+13.91748047	+2.23681641	-4.73291016	+13.66699219	-57.98583984	-62.33642578	+2404
+1457971289.87590000	+15.07324219	+2.40820313	-1.94238281	+38.97949219	-69.78515625	-88.74755859	+3508	+14.55908203	+5.55468750	-2.12695313	+30.27832031	-76.61865234	-20.89599609	+4188	+13.91308594	+2.23681641	-4.73730469	+13.57910156	-57.96386719	-62.24853516	+2404
+1457971289.88420010	+15.06884766	+2.36865234	-1.99072266	+34.49707031	-69.69726563	-84.50683594	+3512	+14.54589844	+5.56347656	-2.17529297	+33.44238281	-75.84960938	-23.75244141	+4196	+13.90429688	+2.22802734	-4.75488281	+13.40332031	-57.91992188	-62.05078125	+2408
+1457971289.89249990	+15.06445313	+2.32910156	-2.02587891	+30.25634766	-69.54345703	-80.50781250	+3512	+14.53271484	+5.56787109	-2.20605469	+36.32080078	-75.14648438	-26.45507813	+4204	+13.88232422	+2.21044922	-4.80761719	+12.85400391	-57.76611328	-61.47949219	+2412
+1457971289.89669990	+15.06884766	+2.31591797	-2.04345703	+28.30078125	-69.43359375	-78.68408203	+3512	+14.52832031	+5.57226563	-2.22363281	+37.59521484	-74.79492188	-27.59765625	+4208	+13.86914063	+2.20166016	-4.82519531	+12.61230469	-57.72216797	-61.23779297	+2412
+1457971289.90089990	+15.06884766	+2.30712891	-2.06542969	+26.43310547	-69.30175781	-76.83837891	+3512	+14.52392578	+5.58105469	-2.24121094	+38.80371094	-74.44335938	-28.69628906	+4212	+13.85156250	+2.18408203	-4.86474609	+12.21679688	-57.61230469	-60.82031250	+2416
+1457971289.90500000	+15.07324219	+2.28955078	-2.08300781	+24.69726563	-69.14794922	-75.19042969	+3508	+14.52392578	+5.59423828	-2.25878906	+39.99023438	-74.09179688	-29.75097656	+4216	+13.84277344	+2.17089844	-4.89550781	+11.93115234	-57.54638672	-60.53466797	+2416
+1457971289.90920000	+15.07324219	+2.27636719	-2.09619141	+23.18115234	-68.97216797	-73.76220703	+3504	+14.51953125	+5.60742188	-2.27636719	+41.06689453	-73.74023438	-30.69580078	+4216	+13.83398438	+2.15771484	-4.91748047	+11.77734375	-57.48046875	-60.35888672	+2412
+1457971289.91330000	+15.07324219	+2.26757813	-2.11816406	+21.75292969	-68.77441406	-72.31201172	+3504	+14.51953125	+5.61181641	-2.28955078	+42.07763672	-73.45458984	-31.61865234	+4216	+13.82958984	+2.14892578	-4.93945313	+11.64550781	-57.39257813	-60.22705078	+2412
+1457971289.92170000	+15.07763672	+2.25000000	-2.15332031	+19.29199219	-68.29101563	-69.87304688	+3496	+14.51513672	+5.62939453	-2.32470703	+43.79150391	-72.79541016	-33.17871094	+4212	+13.81640625	+2.12695313	-4.98339844	+11.53564453	-57.19482422	-60.07324219	+2412
+1457971289.92580010	+15.08203125	+2.24121094	-2.17529297	+18.21533203	-68.04931641	-68.75244141	+3492	+14.51074219	+5.63378906	-2.33789063	+44.51660156	-72.55371094	-33.83789063	+4212	+13.81640625	+2.11816406	-5.00097656	+11.49169922	-57.08496094	-60.02929688	+2416
+1457971289.93000010	+15.08642578	+2.22802734	-2.19287109	+17.24853516	-67.80761719	-67.78564453	+3488	+14.51074219	+5.63818359	-2.35107422	+45.26367188	-72.29003906	-34.49707031	+4208	+13.81201172	+2.10937500	-5.02294922	+11.46972656	-56.97509766	-60.00732422	+2420
+1457971289.93420000	+15.09082031	+2.21484375	-2.21923828	+16.45751953	-67.52197266	-67.01660156	+3484	+14.51074219	+5.64257813	-2.38183594	+45.76904297	-71.96044922	-34.93652344	+4204	+13.80761719	+2.09619141	-5.04492188	+11.44775391	-56.84326172	-59.98535156	+2424
+1457971289.93829990	+15.09521484	+2.21044922	-2.25000000	+15.73242188	-67.19238281	-66.20361328	+3484	+14.51074219	+5.65136719	-2.40820313	+46.20849609	-71.71875000	-35.31005859	+4200	+13.80322266	+2.08300781	-5.06689453	+11.44775391	-56.71142578	-59.96337891	+2428
+1457971289.94250010	+15.10400391	+2.19287109	-2.28076172	+15.11718750	-66.86279297	-65.56640625	+3480	+14.51074219	+5.64697266	-2.43457031	+46.64794922	-71.45507813	-35.70556641	+4196	+13.79882813	+2.06982422	-5.09326172	+11.44775391	-56.53564453	-59.94140625	+2432
+1457971289.95079990	+15.10839844	+2.17089844	-2.35986328	+14.19433594	-66.07177734	-64.53369141	+3476	+14.50195313	+5.64257813	-2.51367188	+47.13134766	-70.83984375	-36.07910156	+4188	+13.78564453	+2.04345703	-5.15478516	+11.49169922	-56.07421875	-59.91943359	+2444
+1457971289.95499990	+15.10839844	+2.15332031	-2.40380859	+13.79882813	-65.67626953	-64.11621094	+3476	+14.49755859	+5.63378906	-2.55322266	+47.30712891	-70.55419922	-36.23291016	+4184	+13.77246094	+2.02587891	-5.18994141	+11.49169922	-55.81054688	-59.89746094	+2452
+1457971289.95919990	+15.11279297	+2.13134766	-2.45654297	+13.49121094	-65.19287109	-63.78662109	+3480	+14.49316406	+5.62500000	-2.60595703	+47.32910156	-70.18066406	-36.23291016	+4184	+13.75927734	+2.00830078	-5.22949219	+11.46972656	-55.52490234	-59.85351563	+2456
+1457971289.96750000	+15.11718750	+2.09619141	-2.55322266	+13.07373047	-64.37988281	-63.32519531	+3480	+14.48437500	+5.59863281	-2.71142578	+47.26318359	-69.56542969	-36.14501953	+4184	+13.72851563	+1.95996094	-5.32177734	+11.42578125	-54.79980469	-59.76562500	+2468
+1457971289.97580000	+15.11718750	+2.06103516	-2.68066406	+12.91992188	-63.41308594	-63.08349609	+3484	+14.47119141	+5.56787109	-2.84326172	+46.95556641	-68.81835938	-35.81542969	+4188	+13.68896484	+1.90722656	-5.43603516	+11.40380859	-53.96484375	-59.72167969	+2476
+1457971289.98000000	+15.11718750	+2.03906250	-2.74658203	+12.89794922	-62.88574219	-63.01757813	+3488	+14.46240234	+5.55029297	-2.91796875	+46.73583984	-68.42285156	-35.57373047	+4188	+13.66699219	+1.87646484	-5.49316406	+11.40380859	-53.50341797	-59.69970703	+2476
+1457971289.98830010	+15.11279297	+1.99951172	-2.88720703	+12.98583984	-61.80908203	-63.01757813	+3492	+14.44482422	+5.50195313	-3.08056641	+46.14257813	-67.50000000	-34.98046875	+4196	+13.61865234	+1.81054688	-5.62500000	+11.40380859	-52.49267578	-59.69970703	+2476
+1457971289.99250010	+15.10839844	+1.97314453	-2.96191406	+13.07373047	-61.28173828	-63.08349609	+3496	+14.43603516	+5.47558594	-3.16845703	+45.81298828	-67.03857422	-34.67285156	+4200	+13.59228516	+1.77978516	-5.68652344	+11.42578125	-51.98730469	-59.74365234	+2472
+1457971289.99659990	+15.10839844	+1.95117188	-3.03662109	+13.22753906	-60.71044922	-63.19335938	+3500	+14.42724609	+5.44482422	-3.25634766	+45.46142578	-66.55517578	-34.32128906	+4204	+13.56591797	+1.74462891	-5.74365234	+11.46972656	-51.52587891	-59.78759766	+2464
+1457971290.00079990	+15.10400391	+1.92919922	-3.11572266	+13.42529297	-60.11718750	-63.30322266	+3504	+14.41845703	+5.41406250	-3.36181641	+45.06591797	-65.96191406	-33.90380859	+4212	+13.53955078	+1.70947266	-5.81396484	+11.53564453	-50.95458984	-59.87548828	+2460
+1457971290.00500010	+15.10400391	+1.90722656	-3.19921875	+13.64501953	-59.52392578	-63.47900391	+3504	+14.40527344	+5.38769531	-3.46289063	+44.67041016	-65.41259766	-33.50830078	+4216	+13.51757813	+1.66992188	-5.87988281	+11.60156250	-50.44921875	-59.98535156	+2448
+1457971290.00910000	+15.10400391	+1.88525391	-3.27832031	+13.95263672	-58.95263672	-63.69873047	+3504	+14.39648438	+5.35693359	-3.55517578	+44.29687500	-64.88525391	-33.15673828	+4220	+13.49560547	+1.63476563	-5.94140625	+11.73339844	-49.92187500	-60.13916016	+2440
+1457971290.01329990	+15.09960938	+1.86328125	-3.36621094	+14.32617188	-58.29345703	-63.94042969	+3504	+14.38769531	+5.32617188	-3.66064453	+43.90136719	-64.29199219	-32.76123047	+4220	+13.46923828	+1.59521484	-6.01171875	+11.88720703	-49.30664063	-60.31494141	+2432
+1457971290.02160000	+15.09521484	+1.82373047	-3.52880859	+15.09521484	-57.06298828	-64.46777344	+3500	+14.37890625	+5.26904297	-3.84960938	+43.17626953	-63.19335938	-32.03613281	+4216	+13.41650391	+1.51171875	-6.13916016	+12.19482422	-48.16406250	-60.71044922	+2412
+1457971290.02580000	+15.09521484	+1.80175781	-3.62109375	+15.62255859	-56.38183594	-64.81933594	+3500	+14.37451172	+5.23828125	-3.94189453	+42.82470703	-62.66601563	-31.70654297	+4212	+13.39013672	+1.46777344	-6.20947266	+12.37060547	-47.52685547	-60.95214844	+2404
+1457971290.03000000	+15.09521484	+1.77978516	-3.70019531	+16.10595703	-55.76660156	-65.14892578	+3496	+14.37011719	+5.20751953	-4.02978516	+42.51708984	-62.16064453	-31.39892578	+4204	+13.36376953	+1.41943359	-6.27099609	+12.54638672	-46.93359375	-61.23779297	+2400
+1457971290.03410010	+15.09521484	+1.75781250	-3.77490234	+16.58935547	-55.17333984	-65.52246094	+3488	+14.37011719	+5.18115234	-4.11328125	+42.23144531	-61.65527344	-31.11328125	+4192	+13.34179688	+1.37109375	-6.33691406	+12.76611328	-46.31835938	-61.54541016	+2392
+1457971290.03830000	+15.09960938	+1.73583984	-3.86279297	+17.16064453	-54.47021484	-65.87402344	+3480	+14.36572266	+5.15478516	-4.20117188	+41.92382813	-61.12792969	-30.80566406	+4184	+13.31542969	+1.32714844	-6.40283203	+12.96386719	-45.68115234	-61.80908203	+2388
+1457971290.04250000	+15.09960938	+1.71386719	-3.94628906	+17.66601563	-53.83300781	-66.22558594	+3472	+14.36572266	+5.12402344	-4.29345703	+41.61621094	-60.57861328	-30.49804688	+4172	+13.28906250	+1.27441406	-6.46875000	+13.16162109	-45.02197266	-62.09472656	+2384
+1457971290.04660010	+15.09960938	+1.69189453	-4.02978516	+18.21533203	-53.17382813	-66.57714844	+3460	+14.36572266	+5.09326172	-4.38134766	+41.30859375	-60.02929688	-30.21240234	+4156	+13.26269531	+1.22167969	-6.53466797	+13.35937500	-44.34082031	-62.40234375	+2384
+1457971290.05500010	+15.09082031	+1.63916016	-4.19677734	+19.20410156	-51.78955078	-67.25830078	+3444	+14.36132813	+5.02294922	-4.55712891	+40.69335938	-58.93066406	-29.64111328	+4124	+13.19677734	+1.11181641	-6.67089844	+13.73291016	-42.89062500	-62.95166016	+2384
+1457971290.05909990	+15.09082031	+1.60839844	-4.28906250	+19.66552734	-51.06445313	-67.56591797	+3436	+14.35693359	+4.98339844	-4.65380859	+40.34179688	-58.31542969	-29.33349609	+4112	+13.16162109	+1.05468750	-6.73681641	+13.88671875	-42.16552734	-63.21533203	+2384
+1457971290.06329990	+15.08203125	+1.57763672	-4.38134766	+20.10498047	-50.33935547	-67.85156250	+3428	+14.34814453	+4.93945313	-4.76367188	+39.99023438	-57.61230469	-28.98193359	+4100	+13.13085938	+0.99755859	-6.81152344	+14.01855469	-41.41845703	-63.43505859	+2388
+1457971290.06740000	+15.07763672	+1.53808594	-4.47363281	+20.52246094	-49.57031250	-68.13720703	+3424	+14.33935547	+4.89111328	-4.86914063	+39.63867188	-56.95312500	-28.67431641	+4084	+13.09130859	+0.92724609	-6.88183594	+14.10644531	-40.64941406	-63.69873047	+2392
+1457971290.07160000	+15.07324219	+1.49414063	-4.57470703	+20.91796875	-48.77929688	-68.42285156	+3416	+14.33056641	+4.83837891	-4.97900391	+39.24316406	-56.25000000	-28.36669922	+4072	+13.05615234	+0.85693359	-6.95654297	+14.19433594	-39.85839844	-63.96240234	+2396
+1457971290.07579990	+15.06005859	+1.45458984	-4.68457031	+21.29150391	-47.92236328	-68.64257813	+3412	+14.31298828	+4.78125000	-5.11083984	+38.82568359	-55.41503906	-27.97119141	+4064	+13.01660156	+0.79541016	-7.03564453	+14.28222656	-39.02343750	-64.13818359	+2396
+1457971290.07990000	+15.05126953	+1.40185547	-4.79443359	+21.62109375	-47.04345703	-68.86230469	+3408	+14.29980469	+4.71533203	-5.23828125	+38.38623047	-54.60205078	-27.64160156	+4052	+12.97265625	+0.72070313	-7.11035156	+14.32617188	-38.16650391	-64.31396484	+2396
+1457971290.08410000	+15.03369141	+1.34912109	-4.91308594	+21.90673828	-46.09863281	-69.06005859	+3404	+14.27783203	+4.64941406	-5.37011719	+37.94677734	-53.74511719	-27.29003906	+4044	+12.92871094	+0.64599609	-7.18945313	+14.34814453	-37.30957031	-64.48974609	+2400
+1457971290.09240010	+14.99853516	+1.23486328	-5.15478516	+22.47802734	-44.23095703	-69.43359375	+3400	+14.22949219	+4.48681641	-5.66455078	+37.02392578	-51.89941406	-26.58691406	+4032	+12.83203125	+0.48779297	-7.34765625	+14.34814453	-35.55175781	-64.79736328	+2400
+1457971290.09660010	+14.98095703	+1.17333984	-5.27783203	+22.74169922	-43.28613281	-69.60937500	+3400	+14.19873047	+4.39892578	-5.81396484	+36.56250000	-50.97656250	-26.27929688	+4024	+12.78369141	+0.39990234	-7.43115234	+14.30419922	-34.67285156	-64.97314453	+2396
+1457971290.10080000	+14.95898438	+1.11181641	-5.39648438	+23.00537109	-42.36328125	-69.76318359	+3396	+14.17236328	+4.31542969	-5.96337891	+36.12304688	-50.05371094	-25.94970703	+4020	+12.73535156	+0.31640625	-7.51025391	+14.26025391	-33.77197266	-65.10498047	+2392
+1457971290.10489990	+14.94140625	+1.04150391	-5.51953125	+23.31298828	-41.41845703	-69.98291016	+3392	+14.14160156	+4.22314453	-6.10839844	+35.68359375	-49.15283203	-25.68603516	+4012	+12.68701172	+0.22412109	-7.59375000	+14.21630859	-32.89306641	-65.30273438	+2384
+1457971290.10910010	+14.91503906	+0.97558594	-5.65136719	+23.62060547	-40.38574219	-70.18066406	+3388	+14.10644531	+4.13085938	-6.25781250	+35.28808594	-48.22998047	-25.40039063	+4004	+12.63867188	+0.13183594	-7.67285156	+14.19433594	-31.97021484	-65.47851563	+2376
+1457971290.11330010	+14.88867188	+0.90966797	-5.77880859	+23.97216797	-39.44091797	-70.35644531	+3380	+14.07128906	+4.04296875	-6.39843750	+34.89257813	-47.39501953	-25.13671875	+3992	+12.58593750	+0.04394531	-7.75195313	+14.19433594	-31.06933594	-65.63232422	+2360
+1457971290.11739990	+14.86230469	+0.83935547	-5.90185547	+24.30175781	-38.49609375	-70.55419922	+3372	+14.03613281	+3.93750000	-6.53466797	+34.49707031	-46.56005859	-24.91699219	+3980	+12.53320313	-0.05712891	-7.83105469	+14.15039063	-30.16845703	-65.85205078	+2352
+1457971290.12579990	+14.80078125	+0.69873047	-6.13476563	+25.11474609	-36.67236328	-71.01562500	+3352	+13.96582031	+3.73095703	-6.80712891	+33.70605469	-44.93408203	-24.52148438	+3956	+12.43212891	-0.25048828	-7.97607422	+14.15039063	-28.43261719	-66.24755859	+2324
+1457971290.12990000	+14.77441406	+0.63281250	-6.24462891	+25.59814453	-35.81542969	-71.30126953	+3336	+13.93066406	+3.62988281	-6.93017578	+33.35449219	-44.23095703	-24.36767578	+3940	+12.37939453	-0.36035156	-8.04638672	+14.15039063	-27.57568359	-66.51123047	+2312
+1457971290.13410000	+14.74365234	+0.56250000	-6.35449219	+26.12548828	-34.93652344	-71.56494141	+3320	+13.89550781	+3.52441406	-7.04882813	+33.02490234	-43.54980469	-24.21386719	+3920	+12.33105469	-0.46582031	-8.11669922	+14.19433594	-26.71875000	-66.79687500	+2300
+1457971290.13820000	+14.71728516	+0.50097656	-6.45996094	+26.69677734	-34.12353516	-71.82861328	+3304	+13.86035156	+3.42773438	-7.15869141	+32.71728516	-42.93457031	-24.08203125	+3900	+12.28271484	-0.57128906	-8.17822266	+14.26025391	-25.92773438	-67.08251953	+2288
+1457971290.14240000	+14.68652344	+0.43066406	-6.56103516	+27.24609375	-33.28857422	-72.13623047	+3284	+13.82958984	+3.32226563	-7.26416016	+32.40966797	-42.36328125	-23.95019531	+3876	+12.23437500	-0.68554688	-8.24414063	+14.30419922	-25.11474609	-67.39013672	+2276
+1457971290.15070010	+14.61181641	+0.29443359	-6.75000000	+28.47656250	-31.68457031	-72.70751953	+3240	+13.75927734	+3.12451172	-7.44873047	+31.86035156	-41.33056641	-23.75244141	+3820	+12.13330078	-0.89648438	-8.36279297	+14.56787109	-23.51074219	-68.00537109	+2248
+1457971290.15490010	+14.57666016	+0.22412109	-6.83789063	+29.06982422	-30.93750000	-72.99316406	+3220	+13.72851563	+3.01464844	-7.53222656	+31.57470703	-40.89111328	-23.66455078	+3792	+12.07617188	-1.01953125	-8.41552734	+14.63378906	-22.71972656	-68.31298828	+2240
+1457971290.15910010	+14.54150391	+0.15380859	-6.92138672	+29.66308594	-30.19042969	-73.25683594	+3196	+13.69335938	+2.90917969	-7.61132813	+31.31103516	-40.42968750	-23.59863281	+3764	+12.02783203	-1.13378906	-8.47265625	+14.76562500	-21.95068359	-68.66455078	+2232
+1457971290.16319990	+14.50195313	+0.08349609	-7.00048828	+30.27832031	-29.48730469	-73.52050781	+3172	+13.66259766	+2.80810547	-7.68603516	+31.04736328	-40.05615234	-23.51074219	+3732	+11.97509766	-1.24804688	-8.52099609	+14.87548828	-21.22558594	-68.95019531	+2220
+1457971290.16739990	+14.46679688	+0.00000000	-7.07958984	+30.82763672	-28.74023438	-73.76220703	+3152	+13.62744141	+2.69824219	-7.75634766	+30.80566406	-39.66064453	-23.46679688	+3696	+11.91796875	-1.37548828	-8.56933594	+14.96337891	-20.45654297	-69.27978516	+2212
+1457971290.17160010	+14.42285156	-0.08349609	-7.15869141	+31.33300781	-27.99316406	-74.00390625	+3128	+13.59228516	+2.59277344	-7.82226563	+30.58593750	-39.28710938	-23.42285156	+3664	+11.86962891	-1.49853516	-8.61328125	+15.07324219	-19.73144531	-69.63134766	+2208
+1457971290.17569990	+14.37890625	-0.16259766	-7.23779297	+31.83837891	-27.24609375	-74.15771484	+3104	+13.55712891	+2.49609375	-7.89257813	+30.41015625	-38.89160156	-23.31298828	+3628	+11.81250000	-1.61718750	-8.66162109	+15.18310547	-19.00634766	-69.89501953	+2204
+1457971290.18409990	+14.28662109	-0.35156250	-7.40039063	+32.60742188	-25.77392578	-74.35546875	+3064	+13.47802734	+2.25000000	-8.02441406	+29.88281250	-38.03466797	-23.20312500	+3564	+11.69824219	-1.87646484	-8.74951172	+15.29296875	-17.51220703	-70.40039063	+2200
+1457971290.18820000	+14.23828125	-0.44384766	-7.47070313	+32.93701172	-25.07080078	-74.42138672	+3044	+13.43408203	+2.13574219	-8.09033203	+29.66308594	-37.61718750	-23.11523438	+3528	+11.63671875	-1.99951172	-8.78906250	+15.33691406	-16.80908203	-70.57617188	+2196
+1457971290.19240000	+14.18554688	-0.55371094	-7.54541016	+33.15673828	-24.34570313	-74.48730469	+3028	+13.39013672	+2.00390625	-8.15185547	+29.37744141	-37.17773438	-23.07128906	+3496	+11.57080078	-2.13574219	-8.82421875	+15.31494141	-16.08398438	-70.75195313	+2200
+1457971290.20070000	+14.08886719	-0.78662109	-7.69482422	+33.44238281	-22.93945313	-74.48730469	+3000	+13.28906250	+1.75341797	-8.28808594	+28.93798828	-36.18896484	-22.89550781	+3432	+11.45214844	-2.40820313	-8.89453125	+15.22705078	-14.74365234	-71.10351563	+2200
+1457971290.20910000	+13.98339844	-1.03710938	-7.84423828	+33.50830078	-21.55517578	-74.35546875	+2976	+13.18359375	+1.46337891	-8.42431641	+28.38867188	-35.09033203	-22.78564453	+3372	+11.32910156	-2.68945313	-8.95605469	+15.02929688	-13.44726563	-71.36718750	+2204
+1457971290.21320010	+13.92626953	-1.16455078	-7.91455078	+33.50830078	-20.87402344	-74.24560547	+2964	+13.12207031	+1.32714844	-8.49462891	+28.12500000	-34.49707031	-22.65380859	+3340	+11.26757813	-2.82128906	-8.98681641	+14.94140625	-12.81005859	-71.41113281	+2204
+1457971290.22149990	+13.81640625	-1.43701172	-8.05078125	+33.28857422	-19.59960938	-74.00390625	+2940	+12.99462891	+1.01953125	-8.63085938	+27.53173828	-33.26660156	-22.47802734	+3280	+11.13574219	-3.10693359	-9.03076172	+14.61181641	-11.60156250	-71.54296875	+2200
+1457971290.22989990	+13.70654297	-1.71826172	-8.16064453	+33.04687500	-18.45703125	-73.82812500	+2908	+12.87158203	+0.71630859	-8.74511719	+26.96044922	-32.14599609	-22.28027344	+3216	+11.00830078	-3.38818359	-9.06152344	+14.30419922	-10.50292969	-71.65283203	+2188
+1457971290.23400000	+13.64941406	-1.86328125	-8.20898438	+32.89306641	-17.88574219	-73.74023438	+2892	+12.80566406	+0.56250000	-8.79785156	+26.67480469	-31.57470703	-22.21435547	+3180	+10.95117188	-3.53320313	-9.07470703	+14.17236328	-9.99755859	-71.74072266	+2176
+1457971290.24239990	+13.53955078	-2.14013672	-8.30126953	+32.65136719	-16.87500000	-73.54248047	+2852	+12.67822266	+0.26367188	-8.89013672	+26.12548828	-30.52001953	-21.99462891	+3108	+10.82373047	-3.81005859	-9.08789063	+13.88671875	-9.00878906	-71.80664063	+2152
+1457971290.25070000	+13.42529297	-2.40820313	-8.36279297	+32.47558594	-15.95214844	-73.38867188	+2804	+12.55078125	-0.02197266	-8.95166016	+25.64208984	-29.57519531	-21.77490234	+3024	+10.69628906	-4.08251953	-9.08349609	+13.66699219	-8.06396484	-71.89453125	+2120
+1457971290.25490000	+13.36376953	-2.54882813	-8.38916016	+32.36572266	-15.51269531	-73.34472656	+2784	+12.48925781	-0.16259766	-8.97802734	+25.37841797	-29.15771484	-21.66503906	+2984	+10.63476563	-4.22314453	-9.08349609	+13.57910156	-7.60253906	-71.93847656	+2104
+1457971290.25900010	+13.30664063	-2.68505859	-8.40673828	+32.29980469	-15.09521484	-73.32275391	+2760	+12.42333984	-0.30322266	-8.99121094	+25.15869141	-28.74023438	-21.57714844	+2940	+10.57324219	-4.35937500	-9.07470703	+13.51318359	-7.16308594	-71.98242188	+2088
+1457971290.26740000	+13.19238281	-2.93994141	-8.42871094	+32.29980469	-14.39208984	-73.27880859	+2708	+12.31787109	-0.56689453	-8.99560547	+24.78515625	-28.19091797	-21.37939453	+2844	+10.45019531	-4.62744141	-9.04833984	+13.44726563	-6.30615234	-72.11425781	+2060
+1457971290.27150010	+13.13085938	-3.05859375	-8.42871094	+32.36572266	-14.01855469	-73.27880859	+2684	+12.26074219	-0.69433594	-8.98681641	+24.63134766	-27.92724609	-21.29150391	+2800	+10.38427734	-4.75927734	-9.02636719	+13.44726563	-5.86669922	-72.18017578	+2048
+1457971290.27990010	+13.01660156	-3.29150391	-8.42431641	+32.56347656	-13.38134766	-73.21289063	+2636	+12.15527344	-0.94042969	-8.95605469	+24.34570313	-27.50976563	-21.07177734	+2700	+10.25244141	-5.01416016	-8.98681641	+13.46923828	-4.98779297	-72.22412109	+2036
+1457971290.28819990	+12.89355469	-3.51562500	-8.39794922	+32.80517578	-12.78808594	-73.16894531	+2596	+12.04541016	-1.16894531	-8.90332031	+24.14794922	-27.15820313	-20.80810547	+2608	+10.11621094	-5.26464844	-8.92968750	+13.53515625	-4.17480469	-72.26806641	+2028
+1457971290.29650000	+12.77490234	-3.73974609	-8.36279297	+33.06884766	-12.21679688	-73.12500000	+2568	+11.93554688	-1.41064453	-8.83740234	+23.90625000	-26.85058594	-20.63232422	+2532	+9.98437500	-5.51953125	-8.86816406	+13.64501953	-3.36181641	-72.31201172	+2036
+1457971290.30480000	+12.65625000	-3.95068359	-8.32324219	+33.44238281	-11.75537109	-72.99316406	+2540	+11.83007813	-1.63916016	-8.76269531	+23.68652344	-26.60888672	-20.36865234	+2464	+9.84814453	-5.76123047	-8.80224609	+13.73291016	-2.57080078	-72.24609375	+2048
+1457971290.30900000	+12.59472656	-4.05615234	-8.29687500	+33.61816406	-11.49169922	-72.92724609	+2536	+11.76855469	-1.75341797	-8.72314453	+23.59863281	-26.43310547	-20.23681641	+2432	+9.77783203	-5.88427734	-8.75830078	+13.79882813	-2.19726563	-72.24609375	+2056
+1457971290.31320000	+12.52880859	-4.15283203	-8.27050781	+33.81591797	-11.25000000	-72.79541016	+2528	+11.70703125	-1.85449219	-8.68359375	+23.53271484	-26.27929688	-20.01708984	+2404	+9.71191406	-6.00292969	-8.71875000	+13.86474609	-1.84570313	-72.18017578	+2064
+1457971290.31730010	+12.46728516	-4.26708984	-8.24414063	+33.94775391	-11.03027344	-72.70751953	+2524	+11.64550781	-1.98193359	-8.64404297	+23.37890625	-26.10351563	-19.90722656	+2380	+9.64160156	-6.12158203	-8.67919922	+13.90869141	-1.49414063	-72.09228516	+2076
+1457971290.32570000	+12.33544922	-4.47363281	-8.18261719	+34.23339844	-10.61279297	-72.44384766	+2516	+11.51367188	-2.21044922	-8.56054688	+23.07128906	-25.70800781	-19.53369141	+2332	+9.51416016	-6.35009766	-8.57812500	+14.04052734	-0.94482422	-71.96044922	+2092
+1457971290.32979990	+12.27392578	-4.58349609	-8.15185547	+34.36523438	-10.41503906	-72.29003906	+2512	+11.44775391	-2.33349609	-8.51660156	+22.89550781	-25.51025391	-19.37988281	+2312	+9.45263672	-6.46435547	-8.52978516	+14.10644531	-0.65917969	-71.85058594	+2100
+1457971290.33400010	+12.20800781	-4.68896484	-8.11230469	+34.49707031	-10.21728516	-72.18017578	+2512	+11.37744141	-2.45214844	-8.46826172	+22.71972656	-25.29052734	-19.22607422	+2296	+9.39550781	-6.57861328	-8.46826172	+14.17236328	-0.43945313	-71.82861328	+2108
+1457971290.33820010	+12.14208984	-4.78125000	-8.07714844	+34.67285156	-10.06347656	-71.98242188	+2504	+11.31152344	-2.55761719	-8.42871094	+22.56591797	-25.07080078	-18.94042969	+2272	+9.33398438	-6.68847656	-8.40673828	+14.21630859	-0.21972656	-71.71875000	+2112
+1457971290.34229990	+12.08056641	-4.89111328	-8.04199219	+34.78271484	-9.86572266	-71.78466797	+2500	+11.24121094	-2.68066406	-8.38476563	+22.34619141	-24.82910156	-18.74267578	+2256	+9.27685547	-6.79833984	-8.35400391	+14.30419922	+0.02197266	-71.56494141	+2116
+1457971290.35069990	+11.94433594	-5.08447266	-7.95410156	+35.04638672	-9.53613281	-71.36718750	+2488	+11.09619141	-2.89599609	-8.28369141	+21.97265625	-24.36767578	-18.23730469	+2220	+9.16259766	-7.00927734	-8.22216797	+14.45800781	+0.41748047	-71.32324219	+2116
+1457971290.35480000	+11.87841797	-5.18554688	-7.91015625	+35.15625000	-9.38232422	-71.14746094	+2480	+11.03027344	-3.01025391	-8.23535156	+21.73095703	-24.10400391	-17.99560547	+2204	+9.10546875	-7.11035156	-8.16064453	+14.56787109	+0.61523438	-71.16943359	+2112
+1457971290.35900000	+11.81250000	-5.28222656	-7.85742188	+35.28808594	-9.22851563	-70.97167969	+2476	+10.95556641	-3.12011719	-8.17382813	+21.51123047	-23.88427734	-17.77587891	+2192	+9.05273438	-7.21142578	-8.08593750	+14.67773438	+0.79101563	-71.05957031	+2108
+1457971290.36319990	+11.74658203	-5.36572266	-7.80468750	+35.41992188	-9.11865234	-70.70800781	+2464	+10.89404297	-3.21679688	-8.11669922	+21.33544922	-23.68652344	-17.44628906	+2176	+8.99560547	-7.30810547	-8.01123047	+14.76562500	+0.94482422	-70.90576172	+2100
+1457971290.36730000	+11.68505859	-5.45800781	-7.76074219	+35.57373047	-8.94287109	-70.42236328	+2452	+10.82812500	-3.32226563	-8.05517578	+21.13769531	-23.46679688	-17.18261719	+2160	+8.94287109	-7.40478516	-7.94531250	+14.89746094	+1.20849609	-70.70800781	+2092
+1457971290.37150000	+11.62353516	-5.54589844	-7.69482422	+35.72753906	-8.81103516	-70.20263672	+2444	+10.75781250	-3.41894531	-7.98486328	+20.98388672	-23.24707031	-16.94091797	+2148	+8.88574219	-7.50146484	-7.86621094	+15.02929688	+1.42822266	-70.55419922	+2088
+1457971290.37980010	+11.49609375	-5.70410156	-7.58056641	+36.05712891	-8.50341797	-69.58740234	+2420	+10.63476563	-3.59912109	-7.84863281	+20.65429688	-22.85156250	-16.25976563	+2120	+8.77587891	-7.68603516	-7.72119141	+15.29296875	+1.91162109	-70.09277344	+2068
+1457971290.38400010	+11.43457031	-5.78320313	-7.51025391	+36.18896484	-8.37158203	-69.32373047	+2412	+10.57324219	-3.68701172	-7.76513672	+20.50048828	-22.67578125	-15.97412109	+2112	+8.71875000	-7.77392578	-7.63769531	+15.42480469	+2.17529297	-69.85107422	+2056
+1457971290.38809990	+11.36865234	-5.85351563	-7.43994141	+36.36474609	-8.28369141	-68.99414063	+2400	+10.51611328	-3.76171875	-7.68164063	+20.39062500	-22.54394531	-15.60058594	+2100	+8.65722656	-7.85742188	-7.55859375	+15.55664063	+2.41699219	-69.60937500	+2048
+1457971290.39229990	+11.31152344	-5.92382813	-7.37402344	+36.54052734	-8.12988281	-68.64257813	+2392	+10.45898438	-3.84960938	-7.59814453	+20.25878906	-22.39013672	-15.29296875	+2092	+8.60009766	-7.94091797	-7.48828125	+15.71044922	+2.74658203	-69.30175781	+2036
+1457971290.39650010	+11.25000000	-5.99853516	-7.29492188	+36.71630859	-7.99804688	-68.40087891	+2388	+10.40185547	-3.92871094	-7.50585938	+20.17089844	-22.23632813	-15.02929688	+2088	+8.54296875	-8.02441406	-7.40039063	+15.86425781	+3.01025391	-69.06005859	+2032
+1457971290.40479990	+11.14013672	-6.13037109	-7.14550781	+37.11181641	-7.77832031	-67.69775391	+2372	+10.29638672	-4.07373047	-7.32568359	+20.01708984	-21.99462891	-14.28222656	+2072	+8.41992188	-8.18261719	-7.24658203	+16.17187500	+3.60351563	-68.40087891	+2020
+1457971290.40899990	+11.08300781	-6.19189453	-7.06201172	+37.28759766	-7.66845703	-67.41210938	+2372	+10.24365234	-4.14404297	-7.22021484	+19.95117188	-21.86279297	-13.99658203	+2072	+8.36279297	-8.26171875	-7.15869141	+16.32568359	+3.88916016	-68.11523438	+2020
+1457971290.41310000	+11.02587891	-6.24902344	-6.97851563	+37.50732422	-7.58056641	-67.03857422	+2368	+10.19091797	-4.20117188	-7.12353516	+19.92919922	-21.77490234	-13.57910156	+2064	+8.30126953	-8.33642578	-7.07519531	+16.45751953	+4.17480469	-67.78564453	+2020
+1457971290.41730000	+10.96875000	-6.31054688	-6.89941406	+37.68310547	-7.47070313	-66.68701172	+2368	+10.13818359	-4.27587891	-7.02685547	+19.81933594	-21.64306641	-13.22753906	+2064	+8.24414063	-8.40673828	-7.00048828	+16.67724609	+4.46044922	-67.39013672	+2016
+1457971290.42150000	+10.91162109	-6.37207031	-6.80712891	+37.88085938	-7.38281250	-66.40136719	+2372	+10.08544922	-4.34619141	-6.91699219	+19.75341797	-21.55517578	-12.96386719	+2068	+8.19140625	-8.47705078	-6.90820313	+16.85302734	+4.65820313	-67.08251953	+2020
+1457971290.42980000	+10.80615234	-6.47753906	-6.63574219	+38.32031250	-7.27294922	-65.69824219	+2376	+9.98437500	-4.47363281	-6.71484375	+19.62158203	-21.33544922	-12.21679688	+2064	+8.07714844	-8.61328125	-6.73681641	+17.24853516	+5.09765625	-66.35742188	+2028
+1457971290.43400000	+10.75341797	-6.53466797	-6.53906250	+38.56201172	-7.22900391	-65.43457031	+2380	+9.93164063	-4.53955078	-6.60058594	+19.57763672	-21.26953125	-11.95312500	+2068	+8.03320313	-8.68359375	-6.64013672	+17.49023438	+5.25146484	-66.11572266	+2032
+1457971290.43810010	+10.70507813	-6.57861328	-6.44677734	+38.82568359	-7.20703125	-65.06103516	+2380	+9.87890625	-4.59228516	-6.50390625	+19.48974609	-21.15966797	-11.49169922	+2068	+7.98046875	-8.74951172	-6.54345703	+17.66601563	+5.40527344	-65.80810547	+2040
+1457971290.44230010	+10.65234375	-6.63134766	-6.36328125	+39.06738281	-7.11914063	-64.68750000	+2380	+9.82617188	-4.65820313	-6.40722656	+19.37988281	-21.00585938	-11.11816406	+2068	+7.93652344	-8.81103516	-6.45996094	+17.97363281	+5.55908203	-65.41259766	+2040
+1457971290.44639990	+10.59960938	-6.67968750	-6.26660156	+39.35302734	-7.05322266	-64.40185547	+2384	+9.77783203	-4.72412109	-6.28857422	+19.31396484	-20.93994141	-10.83251953	+2072	+7.90136719	-8.87695313	-6.35449219	+18.25927734	+5.64697266	-65.14892578	+2048
+1457971290.45479990	+10.48974609	-6.75878906	-6.08642578	+39.94628906	-6.96533203	-63.58886719	+2380	+9.67236328	-4.83837891	-6.09082031	+19.02832031	-20.58837891	-9.97558594	+2072	+7.81787109	-8.99121094	-6.16552734	+18.85253906	+5.84472656	-64.46777344	+2052
+1457971290.46310000	+10.38867188	-6.83349609	-5.89306641	+40.62744141	-6.89941406	-62.90771484	+2376	+9.57568359	-4.96142578	-5.87548828	+18.69873047	-20.34667969	-9.22851563	+2072	+7.75634766	-9.11425781	-5.94580078	+19.48974609	+5.93261719	-64.02832031	+2056
+1457971290.46729990	+10.34033203	-6.87304688	-5.80957031	+40.97900391	-6.78955078	-62.44628906	+2368	+9.52734375	-5.01855469	-5.78320313	+18.54492188	-20.08300781	-8.74511719	+2068	+7.72558594	-9.16259766	-5.85351563	+19.88525391	+6.06445313	-63.63281250	+2048
+1457971290.47140000	+10.28759766	-6.90820313	-5.70849609	+41.35253906	-6.70166016	-62.09472656	+2364	+9.48339844	-5.07568359	-5.66015625	+18.41308594	-20.01708984	-8.45947266	+2072	+7.69921875	-9.21972656	-5.73925781	+20.28076172	+6.15234375	-63.39111328	+2048
+1457971290.47560000	+10.23486328	-6.93457031	-5.61621094	+41.72607422	-6.65771484	-61.63330078	+2356	+9.43505859	-5.13281250	-5.55908203	+18.12744141	-19.79736328	-7.95410156	+2068	+7.66845703	-9.27685547	-5.62939453	+20.58837891	+6.24023438	-63.12744141	+2044
+1457971290.47980000	+10.18652344	-6.96972656	-5.53271484	+42.12158203	-6.54785156	-61.10595703	+2344	+9.38671875	-5.18554688	-5.47119141	+17.92968750	-19.48974609	-7.40478516	+2060	+7.64208984	-9.32080078	-5.53271484	+21.02783203	+6.39404297	-62.70996094	+2028
+1457971290.48810010	+10.08105469	-7.02246094	-5.33496094	+42.93457031	-6.39404297	-60.20507813	+2328	+9.30761719	-5.29980469	-5.24267578	+17.42431641	-19.18212891	-6.56982422	+2056	+7.58935547	-9.42626953	-5.31298828	+21.75292969	+6.61376953	-62.13867188	+2012
+1457971290.49230000	+10.02832031	-7.04882813	-5.25146484	+43.35205078	-6.28417969	-59.63378906	+2316	+9.26367188	-5.34375000	-5.15039063	+17.18261719	-18.87451172	-6.02050781	+2044	+7.56298828	-9.46582031	-5.21630859	+22.19238281	+6.81152344	-61.67724609	+1996
+1457971290.49640010	+9.98437500	-7.07519531	-5.14599609	+43.79150391	-6.21826172	-59.26025391	+2308	+9.23730469	-5.39648438	-5.02294922	+16.96289063	-18.78662109	-5.66894531	+2044	+7.54101563	-9.51416016	-5.10644531	+22.58789063	+6.94335938	-61.36962891	+1988
+1457971290.50060010	+9.93164063	-7.09716797	-5.04931641	+44.18701172	-6.17431641	-58.77685547	+2300	+9.19775391	-5.45361328	-4.91748047	+16.58935547	-18.58886719	-5.18554688	+2040	+7.50585938	-9.56689453	-4.99658203	+22.87353516	+7.14111328	-61.06201172	+1976
+1457971290.50480010	+9.88330078	-7.11474609	-4.96582031	+44.64843750	-6.08642578	-58.20556641	+2284	+9.16259766	-5.49755859	-4.82080078	+16.32568359	-18.30322266	-4.63623047	+2024	+7.47949219	-9.60644531	-4.90429688	+23.29101563	+7.33886719	-60.60058594	+1960
+1457971290.51309990	+9.78662109	-7.15429688	-4.76367188	+45.46142578	-6.02050781	-57.30468750	+2268	+9.10107422	-5.60302734	-4.58789063	+15.68847656	-18.01757813	-3.82324219	+2020	+7.42236328	-9.70312500	-4.69775391	+23.90625000	+7.69042969	-59.83154297	+1940
+1457971290.51729990	+9.74267578	-7.16748047	-4.67578125	+45.90087891	-6.02050781	-56.77734375	+2260	+9.07031250	-5.63818359	-4.49121094	+15.38085938	-17.79785156	-3.29589844	+2008	+7.39599609	-9.73828125	-4.60546875	+24.32373047	+7.84423828	-59.37011719	+1924
+1457971290.52140000	+9.69873047	-7.18945313	-4.56591797	+46.34033203	-6.04248047	-56.42578125	+2256	+9.05273438	-5.68212891	-4.36816406	+15.11718750	-17.75390625	-2.94433594	+2004	+7.37402344	-9.78222656	-4.50439453	+24.67529297	+7.93212891	-58.99658203	+1916
+1457971290.52560000	+9.65039063	-7.20263672	-4.46484375	+46.73583984	-6.08642578	-56.03027344	+2252	+9.02197266	-5.73925781	-4.25830078	+14.65576172	-17.60009766	-2.57080078	+2004	+7.33447266	-9.83056641	-4.40771484	+24.91699219	+8.08593750	-58.62304688	+1908
+1457971290.53390000	+9.57568359	-7.22900391	-4.25830078	+47.65869141	-6.24023438	-55.30517578	+2244	+8.98681641	-5.81396484	-4.03857422	+14.04052734	-17.42431641	-1.75781250	+1992	+7.28613281	-9.90527344	-4.21435547	+25.64208984	+8.28369141	-57.83203125	+1892
+1457971290.53810000	+9.53173828	-7.24218750	-4.15722656	+48.07617188	-6.35009766	-54.95361328	+2244	+8.96044922	-5.87109375	-3.93310547	+13.53515625	-17.29248047	-1.40625000	+1992	+7.25097656	-9.95361328	-4.11767578	+25.88378906	+8.37158203	-57.48046875	+1888
+1457971290.54220010	+9.49218750	-7.25097656	-4.06054688	+48.58154297	-6.45996094	-54.55810547	+2240	+8.93847656	-5.90625000	-3.83642578	+13.16162109	-17.11669922	-0.94482422	+1984	+7.23339844	-9.98437500	-4.02978516	+26.27929688	+8.41552734	-57.08496094	+1880
+1457971290.55060010	+9.41748047	-7.27294922	-3.84521484	+49.50439453	-6.76757813	-53.98681641	+2244	+8.90332031	-5.99414063	-3.62548828	+12.28271484	-16.98486328	-0.24169922	+1980	+7.18505859	-10.06347656	-3.84082031	+26.93847656	+8.45947266	-56.42578125	+1872
+1457971290.55469990	+9.37792969	-7.27734375	-3.75292969	+50.03173828	-6.94335938	-53.63525391	+2244	+8.88574219	-6.02929688	-3.53320313	+11.86523438	-16.83105469	+0.19775391	+1972	+7.17187500	-10.08984375	-3.75292969	+27.33398438	+8.45947266	-56.07421875	+1868
+1457971290.55890010	+9.35156250	-7.28173828	-3.64306641	+50.55908203	-7.11914063	-53.43750000	+2248	+8.87695313	-6.06884766	-3.42773438	+11.46972656	-16.78710938	+0.54931641	+1972	+7.15869141	-10.12500000	-3.65625000	+27.75146484	+8.43750000	-55.78857422	+1864
+1457971290.56310010	+9.31201172	-7.29052734	-3.54199219	+51.02050781	-7.31689453	-53.19580078	+2252	+8.85498047	-6.11279297	-3.33105469	+10.94238281	-16.67724609	+0.92285156	+1972	+7.14111328	-10.16455078	-3.55957031	+28.05908203	+8.43750000	-55.54687500	+1860
+1457971290.56719990	+9.28125000	-7.29492188	-3.44970703	+51.56982422	-7.47070313	-52.84423828	+2248	+8.83740234	-6.14794922	-3.24316406	+10.52490234	-16.50146484	+1.38427734	+1964	+7.13232422	-10.18652344	-3.46728516	+28.47656250	+8.43750000	-55.23925781	+1856
+1457971290.57559990	+9.21972656	-7.30810547	-3.25195313	+52.55859375	-7.77832031	-52.36083984	+2252	+8.81103516	-6.22265625	-3.05419922	+9.64599609	-16.25976563	+2.19726563	+1960	+7.11914063	-10.25244141	-3.28271484	+29.24560547	+8.41552734	-54.73388672	+1844
+1457971290.57970000	+9.18896484	-7.30371094	-3.16406250	+53.10791016	-7.91015625	-52.00927734	+2244	+8.79345703	-6.25341797	-2.97070313	+9.22851563	-16.06201172	+2.70263672	+1952	+7.11474609	-10.27441406	-3.19482422	+29.68505859	+8.41552734	-54.47021484	+1836
+1457971290.58390000	+9.16699219	-7.29931641	-3.07177734	+53.63525391	-8.06396484	-51.76757813	+2236	+8.78466797	-6.28417969	-2.88720703	+8.87695313	-15.88623047	+3.14208984	+1948	+7.11474609	-10.29638672	-3.10253906	+30.10253906	+8.39355469	-54.22851563	+1824
+1457971290.59220000	+9.10546875	-7.30810547	-2.90478516	+54.44824219	-8.21777344	-51.19628906	+2224	+8.75390625	-6.34130859	-2.72021484	+8.19580078	-15.51269531	+4.04296875	+1936	+7.11035156	-10.34033203	-2.92236328	+30.82763672	+8.43750000	-53.78906250	+1804
+1457971290.59640000	+9.08789063	-7.30810547	-2.82128906	+54.90966797	-8.30566406	-50.95458984	+2212	+8.74511719	-6.36767578	-2.64111328	+7.93212891	-15.29296875	+4.48242188	+1928	+7.11035156	-10.36230469	-2.83886719	+31.20117188	+8.43750000	-53.56933594	+1792
+1457971290.60470010	+9.03515625	-7.31689453	-2.66748047	+55.52490234	-8.30566406	-50.47119141	+2184	+8.71875000	-6.41162109	-2.48291016	+7.51464844	-14.91943359	+5.31738281	+1912	+7.11474609	-10.40625000	-2.65869141	+31.88232422	+8.50341797	-53.21777344	+1764
+1457971290.60890010	+9.02197266	-7.31689453	-2.59716797	+55.89843750	-8.34960938	-50.20751953	+2168	+8.70996094	-6.42919922	-2.41699219	+7.38281250	-14.67773438	+5.77880859	+1900	+7.11474609	-10.42382813	-2.58398438	+32.23388672	+8.52539063	-52.95410156	+1748
+1457971290.61299990	+8.99121094	-7.33007813	-2.52246094	+56.03027344	-8.28369141	-50.00976563	+2156	+8.69677734	-6.44677734	-2.34228516	+7.27294922	-14.47998047	+6.13037109	+1892	+7.11474609	-10.44580078	-2.50927734	+32.49755859	+8.56933594	-52.75634766	+1732
+1457971290.61719990	+8.97363281	-7.32568359	-2.45654297	+56.31591797	-8.26171875	-49.79003906	+2136	+8.68798828	-6.45996094	-2.26757813	+7.22900391	-14.32617188	+6.48193359	+1884	+7.11474609	-10.46337891	-2.42578125	+32.78320313	+8.59130859	-52.60253906	+1712
+1457971290.62140010	+8.96484375	-7.32568359	-2.39062500	+56.57958984	-8.26171875	-49.59228516	+2116	+8.67919922	-6.46875000	-2.20605469	+7.22900391	-14.10644531	+6.87744141	+1868	+7.11474609	-10.47656250	-2.35546875	+33.06884766	+8.59130859	-52.38281250	+1692
+1457971290.62969990	+8.92968750	-7.33886719	-2.25878906	+56.86523438	-8.12988281	-49.35058594	+2084	+8.65722656	-6.48632813	-2.06982422	+7.38281250	-13.84277344	+7.38281250	+1852	+7.10595703	-10.51171875	-2.21044922	+33.53027344	+8.63525391	-52.14111328	+1660
+1457971290.63389990	+8.91650391	-7.33886719	-2.19726563	+57.01904297	-8.08593750	-49.19677734	+2064	+8.64843750	-6.49072266	-2.01269531	+7.49267578	-13.66699219	+7.71240234	+1840	+7.10156250	-10.52490234	-2.14892578	+33.75000000	+8.63525391	-51.92138672	+1640
+1457971290.63800000	+8.89892578	-7.34765625	-2.14013672	+57.12890625	-7.99804688	-49.08691406	+2048	+8.63525391	-6.49951172	-1.94677734	+7.62451172	-13.55712891	+7.91015625	+1828	+7.09277344	-10.54248047	-2.09179688	+33.92578125	+8.65722656	-51.76757813	+1624
+1457971290.64220000	+8.88574219	-7.34765625	-2.07861328	+57.28271484	-7.95410156	-49.02099609	+2032	+8.62646484	-6.50390625	-1.88525391	+7.80029297	-13.46923828	+8.10791016	+1820	+7.08398438	-10.56005859	-2.02148438	+34.10156250	+8.63525391	-51.67968750	+1608
+1457971290.64640000	+8.87255859	-7.34765625	-2.02587891	+57.45849609	-7.93212891	-48.88916016	+2016	+8.61767578	-6.50390625	-1.83691406	+7.97607422	-13.31542969	+8.37158203	+1808	+7.07519531	-10.57324219	-1.97314453	+34.29931641	+8.61328125	-51.50390625	+1592
+1457971290.65050010	+8.85937500	-7.35205078	-1.96875000	+57.54638672	-7.86621094	-48.82324219	+2000	+8.60449219	-6.50830078	-1.77978516	+8.19580078	-13.20556641	+8.52539063	+1800	+7.06201172	-10.58642578	-1.92480469	+34.45312500	+8.61328125	-51.35009766	+1576
+1457971290.65890000	+8.83300781	-7.34765625	-1.86767578	+57.85400391	-7.82226563	-48.69140625	+1976	+8.58691406	-6.50830078	-1.67431641	+8.65722656	-13.02978516	+8.85498047	+1784	+7.03564453	-10.60839844	-1.82373047	+34.76074219	+8.54736328	-51.15234375	+1552
+1457971290.66300010	+8.81982422	-7.34765625	-1.81933594	+57.98583984	-7.77832031	-48.62548828	+1964	+8.57373047	-6.50830078	-1.62158203	+8.89892578	-12.94189453	+8.98681641	+1776	+7.02685547	-10.62158203	-1.77539063	+34.93652344	+8.56933594	-51.06445313	+1544
+1457971290.66720010	+8.81103516	-7.34765625	-1.77099609	+58.13964844	-7.73437500	-48.55957031	+1952	+8.56494141	-6.50830078	-1.57324219	+9.14062500	-12.83203125	+9.11865234	+1772	+7.01367188	-10.63476563	-1.72265625	+35.06835938	+8.56933594	-50.99853516	+1536
+1457971290.67140010	+8.79785156	-7.34326172	-1.72705078	+58.27148438	-7.71240234	-48.44970703	+1940	+8.55615234	-6.50390625	-1.53369141	+9.38232422	-12.70019531	+9.29443359	+1764	+6.99609375	-10.64355469	-1.68310547	+35.20019531	+8.56933594	-50.88867188	+1524
+1457971290.67549990	+8.78466797	-7.34326172	-1.68750000	+58.40332031	-7.69042969	-48.33984375	+1932	+8.54296875	-6.50830078	-1.48974609	+9.58007813	-12.56835938	+9.44824219	+1756	+6.98730469	-10.65673828	-1.64355469	+35.33203125	+8.56933594	-50.80078125	+1516
+1457971290.67969990	+8.77587891	-7.33886719	-1.64794922	+58.55712891	-7.66845703	-48.22998047	+1924	+8.52978516	-6.50390625	-1.45019531	+9.82177734	-12.43652344	+9.60205078	+1748	+6.97412109	-10.66113281	-1.59521484	+35.48583984	+8.59130859	-50.75683594	+1512
+1457971290.68380000	+8.76269531	-7.33447266	-1.61279297	+58.71093750	-7.64648438	-48.09814453	+1912	+8.52099609	-6.50390625	-1.41064453	+10.04150391	-12.28271484	+9.77783203	+1744	+6.96533203	-10.66992188	-1.56005859	+35.63964844	+8.59130859	-50.66894531	+1504
+1457971290.68800000	+8.75390625	-7.33447266	-1.57763672	+58.84277344	-7.62451172	-47.98828125	+1904	+8.51220703	-6.50390625	-1.37548828	+10.21728516	-12.12890625	+9.90966797	+1736	+6.95654297	-10.67431641	-1.52050781	+35.81542969	+8.63525391	-50.60302734	+1496
+1457971290.69630000	+8.73193359	-7.32568359	-1.51171875	+59.10644531	-7.55859375	-47.72460938	+1888	+8.49023438	-6.49951172	-1.30517578	+10.61279297	-11.82128906	+10.23925781	+1720	+6.93896484	-10.68750000	-1.43701172	+36.10107422	+8.72314453	-50.51513672	+1484
+1457971290.70050000	+8.72314453	-7.32568359	-1.48095703	+59.19433594	-7.51464844	-47.57080078	+1880	+8.47705078	-6.49951172	-1.27441406	+10.76660156	-11.64550781	+10.41503906	+1716	+6.93457031	-10.69189453	-1.39746094	+36.27685547	+8.81103516	-50.47119141	+1476
+1457971290.70470000	+8.71435547	-7.32128906	-1.45019531	+59.30419922	-7.49267578	-47.41699219	+1868	+8.46826172	-6.49511719	-1.24365234	+10.94238281	-11.46972656	+10.56884766	+1708	+6.93457031	-10.69628906	-1.35351563	+36.43066406	+8.85498047	-50.47119141	+1468
+1457971290.70880010	+8.70556641	-7.31689453	-1.42382813	+59.39208984	-7.44873047	-47.24121094	+1860	+8.45947266	-6.49511719	-1.21728516	+11.09619141	-11.29394531	+10.76660156	+1696	+6.93017578	-10.69628906	-1.31835938	+36.60644531	+8.92089844	-50.42724609	+1460
+1457971290.71300010	+8.69677734	-7.31250000	-1.39746094	+59.47998047	-7.40478516	-47.10937500	+1852	+8.44628906	-6.49511719	-1.19091797	+11.22802734	-11.09619141	+10.92041016	+1688	+6.92578125	-10.70068359	-1.27880859	+36.78222656	+8.98681641	-50.38330078	+1452
+1457971290.71720000	+8.68798828	-7.30810547	-1.37109375	+59.58984375	-7.36083984	-46.99951172	+1848	+8.43750000	-6.49072266	-1.16455078	+11.38183594	-10.96435547	+11.05224609	+1680	+6.93017578	-10.70068359	-1.23925781	+36.95800781	+9.05273438	-50.40527344	+1440
+1457971290.72550010	+8.67041016	-7.29931641	-1.32275391	+59.76562500	-7.29492188	-46.75781250	+1840	+8.41992188	-6.48632813	-1.11621094	+11.68945313	-10.67871094	+11.35986328	+1660	+6.93017578	-10.70068359	-1.16894531	+37.30957031	+9.16259766	-50.36132813	+1416
+1457971290.72970010	+8.66162109	-7.29492188	-1.29638672	+59.83154297	-7.25097656	-46.66992188	+1836	+8.41113281	-6.48193359	-1.08984375	+11.84326172	-10.56884766	+11.46972656	+1652	+6.93017578	-10.70068359	-1.12939453	+37.46337891	+9.20654297	-50.40527344	+1404
+1457971290.73379990	+8.65722656	-7.29052734	-1.27441406	+59.89746094	-7.20703125	-46.56005859	+1836	+8.40234375	-6.47753906	-1.06787109	+11.97509766	-10.43701172	+11.62353516	+1640	+6.93017578	-10.70068359	-1.09423828	+37.61718750	+9.25048828	-50.38330078	+1392
+1457971290.73799990	+8.64843750	-7.28613281	-1.25244141	+59.98535156	-7.14111328	-46.47216797	+1836	+8.39355469	-6.47314453	-1.04589844	+12.15087891	-10.32714844	+11.71142578	+1632	+6.93017578	-10.69628906	-1.06347656	+37.77099609	+9.29443359	-50.38330078	+1380
+1457971290.74219990	+8.63964844	-7.28173828	-1.22607422	+60.07324219	-7.09716797	-46.45019531	+1836	+8.38916016	-6.46875000	-1.01953125	+12.32666016	-10.26123047	+11.79931641	+1628	+6.93017578	-10.69628906	-1.02832031	+37.92480469	+9.31640625	-50.42724609	+1368
+1457971290.74630000	+8.63085938	-7.27294922	-1.20849609	+60.13916016	-7.07519531	-46.36230469	+1836	+8.38037109	-6.46435547	-1.00195313	+12.48046875	-10.17333984	+11.90917969	+1620	+6.93017578	-10.69189453	-1.00195313	+38.07861328	+9.31640625	-50.40527344	+1352
+1457971290.75050000	+8.62207031	-7.26855469	-1.18652344	+60.24902344	-7.03125000	-46.31835938	+1840	+8.37158203	-6.45556641	-0.97998047	+12.65625000	-10.10742188	+11.97509766	+1612	+6.92578125	-10.69189453	-0.97558594	+38.23242188	+9.33837891	-50.38330078	+1340
+1457971290.75460000	+8.61767578	-7.25976563	-1.16015625	+60.33691406	-6.96533203	-46.29638672	+1840	+8.36279297	-6.45117188	-0.95800781	+12.83203125	-10.06347656	+11.99707031	+1608	+6.92138672	-10.69189453	-0.94921875	+38.34228516	+9.33837891	-50.38330078	+1328
+1457971290.75880000	+8.60888672	-7.25097656	-1.14257813	+60.42480469	-6.94335938	-46.25244141	+1844	+8.35400391	-6.44238281	-0.94042969	+12.98583984	-9.99755859	+12.08496094	+1604	+6.91699219	-10.68750000	-0.92724609	+38.45214844	+9.31640625	-50.36132813	+1316
+1457971290.76710010	+8.59130859	-7.23779297	-1.10742188	+60.60058594	-6.85546875	-46.18652344	+1852	+8.33642578	-6.42919922	-0.90087891	+13.33740234	-9.88769531	+12.15087891	+1596	+6.89501953	-10.68750000	-0.88330078	+38.62792969	+9.33837891	-50.33935547	+1296
+1457971290.77130010	+8.57812500	-7.22900391	-1.08984375	+60.68847656	-6.78955078	-46.14257813	+1856	+8.32763672	-6.42480469	-0.88330078	+13.51318359	-9.82177734	+12.17285156	+1592	+6.88623047	-10.68310547	-0.86572266	+38.71582031	+9.31640625	-50.27343750	+1288
+1457971290.77550010	+8.56933594	-7.22460938	-1.07226563	+60.77636719	-6.74560547	-46.09863281	+1860	+8.31884766	-6.41601563	-0.86572266	+13.66699219	-9.75585938	+12.21679688	+1588	+6.87304688	-10.68310547	-0.85253906	+38.78173828	+9.31640625	-50.20751953	+1276
+1457971290.77959990	+8.56054688	-7.21142578	-1.05468750	+60.88623047	-6.72363281	-46.05468750	+1864	+8.31445313	-6.40722656	-0.84814453	+13.82080078	-9.68994141	+12.26074219	+1588	+6.85986328	-10.68310547	-0.83496094	+38.84765625	+9.29443359	-50.14160156	+1272
+1457971290.78379990	+8.55175781	-7.20263672	-1.04150391	+60.97412109	-6.67968750	-45.96679688	+1868	+8.30566406	-6.39843750	-0.83496094	+13.97460938	-9.60205078	+12.30468750	+1584	+6.84667969	-10.67871094	-0.82617188	+38.89160156	+9.29443359	-50.03173828	+1264
+1457971290.78800010	+8.54296875	-7.19384766	-1.02832031	+61.06201172	-6.63574219	-45.92285156	+1872	+8.29687500	-6.39404297	-0.82177734	+14.10644531	-9.53613281	+12.34863281	+1580	+6.83349609	-10.67871094	-0.81298828	+38.95751953	+9.27246094	-49.96582031	+1260
+1457971290.79629990	+8.52099609	-7.18066406	-1.00195313	+61.19384766	-6.56982422	-45.79101563	+1880	+8.27929688	-6.38085938	-0.79101563	+14.34814453	-9.38232422	+12.43652344	+1580	+6.80273438	-10.67431641	-0.79101563	+39.04541016	+9.29443359	-49.76806641	+1252
+1457971290.80049990	+8.51220703	-7.17626953	-0.99316406	+61.25976563	-6.52587891	-45.72509766	+1884	+8.27050781	-6.37646484	-0.77783203	+14.43603516	-9.31640625	+12.48046875	+1576	+6.78955078	-10.67431641	-0.77783203	+39.08935547	+9.31640625	-49.68017578	+1252
+1457971290.80460000	+8.50341797	-7.16748047	-0.97998047	+61.30371094	-6.50390625	-45.65917969	+1888	+8.26171875	-6.36767578	-0.76464844	+14.52392578	-9.25048828	+12.52441406	+1576	+6.77636719	-10.66992188	-0.76904297	+39.11132813	+9.31640625	-49.59228516	+1248
+1457971290.80880000	+8.49902344	-7.15869141	-0.97119141	+61.36962891	-6.48193359	-45.57128906	+1892	+8.25292969	-6.36328125	-0.75585938	+14.61181641	-9.16259766	+12.61230469	+1572	+6.76318359	-10.66992188	-0.76025391	+39.13330078	+9.33837891	-49.46044922	+1244
+1457971290.81300000	+8.48583984	-7.15429688	-0.96240234	+61.36962891	-6.43798828	-45.48339844	+1896	+8.24414063	-6.36328125	-0.74707031	+14.65576172	-9.09667969	+12.65625000	+1572	+6.75439453	-10.66992188	-0.75146484	+39.17724609	+9.36035156	-49.35058594	+1244
+1457971290.82130000	+8.47705078	-7.14550781	-0.94921875	+61.45751953	-6.39404297	-45.37353516	+1904	+8.23095703	-6.35009766	-0.72949219	+14.80957031	-9.00878906	+12.78808594	+1568	+6.74121094	-10.66113281	-0.73388672	+39.30908203	+9.42626953	-49.21875000	+1236
+1457971290.82550000	+8.46826172	-7.14550781	-0.94042969	+61.43554688	-6.35009766	-45.35156250	+1908	+8.22216797	-6.35009766	-0.72070313	+14.80957031	-8.94287109	+12.81005859	+1568	+6.73681641	-10.66113281	-0.72509766	+39.35302734	+9.47021484	-49.17480469	+1232
+1457971290.82960010	+8.45947266	-7.14111328	-0.93164063	+61.43554688	-6.30615234	-45.32958984	+1912	+8.21777344	-6.35009766	-0.71191406	+14.83154297	-8.92089844	+12.83203125	+1564	+6.73242188	-10.65673828	-0.71191406	+39.39697266	+9.53613281	-49.17480469	+1228
+1457971290.83380010	+8.45507813	-7.14111328	-0.93164063	+61.43554688	-6.26220703	-45.26367188	+1912	+8.21337891	-6.34570313	-0.71191406	+14.87548828	-8.85498047	+12.87597656	+1560	+6.73242188	-10.65234375	-0.70312500	+39.46289063	+9.58007813	-49.13085938	+1224
+1457971290.83789990	+8.45068359	-7.14111328	-0.92724609	+61.36962891	-6.19628906	-45.21972656	+1916	+8.20458984	-6.35009766	-0.70751953	+14.85351563	-8.81103516	+12.89794922	+1560	+6.73242188	-10.65234375	-0.69433594	+39.48486328	+9.64599609	-49.10888672	+1216
+1457971290.84209990	+8.44628906	-7.14111328	-0.92285156	+61.36962891	-6.15234375	-45.21972656	+1920	+8.20019531	-6.35009766	-0.70312500	+14.87548828	-8.76708984	+12.89794922	+1556	+6.73242188	-10.65234375	-0.68115234	+39.55078125	+9.71191406	-49.10888672	+1216
+1457971290.85040000	+8.43750000	-7.14550781	-0.92724609	+61.28173828	-6.04248047	-45.08789063	+1924	+8.19140625	-6.35449219	-0.70312500	+14.85351563	-8.65722656	+12.96386719	+1552	+6.73242188	-10.64794922	-0.66796875	+39.63867188	+9.84375000	-49.10888672	+1208
+1457971290.85460000	+8.43310547	-7.14550781	-0.92724609	+61.25976563	-5.97656250	-45.08789063	+1928	+8.18701172	-6.35449219	-0.70312500	+14.85351563	-8.61328125	+12.96386719	+1548	+6.73242188	-10.64355469	-0.66357422	+39.68261719	+9.90966797	-49.13085938	+1208
+1457971290.85879990	+8.42871094	-7.14990234	-0.93164063	+61.23779297	-5.91064453	-45.04394531	+1928	+8.18261719	-6.35449219	-0.70751953	+14.85351563	-8.56933594	+12.96386719	+1544	+6.73681641	-10.64355469	-0.65478516	+39.74853516	+9.99755859	-49.15283203	+1208
+1457971290.86290000	+8.42431641	-7.14990234	-0.93164063	+61.19384766	-5.84472656	-45.02197266	+1932	+8.18261719	-6.35449219	-0.70751953	+14.83154297	-8.52539063	+12.96386719	+1540	+6.73681641	-10.63916016	-0.65039063	+39.77050781	+10.06347656	-49.17480469	+1208
+1457971290.86710000	+8.42431641	-7.15429688	-0.93603516	+61.14990234	-5.77880859	-44.97802734	+1932	+8.17822266	-6.35888672	-0.70751953	+14.83154297	-8.48144531	+12.96386719	+1536	+6.73681641	-10.63916016	-0.64160156	+39.81445313	+10.12939453	-49.19677734	+1208
+1457971290.87130000	+8.41992188	-7.15869141	-0.94042969	+61.12792969	-5.73486328	-44.93408203	+1936	+8.17382813	-6.35888672	-0.70751953	+14.80957031	-8.41552734	+12.96386719	+1532	+6.73681641	-10.63916016	-0.63720703	+39.83642578	+10.19531250	-49.21875000	+1208
+1457971290.87540010	+8.41552734	-7.15869141	-0.94042969	+61.10595703	-5.69091797	-44.89013672	+1936	+8.17382813	-6.36328125	-0.71191406	+14.80957031	-8.39355469	+12.96386719	+1528	+6.73681641	-10.63916016	-0.63720703	+39.83642578	+10.23925781	-49.21875000	+1204
+1457971290.88380000	+8.41113281	-7.15869141	-0.94482422	+61.08398438	-5.62500000	-44.82421875	+1936	+8.16943359	-6.36328125	-0.71191406	+14.80957031	-8.30566406	+12.96386719	+1524	+6.73242188	-10.63916016	-0.63281250	+39.85839844	+10.32714844	-49.21875000	+1204
+1457971290.88790010	+8.40673828	-7.15869141	-0.94921875	+61.06201172	-5.60302734	-44.80224609	+1936	+8.16503906	-6.36328125	-0.71191406	+14.78759766	-8.26171875	+12.96386719	+1520	+6.72802734	-10.63916016	-0.63281250	+39.85839844	+10.34912109	-49.21875000	+1204
+1457971290.89210010	+8.40673828	-7.15869141	-0.94921875	+61.06201172	-5.58105469	-44.78027344	+1940	+8.16503906	-6.36328125	-0.71630859	+14.78759766	-8.23974609	+12.96386719	+1516	+6.72363281	-10.63916016	-0.63281250	+39.85839844	+10.37109375	-49.19677734	+1204
+1457971290.90039990	+8.39794922	-7.15869141	-0.94921875	+61.04003906	-5.58105469	-44.75830078	+1940	+8.16064453	-6.36767578	-0.71630859	+14.78759766	-8.19580078	+12.98583984	+1508	+6.71484375	-10.63916016	-0.63720703	+39.83642578	+10.39306641	-49.17480469	+1200
+1457971290.90870000	+8.39794922	-7.15869141	-0.94921875	+61.04003906	-5.58105469	-44.73632813	+1936	+8.15625000	-6.36767578	-0.71191406	+14.80957031	-8.17382813	+12.98583984	+1504	+6.70605469	-10.64355469	-0.64160156	+39.77050781	+10.39306641	-49.15283203	+1200
+1457971290.91290000	+8.39355469	-7.15869141	-0.94921875	+61.04003906	-5.58105469	-44.73632813	+1936	+8.15625000	-6.36767578	-0.71191406	+14.78759766	-8.17382813	+12.98583984	+1500	+6.70166016	-10.64355469	-0.64160156	+39.74853516	+10.39306641	-49.13085938	+1200
+1457971290.91710000	+8.39355469	-7.15869141	-0.94482422	+61.04003906	-5.60302734	-44.73632813	+1936	+8.15625000	-6.36767578	-0.71191406	+14.78759766	-8.17382813	+12.98583984	+1496	+6.69726563	-10.64794922	-0.64599609	+39.72656250	+10.39306641	-49.08691406	+1196
+1457971290.92120000	+8.39355469	-7.15869141	-0.94482422	+61.01806641	-5.60302734	-44.73632813	+1936	+8.15625000	-6.36767578	-0.71191406	+14.78759766	-8.17382813	+13.00781250	+1496	+6.69287109	-10.64794922	-0.65039063	+39.68261719	+10.37109375	-49.06494141	+1196
+1457971290.92540000	+8.39355469	-7.15869141	-0.94482422	+61.01806641	-5.62500000	-44.73632813	+1936	+8.15625000	-6.36767578	-0.70751953	+14.78759766	-8.17382813	+13.00781250	+1492	+6.68847656	-10.64794922	-0.65039063	+39.66064453	+10.37109375	-49.04296875	+1192
+1457971290.92960000	+8.39355469	-7.15869141	-0.94042969	+61.01806641	-5.62500000	-44.75830078	+1936	+8.15625000	-6.36767578	-0.70751953	+14.78759766	-8.17382813	+13.00781250	+1492	+6.68408203	-10.65234375	-0.65478516	+39.61669922	+10.34912109	-49.04296875	+1192
+1457971290.93370010	+8.39355469	-7.15869141	-0.94042969	+60.99609375	-5.64697266	-44.75830078	+1936	+8.16064453	-6.36767578	-0.70751953	+14.78759766	-8.19580078	+13.00781250	+1492	+6.67968750	-10.65234375	-0.65478516	+39.57275391	+10.32714844	-49.02099609	+1188
+1457971290.93790010	+8.39355469	-7.15869141	-0.94042969	+60.99609375	-5.64697266	-44.78027344	+1940	+8.16064453	-6.36767578	-0.70751953	+14.76562500	-8.19580078	+13.00781250	+1488	+6.67968750	-10.65234375	-0.65917969	+39.55078125	+10.32714844	-48.99902344	+1184
+1457971290.94619990	+8.39355469	-7.15869141	-0.93603516	+60.99609375	-5.66894531	-44.80224609	+1940	+8.16064453	-6.36767578	-0.70312500	+14.76562500	-8.21777344	+13.02978516	+1488	+6.67529297	-10.65673828	-0.65917969	+39.50683594	+10.30517578	-48.99902344	+1176
+1457971290.95040010	+8.39355469	-7.15869141	-0.93603516	+60.97412109	-5.69091797	-44.80224609	+1940	+8.16064453	-6.36767578	-0.70312500	+14.76562500	-8.23974609	+13.02978516	+1488	+6.67529297	-10.65673828	-0.65917969	+39.48486328	+10.28320313	-48.99902344	+1172
+1457971290.95460010	+8.39794922	-7.16308594	-0.93603516	+60.97412109	-5.69091797	-44.82421875	+1940	+8.16064453	-6.36767578	-0.70312500	+14.74365234	-8.23974609	+13.02978516	+1488	+6.67529297	-10.65673828	-0.65917969	+39.46289063	+10.28320313	-48.99902344	+1168
+1457971290.95869990	+8.39794922	-7.16308594	-0.93603516	+60.97412109	-5.69091797	-44.82421875	+1940	+8.16503906	-6.36767578	-0.70312500	+14.74365234	-8.26171875	+13.02978516	+1484	+6.67529297	-10.65673828	-0.65917969	+39.44091797	+10.28320313	-48.99902344	+1164
+1457971290.96289990	+8.39794922	-7.16308594	-0.93164063	+60.95214844	-5.71289063	-44.84619141	+1940	+8.16503906	-6.36767578	-0.69873047	+14.74365234	-8.28369141	+13.05175781	+1484	+6.67529297	-10.66113281	-0.65917969	+39.44091797	+10.26123047	-48.99902344	+1164
+1457971290.96709990	+8.40234375	-7.16308594	-0.93164063	+60.95214844	-5.73486328	-44.89013672	+1944	+8.16943359	-6.36767578	-0.69873047	+14.72167969	-8.30566406	+13.05175781	+1484	+6.67529297	-10.66113281	-0.65917969	+39.44091797	+10.26123047	-48.99902344	+1160
+1457971290.97120000	+8.40234375	-7.16308594	-0.92724609	+60.93017578	-5.75683594	-44.91210938	+1944	+8.16943359	-6.36767578	-0.69873047	+14.72167969	-8.32763672	+13.05175781	+1488	+6.67529297	-10.66113281	-0.65917969	+39.41894531	+10.26123047	-49.02099609	+1156
+1457971290.97540000	+8.41113281	-7.16748047	-0.91845703	+60.88623047	-5.82275391	-45.00000000	+1948	+8.17382813	-6.37207031	-0.69433594	+14.69970703	-8.37158203	+13.07373047	+1488	+6.67529297	-10.66113281	-0.65917969	+39.41894531	+10.23925781	-49.02099609	+1152
+1457971290.98370000	+8.42431641	-7.17187500	-0.90966797	+60.84228516	-5.91064453	-45.13183594	+1956	+8.18261719	-6.37207031	-0.68994141	+14.65576172	-8.45947266	+13.11767578	+1488	+6.67968750	-10.66113281	-0.65478516	+39.39697266	+10.23925781	-49.06494141	+1148
+1457971290.98790000	+8.42871094	-7.17626953	-0.90087891	+60.79833984	-5.97656250	-45.21972656	+1964	+8.18701172	-6.37646484	-0.68554688	+14.63378906	-8.52539063	+13.13964844	+1492	+6.67968750	-10.66113281	-0.65039063	+39.37500000	+10.21728516	-49.10888672	+1148
+1457971290.99200010	+8.43310547	-7.18066406	-0.89648438	+60.75439453	-5.99853516	-45.28564453	+1968	+8.19140625	-6.37646484	-0.68115234	+14.58984375	-8.59130859	+13.16162109	+1496	+6.68408203	-10.66552734	-0.64599609	+39.35302734	+10.19531250	-49.17480469	+1148
+1457971290.99620010	+8.43750000	-7.18505859	-0.89208984	+60.73242188	-6.04248047	-45.32958984	+1976	+8.19580078	-6.38085938	-0.68115234	+14.56787109	-8.63525391	+13.18359375	+1496	+6.68847656	-10.66552734	-0.64160156	+39.33105469	+10.17333984	-49.21875000	+1148
+1457971291.00040010	+8.43750000	-7.18945313	-0.89208984	+60.71044922	-6.04248047	-45.35156250	+1980	+8.20019531	-6.38525391	-0.67675781	+14.54589844	-8.65722656	+13.20556641	+1500	+6.69726563	-10.66552734	-0.63281250	+39.30908203	+10.12939453	-49.32861328	+1152
+1457971291.00449990	+8.44189453	-7.18945313	-0.89208984	+60.68847656	-6.04248047	-45.35156250	+1984	+8.20019531	-6.38525391	-0.67236328	+14.52392578	-8.70117188	+13.22753906	+1500	+6.70166016	-10.66992188	-0.62402344	+39.28710938	+10.10742188	-49.39453125	+1152
+1457971291.00869990	+8.44189453	-7.19384766	-0.88769531	+60.66650391	-6.04248047	-45.35156250	+1988	+8.20458984	-6.38964844	-0.67236328	+14.50195313	-8.70117188	+13.24951172	+1504	+6.70166016	-10.66992188	-0.61523438	+39.26513672	+10.10742188	-49.46044922	+1152
+1457971291.01700000	+8.43750000	-7.19824219	-0.88769531	+60.62255859	-6.04248047	-45.32958984	+1996	+8.20458984	-6.39404297	-0.67236328	+14.45800781	-8.67919922	+13.27148438	+1508	+6.70605469	-10.67431641	-0.60644531	+39.19921875	+10.08544922	-49.57031250	+1156
+1457971291.02119990	+8.43750000	-7.19824219	-0.89208984	+60.60058594	-6.02050781	-45.30761719	+2000	+8.20458984	-6.39404297	-0.66796875	+14.43603516	-8.67919922	+13.29345703	+1508	+6.70605469	-10.67871094	-0.60644531	+39.17724609	+10.06347656	-49.59228516	+1156
+1457971291.02539990	+8.43310547	-7.20263672	-0.89208984	+60.57861328	-6.02050781	-45.30761719	+2000	+8.20458984	-6.39843750	-0.66796875	+14.43603516	-8.65722656	+13.29345703	+1512	+6.70166016	-10.67871094	-0.60205078	+39.13330078	+10.08544922	-49.61425781	+1156
+1457971291.02950000	+8.43310547	-7.20263672	-0.89208984	+60.55664063	-6.02050781	-45.28564453	+2004	+8.20019531	-6.39843750	-0.66796875	+14.41406250	-8.63525391	+13.31542969	+1512	+6.69726563	-10.68310547	-0.60205078	+39.11132813	+10.08544922	-49.61425781	+1160
+1457971291.03370000	+8.43310547	-7.20263672	-0.89208984	+60.53466797	-5.99853516	-45.26367188	+2008	+8.20019531	-6.40283203	-0.66796875	+14.39208984	-8.61328125	+13.31542969	+1516	+6.69287109	-10.68750000	-0.60644531	+39.06738281	+10.08544922	-49.61425781	+1160
+1457971291.03790000	+8.42871094	-7.20703125	-0.89208984	+60.53466797	-5.97656250	-45.26367188	+2008	+8.20019531	-6.40283203	-0.66796875	+14.39208984	-8.59130859	+13.31542969	+1516	+6.68847656	-10.68750000	-0.60644531	+39.04541016	+10.08544922	-49.59228516	+1160
+1457971291.04200010	+8.42871094	-7.20703125	-0.89208984	+60.51269531	-5.97656250	-45.24169922	+2012	+8.19580078	-6.40283203	-0.66796875	+14.37011719	-8.56933594	+13.33740234	+1520	+6.68847656	-10.69189453	-0.60644531	+39.02343750	+10.10742188	-49.59228516	+1160
+1457971291.04620000	+8.42431641	-7.20703125	-0.89208984	+60.51269531	-5.95458984	-45.21972656	+2012	+8.19580078	-6.40722656	-0.66796875	+14.37011719	-8.52539063	+13.33740234	+1520	+6.67968750	-10.69189453	-0.60644531	+38.97949219	+10.10742188	-49.57031250	+1160
+1457971291.05450010	+8.42431641	-7.20703125	-0.89208984	+60.49072266	-5.95458984	-45.19775391	+2016	+8.19140625	-6.40722656	-0.66796875	+14.34814453	-8.48144531	+13.35937500	+1524	+6.67529297	-10.69628906	-0.61083984	+38.95751953	+10.12939453	-49.54833984	+1156
+1457971291.05870010	+8.42431641	-7.20703125	-0.89208984	+60.46875000	-5.95458984	-45.17578125	+2016	+8.19140625	-6.40722656	-0.66796875	+14.32617188	-8.45947266	+13.38134766	+1524	+6.67529297	-10.69628906	-0.61083984	+38.93554688	+10.12939453	-49.52636719	+1156
+1457971291.06279990	+8.41992188	-7.21142578	-0.89208984	+60.46875000	-5.93261719	-45.17578125	+2016	+8.19140625	-6.41162109	-0.66796875	+14.32617188	-8.43750000	+13.38134766	+1528	+6.67089844	-10.69628906	-0.61083984	+38.93554688	+10.12939453	-49.52636719	+1152
+1457971291.06699990	+8.41992188	-7.21142578	-0.89208984	+60.46875000	-5.93261719	-45.15380859	+2020	+8.19140625	-6.41162109	-0.66796875	+14.32617188	-8.41552734	+13.40332031	+1528	+6.67089844	-10.69628906	-0.61523438	+38.93554688	+10.15136719	-49.50439453	+1152
+1457971291.07119990	+8.41992188	-7.21142578	-0.89208984	+60.44677734	-5.93261719	-45.15380859	+2020	+8.18701172	-6.41162109	-0.66796875	+14.30419922	-8.41552734	+13.40332031	+1532	+6.66650391	-10.69628906	-0.61523438	+38.91357422	+10.15136719	-49.50439453	+1148
+1457971291.07530000	+8.41992188	-7.21142578	-0.89208984	+60.44677734	-5.93261719	-45.13183594	+2020	+8.18701172	-6.41162109	-0.66796875	+14.30419922	-8.39355469	+13.42529297	+1532	+6.66650391	-10.70068359	-0.61523438	+38.91357422	+10.15136719	-49.48242188	+1148
+1457971291.07950000	+8.41552734	-7.21142578	-0.89208984	+60.44677734	-5.93261719	-45.10986328	+2020	+8.18701172	-6.41162109	-0.66796875	+14.28222656	-8.37158203	+13.44726563	+1532	+6.66650391	-10.70068359	-0.61523438	+38.89160156	+10.17333984	-49.48242188	+1148
+1457971291.08369990	+8.41552734	-7.21142578	-0.89208984	+60.42480469	-5.93261719	-45.08789063	+2020	+8.18701172	-6.41162109	-0.66357422	+14.28222656	-8.34960938	+13.46923828	+1536	+6.66210938	-10.70068359	-0.61523438	+38.89160156	+10.17333984	-49.48242188	+1144
+1457971291.09200000	+8.41552734	-7.21582031	-0.89208984	+60.40283203	-5.93261719	-45.04394531	+2024	+8.18701172	-6.41601563	-0.66357422	+14.26025391	-8.32763672	+13.51318359	+1536	+6.66210938	-10.70068359	-0.61523438	+38.89160156	+10.19531250	-49.46044922	+1140
+1457971291.09620000	+8.41552734	-7.21582031	-0.89208984	+60.40283203	-5.95458984	-45.02197266	+2024	+8.18701172	-6.41601563	-0.66357422	+14.26025391	-8.32763672	+13.53515625	+1540	+6.66210938	-10.70068359	-0.61523438	+38.89160156	+10.19531250	-49.46044922	+1140
+1457971291.10030010	+8.41552734	-7.21582031	-0.89208984	+60.38085938	-5.95458984	-45.00000000	+2028	+8.18701172	-6.41601563	-0.66357422	+14.23828125	-8.32763672	+13.55712891	+1540	+6.66210938	-10.70068359	-0.61523438	+38.89160156	+10.21728516	-49.46044922	+1136
+1457971291.10450010	+8.41552734	-7.21582031	-0.88769531	+60.38085938	-5.97656250	-44.95605469	+2028	+8.18701172	-6.41601563	-0.66357422	+14.23828125	-8.30566406	+13.57910156	+1540	+6.66210938	-10.70068359	-0.61083984	+38.89160156	+10.21728516	-49.48242188	+1136
+1457971291.10870000	+8.41552734	-7.21582031	-0.88769531	+60.35888672	-5.97656250	-44.93408203	+2028	+8.18701172	-6.41601563	-0.65917969	+14.21630859	-8.30566406	+13.62304688	+1544	+6.66210938	-10.70068359	-0.61083984	+38.89160156	+10.23925781	-49.48242188	+1132
+1457971291.11279990	+8.41552734	-7.22021484	-0.88769531	+60.35888672	-5.99853516	-44.89013672	+2032	+8.18701172	-6.42041016	-0.65917969	+14.21630859	-8.30566406	+13.64501953	+1544	+6.66210938	-10.70507813	-0.61083984	+38.89160156	+10.26123047	-49.48242188	+1132
+1457971291.11700010	+8.41552734	-7.22021484	-0.88769531	+60.33691406	-6.02050781	-44.84619141	+2032	+8.18701172	-6.42041016	-0.65917969	+14.19433594	-8.30566406	+13.68896484	+1544	+6.66210938	-10.70507813	-0.60644531	+38.89160156	+10.26123047	-49.48242188	+1132
+1457971291.12529990	+8.41552734	-7.22021484	-0.88769531	+60.31494141	-6.06445313	-44.78027344	+2036	+8.18701172	-6.42041016	-0.65917969	+14.17236328	-8.28369141	+13.73291016	+1548	+6.66210938	-10.70507813	-0.60644531	+38.89160156	+10.28320313	-49.50439453	+1128
+1457971291.12949990	+8.41552734	-7.22460938	-0.88769531	+60.31494141	-6.08642578	-44.73632813	+2036	+8.18701172	-6.42041016	-0.65917969	+14.17236328	-8.28369141	+13.77685547	+1548	+6.66650391	-10.70507813	-0.60205078	+38.91357422	+10.30517578	-49.50439453	+1128
+1457971291.13369990	+8.41552734	-7.22460938	-0.88769531	+60.31494141	-6.08642578	-44.71435547	+2040	+8.18701172	-6.42041016	-0.65478516	+14.15039063	-8.28369141	+13.79882813	+1548	+6.66650391	-10.70507813	-0.60205078	+38.91357422	+10.32714844	-49.52636719	+1128
+1457971291.13780000	+8.41992188	-7.22460938	-0.88769531	+60.31494141	-6.10839844	-44.67041016	+2040	+8.18701172	-6.42041016	-0.65478516	+14.15039063	-8.26171875	+13.82080078	+1548	+6.66650391	-10.70507813	-0.60205078	+38.89160156	+10.32714844	-49.52636719	+1128
+1457971291.14200000	+8.41992188	-7.22460938	-0.88769531	+60.31494141	-6.10839844	-44.64843750	+2040	+8.18701172	-6.42480469	-0.65478516	+14.15039063	-8.26171875	+13.84277344	+1552	+6.66650391	-10.70507813	-0.60205078	+38.89160156	+10.34912109	-49.52636719	+1128
+1457971291.14610000	+8.41552734	-7.22900391	-0.88769531	+60.29296875	-6.13037109	-44.60449219	+2044	+8.18701172	-6.42480469	-0.65478516	+14.15039063	-8.23974609	+13.84277344	+1552	+6.66650391	-10.70507813	-0.60205078	+38.89160156	+10.37109375	-49.52636719	+1128
+1457971291.15030000	+8.41552734	-7.22900391	-0.88769531	+60.29296875	-6.13037109	-44.58251953	+2044	+8.18701172	-6.42480469	-0.65478516	+14.15039063	-8.23974609	+13.86474609	+1552	+6.66650391	-10.70507813	-0.60205078	+38.89160156	+10.37109375	-49.52636719	+1124
+1457971291.15450000	+8.41552734	-7.22900391	-0.88769531	+60.31494141	-6.13037109	-44.53857422	+2044	+8.18701172	-6.42480469	-0.65478516	+14.15039063	-8.21777344	+13.86474609	+1552	+6.66210938	-10.70947266	-0.60205078	+38.89160156	+10.39306641	-49.52636719	+1124
+1457971291.16280010	+8.41552734	-7.22900391	-0.89208984	+60.31494141	-6.13037109	-44.49462891	+2044	+8.18701172	-6.42480469	-0.65478516	+14.15039063	-8.19580078	+13.88671875	+1556	+6.66210938	-10.70947266	-0.60205078	+38.86962891	+10.41503906	-49.52636719	+1124
+1457971291.16700010	+8.41113281	-7.22900391	-0.89208984	+60.33691406	-6.13037109	-44.47265625	+2048	+8.18701172	-6.42480469	-0.65478516	+14.15039063	-8.19580078	+13.88671875	+1556	+6.65771484	-10.71386719	-0.60205078	+38.84765625	+10.43701172	-49.52636719	+1124
+1457971291.17109990	+8.41113281	-7.23339844	-0.89208984	+60.33691406	-6.13037109	-44.45068359	+2048	+8.18701172	-6.42480469	-0.65478516	+14.17236328	-8.17382813	+13.88671875	+1556	+6.65332031	-10.71386719	-0.60205078	+38.82568359	+10.45898438	-49.52636719	+1124
+1457971291.17529990	+8.41113281	-7.23339844	-0.89208984	+60.35888672	-6.10839844	-44.45068359	+2048	+8.18701172	-6.42480469	-0.65478516	+14.17236328	-8.15185547	+13.88671875	+1560	+6.65332031	-10.71386719	-0.60644531	+38.82568359	+10.48095703	-49.52636719	+1124
+1457971291.17950010	+8.41113281	-7.23339844	-0.89208984	+60.35888672	-6.10839844	-44.42871094	+2048	+8.18701172	-6.42919922	-0.65478516	+14.17236328	-8.15185547	+13.86474609	+1560	+6.64892578	-10.71826172	-0.60644531	+38.80371094	+10.50292969	-49.50439453	+1124
+1457971291.18359990	+8.40673828	-7.23339844	-0.89208984	+60.38085938	-6.10839844	-44.40673828	+2044	+8.18261719	-6.42919922	-0.65478516	+14.19433594	-8.12988281	+13.86474609	+1560	+6.64453125	-10.71826172	-0.61083984	+38.78173828	+10.52490234	-49.50439453	+1124
+1457971291.18779990	+8.40673828	-7.23339844	-0.89208984	+60.40283203	-6.08642578	-44.38476563	+2044	+8.18261719	-6.42919922	-0.65478516	+14.19433594	-8.12988281	+13.86474609	+1564	+6.64013672	-10.72265625	-0.61523438	+38.78173828	+10.56884766	-49.50439453	+1124
+1457971291.19199990	+8.40673828	-7.23339844	-0.89648438	+60.40283203	-6.08642578	-44.36279297	+2044	+8.18261719	-6.42919922	-0.65478516	+14.19433594	-8.10791016	+13.86474609	+1564	+6.63574219	-10.72705078	-0.61523438	+38.75976563	+10.61279297	-49.48242188	+1120
+1457971291.20030000	+8.40234375	-7.23779297	-0.89648438	+60.44677734	-6.06445313	-44.34082031	+2044	+8.18261719	-6.42919922	-0.65917969	+14.21630859	-8.08593750	+13.84277344	+1564	+6.62695313	-10.73144531	-0.61962891	+38.75976563	+10.70068359	-49.50439453	+1120
+1457971291.20450000	+8.40234375	-7.23779297	-0.89648438	+60.46875000	-6.04248047	-44.31884766	+2044	+8.18261719	-6.42919922	-0.65917969	+14.23828125	-8.06396484	+13.84277344	+1568	+6.62695313	-10.73583984	-0.61962891	+38.78173828	+10.74462891	-49.50439453	+1116
+1457971291.20860000	+8.40234375	-7.23779297	-0.89648438	+60.49072266	-6.04248047	-44.29687500	+2044	+8.17822266	-6.42919922	-0.65917969	+14.23828125	-8.06396484	+13.84277344	+1568	+6.62695313	-10.74023438	-0.61962891	+38.80371094	+10.78857422	-49.52636719	+1116
+1457971291.21280000	+8.39794922	-7.23779297	-0.90087891	+60.51269531	-6.02050781	-44.27490234	+2044	+8.17822266	-6.42919922	-0.65917969	+14.26025391	-8.04199219	+13.82080078	+1568	+6.62695313	-10.74023438	-0.61523438	+38.84765625	+10.85449219	-49.54833984	+1112
+1457971291.21690010	+8.39794922	-7.24218750	-0.90087891	+60.53466797	-5.99853516	-44.25292969	+2040	+8.17822266	-6.43359375	-0.65917969	+14.28222656	-8.04199219	+13.82080078	+1568	+6.62695313	-10.74023438	-0.61523438	+38.89160156	+10.89843750	-49.59228516	+1112
+1457971291.22530010	+8.39355469	-7.24218750	-0.90087891	+60.60058594	-5.97656250	-44.20898438	+2040	+8.17382813	-6.43359375	-0.65917969	+14.32617188	-7.99804688	+13.79882813	+1572	+6.63574219	-10.74462891	-0.60644531	+39.02343750	+11.00830078	-49.68017578	+1112
+1457971291.22939990	+8.39355469	-7.24218750	-0.90527344	+60.64453125	-5.95458984	-44.18701172	+2040	+8.17382813	-6.43359375	-0.65917969	+14.34814453	-7.97607422	+13.79882813	+1572	+6.64013672	-10.74462891	-0.60205078	+39.06738281	+11.07421875	-49.72412109	+1112
+1457971291.23359990	+8.39355469	-7.24658203	-0.90527344	+60.66650391	-5.93261719	-44.16503906	+2040	+8.16943359	-6.43798828	-0.66357422	+14.37011719	-7.95410156	+13.79882813	+1572	+6.64453125	-10.74462891	-0.59765625	+39.13330078	+11.11816406	-49.76806641	+1112
+1457971291.23779990	+8.38916016	-7.24658203	-0.90527344	+60.71044922	-5.91064453	-44.12109375	+2036	+8.16943359	-6.43798828	-0.66357422	+14.41406250	-7.91015625	+13.77685547	+1572	+6.64892578	-10.74462891	-0.58886719	+39.19921875	+11.18408203	-49.81201172	+1112
+1457971291.24190000	+8.38916016	-7.25097656	-0.90966797	+60.75439453	-5.88867188	-44.07714844	+2036	+8.16503906	-6.44238281	-0.66357422	+14.43603516	-7.88818359	+13.77685547	+1572	+6.65332031	-10.74462891	-0.58447266	+39.24316406	+11.22802734	-49.85595703	+1116
+1457971291.24609990	+8.38476563	-7.25097656	-0.90966797	+60.79833984	-5.86669922	-44.05517578	+2036	+8.16503906	-6.44238281	-0.66796875	+14.47998047	-7.84423828	+13.75488281	+1572	+6.65332031	-10.74462891	-0.58007813	+39.30908203	+11.29394531	-49.87792969	+1116
+1457971291.25440000	+8.38037109	-7.25537109	-0.91406250	+60.86425781	-5.84472656	-43.96728516	+2032	+8.15625000	-6.44677734	-0.66796875	+14.56787109	-7.75634766	+13.75488281	+1576	+6.65771484	-10.74902344	-0.57568359	+39.41894531	+11.38183594	-49.92187500	+1116
+1457971291.25860000	+8.37597656	-7.25537109	-0.91406250	+60.90820313	-5.82275391	-43.92333984	+2032	+8.15185547	-6.44677734	-0.67236328	+14.61181641	-7.71240234	+13.73291016	+1576	+6.65771484	-10.74902344	-0.57128906	+39.44091797	+11.44775391	-49.92187500	+1116
+1457971291.26280000	+8.37597656	-7.25537109	-0.91406250	+60.95214844	-5.80078125	-43.87939453	+2032	+8.14746094	-6.45117188	-0.67236328	+14.65576172	-7.64648438	+13.73291016	+1572	+6.65771484	-10.74902344	-0.57128906	+39.48486328	+11.49169922	-49.92187500	+1116
+1457971291.26690010	+8.37158203	-7.25976563	-0.91845703	+60.97412109	-5.77880859	-43.83544922	+2032	+8.14306641	-6.45117188	-0.67675781	+14.69970703	-7.60253906	+13.71093750	+1572	+6.65771484	-10.75341797	-0.57128906	+39.50683594	+11.53564453	-49.92187500	+1116
+1457971291.27110000	+8.36718750	-7.25976563	-0.91845703	+61.01806641	-5.75683594	-43.79150391	+2028	+8.13867188	-6.45556641	-0.67675781	+14.74365234	-7.55859375	+13.71093750	+1572	+6.65332031	-10.75341797	-0.57128906	+39.52880859	+11.60156250	-49.89990234	+1116
+1457971291.27530000	+8.36279297	-7.26416016	-0.92285156	+61.04003906	-5.73486328	-43.72558594	+2028	+8.13427734	-6.45556641	-0.67675781	+14.78759766	-7.49267578	+13.71093750	+1572	+6.64892578	-10.75781250	-0.57568359	+39.52880859	+11.64550781	-49.87792969	+1116
+1457971291.27940010	+8.35839844	-7.26416016	-0.92285156	+61.08398438	-5.71289063	-43.65966797	+2028	+8.12988281	-6.45556641	-0.68115234	+14.80957031	-7.42675781	+13.71093750	+1572	+6.64453125	-10.76220703	-0.57568359	+39.52880859	+11.68945313	-49.83398438	+1120
+1457971291.28780010	+8.34960938	-7.26416016	-0.93164063	+61.14990234	-5.66894531	-43.54980469	+2024	+8.12548828	-6.45996094	-0.68554688	+14.89746094	-7.31689453	+13.68896484	+1568	+6.63134766	-10.76660156	-0.58447266	+39.55078125	+11.79931641	-49.74609375	+1120
+1457971291.29189990	+8.34521484	-7.26416016	-0.93164063	+61.17187500	-5.64697266	-43.48388672	+2024	+8.12109375	-6.45996094	-0.68554688	+14.91943359	-7.27294922	+13.68896484	+1568	+6.62255859	-10.77099609	-0.58886719	+39.52880859	+11.84326172	-49.68017578	+1120
+1457971291.29609990	+8.34082031	-7.26855469	-0.93603516	+61.21582031	-5.62500000	-43.43994141	+2024	+8.11669922	-6.45996094	-0.68994141	+14.94140625	-7.22900391	+13.66699219	+1568	+6.61816406	-10.77539063	-0.59326172	+39.52880859	+11.88720703	-49.63623047	+1120
+1457971291.30020000	+8.34082031	-7.26855469	-0.94042969	+61.23779297	-5.60302734	-43.37402344	+2020	+8.11669922	-6.45996094	-0.68994141	+14.98535156	-7.16308594	+13.66699219	+1564	+6.60937500	-10.77539063	-0.60205078	+39.52880859	+11.93115234	-49.57031250	+1120
+1457971291.30440000	+8.33642578	-7.26855469	-0.94042969	+61.25976563	-5.58105469	-43.30810547	+2020	+8.11230469	-6.46435547	-0.68994141	+15.00732422	-7.11914063	+13.66699219	+1564	+6.60498047	-10.77978516	-0.60205078	+39.52880859	+11.99707031	-49.52636719	+1116
+1457971291.30859990	+8.33203125	-7.26855469	-0.94482422	+61.28173828	-5.58105469	-43.26416016	+2016	+8.10791016	-6.46435547	-0.69433594	+15.02929688	-7.07519531	+13.64501953	+1564	+6.59619141	-10.78417969	-0.60644531	+39.52880859	+12.04101563	-49.48242188	+1116
+1457971291.31690000	+8.32763672	-7.26855469	-0.94921875	+61.34765625	-5.53710938	-43.15429688	+2012	+8.10351563	-6.46435547	-0.69873047	+15.09521484	-7.00927734	+13.64501953	+1560	+6.58740234	-10.78857422	-0.61523438	+39.52880859	+12.12890625	-49.39453125	+1108
+1457971291.32110000	+8.32763672	-7.27294922	-0.95361328	+61.36962891	-5.53710938	-43.11035156	+2008	+8.10351563	-6.46435547	-0.69873047	+15.11718750	-6.96533203	+13.64501953	+1560	+6.58740234	-10.78857422	-0.61523438	+39.55078125	+12.17285156	-49.37255859	+1108
+1457971291.32520010	+8.32324219	-7.27294922	-0.95361328	+61.41357422	-5.51513672	-43.08837891	+2004	+8.09912109	-6.46435547	-0.69873047	+15.13916016	-6.94335938	+13.62304688	+1556	+6.58740234	-10.79296875	-0.61523438	+39.59472656	+12.21679688	-49.37255859	+1104
+1457971291.32940010	+8.32324219	-7.27294922	-0.95361328	+61.43554688	-5.49316406	-43.04443359	+2004	+8.09912109	-6.46875000	-0.69873047	+15.16113281	-6.92138672	+13.62304688	+1556	+6.58740234	-10.79296875	-0.61523438	+39.61669922	+12.23876953	-49.37255859	+1100
+1457971291.33360000	+8.32324219	-7.27294922	-0.95361328	+61.45751953	-5.49316406	-43.02246094	+2000	+8.09472656	-6.46875000	-0.69873047	+15.18310547	-6.89941406	+13.62304688	+1552	+6.58740234	-10.79296875	-0.61083984	+39.63867188	+12.28271484	-49.37255859	+1096
+1457971291.33769990	+8.32324219	-7.27294922	-0.95800781	+61.47949219	-5.47119141	-43.00048828	+1996	+8.09472656	-6.46875000	-0.70312500	+15.20507813	-6.87744141	+13.62304688	+1552	+6.58740234	-10.79296875	-0.60644531	+39.68261719	+12.32666016	-49.39453125	+1092
+1457971291.34610010	+8.31884766	-7.27734375	-0.95800781	+61.52343750	-5.47119141	-42.93457031	+1992	+8.09472656	-6.46875000	-0.70312500	+15.22705078	-6.83349609	+13.62304688	+1548	+6.59619141	-10.79296875	-0.60205078	+39.77050781	+12.39257813	-49.41650391	+1092
+1457971291.35019990	+8.31884766	-7.27734375	-0.95800781	+61.54541016	-5.44921875	-42.91259766	+1988	+8.09033203	-6.46875000	-0.70312500	+15.24902344	-6.81152344	+13.60107422	+1544	+6.60058594	-10.79296875	-0.59765625	+39.81445313	+12.43652344	-49.43847656	+1092
+1457971291.35439990	+8.31884766	-7.27734375	-0.95800781	+61.56738281	-5.44921875	-42.91259766	+1984	+8.09033203	-6.46875000	-0.70312500	+15.27099609	-6.81152344	+13.60107422	+1544	+6.60498047	-10.79296875	-0.59326172	+39.85839844	+12.45849609	-49.46044922	+1092
+1457971291.35859990	+8.31884766	-7.27734375	-0.95800781	+61.56738281	-5.42724609	-42.89062500	+1984	+8.09033203	-6.47314453	-0.70312500	+15.27099609	-6.78955078	+13.60107422	+1540	+6.60937500	-10.79296875	-0.58886719	+39.90234375	+12.48046875	-49.48242188	+1092
+1457971291.36270000	+8.31884766	-7.27734375	-0.95800781	+61.58935547	-5.42724609	-42.86865234	+1980	+8.09033203	-6.47314453	-0.70312500	+15.29296875	-6.78955078	+13.60107422	+1536	+6.60937500	-10.79296875	-0.58447266	+39.92431641	+12.50244141	-49.50439453	+1092
+1457971291.36690000	+8.31884766	-7.27734375	-0.95800781	+61.61132813	-5.42724609	-42.84667969	+1976	+8.09033203	-6.47314453	-0.70751953	+15.29296875	-6.76757813	+13.60107422	+1536	+6.61376953	-10.79296875	-0.58007813	+39.96826172	+12.54638672	-49.54833984	+1092
+1457971291.37100010	+8.31884766	-7.27734375	-0.95800781	+61.61132813	-5.40527344	-42.84667969	+1976	+8.09033203	-6.47314453	-0.70751953	+15.31494141	-6.74560547	+13.60107422	+1532	+6.61816406	-10.79296875	-0.58007813	+39.99023438	+12.56835938	-49.54833984	+1096
+1457971291.37940000	+8.31884766	-7.28173828	-0.96240234	+61.63330078	-5.38330078	-42.80273438	+1972	+8.08593750	-6.47314453	-0.70751953	+15.31494141	-6.72363281	+13.60107422	+1528	+6.62255859	-10.79296875	-0.57568359	+40.03417969	+12.61230469	-49.57031250	+1096
+1457971291.38350010	+8.31884766	-7.28173828	-0.96240234	+61.63330078	-5.38330078	-42.78076172	+1968	+8.08593750	-6.47314453	-0.70751953	+15.31494141	-6.70166016	+13.60107422	+1528	+6.62255859	-10.79296875	-0.57128906	+40.05615234	+12.63427734	-49.57031250	+1096
+1457971291.38770010	+8.31884766	-7.28173828	-0.96240234	+61.63330078	-5.36132813	-42.75878906	+1964	+8.08593750	-6.47314453	-0.70751953	+15.31494141	-6.70166016	+13.60107422	+1524	+6.62255859	-10.79296875	-0.57128906	+40.07812500	+12.63427734	-49.57031250	+1096
+1457971291.39190010	+8.31445313	-7.28173828	-0.96240234	+61.63330078	-5.36132813	-42.75878906	+1964	+8.08593750	-6.47314453	-0.70751953	+15.31494141	-6.67968750	+13.60107422	+1524	+6.62255859	-10.79736328	-0.57128906	+40.07812500	+12.65625000	-49.57031250	+1096
+1457971291.39599990	+8.31445313	-7.28173828	-0.96240234	+61.63330078	-5.33935547	-42.73681641	+1960	+8.08593750	-6.47314453	-0.70751953	+15.31494141	-6.65771484	+13.60107422	+1520	+6.61816406	-10.79736328	-0.57128906	+40.07812500	+12.67822266	-49.54833984	+1096
+1457971291.40019990	+8.31445313	-7.28173828	-0.96240234	+61.63330078	-5.33935547	-42.71484375	+1960	+8.08154297	-6.47314453	-0.71191406	+15.31494141	-6.65771484	+13.57910156	+1520	+6.61816406	-10.79736328	-0.57128906	+40.07812500	+12.67822266	-49.54833984	+1096
+1457971291.40850000	+8.31005859	-7.28173828	-0.96240234	+61.61132813	-5.31738281	-42.69287109	+1956	+8.08154297	-6.47753906	-0.71191406	+15.31494141	-6.61376953	+13.57910156	+1516	+6.61376953	-10.80175781	-0.57568359	+40.07812500	+12.70019531	-49.50439453	+1096
+1457971291.41269990	+8.31005859	-7.28173828	-0.96679688	+61.61132813	-5.29541016	-42.69287109	+1952	+8.08154297	-6.47753906	-0.71191406	+15.29296875	-6.59179688	+13.57910156	+1512	+6.60937500	-10.80175781	-0.58007813	+40.05615234	+12.72216797	-49.48242188	+1100
+1457971291.41689990	+8.31005859	-7.28613281	-0.96679688	+61.61132813	-5.29541016	-42.67089844	+1952	+8.08154297	-6.47753906	-0.71191406	+15.29296875	-6.59179688	+13.55712891	+1512	+6.60498047	-10.80175781	-0.58007813	+40.05615234	+12.72216797	-49.46044922	+1100
+1457971291.42100000	+8.31005859	-7.28613281	-0.96679688	+61.58935547	-5.27343750	-42.67089844	+1948	+8.08154297	-6.47753906	-0.71191406	+15.29296875	-6.56982422	+13.55712891	+1512	+6.60058594	-10.80615234	-0.58447266	+40.03417969	+12.72216797	-49.43847656	+1100
+1457971291.42520000	+8.30566406	-7.28613281	-0.96679688	+61.58935547	-5.27343750	-42.67089844	+1948	+8.08154297	-6.47753906	-0.71191406	+15.27099609	-6.56982422	+13.55712891	+1508	+6.59619141	-10.80615234	-0.58447266	+40.01220703	+12.72216797	-49.41650391	+1096
+1457971291.43350010	+8.30566406	-7.28613281	-0.96679688	+61.56738281	-5.25146484	-42.64892578	+1944	+8.08154297	-6.47753906	-0.71191406	+15.27099609	-6.54785156	+13.53515625	+1508	+6.59179688	-10.81054688	-0.58886719	+39.99023438	+12.74414063	-49.37255859	+1096
+1457971291.43770000	+8.30566406	-7.28613281	-0.96240234	+61.54541016	-5.25146484	-42.64892578	+1940	+8.07714844	-6.47753906	-0.71191406	+15.24902344	-6.54785156	+13.53515625	+1504	+6.58740234	-10.81054688	-0.59326172	+39.96826172	+12.74414063	-49.35058594	+1096
+1457971291.44190000	+8.30566406	-7.28613281	-0.96240234	+61.54541016	-5.22949219	-42.64892578	+1940	+8.07714844	-6.47753906	-0.71191406	+15.24902344	-6.54785156	+13.51318359	+1504	+6.58300781	-10.81054688	-0.59326172	+39.94628906	+12.74414063	-49.35058594	+1092
+1457971291.44600010	+8.30566406	-7.28613281	-0.96240234	+61.52343750	-5.22949219	-42.67089844	+1936	+8.08154297	-6.47753906	-0.71191406	+15.22705078	-6.52587891	+13.51318359	+1504	+6.58300781	-10.81054688	-0.59326172	+39.94628906	+12.74414063	-49.32861328	+1092
+1457971291.45020010	+8.30566406	-7.28613281	-0.96240234	+61.52343750	-5.22949219	-42.67089844	+1936	+8.08154297	-6.47753906	-0.71191406	+15.22705078	-6.52587891	+13.51318359	+1504	+6.58300781	-10.81054688	-0.59326172	+39.92431641	+12.72216797	-49.32861328	+1088
+1457971291.45429990	+8.30566406	-7.28613281	-0.96240234	+61.52343750	-5.22949219	-42.67089844	+1936	+8.08154297	-6.47753906	-0.71191406	+15.20507813	-6.52587891	+13.49121094	+1500	+6.57861328	-10.81054688	-0.59326172	+39.92431641	+12.72216797	-49.32861328	+1088
+1457971291.46269990	+8.31005859	-7.28613281	-0.96240234	+61.50146484	-5.22949219	-42.67089844	+1932	+8.08154297	-6.47753906	-0.71191406	+15.18310547	-6.52587891	+13.49121094	+1500	+6.57861328	-10.81054688	-0.59326172	+39.90234375	+12.72216797	-49.32861328	+1080
+1457971291.46680000	+8.31005859	-7.28613281	-0.96240234	+61.47949219	-5.22949219	-42.69287109	+1932	+8.08154297	-6.47753906	-0.71191406	+15.13916016	-6.52587891	+13.46923828	+1500	+6.58300781	-10.81054688	-0.59326172	+39.90234375	+12.72216797	-49.32861328	+1080
+1457971291.47100000	+8.31005859	-7.28613281	-0.95800781	+61.45751953	-5.22949219	-42.69287109	+1932	+8.08593750	-6.47753906	-0.70751953	+15.11718750	-6.54785156	+13.46923828	+1500	+6.58300781	-10.81054688	-0.59326172	+39.90234375	+12.72216797	-49.32861328	+1080
+1457971291.47519990	+8.31445313	-7.28613281	-0.95361328	+61.36962891	-5.25146484	-42.73681641	+1932	+8.09033203	-6.47753906	-0.70751953	+15.02929688	-6.56982422	+13.44726563	+1500	+6.58300781	-10.81054688	-0.59326172	+39.90234375	+12.70019531	-49.32861328	+1076
+1457971291.47930000	+8.32324219	-7.28613281	-0.94921875	+61.28173828	-5.27343750	-42.78076172	+1936	+8.09472656	-6.47753906	-0.70312500	+14.94140625	-6.59179688	+13.44726563	+1504	+6.58300781	-10.81054688	-0.58886719	+39.88037109	+12.70019531	-49.35058594	+1076
+1457971291.48770000	+8.34521484	-7.29052734	-0.93164063	+60.95214844	-5.38330078	-42.93457031	+1948	+8.10791016	-6.48193359	-0.69433594	+14.65576172	-6.70166016	+13.42529297	+1512	+6.58740234	-10.81054688	-0.58447266	+39.85839844	+12.67822266	-49.37255859	+1076
+1457971291.49180010	+8.35400391	-7.29052734	-0.92285156	+60.79833984	-5.44921875	-42.97851563	+1952	+8.12109375	-6.48193359	-0.68994141	+14.47998047	-6.76757813	+13.42529297	+1516	+6.59179688	-10.80615234	-0.58007813	+39.83642578	+12.63427734	-49.39453125	+1076
+1457971291.49600010	+8.36279297	-7.29052734	-0.91406250	+60.66650391	-5.49316406	-43.02246094	+1960	+8.12988281	-6.48193359	-0.68115234	+14.34814453	-6.83349609	+13.42529297	+1520	+6.59619141	-10.80615234	-0.58007813	+39.79248047	+12.61230469	-49.41650391	+1080
+1457971291.50020000	+8.37158203	-7.29492188	-0.90966797	+60.49072266	-5.58105469	-43.08837891	+1968	+8.14306641	-6.48193359	-0.67236328	+14.12841797	-6.92138672	+13.42529297	+1528	+6.61376953	-10.80175781	-0.56250000	+39.61669922	+12.45849609	-49.50439453	+1088
+1457971291.50430010	+8.38037109	-7.29492188	-0.90087891	+60.38085938	-5.62500000	-43.08837891	+1972	+8.15625000	-6.48193359	-0.66796875	+13.97460938	-6.98730469	+13.44726563	+1532	+6.62255859	-10.79736328	-0.55810547	+39.46289063	+12.34863281	-49.52636719	+1092
+1457971291.50850010	+8.38476563	-7.29931641	-0.90087891	+60.27099609	-5.69091797	-43.11035156	+1980	+8.16503906	-6.48193359	-0.66357422	+13.84277344	-7.03125000	+13.49121094	+1540	+6.62695313	-10.79736328	-0.55371094	+39.33105469	+12.26074219	-49.52636719	+1096
+1457971291.51679990	+8.39355469	-7.29931641	-0.89648438	+60.02929688	-5.77880859	-43.08837891	+1988	+8.17822266	-6.48193359	-0.65478516	+13.60107422	-7.09716797	+13.53515625	+1548	+6.62255859	-10.79736328	-0.56250000	+38.93554688	+12.06298828	-49.41650391	+1100
+1457971291.52099990	+8.39794922	-7.29931641	-0.89208984	+59.91943359	-5.82275391	-43.08837891	+1996	+8.18701172	-6.48193359	-0.65478516	+13.46923828	-7.14111328	+13.55712891	+1556	+6.61816406	-10.79736328	-0.56689453	+38.80371094	+11.99707031	-49.35058594	+1100
+1457971291.52519990	+8.40234375	-7.30371094	-0.88769531	+59.80957031	-5.88867188	-43.11035156	+2000	+8.19580078	-6.48193359	-0.65039063	+13.35937500	-7.16308594	+13.57910156	+1560	+6.61376953	-10.80175781	-0.57128906	+38.67187500	+11.95312500	-49.30664063	+1100
+1457971291.52930000	+8.40673828	-7.30371094	-0.88330078	+59.69970703	-5.91064453	-43.11035156	+2008	+8.20019531	-6.48193359	-0.64599609	+13.24951172	-7.18505859	+13.60107422	+1568	+6.60498047	-10.80175781	-0.57568359	+38.51806641	+11.90917969	-49.26269531	+1100
+1457971291.53760000	+8.41552734	-7.30810547	-0.87890625	+59.47998047	-5.99853516	-43.06640625	+2016	+8.21337891	-6.48193359	-0.64160156	+13.00781250	-7.22900391	+13.64501953	+1580	+6.58740234	-10.80615234	-0.58886719	+38.21044922	+11.82128906	-49.13085938	+1100
+1457971291.54180000	+8.41992188	-7.30810547	-0.87451172	+59.37011719	-6.04248047	-43.04443359	+2024	+8.22216797	-6.48632813	-0.63720703	+12.89794922	-7.22900391	+13.68896484	+1588	+6.58300781	-10.81054688	-0.59326172	+38.07861328	+11.77734375	-49.06494141	+1100
+1457971291.54600000	+8.42431641	-7.30810547	-0.87451172	+59.26025391	-6.06445313	-43.04443359	+2028	+8.22656250	-6.48632813	-0.63720703	+12.76611328	-7.22900391	+13.71093750	+1596	+6.57861328	-10.81054688	-0.59765625	+37.96875000	+11.73339844	-49.02099609	+1096
+1457971291.55010010	+8.42871094	-7.30810547	-0.87011719	+59.15039063	-6.10839844	-43.02246094	+2032	+8.23095703	-6.48632813	-0.63281250	+12.67822266	-7.25097656	+13.75488281	+1604	+6.57421875	-10.81054688	-0.60205078	+37.85888672	+11.68945313	-48.95507813	+1096
+1457971291.55430010	+8.42871094	-7.31250000	-0.87011719	+59.06250000	-6.15234375	-43.00048828	+2040	+8.23535156	-6.48632813	-0.63281250	+12.56835938	-7.25097656	+13.77685547	+1608	+6.56982422	-10.81054688	-0.60644531	+37.74902344	+11.64550781	-48.91113281	+1096
+1457971291.56259990	+8.43750000	-7.31250000	-0.86132813	+58.86474609	-6.19628906	-42.97851563	+2048	+8.24853516	-6.48632813	-0.62841797	+12.34863281	-7.27294922	+13.84277344	+1624	+6.56542969	-10.81054688	-0.60644531	+37.55126953	+11.57958984	-48.88916016	+1092
+1457971291.56680010	+8.44189453	-7.31689453	-0.86132813	+58.77685547	-6.24023438	-42.95654297	+2056	+8.25292969	-6.48632813	-0.62402344	+12.23876953	-7.29492188	+13.86474609	+1632	+6.56982422	-10.81054688	-0.60205078	+37.48535156	+11.55761719	-48.88916016	+1088
+1457971291.57100010	+8.44628906	-7.31689453	-0.85693359	+58.68896484	-6.28417969	-42.93457031	+2060	+8.25732422	-6.48632813	-0.62402344	+12.12890625	-7.29492188	+13.90869141	+1640	+6.56982422	-10.80615234	-0.60205078	+37.41943359	+11.51367188	-48.86718750	+1088
+1457971291.57509990	+8.45068359	-7.31689453	-0.85693359	+58.60107422	-6.30615234	-42.91259766	+2064	+8.26171875	-6.48632813	-0.62402344	+12.06298828	-7.29492188	+13.95263672	+1648	+6.57421875	-10.80615234	-0.59765625	+37.37548828	+11.49169922	-48.86718750	+1084
+1457971291.57929990	+8.45507813	-7.32128906	-0.85693359	+58.51318359	-6.35009766	-42.89062500	+2068	+8.26611328	-6.48632813	-0.61962891	+11.95312500	-7.29492188	+13.99658203	+1652	+6.57861328	-10.80175781	-0.59765625	+37.35351563	+11.46972656	-48.86718750	+1084
+1457971291.58349990	+8.45947266	-7.32128906	-0.85253906	+58.44726563	-6.37207031	-42.86865234	+2076	+8.27050781	-6.48632813	-0.61962891	+11.86523438	-7.31689453	+14.04052734	+1660	+6.58740234	-10.79736328	-0.58886719	+37.35351563	+11.44775391	-48.86718750	+1084
+1457971291.59180000	+8.46386719	-7.32128906	-0.84814453	+58.29345703	-6.43798828	-42.84667969	+2084	+8.27929688	-6.48632813	-0.61523438	+11.71142578	-7.33886719	+14.08447266	+1676	+6.60058594	-10.78857422	-0.58007813	+37.30957031	+11.40380859	-48.91113281	+1088
+1457971291.59600000	+8.46826172	-7.32568359	-0.84375000	+58.22753906	-6.45996094	-42.84667969	+2092	+8.28369141	-6.48632813	-0.61083984	+11.62353516	-7.36083984	+14.12841797	+1680	+6.60498047	-10.78857422	-0.57128906	+37.28759766	+11.38183594	-48.93310547	+1092
+1457971291.60010000	+8.47265625	-7.32568359	-0.84375000	+58.16162109	-6.50390625	-42.82470703	+2096	+8.28808594	-6.48632813	-0.61083984	+11.55761719	-7.36083984	+14.15039063	+1688	+6.60937500	-10.78417969	-0.56689453	+37.26562500	+11.38183594	-48.93310547	+1096
+1457971291.60430000	+8.47705078	-7.32568359	-0.83935547	+58.07373047	-6.52587891	-42.82470703	+2100	+8.29248047	-6.48632813	-0.61083984	+11.46972656	-7.36083984	+14.19433594	+1692	+6.61816406	-10.77978516	-0.56250000	+37.26562500	+11.38183594	-48.95507813	+1100
+1457971291.60840010	+8.48144531	-7.32568359	-0.83935547	+58.00781250	-6.54785156	-42.80273438	+2104	+8.29687500	-6.48632813	-0.60644531	+11.40380859	-7.36083984	+14.21630859	+1696	+6.62255859	-10.77978516	-0.55810547	+37.24365234	+11.35986328	-48.93310547	+1100
+1457971291.61260010	+8.48144531	-7.33007813	-0.83496094	+57.94189453	-6.56982422	-42.78076172	+2112	+8.29687500	-6.49072266	-0.60644531	+11.31591797	-7.36083984	+14.26025391	+1704	+6.62695313	-10.77539063	-0.55810547	+37.22167969	+11.35986328	-48.91113281	+1104
+1457971291.62089990	+8.48583984	-7.33007813	-0.83056641	+57.78808594	-6.61376953	-42.73681641	+2120	+8.30566406	-6.49072266	-0.60644531	+11.16210938	-7.33886719	+14.30419922	+1712	+6.62695313	-10.77099609	-0.55810547	+37.15576172	+11.33789063	-48.84521484	+1108
+1457971291.62509990	+8.49023438	-7.33007813	-0.83056641	+57.70019531	-6.63574219	-42.71484375	+2128	+8.31005859	-6.49072266	-0.60205078	+11.09619141	-7.33886719	+14.34814453	+1716	+6.62695313	-10.76660156	-0.55810547	+37.11181641	+11.33789063	-48.82324219	+1112
+1457971291.62930010	+8.49023438	-7.33007813	-0.82617188	+57.63427734	-6.63574219	-42.69287109	+2132	+8.31005859	-6.49072266	-0.60205078	+11.00830078	-7.33886719	+14.37011719	+1720	+6.62255859	-10.76660156	-0.55810547	+37.02392578	+11.33789063	-48.77929688	+1112
+1457971291.63340000	+8.49023438	-7.33447266	-0.82617188	+57.54638672	-6.65771484	-42.67089844	+2136	+8.31445313	-6.49072266	-0.60205078	+10.92041016	-7.31689453	+14.39208984	+1728	+6.61816406	-10.76660156	-0.56250000	+36.95800781	+11.33789063	-48.71337891	+1116
+1457971291.63759990	+8.49023438	-7.33447266	-0.82617188	+57.45849609	-6.67968750	-42.62695313	+2140	+8.31445313	-6.49072266	-0.59765625	+10.85449219	-7.29492188	+14.43603516	+1732	+6.60937500	-10.77099609	-0.56689453	+36.87011719	+11.33789063	-48.64746094	+1120
+1457971291.64179990	+8.49023438	-7.33447266	-0.82617188	+57.37060547	-6.67968750	-42.58300781	+2148	+8.31884766	-6.49072266	-0.59765625	+10.76660156	-7.27294922	+14.45800781	+1736	+6.60498047	-10.77099609	-0.57568359	+36.80419922	+11.33789063	-48.55957031	+1120
+1457971291.65010000	+8.49023438	-7.33447266	-0.82617188	+57.21679688	-6.72363281	-42.49511719	+2156	+8.32324219	-6.49072266	-0.59765625	+10.61279297	-7.20703125	+14.52392578	+1744	+6.58740234	-10.77099609	-0.58886719	+36.62841797	+11.31591797	-48.40576172	+1124
+1457971291.65430000	+8.49023438	-7.33447266	-0.82617188	+57.15087891	-6.72363281	-42.42919922	+2160	+8.32324219	-6.49072266	-0.59765625	+10.54687500	-7.18505859	+14.54589844	+1748	+6.57861328	-10.77099609	-0.59765625	+36.51855469	+11.31591797	-48.31787109	+1128
+1457971291.65840010	+8.49023438	-7.33447266	-0.82617188	+57.06298828	-6.74560547	-42.38525391	+2164	+8.32763672	-6.49072266	-0.59765625	+10.45898438	-7.16308594	+14.56787109	+1752	+6.56982422	-10.77099609	-0.60205078	+36.43066406	+11.31591797	-48.22998047	+1128
+1457971291.66260000	+8.49023438	-7.33447266	-0.82617188	+56.99707031	-6.76757813	-42.36328125	+2168	+8.32763672	-6.49072266	-0.59326172	+10.39306641	-7.14111328	+14.58984375	+1760	+6.56103516	-10.77539063	-0.61083984	+36.34277344	+11.31591797	-48.14208984	+1128
+1457971291.66680000	+8.49023438	-7.33447266	-0.82617188	+56.95312500	-6.78955078	-42.31933594	+2172	+8.32763672	-6.49072266	-0.59326172	+10.32714844	-7.14111328	+14.61181641	+1764	+6.55224609	-10.77539063	-0.61523438	+36.25488281	+11.29394531	-48.07617188	+1124
+1457971291.67510010	+8.49023438	-7.33447266	-0.82617188	+56.84326172	-6.81152344	-42.20947266	+2180	+8.33203125	-6.49072266	-0.59326172	+10.21728516	-7.09716797	+14.67773438	+1772	+6.53466797	-10.77978516	-0.62841797	+36.10107422	+11.29394531	-47.92236328	+1120
+1457971291.67930010	+8.49023438	-7.33447266	-0.82617188	+56.79931641	-6.83349609	-42.16552734	+2184	+8.33203125	-6.49072266	-0.59326172	+10.17333984	-7.07519531	+14.69970703	+1776	+6.53027344	-10.77978516	-0.63281250	+36.05712891	+11.29394531	-47.85644531	+1120
+1457971291.68339990	+8.49023438	-7.33447266	-0.83056641	+56.75537109	-6.85546875	-42.12158203	+2184	+8.33203125	-6.49072266	-0.59326172	+10.12939453	-7.07519531	+14.72167969	+1780	+6.52587891	-10.77539063	-0.63720703	+36.01318359	+11.29394531	-47.81250000	+1116
+1457971291.68759990	+8.49023438	-7.33447266	-0.83056641	+56.73339844	-6.87744141	-42.07763672	+2188	+8.33203125	-6.49072266	-0.58886719	+10.08544922	-7.05322266	+14.72167969	+1784	+6.52587891	-10.77539063	-0.63720703	+35.96923828	+11.29394531	-47.76855469	+1112
+1457971291.69170000	+8.49023438	-7.33447266	-0.83056641	+56.71142578	-6.89941406	-42.05566406	+2192	+8.33203125	-6.49072266	-0.58886719	+10.06347656	-7.05322266	+14.74365234	+1788	+6.52587891	-10.77539063	-0.63720703	+35.94726563	+11.27197266	-47.74658203	+1108
+1457971291.69590000	+8.49023438	-7.33447266	-0.83056641	+56.68945313	-6.92138672	-42.03369141	+2192	+8.33203125	-6.49072266	-0.58886719	+10.01953125	-7.05322266	+14.76562500	+1792	+6.52587891	-10.77539063	-0.63720703	+35.94726563	+11.29394531	-47.72460938	+1104
+1457971291.70420000	+8.49023438	-7.33447266	-0.82617188	+56.64550781	-6.96533203	-41.96777344	+2196	+8.33642578	-6.49072266	-0.58886719	+9.97558594	-7.05322266	+14.78759766	+1800	+6.53027344	-10.77099609	-0.63281250	+35.96923828	+11.29394531	-47.72460938	+1100
+1457971291.70840000	+8.49023438	-7.33886719	-0.82617188	+56.62353516	-6.96533203	-41.94580078	+2200	+8.33642578	-6.49072266	-0.58447266	+9.95361328	-7.05322266	+14.80957031	+1804	+6.53466797	-10.76660156	-0.62841797	+35.99121094	+11.29394531	-47.72460938	+1096
+1457971291.71260000	+8.49023438	-7.33886719	-0.82617188	+56.62353516	-6.98730469	-41.92382813	+2200	+8.33642578	-6.49072266	-0.58447266	+9.93164063	-7.05322266	+14.80957031	+1808	+6.53906250	-10.76660156	-0.62402344	+36.01318359	+11.31591797	-47.72460938	+1096
+1457971291.71670010	+8.49023438	-7.33886719	-0.82617188	+56.60156250	-7.00927734	-41.90185547	+2204	+8.33642578	-6.49072266	-0.58447266	+9.90966797	-7.05322266	+14.83154297	+1808	+6.54345703	-10.76220703	-0.61962891	+36.03515625	+11.31591797	-47.72460938	+1096
+1457971291.72090010	+8.49462891	-7.33886719	-0.82617188	+56.60156250	-7.03125000	-41.87988281	+2204	+8.33642578	-6.49072266	-0.58447266	+9.88769531	-7.05322266	+14.83154297	+1812	+6.54785156	-10.75781250	-0.61523438	+36.07910156	+11.33789063	-47.72460938	+1096
+1457971291.72919990	+8.49462891	-7.33886719	-0.82617188	+56.57958984	-7.05322266	-41.83593750	+2208	+8.33642578	-6.49072266	-0.58447266	+9.84375000	-7.05322266	+14.87548828	+1816	+6.55664063	-10.74902344	-0.60644531	+36.14501953	+11.35986328	-47.74658203	+1100
+1457971291.73340010	+8.49462891	-7.33886719	-0.82617188	+56.55761719	-7.07519531	-41.81396484	+2208	+8.33642578	-6.49072266	-0.58447266	+9.82177734	-7.05322266	+14.87548828	+1820	+6.56103516	-10.74462891	-0.60205078	+36.18896484	+11.38183594	-47.74658203	+1104
+1457971291.73760010	+8.49462891	-7.33886719	-0.82617188	+56.53564453	-7.07519531	-41.77001953	+2212	+8.33642578	-6.49072266	-0.58447266	+9.79980469	-7.05322266	+14.89746094	+1820	+6.56542969	-10.74462891	-0.59765625	+36.21093750	+11.40380859	-47.72460938	+1104
+1457971291.74169990	+8.49462891	-7.33886719	-0.82617188	+56.51367188	-7.09716797	-41.74804688	+2212	+8.33642578	-6.49072266	-0.58447266	+9.77783203	-7.03125000	+14.89746094	+1820	+6.56542969	-10.74023438	-0.59326172	+36.21093750	+11.42578125	-47.70263672	+1104
+1457971291.74589990	+8.49462891	-7.33886719	-0.82617188	+56.49169922	-7.11914063	-41.70410156	+2212	+8.33642578	-6.49072266	-0.58007813	+9.75585938	-7.03125000	+14.91943359	+1824	+6.56982422	-10.73583984	-0.59326172	+36.23291016	+11.44775391	-47.65869141	+1108
+1457971291.75009990	+8.49462891	-7.33886719	-0.82617188	+56.46972656	-7.14111328	-41.66015625	+2212	+8.33642578	-6.49072266	-0.58007813	+9.71191406	-7.03125000	+14.94140625	+1824	+6.56542969	-10.73583984	-0.59765625	+36.21093750	+11.44775391	-47.59277344	+1108
+1457971291.75840000	+8.49023438	-7.33447266	-0.82617188	+56.40380859	-7.16308594	-41.55029297	+2216	+8.33203125	-6.49072266	-0.58007813	+9.64599609	-6.98730469	+14.98535156	+1828	+6.55664063	-10.73144531	-0.60205078	+36.14501953	+11.46972656	-47.46093750	+1112
+1457971291.76250000	+8.49023438	-7.33447266	-0.82617188	+56.35986328	-7.18505859	-41.50634766	+2216	+8.33203125	-6.48632813	-0.58007813	+9.60205078	-6.98730469	+15.00732422	+1828	+6.54785156	-10.72705078	-0.60644531	+36.10107422	+11.49169922	-47.37304688	+1116
+1457971291.76670000	+8.48583984	-7.33447266	-0.82617188	+56.31591797	-7.20703125	-41.44042969	+2216	+8.33203125	-6.48632813	-0.58007813	+9.55810547	-6.96533203	+15.02929688	+1828	+6.53906250	-10.72705078	-0.61083984	+36.03515625	+11.49169922	-47.26318359	+1116
+1457971291.77090000	+8.48583984	-7.33447266	-0.82617188	+56.27197266	-7.22900391	-41.37451172	+2216	+8.33203125	-6.48632813	-0.58007813	+9.51416016	-6.94335938	+15.05126953	+1828	+6.53027344	-10.72705078	-0.61962891	+35.96923828	+11.51367188	-47.15332031	+1120
+1457971291.77500010	+8.48144531	-7.33447266	-0.82617188	+56.20605469	-7.25097656	-41.30859375	+2216	+8.33203125	-6.48632813	-0.58007813	+9.44824219	-6.89941406	+15.07324219	+1832	+6.51708984	-10.73144531	-0.62841797	+35.88134766	+11.51367188	-47.02148438	+1124
+1457971291.77920010	+8.48144531	-7.33447266	-0.82617188	+56.14013672	-7.27294922	-41.22070313	+2220	+8.33203125	-6.48632813	-0.58007813	+9.40429688	-6.87744141	+15.09521484	+1832	+6.50390625	-10.73144531	-0.64160156	+35.79345703	+11.51367188	-46.91162109	+1128
+1457971291.78749990	+8.47705078	-7.33447266	-0.83056641	+56.03027344	-7.33886719	-41.08886719	+2220	+8.32763672	-6.48632813	-0.58007813	+9.25048828	-6.83349609	+15.16113281	+1832	+6.48193359	-10.73144531	-0.65478516	+35.61767578	+11.51367188	-46.66992188	+1132
+1457971291.79169990	+8.47705078	-7.33447266	-0.83056641	+55.96435547	-7.38281250	-41.02294922	+2220	+8.32763672	-6.48632813	-0.57568359	+9.18457031	-6.78955078	+15.20507813	+1836	+6.46875000	-10.72705078	-0.66357422	+35.52978516	+11.49169922	-46.58203125	+1132
+1457971291.79590010	+8.47705078	-7.33447266	-0.83056641	+55.89843750	-7.40478516	-40.95703125	+2220	+8.32763672	-6.48632813	-0.57568359	+9.11865234	-6.76757813	+15.22705078	+1836	+6.45996094	-10.72705078	-0.66796875	+35.44189453	+11.49169922	-46.49414063	+1132
+1457971291.80000000	+8.47705078	-7.33447266	-0.82617188	+55.81054688	-7.44873047	-40.89111328	+2220	+8.32763672	-6.48632813	-0.57568359	+9.03076172	-6.74560547	+15.27099609	+1836	+6.45117188	-10.73144531	-0.67236328	+35.35400391	+11.49169922	-46.42822266	+1128
+1457971291.80419990	+8.47265625	-7.33447266	-0.82617188	+55.74462891	-7.49267578	-40.82519531	+2220	+8.32763672	-6.48632813	-0.57568359	+8.94287109	-6.72363281	+15.29296875	+1840	+6.44677734	-10.73144531	-0.67675781	+35.28808594	+11.49169922	-46.36230469	+1128
+1457971291.81250000	+8.47705078	-7.33447266	-0.82617188	+55.63476563	-7.55859375	-40.71533203	+2220	+8.33203125	-6.48632813	-0.57128906	+8.76708984	-6.67968750	+15.35888672	+1844	+6.43798828	-10.72705078	-0.68115234	+35.15625000	+11.49169922	-46.25244141	+1120
+1457971291.81670000	+8.47705078	-7.33447266	-0.82617188	+55.56884766	-7.62451172	-40.67138672	+2220	+8.33203125	-6.48632813	-0.57128906	+8.67919922	-6.65771484	+15.40283203	+1844	+6.43798828	-10.72705078	-0.68115234	+35.13427734	+11.49169922	-46.23046875	+1116
+1457971291.82090000	+8.47705078	-7.33447266	-0.82177734	+55.52490234	-7.66845703	-40.62744141	+2220	+8.33203125	-6.48632813	-0.57128906	+8.59130859	-6.65771484	+15.42480469	+1848	+6.43798828	-10.72265625	-0.68115234	+35.11230469	+11.49169922	-46.20849609	+1112
+1457971291.82500000	+8.47705078	-7.33447266	-0.82177734	+55.48095703	-7.71240234	-40.58349609	+2224	+8.33203125	-6.48632813	-0.56689453	+8.52539063	-6.63574219	+15.46875000	+1848	+6.43798828	-10.71826172	-0.67675781	+35.09033203	+11.49169922	-46.23046875	+1112
+1457971291.83340000	+8.48144531	-7.33886719	-0.81738281	+55.37109375	-7.77832031	-40.49560547	+2224	+8.33642578	-6.48632813	-0.56689453	+8.37158203	-6.63574219	+15.53466797	+1852	+6.44677734	-10.71386719	-0.66357422	+35.06835938	+11.51367188	-46.25244141	+1112
+1457971291.84170010	+8.48144531	-7.33886719	-0.81738281	+55.30517578	-7.86621094	-40.40771484	+2228	+8.34082031	-6.48632813	-0.56689453	+8.23974609	-6.61376953	+15.60058594	+1856	+6.45556641	-10.70947266	-0.65478516	+35.06835938	+11.53564453	-46.27441406	+1112
+1457971291.84999990	+8.48583984	-7.33886719	-0.81738281	+55.23925781	-7.93212891	-40.31982422	+2232	+8.34082031	-6.49072266	-0.56689453	+8.12988281	-6.59179688	+15.66650391	+1856	+6.46435547	-10.70507813	-0.64599609	+35.09033203	+11.57958984	-46.29638672	+1112
+1457971291.85419990	+8.48583984	-7.34326172	-0.81738281	+55.21728516	-7.97607422	-40.27587891	+2236	+8.34082031	-6.49072266	-0.56689453	+8.10791016	-6.59179688	+15.68847656	+1860	+6.46435547	-10.70068359	-0.64160156	+35.11230469	+11.60156250	-46.29638672	+1116
+1457971291.85830000	+8.48144531	-7.34326172	-0.81738281	+55.19531250	-7.99804688	-40.23193359	+2236	+8.34082031	-6.49072266	-0.56689453	+8.06396484	-6.59179688	+15.73242188	+1860	+6.46875000	-10.70068359	-0.64160156	+35.13427734	+11.62353516	-46.31835938	+1116
+1457971291.86669990	+8.48144531	-7.34326172	-0.81738281	+55.17333984	-8.04199219	-40.16601563	+2240	+8.34082031	-6.49072266	-0.56689453	+8.02001953	-6.56982422	+15.75439453	+1864	+6.46875000	-10.69628906	-0.63720703	+35.13427734	+11.66748047	-46.34033203	+1116
+1457971291.87080000	+8.48144531	-7.34326172	-0.81738281	+55.17333984	-8.04199219	-40.12207031	+2244	+8.34082031	-6.49072266	-0.56689453	+7.99804688	-6.54785156	+15.77636719	+1864	+6.46875000	-10.69628906	-0.63720703	+35.15625000	+11.68945313	-46.31835938	+1116
+1457971291.87500000	+8.48144531	-7.34326172	-0.81738281	+55.17333984	-8.06396484	-40.07812500	+2244	+8.34082031	-6.49072266	-0.56689453	+7.97607422	-6.52587891	+15.79833984	+1864	+6.46875000	-10.70068359	-0.63720703	+35.15625000	+11.71142578	-46.31835938	+1116
+1457971291.87920000	+8.47705078	-7.34326172	-0.82177734	+55.17333984	-8.06396484	-40.05615234	+2248	+8.34082031	-6.49072266	-0.56689453	+7.97607422	-6.52587891	+15.79833984	+1868	+6.46435547	-10.70068359	-0.63720703	+35.15625000	+11.73339844	-46.29638672	+1120
+1457971291.88750000	+8.47265625	-7.34765625	-0.82177734	+55.19531250	-8.06396484	-39.99023438	+2248	+8.33642578	-6.49072266	-0.56689453	+7.97607422	-6.48193359	+15.82031250	+1868	+6.45996094	-10.70068359	-0.64160156	+35.15625000	+11.77734375	-46.27441406	+1120
+1457971291.89170000	+8.47265625	-7.34765625	-0.82617188	+55.21728516	-8.06396484	-39.96826172	+2252	+8.33642578	-6.49072266	-0.56689453	+7.97607422	-6.48193359	+15.82031250	+1868	+6.45556641	-10.70068359	-0.64599609	+35.15625000	+11.79931641	-46.25244141	+1120
+1457971291.89580010	+8.46826172	-7.34765625	-0.82617188	+55.23925781	-8.06396484	-39.94628906	+2252	+8.33203125	-6.49511719	-0.56689453	+7.97607422	-6.45996094	+15.79833984	+1872	+6.45117188	-10.70507813	-0.64599609	+35.13427734	+11.82128906	-46.23046875	+1120
+1457971291.90000010	+8.46826172	-7.34765625	-0.82617188	+55.26123047	-8.04199219	-39.92431641	+2252	+8.33203125	-6.49511719	-0.56689453	+7.97607422	-6.45996094	+15.79833984	+1872	+6.45117188	-10.70507813	-0.65039063	+35.13427734	+11.82128906	-46.23046875	+1124
+1457971291.90420010	+8.46386719	-7.34765625	-0.83056641	+55.28320313	-8.04199219	-39.90234375	+2252	+8.33203125	-6.49511719	-0.56689453	+7.99804688	-6.43798828	+15.79833984	+1872	+6.44677734	-10.70947266	-0.65039063	+35.13427734	+11.84326172	-46.20849609	+1124
+1457971291.91249990	+8.45947266	-7.34765625	-0.83056641	+55.34912109	-8.02001953	-39.85839844	+2252	+8.32763672	-6.49511719	-0.57128906	+7.99804688	-6.43798828	+15.79833984	+1872	+6.43359375	-10.71386719	-0.65917969	+35.13427734	+11.88720703	-46.16455078	+1124
+1457971291.91660000	+8.45507813	-7.34765625	-0.83496094	+55.37109375	-7.99804688	-39.83642578	+2252	+8.32763672	-6.49511719	-0.57128906	+8.02001953	-6.41601563	+15.77636719	+1876	+6.42919922	-10.71826172	-0.66357422	+35.13427734	+11.90917969	-46.14257813	+1124
+1457971291.92080000	+8.45068359	-7.34765625	-0.83496094	+55.41503906	-7.99804688	-39.83642578	+2252	+8.32763672	-6.49511719	-0.57128906	+8.02001953	-6.41601563	+15.77636719	+1876	+6.42041016	-10.71826172	-0.66796875	+35.13427734	+11.93115234	-46.14257813	+1124
+1457971291.92500000	+8.45068359	-7.34765625	-0.83935547	+55.48095703	-7.97607422	-39.81445313	+2252	+8.32763672	-6.49511719	-0.57128906	+8.04199219	-6.39404297	+15.75439453	+1876	+6.41162109	-10.72705078	-0.67675781	+35.15625000	+11.99707031	-46.14257813	+1124
+1457971291.93330000	+8.44189453	-7.34326172	-0.83935547	+55.59082031	-7.93212891	-39.81445313	+2248	+8.32324219	-6.49511719	-0.57128906	+8.10791016	-6.37207031	+15.73242188	+1876	+6.39843750	-10.73144531	-0.68115234	+35.22216797	+12.06298828	-46.16455078	+1120
+1457971291.93750000	+8.43750000	-7.34326172	-0.84375000	+55.67871094	-7.91015625	-39.81445313	+2248	+8.31884766	-6.49511719	-0.57128906	+8.17382813	-6.35009766	+15.68847656	+1880	+6.39843750	-10.73583984	-0.68115234	+35.26611328	+12.10693359	-46.20849609	+1120
+1457971291.94160010	+8.43750000	-7.34326172	-0.84375000	+55.74462891	-7.88818359	-39.81445313	+2244	+8.31445313	-6.49511719	-0.57568359	+8.23974609	-6.32812500	+15.64453125	+1880	+6.39843750	-10.74023438	-0.68115234	+35.33203125	+12.12890625	-46.27441406	+1116
+1457971291.94580010	+8.43750000	-7.34326172	-0.84375000	+55.83251953	-7.86621094	-39.83642578	+2244	+8.31005859	-6.49511719	-0.57568359	+8.30566406	-6.32812500	+15.60058594	+1880	+6.40283203	-10.74023438	-0.67675781	+35.41992188	+12.15087891	-46.34033203	+1112
+1457971291.95000000	+8.43310547	-7.34326172	-0.84375000	+55.92041016	-7.86621094	-39.85839844	+2240	+8.30126953	-6.49511719	-0.57568359	+8.41552734	-6.30615234	+15.53466797	+1880	+6.40722656	-10.74023438	-0.67236328	+35.48583984	+12.15087891	-46.40625000	+1112
+1457971291.95830010	+8.43310547	-7.34326172	-0.84375000	+56.09619141	-7.84423828	-39.90234375	+2232	+8.29248047	-6.49511719	-0.58007813	+8.61328125	-6.30615234	+15.44677734	+1880	+6.42480469	-10.73583984	-0.66357422	+35.66162109	+12.19482422	-46.56005859	+1112
+1457971291.96250010	+8.43310547	-7.33886719	-0.84375000	+56.18408203	-7.84423828	-39.94628906	+2232	+8.28808594	-6.49511719	-0.58007813	+8.72314453	-6.30615234	+15.38085938	+1876	+6.43359375	-10.73583984	-0.65478516	+35.74951172	+12.19482422	-46.64794922	+1112
+1457971291.96659990	+8.43310547	-7.33886719	-0.84375000	+56.27197266	-7.84423828	-39.96826172	+2228	+8.28808594	-6.49511719	-0.58447266	+8.81103516	-6.30615234	+15.35888672	+1876	+6.44238281	-10.73583984	-0.64599609	+35.81542969	+12.21679688	-46.75781250	+1116
+1457971291.97079990	+8.43750000	-7.33886719	-0.84375000	+56.33789063	-7.84423828	-40.01220703	+2224	+8.28369141	-6.49511719	-0.58447266	+8.89892578	-6.32812500	+15.31494141	+1872	+6.45117188	-10.73144531	-0.64160156	+35.90332031	+12.23876953	-46.84570313	+1116
+1457971291.97499990	+8.43750000	-7.33886719	-0.84375000	+56.42578125	-7.82226563	-40.03417969	+2224	+8.28369141	-6.49511719	-0.58447266	+8.96484375	-6.32812500	+15.29296875	+1872	+6.45996094	-10.73144531	-0.63281250	+35.96923828	+12.23876953	-46.91162109	+1120
+1457971291.98330000	+8.43750000	-7.33886719	-0.84375000	+56.55761719	-7.84423828	-40.10009766	+2216	+8.28369141	-6.49511719	-0.58886719	+9.11865234	-6.35009766	+15.24902344	+1864	+6.47753906	-10.73144531	-0.62402344	+36.12304688	+12.26074219	-47.06542969	+1124
+1457971291.98750000	+8.43750000	-7.33886719	-0.84375000	+56.62353516	-7.84423828	-40.12207031	+2216	+8.28369141	-6.49511719	-0.58886719	+9.16259766	-6.37207031	+15.22705078	+1860	+6.48632813	-10.73144531	-0.61962891	+36.21093750	+12.26074219	-47.15332031	+1124
+1457971291.99580000	+8.44189453	-7.33886719	-0.84375000	+56.75537109	-7.84423828	-40.16601563	+2212	+8.27929688	-6.49511719	-0.59326172	+9.29443359	-6.41601563	+15.18310547	+1856	+6.49511719	-10.73583984	-0.61523438	+36.29882813	+12.28271484	-47.28515625	+1128
+1457971292.00410010	+8.44189453	-7.33886719	-0.84375000	+56.88720703	-7.82226563	-40.23193359	+2208	+8.27929688	-6.49072266	-0.59326172	+9.40429688	-6.43798828	+15.11718750	+1848	+6.49951172	-10.74023438	-0.61083984	+36.36474609	+12.30468750	-47.41699219	+1128
+1457971292.00830010	+8.44189453	-7.33886719	-0.84375000	+56.95312500	-7.82226563	-40.23193359	+2208	+8.27929688	-6.49072266	-0.59326172	+9.44824219	-6.43798828	+15.09521484	+1844	+6.49951172	-10.74462891	-0.61083984	+36.38671875	+12.32666016	-47.43896484	+1128
+1457971292.01239990	+8.44189453	-7.33447266	-0.84814453	+57.01904297	-7.82226563	-40.25390625	+2204	+8.27929688	-6.49072266	-0.59765625	+9.51416016	-6.43798828	+15.05126953	+1840	+6.49951172	-10.74462891	-0.61523438	+36.38671875	+12.32666016	-47.46093750	+1128
+1457971292.01659990	+8.43750000	-7.33447266	-0.84814453	+57.08496094	-7.82226563	-40.27587891	+2204	+8.27929688	-6.49072266	-0.59765625	+9.55810547	-6.45996094	+15.02929688	+1840	+6.49511719	-10.74902344	-0.61962891	+36.38671875	+12.32666016	-47.46093750	+1128
+1457971292.02490000	+8.43750000	-7.33447266	-0.84814453	+57.19482422	-7.82226563	-40.29785156	+2200	+8.27929688	-6.49072266	-0.59765625	+9.64599609	-6.48193359	+14.94140625	+1832	+6.49072266	-10.75781250	-0.62841797	+36.36474609	+12.32666016	-47.48291016	+1128
+1457971292.03329990	+8.43750000	-7.33447266	-0.84814453	+57.30468750	-7.80029297	-40.36376953	+2196	+8.27490234	-6.49072266	-0.59765625	+9.73388672	-6.50390625	+14.85351563	+1828	+6.47753906	-10.76660156	-0.63281250	+36.32080078	+12.34863281	-47.46093750	+1124
+1457971292.03740000	+8.43310547	-7.33007813	-0.85253906	+57.34863281	-7.80029297	-40.38574219	+2192	+8.27490234	-6.49072266	-0.59765625	+9.77783203	-6.50390625	+14.80957031	+1824	+6.47314453	-10.77099609	-0.63720703	+36.29882813	+12.34863281	-47.46093750	+1124
+1457971292.04160000	+8.43310547	-7.33007813	-0.85253906	+57.39257813	-7.77832031	-40.40771484	+2192	+8.27490234	-6.49072266	-0.59765625	+9.82177734	-6.50390625	+14.76562500	+1824	+6.46875000	-10.77099609	-0.64160156	+36.29882813	+12.34863281	-47.46093750	+1120
+1457971292.04990010	+8.43310547	-7.33007813	-0.85253906	+57.48046875	-7.75634766	-40.45166016	+2188	+8.27050781	-6.49072266	-0.59765625	+9.88769531	-6.52587891	+14.67773438	+1820	+6.46435547	-10.77539063	-0.65039063	+36.29882813	+12.37060547	-47.41699219	+1116
+1457971292.05410000	+8.42871094	-7.33007813	-0.85253906	+57.50244141	-7.75634766	-40.49560547	+2188	+8.27050781	-6.49072266	-0.60205078	+9.90966797	-6.52587891	+14.63378906	+1816	+6.46435547	-10.77539063	-0.65039063	+36.29882813	+12.37060547	-47.41699219	+1112
+1457971292.05830000	+8.42871094	-7.33007813	-0.85253906	+57.54638672	-7.73437500	-40.53955078	+2184	+8.27050781	-6.49072266	-0.60205078	+9.93164063	-6.52587891	+14.58984375	+1816	+6.45996094	-10.77539063	-0.65039063	+36.29882813	+12.39257813	-47.41699219	+1108
+1457971292.06240010	+8.42871094	-7.33007813	-0.85253906	+57.56835938	-7.71240234	-40.60546875	+2184	+8.26611328	-6.49072266	-0.60205078	+9.95361328	-6.50390625	+14.56787109	+1816	+6.45996094	-10.77539063	-0.65039063	+36.32080078	+12.41455078	-47.41699219	+1100
+1457971292.07069990	+8.42431641	-7.33007813	-0.85693359	+57.59033203	-7.69042969	-40.69335938	+2180	+8.26611328	-6.49072266	-0.60644531	+9.97558594	-6.48193359	+14.50195313	+1812	+6.46435547	-10.77539063	-0.65039063	+36.34277344	+12.45849609	-47.41699219	+1096
+1457971292.07489990	+8.42431641	-7.33007813	-0.85693359	+57.59033203	-7.66845703	-40.73730469	+2176	+8.26611328	-6.49072266	-0.60644531	+9.97558594	-6.48193359	+14.47998047	+1812	+6.46435547	-10.77539063	-0.64599609	+36.36474609	+12.48046875	-47.41699219	+1092
+1457971292.07909990	+8.42431641	-7.33007813	-0.85693359	+57.59033203	-7.64648438	-40.78125000	+2176	+8.26171875	-6.49072266	-0.60644531	+9.97558594	-6.45996094	+14.45800781	+1808	+6.46875000	-10.77539063	-0.64599609	+36.38671875	+12.50244141	-47.41699219	+1088
+1457971292.08320000	+8.41992188	-7.33007813	-0.86132813	+57.59033203	-7.60253906	-40.82519531	+2172	+8.26171875	-6.49072266	-0.61083984	+9.97558594	-6.41601563	+14.45800781	+1808	+6.46875000	-10.77539063	-0.64599609	+36.43066406	+12.52441406	-47.41699219	+1088
+1457971292.08740000	+8.41992188	-7.33447266	-0.86132813	+57.59033203	-7.58056641	-40.86914063	+2172	+8.26171875	-6.49072266	-0.61083984	+9.97558594	-6.39404297	+14.43603516	+1804	+6.47314453	-10.77099609	-0.64160156	+36.45263672	+12.54638672	-47.41699219	+1088
+1457971292.09570000	+8.41552734	-7.33447266	-0.87011719	+57.54638672	-7.51464844	-40.93505859	+2168	+8.25732422	-6.49072266	-0.61523438	+9.95361328	-6.32812500	+14.41406250	+1804	+6.47314453	-10.77099609	-0.63720703	+36.49658203	+12.61230469	-47.41699219	+1084
+1457971292.09990000	+8.41113281	-7.33886719	-0.87011719	+57.52441406	-7.47070313	-40.95703125	+2168	+8.25292969	-6.49511719	-0.61523438	+9.93164063	-6.28417969	+14.41406250	+1800	+6.47753906	-10.76660156	-0.63720703	+36.51855469	+12.63427734	-47.41699219	+1084
+1457971292.10410000	+8.40673828	-7.33886719	-0.87890625	+57.48046875	-7.42675781	-40.95703125	+2168	+8.25292969	-6.49511719	-0.61962891	+9.90966797	-6.24023438	+14.41406250	+1800	+6.47753906	-10.76660156	-0.63281250	+36.54052734	+12.67822266	-47.39501953	+1080
+1457971292.10820010	+8.40234375	-7.34326172	-0.88330078	+57.45849609	-7.38281250	-40.93505859	+2164	+8.24853516	-6.49511719	-0.61962891	+9.88769531	-6.19628906	+14.39208984	+1796	+6.47753906	-10.76660156	-0.63281250	+36.56250000	+12.70019531	-47.37304688	+1080
+1457971292.11240010	+8.39794922	-7.34326172	-0.88769531	+57.41455078	-7.36083984	-40.91308594	+2164	+8.24853516	-6.49511719	-0.62402344	+9.86572266	-6.15234375	+14.39208984	+1792	+6.47753906	-10.76220703	-0.63281250	+36.58447266	+12.78808594	-47.32910156	+1080
+1457971292.12069990	+8.39355469	-7.34765625	-0.89648438	+57.30468750	-7.25097656	-40.84716797	+2160	+8.24414063	-6.49951172	-0.62841797	+9.79980469	-6.04248047	+14.39208984	+1788	+6.47314453	-10.75781250	-0.62841797	+36.62841797	+12.96386719	-47.17529297	+1080
+1457971292.12490010	+8.38916016	-7.34765625	-0.90087891	+57.26074219	-7.22900391	-40.80322266	+2160	+8.23974609	-6.49951172	-0.62841797	+9.77783203	-5.97656250	+14.39208984	+1788	+6.46435547	-10.75341797	-0.63281250	+36.65039063	+13.16162109	-46.97753906	+1084
+1457971292.12910010	+8.38476563	-7.34765625	-0.90527344	+57.21679688	-7.18505859	-40.73730469	+2156	+8.23974609	-6.49951172	-0.63281250	+9.73388672	-5.91064453	+14.41406250	+1784	+6.45117188	-10.74902344	-0.63720703	+36.62841797	+13.29345703	-46.77978516	+1088
+1457971292.13319990	+8.38037109	-7.34765625	-0.90966797	+57.15087891	-7.14111328	-40.67138672	+2156	+8.23535156	-6.49951172	-0.63281250	+9.68994141	-5.84472656	+14.41406250	+1780	+6.43359375	-10.74902344	-0.64160156	+36.58447266	+13.40332031	-46.60400391	+1092
+1457971292.14159990	+8.37158203	-7.35205078	-0.91845703	+56.99707031	-7.07519531	-40.51757813	+2148	+8.23095703	-6.50390625	-0.63720703	+9.55810547	-5.66894531	+14.43603516	+1776	+6.39404297	-10.74902344	-0.66357422	+36.38671875	+13.64501953	-46.12060547	+1104
+1457971292.14570000	+8.36718750	-7.35205078	-0.92285156	+56.93115234	-7.03125000	-40.42968750	+2148	+8.22656250	-6.50390625	-0.64160156	+9.49218750	-5.55908203	+14.45800781	+1772	+6.37646484	-10.74902344	-0.67675781	+36.29882813	+13.71093750	-45.92285156	+1104
+1457971292.14990000	+8.36279297	-7.35205078	-0.92285156	+56.84326172	-7.00927734	-40.34179688	+2144	+8.22216797	-6.50830078	-0.64599609	+9.38232422	-5.44921875	+14.45800781	+1772	+6.35888672	-10.74902344	-0.68994141	+36.18896484	+13.75488281	-45.70312500	+1108
+1457971292.15820000	+8.35400391	-7.35644531	-0.93164063	+56.66748047	-6.94335938	-40.16601563	+2136	+8.21337891	-6.50830078	-0.65039063	+9.16259766	-5.20751953	+14.52392578	+1764	+6.32373047	-10.74462891	-0.70751953	+35.94726563	+13.86474609	-45.37353516	+1112
+1457971292.16240000	+8.34521484	-7.35644531	-0.93603516	+56.53564453	-6.92138672	-40.05615234	+2132	+8.20898438	-6.51269531	-0.65478516	+9.00878906	-5.05371094	+14.54589844	+1764	+6.30615234	-10.74462891	-0.71630859	+35.85937500	+13.90869141	-45.19775391	+1112
+1457971292.16650010	+8.34082031	-7.35644531	-0.94042969	+56.40380859	-6.89941406	-39.94628906	+2132	+8.20898438	-6.51269531	-0.65478516	+8.83300781	-4.92187500	+14.58984375	+1760	+6.29296875	-10.74462891	-0.72070313	+35.72753906	+13.95263672	-45.04394531	+1112
+1457971292.17490010	+8.33203125	-7.36523438	-0.94482422	+56.03027344	-6.85546875	-39.68261719	+2124	+8.20019531	-6.52148438	-0.65917969	+8.45947266	-4.65820313	+14.69970703	+1756	+6.26660156	-10.74023438	-0.73828125	+35.48583984	+13.99658203	-44.73632813	+1108
+1457971292.17899990	+8.32763672	-7.36523438	-0.94921875	+55.83251953	-6.83349609	-39.55078125	+2120	+8.19580078	-6.52148438	-0.66357422	+8.26171875	-4.54833984	+14.76562500	+1752	+6.25781250	-10.73583984	-0.74267578	+35.39794922	+13.99658203	-44.64843750	+1104
+1457971292.18319990	+8.32324219	-7.36962891	-0.94921875	+55.63476563	-6.83349609	-39.44091797	+2116	+8.19580078	-6.52587891	-0.66357422	+8.06396484	-4.46044922	+14.80957031	+1748	+6.24902344	-10.73144531	-0.74267578	+35.31005859	+14.01855469	-44.53857422	+1100
+1457971292.18740010	+8.31445313	-7.37402344	-0.95361328	+55.37109375	-6.83349609	-39.28710938	+2112	+8.19580078	-6.52587891	-0.66357422	+7.82226563	-4.35058594	+14.89746094	+1744	+6.24023438	-10.72265625	-0.74707031	+35.22216797	+14.01855469	-44.45068359	+1096
+1457971292.19149990	+8.31445313	-7.37841797	-0.95361328	+55.12939453	-6.85546875	-39.19921875	+2108	+8.19140625	-6.53027344	-0.66357422	+7.60253906	-4.28466797	+14.96337891	+1744	+6.23583984	-10.71826172	-0.74707031	+35.13427734	+14.01855469	-44.38476563	+1092
+1457971292.19989990	+8.30566406	-7.38720703	-0.94921875	+54.68994141	-6.89941406	-39.02343750	+2100	+8.19140625	-6.53466797	-0.65917969	+7.18505859	-4.17480469	+15.11718750	+1736	+6.22265625	-10.70947266	-0.74267578	+34.95849609	+14.04052734	-44.27490234	+1084
+1457971292.20400000	+8.30126953	-7.39160156	-0.94482422	+54.49218750	-6.94335938	-38.93554688	+2096	+8.19140625	-6.53466797	-0.65917969	+6.96533203	-4.13085938	+15.20507813	+1736	+6.21826172	-10.70068359	-0.73828125	+34.89257813	+14.04052734	-44.23095703	+1080
+1457971292.20820000	+8.30126953	-7.39599609	-0.94482422	+54.29443359	-6.96533203	-38.86962891	+2096	+8.18701172	-6.53906250	-0.65917969	+6.76757813	-4.08691406	+15.29296875	+1732	+6.21386719	-10.69628906	-0.73828125	+34.82666016	+14.01855469	-44.16503906	+1080
+1457971292.21240000	+8.29687500	-7.39599609	-0.94482422	+54.09667969	-7.00927734	-38.78173828	+2092	+8.18701172	-6.53906250	-0.65478516	+6.56982422	-4.06494141	+15.38085938	+1732	+6.20947266	-10.68750000	-0.73828125	+34.73876953	+14.01855469	-44.09912109	+1080
+1457971292.22070000	+8.28808594	-7.40478516	-0.94042969	+53.74511719	-7.07519531	-38.62792969	+2088	+8.18261719	-6.54345703	-0.65478516	+6.19628906	-3.99902344	+15.55664063	+1728	+6.19628906	-10.67871094	-0.73828125	+34.62890625	+14.04052734	-43.98925781	+1076
+1457971292.22480010	+8.28369141	-7.40478516	-0.94042969	+53.59130859	-7.11914063	-38.56201172	+2084	+8.18261719	-6.54785156	-0.65478516	+6.02050781	-3.95507813	+15.62255859	+1728	+6.18750000	-10.66992188	-0.73828125	+34.54101563	+14.06250000	-43.94531250	+1080
+1457971292.22900010	+8.27929688	-7.40917969	-0.94042969	+53.43750000	-7.14111328	-38.47412109	+2084	+8.17822266	-6.54785156	-0.65039063	+5.84472656	-3.91113281	+15.71044922	+1724	+6.17871094	-10.66992188	-0.73828125	+34.45312500	+14.08447266	-43.87939453	+1080
+1457971292.23320010	+8.27490234	-7.41357422	-0.94042969	+53.26171875	-7.16308594	-38.36425781	+2080	+8.17382813	-6.55224609	-0.65039063	+5.66894531	-3.86718750	+15.77636719	+1724	+6.16552734	-10.66552734	-0.73828125	+34.36523438	+14.12841797	-43.79150391	+1084
+1457971292.23729990	+8.26611328	-7.41796875	-0.94042969	+53.12988281	-7.18505859	-38.25439453	+2080	+8.16943359	-6.55664063	-0.65478516	+5.53710938	-3.80126953	+15.84228516	+1724	+6.16113281	-10.66552734	-0.74267578	+34.32128906	+14.15039063	-43.76953125	+1084
+1457971292.24149990	+8.25732422	-7.42236328	-0.94482422	+52.97607422	-7.18505859	-38.14453125	+2076	+8.16503906	-6.55664063	-0.65478516	+5.38330078	-3.75732422	+15.90820313	+1720	+6.15234375	-10.66552734	-0.74267578	+34.27734375	+14.17236328	-43.72558594	+1088
+1457971292.24569990	+8.25292969	-7.42675781	-0.94921875	+52.82226563	-7.18505859	-38.01269531	+2076	+8.16064453	-6.56103516	-0.65478516	+5.22949219	-3.66943359	+15.95214844	+1720	+6.14355469	-10.66113281	-0.74707031	+34.21142578	+14.19433594	-43.63769531	+1088
+1457971292.25399990	+8.23095703	-7.43115234	-0.95361328	+52.60253906	-7.18505859	-37.79296875	+2072	+8.15185547	-6.56982422	-0.65917969	+4.98779297	-3.53759766	+16.04003906	+1716	+6.11279297	-10.66113281	-0.76025391	+34.05761719	+14.28222656	-43.46191406	+1096
+1457971292.25819990	+8.22216797	-7.43554688	-0.95800781	+52.47070313	-7.16308594	-37.66113281	+2072	+8.14306641	-6.57421875	-0.65917969	+4.85595703	-3.44970703	+16.06201172	+1716	+6.09521484	-10.66113281	-0.76464844	+33.96972656	+14.34814453	-43.35205078	+1100
+1457971292.26230000	+8.21337891	-7.43994141	-0.96240234	+52.36083984	-7.14111328	-37.55126953	+2068	+8.13867188	-6.57421875	-0.66357422	+4.74609375	-3.38378906	+16.08398438	+1716	+6.06884766	-10.66113281	-0.77343750	+33.83789063	+14.43603516	-43.19824219	+1108
+1457971292.26650000	+8.20019531	-7.44433594	-0.96679688	+52.25097656	-7.09716797	-37.41943359	+2068	+8.12988281	-6.57861328	-0.66357422	+4.65820313	-3.29589844	+16.10595703	+1716	+6.04687500	-10.66113281	-0.78222656	+33.72802734	+14.50195313	-43.08837891	+1112
+1457971292.27070000	+8.19140625	-7.44873047	-0.97119141	+52.16308594	-7.07519531	-37.28759766	+2064	+8.12109375	-6.58300781	-0.66796875	+4.54833984	-3.20800781	+16.12792969	+1712	+6.02490234	-10.66113281	-0.79101563	+33.61816406	+14.58984375	-42.95654297	+1116
+1457971292.27480010	+8.17822266	-7.45312500	-0.97558594	+52.07519531	-7.03125000	-37.17773438	+2060	+8.11669922	-6.58740234	-0.66796875	+4.48242188	-3.14208984	+16.12792969	+1712	+5.99853516	-10.66552734	-0.80419922	+33.50830078	+14.67773438	-42.80273438	+1120
+1457971292.28320000	+8.16064453	-7.45751953	-0.98876953	+51.94335938	-6.96533203	-36.97998047	+2052	+8.10351563	-6.59179688	-0.67236328	+4.32861328	-2.98828125	+16.12792969	+1708	+5.95898438	-10.66992188	-0.82177734	+33.35449219	+14.85351563	-42.56103516	+1120
+1457971292.28730010	+8.15185547	-7.46191406	-0.99316406	+51.87744141	-6.92138672	-36.89208984	+2048	+8.09472656	-6.59619141	-0.67675781	+4.28466797	-2.92236328	+16.12792969	+1708	+5.94140625	-10.67431641	-0.83056641	+33.26660156	+14.94140625	-42.45117188	+1120
+1457971292.29150010	+8.14306641	-7.46191406	-0.99316406	+51.85546875	-6.87744141	-36.80419922	+2044	+8.09033203	-6.59619141	-0.68115234	+4.21875000	-2.85644531	+16.12792969	+1704	+5.92822266	-10.67431641	-0.83496094	+33.22265625	+15.00732422	-42.36328125	+1116
+1457971292.29570010	+8.13427734	-7.46630859	-0.99755859	+51.81152344	-6.85546875	-36.73828125	+2036	+8.08154297	-6.60058594	-0.68115234	+4.17480469	-2.79052734	+16.10595703	+1704	+5.91064453	-10.67871094	-0.83935547	+33.15673828	+15.09521484	-42.31933594	+1112
+1457971292.29979990	+8.12548828	-7.47070313	-1.00195313	+51.78955078	-6.81152344	-36.67236328	+2032	+8.07714844	-6.60058594	-0.68554688	+4.15283203	-2.74658203	+16.10595703	+1700	+5.90185547	-10.67871094	-0.84375000	+33.13476563	+15.16113281	-42.27539063	+1108
+1457971292.30399990	+8.12109375	-7.47070313	-1.00634766	+51.78955078	-6.78955078	-36.62841797	+2024	+8.07275391	-6.60498047	-0.68554688	+4.10888672	-2.70263672	+16.08398438	+1700	+5.89306641	-10.68310547	-0.84375000	+33.11279297	+15.20507813	-42.25341797	+1104
+1457971292.31230000	+8.11230469	-7.47509766	-1.00634766	+51.78955078	-6.76757813	-36.58447266	+2012	+8.06396484	-6.60937500	-0.68994141	+4.08691406	-2.63671875	+16.08398438	+1692	+5.88867188	-10.68310547	-0.84375000	+33.11279297	+15.29296875	-42.23144531	+1088
+1457971292.31649990	+8.11230469	-7.47509766	-1.01074219	+51.81152344	-6.74560547	-36.56250000	+2004	+8.05957031	-6.60937500	-0.68994141	+4.06494141	-2.61474609	+16.06201172	+1688	+5.88867188	-10.68310547	-0.83935547	+33.11279297	+15.33691406	-42.25341797	+1084
+1457971292.32060000	+8.11230469	-7.47509766	-1.01074219	+51.83349609	-6.74560547	-36.58447266	+1996	+8.05957031	-6.60937500	-0.68994141	+4.06494141	-2.61474609	+16.06201172	+1688	+5.88867188	-10.68310547	-0.83496094	+33.13476563	+15.35888672	-42.29736328	+1080
+1457971292.32480000	+8.10791016	-7.47509766	-1.01074219	+51.85546875	-6.74560547	-36.58447266	+1992	+8.05517578	-6.61376953	-0.68994141	+4.06494141	-2.61474609	+16.04003906	+1684	+5.88867188	-10.68310547	-0.83056641	+33.15673828	+15.35888672	-42.34130859	+1076
+1457971292.32900000	+8.11230469	-7.47509766	-1.00634766	+51.89941406	-6.74560547	-36.60644531	+1984	+8.05517578	-6.61376953	-0.69433594	+4.08691406	-2.61474609	+16.04003906	+1680	+5.89306641	-10.68310547	-0.82617188	+33.17871094	+15.38085938	-42.38525391	+1072
+1457971292.33310010	+8.11230469	-7.47509766	-1.00634766	+51.94335938	-6.76757813	-36.65039063	+1976	+8.05078125	-6.61376953	-0.69433594	+4.08691406	-2.63671875	+16.01806641	+1676	+5.89746094	-10.68310547	-0.82177734	+33.22265625	+15.38085938	-42.45117188	+1068
+1457971292.34150000	+8.11230469	-7.47509766	-1.00634766	+51.98730469	-6.78955078	-36.71630859	+1968	+8.05078125	-6.61376953	-0.69433594	+4.10888672	-2.65869141	+15.99609375	+1668	+5.90625000	-10.68310547	-0.81738281	+33.24462891	+15.38085938	-42.53906250	+1064
+1457971292.34559990	+8.11669922	-7.47509766	-1.00195313	+52.03125000	-6.81152344	-36.76025391	+1964	+8.05078125	-6.61376953	-0.69433594	+4.13085938	-2.70263672	+15.99609375	+1668	+5.91064453	-10.68310547	-0.81298828	+33.26660156	+15.35888672	-42.58300781	+1060
+1457971292.34980010	+8.11669922	-7.47509766	-1.00195313	+52.05322266	-6.81152344	-36.78222656	+1960	+8.05078125	-6.61376953	-0.69433594	+4.15283203	-2.72460938	+15.97412109	+1664	+5.91064453	-10.68310547	-0.81298828	+33.28857422	+15.35888672	-42.60498047	+1060
+1457971292.35400010	+8.11669922	-7.47509766	-1.00195313	+52.09716797	-6.83349609	-36.80419922	+1956	+8.05078125	-6.61376953	-0.68994141	+4.17480469	-2.76855469	+15.95214844	+1660	+5.91064453	-10.68310547	-0.80859375	+33.28857422	+15.35888672	-42.62695313	+1056
+1457971292.35809990	+8.12109375	-7.47509766	-1.00195313	+52.11914063	-6.85546875	-36.84814453	+1952	+8.05078125	-6.61376953	-0.68994141	+4.21875000	-2.79052734	+15.95214844	+1656	+5.91503906	-10.68310547	-0.80859375	+33.31054688	+15.35888672	-42.64892578	+1052
+1457971292.36649990	+8.12548828	-7.47509766	-0.99755859	+52.22900391	-6.89941406	-36.97998047	+1944	+8.05517578	-6.61376953	-0.68994141	+4.30664063	-2.92236328	+15.88623047	+1652	+5.91943359	-10.68310547	-0.80419922	+33.33251953	+15.31494141	-42.73681641	+1052
+1457971292.37060000	+8.12548828	-7.47509766	-0.99316406	+52.29492188	-6.92138672	-37.04589844	+1944	+8.05517578	-6.61376953	-0.68994141	+4.35058594	-3.01025391	+15.86425781	+1652	+5.92382813	-10.68750000	-0.79980469	+33.35449219	+15.29296875	-42.78076172	+1052
+1457971292.37480000	+8.13427734	-7.47070313	-0.98876953	+52.53662109	-7.03125000	-37.33154297	+1944	+8.05517578	-6.61376953	-0.68554688	+4.48242188	-3.18603516	+15.77636719	+1652	+5.94580078	-10.69189453	-0.79101563	+33.44238281	+15.16113281	-43.04443359	+1056
+1457971292.37890010	+8.14306641	-7.46630859	-0.97998047	+52.73437500	-7.11914063	-37.55126953	+1948	+8.05957031	-6.60937500	-0.68115234	+4.61425781	-3.36181641	+15.68847656	+1652	+5.96337891	-10.69189453	-0.78222656	+33.53027344	+15.02929688	-43.28613281	+1060
+1457971292.38310000	+8.14746094	-7.46630859	-0.97558594	+52.91015625	-7.20703125	-37.77099609	+1948	+8.05957031	-6.60937500	-0.68115234	+4.74609375	-3.51562500	+15.60058594	+1652	+5.97656250	-10.69628906	-0.77343750	+33.61816406	+14.89746094	-43.48388672	+1060
+1457971292.38730000	+8.15625000	-7.45751953	-0.96240234	+53.28369141	-7.38281250	-38.21044922	+1952	+8.06396484	-6.60498047	-0.67236328	+5.00976563	-3.84521484	+15.42480469	+1652	+6.00732422	-10.70947266	-0.76464844	+33.77197266	+14.58984375	-43.92333984	+1068
+1457971292.39140010	+8.16503906	-7.45751953	-0.95361328	+53.50341797	-7.47070313	-38.47412109	+1956	+8.06835938	-6.60058594	-0.67236328	+5.20751953	-4.08691406	+15.27099609	+1652	+6.02050781	-10.71386719	-0.76025391	+33.85986328	+14.41406250	-44.16503906	+1072
+1457971292.39980010	+8.16943359	-7.44873047	-0.94482422	+53.87695313	-7.58056641	-38.82568359	+1960	+8.06835938	-6.59619141	-0.66357422	+5.60302734	-4.52636719	+14.96337891	+1656	+6.02929688	-10.72705078	-0.76025391	+33.94775391	+14.17236328	-44.45068359	+1064
+1457971292.40389990	+8.16943359	-7.44873047	-0.94482422	+54.03076172	-7.62451172	-38.97949219	+1960	+8.06835938	-6.59179688	-0.65917969	+5.77880859	-4.70214844	+14.83154297	+1656	+6.03369141	-10.73583984	-0.76025391	+33.99169922	+14.08447266	-44.53857422	+1064
+1457971292.40809990	+8.16943359	-7.44433594	-0.94042969	+54.16259766	-7.66845703	-39.08935547	+1960	+8.06835938	-6.59179688	-0.65917969	+5.93261719	-4.83398438	+14.72167969	+1656	+6.03369141	-10.74023438	-0.76464844	+34.03564453	+14.01855469	-44.60449219	+1060
+1457971292.41230010	+8.16943359	-7.43994141	-0.93603516	+54.33837891	-7.71240234	-39.22119141	+1960	+8.06835938	-6.58740234	-0.65478516	+6.08642578	-4.96582031	+14.63378906	+1656	+6.03808594	-10.74023438	-0.76464844	+34.10156250	+13.95263672	-44.67041016	+1056
+1457971292.42059990	+8.16503906	-7.43115234	-0.93603516	+54.64599609	-7.77832031	-39.44091797	+1960	+8.05957031	-6.58300781	-0.65478516	+6.37207031	-5.16357422	+14.45800781	+1656	+6.04248047	-10.74462891	-0.76464844	+34.23339844	+13.86474609	-44.80224609	+1048
+1457971292.42479990	+8.16943359	-7.42675781	-0.93164063	+54.84375000	-7.82226563	-39.52880859	+1964	+8.05957031	-6.58300781	-0.65478516	+6.52587891	-5.25146484	+14.37011719	+1656	+6.05126953	-10.74462891	-0.76025391	+34.32128906	+13.82080078	-44.91210938	+1048
+1457971292.42890000	+8.16943359	-7.42675781	-0.93164063	+54.99755859	-7.84423828	-39.61669922	+1964	+8.05517578	-6.57861328	-0.65478516	+6.67968750	-5.33935547	+14.30419922	+1656	+6.05566406	-10.74902344	-0.76025391	+34.40917969	+13.82080078	-45.00000000	+1044
+1457971292.43310000	+8.16503906	-7.42236328	-0.93164063	+55.17333984	-7.86621094	-39.68261719	+1964	+8.05078125	-6.57861328	-0.65478516	+6.83349609	-5.40527344	+14.23828125	+1656	+6.06005859	-10.74902344	-0.75585938	+34.51904297	+13.79882813	-45.08789063	+1044
+1457971292.43730000	+8.16503906	-7.41796875	-0.93164063	+55.34912109	-7.88818359	-39.74853516	+1964	+8.05078125	-6.57421875	-0.65478516	+6.98730469	-5.47119141	+14.17236328	+1656	+6.06884766	-10.74902344	-0.74707031	+34.62890625	+13.79882813	-45.17578125	+1040
+1457971292.44140010	+8.16503906	-7.41357422	-0.93164063	+55.52490234	-7.91015625	-39.79248047	+1964	+8.04638672	-6.57421875	-0.65478516	+7.16308594	-5.53710938	+14.10644531	+1652	+6.07763672	-10.74902344	-0.74267578	+34.76074219	+13.79882813	-45.26367188	+1040
+1457971292.44560000	+8.16064453	-7.40917969	-0.93164063	+55.70068359	-7.91015625	-39.85839844	+1960	+8.04199219	-6.56982422	-0.65478516	+7.31689453	-5.60302734	+14.06250000	+1652	+6.08642578	-10.74902344	-0.73828125	+34.91455078	+13.79882813	-45.35156250	+1044
+1457971292.45390010	+8.15625000	-7.40039063	-0.93603516	+56.11816406	-7.93212891	-39.94628906	+1960	+8.02880859	-6.56542969	-0.65917969	+7.66845703	-5.71289063	+13.93066406	+1648	+6.10400391	-10.74462891	-0.72509766	+35.20019531	+13.84277344	-45.54931641	+1048
+1457971292.45810010	+8.15185547	-7.39599609	-0.93603516	+56.29394531	-7.93212891	-39.99023438	+1960	+8.02441406	-6.56542969	-0.65917969	+7.82226563	-5.75683594	+13.86474609	+1648	+6.11279297	-10.74462891	-0.71630859	+35.37597656	+13.88671875	-45.65917969	+1048
+1457971292.46219990	+8.15185547	-7.39160156	-0.94042969	+56.51367188	-7.91015625	-40.03417969	+1960	+8.01562500	-6.56103516	-0.66357422	+8.02001953	-5.80078125	+13.79882813	+1644	+6.12158203	-10.74462891	-0.71191406	+35.52978516	+13.90869141	-45.74707031	+1052
