# Supplementary material for: A direct effect of perception on action when grasping a cup
Source: Sci Rep. 2018 Jan 9;8:171. doi: 10.1038/s41598-017-18591-5 (PMC5760564; doi:10.1038/s41598-017-18591-5)
Supplement: Supplementary file 6 — Supplementary Information [file 41598_2017_18591_MOESM6_ESM.zip › SciRep_Data/S01instruct/S01_100instruct_Tr7.dat]

+1000000000000.00000000	+0.00000000	+0.00000000	+0.00000000	+0.00000000	+0.00000000	+0.00000000	+0	+0.00000000	+0.00000000	+0.00000000	+0.00000000	+0.00000000	+0.00000000	+0	+0.00000000	+0.00000000	+0.00000000	+0.00000000	+0.00000000	+0.00000000	+0
+1457970504.31020000	+8.70996094	-5.94580078	-0.93603516	+57.63427734	-5.11962891	-60.73242188	+1340	+8.49023438	-5.25146484	-0.54492188	+3.73535156	-1.75781250	+21.20361328	+1232	+6.70166016	-8.89453125	-1.19091797	+36.60644531	+5.38330078	-41.70410156	+1292
+1457970504.31440000	+8.70996094	-5.94580078	-0.93603516	+57.63427734	-5.09765625	-60.73242188	+1340	+8.49023438	-5.25146484	-0.54492188	+3.75732422	-1.73583984	+21.20361328	+1232	+6.69726563	-8.89453125	-1.19091797	+36.58447266	+5.38330078	-41.70410156	+1292
+1457970504.31859990	+8.70996094	-5.94580078	-0.93603516	+57.63427734	-5.09765625	-60.73242188	+1340	+8.49023438	-5.25146484	-0.54492188	+3.75732422	-1.73583984	+21.20361328	+1232	+6.69726563	-8.89453125	-1.19091797	+36.58447266	+5.38330078	-41.68212891	+1292
+1457970504.32270000	+8.70996094	-5.94580078	-0.93603516	+57.63427734	-5.09765625	-60.71044922	+1340	+8.49023438	-5.25146484	-0.54492188	+3.75732422	-1.71386719	+21.18164063	+1232	+6.69726563	-8.89453125	-1.19531250	+36.58447266	+5.40527344	-41.68212891	+1292
+1457970504.32690000	+8.70556641	-5.94580078	-0.93603516	+57.65625000	-5.09765625	-60.71044922	+1340	+8.49023438	-5.25585938	-0.54492188	+3.75732422	-1.71386719	+21.18164063	+1232	+6.69287109	-8.89892578	-1.19531250	+36.58447266	+5.42724609	-41.66015625	+1292
+1457970504.33520010	+8.70556641	-5.94580078	-0.93603516	+57.65625000	-5.09765625	-60.68847656	+1340	+8.48583984	-5.25585938	-0.54931641	+3.75732422	-1.69189453	+21.18164063	+1232	+6.69287109	-8.89892578	-1.19531250	+36.58447266	+5.44921875	-41.63818359	+1292
+1457970504.33940010	+8.70556641	-5.94580078	-0.93603516	+57.65625000	-5.09765625	-60.68847656	+1340	+8.48583984	-5.25585938	-0.54931641	+3.75732422	-1.66992188	+21.18164063	+1232	+6.68847656	-8.89892578	-1.19970703	+36.58447266	+5.47119141	-41.63818359	+1292
+1457970526.77970000	+8.63964844	-6.42480469	-1.31835938	+58.02978516	-0.08789063	-56.86523438	+1352	+8.47705078	-5.68652344	-0.91406250	+5.71289063	+2.41699219	+17.57812500	+1260	+6.56982422	-9.41748047	-1.15576172	+37.46337891	+13.46923828	-39.44091797	+1284
+1457970526.78390000	+8.63964844	-6.42480469	-1.31835938	+58.02978516	-0.08789063	-56.86523438	+1352	+8.47705078	-5.68652344	-0.91406250	+5.71289063	+2.41699219	+17.57812500	+1260	+6.57421875	-9.41748047	-1.15136719	+37.48535156	+13.46923828	-39.46289063	+1284
+1457970526.78800010	+8.64404297	-6.42480469	-1.31835938	+58.02978516	-0.08789063	-56.86523438	+1352	+8.47705078	-5.68652344	-0.91406250	+5.71289063	+2.41699219	+17.57812500	+1260	+6.57421875	-9.41748047	-1.15136719	+37.48535156	+13.46923828	-39.46289063	+1284
+1457970526.79640010	+8.64404297	-6.42919922	-1.31835938	+58.00781250	-0.10986328	-56.86523438	+1352	+8.47705078	-5.68652344	-0.91406250	+5.69091797	+2.41699219	+17.60009766	+1260	+6.57861328	-9.41308594	-1.14697266	+37.50732422	+13.46923828	-39.50683594	+1284
+1457970526.80049990	+8.64404297	-6.42919922	-1.31835938	+58.00781250	-0.10986328	-56.86523438	+1352	+8.47705078	-5.68652344	-0.91406250	+5.69091797	+2.41699219	+17.60009766	+1256	+6.58300781	-9.41308594	-1.14697266	+37.52929688	+13.46923828	-39.52880859	+1284
+1457970526.80469990	+8.64404297	-6.42919922	-1.31835938	+57.98583984	-0.10986328	-56.86523438	+1352	+8.47705078	-5.68652344	-0.91845703	+5.66894531	+2.41699219	+17.60009766	+1256	+6.58740234	-9.41308594	-1.14257813	+37.55126953	+13.46923828	-39.55078125	+1284
+1457970526.80890010	+8.64404297	-6.42919922	-1.31835938	+57.98583984	-0.13183594	-56.86523438	+1348	+8.48144531	-5.68652344	-0.91845703	+5.66894531	+2.41699219	+17.60009766	+1256	+6.58740234	-9.40869141	-1.13818359	+37.57324219	+13.46923828	-39.57275391	+1284
+1457970526.81300000	+8.64404297	-6.43359375	-1.32275391	+57.96386719	-0.13183594	-56.86523438	+1348	+8.48144531	-5.68652344	-0.91845703	+5.66894531	+2.41699219	+17.62207031	+1252	+6.59179688	-9.40869141	-1.13818359	+37.59521484	+13.46923828	-39.59472656	+1284
+1457970526.81719990	+8.64843750	-6.43359375	-1.32275391	+57.96386719	-0.13183594	-56.86523438	+1344	+8.48144531	-5.68652344	-0.91845703	+5.66894531	+2.41699219	+17.62207031	+1252	+6.59619141	-9.40429688	-1.13378906	+37.61718750	+13.49121094	-39.61669922	+1288
+1457970526.82139990	+8.64843750	-6.43359375	-1.32275391	+57.94189453	-0.15380859	-56.86523438	+1340	+8.48144531	-5.69091797	-0.91845703	+5.64697266	+2.41699219	+17.62207031	+1248	+6.60058594	-9.40429688	-1.12939453	+37.63916016	+13.49121094	-39.66064453	+1288
+1457970526.82550000	+8.64843750	-6.43359375	-1.32275391	+57.94189453	-0.15380859	-56.84326172	+1340	+8.48144531	-5.69091797	-0.91845703	+5.64697266	+2.41699219	+17.62207031	+1248	+6.60498047	-9.40429688	-1.12939453	+37.66113281	+13.49121094	-39.68261719	+1292
+1457970526.82970000	+8.64843750	-6.43359375	-1.32275391	+57.94189453	-0.15380859	-56.84326172	+1336	+8.48144531	-5.69091797	-0.91845703	+5.64697266	+2.41699219	+17.62207031	+1244	+6.60498047	-9.39990234	-1.12939453	+37.66113281	+13.49121094	-39.70458984	+1292
+1457970526.83390000	+8.64843750	-6.43798828	-1.32275391	+57.91992188	-0.15380859	-56.84326172	+1332	+8.48144531	-5.69091797	-0.91845703	+5.64697266	+2.41699219	+17.62207031	+1244	+6.60937500	-9.39990234	-1.12500000	+37.66113281	+13.49121094	-39.72656250	+1292
+1457970526.84220000	+8.64843750	-6.43798828	-1.32275391	+57.91992188	-0.15380859	-56.84326172	+1328	+8.48144531	-5.69091797	-0.91845703	+5.62500000	+2.41699219	+17.60009766	+1240	+6.60498047	-9.40429688	-1.12500000	+37.66113281	+13.49121094	-39.72656250	+1296
+1457970526.84629990	+8.64843750	-6.43798828	-1.32275391	+57.91992188	-0.13183594	-56.84326172	+1328	+8.48144531	-5.69091797	-0.91845703	+5.62500000	+2.43896484	+17.60009766	+1236	+6.60498047	-9.40429688	-1.12939453	+37.66113281	+13.49121094	-39.70458984	+1296
+1457970526.85470010	+8.64843750	-6.43798828	-1.32714844	+57.91992188	-0.13183594	-56.82128906	+1324	+8.48144531	-5.69091797	-0.91845703	+5.62500000	+2.43896484	+17.60009766	+1236	+6.60498047	-9.40429688	-1.12939453	+37.63916016	+13.51318359	-39.70458984	+1296
+1457970526.85879990	+8.64843750	-6.43798828	-1.32714844	+57.91992188	-0.10986328	-56.82128906	+1320	+8.48144531	-5.69091797	-0.92285156	+5.62500000	+2.43896484	+17.57812500	+1236	+6.60058594	-9.40429688	-1.12939453	+37.61718750	+13.51318359	-39.70458984	+1296
+1457970526.86719990	+8.64843750	-6.43798828	-1.32714844	+57.91992188	-0.10986328	-56.82128906	+1320	+8.48144531	-5.69091797	-0.92285156	+5.62500000	+2.46093750	+17.57812500	+1232	+6.60058594	-9.40869141	-1.13378906	+37.61718750	+13.51318359	-39.68261719	+1296
+1457970526.87550000	+8.64404297	-6.43798828	-1.32714844	+57.91992188	-0.10986328	-56.82128906	+1316	+8.48144531	-5.69091797	-0.92285156	+5.62500000	+2.46093750	+17.55615234	+1232	+6.59619141	-9.40869141	-1.13378906	+37.59521484	+13.51318359	-39.68261719	+1296
+1457970526.88380000	+8.64404297	-6.43798828	-1.32714844	+57.91992188	-0.08789063	-56.82128906	+1316	+8.48144531	-5.69531250	-0.92285156	+5.62500000	+2.48291016	+17.55615234	+1232	+6.59619141	-9.40869141	-1.13378906	+37.59521484	+13.53515625	-39.66064453	+1296
+1457970526.88800000	+8.64404297	-6.43798828	-1.32714844	+57.91992188	-0.08789063	-56.82128906	+1316	+8.48144531	-5.69531250	-0.92285156	+5.62500000	+2.48291016	+17.55615234	+1232	+6.59619141	-9.40869141	-1.13378906	+37.59521484	+13.53515625	-39.66064453	+1296
+1457970526.89630010	+8.64404297	-6.43798828	-1.32714844	+57.94189453	-0.08789063	-56.82128906	+1312	+8.47705078	-5.69531250	-0.92285156	+5.62500000	+2.48291016	+17.55615234	+1232	+6.59179688	-9.41308594	-1.13818359	+37.59521484	+13.53515625	-39.66064453	+1296
+1457970526.90470000	+8.64404297	-6.44238281	-1.32714844	+57.94189453	-0.08789063	-56.79931641	+1312	+8.47705078	-5.69531250	-0.92285156	+5.62500000	+2.50488281	+17.55615234	+1232	+6.59179688	-9.41308594	-1.13818359	+37.59521484	+13.55712891	-39.66064453	+1292
+1457970526.91300010	+8.64404297	-6.44238281	-1.32714844	+57.94189453	-0.08789063	-56.79931641	+1312	+8.47705078	-5.69531250	-0.92285156	+5.62500000	+2.50488281	+17.53417969	+1232	+6.59179688	-9.41308594	-1.13378906	+37.59521484	+13.55712891	-39.66064453	+1292
+1457970526.92129990	+8.64404297	-6.44238281	-1.32714844	+57.96386719	-0.06591797	-56.79931641	+1312	+8.47705078	-5.69531250	-0.92285156	+5.62500000	+2.50488281	+17.53417969	+1232	+6.59179688	-9.41748047	-1.13378906	+37.61718750	+13.57910156	-39.68261719	+1292
+1457970526.92960000	+8.64404297	-6.44238281	-1.32714844	+57.96386719	-0.06591797	-56.79931641	+1312	+8.47705078	-5.69531250	-0.92285156	+5.62500000	+2.50488281	+17.53417969	+1232	+6.59179688	-9.41748047	-1.13378906	+37.61718750	+13.57910156	-39.68261719	+1288
+1457970526.93800000	+8.64404297	-6.44238281	-1.32714844	+57.96386719	-0.06591797	-56.79931641	+1312	+8.47705078	-5.69531250	-0.92285156	+5.62500000	+2.50488281	+17.53417969	+1228	+6.59619141	-9.41748047	-1.13378906	+37.61718750	+13.60107422	-39.70458984	+1288
+1457970526.94630000	+8.64404297	-6.44677734	-1.32714844	+57.96386719	-0.06591797	-56.79931641	+1312	+8.47705078	-5.69531250	-0.92285156	+5.62500000	+2.50488281	+17.53417969	+1228	+6.59619141	-9.41748047	-1.13378906	+37.61718750	+13.60107422	-39.68261719	+1288
+1457970526.95460010	+8.64404297	-6.44677734	-1.32714844	+57.96386719	-0.06591797	-56.79931641	+1308	+8.47705078	-5.69531250	-0.92724609	+5.62500000	+2.50488281	+17.53417969	+1228	+6.59619141	-9.41748047	-1.13378906	+37.61718750	+13.60107422	-39.68261719	+1284
+1457970526.96300010	+8.64404297	-6.44677734	-1.32714844	+57.94189453	-0.06591797	-56.79931641	+1312	+8.47705078	-5.69531250	-0.92724609	+5.62500000	+2.52685547	+17.53417969	+1228	+6.59179688	-9.41748047	-1.13378906	+37.59521484	+13.60107422	-39.68261719	+1284
+1457970526.96709990	+8.64404297	-6.44677734	-1.32714844	+57.94189453	-0.06591797	-56.79931641	+1312	+8.47705078	-5.69531250	-0.92724609	+5.62500000	+2.52685547	+17.53417969	+1228	+6.59179688	-9.41748047	-1.13378906	+37.59521484	+13.60107422	-39.68261719	+1284
+1457970526.97550010	+8.64404297	-6.44677734	-1.32714844	+57.94189453	-0.06591797	-56.79931641	+1312	+8.47705078	-5.69531250	-0.92724609	+5.62500000	+2.52685547	+17.53417969	+1228	+6.59179688	-9.41748047	-1.13378906	+37.57324219	+13.60107422	-39.66064453	+1284
+1457970526.98379990	+8.64404297	-6.44677734	-1.32714844	+57.94189453	-0.06591797	-56.79931641	+1312	+8.47705078	-5.69531250	-0.92724609	+5.62500000	+2.52685547	+17.53417969	+1228	+6.58740234	-9.42187500	-1.13378906	+37.55126953	+13.60107422	-39.66064453	+1284
+1457970526.99210000	+8.64404297	-6.44677734	-1.32714844	+57.94189453	-0.06591797	-56.79931641	+1316	+8.47705078	-5.69531250	-0.92724609	+5.60302734	+2.52685547	+17.53417969	+1228	+6.58740234	-9.42187500	-1.13378906	+37.55126953	+13.60107422	-39.66064453	+1280
+1457970527.00880000	+8.64404297	-6.44238281	-1.32714844	+57.94189453	-0.06591797	-56.79931641	+1320	+8.47705078	-5.69531250	-0.92724609	+5.60302734	+2.52685547	+17.53417969	+1232	+6.58740234	-9.42187500	-1.13378906	+37.52929688	+13.60107422	-39.63867188	+1280
+1457970527.01710010	+8.64404297	-6.44238281	-1.32714844	+57.91992188	-0.08789063	-56.77734375	+1320	+8.47705078	-5.69531250	-0.92724609	+5.60302734	+2.52685547	+17.53417969	+1232	+6.58740234	-9.42187500	-1.13378906	+37.50732422	+13.60107422	-39.63867188	+1276
+1457970527.02539990	+8.64404297	-6.44238281	-1.32714844	+57.91992188	-0.08789063	-56.77734375	+1324	+8.48144531	-5.69531250	-0.92285156	+5.58105469	+2.52685547	+17.53417969	+1232	+6.58740234	-9.42187500	-1.13378906	+37.50732422	+13.60107422	-39.63867188	+1276
+1457970527.03379990	+8.64843750	-6.44238281	-1.32714844	+57.91992188	-0.08789063	-56.77734375	+1324	+8.48144531	-5.69531250	-0.92285156	+5.58105469	+2.52685547	+17.53417969	+1232	+6.58740234	-9.42187500	-1.13378906	+37.50732422	+13.60107422	-39.66064453	+1276
+1457970527.04210000	+8.64843750	-6.44238281	-1.32714844	+57.91992188	-0.10986328	-56.75537109	+1324	+8.48144531	-5.69531250	-0.92285156	+5.58105469	+2.52685547	+17.53417969	+1236	+6.58740234	-9.41748047	-1.13378906	+37.50732422	+13.60107422	-39.66064453	+1276
+1457970527.05040000	+8.64843750	-6.44238281	-1.32714844	+57.91992188	-0.10986328	-56.75537109	+1328	+8.48144531	-5.69531250	-0.92285156	+5.58105469	+2.52685547	+17.53417969	+1236	+6.58740234	-9.41748047	-1.13378906	+37.50732422	+13.60107422	-39.66064453	+1276
+1457970527.05880000	+8.64843750	-6.44238281	-1.32714844	+57.91992188	-0.13183594	-56.73339844	+1328	+8.48144531	-5.69531250	-0.92285156	+5.58105469	+2.52685547	+17.53417969	+1236	+6.58740234	-9.41748047	-1.13378906	+37.50732422	+13.60107422	-39.66064453	+1276
+1457970527.06710000	+8.64843750	-6.44238281	-1.32714844	+57.89794922	-0.13183594	-56.73339844	+1328	+8.48144531	-5.69531250	-0.92285156	+5.55908203	+2.52685547	+17.53417969	+1236	+6.58740234	-9.41748047	-1.13378906	+37.48535156	+13.60107422	-39.63867188	+1276
+1457970527.07540010	+8.64843750	-6.44238281	-1.32714844	+57.89794922	-0.15380859	-56.71142578	+1328	+8.48144531	-5.69531250	-0.92285156	+5.55908203	+2.52685547	+17.53417969	+1236	+6.58740234	-9.41748047	-1.13378906	+37.46337891	+13.60107422	-39.63867188	+1276
+1457970527.08369990	+8.64843750	-6.43798828	-1.32714844	+57.89794922	-0.15380859	-56.71142578	+1332	+8.48144531	-5.69531250	-0.92285156	+5.55908203	+2.54882813	+17.53417969	+1236	+6.58740234	-9.41748047	-1.13378906	+37.44140625	+13.60107422	-39.61669922	+1276
+1457970527.09209990	+8.64843750	-6.43798828	-1.32714844	+57.87597656	-0.15380859	-56.71142578	+1332	+8.48144531	-5.69531250	-0.92285156	+5.53710938	+2.54882813	+17.53417969	+1236	+6.58300781	-9.41748047	-1.13818359	+37.41943359	+13.60107422	-39.59472656	+1276
+1457970527.12120010	+8.64843750	-6.43798828	-1.32714844	+57.87597656	-0.15380859	-56.66748047	+1344	+8.48144531	-5.69531250	-0.92285156	+5.51513672	+2.57080078	+17.53417969	+1244	+6.57861328	-9.42187500	-1.14257813	+37.35351563	+13.62304688	-39.55078125	+1276
+1457970527.13369990	+8.64843750	-6.43798828	-1.32714844	+57.87597656	-0.13183594	-56.66748047	+1348	+8.48144531	-5.69531250	-0.92285156	+5.51513672	+2.59277344	+17.53417969	+1248	+6.57861328	-9.42187500	-1.14257813	+37.35351563	+13.62304688	-39.55078125	+1272
+1457970527.14210010	+8.64843750	-6.43798828	-1.32714844	+57.87597656	-0.13183594	-56.64550781	+1352	+8.48144531	-5.69970703	-0.92285156	+5.51513672	+2.59277344	+17.53417969	+1248	+6.57861328	-9.42187500	-1.14257813	+37.37548828	+13.64501953	-39.55078125	+1272
+1457970527.15039990	+8.64843750	-6.44238281	-1.32714844	+57.87597656	-0.13183594	-56.64550781	+1352	+8.48144531	-5.69970703	-0.92285156	+5.51513672	+2.61474609	+17.53417969	+1248	+6.57861328	-9.42187500	-1.13818359	+37.37548828	+13.64501953	-39.55078125	+1272
+1457970527.15870000	+8.64843750	-6.44238281	-1.32714844	+57.87597656	-0.13183594	-56.64550781	+1356	+8.48144531	-5.69970703	-0.92285156	+5.51513672	+2.61474609	+17.53417969	+1252	+6.57861328	-9.42187500	-1.13818359	+37.39746094	+13.64501953	-39.55078125	+1272
+1457970527.16700010	+8.64843750	-6.44238281	-1.32714844	+57.87597656	-0.13183594	-56.62353516	+1356	+8.48144531	-5.69970703	-0.92285156	+5.51513672	+2.61474609	+17.53417969	+1252	+6.57861328	-9.42187500	-1.13818359	+37.39746094	+13.64501953	-39.57275391	+1272
+1457970527.17540000	+8.64404297	-6.44238281	-1.32714844	+57.87597656	-0.13183594	-56.60156250	+1356	+8.48144531	-5.69970703	-0.92285156	+5.51513672	+2.61474609	+17.53417969	+1252	+6.57861328	-9.42187500	-1.13818359	+37.39746094	+13.66699219	-39.57275391	+1268
+1457970527.18370010	+8.64404297	-6.44238281	-1.32714844	+57.89794922	-0.10986328	-56.57958984	+1356	+8.48144531	-5.69970703	-0.92285156	+5.51513672	+2.63671875	+17.53417969	+1252	+6.57861328	-9.42187500	-1.13818359	+37.41943359	+13.66699219	-39.55078125	+1268
+1457970527.19199990	+8.64404297	-6.44238281	-1.32714844	+57.89794922	-0.10986328	-56.55761719	+1356	+8.48144531	-5.69970703	-0.92724609	+5.51513672	+2.63671875	+17.53417969	+1252	+6.57861328	-9.42187500	-1.13818359	+37.41943359	+13.68896484	-39.55078125	+1268
+1457970527.20040010	+8.63964844	-6.44238281	-1.32714844	+57.89794922	-0.08789063	-56.53564453	+1356	+8.48144531	-5.69970703	-0.92724609	+5.51513672	+2.63671875	+17.51220703	+1256	+6.57421875	-9.42187500	-1.13818359	+37.41943359	+13.68896484	-39.52880859	+1268
+1457970527.20869990	+8.63525391	-6.44238281	-1.32714844	+57.91992188	-0.04394531	-56.51367188	+1356	+8.47705078	-5.69970703	-0.92724609	+5.51513672	+2.65869141	+17.51220703	+1256	+6.56982422	-9.42187500	-1.14257813	+37.41943359	+13.71093750	-39.48486328	+1268
+1457970527.21289990	+8.63525391	-6.43798828	-1.33154297	+57.91992188	-0.02197266	-56.49169922	+1356	+8.47705078	-5.69970703	-0.92724609	+5.51513672	+2.68066406	+17.51220703	+1256	+6.56982422	-9.42187500	-1.14257813	+37.41943359	+13.73291016	-39.46289063	+1268
+1457970527.21700000	+8.63525391	-6.43798828	-1.33154297	+57.94189453	-0.02197266	-56.46972656	+1360	+8.47705078	-5.69970703	-0.92724609	+5.53710938	+2.70263672	+17.51220703	+1256	+6.56542969	-9.42187500	-1.14257813	+37.41943359	+13.75488281	-39.44091797	+1268
+1457970527.22540000	+8.63085938	-6.43798828	-1.33154297	+57.96386719	+0.02197266	-56.44775391	+1360	+8.47705078	-5.69970703	-0.92724609	+5.53710938	+2.72460938	+17.49023438	+1260	+6.56103516	-9.42626953	-1.14697266	+37.41943359	+13.77685547	-39.39697266	+1268
+1457970527.22950010	+8.63085938	-6.43798828	-1.33154297	+57.96386719	+0.04394531	-56.42578125	+1364	+8.47265625	-5.69970703	-0.92724609	+5.53710938	+2.76855469	+17.49023438	+1260	+6.55664063	-9.42626953	-1.14697266	+37.41943359	+13.79882813	-39.37500000	+1268
+1457970527.23779990	+8.62646484	-6.43798828	-1.33593750	+57.98583984	+0.06591797	-56.38183594	+1364	+8.47265625	-5.69970703	-0.93164063	+5.55908203	+2.81250000	+17.46826172	+1260	+6.55224609	-9.42626953	-1.14697266	+37.46337891	+13.84277344	-39.33105469	+1268
+1457970527.24200010	+8.62207031	-6.43798828	-1.33593750	+58.00781250	+0.08789063	-56.33789063	+1364	+8.46826172	-5.69970703	-0.93164063	+5.55908203	+2.85644531	+17.44628906	+1264	+6.55224609	-9.42626953	-1.14697266	+37.48535156	+13.86474609	-39.28710938	+1268
+1457970527.24620010	+8.62207031	-6.43798828	-1.33593750	+58.00781250	+0.10986328	-56.31591797	+1368	+8.46826172	-5.69970703	-0.93164063	+5.58105469	+2.87841797	+17.44628906	+1264	+6.55224609	-9.42626953	-1.14697266	+37.50732422	+13.90869141	-39.28710938	+1268
+1457970527.25449990	+8.61767578	-6.43798828	-1.34033203	+58.02978516	+0.15380859	-56.25000000	+1364	+8.46386719	-5.69970703	-0.93603516	+5.60302734	+2.96630859	+17.44628906	+1264	+6.55224609	-9.42187500	-1.14257813	+37.59521484	+13.95263672	-39.26513672	+1268
+1457970527.25869990	+8.61767578	-6.44238281	-1.34033203	+58.05175781	+0.15380859	-56.22802734	+1364	+8.45947266	-5.69970703	-0.93603516	+5.62500000	+3.01025391	+17.44628906	+1264	+6.55224609	-9.42187500	-1.14257813	+37.61718750	+13.97460938	-39.26513672	+1268
+1457970527.26280000	+8.61328125	-6.44238281	-1.34033203	+58.05175781	+0.17578125	-56.20605469	+1364	+8.45947266	-5.69970703	-0.93603516	+5.62500000	+3.03222656	+17.42431641	+1264	+6.55664063	-9.42187500	-1.13818359	+37.66113281	+14.01855469	-39.24316406	+1268
+1457970527.26700000	+8.61328125	-6.44238281	-1.34472656	+58.07373047	+0.19775391	-56.16210938	+1360	+8.45507813	-5.69970703	-0.93603516	+5.64697266	+3.07617188	+17.42431641	+1264	+6.55664063	-9.42187500	-1.13818359	+37.70507813	+14.04052734	-39.24316406	+1268
+1457970527.27119990	+8.60888672	-6.44238281	-1.34472656	+58.07373047	+0.21972656	-56.14013672	+1360	+8.45068359	-5.69970703	-0.94042969	+5.66894531	+3.12011719	+17.42431641	+1264	+6.55664063	-9.41748047	-1.13378906	+37.74902344	+14.08447266	-39.24316406	+1272
+1457970527.27530000	+8.60888672	-6.44238281	-1.34472656	+58.09570313	+0.24169922	-56.09619141	+1356	+8.45068359	-5.69970703	-0.94042969	+5.69091797	+3.16406250	+17.44628906	+1264	+6.56103516	-9.41748047	-1.12939453	+37.79296875	+14.10644531	-39.24316406	+1272
+1457970527.27950000	+8.60449219	-6.44238281	-1.34912109	+58.09570313	+0.24169922	-56.05224609	+1352	+8.44628906	-5.69970703	-0.94042969	+5.71289063	+3.20800781	+17.44628906	+1260	+6.56103516	-9.41748047	-1.12939453	+37.83691406	+14.15039063	-39.22119141	+1272
+1457970527.28370000	+8.60449219	-6.44238281	-1.34912109	+58.11767578	+0.26367188	-56.03027344	+1348	+8.44628906	-5.69531250	-0.94482422	+5.71289063	+3.25195313	+17.44628906	+1260	+6.56103516	-9.41748047	-1.12939453	+37.85888672	+14.17236328	-39.19921875	+1272
+1457970527.28780010	+8.60009766	-6.44238281	-1.35351563	+58.11767578	+0.28564453	-55.98632813	+1348	+8.44189453	-5.69531250	-0.94482422	+5.73486328	+3.29589844	+17.44628906	+1260	+6.55664063	-9.41748047	-1.12939453	+37.90283203	+14.19433594	-39.19921875	+1276
+1457970527.29200010	+8.60009766	-6.44238281	-1.35351563	+58.13964844	+0.30761719	-55.96435547	+1344	+8.44189453	-5.69531250	-0.94482422	+5.75683594	+3.31787109	+17.44628906	+1256	+6.55664063	-9.41308594	-1.12939453	+37.92480469	+14.23828125	-39.17724609	+1276
+1457970527.29620000	+8.59570313	-6.44238281	-1.35351563	+58.16162109	+0.32958984	-55.92041016	+1340	+8.43750000	-5.69531250	-0.94482422	+5.77880859	+3.36181641	+17.44628906	+1256	+6.55224609	-9.41748047	-1.12939453	+37.92480469	+14.26025391	-39.13330078	+1276
+1457970527.30029990	+8.59130859	-6.44238281	-1.35351563	+58.16162109	+0.35156250	-55.89843750	+1340	+8.43750000	-5.69531250	-0.94921875	+5.80078125	+3.40576172	+17.42431641	+1256	+6.55224609	-9.41748047	-1.12939453	+37.94677734	+14.30419922	-39.11132813	+1276
+1457970527.30450010	+8.59130859	-6.44238281	-1.35791016	+58.18359375	+0.37353516	-55.85449219	+1340	+8.43310547	-5.69531250	-0.94921875	+5.80078125	+3.44970703	+17.42431641	+1256	+6.54785156	-9.41748047	-1.12939453	+37.94677734	+14.32617188	-39.06738281	+1280
+1457970527.30859990	+8.58691406	-6.43798828	-1.35791016	+58.20556641	+0.39550781	-55.83251953	+1336	+8.43310547	-5.69531250	-0.94921875	+5.82275391	+3.49365234	+17.42431641	+1252	+6.54345703	-9.41748047	-1.13378906	+37.94677734	+14.34814453	-39.02343750	+1280
+1457970527.31279990	+8.58691406	-6.43798828	-1.35791016	+58.20556641	+0.41748047	-55.81054688	+1336	+8.42871094	-5.69531250	-0.95361328	+5.84472656	+3.51562500	+17.42431641	+1252	+6.53906250	-9.41748047	-1.13378906	+37.94677734	+14.37011719	-38.97949219	+1280
+1457970527.31699990	+8.58251953	-6.43798828	-1.36230469	+58.22753906	+0.43945313	-55.76660156	+1336	+8.42871094	-5.69531250	-0.95361328	+5.84472656	+3.55957031	+17.40234375	+1252	+6.53466797	-9.42187500	-1.13818359	+37.96875000	+14.39208984	-38.93554688	+1284
+1457970527.32110000	+8.58251953	-6.43798828	-1.36230469	+58.24951172	+0.46142578	-55.74462891	+1336	+8.42431641	-5.69531250	-0.95361328	+5.86669922	+3.58154297	+17.40234375	+1252	+6.53027344	-9.42187500	-1.14257813	+37.96875000	+14.41406250	-38.89160156	+1284
+1457970527.32530000	+8.57812500	-6.43359375	-1.36230469	+58.27148438	+0.46142578	-55.74462891	+1336	+8.42431641	-5.69531250	-0.95361328	+5.88867188	+3.62548828	+17.38037109	+1256	+6.52587891	-9.42187500	-1.14697266	+37.94677734	+14.45800781	-38.84765625	+1284
+1457970527.32950000	+8.57812500	-6.43359375	-1.36230469	+58.27148438	+0.48339844	-55.72265625	+1340	+8.41992188	-5.69531250	-0.95800781	+5.88867188	+3.64746094	+17.38037109	+1256	+6.52148438	-9.42626953	-1.14697266	+37.94677734	+14.47998047	-38.82568359	+1284
+1457970527.33780000	+8.57373047	-6.43359375	-1.36230469	+58.31542969	+0.52734375	-55.67871094	+1340	+8.41552734	-5.69531250	-0.95800781	+5.91064453	+3.69140625	+17.35839844	+1256	+6.51269531	-9.42626953	-1.15136719	+37.94677734	+14.50195313	-38.75976563	+1284
+1457970527.34200000	+8.56933594	-6.43359375	-1.36669922	+58.31542969	+0.52734375	-55.67871094	+1344	+8.41552734	-5.69531250	-0.95800781	+5.93261719	+3.71337891	+17.33642578	+1260	+6.51269531	-9.43066406	-1.15136719	+37.96875000	+14.52392578	-38.73779297	+1284
+1457970527.34610010	+8.56933594	-6.43359375	-1.36669922	+58.33740234	+0.54931641	-55.65673828	+1344	+8.41552734	-5.69531250	-0.95800781	+5.93261719	+3.71337891	+17.33642578	+1260	+6.51269531	-9.43066406	-1.15576172	+37.96875000	+14.54589844	-38.71582031	+1280
+1457970527.35030010	+8.56933594	-6.43359375	-1.36669922	+58.33740234	+0.54931641	-55.65673828	+1344	+8.41113281	-5.69531250	-0.95800781	+5.95458984	+3.73535156	+17.31445313	+1260	+6.50830078	-9.43066406	-1.15576172	+37.99072266	+14.56787109	-38.69384766	+1280
+1457970527.35859990	+8.56933594	-6.43359375	-1.36669922	+58.35937500	+0.54931641	-55.63476563	+1344	+8.41113281	-5.69531250	-0.95800781	+5.95458984	+3.73535156	+17.31445313	+1260	+6.51269531	-9.43066406	-1.15576172	+38.03466797	+14.58984375	-38.69384766	+1276
+1457970527.36700010	+8.56494141	-6.43359375	-1.36669922	+58.38134766	+0.57128906	-55.63476563	+1344	+8.40673828	-5.69531250	-0.95800781	+5.97656250	+3.73535156	+17.29248047	+1260	+6.51269531	-9.43066406	-1.15136719	+38.07861328	+14.61181641	-38.69384766	+1272
+1457970527.37109990	+8.56494141	-6.43798828	-1.36669922	+58.38134766	+0.57128906	-55.63476563	+1344	+8.40673828	-5.69531250	-0.95800781	+5.97656250	+3.73535156	+17.27050781	+1260	+6.51708984	-9.43066406	-1.15136719	+38.07861328	+14.63378906	-38.71582031	+1272
+1457970527.37529990	+8.56494141	-6.43798828	-1.36669922	+58.40332031	+0.57128906	-55.63476563	+1344	+8.40673828	-5.69531250	-0.96240234	+5.99853516	+3.73535156	+17.27050781	+1260	+6.51708984	-9.43066406	-1.14697266	+38.10058594	+14.63378906	-38.73779297	+1272
+1457970527.37949990	+8.56494141	-6.43798828	-1.37109375	+58.40332031	+0.57128906	-55.63476563	+1340	+8.40673828	-5.69531250	-0.96240234	+5.99853516	+3.73535156	+17.27050781	+1260	+6.52148438	-9.43066406	-1.14697266	+38.12255859	+14.63378906	-38.73779297	+1272
+1457970527.38360000	+8.56494141	-6.43798828	-1.37109375	+58.40332031	+0.57128906	-55.63476563	+1340	+8.40673828	-5.69531250	-0.96240234	+5.99853516	+3.73535156	+17.27050781	+1260	+6.52148438	-9.43066406	-1.14697266	+38.14453125	+14.65576172	-38.75976563	+1272
+1457970527.38780000	+8.56933594	-6.43798828	-1.37109375	+58.40332031	+0.54931641	-55.65673828	+1336	+8.40673828	-5.69970703	-0.96240234	+6.02050781	+3.71337891	+17.24853516	+1260	+6.52587891	-9.43066406	-1.14257813	+38.16650391	+14.65576172	-38.78173828	+1272
+1457970527.39610000	+8.56933594	-6.44238281	-1.37109375	+58.40332031	+0.54931641	-55.65673828	+1332	+8.40673828	-5.69970703	-0.96240234	+6.02050781	+3.71337891	+17.24853516	+1256	+6.52587891	-9.43066406	-1.14257813	+38.18847656	+14.67773438	-38.80371094	+1272
+1457970527.40440010	+8.56933594	-6.44238281	-1.37109375	+58.42529297	+0.54931641	-55.67871094	+1328	+8.40673828	-5.69970703	-0.96240234	+6.04248047	+3.69140625	+17.22656250	+1252	+6.53027344	-9.43066406	-1.13818359	+38.18847656	+14.67773438	-38.84765625	+1268
+1457970527.40860010	+8.56933594	-6.44238281	-1.37109375	+58.42529297	+0.54931641	-55.67871094	+1328	+8.40673828	-5.69970703	-0.96240234	+6.04248047	+3.66943359	+17.22656250	+1252	+6.53027344	-9.43505859	-1.13818359	+38.18847656	+14.67773438	-38.84765625	+1268
+1457970527.41280010	+8.56933594	-6.44238281	-1.37109375	+58.42529297	+0.54931641	-55.67871094	+1324	+8.40673828	-5.69970703	-0.96240234	+6.04248047	+3.66943359	+17.22656250	+1248	+6.53466797	-9.43505859	-1.13818359	+38.18847656	+14.69970703	-38.86962891	+1268
+1457970527.42109990	+8.56933594	-6.44238281	-1.37109375	+58.42529297	+0.54931641	-55.70068359	+1324	+8.40673828	-5.70410156	-0.96240234	+6.04248047	+3.64746094	+17.20458984	+1248	+6.53466797	-9.43505859	-1.13818359	+38.16650391	+14.69970703	-38.91357422	+1268
+1457970527.42529990	+8.56933594	-6.44238281	-1.37109375	+58.42529297	+0.54931641	-55.70068359	+1320	+8.40673828	-5.70410156	-0.96679688	+6.06445313	+3.62548828	+17.18261719	+1244	+6.53466797	-9.43945313	-1.13818359	+38.16650391	+14.69970703	-38.91357422	+1268
+1457970527.42940000	+8.56933594	-6.44677734	-1.37548828	+58.42529297	+0.54931641	-55.74462891	+1320	+8.41113281	-5.70410156	-0.96679688	+6.06445313	+3.60351563	+17.16064453	+1244	+6.53466797	-9.44384766	-1.13818359	+38.12255859	+14.69970703	-38.93554688	+1268
+1457970527.43359990	+8.57373047	-6.44677734	-1.37548828	+58.44726563	+0.52734375	-55.76660156	+1320	+8.41113281	-5.70410156	-0.96679688	+6.06445313	+3.58154297	+17.13867188	+1244	+6.53466797	-9.44824219	-1.13818359	+38.10058594	+14.72167969	-38.95751953	+1264
+1457970527.43779990	+8.57373047	-6.44677734	-1.37548828	+58.44726563	+0.52734375	-55.78857422	+1320	+8.41113281	-5.70849609	-0.96679688	+6.06445313	+3.55957031	+17.11669922	+1244	+6.53466797	-9.44824219	-1.14257813	+38.05664063	+14.72167969	-38.97949219	+1264
+1457970527.44190000	+8.57812500	-6.45117188	-1.37548828	+58.44726563	+0.48339844	-55.85449219	+1320	+8.41113281	-5.70849609	-0.97119141	+6.06445313	+3.49365234	+17.07275391	+1244	+6.53466797	-9.45263672	-1.14257813	+37.99072266	+14.69970703	-39.00146484	+1264
+1457970527.45030000	+8.58251953	-6.45117188	-1.37988281	+58.46923828	+0.41748047	-55.98632813	+1324	+8.41552734	-5.70849609	-0.97558594	+6.08642578	+3.36181641	+16.98486328	+1244	+6.53466797	-9.46142578	-1.15136719	+37.88085938	+14.67773438	-39.02343750	+1264
+1457970527.45440010	+8.58691406	-6.45117188	-1.37988281	+58.49121094	+0.35156250	-56.07421875	+1328	+8.41992188	-5.70849609	-0.97558594	+6.08642578	+3.25195313	+16.91894531	+1244	+6.53466797	-9.46142578	-1.15576172	+37.81494141	+14.65576172	-39.06738281	+1264
+1457970527.45860000	+8.59130859	-6.45117188	-1.37988281	+58.49121094	+0.26367188	-56.18408203	+1332	+8.42431641	-5.70849609	-0.97998047	+6.08642578	+3.12011719	+16.85302734	+1248	+6.53906250	-9.46582031	-1.15576172	+37.74902344	+14.63378906	-39.11132813	+1264
+1457970527.46269990	+8.59570313	-6.44677734	-1.38427734	+58.51318359	+0.17578125	-56.27197266	+1336	+8.42431641	-5.70849609	-0.97998047	+6.08642578	+2.98828125	+16.78710938	+1248	+6.54345703	-9.46582031	-1.16015625	+37.66113281	+14.58984375	-39.15527344	+1264
+1457970527.46690010	+8.60449219	-6.44677734	-1.38427734	+58.51318359	+0.06591797	-56.38183594	+1340	+8.43310547	-5.70410156	-0.98437500	+6.08642578	+2.76855469	+16.72119141	+1252	+6.54785156	-9.46582031	-1.16015625	+37.61718750	+14.54589844	-39.19921875	+1264
+1457970527.47110010	+8.61328125	-6.44238281	-1.38427734	+58.55712891	-0.06591797	-56.51367188	+1344	+8.43750000	-5.69970703	-0.98437500	+6.10839844	+2.54882813	+16.63330078	+1256	+6.55664063	-9.46142578	-1.16455078	+37.55126953	+14.47998047	-39.28710938	+1264
+1457970527.47519990	+8.61767578	-6.43359375	-1.38427734	+58.57910156	-0.21972656	-56.64550781	+1348	+8.44628906	-5.69531250	-0.98437500	+6.10839844	+2.32910156	+16.61132813	+1256	+6.56542969	-9.45703125	-1.16455078	+37.50732422	+14.41406250	-39.35302734	+1264
+1457970527.48359990	+8.63964844	-6.41601563	-1.38427734	+58.66699219	-0.61523438	-57.04101563	+1356	+8.45947266	-5.67333984	-0.98437500	+6.10839844	+1.71386719	+16.47949219	+1264	+6.59619141	-9.43505859	-1.17333984	+37.39746094	+14.15039063	-39.61669922	+1268
+1457970527.48770000	+8.65283203	-6.40283203	-1.38867188	+58.71093750	-0.83496094	-57.23876953	+1360	+8.46826172	-5.66015625	-0.98876953	+6.10839844	+1.40625000	+16.45751953	+1268	+6.60937500	-9.42626953	-1.17773438	+37.35351563	+13.97460938	-39.74853516	+1272
+1457970527.49190000	+8.66601563	-6.38964844	-1.38867188	+58.79882813	-1.12060547	-57.59033203	+1364	+8.48144531	-5.64697266	-0.98876953	+6.10839844	+0.94482422	+16.39160156	+1272	+6.64013672	-9.40429688	-1.18652344	+37.28759766	+13.68896484	-39.99023438	+1284
+1457970527.49609990	+8.68359375	-6.36767578	-1.38427734	+58.88671875	-1.38427734	-57.96386719	+1368	+8.49023438	-5.62939453	-0.98437500	+6.13037109	+0.46142578	+16.30371094	+1280	+6.66650391	-9.38671875	-1.19091797	+37.22167969	+13.44726563	-40.29785156	+1288
+1457970527.50020000	+8.69677734	-6.35009766	-1.39306641	+58.97460938	-1.69189453	-58.20556641	+1376	+8.50341797	-5.61181641	-0.99316406	+6.15234375	+0.06591797	+16.30371094	+1284	+6.68408203	-9.36914063	-1.20849609	+37.17773438	+13.16162109	-40.47363281	+1292
+1457970527.50440000	+8.71435547	-6.33691406	-1.39746094	+59.04052734	-1.95556641	-58.62304688	+1380	+8.51660156	-5.58984375	-0.99755859	+6.10839844	-0.52734375	+16.17187500	+1288	+6.71484375	-9.34716797	-1.23046875	+37.11181641	+12.78808594	-40.73730469	+1304
+1457970527.51270010	+8.74951172	-6.28417969	-1.40625000	+59.26025391	-2.57080078	-59.47998047	+1392	+8.54296875	-5.54150391	-1.01074219	+6.19628906	-1.60400391	+16.06201172	+1304	+6.76757813	-9.30322266	-1.27441406	+37.00195313	+12.04101563	-41.30859375	+1316
+1457970527.51690010	+8.76708984	-6.27099609	-1.41064453	+59.28222656	-2.79052734	-60.02929688	+1396	+8.55615234	-5.52392578	-1.01953125	+6.10839844	-2.17529297	+15.88623047	+1308	+6.78955078	-9.28125000	-1.30517578	+36.91406250	+11.71142578	-41.57226563	+1320
+1457970527.52110000	+8.78906250	-6.24023438	-1.41064453	+59.39208984	-3.07617188	-60.64453125	+1404	+8.57373047	-5.49755859	-1.02392578	+6.13037109	-2.85644531	+15.71044922	+1320	+6.81591797	-9.25488281	-1.31835938	+36.78222656	+11.31591797	-42.03369141	+1324
+1457970527.52940010	+8.83300781	-6.19628906	-1.44140625	+59.45800781	-3.60351563	-61.76513672	+1424	+8.60888672	-5.45800781	-1.05908203	+5.97656250	-4.04296875	+15.44677734	+1340	+6.86865234	-9.21093750	-1.40625000	+36.51855469	+10.52490234	-42.62695313	+1340
+1457970527.53360010	+8.85937500	-6.16113281	-1.45019531	+59.54589844	-3.84521484	-62.44628906	+1440	+8.63085938	-5.42285156	-1.07226563	+5.97656250	-4.76806641	+15.22705078	+1352	+6.89501953	-9.18457031	-1.43701172	+36.34277344	+10.10742188	-43.13232422	+1348
+1457970527.53769990	+8.89453125	-6.13037109	-1.48095703	+59.61181641	-4.13085938	-63.01757813	+1460	+8.66162109	-5.39208984	-1.10302734	+5.99853516	-5.36132813	+15.13916016	+1372	+6.92578125	-9.15380859	-1.48974609	+36.18896484	+9.66796875	-43.43994141	+1364
+1457970527.54189990	+8.91650391	-6.11718750	-1.50292969	+59.45800781	-4.30664063	-63.72070313	+1472	+8.67919922	-5.37890625	-1.12939453	+5.73486328	-6.02050781	+14.87548828	+1384	+6.95214844	-9.13183594	-1.54248047	+35.94726563	+9.29443359	-43.85742188	+1376
+1457970527.54600000	+8.95166016	-6.07763672	-1.52050781	+59.50195313	-4.50439453	-64.44580078	+1496	+8.70556641	-5.34375000	-1.16015625	+5.69091797	-6.70166016	+14.65576172	+1408	+6.98730469	-9.09667969	-1.58642578	+35.72753906	+8.87695313	-44.36279297	+1392
+1457970527.55020000	+8.99121094	-6.04248047	-1.56005859	+59.52392578	-4.72412109	-65.08300781	+1520	+8.74511719	-5.30859375	-1.19970703	+5.66894531	-7.33886719	+14.50195313	+1432	+7.02246094	-9.06152344	-1.65234375	+35.52978516	+8.45947266	-44.75830078	+1412
+1457970527.55440000	+9.02197266	-6.02929688	-1.59082031	+59.28222656	-4.83398438	-65.83007813	+1536	+8.77148438	-5.29980469	-1.23486328	+5.33935547	-8.02001953	+14.21630859	+1452	+7.05322266	-9.03515625	-1.70947266	+35.20019531	+8.12988281	-45.26367188	+1432
+1457970527.55850010	+9.06152344	-5.98974609	-1.62597656	+59.23828125	-4.98779297	-66.55517578	+1568	+8.81103516	-5.26025391	-1.27880859	+5.25146484	-8.67919922	+13.95263672	+1480	+7.09277344	-8.99560547	-1.76220703	+34.95849609	+7.77832031	-45.81298828	+1456
+1457970527.56270000	+9.11425781	-5.95458984	-1.67431641	+59.21630859	-5.14160156	-67.23632813	+1596	+8.85937500	-5.22070313	-1.32714844	+5.16357422	-9.31640625	+13.73291016	+1512	+7.13671875	-8.95605469	-1.83251953	+34.71679688	+7.38281250	-46.29638672	+1484
+1457970527.56690000	+9.14941406	-5.94140625	-1.71826172	+58.88671875	-5.22949219	-67.96142578	+1620	+8.89453125	-5.20751953	-1.37988281	+4.79003906	-9.97558594	+13.42529297	+1536	+7.17626953	-8.92968750	-1.89404297	+34.32128906	+7.09716797	-46.86767578	+1508
+1457970527.57100010	+9.20214844	-5.90185547	-1.77099609	+58.79882813	-5.33935547	-68.66455078	+1656	+8.94287109	-5.16796875	-1.43701172	+4.65820313	-10.61279297	+13.16162109	+1572	+7.22900391	-8.88134766	-1.95996094	+34.05761719	+6.74560547	-47.46093750	+1536
+1457970527.57520010	+9.26367188	-5.86230469	-1.82373047	+58.68896484	-5.44921875	-69.38964844	+1688	+9.00000000	-5.12841797	-1.49414063	+4.52636719	-11.27197266	+12.89794922	+1608	+7.28613281	-8.83300781	-2.03466797	+33.81591797	+6.39404297	-48.01025391	+1568
+1457970527.57940010	+9.30761719	-5.84472656	-1.87646484	+58.33740234	-5.51513672	-70.15869141	+1712	+9.04394531	-5.10644531	-1.55566406	+4.10888672	-11.95312500	+12.56835938	+1636	+7.33007813	-8.80224609	-2.10058594	+33.37646484	+6.08642578	-48.66943359	+1596
+1457970527.58349990	+9.36474609	-5.80078125	-1.94238281	+58.18359375	-5.60302734	-70.86181641	+1752	+9.10107422	-5.06250000	-1.62597656	+3.95507813	-12.56835938	+12.28271484	+1676	+7.39599609	-8.74072266	-2.17089844	+33.13476563	+5.75683594	-49.28466797	+1632
+1457970527.59190010	+9.49218750	-5.73486328	-2.06103516	+57.67822266	-5.77880859	-72.46582031	+1812	+9.22412109	-4.99218750	-1.76220703	+3.38378906	-14.01855469	+11.60156250	+1748	+7.52343750	-8.65283203	-2.31152344	+32.43164063	+5.00976563	-50.71289063	+1692
+1457970527.59600000	+9.55810547	-5.69091797	-2.13574219	+57.48046875	-5.82275391	-73.16894531	+1852	+9.29003906	-4.94384766	-1.84130859	+3.18603516	-14.65576172	+11.25000000	+1788	+7.59375000	-8.58691406	-2.39062500	+32.18994141	+4.65820313	-51.39404297	+1728
+1457970527.60019990	+9.63720703	-5.64697266	-2.19726563	+57.30468750	-5.93261719	-74.06982422	+1884	+9.36914063	-4.89990234	-1.90722656	+3.01025391	-15.44677734	+10.85449219	+1828	+7.67724609	-8.52978516	-2.46093750	+31.92626953	+4.19677734	-52.11914063	+1764
+1457970527.60439990	+9.70312500	-5.61181641	-2.26757813	+56.95312500	-6.02050781	-74.90478516	+1912	+9.43066406	-4.86474609	-1.98193359	+2.63671875	-16.19384766	+10.48095703	+1860	+7.73876953	-8.48583984	-2.53125000	+31.42089844	+3.82324219	-52.91015625	+1792
+1457970527.60850000	+9.77783203	-5.56347656	-2.34667969	+56.75537109	-6.08642578	-75.65185547	+1952	+9.50537109	-4.81201172	-2.07421875	+2.41699219	-16.85302734	+10.10742188	+1904	+7.81787109	-8.41552734	-2.61474609	+31.20117188	+3.38378906	-53.59130859	+1832
+1457970527.61270000	+9.86132813	-5.51513672	-2.40380859	+56.57958984	-6.21826172	-76.61865234	+1980	+9.58886719	-4.75927734	-2.14013672	+2.24121094	-17.75390625	+9.64599609	+1940	+7.91015625	-8.34960938	-2.68945313	+30.93750000	+2.85644531	-54.36035156	+1864
+1457970527.61690000	+9.93603516	-5.47119141	-2.46972656	+56.25000000	-6.35009766	-77.51953125	+2008	+9.65917969	-4.71533203	-2.21484375	+1.91162109	-18.56689453	+9.22851563	+1976	+7.97607422	-8.30126953	-2.76416016	+30.43212891	+2.37304688	-55.19531250	+1892
+1457970527.62100010	+10.01513672	-5.41406250	-2.55322266	+56.05224609	-6.43798828	-78.31054688	+2048	+9.73828125	-4.65820313	-2.30712891	+1.69189453	-19.27001953	+8.78906250	+2016	+8.06396484	-8.22656250	-2.85205078	+30.19042969	+1.88964844	-55.83251953	+1932
+1457970527.62520000	+10.10742188	-5.36132813	-2.60595703	+55.87646484	-6.59179688	-79.38720703	+2076	+9.82617188	-4.60107422	-2.36865234	+1.53808594	-20.25878906	+8.23974609	+2052	+8.15625000	-8.15625000	-2.92236328	+29.90478516	+1.31835938	-56.64550781	+1964
+1457970527.62930010	+10.18652344	-5.30859375	-2.67187500	+55.61279297	-6.76757813	-80.31005859	+2104	+9.90527344	-4.54394531	-2.44775391	+1.27441406	-21.11572266	+7.82226563	+2084	+8.23095703	-8.09912109	-2.99707031	+29.39941406	+0.76904297	-57.45849609	+1988
+1457970527.63770010	+10.36669922	-5.18554688	-2.79931641	+55.21728516	-7.07519531	-82.26562500	+2168	+10.08544922	-4.42089844	-2.59277344	+0.98876953	-22.89550781	+6.76757813	+2156	+8.40673828	-7.94970703	-3.15966797	+28.78417969	-0.35156250	-58.86474609	+2060
+1457970527.64179990	+10.45019531	-5.12402344	-2.85644531	+54.99755859	-7.29492188	-83.23242188	+2196	+10.16894531	-4.35058594	-2.66308594	+0.83496094	-23.79638672	+6.35009766	+2192	+8.48144531	-7.88818359	-3.23876953	+28.27880859	-0.92285156	-59.61181641	+2088
+1457970527.64599990	+10.53808594	-5.05371094	-2.93115234	+54.82177734	-7.44873047	-84.08935547	+2232	+10.25683594	-4.28027344	-2.75097656	+0.70312500	-24.56542969	+5.88867188	+2228	+8.56933594	-7.80029297	-3.33544922	+27.97119141	-1.45019531	-60.16113281	+2128
+1457970527.65430000	+10.72705078	-4.91308594	-3.01904297	+54.49218750	-7.97607422	-86.24267578	+2288	+10.44580078	-4.12646484	-2.86083984	+0.59326172	-26.60888672	+4.87792969	+2288	+8.74072266	-7.65087891	-3.47167969	+27.18017578	-2.72460938	-61.63330078	+2184
+1457970527.65850000	+10.81933594	-4.83837891	-3.08496094	+54.29443359	-8.15185547	-87.12158203	+2324	+10.53808594	-4.05615234	-2.93994141	+0.52734375	-27.37792969	+4.41650391	+2320	+8.82421875	-7.56298828	-3.56396484	+26.87255859	-3.25195313	-62.13867188	+2224
+1457970527.66269990	+10.91601563	-4.76367188	-3.11132813	+54.14062500	-8.41552734	-88.30810547	+2348	+10.63916016	-3.97705078	-2.97509766	+0.52734375	-28.52050781	+3.77929688	+2340	+8.92089844	-7.47949219	-3.62548828	+26.56494141	-3.93310547	-62.88574219	+2252
+1457970527.67100000	+11.10498047	-4.60546875	-3.21240234	+53.78906250	-8.98681641	-90.15380859	+2412	+10.82373047	-3.80126953	-3.10253906	+0.54931641	-30.21240234	+3.01025391	+2396	+9.09228516	-7.30810547	-3.77490234	+25.86181641	-5.16357422	-64.00634766	+2316
+1457970527.67930010	+11.29394531	-4.43408203	-3.26513672	+53.48144531	-9.68994141	-92.24121094	+2464	+11.01708984	-3.61669922	-3.18164063	+0.76904297	-32.16796875	+2.10937500	+2440	+9.27246094	-7.12792969	-3.88037109	+25.22460938	-6.59179688	-65.28076172	+2372
+1457970527.68770000	+11.48291016	-4.27587891	-3.31787109	+53.06396484	-10.34912109	-94.24072266	+2516	+11.20166016	-3.44531250	-3.26513672	+0.96679688	-34.01367188	+1.07666016	+2476	+9.46582031	-6.93017578	-3.99902344	+24.74121094	-7.99804688	-66.35742188	+2432
+1457970527.69180010	+11.57958984	-4.18359375	-3.34423828	+52.86621094	-10.76660156	-95.09765625	+2540	+11.29394531	-3.33544922	-3.30468750	+1.16455078	-34.82666016	+0.79101563	+2496	+9.55371094	-6.83349609	-4.04296875	+24.43359375	-8.78906250	-66.90673828	+2452
+1457970527.69600010	+11.67187500	-4.10449219	-3.37939453	+52.58056641	-11.09619141	-95.91064453	+2564	+11.38183594	-3.24755859	-3.35742188	+1.29638672	-35.55175781	+0.32958984	+2512	+9.64599609	-6.73242188	-4.10449219	+24.19189453	-9.49218750	-67.32421875	+2480
+1457970527.70009990	+11.76416016	-4.02539063	-3.37939453	+52.31689453	-11.51367188	-96.98730469	+2584	+11.47412109	-3.15527344	-3.37500000	+1.53808594	-36.49658203	-0.26367188	+2520	+9.74707031	-6.63134766	-4.13525391	+23.97216797	-10.32714844	-67.91748047	+2496
+1457970527.70429990	+11.85205078	-3.93310547	-3.39257813	+52.05322266	-11.95312500	-97.75634766	+2604	+11.56201172	-3.04101563	-3.41015625	+1.80175781	-37.22167969	-0.54931641	+2536	+9.83496094	-6.53027344	-4.17041016	+23.68652344	-11.16210938	-68.37890625	+2512
+1457970527.71260000	+12.03222656	-3.77490234	-3.41015625	+51.35009766	-12.78808594	-99.42626953	+2640	+11.73339844	-2.86083984	-3.46289063	+2.32910156	-38.75976563	-1.60400391	+2548	+10.02832031	-6.31933594	-4.24951172	+23.22509766	-12.76611328	-69.16992188	+2544
+1457970527.71680000	+12.12011719	-3.68701172	-3.41894531	+50.99853516	-13.24951172	-100.10742188	+2656	+11.82128906	-2.74658203	-3.48925781	+2.65869141	-39.39697266	-1.93359375	+2556	+10.11621094	-6.20947266	-4.27587891	+22.96142578	-13.62304688	-69.52148438	+2552
+1457970527.72510000	+12.29589844	-3.53759766	-3.41455078	+50.09765625	-14.12841797	-101.64550781	+2684	+11.98828125	-2.55322266	-3.52001953	+3.38378906	-40.78125000	-3.01025391	+2564	+10.30078125	-6.00292969	-4.33300781	+22.43408203	-15.24902344	-70.18066406	+2564
+1457970527.73350000	+12.46289063	-3.38378906	-3.41015625	+49.10888672	-15.05126953	-102.85400391	+2704	+12.15527344	-2.34228516	-3.55517578	+4.17480469	-41.90185547	-3.86718750	+2564	+10.46777344	-5.79199219	-4.39013672	+21.81884766	-16.83105469	-70.57617188	+2564
+1457970527.73760010	+12.54638672	-3.31347656	-3.38378906	+48.58154297	-15.55664063	-103.62304688	+2720	+12.23437500	-2.24560547	-3.54638672	+4.63623047	-42.60498047	-4.46044922	+2568	+10.55566406	-5.68652344	-4.39892578	+21.55517578	-17.66601563	-70.83984375	+2560
+1457970527.74180010	+12.62988281	-3.22998047	-3.36621094	+48.09814453	-16.10595703	-104.15039063	+2736	+12.31787109	-2.12695313	-3.54638672	+5.14160156	-43.17626953	-4.83398438	+2576	+10.63476563	-5.57666016	-4.41650391	+21.24755859	-18.45703125	-70.99365234	+2560
+1457970527.75009990	+12.78808594	-3.08935547	-3.31787109	+46.93359375	-17.18261719	-105.27099609	+2764	+12.47607422	-1.92480469	-3.52880859	+6.10839844	-44.38476563	-5.88867188	+2580	+10.79296875	-5.37451172	-4.45166016	+20.63232422	-19.97314453	-71.23535156	+2552
+1457970527.75430010	+12.86718750	-3.00146484	-3.28271484	+46.47216797	-17.84179688	-105.77636719	+2780	+12.55517578	-1.80615234	-3.51562500	+6.70166016	-45.00000000	-6.32812500	+2588	+10.86767578	-5.26464844	-4.46044922	+20.36865234	-20.80810547	-71.36718750	+2544
+1457970527.75850010	+12.94628906	-2.94433594	-3.24755859	+45.81298828	-18.43505859	-106.30371094	+2792	+12.63427734	-1.70507813	-3.49804688	+7.22900391	-45.61523438	-6.85546875	+2592	+10.94238281	-5.16796875	-4.47363281	+20.06103516	-21.55517578	-71.45507813	+2544
+1457970527.76259990	+13.02099609	-2.88281250	-3.19482422	+45.17578125	-19.11621094	-106.94091797	+2812	+12.70898438	-1.60400391	-3.46728516	+7.80029297	-46.29638672	-7.44873047	+2600	+11.02148438	-5.06689453	-4.47802734	+19.81933594	-22.36816406	-71.63085938	+2540
+1457970527.76679990	+13.09570313	-2.80371094	-3.14648438	+44.67041016	-19.84130859	-107.35839844	+2832	+12.78369141	-1.48095703	-3.43652344	+8.45947266	-46.95556641	-7.91015625	+2612	+11.08740234	-4.96142578	-4.47802734	+19.59960938	-23.20312500	-71.74072266	+2540
+1457970527.77510000	+13.23632813	-2.67187500	-3.04541016	+43.41796875	-21.35742188	-108.17138672	+2868	+12.92431641	-1.27880859	-3.36181641	+9.66796875	-48.31787109	-9.05273438	+2632	+11.23242188	-4.76806641	-4.48681641	+19.11621094	-24.85107422	-71.93847656	+2540
+1457970527.78340010	+13.36816406	-2.53125000	-2.92675781	+42.29736328	-23.04931641	-108.83056641	+2912	+13.06054688	-1.05908203	-3.27392578	+11.00830078	-49.76806641	-10.19531250	+2656	+11.36425781	-4.56591797	-4.47802734	+18.76464844	-26.63085938	-72.15820313	+2548
+1457970527.79180000	+13.48681641	-2.39062500	-2.79931641	+41.15478516	-24.87304688	-109.40185547	+2956	+13.18359375	-0.85253906	-3.17724609	+12.37060547	-51.21826172	-11.35986328	+2680	+11.50488281	-4.37695313	-4.45605469	+18.45703125	-28.56445313	-72.44384766	+2564
+1457970527.79590010	+13.54394531	-2.34228516	-2.73339844	+40.49560547	-25.79589844	-109.64355469	+2972	+13.24511719	-0.76025391	-3.12890625	+13.00781250	-51.94335938	-11.99707031	+2692	+11.57080078	-4.28906250	-4.44726563	+18.25927734	-29.50927734	-72.53173828	+2568
+1457970527.80430010	+13.64501953	-2.22363281	-2.61474609	+39.26513672	-27.64160156	-109.90722656	+3008	+13.35937500	-0.57128906	-3.03222656	+14.34814453	-53.32763672	-13.20556641	+2712	+11.69824219	-4.10888672	-4.42089844	+17.95166016	-31.44287109	-72.72949219	+2580
+1457970527.80839990	+13.68896484	-2.17529297	-2.55761719	+38.58398438	-28.54248047	-109.92919922	+3024	+13.40771484	-0.49218750	-2.98388672	+14.91943359	-53.98681641	-13.82080078	+2720	+11.75976563	-4.02978516	-4.41210938	+17.70996094	-32.36572266	-72.75146484	+2584
+1457970527.81680010	+13.77246094	-2.06103516	-2.45214844	+37.33154297	-30.34423828	-109.90722656	+3048	+13.50439453	-0.32519531	-2.90039063	+16.08398438	-55.19531250	-14.96337891	+2732	+11.87841797	-3.85839844	-4.37695313	+17.31445313	-34.27734375	-72.77343750	+2588
+1457970527.82509990	+13.85156250	-2.00390625	-2.34667969	+35.81542969	-32.10205078	-109.88525391	+3060	+13.59228516	-0.19335938	-2.81250000	+17.07275391	-56.35986328	-16.10595703	+2740	+11.99267578	-3.71777344	-4.34179688	+16.80908203	-36.07910156	-72.72949219	+2588
+1457970527.83340000	+13.92187500	-1.93359375	-2.25878906	+34.43115234	-33.72802734	-109.57763672	+3068	+13.68017578	-0.05712891	-2.74658203	+17.95166016	-57.28271484	-17.05078125	+2744	+12.09814453	-3.57275391	-4.31982422	+16.17187500	-37.68310547	-72.42187500	+2576
+1457970527.84180000	+13.98339844	-1.86767578	-2.17089844	+33.02490234	-35.28808594	-109.22607422	+3076	+13.75927734	+0.06591797	-2.67187500	+18.80859375	-58.18359375	-17.97363281	+2748	+12.19921875	-3.43652344	-4.28466797	+15.57861328	-39.22119141	-72.09228516	+2568
+1457970527.84590010	+14.01416016	-1.85449219	-2.13134766	+32.23388672	-36.03515625	-109.00634766	+3072	+13.79443359	+0.11865234	-2.64111328	+19.16015625	-58.55712891	-18.39111328	+2744	+12.24316406	-3.37939453	-4.27587891	+15.20507813	-39.88037109	-71.87255859	+2556
+1457970527.85010000	+14.04492188	-1.84130859	-2.08740234	+31.44287109	-36.78222656	-108.80859375	+3072	+13.82958984	+0.16699219	-2.60156250	+19.53369141	-58.99658203	-18.85253906	+2748	+12.29150391	-3.32226563	-4.25830078	+14.87548828	-40.58349609	-71.69677734	+2548
+1457970527.85840010	+14.10644531	-1.80175781	-2.00390625	+29.97070313	-38.25439453	-108.25927734	+3072	+13.90869141	+0.27685547	-2.53125000	+20.32470703	-59.72167969	-19.64355469	+2748	+12.37939453	-3.20800781	-4.23632813	+14.15039063	-41.85791016	-71.21337891	+2532
+1457970527.86260010	+14.13281250	-1.78857422	-1.95556641	+29.17968750	-38.97949219	-108.01757813	+3072	+13.94384766	+0.32958984	-2.48730469	+20.76416016	-60.11718750	-20.12695313	+2752	+12.42333984	-3.15527344	-4.21875000	+13.84277344	-42.45117188	-71.03759766	+2524
+1457970527.86669990	+14.15917969	-1.76660156	-1.91162109	+28.47656250	-39.66064453	-107.66601563	+3076	+13.98339844	+0.39111328	-2.44775391	+21.24755859	-60.44677734	-20.52246094	+2752	+12.46728516	-3.09375000	-4.20117188	+13.53515625	-43.04443359	-70.79589844	+2516
+1457970527.87089990	+14.18554688	-1.75341797	-1.87207031	+27.66357422	-40.34179688	-107.29248047	+3076	+14.01855469	+0.43945313	-2.40380859	+21.70898438	-60.79833984	-20.96191406	+2756	+12.51123047	-3.04980469	-4.19238281	+13.18359375	-43.59375000	-70.57617188	+2508
+1457970527.87509990	+14.21191406	-1.74462891	-1.82373047	+26.87255859	-41.00097656	-106.91894531	+3080	+14.04931641	+0.49218750	-2.35986328	+22.25830078	-61.14990234	-21.48925781	+2760	+12.55078125	-3.00146484	-4.17919922	+12.87597656	-44.12109375	-70.40039063	+2500
+1457970527.87920000	+14.23388672	-1.72265625	-1.77539063	+26.12548828	-41.70410156	-106.52343750	+3088	+14.08447266	+0.55371094	-2.31152344	+22.87353516	-61.50146484	-21.97265625	+2768	+12.59033203	-2.94873047	-4.16601563	+12.61230469	-44.67041016	-70.18066406	+2496
+1457970527.88340000	+14.25146484	-1.71386719	-1.72705078	+25.33447266	-42.36328125	-106.10595703	+3092	+14.11523438	+0.60644531	-2.26318359	+23.48876953	-61.87500000	-22.52197266	+2776	+12.62548828	-2.90478516	-4.15283203	+12.30468750	-45.19775391	-70.00488281	+2488
+1457970527.89170000	+14.29541016	-1.68310547	-1.63916016	+23.73046875	-43.68164063	-105.18310547	+3112	+14.17675781	+0.71191406	-2.16650391	+24.80712891	-62.55615234	-23.66455078	+2788	+12.70458984	-2.81689453	-4.11767578	+11.77734375	-46.27441406	-69.65332031	+2480
+1457970527.89590000	+14.31738281	-1.67431641	-1.59521484	+22.91748047	-44.27490234	-104.69970703	+3120	+14.20751953	+0.76025391	-2.11376953	+25.55419922	-62.90771484	-24.30175781	+2800	+12.73974609	-2.77734375	-4.10449219	+11.49169922	-46.77978516	-69.52148438	+2476
+1457970527.90010000	+14.33056641	-1.66113281	-1.55126953	+22.10449219	-44.86816406	-104.21630859	+3132	+14.23388672	+0.81298828	-2.06982422	+26.27929688	-63.21533203	-24.96093750	+2804	+12.77929688	-2.74218750	-4.08691406	+11.25000000	-47.28515625	-69.41162109	+2476
+1457970527.90420010	+14.34814453	-1.64355469	-1.50732422	+21.35742188	-45.46142578	-103.71093750	+3144	+14.26025391	+0.86572266	-2.02587891	+27.07031250	-63.52294922	-25.62011719	+2816	+12.81445313	-2.69384766	-4.06933594	+11.03027344	-47.79052734	-69.21386719	+2472
+1457970527.90840010	+14.36132813	-1.63916016	-1.46777344	+20.52246094	-46.01074219	-103.18359375	+3156	+14.28662109	+0.90966797	-1.97753906	+27.81738281	-63.85253906	-26.30126953	+2824	+12.84521484	-2.66308594	-4.05615234	+10.74462891	-48.29589844	-69.06005859	+2472
+1457970527.91260000	+14.37451172	-1.63476563	-1.43261719	+19.66552734	-46.51611328	-102.63427734	+3168	+14.30419922	+0.95361328	-1.94238281	+28.52050781	-64.09423828	-26.91650391	+2828	+12.87597656	-2.62792969	-4.03857422	+10.48095703	-48.77929688	-68.90625000	+2468
+1457970527.91669990	+14.38769531	-1.62158203	-1.39306641	+18.89648438	-47.04345703	-102.08496094	+3184	+14.32617188	+0.99755859	-1.90283203	+29.28955078	-64.37988281	-27.57568359	+2836	+12.91113281	-2.58837891	-4.02539063	+10.23925781	-49.28466797	-68.70849609	+2468
+1457970527.92090010	+14.40087891	-1.61718750	-1.35791016	+18.06152344	-47.54882813	-101.53564453	+3196	+14.34375000	+1.02832031	-1.86328125	+29.99267578	-64.66552734	-28.27880859	+2844	+12.93750000	-2.55761719	-4.00781250	+9.95361328	-49.76806641	-68.53271484	+2464
+1457970527.92510010	+14.41406250	-1.61718750	-1.32714844	+17.22656250	-48.01025391	-100.98632813	+3204	+14.36132813	+1.05908203	-1.83691406	+30.62988281	-64.88525391	-28.87207031	+2848	+12.96826172	-2.52685547	-3.98583984	+9.64599609	-50.25146484	-68.37890625	+2460
+1457970527.93339990	+14.44042969	-1.61718750	-1.27441406	+15.60058594	-48.84521484	-99.79980469	+3228	+14.39208984	+1.12060547	-1.77978516	+31.86035156	-65.30273438	-30.08056641	+2860	+13.02539063	-2.46533203	-3.95507813	+9.00878906	-51.19628906	-67.87353516	+2456
+1457970527.93750000	+14.44921875	-1.62158203	-1.25244141	+14.72167969	-49.21875000	-99.18457031	+3236	+14.40527344	+1.14697266	-1.76220703	+32.40966797	-65.47851563	-30.60791016	+2864	+13.04736328	-2.43896484	-3.93750000	+8.65722656	-51.63574219	-67.63183594	+2452
+1457970527.94170000	+14.45800781	-1.62158203	-1.23046875	+13.93066406	-49.59228516	-98.56933594	+3244	+14.41406250	+1.17333984	-1.74023438	+32.98095703	-65.65429688	-31.15722656	+2868	+13.07373047	-2.40820313	-3.92431641	+8.30566406	-52.05322266	-67.32421875	+2452
+1457970527.95000000	+14.47119141	-1.64355469	-1.19091797	+12.12890625	-50.29541016	-97.25097656	+3260	+14.43603516	+1.20849609	-1.70068359	+33.96972656	-66.00585938	-32.18994141	+2876	+13.11328125	-2.35986328	-3.89355469	+7.51464844	-52.91015625	-66.70898438	+2444
+1457970527.95420000	+14.48437500	-1.64794922	-1.16894531	+11.29394531	-50.66894531	-96.54785156	+3264	+14.44482422	+1.23046875	-1.67871094	+34.47509766	-66.20361328	-32.71728516	+2880	+13.13525391	-2.32910156	-3.87597656	+7.11914063	-53.32763672	-66.33544922	+2440
+1457970527.96250010	+14.49755859	-1.66992188	-1.12939453	+9.51416016	-51.35009766	-95.14160156	+3272	+14.45800781	+1.27001953	-1.63476563	+35.61767578	-66.55517578	-33.88183594	+2892	+13.17480469	-2.28515625	-3.84521484	+6.28417969	-54.16259766	-65.67626953	+2436
+1457970527.96670010	+14.50195313	-1.67431641	-1.10742188	+8.65722656	-51.70166016	-94.39453125	+3276	+14.46679688	+1.29199219	-1.60839844	+36.25488281	-66.77490234	-34.51904297	+2900	+13.19677734	-2.25878906	-3.82763672	+5.86669922	-54.60205078	-65.28076172	+2436
+1457970527.97090010	+14.51074219	-1.68750000	-1.08544922	+7.75634766	-52.05322266	-93.62548828	+3280	+14.47119141	+1.31835938	-1.58203125	+36.95800781	-66.97265625	-35.20019531	+2908	+13.21875000	-2.24121094	-3.81005859	+5.42724609	-55.01953125	-64.90722656	+2436
+1457970527.97499990	+14.51074219	-1.69628906	-1.06787109	+6.83349609	-52.38281250	-92.83447266	+3284	+14.47119141	+1.34472656	-1.55566406	+37.68310547	-67.17041016	-35.88134766	+2916	+13.23632813	-2.21484375	-3.80126953	+5.00976563	-55.37109375	-64.53369141	+2436
+1457970527.97919990	+14.51074219	-1.70068359	-1.03710938	+5.95458984	-52.82226563	-92.06542969	+3288	+14.47558594	+1.36669922	-1.52050781	+38.51806641	-67.43408203	-36.71630859	+2928	+13.25390625	-2.19287109	-3.78369141	+4.63623047	-55.81054688	-64.18212891	+2436
+1457970527.98340010	+14.51074219	-1.70507813	-1.00634766	+5.11962891	-53.23974609	-91.27441406	+3292	+14.47998047	+1.39306641	-1.48535156	+39.44091797	-67.69775391	-37.59521484	+2940	+13.27148438	-2.17089844	-3.76171875	+4.21875000	-56.25000000	-63.80859375	+2436
+1457970527.98750000	+14.51074219	-1.70947266	-0.97558594	+4.24072266	-53.63525391	-90.48339844	+3300	+14.47998047	+1.42382813	-1.44580078	+40.38574219	-67.96142578	-38.54003906	+2952	+13.28906250	-2.14892578	-3.74853516	+3.82324219	-56.66748047	-63.47900391	+2440
+1457970527.99169990	+14.51074219	-1.70507813	-0.94042969	+3.40576172	-54.11865234	-89.69238281	+3304	+14.48437500	+1.45019531	-1.40185547	+41.46240234	-68.29101563	-39.61669922	+2964	+13.30664063	-2.12255859	-3.72656250	+3.47167969	-57.15087891	-63.14941406	+2440
+1457970527.99589990	+14.51074219	-1.70507813	-0.90527344	+2.59277344	-54.58007813	-88.90136719	+3312	+14.48437500	+1.48095703	-1.35351563	+42.67089844	-68.62060547	-40.75927734	+2976	+13.32421875	-2.10498047	-3.70458984	+3.12011719	-57.63427734	-62.84179688	+2444
+1457970528.00000000	+14.50195313	-1.70507813	-0.87451172	+1.77978516	-54.99755859	-88.15429688	+3320	+14.48437500	+1.51611328	-1.30957031	+43.83544922	-68.90625000	-41.85791016	+2988	+13.34179688	-2.08300781	-3.68701172	+2.79052734	-58.07373047	-62.55615234	+2448
+1457970528.00420000	+14.49755859	-1.70068359	-0.83496094	+1.01074219	-55.48095703	-87.38525391	+3328	+14.48437500	+1.54687500	-1.26562500	+45.10986328	-69.21386719	-43.08837891	+3000	+13.36376953	-2.06542969	-3.66503906	+2.46093750	-58.55712891	-62.27050781	+2452
+1457970528.00830010	+14.49316406	-1.69628906	-0.79980469	+0.24169922	-55.94238281	-86.66015625	+3340	+14.47998047	+1.57763672	-1.21728516	+46.36230469	-69.54345703	-44.31884766	+3012	+13.37695313	-2.04345703	-3.64746094	+2.13134766	-59.01855469	-62.00683594	+2456
+1457970528.01670000	+14.47998047	-1.68750000	-0.73388672	-1.25244141	-56.82128906	-85.18798828	+3360	+14.47558594	+1.63037109	-1.12939453	+48.80126953	-70.18066406	-46.73583984	+3036	+13.40771484	-1.99951172	-3.60791016	+1.56005859	-59.91943359	-61.47949219	+2464
+1457970528.02080010	+14.47119141	-1.68310547	-0.69433594	-1.97753906	-57.28271484	-84.48486328	+3372	+14.47119141	+1.65234375	-1.08544922	+50.03173828	-70.51025391	-48.03222656	+3044	+13.42089844	-1.98193359	-3.58593750	+1.27441406	-60.38085938	-61.25976563	+2468
+1457970528.02500010	+14.46240234	-1.67871094	-0.66796875	-2.65869141	-57.70019531	-83.84765625	+3384	+14.46679688	+1.67431641	-1.04589844	+51.17431641	-70.79589844	-49.17480469	+3052	+13.43408203	-1.96875000	-3.56835938	+0.98876953	-60.84228516	-61.04003906	+2472
+1457970528.02920010	+14.45800781	-1.67431641	-0.64160156	-3.33984375	-58.07373047	-83.16650391	+3396	+14.46240234	+1.69628906	-1.01074219	+52.29492188	-71.05957031	-50.31738281	+3056	+13.45166016	-1.95117188	-3.55078125	+0.68115234	-61.28173828	-60.77636719	+2476
+1457970528.03329990	+14.44921875	-1.67431641	-0.61523438	-4.04296875	-58.44726563	-82.52929688	+3408	+14.45800781	+1.71386719	-0.97558594	+53.34960938	-71.32324219	-51.45996094	+3060	+13.46044922	-1.93359375	-3.53320313	+0.37353516	-61.69921875	-60.53466797	+2476
+1457970528.03749990	+14.44042969	-1.67871094	-0.59326172	-4.72412109	-58.75488281	-81.91406250	+3416	+14.45361328	+1.72705078	-0.94921875	+54.29443359	-71.58691406	-52.42675781	+3064	+13.47363281	-1.91601563	-3.51562500	+0.08789063	-62.09472656	-60.29296875	+2480
+1457970528.04169990	+14.43164063	-1.67871094	-0.57568359	-5.38330078	-59.04052734	-81.27685547	+3424	+14.44482422	+1.74462891	-0.92724609	+55.15136719	-71.78466797	-53.32763672	+3068	+13.48242188	-1.89843750	-3.50683594	-0.21972656	-62.42431641	-59.98535156	+2480
+1457970528.04580000	+14.42285156	-1.68310547	-0.56250000	-6.10839844	-59.32617188	-80.63964844	+3432	+14.43603516	+1.74462891	-0.90527344	+55.87646484	-72.00439453	-54.16259766	+3068	+13.48681641	-1.88085938	-3.49804688	-0.59326172	-62.75390625	-59.67773438	+2480
+1457970528.05000000	+14.41845703	-1.69189453	-0.54931641	-6.78955078	-59.56787109	-80.02441406	+3440	+14.43164063	+1.74902344	-0.88769531	+56.51367188	-72.22412109	-54.95361328	+3068	+13.49121094	-1.86767578	-3.48486328	-0.96679688	-63.08349609	-59.32617188	+2480
+1457970528.05419990	+14.41406250	-1.69189453	-0.54052734	-7.44873047	-59.78759766	-79.38720703	+3444	+14.42285156	+1.75341797	-0.87451172	+57.10693359	-72.42187500	-55.63476563	+3068	+13.49560547	-1.85009766	-3.47607422	-1.38427734	-63.39111328	-58.95263672	+2480
+1457970528.05830000	+14.40527344	-1.70068359	-0.53173828	-8.12988281	-59.98535156	-78.77197266	+3448	+14.41845703	+1.75341797	-0.86132813	+57.65625000	-72.61962891	-56.29394531	+3068	+13.50439453	-1.83691406	-3.46728516	-1.77978516	-63.67675781	-58.60107422	+2480
+1457970528.06250000	+14.40087891	-1.71386719	-0.52294922	-8.81103516	-60.20507813	-78.15673828	+3448	+14.40966797	+1.75781250	-0.84814453	+58.16162109	-72.81738281	-56.88720703	+3064	+13.50878906	-1.82373047	-3.45410156	-2.19726563	-63.98437500	-58.22753906	+2480
+1457970528.06670000	+14.39648438	-1.72265625	-0.52294922	-9.47021484	-60.33691406	-77.56347656	+3448	+14.40527344	+1.75781250	-0.83935547	+58.51318359	-72.99316406	-57.34863281	+3064	+13.50878906	-1.81054688	-3.45410156	-2.65869141	-64.18212891	-57.78808594	+2476
+1457970528.07080010	+14.39208984	-1.73144531	-0.51855469	-10.10742188	-60.46875000	-76.97021484	+3448	+14.39648438	+1.76220703	-0.83496094	+58.77685547	-73.16894531	-57.70019531	+3064	+13.51318359	-1.79736328	-3.44970703	-3.14208984	-64.37988281	-57.34863281	+2476
+1457970528.07500000	+14.38769531	-1.74023438	-0.51855469	-10.72265625	-60.60058594	-76.39892578	+3448	+14.39208984	+1.76220703	-0.82177734	+59.10644531	-73.41064453	-58.13964844	+3064	+13.51318359	-1.78417969	-3.44531250	-3.58154297	-64.59960938	-56.93115234	+2476
+1457970528.08330010	+14.37451172	-1.74902344	-0.51416016	-11.86523438	-60.86425781	-75.27832031	+3440	+14.37890625	+1.76220703	-0.79980469	+59.54589844	-73.89404297	-58.75488281	+3064	+13.51757813	-1.75781250	-3.43652344	-4.48242188	-64.95117188	-56.09619141	+2472
+1457970528.08750010	+14.37011719	-1.75341797	-0.50976563	-12.34863281	-60.99609375	-74.81689453	+3436	+14.37451172	+1.76220703	-0.78662109	+59.67773438	-74.17968750	-58.97460938	+3068	+13.51757813	-1.74462891	-3.42773438	-4.89990234	-65.14892578	-55.67871094	+2468
+1457970528.09159990	+14.37011719	-1.75781250	-0.50537109	-12.78808594	-61.17187500	-74.33349609	+3428	+14.37451172	+1.76660156	-0.77343750	+59.76562500	-74.46533203	-59.12841797	+3068	+13.52197266	-1.73583984	-3.42333984	-5.36132813	-65.30273438	-55.28320313	+2468
+1457970528.09579990	+14.36572266	-1.75781250	-0.50097656	-13.11767578	-61.30371094	-73.98193359	+3424	+14.37011719	+1.77099609	-0.76464844	+59.76562500	-74.79492188	-59.17236328	+3072	+13.52636719	-1.72705078	-3.41894531	-5.73486328	-65.41259766	-54.93164063	+2464
+1457970528.09999990	+14.36132813	-1.75781250	-0.49218750	-13.35937500	-61.47949219	-73.69628906	+3420	+14.37451172	+1.77978516	-0.74267578	+59.76562500	-75.19042969	-59.23828125	+3076	+13.53076172	-1.71386719	-3.41015625	-5.99853516	-65.58837891	-54.68994141	+2464
+1457970528.10410000	+14.35693359	-1.75341797	-0.48339844	-13.60107422	-61.67724609	-73.41064453	+3416	+14.37451172	+1.78857422	-0.72509766	+59.76562500	-75.58593750	-59.26025391	+3076	+13.53515625	-1.70507813	-3.40576172	-6.28417969	-65.67626953	-54.42626953	+2464
+1457970528.10830000	+14.35693359	-1.74462891	-0.47460938	-13.71093750	-61.89697266	-73.23486328	+3416	+14.37890625	+1.79296875	-0.70751953	+59.54589844	-76.00341797	-59.06250000	+3080	+13.53955078	-1.69628906	-3.40136719	-6.54785156	-65.74218750	-54.18457031	+2464
+1457970528.11250000	+14.35693359	-1.74023438	-0.46582031	-13.66699219	-62.09472656	-73.19091797	+3416	+14.38330078	+1.79736328	-0.68554688	+59.19433594	-76.50878906	-58.75488281	+3080	+13.54833984	-1.68310547	-3.38818359	-6.72363281	-65.87402344	-54.03076172	+2464
+1457970528.11660000	+14.35693359	-1.72705078	-0.45263672	-13.60107422	-62.33642578	-73.14697266	+3416	+14.38769531	+1.80615234	-0.66357422	+58.88671875	-77.03613281	-58.49121094	+3084	+13.55273438	-1.67431641	-3.38378906	-6.89941406	-65.91796875	-53.89892578	+2460
+1457970528.12080000	+14.35693359	-1.71826172	-0.43505859	-13.44726563	-62.62207031	-73.21289063	+3420	+14.39208984	+1.81054688	-0.63720703	+58.40332031	-77.60742188	-58.02978516	+3088	+13.55712891	-1.66992188	-3.37939453	-7.00927734	-65.96191406	-53.83300781	+2456
+1457970528.12500000	+14.35693359	-1.70947266	-0.42187500	-13.18359375	-62.90771484	-73.41064453	+3424	+14.40087891	+1.81494141	-0.61523438	+57.63427734	-78.17871094	-57.32666016	+3088	+13.56591797	-1.66113281	-3.36621094	-7.07519531	-66.04980469	-53.78906250	+2456
+1457970528.12910010	+14.35693359	-1.69628906	-0.40869141	-12.94189453	-63.14941406	-73.54248047	+3424	+14.40966797	+1.82373047	-0.59326172	+56.64550781	-78.83789063	-56.35986328	+3088	+13.57470703	-1.65234375	-3.36181641	-7.16308594	-66.09375000	-53.72314453	+2456
+1457970528.13330010	+14.36132813	-1.68750000	-0.39550781	-12.59033203	-63.45703125	-73.80615234	+3428	+14.41845703	+1.82373047	-0.57568359	+55.50292969	-79.45312500	-55.26123047	+3088	+13.58349609	-1.64355469	-3.35302734	-7.22900391	-66.09375000	-53.72314453	+2452
+1457970528.14159990	+14.36572266	-1.66552734	-0.36914063	-11.64550781	-64.05029297	-74.55322266	+3436	+14.43164063	+1.82373047	-0.53613281	+52.58056641	-80.66162109	-52.42675781	+3084	+13.59667969	-1.63476563	-3.33984375	-7.25097656	-66.11572266	-53.74511719	+2448
+1457970528.14580010	+14.36572266	-1.65673828	-0.35595703	-11.11816406	-64.37988281	-74.99267578	+3440	+14.44042969	+1.81494141	-0.51855469	+50.69091797	-81.25488281	-50.62500000	+3084	+13.59667969	-1.62597656	-3.33544922	-7.29492188	-66.11572266	-53.74511719	+2448
+1457970528.15000010	+14.36572266	-1.64794922	-0.34716797	-10.48095703	-64.70947266	-75.54199219	+3444	+14.44921875	+1.81054688	-0.50976563	+48.27392578	-81.80419922	-48.29589844	+3084	+13.60107422	-1.62158203	-3.33105469	-7.36083984	-66.09375000	-53.70117188	+2444
+1457970528.15409990	+14.37011719	-1.63476563	-0.33398438	-9.60205078	-65.14892578	-76.28906250	+3448	+14.45361328	+1.80175781	-0.49658203	+45.54931641	-82.37548828	-45.65917969	+3080	+13.60546875	-1.61718750	-3.32666016	-7.40478516	-66.07177734	-53.65722656	+2440
+1457970528.15829990	+14.37011719	-1.62597656	-0.32080078	-8.76708984	-65.56640625	-77.03613281	+3452	+14.45800781	+1.78857422	-0.48779297	+42.53906250	-82.90283203	-42.80273438	+3080	+13.60986328	-1.61279297	-3.32226563	-7.49267578	-66.04980469	-53.61328125	+2440
+1457970528.16240000	+14.37451172	-1.62158203	-0.31640625	-7.91015625	-65.91796875	-77.80517578	+3452	+14.46679688	+1.77539063	-0.48339844	+38.97949219	-83.36425781	-39.37500000	+3080	+13.60986328	-1.60839844	-3.31787109	-7.60253906	-66.02783203	-53.52539063	+2436
+1457970528.16660000	+14.37890625	-1.61718750	-0.31201172	-6.61376953	-66.37939453	-78.99169922	+3452	+14.47119141	+1.76220703	-0.47900391	+34.87060547	-83.78173828	-35.37597656	+3076	+13.61425781	-1.60400391	-3.31787109	-7.71240234	-66.00585938	-53.43750000	+2436
+1457970528.17080000	+14.37890625	-1.61718750	-0.30761719	-5.62500000	-66.73095703	-79.91455078	+3448	+14.47119141	+1.74462891	-0.47900391	+30.32226563	-84.15527344	-30.95947266	+3072	+13.61425781	-1.59960938	-3.31347656	-7.84423828	-65.98388672	-53.30566406	+2432
+1457970528.17490010	+14.37890625	-1.61718750	-0.31640625	-4.63623047	-66.99462891	-80.85937500	+3448	+14.47119141	+1.72705078	-0.47460938	+25.40039063	-84.48486328	-26.16943359	+3072	+13.61425781	-1.59521484	-3.31787109	-8.02001953	-65.91796875	-53.17382813	+2432
+1457970528.17910000	+14.37890625	-1.61718750	-0.31640625	-3.53759766	-67.32421875	-81.91406250	+3444	+14.47119141	+1.70947266	-0.47460938	+19.95117188	-84.77050781	-20.87402344	+3072	+13.61425781	-1.59082031	-3.31787109	-8.15185547	-65.87402344	-53.04199219	+2428
+1457970528.18330000	+14.37890625	-1.62158203	-0.31640625	-2.48291016	-67.63183594	-82.94677734	+3436	+14.47119141	+1.69189453	-0.47021484	+14.12841797	-85.03417969	-15.22705078	+3072	+13.61425781	-1.58642578	-3.31787109	-8.30566406	-65.83007813	-52.88818359	+2428
+1457970528.18740010	+14.37890625	-1.62158203	-0.32080078	-1.36230469	-67.91748047	-84.02343750	+3432	+14.47119141	+1.66992188	-0.47460938	+8.04199219	-85.18798828	-9.29443359	+3072	+13.61425781	-1.58642578	-3.31787109	-8.50341797	-65.78613281	-52.71240234	+2428
+1457970528.19160010	+14.37890625	-1.62158203	-0.32519531	-0.24169922	-68.20312500	-85.12207031	+3428	+14.47119141	+1.65673828	-0.47460938	+1.60400391	-85.31982422	-2.98828125	+3072	+13.60986328	-1.58203125	-3.31787109	-8.67919922	-65.74218750	-52.55859375	+2428
+1457970528.19580010	+14.37890625	-1.62158203	-0.32958984	+0.98876953	-68.48876953	-86.33056641	+3420	+14.47119141	+1.63916016	-0.47460938	-4.81201172	-85.40771484	+3.31787109	+3072	+13.60986328	-1.57763672	-3.31787109	-8.87695313	-65.72021484	-52.38281250	+2424
+1457970528.19989990	+14.37890625	-1.62158203	-0.33398438	+2.28515625	-68.73046875	-87.60498047	+3416	+14.46679688	+1.62597656	-0.47021484	-11.14013672	-85.47363281	+9.55810547	+3072	+13.60986328	-1.57324219	-3.31787109	-9.05273438	-65.69824219	-52.20703125	+2424
+1457970528.20409990	+14.37451172	-1.62158203	-0.33837891	+3.58154297	-68.99414063	-88.92333984	+3412	+14.46679688	+1.61279297	-0.46582031	-17.55615234	-85.47363281	+15.88623047	+3072	+13.60986328	-1.56884766	-3.31787109	-9.22851563	-65.67626953	-52.05322266	+2424
+1457970528.21240000	+14.37011719	-1.61279297	-0.33398438	+6.43798828	-69.54345703	-91.73583984	+3408	+14.45800781	+1.59521484	-0.45263672	-29.88281250	-85.38574219	+28.14697266	+3076	+13.60546875	-1.56005859	-3.31787109	-9.53613281	-65.61035156	-51.76757813	+2424
+1457970528.21659990	+14.36572266	-1.60839844	-0.32519531	+7.93212891	-69.82910156	-93.25195313	+3404	+14.45800781	+1.58642578	-0.43945313	-35.94726563	-85.29785156	+34.21142578	+3076	+13.60546875	-1.56005859	-3.31787109	-9.64599609	-65.61035156	-51.67968750	+2424
+1457970528.22079990	+14.36572266	-1.59960938	-0.31640625	+9.53613281	-70.09277344	-94.83398438	+3404	+14.45800781	+1.58203125	-0.43066406	-41.66015625	-85.18798828	+39.90234375	+3076	+13.60546875	-1.55566406	-3.31347656	-9.75585938	-65.61035156	-51.59179688	+2428
+1457970528.22490000	+14.36132813	-1.58642578	-0.30322266	+11.18408203	-70.40039063	-96.45996094	+3404	+14.45361328	+1.57763672	-0.41308594	-47.04345703	-85.05615234	+45.28564453	+3080	+13.60546875	-1.55126953	-3.30908203	-9.86572266	-65.63232422	-51.52587891	+2428
+1457970528.22910000	+14.36132813	-1.58203125	-0.29443359	+12.81005859	-70.62011719	-98.08593750	+3400	+14.45361328	+1.57763672	-0.39990234	-51.92138672	-84.88037109	+50.22949219	+3080	+13.60546875	-1.55126953	-3.30468750	-9.93164063	-65.67626953	-51.48193359	+2428
+1457970528.23330000	+14.35693359	-1.56884766	-0.28564453	+14.47998047	-70.83984375	-99.75585938	+3400	+14.45361328	+1.57763672	-0.38232422	-56.38183594	-84.68261719	+54.77783203	+3080	+13.60986328	-1.54687500	-3.30029297	-9.99755859	-65.69824219	-51.45996094	+2428
+1457970528.23740010	+14.35253906	-1.55566406	-0.26367188	+16.28173828	-71.10351563	-101.53564453	+3404	+14.44921875	+1.58203125	-0.36474609	-60.73242188	-84.48486328	+59.21630859	+3080	+13.60986328	-1.54248047	-3.29589844	-10.01953125	-65.74218750	-51.45996094	+2428
+1457970528.24160000	+14.34814453	-1.54248047	-0.24609375	+17.99560547	-71.27929688	-103.29345703	+3404	+14.44921875	+1.58203125	-0.34716797	-64.53369141	-84.24316406	+63.12744141	+3080	+13.61425781	-1.53808594	-3.28710938	-10.01953125	-65.78613281	-51.48193359	+2428
+1457970528.24569990	+14.34375000	-1.53369141	-0.23291016	+19.70947266	-71.45507813	-105.02929688	+3404	+14.44921875	+1.58642578	-0.32519531	-68.02734375	-83.97949219	+66.70898438	+3080	+13.61425781	-1.53808594	-3.28271484	-10.01953125	-65.83007813	-51.50390625	+2428
+1457970528.24990010	+14.34375000	-1.52050781	-0.21533203	+21.46728516	-71.65283203	-106.80908203	+3404	+14.44482422	+1.58642578	-0.31201172	-70.86181641	-83.71582031	+69.63134766	+3080	+13.61425781	-1.53369141	-3.27392578	-10.01953125	-65.87402344	-51.54785156	+2428
+1457970528.25410010	+14.33935547	-1.51171875	-0.19775391	+23.18115234	-71.76269531	-108.52294922	+3408	+14.44042969	+1.58642578	-0.30322266	-73.41064453	-83.45214844	+72.22412109	+3076	+13.61425781	-1.52929688	-3.26513672	-10.01953125	-65.91796875	-51.59179688	+2428
+1457970528.25819990	+14.33935547	-1.50292969	-0.18457031	+24.87304688	-71.87255859	-110.28076172	+3408	+14.44042969	+1.58642578	-0.29003906	-75.73974609	-83.16650391	+74.64111328	+3076	+13.61865234	-1.52929688	-3.25634766	-9.99755859	-65.98388672	-51.63574219	+2428
+1457970528.26239990	+14.33935547	-1.49853516	-0.16699219	+26.58691406	-71.96044922	-112.03857422	+3408	+14.44042969	+1.58642578	-0.28125000	-77.78320313	-82.90283203	+76.75048828	+3072	+13.61865234	-1.52490234	-3.24755859	-9.97558594	-66.02783203	-51.70166016	+2424
+1457970528.26659990	+14.33496094	-1.48974609	-0.15820313	+28.19091797	-71.98242188	-113.68652344	+3408	+14.43603516	+1.58642578	-0.27246094	-79.40917969	-82.61718750	+78.42041016	+3068	+13.61865234	-1.52050781	-3.23876953	-9.95361328	-66.07177734	-51.74560547	+2424
+1457970528.27490000	+14.33056641	-1.48535156	-0.14501953	+31.31103516	-71.93847656	-116.91650391	+3400	+14.43164063	+1.58642578	-0.26367188	-82.00195313	-82.06787109	+81.10107422	+3056	+13.61865234	-1.51611328	-3.22558594	-9.93164063	-66.13769531	-51.83349609	+2420
+1457970528.27909990	+14.32617188	-1.48095703	-0.14501953	+32.78320313	-71.89453125	-118.43261719	+3396	+14.42724609	+1.57763672	-0.26806641	-82.96875000	-81.80419922	+82.04589844	+3052	+13.61865234	-1.51171875	-3.21679688	-9.93164063	-66.13769531	-51.83349609	+2420
+1457970528.28320000	+14.32177734	-1.48535156	-0.14062500	+34.16748047	-71.80664063	-119.92675781	+3396	+14.42285156	+1.56884766	-0.26806641	-83.86962891	-81.56250000	+82.92480469	+3048	+13.61425781	-1.51171875	-3.21240234	-9.95361328	-66.15966797	-51.83349609	+2416
+1457970528.28740000	+14.32177734	-1.49414063	-0.14501953	+35.46386719	-71.69677734	-121.33300781	+3392	+14.41845703	+1.56445313	-0.27246094	-84.59472656	-81.29882813	+83.60595703	+3048	+13.60986328	-1.50732422	-3.20800781	-10.01953125	-66.13769531	-51.81152344	+2412
+1457970528.29160000	+14.32177734	-1.49414063	-0.14941406	+36.76025391	-71.56494141	-122.67333984	+3388	+14.41406250	+1.55126953	-0.28125000	-85.10009766	-81.05712891	+84.02343750	+3044	+13.60546875	-1.50732422	-3.20361328	-10.08544922	-66.13769531	-51.76757813	+2408
+1457970528.29570010	+14.31738281	-1.49853516	-0.15380859	+38.03466797	-71.43310547	-123.99169922	+3384	+14.40966797	+1.54687500	-0.29003906	-85.58349609	-80.83740234	+84.44091797	+3044	+13.60107422	-1.50292969	-3.19921875	-10.15136719	-66.11572266	-51.70166016	+2404
+1457970528.29990010	+14.31738281	-1.50292969	-0.15820313	+39.26513672	-71.27929688	-125.28808594	+3380	+14.40966797	+1.53808594	-0.29443359	-86.17675781	-80.61767578	+84.99023438	+3044	+13.59667969	-1.50292969	-3.19921875	-10.21728516	-66.09375000	-51.63574219	+2400
+1457970528.30410000	+14.31298828	-1.50732422	-0.16699219	+40.38574219	-71.10351563	-126.45263672	+3380	+14.40527344	+1.52929688	-0.30322266	-86.50634766	-80.39794922	+85.23193359	+3044	+13.58789063	-1.49853516	-3.19921875	-10.28320313	-66.04980469	-51.56982422	+2400
+1457970528.30819990	+14.31298828	-1.51171875	-0.17578125	+41.44042969	-70.92773438	-127.55126953	+3376	+14.40087891	+1.52050781	-0.31201172	-86.81396484	-80.20019531	+85.45166016	+3040	+13.58349609	-1.49853516	-3.19921875	-10.37109375	-66.00585938	-51.48193359	+2396
+1457970528.31240010	+14.30859375	-1.51611328	-0.18457031	+42.45117188	-70.75195313	-128.60595703	+3372	+14.40087891	+1.51611328	-0.31640625	-87.23144531	-80.00244141	+85.80322266	+3040	+13.57910156	-1.49853516	-3.19921875	-10.45898438	-65.93994141	-51.39404297	+2392
+1457970528.32069990	+14.30419922	-1.52050781	-0.19775391	+44.53857422	-70.42236328	-130.71533203	+3368	+14.39208984	+1.50292969	-0.33398438	-87.64892578	-79.65087891	+86.08886719	+3040	+13.56152344	-1.49414063	-3.19921875	-10.63476563	-65.83007813	-51.24023438	+2388
+1457970528.32489990	+14.29980469	-1.52490234	-0.20214844	+45.59326172	-70.31250000	-131.77001953	+3364	+14.39208984	+1.49853516	-0.33398438	-88.13232422	-79.45312500	+86.50634766	+3040	+13.55712891	-1.48974609	-3.19482422	-10.72265625	-65.78613281	-51.15234375	+2384
+1457970528.32900000	+14.29980469	-1.52490234	-0.20654297	+46.56005859	-70.15869141	-132.75878906	+3360	+14.39208984	+1.49853516	-0.33398438	-88.48388672	-79.27734375	+86.81396484	+3040	+13.54833984	-1.48974609	-3.19482422	-10.78857422	-65.74218750	-51.08642578	+2384
+1457970528.33320000	+14.29980469	-1.51611328	-0.21093750	+47.54882813	-70.00488281	-133.68164063	+3356	+14.39208984	+1.49853516	-0.33398438	-88.79150391	-79.10156250	+87.12158203	+3036	+13.54394531	-1.48974609	-3.19482422	-10.83251953	-65.69824219	-51.04248047	+2384
+1457970528.33740000	+14.29541016	-1.50732422	-0.20654297	+48.62548828	-69.91699219	-134.69238281	+3356	+14.39208984	+1.50292969	-0.32958984	-89.25292969	-78.90380859	+87.60498047	+3036	+13.53955078	-1.48535156	-3.19042969	-10.85449219	-65.67626953	-51.02050781	+2380
+1457970528.34150000	+14.29101563	-1.49853516	-0.20214844	+49.65820313	-69.78515625	-135.63720703	+3352	+14.39208984	+1.50732422	-0.32080078	-89.71435547	-78.75000000	+88.06640625	+3032	+13.53515625	-1.48535156	-3.19042969	-10.87646484	-65.63232422	-51.02050781	+2380
+1457970528.34570000	+14.29101563	-1.48535156	-0.19775391	+50.64697266	-69.69726563	-136.56005859	+3352	+14.39208984	+1.51171875	-0.31640625	-90.17578125	-78.55224609	+88.57177734	+3032	+13.53076172	-1.48095703	-3.18603516	-10.87646484	-65.61035156	-51.02050781	+2380
+1457970528.34990000	+14.28662109	-1.47656250	-0.18896484	+51.67968750	-69.63134766	-137.54882813	+3352	+14.39208984	+1.51611328	-0.30761719	-90.70312500	-78.35449219	+89.12109375	+3032	+13.53076172	-1.48095703	-3.18603516	-10.85449219	-65.58837891	-51.04248047	+2380
+1457970528.35400010	+14.28662109	-1.46777344	-0.17578125	+52.73437500	-69.56542969	-138.53759766	+3352	+14.39208984	+1.52050781	-0.29443359	-91.31835938	-78.15673828	+89.78027344	+3032	+13.52636719	-1.47656250	-3.18164063	-10.83251953	-65.58837891	-51.06445313	+2376
+1457970528.35820010	+14.28222656	-1.45458984	-0.16699219	+53.81103516	-69.49951172	-139.52636719	+3352	+14.39208984	+1.52929688	-0.28125000	-91.99951172	-77.93701172	+90.50537109	+3032	+13.52197266	-1.47216797	-3.17724609	-10.81054688	-65.61035156	-51.08642578	+2376
+1457970528.36240010	+14.28222656	-1.44140625	-0.15380859	+54.86572266	-69.43359375	-140.49316406	+3352	+14.39208984	+1.53808594	-0.27246094	-92.54882813	-77.73925781	+91.12060547	+3032	+13.52197266	-1.47216797	-3.16845703	-10.78857422	-65.61035156	-51.13037109	+2376
+1457970528.37069990	+14.27783203	-1.41503906	-0.13623047	+56.77734375	-69.27978516	-142.25097656	+3352	+14.39208984	+1.55566406	-0.24609375	-93.99902344	-77.29980469	+92.61474609	+3028	+13.51757813	-1.46777344	-3.15966797	-10.70068359	-65.65429688	-51.21826172	+2376
+1457970528.37490010	+14.27783203	-1.40185547	-0.12744141	+57.67822266	-69.19189453	-143.06396484	+3352	+14.39208984	+1.56005859	-0.23730469	-94.59228516	-77.08007813	+93.22998047	+3024	+13.51757813	-1.46337891	-3.15527344	-10.67871094	-65.65429688	-51.26220703	+2372
+1457970528.37899990	+14.27343750	-1.39306641	-0.11865234	+58.55712891	-69.10400391	-143.89892578	+3348	+14.38769531	+1.56884766	-0.22851563	-95.38330078	-76.86035156	+93.99902344	+3020	+13.51757813	-1.45898438	-3.15527344	-10.63476563	-65.67626953	-51.28417969	+2372
+1457970528.38319990	+14.26904297	-1.38867188	-0.10986328	+59.39208984	-69.03808594	-144.71191406	+3344	+14.38330078	+1.57324219	-0.21533203	-96.17431641	-76.61865234	+94.79003906	+3016	+13.51318359	-1.45898438	-3.15087891	-10.63476563	-65.69824219	-51.30615234	+2368
+1457970528.38739990	+14.26904297	-1.38867188	-0.10986328	+60.11718750	-68.95019531	-145.41503906	+3340	+14.38330078	+1.57324219	-0.21533203	-96.70166016	-76.42089844	+95.27343750	+3012	+13.50878906	-1.45458984	-3.14648438	-10.63476563	-65.69824219	-51.30615234	+2364
+1457970528.39150000	+14.26904297	-1.38867188	-0.10986328	+60.77636719	-68.84033203	-146.07421875	+3336	+14.37890625	+1.57324219	-0.21533203	-96.89941406	-76.35498047	+95.44921875	+3004	+13.50878906	-1.45458984	-3.14648438	-10.67871094	-65.69824219	-51.26220703	+2360
+1457970528.39570000	+14.26464844	-1.38867188	-0.10986328	+61.41357422	-68.73046875	-146.71142578	+3328	+14.37890625	+1.57324219	-0.21533203	-97.20703125	-76.26708984	+95.71289063	+3000	+13.50439453	-1.45019531	-3.14648438	-10.70068359	-65.69824219	-51.24023438	+2360
+1457970528.39980010	+14.26464844	-1.38867188	-0.11865234	+61.89697266	-68.59863281	-147.21679688	+3324	+14.37890625	+1.57324219	-0.21533203	-97.51464844	-76.17919922	+95.97656250	+2992	+13.50000000	-1.45019531	-3.14648438	-10.76660156	-65.69824219	-51.17431641	+2356
+1457970528.40400000	+14.26025391	-1.39306641	-0.12744141	+62.31445313	-68.46679688	-147.63427734	+3320	+14.37451172	+1.56884766	-0.21972656	-97.97607422	-76.02539063	+96.35009766	+2988	+13.49560547	-1.44580078	-3.15087891	-10.83251953	-65.67626953	-51.13037109	+2352
+1457970528.41230010	+14.25146484	-1.41064453	-0.15380859	+62.97363281	-68.18115234	-148.40332031	+3316	+14.36132813	+1.56005859	-0.23291016	-98.96484375	-75.71777344	+97.09716797	+2984	+13.48681641	-1.44140625	-3.15527344	-11.00830078	-65.61035156	-50.95458984	+2348
+1457970528.41650010	+14.24707031	-1.42382813	-0.17138672	+63.23730469	-68.07128906	-148.75488281	+3312	+14.35253906	+1.55126953	-0.24609375	-99.79980469	-75.47607422	+97.69042969	+2984	+13.48242188	-1.44140625	-3.16406250	-11.09619141	-65.56640625	-50.86669922	+2348
+1457970528.42070010	+14.24267578	-1.43261719	-0.18457031	+63.52294922	-67.93945313	-149.10644531	+3312	+14.34375000	+1.54248047	-0.26367188	-100.56884766	-75.23437500	+98.23974609	+2984	+13.47363281	-1.44140625	-3.16845703	-11.20605469	-65.52246094	-50.75683594	+2344
+1457970528.42479990	+14.24267578	-1.44140625	-0.19775391	+63.80859375	-67.82958984	-149.43603516	+3312	+14.33496094	+1.53369141	-0.27685547	-101.25000000	-75.03662109	+98.67919922	+2984	+13.46923828	-1.44140625	-3.17285156	-11.31591797	-65.47851563	-50.66894531	+2344
+1457970528.42899990	+14.24267578	-1.45019531	-0.21533203	+63.96240234	-67.69775391	-149.67773438	+3312	+14.31738281	+1.50732422	-0.32080078	-102.91992188	-74.50927734	+99.66796875	+2996	+13.46484375	-1.43701172	-3.18164063	-11.44775391	-65.41259766	-50.55908203	+2344
+1457970528.43319990	+14.23828125	-1.45458984	-0.23291016	+64.16015625	-67.56591797	-149.89746094	+3312	+14.30859375	+1.49853516	-0.34277344	-103.57910156	-74.31152344	+100.04150391	+3000	+13.46044922	-1.43701172	-3.19042969	-11.57958984	-65.36865234	-50.44921875	+2340
+1457970528.43730000	+14.23828125	-1.45898438	-0.25048828	+64.40185547	-67.45605469	-150.18310547	+3312	+14.30419922	+1.49414063	-0.35595703	-104.21630859	-74.13574219	+100.43701172	+3000	+13.45605469	-1.43701172	-3.19482422	-11.68945313	-65.30273438	-50.36132813	+2340
+1457970528.44149990	+14.23388672	-1.46337891	-0.26367188	+64.55566406	-67.34619141	-150.35888672	+3312	+14.29980469	+1.48974609	-0.37353516	-104.78759766	-73.95996094	+100.74462891	+3000	+13.45166016	-1.43261719	-3.20361328	-11.77734375	-65.25878906	-50.27343750	+2340
+1457970528.44980000	+14.23388672	-1.45898438	-0.29003906	+64.99511719	-67.17041016	-150.82031250	+3308	+14.29101563	+1.48974609	-0.39550781	-105.93017578	-73.56445313	+101.40380859	+2996	+13.43847656	-1.42822266	-3.22558594	-11.95312500	-65.14892578	-50.14160156	+2344
+1457970528.45400000	+14.23388672	-1.45898438	-0.29882813	+65.21484375	-67.12646484	-151.06201172	+3304	+14.29101563	+1.48535156	-0.40869141	-106.39160156	-73.36669922	+101.64550781	+2996	+13.43847656	-1.42822266	-3.22998047	-12.01904297	-65.10498047	-50.09765625	+2344
+1457970528.45820000	+14.23828125	-1.45019531	-0.30761719	+65.47851563	-67.06054688	-151.30371094	+3304	+14.29101563	+1.49414063	-0.42187500	-106.78710938	-73.19091797	+101.84326172	+2996	+13.43408203	-1.42382813	-3.23876953	-12.06298828	-65.06103516	-50.05371094	+2344
+1457970528.46230010	+14.24267578	-1.44140625	-0.31640625	+65.80810547	-67.01660156	-151.58935547	+3304	+14.29541016	+1.50292969	-0.42187500	-107.35839844	-72.99316406	+102.23876953	+2992	+13.43408203	-1.41943359	-3.24755859	-12.10693359	-65.03906250	-50.05371094	+2344
+1457970528.46650000	+14.24267578	-1.42822266	-0.32080078	+66.04980469	-66.95068359	-151.78710938	+3300	+14.29541016	+1.51611328	-0.43505859	-107.60009766	-72.86132813	+102.32666016	+2992	+13.43408203	-1.41943359	-3.25634766	-12.10693359	-65.01708984	-50.05371094	+2344
+1457970528.47059990	+14.24707031	-1.41503906	-0.33398438	+66.29150391	-66.88476563	-151.96289063	+3300	+14.29980469	+1.52929688	-0.44824219	-107.84179688	-72.72949219	+102.39257813	+2992	+13.43408203	-1.41503906	-3.26513672	-12.10693359	-64.99511719	-50.07568359	+2340
+1457970528.47480010	+14.25146484	-1.39746094	-0.34277344	+66.57714844	-66.81884766	-152.16064453	+3304	+14.30419922	+1.54248047	-0.45263672	-108.23730469	-72.59765625	+102.67822266	+2988	+13.43408203	-1.41064453	-3.27832031	-12.06298828	-64.97314453	-50.11962891	+2340
+1457970528.47900010	+14.25585938	-1.38427734	-0.35156250	+66.77490234	-66.75292969	-152.29248047	+3304	+14.30859375	+1.56005859	-0.46582031	-108.32519531	-72.50976563	+102.65625000	+2988	+13.42968750	-1.40185547	-3.28710938	-11.99707031	-64.92919922	-50.18554688	+2340
+1457970528.48309990	+14.26025391	-1.37109375	-0.36035156	+67.01660156	-66.68701172	-152.42431641	+3304	+14.31298828	+1.57324219	-0.47900391	-108.45703125	-72.44384766	+102.65625000	+2984	+13.42968750	-1.39746094	-3.30029297	-11.93115234	-64.90722656	-50.27343750	+2340
+1457970528.48729990	+14.26904297	-1.35351563	-0.37353516	+67.19238281	-66.59912109	-152.53417969	+3308	+14.31738281	+1.59082031	-0.49218750	-108.61083984	-72.42187500	+102.72216797	+2984	+13.42968750	-1.38867188	-3.31787109	-11.82128906	-64.86328125	-50.36132813	+2340
+1457970528.49149990	+14.27343750	-1.33593750	-0.39111328	+67.34619141	-66.53320313	-152.57812500	+3308	+14.32177734	+1.61279297	-0.51416016	-108.43505859	-72.46582031	+102.45849609	+2984	+13.43408203	-1.37548828	-3.33544922	-11.68945313	-64.81933594	-50.49316406	+2340
+1457970528.49980000	+14.29101563	-1.30078125	-0.43066406	+67.60986328	-66.26953125	-152.62207031	+3312	+14.33496094	+1.65234375	-0.56689453	-108.23730469	-72.66357422	+102.08496094	+2984	+13.43408203	-1.35351563	-3.37500000	-11.33789063	-64.73144531	-50.80078125	+2340
+1457970528.50399990	+14.29541016	-1.27880859	-0.45703125	+67.65380859	-66.11572266	-152.53417969	+3316	+14.33496094	+1.67431641	-0.59765625	-107.90771484	-72.86132813	+101.68945313	+2988	+13.42968750	-1.34033203	-3.41015625	-11.07421875	-64.62158203	-51.06445313	+2344
+1457970528.50810000	+14.29980469	-1.26123047	-0.48779297	+67.67578125	-65.93994141	-152.42431641	+3320	+14.33935547	+1.69189453	-0.63281250	-107.66601563	-73.05908203	+101.35986328	+2992	+13.42968750	-1.32275391	-3.44091797	-10.81054688	-64.51171875	-51.28417969	+2344
+1457970528.51230000	+14.30419922	-1.24365234	-0.52734375	+67.56591797	-65.74218750	-152.18261719	+3328	+14.34375000	+1.70947266	-0.67675781	-107.27050781	-73.32275391	+100.85449219	+2996	+13.42529297	-1.30517578	-3.47607422	-10.52490234	-64.37988281	-51.50390625	+2348
+1457970528.51650000	+14.31298828	-1.22607422	-0.57128906	+67.39013672	-65.52246094	-151.91894531	+3332	+14.34375000	+1.72705078	-0.72509766	-106.72119141	-73.60839844	+100.21728516	+3004	+13.41650391	-1.28320313	-3.52441406	-10.15136719	-64.20410156	-51.81152344	+2352
+1457970528.52060010	+14.31738281	-1.20849609	-0.61523438	+67.23632813	-65.30273438	-151.65527344	+3336	+14.34375000	+1.74462891	-0.77343750	-106.19384766	-73.89404297	+99.58007813	+3008	+13.41210938	-1.26562500	-3.56396484	-9.82177734	-64.05029297	-52.09716797	+2352
+1457970528.52480010	+14.32177734	-1.19091797	-0.66357422	+67.01660156	-65.06103516	-151.32568359	+3340	+14.34814453	+1.76660156	-0.83056641	-105.44677734	-74.24560547	+98.74511719	+3016	+13.40332031	-1.24804688	-3.60791016	-9.51416016	-63.89648438	-52.36083984	+2356
+1457970528.52900000	+14.32617188	-1.17333984	-0.72070313	+66.70898438	-64.75341797	-150.90820313	+3344	+14.34814453	+1.78417969	-0.89208984	-104.69970703	-74.59716797	+97.86621094	+3028	+13.39453125	-1.22607422	-3.66064453	-9.16259766	-63.69873047	-52.66845703	+2360
+1457970528.53309990	+14.32617188	-1.15136719	-0.77783203	+66.46728516	-64.48974609	-150.53466797	+3352	+14.34814453	+1.80175781	-0.95361328	-103.93066406	-74.94873047	+97.00927734	+3036	+13.38574219	-1.20410156	-3.70898438	-8.83300781	-63.52294922	-52.95410156	+2364
+1457970528.53730010	+14.33056641	-1.12500000	-0.83496094	+66.18164063	-64.22607422	-150.11718750	+3356	+14.34375000	+1.82373047	-1.01953125	-102.96386719	-75.30029297	+95.95458984	+3048	+13.37695313	-1.18652344	-3.76171875	-8.48144531	-63.32519531	-53.23974609	+2368
+1457970528.54559990	+14.33496094	-1.08105469	-0.96240234	+65.43457031	-63.65478516	-149.17236328	+3364	+14.33935547	+1.87207031	-1.14257813	-101.22802734	-75.93750000	+94.08691406	+3064	+13.35498047	-1.13818359	-3.87158203	-7.69042969	-62.90771484	-53.89892578	+2376
+1457970528.54979990	+14.33935547	-1.05468750	-1.02392578	+65.08300781	-63.41308594	-148.73291016	+3368	+14.33496094	+1.89404297	-1.20849609	-100.06347656	-76.22314453	+92.85644531	+3076	+13.34179688	-1.11621094	-3.92431641	-7.33886719	-62.70996094	-54.18457031	+2380
+1457970528.55390000	+14.33935547	-1.03710938	-1.08984375	+64.68750000	-63.14941406	-148.29345703	+3368	+14.33496094	+1.91601563	-1.27001953	-99.18457031	-76.48681641	+91.91162109	+3084	+13.33300781	-1.09423828	-3.97265625	-6.98730469	-62.55615234	-54.49218750	+2380
+1457970528.55810000	+14.34375000	-1.00195313	-1.14697266	+64.40185547	-62.92968750	-147.89794922	+3372	+14.33056641	+1.95117188	-1.33154297	-98.21777344	-76.72851563	+90.92285156	+3096	+13.32421875	-1.06347656	-4.02539063	-6.61376953	-62.42431641	-54.77783203	+2384
+1457970528.56230000	+14.34375000	-0.96679688	-1.19970703	+64.18212891	-62.75390625	-147.54638672	+3372	+14.32617188	+1.98632813	-1.39746094	-97.14111328	-76.94824219	+89.86816406	+3104	+13.31982422	-1.03710938	-4.07812500	-6.24023438	-62.24853516	-55.08544922	+2384
+1457970528.56640010	+14.34814453	-0.93164063	-1.25244141	+63.91845703	-62.55615234	-147.21679688	+3368	+14.32177734	+2.02148438	-1.45458984	-96.35009766	-77.14599609	+89.07714844	+3112	+13.31103516	-1.01074219	-4.13085938	-5.86669922	-62.09472656	-55.39306641	+2388
+1457970528.57060000	+14.35693359	-0.89208984	-1.30517578	+63.72070313	-62.40234375	-146.88720703	+3368	+14.32177734	+2.06542969	-1.50732422	-95.47119141	-77.32177734	+88.28613281	+3120	+13.30224609	-0.97998047	-4.18359375	-5.47119141	-61.94091797	-55.70068359	+2388
+1457970528.57480000	+14.35693359	-0.84814453	-1.35791016	+63.52294922	-62.24853516	-146.55761719	+3368	+14.31738281	+2.10937500	-1.56005859	-94.63623047	-77.45361328	+87.53906250	+3124	+13.29785156	-0.94482422	-4.23632813	-5.03173828	-61.78710938	-56.03027344	+2388
+1457970528.57890010	+14.36132813	-0.80419922	-1.40625000	+63.36914063	-62.11669922	-146.29394531	+3364	+14.31298828	+2.15771484	-1.60839844	-94.02099609	-77.60742188	+87.01171875	+3128	+13.28906250	-0.91406250	-4.28466797	-4.59228516	-61.65527344	-56.38183594	+2388
+1457970528.58310010	+14.36572266	-0.75585938	-1.45458984	+63.25927734	-61.98486328	-146.05224609	+3364	+14.30859375	+2.21044922	-1.65673828	-93.36181641	-77.71728516	+86.48437500	+3136	+13.28027344	-0.87451172	-4.33740234	-4.15283203	-61.54541016	-56.71142578	+2388
+1457970528.59139990	+14.37011719	-0.65917969	-1.54248047	+63.14941406	-61.76513672	-145.67871094	+3352	+14.29980469	+2.31152344	-1.75341797	-91.95556641	-78.00292969	+85.29785156	+3144	+13.26708984	-0.80419922	-4.43847656	-3.33984375	-61.30371094	-57.32666016	+2380
+1457970528.59559990	+14.37451172	-0.60205078	-1.58642578	+63.21533203	-61.65527344	-145.54687500	+3348	+14.29541016	+2.36865234	-1.80175781	-91.29638672	-78.13476563	+84.79248047	+3144	+13.26269531	-0.76464844	-4.49121094	-2.90039063	-61.19384766	-57.63427734	+2380
+1457970528.59980010	+14.37451172	-0.54492188	-1.63476563	+63.19335938	-61.52343750	-145.32714844	+3344	+14.29541016	+2.42578125	-1.85009766	-90.65917969	-78.31054688	+84.30908203	+3148	+13.25390625	-0.72070313	-4.53955078	-2.43896484	-61.08398438	-57.96386719	+2376
+1457970528.60390000	+14.37890625	-0.48779297	-1.67871094	+63.21533203	-61.39160156	-145.19531250	+3340	+14.28662109	+2.48291016	-1.90283203	-89.89013672	-78.46435547	+83.67187500	+3152	+13.24951172	-0.68115234	-4.59228516	-1.97753906	-60.95214844	-58.31542969	+2372
+1457970528.60809990	+14.37890625	-0.43505859	-1.72705078	+63.25927734	-61.28173828	-145.08544922	+3332	+14.28222656	+2.54003906	-1.95117188	-89.16503906	-78.66210938	+83.07861328	+3152	+13.24072266	-0.63720703	-4.64062500	-1.51611328	-60.82031250	-58.64501953	+2364
+1457970528.61229990	+14.37451172	-0.38232422	-1.77539063	+63.25927734	-61.10595703	-144.93164063	+3328	+14.27343750	+2.59716797	-2.00390625	-88.37402344	-78.83789063	+82.44140625	+3156	+13.23193359	-0.59765625	-4.69335938	-1.07666016	-60.71044922	-58.95263672	+2360
+1457970528.61640000	+14.37451172	-0.32958984	-1.82373047	+63.34716797	-60.97412109	-144.86572266	+3320	+14.26464844	+2.64990234	-2.05664063	-87.49511719	-79.05761719	+81.67236328	+3156	+13.21875000	-0.55371094	-4.74169922	-0.65917969	-60.60058594	-59.26025391	+2352
+1457970528.62060000	+14.37011719	-0.27685547	-1.86767578	+63.47900391	-60.82031250	-144.82177734	+3312	+14.25585938	+2.70263672	-2.10937500	-86.68212891	-79.29931641	+80.92529297	+3156	+13.20996094	-0.50976563	-4.79003906	-0.21972656	-60.49072266	-59.56787109	+2344
+1457970528.62470010	+14.37011719	-0.21972656	-1.92041016	+63.52294922	-60.64453125	-144.68994141	+3304	+14.25146484	+2.75097656	-2.17089844	-85.64941406	-79.54101563	+79.95849609	+3160	+13.20117188	-0.47021484	-4.83837891	+0.17578125	-60.42480469	-59.85351563	+2340
+1457970528.62890010	+14.36572266	-0.19335938	-1.95117188	+63.54492188	-60.53466797	-144.62402344	+3288	+14.23828125	+2.80371094	-2.23681641	-84.44091797	-79.80468750	+78.79394531	+3160	+13.18798828	-0.42626953	-4.88671875	+0.54931641	-60.31494141	-60.11718750	+2332
+1457970528.63720010	+14.36132813	-0.11425781	-2.04345703	+63.61083984	-60.20507813	-144.47021484	+3260	+14.21191406	+2.90039063	-2.35986328	-81.91406250	-80.31005859	+76.37695313	+3168	+13.16162109	-0.34277344	-4.98339844	+1.31835938	-60.09521484	-60.66650391	+2316
+1457970528.64140010	+14.35253906	-0.05712891	-2.10498047	+63.61083984	-59.96337891	-144.33837891	+3256	+14.19873047	+2.94873047	-2.42578125	-80.59570313	-80.57373047	+75.10253906	+3168	+13.14843750	-0.29882813	-5.03173828	+1.69189453	-59.96337891	-60.93017578	+2308
+1457970528.64560010	+14.34375000	-0.00878906	-2.16650391	+63.61083984	-59.74365234	-144.20654297	+3248	+14.18115234	+2.98828125	-2.48730469	-79.23339844	-80.81542969	+73.74023438	+3172	+13.13525391	-0.25488281	-5.08007813	+2.04345703	-59.85351563	-61.14990234	+2300
+1457970528.64969990	+14.33496094	+0.03955078	-2.21923828	+63.65478516	-59.54589844	-144.11865234	+3236	+14.16357422	+3.03222656	-2.54882813	-77.89306641	-81.05712891	+72.39990234	+3176	+13.12207031	-0.21093750	-5.12841797	+2.35107422	-59.78759766	-61.34765625	+2292
+1457970528.65389990	+14.32617188	+0.09667969	-2.28076172	+63.67675781	-59.30419922	-144.03076172	+3228	+14.15039063	+3.07177734	-2.60595703	-76.55273438	-81.29882813	+71.05957031	+3176	+13.10449219	-0.16699219	-5.17236328	+2.65869141	-59.69970703	-61.54541016	+2284
+1457970528.65809990	+14.31738281	+0.14501953	-2.33789063	+63.69873047	-59.10644531	-143.94287109	+3216	+14.13281250	+3.11572266	-2.66748047	-75.08056641	-81.49658203	+69.63134766	+3180	+13.09130859	-0.12304688	-5.21630859	+2.98828125	-59.61181641	-61.76513672	+2276
+1457970528.66220000	+14.30859375	+0.19775391	-2.38623047	+63.76464844	-58.93066406	-143.92089844	+3204	+14.11523438	+3.16406250	-2.72460938	-73.82812500	-81.69433594	+68.37890625	+3184	+13.07812500	-0.07910156	-5.25585938	+3.29589844	-59.56787109	-61.96289063	+2268
+1457970528.66640000	+14.29541016	+0.24609375	-2.43457031	+63.76464844	-58.73291016	-143.83300781	+3192	+14.09765625	+3.20800781	-2.77734375	-72.53173828	-81.87011719	+67.12646484	+3188	+13.06494141	-0.03076172	-5.29541016	+3.60351563	-59.50195313	-62.16064453	+2260
+1457970528.67059990	+14.28662109	+0.29882813	-2.48730469	+63.76464844	-58.55712891	-143.72314453	+3184	+14.08007813	+3.26074219	-2.83007813	-71.10351563	-82.02392578	+65.76416016	+3196	+13.05175781	+0.01318359	-5.33496094	+3.91113281	-59.43603516	-62.33642578	+2248
+1457970528.67470000	+14.27783203	+0.35156250	-2.52246094	+63.85253906	-58.44726563	-143.70117188	+3172	+14.06250000	+3.30908203	-2.86962891	-70.33447266	-82.17773438	+65.08300781	+3200	+13.03857422	+0.06152344	-5.37011719	+4.24072266	-59.39208984	-62.51220703	+2240
+1457970528.67890000	+14.26904297	+0.40429688	-2.56201172	+63.91845703	-58.31542969	-143.67919922	+3160	+14.04492188	+3.35742188	-2.90917969	-69.47753906	-82.30957031	+64.31396484	+3200	+13.02539063	+0.10986328	-5.40527344	+4.57031250	-59.34814453	-62.73193359	+2232
+1457970528.68310000	+14.25585938	+0.46142578	-2.59716797	+64.00634766	-58.22753906	-143.63525391	+3152	+14.02734375	+3.41455078	-2.94433594	-68.55468750	-82.41943359	+63.47900391	+3204	+13.01220703	+0.16259766	-5.43603516	+4.89990234	-59.30419922	-62.90771484	+2224
+1457970528.69140010	+14.23828125	+0.58007813	-2.64550781	+64.33593750	-58.13964844	-143.74511719	+3132	+14.00097656	+3.52880859	-2.99707031	-67.82958984	-82.61718750	+63.01757813	+3212	+12.99462891	+0.26367188	-5.48876953	+5.55908203	-59.34814453	-63.28125000	+2200
+1457970528.69560000	+14.22949219	+0.64160156	-2.66748047	+64.48974609	-58.09570313	-143.76708984	+3124	+13.98779297	+3.59472656	-3.02343750	-67.34619141	-82.70507813	+62.68798828	+3216	+12.98583984	+0.31640625	-5.51074219	+5.91064453	-59.37011719	-63.50097656	+2188
+1457970528.69970010	+14.22070313	+0.70312500	-2.68066406	+64.70947266	-58.07373047	-143.87695313	+3112	+13.97460938	+3.66064453	-3.03662109	-67.45605469	-82.79296875	+62.99560547	+3216	+12.97705078	+0.36914063	-5.53271484	+6.26220703	-59.39208984	-63.72070313	+2176
+1457970528.70390010	+14.21191406	+0.76904297	-2.69824219	+64.90722656	-58.07373047	-143.94287109	+3100	+13.96142578	+3.72656250	-3.05419922	-67.21435547	-82.88085938	+62.92968750	+3216	+12.97265625	+0.41748047	-5.55468750	+6.63574219	-59.41406250	-63.94042969	+2160
+1457970528.70799990	+14.20312500	+0.83056641	-2.71582031	+65.10498047	-58.07373047	-143.98681641	+3088	+13.94824219	+3.79248047	-3.07177734	-66.95068359	-82.94677734	+62.81982422	+3220	+12.96386719	+0.47460938	-5.57226563	+6.98730469	-59.43603516	-64.13818359	+2148
+1457970528.71219990	+14.19433594	+0.89648438	-2.72460938	+65.32470703	-58.09570313	-144.07470703	+3076	+13.93505859	+3.85400391	-3.07617188	-67.25830078	-83.03466797	+63.30322266	+3216	+12.95507813	+0.52734375	-5.58984375	+7.33886719	-59.47998047	-64.33593750	+2136
+1457970528.71639990	+14.18554688	+0.96240234	-2.73339844	+65.56640625	-58.09570313	-144.18457031	+3064	+13.92187500	+3.91992188	-3.08496094	-67.28027344	-83.14453125	+63.47900391	+3216	+12.94628906	+0.58447266	-5.60302734	+7.71240234	-59.52392578	-64.53369141	+2128
+1457970528.72050000	+14.17675781	+1.01953125	-2.74218750	+65.78613281	-58.11767578	-144.29443359	+3048	+13.90869141	+3.98144531	-3.09375000	-67.28027344	-83.23242188	+63.63281250	+3216	+12.93750000	+0.63281250	-5.61621094	+8.06396484	-59.56787109	-64.75341797	+2120
+1457970528.72470000	+14.16796875	+1.08105469	-2.75097656	+66.02783203	-58.13964844	-144.44824219	+3036	+13.89550781	+4.04296875	-3.09814453	-67.39013672	-83.32031250	+63.89648438	+3216	+12.93310547	+0.68554688	-5.62939453	+8.37158203	-59.63378906	-64.92919922	+2112
+1457970528.72890000	+14.15917969	+1.13818359	-2.75976563	+66.22558594	-58.16162109	-144.53613281	+3020	+13.88232422	+4.10888672	-3.10693359	-67.14843750	-83.40820313	+63.80859375	+3216	+12.92431641	+0.73388672	-5.64257813	+8.65722656	-59.65576172	-65.08300781	+2108
+1457970528.73300000	+14.15039063	+1.19091797	-2.76855469	+66.40136719	-58.13964844	-144.62402344	+3008	+13.86914063	+4.16162109	-3.12011719	-66.92871094	-83.51806641	+63.72070313	+3212	+12.91992188	+0.78662109	-5.65576172	+8.94287109	-59.69970703	-65.23681641	+2104
+1457970528.74140000	+14.12402344	+1.30078125	-2.78613281	+66.70898438	-58.11767578	-144.77783203	+2980	+13.83837891	+4.27148438	-3.13769531	-66.35742188	-83.73779297	+63.36914063	+3208	+12.89794922	+0.88769531	-5.67773438	+9.49218750	-59.74365234	-65.47851563	+2096
+1457970528.74550010	+14.11523438	+1.34472656	-2.79931641	+66.77490234	-58.09570313	-144.82177734	+2964	+13.82519531	+4.31542969	-3.15087891	-65.74218750	-83.84765625	+62.79785156	+3208	+12.88476563	+0.93603516	-5.69091797	+9.71191406	-59.72167969	-65.56640625	+2096
+1457970528.74970010	+14.10644531	+1.38867188	-2.81250000	+66.84082031	-58.07373047	-144.86572266	+2948	+13.80761719	+4.35937500	-3.16406250	-65.14892578	-83.95751953	+62.24853516	+3208	+12.87597656	+0.98437500	-5.69970703	+9.86572266	-59.76562500	-65.61035156	+2092
+1457970528.75390010	+14.09326172	+1.42822266	-2.82128906	+66.88476563	-58.02978516	-144.88769531	+2936	+13.79003906	+4.40771484	-3.17724609	-64.24804688	-84.06738281	+61.43554688	+3208	+12.86718750	+1.03271484	-5.70849609	+10.01953125	-59.76562500	-65.63232422	+2088
+1457970528.75799990	+14.08447266	+1.46777344	-2.83447266	+66.90673828	-57.96386719	-144.90966797	+2928	+13.77685547	+4.44726563	-3.19482422	-63.28125000	-84.15527344	+60.49072266	+3208	+12.85400391	+1.07666016	-5.71728516	+10.17333984	-59.78759766	-65.65429688	+2084
+1457970528.76220010	+14.07128906	+1.50732422	-2.84326172	+66.95068359	-57.94189453	-144.95361328	+2916	+13.75927734	+4.48681641	-3.20361328	-62.57812500	-84.26513672	+59.83154297	+3212	+12.84521484	+1.12060547	-5.72607422	+10.28320313	-59.78759766	-65.67626953	+2080
+1457970528.76640010	+14.06250000	+1.54687500	-2.85644531	+66.92871094	-57.87597656	-144.93164063	+2908	+13.74169922	+4.52636719	-3.22119141	-61.23779297	-84.35302734	+58.55712891	+3216	+12.83203125	+1.16894531	-5.73486328	+10.39306641	-59.76562500	-65.65429688	+2072
+1457970528.77049990	+14.05371094	+1.58642578	-2.87402344	+66.86279297	-57.83203125	-144.84375000	+2900	+13.72851563	+4.56591797	-3.23876953	-59.67773438	-84.41894531	+57.04101563	+3220	+12.82324219	+1.21289063	-5.74804688	+10.48095703	-59.74365234	-65.61035156	+2064
+1457970528.77880000	+14.03173828	+1.66113281	-2.88720703	+66.84082031	-57.76611328	-144.79980469	+2884	+13.69775391	+4.63623047	-3.25634766	-57.43652344	-84.55078125	+54.88769531	+3228	+12.80126953	+1.30078125	-5.75244141	+10.67871094	-59.74365234	-65.54443359	+2044
+1457970528.78300000	+14.02294922	+1.69628906	-2.89599609	+66.77490234	-57.72216797	-144.73388672	+2880	+13.68017578	+4.67578125	-3.26953125	-55.94238281	-84.59472656	+53.45947266	+3232	+12.78808594	+1.34033203	-5.75683594	+10.72265625	-59.72167969	-65.50048828	+2032
+1457970528.78720000	+14.01416016	+1.73583984	-2.89599609	+66.77490234	-57.74414063	-144.71191406	+2876	+13.66699219	+4.70654297	-3.26953125	-55.21728516	-84.61669922	+52.75634766	+3236	+12.77929688	+1.38427734	-5.75683594	+10.76660156	-59.74365234	-65.43457031	+2020
+1457970528.79130010	+14.00537109	+1.77099609	-2.90039063	+66.75292969	-57.74414063	-144.66796875	+2868	+13.65820313	+4.74609375	-3.27392578	-54.18457031	-84.63867188	+51.78955078	+3244	+12.77050781	+1.42382813	-5.75244141	+10.81054688	-59.72167969	-65.39062500	+2008
+1457970528.79550000	+13.99658203	+1.81054688	-2.90039063	+66.73095703	-57.74414063	-144.58007813	+2868	+13.64501953	+4.78564453	-3.27832031	-53.04199219	-84.61669922	+50.71289063	+3248	+12.76611328	+1.46337891	-5.75244141	+10.87646484	-59.72167969	-65.34667969	+2000
+1457970528.79970000	+13.99218750	+1.85449219	-2.89599609	+66.77490234	-57.78808594	-144.58007813	+2864	+13.63623047	+4.82519531	-3.26953125	-52.75634766	-84.63867188	+50.51513672	+3256	+12.75732422	+1.50732422	-5.74804688	+10.96435547	-59.74365234	-65.30273438	+1988
+1457970528.80380010	+13.98339844	+1.89843750	-2.88720703	+66.79687500	-57.81005859	-144.53613281	+2864	+13.63183594	+4.86914063	-3.26074219	-52.25097656	-84.63867188	+50.11962891	+3264	+12.75292969	+1.54687500	-5.74365234	+11.05224609	-59.74365234	-65.28076172	+1980
+1457970528.80800010	+13.97900391	+1.93798828	-2.88281250	+66.79687500	-57.85400391	-144.42626953	+2860	+13.62304688	+4.90869141	-3.25195313	-51.63574219	-84.59472656	+49.59228516	+3272	+12.74853516	+1.58642578	-5.73925781	+11.11816406	-59.74365234	-65.25878906	+1968
+1457970528.81220010	+13.97021484	+1.98193359	-2.86962891	+66.81884766	-57.94189453	-144.40429688	+2860	+13.61425781	+4.95263672	-3.23437500	-51.70166016	-84.57275391	+49.76806641	+3284	+12.73974609	+1.62597656	-5.72607422	+11.20605469	-59.74365234	-65.23681641	+1964
+1457970528.81629990	+13.96582031	+2.02587891	-2.85644531	+66.86279297	-58.00781250	-144.33837891	+2860	+13.60986328	+4.99658203	-3.21240234	-51.98730469	-84.52880859	+50.16357422	+3292	+12.73535156	+1.66552734	-5.71728516	+11.29394531	-59.76562500	-65.21484375	+1960
+1457970528.82049990	+13.96142578	+2.06542969	-2.84326172	+66.88476563	-58.09570313	-144.27246094	+2860	+13.60546875	+5.03613281	-3.19482422	-52.20703125	-84.48486328	+50.49316406	+3300	+12.73095703	+1.70507813	-5.70410156	+11.35986328	-59.78759766	-65.19287109	+1956
+1457970528.82880000	+13.95263672	+2.15332031	-2.80810547	+66.95068359	-58.27148438	-144.16259766	+2860	+13.59667969	+5.11962891	-3.14648438	-53.15185547	-84.37500000	+51.65771484	+3312	+12.72656250	+1.78417969	-5.67773438	+11.46972656	-59.80957031	-65.12695313	+1956
+1457970528.83299990	+13.94824219	+2.19287109	-2.79492188	+66.97265625	-58.35937500	-144.07470703	+2856	+13.59228516	+5.15917969	-3.12011719	-53.54736328	-84.30908203	+52.16308594	+3320	+12.72216797	+1.81933594	-5.66455078	+11.53564453	-59.80957031	-65.08300781	+1956
+1457970528.83719990	+13.94384766	+2.23242188	-2.77734375	+66.97265625	-58.44726563	-143.98681641	+2856	+13.58789063	+5.19873047	-3.09814453	-53.96484375	-84.26513672	+52.69042969	+3324	+12.71777344	+1.85449219	-5.65136719	+11.60156250	-59.83154297	-65.08300781	+1960
+1457970528.84130000	+13.93945313	+2.27197266	-2.75976563	+66.97265625	-58.51318359	-143.89892578	+2852	+13.58349609	+5.23828125	-3.07177734	-54.53613281	-84.19921875	+53.37158203	+3328	+12.71337891	+1.89404297	-5.63818359	+11.64550781	-59.83154297	-65.01708984	+1964
+1457970528.84550000	+13.93505859	+2.30273438	-2.74658203	+66.90673828	-58.60107422	-143.76708984	+2848	+13.57910156	+5.27343750	-3.04541016	-55.04150391	-84.13330078	+53.96484375	+3332	+12.70898438	+1.92480469	-5.62060547	+11.66748047	-59.80957031	-64.95117188	+1968
+1457970528.84970000	+13.93505859	+2.33789063	-2.72900391	+66.84082031	-58.66699219	-143.63525391	+2844	+13.57470703	+5.30419922	-3.02343750	-55.32714844	-84.04541016	+54.31640625	+3336	+12.70458984	+1.95996094	-5.60742188	+11.64550781	-59.78759766	-64.86328125	+1972
+1457970528.85380010	+13.93066406	+2.36865234	-2.71142578	+66.79687500	-58.73291016	-143.50341797	+2840	+13.56591797	+5.33496094	-2.99707031	-55.65673828	-83.95751953	+54.73388672	+3336	+12.70019531	+1.99072266	-5.59423828	+11.62353516	-59.76562500	-64.73144531	+1980
+1457970528.85800000	+13.92626953	+2.39501953	-2.69824219	+66.70898438	-58.79882813	-143.37158203	+2832	+13.55712891	+5.35693359	-2.97509766	-56.05224609	-83.89160156	+55.15136719	+3336	+12.69580078	+2.02148438	-5.58105469	+11.57958984	-59.76562500	-64.62158203	+1984
+1457970528.86209990	+13.92626953	+2.42138672	-2.68505859	+66.59912109	-58.86474609	-143.21777344	+2828	+13.55273438	+5.37890625	-2.95751953	-55.98632813	-83.84765625	+55.10742188	+3336	+12.69140625	+2.05224609	-5.56347656	+11.49169922	-59.74365234	-64.48974609	+1988
+1457970528.86630010	+13.92187500	+2.44335938	-2.67187500	+66.51123047	-58.90869141	-143.06396484	+2820	+13.54394531	+5.40087891	-2.94433594	-55.89843750	-83.78173828	+55.04150391	+3336	+12.68701172	+2.06103516	-5.55908203	+11.46972656	-59.72167969	-64.42382813	+1988
+1457970528.87459990	+13.91748047	+2.48291016	-2.64990234	+66.20361328	-58.97460938	-142.69042969	+2808	+13.52636719	+5.44042969	-2.91357422	-55.52490234	-83.69384766	+54.73388672	+3336	+12.68261719	+2.09619141	-5.54589844	+11.33789063	-59.67773438	-64.18212891	+1988
+1457970528.87879990	+13.91308594	+2.50048828	-2.64111328	+66.04980469	-58.99658203	-142.51464844	+2804	+13.51757813	+5.45361328	-2.90039063	-55.28320313	-83.64990234	+54.51416016	+3336	+12.67822266	+2.11816406	-5.53710938	+11.25000000	-59.63378906	-64.02832031	+1988
+1457970528.88299990	+13.90869141	+2.51367188	-2.63232422	+65.89599609	-59.04052734	-142.33886719	+2800	+13.50878906	+5.46679688	-2.88720703	-55.06347656	-83.60595703	+54.27246094	+3340	+12.66943359	+2.14453125	-5.52832031	+11.14013672	-59.58984375	-63.87451172	+1988
+1457970528.88710000	+13.90429688	+2.53125000	-2.62353516	+65.72021484	-59.06250000	-142.16308594	+2796	+13.50000000	+5.47998047	-2.87841797	-54.75585938	-83.56201172	+53.94287109	+3340	+12.66064453	+2.16650391	-5.51513672	+11.03027344	-59.56787109	-63.67675781	+1988
+1457970528.89130000	+13.90429688	+2.54443359	-2.61474609	+65.58837891	-59.10644531	-142.00927734	+2792	+13.49121094	+5.48876953	-2.86523438	-54.53613281	-83.51806641	+53.70117188	+3344	+12.65625000	+2.19287109	-5.50195313	+10.89843750	-59.52392578	-63.45703125	+1988
+1457970528.89549990	+13.89990234	+2.55761719	-2.60595703	+65.45654297	-59.15039063	-141.85546875	+2792	+13.48242188	+5.50195313	-2.85205078	-54.36035156	-83.49609375	+53.50341797	+3348	+12.64746094	+2.21923828	-5.48876953	+10.74462891	-59.50195313	-63.25927734	+1984
+1457970528.89960000	+13.89550781	+2.57080078	-2.59277344	+65.32470703	-59.17236328	-141.72363281	+2792	+13.47363281	+5.51513672	-2.83886719	-54.25048828	-83.47412109	+53.41552734	+3352	+12.64306641	+2.24121094	-5.47998047	+10.61279297	-59.47998047	-63.03955078	+1984
+1457970528.90380000	+13.89111328	+2.58837891	-2.58398438	+65.21484375	-59.21630859	-141.59179688	+2792	+13.46923828	+5.52832031	-2.82128906	-54.25048828	-83.45214844	+53.41552734	+3360	+12.63427734	+2.26757813	-5.46240234	+10.48095703	-59.47998047	-62.84179688	+1980
+1457970528.90800000	+13.88671875	+2.60156250	-2.57519531	+65.12695313	-59.28222656	-141.45996094	+2792	+13.46044922	+5.54589844	-2.80810547	-54.25048828	-83.40820313	+53.43750000	+3364	+12.62988281	+2.29394531	-5.44921875	+10.34912109	-59.45800781	-62.62207031	+1976
+1457970528.91630010	+13.88232422	+2.63232422	-2.54443359	+64.97314453	-59.41406250	-141.24023438	+2796	+13.44726563	+5.57226563	-2.76855469	-54.82177734	-83.34228516	+54.05273438	+3380	+12.61669922	+2.34228516	-5.41406250	+10.12939453	-59.47998047	-62.24853516	+1968
+1457970528.92050000	+13.87792969	+2.64550781	-2.52685547	+64.92919922	-59.50195313	-141.17431641	+2800	+13.44287109	+5.58984375	-2.74218750	-55.28320313	-83.29833984	+54.55810547	+3388	+12.61230469	+2.36425781	-5.39648438	+10.04150391	-59.50195313	-62.09472656	+1964
+1457970528.92459990	+13.87353516	+2.66308594	-2.50927734	+64.90722656	-59.61181641	-141.10839844	+2804	+13.43847656	+5.60302734	-2.71582031	-55.94238281	-83.25439453	+55.26123047	+3400	+12.60791016	+2.38623047	-5.37890625	+9.95361328	-59.54589844	-61.94091797	+1964
+1457970528.92880010	+13.86914063	+2.68066406	-2.49169922	+64.88525391	-59.72167969	-141.06445313	+2808	+13.43408203	+5.62060547	-2.68505859	-56.84326172	-83.21044922	+56.20605469	+3408	+12.60791016	+2.40820313	-5.35693359	+9.84375000	-59.61181641	-61.80908203	+1960
+1457970528.93290000	+13.86914063	+2.69824219	-2.46972656	+64.90722656	-59.85351563	-141.02050781	+2812	+13.43408203	+5.64257813	-2.65429688	-57.81005859	-83.16650391	+57.23876953	+3416	+12.60791016	+2.43017578	-5.33496094	+9.75585938	-59.67773438	-61.67724609	+1960
+1457970528.93709990	+13.86474609	+2.72021484	-2.44335938	+64.90722656	-59.98535156	-140.99853516	+2820	+13.42968750	+5.66015625	-2.62353516	-58.79882813	-83.10058594	+58.31542969	+3424	+12.60791016	+2.44775391	-5.31738281	+9.68994141	-59.74365234	-61.56738281	+1960
+1457970528.94129990	+13.86035156	+2.73779297	-2.42138672	+64.92919922	-60.11718750	-140.97656250	+2824	+13.42529297	+5.68212891	-2.58837891	-59.89746094	-83.03466797	+59.47998047	+3432	+12.60791016	+2.46972656	-5.29541016	+9.64599609	-59.83154297	-61.45751953	+1960
+1457970528.94540000	+13.86035156	+2.75537109	-2.39501953	+64.95117188	-60.27099609	-140.95458984	+2824	+13.42529297	+5.69970703	-2.55322266	-61.01806641	-82.94677734	+60.68847656	+3440	+12.60791016	+2.48730469	-5.27343750	+9.58007813	-59.89746094	-61.34765625	+1964
+1457970528.94960000	+13.85595703	+2.77294922	-2.36865234	+64.95117188	-60.42480469	-140.91064453	+2828	+13.42089844	+5.71289063	-2.52246094	-62.05078125	-82.85888672	+61.80908203	+3444	+12.60791016	+2.50488281	-5.25146484	+9.49218750	-59.96337891	-61.21582031	+1968
+1457970528.95790000	+13.85156250	+2.80371094	-2.31591797	+64.92919922	-60.73242188	-140.84472656	+2832	+13.41650391	+5.73925781	-2.45214844	-64.29199219	-82.68310547	+64.16015625	+3452	+12.60791016	+2.54003906	-5.20751953	+9.29443359	-60.13916016	-60.97412109	+1976
+1457970528.96210000	+13.84716797	+2.81689453	-2.29394531	+64.88525391	-60.88623047	-140.80078125	+2832	+13.41650391	+5.75244141	-2.42138672	-65.32470703	-82.59521484	+65.23681641	+3456	+12.61230469	+2.55322266	-5.18554688	+9.18457031	-60.20507813	-60.84228516	+1980
+1457970528.96630000	+13.84716797	+2.83007813	-2.27197266	+64.84130859	-61.04003906	-140.73486328	+2832	+13.41210938	+5.76562500	-2.39062500	-66.18164063	-82.50732422	+66.15966797	+3456	+12.61230469	+2.56640625	-5.16357422	+9.07470703	-60.27099609	-60.71044922	+1988
+1457970528.97040010	+13.84716797	+2.84326172	-2.25000000	+64.77539063	-61.17187500	-140.66894531	+2832	+13.41210938	+5.77441406	-2.36425781	-67.03857422	-82.41943359	+67.06054688	+3460	+12.61230469	+2.57958984	-5.14599609	+8.96484375	-60.31494141	-60.57861328	+1992
+1457970528.97460010	+13.84277344	+2.85205078	-2.23242188	+64.68750000	-61.28173828	-140.58105469	+2828	+13.41210938	+5.77880859	-2.33789063	-67.74169922	-82.33154297	+67.78564453	+3460	+12.61230469	+2.59277344	-5.12841797	+8.83300781	-60.35888672	-60.42480469	+1996
+1457970528.97880010	+13.84277344	+2.86083984	-2.21484375	+64.57763672	-61.36962891	-140.47119141	+2824	+13.40771484	+5.78759766	-2.31591797	-68.22509766	-82.24365234	+68.31298828	+3456	+12.61230469	+2.60156250	-5.11523438	+8.70117188	-60.38085938	-60.27099609	+2000
+1457970528.98289990	+13.83837891	+2.86523438	-2.19726563	+64.46777344	-61.47949219	-140.36132813	+2820	+13.40771484	+5.78759766	-2.29833984	-68.68652344	-82.17773438	+68.77441406	+3456	+12.61230469	+2.61474609	-5.10205078	+8.54736328	-60.38085938	-60.09521484	+2004
+1457970528.98709990	+13.83837891	+2.86962891	-2.18847656	+64.31396484	-61.54541016	-140.22949219	+2816	+13.40332031	+5.79199219	-2.28076172	-69.01611328	-82.11181641	+69.08203125	+3456	+12.61230469	+2.62353516	-5.08886719	+8.37158203	-60.40283203	-59.91943359	+2008
+1457970528.99540000	+13.83837891	+2.86962891	-2.17089844	+63.98437500	-61.63330078	-139.96582031	+2808	+13.40332031	+5.78759766	-2.25439453	-69.32373047	-81.97998047	+69.27978516	+3452	+12.60791016	+2.63671875	-5.06689453	+8.04199219	-60.35888672	-59.56787109	+2012
+1457970528.99959990	+13.83837891	+2.87402344	-2.16210938	+63.83056641	-61.67724609	-139.83398438	+2804	+13.40332031	+5.78320313	-2.24121094	-69.41162109	-81.93603516	+69.32373047	+3452	+12.60351563	+2.64550781	-5.05810547	+7.86621094	-60.33691406	-59.39208984	+2012
+1457970529.00379990	+13.83837891	+2.87402344	-2.15771484	+63.69873047	-61.69921875	-139.70214844	+2800	+13.40332031	+5.78320313	-2.23242188	-69.32373047	-81.89208984	+69.16992188	+3452	+12.60351563	+2.64990234	-5.04931641	+7.71240234	-60.29296875	-59.23828125	+2008
+1457970529.00790000	+13.83837891	+2.87402344	-2.15332031	+63.54492188	-61.69921875	-139.57031250	+2796	+13.39892578	+5.78320313	-2.22802734	-69.08203125	-81.84814453	+68.88427734	+3452	+12.59912109	+2.65869141	-5.04492188	+7.55859375	-60.24902344	-59.06250000	+2008
+1457970529.01210000	+13.83837891	+2.87402344	-2.14892578	+63.39111328	-61.69921875	-139.41650391	+2796	+13.39892578	+5.78320313	-2.21923828	-68.86230469	-81.80419922	+68.57666016	+3452	+12.59912109	+2.66748047	-5.03613281	+7.40478516	-60.18310547	-58.90869141	+2004
+1457970529.01620010	+13.83837891	+2.87402344	-2.14453125	+63.23730469	-61.69921875	-139.28466797	+2792	+13.39892578	+5.77880859	-2.21484375	-68.57666016	-81.76025391	+68.20312500	+3456	+12.59472656	+2.67187500	-5.03173828	+7.27294922	-60.11718750	-58.75488281	+2000
+1457970529.02040000	+13.83837891	+2.87402344	-2.14453125	+63.10546875	-61.67724609	-139.13085938	+2792	+13.39892578	+5.77441406	-2.21044922	-68.26904297	-81.71630859	+67.78564453	+3456	+12.59033203	+2.67626953	-5.02734375	+7.14111328	-60.05126953	-58.60107422	+1996
+1457970529.02870010	+13.84277344	+2.87402344	-2.13574219	+62.84179688	-61.65527344	-138.88916016	+2788	+13.40332031	+5.77001953	-2.19726563	-67.47802734	-81.58447266	+66.79687500	+3464	+12.58593750	+2.68945313	-5.01416016	+6.87744141	-59.91943359	-58.33740234	+1988
+1457970529.03290010	+13.84277344	+2.87841797	-2.13134766	+62.73193359	-61.63330078	-138.75732422	+2788	+13.40771484	+5.77441406	-2.19287109	-66.92871094	-81.51855469	+66.15966797	+3468	+12.58154297	+2.69384766	-5.00976563	+6.76757813	-59.85351563	-58.22753906	+1984
+1457970529.03710010	+13.84277344	+2.87841797	-2.13134766	+62.62207031	-61.63330078	-138.62548828	+2788	+13.40771484	+5.77441406	-2.18408203	-66.53320313	-81.45263672	+65.72021484	+3472	+12.58154297	+2.69824219	-5.00537109	+6.67968750	-59.78759766	-58.13964844	+1980
+1457970529.04119990	+13.84716797	+2.88281250	-2.12695313	+62.51220703	-61.61132813	-138.49365234	+2788	+13.41210938	+5.78320313	-2.17089844	-66.11572266	-81.36474609	+65.23681641	+3476	+12.58154297	+2.70703125	-4.99658203	+6.59179688	-59.72167969	-58.05175781	+1976
+1457970529.04539990	+13.84716797	+2.88720703	-2.12255859	+62.40234375	-61.58935547	-138.36181641	+2792	+13.41650391	+5.78759766	-2.16210938	-65.65429688	-81.27685547	+64.77539063	+3484	+12.57714844	+2.71142578	-4.99218750	+6.52587891	-59.65576172	-57.98583984	+1972
+1457970529.04959990	+13.85156250	+2.89160156	-2.11376953	+62.29248047	-61.56738281	-138.22998047	+2792	+13.42089844	+5.79638672	-2.14892578	-65.28076172	-81.18896484	+64.37988281	+3488	+12.57714844	+2.72021484	-4.98779297	+6.48193359	-59.58984375	-57.91992188	+1968
+1457970529.05370000	+13.85595703	+2.89599609	-2.10937500	+62.18261719	-61.56738281	-138.07617188	+2792	+13.42529297	+5.80517578	-2.13574219	-64.95117188	-81.07910156	+64.05029297	+3492	+12.57714844	+2.72460938	-4.97900391	+6.43798828	-59.52392578	-57.87597656	+1964
+1457970529.05790000	+13.85595703	+2.90478516	-2.10058594	+62.07275391	-61.56738281	-137.94433594	+2796	+13.43408203	+5.80957031	-2.11816406	-64.75341797	-80.99121094	+63.85253906	+3492	+12.57714844	+2.72900391	-4.97021484	+6.39404297	-59.50195313	-57.85400391	+1964
+1457970529.06620000	+13.86474609	+2.92236328	-2.07861328	+61.87500000	-61.58935547	-137.65869141	+2800	+13.44287109	+5.82275391	-2.08740234	-64.24804688	-80.83740234	+63.41308594	+3496	+12.58154297	+2.74218750	-4.95263672	+6.35009766	-59.43603516	-57.83203125	+1964
+1457970529.07460000	+13.86914063	+2.93554688	-2.05664063	+61.65527344	-61.61132813	-137.37304688	+2800	+13.45166016	+5.84472656	-2.06103516	-63.63281250	-80.68359375	+62.95166016	+3496	+12.58593750	+2.75097656	-4.93505859	+6.35009766	-59.39208984	-57.83203125	+1964
+1457970529.07870010	+13.86914063	+2.94433594	-2.04785156	+61.56738281	-61.61132813	-137.24121094	+2800	+13.45605469	+5.85351563	-2.04785156	-63.43505859	-80.59570313	+62.79785156	+3496	+12.58593750	+2.75537109	-4.92626953	+6.35009766	-59.39208984	-57.83203125	+1968
+1457970529.08290000	+13.87353516	+2.95312500	-2.03466797	+61.47949219	-61.63330078	-137.10937500	+2800	+13.46044922	+5.85791016	-2.03466797	-63.34716797	-80.52978516	+62.75390625	+3492	+12.59033203	+2.75976563	-4.91748047	+6.35009766	-59.37011719	-57.83203125	+1968
+1457970529.08699990	+13.87353516	+2.95751953	-2.02587891	+61.36962891	-61.63330078	-136.97753906	+2800	+13.46484375	+5.86230469	-2.03027344	-62.99560547	-80.46386719	+62.42431641	+3488	+12.59033203	+2.76416016	-4.91308594	+6.35009766	-59.37011719	-57.83203125	+1972
+1457970529.09120010	+13.87353516	+2.96191406	-2.01708984	+61.28173828	-61.65527344	-136.88964844	+2796	+13.46484375	+5.86669922	-2.02148438	-62.68798828	-80.39794922	+62.13867188	+3484	+12.59033203	+2.76855469	-4.90869141	+6.32812500	-59.37011719	-57.83203125	+1976
+1457970529.09540010	+13.87792969	+2.96630859	-2.00830078	+61.19384766	-61.67724609	-136.80175781	+2796	+13.46484375	+5.86669922	-2.01708984	-62.42431641	-80.33203125	+61.91894531	+3480	+12.59033203	+2.77294922	-4.90429688	+6.28417969	-59.37011719	-57.81005859	+1976
+1457970529.09949990	+13.87792969	+2.97070313	-2.00390625	+61.10595703	-61.67724609	-136.71386719	+2792	+13.46484375	+5.86669922	-2.01708984	-61.96289063	-80.28808594	+61.47949219	+3476	+12.59033203	+2.77294922	-4.89990234	+6.26220703	-59.37011719	-57.78808594	+1980
+1457970529.10369990	+13.87353516	+2.97070313	-2.00390625	+61.04003906	-61.67724609	-136.64794922	+2788	+13.46484375	+5.87109375	-2.02148438	-61.50146484	-80.22216797	+61.06201172	+3476	+12.59033203	+2.77294922	-4.89990234	+6.21826172	-59.34814453	-57.76611328	+1980
+1457970529.11200000	+13.87353516	+2.97070313	-2.00390625	+60.86425781	-61.63330078	-136.49414063	+2784	+13.46044922	+5.86669922	-2.03466797	-60.31494141	-80.11230469	+59.94140625	+3472	+12.59033203	+2.77734375	-4.89990234	+6.13037109	-59.32617188	-57.67822266	+1980
+1457970529.11620000	+13.86914063	+2.97070313	-2.00830078	+60.79833984	-61.63330078	-136.45019531	+2780	+13.45605469	+5.86230469	-2.04345703	-59.76562500	-80.04638672	+59.43603516	+3472	+12.58593750	+2.77734375	-4.89990234	+6.08642578	-59.32617188	-57.63427734	+1980
+1457970529.12040000	+13.86914063	+2.96630859	-2.00830078	+60.75439453	-61.61132813	-136.42822266	+2780	+13.45166016	+5.85791016	-2.05224609	-59.15039063	-79.95849609	+58.86474609	+3472	+12.58593750	+2.77734375	-4.90429688	+6.04248047	-59.30419922	-57.59033203	+1980
+1457970529.12450000	+13.86474609	+2.96630859	-2.01269531	+60.68847656	-61.61132813	-136.38427734	+2776	+13.44726563	+5.84912109	-2.06103516	-58.51318359	-79.89257813	+58.27148438	+3476	+12.58154297	+2.77734375	-4.90429688	+5.97656250	-59.30419922	-57.52441406	+1980
+1457970529.12870000	+13.86474609	+2.96191406	-2.01708984	+60.66650391	-61.58935547	-136.38427734	+2776	+13.44726563	+5.84472656	-2.06982422	-57.78808594	-79.80468750	+57.56835938	+3480	+12.58154297	+2.77734375	-4.90429688	+5.93261719	-59.28222656	-57.50244141	+1980
+1457970529.13290000	+13.86474609	+2.96191406	-2.01708984	+60.64453125	-61.58935547	-136.36230469	+2776	+13.44287109	+5.84033203	-2.08300781	-56.95312500	-79.71679688	+56.79931641	+3484	+12.57714844	+2.77734375	-4.90869141	+5.88867188	-59.28222656	-57.43652344	+1980
+1457970529.13700010	+13.86035156	+2.95751953	-2.02148438	+60.62255859	-61.58935547	-136.36230469	+2776	+13.43847656	+5.83593750	-2.09179688	-56.20605469	-79.65087891	+56.14013672	+3488	+12.57714844	+2.77734375	-4.90869141	+5.84472656	-59.28222656	-57.39257813	+1980
+1457970529.14120010	+13.86035156	+2.95751953	-2.02148438	+60.60058594	-61.56738281	-136.36230469	+2776	+13.43408203	+5.82714844	-2.10498047	-55.23925781	-79.54101563	+55.26123047	+3492	+12.57714844	+2.77734375	-4.91308594	+5.80078125	-59.28222656	-57.37060547	+1976
+1457970529.14540000	+13.85595703	+2.95751953	-2.02587891	+60.60058594	-61.56738281	-136.36230469	+2776	+13.42968750	+5.82275391	-2.11376953	-54.27246094	-79.43115234	+54.40429688	+3496	+12.57275391	+2.77734375	-4.91308594	+5.77880859	-59.26025391	-57.32666016	+1976
+1457970529.15370010	+13.85595703	+2.95751953	-2.03027344	+60.60058594	-61.56738281	-136.38427734	+2776	+13.42529297	+5.81396484	-2.11816406	-52.42675781	-79.25537109	+52.82226563	+3504	+12.56835938	+2.77734375	-4.91748047	+5.69091797	-59.28222656	-57.23876953	+1972
+1457970529.15790010	+13.85595703	+2.95312500	-2.03027344	+60.62255859	-61.56738281	-136.40625000	+2776	+13.42089844	+5.81835938	-2.11816406	-51.50390625	-79.16748047	+52.05322266	+3508	+12.56835938	+2.77734375	-4.91748047	+5.64697266	-59.28222656	-57.21679688	+1968
+1457970529.16199990	+13.85156250	+2.95312500	-2.03027344	+60.64453125	-61.58935547	-136.42822266	+2776	+13.42089844	+5.82275391	-2.10937500	-50.86669922	-79.12353516	+51.56982422	+3512	+12.56835938	+2.77734375	-4.91748047	+5.62500000	-59.28222656	-57.17285156	+1964
+1457970529.16619990	+13.85156250	+2.95312500	-2.03027344	+60.66650391	-61.61132813	-136.47216797	+2776	+13.42089844	+5.83154297	-2.09619141	-49.92187500	-79.07958984	+50.82275391	+3516	+12.56396484	+2.77734375	-4.91748047	+5.58105469	-59.30419922	-57.12890625	+1964
+1457970529.17030000	+13.84716797	+2.95312500	-2.03027344	+60.73242188	-61.63330078	-136.51611328	+2776	+13.42089844	+5.84033203	-2.08300781	-49.04296875	-79.05761719	+50.14160156	+3520	+12.56396484	+2.77734375	-4.92187500	+5.53710938	-59.32617188	-57.08496094	+1960
+1457970529.17450000	+13.84277344	+2.95751953	-2.03027344	+60.77636719	-61.65527344	-136.58203125	+2776	+13.41650391	+5.84912109	-2.06542969	-48.38378906	-79.10156250	+49.68017578	+3524	+12.56396484	+2.78173828	-4.92187500	+5.49316406	-59.34814453	-57.06298828	+1956
+1457970529.17870000	+13.82958984	+2.95751953	-2.02587891	+60.95214844	-61.74316406	-136.75781250	+2776	+13.41650391	+5.86230469	-2.04345703	-47.52685547	-79.14550781	+49.02099609	+3528	+12.55957031	+2.78173828	-4.91748047	+5.44921875	-59.39208984	-56.99707031	+1956
+1457970529.18280010	+13.82080078	+2.96191406	-2.02148438	+61.10595703	-61.85302734	-136.91162109	+2776	+13.41650391	+5.87109375	-2.02148438	-46.71386719	-79.18945313	+48.40576172	+3532	+12.55957031	+2.78173828	-4.91748047	+5.40527344	-59.45800781	-56.95312500	+1952
+1457970529.19120000	+13.79443359	+2.97070313	-2.00390625	+61.50146484	-62.16064453	-137.28515625	+2776	+13.41210938	+5.89746094	-1.99072266	-44.42871094	-79.27734375	+46.58203125	+3532	+12.55078125	+2.78613281	-4.91308594	+5.29541016	-59.58984375	-56.86523438	+1952
+1457970529.19530010	+13.77685547	+2.97949219	-1.99511719	+61.63330078	-62.35839844	-137.43896484	+2776	+13.40771484	+5.90625000	-1.97753906	-43.26416016	-79.36523438	+45.61523438	+3532	+12.55078125	+2.79052734	-4.91308594	+5.25146484	-59.69970703	-56.82128906	+1952
+1457970529.19950010	+13.76367188	+2.98388672	-1.98193359	+61.69921875	-62.53417969	-137.50488281	+2776	+13.40771484	+5.91503906	-1.96435547	-41.92382813	-79.43115234	+44.47265625	+3528	+12.54638672	+2.79052734	-4.90869141	+5.20751953	-59.78759766	-56.77734375	+1952
+1457970529.20370010	+13.75048828	+2.98828125	-1.97314453	+61.63330078	-62.73193359	-137.43896484	+2772	+13.39892578	+5.92382813	-1.95996094	-40.34179688	-79.49707031	+43.13232422	+3528	+12.54199219	+2.79492188	-4.90429688	+5.16357422	-59.89746094	-56.73339844	+1952
+1457970529.20779990	+13.73730469	+2.99267578	-1.96875000	+61.43554688	-62.88574219	-137.26318359	+2768	+13.39453125	+5.92822266	-1.95117188	-38.84765625	-79.56298828	+41.83593750	+3520	+12.53759766	+2.79931641	-4.90429688	+5.09765625	-59.98535156	-56.68945313	+1952
+1457970529.21199990	+13.72851563	+2.99267578	-1.96435547	+61.14990234	-63.03955078	-136.99951172	+2764	+13.39013672	+5.93261719	-1.95556641	-36.93603516	-79.60693359	+40.14404297	+3516	+12.53320313	+2.80371094	-4.90429688	+5.05371094	-60.07324219	-56.64550781	+1956
+1457970529.21620010	+13.71972656	+2.98828125	-1.96435547	+60.79833984	-63.14941406	-136.66992188	+2760	+13.38134766	+5.93261719	-1.95996094	-35.06835938	-79.60693359	+38.45214844	+3512	+12.52441406	+2.80371094	-4.90429688	+5.00976563	-60.13916016	-56.57958984	+1956
+1457970529.22030000	+13.71533203	+2.98388672	-1.96435547	+60.31494141	-63.25927734	-136.23046875	+2756	+13.37255859	+5.92822266	-1.96875000	-33.20068359	-79.62890625	+36.73828125	+3512	+12.51562500	+2.80810547	-4.90429688	+4.94384766	-60.18310547	-56.53564453	+1960
+1457970529.22449990	+13.70654297	+2.97949219	-1.96875000	+59.74365234	-63.34716797	-135.72509766	+2752	+13.36816406	+5.92822266	-1.98193359	-31.13525391	-79.60693359	+34.80468750	+3508	+12.51123047	+2.80810547	-4.90429688	+4.87792969	-60.20507813	-56.46972656	+1960
+1457970529.22869990	+13.70214844	+2.97070313	-1.97753906	+59.17236328	-63.43505859	-135.19775391	+2748	+13.35937500	+5.92382813	-1.99511719	-29.09179688	-79.56298828	+32.89306641	+3508	+12.50244141	+2.80810547	-4.91308594	+4.81201172	-60.20507813	-56.38183594	+1964
+1457970529.23280000	+13.69775391	+2.96191406	-1.98632813	+58.51318359	-63.50097656	-134.58251953	+2748	+13.35498047	+5.91943359	-2.00830078	-27.07031250	-79.51904297	+31.00341797	+3508	+12.49365234	+2.80810547	-4.91748047	+4.72412109	-60.18310547	-56.29394531	+1964
+1457970529.23700000	+13.69335938	+2.95312500	-1.99511719	+57.78808594	-63.56689453	-133.90136719	+2748	+13.34619141	+5.91943359	-2.02587891	-25.04882813	-79.47509766	+29.13574219	+3508	+12.48486328	+2.80810547	-4.92626953	+4.61425781	-60.13916016	-56.20605469	+1964
+1457970529.24530010	+13.68457031	+2.93554688	-2.01708984	+56.31591797	-63.67675781	-132.51708984	+2748	+13.33300781	+5.90625000	-2.05664063	-21.09375000	-79.32128906	+25.35644531	+3508	+12.46728516	+2.80371094	-4.93945313	+4.41650391	-60.02929688	-55.98632813	+1964
+1457970529.24950000	+13.68017578	+2.92675781	-2.03027344	+55.48095703	-63.74267578	-131.74804688	+2752	+13.32861328	+5.90185547	-2.06982422	-19.29199219	-79.21142578	+23.64257813	+3512	+12.45410156	+2.80371094	-4.94824219	+4.30664063	-59.94140625	-55.83251953	+1960
+1457970529.25359990	+13.67578125	+2.91357422	-2.03906250	+54.62402344	-63.80859375	-130.91308594	+2752	+13.32421875	+5.89746094	-2.08300781	-17.51220703	-79.12353516	+21.90673828	+3516	+12.44531250	+2.80371094	-4.95703125	+4.17480469	-59.87548828	-55.70068359	+1956
+1457970529.25780010	+13.67578125	+2.90039063	-2.05224609	+53.74511719	-63.87451172	-130.07812500	+2752	+13.31982422	+5.89306641	-2.09179688	-15.75439453	-79.01367188	+20.21484375	+3516	+12.43652344	+2.80371094	-4.96142578	+4.04296875	-59.78759766	-55.54687500	+1956
+1457970529.26200010	+13.67138672	+2.89160156	-2.06542969	+52.86621094	-63.96240234	-129.22119141	+2756	+13.31982422	+5.89746094	-2.09619141	-14.23828125	-78.96972656	+18.76464844	+3516	+12.43212891	+2.80371094	-4.97021484	+3.91113281	-59.72167969	-55.39306641	+1948
+1457970529.26609990	+13.66699219	+2.87841797	-2.07421875	+51.87744141	-64.07226563	-128.25439453	+2756	+13.31542969	+5.89746094	-2.10058594	-12.54638672	-78.85986328	+17.13867188	+3516	+12.42333984	+2.79931641	-4.97900391	+3.75732422	-59.65576172	-55.21728516	+1944
+1457970529.27029990	+13.66699219	+2.86962891	-2.08740234	+50.93261719	-64.18212891	-127.30957031	+2756	+13.31542969	+5.90185547	-2.10937500	-10.85449219	-78.75000000	+15.55664063	+3516	+12.41894531	+2.79931641	-4.98339844	+3.58154297	-59.58984375	-55.01953125	+1940
+1457970529.27449990	+13.66259766	+2.85644531	-2.09179688	+50.03173828	-64.31396484	-126.38671875	+2756	+13.31542969	+5.91064453	-2.10058594	-9.36035156	-78.72802734	+14.19433594	+3520	+12.41015625	+2.79931641	-4.98779297	+3.40576172	-59.54589844	-54.82177734	+1932
+1457970529.28280000	+13.65820313	+2.83886719	-2.10498047	+48.05419922	-64.66552734	-124.34326172	+2752	+13.31103516	+5.92822266	-2.09619141	-5.66894531	-78.50830078	+10.72265625	+3520	+12.40136719	+2.79931641	-4.99658203	+3.05419922	-59.45800781	-54.38232422	+1920
+1457970529.28699990	+13.65820313	+2.83007813	-2.10498047	+47.10937500	-64.86328125	-123.37646484	+2748	+13.31542969	+5.94140625	-2.08300781	-3.86718750	-78.48632813	+9.05273438	+3524	+12.40136719	+2.79931641	-5.00097656	+2.85644531	-59.43603516	-54.16259766	+1916
+1457970529.29110000	+13.65380859	+2.81689453	-2.10498047	+46.03271484	-65.10498047	-122.27783203	+2744	+13.31542969	+5.95458984	-2.07861328	-1.69189453	-78.35449219	+7.05322266	+3524	+12.39697266	+2.79931641	-5.00097656	+2.63671875	-59.41406250	-53.89892578	+1912
+1457970529.29530000	+13.65380859	+2.80810547	-2.10498047	+45.04394531	-65.32470703	-121.24511719	+2736	+13.31542969	+5.97216797	-2.07421875	+0.50537109	-78.24462891	+4.98779297	+3524	+12.39697266	+2.79931641	-5.00537109	+2.39501953	-59.41406250	-53.63525391	+1908
+1457970529.29950000	+13.65380859	+2.79931641	-2.10498047	+44.07714844	-65.54443359	-120.23437500	+2728	+13.31982422	+5.99414063	-2.06103516	+2.81250000	-78.15673828	+2.85644531	+3528	+12.39257813	+2.79492188	-5.00537109	+2.15332031	-59.41406250	-53.37158203	+1904
+1457970529.30360010	+13.65380859	+2.79052734	-2.10498047	+42.97851563	-65.74218750	-119.09179688	+2720	+13.31542969	+6.01611328	-2.06103516	+5.49316406	-77.93701172	+0.39550781	+3528	+12.39257813	+2.79492188	-5.00976563	+1.91162109	-59.41406250	-53.08593750	+1900
+1457970529.30780010	+13.65380859	+2.78173828	-2.10498047	+41.92382813	-65.91796875	-117.99316406	+2712	+13.31542969	+6.03369141	-2.06103516	+8.17382813	-77.69531250	-2.10937500	+3524	+12.39257813	+2.79052734	-5.00976563	+1.64794922	-59.41406250	-52.80029297	+1900
+1457970529.31609990	+13.65380859	+2.75976563	-2.10937500	+39.77050781	-66.22558594	-115.81787109	+2696	+13.31103516	+6.07324219	-2.06103516	+13.84277344	-77.16796875	-7.42675781	+3528	+12.39257813	+2.78613281	-5.01416016	+1.14257813	-59.39208984	-52.22900391	+1900
+1457970529.32030010	+13.65380859	+2.74658203	-2.11376953	+38.67187500	-66.33544922	-114.71923828	+2688	+13.31103516	+6.09082031	-2.06542969	+16.67724609	-76.81640625	-10.12939453	+3524	+12.38818359	+2.78173828	-5.01855469	+0.90087891	-59.37011719	-51.96533203	+1900
+1457970529.32439990	+13.65820313	+2.73339844	-2.11816406	+37.61718750	-66.40136719	-113.68652344	+2684	+13.31542969	+6.10400391	-2.08300781	+19.40185547	-76.37695313	-12.74414063	+3528	+12.38818359	+2.78173828	-5.02294922	+0.65917969	-59.34814453	-51.70166016	+1904
+1457970529.32859990	+13.65820313	+2.72021484	-2.13134766	+36.56250000	-66.40136719	-112.63183594	+2676	+13.31103516	+6.11718750	-2.09619141	+21.92871094	-75.93750000	-15.13916016	+3528	+12.38378906	+2.77734375	-5.03173828	+0.43945313	-59.28222656	-51.43798828	+1908
+1457970529.33279990	+13.65820313	+2.70703125	-2.14892578	+35.55175781	-66.37939453	-111.64306641	+2672	+13.31103516	+6.13037109	-2.10937500	+24.34570313	-75.49804688	-17.46826172	+3532	+12.38378906	+2.76855469	-5.04052734	+0.21972656	-59.21630859	-51.21826172	+1912
+1457970529.33690000	+13.66259766	+2.69384766	-2.16650391	+34.62890625	-66.31347656	-110.76416016	+2668	+13.31103516	+6.13916016	-2.14013672	+26.54296875	-74.90478516	-19.57763672	+3536	+12.37939453	+2.76416016	-5.04931641	+0.04394531	-59.15039063	-50.99853516	+1916
+1457970529.34110000	+13.66259766	+2.68505859	-2.18408203	+33.85986328	-66.22558594	-109.99511719	+2664	+13.30664063	+6.14794922	-2.16650391	+28.54248047	-74.39941406	-21.46728516	+3540	+12.37060547	+2.76416016	-5.06250000	-0.10986328	-59.06250000	-50.80078125	+1916
+1457970529.34530000	+13.66259766	+2.66748047	-2.20166016	+33.09082031	-66.09375000	-109.27001953	+2664	+13.30224609	+6.15234375	-2.19287109	+30.32226563	-73.87207031	-23.22509766	+3544	+12.36621094	+2.75537109	-5.07568359	-0.24169922	-58.93066406	-50.64697266	+1920
+1457970529.34940000	+13.66259766	+2.65429688	-2.22802734	+32.40966797	-65.91796875	-108.63281250	+2660	+13.30224609	+6.15234375	-2.23681641	+31.75048828	-73.21289063	-24.63134766	+3552	+12.35742188	+2.75097656	-5.08886719	-0.32958984	-58.79882813	-50.51513672	+1924
+1457970529.35780000	+13.66699219	+2.63232422	-2.27197266	+31.39892578	-65.58837891	-107.68798828	+2660	+13.30224609	+6.15234375	-2.29394531	+34.14550781	-72.29003906	-26.98242188	+3564	+12.34423828	+2.73779297	-5.12402344	-0.46142578	-58.49121094	-50.31738281	+1924
+1457970529.36190010	+13.67138672	+2.62353516	-2.29833984	+31.00341797	-65.39062500	-107.31445313	+2660	+13.30224609	+6.14794922	-2.34667969	+34.89257813	-71.67480469	-27.72949219	+3572	+12.33544922	+2.73339844	-5.14160156	-0.48339844	-58.31542969	-50.27343750	+1924
+1457970529.36610010	+13.67138672	+2.61474609	-2.32031250	+30.76171875	-65.21484375	-107.07275391	+2660	+13.30224609	+6.14794922	-2.38183594	+35.57373047	-71.27929688	-28.36669922	+3580	+12.33105469	+2.72460938	-5.16357422	-0.48339844	-58.16162109	-50.25146484	+1920
+1457970529.37030010	+13.67578125	+2.60595703	-2.34667969	+30.56396484	-65.01708984	-106.87500000	+2660	+13.30224609	+6.14794922	-2.41699219	+36.18896484	-70.88378906	-28.91601563	+3588	+12.32226563	+2.72021484	-5.18115234	-0.46142578	-57.96386719	-50.25146484	+1920
+1457970529.37439990	+13.68017578	+2.60156250	-2.37304688	+30.43212891	-64.77539063	-106.72119141	+2664	+13.30224609	+6.14794922	-2.46972656	+36.56250000	-70.40039063	-29.24560547	+3596	+12.31347656	+2.71142578	-5.20312500	-0.39550781	-57.78808594	-50.27343750	+1916
+1457970529.38280010	+13.68017578	+2.58837891	-2.41699219	+30.36621094	-64.44580078	-106.63330078	+2660	+13.29785156	+6.14355469	-2.54003906	+37.19970703	-69.78515625	-29.77294922	+3608	+12.30029297	+2.69824219	-5.24707031	-0.19775391	-57.41455078	-50.42724609	+1908
+1457970529.38689990	+13.68457031	+2.58398438	-2.44335938	+30.38818359	-64.24804688	-106.63330078	+2660	+13.29785156	+6.14355469	-2.58837891	+37.28759766	-69.41162109	-29.81689453	+3616	+12.29150391	+2.68945313	-5.27343750	-0.06591797	-57.21679688	-50.53710938	+1904
+1457970529.39109990	+13.68457031	+2.58398438	-2.46093750	+30.43212891	-64.09423828	-106.63330078	+2660	+13.30224609	+6.13916016	-2.62792969	+37.35351563	-69.16992188	-29.83886719	+3620	+12.28271484	+2.68066406	-5.29541016	+0.08789063	-57.01904297	-50.64697266	+1900
+1457970529.39529990	+13.68896484	+2.57958984	-2.48291016	+30.52001953	-63.91845703	-106.67724609	+2660	+13.30224609	+6.14355469	-2.66308594	+37.46337891	-68.97216797	-29.86083984	+3624	+12.27832031	+2.67187500	-5.32177734	+0.26367188	-56.84326172	-50.80078125	+1896
+1457970529.39940000	+13.69335938	+2.57958984	-2.50488281	+30.62988281	-63.74267578	-106.74316406	+2660	+13.30224609	+6.14794922	-2.70703125	+37.50732422	-68.70849609	-29.77294922	+3628	+12.26953125	+2.65869141	-5.34814453	+0.46142578	-56.64550781	-50.97656250	+1892
+1457970529.40360000	+13.69335938	+2.57519531	-2.53125000	+30.78369141	-63.54492188	-106.80908203	+2660	+13.30224609	+6.15234375	-2.74218750	+37.52929688	-68.53271484	-29.70703125	+3628	+12.26513672	+2.64990234	-5.37451172	+0.68115234	-56.44775391	-51.17431641	+1888
+1457970529.41190000	+13.69775391	+2.57519531	-2.58398438	+31.13525391	-63.14941406	-106.98486328	+2656	+13.29785156	+6.15234375	-2.82568359	+37.46337891	-68.04931641	-29.39941406	+3632	+12.24755859	+2.62792969	-5.43603516	+1.16455078	-56.00830078	-51.61376953	+1888
+1457970529.41610000	+13.70214844	+2.57519531	-2.62792969	+31.42089844	-62.81982422	-107.11669922	+2660	+13.29345703	+6.15234375	-2.85644531	+37.41943359	-67.91748047	-29.28955078	+3628	+12.23876953	+2.61035156	-5.47119141	+1.49414063	-55.74462891	-51.89941406	+1892
+1457970529.42020010	+13.70214844	+2.57080078	-2.67187500	+31.66259766	-62.51220703	-107.20458984	+2660	+13.29345703	+6.15234375	-2.89599609	+37.33154297	-67.74169922	-29.13574219	+3628	+12.22998047	+2.59716797	-5.50634766	+1.77978516	-55.48095703	-52.18505859	+1896
+1457970529.42440010	+13.70654297	+2.57080078	-2.71582031	+31.90429688	-62.20458984	-107.29248047	+2660	+13.29345703	+6.14355469	-2.94433594	+37.17773438	-67.50000000	-28.91601563	+3632	+12.21679688	+2.57958984	-5.54589844	+2.08740234	-55.19531250	-52.47070313	+1904
+1457970529.42860010	+13.70654297	+2.56640625	-2.78173828	+32.25585938	-61.67724609	-107.40234375	+2664	+13.28906250	+6.14355469	-2.98388672	+37.06787109	-67.32421875	-28.71826172	+3628	+12.20361328	+2.55761719	-5.59863281	+2.46093750	-54.84375000	-52.80029297	+1912
+1457970529.43269990	+13.71093750	+2.56201172	-2.84765625	+32.51953125	-61.21582031	-107.46826172	+2668	+13.28906250	+6.13476563	-3.02783203	+36.91406250	-67.10449219	-28.49853516	+3628	+12.19042969	+2.53564453	-5.64697266	+2.81250000	-54.47021484	-53.12988281	+1924
+1457970529.43689990	+13.71093750	+2.55761719	-2.90917969	+32.73925781	-60.77636719	-107.51220703	+2668	+13.28906250	+6.12597656	-3.08496094	+36.71630859	-66.81884766	-28.23486328	+3628	+12.17285156	+2.51367188	-5.69970703	+3.14208984	-54.11865234	-53.45947266	+1936
+1457970529.44109990	+13.71093750	+2.54882813	-2.99707031	+32.98095703	-60.13916016	-107.51220703	+2676	+13.28466797	+6.12158203	-3.14208984	+36.49658203	-66.55517578	-27.92724609	+3628	+12.15087891	+2.48730469	-5.76123047	+3.53759766	-53.61328125	-53.83300781	+1948
+1457970529.44520000	+13.71093750	+2.53564453	-3.07177734	+33.11279297	-59.56787109	-107.46826172	+2680	+13.28027344	+6.10400391	-3.20800781	+36.21093750	-66.22558594	-27.59765625	+3628	+12.13330078	+2.45654297	-5.82275391	+3.88916016	-53.12988281	-54.14062500	+1964
+1457970529.45359990	+13.71093750	+2.50488281	-3.23876953	+33.24462891	-58.33740234	-107.29248047	+2688	+13.27148438	+6.05566406	-3.38818359	+35.35400391	-65.30273438	-26.65283203	+3644	+12.08056641	+2.39501953	-5.95898438	+4.52636719	-52.00927734	-54.77783203	+1992
+1457970529.45770000	+13.71093750	+2.48291016	-3.32666016	+33.26660156	-57.67822266	-107.18261719	+2696	+13.26269531	+6.02490234	-3.49365234	+34.84863281	-64.79736328	-26.12548828	+3652	+12.05419922	+2.35986328	-6.02929688	+4.81201172	-51.43798828	-55.08544922	+2008
+1457970529.46190000	+13.71093750	+2.46093750	-3.40576172	+33.28857422	-57.06298828	-107.11669922	+2700	+13.25830078	+5.99414063	-3.59033203	+34.34326172	-64.29199219	-25.62011719	+3660	+12.02343750	+2.32470703	-6.09521484	+5.07568359	-50.86669922	-55.37109375	+2016
+1457970529.46610000	+13.71093750	+2.43896484	-3.50683594	+33.28857422	-56.27197266	-106.96289063	+2708	+13.25390625	+5.95019531	-3.73974609	+33.57421875	-63.50097656	-24.85107422	+3676	+11.99267578	+2.28515625	-6.16992188	+5.38330078	-50.16357422	-55.65673828	+2028
+1457970529.47020010	+13.71093750	+2.41259766	-3.59912109	+33.26660156	-55.52490234	-106.83105469	+2720	+13.24511719	+5.90625000	-3.85839844	+32.95898438	-62.88574219	-24.25781250	+3688	+11.96630859	+2.24560547	-6.24462891	+5.62500000	-49.48242188	-55.94238281	+2036
+1457970529.47440000	+13.71093750	+2.38623047	-3.69140625	+33.26660156	-54.79980469	-106.72119141	+2724	+13.23632813	+5.86669922	-3.96826172	+32.36572266	-62.27050781	-23.68652344	+3692	+11.93554688	+2.20605469	-6.31494141	+5.88867188	-48.82324219	-56.20605469	+2040
+1457970529.48270010	+13.70654297	+2.33349609	-3.90234375	+33.20068359	-53.06396484	-106.32568359	+2744	+13.21435547	+5.77441406	-4.21875000	+31.06933594	-60.86425781	-22.45605469	+3708	+11.86523438	+2.11376953	-6.46875000	+6.43798828	-47.26318359	-56.79931641	+2048
+1457970529.48690010	+13.70214844	+2.30273438	-3.99902344	+33.24462891	-52.25097656	-106.21582031	+2752	+13.20556641	+5.72607422	-4.32861328	+30.47607422	-60.24902344	-21.90673828	+3712	+11.83007813	+2.06982422	-6.53906250	+6.70166016	-46.53808594	-57.08496094	+2048
+1457970529.49099990	+13.70214844	+2.27197266	-4.11767578	+33.28857422	-51.24023438	-105.99609375	+2768	+13.20117188	+5.68212891	-4.44287109	+29.88281250	-59.54589844	-21.33544922	+3716	+11.79492188	+2.01708984	-6.62255859	+6.98730469	-45.65917969	-57.39257813	+2048
+1457970529.49519990	+13.69775391	+2.24560547	-4.22314453	+33.35449219	-50.36132813	-105.82031250	+2776	+13.19238281	+5.63818359	-4.56152344	+29.31152344	-58.86474609	-20.78613281	+3716	+11.75976563	+1.96435547	-6.69726563	+7.25097656	-44.84619141	-57.70019531	+2044
+1457970529.49939990	+13.69775391	+2.21923828	-4.31542969	+33.48632813	-49.52636719	-105.71044922	+2780	+13.18359375	+5.58984375	-4.66699219	+28.74023438	-58.20556641	-20.25878906	+3716	+11.72900391	+1.91601563	-6.76757813	+7.55859375	-44.05517578	-58.00781250	+2040
+1457970529.50350000	+13.69335938	+2.20166016	-4.41650391	+33.64013672	-48.62548828	-105.51269531	+2788	+13.17480469	+5.54589844	-4.78125000	+28.23486328	-57.48046875	-19.73144531	+3716	+11.68945313	+1.85888672	-6.85107422	+7.91015625	-43.08837891	-58.33740234	+2040
+1457970529.50770000	+13.68896484	+2.17529297	-4.52197266	+33.79394531	-47.70263672	-105.31494141	+2792	+13.16601563	+5.49755859	-4.89550781	+27.68554688	-56.73339844	-19.18212891	+3712	+11.65869141	+1.80175781	-6.92578125	+8.19580078	-42.20947266	-58.66699219	+2036
+1457970529.51600000	+13.68017578	+2.13574219	-4.71972656	+34.27734375	-45.90087891	-104.96337891	+2800	+13.14843750	+5.39648438	-5.11523438	+26.69677734	-55.21728516	-18.17138672	+3704	+11.58398438	+1.68750000	-7.06640625	+8.87695313	-40.36376953	-59.32617188	+2024
+1457970529.52440000	+13.67138672	+2.07861328	-4.91748047	+34.80468750	-44.07714844	-104.63378906	+2804	+13.13525391	+5.28222656	-5.33496094	+25.66406250	-53.63525391	-17.18261719	+3696	+11.50927734	+1.55126953	-7.20703125	+9.47021484	-38.45214844	-60.00732422	+2024
+1457970529.52850010	+13.66259766	+2.05664063	-5.02294922	+35.06835938	-43.08837891	-104.34814453	+2808	+13.12646484	+5.22949219	-5.44921875	+25.20263672	-52.75634766	-16.67724609	+3688	+11.47412109	+1.48535156	-7.28173828	+9.75585938	-37.41943359	-60.29296875	+2024
+1457970529.53270010	+13.65820313	+2.02148438	-5.13281250	+35.28808594	-42.05566406	-104.06250000	+2812	+13.12207031	+5.16357422	-5.56787109	+24.67529297	-51.83349609	-16.19384766	+3684	+11.43896484	+1.41503906	-7.35644531	+10.01953125	-36.38671875	-60.60058594	+2024
+1457970529.53690000	+13.65380859	+1.98632813	-5.23388672	+35.50781250	-41.08886719	-103.82080078	+2812	+13.11328125	+5.09326172	-5.67773438	+24.16992188	-50.95458984	-15.75439453	+3676	+11.39501953	+1.34033203	-7.42236328	+10.26123047	-35.33203125	-60.90820313	+2024
+1457970529.54099990	+13.64062500	+1.95117188	-5.34814453	+35.68359375	-39.99023438	-103.44726563	+2812	+13.10449219	+5.02734375	-5.79638672	+23.70849609	-49.94384766	-15.24902344	+3668	+11.35546875	+1.26562500	-7.49707031	+10.50292969	-34.16748047	-61.14990234	+2024
+1457970529.54940010	+13.62744141	+1.84130859	-5.57666016	+35.68359375	-37.79296875	-102.54638672	+2816	+13.09130859	+4.86035156	-6.04248047	+22.52197266	-47.81250000	-14.28222656	+3656	+11.26318359	+1.08984375	-7.64208984	+10.70068359	-31.79443359	-61.61132813	+2032
+1457970529.55349990	+13.61425781	+1.78417969	-5.70410156	+35.57373047	-36.60644531	-101.99707031	+2820	+13.08251953	+4.77685547	-6.16992188	+21.97265625	-46.69189453	-13.75488281	+3648	+11.21484375	+1.00634766	-7.71679688	+10.74462891	-30.52001953	-61.74316406	+2036
+1457970529.55769990	+13.60546875	+1.70507813	-5.83154297	+35.33203125	-35.37597656	-101.40380859	+2824	+13.07812500	+4.67578125	-6.30175781	+21.35742188	-45.52734375	-13.29345703	+3644	+11.16650391	+0.90966797	-7.79150391	+10.72265625	-29.24560547	-61.89697266	+2040
+1457970529.56180000	+13.59667969	+1.62158203	-5.95458984	+35.00244141	-34.23339844	-100.78857422	+2828	+13.06933594	+4.57031250	-6.42919922	+20.69824219	-44.36279297	-12.83203125	+3640	+11.11816406	+0.80859375	-7.85742188	+10.63476563	-27.99316406	-62.02880859	+2044
+1457970529.56600000	+13.58349609	+1.53369141	-6.09082031	+34.56298828	-32.89306641	-100.08544922	+2832	+13.05615234	+4.46923828	-6.56542969	+20.08300781	-43.06640625	-12.32666016	+3636	+11.06542969	+0.71630859	-7.93652344	+10.50292969	-26.63085938	-62.05078125	+2044
+1457970529.57020000	+13.57031250	+1.43701172	-6.24023438	+34.03564453	-31.50878906	-99.29443359	+2836	+13.04736328	+4.35058594	-6.70605469	+19.37988281	-41.77001953	-11.86523438	+3628	+11.01269531	+0.60644531	-8.01123047	+10.30517578	-25.26855469	-62.09472656	+2044
+1457970529.57430010	+13.55273438	+1.32714844	-6.37207031	+33.33251953	-30.23437500	-98.45947266	+2840	+13.02978516	+4.22753906	-6.84228516	+18.72070313	-40.45166016	-11.42578125	+3624	+10.95556641	+0.49658203	-8.07714844	+10.06347656	-23.90625000	-62.11669922	+2044
+1457970529.57850000	+13.53515625	+1.20410156	-6.51269531	+32.54150391	-28.80615234	-97.62451172	+2844	+13.01220703	+4.10888672	-6.97851563	+18.06152344	-39.13330078	-10.94238281	+3616	+10.89843750	+0.39111328	-8.14746094	+9.79980469	-22.52197266	-62.02880859	+2040
+1457970529.58680010	+13.49560547	+0.95361328	-6.79833984	+30.71777344	-25.99365234	-95.84472656	+2848	+12.97705078	+3.84082031	-7.25097656	+16.67724609	-36.47460938	-10.10742188	+3600	+10.78417969	+0.15820313	-8.27929688	+9.16259766	-19.79736328	-61.96289063	+2040
+1457970529.59100010	+13.47802734	+0.80859375	-6.93896484	+29.70703125	-24.52148438	-94.98779297	+2852	+12.95507813	+3.70458984	-7.37841797	+16.01806641	-35.17822266	-9.66796875	+3592	+10.72265625	+0.04833984	-8.34082031	+8.83300781	-18.45703125	-61.85302734	+2036
+1457970529.59520010	+13.45166016	+0.67675781	-7.07958984	+28.71826172	-23.04931641	-94.10888672	+2852	+12.93750000	+3.56396484	-7.50585938	+15.38085938	-33.92578125	-9.31640625	+3576	+10.66552734	-0.07910156	-8.40673828	+8.45947266	-17.11669922	-61.83105469	+2036
+1457970529.59929990	+13.42529297	+0.54052734	-7.21142578	+27.66357422	-21.57714844	-93.22998047	+2848	+12.91113281	+3.42773438	-7.62890625	+14.78759766	-32.62939453	-8.98681641	+3564	+10.60839844	-0.19775391	-8.45947266	+8.17382813	-15.82031250	-61.80908203	+2032
+1457970529.60349990	+13.39453125	+0.39111328	-7.34326172	+26.56494141	-20.08300781	-92.41699219	+2848	+12.88037109	+3.28710938	-7.74755859	+14.19433594	-31.42089844	-8.63525391	+3548	+10.54687500	-0.31640625	-8.51660156	+7.86621094	-14.54589844	-61.69921875	+2028
+1457970529.60770010	+13.36376953	+0.25488281	-7.47070313	+25.53222656	-18.58886719	-91.64794922	+2840	+12.85400391	+3.14208984	-7.86181641	+13.64501953	-30.23437500	-8.34960938	+3528	+10.48974609	-0.44824219	-8.56933594	+7.53662109	-13.24951172	-61.69921875	+2032
+1457970529.61180000	+13.32421875	+0.11425781	-7.59814453	+24.52148438	-17.09472656	-90.83496094	+2832	+12.81884766	+3.00146484	-7.97607422	+13.16162109	-29.02587891	-8.08593750	+3508	+10.43261719	-0.57128906	-8.61767578	+7.31689453	-12.04101563	-61.69921875	+2028
+1457970529.62019990	+13.25390625	-0.16259766	-7.81787109	+22.60986328	-14.26025391	-89.49462891	+2812	+12.75292969	+2.71582031	-8.16503906	+12.26074219	-26.91650391	-7.60253906	+3464	+10.31396484	-0.83056641	-8.70117188	+6.85546875	-9.71191406	-61.72119141	+2020
+1457970529.62430000	+13.21435547	-0.29443359	-7.92773438	+21.79687500	-12.78808594	-88.87939453	+2804	+12.71777344	+2.57519531	-8.25732422	+11.90917969	-25.88378906	-7.40478516	+3436	+10.26123047	-0.96240234	-8.74072266	+6.74560547	-8.63525391	-61.78710938	+2016
+1457970529.62850000	+13.17919922	-0.42187500	-8.02001953	+21.04980469	-11.51367188	-88.30810547	+2784	+12.68261719	+2.43896484	-8.33642578	+11.53564453	-24.98291016	-7.18505859	+3408	+10.20410156	-1.08544922	-8.77148438	+6.63574219	-7.58056641	-61.78710938	+2012
+1457970529.63680010	+13.09130859	-0.68115234	-8.20019531	+19.84130859	-8.83300781	-87.40722656	+2760	+12.60791016	+2.15771484	-8.47705078	+11.03027344	-23.18115234	-6.94335938	+3348	+10.09423828	-1.37109375	-8.83740234	+6.43798828	-5.47119141	-62.02880859	+2008
+1457970529.64100000	+13.04736328	-0.79101563	-8.27490234	+19.42382813	-7.73437500	-86.94580078	+2740	+12.56835938	+2.02587891	-8.53857422	+10.83251953	-22.36816406	-6.78955078	+3316	+10.03271484	-1.50292969	-8.86376953	+6.41601563	-4.52636719	-62.07275391	+2004
+1457970529.64510010	+13.00341797	-0.93164063	-8.34082031	+18.96240234	-6.56982422	-86.61621094	+2732	+12.52880859	+1.88085938	-8.59570313	+10.61279297	-21.57714844	-6.70166016	+3284	+9.97558594	-1.64794922	-8.89013672	+6.35009766	-3.53759766	-62.20458984	+2004
+1457970529.64930010	+12.95947266	-1.05908203	-8.42431641	+18.67675781	-5.38330078	-86.30859375	+2720	+12.48486328	+1.74023438	-8.65722656	+10.48095703	-20.76416016	-6.61376953	+3252	+9.92285156	-1.79296875	-8.90771484	+6.35009766	-2.63671875	-62.31445313	+2004
+1457970529.65350010	+12.91552734	-1.16894531	-8.47705078	+18.56689453	-4.48242188	-85.95703125	+2704	+12.44531250	+1.60400391	-8.70117188	+10.34912109	-20.08300781	-6.50390625	+3216	+9.86132813	-1.92919922	-8.92089844	+6.39404297	-1.77978516	-62.38037109	+2000
+1457970529.65759990	+12.86718750	-1.30957031	-8.52978516	+18.34716797	-3.55957031	-85.73730469	+2696	+12.40136719	+1.45458984	-8.73632813	+10.19531250	-19.42382813	-6.48193359	+3180	+9.79980469	-2.07861328	-8.93847656	+6.35009766	-0.90087891	-62.51220703	+2000
+1457970529.66599990	+12.77050781	-1.56005859	-8.63085938	+18.36914063	-1.86767578	-85.27587891	+2672	+12.30908203	+1.17773438	-8.81542969	+10.04150391	-18.10546875	-6.35009766	+3112	+9.68554688	-2.37304688	-8.95166016	+6.39404297	+0.61523438	-62.70996094	+2000
+1457970529.67010000	+12.71777344	-1.70507813	-8.67041016	+18.32519531	-1.12060547	-85.12207031	+2668	+12.26074219	+1.02392578	-8.85058594	+9.93164063	-17.49023438	-6.35009766	+3076	+9.62402344	-2.52246094	-8.96044922	+6.37207031	+1.38427734	-62.79785156	+2000
+1457970529.67430000	+12.66503906	-1.84130859	-8.71875000	+18.39111328	-0.32958984	-84.94628906	+2660	+12.20361328	+0.87451172	-8.88574219	+9.86572266	-16.80908203	-6.32812500	+3040	+9.56689453	-2.67626953	-8.96044922	+6.37207031	+2.06542969	-62.90771484	+2000
+1457970529.67849990	+12.60791016	-1.96435547	-8.74951172	+18.56689453	+0.24169922	-84.72656250	+2648	+12.15087891	+0.73388672	-8.91210938	+9.84375000	-16.21582031	-6.24023438	+3004	+9.50537109	-2.82128906	-8.95166016	+6.39404297	+2.72460938	-62.95166016	+1996
+1457970529.68260000	+12.55078125	-2.11816406	-8.78027344	+18.61083984	+0.85693359	-84.57275391	+2644	+12.09375000	+0.57568359	-8.93847656	+9.71191406	-15.62255859	-6.24023438	+2968	+9.44384766	-2.97070313	-8.94726563	+6.37207031	+3.38378906	-62.99560547	+2000
+1457970529.68680000	+12.49365234	-2.26318359	-8.81103516	+18.72070313	+1.45019531	-84.41894531	+2636	+12.03222656	+0.41748047	-8.96484375	+9.62402344	-15.00732422	-6.24023438	+2936	+9.38671875	-3.12451172	-8.93408203	+6.35009766	+3.93310547	-63.08349609	+1996
+1457970529.69100000	+12.43652344	-2.39941406	-8.83300781	+18.85253906	+1.93359375	-84.24316406	+2624	+11.97509766	+0.26806641	-8.98242188	+9.53613281	-14.45800781	-6.15234375	+2900	+9.32519531	-3.26953125	-8.91650391	+6.35009766	+4.48242188	-63.10546875	+1996
+1457970529.69930010	+12.31787109	-2.69384766	-8.86376953	+19.09423828	+2.92236328	-83.97949219	+2600	+11.85205078	-0.04833984	-9.01318359	+9.31640625	-13.35937500	-6.15234375	+2828	+9.21093750	-3.57275391	-8.87255859	+6.32812500	+5.51513672	-63.23730469	+1996
+1457970529.70350000	+12.25634766	-2.83007813	-8.87695313	+19.27001953	+3.38378906	-83.80371094	+2588	+11.78613281	-0.18896484	-9.02197266	+9.29443359	-12.85400391	-6.04248047	+2788	+9.15380859	-3.71777344	-8.84619141	+6.32812500	+5.97656250	-63.25927734	+1996
+1457970529.70760010	+12.19921875	-2.97509766	-8.89013672	+19.40185547	+3.84521484	-83.62792969	+2572	+11.72460938	-0.35156250	-9.02636719	+9.16259766	-12.34863281	-6.02050781	+2752	+9.09667969	-3.87158203	-8.81982422	+6.30615234	+6.45996094	-63.25927734	+2000
+1457970529.71180010	+12.13330078	-3.11572266	-8.89013672	+19.53369141	+4.28466797	-83.43017578	+2556	+11.64990234	-0.50537109	-9.03076172	+9.09667969	-11.77734375	-5.97656250	+2712	+9.04394531	-4.01660156	-8.78027344	+6.35009766	+6.89941406	-63.30322266	+2000
+1457970529.71589990	+12.07177734	-3.25195313	-8.88574219	+19.68750000	+4.70214844	-83.23242188	+2536	+11.58837891	-0.64599609	-9.01757813	+9.07470703	-11.35986328	-5.84472656	+2672	+8.98242188	-4.15722656	-8.74072266	+6.41601563	+7.31689453	-63.28125000	+2000
+1457970529.72009990	+12.01025391	-3.38818359	-8.88134766	+19.84130859	+5.11962891	-83.03466797	+2516	+11.52246094	-0.79980469	-9.00439453	+8.96484375	-10.94238281	-5.80078125	+2636	+8.92529297	-4.30224609	-8.70996094	+6.45996094	+7.77832031	-63.25927734	+2004
+1457970529.72429990	+11.94873047	-3.52441406	-8.86376953	+19.99511719	+5.53710938	-82.85888672	+2496	+11.45214844	-0.94482422	-8.98681641	+8.94287109	-10.50292969	-5.73486328	+2600	+8.87255859	-4.44287109	-8.66162109	+6.54785156	+8.15185547	-63.25927734	+2008
+1457970529.72840000	+11.89160156	-3.64746094	-8.84179688	+20.21484375	+5.88867188	-82.61718750	+2476	+11.39501953	-1.07666016	-8.95605469	+8.98681641	-10.19531250	-5.55908203	+2556	+8.81542969	-4.58349609	-8.60888672	+6.65771484	+8.50341797	-63.23730469	+2008
+1457970529.73680000	+11.76855469	-3.89355469	-8.79345703	+20.63232422	+6.72363281	-82.17773438	+2436	+11.26318359	-1.35351563	-8.88134766	+9.03076172	-9.53613281	-5.40527344	+2480	+8.70996094	-4.86474609	-8.51220703	+6.94335938	+9.27246094	-63.14941406	+2020
+1457970529.74090000	+11.71142578	-4.00341797	-8.75830078	+20.89599609	+7.09716797	-81.89208984	+2416	+11.20605469	-1.46777344	-8.83300781	+9.16259766	-9.29443359	-5.18554688	+2444	+8.64843750	-4.99658203	-8.45507813	+7.11914063	+9.64599609	-63.03955078	+2024
+1457970529.74510000	+11.64990234	-4.12207031	-8.72314453	+21.13769531	+7.51464844	-81.60644531	+2400	+11.14892578	-1.59960938	-8.77587891	+9.18457031	-9.07470703	-5.07568359	+2412	+8.59130859	-5.12841797	-8.40673828	+7.31689453	+10.06347656	-62.90771484	+2028
+1457970529.74930000	+11.58398438	-4.23193359	-8.67480469	+21.37939453	+7.91015625	-81.34277344	+2388	+11.07861328	-1.72265625	-8.71875000	+9.29443359	-8.78906250	-4.94384766	+2384	+8.53857422	-5.26025391	-8.34082031	+7.53662109	+10.39306641	-62.79785156	+2036
+1457970529.75340010	+11.52685547	-4.33300781	-8.62207031	+21.64306641	+8.23974609	-81.03515625	+2376	+11.02587891	-1.82812500	-8.64404297	+9.47021484	-8.65722656	-4.72412109	+2360	+8.47705078	-5.38769531	-8.27929688	+7.77832031	+10.74462891	-62.64404297	+2040
+1457970529.75760010	+11.46972656	-4.43847656	-8.56933594	+21.90673828	+8.63525391	-80.77148438	+2368	+10.97314453	-1.95117188	-8.57373047	+9.55810547	-8.50341797	-4.59228516	+2340	+8.41992188	-5.51513672	-8.22216797	+8.04199219	+11.11816406	-62.44628906	+2048
+1457970529.76180010	+11.40380859	-4.53955078	-8.50781250	+22.17041016	+9.03076172	-80.50781250	+2364	+10.91162109	-2.06542969	-8.49023438	+9.68994141	-8.34960938	-4.46044922	+2324	+8.36718750	-5.64697266	-8.14746094	+8.30566406	+11.42578125	-62.33642578	+2064
+1457970529.77010010	+11.28955078	-4.72851563	-8.39355469	+22.74169922	+9.77783203	-79.82666016	+2348	+10.80175781	-2.28076172	-8.33203125	+9.97558594	-8.04199219	-4.02099609	+2296	+8.25292969	-5.88867188	-8.01123047	+8.87695313	+12.08496094	-61.85302734	+2084
+1457970529.77430010	+11.22363281	-4.82080078	-8.31884766	+23.00537109	+10.15136719	-79.51904297	+2348	+10.74023438	-2.39062500	-8.23535156	+10.06347656	-7.88818359	-3.86718750	+2288	+8.20019531	-6.01171875	-7.93212891	+9.16259766	+12.37060547	-61.63330078	+2096
+1457970529.77839990	+11.16650391	-4.89990234	-8.24414063	+23.33496094	+10.50292969	-79.07958984	+2344	+10.68750000	-2.48291016	-8.14746094	+10.21728516	-7.71240234	-3.53759766	+2280	+8.14306641	-6.12597656	-7.84863281	+9.47021484	+12.65625000	-61.34765625	+2108
+1457970529.78259990	+11.10498047	-4.99218750	-8.17822266	+23.57666016	+10.87646484	-78.70605469	+2348	+10.63037109	-2.60156250	-8.05957031	+10.23925781	-7.53662109	-3.33984375	+2276	+8.08593750	-6.23583984	-7.77832031	+9.82177734	+13.00781250	-60.97412109	+2116
+1457970529.78670000	+11.04345703	-5.08447266	-8.09912109	+23.84033203	+11.25000000	-78.35449219	+2348	+10.57324219	-2.71142578	-7.95410156	+10.23925781	-7.38281250	-3.14208984	+2280	+8.03759766	-6.35449219	-7.68603516	+10.12939453	+13.22753906	-60.73242188	+2132
+1457970529.79090000	+10.98632813	-5.15478516	-8.02001953	+24.19189453	+11.51367188	-77.91503906	+2348	+10.52050781	-2.80371094	-7.85742188	+10.30517578	-7.22900391	-2.76855469	+2276	+7.98486328	-6.46435547	-7.59375000	+10.41503906	+13.44726563	-60.42480469	+2148
+1457970529.79510000	+10.92480469	-5.24267578	-7.94531250	+24.49951172	+11.84326172	-77.47558594	+2352	+10.46337891	-2.91796875	-7.76513672	+10.28320313	-7.03125000	-2.52685547	+2276	+7.93652344	-6.56542969	-7.51464844	+10.81054688	+13.75488281	-60.00732422	+2156
+1457970529.79920010	+10.86767578	-5.32617188	-7.85742188	+24.80712891	+12.15087891	-77.10205078	+2356	+10.40625000	-3.02343750	-7.65527344	+10.21728516	-6.87744141	-2.28515625	+2280	+7.89697266	-6.67529297	-7.40917969	+11.16210938	+13.93066406	-59.74365234	+2168
+1457970529.80340000	+10.81054688	-5.38769531	-7.76953125	+25.24658203	+12.37060547	-76.55273438	+2352	+10.34912109	-3.11572266	-7.55419922	+10.23925781	-6.67968750	-1.86767578	+2276	+7.84863281	-6.78076172	-7.30810547	+11.49169922	+14.12841797	-59.37011719	+2180
+1457970529.81170010	+10.69189453	-5.54150391	-7.59814453	+25.94970703	+12.87597656	-75.60791016	+2356	+10.23486328	-3.32666016	-7.33886719	+10.01953125	-6.30615234	-1.25244141	+2284	+7.77392578	-6.96972656	-7.11035156	+12.34863281	+14.50195313	-58.53515625	+2192
+1457970529.81590010	+10.63476563	-5.59423828	-7.50146484	+26.47705078	+12.96386719	-75.03662109	+2352	+10.18212891	-3.41015625	-7.22460938	+10.01953125	-6.17431641	-0.81298828	+2284	+7.72558594	-7.06640625	-7.00048828	+12.70019531	+14.65576172	-58.13964844	+2200
+1457970529.82010010	+10.58203125	-5.66455078	-7.40478516	+26.89453125	+13.09570313	-74.53125000	+2352	+10.12500000	-3.51562500	-7.11474609	+9.93164063	-6.02050781	-0.46142578	+2284	+7.68603516	-7.14990234	-6.90380859	+13.22753906	+14.83154297	-57.61230469	+2200
+1457970529.82419990	+10.52490234	-5.73486328	-7.29931641	+27.31201172	+13.16162109	-74.09179688	+2352	+10.06787109	-3.61230469	-6.98730469	+9.84375000	-5.95458984	-0.17578125	+2292	+7.65966797	-7.24218750	-6.78515625	+13.66699219	+14.89746094	-57.28271484	+2208
+1457970529.82839990	+10.47656250	-5.77880859	-7.19384766	+27.90527344	+13.11767578	-73.54248047	+2344	+10.01953125	-3.68701172	-6.86425781	+9.84375000	-5.91064453	+0.26367188	+2288	+7.61572266	-7.33007813	-6.67089844	+14.08447266	+14.98535156	-56.90917969	+2212
+1457970529.83260010	+10.42382813	-5.84033203	-7.09277344	+28.41064453	+13.09570313	-73.03710938	+2340	+9.96679688	-3.77490234	-6.75000000	+9.79980469	-5.80078125	+0.61523438	+2288	+7.58496094	-7.40917969	-6.57421875	+14.65576172	+15.09521484	-56.35986328	+2212
+1457970529.83670000	+10.37109375	-5.89306641	-6.97412109	+28.91601563	+13.02978516	-72.59765625	+2340	+9.91406250	-3.86279297	-6.61376953	+9.77783203	-5.80078125	+0.90087891	+2288	+7.55859375	-7.49267578	-6.45117188	+15.16113281	+15.11718750	-55.98632813	+2212
+1457970529.84089990	+10.32275391	-5.92382813	-6.85986328	+29.57519531	+12.85400391	-72.04833984	+2332	+9.86572266	-3.92871094	-6.48632813	+9.84375000	-5.77880859	+1.31835938	+2284	+7.51464844	-7.57617188	-6.33691406	+15.57861328	+15.18310547	-55.56884766	+2216
+1457970529.84920000	+10.22167969	-6.02490234	-6.61376953	+30.65185547	+12.52441406	-71.14746094	+2332	+9.76464844	-4.08251953	-6.22265625	+9.88769531	-5.77880859	+1.88964844	+2284	+7.45751953	-7.72119141	-6.11279297	+16.74316406	+15.16113281	-54.64599609	+2208
+1457970529.85340000	+10.17333984	-6.05126953	-6.49072266	+31.31103516	+12.21679688	-70.64208984	+2324	+9.71630859	-4.14404297	-6.08642578	+9.95361328	-5.80078125	+2.26318359	+2280	+7.41796875	-7.80029297	-5.99853516	+17.16064453	+15.18310547	-54.27246094	+2208
+1457970529.85760000	+10.12500000	-6.09082031	-6.37207031	+31.94824219	+11.97509766	-70.13671875	+2320	+9.66796875	-4.20996094	-5.96337891	+10.04150391	-5.73486328	+2.57080078	+2276	+7.38281250	-7.86181641	-5.89306641	+17.77587891	+15.22705078	-53.72314453	+2204
+1457970529.86170010	+10.08105469	-6.12597656	-6.23144531	+32.51953125	+11.66748047	-69.80712891	+2324	+9.62841797	-4.27587891	-5.81396484	+10.15136719	-5.84472656	+2.74658203	+2280	+7.35644531	-7.93212891	-5.77441406	+18.30322266	+15.16113281	-53.34960938	+2200
+1457970529.86590000	+10.03271484	-6.15234375	-6.10400391	+33.15673828	+11.33789063	-69.32373047	+2320	+9.58447266	-4.33300781	-5.68652344	+10.21728516	-5.82275391	+3.07617188	+2276	+7.31250000	-8.00683594	-5.66015625	+18.74267578	+15.16113281	-52.95410156	+2200
+1457970529.86999990	+9.98876953	-6.17871094	-5.98535156	+33.79394531	+11.09619141	-68.79638672	+2316	+9.54052734	-4.39013672	-5.56787109	+10.32714844	-5.69091797	+3.36181641	+2268	+7.28173828	-8.06396484	-5.55908203	+19.35791016	+15.20507813	-52.40478516	+2192
+1457970529.87420010	+9.94482422	-6.20947266	-5.84472656	+34.36523438	+10.76660156	-68.48876953	+2320	+9.50097656	-4.44726563	-5.41845703	+10.43701172	-5.77880859	+3.53759766	+2272	+7.25537109	-8.12988281	-5.44042969	+19.86328125	+15.16113281	-52.00927734	+2188
+1457970529.87840010	+9.89648438	-6.23583984	-5.71728516	+34.95849609	+10.43701172	-67.96142578	+2320	+9.45703125	-4.50439453	-5.29101563	+10.45898438	-5.69091797	+3.82324219	+2268	+7.21142578	-8.20019531	-5.32617188	+20.25878906	+15.18310547	-51.59179688	+2188
+1457970529.88669990	+9.80859375	-6.28417969	-5.46240234	+36.16699219	+9.84375000	-67.08251953	+2328	+9.37353516	-4.60986328	-5.03613281	+10.63476563	-5.53710938	+4.28466797	+2268	+7.14990234	-8.30566406	-5.11083984	+21.33544922	+15.18310547	-50.62500000	+2176
+1457970529.89089990	+9.76025391	-6.30615234	-5.33496094	+36.71630859	+9.53613281	-66.59912109	+2328	+9.32958984	-4.66259766	-4.91308594	+10.61279297	-5.40527344	+4.57031250	+2264	+7.11035156	-8.37158203	-5.00097656	+21.73095703	+15.20507813	-50.22949219	+2172
+1457970529.89500000	+9.71191406	-6.32812500	-5.22509766	+37.35351563	+9.31640625	-66.02783203	+2324	+9.29003906	-4.71093750	-4.79882813	+10.67871094	-5.18554688	+4.87792969	+2260	+7.07519531	-8.41552734	-4.89990234	+22.28027344	+15.27099609	-49.68017578	+2164
+1457970529.89920000	+9.67675781	-6.35009766	-5.08886719	+37.90283203	+9.03076172	-65.67626953	+2332	+9.25488281	-4.76367188	-4.66699219	+10.70068359	-5.16357422	+5.03173828	+2264	+7.04882813	-8.46826172	-4.79003906	+22.74169922	+15.24902344	-49.26269531	+2156
+1457970529.90339990	+9.62841797	-6.37207031	-4.97460938	+38.43017578	+8.76708984	-65.17089844	+2332	+9.21533203	-4.81201172	-4.54833984	+10.65673828	-5.00976563	+5.31738281	+2260	+7.01367188	-8.52978516	-4.68017578	+23.11523438	+15.27099609	-48.84521484	+2156
+1457970529.90750000	+9.58447266	-6.38964844	-4.86914063	+39.02343750	+8.54736328	-64.59960938	+2328	+9.17138672	-4.85595703	-4.44287109	+10.67871094	-4.79003906	+5.64697266	+2256	+6.98291016	-8.56933594	-4.58349609	+23.66455078	+15.29296875	-48.29589844	+2140
+1457970529.91170000	+9.54492188	-6.40722656	-4.74169922	+39.55078125	+8.26171875	-64.20410156	+2332	+9.14062500	-4.90429688	-4.31982422	+10.70068359	-4.72412109	+5.86669922	+2256	+6.96533203	-8.61328125	-4.47363281	+24.14794922	+15.22705078	-47.90039063	+2132
+1457970529.91590000	+9.49658203	-6.42919922	-4.63183594	+40.05615234	+8.02001953	-63.72070313	+2332	+9.09667969	-4.95263672	-4.20556641	+10.63476563	-4.59228516	+6.15234375	+2252	+6.93017578	-8.66601563	-4.36816406	+24.49951172	+15.22705078	-47.50488281	+2128
+1457970529.92420010	+9.41748047	-6.45556641	-4.41210938	+41.15478516	+7.51464844	-62.81982422	+2324	+9.02636719	-5.03173828	-3.98583984	+10.63476563	-4.41650391	+6.67968750	+2244	+6.89062500	-8.73632813	-4.16601563	+25.51025391	+15.09521484	-46.64794922	+2100
+1457970529.92840000	+9.37353516	-6.47314453	-4.30224609	+41.61621094	+7.27294922	-62.40234375	+2320	+8.99121094	-5.07568359	-3.87597656	+10.59082031	-4.35058594	+6.94335938	+2236	+6.86425781	-8.78027344	-4.06494141	+25.88378906	+15.05126953	-46.31835938	+2092
+1457970529.93249990	+9.33837891	-6.48193359	-4.20556641	+42.18750000	+7.05322266	-61.94091797	+2308	+8.95166016	-5.11083984	-3.77490234	+10.61279297	-4.24072266	+7.25097656	+2228	+6.84667969	-8.81103516	-3.96826172	+26.41113281	+14.94140625	-45.94482422	+2076
+1457970529.93670010	+9.30322266	-6.49511719	-4.09570313	+42.69287109	+6.76757813	-61.61132813	+2300	+8.92529297	-5.14599609	-3.66503906	+10.63476563	-4.26269531	+7.47070313	+2220	+6.83349609	-8.84619141	-3.87158203	+26.89453125	+14.78759766	-45.59326172	+2060
+1457970529.94080000	+9.26367188	-6.51269531	-3.99462891	+43.13232422	+6.52587891	-61.25976563	+2292	+8.88574219	-5.18554688	-3.56396484	+10.56884766	-4.24072266	+7.71240234	+2212	+6.81152344	-8.88574219	-3.77490234	+27.26806641	+14.69970703	-45.28564453	+2048
+1457970529.94499990	+9.22851563	-6.51708984	-3.90234375	+43.65966797	+6.30615234	-60.86425781	+2280	+8.85498047	-5.21191406	-3.46728516	+10.61279297	-4.17480469	+7.99804688	+2196	+6.79394531	-8.90771484	-3.68261719	+27.77343750	+14.56787109	-44.95605469	+2028
+1457970529.94919990	+9.19775391	-6.52148438	-3.79687500	+44.16503906	+6.02050781	-60.60058594	+2268	+8.82861328	-5.23828125	-3.36621094	+10.63476563	-4.24072266	+8.21777344	+2184	+6.78515625	-8.93408203	-3.59472656	+28.23486328	+14.39208984	-44.64843750	+2008
+1457970529.95750000	+9.12744141	-6.53466797	-3.61230469	+45.04394531	+5.60302734	-59.98535156	+2236	+8.76708984	-5.29980469	-3.17724609	+10.59082031	-4.21875000	+8.67919922	+2152	+6.75439453	-8.99121094	-3.41455078	+29.06982422	+14.10644531	-44.12109375	+1972
+1457970529.96170000	+9.10107422	-6.53906250	-3.51562500	+45.52734375	+5.36132813	-59.78759766	+2224	+8.74511719	-5.32177734	-3.07617188	+10.63476563	-4.30664063	+8.87695313	+2136	+6.74121094	-9.01757813	-3.33105469	+29.48730469	+13.93066406	-43.85742188	+1952
+1457970529.96580000	+9.06591797	-6.55664063	-3.42333984	+45.85693359	+5.16357422	-59.58984375	+2208	+8.71435547	-5.35693359	-2.98828125	+10.48095703	-4.30664063	+9.07470703	+2124	+6.72363281	-9.04833984	-3.24755859	+29.83886719	+13.82080078	-43.63769531	+1936
+1457970529.97000000	+9.03955078	-6.55224609	-3.33984375	+46.31835938	+4.98779297	-59.30419922	+2188	+8.69238281	-5.37451172	-2.90478516	+10.50292969	-4.26269531	+9.33837891	+2104	+6.71044922	-9.06591797	-3.16845703	+30.21240234	+13.68896484	-43.37402344	+1916
+1457970529.97420000	+9.01757813	-6.55664063	-3.25195313	+46.73583984	+4.79003906	-59.12841797	+2172	+8.67480469	-5.39208984	-2.81250000	+10.50292969	-4.30664063	+9.53613281	+2084	+6.69726563	-9.08789063	-3.09375000	+30.58593750	+13.53515625	-43.08837891	+1892
+1457970529.97830010	+8.98242188	-6.56542969	-3.16845703	+47.04345703	+4.63623047	-58.93066406	+2160	+8.64404297	-5.42285156	-2.73339844	+10.30517578	-4.26269531	+9.73388672	+2068	+6.67968750	-9.11425781	-3.01904297	+30.89355469	+13.42529297	-42.82470703	+1872
+1457970529.98250010	+8.95605469	-6.56103516	-3.08935547	+47.43896484	+4.48242188	-58.68896484	+2140	+8.62646484	-5.44042969	-2.65429688	+10.26123047	-4.19677734	+9.99755859	+2048	+6.66210938	-9.13183594	-2.94873047	+31.22314453	+13.31542969	-42.58300781	+1852
+1457970529.99079990	+8.90771484	-6.56982422	-2.92675781	+48.07617188	+4.17480469	-58.33740234	+2112	+8.58691406	-5.48437500	-2.49169922	+9.93164063	-4.17480469	+10.41503906	+2016	+6.63134766	-9.16699219	-2.81250000	+31.79443359	+13.07373047	-42.07763672	+1812
+1457970529.99499990	+8.88574219	-6.56542969	-2.85644531	+48.42773438	+4.04296875	-58.11767578	+2096	+8.57373047	-5.49755859	-2.41699219	+9.82177734	-4.10888672	+10.65673828	+1996	+6.61376953	-9.18457031	-2.74658203	+32.05810547	+12.98583984	-41.83593750	+1792
+1457970530.00330000	+8.84619141	-6.56982422	-2.70263672	+48.97705078	+3.71337891	-57.81005859	+2068	+8.54296875	-5.53710938	-2.26757813	+9.40429688	-4.04296875	+11.11816406	+1964	+6.57861328	-9.21533203	-2.62353516	+32.49755859	+12.74414063	-41.30859375	+1752
+1457970530.00749990	+8.82861328	-6.56103516	-2.63232422	+49.28466797	+3.55957031	-57.61230469	+2052	+8.52978516	-5.54589844	-2.19726563	+9.20654297	-3.99902344	+11.40380859	+1948	+6.56542969	-9.22412109	-2.56201172	+32.73925781	+12.59033203	-41.11083984	+1732
+1457970530.01169990	+8.81542969	-6.55664063	-2.56201172	+49.57031250	+3.36181641	-57.48046875	+2040	+8.52539063	-5.55468750	-2.12255859	+9.05273438	-3.99902344	+11.66748047	+1932	+6.55224609	-9.23291016	-2.50488281	+32.95898438	+12.43652344	-40.86914063	+1712
+1457970530.01580000	+8.79345703	-6.55664063	-2.49169922	+49.74609375	+3.18603516	-57.32666016	+2028	+8.51220703	-5.57666016	-2.05224609	+8.72314453	-3.97705078	+11.90917969	+1920	+6.54345703	-9.24609375	-2.44775391	+33.15673828	+12.26074219	-40.62744141	+1692
+1457970530.02000000	+8.78027344	-6.54785156	-2.42138672	+50.00976563	+2.98828125	-57.19482422	+2016	+8.50341797	-5.58544922	-1.98193359	+8.52539063	-3.99902344	+12.17285156	+1904	+6.53466797	-9.25048828	-2.39062500	+33.33251953	+12.08496094	-40.47363281	+1672
+1457970530.02830000	+8.76269531	-6.53906250	-2.28515625	+50.40527344	+2.52685547	-57.01904297	+1996	+8.49462891	-5.60742188	-1.84570313	+8.02001953	-4.08691406	+12.65625000	+1876	+6.52587891	-9.26367188	-2.27636719	+33.68408203	+11.64550781	-40.16601563	+1636
+1457970530.03250000	+8.75390625	-6.52587891	-2.21923828	+50.64697266	+2.28515625	-56.93115234	+1984	+8.49023438	-5.61181641	-1.77978516	+7.80029297	-4.15283203	+12.89794922	+1864	+6.52148438	-9.26367188	-2.21484375	+33.83789063	+11.40380859	-40.07812500	+1620
+1457970530.03660010	+8.74951172	-6.51708984	-2.14892578	+50.86669922	+2.02148438	-56.88720703	+1972	+8.49023438	-5.61621094	-1.71386719	+7.62451172	-4.19677734	+13.18359375	+1848	+6.52148438	-9.26367188	-2.16210938	+34.01367188	+11.14013672	-39.94628906	+1600
+1457970530.04080010	+8.74072266	-6.51708984	-2.08300781	+50.97656250	+1.80175781	-56.84326172	+1960	+8.48583984	-5.62500000	-1.65234375	+7.36083984	-4.26269531	+13.40332031	+1836	+6.52587891	-9.26367188	-2.10498047	+34.18945313	+10.89843750	-39.85839844	+1584
+1457970530.04500010	+8.73632813	-6.49951172	-2.01708984	+51.15234375	+1.53808594	-56.82128906	+1952	+8.48583984	-5.62500000	-1.58642578	+7.16308594	-4.37255859	+13.62304688	+1820	+6.53027344	-9.25927734	-2.04785156	+34.34326172	+10.61279297	-39.81445313	+1568
+1457970530.04909990	+8.73632813	-6.49072266	-1.95556641	+51.35009766	+1.27441406	-56.77734375	+1940	+8.48583984	-5.62500000	-1.52929688	+6.98730469	-4.43847656	+13.88671875	+1804	+6.53466797	-9.25048828	-1.99511719	+34.51904297	+10.32714844	-39.72656250	+1556
+1457970530.05329990	+8.73193359	-6.48193359	-1.88964844	+51.45996094	+1.05468750	-56.77734375	+1928	+8.48583984	-5.62500000	-1.46777344	+6.81152344	-4.54833984	+14.06250000	+1792	+6.53906250	-9.24609375	-1.94238281	+34.67285156	+10.06347656	-39.68261719	+1540
+1457970530.05749990	+8.72753906	-6.46875000	-1.82812500	+51.61376953	+0.81298828	-56.79931641	+1920	+8.48583984	-5.62500000	-1.40185547	+6.65771484	-4.65820313	+14.23828125	+1780	+6.54345703	-9.24169922	-1.88525391	+34.82666016	+9.77783203	-39.66064453	+1528
+1457970530.06580000	+8.72314453	-6.44677734	-1.70947266	+51.89941406	+0.37353516	-56.79931641	+1896	+8.48583984	-5.62060547	-1.29638672	+6.41601563	-4.79003906	+14.63378906	+1748	+6.55664063	-9.22412109	-1.77978516	+35.11230469	+9.27246094	-39.59472656	+1504
+1457970530.06999990	+8.72314453	-6.43359375	-1.65234375	+52.05322266	+0.19775391	-56.84326172	+1884	+8.48583984	-5.61621094	-1.23925781	+6.30615234	-4.89990234	+14.78759766	+1736	+6.56542969	-9.21533203	-1.72705078	+35.24414063	+9.03076172	-39.59472656	+1492
+1457970530.07410000	+8.72314453	-6.42041016	-1.59960938	+52.18505859	+0.02197266	-56.79931641	+1872	+8.48583984	-5.61181641	-1.19091797	+6.21826172	-4.92187500	+14.98535156	+1724	+6.56982422	-9.20654297	-1.68310547	+35.39794922	+8.78906250	-39.50683594	+1480
+1457970530.07830000	+8.71875000	-6.41162109	-1.54687500	+52.31689453	-0.13183594	-56.82128906	+1860	+8.48583984	-5.60742188	-1.13818359	+6.17431641	-4.96582031	+15.11718750	+1708	+6.57421875	-9.19775391	-1.64355469	+35.52978516	+8.56933594	-39.46289063	+1468
+1457970530.08250000	+8.71875000	-6.39843750	-1.49414063	+52.44873047	-0.28564453	-56.86523438	+1848	+8.48583984	-5.59863281	-1.08984375	+6.13037109	-5.05371094	+15.24902344	+1700	+6.57861328	-9.18896484	-1.59521484	+35.66162109	+8.34960938	-39.41894531	+1456
+1457970530.08660010	+8.71435547	-6.38085938	-1.45019531	+52.60253906	-0.43945313	-56.82128906	+1836	+8.48583984	-5.59423828	-1.04589844	+6.08642578	-5.05371094	+15.42480469	+1684	+6.57861328	-9.18017578	-1.56005859	+35.81542969	+8.12988281	-39.33105469	+1440
+1457970530.09080000	+8.70996094	-6.37207031	-1.40185547	+52.73437500	-0.54931641	-56.88720703	+1824	+8.48144531	-5.58544922	-0.99755859	+6.10839844	-5.11962891	+15.53466797	+1676	+6.57861328	-9.17138672	-1.52050781	+35.90332031	+7.93212891	-39.26513672	+1428
+1457970530.09910010	+8.70996094	-6.34130859	-1.31396484	+53.04199219	-0.76904297	-56.95312500	+1804	+8.48144531	-5.57226563	-0.91406250	+6.13037109	-5.22949219	+15.75439453	+1656	+6.57861328	-9.15380859	-1.45458984	+36.12304688	+7.53662109	-39.15527344	+1408
+1457970530.10330010	+8.70556641	-6.32812500	-1.27001953	+53.15185547	-0.85693359	-57.01904297	+1796	+8.47705078	-5.56347656	-0.87451172	+6.15234375	-5.27343750	+15.82031250	+1644	+6.57861328	-9.14941406	-1.42382813	+36.21093750	+7.36083984	-39.08935547	+1396
+1457970530.10739990	+8.70117188	-6.31494141	-1.23046875	+53.30566406	-0.96679688	-57.08496094	+1788	+8.47265625	-5.55468750	-0.83056641	+6.17431641	-5.38330078	+15.88623047	+1636	+6.57861328	-9.14062500	-1.39306641	+36.27685547	+7.18505859	-39.06738281	+1388
+1457970530.11159990	+8.70117188	-6.30175781	-1.19970703	+53.45947266	-1.07666016	-57.06298828	+1776	+8.47265625	-5.54589844	-0.80419922	+6.21826172	-5.38330078	+16.01806641	+1628	+6.57861328	-9.13183594	-1.37109375	+36.38671875	+6.98730469	-38.93554688	+1380
+1457970530.11579990	+8.69677734	-6.29296875	-1.16455078	+53.54736328	-1.12060547	-57.12890625	+1768	+8.46826172	-5.53710938	-0.76904297	+6.24023438	-5.44921875	+16.04003906	+1620	+6.56982422	-9.12744141	-1.35351563	+36.43066406	+6.85546875	-38.86962891	+1372
+1457970530.11990000	+8.69677734	-6.27539063	-1.12939453	+53.70117188	-1.23046875	-57.28271484	+1764	+8.46826172	-5.52832031	-0.72949219	+6.30615234	-5.60302734	+16.04003906	+1616	+6.56982422	-9.11865234	-1.32714844	+36.47460938	+6.67968750	-38.91357422	+1368
+1457970530.12410000	+8.70117188	-6.26220703	-1.10742188	+53.85498047	-1.31835938	-57.28271484	+1756	+8.47265625	-5.51953125	-0.71191406	+6.35009766	-5.62500000	+16.14990234	+1608	+6.57421875	-9.11425781	-1.31396484	+36.56250000	+6.50390625	-38.84765625	+1364
+1457970530.13240000	+8.69677734	-6.24902344	-1.05468750	+53.98681641	-1.42822266	-57.48046875	+1740	+8.46826172	-5.51074219	-0.66357422	+6.37207031	-5.77880859	+16.14990234	+1592	+6.57421875	-9.10986328	-1.27880859	+36.60644531	+6.28417969	-38.89160156	+1352
+1457970530.13660000	+8.70556641	-6.24023438	-1.04589844	+54.09667969	-1.45019531	-57.48046875	+1732	+8.47265625	-5.50634766	-0.65039063	+6.41601563	-5.77880859	+16.21582031	+1584	+6.57421875	-9.10546875	-1.27001953	+36.65039063	+6.17431641	-38.82568359	+1348
+1457970530.14080000	+8.70117188	-6.24023438	-1.03271484	+54.07470703	-1.45019531	-57.52441406	+1724	+8.47265625	-5.50634766	-0.64160156	+6.32812500	-5.77880859	+16.23779297	+1576	+6.57421875	-9.10546875	-1.26123047	+36.65039063	+6.15234375	-38.82568359	+1344
+1457970530.14490010	+8.70556641	-6.23583984	-1.01953125	+54.09667969	-1.47216797	-57.56835938	+1716	+8.47705078	-5.50195313	-0.62841797	+6.32812500	-5.80078125	+16.25976563	+1568	+6.57861328	-9.09667969	-1.25244141	+36.67236328	+6.10839844	-38.86962891	+1340
+1457970530.14910010	+8.70996094	-6.23144531	-1.01953125	+54.14062500	-1.47216797	-57.52441406	+1704	+8.48583984	-5.50195313	-0.62841797	+6.32812500	-5.73486328	+16.34765625	+1556	+6.58300781	-9.09667969	-1.25244141	+36.69433594	+6.08642578	-38.82568359	+1336
+1457970530.15330000	+8.71435547	-6.23583984	-1.01513672	+54.07470703	-1.45019531	-57.54638672	+1692	+8.48583984	-5.50634766	-0.62402344	+6.21826172	-5.69091797	+16.36962891	+1544	+6.58740234	-9.09667969	-1.24365234	+36.67236328	+6.10839844	-38.86962891	+1332
+1457970530.15739990	+8.71875000	-6.23144531	-1.01074219	+54.07470703	-1.42822266	-57.56835938	+1684	+8.49462891	-5.50195313	-0.62402344	+6.17431641	-5.66894531	+16.41357422	+1536	+6.59179688	-9.09228516	-1.23925781	+36.67236328	+6.13037109	-38.89160156	+1332
+1457970530.16580010	+8.72753906	-6.23583984	-1.01953125	+54.00878906	-1.34033203	-57.50244141	+1664	+8.50781250	-5.51074219	-0.63281250	+6.02050781	-5.49316406	+16.52343750	+1512	+6.60498047	-9.08789063	-1.23486328	+36.69433594	+6.24023438	-38.93554688	+1328
+1457970530.16989990	+8.73193359	-6.24023438	-1.02392578	+53.94287109	-1.29638672	-57.45849609	+1656	+8.51220703	-5.51074219	-0.64160156	+5.93261719	-5.36132813	+16.61132813	+1504	+6.60937500	-9.08789063	-1.23046875	+36.67236328	+6.32812500	-38.95751953	+1324
+1457970530.17409990	+8.73632813	-6.24462891	-1.02832031	+53.87695313	-1.23046875	-57.39257813	+1644	+8.52099609	-5.51513672	-0.64599609	+5.84472656	-5.25146484	+16.67724609	+1492	+6.61816406	-9.08789063	-1.23046875	+36.65039063	+6.41601563	-38.93554688	+1320
+1457970530.17820000	+8.74072266	-6.24462891	-1.03271484	+53.85498047	-1.20849609	-57.37060547	+1636	+8.52539063	-5.51513672	-0.65039063	+5.80078125	-5.16357422	+16.74316406	+1484	+6.62255859	-9.08789063	-1.23046875	+36.65039063	+6.50390625	-38.91357422	+1320
+1457970530.18240000	+8.74511719	-6.24462891	-1.03710938	+53.81103516	-1.16455078	-57.32666016	+1628	+8.53417969	-5.51953125	-0.65478516	+5.73486328	-5.07568359	+16.83105469	+1472	+6.63134766	-9.08349609	-1.23046875	+36.65039063	+6.54785156	-38.95751953	+1320
+1457970530.18660000	+8.74951172	-6.24902344	-1.04150391	+53.76708984	-1.14257813	-57.30468750	+1620	+8.53857422	-5.51953125	-0.65917969	+5.64697266	-5.00976563	+16.89697266	+1464	+6.64453125	-9.08349609	-1.22607422	+36.65039063	+6.59179688	-39.00146484	+1320
+1457970530.19070010	+8.74951172	-6.24902344	-1.04150391	+53.74511719	-1.14257813	-57.28271484	+1612	+8.54736328	-5.51953125	-0.66357422	+5.60302734	-4.96582031	+16.96289063	+1452	+6.64892578	-9.07910156	-1.22607422	+36.67236328	+6.61376953	-39.00146484	+1316
+1457970530.19910000	+8.75830078	-6.24902344	-1.04589844	+53.70117188	-1.12060547	-57.26074219	+1600	+8.55615234	-5.51953125	-0.66357422	+5.51513672	-4.92187500	+17.07275391	+1432	+6.66210938	-9.07910156	-1.22167969	+36.65039063	+6.61376953	-39.06738281	+1316
+1457970530.20320010	+8.76708984	-6.24902344	-1.04589844	+53.67919922	-1.09863281	-57.26074219	+1596	+8.56054688	-5.51953125	-0.66357422	+5.49316406	-4.89990234	+17.11669922	+1424	+6.66210938	-9.07470703	-1.21728516	+36.65039063	+6.61376953	-39.06738281	+1316
+1457970530.20740010	+8.77587891	-6.24902344	-1.04589844	+53.65722656	-1.12060547	-57.28271484	+1592	+8.56933594	-5.51953125	-0.66357422	+5.47119141	-4.92187500	+17.18261719	+1416	+6.67089844	-9.07470703	-1.21728516	+36.65039063	+6.59179688	-39.11132813	+1312
+1457970530.21160010	+8.78027344	-6.24902344	-1.04589844	+53.65722656	-1.16455078	-57.30468750	+1588	+8.57373047	-5.51953125	-0.65917969	+5.44921875	-4.94384766	+17.24853516	+1408	+6.67529297	-9.07470703	-1.21289063	+36.65039063	+6.56982422	-39.15527344	+1312
+1457970530.21569990	+8.78466797	-6.24462891	-1.04150391	+53.67919922	-1.18652344	-57.32666016	+1584	+8.57812500	-5.51513672	-0.65478516	+5.44921875	-4.96582031	+17.27050781	+1400	+6.67529297	-9.07470703	-1.21289063	+36.65039063	+6.52587891	-39.15527344	+1312
+1457970530.21989990	+8.78906250	-6.24462891	-1.03710938	+53.70117188	-1.23046875	-57.39257813	+1584	+8.57812500	-5.51513672	-0.65039063	+5.44921875	-5.03173828	+17.31445313	+1392	+6.67968750	-9.07031250	-1.21289063	+36.65039063	+6.48193359	-39.19921875	+1312
+1457970530.22410010	+8.79345703	-6.24023438	-1.03271484	+53.74511719	-1.29638672	-57.45849609	+1580	+8.58251953	-5.51074219	-0.64599609	+5.44921875	-5.09765625	+17.31445313	+1388	+6.68408203	-9.07031250	-1.20849609	+36.65039063	+6.43798828	-39.22119141	+1312
+1457970530.23239990	+8.80224609	-6.23583984	-1.01953125	+53.81103516	-1.38427734	-57.56835938	+1580	+8.59130859	-5.50634766	-0.63281250	+5.44921875	-5.22949219	+17.33642578	+1380	+6.68847656	-9.07031250	-1.20849609	+36.62841797	+6.35009766	-39.28710938	+1308
+1457970530.23659990	+8.80664063	-6.23144531	-1.01513672	+53.83300781	-1.42822266	-57.63427734	+1580	+8.59570313	-5.50634766	-0.62841797	+5.44921875	-5.29541016	+17.35839844	+1376	+6.68847656	-9.07031250	-1.20410156	+36.60644531	+6.30615234	-39.33105469	+1308
+1457970530.24070000	+8.80664063	-6.22705078	-1.01074219	+53.87695313	-1.47216797	-57.70019531	+1576	+8.59570313	-5.50195313	-0.62402344	+5.44921875	-5.33935547	+17.35839844	+1376	+6.69287109	-9.07031250	-1.20410156	+36.60644531	+6.26220703	-39.35302734	+1308
+1457970530.24490000	+8.81103516	-6.22705078	-1.00634766	+53.89892578	-1.53808594	-57.76611328	+1576	+8.60009766	-5.50195313	-0.61962891	+5.44921875	-5.38330078	+17.35839844	+1372	+6.69287109	-9.07031250	-1.20410156	+36.58447266	+6.21826172	-39.37500000	+1308
+1457970530.24900010	+8.81542969	-6.22265625	-1.00195313	+53.92089844	-1.58203125	-57.81005859	+1576	+8.60009766	-5.50195313	-0.61523438	+5.42724609	-5.44921875	+17.33642578	+1372	+6.69287109	-9.07031250	-1.19970703	+36.56250000	+6.15234375	-39.41894531	+1308
+1457970530.25740000	+8.81982422	-6.21826172	-0.99316406	+53.98681641	-1.66992188	-57.91992188	+1576	+8.60449219	-5.50195313	-0.60644531	+5.40527344	-5.51513672	+17.33642578	+1364	+6.69726563	-9.07031250	-1.19970703	+36.51855469	+6.06445313	-39.48486328	+1304
+1457970530.26149990	+8.81982422	-6.21826172	-0.98876953	+54.00878906	-1.71386719	-57.98583984	+1572	+8.60888672	-5.50195313	-0.60644531	+5.40527344	-5.55908203	+17.31445313	+1364	+6.69726563	-9.07031250	-1.19970703	+36.49658203	+6.02050781	-39.52880859	+1304
+1457970530.26570010	+8.82421875	-6.21826172	-0.98437500	+54.03076172	-1.75781250	-58.02978516	+1572	+8.60888672	-5.50195313	-0.60205078	+5.38330078	-5.60302734	+17.31445313	+1364	+6.70166016	-9.07031250	-1.19531250	+36.47460938	+5.97656250	-39.57275391	+1304
+1457970530.26990010	+8.82861328	-6.21826172	-0.97998047	+54.03076172	-1.77978516	-58.07373047	+1572	+8.61328125	-5.50195313	-0.59765625	+5.36132813	-5.62500000	+17.31445313	+1360	+6.70166016	-9.07031250	-1.19531250	+36.45263672	+5.93261719	-39.63867188	+1308
+1457970530.27399990	+8.82861328	-6.21826172	-0.97558594	+54.05273438	-1.82373047	-58.11767578	+1572	+8.61328125	-5.50195313	-0.59765625	+5.33935547	-5.64697266	+17.31445313	+1360	+6.70605469	-9.07470703	-1.19091797	+36.43066406	+5.88867188	-39.68261719	+1308
+1457970530.27819990	+8.83300781	-6.21826172	-0.97558594	+54.05273438	-1.86767578	-58.13964844	+1572	+8.61767578	-5.50195313	-0.59326172	+5.31738281	-5.66894531	+17.29248047	+1360	+6.71044922	-9.07470703	-1.18652344	+36.40869141	+5.84472656	-39.74853516	+1308
+1457970530.28650000	+8.83740234	-6.22265625	-0.97119141	+54.05273438	-1.95556641	-58.20556641	+1572	+8.62207031	-5.50634766	-0.59326172	+5.25146484	-5.73486328	+17.29248047	+1356	+6.71484375	-9.07470703	-1.18212891	+36.38671875	+5.77880859	-39.85839844	+1312
+1457970530.29070000	+8.84179688	-6.22265625	-0.96679688	+54.07470703	-2.02148438	-58.22753906	+1572	+8.62207031	-5.50634766	-0.58886719	+5.22949219	-5.75683594	+17.29248047	+1352	+6.72363281	-9.07470703	-1.17773438	+36.36474609	+5.73486328	-39.94628906	+1312
+1457970530.29489990	+8.84179688	-6.22265625	-0.96679688	+54.07470703	-2.08740234	-58.24951172	+1572	+8.62646484	-5.51074219	-0.58886719	+5.18554688	-5.77880859	+17.29248047	+1352	+6.72802734	-9.07470703	-1.17333984	+36.36474609	+5.71289063	-40.01220703	+1316
+1457970530.29900000	+8.84619141	-6.22705078	-0.96240234	+54.07470703	-2.13134766	-58.27148438	+1572	+8.62646484	-5.51074219	-0.58447266	+5.14160156	-5.82275391	+17.29248047	+1352	+6.73242188	-9.07470703	-1.16894531	+36.36474609	+5.69091797	-40.07812500	+1316
+1457970530.30320000	+8.84619141	-6.22705078	-0.96240234	+54.07470703	-2.19726563	-58.29345703	+1572	+8.63085938	-5.51513672	-0.58447266	+5.11962891	-5.84472656	+17.29248047	+1348	+6.73242188	-9.07910156	-1.16015625	+36.34277344	+5.66894531	-40.14404297	+1320
+1457970530.30740000	+8.85058594	-6.22705078	-0.95800781	+54.07470703	-2.24121094	-58.31542969	+1572	+8.63085938	-5.51513672	-0.58007813	+5.07568359	-5.86669922	+17.29248047	+1348	+6.73681641	-9.07910156	-1.15576172	+36.34277344	+5.64697266	-40.20996094	+1320
+1457970530.31570010	+8.85058594	-6.23144531	-0.95800781	+54.07470703	-2.37304688	-58.31542969	+1576	+8.63525391	-5.51953125	-0.58007813	+5.00976563	-5.93261719	+17.31445313	+1340	+6.74560547	-9.07910156	-1.14697266	+36.34277344	+5.62500000	-40.29785156	+1324
+1457970530.31990000	+8.85058594	-6.23144531	-0.95361328	+54.07470703	-2.43896484	-58.33740234	+1576	+8.63525391	-5.51953125	-0.57568359	+4.96582031	-5.95458984	+17.31445313	+1340	+6.74560547	-9.07910156	-1.14257813	+36.34277344	+5.60302734	-40.34179688	+1328
+1457970530.32399990	+8.85498047	-6.23583984	-0.95361328	+54.07470703	-2.48291016	-58.33740234	+1580	+8.63525391	-5.51953125	-0.57568359	+4.94384766	-5.97656250	+17.31445313	+1336	+6.75000000	-9.07910156	-1.14257813	+36.32080078	+5.60302734	-40.38574219	+1328
+1457970530.32820010	+8.85498047	-6.23583984	-0.94921875	+54.09667969	-2.54882813	-58.35937500	+1580	+8.63964844	-5.52392578	-0.57568359	+4.89990234	-5.99853516	+17.33642578	+1332	+6.75000000	-9.07910156	-1.13818359	+36.32080078	+5.58105469	-40.40771484	+1328
+1457970530.33229990	+8.85498047	-6.23583984	-0.94921875	+54.09667969	-2.59277344	-58.35937500	+1584	+8.63964844	-5.52392578	-0.57568359	+4.87792969	-6.02050781	+17.33642578	+1332	+6.74560547	-9.07910156	-1.13818359	+36.29882813	+5.58105469	-40.40771484	+1328
+1457970530.34069990	+8.85498047	-6.23583984	-0.94921875	+54.11865234	-2.68066406	-58.33740234	+1588	+8.63964844	-5.52832031	-0.57128906	+4.83398438	-6.02050781	+17.33642578	+1324	+6.74560547	-9.08349609	-1.13378906	+36.25488281	+5.60302734	-40.40771484	+1332
+1457970530.34480000	+8.85058594	-6.24023438	-0.94921875	+54.11865234	-2.70263672	-58.33740234	+1588	+8.63964844	-5.52832031	-0.57128906	+4.81201172	-6.02050781	+17.33642578	+1324	+6.74121094	-9.08349609	-1.13378906	+36.23291016	+5.60302734	-40.40771484	+1332
+1457970530.34900000	+8.85058594	-6.24023438	-0.94921875	+54.14062500	-2.74658203	-58.31542969	+1592	+8.63964844	-5.52832031	-0.57128906	+4.79003906	-5.99853516	+17.35839844	+1320	+6.74121094	-9.08349609	-1.13818359	+36.21093750	+5.62500000	-40.38574219	+1332
+1457970530.35320000	+8.85058594	-6.24023438	-0.94921875	+54.14062500	-2.76855469	-58.31542969	+1592	+8.63964844	-5.52832031	-0.57128906	+4.76806641	-5.99853516	+17.35839844	+1320	+6.74121094	-9.08349609	-1.13818359	+36.21093750	+5.62500000	-40.38574219	+1332
+1457970530.35730000	+8.85058594	-6.24023438	-0.94921875	+54.16259766	-2.79052734	-58.29345703	+1592	+8.63525391	-5.52832031	-0.57568359	+4.76806641	-5.97656250	+17.35839844	+1320	+6.73681641	-9.08349609	-1.13818359	+36.18896484	+5.62500000	-40.36376953	+1336
+1457970530.36150000	+8.84619141	-6.24023438	-0.94921875	+54.18457031	-2.79052734	-58.27148438	+1596	+8.63525391	-5.53271484	-0.57568359	+4.74609375	-5.95458984	+17.35839844	+1316	+6.73681641	-9.08789063	-1.13818359	+36.18896484	+5.64697266	-40.34179688	+1336
+1457970530.36980010	+8.84179688	-6.24023438	-0.94921875	+54.20654297	-2.81250000	-58.24951172	+1596	+8.63525391	-5.53271484	-0.57568359	+4.72412109	-5.93261719	+17.38037109	+1316	+6.73242188	-9.08789063	-1.13818359	+36.16699219	+5.66894531	-40.34179688	+1336
+1457970530.37400010	+8.84179688	-6.24023438	-0.94921875	+54.22851563	-2.83447266	-58.22753906	+1596	+8.63525391	-5.53271484	-0.57568359	+4.72412109	-5.91064453	+17.38037109	+1316	+6.73242188	-9.08789063	-1.13818359	+36.16699219	+5.66894531	-40.34179688	+1336
+1457970530.37820010	+8.84179688	-6.24023438	-0.95361328	+54.22851563	-2.83447266	-58.20556641	+1600	+8.63085938	-5.53271484	-0.57568359	+4.72412109	-5.88867188	+17.38037109	+1316	+6.73242188	-9.08789063	-1.14257813	+36.16699219	+5.66894531	-40.31982422	+1336
+1457970530.38229990	+8.83740234	-6.24023438	-0.95361328	+54.25048828	-2.83447266	-58.16162109	+1600	+8.63085938	-5.53271484	-0.57568359	+4.70214844	-5.88867188	+17.40234375	+1316	+6.73242188	-9.08789063	-1.14257813	+36.16699219	+5.69091797	-40.31982422	+1336
+1457970530.38649990	+8.83740234	-6.24023438	-0.95361328	+54.27246094	-2.83447266	-58.13964844	+1600	+8.63085938	-5.53271484	-0.58007813	+4.70214844	-5.86669922	+17.40234375	+1316	+6.72802734	-9.08789063	-1.14257813	+36.14501953	+5.69091797	-40.29785156	+1336
+1457970530.39070010	+8.83300781	-6.24023438	-0.95800781	+54.29443359	-2.83447266	-58.11767578	+1600	+8.63085938	-5.53271484	-0.58007813	+4.70214844	-5.84472656	+17.40234375	+1316	+6.72802734	-9.08789063	-1.14257813	+36.14501953	+5.73486328	-40.27587891	+1336
+1457970530.39479990	+8.82861328	-6.24023438	-0.95800781	+54.31640625	-2.85644531	-58.07373047	+1600	+8.63085938	-5.53271484	-0.58007813	+4.70214844	-5.84472656	+17.40234375	+1316	+6.72363281	-9.09228516	-1.14257813	+36.14501953	+5.75683594	-40.25390625	+1336
+1457970530.40310000	+8.82421875	-6.24462891	-0.96240234	+54.36035156	-2.83447266	-57.96386719	+1600	+8.62646484	-5.53710938	-0.58007813	+4.70214844	-5.80078125	+17.42431641	+1312	+6.71484375	-9.09228516	-1.14697266	+36.14501953	+5.88867188	-40.20996094	+1336
+1457970530.40730000	+8.81982422	-6.24462891	-0.96679688	+54.38232422	-2.83447266	-57.91992188	+1600	+8.62646484	-5.53710938	-0.58007813	+4.70214844	-5.77880859	+17.42431641	+1312	+6.71044922	-9.09667969	-1.14697266	+36.16699219	+5.97656250	-40.16601563	+1340
+1457970530.41150000	+8.81542969	-6.24462891	-0.97119141	+54.40429688	-2.83447266	-57.85400391	+1600	+8.62646484	-5.53710938	-0.58447266	+4.68017578	-5.73486328	+17.44628906	+1312	+6.70605469	-9.09667969	-1.14697266	+36.18896484	+6.06445313	-40.14404297	+1340
+1457970530.41560010	+8.81103516	-6.24902344	-0.97558594	+54.42626953	-2.81250000	-57.78808594	+1600	+8.62207031	-5.53710938	-0.58447266	+4.68017578	-5.69091797	+17.44628906	+1316	+6.70166016	-9.09667969	-1.14697266	+36.21093750	+6.17431641	-40.12207031	+1340
+1457970530.41980000	+8.81103516	-6.24902344	-0.97558594	+54.42626953	-2.81250000	-57.74414063	+1600	+8.61767578	-5.53710938	-0.58447266	+4.68017578	-5.64697266	+17.46826172	+1316	+6.69726563	-9.10107422	-1.14257813	+36.25488281	+6.26220703	-40.12207031	+1340
+1457970530.42400000	+8.80664063	-6.24902344	-0.97998047	+54.44824219	-2.81250000	-57.70019531	+1600	+8.61767578	-5.54150391	-0.58886719	+4.65820313	-5.58105469	+17.46826172	+1316	+6.69726563	-9.10107422	-1.14257813	+36.27685547	+6.35009766	-40.10009766	+1340
+1457970530.43230010	+8.80664063	-6.25341797	-0.98437500	+54.44824219	-2.76855469	-57.61230469	+1596	+8.61328125	-5.54150391	-0.59326172	+4.63623047	-5.44921875	+17.51220703	+1316	+6.69287109	-9.10107422	-1.13818359	+36.34277344	+6.48193359	-40.12207031	+1340
+1457970530.43650010	+8.80224609	-6.25341797	-0.98437500	+54.44824219	-2.74658203	-57.56835938	+1596	+8.60888672	-5.54150391	-0.59326172	+4.63623047	-5.38330078	+17.51220703	+1312	+6.69287109	-9.10107422	-1.13378906	+36.36474609	+6.54785156	-40.12207031	+1340
+1457970530.44059990	+8.80224609	-6.25341797	-0.98876953	+54.44824219	-2.74658203	-57.54638672	+1596	+8.60449219	-5.54589844	-0.59765625	+4.61425781	-5.31738281	+17.51220703	+1312	+6.69287109	-9.10107422	-1.13378906	+36.36474609	+6.56982422	-40.12207031	+1340
+1457970530.44479990	+8.80224609	-6.25341797	-0.98876953	+54.44824219	-2.72460938	-57.50244141	+1596	+8.60449219	-5.54589844	-0.60205078	+4.59228516	-5.27343750	+17.51220703	+1312	+6.68847656	-9.10107422	-1.13378906	+36.36474609	+6.61376953	-40.12207031	+1344
+1457970530.44899990	+8.79785156	-6.25341797	-0.98876953	+54.44824219	-2.70263672	-57.48046875	+1592	+8.60009766	-5.54589844	-0.60205078	+4.59228516	-5.20751953	+17.49023438	+1312	+6.68847656	-9.10107422	-1.13378906	+36.36474609	+6.65771484	-40.12207031	+1344
+1457970530.45310000	+8.79785156	-6.25341797	-0.99316406	+54.44824219	-2.68066406	-57.45849609	+1592	+8.60009766	-5.55029297	-0.60644531	+4.57031250	-5.16357422	+17.49023438	+1308	+6.68847656	-9.10546875	-1.13378906	+36.36474609	+6.67968750	-40.12207031	+1344
+1457970530.45729990	+8.79785156	-6.25341797	-0.99316406	+54.44824219	-2.65869141	-57.43652344	+1592	+8.60009766	-5.55029297	-0.60644531	+4.57031250	-5.09765625	+17.46826172	+1308	+6.68408203	-9.10546875	-1.13378906	+36.36474609	+6.72363281	-40.10009766	+1344
+1457970530.46560000	+8.79345703	-6.25781250	-0.99755859	+54.44824219	-2.63671875	-57.39257813	+1588	+8.59570313	-5.55029297	-0.61083984	+4.54833984	-5.00976563	+17.44628906	+1308	+6.67529297	-9.10986328	-1.13818359	+36.32080078	+6.78955078	-40.05615234	+1348
+1457970530.46980000	+8.79345703	-6.25781250	-0.99755859	+54.44824219	-2.61474609	-57.37060547	+1588	+8.59570313	-5.55468750	-0.61083984	+4.52636719	-4.98779297	+17.42431641	+1308	+6.67089844	-9.10986328	-1.14257813	+36.29882813	+6.83349609	-40.03417969	+1348
+1457970530.47400000	+8.79345703	-6.25781250	-0.99755859	+54.44824219	-2.59277344	-57.34863281	+1584	+8.59130859	-5.55468750	-0.61523438	+4.52636719	-4.94384766	+17.40234375	+1304	+6.66650391	-9.11425781	-1.14257813	+36.27685547	+6.85546875	-40.01220703	+1348
+1457970530.47810010	+8.78906250	-6.25781250	-1.00195313	+54.44824219	-2.57080078	-57.32666016	+1584	+8.59130859	-5.55468750	-0.61523438	+4.50439453	-4.89990234	+17.38037109	+1304	+6.66210938	-9.11425781	-1.14697266	+36.25488281	+6.89941406	-39.99023438	+1348
+1457970530.48230000	+8.78906250	-6.25781250	-1.00195313	+54.44824219	-2.52685547	-57.30468750	+1584	+8.59130859	-5.55468750	-0.61962891	+4.50439453	-4.85595703	+17.35839844	+1304	+6.65771484	-9.11865234	-1.15136719	+36.23291016	+6.94335938	-39.94628906	+1352
+1457970530.48639990	+8.78466797	-6.25781250	-1.00195313	+54.44824219	-2.50488281	-57.26074219	+1580	+8.58691406	-5.55908203	-0.61962891	+4.48242188	-4.81201172	+17.35839844	+1304	+6.65332031	-9.11865234	-1.15136719	+36.21093750	+6.96533203	-39.92431641	+1352
+1457970530.49480010	+8.78027344	-6.25781250	-1.00634766	+54.44824219	-2.46093750	-57.21679688	+1580	+8.58251953	-5.55908203	-0.62402344	+4.48242188	-4.72412109	+17.31445313	+1308	+6.64013672	-9.12304688	-1.16015625	+36.18896484	+7.07519531	-39.83642578	+1352
+1457970530.49889990	+8.78027344	-6.26220703	-1.01074219	+54.44824219	-2.41699219	-57.19482422	+1576	+8.58251953	-5.55908203	-0.62402344	+4.46044922	-4.68017578	+17.29248047	+1308	+6.63574219	-9.12744141	-1.16015625	+36.16699219	+7.11914063	-39.81445313	+1348
+1457970530.50309990	+8.77587891	-6.26220703	-1.01074219	+54.44824219	-2.39501953	-57.15087891	+1576	+8.57812500	-5.55908203	-0.62841797	+4.46044922	-4.63623047	+17.29248047	+1308	+6.63134766	-9.12744141	-1.16015625	+36.16699219	+7.16308594	-39.79248047	+1348
+1457970530.50729990	+8.77148438	-6.26220703	-1.01513672	+54.44824219	-2.35107422	-57.10693359	+1576	+8.57812500	-5.56347656	-0.62841797	+4.46044922	-4.57031250	+17.27050781	+1312	+6.62695313	-9.12744141	-1.16455078	+36.16699219	+7.22900391	-39.77050781	+1348
+1457970530.51140000	+8.76708984	-6.26220703	-1.01953125	+54.44824219	-2.32910156	-57.06298828	+1572	+8.57373047	-5.56347656	-0.63281250	+4.43847656	-4.52636719	+17.27050781	+1312	+6.62255859	-9.13183594	-1.16455078	+36.18896484	+7.27294922	-39.74853516	+1344
+1457970530.51560000	+8.76269531	-6.26660156	-1.01953125	+54.44824219	-2.28515625	-57.01904297	+1572	+8.56933594	-5.56347656	-0.63720703	+4.43847656	-4.46044922	+17.24853516	+1312	+6.61816406	-9.13183594	-1.16455078	+36.21093750	+7.33886719	-39.72656250	+1340
+1457970530.51979990	+8.75830078	-6.26660156	-1.02392578	+54.44824219	-2.24121094	-56.97509766	+1572	+8.56933594	-5.56347656	-0.63720703	+4.43847656	-4.41650391	+17.24853516	+1312	+6.61816406	-9.13183594	-1.16455078	+36.23291016	+7.38281250	-39.72656250	+1340
+1457970530.52810000	+8.75390625	-6.26660156	-1.03271484	+54.44824219	-2.17529297	-56.88720703	+1568	+8.56054688	-5.56787109	-0.64599609	+4.43847656	-4.30664063	+17.22656250	+1316	+6.61816406	-9.12744141	-1.16015625	+36.32080078	+7.49267578	-39.72656250	+1336
+1457970530.53230000	+8.74951172	-6.27099609	-1.03271484	+54.44824219	-2.13134766	-56.84326172	+1568	+8.56054688	-5.56787109	-0.64599609	+4.43847656	-4.24072266	+17.22656250	+1316	+6.61816406	-9.12744141	-1.15576172	+36.36474609	+7.53662109	-39.72656250	+1332
+1457970530.53640010	+8.74511719	-6.27099609	-1.03710938	+54.42626953	-2.08740234	-56.79931641	+1568	+8.55615234	-5.56787109	-0.65039063	+4.43847656	-4.17480469	+17.20458984	+1312	+6.61816406	-9.12744141	-1.15576172	+36.40869141	+7.58056641	-39.72656250	+1332
+1457970530.54060010	+8.74072266	-6.27539063	-1.04150391	+54.42626953	-2.06542969	-56.75537109	+1564	+8.55175781	-5.57226563	-0.65478516	+4.43847656	-4.13085938	+17.20458984	+1312	+6.61816406	-9.12744141	-1.15136719	+36.45263672	+7.64648438	-39.74853516	+1332
+1457970530.54480000	+8.74072266	-6.27539063	-1.04150391	+54.42626953	-2.02148438	-56.73339844	+1564	+8.54736328	-5.57226563	-0.65478516	+4.43847656	-4.06494141	+17.20458984	+1312	+6.61816406	-9.12304688	-1.15136719	+36.49658203	+7.69042969	-39.74853516	+1332
+1457970530.54889990	+8.73632813	-6.27539063	-1.04589844	+54.42626953	-1.99951172	-56.68945313	+1560	+8.54736328	-5.57226563	-0.65917969	+4.43847656	-4.02099609	+17.20458984	+1312	+6.61816406	-9.12304688	-1.14697266	+36.54052734	+7.73437500	-39.74853516	+1332
+1457970530.55720000	+8.73193359	-6.27978516	-1.05029297	+54.42626953	-1.93359375	-56.64550781	+1560	+8.53857422	-5.57666016	-0.66357422	+4.43847656	-3.91113281	+17.18261719	+1308	+6.61816406	-9.12304688	-1.14697266	+36.62841797	+7.80029297	-39.74853516	+1328
+1457970530.56139990	+8.72753906	-6.27978516	-1.05029297	+54.42626953	-1.91162109	-56.62353516	+1556	+8.53857422	-5.57666016	-0.66796875	+4.43847656	-3.86718750	+17.18261719	+1304	+6.61816406	-9.12304688	-1.14697266	+36.65039063	+7.84423828	-39.74853516	+1328
+1457970530.56559990	+8.72314453	-6.28417969	-1.05468750	+54.42626953	-1.88964844	-56.60156250	+1552	+8.53417969	-5.57666016	-0.66796875	+4.43847656	-3.82324219	+17.16064453	+1304	+6.61376953	-9.12304688	-1.14697266	+36.67236328	+7.88818359	-39.74853516	+1328
+1457970530.56970000	+8.72314453	-6.28417969	-1.05468750	+54.42626953	-1.84570313	-56.60156250	+1552	+8.52978516	-5.57666016	-0.67236328	+4.43847656	-3.77929688	+17.16064453	+1300	+6.61376953	-9.12744141	-1.14697266	+36.67236328	+7.91015625	-39.74853516	+1328
+1457970530.57390000	+8.71875000	-6.28857422	-1.05908203	+54.42626953	-1.82373047	-56.57958984	+1548	+8.52978516	-5.58105469	-0.67236328	+4.46044922	-3.73535156	+17.13867188	+1296	+6.60937500	-9.12744141	-1.14697266	+36.67236328	+7.95410156	-39.72656250	+1328
+1457970530.57810000	+8.71875000	-6.28857422	-1.05908203	+54.42626953	-1.80175781	-56.55761719	+1544	+8.52539063	-5.58105469	-0.67236328	+4.46044922	-3.69140625	+17.13867188	+1296	+6.60498047	-9.13183594	-1.15136719	+36.67236328	+7.97607422	-39.70458984	+1328
+1457970530.58220010	+8.71435547	-6.28857422	-1.05908203	+54.42626953	-1.77978516	-56.55761719	+1540	+8.52539063	-5.58105469	-0.67675781	+4.46044922	-3.64746094	+17.13867188	+1296	+6.60058594	-9.13183594	-1.15136719	+36.65039063	+8.02001953	-39.68261719	+1328
+1457970530.59060000	+8.70996094	-6.28857422	-1.06347656	+54.42626953	-1.73583984	-56.53564453	+1532	+8.52099609	-5.58544922	-0.68115234	+4.46044922	-3.58154297	+17.11669922	+1292	+6.59179688	-9.14062500	-1.16015625	+36.62841797	+8.08593750	-39.63867188	+1328
+1457970530.59470010	+8.70996094	-6.29296875	-1.06347656	+54.44824219	-1.69189453	-56.53564453	+1528	+8.51660156	-5.58544922	-0.68115234	+4.46044922	-3.53759766	+17.11669922	+1292	+6.58740234	-9.14501953	-1.16015625	+36.60644531	+8.10791016	-39.61669922	+1328
+1457970530.59890010	+8.70996094	-6.29296875	-1.06347656	+54.44824219	-1.66992188	-56.51367188	+1528	+8.51660156	-5.58544922	-0.68554688	+4.46044922	-3.51562500	+17.11669922	+1292	+6.57861328	-9.14501953	-1.16455078	+36.58447266	+8.15185547	-39.59472656	+1328
+1457970530.60310010	+8.70556641	-6.29296875	-1.06787109	+54.44824219	-1.64794922	-56.51367188	+1524	+8.51660156	-5.58984375	-0.68554688	+4.46044922	-3.47167969	+17.11669922	+1292	+6.57421875	-9.14941406	-1.16894531	+36.56250000	+8.17382813	-39.57275391	+1328
+1457970530.60719990	+8.70556641	-6.29736328	-1.06787109	+54.47021484	-1.62597656	-56.49169922	+1520	+8.51220703	-5.58984375	-0.68554688	+4.46044922	-3.44970703	+17.11669922	+1292	+6.56982422	-9.15380859	-1.16894531	+36.54052734	+8.21777344	-39.55078125	+1328
+1457970530.61139990	+8.70556641	-6.29736328	-1.06787109	+54.47021484	-1.60400391	-56.49169922	+1516	+8.51220703	-5.58984375	-0.68994141	+4.46044922	-3.40576172	+17.11669922	+1292	+6.56542969	-9.15820313	-1.17333984	+36.51855469	+8.23974609	-39.52880859	+1328
+1457970530.61970000	+8.70117188	-6.29736328	-1.07226563	+54.49218750	-1.56005859	-56.46972656	+1508	+8.50781250	-5.59423828	-0.69433594	+4.48242188	-3.33984375	+17.13867188	+1292	+6.55664063	-9.16259766	-1.17333984	+36.49658203	+8.30566406	-39.48486328	+1324
+1457970530.62389990	+8.70117188	-6.30175781	-1.07226563	+54.49218750	-1.53808594	-56.44775391	+1504	+8.50781250	-5.59423828	-0.69433594	+4.48242188	-3.29589844	+17.13867188	+1296	+6.55664063	-9.16699219	-1.17773438	+36.49658203	+8.34960938	-39.48486328	+1320
+1457970530.62809990	+8.69677734	-6.30175781	-1.07666016	+54.49218750	-1.51611328	-56.42578125	+1500	+8.50781250	-5.59863281	-0.69433594	+4.48242188	-3.27392578	+17.16064453	+1296	+6.55664063	-9.16699219	-1.17333984	+36.51855469	+8.39355469	-39.48486328	+1316
+1457970530.63220000	+8.69677734	-6.30615234	-1.07666016	+54.51416016	-1.49414063	-56.42578125	+1496	+8.50341797	-5.59863281	-0.69873047	+4.48242188	-3.25195313	+17.16064453	+1296	+6.55224609	-9.17138672	-1.17333984	+36.51855469	+8.41552734	-39.48486328	+1316
+1457970530.63640000	+8.69677734	-6.30615234	-1.07666016	+54.51416016	-1.47216797	-56.40380859	+1496	+8.50341797	-5.59863281	-0.69873047	+4.48242188	-3.20800781	+17.18261719	+1296	+6.55224609	-9.17138672	-1.17333984	+36.54052734	+8.45947266	-39.48486328	+1312
+1457970530.64050010	+8.69677734	-6.31054688	-1.08105469	+54.53613281	-1.45019531	-56.38183594	+1492	+8.50341797	-5.60302734	-0.69873047	+4.48242188	-3.16406250	+17.20458984	+1296	+6.55224609	-9.17138672	-1.17333984	+36.56250000	+8.48144531	-39.48486328	+1308
+1457970530.64470010	+8.69238281	-6.31054688	-1.08105469	+54.53613281	-1.45019531	-56.35986328	+1488	+8.50341797	-5.60302734	-0.70312500	+4.50439453	-3.14208984	+17.20458984	+1296	+6.55664063	-9.17138672	-1.16894531	+36.58447266	+8.52539063	-39.50683594	+1308
+1457970530.65300010	+8.69238281	-6.31494141	-1.08544922	+54.55810547	-1.40625000	-56.33789063	+1484	+8.49902344	-5.60742188	-0.70751953	+4.50439453	-3.07617188	+17.24853516	+1300	+6.55664063	-9.17578125	-1.16455078	+36.65039063	+8.56933594	-39.50683594	+1304
+1457970530.65720010	+8.68798828	-6.31494141	-1.08544922	+54.55810547	-1.40625000	-56.31591797	+1484	+8.49902344	-5.60742188	-0.70751953	+4.50439453	-3.03222656	+17.27050781	+1296	+6.56103516	-9.17578125	-1.16455078	+36.69433594	+8.59130859	-39.52880859	+1304
+1457970530.66140010	+8.68798828	-6.31933594	-1.08984375	+54.58007813	-1.38427734	-56.29394531	+1480	+8.49462891	-5.60742188	-0.70751953	+4.50439453	-3.01025391	+17.29248047	+1296	+6.56103516	-9.17578125	-1.16455078	+36.71630859	+8.63525391	-39.52880859	+1304
+1457970530.66549990	+8.68798828	-6.31933594	-1.08984375	+54.58007813	-1.38427734	-56.29394531	+1480	+8.49462891	-5.60742188	-0.71191406	+4.52636719	-2.98828125	+17.29248047	+1296	+6.56103516	-9.17578125	-1.16015625	+36.73828125	+8.65722656	-39.55078125	+1300
+1457970530.66969990	+8.68798828	-6.31933594	-1.08984375	+54.58007813	-1.36230469	-56.27197266	+1476	+8.49462891	-5.61181641	-0.71191406	+4.52636719	-2.96630859	+17.31445313	+1296	+6.56542969	-9.17578125	-1.16015625	+36.78222656	+8.67919922	-39.55078125	+1300
+1457970530.67389990	+8.68798828	-6.32373047	-1.09423828	+54.58007813	-1.36230469	-56.27197266	+1476	+8.49023438	-5.61181641	-0.71191406	+4.52636719	-2.94433594	+17.31445313	+1292	+6.56542969	-9.17578125	-1.15576172	+36.78222656	+8.70117188	-39.55078125	+1300
+1457970530.68220000	+8.68359375	-6.32373047	-1.09423828	+54.60205078	-1.34033203	-56.25000000	+1472	+8.49023438	-5.61181641	-0.71630859	+4.52636719	-2.90039063	+17.33642578	+1288	+6.56542969	-9.17578125	-1.15576172	+36.82617188	+8.72314453	-39.55078125	+1296
+1457970530.68639990	+8.68359375	-6.32373047	-1.09423828	+54.60205078	-1.34033203	-56.25000000	+1468	+8.49023438	-5.61621094	-0.71630859	+4.52636719	-2.87841797	+17.33642578	+1288	+6.56542969	-9.17578125	-1.15576172	+36.82617188	+8.74511719	-39.55078125	+1296
+1457970530.69050000	+8.68359375	-6.32373047	-1.09423828	+54.60205078	-1.34033203	-56.25000000	+1468	+8.49023438	-5.61621094	-0.71630859	+4.52636719	-2.85644531	+17.33642578	+1288	+6.56542969	-9.17578125	-1.15576172	+36.82617188	+8.74511719	-39.55078125	+1296
+1457970530.69470000	+8.68359375	-6.32812500	-1.09423828	+54.60205078	-1.31835938	-56.25000000	+1464	+8.48583984	-5.61621094	-0.71630859	+4.52636719	-2.85644531	+17.33642578	+1284	+6.56103516	-9.17578125	-1.15576172	+36.80419922	+8.74511719	-39.52880859	+1296
+1457970530.69890000	+8.68359375	-6.32812500	-1.09423828	+54.60205078	-1.31835938	-56.25000000	+1464	+8.48583984	-5.61621094	-0.71630859	+4.52636719	-2.83447266	+17.33642578	+1284	+6.56103516	-9.17578125	-1.16015625	+36.80419922	+8.76708984	-39.52880859	+1296
+1457970530.70300010	+8.68359375	-6.32812500	-1.09423828	+54.60205078	-1.31835938	-56.25000000	+1460	+8.48583984	-5.61621094	-0.71630859	+4.50439453	-2.83447266	+17.33642578	+1280	+6.56103516	-9.18017578	-1.16015625	+36.78222656	+8.76708984	-39.52880859	+1296
+1457970530.70720010	+8.68359375	-6.32812500	-1.09423828	+54.60205078	-1.31835938	-56.25000000	+1460	+8.48583984	-5.61621094	-0.71630859	+4.50439453	-2.83447266	+17.33642578	+1280	+6.55664063	-9.18017578	-1.16015625	+36.78222656	+8.76708984	-39.50683594	+1292
+1457970530.71550010	+8.67919922	-6.32812500	-1.09423828	+54.58007813	-1.31835938	-56.25000000	+1456	+8.48583984	-5.61621094	-0.71630859	+4.50439453	-2.83447266	+17.31445313	+1276	+6.55664063	-9.18017578	-1.16455078	+36.73828125	+8.76708984	-39.48486328	+1292
+1457970530.71970010	+8.67919922	-6.32812500	-1.09423828	+54.58007813	-1.31835938	-56.25000000	+1456	+8.48583984	-5.61621094	-0.71630859	+4.50439453	-2.83447266	+17.31445313	+1276	+6.55664063	-9.18017578	-1.16455078	+36.73828125	+8.76708984	-39.48486328	+1292
+1457970530.72379990	+8.67919922	-6.32373047	-1.09423828	+54.58007813	-1.31835938	-56.27197266	+1452	+8.48583984	-5.61621094	-0.71630859	+4.50439453	-2.83447266	+17.31445313	+1276	+6.55224609	-9.18017578	-1.16455078	+36.71630859	+8.76708984	-39.46289063	+1292
+1457970530.72799990	+8.67919922	-6.32373047	-1.09423828	+54.58007813	-1.31835938	-56.27197266	+1452	+8.48583984	-5.61621094	-0.71630859	+4.48242188	-2.83447266	+17.31445313	+1272	+6.55224609	-9.18017578	-1.16455078	+36.71630859	+8.76708984	-39.46289063	+1292
+1457970530.73219990	+8.68359375	-6.32373047	-1.09423828	+54.58007813	-1.34033203	-56.27197266	+1452	+8.48583984	-5.61621094	-0.71630859	+4.48242188	-2.85644531	+17.31445313	+1272	+6.55224609	-9.18017578	-1.16455078	+36.69433594	+8.76708984	-39.46289063	+1288
+1457970530.73630000	+8.68359375	-6.32373047	-1.09423828	+54.58007813	-1.34033203	-56.27197266	+1448	+8.48583984	-5.61621094	-0.71191406	+4.48242188	-2.85644531	+17.31445313	+1272	+6.55224609	-9.18017578	-1.16455078	+36.69433594	+8.76708984	-39.46289063	+1288
+1457970530.74470000	+8.68359375	-6.32373047	-1.09423828	+54.58007813	-1.34033203	-56.27197266	+1448	+8.48583984	-5.61621094	-0.71191406	+4.48242188	-2.85644531	+17.31445313	+1272	+6.55224609	-9.18017578	-1.16455078	+36.69433594	+8.76708984	-39.44091797	+1284
+1457970530.74880000	+8.68359375	-6.32373047	-1.09423828	+54.58007813	-1.34033203	-56.27197266	+1444	+8.48583984	-5.61621094	-0.71191406	+4.48242188	-2.85644531	+17.31445313	+1272	+6.55224609	-9.18017578	-1.16894531	+36.67236328	+8.74511719	-39.44091797	+1284
+1457970530.75300000	+8.68359375	-6.32373047	-1.09423828	+54.58007813	-1.34033203	-56.27197266	+1444	+8.48583984	-5.61621094	-0.71191406	+4.48242188	-2.87841797	+17.31445313	+1272	+6.55224609	-9.18017578	-1.16894531	+36.67236328	+8.74511719	-39.44091797	+1284
+1457970530.75720000	+8.68359375	-6.32373047	-1.09423828	+54.58007813	-1.36230469	-56.29394531	+1444	+8.48583984	-5.61621094	-0.71191406	+4.48242188	-2.87841797	+17.31445313	+1272	+6.55224609	-9.18017578	-1.16894531	+36.67236328	+8.74511719	-39.44091797	+1284
+1457970530.76130010	+8.68359375	-6.32373047	-1.09423828	+54.58007813	-1.36230469	-56.29394531	+1444	+8.48583984	-5.61621094	-0.71191406	+4.48242188	-2.87841797	+17.29248047	+1272	+6.55224609	-9.18017578	-1.16455078	+36.67236328	+8.74511719	-39.44091797	+1280
+1457970530.76550010	+8.68359375	-6.32373047	-1.09423828	+54.58007813	-1.36230469	-56.29394531	+1440	+8.48583984	-5.61621094	-0.71191406	+4.48242188	-2.87841797	+17.29248047	+1272	+6.55224609	-9.18017578	-1.16455078	+36.67236328	+8.74511719	-39.46289063	+1280
+1457970530.77379990	+8.68359375	-6.32373047	-1.09423828	+54.58007813	-1.38427734	-56.29394531	+1440	+8.49023438	-5.61621094	-0.71191406	+4.48242188	-2.90039063	+17.29248047	+1268	+6.55224609	-9.18017578	-1.16455078	+36.67236328	+8.72314453	-39.46289063	+1280
+1457970530.77800010	+8.68359375	-6.32373047	-1.08984375	+54.58007813	-1.38427734	-56.31591797	+1440	+8.49023438	-5.61621094	-0.71191406	+4.48242188	-2.90039063	+17.29248047	+1268	+6.55664063	-9.18017578	-1.16455078	+36.67236328	+8.72314453	-39.46289063	+1280
+1457970530.78220010	+8.68359375	-6.31933594	-1.08984375	+54.58007813	-1.40625000	-56.31591797	+1440	+8.49023438	-5.61621094	-0.70751953	+4.48242188	-2.92236328	+17.29248047	+1268	+6.55664063	-9.17578125	-1.16455078	+36.67236328	+8.70117188	-39.46289063	+1280
+1457970530.78629990	+8.68359375	-6.31933594	-1.08984375	+54.58007813	-1.42822266	-56.31591797	+1440	+8.49023438	-5.61621094	-0.70751953	+4.48242188	-2.92236328	+17.29248047	+1268	+6.55664063	-9.17578125	-1.16455078	+36.67236328	+8.70117188	-39.48486328	+1280
+1457970530.79049990	+8.68798828	-6.31933594	-1.08984375	+54.58007813	-1.45019531	-56.33789063	+1440	+8.49023438	-5.61621094	-0.70751953	+4.46044922	-2.94433594	+17.29248047	+1268	+6.56103516	-9.17138672	-1.16015625	+36.67236328	+8.67919922	-39.48486328	+1284
+1457970530.79460000	+8.68798828	-6.31494141	-1.08544922	+54.58007813	-1.47216797	-56.35986328	+1440	+8.49023438	-5.61181641	-0.70751953	+4.46044922	-2.94433594	+17.31445313	+1268	+6.56542969	-9.17138672	-1.16015625	+36.67236328	+8.65722656	-39.50683594	+1284
+1457970530.80300000	+8.69238281	-6.31494141	-1.08544922	+54.58007813	-1.53808594	-56.38183594	+1440	+8.49023438	-5.61181641	-0.70751953	+4.46044922	-2.98828125	+17.31445313	+1268	+6.56982422	-9.16699219	-1.15576172	+36.67236328	+8.61328125	-39.50683594	+1284
+1457970530.80710010	+8.69238281	-6.31054688	-1.08105469	+54.58007813	-1.56005859	-56.40380859	+1440	+8.49023438	-5.61181641	-0.70312500	+4.46044922	-2.98828125	+17.31445313	+1268	+6.56982422	-9.16259766	-1.15576172	+36.65039063	+8.59130859	-39.52880859	+1288
+1457970530.81550000	+8.69677734	-6.30615234	-1.07666016	+54.55810547	-1.62597656	-56.42578125	+1444	+8.49462891	-5.60742188	-0.70312500	+4.43847656	-3.03222656	+17.31445313	+1268	+6.56982422	-9.15820313	-1.15576172	+36.62841797	+8.54736328	-39.50683594	+1288
+1457970530.81960010	+8.69677734	-6.30615234	-1.07666016	+54.55810547	-1.64794922	-56.44775391	+1444	+8.49462891	-5.60742188	-0.69873047	+4.43847656	-3.05419922	+17.31445313	+1268	+6.56982422	-9.15820313	-1.15576172	+36.58447266	+8.52539063	-39.48486328	+1288
+1457970530.82800010	+8.69677734	-6.30175781	-1.07226563	+54.55810547	-1.69189453	-56.46972656	+1444	+8.49462891	-5.60302734	-0.69873047	+4.41650391	-3.09814453	+17.29248047	+1272	+6.56982422	-9.15820313	-1.16015625	+36.54052734	+8.48144531	-39.46289063	+1288
+1457970530.83209990	+8.69677734	-6.30175781	-1.07226563	+54.53613281	-1.69189453	-56.49169922	+1444	+8.49902344	-5.60302734	-0.69433594	+4.39453125	-3.12011719	+17.29248047	+1272	+6.56542969	-9.15820313	-1.16015625	+36.49658203	+8.48144531	-39.44091797	+1288
+1457970530.83629990	+8.70117188	-6.30175781	-1.07226563	+54.53613281	-1.71386719	-56.49169922	+1448	+8.49902344	-5.60302734	-0.69433594	+4.39453125	-3.14208984	+17.29248047	+1272	+6.56542969	-9.15820313	-1.16455078	+36.47460938	+8.45947266	-39.44091797	+1288
+1457970530.84050010	+8.70117188	-6.29736328	-1.06787109	+54.53613281	-1.71386719	-56.49169922	+1448	+8.49902344	-5.60302734	-0.69433594	+4.37255859	-3.14208984	+17.29248047	+1272	+6.56542969	-9.15820313	-1.16455078	+36.45263672	+8.45947266	-39.41894531	+1288
+1457970530.84879990	+8.70117188	-6.29736328	-1.06787109	+54.51416016	-1.73583984	-56.51367188	+1448	+8.50341797	-5.59863281	-0.68994141	+4.35058594	-3.18603516	+17.27050781	+1276	+6.56103516	-9.15820313	-1.16455078	+36.38671875	+8.43750000	-39.41894531	+1288
+1457970530.85299990	+8.70117188	-6.29736328	-1.06787109	+54.51416016	-1.75781250	-56.51367188	+1448	+8.50341797	-5.59863281	-0.68994141	+4.35058594	-3.20800781	+17.27050781	+1276	+6.56103516	-9.15820313	-1.16894531	+36.38671875	+8.43750000	-39.41894531	+1288
+1457970530.85710000	+8.70117188	-6.29736328	-1.06787109	+54.51416016	-1.75781250	-56.51367188	+1448	+8.50341797	-5.59863281	-0.68994141	+4.32861328	-3.20800781	+17.24853516	+1276	+6.56103516	-9.15820313	-1.16894531	+36.36474609	+8.41552734	-39.41894531	+1288
+1457970530.86130000	+8.70556641	-6.29736328	-1.06787109	+54.51416016	-1.75781250	-56.53564453	+1448	+8.50341797	-5.59863281	-0.68994141	+4.32861328	-3.22998047	+17.24853516	+1280	+6.56103516	-9.15820313	-1.16894531	+36.36474609	+8.41552734	-39.41894531	+1288
+1457970530.86550000	+8.70556641	-6.29736328	-1.06787109	+54.49218750	-1.77978516	-56.53564453	+1448	+8.50781250	-5.59863281	-0.68994141	+4.30664063	-3.22998047	+17.24853516	+1280	+6.56103516	-9.15820313	-1.16894531	+36.34277344	+8.41552734	-39.41894531	+1284
+1457970530.86960010	+8.70556641	-6.29736328	-1.06787109	+54.49218750	-1.77978516	-56.53564453	+1448	+8.50781250	-5.59863281	-0.68994141	+4.30664063	-3.25195313	+17.24853516	+1280	+6.56542969	-9.15820313	-1.16455078	+36.34277344	+8.41552734	-39.44091797	+1284
+1457970530.87789990	+8.70556641	-6.29736328	-1.06347656	+54.49218750	-1.77978516	-56.53564453	+1452	+8.50781250	-5.59863281	-0.68994141	+4.28466797	-3.25195313	+17.22656250	+1280	+6.56542969	-9.15820313	-1.16455078	+36.34277344	+8.41552734	-39.44091797	+1284
+1457970530.88210010	+8.70556641	-6.29736328	-1.06347656	+54.49218750	-1.80175781	-56.53564453	+1452	+8.50781250	-5.59423828	-0.68994141	+4.28466797	-3.27392578	+17.22656250	+1280	+6.56542969	-9.15820313	-1.16455078	+36.34277344	+8.41552734	-39.46289063	+1284
+1457970530.88630010	+8.70556641	-6.29736328	-1.06347656	+54.49218750	-1.80175781	-56.53564453	+1452	+8.51220703	-5.59423828	-0.68994141	+4.28466797	-3.27392578	+17.22656250	+1280	+6.56982422	-9.15820313	-1.16455078	+36.36474609	+8.41552734	-39.46289063	+1284
+1457970530.89039990	+8.70556641	-6.29736328	-1.06787109	+54.49218750	-1.80175781	-56.53564453	+1452	+8.51220703	-5.59863281	-0.68994141	+4.28466797	-3.27392578	+17.22656250	+1280	+6.56982422	-9.15820313	-1.16455078	+36.36474609	+8.41552734	-39.48486328	+1284
+1457970530.89459990	+8.70556641	-6.29736328	-1.06787109	+54.49218750	-1.80175781	-56.53564453	+1452	+8.51220703	-5.59863281	-0.68994141	+4.28466797	-3.27392578	+17.20458984	+1280	+6.56982422	-9.15820313	-1.16015625	+36.36474609	+8.41552734	-39.48486328	+1284
+1457970530.89879990	+8.70556641	-6.29736328	-1.06787109	+54.49218750	-1.80175781	-56.53564453	+1452	+8.51220703	-5.59863281	-0.68994141	+4.28466797	-3.27392578	+17.20458984	+1280	+6.56982422	-9.15820313	-1.16015625	+36.38671875	+8.41552734	-39.50683594	+1288
+1457970530.90710000	+8.70556641	-6.29736328	-1.06787109	+54.49218750	-1.80175781	-56.53564453	+1452	+8.51220703	-5.59863281	-0.68994141	+4.28466797	-3.29589844	+17.20458984	+1280	+6.57421875	-9.15820313	-1.16015625	+36.38671875	+8.41552734	-39.50683594	+1288
+1457970530.91129990	+8.70556641	-6.29736328	-1.06787109	+54.49218750	-1.80175781	-56.53564453	+1452	+8.51220703	-5.59863281	-0.68994141	+4.28466797	-3.29589844	+17.20458984	+1276	+6.57421875	-9.15820313	-1.15576172	+36.38671875	+8.41552734	-39.52880859	+1288
+1457970530.91540000	+8.70556641	-6.29736328	-1.06787109	+54.49218750	-1.80175781	-56.53564453	+1452	+8.51220703	-5.59863281	-0.68994141	+4.28466797	-3.29589844	+17.20458984	+1276	+6.57421875	-9.15820313	-1.15576172	+36.40869141	+8.41552734	-39.52880859	+1288
+1457970530.91960000	+8.70556641	-6.29736328	-1.06787109	+54.49218750	-1.80175781	-56.53564453	+1452	+8.51220703	-5.59863281	-0.68994141	+4.28466797	-3.29589844	+17.18261719	+1276	+6.57421875	-9.15820313	-1.15576172	+36.40869141	+8.41552734	-39.52880859	+1288
+1457970530.92380000	+8.70556641	-6.29736328	-1.06787109	+54.49218750	-1.80175781	-56.53564453	+1452	+8.51220703	-5.59863281	-0.68994141	+4.28466797	-3.29589844	+17.18261719	+1276	+6.57421875	-9.15820313	-1.15576172	+36.40869141	+8.41552734	-39.52880859	+1288
+1457970530.92790010	+8.70556641	-6.29736328	-1.06787109	+54.51416016	-1.80175781	-56.51367188	+1452	+8.51220703	-5.59863281	-0.68994141	+4.28466797	-3.29589844	+17.18261719	+1276	+6.57421875	-9.15820313	-1.15576172	+36.40869141	+8.41552734	-39.52880859	+1288
+1457970530.93630000	+8.70556641	-6.30175781	-1.06787109	+54.51416016	-1.80175781	-56.51367188	+1456	+8.51220703	-5.59863281	-0.68994141	+4.28466797	-3.29589844	+17.18261719	+1272	+6.57421875	-9.15820313	-1.15576172	+36.40869141	+8.43750000	-39.52880859	+1288
+1457970530.94039990	+8.70556641	-6.30175781	-1.06787109	+54.51416016	-1.80175781	-56.51367188	+1456	+8.51220703	-5.59863281	-0.68994141	+4.28466797	-3.29589844	+17.18261719	+1272	+6.57421875	-9.15820313	-1.15576172	+36.38671875	+8.43750000	-39.52880859	+1288
+1457970530.94460010	+8.70556641	-6.30175781	-1.06787109	+54.51416016	-1.80175781	-56.51367188	+1456	+8.51220703	-5.59863281	-0.68994141	+4.28466797	-3.29589844	+17.16064453	+1272	+6.57421875	-9.15820313	-1.15576172	+36.38671875	+8.43750000	-39.52880859	+1288
+1457970530.94870000	+8.70556641	-6.30175781	-1.06787109	+54.51416016	-1.80175781	-56.51367188	+1456	+8.51220703	-5.59863281	-0.68994141	+4.28466797	-3.29589844	+17.16064453	+1272	+6.57421875	-9.15820313	-1.15576172	+36.38671875	+8.43750000	-39.52880859	+1288
+1457970530.95289990	+8.70556641	-6.30175781	-1.06787109	+54.51416016	-1.80175781	-56.51367188	+1456	+8.51220703	-5.59863281	-0.68994141	+4.30664063	-3.29589844	+17.16064453	+1272	+6.57421875	-9.15820313	-1.15576172	+36.38671875	+8.43750000	-39.52880859	+1288
+1457970530.95709990	+8.70556641	-6.30175781	-1.06787109	+54.51416016	-1.80175781	-56.51367188	+1456	+8.51220703	-5.59863281	-0.68994141	+4.30664063	-3.29589844	+17.16064453	+1268	+6.57421875	-9.15820313	-1.15576172	+36.38671875	+8.43750000	-39.52880859	+1284
+1457970530.96540000	+8.70556641	-6.30175781	-1.06787109	+54.51416016	-1.80175781	-56.49169922	+1456	+8.51220703	-5.59863281	-0.68994141	+4.30664063	-3.29589844	+17.16064453	+1268	+6.57421875	-9.16259766	-1.15576172	+36.36474609	+8.43750000	-39.52880859	+1284
+1457970530.96960000	+8.70556641	-6.30175781	-1.06787109	+54.51416016	-1.80175781	-56.49169922	+1452	+8.51220703	-5.59863281	-0.68994141	+4.30664063	-3.29589844	+17.13867188	+1268	+6.56982422	-9.16259766	-1.15576172	+36.36474609	+8.43750000	-39.52880859	+1284
+1457970530.97370000	+8.70556641	-6.30175781	-1.06787109	+54.51416016	-1.82373047	-56.49169922	+1452	+8.51220703	-5.59863281	-0.68994141	+4.30664063	-3.29589844	+17.13867188	+1268	+6.56982422	-9.16259766	-1.15576172	+36.36474609	+8.45947266	-39.52880859	+1284
+1457970530.97790000	+8.70556641	-6.30175781	-1.06787109	+54.53613281	-1.82373047	-56.49169922	+1452	+8.51220703	-5.59863281	-0.68994141	+4.30664063	-3.29589844	+17.13867188	+1268	+6.56982422	-9.16259766	-1.16015625	+36.34277344	+8.45947266	-39.52880859	+1284
+1457970530.98210000	+8.70556641	-6.30175781	-1.06787109	+54.53613281	-1.82373047	-56.46972656	+1452	+8.51220703	-5.59863281	-0.68994141	+4.30664063	-3.29589844	+17.13867188	+1268	+6.56982422	-9.16259766	-1.16015625	+36.34277344	+8.45947266	-39.52880859	+1284
+1457970530.98620010	+8.70556641	-6.30175781	-1.06787109	+54.53613281	-1.82373047	-56.46972656	+1452	+8.51220703	-5.59863281	-0.68994141	+4.30664063	-3.29589844	+17.13867188	+1268	+6.56982422	-9.16259766	-1.16015625	+36.34277344	+8.45947266	-39.52880859	+1284
+1457970530.99040010	+8.70556641	-6.30175781	-1.06787109	+54.53613281	-1.82373047	-56.46972656	+1452	+8.51220703	-5.59863281	-0.68994141	+4.30664063	-3.29589844	+17.13867188	+1268	+6.56982422	-9.16259766	-1.16015625	+36.34277344	+8.45947266	-39.52880859	+1284
+1457970530.99869990	+8.70556641	-6.30175781	-1.06787109	+54.55810547	-1.84570313	-56.46972656	+1452	+8.51220703	-5.59863281	-0.68994141	+4.30664063	-3.29589844	+17.11669922	+1268	+6.56982422	-9.16259766	-1.16015625	+36.34277344	+8.45947266	-39.52880859	+1284
+1457970531.00289990	+8.70556641	-6.30175781	-1.06787109	+54.55810547	-1.84570313	-56.46972656	+1452	+8.51220703	-5.59863281	-0.68994141	+4.30664063	-3.29589844	+17.11669922	+1268	+6.56982422	-9.16259766	-1.15576172	+36.34277344	+8.45947266	-39.55078125	+1284
+1457970531.00710010	+8.70556641	-6.30175781	-1.06787109	+54.55810547	-1.84570313	-56.46972656	+1452	+8.51220703	-5.59863281	-0.68994141	+4.30664063	-3.29589844	+17.11669922	+1268	+6.56982422	-9.16259766	-1.15576172	+36.34277344	+8.45947266	-39.55078125	+1284
+1457970531.01120000	+8.70556641	-6.30175781	-1.06787109	+54.58007813	-1.86767578	-56.46972656	+1452	+8.51220703	-5.59863281	-0.68994141	+4.30664063	-3.29589844	+17.11669922	+1268	+6.56982422	-9.16259766	-1.15576172	+36.34277344	+8.45947266	-39.55078125	+1284
+1457970531.01539990	+8.70556641	-6.30175781	-1.06787109	+54.58007813	-1.86767578	-56.46972656	+1452	+8.51220703	-5.59863281	-0.68994141	+4.30664063	-3.29589844	+17.11669922	+1268	+6.56982422	-9.16259766	-1.15576172	+36.34277344	+8.45947266	-39.55078125	+1284
+1457970531.01959990	+8.70556641	-6.30175781	-1.06787109	+54.58007813	-1.86767578	-56.44775391	+1448	+8.51220703	-5.59863281	-0.68994141	+4.30664063	-3.29589844	+17.11669922	+1268	+6.57421875	-9.16259766	-1.15576172	+36.34277344	+8.45947266	-39.57275391	+1284
+1457970531.02790000	+8.70556641	-6.30175781	-1.06787109	+54.60205078	-1.88964844	-56.46972656	+1448	+8.51220703	-5.59863281	-0.68994141	+4.30664063	-3.29589844	+17.11669922	+1264	+6.57421875	-9.16259766	-1.15576172	+36.36474609	+8.45947266	-39.57275391	+1288
+1457970531.03200010	+8.70556641	-6.30175781	-1.06787109	+54.60205078	-1.88964844	-56.46972656	+1448	+8.51220703	-5.59863281	-0.68994141	+4.30664063	-3.29589844	+17.09472656	+1264	+6.57421875	-9.16259766	-1.15136719	+36.36474609	+8.45947266	-39.57275391	+1288
+1457970531.03620000	+8.70556641	-6.30175781	-1.06787109	+54.60205078	-1.88964844	-56.46972656	+1448	+8.51220703	-5.59863281	-0.68994141	+4.30664063	-3.29589844	+17.09472656	+1264	+6.57421875	-9.16259766	-1.15136719	+36.36474609	+8.45947266	-39.59472656	+1288
+1457970531.04040000	+8.70556641	-6.30175781	-1.06787109	+54.60205078	-1.88964844	-56.46972656	+1448	+8.51220703	-5.59863281	-0.68994141	+4.30664063	-3.29589844	+17.09472656	+1264	+6.57421875	-9.16259766	-1.15136719	+36.36474609	+8.48144531	-39.59472656	+1288
+1457970531.04450010	+8.70556641	-6.30175781	-1.06787109	+54.62402344	-1.88964844	-56.46972656	+1448	+8.51220703	-5.59863281	-0.68994141	+4.30664063	-3.29589844	+17.09472656	+1264	+6.57421875	-9.16259766	-1.15136719	+36.36474609	+8.48144531	-39.59472656	+1288
+1457970531.04870010	+8.70556641	-6.30175781	-1.06787109	+54.62402344	-1.88964844	-56.46972656	+1448	+8.50781250	-5.59863281	-0.68994141	+4.30664063	-3.29589844	+17.09472656	+1264	+6.57421875	-9.16259766	-1.15136719	+36.36474609	+8.48144531	-39.59472656	+1288
+1457970531.05290010	+8.70556641	-6.30175781	-1.06787109	+54.62402344	-1.88964844	-56.44775391	+1448	+8.50781250	-5.59863281	-0.68994141	+4.30664063	-3.29589844	+17.07275391	+1264	+6.57421875	-9.16259766	-1.15136719	+36.36474609	+8.48144531	-39.59472656	+1288
+1457970531.06119990	+8.70556641	-6.30175781	-1.06787109	+54.62402344	-1.91162109	-56.46972656	+1444	+8.50781250	-5.59863281	-0.68994141	+4.30664063	-3.31787109	+17.07275391	+1264	+6.57421875	-9.16259766	-1.15136719	+36.34277344	+8.48144531	-39.59472656	+1288
+1457970531.06539990	+8.70556641	-6.30175781	-1.06787109	+54.62402344	-1.91162109	-56.46972656	+1444	+8.50781250	-5.59863281	-0.68994141	+4.30664063	-3.31787109	+17.05078125	+1264	+6.57421875	-9.16259766	-1.15136719	+36.34277344	+8.48144531	-39.59472656	+1288
+1457970531.06950000	+8.70556641	-6.30175781	-1.06787109	+54.62402344	-1.91162109	-56.46972656	+1444	+8.50781250	-5.59863281	-0.68994141	+4.30664063	-3.31787109	+17.05078125	+1264	+6.57421875	-9.16259766	-1.15576172	+36.34277344	+8.48144531	-39.59472656	+1288
+1457970531.07370000	+8.70556641	-6.30175781	-1.06787109	+54.62402344	-1.91162109	-56.46972656	+1444	+8.50781250	-5.59863281	-0.68994141	+4.30664063	-3.31787109	+17.05078125	+1260	+6.57421875	-9.16699219	-1.15576172	+36.34277344	+8.48144531	-39.59472656	+1292
+1457970531.07789990	+8.70556641	-6.30175781	-1.06787109	+54.62402344	-1.91162109	-56.46972656	+1444	+8.50781250	-5.59863281	-0.68994141	+4.30664063	-3.31787109	+17.02880859	+1260	+6.56982422	-9.16699219	-1.15576172	+36.32080078	+8.48144531	-39.57275391	+1292
+1457970531.08200000	+8.70556641	-6.30175781	-1.06787109	+54.62402344	-1.91162109	-56.46972656	+1444	+8.50781250	-5.59863281	-0.68994141	+4.30664063	-3.31787109	+17.00683594	+1264	+6.56982422	-9.16699219	-1.15576172	+36.32080078	+8.48144531	-39.57275391	+1292
+1457970531.08620000	+8.70556641	-6.30175781	-1.06787109	+54.62402344	-1.91162109	-56.46972656	+1444	+8.50781250	-5.59863281	-0.68994141	+4.30664063	-3.31787109	+17.00683594	+1264	+6.56982422	-9.16699219	-1.15576172	+36.32080078	+8.48144531	-39.57275391	+1292
+1457970531.09450010	+8.70556641	-6.30175781	-1.06787109	+54.64599609	-1.91162109	-56.46972656	+1444	+8.50781250	-5.59863281	-0.68994141	+4.30664063	-3.33984375	+16.98486328	+1264	+6.56982422	-9.16699219	-1.15576172	+36.29882813	+8.48144531	-39.57275391	+1292
+1457970531.09870000	+8.70556641	-6.30175781	-1.06787109	+54.64599609	-1.91162109	-56.46972656	+1444	+8.50781250	-5.59863281	-0.68994141	+4.30664063	-3.33984375	+16.96289063	+1264	+6.56982422	-9.16699219	-1.15576172	+36.29882813	+8.48144531	-39.57275391	+1292
+1457970531.10279990	+8.70556641	-6.30175781	-1.06787109	+54.64599609	-1.91162109	-56.46972656	+1440	+8.50781250	-5.59863281	-0.68994141	+4.30664063	-3.33984375	+16.96289063	+1264	+6.56982422	-9.16699219	-1.15576172	+36.29882813	+8.48144531	-39.57275391	+1292
+1457970531.10700010	+8.70556641	-6.30175781	-1.06787109	+54.64599609	-1.91162109	-56.46972656	+1440	+8.50781250	-5.59863281	-0.68554688	+4.30664063	-3.36181641	+16.94091797	+1264	+6.56982422	-9.16699219	-1.15576172	+36.27685547	+8.48144531	-39.57275391	+1292
+1457970531.11120010	+8.70556641	-6.30175781	-1.06787109	+54.64599609	-1.91162109	-56.46972656	+1440	+8.50781250	-5.59863281	-0.68554688	+4.30664063	-3.36181641	+16.94091797	+1264	+6.56982422	-9.16699219	-1.15576172	+36.27685547	+8.48144531	-39.57275391	+1292
+1457970531.11529990	+8.70556641	-6.30175781	-1.06787109	+54.64599609	-1.91162109	-56.46972656	+1440	+8.51220703	-5.59863281	-0.68554688	+4.30664063	-3.36181641	+16.91894531	+1264	+6.56982422	-9.16699219	-1.15576172	+36.27685547	+8.48144531	-39.57275391	+1292
+1457970531.11949990	+8.70556641	-6.30175781	-1.06787109	+54.64599609	-1.91162109	-56.46972656	+1440	+8.51220703	-5.59863281	-0.68554688	+4.30664063	-3.38378906	+16.91894531	+1264	+6.56982422	-9.16699219	-1.15576172	+36.27685547	+8.48144531	-39.59472656	+1292
+1457970531.12780000	+8.70556641	-6.30175781	-1.06787109	+54.64599609	-1.91162109	-56.46972656	+1440	+8.51220703	-5.59863281	-0.68554688	+4.32861328	-3.38378906	+16.89697266	+1264	+6.56982422	-9.16699219	-1.15576172	+36.27685547	+8.48144531	-39.59472656	+1292
+1457970531.13200000	+8.70556641	-6.30175781	-1.06787109	+54.64599609	-1.91162109	-56.46972656	+1440	+8.51220703	-5.59863281	-0.68554688	+4.32861328	-3.38378906	+16.89697266	+1264	+6.56982422	-9.16699219	-1.15576172	+36.29882813	+8.48144531	-39.59472656	+1292
+1457970531.13620000	+8.70556641	-6.30175781	-1.06787109	+54.64599609	-1.91162109	-56.46972656	+1440	+8.51220703	-5.59863281	-0.68554688	+4.32861328	-3.40576172	+16.89697266	+1264	+6.56982422	-9.16699219	-1.15576172	+36.29882813	+8.48144531	-39.61669922	+1292
+1457970531.14030000	+8.70556641	-6.30175781	-1.06787109	+54.64599609	-1.91162109	-56.46972656	+1440	+8.51220703	-5.59863281	-0.68554688	+4.32861328	-3.40576172	+16.87500000	+1264	+6.57421875	-9.16699219	-1.15576172	+36.29882813	+8.48144531	-39.61669922	+1292
+1457970531.14450000	+8.70556641	-6.30175781	-1.06787109	+54.64599609	-1.91162109	-56.46972656	+1440	+8.51220703	-5.59423828	-0.68554688	+4.32861328	-3.40576172	+16.87500000	+1264	+6.57421875	-9.16699219	-1.15136719	+36.29882813	+8.48144531	-39.61669922	+1292
+1457970531.14870000	+8.70556641	-6.30175781	-1.06787109	+54.64599609	-1.91162109	-56.46972656	+1440	+8.51220703	-5.59423828	-0.68554688	+4.32861328	-3.40576172	+16.87500000	+1264	+6.57421875	-9.16699219	-1.15136719	+36.29882813	+8.48144531	-39.63867188	+1292
+1457970531.15700010	+8.70556641	-6.30175781	-1.06787109	+54.64599609	-1.91162109	-56.46972656	+1440	+8.51220703	-5.59423828	-0.68554688	+4.32861328	-3.40576172	+16.87500000	+1264	+6.57421875	-9.16699219	-1.15136719	+36.29882813	+8.48144531	-39.63867188	+1292
+1457970531.16120000	+8.70556641	-6.30175781	-1.06787109	+54.64599609	-1.91162109	-56.46972656	+1440	+8.50781250	-5.59423828	-0.68554688	+4.32861328	-3.40576172	+16.87500000	+1264	+6.57421875	-9.16699219	-1.15136719	+36.29882813	+8.48144531	-39.63867188	+1292
+1457970531.16529990	+8.70556641	-6.30175781	-1.06787109	+54.64599609	-1.91162109	-56.46972656	+1440	+8.50781250	-5.59423828	-0.68994141	+4.32861328	-3.38378906	+16.85302734	+1260	+6.57421875	-9.16699219	-1.15136719	+36.29882813	+8.48144531	-39.63867188	+1288
+1457970531.16950010	+8.70556641	-6.30175781	-1.06787109	+54.64599609	-1.91162109	-56.46972656	+1440	+8.50781250	-5.59423828	-0.68994141	+4.32861328	-3.38378906	+16.85302734	+1260	+6.57421875	-9.17138672	-1.15136719	+36.29882813	+8.48144531	-39.63867188	+1288
+1457970531.17370010	+8.70556641	-6.30175781	-1.06787109	+54.64599609	-1.91162109	-56.46972656	+1440	+8.50781250	-5.59423828	-0.68994141	+4.32861328	-3.38378906	+16.85302734	+1260	+6.57421875	-9.17138672	-1.15136719	+36.29882813	+8.50341797	-39.63867188	+1288
+1457970531.17779990	+8.70556641	-6.30175781	-1.06787109	+54.64599609	-1.91162109	-56.46972656	+1440	+8.50781250	-5.59423828	-0.68994141	+4.32861328	-3.38378906	+16.85302734	+1260	+6.57421875	-9.17138672	-1.15136719	+36.29882813	+8.50341797	-39.63867188	+1288
+1457970531.18199990	+8.70556641	-6.30175781	-1.06787109	+54.64599609	-1.91162109	-56.46972656	+1440	+8.50781250	-5.59863281	-0.68994141	+4.32861328	-3.38378906	+16.85302734	+1260	+6.57421875	-9.17138672	-1.15136719	+36.29882813	+8.50341797	-39.63867188	+1288
+1457970531.19030000	+8.70556641	-6.30175781	-1.06787109	+54.64599609	-1.91162109	-56.46972656	+1440	+8.50781250	-5.59863281	-0.68994141	+4.30664063	-3.38378906	+16.83105469	+1260	+6.56982422	-9.17138672	-1.15136719	+36.27685547	+8.50341797	-39.63867188	+1288
+1457970531.19450000	+8.70556641	-6.30175781	-1.06787109	+54.64599609	-1.91162109	-56.46972656	+1440	+8.50781250	-5.59863281	-0.68994141	+4.30664063	-3.38378906	+16.83105469	+1260	+6.56982422	-9.17138672	-1.15576172	+36.27685547	+8.50341797	-39.63867188	+1288
+1457970531.19860010	+8.70556641	-6.30175781	-1.06787109	+54.64599609	-1.91162109	-56.49169922	+1440	+8.50781250	-5.59863281	-0.68994141	+4.30664063	-3.38378906	+16.83105469	+1260	+6.56982422	-9.17138672	-1.15576172	+36.27685547	+8.50341797	-39.61669922	+1288
+1457970531.20280000	+8.70556641	-6.30175781	-1.06787109	+54.64599609	-1.91162109	-56.49169922	+1440	+8.50781250	-5.59863281	-0.68994141	+4.30664063	-3.38378906	+16.83105469	+1260	+6.56982422	-9.17138672	-1.15576172	+36.27685547	+8.50341797	-39.61669922	+1288
+1457970531.20700000	+8.70556641	-6.30175781	-1.06787109	+54.64599609	-1.91162109	-56.49169922	+1440	+8.50781250	-5.59863281	-0.68994141	+4.30664063	-3.38378906	+16.83105469	+1260	+6.56982422	-9.17138672	-1.15576172	+36.25488281	+8.50341797	-39.61669922	+1288
+1457970531.21110010	+8.70556641	-6.30175781	-1.06787109	+54.64599609	-1.91162109	-56.49169922	+1440	+8.50781250	-5.59863281	-0.68994141	+4.30664063	-3.38378906	+16.80908203	+1260	+6.56982422	-9.17138672	-1.15576172	+36.25488281	+8.50341797	-39.61669922	+1288
+1457970531.21530010	+8.70556641	-6.30175781	-1.06787109	+54.64599609	-1.91162109	-56.49169922	+1440	+8.50781250	-5.59863281	-0.68994141	+4.30664063	-3.38378906	+16.80908203	+1260	+6.56982422	-9.17138672	-1.15576172	+36.25488281	+8.50341797	-39.61669922	+1288
+1457970531.22359990	+8.70556641	-6.30175781	-1.06787109	+54.64599609	-1.91162109	-56.49169922	+1440	+8.50781250	-5.59863281	-0.68994141	+4.30664063	-3.38378906	+16.80908203	+1260	+6.56982422	-9.17138672	-1.15576172	+36.25488281	+8.50341797	-39.61669922	+1288
+1457970531.22779990	+8.70556641	-6.30175781	-1.06787109	+54.64599609	-1.91162109	-56.49169922	+1440	+8.50781250	-5.59863281	-0.68994141	+4.30664063	-3.38378906	+16.80908203	+1260	+6.56982422	-9.17138672	-1.15576172	+36.25488281	+8.50341797	-39.61669922	+1288
+1457970531.23200010	+8.70556641	-6.30175781	-1.06787109	+54.64599609	-1.91162109	-56.51367188	+1440	+8.50781250	-5.59863281	-0.68994141	+4.30664063	-3.38378906	+16.78710938	+1260	+6.56982422	-9.17138672	-1.15576172	+36.23291016	+8.50341797	-39.63867188	+1284
+1457970531.23610000	+8.70556641	-6.30175781	-1.06787109	+54.64599609	-1.91162109	-56.51367188	+1440	+8.50781250	-5.59863281	-0.68994141	+4.30664063	-3.40576172	+16.78710938	+1264	+6.56982422	-9.17138672	-1.15576172	+36.25488281	+8.50341797	-39.63867188	+1284
+1457970531.24029990	+8.70556641	-6.30615234	-1.06787109	+54.64599609	-1.91162109	-56.51367188	+1440	+8.50781250	-5.59863281	-0.68994141	+4.30664063	-3.40576172	+16.78710938	+1264	+6.56982422	-9.17138672	-1.15576172	+36.25488281	+8.48144531	-39.63867188	+1284
+1457970531.24449990	+8.70556641	-6.30615234	-1.06787109	+54.64599609	-1.91162109	-56.51367188	+1440	+8.50781250	-5.59863281	-0.68994141	+4.30664063	-3.40576172	+16.78710938	+1264	+6.56982422	-9.17138672	-1.15576172	+36.25488281	+8.48144531	-39.63867188	+1284
+1457970531.24860000	+8.70556641	-6.30615234	-1.06787109	+54.64599609	-1.93359375	-56.53564453	+1440	+8.50781250	-5.59863281	-0.68994141	+4.30664063	-3.40576172	+16.78710938	+1264	+6.56982422	-9.17138672	-1.15576172	+36.25488281	+8.48144531	-39.66064453	+1284
+1457970531.25690010	+8.70556641	-6.30615234	-1.06787109	+54.64599609	-1.93359375	-56.53564453	+1436	+8.51220703	-5.59863281	-0.68994141	+4.30664063	-3.42773438	+16.76513672	+1260	+6.57421875	-9.17138672	-1.15136719	+36.25488281	+8.48144531	-39.66064453	+1284
+1457970531.26110010	+8.70556641	-6.30615234	-1.06787109	+54.64599609	-1.93359375	-56.53564453	+1440	+8.51220703	-5.59863281	-0.68994141	+4.30664063	-3.42773438	+16.76513672	+1260	+6.57421875	-9.17138672	-1.15136719	+36.25488281	+8.48144531	-39.66064453	+1288
+1457970531.26530000	+8.70556641	-6.30615234	-1.06787109	+54.64599609	-1.93359375	-56.55761719	+1440	+8.51220703	-5.59863281	-0.68994141	+4.28466797	-3.42773438	+16.76513672	+1260	+6.57421875	-9.17138672	-1.15136719	+36.25488281	+8.48144531	-39.66064453	+1288
+1457970531.26939990	+8.70996094	-6.30615234	-1.06347656	+54.64599609	-1.93359375	-56.55761719	+1440	+8.51220703	-5.59863281	-0.68994141	+4.28466797	-3.42773438	+16.76513672	+1260	+6.57421875	-9.17138672	-1.15136719	+36.27685547	+8.48144531	-39.68261719	+1288
+1457970531.27360010	+8.70996094	-6.30615234	-1.06347656	+54.64599609	-1.93359375	-56.55761719	+1440	+8.51220703	-5.59863281	-0.68994141	+4.28466797	-3.42773438	+16.76513672	+1260	+6.57421875	-9.17138672	-1.15136719	+36.27685547	+8.48144531	-39.68261719	+1288
+1457970531.28189990	+8.70996094	-6.30615234	-1.06347656	+54.64599609	-1.95556641	-56.57958984	+1440	+8.51220703	-5.59863281	-0.68994141	+4.28466797	-3.44970703	+16.74316406	+1260	+6.57421875	-9.17138672	-1.15136719	+36.25488281	+8.45947266	-39.68261719	+1288
+1457970531.28609990	+8.70996094	-6.30615234	-1.06347656	+54.64599609	-1.95556641	-56.57958984	+1440	+8.51220703	-5.59863281	-0.68994141	+4.28466797	-3.44970703	+16.74316406	+1260	+6.57421875	-9.17138672	-1.15136719	+36.25488281	+8.45947266	-39.68261719	+1288
+1457970531.29029990	+8.70996094	-6.30615234	-1.06347656	+54.64599609	-1.95556641	-56.60156250	+1440	+8.51220703	-5.59863281	-0.68994141	+4.28466797	-3.44970703	+16.74316406	+1260	+6.57421875	-9.17138672	-1.15136719	+36.25488281	+8.45947266	-39.68261719	+1288
+1457970531.29440000	+8.70996094	-6.30615234	-1.06347656	+54.64599609	-1.95556641	-56.60156250	+1440	+8.51220703	-5.59863281	-0.68994141	+4.28466797	-3.44970703	+16.74316406	+1260	+6.57421875	-9.17138672	-1.15136719	+36.23291016	+8.45947266	-39.68261719	+1288
+1457970531.29860000	+8.70996094	-6.30615234	-1.06347656	+54.62402344	-1.97753906	-56.62353516	+1440	+8.51220703	-5.59863281	-0.68994141	+4.26269531	-3.47167969	+16.74316406	+1260	+6.57421875	-9.17138672	-1.15136719	+36.23291016	+8.45947266	-39.68261719	+1288
+1457970531.30279990	+8.70996094	-6.30615234	-1.06347656	+54.62402344	-1.97753906	-56.62353516	+1440	+8.51220703	-5.59863281	-0.68994141	+4.26269531	-3.47167969	+16.72119141	+1260	+6.57421875	-9.17138672	-1.15136719	+36.21093750	+8.43750000	-39.68261719	+1288
+1457970531.31110000	+8.70996094	-6.30175781	-1.05908203	+54.60205078	-1.99951172	-56.66748047	+1440	+8.51220703	-5.59863281	-0.68554688	+4.24072266	-3.49365234	+16.72119141	+1260	+6.57421875	-9.17138672	-1.15136719	+36.18896484	+8.41552734	-39.68261719	+1288
+1457970531.31530000	+8.71435547	-6.30175781	-1.05908203	+54.60205078	-1.99951172	-56.71142578	+1440	+8.51660156	-5.59863281	-0.68554688	+4.24072266	-3.51562500	+16.69921875	+1260	+6.57421875	-9.17138672	-1.15576172	+36.14501953	+8.41552734	-39.68261719	+1288
+1457970531.31940010	+8.71435547	-6.30175781	-1.05468750	+54.58007813	-2.02148438	-56.73339844	+1444	+8.51660156	-5.59863281	-0.68554688	+4.21875000	-3.53759766	+16.69921875	+1264	+6.57421875	-9.17138672	-1.15576172	+36.12304688	+8.39355469	-39.68261719	+1288
+1457970531.32360010	+8.71875000	-6.30175781	-1.05468750	+54.55810547	-2.04345703	-56.77734375	+1444	+8.51660156	-5.59863281	-0.68554688	+4.19677734	-3.55957031	+16.69921875	+1264	+6.57421875	-9.17138672	-1.15576172	+36.10107422	+8.37158203	-39.70458984	+1288
+1457970531.32780000	+8.71875000	-6.30175781	-1.05029297	+54.55810547	-2.06542969	-56.82128906	+1444	+8.52099609	-5.59863281	-0.68554688	+4.19677734	-3.60351563	+16.67724609	+1264	+6.57421875	-9.17578125	-1.15576172	+36.05712891	+8.34960938	-39.70458984	+1288
+1457970531.33610010	+8.72753906	-6.30175781	-1.04589844	+54.51416016	-2.13134766	-56.93115234	+1448	+8.52539063	-5.59863281	-0.68115234	+4.15283203	-3.66943359	+16.65527344	+1268	+6.57861328	-9.17138672	-1.15576172	+36.01318359	+8.28369141	-39.74853516	+1288
+1457970531.34019990	+8.73193359	-6.30175781	-1.04589844	+54.49218750	-2.17529297	-56.99707031	+1448	+8.52978516	-5.59863281	-0.67675781	+4.13085938	-3.73535156	+16.65527344	+1272	+6.57861328	-9.17138672	-1.15576172	+35.96923828	+8.23974609	-39.79248047	+1288
+1457970531.34439990	+8.73632813	-6.30175781	-1.04150391	+54.47021484	-2.19726563	-57.04101563	+1452	+8.52978516	-5.59863281	-0.67675781	+4.10888672	-3.77929688	+16.65527344	+1272	+6.58300781	-9.17138672	-1.15136719	+35.94726563	+8.19580078	-39.81445313	+1288
+1457970531.34859990	+8.73632813	-6.30175781	-1.04150391	+54.47021484	-2.24121094	-57.06298828	+1452	+8.53417969	-5.59863281	-0.67675781	+4.08691406	-3.82324219	+16.65527344	+1276	+6.58740234	-9.17138672	-1.15136719	+35.94726563	+8.17382813	-39.85839844	+1288
+1457970531.35270000	+8.74072266	-6.30175781	-1.04150391	+54.47021484	-2.26318359	-57.10693359	+1452	+8.53417969	-5.59423828	-0.67236328	+4.06494141	-3.86718750	+16.65527344	+1276	+6.59179688	-9.16699219	-1.14697266	+35.92529297	+8.12988281	-39.88037109	+1292
+1457970531.35690000	+8.74072266	-6.30175781	-1.03710938	+54.44824219	-2.28515625	-57.12890625	+1456	+8.53857422	-5.59423828	-0.67236328	+4.06494141	-3.91113281	+16.65527344	+1276	+6.59619141	-9.16699219	-1.14697266	+35.92529297	+8.08593750	-39.92431641	+1292
+1457970531.36520000	+8.74511719	-6.30175781	-1.03710938	+54.44824219	-2.32910156	-57.17285156	+1460	+8.54296875	-5.59423828	-0.66796875	+4.02099609	-3.99902344	+16.65527344	+1276	+6.60498047	-9.16259766	-1.14257813	+35.94726563	+8.02001953	-39.99023438	+1296
+1457970531.36940000	+8.74511719	-6.30175781	-1.03710938	+54.44824219	-2.35107422	-57.17285156	+1460	+8.54296875	-5.59423828	-0.66796875	+4.02099609	-4.02099609	+16.65527344	+1276	+6.60937500	-9.16259766	-1.13818359	+35.94726563	+7.99804688	-40.01220703	+1300
+1457970531.37360000	+8.74511719	-6.30175781	-1.03710938	+54.44824219	-2.35107422	-57.17285156	+1460	+8.54296875	-5.59423828	-0.66796875	+3.99902344	-4.04296875	+16.65527344	+1276	+6.60937500	-9.16259766	-1.13818359	+35.96923828	+7.97607422	-40.03417969	+1300
+1457970531.37770010	+8.74511719	-6.30175781	-1.03710938	+54.44824219	-2.35107422	-57.17285156	+1460	+8.54296875	-5.59423828	-0.66796875	+3.99902344	-4.04296875	+16.65527344	+1276	+6.61376953	-9.16259766	-1.13378906	+35.96923828	+7.97607422	-40.03417969	+1304
+1457970531.38190010	+8.74511719	-6.30175781	-1.03710938	+54.44824219	-2.37304688	-57.17285156	+1460	+8.54296875	-5.59423828	-0.66796875	+3.99902344	-4.06494141	+16.65527344	+1272	+6.61376953	-9.16259766	-1.13378906	+35.96923828	+7.95410156	-40.03417969	+1304
+1457970531.38610010	+8.74511719	-6.30175781	-1.03710938	+54.44824219	-2.37304688	-57.17285156	+1464	+8.54736328	-5.59423828	-0.66796875	+3.97705078	-4.06494141	+16.67724609	+1272	+6.61376953	-9.15820313	-1.13378906	+35.96923828	+7.95410156	-40.03417969	+1304
+1457970531.39439990	+8.74511719	-6.30175781	-1.03710938	+54.44824219	-2.37304688	-57.17285156	+1464	+8.54736328	-5.59423828	-0.66357422	+3.97705078	-4.08691406	+16.67724609	+1272	+6.61376953	-9.15820313	-1.13818359	+35.94726563	+7.93212891	-40.01220703	+1304
+1457970531.39860010	+8.74511719	-6.30175781	-1.03710938	+54.44824219	-2.37304688	-57.17285156	+1464	+8.54296875	-5.59423828	-0.66357422	+3.97705078	-4.08691406	+16.67724609	+1272	+6.60937500	-9.16259766	-1.13818359	+35.94726563	+7.93212891	-40.01220703	+1308
+1457970531.40269990	+8.74511719	-6.30175781	-1.03710938	+54.44824219	-2.35107422	-57.17285156	+1464	+8.54296875	-5.59423828	-0.66357422	+3.97705078	-4.06494141	+16.67724609	+1268	+6.60937500	-9.16259766	-1.13818359	+35.92529297	+7.93212891	-39.99023438	+1308
+1457970531.40689990	+8.74511719	-6.30175781	-1.03710938	+54.44824219	-2.35107422	-57.17285156	+1468	+8.54296875	-5.59423828	-0.66357422	+3.95507813	-4.06494141	+16.67724609	+1268	+6.60937500	-9.16259766	-1.13818359	+35.92529297	+7.93212891	-39.99023438	+1308
+1457970531.41100000	+8.74511719	-6.30175781	-1.03710938	+54.44824219	-2.35107422	-57.17285156	+1468	+8.54296875	-5.59423828	-0.66357422	+3.95507813	-4.06494141	+16.67724609	+1268	+6.60937500	-9.16259766	-1.13818359	+35.90332031	+7.93212891	-39.99023438	+1308
+1457970531.41940000	+8.74511719	-6.30175781	-1.03710938	+54.44824219	-2.35107422	-57.17285156	+1468	+8.54296875	-5.59423828	-0.66357422	+3.95507813	-4.06494141	+16.67724609	+1268	+6.60498047	-9.16259766	-1.14257813	+35.90332031	+7.93212891	-39.96826172	+1308
+1457970531.42350010	+8.74511719	-6.30175781	-1.03710938	+54.44824219	-2.35107422	-57.17285156	+1468	+8.54296875	-5.59423828	-0.66357422	+3.95507813	-4.06494141	+16.69921875	+1268	+6.60498047	-9.16259766	-1.14257813	+35.88134766	+7.93212891	-39.96826172	+1308
+1457970531.42770000	+8.74511719	-6.30175781	-1.03710938	+54.44824219	-2.35107422	-57.17285156	+1468	+8.54296875	-5.59423828	-0.66357422	+3.93310547	-4.06494141	+16.69921875	+1268	+6.60498047	-9.16259766	-1.14257813	+35.88134766	+7.93212891	-39.94628906	+1308
+1457970531.43190000	+8.74511719	-6.30175781	-1.03710938	+54.44824219	-2.35107422	-57.17285156	+1468	+8.54296875	-5.59423828	-0.66357422	+3.93310547	-4.06494141	+16.69921875	+1268	+6.60498047	-9.16259766	-1.14257813	+35.88134766	+7.93212891	-39.94628906	+1308
+1457970531.43600010	+8.74511719	-6.30175781	-1.03710938	+54.44824219	-2.35107422	-57.17285156	+1468	+8.54296875	-5.59423828	-0.66357422	+3.93310547	-4.06494141	+16.69921875	+1268	+6.60058594	-9.16259766	-1.14257813	+35.85937500	+7.93212891	-39.94628906	+1308
+1457970531.44020010	+8.74511719	-6.30175781	-1.03710938	+54.44824219	-2.35107422	-57.17285156	+1468	+8.54296875	-5.59423828	-0.66357422	+3.93310547	-4.06494141	+16.69921875	+1268	+6.60058594	-9.16699219	-1.14257813	+35.85937500	+7.93212891	-39.94628906	+1308
+1457970531.44849990	+8.74511719	-6.30175781	-1.03710938	+54.44824219	-2.35107422	-57.17285156	+1468	+8.54296875	-5.59423828	-0.66357422	+3.93310547	-4.06494141	+16.69921875	+1268	+6.60058594	-9.16699219	-1.14257813	+35.85937500	+7.93212891	-39.94628906	+1308
+1457970531.45269990	+8.74511719	-6.30175781	-1.03710938	+54.44824219	-2.35107422	-57.17285156	+1468	+8.54296875	-5.59423828	-0.66357422	+3.91113281	-4.06494141	+16.69921875	+1268	+6.60058594	-9.16699219	-1.14257813	+35.85937500	+7.93212891	-39.94628906	+1308
+1457970531.45689990	+8.74511719	-6.30175781	-1.03710938	+54.44824219	-2.35107422	-57.17285156	+1468	+8.54296875	-5.59423828	-0.66357422	+3.91113281	-4.06494141	+16.69921875	+1268	+6.60058594	-9.16699219	-1.14257813	+35.83740234	+7.93212891	-39.94628906	+1308
+1457970531.46519990	+8.74511719	-6.30175781	-1.03710938	+54.44824219	-2.35107422	-57.17285156	+1468	+8.54296875	-5.59423828	-0.66357422	+3.91113281	-4.06494141	+16.72119141	+1268	+6.60058594	-9.16699219	-1.14257813	+35.83740234	+7.93212891	-39.94628906	+1304
+1457970531.46939990	+8.74511719	-6.30175781	-1.03710938	+54.44824219	-2.35107422	-57.17285156	+1472	+8.54736328	-5.59423828	-0.66357422	+3.88916016	-4.06494141	+16.72119141	+1268	+6.60058594	-9.16699219	-1.14257813	+35.83740234	+7.91015625	-39.94628906	+1304
+1457970531.47770000	+8.74511719	-6.30175781	-1.03710938	+54.44824219	-2.37304688	-57.17285156	+1472	+8.54736328	-5.59423828	-0.66357422	+3.88916016	-4.06494141	+16.74316406	+1268	+6.60058594	-9.16699219	-1.14257813	+35.83740234	+7.91015625	-39.94628906	+1304
+1457970531.48190000	+8.74511719	-6.30175781	-1.03710938	+54.44824219	-2.37304688	-57.17285156	+1472	+8.54736328	-5.59423828	-0.66357422	+3.86718750	-4.06494141	+16.76513672	+1268	+6.60058594	-9.16699219	-1.14257813	+35.83740234	+7.91015625	-39.94628906	+1304
+1457970531.48600010	+8.74511719	-6.30175781	-1.03710938	+54.44824219	-2.37304688	-57.17285156	+1472	+8.54736328	-5.59423828	-0.66357422	+3.86718750	-4.06494141	+16.76513672	+1268	+6.60058594	-9.16699219	-1.14257813	+35.83740234	+7.91015625	-39.94628906	+1304
+1457970531.49020000	+8.74511719	-6.30175781	-1.03710938	+54.44824219	-2.37304688	-57.17285156	+1472	+8.54736328	-5.59423828	-0.66357422	+3.84521484	-4.06494141	+16.78710938	+1268	+6.60498047	-9.16699219	-1.14257813	+35.83740234	+7.91015625	-39.96826172	+1304
+1457970531.49429990	+8.74511719	-6.30175781	-1.03710938	+54.44824219	-2.37304688	-57.17285156	+1472	+8.54736328	-5.59423828	-0.66357422	+3.84521484	-4.06494141	+16.80908203	+1268	+6.60498047	-9.16699219	-1.14257813	+35.83740234	+7.91015625	-39.96826172	+1304
+1457970531.49850010	+8.74511719	-6.30175781	-1.03710938	+54.47021484	-2.39501953	-57.17285156	+1472	+8.54736328	-5.59423828	-0.66357422	+3.82324219	-4.06494141	+16.83105469	+1268	+6.60498047	-9.16699219	-1.13818359	+35.85937500	+7.91015625	-39.96826172	+1304
+1457970531.50679990	+8.74511719	-6.30175781	-1.03710938	+54.47021484	-2.39501953	-57.19482422	+1472	+8.54736328	-5.59863281	-0.66357422	+3.80126953	-4.04296875	+16.87500000	+1268	+6.60498047	-9.16259766	-1.13818359	+35.85937500	+7.91015625	-39.96826172	+1304
+1457970531.51099990	+8.74511719	-6.30175781	-1.03710938	+54.47021484	-2.41699219	-57.19482422	+1472	+8.54736328	-5.59863281	-0.66357422	+3.77929688	-4.04296875	+16.89697266	+1268	+6.60498047	-9.16259766	-1.13818359	+35.85937500	+7.91015625	-39.96826172	+1304
+1457970531.51519990	+8.74511719	-6.30175781	-1.03710938	+54.47021484	-2.41699219	-57.19482422	+1476	+8.54736328	-5.59863281	-0.65917969	+3.75732422	-4.04296875	+16.91894531	+1268	+6.60498047	-9.16259766	-1.13818359	+35.85937500	+7.88818359	-39.96826172	+1304
+1457970531.51930000	+8.74511719	-6.30175781	-1.03710938	+54.49218750	-2.43896484	-57.19482422	+1476	+8.54736328	-5.59863281	-0.65917969	+3.73535156	-4.04296875	+16.94091797	+1268	+6.60498047	-9.16259766	-1.13818359	+35.83740234	+7.88818359	-39.96826172	+1304
+1457970531.52350000	+8.74511719	-6.30175781	-1.03710938	+54.49218750	-2.43896484	-57.19482422	+1476	+8.54736328	-5.59863281	-0.65917969	+3.71337891	-4.02099609	+16.96289063	+1268	+6.60498047	-9.16259766	-1.13818359	+35.83740234	+7.88818359	-39.96826172	+1304
+1457970531.53180000	+8.74511719	-6.30175781	-1.03710938	+54.51416016	-2.46093750	-57.19482422	+1476	+8.54736328	-5.59863281	-0.65917969	+3.66943359	-4.02099609	+17.00683594	+1268	+6.60498047	-9.16699219	-1.13818359	+35.83740234	+7.88818359	-39.96826172	+1304
+1457970531.53600000	+8.74511719	-6.30175781	-1.03710938	+54.51416016	-2.48291016	-57.21679688	+1476	+8.54736328	-5.59863281	-0.65917969	+3.66943359	-3.99902344	+17.02880859	+1268	+6.60498047	-9.16699219	-1.13818359	+35.83740234	+7.88818359	-39.96826172	+1304
+1457970531.54020000	+8.74511719	-6.30175781	-1.03710938	+54.53613281	-2.50488281	-57.21679688	+1476	+8.54736328	-5.59863281	-0.65917969	+3.64746094	-3.99902344	+17.05078125	+1268	+6.60498047	-9.16699219	-1.13818359	+35.83740234	+7.88818359	-39.94628906	+1308
+1457970531.54430010	+8.74511719	-6.30175781	-1.03710938	+54.53613281	-2.52685547	-57.21679688	+1476	+8.54736328	-5.59863281	-0.65917969	+3.62548828	-3.99902344	+17.07275391	+1268	+6.60058594	-9.16699219	-1.14257813	+35.81542969	+7.88818359	-39.94628906	+1308
+1457970531.54850010	+8.74511719	-6.30175781	-1.03271484	+54.55810547	-2.52685547	-57.21679688	+1476	+8.54736328	-5.59863281	-0.65917969	+3.60351563	-3.97705078	+17.07275391	+1268	+6.60058594	-9.16699219	-1.14257813	+35.81542969	+7.88818359	-39.94628906	+1308
+1457970531.55679990	+8.74072266	-6.30175781	-1.03271484	+54.58007813	-2.59277344	-57.21679688	+1480	+8.54736328	-5.59863281	-0.65917969	+3.58154297	-3.95507813	+17.11669922	+1272	+6.60058594	-9.16699219	-1.14257813	+35.81542969	+7.88818359	-39.94628906	+1308
+1457970531.56100010	+8.74072266	-6.30175781	-1.03271484	+54.60205078	-2.61474609	-57.21679688	+1480	+8.54736328	-5.59863281	-0.65917969	+3.55957031	-3.95507813	+17.13867188	+1272	+6.60058594	-9.16699219	-1.14257813	+35.81542969	+7.88818359	-39.94628906	+1308
+1457970531.56510000	+8.74511719	-6.30175781	-1.03271484	+54.60205078	-2.63671875	-57.19482422	+1480	+8.54736328	-5.59863281	-0.65917969	+3.55957031	-3.95507813	+17.16064453	+1276	+6.60058594	-9.16699219	-1.14257813	+35.79345703	+7.88818359	-39.92431641	+1308
+1457970531.56929990	+8.74511719	-6.30175781	-1.03271484	+54.62402344	-2.65869141	-57.19482422	+1480	+8.54736328	-5.59863281	-0.65917969	+3.53759766	-3.95507813	+17.16064453	+1276	+6.60058594	-9.16699219	-1.14257813	+35.79345703	+7.88818359	-39.92431641	+1308
+1457970531.57760000	+8.74511719	-6.30175781	-1.03271484	+54.66796875	-2.72460938	-57.17285156	+1480	+8.54736328	-5.59863281	-0.65917969	+3.51562500	-3.93310547	+17.20458984	+1280	+6.60058594	-9.16699219	-1.14257813	+35.79345703	+7.88818359	-39.92431641	+1304
+1457970531.58180000	+8.74511719	-6.30175781	-1.03271484	+54.66796875	-2.76855469	-57.17285156	+1484	+8.54736328	-5.59863281	-0.65917969	+3.49365234	-3.93310547	+17.22656250	+1280	+6.60058594	-9.16699219	-1.14257813	+35.79345703	+7.88818359	-39.92431641	+1304
+1457970531.58600000	+8.74511719	-6.30175781	-1.03271484	+54.68994141	-2.79052734	-57.15087891	+1484	+8.54736328	-5.59863281	-0.65917969	+3.49365234	-3.93310547	+17.24853516	+1280	+6.60058594	-9.16699219	-1.14257813	+35.79345703	+7.88818359	-39.92431641	+1304
+1457970531.59010000	+8.74511719	-6.30175781	-1.03271484	+54.71191406	-2.83447266	-57.15087891	+1484	+8.54736328	-5.59863281	-0.65478516	+3.49365234	-3.93310547	+17.27050781	+1280	+6.60058594	-9.16699219	-1.14257813	+35.79345703	+7.86621094	-39.92431641	+1308
+1457970531.59430000	+8.74511719	-6.30175781	-1.03271484	+54.73388672	-2.87841797	-57.12890625	+1484	+8.54736328	-5.59863281	-0.65478516	+3.47167969	-3.93310547	+17.29248047	+1280	+6.60058594	-9.16699219	-1.13818359	+35.79345703	+7.86621094	-39.92431641	+1308
+1457970531.60260010	+8.74511719	-6.30175781	-1.03271484	+54.77783203	-2.94433594	-57.10693359	+1488	+8.54736328	-5.59863281	-0.65478516	+3.44970703	-3.91113281	+17.35839844	+1280	+6.60058594	-9.16699219	-1.13818359	+35.79345703	+7.86621094	-39.92431641	+1308
+1457970531.60680010	+8.74951172	-6.30175781	-1.03271484	+54.77783203	-2.96630859	-57.08496094	+1488	+8.54736328	-5.59863281	-0.65478516	+3.44970703	-3.91113281	+17.38037109	+1280	+6.60498047	-9.16699219	-1.13818359	+35.79345703	+7.86621094	-39.94628906	+1308
+1457970531.61100010	+8.74951172	-6.30175781	-1.03271484	+54.79980469	-3.01025391	-57.08496094	+1488	+8.54736328	-5.59863281	-0.65478516	+3.44970703	-3.91113281	+17.40234375	+1280	+6.60498047	-9.16699219	-1.13818359	+35.79345703	+7.86621094	-39.94628906	+1308
+1457970531.61509990	+8.74951172	-6.30175781	-1.03271484	+54.82177734	-3.03222656	-57.06298828	+1492	+8.54736328	-5.59863281	-0.65478516	+3.44970703	-3.88916016	+17.42431641	+1280	+6.60498047	-9.16699219	-1.13378906	+35.79345703	+7.86621094	-39.94628906	+1308
+1457970531.61929990	+8.74951172	-6.30175781	-1.03271484	+54.84375000	-3.05419922	-57.04101563	+1492	+8.54736328	-5.59863281	-0.65478516	+3.42773438	-3.88916016	+17.44628906	+1280	+6.60498047	-9.16699219	-1.13378906	+35.79345703	+7.86621094	-39.94628906	+1312
+1457970531.62350010	+8.74951172	-6.30175781	-1.03271484	+54.84375000	-3.07617188	-57.01904297	+1492	+8.54736328	-5.59863281	-0.65478516	+3.42773438	-3.88916016	+17.46826172	+1280	+6.60498047	-9.16699219	-1.13378906	+35.79345703	+7.86621094	-39.92431641	+1312
+1457970531.63179990	+8.74951172	-6.30175781	-1.03271484	+54.88769531	-3.12011719	-56.99707031	+1492	+8.54736328	-5.59863281	-0.65478516	+3.42773438	-3.86718750	+17.49023438	+1280	+6.60498047	-9.16699219	-1.13378906	+35.79345703	+7.86621094	-39.92431641	+1312
+1457970531.63599990	+8.74951172	-6.30175781	-1.03271484	+54.90966797	-3.14208984	-56.99707031	+1492	+8.54736328	-5.59863281	-0.65478516	+3.40576172	-3.84521484	+17.51220703	+1276	+6.60498047	-9.16699219	-1.13378906	+35.77148438	+7.88818359	-39.92431641	+1312
+1457970531.64010000	+8.74511719	-6.30175781	-1.03271484	+54.90966797	-3.16406250	-56.97509766	+1496	+8.54736328	-5.59863281	-0.65478516	+3.40576172	-3.84521484	+17.53417969	+1276	+6.60498047	-9.16699219	-1.13378906	+35.77148438	+7.88818359	-39.90234375	+1312
+1457970531.64430000	+8.74511719	-6.30175781	-1.03271484	+54.93164063	-3.16406250	-56.97509766	+1496	+8.54736328	-5.59863281	-0.65478516	+3.40576172	-3.84521484	+17.53417969	+1276	+6.60498047	-9.16699219	-1.13378906	+35.77148438	+7.88818359	-39.90234375	+1312
+1457970531.64840010	+8.74511719	-6.30175781	-1.03271484	+54.95361328	-3.18603516	-56.95312500	+1496	+8.54736328	-5.59863281	-0.65478516	+3.40576172	-3.82324219	+17.53417969	+1276	+6.60498047	-9.16699219	-1.13378906	+35.74951172	+7.88818359	-39.88037109	+1316
+1457970531.65260000	+8.74511719	-6.30175781	-1.03271484	+54.95361328	-3.18603516	-56.95312500	+1492	+8.54736328	-5.59863281	-0.65478516	+3.40576172	-3.82324219	+17.55615234	+1280	+6.60058594	-9.17138672	-1.13378906	+35.74951172	+7.88818359	-39.88037109	+1316
+1457970531.66090010	+8.74511719	-6.29736328	-1.03271484	+54.97558594	-3.20800781	-56.93115234	+1492	+8.54736328	-5.59863281	-0.65478516	+3.40576172	-3.80126953	+17.55615234	+1280	+6.60058594	-9.17138672	-1.13818359	+35.72753906	+7.88818359	-39.85839844	+1316
+1457970531.66510010	+8.74511719	-6.29736328	-1.03271484	+54.99755859	-3.20800781	-56.93115234	+1492	+8.54736328	-5.59863281	-0.65478516	+3.40576172	-3.80126953	+17.55615234	+1280	+6.60058594	-9.17138672	-1.13818359	+35.72753906	+7.91015625	-39.83642578	+1316
+1457970531.66930010	+8.74072266	-6.29736328	-1.03271484	+54.99755859	-3.20800781	-56.93115234	+1492	+8.54736328	-5.59863281	-0.65478516	+3.40576172	-3.77929688	+17.55615234	+1280	+6.59619141	-9.17138672	-1.13818359	+35.70556641	+7.91015625	-39.83642578	+1316
+1457970531.67339990	+8.74072266	-6.29736328	-1.03271484	+55.01953125	-3.22998047	-56.90917969	+1492	+8.54736328	-5.59863281	-0.65478516	+3.40576172	-3.77929688	+17.55615234	+1284	+6.59619141	-9.17138672	-1.13818359	+35.70556641	+7.91015625	-39.81445313	+1316
+1457970531.67759990	+8.74072266	-6.29736328	-1.03271484	+55.01953125	-3.22998047	-56.90917969	+1492	+8.54736328	-5.59863281	-0.65478516	+3.40576172	-3.77929688	+17.55615234	+1284	+6.59619141	-9.17138672	-1.13818359	+35.70556641	+7.91015625	-39.81445313	+1316
+1457970531.68179990	+8.74072266	-6.30175781	-1.03710938	+55.04150391	-3.22998047	-56.90917969	+1492	+8.54736328	-5.59863281	-0.65478516	+3.40576172	-3.75732422	+17.57812500	+1284	+6.59619141	-9.17578125	-1.13818359	+35.70556641	+7.91015625	-39.79248047	+1316
+1457970531.69010000	+8.74072266	-6.30175781	-1.03710938	+55.04150391	-3.22998047	-56.88720703	+1488	+8.54296875	-5.59863281	-0.65478516	+3.40576172	-3.75732422	+17.57812500	+1288	+6.59619141	-9.17578125	-1.13818359	+35.70556641	+7.91015625	-39.79248047	+1316
+1457970531.69429990	+8.74072266	-6.30175781	-1.03710938	+55.06347656	-3.25195313	-56.88720703	+1488	+8.54296875	-5.59863281	-0.65478516	+3.40576172	-3.75732422	+17.57812500	+1288	+6.59619141	-9.17578125	-1.14257813	+35.70556641	+7.93212891	-39.79248047	+1312
+1457970531.69840000	+8.74072266	-6.30175781	-1.03710938	+55.06347656	-3.25195313	-56.88720703	+1488	+8.54296875	-5.59863281	-0.65478516	+3.40576172	-3.73535156	+17.57812500	+1288	+6.59619141	-9.17578125	-1.13818359	+35.70556641	+7.93212891	-39.77050781	+1312
+1457970531.70260000	+8.74072266	-6.30175781	-1.03710938	+55.06347656	-3.25195313	-56.86523438	+1488	+8.54296875	-5.59863281	-0.65478516	+3.40576172	-3.73535156	+17.57812500	+1288	+6.59619141	-9.17578125	-1.13818359	+35.70556641	+7.93212891	-39.77050781	+1312
+1457970531.70680000	+8.74072266	-6.30175781	-1.03710938	+55.08544922	-3.25195313	-56.86523438	+1488	+8.54296875	-5.59863281	-0.65478516	+3.40576172	-3.73535156	+17.60009766	+1288	+6.59619141	-9.17578125	-1.13818359	+35.70556641	+7.93212891	-39.77050781	+1312
+1457970531.71510000	+8.74072266	-6.30175781	-1.03710938	+55.08544922	-3.25195313	-56.84326172	+1484	+8.54296875	-5.59863281	-0.65478516	+3.40576172	-3.73535156	+17.60009766	+1292	+6.60058594	-9.17578125	-1.13818359	+35.72753906	+7.93212891	-39.77050781	+1312
+1457970531.71919990	+8.74072266	-6.30175781	-1.03710938	+55.10742188	-3.27392578	-56.84326172	+1484	+8.54296875	-5.59863281	-0.65478516	+3.40576172	-3.71337891	+17.60009766	+1292	+6.60058594	-9.17578125	-1.13818359	+35.72753906	+7.93212891	-39.77050781	+1312
+1457970531.72340010	+8.74072266	-6.30175781	-1.03710938	+55.10742188	-3.27392578	-56.84326172	+1484	+8.54296875	-5.59863281	-0.65478516	+3.40576172	-3.71337891	+17.62207031	+1292	+6.60058594	-9.17578125	-1.13818359	+35.72753906	+7.95410156	-39.77050781	+1312
+1457970531.72760010	+8.74072266	-6.30175781	-1.04150391	+55.10742188	-3.27392578	-56.82128906	+1484	+8.54296875	-5.59863281	-0.65478516	+3.40576172	-3.71337891	+17.62207031	+1292	+6.60058594	-9.17138672	-1.13378906	+35.74951172	+7.95410156	-39.77050781	+1312
+1457970531.73169990	+8.74072266	-6.30175781	-1.04150391	+55.10742188	-3.27392578	-56.82128906	+1484	+8.54296875	-5.59863281	-0.65478516	+3.40576172	-3.69140625	+17.64404297	+1292	+6.60498047	-9.17138672	-1.13378906	+35.74951172	+7.95410156	-39.77050781	+1312
+1457970531.73589990	+8.74072266	-6.30175781	-1.04150391	+55.12939453	-3.27392578	-56.82128906	+1484	+8.54296875	-5.59863281	-0.65478516	+3.40576172	-3.69140625	+17.64404297	+1292	+6.60498047	-9.17138672	-1.13378906	+35.74951172	+7.95410156	-39.77050781	+1312
+1457970531.74420000	+8.74072266	-6.30175781	-1.04150391	+55.12939453	-3.27392578	-56.79931641	+1484	+8.54296875	-5.59863281	-0.65478516	+3.40576172	-3.66943359	+17.66601563	+1288	+6.60498047	-9.17138672	-1.13378906	+35.77148438	+7.95410156	-39.77050781	+1312
+1457970531.74840000	+8.74072266	-6.30175781	-1.04150391	+55.12939453	-3.27392578	-56.79931641	+1484	+8.54296875	-5.59863281	-0.65478516	+3.40576172	-3.66943359	+17.66601563	+1288	+6.60498047	-9.17138672	-1.13378906	+35.74951172	+7.97607422	-39.77050781	+1312
+1457970531.75260000	+8.74072266	-6.30175781	-1.04150391	+55.12939453	-3.27392578	-56.79931641	+1484	+8.54296875	-5.59863281	-0.65478516	+3.40576172	-3.64746094	+17.68798828	+1288	+6.60498047	-9.17138672	-1.13378906	+35.74951172	+7.97607422	-39.74853516	+1312
+1457970531.75670000	+8.74072266	-6.30175781	-1.04150391	+55.12939453	-3.27392578	-56.79931641	+1484	+8.54296875	-5.59863281	-0.65478516	+3.38378906	-3.64746094	+17.68798828	+1288	+6.60498047	-9.17578125	-1.13378906	+35.74951172	+7.97607422	-39.74853516	+1316
+1457970531.76090000	+8.74072266	-6.30175781	-1.04150391	+55.12939453	-3.27392578	-56.77734375	+1484	+8.54296875	-5.59863281	-0.65478516	+3.38378906	-3.62548828	+17.68798828	+1288	+6.60498047	-9.17578125	-1.13378906	+35.74951172	+7.97607422	-39.72656250	+1316
+1457970531.76920010	+8.74072266	-6.30175781	-1.04150391	+55.15136719	-3.27392578	-56.77734375	+1484	+8.54296875	-5.59863281	-0.65917969	+3.38378906	-3.60351563	+17.70996094	+1288	+6.60058594	-9.17578125	-1.13818359	+35.72753906	+7.99804688	-39.70458984	+1316
+1457970531.77340010	+8.74072266	-6.30175781	-1.04589844	+55.15136719	-3.25195313	-56.77734375	+1484	+8.54296875	-5.59863281	-0.65917969	+3.36181641	-3.60351563	+17.70996094	+1288	+6.60058594	-9.17578125	-1.13818359	+35.70556641	+7.99804688	-39.70458984	+1316
+1457970531.77760000	+8.74072266	-6.30175781	-1.04589844	+55.15136719	-3.25195313	-56.77734375	+1484	+8.54296875	-5.59863281	-0.65917969	+3.36181641	-3.58154297	+17.73193359	+1288	+6.60058594	-9.17578125	-1.13818359	+35.70556641	+7.99804688	-39.68261719	+1316
+1457970531.78169990	+8.74072266	-6.30175781	-1.04589844	+55.15136719	-3.25195313	-56.75537109	+1484	+8.54296875	-5.59863281	-0.65917969	+3.36181641	-3.55957031	+17.73193359	+1288	+6.60058594	-9.17578125	-1.13818359	+35.70556641	+7.99804688	-39.68261719	+1316
+1457970531.78590010	+8.74072266	-6.30175781	-1.04589844	+55.15136719	-3.25195313	-56.75537109	+1484	+8.54296875	-5.59863281	-0.65917969	+3.36181641	-3.55957031	+17.73193359	+1288	+6.59619141	-9.17578125	-1.13818359	+35.68359375	+7.99804688	-39.66064453	+1316
