# Supplementary material for: A direct effect of perception on action when grasping a cup
Source: Sci Rep. 2018 Jan 9;8:171. doi: 10.1038/s41598-017-18591-5 (PMC5760564; doi:10.1038/s41598-017-18591-5)
Supplement: Supplementary file 6 — Supplementary Information [file 41598_2017_18591_MOESM6_ESM.zip › SciRep_Data/S01instruct/S01_100instruct_Tr70.dat]

+1000000000000.00000000	+0.00000000	+0.00000000	+0.00000000	+0.00000000	+0.00000000	+0.00000000	+0	+0.00000000	+0.00000000	+0.00000000	+0.00000000	+0.00000000	+0.00000000	+0	+0.00000000	+0.00000000	+0.00000000	+0.00000000	+0.00000000	+0.00000000	+0
+1457971292.46639990	+8.14746094	-7.39160156	-0.94042969	+56.68945313	-7.91015625	-40.05615234	+1956	+8.01123047	-6.56103516	-0.66357422	+8.19580078	-5.82275391	+13.73291016	+1640	+6.13037109	-10.74462891	-0.70312500	+35.68359375	+13.95263672	-45.85693359	+1056
+1457971292.47470000	+8.13867188	-7.38281250	-0.94921875	+57.06298828	-7.86621094	-40.12207031	+1956	+7.99804688	-6.55664063	-0.67236328	+8.54736328	-5.86669922	+13.62304688	+1632	+6.14794922	-10.74462891	-0.68994141	+36.01318359	+14.04052734	-46.01074219	+1060
+1457971292.47890000	+8.13427734	-7.37841797	-0.94921875	+57.23876953	-7.84423828	-40.16601563	+1952	+7.98925781	-6.55664063	-0.67236328	+8.72314453	-5.88867188	+13.55712891	+1628	+6.15673828	-10.74462891	-0.68554688	+36.16699219	+14.06250000	-46.07666016	+1064
+1457971292.48309990	+8.12988281	-7.37402344	-0.95361328	+57.41455078	-7.82226563	-40.18798828	+1952	+7.98046875	-6.55224609	-0.67675781	+8.87695313	-5.91064453	+13.49121094	+1624	+6.16113281	-10.74023438	-0.68115234	+36.32080078	+14.10644531	-46.14257813	+1064
+1457971292.48720000	+8.12548828	-7.37402344	-0.95361328	+57.56835938	-7.80029297	-40.25390625	+1948	+7.97607422	-6.55224609	-0.67675781	+9.03076172	-5.93261719	+13.40332031	+1620	+6.16552734	-10.74023438	-0.68115234	+36.47460938	+14.12841797	-46.20849609	+1068
+1457971292.49140000	+8.12109375	-7.36962891	-0.95800781	+57.72216797	-7.75634766	-40.31982422	+1948	+7.96728516	-6.54785156	-0.68115234	+9.18457031	-5.95458984	+13.33740234	+1612	+6.16992188	-10.74462891	-0.67675781	+36.60644531	+14.15039063	-46.27441406	+1068
+1457971292.49560000	+8.11669922	-7.36523438	-0.95800781	+57.87597656	-7.73437500	-40.36376953	+1944	+7.96289063	-6.54785156	-0.68115234	+9.33837891	-5.95458984	+13.27148438	+1608	+6.16992188	-10.74462891	-0.67675781	+36.69433594	+14.17236328	-46.29638672	+1068
+1457971302.52460000	+8.23535156	-7.43554688	-0.88330078	+59.34814453	-8.72314453	-45.52734375	+2060	+7.99804688	-6.61376953	-0.66357422	+14.23828125	-8.39355469	+10.59082031	+1596	+6.31494141	-10.92041016	-0.60205078	+38.32031250	+12.12890625	-49.96582031	+996
+1457971302.52870010	+8.23535156	-7.43554688	-0.88330078	+59.34814453	-8.72314453	-45.52734375	+2060	+7.99804688	-6.61376953	-0.66357422	+14.23828125	-8.39355469	+10.61279297	+1596	+6.31933594	-10.92041016	-0.59765625	+38.34228516	+12.15087891	-49.98779297	+996
+1457971302.53290010	+8.23535156	-7.43554688	-0.88330078	+59.37011719	-8.72314453	-45.52734375	+2060	+7.99804688	-6.61376953	-0.66357422	+14.23828125	-8.39355469	+10.61279297	+1596	+6.32373047	-10.91601563	-0.59765625	+38.36425781	+12.15087891	-50.00976563	+996
+1457971302.53710010	+8.23535156	-7.43554688	-0.88330078	+59.37011719	-8.72314453	-45.52734375	+2060	+8.00244141	-6.61816406	-0.66357422	+14.23828125	-8.41552734	+10.61279297	+1596	+6.32812500	-10.91601563	-0.59326172	+38.38623047	+12.15087891	-50.03173828	+996
+1457971302.54119990	+8.23535156	-7.43554688	-0.88330078	+59.37011719	-8.72314453	-45.54931641	+2060	+8.00244141	-6.61816406	-0.66357422	+14.23828125	-8.41552734	+10.61279297	+1596	+6.32812500	-10.91601563	-0.58886719	+38.40820313	+12.15087891	-50.05371094	+1000
+1457971302.54539990	+8.23535156	-7.43554688	-0.88330078	+59.37011719	-8.74511719	-45.54931641	+2060	+8.00244141	-6.61816406	-0.66357422	+14.23828125	-8.41552734	+10.61279297	+1596	+6.33691406	-10.91601563	-0.58447266	+38.45214844	+12.17285156	-50.09765625	+1000
+1457971302.54959990	+8.23974609	-7.43994141	-0.88330078	+59.39208984	-8.74511719	-45.54931641	+2060	+8.00244141	-6.61816406	-0.66357422	+14.23828125	-8.41552734	+10.61279297	+1592	+6.34570313	-10.91162109	-0.58007813	+38.49609375	+12.17285156	-50.14160156	+1004
+1457971302.55370000	+8.23974609	-7.43994141	-0.88330078	+59.39208984	-8.74511719	-45.54931641	+2060	+8.00244141	-6.61816406	-0.66357422	+14.26025391	-8.43750000	+10.61279297	+1592	+6.35009766	-10.91162109	-0.57568359	+38.54003906	+12.19482422	-50.16357422	+1008
+1457971302.55790000	+8.23974609	-7.43994141	-0.88330078	+59.39208984	-8.74511719	-45.54931641	+2060	+8.00244141	-6.61816406	-0.66357422	+14.26025391	-8.43750000	+10.61279297	+1592	+6.35888672	-10.91162109	-0.57128906	+38.58398438	+12.19482422	-50.20751953	+1012
+1457971302.56209990	+8.23974609	-7.43994141	-0.88330078	+59.39208984	-8.74511719	-45.57128906	+2060	+8.00244141	-6.61816406	-0.66357422	+14.26025391	-8.43750000	+10.61279297	+1592	+6.36328125	-10.90722656	-0.56689453	+38.60595703	+12.21679688	-50.22949219	+1016
+1457971302.56620000	+8.23974609	-7.43994141	-0.88330078	+59.39208984	-8.74511719	-45.57128906	+2060	+8.00244141	-6.61816406	-0.66357422	+14.26025391	-8.43750000	+10.61279297	+1592	+6.36328125	-10.90722656	-0.56689453	+38.62792969	+12.21679688	-50.25146484	+1016
+1457971302.57460000	+8.23974609	-7.43994141	-0.88330078	+59.41406250	-8.72314453	-45.54931641	+2064	+8.00244141	-6.61816406	-0.66357422	+14.26025391	-8.43750000	+10.61279297	+1592	+6.36328125	-10.90722656	-0.56689453	+38.62792969	+12.23876953	-50.22949219	+1020
+1457971302.57870010	+8.23974609	-7.43994141	-0.88330078	+59.41406250	-8.72314453	-45.54931641	+2064	+8.00244141	-6.61816406	-0.66357422	+14.26025391	-8.43750000	+10.61279297	+1592	+6.36328125	-10.90722656	-0.56689453	+38.62792969	+12.23876953	-50.20751953	+1020
+1457971302.58290000	+8.23974609	-7.43554688	-0.88330078	+59.41406250	-8.72314453	-45.54931641	+2064	+8.00244141	-6.61816406	-0.66357422	+14.26025391	-8.43750000	+10.61279297	+1592	+6.35888672	-10.90722656	-0.57128906	+38.62792969	+12.23876953	-50.20751953	+1024
+1457971302.58699990	+8.23974609	-7.43554688	-0.88330078	+59.41406250	-8.72314453	-45.54931641	+2064	+8.00244141	-6.61816406	-0.66357422	+14.26025391	-8.43750000	+10.61279297	+1592	+6.35888672	-10.90722656	-0.57128906	+38.60595703	+12.23876953	-50.18554688	+1024
+1457971302.59120010	+8.23974609	-7.43554688	-0.88330078	+59.41406250	-8.72314453	-45.54931641	+2064	+7.99804688	-6.61816406	-0.66357422	+14.26025391	-8.41552734	+10.59082031	+1592	+6.35449219	-10.91162109	-0.57128906	+38.60595703	+12.23876953	-50.16357422	+1024
+1457971302.59540010	+8.23974609	-7.43554688	-0.88330078	+59.41406250	-8.72314453	-45.54931641	+2064	+7.99804688	-6.61816406	-0.66357422	+14.26025391	-8.41552734	+10.59082031	+1592	+6.35449219	-10.91162109	-0.57568359	+38.60595703	+12.23876953	-50.16357422	+1024
+1457971302.59949990	+8.23974609	-7.43554688	-0.88330078	+59.41406250	-8.72314453	-45.54931641	+2064	+7.99804688	-6.61816406	-0.66357422	+14.28222656	-8.41552734	+10.59082031	+1592	+6.35449219	-10.91162109	-0.57568359	+38.58398438	+12.23876953	-50.16357422	+1024
+1457971302.60369990	+8.23974609	-7.43554688	-0.88330078	+59.41406250	-8.72314453	-45.54931641	+2064	+7.99804688	-6.61816406	-0.66357422	+14.28222656	-8.41552734	+10.59082031	+1592	+6.35009766	-10.91162109	-0.57568359	+38.58398438	+12.23876953	-50.14160156	+1024
+1457971302.60789990	+8.23974609	-7.43554688	-0.88330078	+59.41406250	-8.70117188	-45.52734375	+2064	+7.99804688	-6.61816406	-0.66357422	+14.28222656	-8.41552734	+10.59082031	+1592	+6.35009766	-10.91162109	-0.57568359	+38.58398438	+12.23876953	-50.14160156	+1024
+1457971302.61200000	+8.23535156	-7.43554688	-0.88330078	+59.41406250	-8.70117188	-45.52734375	+2064	+7.99804688	-6.61816406	-0.66357422	+14.28222656	-8.41552734	+10.59082031	+1592	+6.35009766	-10.91162109	-0.57568359	+38.56201172	+12.23876953	-50.14160156	+1024
+1457971302.61620000	+8.23535156	-7.43554688	-0.88330078	+59.41406250	-8.70117188	-45.52734375	+2064	+7.99804688	-6.61816406	-0.66357422	+14.28222656	-8.41552734	+10.59082031	+1588	+6.35009766	-10.91162109	-0.58007813	+38.56201172	+12.23876953	-50.11962891	+1024
+1457971302.62040000	+8.23535156	-7.43554688	-0.88769531	+59.41406250	-8.70117188	-45.52734375	+2064	+7.99804688	-6.61816406	-0.66357422	+14.28222656	-8.39355469	+10.59082031	+1588	+6.35009766	-10.91162109	-0.58007813	+38.56201172	+12.23876953	-50.11962891	+1024
+1457971302.62450000	+8.23535156	-7.43554688	-0.88769531	+59.41406250	-8.70117188	-45.52734375	+2064	+7.99804688	-6.61816406	-0.66357422	+14.28222656	-8.39355469	+10.56884766	+1588	+6.34570313	-10.91162109	-0.58007813	+38.56201172	+12.23876953	-50.11962891	+1024
+1457971302.62870000	+8.23535156	-7.43554688	-0.88769531	+59.41406250	-8.70117188	-45.52734375	+2064	+7.99804688	-6.61816406	-0.66796875	+14.28222656	-8.39355469	+10.56884766	+1588	+6.34570313	-10.91162109	-0.58007813	+38.56201172	+12.23876953	-50.11962891	+1024
+1457971302.63700010	+8.23535156	-7.43554688	-0.88769531	+59.41406250	-8.70117188	-45.52734375	+2064	+7.99804688	-6.61816406	-0.66796875	+14.28222656	-8.39355469	+10.56884766	+1588	+6.34570313	-10.91162109	-0.58007813	+38.56201172	+12.23876953	-50.11962891	+1024
+1457971302.64120010	+8.23535156	-7.43554688	-0.88769531	+59.41406250	-8.70117188	-45.52734375	+2064	+7.99804688	-6.61816406	-0.66796875	+14.28222656	-8.39355469	+10.56884766	+1588	+6.34570313	-10.91162109	-0.58007813	+38.56201172	+12.23876953	-50.11962891	+1024
+1457971302.64540000	+8.23535156	-7.43554688	-0.88769531	+59.41406250	-8.70117188	-45.52734375	+2064	+7.99804688	-6.61816406	-0.66796875	+14.28222656	-8.39355469	+10.56884766	+1588	+6.34570313	-10.91162109	-0.58007813	+38.56201172	+12.23876953	-50.11962891	+1020
+1457971302.64949990	+8.23535156	-7.43554688	-0.88769531	+59.41406250	-8.70117188	-45.52734375	+2064	+7.99804688	-6.61816406	-0.66796875	+14.28222656	-8.39355469	+10.56884766	+1588	+6.34570313	-10.91162109	-0.58007813	+38.56201172	+12.23876953	-50.11962891	+1020
+1457971302.65370010	+8.23535156	-7.43554688	-0.88769531	+59.41406250	-8.67919922	-45.52734375	+2064	+7.99804688	-6.61816406	-0.66796875	+14.28222656	-8.39355469	+10.56884766	+1588	+6.34570313	-10.91162109	-0.58007813	+38.56201172	+12.26074219	-50.11962891	+1020
+1457971302.65790010	+8.23535156	-7.43554688	-0.88769531	+59.41406250	-8.67919922	-45.52734375	+2064	+7.99804688	-6.61816406	-0.66796875	+14.28222656	-8.39355469	+10.56884766	+1588	+6.34570313	-10.91162109	-0.58007813	+38.56201172	+12.26074219	-50.11962891	+1020
+1457971302.66199990	+8.23535156	-7.43554688	-0.88769531	+59.41406250	-8.67919922	-45.52734375	+2064	+7.99804688	-6.61816406	-0.66796875	+14.30419922	-8.39355469	+10.56884766	+1588	+6.35009766	-10.91162109	-0.57568359	+38.56201172	+12.26074219	-50.11962891	+1020
+1457971302.67030000	+8.23535156	-7.43994141	-0.88769531	+59.41406250	-8.67919922	-45.52734375	+2064	+7.99804688	-6.61816406	-0.66796875	+14.30419922	-8.39355469	+10.56884766	+1588	+6.35009766	-10.91162109	-0.57568359	+38.56201172	+12.26074219	-50.14160156	+1020
+1457971302.67870000	+8.23535156	-7.43994141	-0.88769531	+59.43603516	-8.67919922	-45.52734375	+2064	+7.99804688	-6.61816406	-0.66796875	+14.30419922	-8.39355469	+10.56884766	+1588	+6.35009766	-10.91162109	-0.57568359	+38.56201172	+12.26074219	-50.14160156	+1020
+1457971302.69530010	+8.23535156	-7.43994141	-0.88769531	+59.43603516	-8.67919922	-45.52734375	+2064	+7.99804688	-6.61816406	-0.66796875	+14.30419922	-8.39355469	+10.56884766	+1588	+6.35009766	-10.91162109	-0.57568359	+38.56201172	+12.26074219	-50.14160156	+1020
+1457971302.69950010	+8.23535156	-7.43994141	-0.88769531	+59.43603516	-8.67919922	-45.52734375	+2064	+7.99804688	-6.61816406	-0.66796875	+14.30419922	-8.39355469	+10.56884766	+1588	+6.34570313	-10.91162109	-0.57568359	+38.56201172	+12.26074219	-50.11962891	+1016
+1457971302.70779990	+8.23535156	-7.43994141	-0.88769531	+59.43603516	-8.67919922	-45.52734375	+2060	+7.99804688	-6.61816406	-0.66796875	+14.30419922	-8.39355469	+10.56884766	+1588	+6.34570313	-10.91162109	-0.58007813	+38.56201172	+12.26074219	-50.11962891	+1016
+1457971302.71199990	+8.23535156	-7.43994141	-0.88769531	+59.43603516	-8.67919922	-45.52734375	+2060	+7.99804688	-6.61816406	-0.66796875	+14.30419922	-8.39355469	+10.56884766	+1588	+6.34570313	-10.91162109	-0.58007813	+38.54003906	+12.26074219	-50.09765625	+1016
+1457971302.71620010	+8.23535156	-7.43994141	-0.88769531	+59.43603516	-8.67919922	-45.52734375	+2060	+7.99804688	-6.61816406	-0.66796875	+14.30419922	-8.39355469	+10.54687500	+1588	+6.34570313	-10.91162109	-0.58007813	+38.54003906	+12.26074219	-50.09765625	+1016
+1457971302.72030000	+8.23535156	-7.43994141	-0.88769531	+59.43603516	-8.65722656	-45.52734375	+2060	+7.99804688	-6.61816406	-0.66796875	+14.30419922	-8.39355469	+10.54687500	+1588	+6.34130859	-10.91601563	-0.58007813	+38.54003906	+12.26074219	-50.09765625	+1016
+1457971302.72449990	+8.23535156	-7.43994141	-0.88769531	+59.43603516	-8.65722656	-45.52734375	+2060	+7.99804688	-6.61816406	-0.66796875	+14.30419922	-8.37158203	+10.54687500	+1588	+6.34130859	-10.91601563	-0.58447266	+38.54003906	+12.26074219	-50.09765625	+1016
+1457971302.72869990	+8.23535156	-7.43994141	-0.88769531	+59.43603516	-8.65722656	-45.52734375	+2060	+7.99804688	-6.61816406	-0.66796875	+14.30419922	-8.37158203	+10.54687500	+1588	+6.34130859	-10.91601563	-0.58447266	+38.54003906	+12.26074219	-50.07568359	+1016
+1457971302.73280000	+8.23535156	-7.43994141	-0.88769531	+59.41406250	-8.65722656	-45.52734375	+2060	+7.99804688	-6.61816406	-0.66796875	+14.30419922	-8.37158203	+10.54687500	+1584	+6.34130859	-10.91601563	-0.58447266	+38.51806641	+12.26074219	-50.07568359	+1016
+1457971302.73700000	+8.23535156	-7.43994141	-0.88769531	+59.41406250	-8.65722656	-45.52734375	+2060	+7.99804688	-6.61816406	-0.66796875	+14.30419922	-8.37158203	+10.54687500	+1584	+6.33691406	-10.91601563	-0.58447266	+38.51806641	+12.26074219	-50.05371094	+1016
+1457971302.74530010	+8.23095703	-7.43994141	-0.88769531	+59.41406250	-8.65722656	-45.52734375	+2060	+7.99804688	-6.61816406	-0.66796875	+14.30419922	-8.37158203	+10.54687500	+1584	+6.33691406	-10.91601563	-0.58886719	+38.49609375	+12.26074219	-50.05371094	+1016
+1457971302.74950000	+8.23095703	-7.43994141	-0.88769531	+59.43603516	-8.65722656	-45.52734375	+2060	+7.99804688	-6.61816406	-0.66796875	+14.30419922	-8.37158203	+10.54687500	+1584	+6.33691406	-10.91601563	-0.58886719	+38.49609375	+12.26074219	-50.05371094	+1016
+1457971302.75359990	+8.23095703	-7.43994141	-0.88769531	+59.43603516	-8.63525391	-45.52734375	+2060	+7.99804688	-6.61816406	-0.66796875	+14.30419922	-8.37158203	+10.54687500	+1584	+6.33691406	-10.91601563	-0.58886719	+38.49609375	+12.26074219	-50.05371094	+1012
+1457971302.76200010	+8.23095703	-7.43994141	-0.88769531	+59.43603516	-8.63525391	-45.52734375	+2056	+7.99804688	-6.61816406	-0.66796875	+14.30419922	-8.37158203	+10.54687500	+1584	+6.33691406	-10.91601563	-0.58886719	+38.49609375	+12.26074219	-50.05371094	+1012
+1457971302.76609990	+8.23095703	-7.43994141	-0.88769531	+59.43603516	-8.63525391	-45.52734375	+2056	+7.99804688	-6.61816406	-0.66796875	+14.30419922	-8.37158203	+10.54687500	+1584	+6.33691406	-10.91601563	-0.58886719	+38.49609375	+12.26074219	-50.05371094	+1012
+1457971302.77449990	+8.23095703	-7.43994141	-0.88769531	+59.43603516	-8.63525391	-45.52734375	+2056	+7.99804688	-6.61816406	-0.66796875	+14.30419922	-8.37158203	+10.54687500	+1584	+6.33691406	-10.91601563	-0.58447266	+38.49609375	+12.26074219	-50.05371094	+1008
+1457971302.77860000	+8.23095703	-7.43994141	-0.88769531	+59.43603516	-8.63525391	-45.52734375	+2056	+7.99365234	-6.61816406	-0.66796875	+14.30419922	-8.37158203	+10.54687500	+1584	+6.33691406	-10.91601563	-0.58447266	+38.51806641	+12.28271484	-50.05371094	+1008
+1457971302.78280000	+8.23095703	-7.43994141	-0.88769531	+59.43603516	-8.63525391	-45.52734375	+2056	+7.99365234	-6.61816406	-0.66796875	+14.30419922	-8.37158203	+10.54687500	+1584	+6.33691406	-10.91601563	-0.58447266	+38.51806641	+12.28271484	-50.07568359	+1008
+1457971302.79110000	+8.23095703	-7.43994141	-0.88769531	+59.43603516	-8.63525391	-45.52734375	+2056	+7.99365234	-6.61816406	-0.66796875	+14.30419922	-8.37158203	+10.54687500	+1584	+6.33691406	-10.91601563	-0.58447266	+38.51806641	+12.28271484	-50.07568359	+1008
+1457971302.79950000	+8.23095703	-7.43994141	-0.88769531	+59.43603516	-8.63525391	-45.52734375	+2056	+7.99365234	-6.61816406	-0.66796875	+14.30419922	-8.37158203	+10.54687500	+1584	+6.34130859	-10.91601563	-0.58447266	+38.51806641	+12.28271484	-50.07568359	+1008
+1457971302.80780010	+8.23535156	-7.43994141	-0.88769531	+59.43603516	-8.63525391	-45.52734375	+2056	+7.99365234	-6.62255859	-0.66796875	+14.30419922	-8.37158203	+10.54687500	+1584	+6.34130859	-10.91601563	-0.58447266	+38.54003906	+12.28271484	-50.07568359	+1004
+1457971302.81200000	+8.23535156	-7.43994141	-0.88769531	+59.43603516	-8.63525391	-45.52734375	+2056	+7.99365234	-6.62255859	-0.66796875	+14.30419922	-8.37158203	+10.54687500	+1584	+6.34130859	-10.91601563	-0.58447266	+38.54003906	+12.28271484	-50.07568359	+1004
+1457971302.81609990	+8.23095703	-7.43994141	-0.88769531	+59.43603516	-8.63525391	-45.52734375	+2056	+7.99365234	-6.62255859	-0.66796875	+14.30419922	-8.37158203	+10.54687500	+1584	+6.34130859	-10.91601563	-0.58447266	+38.54003906	+12.28271484	-50.07568359	+1004
+1457971302.82030010	+8.23095703	-7.43994141	-0.88769531	+59.43603516	-8.63525391	-45.52734375	+2056	+7.99365234	-6.62255859	-0.66796875	+14.30419922	-8.37158203	+10.54687500	+1584	+6.34130859	-10.91601563	-0.58447266	+38.54003906	+12.28271484	-50.07568359	+1004
+1457971302.82439990	+8.23095703	-7.43994141	-0.88769531	+59.43603516	-8.63525391	-45.52734375	+2056	+7.99365234	-6.62255859	-0.66796875	+14.30419922	-8.37158203	+10.52490234	+1584	+6.33691406	-10.91601563	-0.58447266	+38.51806641	+12.28271484	-50.07568359	+1004
+1457971302.82859990	+8.23095703	-7.43994141	-0.88769531	+59.43603516	-8.63525391	-45.52734375	+2056	+7.99365234	-6.62255859	-0.66796875	+14.30419922	-8.37158203	+10.52490234	+1584	+6.33691406	-10.91601563	-0.58447266	+38.51806641	+12.28271484	-50.07568359	+1004
+1457971302.83690000	+8.23095703	-7.43994141	-0.88769531	+59.43603516	-8.63525391	-45.52734375	+2056	+7.99365234	-6.62255859	-0.66796875	+14.30419922	-8.37158203	+10.52490234	+1580	+6.33691406	-10.91601563	-0.58886719	+38.51806641	+12.26074219	-50.05371094	+1004
+1457971302.84530000	+8.23095703	-7.43994141	-0.88769531	+59.43603516	-8.63525391	-45.52734375	+2056	+7.99365234	-6.62255859	-0.66796875	+14.30419922	-8.37158203	+10.52490234	+1580	+6.33691406	-10.92041016	-0.58886719	+38.51806641	+12.26074219	-50.05371094	+1004
+1457971302.85360000	+8.23095703	-7.43994141	-0.88769531	+59.43603516	-8.63525391	-45.52734375	+2056	+7.99365234	-6.62255859	-0.66796875	+14.32617188	-8.37158203	+10.52490234	+1580	+6.33251953	-10.92041016	-0.58886719	+38.49609375	+12.26074219	-50.03173828	+1000
+1457971302.85780000	+8.23095703	-7.43994141	-0.88769531	+59.43603516	-8.63525391	-45.52734375	+2056	+7.99365234	-6.62255859	-0.66796875	+14.32617188	-8.37158203	+10.52490234	+1584	+6.33251953	-10.92041016	-0.58886719	+38.49609375	+12.26074219	-50.03173828	+1000
+1457971302.86190010	+8.23095703	-7.43994141	-0.88769531	+59.43603516	-8.63525391	-45.52734375	+2056	+7.99365234	-6.62255859	-0.66796875	+14.32617188	-8.37158203	+10.52490234	+1584	+6.33251953	-10.92041016	-0.58886719	+38.49609375	+12.26074219	-50.03173828	+1000
+1457971302.86610010	+8.23095703	-7.43994141	-0.88769531	+59.43603516	-8.63525391	-45.54931641	+2056	+7.99365234	-6.62255859	-0.66796875	+14.32617188	-8.37158203	+10.52490234	+1584	+6.33251953	-10.92041016	-0.59326172	+38.49609375	+12.26074219	-50.03173828	+1000
+1457971302.87030010	+8.23095703	-7.43994141	-0.88769531	+59.43603516	-8.63525391	-45.54931641	+2056	+7.99365234	-6.62255859	-0.66796875	+14.32617188	-8.37158203	+10.50292969	+1584	+6.33251953	-10.92041016	-0.59326172	+38.49609375	+12.26074219	-50.03173828	+1000
+1457971302.87439990	+8.23095703	-7.43994141	-0.88769531	+59.43603516	-8.63525391	-45.54931641	+2056	+7.99365234	-6.62255859	-0.66796875	+14.32617188	-8.37158203	+10.50292969	+1584	+6.33251953	-10.92041016	-0.59326172	+38.49609375	+12.26074219	-50.03173828	+996
+1457971302.87859990	+8.23095703	-7.43994141	-0.88769531	+59.43603516	-8.63525391	-45.54931641	+2056	+7.99365234	-6.62255859	-0.66796875	+14.32617188	-8.37158203	+10.50292969	+1584	+6.33251953	-10.92041016	-0.59326172	+38.49609375	+12.26074219	-50.03173828	+996
+1457971302.88280010	+8.23095703	-7.43994141	-0.88769531	+59.43603516	-8.63525391	-45.54931641	+2056	+7.99365234	-6.62255859	-0.66796875	+14.32617188	-8.37158203	+10.50292969	+1584	+6.33251953	-10.92041016	-0.59326172	+38.49609375	+12.26074219	-50.03173828	+996
+1457971302.88689990	+8.23095703	-7.43994141	-0.88769531	+59.43603516	-8.63525391	-45.54931641	+2056	+7.99365234	-6.62255859	-0.66796875	+14.32617188	-8.37158203	+10.50292969	+1584	+6.33251953	-10.92041016	-0.59326172	+38.49609375	+12.26074219	-50.03173828	+996
+1457971302.89109990	+8.23095703	-7.43994141	-0.88769531	+59.43603516	-8.63525391	-45.54931641	+2056	+7.99365234	-6.62255859	-0.66796875	+14.32617188	-8.37158203	+10.50292969	+1584	+6.33251953	-10.92041016	-0.59326172	+38.51806641	+12.26074219	-50.03173828	+996
+1457971302.89529990	+8.23095703	-7.43994141	-0.88769531	+59.43603516	-8.63525391	-45.54931641	+2056	+7.99365234	-6.62255859	-0.66796875	+14.32617188	-8.37158203	+10.50292969	+1584	+6.33251953	-10.92041016	-0.58886719	+38.51806641	+12.26074219	-50.03173828	+996
+1457971302.90360000	+8.23095703	-7.43994141	-0.88769531	+59.45800781	-8.63525391	-45.54931641	+2056	+7.99365234	-6.62255859	-0.66796875	+14.32617188	-8.39355469	+10.50292969	+1584	+6.33691406	-10.91601563	-0.58886719	+38.51806641	+12.26074219	-50.03173828	+996
+1457971302.90770010	+8.23095703	-7.43994141	-0.88769531	+59.45800781	-8.63525391	-45.54931641	+2056	+7.99365234	-6.62255859	-0.66796875	+14.32617188	-8.39355469	+10.50292969	+1584	+6.33691406	-10.91601563	-0.58886719	+38.54003906	+12.26074219	-50.03173828	+996
+1457971302.91190000	+8.23095703	-7.43994141	-0.88769531	+59.45800781	-8.63525391	-45.54931641	+2056	+7.99365234	-6.62255859	-0.66796875	+14.32617188	-8.39355469	+10.50292969	+1580	+6.33691406	-10.91601563	-0.58886719	+38.54003906	+12.26074219	-50.05371094	+996
+1457971302.91610000	+8.23095703	-7.43994141	-0.88769531	+59.45800781	-8.63525391	-45.54931641	+2056	+7.99365234	-6.62255859	-0.66796875	+14.32617188	-8.39355469	+10.50292969	+1580	+6.33691406	-10.91601563	-0.58886719	+38.54003906	+12.26074219	-50.05371094	+996
+1457971302.92020010	+8.23095703	-7.43994141	-0.88769531	+59.45800781	-8.65722656	-45.57128906	+2056	+7.99365234	-6.62255859	-0.66796875	+14.32617188	-8.39355469	+10.50292969	+1580	+6.33691406	-10.91601563	-0.58886719	+38.54003906	+12.26074219	-50.05371094	+996
+1457971302.92440010	+8.23095703	-7.43994141	-0.88769531	+59.45800781	-8.65722656	-45.57128906	+2056	+7.99365234	-6.62255859	-0.66796875	+14.32617188	-8.39355469	+10.50292969	+1580	+6.33691406	-10.91601563	-0.58886719	+38.54003906	+12.26074219	-50.05371094	+996
+1457971302.92860010	+8.23095703	-7.43994141	-0.88769531	+59.45800781	-8.65722656	-45.57128906	+2056	+7.99365234	-6.62255859	-0.66796875	+14.32617188	-8.39355469	+10.50292969	+1580	+6.33691406	-10.91601563	-0.58886719	+38.56201172	+12.26074219	-50.05371094	+992
+1457971302.93269990	+8.23095703	-7.43994141	-0.88769531	+59.45800781	-8.65722656	-45.57128906	+2056	+7.99365234	-6.62255859	-0.66796875	+14.32617188	-8.39355469	+10.50292969	+1580	+6.34130859	-10.91601563	-0.58886719	+38.56201172	+12.26074219	-50.05371094	+992
+1457971302.93689990	+8.23095703	-7.43994141	-0.88769531	+59.45800781	-8.65722656	-45.57128906	+2056	+7.99365234	-6.62255859	-0.66796875	+14.32617188	-8.39355469	+10.50292969	+1580	+6.34130859	-10.91601563	-0.58886719	+38.56201172	+12.26074219	-50.05371094	+992
+1457971302.94109990	+8.23095703	-7.43994141	-0.88769531	+59.45800781	-8.65722656	-45.57128906	+2056	+7.99365234	-6.62255859	-0.66796875	+14.32617188	-8.41552734	+10.50292969	+1580	+6.34130859	-10.91601563	-0.58886719	+38.56201172	+12.26074219	-50.05371094	+992
+1457971302.94520000	+8.23095703	-7.43994141	-0.88330078	+59.45800781	-8.65722656	-45.57128906	+2056	+7.99365234	-6.62255859	-0.66796875	+14.32617188	-8.41552734	+10.50292969	+1580	+6.33691406	-10.91601563	-0.58886719	+38.56201172	+12.23876953	-50.05371094	+992
+1457971302.94939990	+8.23095703	-7.43994141	-0.88330078	+59.45800781	-8.65722656	-45.57128906	+2056	+7.99365234	-6.62255859	-0.66796875	+14.32617188	-8.41552734	+10.50292969	+1580	+6.33691406	-10.91601563	-0.58886719	+38.56201172	+12.23876953	-50.05371094	+992
+1457971302.95770000	+8.23095703	-7.43994141	-0.88330078	+59.45800781	-8.65722656	-45.57128906	+2056	+7.99365234	-6.62255859	-0.66796875	+14.32617188	-8.41552734	+10.50292969	+1580	+6.33691406	-10.91601563	-0.58886719	+38.54003906	+12.23876953	-50.05371094	+992
+1457971302.96190000	+8.23095703	-7.43994141	-0.88330078	+59.47998047	-8.65722656	-45.57128906	+2056	+7.99365234	-6.62255859	-0.66796875	+14.32617188	-8.41552734	+10.50292969	+1580	+6.33691406	-10.91601563	-0.58886719	+38.54003906	+12.23876953	-50.03173828	+992
+1457971302.96610000	+8.23095703	-7.43994141	-0.88330078	+59.47998047	-8.65722656	-45.57128906	+2056	+7.99365234	-6.62255859	-0.66796875	+14.32617188	-8.41552734	+10.50292969	+1580	+6.33691406	-10.91601563	-0.58886719	+38.54003906	+12.23876953	-50.03173828	+992
+1457971302.97020010	+8.23095703	-7.43994141	-0.88330078	+59.47998047	-8.65722656	-45.57128906	+2056	+7.99365234	-6.62255859	-0.66357422	+14.34814453	-8.41552734	+10.48095703	+1580	+6.33691406	-10.91601563	-0.59326172	+38.54003906	+12.23876953	-50.03173828	+992
+1457971302.97440000	+8.23095703	-7.43994141	-0.88330078	+59.47998047	-8.65722656	-45.57128906	+2056	+7.99365234	-6.62255859	-0.66357422	+14.34814453	-8.41552734	+10.48095703	+1580	+6.33251953	-10.91601563	-0.59326172	+38.54003906	+12.23876953	-50.03173828	+992
+1457971302.97849990	+8.23095703	-7.43994141	-0.88330078	+59.47998047	-8.65722656	-45.57128906	+2056	+7.99365234	-6.62255859	-0.66357422	+14.34814453	-8.41552734	+10.48095703	+1580	+6.33251953	-10.91601563	-0.59326172	+38.54003906	+12.21679688	-50.00976563	+992
+1457971302.98270010	+8.23095703	-7.43994141	-0.88330078	+59.47998047	-8.67919922	-45.57128906	+2056	+7.99365234	-6.61816406	-0.66357422	+14.34814453	-8.41552734	+10.48095703	+1580	+6.33251953	-10.91601563	-0.59326172	+38.51806641	+12.21679688	-50.00976563	+992
+1457971302.98690010	+8.23095703	-7.43554688	-0.88330078	+59.47998047	-8.67919922	-45.57128906	+2056	+7.99365234	-6.61816406	-0.66357422	+14.34814453	-8.41552734	+10.48095703	+1580	+6.33251953	-10.91601563	-0.59326172	+38.51806641	+12.21679688	-50.00976563	+992
+1457971302.99519990	+8.23095703	-7.43554688	-0.88330078	+59.47998047	-8.67919922	-45.57128906	+2056	+7.99365234	-6.61816406	-0.66357422	+14.34814453	-8.43750000	+10.48095703	+1580	+6.33251953	-10.91601563	-0.59326172	+38.51806641	+12.21679688	-50.00976563	+988
+1457971303.00350000	+8.23095703	-7.43554688	-0.88330078	+59.47998047	-8.67919922	-45.57128906	+2056	+7.99365234	-6.61816406	-0.66357422	+14.34814453	-8.43750000	+10.48095703	+1580	+6.33251953	-10.91601563	-0.59326172	+38.51806641	+12.19482422	-50.00976563	+988
+1457971303.01189990	+8.23095703	-7.43554688	-0.88330078	+59.50195313	-8.70117188	-45.59326172	+2056	+7.99365234	-6.61816406	-0.66357422	+14.34814453	-8.43750000	+10.48095703	+1580	+6.33251953	-10.91601563	-0.59326172	+38.51806641	+12.19482422	-50.00976563	+988
+1457971303.01600000	+8.23095703	-7.43554688	-0.88330078	+59.50195313	-8.70117188	-45.59326172	+2056	+7.99365234	-6.61816406	-0.66357422	+14.34814453	-8.43750000	+10.48095703	+1580	+6.33251953	-10.91601563	-0.59326172	+38.54003906	+12.19482422	-50.00976563	+988
+1457971303.02020000	+8.23535156	-7.43554688	-0.88330078	+59.50195313	-8.72314453	-45.59326172	+2060	+7.99365234	-6.61816406	-0.66357422	+14.34814453	-8.45947266	+10.48095703	+1580	+6.33691406	-10.91601563	-0.59326172	+38.54003906	+12.19482422	-50.00976563	+988
+1457971303.02440000	+8.23535156	-7.43554688	-0.88330078	+59.52392578	-8.72314453	-45.59326172	+2060	+7.99365234	-6.61816406	-0.66357422	+14.34814453	-8.45947266	+10.48095703	+1580	+6.33691406	-10.91601563	-0.59326172	+38.54003906	+12.19482422	-50.00976563	+988
+1457971303.02850010	+8.23535156	-7.43554688	-0.88330078	+59.52392578	-8.74511719	-45.59326172	+2060	+7.99365234	-6.61816406	-0.66357422	+14.34814453	-8.45947266	+10.50292969	+1580	+6.33691406	-10.91601563	-0.59326172	+38.54003906	+12.17285156	-50.00976563	+988
+1457971303.03270010	+8.23535156	-7.43554688	-0.88330078	+59.52392578	-8.74511719	-45.59326172	+2060	+7.99365234	-6.61816406	-0.66357422	+14.34814453	-8.48144531	+10.50292969	+1580	+6.33691406	-10.91601563	-0.59326172	+38.56201172	+12.17285156	-50.03173828	+988
+1457971303.03690000	+8.23535156	-7.43115234	-0.88330078	+59.54589844	-8.76708984	-45.61523438	+2060	+7.99365234	-6.61816406	-0.66357422	+14.34814453	-8.48144531	+10.50292969	+1580	+6.33691406	-10.91601563	-0.58886719	+38.56201172	+12.17285156	-50.03173828	+988
+1457971303.04099990	+8.23535156	-7.43115234	-0.88330078	+59.54589844	-8.78906250	-45.61523438	+2060	+7.99365234	-6.61816406	-0.66357422	+14.37011719	-8.48144531	+10.50292969	+1580	+6.34130859	-10.91601563	-0.58886719	+38.56201172	+12.17285156	-50.03173828	+988
+1457971303.04520010	+8.23535156	-7.43115234	-0.87890625	+59.56787109	-8.81103516	-45.61523438	+2060	+7.99804688	-6.61816406	-0.66357422	+14.37011719	-8.48144531	+10.50292969	+1580	+6.34130859	-10.91162109	-0.58886719	+38.56201172	+12.15087891	-50.03173828	+992
+1457971303.04940010	+8.23974609	-7.43115234	-0.87890625	+59.58984375	-8.83300781	-45.63720703	+2060	+7.99804688	-6.61816406	-0.66357422	+14.37011719	-8.50341797	+10.50292969	+1580	+6.34130859	-10.91162109	-0.58886719	+38.58398438	+12.15087891	-50.03173828	+992
+1457971303.05349990	+8.23974609	-7.42675781	-0.87890625	+59.61181641	-8.83300781	-45.63720703	+2064	+7.99804688	-6.61816406	-0.66357422	+14.37011719	-8.50341797	+10.50292969	+1584	+6.34570313	-10.91162109	-0.58886719	+38.58398438	+12.15087891	-50.03173828	+992
+1457971303.06180000	+8.23974609	-7.42675781	-0.87890625	+59.63378906	-8.87695313	-45.65917969	+2064	+7.99804688	-6.61376953	-0.65917969	+14.37011719	-8.52539063	+10.50292969	+1584	+6.34570313	-10.91162109	-0.58886719	+38.58398438	+12.12890625	-50.03173828	+992
+1457971303.06600000	+8.23974609	-7.42236328	-0.87890625	+59.65576172	-8.89892578	-45.68115234	+2064	+7.99804688	-6.61376953	-0.65917969	+14.39208984	-8.52539063	+10.50292969	+1584	+6.34570313	-10.91162109	-0.58886719	+38.58398438	+12.10693359	-50.03173828	+992
+1457971303.07020000	+8.23974609	-7.42236328	-0.87890625	+59.67773438	-8.89892578	-45.68115234	+2064	+7.99804688	-6.61376953	-0.65917969	+14.39208984	-8.54736328	+10.52490234	+1584	+6.34570313	-10.91162109	-0.58886719	+38.58398438	+12.10693359	-50.00976563	+992
+1457971303.07430010	+8.23974609	-7.42236328	-0.87890625	+59.67773438	-8.92089844	-45.68115234	+2064	+7.99804688	-6.61376953	-0.65917969	+14.39208984	-8.54736328	+10.52490234	+1584	+6.34570313	-10.91162109	-0.59326172	+38.58398438	+12.08496094	-49.98779297	+996
+1457971303.07850000	+8.23974609	-7.41796875	-0.87890625	+59.69970703	-8.92089844	-45.68115234	+2064	+7.99804688	-6.61376953	-0.65917969	+14.39208984	-8.54736328	+10.52490234	+1584	+6.34570313	-10.91162109	-0.59326172	+38.58398438	+12.06298828	-49.98779297	+996
+1457971303.08270000	+8.23974609	-7.41796875	-0.87890625	+59.72167969	-8.92089844	-45.68115234	+2064	+7.99804688	-6.61376953	-0.65917969	+14.41406250	-8.56933594	+10.52490234	+1584	+6.34130859	-10.90722656	-0.59326172	+38.58398438	+12.06298828	-49.96582031	+996
+1457971303.08680010	+8.23974609	-7.41796875	-0.87890625	+59.74365234	-8.94287109	-45.70312500	+2064	+7.99804688	-6.60937500	-0.65917969	+14.41406250	-8.56933594	+10.52490234	+1584	+6.34130859	-10.90722656	-0.59765625	+38.58398438	+12.04101563	-49.94384766	+996
+1457971303.09100010	+8.23974609	-7.41357422	-0.87890625	+59.74365234	-8.94287109	-45.70312500	+2064	+7.99804688	-6.60937500	-0.65917969	+14.41406250	-8.56933594	+10.52490234	+1584	+6.34130859	-10.90722656	-0.59765625	+38.58398438	+12.04101563	-49.92187500	+996
+1457971303.09520010	+8.23974609	-7.41357422	-0.87890625	+59.76562500	-8.94287109	-45.70312500	+2064	+7.99804688	-6.60937500	-0.65917969	+14.43603516	-8.59130859	+10.52490234	+1588	+6.34130859	-10.90722656	-0.60205078	+38.58398438	+12.01904297	-49.89990234	+996
+1457971303.09929990	+8.23974609	-7.41357422	-0.87890625	+59.78759766	-8.94287109	-45.70312500	+2064	+7.99804688	-6.60937500	-0.65917969	+14.43603516	-8.59130859	+10.52490234	+1588	+6.33691406	-10.90722656	-0.60205078	+38.56201172	+12.01904297	-49.87792969	+996
+1457971303.10349990	+8.23974609	-7.40917969	-0.87890625	+59.78759766	-8.94287109	-45.70312500	+2064	+7.99804688	-6.60937500	-0.65917969	+14.45800781	-8.59130859	+10.52490234	+1588	+6.33691406	-10.90722656	-0.60644531	+38.56201172	+11.99707031	-49.83398438	+996
+1457971303.11180000	+8.23974609	-7.40917969	-0.87890625	+59.83154297	-8.96484375	-45.68115234	+2064	+7.99804688	-6.60498047	-0.65917969	+14.45800781	-8.59130859	+10.52490234	+1588	+6.33691406	-10.90283203	-0.61083984	+38.58398438	+11.97509766	-49.79003906	+996
+1457971303.11599990	+8.23974609	-7.40478516	-0.88330078	+59.83154297	-8.96484375	-45.68115234	+2064	+7.99804688	-6.60498047	-0.66357422	+14.47998047	-8.61328125	+10.52490234	+1588	+6.33691406	-10.90283203	-0.61083984	+38.58398438	+11.97509766	-49.76806641	+996
+1457971303.12019990	+8.23974609	-7.40478516	-0.88330078	+59.85351563	-8.96484375	-45.68115234	+2064	+7.99804688	-6.60058594	-0.66357422	+14.47998047	-8.61328125	+10.52490234	+1588	+6.34130859	-10.90283203	-0.61523438	+38.60595703	+11.95312500	-49.74609375	+996
+1457971303.12850000	+8.23974609	-7.40039063	-0.88769531	+59.89746094	-8.98681641	-45.68115234	+2064	+7.99804688	-6.60058594	-0.66357422	+14.50195313	-8.63525391	+10.54687500	+1588	+6.34570313	-10.89843750	-0.61523438	+38.62792969	+11.93115234	-49.70214844	+996
+1457971303.13680010	+8.24414063	-7.39160156	-0.89208984	+59.94140625	-9.00878906	-45.68115234	+2064	+7.99804688	-6.59619141	-0.66796875	+14.54589844	-8.67919922	+10.54687500	+1588	+6.35449219	-10.88964844	-0.61962891	+38.69384766	+11.88720703	-49.65820313	+996
+1457971303.14100000	+8.24414063	-7.39160156	-0.89208984	+59.98535156	-9.03076172	-45.70312500	+2064	+7.99804688	-6.59179688	-0.66796875	+14.54589844	-8.70117188	+10.54687500	+1588	+6.35888672	-10.88525391	-0.61962891	+38.73779297	+11.86523438	-49.65820313	+1000
+1457971303.14510010	+8.24853516	-7.38720703	-0.89648438	+60.00732422	-9.07470703	-45.70312500	+2064	+7.99804688	-6.58740234	-0.67236328	+14.56787109	-8.74511719	+10.54687500	+1588	+6.36767578	-10.88085938	-0.62402344	+38.78173828	+11.82128906	-49.63623047	+1000
+1457971303.14930010	+8.25292969	-7.37841797	-0.89648438	+60.05126953	-9.11865234	-45.72509766	+2064	+8.00244141	-6.58300781	-0.67675781	+14.58984375	-8.78906250	+10.52490234	+1588	+6.37207031	-10.87646484	-0.62402344	+38.82568359	+11.77734375	-49.63623047	+1004
+1457971303.15350010	+8.25292969	-7.37402344	-0.90087891	+60.09521484	-9.14062500	-45.72509766	+2064	+8.00244141	-6.57861328	-0.67675781	+14.63378906	-8.83300781	+10.52490234	+1588	+6.38085938	-10.86767578	-0.62841797	+38.86962891	+11.73339844	-49.63623047	+1008
+1457971303.16179990	+8.26611328	-7.36083984	-0.90966797	+60.20507813	-9.27246094	-45.81298828	+2064	+8.00683594	-6.56542969	-0.68554688	+14.72167969	-9.05273438	+10.41503906	+1592	+6.40283203	-10.85449219	-0.63720703	+38.97949219	+11.60156250	-49.68017578	+1016
+1457971303.16599990	+8.27050781	-7.35644531	-0.91406250	+60.27099609	-9.31640625	-45.85693359	+2064	+8.01123047	-6.55664063	-0.69433594	+14.76562500	-9.16259766	+10.37109375	+1592	+6.41601563	-10.84570313	-0.64599609	+39.02343750	+11.49169922	-49.70214844	+1024
+1457971303.17010000	+8.27929688	-7.34765625	-0.92285156	+60.33691406	-9.40429688	-45.92285156	+2064	+8.02001953	-6.54345703	-0.70312500	+14.87548828	-9.38232422	+10.23925781	+1592	+6.42919922	-10.83691406	-0.65917969	+39.06738281	+11.35986328	-49.72412109	+1032
+1457971303.17430000	+8.28808594	-7.33886719	-0.93164063	+60.40283203	-9.47021484	-46.03271484	+2064	+8.02441406	-6.53027344	-0.71191406	+14.96337891	-9.60205078	+10.06347656	+1592	+6.44238281	-10.82373047	-0.67236328	+39.08935547	+11.20605469	-49.76806641	+1036
+1457971303.17849990	+8.29687500	-7.33007813	-0.94482422	+60.46875000	-9.53613281	-46.09863281	+2064	+8.02880859	-6.51708984	-0.72070313	+15.07324219	-9.79980469	+9.93164063	+1592	+6.45556641	-10.81494141	-0.68994141	+39.11132813	+11.03027344	-49.83398438	+1044
+1457971303.18260000	+8.31445313	-7.31689453	-0.95800781	+60.53466797	-9.62402344	-46.29638672	+2068	+8.04199219	-6.49511719	-0.73828125	+15.29296875	-10.15136719	+9.60205078	+1596	+6.48193359	-10.80175781	-0.72070313	+39.11132813	+10.74462891	-49.92187500	+1056
+1457971303.18680000	+8.32763672	-7.30810547	-0.97119141	+60.60058594	-9.64599609	-46.51611328	+2064	+8.05078125	-6.48193359	-0.74707031	+15.49072266	-10.48095703	+9.27246094	+1592	+6.49951172	-10.79296875	-0.74707031	+39.06738281	+10.50292969	-50.07568359	+1064
+1457971303.19100000	+8.34082031	-7.29931641	-0.98876953	+60.66650391	-9.68994141	-46.64794922	+2064	+8.05957031	-6.46875000	-0.76904297	+15.64453125	-10.70068359	+9.07470703	+1596	+6.51269531	-10.78417969	-0.77343750	+39.00146484	+10.26123047	-50.20751953	+1072
+1457971303.19510010	+8.36279297	-7.29492188	-1.01513672	+60.62255859	-9.64599609	-46.97753906	+2064	+8.06835938	-6.44677734	-0.78662109	+15.90820313	-11.03027344	+8.67919922	+1592	+6.53906250	-10.77099609	-0.82617188	+38.89160156	+9.90966797	-50.38330078	+1084
+1457971303.19930010	+8.38476563	-7.28613281	-1.03271484	+60.64453125	-9.60205078	-47.28515625	+2060	+8.07714844	-6.42919922	-0.79541016	+16.17187500	-11.40380859	+8.28369141	+1588	+6.55664063	-10.76220703	-0.85253906	+38.78173828	+9.66796875	-50.62500000	+1092
+1457971303.20350000	+8.40673828	-7.27294922	-1.05908203	+60.66650391	-9.60205078	-47.46093750	+2060	+8.09033203	-6.41162109	-0.83056641	+16.41357422	-11.64550781	+8.06396484	+1592	+6.57421875	-10.75341797	-0.88769531	+38.67187500	+9.42626953	-50.77880859	+1104
+1457971303.20760010	+8.42431641	-7.28173828	-1.08544922	+60.49072266	-9.47021484	-47.74658203	+2052	+8.09912109	-6.39843750	-0.85253906	+16.67724609	-11.93115234	+7.66845703	+1588	+6.60058594	-10.74462891	-0.92724609	+38.51806641	+9.18457031	-50.97656250	+1116
+1457971303.21180010	+8.44628906	-7.26855469	-1.10302734	+60.46875000	-9.38232422	-48.12011719	+2048	+8.11230469	-6.37207031	-0.87011719	+17.02880859	-12.32666016	+7.22900391	+1584	+6.62695313	-10.73144531	-0.95800781	+38.38623047	+8.94287109	-51.28417969	+1128
+1457971303.21589990	+8.48144531	-7.25976563	-1.13818359	+60.42480469	-9.31640625	-48.40576172	+2044	+8.12988281	-6.35449219	-0.90527344	+17.33642578	-12.61230469	+6.92138672	+1584	+6.65332031	-10.71826172	-0.99755859	+38.25439453	+8.70117188	-51.48193359	+1140
+1457971303.22009990	+8.50341797	-7.27294922	-1.16894531	+60.16113281	-9.14062500	-48.77929688	+2032	+8.14306641	-6.33691406	-0.93603516	+17.62207031	-12.94189453	+6.45996094	+1580	+6.68847656	-10.70947266	-1.03271484	+38.12255859	+8.48144531	-51.74560547	+1156
+1457971303.22840000	+8.58251953	-7.25537109	-1.23486328	+59.91943359	-8.89892578	-49.59228516	+2028	+8.18261719	-6.28417969	-1.01074219	+18.41308594	-13.64501953	+5.62500000	+1588	+6.75439453	-10.67431641	-1.11181641	+37.77099609	+8.02001953	-52.31689453	+1188
+1457971303.23260000	+8.61328125	-7.26416016	-1.27441406	+59.54589844	-8.70117188	-50.00976563	+2020	+8.19580078	-6.27099609	-1.05468750	+18.67675781	-13.97460938	+5.14160156	+1584	+6.79833984	-10.66552734	-1.15576172	+37.57324219	+7.82226563	-52.60253906	+1204
+1457971303.23680000	+8.65722656	-7.25537109	-1.31396484	+59.30419922	-8.52539063	-50.44921875	+2024	+8.21777344	-6.23583984	-1.09423828	+19.11621094	-14.34814453	+4.65820313	+1592	+6.84228516	-10.63916016	-1.19091797	+37.37548828	+7.60253906	-52.97607422	+1220
+1457971303.24090000	+8.70556641	-7.24658203	-1.36230469	+59.08447266	-8.41552734	-50.88867188	+2028	+8.24853516	-6.20507813	-1.14697266	+19.53369141	-14.67773438	+4.26269531	+1600	+6.89062500	-10.61718750	-1.24365234	+37.15576172	+7.33886719	-53.23974609	+1240
+1457971303.24510000	+8.74511719	-7.25537109	-1.40625000	+58.62304688	-8.21777344	-51.37207031	+2028	+8.27050781	-6.18750000	-1.19970703	+19.77539063	-14.98535156	+3.73535156	+1604	+6.93457031	-10.59960938	-1.29199219	+36.91406250	+7.11914063	-53.56933594	+1260
+1457971303.24930000	+8.79785156	-7.24658203	-1.45898438	+58.29345703	-8.04199219	-51.83349609	+2036	+8.29687500	-6.15234375	-1.25244141	+20.19287109	-15.33691406	+3.20800781	+1612	+6.98730469	-10.56884766	-1.34033203	+36.65039063	+6.89941406	-53.92089844	+1280
+1457971303.25340010	+8.85937500	-7.23779297	-1.50732422	+57.98583984	-7.88818359	-52.33886719	+2044	+8.33642578	-6.11718750	-1.31396484	+20.63232422	-15.64453125	+2.74658203	+1624	+7.03564453	-10.54248047	-1.39746094	+36.40869141	+6.63574219	-54.22851563	+1300
+1457971303.25760010	+8.90771484	-7.24658203	-1.56005859	+57.43652344	-7.71240234	-52.84423828	+2048	+8.36279297	-6.09960938	-1.37548828	+20.83007813	-15.95214844	+2.17529297	+1628	+7.09277344	-10.52050781	-1.45458984	+36.10107422	+6.41601563	-54.58007813	+1324
+1457971303.26180010	+8.96923828	-7.23339844	-1.62158203	+57.04101563	-7.51464844	-53.30566406	+2060	+8.39794922	-6.05566406	-1.43701172	+21.24755859	-16.25976563	+1.64794922	+1644	+7.14990234	-10.48535156	-1.50732422	+35.79345703	+6.19628906	-54.95361328	+1344
+1457971303.26589990	+9.03515625	-7.22021484	-1.67431641	+56.64550781	-7.38281250	-53.85498047	+2072	+8.44189453	-6.01611328	-1.50732422	+21.68701172	-16.54541016	+1.14257813	+1656	+7.20263672	-10.45458984	-1.57324219	+35.44189453	+5.93261719	-55.23925781	+1368
+1457971303.27010010	+9.08789063	-7.22460938	-1.73583984	+56.03027344	-7.22900391	-54.36035156	+2080	+8.47705078	-5.99414063	-1.57763672	+21.86279297	-16.83105469	+0.52734375	+1664	+7.25537109	-10.42822266	-1.63476563	+35.04638672	+5.69091797	-55.56884766	+1388
+1457971303.27430010	+9.15380859	-7.21142578	-1.80615234	+55.56884766	-7.05322266	-54.79980469	+2100	+8.52099609	-5.94580078	-1.65234375	+22.28027344	-17.09472656	+0.00000000	+1684	+7.31689453	-10.38427734	-1.70068359	+34.69482422	+5.44921875	-55.92041016	+1412
+1457971303.27839990	+9.22851563	-7.19384766	-1.85888672	+55.08544922	-6.94335938	-55.41503906	+2116	+8.57373047	-5.89746094	-1.72265625	+22.71972656	-17.40234375	-0.61523438	+1700	+7.37402344	-10.34472656	-1.77539063	+34.32128906	+5.14160156	-56.22802734	+1436
+1457971303.28259990	+9.29003906	-7.19384766	-1.92041016	+54.42626953	-6.81152344	-55.96435547	+2128	+8.61328125	-5.87109375	-1.79736328	+22.93945313	-17.66601563	-1.25244141	+1712	+7.42675781	-10.31396484	-1.84570313	+33.85986328	+4.87792969	-56.55761719	+1460
+1457971303.28670000	+9.36914063	-7.17187500	-1.99511719	+53.89892578	-6.67968750	-56.44775391	+2148	+8.66601563	-5.81835938	-1.88085938	+23.33496094	-17.88574219	-1.84570313	+1736	+7.48828125	-10.27001953	-1.92041016	+33.44238281	+4.61425781	-56.86523438	+1488
+1457971303.29510000	+9.51855469	-7.14550781	-2.10937500	+52.66845703	-6.52587891	-57.70019531	+2184	+8.77587891	-5.72607422	-2.03466797	+24.06005859	-18.45703125	-3.20800781	+1772	+7.59814453	-10.19091797	-2.07421875	+32.43164063	+4.02099609	-57.50244141	+1540
+1457971303.29920010	+9.59765625	-7.12353516	-2.17968750	+52.09716797	-6.43798828	-58.18359375	+2212	+8.83300781	-5.66455078	-2.12255859	+24.49951172	-18.65478516	-3.77929688	+1800	+7.66406250	-10.14257813	-2.15332031	+31.97021484	+3.71337891	-57.78808594	+1572
+1457971303.30340000	+9.68554688	-7.09716797	-2.23242188	+51.50390625	-6.41601563	-58.90869141	+2236	+8.90332031	-5.60302734	-2.19287109	+25.02685547	-18.96240234	-4.52636719	+1824	+7.72558594	-10.09423828	-2.24121094	+31.46484375	+3.33984375	-58.05175781	+1604
+1457971303.30760000	+9.76464844	-7.08398438	-2.28955078	+50.73486328	-6.43798828	-59.52392578	+2256	+8.96044922	-5.55908203	-2.27636719	+25.31250000	-19.20410156	-5.20751953	+1844	+7.77392578	-10.05029297	-2.32470703	+30.84960938	+3.03222656	-58.35937500	+1636
+1457971303.31170010	+9.85253906	-7.05322266	-2.35986328	+50.09765625	-6.43798828	-60.05126953	+2288	+9.02636719	-5.48876953	-2.36865234	+25.75195313	-19.37988281	-5.77880859	+1872	+7.83984375	-9.99316406	-2.41259766	+30.36621094	+2.68066406	-58.60107422	+1672
+1457971303.31590010	+9.94482422	-7.02685547	-2.40380859	+49.43847656	-6.50390625	-60.84228516	+2312	+9.10546875	-5.42285156	-2.43896484	+26.30126953	-19.70947266	-6.61376953	+1900	+7.91015625	-9.93603516	-2.49609375	+29.86083984	+2.26318359	-58.90869141	+1708
+1457971303.32010010	+10.02832031	-7.00488281	-2.45654297	+48.66943359	-6.61376953	-61.50146484	+2340	+9.17138672	-5.37011719	-2.51806641	+26.63085938	-19.97314453	-7.27294922	+1920	+7.96728516	-9.88769531	-2.57519531	+29.22363281	+1.91162109	-59.23828125	+1740
+1457971303.32419990	+10.12500000	-6.97412109	-2.52685547	+47.96630859	-6.70166016	-62.09472656	+2372	+9.24169922	-5.29541016	-2.61474609	+27.07031250	-20.12695313	-7.86621094	+1952	+8.03759766	-9.82617188	-2.66748047	+28.74023438	+1.51611328	-59.50195313	+1784
+1457971303.32839990	+10.22607422	-6.94335938	-2.56201172	+47.24121094	-6.87744141	-62.88574219	+2400	+9.32958984	-5.22509766	-2.68066406	+27.64160156	-20.45654297	-8.70117188	+1980	+8.11230469	-9.76464844	-2.74658203	+28.21289063	+1.07666016	-59.80957031	+1820
+1457971303.33260010	+10.31396484	-6.91259766	-2.61474609	+46.42822266	-7.09716797	-63.54492188	+2428	+9.40429688	-5.15917969	-2.76416016	+27.97119141	-20.69824219	-9.33837891	+2004	+8.17382813	-9.71191406	-2.83007813	+27.53173828	+0.65917969	-60.13916016	+1856
+1457971303.34089990	+10.52050781	-6.84667969	-2.71582031	+44.91210938	-7.60253906	-64.88525391	+2488	+9.57568359	-5.00537109	-2.92236328	+28.93798828	-21.20361328	-10.74462891	+2064	+8.33642578	-9.56689453	-2.99267578	+26.58691406	-0.30761719	-60.73242188	+1940
+1457971303.34509990	+10.61279297	-6.80712891	-2.75976563	+44.09912109	-7.93212891	-65.54443359	+2520	+9.65478516	-4.93066406	-3.00585938	+29.26757813	-21.46728516	-11.35986328	+2092	+8.40673828	-9.50537109	-3.06738281	+25.94970703	-0.79101563	-61.08398438	+1976
+1457971303.34920000	+10.71826172	-6.77197266	-2.81689453	+43.33007813	-8.26171875	-66.11572266	+2552	+9.73828125	-4.85156250	-3.09814453	+29.64111328	-21.59912109	-11.90917969	+2124	+8.49462891	-9.42187500	-3.15087891	+25.53222656	-1.29638672	-61.34765625	+2020
+1457971303.35340000	+10.82812500	-6.73242188	-2.84765625	+42.51708984	-8.65722656	-66.88476563	+2580	+9.83496094	-4.77685547	-3.15527344	+30.12451172	-21.99462891	-12.76611328	+2144	+8.58691406	-9.34716797	-3.21679688	+25.07080078	-1.91162109	-61.74316406	+2060
+1457971303.35760000	+10.92480469	-6.68847656	-2.88720703	+41.74804688	-9.11865234	-67.50000000	+2608	+9.92285156	-4.69775391	-3.23437500	+30.41015625	-22.25830078	-13.35937500	+2172	+8.66601563	-9.27685547	-3.28271484	+24.47753906	-2.48291016	-62.11669922	+2092
+1457971303.36170010	+11.03466797	-6.64892578	-2.94433594	+40.95703125	-9.51416016	-68.02734375	+2636	+10.01513672	-4.61425781	-3.32226563	+30.73974609	-22.43408203	-13.93066406	+2196	+8.76269531	-9.18896484	-3.36181641	+24.06005859	-3.07617188	-62.40234375	+2128
+1457971303.36590000	+11.14013672	-6.60498047	-2.97070313	+40.14404297	-9.99755859	-68.73046875	+2656	+10.11181641	-4.53515625	-3.37939453	+31.15722656	-22.80761719	-14.76562500	+2216	+8.86376953	-9.10546875	-3.41894531	+23.64257813	-3.73535156	-62.77587891	+2160
+1457971303.36999990	+11.23681641	-6.54785156	-3.00585938	+39.39697266	-10.54687500	-69.25781250	+2684	+10.20410156	-4.44287109	-3.45410156	+31.46484375	-23.11523438	-15.33691406	+2240	+8.94287109	-9.03076172	-3.48046875	+23.07128906	-4.37255859	-63.14941406	+2188
+1457971303.37420010	+11.34228516	-6.50390625	-3.05419922	+38.60595703	-11.05224609	-69.69726563	+2708	+10.30078125	-4.36376953	-3.53320313	+31.72851563	-23.31298828	-15.88623047	+2260	+9.04394531	-8.93408203	-3.55517578	+22.69775391	-5.03173828	-63.36914063	+2224
+1457971303.37840010	+11.45214844	-6.45556641	-3.07617188	+37.81494141	-11.64550781	-70.31250000	+2724	+10.40185547	-4.28027344	-3.58154297	+32.08007813	-23.73046875	-16.72119141	+2276	+9.14941406	-8.84179688	-3.60791016	+22.32421875	-5.80078125	-63.74267578	+2248
+1457971303.38249990	+11.54882813	-6.38964844	-3.10253906	+37.08984375	-12.28271484	-70.83984375	+2744	+10.49853516	-4.18359375	-3.64306641	+32.38769531	-24.10400391	-17.29248047	+2292	+9.23291016	-8.75390625	-3.66064453	+21.79687500	-6.52587891	-64.09423828	+2268
+1457971303.38669990	+11.65429688	-6.34130859	-3.13769531	+36.32080078	-12.87597656	-71.25732422	+2760	+10.59960938	-4.10009766	-3.71337891	+32.62939453	-24.36767578	-17.88574219	+2304	+9.33398438	-8.65722656	-3.73095703	+21.40136719	-7.22900391	-64.31396484	+2296
+1457971303.39500000	+11.85644531	-6.21826172	-3.16406250	+34.84863281	-14.28222656	-72.20214844	+2788	+10.80175781	-3.91113281	-3.80126953	+33.26660156	-25.22460938	-19.24804688	+2328	+9.52294922	-8.47265625	-3.83203125	+20.50048828	-8.78906250	-64.90722656	+2332
+1457971303.39920000	+11.95751953	-6.16552734	-3.19921875	+34.05761719	-14.94140625	-72.46582031	+2804	+10.90722656	-3.82324219	-3.85839844	+33.48632813	-25.57617188	-19.84130859	+2336	+9.61962891	-8.37158203	-3.89355469	+20.12695313	-9.53613281	-65.08300781	+2356
+1457971303.40339990	+12.05419922	-6.10839844	-3.19482422	+33.28857422	-15.68847656	-72.88330078	+2816	+11.00830078	-3.73535156	-3.88037109	+33.77197266	-26.05957031	-20.63232422	+2340	+9.72070313	-8.27050781	-3.94189453	+19.73144531	-10.34912109	-65.30273438	+2372
+1457971303.40750000	+12.15087891	-6.03369141	-3.19482422	+32.60742188	-16.50146484	-73.19091797	+2828	+11.11376953	-3.62109375	-3.91113281	+34.10156250	-26.56494141	-21.20361328	+2348	+9.79980469	-8.17382813	-3.99462891	+19.22607422	-11.14013672	-65.52246094	+2384
+1457971303.41170000	+12.24755859	-5.97216797	-3.20800781	+31.81640625	-17.27050781	-73.41064453	+2840	+11.21923828	-3.52880859	-3.95068359	+34.34326172	-26.98242188	-21.79687500	+2352	+9.89208984	-8.06396484	-4.05615234	+18.85253906	-11.88720703	-65.58837891	+2404
+1457971303.42000010	+12.43652344	-5.83593750	-3.17285156	+30.36621094	-19.02832031	-74.00390625	+2872	+11.43457031	-3.31787109	-3.96826172	+34.95849609	-28.12500000	-23.15917969	+2372	+10.06787109	-7.85742188	-4.13964844	+17.95166016	-13.53515625	-65.93994141	+2432
+1457971303.42420010	+12.52880859	-5.77441406	-3.17285156	+29.59716797	-19.86328125	-74.13574219	+2888	+11.54443359	-3.22119141	-3.98583984	+35.20019531	-28.63037109	-23.79638672	+2376	+10.16015625	-7.75195313	-4.20117188	+17.55615234	-14.30419922	-65.98388672	+2452
+1457971303.43249990	+12.70898438	-5.62060547	-3.12011719	+28.14697266	-21.68701172	-74.46533203	+2932	+11.75976563	-2.99267578	-3.97705078	+35.88134766	-29.83886719	-25.11474609	+2408	+10.32714844	-7.53662109	-4.27587891	+16.67724609	-15.95214844	-66.18164063	+2488
+1457971303.44080000	+12.88037109	-5.48437500	-3.07177734	+26.54296875	-23.51074219	-74.53125000	+2976	+11.96630859	-2.78613281	-3.95947266	+36.40869141	-31.02539063	-26.47705078	+2436	+10.50732422	-7.30810547	-4.35937500	+15.90820313	-17.57812500	-66.20361328	+2528
+1457971303.44499990	+12.95947266	-5.40087891	-3.02783203	+25.83984375	-24.54345703	-74.61914063	+3008	+12.07177734	-2.65869141	-3.94189453	+36.78222656	-31.70654297	-27.07031250	+2460	+10.58203125	-7.19824219	-4.39013672	+15.46875000	-18.41308594	-66.24755859	+2544
+1457971303.44919990	+13.04296875	-5.33056641	-2.99267578	+25.04882813	-25.51025391	-74.61914063	+3036	+12.17724609	-2.55761719	-3.92431641	+37.02392578	-32.29980469	-27.70751953	+2476	+10.66552734	-7.07958984	-4.43408203	+15.07324219	-19.20410156	-66.18164063	+2568
+1457971303.45330000	+13.12207031	-5.25585938	-2.95312500	+24.27978516	-26.47705078	-74.64111328	+3068	+12.27392578	-2.44775391	-3.89794922	+37.30957031	-32.93701172	-28.43261719	+2496	+10.75781250	-6.96533203	-4.45166016	+14.72167969	-20.10498047	-66.22558594	+2584
+1457971303.46170000	+13.27148438	-5.09326172	-2.88281250	+22.80761719	-28.41064453	-74.39941406	+3132	+12.47607422	-2.22363281	-3.84960938	+37.88085938	-34.18945313	-29.64111328	+2532	+10.92480469	-6.72802734	-4.50000000	+13.93066406	-21.79687500	-66.13769531	+2624
+1457971303.47000000	+13.40332031	-4.92187500	-2.79931641	+21.35742188	-30.32226563	-74.11376953	+3200	+12.66064453	-1.99511719	-3.78808594	+38.45214844	-35.41992188	-30.84960938	+2572	+11.09179688	-6.49072266	-4.52197266	+13.24951172	-23.59863281	-66.09375000	+2656
+1457971303.47830010	+13.52636719	-4.77685547	-2.72460938	+19.77539063	-32.16796875	-73.69628906	+3260	+12.83203125	-1.79736328	-3.72656250	+38.82568359	-36.56250000	-32.08007813	+2604	+11.26318359	-6.24902344	-4.53515625	+12.61230469	-25.40039063	-65.93994141	+2688
+1457971303.48670010	+13.64062500	-4.60986328	-2.64111328	+18.39111328	-34.05761719	-73.12500000	+3324	+12.99462891	-1.58642578	-3.66503906	+39.33105469	-37.72705078	-33.22265625	+2632	+11.42138672	-6.01171875	-4.53955078	+11.95312500	-27.22412109	-65.74218750	+2708
+1457971303.49079990	+13.69335938	-4.53515625	-2.60156250	+17.64404297	-34.93652344	-72.86132813	+3348	+13.06933594	-1.48974609	-3.62988281	+39.52880859	-38.27636719	-33.83789063	+2644	+11.50927734	-5.89306641	-4.53076172	+11.68945313	-28.16894531	-65.69824219	+2724
+1457971303.49499990	+13.74609375	-4.44726563	-2.55322266	+17.02880859	-35.88134766	-72.53173828	+3376	+13.14404297	-1.37548828	-3.59912109	+39.81445313	-38.82568359	-34.32128906	+2660	+11.58398438	-5.77441406	-4.52197266	+11.40380859	-29.13574219	-65.58837891	+2732
+1457971303.49920010	+13.79443359	-4.37255859	-2.51367188	+16.30371094	-36.76025391	-72.15820313	+3400	+13.21875000	-1.28759766	-3.56835938	+39.99023438	-39.35302734	-34.87060547	+2668	+11.66308594	-5.65576172	-4.51757813	+11.09619141	-30.01464844	-65.41259766	+2740
+1457971303.50330000	+13.83837891	-4.30224609	-2.46972656	+15.57861328	-37.59521484	-71.78466797	+3424	+13.28466797	-1.19091797	-3.52880859	+40.20996094	-39.85839844	-35.44189453	+2676	+11.74658203	-5.53710938	-4.50439453	+10.85449219	-30.93750000	-65.30273438	+2748
+1457971303.50749990	+13.88232422	-4.21435547	-2.41699219	+14.98535156	-38.54003906	-71.43310547	+3448	+13.35058594	-1.08105469	-3.48925781	+40.56152344	-40.42968750	-35.96923828	+2688	+11.81689453	-5.41845703	-4.49121094	+10.59082031	-31.86035156	-65.14892578	+2756
+1457971303.51580000	+13.96582031	-4.06054688	-2.32031250	+13.64501953	-40.27587891	-70.64208984	+3492	+13.47802734	-0.90087891	-3.40136719	+41.08886719	-41.48437500	-37.15576172	+2708	+11.96630859	-5.19433594	-4.46044922	+10.06347656	-33.64013672	-64.86328125	+2768
+1457971303.52000000	+14.00097656	-3.97705078	-2.26757813	+13.07373047	-41.19873047	-70.24658203	+3516	+13.53955078	-0.79101563	-3.35302734	+41.48437500	-42.05566406	-37.70507813	+2720	+12.03222656	-5.07568359	-4.43847656	+9.79980469	-34.56298828	-64.70947266	+2772
+1457971303.52410010	+14.04052734	-3.90234375	-2.21484375	+12.43652344	-42.03369141	-69.80712891	+3536	+13.60107422	-0.69873047	-3.30468750	+41.81396484	-42.58300781	-38.29833984	+2732	+12.10253906	-4.97021484	-4.42529297	+9.53613281	-35.39794922	-64.53369141	+2776
+1457971303.52830000	+14.07568359	-3.82763672	-2.16210938	+11.84326172	-42.86865234	-69.43359375	+3560	+13.65820313	-0.60205078	-3.24755859	+42.23144531	-43.13232422	-38.97949219	+2744	+12.17285156	-4.86035156	-4.40332031	+9.33837891	-36.25488281	-64.42382813	+2780
+1457971303.53250000	+14.10644531	-3.74414063	-2.10058594	+11.31591797	-43.74755859	-69.06005859	+3580	+13.71972656	-0.49218750	-3.18603516	+42.71484375	-43.72558594	-39.59472656	+2760	+12.23437500	-4.75048828	-4.38134766	+9.11865234	-37.08984375	-64.27001953	+2784
+1457971303.53660010	+14.14160156	-3.66503906	-2.04345703	+10.76660156	-44.58251953	-68.64257813	+3604	+13.77685547	-0.39990234	-3.12451172	+43.13232422	-44.27490234	-40.25390625	+2772	+12.30029297	-4.64941406	-4.36816406	+8.85498047	-37.88085938	-64.11621094	+2788
+1457971303.54080010	+14.16796875	-3.58593750	-1.98632813	+10.21728516	-45.37353516	-68.24707031	+3628	+13.82519531	-0.30761719	-3.05419922	+43.61572266	-44.86816406	-40.95703125	+2788	+12.36621094	-4.54833984	-4.34179688	+8.67919922	-38.64990234	-64.02832031	+2792
+1457971303.54500010	+14.19873047	-3.49804688	-1.92480469	+9.75585938	-46.23046875	-67.87353516	+3652	+13.87792969	-0.19775391	-2.98388672	+44.18701172	-45.46142578	-41.66015625	+2804	+12.41894531	-4.43847656	-4.31982422	+8.48144531	-39.46289063	-63.87451172	+2800
+1457971303.55329990	+14.25146484	-3.34863281	-1.80175781	+8.74511719	-47.81250000	-67.14843750	+3700	+13.98339844	-0.01318359	-2.83007813	+45.28564453	-46.66992188	-43.17626953	+2836	+12.54199219	-4.24951172	-4.26708984	+8.10791016	-40.95703125	-63.72070313	+2808
+1457971303.55749990	+14.27783203	-3.26953125	-1.73583984	+8.32763672	-48.62548828	-66.77490234	+3724	+14.03173828	+0.09228516	-2.75097656	+45.87890625	-47.24121094	-43.87939453	+2856	+12.59912109	-4.14843750	-4.23632813	+7.95410156	-41.72607422	-63.61083984	+2816
+1457971303.56160000	+14.30419922	-3.19921875	-1.67871094	+7.84423828	-49.37255859	-66.42333984	+3748	+14.08447266	+0.18017578	-2.67626953	+46.40625000	-47.81250000	-44.62646484	+2868	+12.65185547	-4.06494141	-4.21435547	+7.77832031	-42.42919922	-63.54492188	+2824
+1457971303.56580000	+14.33056641	-3.12451172	-1.61718750	+7.42675781	-50.09765625	-66.09375000	+3768	+14.12841797	+0.26806641	-2.59716797	+46.97753906	-48.38378906	-45.39550781	+2884	+12.70898438	-3.97705078	-4.17919922	+7.64648438	-43.13232422	-63.52294922	+2832
+1457971303.56999990	+14.35253906	-3.04541016	-1.55566406	+7.03125000	-50.82275391	-65.72021484	+3792	+14.16796875	+0.36914063	-2.51806641	+47.57080078	-48.93310547	-46.09863281	+2900	+12.76171875	-3.88037109	-4.14843750	+7.53662109	-43.81347656	-63.41308594	+2840
+1457971303.57410000	+14.37451172	-2.97949219	-1.49853516	+6.54785156	-51.50390625	-65.34667969	+3816	+14.21191406	+0.44384766	-2.43896484	+48.07617188	-49.48242188	-46.82373047	+2916	+12.81005859	-3.79687500	-4.12207031	+7.36083984	-44.45068359	-63.32519531	+2848
+1457971303.58250000	+14.41406250	-2.84765625	-1.38427734	+5.69091797	-52.86621094	-64.59960938	+3856	+14.28662109	+0.60644531	-2.29394531	+49.08691406	-50.51513672	-48.16406250	+2944	+12.91113281	-3.62109375	-4.05615234	+7.09716797	-45.81298828	-63.12744141	+2864
+1457971303.58660010	+14.43164063	-2.79052734	-1.33154297	+5.20751953	-53.50341797	-64.20410156	+3872	+14.32617188	+0.67236328	-2.22363281	+49.52636719	-50.99853516	-48.84521484	+2960	+12.95507813	-3.54638672	-4.02099609	+6.92138672	-46.42822266	-63.03955078	+2868
+1457971303.59080000	+14.45361328	-2.73779297	-1.27880859	+4.72412109	-54.11865234	-63.85253906	+3888	+14.35693359	+0.73828125	-2.16210938	+49.92187500	-51.43798828	-49.46044922	+2972	+13.00341797	-3.47607422	-3.98583984	+6.78955078	-47.08740234	-62.97363281	+2876
+1457971303.59910010	+14.48876953	-2.62792969	-1.18212891	+3.80126953	-55.26123047	-62.99560547	+3916	+14.41845703	+0.86572266	-2.05224609	+50.66894531	-52.25097656	-50.51513672	+2992	+13.09130859	-3.32226563	-3.91992188	+6.43798828	-48.27392578	-62.60009766	+2884
+1457971303.60739990	+14.51513672	-2.52685547	-1.10742188	+2.79052734	-56.22802734	-62.05078125	+3936	+14.46679688	+0.97558594	-1.95556641	+51.26220703	-52.97607422	-51.43798828	+3008	+13.17041016	-3.16845703	-3.85839844	+6.08642578	-49.37255859	-62.20458984	+2892
+1457971303.61579990	+14.54150391	-2.44775391	-1.03710938	+1.71386719	-57.12890625	-61.10595703	+3948	+14.51074219	+1.05908203	-1.87646484	+51.65771484	-53.65722656	-52.22900391	+3028	+13.23632813	-3.04101563	-3.80126953	+5.64697266	-50.42724609	-61.74316406	+2892
+1457971303.62410000	+14.56787109	-2.36425781	-0.96679688	+0.74707031	-58.07373047	-60.20507813	+3956	+14.55029297	+1.14257813	-1.80175781	+52.11914063	-54.31640625	-52.95410156	+3044	+13.30664063	-2.91357422	-3.74414063	+5.20751953	-51.45996094	-61.23779297	+2892
+1457971303.62830000	+14.57666016	-2.32910156	-0.94042969	+0.26367188	-58.44726563	-59.76562500	+3956	+14.56347656	+1.17773438	-1.77099609	+52.25097656	-54.64599609	-53.23974609	+3052	+13.33740234	-2.85644531	-3.71777344	+4.98779297	-51.92138672	-61.04003906	+2888
+1457971303.63660000	+14.59423828	-2.25000000	-0.89208984	-0.57128906	-59.23828125	-58.88671875	+3960	+14.59423828	+1.25683594	-1.70068359	+52.66845703	-55.37109375	-53.87695313	+3072	+13.39453125	-2.74218750	-3.67382813	+4.57031250	-52.80029297	-60.53466797	+2884
+1457971303.64080000	+14.60302734	-2.21484375	-0.87011719	-0.98876953	-59.58984375	-58.49121094	+3960	+14.60742188	+1.28759766	-1.66992188	+52.80029297	-55.74462891	-54.14062500	+3084	+13.42089844	-2.68945313	-3.65185547	+4.37255859	-53.19580078	-60.31494141	+2880
+1457971303.64490010	+14.60742188	-2.17968750	-0.84375000	-1.36230469	-60.05126953	-58.11767578	+3960	+14.62060547	+1.32714844	-1.63037109	+53.06396484	-56.18408203	-54.49218750	+3096	+13.44287109	-2.63232422	-3.62988281	+4.21875000	-53.63525391	-60.11718750	+2876
+1457971303.64910010	+14.61621094	-2.14892578	-0.81298828	-1.73583984	-60.49072266	-57.78808594	+3964	+14.63378906	+1.36230469	-1.58642578	+53.32763672	-56.64550781	-54.82177734	+3108	+13.46923828	-2.58837891	-3.60351563	+4.04296875	-54.07470703	-59.96337891	+2872
+1457971303.65330000	+14.62060547	-2.11816406	-0.78222656	-2.06542969	-60.93017578	-57.50244141	+3964	+14.64257813	+1.39306641	-1.54687500	+53.52539063	-57.12890625	-55.12939453	+3124	+13.49560547	-2.54443359	-3.58154297	+3.91113281	-54.49218750	-59.87548828	+2868
+1457971303.65739990	+14.62500000	-2.08300781	-0.75146484	-2.32910156	-61.41357422	-57.19482422	+3968	+14.66015625	+1.43261719	-1.49853516	+53.85498047	-57.67822266	-55.50292969	+3136	+13.52197266	-2.49609375	-3.55957031	+3.80126953	-54.90966797	-59.74365234	+2868
+1457971303.66160010	+14.63378906	-2.05224609	-0.71630859	-2.57080078	-61.89697266	-56.97509766	+3968	+14.67333984	+1.46337891	-1.45019531	+54.14062500	-58.22753906	-55.85449219	+3152	+13.54833984	-2.46093750	-3.53759766	+3.66943359	-55.30517578	-59.67773438	+2864
+1457971303.66989990	+14.64257813	-1.98193359	-0.65478516	-2.94433594	-62.81982422	-56.57958984	+3976	+14.69531250	+1.53808594	-1.34033203	+54.79980469	-59.47998047	-56.57958984	+3180	+13.59228516	-2.38183594	-3.49365234	+3.60351563	-56.05224609	-59.61181641	+2860
+1457971303.67409990	+14.64257813	-1.95556641	-0.62402344	-3.14208984	-63.30322266	-56.40380859	+3976	+14.70410156	+1.56445313	-1.27880859	+55.12939453	-60.16113281	-56.93115234	+3196	+13.61425781	-2.35107422	-3.47167969	+3.55957031	-56.42578125	-59.61181641	+2856
+1457971303.67820000	+14.64697266	-1.92480469	-0.58886719	-3.31787109	-63.80859375	-56.25000000	+3980	+14.71289063	+1.59082031	-1.22167969	+55.39306641	-60.86425781	-57.23876953	+3208	+13.63183594	-2.31591797	-3.44970703	+3.53759766	-56.79931641	-59.63378906	+2856
+1457971303.68240000	+14.65136719	-1.89404297	-0.54931641	-3.44970703	-64.35791016	-56.09619141	+3984	+14.72167969	+1.62597656	-1.16015625	+55.81054688	-61.61132813	-57.63427734	+3220	+13.65380859	-2.28076172	-3.42773438	+3.51562500	-57.15087891	-59.61181641	+2852
+1457971303.68660000	+14.65136719	-1.87207031	-0.50976563	-3.55957031	-64.88525391	-56.00830078	+3988	+14.73486328	+1.64794922	-1.09863281	+56.14013672	-62.35839844	-58.00781250	+3232	+13.67578125	-2.25439453	-3.40576172	+3.51562500	-57.52441406	-59.65576172	+2852
+1457971303.69070010	+14.65576172	-1.84570313	-0.47460938	-3.66943359	-65.39062500	-55.92041016	+3988	+14.73925781	+1.66992188	-1.04150391	+56.35986328	-63.10546875	-58.24951172	+3240	+13.69775391	-2.23242188	-3.37939453	+3.51562500	-57.87597656	-59.72167969	+2848
+1457971303.69490000	+14.66015625	-1.81494141	-0.44384766	-3.73535156	-65.85205078	-55.81054688	+3992	+14.74804688	+1.69628906	-0.98876953	+56.66748047	-63.85253906	-58.46923828	+3248	+13.71972656	-2.19726563	-3.36181641	+3.49365234	-58.20556641	-59.69970703	+2848
+1457971303.69910000	+14.66455078	-1.79296875	-0.41748047	-3.82324219	-66.29150391	-55.70068359	+3992	+14.75683594	+1.70947266	-0.94042969	+56.86523438	-64.62158203	-58.68896484	+3252	+13.73730469	-2.17529297	-3.34423828	+3.47167969	-58.49121094	-59.72167969	+2844
+1457971303.70320010	+14.66894531	-1.77539063	-0.39550781	-3.91113281	-66.70898438	-55.61279297	+3988	+14.76123047	+1.72265625	-0.89648438	+56.95312500	-65.36865234	-58.77685547	+3256	+13.75048828	-2.15332031	-3.32666016	+3.42773438	-58.79882813	-59.72167969	+2840
+1457971303.71160010	+14.66894531	-1.74023438	-0.34716797	-4.08691406	-67.52197266	-55.41503906	+3984	+14.76562500	+1.74462891	-0.80419922	+57.21679688	-66.88476563	-58.95263672	+3264	+13.78125000	-2.10498047	-3.29589844	+3.31787109	-59.32617188	-59.58984375	+2832
+1457971303.71569990	+14.67333984	-1.72705078	-0.32958984	-4.24072266	-67.89550781	-55.30517578	+3980	+14.77001953	+1.74023438	-0.77783203	+57.04101563	-67.60986328	-58.79882813	+3260	+13.79443359	-2.08740234	-3.28271484	+3.18603516	-59.56787109	-59.47998047	+2828
+1457971303.71989990	+14.67773438	-1.70947266	-0.31201172	-4.35058594	-68.24707031	-55.17333984	+3972	+14.77001953	+1.74462891	-0.75146484	+56.90917969	-68.31298828	-58.60107422	+3260	+13.80761719	-2.06103516	-3.27392578	+3.03222656	-59.78759766	-59.32617188	+2824
+1457971303.72410010	+14.67773438	-1.70507813	-0.29882813	-4.48242188	-68.57666016	-55.04150391	+3968	+14.77001953	+1.74023438	-0.72949219	+56.73339844	-69.01611328	-58.40332031	+3260	+13.82080078	-2.04785156	-3.26513672	+2.87841797	-59.98535156	-59.19433594	+2816
+1457971303.72820000	+14.68212891	-1.70068359	-0.29443359	-4.59228516	-68.81835938	-54.95361328	+3956	+14.77001953	+1.73583984	-0.71630859	+56.31591797	-69.67529297	-57.98583984	+3256	+13.82958984	-2.03466797	-3.25634766	+2.68066406	-60.18310547	-59.04052734	+2812
+1457971303.73239990	+14.68212891	-1.69189453	-0.29443359	-4.68017578	-69.06005859	-54.84375000	+3944	+14.76562500	+1.73144531	-0.70751953	+55.85449219	-70.33447266	-57.48046875	+3252	+13.83837891	-2.01708984	-3.25634766	+2.48291016	-60.31494141	-58.82080078	+2804
+1457971303.73659990	+14.68212891	-1.69189453	-0.29882813	-4.83398438	-69.27978516	-54.75585938	+3932	+14.76562500	+1.71826172	-0.69873047	+55.28320313	-70.97167969	-56.93115234	+3248	+13.84277344	-1.99951172	-3.25195313	+2.26318359	-60.44677734	-58.60107422	+2800
+1457971303.74490000	+14.67773438	-1.69189453	-0.30322266	-5.03173828	-69.71923828	-54.60205078	+3912	+14.75683594	+1.69189453	-0.68994141	+53.96484375	-72.22412109	-55.65673828	+3248	+13.85156250	-1.96875000	-3.25634766	+1.77978516	-60.66650391	-58.11767578	+2788
+1457971303.74900010	+14.67333984	-1.69628906	-0.30322266	-5.11962891	-69.96093750	-54.55810547	+3900	+14.75244141	+1.67431641	-0.68554688	+53.26171875	-72.88330078	-54.97558594	+3252	+13.85595703	-1.95556641	-3.26074219	+1.53808594	-60.75439453	-57.89794922	+2780
+1457971303.75320010	+14.67333984	-1.70068359	-0.30322266	-5.14160156	-70.18066406	-54.58007813	+3892	+14.75244141	+1.65673828	-0.68554688	+52.40478516	-73.49853516	-54.16259766	+3252	+13.86035156	-1.94677734	-3.26074219	+1.29638672	-60.86425781	-57.67822266	+2776
+1457971303.76149990	+14.66894531	-1.70947266	-0.31201172	-5.09765625	-70.59814453	-54.66796875	+3876	+14.74804688	+1.62158203	-0.68554688	+50.47119141	-74.68505859	-52.36083984	+3252	+13.86914063	-1.92919922	-3.26513672	+0.81298828	-60.99609375	-57.26074219	+2764
+1457971303.76990010	+14.66894531	-1.71386719	-0.31640625	-4.81201172	-71.03759766	-54.99755859	+3860	+14.74365234	+1.59082031	-0.66796875	+48.71337891	-75.89355469	-50.75683594	+3256	+13.87792969	-1.91162109	-3.26953125	+0.50537109	-61.12792969	-56.99707031	+2756
+1457971303.77399990	+14.66455078	-1.71386719	-0.31640625	-4.59228516	-71.27929688	-55.21728516	+3856	+14.74365234	+1.58203125	-0.65917969	+47.74658203	-76.46484375	-49.85595703	+3260	+13.88232422	-1.90283203	-3.26953125	+0.35156250	-61.19384766	-56.88720703	+2752
+1457971303.77819990	+14.66015625	-1.71386719	-0.31201172	-4.30664063	-71.56494141	-55.50292969	+3852	+14.74365234	+1.56884766	-0.64599609	+46.93359375	-77.08007813	-49.08691406	+3260	+13.88671875	-1.89404297	-3.26953125	+0.26367188	-61.25976563	-56.79931641	+2748
+1457971303.78239990	+14.66015625	-1.70947266	-0.30322266	-3.99902344	-71.82861328	-55.76660156	+3848	+14.74365234	+1.55566406	-0.62841797	+45.96679688	-77.67333984	-48.22998047	+3264	+13.88671875	-1.88964844	-3.26513672	+0.15380859	-61.34765625	-56.73339844	+2744
+1457971303.78650000	+14.66015625	-1.70507813	-0.29443359	-3.58154297	-72.11425781	-56.14013672	+3844	+14.74365234	+1.55126953	-0.61523438	+45.06591797	-78.24462891	-47.39501953	+3268	+13.89550781	-1.88525391	-3.26513672	+0.06591797	-61.43554688	-56.73339844	+2744
+1457971303.79070000	+14.66015625	-1.70068359	-0.28564453	-3.07617188	-72.42187500	-56.60156250	+3844	+14.74804688	+1.54687500	-0.58886719	+44.36279297	-78.85986328	-46.75781250	+3268	+13.90429688	-1.88525391	-3.25634766	+0.06591797	-61.54541016	-56.79931641	+2740
+1457971303.79489990	+14.66015625	-1.69628906	-0.27246094	-2.57080078	-72.72949219	-57.06298828	+3840	+14.75244141	+1.54248047	-0.57128906	+43.37402344	-79.40917969	-45.79101563	+3268	+13.90869141	-1.88085938	-3.25195313	+0.06591797	-61.65527344	-56.84326172	+2740
+1457971303.80320000	+14.66015625	-1.67871094	-0.24609375	-1.23046875	-73.34472656	-58.24951172	+3844	+14.75683594	+1.54687500	-0.53173828	+41.61621094	-80.46386719	-44.05517578	+3268	+13.92626953	-1.87207031	-3.23876953	+0.10986328	-61.80908203	-56.99707031	+2736
+1457971303.80740000	+14.66015625	-1.66992188	-0.22851563	-0.46142578	-73.65234375	-58.93066406	+3844	+14.75683594	+1.55566406	-0.51416016	+40.62744141	-80.94726563	-43.00048828	+3268	+13.93066406	-1.86767578	-3.23437500	+0.15380859	-61.89697266	-57.08496094	+2732
+1457971303.81150010	+14.66455078	-1.66113281	-0.21533203	+0.35156250	-73.95996094	-59.67773438	+3844	+14.76123047	+1.55566406	-0.49218750	+39.48486328	-81.40869141	-41.83593750	+3264	+13.93505859	-1.86328125	-3.22558594	+0.19775391	-61.98486328	-57.19482422	+2732
+1457971303.81570010	+14.66455078	-1.64794922	-0.20214844	+1.25244141	-74.26757813	-60.49072266	+3844	+14.76123047	+1.56005859	-0.47460938	+38.29833984	-81.87011719	-40.62744141	+3264	+13.93945313	-1.85888672	-3.22119141	+0.24169922	-62.09472656	-57.28271484	+2728
+1457971303.81990000	+14.66894531	-1.63916016	-0.18896484	+2.21923828	-74.57519531	-61.39160156	+3844	+14.76562500	+1.56445313	-0.46142578	+36.78222656	-82.28759766	-39.00146484	+3264	+13.94384766	-1.85449219	-3.21240234	+0.26367188	-62.18261719	-57.37060547	+2724
+1457971303.82399990	+14.66894531	-1.63037109	-0.17138672	+3.27392578	-74.88281250	-62.38037109	+3844	+14.76562500	+1.56884766	-0.45263672	+35.24414063	-82.66113281	-37.37548828	+3260	+13.95263672	-1.85449219	-3.20800781	+0.30761719	-62.27050781	-57.45849609	+2720
+1457971303.82820010	+14.67333984	-1.62158203	-0.16259766	+4.41650391	-75.14648438	-63.47900391	+3840	+14.77001953	+1.56884766	-0.43945313	+33.70605469	-83.03466797	-35.79345703	+3256	+13.95703125	-1.85009766	-3.19921875	+0.37353516	-62.33642578	-57.56835938	+2720
+1457971303.83229990	+14.67333984	-1.61718750	-0.14941406	+5.66894531	-75.41015625	-64.68750000	+3836	+14.77001953	+1.57763672	-0.43066406	+31.92626953	-83.34228516	-33.81591797	+3252	+13.96142578	-1.84570313	-3.19921875	+0.41748047	-62.40234375	-57.63427734	+2716
+1457971303.83649990	+14.67773438	-1.61279297	-0.14062500	+6.89941406	-75.62988281	-65.89599609	+3832	+14.76562500	+1.57324219	-0.42626953	+29.90478516	-83.62792969	-31.68457031	+3248	+13.96582031	-1.84130859	-3.19482422	+0.43945313	-62.44628906	-57.70019531	+2712
+1457971303.84069990	+14.67773438	-1.60839844	-0.14501953	+8.17382813	-75.78369141	-67.17041016	+3828	+14.76562500	+1.56884766	-0.42626953	+27.61962891	-83.86962891	-29.28955078	+3244	+13.96582031	-1.84130859	-3.19482422	+0.43945313	-62.46826172	-57.74414063	+2708
+1457971303.84480000	+14.67773438	-1.60839844	-0.14501953	+9.58007813	-75.95947266	-68.59863281	+3820	+14.76123047	+1.57324219	-0.43066406	+25.15869141	-84.08935547	-26.63085938	+3244	+13.96582031	-1.83691406	-3.19042969	+0.43945313	-62.51220703	-57.74414063	+2704
+1457971303.84900000	+14.67773438	-1.60839844	-0.14501953	+11.03027344	-76.11328125	-70.09277344	+3816	+14.75683594	+1.56445313	-0.43066406	+22.63183594	-84.28710938	-23.99414063	+3240	+13.96582031	-1.83251953	-3.19042969	+0.41748047	-62.55615234	-57.76611328	+2700
+1457971303.85320000	+14.67773438	-1.60839844	-0.14941406	+12.52441406	-76.22314453	-71.63085938	+3808	+14.75244141	+1.55126953	-0.43945313	+19.99511719	-84.46289063	-21.24755859	+3240	+13.96582031	-1.83251953	-3.19042969	+0.37353516	-62.60009766	-57.76611328	+2696
+1457971303.85730000	+14.67773438	-1.61718750	-0.15380859	+14.12841797	-76.33300781	-73.32275391	+3804	+14.74804688	+1.54248047	-0.44384766	+17.24853516	-84.59472656	-18.36914063	+3240	+13.96582031	-1.82812500	-3.19042969	+0.32958984	-62.62207031	-57.74414063	+2692
+1457971303.86150000	+14.67773438	-1.61718750	-0.16259766	+15.75439453	-76.39892578	-75.01464844	+3800	+14.74804688	+1.53369141	-0.45263672	+14.52392578	-84.72656250	-15.49072266	+3240	+13.96582031	-1.82812500	-3.19042969	+0.28564453	-62.64404297	-57.72216797	+2688
+1457971303.86570000	+14.67333984	-1.61718750	-0.17138672	+17.44628906	-76.42089844	-76.77246094	+3796	+14.74365234	+1.52490234	-0.46142578	+11.71142578	-84.83642578	-12.56835938	+3236	+13.96142578	-1.82373047	-3.19042969	+0.21972656	-62.64404297	-57.70019531	+2684
+1457971303.87400010	+14.66894531	-1.62597656	-0.18896484	+20.98388672	-76.46484375	-80.44189453	+3788	+14.73046875	+1.50732422	-0.47460938	+5.75683594	-85.05615234	-6.35009766	+3236	+13.95703125	-1.82373047	-3.19482422	+0.10986328	-62.66601563	-57.65625000	+2680
+1457971303.87820010	+14.66455078	-1.63037109	-0.19775391	+22.78564453	-76.44287109	-82.33154297	+3788	+14.72167969	+1.50292969	-0.48779297	+2.72460938	-85.12207031	-3.18603516	+3240	+13.95263672	-1.81933594	-3.19482422	+0.04394531	-62.66601563	-57.61230469	+2680
+1457971303.88229990	+14.66455078	-1.63476563	-0.20654297	+24.65332031	-76.42089844	-84.28710938	+3784	+14.71728516	+1.48535156	-0.49218750	-0.48339844	-85.18798828	+0.06591797	+3240	+13.94824219	-1.81933594	-3.19482422	+0.00000000	-62.68798828	-57.59033203	+2676
+1457971303.88649990	+14.66015625	-1.63037109	-0.21093750	+26.58691406	-76.39892578	-86.28662109	+3780	+14.71289063	+1.48095703	-0.50097656	-3.66943359	-85.27587891	+3.33984375	+3240	+13.94384766	-1.81933594	-3.19482422	-0.04394531	-62.73193359	-57.59033203	+2676
+1457971303.89070010	+14.66015625	-1.63037109	-0.20654297	+28.71826172	-76.42089844	-88.43994141	+3776	+14.71289063	+1.47216797	-0.50097656	-6.98730469	-85.36376953	+6.74560547	+3240	+13.94384766	-1.82373047	-3.19042969	-0.08789063	-62.75390625	-57.61230469	+2676
+1457971303.89479990	+14.66015625	-1.62597656	-0.20654297	+30.69580078	-76.37695313	-90.46142578	+3772	+14.70849609	+1.46337891	-0.50097656	-10.37109375	-85.42968750	+10.15136719	+3240	+13.93945313	-1.82373047	-3.19042969	-0.13183594	-62.79785156	-57.61230469	+2672
+1457971303.89899990	+14.66015625	-1.61718750	-0.20654297	+32.65136719	-76.31103516	-92.41699219	+3772	+14.70849609	+1.46777344	-0.50537109	-13.82080078	-85.47363281	+13.71093750	+3236	+13.93505859	-1.82373047	-3.18603516	-0.15380859	-62.81982422	-57.65625000	+2672
+1457971303.90310000	+14.65576172	-1.60839844	-0.20214844	+34.71679688	-76.28906250	-94.48242188	+3772	+14.70410156	+1.47216797	-0.49658203	-17.53417969	-85.56152344	+17.51220703	+3236	+13.93505859	-1.82373047	-3.18603516	-0.15380859	-62.86376953	-57.70019531	+2672
+1457971303.90730000	+14.65576172	-1.59960938	-0.19335938	+36.73828125	-76.22314453	-96.50390625	+3768	+14.69970703	+1.46777344	-0.49218750	-21.35742188	-85.62744141	+21.37939453	+3236	+13.93066406	-1.82373047	-3.18164063	-0.13183594	-62.90771484	-57.76611328	+2672
+1457971303.91150000	+14.65576172	-1.59082031	-0.18457031	+38.69384766	-76.17919922	-98.48144531	+3768	+14.69970703	+1.47216797	-0.48339844	-25.22460938	-85.67138672	+25.29052734	+3240	+13.93066406	-1.82373047	-3.17724609	-0.10986328	-62.97363281	-57.87597656	+2676
+1457971303.91560010	+14.65576172	-1.58203125	-0.16259766	+40.84716797	-76.17919922	-100.61279297	+3768	+14.70410156	+1.47656250	-0.47460938	-29.13574219	-85.71533203	+29.28955078	+3240	+13.92626953	-1.82373047	-3.16845703	-0.04394531	-63.03955078	-57.98583984	+2676
+1457971303.91980000	+14.65576172	-1.57324219	-0.14501953	+42.75878906	-76.13525391	-102.52441406	+3772	+14.70410156	+1.47656250	-0.46582031	-32.65136719	-85.71533203	+32.80517578	+3240	+13.92626953	-1.82373047	-3.15966797	+0.02197266	-63.12744141	-58.13964844	+2676
+1457971303.92810010	+14.66015625	-1.53808594	-0.10546875	+46.60400391	-76.06933594	-106.28173828	+3772	+14.71289063	+1.48974609	-0.44384766	-40.36376953	-85.73730469	+40.58349609	+3240	+13.93066406	-1.82373047	-3.14208984	+0.21972656	-63.32519531	-58.49121094	+2676
+1457971303.93230010	+14.66455078	-1.52490234	-0.08789063	+48.22998047	-75.98144531	-107.86376953	+3768	+14.71289063	+1.49853516	-0.43066406	-43.57177734	-85.71533203	+43.85742188	+3244	+13.93066406	-1.82373047	-3.13330078	+0.37353516	-63.43505859	-58.73291016	+2676
+1457971303.93650010	+14.66455078	-1.51171875	-0.07031250	+49.74609375	-75.91552734	-109.37988281	+3768	+14.71289063	+1.50292969	-0.41748047	-46.99951172	-85.67138672	+47.32910156	+3244	+13.93505859	-1.81933594	-3.12451172	+0.54931641	-63.54492188	-58.97460938	+2676
+1457971303.94059990	+14.66455078	-1.50292969	-0.05712891	+51.21826172	-75.87158203	-110.83007813	+3764	+14.71728516	+1.51171875	-0.40869141	-50.29541016	-85.62744141	+50.66894531	+3244	+13.93505859	-1.81494141	-3.11572266	+0.70312500	-63.63281250	-59.19433594	+2676
+1457971303.94479990	+14.66455078	-1.48974609	-0.04394531	+52.60253906	-75.78369141	-112.17041016	+3764	+14.71728516	+1.51611328	-0.39990234	-53.19580078	-85.58349609	+53.59130859	+3244	+13.93945313	-1.81494141	-3.10253906	+0.87890625	-63.74267578	-59.43603516	+2676
+1457971303.94899990	+14.66455078	-1.48095703	-0.02636719	+53.89892578	-75.71777344	-113.46679688	+3760	+14.72167969	+1.51611328	-0.38671875	-56.27197266	-85.51757813	+56.66748047	+3244	+13.93945313	-1.81054688	-3.09375000	+1.05468750	-63.83056641	-59.67773438	+2676
+1457971303.95729990	+14.66894531	-1.46777344	-0.01318359	+55.89843750	-75.56396484	-115.44433594	+3748	+14.72607422	+1.51611328	-0.37792969	-61.14990234	-85.31982422	+61.54541016	+3240	+13.94384766	-1.80615234	-3.07617188	+1.31835938	-64.02832031	-60.07324219	+2676
+1457971303.96149990	+14.66455078	-1.46777344	-0.01318359	+56.71142578	-75.47607422	-116.23535156	+3744	+14.72607422	+1.51611328	-0.37353516	-63.25927734	-85.23193359	+63.65478516	+3236	+13.94384766	-1.80175781	-3.07177734	+1.42822266	-64.09423828	-60.22705078	+2676
+1457971303.96560000	+14.66455078	-1.46777344	-0.01757813	+57.32666016	-75.36621094	-116.87255859	+3736	+14.72607422	+1.51611328	-0.37353516	-65.12695313	-85.12207031	+65.50048828	+3232	+13.94384766	-1.79736328	-3.06738281	+1.49414063	-64.13818359	-60.35888672	+2672
+1457971303.96980000	+14.66455078	-1.46337891	-0.02197266	+57.81005859	-75.27832031	-117.31201172	+3736	+14.72607422	+1.51171875	-0.37353516	-66.79687500	-85.01220703	+67.14843750	+3228	+13.94384766	-1.79736328	-3.06298828	+1.56005859	-64.18212891	-60.46875000	+2672
+1457971303.97400000	+14.66015625	-1.46777344	-0.03076172	+58.24951172	-75.16845703	-117.77343750	+3732	+14.72167969	+1.50732422	-0.37353516	-68.46679688	-84.88037109	+68.77441406	+3224	+13.94384766	-1.79296875	-3.06298828	+1.60400391	-64.20410156	-60.53466797	+2672
+1457971303.97810010	+14.65576172	-1.47656250	-0.03955078	+58.57910156	-75.08056641	-118.12500000	+3728	+14.72167969	+1.49853516	-0.37792969	-69.76318359	-84.74853516	+70.00488281	+3224	+13.93945313	-1.78857422	-3.05859375	+1.60400391	-64.22607422	-60.55664063	+2668
+1457971303.98230000	+14.65576172	-1.48095703	-0.05273438	+58.82080078	-75.01464844	-118.41064453	+3728	+14.71728516	+1.48535156	-0.38671875	-70.94970703	-84.61669922	+71.05957031	+3224	+13.93505859	-1.78857422	-3.05859375	+1.58203125	-64.24804688	-60.55664063	+2668
+1457971303.98639990	+14.65136719	-1.48974609	-0.06591797	+59.08447266	-74.92675781	-118.69628906	+3724	+14.71289063	+1.47656250	-0.39550781	-72.04833984	-84.48486328	+72.07031250	+3224	+13.93066406	-1.78857422	-3.05859375	+1.53808594	-64.27001953	-60.55664063	+2668
+1457971303.99060010	+14.64697266	-1.50292969	-0.07470703	+59.34814453	-74.81689453	-118.98193359	+3724	+14.70849609	+1.46777344	-0.40429688	-72.94921875	-84.35302734	+72.86132813	+3224	+13.93066406	-1.78417969	-3.05859375	+1.47216797	-64.29199219	-60.53466797	+2664
+1457971303.99480010	+14.64697266	-1.51171875	-0.08789063	+59.52392578	-74.75097656	-119.20166016	+3728	+14.70849609	+1.45898438	-0.42187500	-73.63037109	-84.22119141	+73.41064453	+3224	+13.92626953	-1.78417969	-3.05859375	+1.42822266	-64.29199219	-60.51269531	+2664
+1457971303.99889990	+14.64697266	-1.51611328	-0.10546875	+59.69970703	-74.66308594	-119.37744141	+3728	+14.70410156	+1.45019531	-0.43505859	-74.15771484	-84.08935547	+73.82812500	+3224	+13.92187500	-1.78417969	-3.05859375	+1.36230469	-64.29199219	-60.46875000	+2664
+1457971304.00309990	+14.64257813	-1.52490234	-0.11425781	+59.89746094	-74.57519531	-119.59716797	+3728	+14.69970703	+1.44140625	-0.44824219	-74.88281250	-83.95751953	+74.42138672	+3224	+13.91748047	-1.77978516	-3.06298828	+1.29638672	-64.31396484	-60.42480469	+2664
+1457971304.00729990	+14.63818359	-1.52929688	-0.12744141	+60.11718750	-74.53125000	-119.86083984	+3728	+14.69531250	+1.43261719	-0.45703125	-75.58593750	-83.82568359	+75.01464844	+3224	+13.91748047	-1.77539063	-3.06298828	+1.23046875	-64.31396484	-60.35888672	+2664
+1457971304.01560000	+14.62939453	-1.54248047	-0.14062500	+60.71044922	-74.44335938	-120.47607422	+3732	+14.68652344	+1.41943359	-0.47460938	-77.03613281	-83.56201172	+76.20117188	+3224	+13.90869141	-1.77099609	-3.06738281	+1.09863281	-64.31396484	-60.27099609	+2664
+1457971304.01979990	+14.62939453	-1.54687500	-0.14501953	+61.04003906	-74.39941406	-120.84960938	+3732	+14.68652344	+1.41503906	-0.48339844	-77.60742188	-83.45214844	+76.66259766	+3224	+13.90429688	-1.77099609	-3.06738281	+1.01074219	-64.33593750	-60.20507813	+2664
+1457971304.02390000	+14.62939453	-1.54687500	-0.14941406	+61.43554688	-74.37744141	-121.26708984	+3728	+14.68652344	+1.41503906	-0.49658203	-78.09082031	-83.34228516	+77.05810547	+3220	+13.90429688	-1.76660156	-3.07177734	+0.94482422	-64.33593750	-60.18310547	+2664
+1457971304.02810000	+14.62939453	-1.54687500	-0.14941406	+61.94091797	-74.35546875	-121.75048828	+3728	+14.68652344	+1.41943359	-0.49658203	-78.88183594	-83.23242188	+77.80517578	+3220	+13.90429688	-1.76220703	-3.07177734	+0.90087891	-64.35791016	-60.13916016	+2664
+1457971304.03230000	+14.62939453	-1.54248047	-0.14941406	+62.44628906	-74.33349609	-122.27783203	+3728	+14.69091797	+1.42382813	-0.50097656	-79.56298828	-83.14453125	+78.44238281	+3216	+13.90429688	-1.75781250	-3.07177734	+0.85693359	-64.35791016	-60.13916016	+2660
+1457971304.03640010	+14.62939453	-1.53808594	-0.14501953	+63.03955078	-74.33349609	-122.82714844	+3728	+14.69091797	+1.42822266	-0.50097656	-80.20019531	-83.05664063	+79.05761719	+3212	+13.90429688	-1.75341797	-3.07617188	+0.81298828	-64.37988281	-60.11718750	+2660
+1457971304.04060010	+14.62939453	-1.52929688	-0.14062500	+63.63281250	-74.33349609	-123.42041016	+3728	+14.69531250	+1.43261719	-0.49658203	-81.05712891	-82.96875000	+79.87060547	+3212	+13.90429688	-1.74902344	-3.07617188	+0.79101563	-64.37988281	-60.11718750	+2660
+1457971304.04480000	+14.62939453	-1.51611328	-0.13623047	+64.29199219	-74.31152344	-124.03564453	+3728	+14.69970703	+1.44140625	-0.49218750	-81.91406250	-82.90283203	+80.72753906	+3208	+13.90429688	-1.74462891	-3.08056641	+0.76904297	-64.40185547	-60.13916016	+2660
+1457971304.04889990	+14.62939453	-1.50732422	-0.12744141	+65.01708984	-74.31152344	-124.73876953	+3728	+14.70410156	+1.45019531	-0.48779297	-82.85888672	-82.83691406	+81.67236328	+3208	+13.90429688	-1.73583984	-3.08496094	+0.76904297	-64.42382813	-60.16113281	+2660
+1457971304.05310010	+14.63378906	-1.49414063	-0.12304688	+65.72021484	-74.31152344	-125.41992188	+3728	+14.71289063	+1.46337891	-0.47900391	-83.71582031	-82.77099609	+82.57324219	+3208	+13.90869141	-1.73144531	-3.08496094	+0.76904297	-64.42382813	-60.20507813	+2660
+1457971304.05720000	+14.63818359	-1.48535156	-0.11425781	+66.48925781	-74.28955078	-126.14501953	+3724	+14.71728516	+1.47656250	-0.47460938	-84.46289063	-82.70507813	+83.34228516	+3204	+13.90869141	-1.72705078	-3.08935547	+0.76904297	-64.44580078	-60.27099609	+2656
+1457971304.06139990	+14.64257813	-1.46777344	-0.10986328	+67.23632813	-74.28955078	-126.84814453	+3724	+14.72167969	+1.48974609	-0.47021484	-85.20996094	-82.63916016	+84.13330078	+3204	+13.91308594	-1.71826172	-3.09375000	+0.79101563	-64.46777344	-60.31494141	+2656
+1457971304.06559990	+14.64257813	-1.45458984	-0.10546875	+67.91748047	-74.26757813	-127.48535156	+3720	+14.73046875	+1.50292969	-0.46582031	-85.86914063	-82.57324219	+84.83642578	+3200	+13.91748047	-1.71386719	-3.09814453	+0.83496094	-64.46777344	-60.38085938	+2656
+1457971304.06970000	+14.64697266	-1.43701172	-0.10546875	+68.62060547	-74.22363281	-128.12255859	+3720	+14.73486328	+1.52050781	-0.46582031	-86.61621094	-82.50732422	+85.60546875	+3196	+13.91748047	-1.70068359	-3.10693359	+0.87890625	-64.46777344	-60.44677734	+2656
+1457971304.07810000	+14.65576172	-1.41064453	-0.10546875	+69.74121094	-74.15771484	-129.15527344	+3712	+14.74365234	+1.54687500	-0.46142578	-87.95654297	-82.37548828	+86.98974609	+3192	+13.92187500	-1.68310547	-3.12890625	+0.92285156	-64.44580078	-60.53466797	+2656
+1457971304.08220010	+14.66015625	-1.39746094	-0.11425781	+70.20263672	-74.09179688	-129.59472656	+3708	+14.75244141	+1.56005859	-0.46582031	-88.54980469	-82.28759766	+87.60498047	+3192	+13.92187500	-1.67431641	-3.14208984	+0.92285156	-64.42382813	-60.53466797	+2656
+1457971304.08640000	+14.66455078	-1.38867188	-0.12304688	+70.64208984	-74.04785156	-129.99023438	+3704	+14.75683594	+1.57324219	-0.47460938	-89.12109375	-82.22167969	+88.19824219	+3188	+13.92626953	-1.66552734	-3.15527344	+0.92285156	-64.40185547	-60.53466797	+2656
+1457971304.09060000	+14.66894531	-1.37988281	-0.14062500	+70.88378906	-74.00390625	-130.23193359	+3704	+14.75683594	+1.58642578	-0.48779297	-89.34082031	-82.13378906	+88.41796875	+3188	+13.92626953	-1.65673828	-3.17285156	+0.92285156	-64.35791016	-60.51269531	+2660
+1457971304.09470010	+14.67333984	-1.36669922	-0.16259766	+71.01562500	-73.93798828	-130.34179688	+3700	+14.75683594	+1.59960938	-0.50537109	-89.51660156	-82.02392578	+88.57177734	+3188	+13.92626953	-1.64355469	-3.19482422	+0.90087891	-64.31396484	-60.46875000	+2660
+1457971304.09890010	+14.67773438	-1.36230469	-0.18457031	+71.08154297	-73.87207031	-130.36376953	+3700	+14.75683594	+1.61279297	-0.52734375	-89.62646484	-81.91406250	+88.68164063	+3192	+13.92626953	-1.63037109	-3.21679688	+0.87890625	-64.27001953	-60.38085938	+2664
+1457971304.10310010	+14.68212891	-1.35351563	-0.21972656	+70.94970703	-73.80615234	-130.20996094	+3700	+14.75683594	+1.62158203	-0.55810547	-89.38476563	-81.82617188	+88.37402344	+3192	+13.92187500	-1.61279297	-3.23876953	+0.81298828	-64.18212891	-60.29296875	+2664
+1457971304.10719990	+14.68212891	-1.34472656	-0.25488281	+70.75195313	-73.74023438	-130.01220703	+3696	+14.75244141	+1.63037109	-0.59765625	-89.09912109	-81.71630859	+88.02246094	+3196	+13.92187500	-1.59960938	-3.26953125	+0.74707031	-64.07226563	-60.16113281	+2668
+1457971304.11139990	+14.68652344	-1.34033203	-0.29003906	+70.57617188	-73.69628906	-129.81445313	+3696	+14.74804688	+1.63916016	-0.63281250	-88.90136719	-81.60644531	+87.75878906	+3200	+13.91748047	-1.58203125	-3.30029297	+0.68115234	-63.98437500	-60.02929688	+2672
+1457971304.11560010	+14.69091797	-1.33593750	-0.32958984	+70.26855469	-73.63037109	-129.50683594	+3696	+14.74804688	+1.64794922	-0.67236328	-88.43994141	-81.51855469	+87.23144531	+3208	+13.91308594	-1.56445313	-3.33105469	+0.57128906	-63.89648438	-59.87548828	+2676
+1457971304.11970000	+14.69091797	-1.32714844	-0.37353516	+69.87304688	-73.56445313	-129.11132813	+3696	+14.73925781	+1.65234375	-0.72509766	-87.73681641	-81.43066406	+86.41845703	+3212	+13.90869141	-1.54687500	-3.36621094	+0.46142578	-63.78662109	-59.72167969	+2680
+1457971304.12389990	+14.69531250	-1.31835938	-0.42187500	+69.52148438	-73.52050781	-128.73779297	+3696	+14.73486328	+1.66552734	-0.77343750	-87.12158203	-81.36474609	+85.71533203	+3220	+13.90869141	-1.52929688	-3.40136719	+0.37353516	-63.69873047	-59.56787109	+2684
+1457971304.12809990	+14.69970703	-1.30517578	-0.46582031	+69.16992188	-73.45458984	-128.34228516	+3700	+14.73046875	+1.67431641	-0.81738281	-86.55029297	-81.32080078	+85.10009766	+3228	+13.90429688	-1.50732422	-3.44091797	+0.32958984	-63.58886719	-59.43603516	+2684
+1457971304.13220000	+14.70410156	-1.29638672	-0.51416016	+68.68652344	-73.38867188	-127.85888672	+3700	+14.72607422	+1.68750000	-0.86572266	-85.73730469	-81.27685547	+84.17724609	+3236	+13.90429688	-1.48535156	-3.48486328	+0.28564453	-63.43505859	-59.32617188	+2692
+1457971304.14050010	+14.71289063	-1.25683594	-0.61083984	+67.91748047	-73.23486328	-126.97998047	+3704	+14.72167969	+1.71826172	-0.95800781	-84.41894531	-81.27685547	+82.72705078	+3248	+13.89990234	-1.43701172	-3.56835938	+0.26367188	-63.17138672	-59.15039063	+2700
+1457971304.14470010	+14.71728516	-1.23925781	-0.65478516	+67.58789063	-73.16894531	-126.65039063	+3704	+14.72167969	+1.73583984	-1.00634766	-83.60595703	-81.29882813	+81.82617188	+3256	+13.89550781	-1.41503906	-3.61230469	+0.28564453	-63.03955078	-59.12841797	+2700
+1457971304.14890000	+14.72167969	-1.21289063	-0.69873047	+67.39013672	-73.08105469	-126.36474609	+3708	+14.72167969	+1.76220703	-1.05029297	-82.79296875	-81.36474609	+81.01318359	+3264	+13.89550781	-1.38867188	-3.65185547	+0.35156250	-62.92968750	-59.15039063	+2700
+1457971304.15300010	+14.73046875	-1.18652344	-0.73388672	+67.34619141	-72.99316406	-126.25488281	+3708	+14.72607422	+1.78857422	-1.08544922	-82.46337891	-81.43066406	+80.68359375	+3272	+13.89990234	-1.36669922	-3.68701172	+0.50537109	-62.84179688	-59.26025391	+2700
+1457971304.15720010	+14.73925781	-1.15576172	-0.77343750	+67.21435547	-72.90527344	-126.05712891	+3704	+14.73046875	+1.81494141	-1.12500000	-81.60644531	-81.51855469	+79.80468750	+3276	+13.89990234	-1.34033203	-3.73095703	+0.70312500	-62.73193359	-59.41406250	+2700
+1457971304.16140010	+14.75244141	-1.12060547	-0.81298828	+67.14843750	-72.79541016	-125.88134766	+3708	+14.73486328	+1.85449219	-1.16455078	-80.66162109	-81.62841797	+78.88183594	+3284	+13.90429688	-1.31396484	-3.77050781	+0.92285156	-62.62207031	-59.61181641	+2700
+1457971304.16549990	+14.76123047	-1.08105469	-0.84375000	+67.21435547	-72.66357422	-125.81542969	+3704	+14.73925781	+1.88964844	-1.19531250	-80.17822266	-81.73828125	+78.44238281	+3288	+13.90869141	-1.28759766	-3.81005859	+1.20849609	-62.51220703	-59.83154297	+2700
+1457971304.16969990	+14.77001953	-1.04150391	-0.87451172	+67.32421875	-72.55371094	-125.81542969	+3704	+14.74804688	+1.92919922	-1.23046875	-79.29931641	-81.87011719	+77.60742188	+3296	+13.91308594	-1.26123047	-3.84960938	+1.53808594	-62.40234375	-60.13916016	+2700
+1457971304.17389990	+14.78320313	-1.00195313	-0.90527344	+67.47802734	-72.42187500	-125.81542969	+3704	+14.75683594	+1.97314453	-1.26562500	-78.35449219	-82.00195313	+76.72851563	+3300	+13.91748047	-1.23046875	-3.88916016	+1.86767578	-62.29248047	-60.42480469	+2696
+1457971304.17800000	+14.79638672	-0.95800781	-0.93164063	+67.65380859	-72.29003906	-125.85937500	+3700	+14.76562500	+2.01708984	-1.29638672	-77.49755859	-82.13378906	+75.95947266	+3304	+13.92187500	-1.20410156	-3.92431641	+2.21923828	-62.20458984	-60.71044922	+2692
+1457971304.18220000	+14.80957031	-0.91845703	-0.96240234	+67.80761719	-72.13623047	-125.90332031	+3700	+14.77441406	+2.06542969	-1.33154297	-76.42089844	-82.26562500	+74.97070313	+3308	+13.92626953	-1.17333984	-3.95947266	+2.59277344	-62.13867188	-61.06201172	+2688
+1457971304.18639990	+14.82275391	-0.87011719	-0.99316406	+68.02734375	-71.98242188	-125.96923828	+3696	+14.78320313	+2.10937500	-1.36669922	-75.32226563	-82.41943359	+73.93798828	+3312	+13.93066406	-1.14697266	-3.99462891	+3.01025391	-62.05078125	-61.43554688	+2684
+1457971304.19050000	+14.83593750	-0.82177734	-1.02392578	+68.20312500	-71.80664063	-125.99121094	+3692	+14.79638672	+2.15771484	-1.40185547	-74.11376953	-82.55126953	+72.81738281	+3316	+13.93505859	-1.11621094	-4.03417969	+3.38378906	-61.96289063	-61.78710938	+2680
+1457971304.19890000	+14.85791016	-0.72949219	-1.09423828	+68.42285156	-71.47705078	-125.90332031	+3684	+14.80957031	+2.25439453	-1.48095703	-71.05957031	-82.79296875	+69.96093750	+3328	+13.94384766	-1.05029297	-4.11767578	+4.13085938	-61.72119141	-62.42431641	+2672
+1457971304.20300010	+14.86669922	-0.68115234	-1.13378906	+68.35693359	-71.30126953	-125.68359375	+3680	+14.81396484	+2.29833984	-1.52929688	-69.14794922	-82.90283203	+68.13720703	+3332	+13.94384766	-1.01513672	-4.15722656	+4.50439453	-61.61132813	-62.70996094	+2672
+1457971304.20720010	+14.87548828	-0.63720703	-1.17773438	+68.29101563	-71.12548828	-125.50781250	+3676	+14.81835938	+2.34667969	-1.57324219	-67.47802734	-83.01269531	+66.55517578	+3336	+13.94384766	-0.97998047	-4.19677734	+4.85595703	-61.50146484	-62.99560547	+2668
+1457971304.21129990	+14.88427734	-0.59326172	-1.22167969	+68.24707031	-70.94970703	-125.33203125	+3672	+14.82275391	+2.38623047	-1.61718750	-65.80810547	-83.10058594	+64.95117188	+3344	+13.94384766	-0.94482422	-4.24072266	+5.18554688	-61.39160156	-63.23730469	+2664
+1457971304.21550010	+14.89306641	-0.55371094	-1.27001953	+68.09326172	-70.77392578	-125.04638672	+3668	+14.82714844	+2.42578125	-1.67431641	-63.47900391	-83.16650391	+62.64404297	+3348	+13.94384766	-0.90966797	-4.28466797	+5.42724609	-61.28173828	-63.43505859	+2660
+1457971304.21970010	+14.90185547	-0.51416016	-1.32275391	+67.82958984	-70.59814453	-124.67285156	+3664	+14.82714844	+2.46972656	-1.73144531	-61.14990234	-83.23242188	+60.38085938	+3356	+13.94384766	-0.87451172	-4.32861328	+5.66894531	-61.14990234	-63.61083984	+2660
+1457971304.22379990	+14.90625000	-0.47021484	-1.37548828	+67.56591797	-70.40039063	-124.32128906	+3660	+14.82714844	+2.50488281	-1.78857422	-58.82080078	-83.29833984	+58.05175781	+3364	+13.94384766	-0.83935547	-4.37695313	+5.91064453	-60.99609375	-63.78662109	+2656
+1457971304.22799990	+14.91064453	-0.43066406	-1.43261719	+67.21435547	-70.20263672	-123.88183594	+3656	+14.82275391	+2.54003906	-1.85009766	-56.40380859	-83.34228516	+55.63476563	+3372	+13.94384766	-0.79980469	-4.42529297	+6.13037109	-60.86425781	-63.91845703	+2652
+1457971304.23219990	+14.91503906	-0.39111328	-1.49414063	+66.84082031	-70.02685547	-123.39843750	+3652	+14.81835938	+2.57519531	-1.90722656	-54.03076172	-83.38623047	+53.30566406	+3380	+13.93945313	-0.76464844	-4.47363281	+6.32812500	-60.68847656	-64.02832031	+2652
+1457971304.23630000	+14.91943359	-0.35595703	-1.55566406	+66.42333984	-69.82910156	-122.93701172	+3648	+14.81835938	+2.61035156	-1.96875000	-51.63574219	-83.40820313	+50.93261719	+3388	+13.93505859	-0.72509766	-4.52636719	+6.50390625	-60.51269531	-64.09423828	+2648
+1457971304.24470000	+14.92822266	-0.29003906	-1.66992188	+65.67626953	-69.47753906	-122.10205078	+3636	+14.80517578	+2.67626953	-2.08740234	-46.69189453	-83.43017578	+45.98876953	+3408	+13.92187500	-0.64599609	-4.61865234	+6.85546875	-60.20507813	-64.24804688	+2640
+1457971304.24880000	+14.93261719	-0.25048828	-1.72705078	+65.32470703	-69.27978516	-121.68457031	+3628	+14.80078125	+2.71142578	-2.14892578	-44.20898438	-83.45214844	+43.50585938	+3420	+13.92187500	-0.61083984	-4.66259766	+7.00927734	-60.05126953	-64.35791016	+2636
+1457971304.25300000	+14.93701172	-0.21533203	-1.77978516	+65.08300781	-69.12597656	-121.39892578	+3620	+14.79638672	+2.74658203	-2.20605469	-42.03369141	-83.47412109	+41.30859375	+3428	+13.91748047	-0.57568359	-4.70654297	+7.18505859	-59.91943359	-64.46777344	+2632
+1457971304.25720000	+14.94140625	-0.17578125	-1.82812500	+64.81933594	-68.95019531	-121.04736328	+3612	+14.79199219	+2.78173828	-2.26318359	-39.57275391	-83.45214844	+38.84765625	+3440	+13.91748047	-0.53613281	-4.75048828	+7.36083984	-59.76562500	-64.55566406	+2628
+1457971304.26130010	+14.94580078	-0.13623047	-1.88085938	+64.55566406	-68.75244141	-120.71777344	+3604	+14.79199219	+2.82128906	-2.32031250	-37.11181641	-83.43017578	+36.43066406	+3452	+13.91308594	-0.49658203	-4.79882813	+7.55859375	-59.61181641	-64.64355469	+2624
+1457971304.26550010	+14.95019531	-0.09667969	-1.92041016	+64.48974609	-68.62060547	-120.58593750	+3596	+14.78759766	+2.86523438	-2.35986328	-35.39794922	-83.45214844	+34.76074219	+3460	+13.91308594	-0.45703125	-4.83837891	+7.80029297	-59.45800781	-64.77539063	+2616
+1457971304.26970010	+14.95458984	-0.05273438	-1.95996094	+64.42382813	-68.46679688	-120.45410156	+3584	+14.78759766	+2.90478516	-2.40380859	-33.53027344	-83.47412109	+32.93701172	+3468	+13.90869141	-0.41748047	-4.87353516	+8.06396484	-59.34814453	-64.95117188	+2612
+1457971304.27379990	+14.95898438	-0.00878906	-1.99951172	+64.37988281	-68.33496094	-120.32226563	+3576	+14.78759766	+2.95312500	-2.44335938	-31.68457031	-83.47412109	+31.15722656	+3476	+13.90869141	-0.37353516	-4.91308594	+8.32763672	-59.21630859	-65.10498047	+2604
+1457971304.27800010	+14.96337891	+0.03955078	-2.02587891	+64.53369141	-68.22509766	-120.34423828	+3564	+14.78320313	+3.00146484	-2.47851563	-30.23437500	-83.49609375	+29.77294922	+3484	+13.90869141	-0.33398438	-4.93945313	+8.59130859	-59.15039063	-65.28076172	+2596
+1457971304.28220010	+14.97216797	+0.08789063	-2.05224609	+64.68750000	-68.11523438	-120.38818359	+3552	+14.78759766	+3.04541016	-2.50927734	-28.60839844	-83.51806641	+28.23486328	+3492	+13.90869141	-0.29443359	-4.96582031	+8.87695313	-59.10644531	-65.47851563	+2588
+1457971304.28629990	+14.98095703	+0.14501953	-2.07861328	+64.88525391	-68.02734375	-120.45410156	+3544	+14.78759766	+3.10253906	-2.54443359	-27.02636719	-83.51806641	+26.76269531	+3500	+13.91748047	-0.25488281	-4.99218750	+9.18457031	-59.06250000	-65.69824219	+2576
+1457971304.29049990	+14.98535156	+0.19775391	-2.09619141	+65.23681641	-67.93945313	-120.62988281	+3532	+14.79199219	+3.15527344	-2.56201172	-26.14746094	-83.58398438	+25.99365234	+3504	+13.92187500	-0.21093750	-5.01855469	+9.51416016	-59.01855469	-65.93994141	+2568
+1457971304.29460000	+14.99414063	+0.25927734	-2.11376953	+65.54443359	-67.87353516	-120.78369141	+3520	+14.79638672	+3.21240234	-2.57958984	-25.15869141	-83.62792969	+25.13671875	+3508	+13.93066406	-0.16699219	-5.04492188	+9.84375000	-58.97460938	-66.15966797	+2560
+1457971304.30300000	+15.01171875	+0.36914063	-2.14013672	+66.20361328	-67.76367188	-121.11328125	+3492	+14.80078125	+3.33105469	-2.61474609	-23.42285156	-83.71582031	+23.68652344	+3516	+13.93945313	-0.07470703	-5.08886719	+10.50292969	-58.88671875	-66.53320313	+2544
+1457971304.30710010	+15.01611328	+0.43066406	-2.15332031	+66.55517578	-67.69775391	-121.28906250	+3484	+14.80078125	+3.39257813	-2.62792969	-22.65380859	-83.75976563	+23.09326172	+3520	+13.94384766	-0.03076172	-5.10644531	+10.83251953	-58.88671875	-66.73095703	+2532
+1457971304.31130000	+15.02050781	+0.48779297	-2.16650391	+66.88476563	-67.67578125	-121.46484375	+3472	+14.80517578	+3.44531250	-2.64111328	-21.92871094	-83.78173828	+22.50000000	+3520	+13.95263672	+0.01318359	-5.12402344	+11.14013672	-58.88671875	-66.92871094	+2520
+1457971304.31550000	+15.02929688	+0.54492188	-2.17968750	+67.19238281	-67.63183594	-121.59667969	+3464	+14.80517578	+3.49804688	-2.65429688	-21.26953125	-83.82568359	+21.99462891	+3524	+13.95703125	+0.05712891	-5.14160156	+11.40380859	-58.90869141	-67.10449219	+2508
+1457971304.31960010	+15.03369141	+0.60205078	-2.19726563	+67.43408203	-67.56591797	-121.66259766	+3456	+14.80517578	+3.55517578	-2.67187500	-20.61035156	-83.84765625	+21.46728516	+3524	+13.96582031	+0.10546875	-5.15917969	+11.66748047	-58.90869141	-67.23632813	+2500
+1457971304.32380010	+15.03808594	+0.65478516	-2.21484375	+67.65380859	-67.52197266	-121.72851563	+3448	+14.80957031	+3.60791016	-2.68505859	-19.90722656	-83.86962891	+20.87402344	+3528	+13.97460938	+0.14941406	-5.17675781	+11.93115234	-58.90869141	-67.36816406	+2492
+1457971304.32800010	+15.04687500	+0.70312500	-2.23242188	+67.85156250	-67.47802734	-121.81640625	+3440	+14.80957031	+3.65625000	-2.70263672	-19.09423828	-83.89160156	+20.14892578	+3528	+13.97900391	+0.19335938	-5.19873047	+12.17285156	-58.88671875	-67.47802734	+2484
+1457971304.33209990	+15.05126953	+0.75146484	-2.25000000	+67.96142578	-67.41210938	-121.77246094	+3432	+14.80517578	+3.70898438	-2.72021484	-18.23730469	-83.86962891	+19.46777344	+3532	+13.98339844	+0.24169922	-5.22070313	+12.39257813	-58.84277344	-67.54394531	+2480
+1457971304.33629990	+15.05126953	+0.79541016	-2.27197266	+67.98339844	-67.36816406	-121.70654297	+3424	+14.80517578	+3.75292969	-2.74218750	-17.38037109	-83.86962891	+18.69873047	+3532	+13.98339844	+0.28564453	-5.24267578	+12.54638672	-58.79882813	-67.58789063	+2476
+1457971304.34050010	+15.05126953	+0.83496094	-2.29833984	+67.96142578	-67.28027344	-121.57470703	+3420	+14.79638672	+3.79248047	-2.76855469	-16.30371094	-83.82568359	+17.68798828	+3536	+13.98779297	+0.32519531	-5.26025391	+12.67822266	-58.77685547	-67.60986328	+2472
+1457971304.34460000	+15.05566406	+0.87890625	-2.32470703	+67.89550781	-67.21435547	-121.42089844	+3416	+14.79199219	+3.82763672	-2.79492188	-15.20507813	-83.78173828	+16.63330078	+3540	+13.98779297	+0.36914063	-5.27783203	+12.78808594	-58.75488281	-67.60986328	+2468
+1457971304.34879990	+15.05126953	+0.91406250	-2.35107422	+67.80761719	-67.12646484	-121.24511719	+3412	+14.78759766	+3.85839844	-2.82128906	-14.01855469	-83.73779297	+15.46875000	+3540	+13.98779297	+0.40869141	-5.29980469	+12.91992188	-58.73291016	-67.63183594	+2460
+1457971304.35299990	+15.05566406	+0.94482422	-2.37744141	+67.71972656	-67.06054688	-121.11328125	+3408	+14.78759766	+3.88916016	-2.85205078	-12.85400391	-83.69384766	+14.30419922	+3544	+13.99218750	+0.44384766	-5.31738281	+12.98583984	-58.71093750	-67.63183594	+2456
+1457971304.36130000	+15.05566406	+1.01074219	-2.43896484	+67.30224609	-66.86279297	-120.58593750	+3404	+14.77441406	+3.95068359	-2.91796875	-10.30517578	-83.51806641	+11.79931641	+3560	+13.99218750	+0.52294922	-5.36572266	+13.09570313	-58.57910156	-67.52197266	+2436
+1457971304.36550000	+15.05566406	+1.04150391	-2.46533203	+67.21435547	-66.75292969	-120.45410156	+3400	+14.76562500	+3.98144531	-2.94433594	-9.20654297	-83.47412109	+10.74462891	+3568	+13.99218750	+0.56250000	-5.38330078	+13.20556641	-58.53515625	-67.50000000	+2428
+1457971304.36960010	+15.05566406	+1.07226563	-2.48730469	+67.10449219	-66.66503906	-120.27832031	+3396	+14.76123047	+4.01220703	-2.97070313	-8.02001953	-83.38623047	+9.58007813	+3576	+13.98779297	+0.60205078	-5.40087891	+13.29345703	-58.49121094	-67.47802734	+2416
+1457971304.37380000	+15.05566406	+1.10302734	-2.51367188	+66.97265625	-66.57714844	-120.08056641	+3392	+14.75683594	+4.04296875	-3.00146484	-6.89941406	-83.29833984	+8.45947266	+3584	+13.98779297	+0.63720703	-5.41845703	+13.35937500	-58.44726563	-67.45605469	+2400
+1457971304.37789990	+15.05126953	+1.13378906	-2.53125000	+66.90673828	-66.51123047	-119.94873047	+3392	+14.75244141	+4.06933594	-3.01904297	-5.99853516	-83.25439453	+7.55859375	+3592	+13.98779297	+0.66796875	-5.43164063	+13.44726563	-58.42529297	-67.45605469	+2388
+1457971304.38210010	+15.05126953	+1.16455078	-2.55322266	+66.84082031	-66.42333984	-119.81689453	+3388	+14.74804688	+4.09570313	-3.04101563	-5.03173828	-83.21044922	+6.59179688	+3600	+13.98779297	+0.70312500	-5.44482422	+13.51318359	-58.40332031	-67.43408203	+2376
+1457971304.38630010	+15.05566406	+1.19970703	-2.57080078	+66.79687500	-66.35742188	-119.70703125	+3388	+14.74365234	+4.13085938	-3.06298828	-4.15283203	-83.12255859	+5.75683594	+3612	+13.99218750	+0.73828125	-5.46240234	+13.62304688	-58.35937500	-67.47802734	+2360
+1457971304.39039990	+15.06005859	+1.23925781	-2.57958984	+66.95068359	-66.31347656	-119.77294922	+3384	+14.73925781	+4.17041016	-3.07177734	-3.60351563	-83.14453125	+5.25146484	+3624	+13.99658203	+0.77783203	-5.47119141	+13.77685547	-58.35937500	-67.54394531	+2348
+1457971304.39459990	+15.06445313	+1.27441406	-2.58837891	+67.03857422	-66.24755859	-119.75097656	+3380	+14.73925781	+4.20996094	-3.08056641	-2.94433594	-83.12255859	+4.65820313	+3632	+14.00097656	+0.81298828	-5.47998047	+13.95263672	-58.33740234	-67.60986328	+2336
+1457971304.39879990	+15.06445313	+1.31835938	-2.59716797	+67.12646484	-66.20361328	-119.70703125	+3380	+14.73925781	+4.25390625	-3.08935547	-2.41699219	-83.07861328	+4.24072266	+3644	+14.00537109	+0.84814453	-5.48876953	+14.08447266	-58.31542969	-67.65380859	+2328
+1457971304.40290000	+15.06884766	+1.36230469	-2.59277344	+67.36816406	-66.18164063	-119.81689453	+3376	+14.73486328	+4.29785156	-3.08496094	-2.19726563	-83.12255859	+4.13085938	+3656	+14.00537109	+0.88769531	-5.48876953	+14.28222656	-58.31542969	-67.74169922	+2316
+1457971304.40710000	+15.06884766	+1.40185547	-2.58837891	+67.60986328	-66.15966797	-119.94873047	+3376	+14.73925781	+4.33740234	-3.07617188	-1.93359375	-83.16650391	+3.93310547	+3664	+14.00976563	+0.92285156	-5.48876953	+14.50195313	-58.33740234	-67.87353516	+2300
+1457971304.41129990	+15.07763672	+1.44580078	-2.58398438	+67.89550781	-66.15966797	-120.08056641	+3376	+14.74365234	+4.38134766	-3.06738281	-1.75781250	-83.21044922	+3.84521484	+3676	+14.01855469	+0.95800781	-5.48876953	+14.69970703	-58.35937500	-68.00537109	+2292
+1457971304.41960000	+15.09082031	+1.53369141	-2.56640625	+68.46679688	-66.20361328	-120.43212891	+3380	+14.75244141	+4.47363281	-3.04541016	-1.66992188	-83.32031250	+3.95507813	+3696	+14.03173828	+1.03271484	-5.48437500	+15.09521484	-58.40332031	-68.24707031	+2280
+1457971304.42380000	+15.09960938	+1.58203125	-2.55761719	+68.75244141	-66.20361328	-120.56396484	+3380	+14.75683594	+4.52197266	-3.03222656	-1.66992188	-83.34228516	+4.10888672	+3708	+14.04052734	+1.06787109	-5.48437500	+15.29296875	-58.42529297	-68.37890625	+2276
+1457971304.42790010	+15.10400391	+1.62597656	-2.54003906	+69.08203125	-66.22558594	-120.78369141	+3384	+14.76123047	+4.57031250	-3.01025391	-1.91162109	-83.43017578	+4.48242188	+3720	+14.04931641	+1.10302734	-5.47998047	+15.53466797	-58.44726563	-68.53271484	+2276
+1457971304.43210010	+15.11279297	+1.66992188	-2.53125000	+69.38964844	-66.22558594	-120.93750000	+3384	+14.76562500	+4.61865234	-2.98828125	-2.02148438	-83.49609375	+4.74609375	+3728	+14.05810547	+1.13818359	-5.47558594	+15.73242188	-58.44726563	-68.64257813	+2276
+1457971304.43630000	+15.11718750	+1.70947266	-2.51806641	+69.60937500	-66.24755859	-121.04736328	+3388	+14.77001953	+4.65380859	-2.97070313	-2.15332031	-83.54003906	+4.96582031	+3736	+14.06250000	+1.17333984	-5.46679688	+15.90820313	-58.46923828	-68.70849609	+2280
+1457971304.44039990	+15.12597656	+1.74902344	-2.50927734	+69.80712891	-66.26953125	-121.13525391	+3388	+14.77880859	+4.68896484	-2.95312500	-2.24121094	-83.56201172	+5.11962891	+3740	+14.06689453	+1.20410156	-5.46240234	+16.04003906	-58.46923828	-68.77441406	+2284
+1457971304.44460010	+15.13037109	+1.78417969	-2.49609375	+69.96093750	-66.29150391	-121.20117188	+3388	+14.78320313	+4.72412109	-2.93994141	-2.39501953	-83.58398438	+5.38330078	+3748	+14.07128906	+1.23486328	-5.45800781	+16.14990234	-58.46923828	-68.79638672	+2292
+1457971304.44870000	+15.13476563	+1.81054688	-2.48730469	+70.09277344	-66.31347656	-121.26708984	+3388	+14.78759766	+4.75488281	-2.92236328	-2.59277344	-83.62792969	+5.64697266	+3752	+14.07568359	+1.26562500	-5.45361328	+16.25976563	-58.46923828	-68.84033203	+2296
+1457971304.45289990	+15.14355469	+1.84130859	-2.47851563	+70.18066406	-66.33544922	-121.28906250	+3388	+14.79199219	+4.78564453	-2.90917969	-2.70263672	-83.60595703	+5.84472656	+3756	+14.08007813	+1.29199219	-5.44921875	+16.30371094	-58.46923828	-68.84033203	+2304
+1457971304.45709990	+15.14794922	+1.87207031	-2.47851563	+70.20263672	-66.33544922	-121.22314453	+3384	+14.79199219	+4.81201172	-2.90478516	-2.74658203	-83.58398438	+5.97656250	+3760	+14.08447266	+1.32275391	-5.44921875	+16.34765625	-58.42529297	-68.79638672	+2312
+1457971304.46540000	+15.15673828	+1.91601563	-2.48291016	+70.04882813	-66.33544922	-120.93750000	+3380	+14.79638672	+4.85595703	-2.89599609	-2.61474609	-83.47412109	+5.93261719	+3760	+14.08886719	+1.37548828	-5.44921875	+16.32568359	-58.35937500	-68.59863281	+2320
+1457971304.46960000	+15.16113281	+1.93798828	-2.48730469	+69.93896484	-66.33544922	-120.76171875	+3376	+14.79638672	+4.87353516	-2.89599609	-2.50488281	-83.40820313	+5.86669922	+3764	+14.08886719	+1.39746094	-5.44921875	+16.30371094	-58.31542969	-68.48876953	+2324
+1457971304.47370000	+15.16113281	+1.95117188	-2.49169922	+69.78515625	-66.33544922	-120.56396484	+3372	+14.79199219	+4.88671875	-2.89599609	-2.39501953	-83.32031250	+5.77880859	+3764	+14.08886719	+1.42382813	-5.44921875	+16.23779297	-58.27148438	-68.33496094	+2328
+1457971304.47790000	+15.16113281	+1.96435547	-2.49609375	+69.54345703	-66.33544922	-120.30029297	+3372	+14.79199219	+4.89990234	-2.90039063	-2.15332031	-83.21044922	+5.53710938	+3768	+14.08447266	+1.44580078	-5.45361328	+16.12792969	-58.20556641	-68.13720703	+2332
+1457971304.48210000	+15.16113281	+1.97753906	-2.50488281	+69.34570313	-66.33544922	-120.08056641	+3368	+14.78759766	+4.90429688	-2.90478516	-1.97753906	-83.12255859	+5.36132813	+3772	+14.08447266	+1.46777344	-5.45800781	+16.01806641	-58.16162109	-67.96142578	+2332
+1457971304.48620010	+15.16113281	+1.99072266	-2.51367188	+69.14794922	-66.35742188	-119.86083984	+3368	+14.78759766	+4.91308594	-2.91357422	-1.77978516	-83.01269531	+5.18554688	+3776	+14.08007813	+1.48535156	-5.46240234	+15.90820313	-58.11767578	-67.76367188	+2332
+1457971304.49040010	+15.16113281	+1.99951172	-2.52246094	+68.92822266	-66.35742188	-119.59716797	+3364	+14.78320313	+4.92187500	-2.92236328	-1.51611328	-82.90283203	+4.92187500	+3780	+14.08007813	+1.50292969	-5.46679688	+15.77636719	-58.07373047	-67.58789063	+2332
+1457971304.49460010	+15.16113281	+2.01269531	-2.53125000	+68.70849609	-66.33544922	-119.37744141	+3364	+14.77880859	+4.93066406	-2.93554688	-1.27441406	-82.79296875	+4.68017578	+3788	+14.08007813	+1.52050781	-5.47119141	+15.66650391	-58.02978516	-67.41210938	+2328
+1457971304.49869990	+15.16113281	+2.02148438	-2.54443359	+68.51074219	-66.33544922	-119.11376953	+3364	+14.77441406	+4.93945313	-2.94873047	-0.98876953	-82.66113281	+4.41650391	+3796	+14.08007813	+1.54248047	-5.47558594	+15.55664063	-58.00781250	-67.21435547	+2324
+1457971304.50289990	+15.15673828	+2.03466797	-2.55322266	+68.31298828	-66.35742188	-118.87207031	+3364	+14.77001953	+4.94824219	-2.95751953	-0.70312500	-82.55126953	+4.10888672	+3804	+14.08007813	+1.56445313	-5.47558594	+15.44677734	-57.96386719	-66.99462891	+2316
+1457971304.51120000	+15.15234375	+2.05664063	-2.55761719	+68.07128906	-66.40136719	-118.58642578	+3364	+14.76123047	+4.96582031	-2.96630859	-0.32958984	-82.44140625	+3.75732422	+3820	+14.07128906	+1.59960938	-5.47998047	+15.27099609	-57.91992188	-66.68701172	+2304
+1457971304.51539990	+15.14794922	+2.06982422	-2.55761719	+68.00537109	-66.44531250	-118.49853516	+3364	+14.75683594	+4.97460938	-2.96630859	-0.19775391	-82.39746094	+3.64746094	+3828	+14.07128906	+1.61718750	-5.47998047	+15.20507813	-57.91992188	-66.55517578	+2296
+1457971304.51959990	+15.14794922	+2.08740234	-2.55761719	+67.98339844	-66.48925781	-118.43261719	+3364	+14.75244141	+4.98779297	-2.96630859	-0.10986328	-82.37548828	+3.58154297	+3840	+14.07128906	+1.63476563	-5.47558594	+15.13916016	-57.91992188	-66.42333984	+2288
+1457971304.52370000	+15.14794922	+2.10058594	-2.55322266	+68.02734375	-66.51123047	-118.41064453	+3364	+14.74804688	+5.00097656	-2.96630859	-0.02197266	-82.35351563	+3.53759766	+3848	+14.07568359	+1.65234375	-5.47119141	+15.09521484	-57.94189453	-66.33544922	+2284
+1457971304.52790000	+15.14794922	+2.11816406	-2.54882813	+68.09326172	-66.57714844	-118.45458984	+3368	+14.74804688	+5.01855469	-2.96191406	-0.02197266	-82.37548828	+3.58154297	+3860	+14.07568359	+1.66992188	-5.46679688	+15.11718750	-57.98583984	-66.26953125	+2276
+1457971304.53200010	+15.14794922	+2.13574219	-2.54003906	+68.20312500	-66.62109375	-118.52050781	+3368	+14.74365234	+5.03613281	-2.94873047	-0.08789063	-82.41943359	+3.69140625	+3868	+14.08007813	+1.69189453	-5.45800781	+15.13916016	-58.02978516	-66.22558594	+2272
+1457971304.53620000	+15.14794922	+2.15332031	-2.53125000	+68.35693359	-66.66503906	-118.60839844	+3372	+14.74365234	+5.05810547	-2.93554688	-0.19775391	-82.46337891	+3.86718750	+3880	+14.08007813	+1.70947266	-5.44921875	+15.18310547	-58.07373047	-66.20361328	+2272
+1457971304.54040000	+15.15234375	+2.17529297	-2.51806641	+68.55468750	-66.73095703	-118.74023438	+3376	+14.74365234	+5.08447266	-2.91357422	-0.35156250	-82.55126953	+4.10888672	+3892	+14.08447266	+1.73144531	-5.44042969	+15.24902344	-58.11767578	-66.18164063	+2268
+1457971304.54450010	+15.15234375	+2.19287109	-2.50048828	+68.79638672	-66.77490234	-118.91601563	+3380	+14.74365234	+5.10644531	-2.89599609	-0.57128906	-82.63916016	+4.39453125	+3904	+14.08886719	+1.74902344	-5.42724609	+15.31494141	-58.18359375	-66.20361328	+2268
+1457971304.55290010	+15.15673828	+2.23681641	-2.46533203	+69.34570313	-66.92871094	-119.35546875	+3388	+14.74365234	+5.15039063	-2.84765625	-1.14257813	-82.85888672	+5.14160156	+3928	+14.09326172	+1.78857422	-5.39648438	+15.51269531	-58.33740234	-66.29150391	+2276
+1457971304.55699990	+15.16113281	+2.25878906	-2.44335938	+69.63134766	-66.97265625	-119.57519531	+3392	+14.74804688	+5.17675781	-2.82128906	-1.49414063	-82.96875000	+5.58105469	+3936	+14.10205078	+1.81054688	-5.38330078	+15.64453125	-58.42529297	-66.35742188	+2284
+1457971304.56119990	+15.16552734	+2.27636719	-2.42578125	+69.89501953	-67.03857422	-119.77294922	+3396	+14.74804688	+5.19873047	-2.79931641	-1.86767578	-83.05664063	+6.04248047	+3948	+14.10644531	+1.82812500	-5.36572266	+15.75439453	-58.51318359	-66.42333984	+2288
+1457971304.56539990	+15.16552734	+2.29833984	-2.40820313	+70.18066406	-67.10449219	-120.01464844	+3400	+14.74804688	+5.22509766	-2.77294922	-2.24121094	-83.16650391	+6.50390625	+3956	+14.11083984	+1.84570313	-5.34814453	+15.86425781	-58.60107422	-66.48925781	+2296
+1457971304.56950000	+15.16992188	+2.31591797	-2.38623047	+70.48828125	-67.14843750	-120.23437500	+3404	+14.75244141	+5.25146484	-2.74658203	-2.61474609	-83.27636719	+7.00927734	+3964	+14.11962891	+1.86328125	-5.33056641	+15.99609375	-58.68896484	-66.57714844	+2308
+1457971304.57370000	+15.17431641	+2.33789063	-2.36425781	+70.75195313	-67.21435547	-120.45410156	+3404	+14.75244141	+5.27343750	-2.71582031	-3.03222656	-83.40820313	+7.51464844	+3972	+14.11962891	+1.88085938	-5.31298828	+16.08398438	-58.75488281	-66.62109375	+2316
+1457971304.57789990	+15.17431641	+2.35546875	-2.34667969	+70.99365234	-67.25830078	-120.62988281	+3408	+14.75244141	+5.29101563	-2.69384766	-3.40576172	-83.49609375	+7.95410156	+3976	+14.12402344	+1.89404297	-5.29980469	+16.17187500	-58.82080078	-66.66503906	+2328
+1457971304.58200000	+15.17431641	+2.36865234	-2.32910156	+71.21337891	-67.30224609	-120.78369141	+3408	+14.75244141	+5.30859375	-2.67187500	-3.73535156	-83.56201172	+8.34960938	+3980	+14.12402344	+1.91162109	-5.28662109	+16.21582031	-58.88671875	-66.66503906	+2340
+1457971304.58620000	+15.17871094	+2.38183594	-2.31591797	+71.38916016	-67.36816406	-120.91552734	+3408	+14.75244141	+5.32177734	-2.65429688	-4.04296875	-83.60595703	+8.70117188	+3984	+14.12841797	+1.92041016	-5.27343750	+16.23779297	-58.93066406	-66.66503906	+2348
+1457971304.59450010	+15.17871094	+2.40380859	-2.29394531	+71.58691406	-67.43408203	-121.02539063	+3408	+14.74804688	+5.34375000	-2.63232422	-4.43847656	-83.64990234	+9.16259766	+3988	+14.12841797	+1.94238281	-5.25585938	+16.23779297	-59.01855469	-66.59912109	+2368
+1457971304.59870000	+15.17871094	+2.41259766	-2.28955078	+71.60888672	-67.45605469	-121.02539063	+3408	+14.74804688	+5.35253906	-2.62353516	-4.57031250	-83.64990234	+9.33837891	+3992	+14.12841797	+1.95117188	-5.25146484	+16.19384766	-59.04052734	-66.53320313	+2376
+1457971304.60279990	+15.17431641	+2.42138672	-2.28076172	+71.60888672	-67.47802734	-120.98144531	+3404	+14.74365234	+5.35693359	-2.61914063	-4.61425781	-83.64990234	+9.40429688	+3992	+14.12841797	+1.95996094	-5.24267578	+16.10595703	-59.06250000	-66.42333984	+2380
+1457971304.60700010	+15.17431641	+2.42578125	-2.28076172	+71.58691406	-67.52197266	-120.93750000	+3404	+14.73925781	+5.36132813	-2.61474609	-4.63623047	-83.62792969	+9.44824219	+3992	+14.12402344	+1.96875000	-5.24267578	+16.04003906	-59.06250000	-66.31347656	+2384
+1457971304.61120010	+15.16992188	+2.43017578	-2.27636719	+71.54296875	-67.54394531	-120.87158203	+3404	+14.73486328	+5.36132813	-2.61474609	-4.65820313	-83.58398438	+9.44824219	+3996	+14.12402344	+1.97314453	-5.23828125	+15.95214844	-59.06250000	-66.20361328	+2388
+1457971304.61529990	+15.16992188	+2.43017578	-2.27197266	+71.47705078	-67.56591797	-120.76171875	+3400	+14.73046875	+5.35693359	-2.61474609	-4.65820313	-83.56201172	+9.44824219	+3996	+14.11962891	+1.98193359	-5.23828125	+15.84228516	-59.04052734	-66.04980469	+2388
+1457971304.61949990	+15.16552734	+2.43457031	-2.27197266	+71.38916016	-67.58789063	-120.65185547	+3400	+14.72607422	+5.35693359	-2.61474609	-4.65820313	-83.51806641	+9.44824219	+4000	+14.11962891	+1.98632813	-5.23388672	+15.73242188	-59.04052734	-65.91796875	+2388
+1457971304.62369990	+15.16113281	+2.43457031	-2.27636719	+71.27929688	-67.60986328	-120.52001953	+3400	+14.72167969	+5.35693359	-2.61474609	-4.68017578	-83.47412109	+9.44824219	+4004	+14.11523438	+1.99511719	-5.23388672	+15.62255859	-59.04052734	-65.76416016	+2388
+1457971304.62780000	+15.16113281	+2.43457031	-2.27636719	+71.14746094	-67.63183594	-120.38818359	+3400	+14.71728516	+5.35253906	-2.61474609	-4.72412109	-83.43017578	+9.47021484	+4008	+14.11523438	+1.99951172	-5.23388672	+15.49072266	-59.04052734	-65.63232422	+2388
+1457971304.63200000	+15.15673828	+2.43457031	-2.27636719	+71.05957031	-67.65380859	-120.27832031	+3400	+14.71289063	+5.35253906	-2.61914063	-4.74609375	-83.38623047	+9.49218750	+4012	+14.11083984	+2.00390625	-5.22949219	+15.38085938	-59.01855469	-65.50048828	+2384
+1457971304.64030000	+15.15234375	+2.43896484	-2.27636719	+70.83984375	-67.69775391	-120.05859375	+3400	+14.70849609	+5.34375000	-2.61474609	-4.89990234	-83.32031250	+9.60205078	+4020	+14.11083984	+2.02148438	-5.22509766	+15.16113281	-59.01855469	-65.19287109	+2376
+1457971304.64450000	+15.15234375	+2.43896484	-2.27197266	+70.75195313	-67.74169922	-119.94873047	+3404	+14.70410156	+5.34375000	-2.61474609	-5.05371094	-83.29833984	+9.75585938	+4028	+14.10644531	+2.02587891	-5.22070313	+15.05126953	-59.01855469	-65.03906250	+2372
+1457971304.64870000	+15.14794922	+2.43896484	-2.26757813	+70.66406250	-67.78564453	-119.83886719	+3404	+14.70410156	+5.34375000	-2.60595703	-5.27343750	-83.29833984	+9.95361328	+4032	+14.10644531	+2.03466797	-5.21630859	+14.94140625	-59.04052734	-64.90722656	+2368
+1457971304.65280010	+15.14794922	+2.43896484	-2.26318359	+70.59814453	-67.82958984	-119.77294922	+3408	+14.69970703	+5.34375000	-2.60156250	-5.53710938	-83.29833984	+10.21728516	+4036	+14.10644531	+2.03906250	-5.20751953	+14.85351563	-59.06250000	-64.79736328	+2364
+1457971304.65700010	+15.14794922	+2.43896484	-2.25439453	+70.55419922	-67.89550781	-119.70703125	+3408	+14.69970703	+5.34375000	-2.58837891	-5.88867188	-83.29833984	+10.56884766	+4044	+14.11083984	+2.04785156	-5.19873047	+14.78759766	-59.08447266	-64.68750000	+2360
+1457971304.66120000	+15.14794922	+2.44335938	-2.24560547	+70.51025391	-67.96142578	-119.66308594	+3412	+14.69970703	+5.34375000	-2.57958984	-6.26220703	-83.32031250	+10.94238281	+4052	+14.11523438	+2.05664063	-5.18994141	+14.69970703	-59.12841797	-64.59960938	+2356
+1457971304.66529990	+15.14794922	+2.44775391	-2.23242188	+70.53222656	-68.02734375	-119.66308594	+3420	+14.69970703	+5.34814453	-2.56640625	-6.72363281	-83.34228516	+11.40380859	+4056	+14.11523438	+2.06103516	-5.17675781	+14.65576172	-59.15039063	-64.53369141	+2352
+1457971304.66950010	+15.14794922	+2.45654297	-2.21484375	+70.57617188	-68.13720703	-119.70703125	+3424	+14.69970703	+5.35253906	-2.54443359	-7.40478516	-83.38623047	+12.08496094	+4064	+14.11962891	+2.06982422	-5.16357422	+14.63378906	-59.19433594	-64.48974609	+2352
+1457971304.67370010	+15.15234375	+2.46093750	-2.19726563	+70.66406250	-68.22509766	-119.75097656	+3428	+14.70410156	+5.35693359	-2.51806641	-8.12988281	-83.45214844	+12.83203125	+4072	+14.12402344	+2.07861328	-5.15039063	+14.61181641	-59.26025391	-64.46777344	+2352
+1457971304.68199990	+15.15673828	+2.47851563	-2.14892578	+70.92773438	-68.44482422	-119.97070313	+3444	+14.70849609	+5.37451172	-2.45654297	-10.08544922	-83.58398438	+14.85351563	+4088	+14.13281250	+2.08740234	-5.11962891	+14.58984375	-59.37011719	-64.42382813	+2356
+1457971304.68610000	+15.16113281	+2.48730469	-2.12255859	+71.08154297	-68.57666016	-120.10253906	+3452	+14.71289063	+5.38769531	-2.42138672	-11.20605469	-83.64990234	+16.01806641	+4096	+14.14160156	+2.09619141	-5.10205078	+14.58984375	-59.41406250	-64.42382813	+2360
+1457971304.69030000	+15.16552734	+2.49609375	-2.09619141	+71.25732422	-68.68652344	-120.25634766	+3456	+14.72167969	+5.39648438	-2.39062500	-12.28271484	-83.71582031	+17.11669922	+4104	+14.14599609	+2.10058594	-5.08447266	+14.56787109	-59.47998047	-64.42382813	+2368
+1457971304.69450000	+15.16992188	+2.50927734	-2.06542969	+71.45507813	-68.79638672	-120.38818359	+3464	+14.72607422	+5.40966797	-2.35107422	-13.57910156	-83.78173828	+18.47900391	+4108	+14.15039063	+2.10498047	-5.06689453	+14.56787109	-59.54589844	-64.42382813	+2372
+1457971304.69860010	+15.17431641	+2.51806641	-2.04345703	+71.58691406	-68.88427734	-120.49804688	+3472	+14.73486328	+5.42285156	-2.31591797	-14.67773438	-83.82568359	+19.62158203	+4116	+14.15917969	+2.10937500	-5.04931641	+14.56787109	-59.56787109	-64.42382813	+2380
+1457971304.70280000	+15.17871094	+2.52246094	-2.02148438	+71.67480469	-68.97216797	-120.56396484	+3476	+14.73925781	+5.42724609	-2.28515625	-15.53466797	-83.84765625	+20.52246094	+4116	+14.16357422	+2.10937500	-5.03613281	+14.52392578	-59.61181641	-64.40185547	+2388
+1457971304.70700000	+15.18310547	+2.52685547	-2.00390625	+71.71875000	-69.03808594	-120.58593750	+3480	+14.73925781	+5.43603516	-2.26318359	-16.32568359	-83.86962891	+21.35742188	+4120	+14.16357422	+2.11376953	-5.02294922	+14.50195313	-59.63378906	-64.35791016	+2396
+1457971304.71110010	+15.18750000	+2.53125000	-1.98632813	+71.71875000	-69.10400391	-120.60791016	+3484	+14.74365234	+5.44042969	-2.24121094	-16.94091797	-83.84765625	+21.99462891	+4120	+14.16796875	+2.11816406	-5.00976563	+14.45800781	-59.63378906	-64.31396484	+2408
+1457971304.71530010	+15.18750000	+2.53125000	-1.97753906	+71.65283203	-69.14794922	-120.54199219	+3484	+14.74804688	+5.44042969	-2.22802734	-17.24853516	-83.82568359	+22.32421875	+4120	+14.16796875	+2.11816406	-4.99658203	+14.37011719	-59.65576172	-64.22607422	+2416
+1457971304.71950010	+15.19189453	+2.52685547	-1.96875000	+71.54296875	-69.16992188	-120.45410156	+3488	+14.74804688	+5.44042969	-2.21923828	-17.33642578	-83.75976563	+22.41210938	+4120	+14.16796875	+2.11816406	-4.98779297	+14.28222656	-59.65576172	-64.11621094	+2424
+1457971304.72779990	+15.19189453	+2.52246094	-1.96435547	+71.21337891	-69.19189453	-120.16845703	+3492	+14.74804688	+5.42724609	-2.21484375	-17.13867188	-83.64990234	+22.23632813	+4116	+14.16796875	+2.11816406	-4.97460938	+14.06250000	-59.61181641	-63.89648438	+2436
+1457971304.73200010	+15.19189453	+2.51806641	-1.96435547	+71.01562500	-69.16992188	-119.97070313	+3492	+14.74365234	+5.42285156	-2.21484375	-16.91894531	-83.58398438	+22.01660156	+4120	+14.16796875	+2.11816406	-4.96582031	+13.97460938	-59.58984375	-63.78662109	+2440
+1457971304.73610000	+15.19189453	+2.50927734	-1.96435547	+70.75195313	-69.16992188	-119.75097656	+3496	+14.74365234	+5.41406250	-2.21923828	-16.65527344	-83.51806641	+21.73095703	+4120	+14.16796875	+2.11816406	-4.96582031	+13.84277344	-59.54589844	-63.63281250	+2444
+1457971304.74029990	+15.19189453	+2.50048828	-1.96875000	+70.46630859	-69.12597656	-119.53125000	+3496	+14.73925781	+5.40527344	-2.22363281	-16.30371094	-83.43017578	+21.37939453	+4124	+14.16357422	+2.12255859	-4.96142578	+13.73291016	-59.50195313	-63.50097656	+2444
+1457971304.74449990	+15.19628906	+2.49169922	-1.97314453	+70.22460938	-69.10400391	-119.35546875	+3500	+14.73925781	+5.39648438	-2.22802734	-16.01806641	-83.36425781	+21.07177734	+4128	+14.16357422	+2.12255859	-4.95703125	+13.60107422	-59.45800781	-63.34716797	+2444
+1457971304.74860000	+15.19628906	+2.48291016	-1.97314453	+70.00488281	-69.08203125	-119.17968750	+3504	+14.73486328	+5.38769531	-2.23242188	-15.68847656	-83.29833984	+20.76416016	+4136	+14.15917969	+2.12255859	-4.95263672	+13.49121094	-59.43603516	-63.21533203	+2444
+1457971304.75280000	+15.19628906	+2.47412109	-1.97753906	+69.80712891	-69.06005859	-119.02587891	+3508	+14.73486328	+5.37890625	-2.23242188	-15.42480469	-83.23242188	+20.47851563	+4140	+14.15917969	+2.12255859	-4.94824219	+13.38134766	-59.39208984	-63.08349609	+2444
+1457971304.75690010	+15.19628906	+2.46972656	-1.98193359	+69.60937500	-69.03808594	-118.89404297	+3508	+14.73486328	+5.37011719	-2.23681641	-15.13916016	-83.18847656	+20.19287109	+4148	+14.15917969	+2.12255859	-4.94384766	+13.27148438	-59.37011719	-62.97363281	+2440
+1457971304.76530000	+15.19628906	+2.45654297	-1.98193359	+69.27978516	-68.95019531	-118.69628906	+3516	+14.73486328	+5.36132813	-2.24121094	-14.69970703	-83.07861328	+19.77539063	+4160	+14.15917969	+2.12695313	-4.93505859	+13.13964844	-59.28222656	-62.77587891	+2432
+1457971304.76939990	+15.20068359	+2.45214844	-1.98193359	+69.16992188	-68.92822266	-118.65234375	+3516	+14.73486328	+5.35253906	-2.23681641	-14.56787109	-83.03466797	+19.68750000	+4164	+14.15917969	+2.12695313	-4.93066406	+13.09570313	-59.26025391	-62.70996094	+2424
+1457971304.77360010	+15.20068359	+2.45214844	-1.97753906	+69.12597656	-68.90625000	-118.65234375	+3520	+14.73925781	+5.35253906	-2.23242188	-14.50195313	-82.99072266	+19.66552734	+4172	+14.16357422	+2.12695313	-4.92187500	+13.07373047	-59.26025391	-62.66601563	+2420
+1457971304.77780010	+15.20507813	+2.45214844	-1.96875000	+69.12597656	-68.90625000	-118.69628906	+3520	+14.73925781	+5.34814453	-2.22363281	-14.52392578	-82.96875000	+19.75341797	+4180	+14.16357422	+2.13134766	-4.91748047	+13.05175781	-59.23828125	-62.64404297	+2416
+1457971304.78189990	+15.20507813	+2.45654297	-1.95996094	+69.14794922	-68.88427734	-118.78417969	+3524	+14.74804688	+5.34814453	-2.21044922	-14.65576172	-82.92480469	+19.92919922	+4184	+14.16796875	+2.13134766	-4.90869141	+13.05175781	-59.23828125	-62.64404297	+2416
+1457971304.78609990	+15.20947266	+2.45654297	-1.95117188	+69.25781250	-68.88427734	-118.91601563	+3528	+14.75244141	+5.35253906	-2.19726563	-14.83154297	-82.92480469	+20.21484375	+4192	+14.17236328	+2.13574219	-4.89990234	+13.07373047	-59.26025391	-62.64404297	+2412
+1457971304.79029990	+15.21386719	+2.46533203	-1.93798828	+69.38964844	-68.88427734	-119.09179688	+3532	+14.76123047	+5.36132813	-2.18408203	-15.11718750	-82.90283203	+20.61035156	+4200	+14.17675781	+2.13574219	-4.89111328	+13.11767578	-59.28222656	-62.68798828	+2412
+1457971304.79440000	+15.21826172	+2.47412109	-1.92480469	+69.56542969	-68.90625000	-119.28955078	+3536	+14.76562500	+5.37451172	-2.16210938	-15.46875000	-82.90283203	+21.11572266	+4208	+14.18115234	+2.14013672	-4.88232422	+13.16162109	-59.28222656	-62.73193359	+2412
+1457971304.79860000	+15.22265625	+2.48291016	-1.90722656	+69.74121094	-68.90625000	-119.48730469	+3540	+14.77441406	+5.38330078	-2.14453125	-15.79833984	-82.90283203	+21.59912109	+4216	+14.18554688	+2.14453125	-4.87353516	+13.20556641	-59.30419922	-62.77587891	+2416
+1457971304.80690000	+15.23144531	+2.50048828	-1.87646484	+70.15869141	-68.95019531	-119.92675781	+3552	+14.79199219	+5.40966797	-2.10058594	-16.50146484	-82.85888672	+22.65380859	+4228	+14.19433594	+2.14892578	-4.85595703	+13.31542969	-59.34814453	-62.88574219	+2424
+1457971304.81110000	+15.23583984	+2.50927734	-1.85888672	+70.40039063	-68.97216797	-120.19042969	+3556	+14.80078125	+5.41845703	-2.07861328	-16.87500000	-82.85888672	+23.22509766	+4232	+14.19873047	+2.14892578	-4.84716797	+13.38134766	-59.37011719	-62.95166016	+2428
+1457971304.81530000	+15.24023438	+2.51806641	-1.84130859	+70.62011719	-68.99414063	-120.41015625	+3560	+14.80517578	+5.43164063	-2.06542969	-17.09472656	-82.81494141	+23.62060547	+4232	+14.20312500	+2.15332031	-4.83837891	+13.42529297	-59.39208984	-62.99560547	+2436
+1457971304.81940010	+15.24462891	+2.52685547	-1.83251953	+70.79589844	-69.03808594	-120.58593750	+3564	+14.80957031	+5.44482422	-2.04785156	-17.18261719	-82.74902344	+23.97216797	+4236	+14.20751953	+2.15332031	-4.82958984	+13.46923828	-59.41406250	-63.03955078	+2440
+1457971304.82360010	+15.24902344	+2.53125000	-1.81933594	+70.92773438	-69.06005859	-120.71777344	+3568	+14.81835938	+5.45361328	-2.03906250	-17.16064453	-82.70507813	+24.16992188	+4236	+14.21191406	+2.15332031	-4.82519531	+13.49121094	-59.43603516	-63.06152344	+2448
+1457971304.82780000	+15.25341797	+2.53564453	-1.81494141	+71.01562500	-69.08203125	-120.82763672	+3568	+14.82275391	+5.45361328	-2.03027344	-17.05078125	-82.63916016	+24.25781250	+4236	+14.21630859	+2.15332031	-4.82080078	+13.51318359	-59.45800781	-63.10546875	+2456
+1457971304.83610010	+15.25781250	+2.53564453	-1.80615234	+71.05957031	-69.10400391	-120.87158203	+3568	+14.82714844	+5.45800781	-2.02148438	-16.39160156	-82.44140625	+24.10400391	+4232	+14.22509766	+2.15332031	-4.81640625	+13.51318359	-59.47998047	-63.10546875	+2472
+1457971304.84019990	+15.25781250	+2.53564453	-1.80615234	+71.01562500	-69.12597656	-120.80566406	+3568	+14.82714844	+5.45361328	-2.02587891	-15.77636719	-82.33154297	+23.68652344	+4228	+14.22509766	+2.15332031	-4.81640625	+13.49121094	-59.47998047	-63.08349609	+2480
+1457971304.84439990	+15.26220703	+2.53125000	-1.80615234	+70.92773438	-69.12597656	-120.73974609	+3568	+14.82714844	+5.44482422	-2.03466797	-14.87548828	-82.15576172	+23.04931641	+4232	+14.22949219	+2.15332031	-4.81640625	+13.44726563	-59.47998047	-63.03955078	+2484
+1457971304.84859990	+15.26220703	+2.53125000	-1.81054688	+70.83984375	-69.14794922	-120.65185547	+3568	+14.82714844	+5.43164063	-2.04345703	-14.01855469	-82.04589844	+22.36816406	+4232	+14.22949219	+2.15332031	-4.82080078	+13.40332031	-59.47998047	-63.01757813	+2492
+1457971304.85270000	+15.26220703	+2.52246094	-1.81494141	+70.70800781	-69.14794922	-120.52001953	+3568	+14.82714844	+5.41845703	-2.05224609	-13.13964844	-81.93603516	+21.68701172	+4236	+14.23388672	+2.14892578	-4.82080078	+13.35937500	-59.47998047	-62.95166016	+2496
+1457971304.85690000	+15.26220703	+2.52246094	-1.81933594	+70.57617188	-69.14794922	-120.41015625	+3572	+14.82714844	+5.40527344	-2.06542969	-11.90917969	-81.78222656	+20.65429688	+4240	+14.23388672	+2.14892578	-4.82080078	+13.29345703	-59.45800781	-62.90771484	+2504
+1457971304.86110000	+15.26220703	+2.51806641	-1.82812500	+70.40039063	-69.16992188	-120.23437500	+3572	+14.82714844	+5.39648438	-2.07861328	-10.67871094	-81.65039063	+19.64355469	+4244	+14.23828125	+2.14892578	-4.82519531	+13.22753906	-59.45800781	-62.86376953	+2508
+1457971304.86520000	+15.26220703	+2.50927734	-1.83251953	+70.22460938	-69.16992188	-120.05859375	+3572	+14.82714844	+5.38769531	-2.09179688	-9.33837891	-81.54052734	+18.50097656	+4248	+14.23828125	+2.14453125	-4.82958984	+13.18359375	-59.45800781	-62.79785156	+2508
+1457971304.87360000	+15.26220703	+2.50048828	-1.85009766	+69.71923828	-69.19189453	-119.55322266	+3576	+14.82275391	+5.36132813	-2.11376953	-6.24023438	-81.34277344	+15.64453125	+4260	+14.24267578	+2.14453125	-4.83837891	+13.02978516	-59.41406250	-62.64404297	+2512
+1457971304.87770010	+15.26220703	+2.49169922	-1.85888672	+69.45556641	-69.21386719	-119.26757813	+3580	+14.82275391	+5.35693359	-2.12255859	-4.57031250	-81.27685547	+14.10644531	+4264	+14.24267578	+2.14013672	-4.84277344	+12.94189453	-59.41406250	-62.57812500	+2512
+1457971304.88190010	+15.26660156	+2.48291016	-1.87646484	+68.92822266	-69.25781250	-118.76220703	+3584	+14.82275391	+5.34375000	-2.13134766	-2.87841797	-81.18896484	+12.43652344	+4272	+14.24267578	+2.14013672	-4.85156250	+12.85400391	-59.39208984	-62.49023438	+2512
+1457971304.88610010	+15.26660156	+2.47412109	-1.88964844	+68.42285156	-69.27978516	-118.23486328	+3588	+14.82275391	+5.34375000	-2.14013672	-0.96679688	-81.14501953	+10.59082031	+4276	+14.24707031	+2.13574219	-4.85595703	+12.76611328	-59.39208984	-62.42431641	+2512
+1457971304.89019990	+15.26660156	+2.46533203	-1.90283203	+67.93945313	-69.34570313	-117.75146484	+3588	+14.82714844	+5.35253906	-2.14013672	+1.07666016	-81.12304688	+8.67919922	+4280	+14.24707031	+2.13574219	-4.86035156	+12.72216797	-59.39208984	-62.38037109	+2508
+1457971304.89439990	+15.27099609	+2.45654297	-1.91601563	+67.14843750	-69.43359375	-116.93847656	+3592	+14.82714844	+5.34814453	-2.14013672	+2.87841797	-81.12304688	+6.85546875	+4284	+14.25146484	+2.13574219	-4.86474609	+12.67822266	-59.39208984	-62.38037109	+2504
+1457971304.89860010	+15.27539063	+2.45214844	-1.92919922	+66.46728516	-69.52148438	-116.19140625	+3596	+14.82714844	+5.35693359	-2.13574219	+5.03173828	-81.14501953	+4.74609375	+4288	+14.25585938	+2.13574219	-4.86914063	+12.67822266	-59.39208984	-62.38037109	+2496
+1457971304.90269990	+15.27539063	+2.45214844	-1.92919922	+65.89599609	-69.63134766	-115.57617188	+3592	+14.83154297	+5.37011719	-2.13134766	+7.44873047	-81.14501953	+2.39501953	+4296	+14.25585938	+2.13574219	-4.87353516	+12.70019531	-59.39208984	-62.44628906	+2492
+1457971304.91100000	+15.28417969	+2.45654297	-1.92041016	+64.55566406	-69.91699219	-114.14794922	+3596	+14.83593750	+5.38330078	-2.11816406	+11.95312500	-81.18896484	-2.15332031	+4304	+14.26464844	+2.14013672	-4.87353516	+12.89794922	-59.43603516	-62.68798828	+2480
+1457971304.91520000	+15.28857422	+2.46093750	-1.91162109	+64.00634766	-70.07080078	-113.57666016	+3596	+14.83593750	+5.39208984	-2.10498047	+14.56787109	-81.21093750	-4.79003906	+4308	+14.26904297	+2.14013672	-4.87353516	+13.02978516	-59.47998047	-62.84179688	+2480
+1457971304.91940000	+15.29296875	+2.46533203	-1.89843750	+63.34716797	-70.22460938	-112.87353516	+3600	+14.84033203	+5.40527344	-2.09179688	+17.13867188	-81.23291016	-7.40478516	+4312	+14.27343750	+2.14453125	-4.86914063	+13.16162109	-59.52392578	-63.01757813	+2476
+1457971304.92350010	+15.30175781	+2.46972656	-1.88525391	+62.66601563	-70.40039063	-112.17041016	+3600	+14.84472656	+5.41845703	-2.07861328	+19.90722656	-81.23291016	-10.17333984	+4316	+14.27783203	+2.14453125	-4.86474609	+13.33740234	-59.56787109	-63.23730469	+2476
+1457971304.92770000	+15.30615234	+2.47851563	-1.86767578	+62.00683594	-70.57617188	-111.46728516	+3600	+14.84912109	+5.43164063	-2.06542969	+22.82958984	-81.21093750	-13.09570313	+4320	+14.28222656	+2.14453125	-4.86035156	+13.51318359	-59.61181641	-63.45703125	+2476
+1457971304.93190000	+15.31054688	+2.48291016	-1.85449219	+61.14990234	-70.77392578	-110.61035156	+3604	+14.84912109	+5.44921875	-2.05224609	+26.32324219	-81.16699219	-16.61132813	+4320	+14.28662109	+2.14453125	-4.85595703	+13.71093750	-59.67773438	-63.69873047	+2480
+1457971304.93600010	+15.31494141	+2.48291016	-1.83691406	+60.24902344	-70.94970703	-109.68750000	+3604	+14.84912109	+5.46240234	-2.03466797	+29.53125000	-81.10107422	-19.84130859	+4324	+14.29101563	+2.14453125	-4.85156250	+13.90869141	-59.72167969	-63.91845703	+2484
+1457971304.94020010	+15.31933594	+2.48291016	-1.82812500	+59.26025391	-71.12548828	-108.69873047	+3604	+14.84912109	+5.47119141	-2.02587891	+32.54150391	-80.99121094	-22.89550781	+4320	+14.29541016	+2.14453125	-4.84716797	+14.10644531	-59.76562500	-64.16015625	+2488
+1457971304.94440010	+15.32373047	+2.47851563	-1.81494141	+57.94189453	-71.34521484	-107.40234375	+3604	+14.84912109	+5.48437500	-2.01708984	+36.01318359	-80.77148438	-26.38916016	+4320	+14.29980469	+2.14453125	-4.84277344	+14.30419922	-59.83154297	-64.37988281	+2492
+1457971304.95269990	+15.33691406	+2.46093750	-1.80615234	+55.19531250	-71.71875000	-104.76562500	+3600	+14.84912109	+5.49316406	-2.01269531	+41.55029297	-80.28808594	-31.97021484	+4312	+14.30859375	+2.14013672	-4.83837891	+14.61181641	-59.91943359	-64.75341797	+2508
+1457971304.95689990	+15.34130859	+2.45214844	-1.81054688	+53.39355469	-71.87255859	-103.00781250	+3600	+14.84912109	+5.50195313	-2.02587891	+44.18701172	-79.89257813	-34.60693359	+4312	+14.31298828	+2.13574219	-4.83398438	+14.72167969	-59.96337891	-64.88525391	+2516
+1457971304.96100000	+15.34570313	+2.43457031	-1.81494141	+51.63574219	-72.00439453	-101.31591797	+3596	+14.84472656	+5.50634766	-2.03906250	+46.40625000	-79.49707031	-36.82617188	+4308	+14.31298828	+2.13134766	-4.83398438	+14.78759766	-60.00732422	-64.97314453	+2524
+1457971304.96519990	+15.34570313	+2.42138672	-1.82812500	+49.74609375	-72.11425781	-99.49218750	+3596	+14.84033203	+5.50634766	-2.05224609	+48.49365234	-79.07958984	-38.93554688	+4308	+14.31298828	+2.12695313	-4.83837891	+14.85351563	-60.02929688	-65.03906250	+2532
+1457971304.96939990	+15.34570313	+2.39941406	-1.84130859	+47.50488281	-72.18017578	-97.38281250	+3600	+14.82714844	+5.51074219	-2.07861328	+50.51513672	-78.48632813	-40.89111328	+4312	+14.31298828	+2.12255859	-4.84277344	+14.87548828	-60.02929688	-65.06103516	+2536
+1457971304.97350000	+15.34570313	+2.37304688	-1.85888672	+45.35156250	-72.22412109	-95.36132813	+3604	+14.82275391	+5.50634766	-2.10498047	+52.09716797	-77.91503906	-42.49511719	+4312	+14.31298828	+2.11816406	-4.84716797	+14.87548828	-60.05126953	-65.06103516	+2544
+1457971304.97770000	+15.35009766	+2.35107422	-1.87646484	+43.13232422	-72.24609375	-93.27392578	+3604	+14.81835938	+5.50634766	-2.13574219	+53.56933594	-77.32177734	-43.96728516	+4316	+14.31298828	+2.11376953	-4.85595703	+14.85351563	-60.02929688	-65.01708984	+2548
+1457971304.98190000	+15.35009766	+2.32910156	-1.89843750	+40.86914063	-72.22412109	-91.14257813	+3608	+14.80957031	+5.50195313	-2.17089844	+54.82177734	-76.59667969	-45.21972656	+4320	+14.30859375	+2.10937500	-4.86035156	+14.80957031	-60.02929688	-64.97314453	+2552
+1457971304.98600010	+15.35449219	+2.30273438	-1.92041016	+38.62792969	-72.18017578	-89.03320313	+3612	+14.80078125	+5.50195313	-2.21044922	+55.96435547	-75.91552734	-46.36230469	+4328	+14.30859375	+2.10498047	-4.86914063	+14.74365234	-60.02929688	-64.88525391	+2556
+1457971304.99020000	+15.35009766	+2.28076172	-1.94677734	+36.43066406	-72.07031250	-86.96777344	+3616	+14.79638672	+5.50195313	-2.24560547	+57.10693359	-75.23437500	-47.50488281	+4332	+14.30419922	+2.09619141	-4.87792969	+14.67773438	-60.00732422	-64.79736328	+2560
+1457971304.99850010	+15.34570313	+2.23681641	-2.00830078	+32.03613281	-71.67480469	-82.83691406	+3624	+14.77880859	+5.51074219	-2.32910156	+58.79882813	-73.71826172	-49.10888672	+4348	+14.29541016	+2.08300781	-4.90429688	+14.50195313	-59.91943359	-64.57763672	+2564
+1457971305.00270010	+15.34570313	+2.21484375	-2.03906250	+30.03662109	-71.43310547	-80.96923828	+3632	+14.77001953	+5.51074219	-2.36425781	+59.52392578	-72.99316406	-49.79003906	+4356	+14.29101563	+2.07861328	-4.91748047	+14.39208984	-59.87548828	-64.44580078	+2560
+1457971305.00679990	+15.34570313	+2.19726563	-2.06542969	+28.12500000	-71.21337891	-79.14550781	+3636	+14.76562500	+5.51074219	-2.39501953	+60.24902344	-72.31201172	-50.53710938	+4360	+14.28222656	+2.06542969	-4.93945313	+14.23828125	-59.76562500	-64.24804688	+2564
+1457971305.01099990	+15.34130859	+2.17968750	-2.09179688	+26.41113281	-70.97167969	-77.51953125	+3636	+14.76123047	+5.51074219	-2.42578125	+60.88623047	-71.63085938	-51.15234375	+4368	+14.27343750	+2.05224609	-4.96142578	+14.10644531	-59.65576172	-64.07226563	+2560
+1457971305.01519990	+15.34570313	+2.16210938	-2.11816406	+24.96093750	-70.72998047	-76.15722656	+3640	+14.76123047	+5.51074219	-2.45654297	+61.34765625	-70.97167969	-51.61376953	+4372	+14.26025391	+2.03906250	-4.98339844	+13.99658203	-59.54589844	-63.94042969	+2560
+1457971305.01930000	+15.34570313	+2.15332031	-2.14013672	+23.59863281	-70.44433594	-74.79492188	+3640	+14.76123047	+5.51953125	-2.48291016	+61.94091797	-70.40039063	-52.18505859	+4376	+14.25146484	+2.02148438	-5.00976563	+13.86474609	-59.39208984	-63.76464844	+2556
+1457971305.02350000	+15.35009766	+2.14013672	-2.16650391	+22.47802734	-70.15869141	-73.69628906	+3640	+14.76123047	+5.52832031	-2.50488281	+62.44628906	-69.82910156	-52.60253906	+4376	+14.24267578	+2.00390625	-5.03173828	+13.79882813	-59.23828125	-63.67675781	+2552
+1457971305.02769990	+15.35009766	+2.13134766	-2.18847656	+21.57714844	-69.82910156	-72.79541016	+3640	+14.75683594	+5.53710938	-2.53125000	+62.77587891	-69.30175781	-52.88818359	+4380	+14.23828125	+1.99072266	-5.04931641	+13.79882813	-59.08447266	-63.65478516	+2548
+1457971305.03180000	+15.35009766	+2.12695313	-2.21044922	+20.76416016	-69.54345703	-71.91650391	+3636	+14.75683594	+5.54589844	-2.54003906	+63.30322266	-68.90625000	-53.34960938	+4376	+14.22949219	+1.97753906	-5.07128906	+13.84277344	-58.93066406	-63.67675781	+2540
+1457971305.03600000	+15.35449219	+2.12255859	-2.22802734	+20.10498047	-69.27978516	-71.21337891	+3632	+14.75683594	+5.55468750	-2.55322266	+63.67675781	-68.51074219	-53.65722656	+4376	+14.22509766	+1.95996094	-5.08886719	+13.93066406	-58.75488281	-63.72070313	+2536
+1457971305.04020000	+15.35449219	+2.12255859	-2.24560547	+19.66552734	-68.97216797	-70.72998047	+3628	+14.75683594	+5.55908203	-2.57519531	+63.76464844	-68.11523438	-53.70117188	+4376	+14.21630859	+1.94677734	-5.10644531	+14.04052734	-58.57910156	-63.80859375	+2532
+1457971305.04850010	+15.36328125	+2.12255859	-2.27636719	+19.07226563	-68.48876953	-69.93896484	+3620	+14.76123047	+5.57226563	-2.58837891	+64.35791016	-67.65380859	-54.18457031	+4364	+14.20312500	+1.91601563	-5.14160156	+14.30419922	-58.22753906	-64.07226563	+2532
+1457971305.05270000	+15.37207031	+2.12255859	-2.29394531	+18.94042969	-68.20312500	-69.71923828	+3612	+14.76562500	+5.57666016	-2.61474609	+64.31396484	-67.36816406	-54.05273438	+4360	+14.19873047	+1.90283203	-5.15478516	+14.45800781	-58.05175781	-64.22607422	+2532
+1457971305.05679990	+15.37646484	+2.12255859	-2.31591797	+18.87451172	-67.93945313	-69.54345703	+3608	+14.76562500	+5.58105469	-2.63232422	+64.35791016	-67.21435547	-54.03076172	+4356	+14.19433594	+1.88525391	-5.17675781	+14.65576172	-57.83203125	-64.40185547	+2532
+1457971305.06100010	+15.38085938	+2.11816406	-2.33789063	+18.80859375	-67.65380859	-69.38964844	+3604	+14.76562500	+5.58544922	-2.65429688	+64.33593750	-67.01660156	-53.92089844	+4348	+14.18994141	+1.86767578	-5.19433594	+14.80957031	-57.61230469	-64.57763672	+2536
+1457971305.06510000	+15.38085938	+2.11816406	-2.36425781	+18.83056641	-67.30224609	-69.30175781	+3596	+14.76123047	+5.58544922	-2.68505859	+64.11621094	-66.79687500	-53.63525391	+4344	+14.18115234	+1.85009766	-5.21630859	+14.98535156	-57.34863281	-64.73144531	+2540
+1457971305.06929990	+15.38085938	+2.11816406	-2.39062500	+18.83056641	-66.99462891	-69.21386719	+3592	+14.75683594	+5.58544922	-2.70703125	+63.98437500	-66.66503906	-53.43750000	+4336	+14.17236328	+1.82812500	-5.24707031	+15.18310547	-57.01904297	-64.90722656	+2548
+1457971305.07349990	+15.38525391	+2.10937500	-2.41699219	+18.83056641	-66.64306641	-69.10400391	+3588	+14.75683594	+5.57666016	-2.73779297	+63.76464844	-66.51123047	-53.15185547	+4332	+14.15478516	+1.80615234	-5.27783203	+15.33691406	-56.66748047	-65.03906250	+2560
+1457971305.07760000	+15.38964844	+2.10058594	-2.45654297	+18.78662109	-66.24755859	-68.99414063	+3588	+14.75244141	+5.56347656	-2.78173828	+63.32519531	-66.31347656	-52.69042969	+4328	+14.14160156	+1.78417969	-5.31298828	+15.44677734	-56.31591797	-65.14892578	+2568
+1457971305.08180000	+15.38964844	+2.09179688	-2.49609375	+18.69873047	-65.80810547	-68.84033203	+3588	+14.74804688	+5.55908203	-2.81689453	+62.99560547	-66.15966797	-52.31689453	+4324	+14.12402344	+1.75781250	-5.35253906	+15.53466797	-55.83251953	-65.21484375	+2580
+1457971305.08600000	+15.39404297	+2.07861328	-2.54443359	+18.58886719	-65.34667969	-68.70849609	+3588	+14.74804688	+5.54589844	-2.85644531	+62.53417969	-65.98388672	-51.85546875	+4320	+14.10644531	+1.73144531	-5.39648438	+15.57861328	-55.41503906	-65.25878906	+2592
+1457971305.09430000	+15.39843750	+2.03906250	-2.65429688	+18.23730469	-64.22607422	-68.31298828	+3596	+14.73925781	+5.51513672	-2.95312500	+61.50146484	-65.56640625	-50.77880859	+4316	+14.06689453	+1.67431641	-5.49316406	+15.57861328	-54.38232422	-65.23681641	+2608
+1457971305.09850000	+15.39843750	+2.01269531	-2.72021484	+17.97363281	-63.56689453	-68.07128906	+3600	+14.73486328	+5.49755859	-3.01025391	+60.93017578	-65.34667969	-50.18554688	+4316	+14.04492188	+1.64355469	-5.54589844	+15.53466797	-53.81103516	-65.19287109	+2616
+1457971305.10260010	+15.39404297	+1.99072266	-2.78613281	+17.66601563	-62.90771484	-67.76367188	+3604	+14.72607422	+5.47119141	-3.06738281	+60.27099609	-65.06103516	-49.50439453	+4316	+14.01855469	+1.61279297	-5.59863281	+15.49072266	-53.23974609	-65.10498047	+2620
+1457971305.10680010	+15.39404297	+1.95556641	-2.87402344	+17.22656250	-62.05078125	-67.41210938	+3616	+14.72167969	+5.44921875	-3.13330078	+59.56787109	-64.77539063	-48.77929688	+4316	+13.98779297	+1.57763672	-5.66455078	+15.40283203	-52.53662109	-64.99511719	+2624
+1457971305.11100010	+15.39404297	+1.92041016	-2.95312500	+16.83105469	-61.25976563	-67.06054688	+3624	+14.71289063	+5.41845703	-3.20361328	+58.79882813	-64.46777344	-48.01025391	+4316	+13.96142578	+1.54248047	-5.72167969	+15.33691406	-51.89941406	-64.92919922	+2624
+1457971305.11509990	+15.39843750	+1.88525391	-3.02783203	+16.39160156	-60.53466797	-66.73095703	+3632	+14.70849609	+5.38769531	-3.27832031	+57.96386719	-64.13818359	-47.19726563	+4320	+13.93505859	+1.50292969	-5.77441406	+15.22705078	-51.30615234	-64.86328125	+2624
+1457971305.11929990	+15.39843750	+1.84570313	-3.12451172	+15.86425781	-59.54589844	-66.31347656	+3640	+14.69970703	+5.33496094	-3.39257813	+56.71142578	-63.58886719	-45.94482422	+4332	+13.90869141	+1.45898438	-5.84033203	+15.11718750	-50.55908203	-64.75341797	+2620
+1457971305.12350010	+15.40283203	+1.81054688	-3.21240234	+15.44677734	-58.66699219	-65.98388672	+3648	+14.69531250	+5.28662109	-3.50683594	+55.54687500	-63.08349609	-44.82421875	+4344	+13.88671875	+1.41503906	-5.90185547	+15.05126953	-49.89990234	-64.73144531	+2612
+1457971305.12760000	+15.40283203	+1.77539063	-3.29150391	+15.09521484	-57.83203125	-65.69824219	+3648	+14.68652344	+5.24267578	-3.60791016	+54.51416016	-62.57812500	-43.79150391	+4348	+13.86035156	+1.37548828	-5.95458984	+15.02929688	-49.24072266	-64.73144531	+2600
+1457971305.13179990	+15.40283203	+1.74023438	-3.37500000	+14.72167969	-56.93115234	-65.41259766	+3652	+14.67333984	+5.16796875	-3.75732422	+52.97607422	-61.83105469	-42.29736328	+4364	+13.83398438	+1.33154297	-6.01611328	+15.00732422	-48.51562500	-64.73144531	+2592
+1457971305.14010000	+15.40283203	+1.67871094	-3.53759766	+14.23828125	-55.21728516	-65.03906250	+3652	+14.66015625	+5.05810547	-3.98144531	+50.86669922	-60.71044922	-40.20996094	+4372	+13.78125000	+1.23486328	-6.13037109	+14.98535156	-47.13134766	-64.84130859	+2568
+1457971305.14430000	+15.40722656	+1.65234375	-3.60791016	+14.06250000	-54.42626953	-64.86328125	+3652	+14.65576172	+4.99658203	-4.08691406	+49.81201172	-60.13916016	-39.22119141	+4376	+13.75488281	+1.18652344	-6.17871094	+15.00732422	-46.45019531	-64.92919922	+2556
+1457971305.14840010	+15.41162109	+1.62158203	-3.67822266	+13.99658203	-53.65722656	-64.81933594	+3644	+14.65576172	+4.94384766	-4.17041016	+49.04296875	-59.69970703	-38.49609375	+4368	+13.73730469	+1.12939453	-6.23144531	+15.05126953	-45.79101563	-65.10498047	+2544
+1457971305.15260000	+15.41601563	+1.59082031	-3.75292969	+14.04052734	-52.84423828	-64.88525391	+3640	+14.65576172	+4.89990234	-4.24511719	+48.36181641	-59.30419922	-37.83691406	+4360	+13.71533203	+1.07666016	-6.27978516	+15.13916016	-45.13183594	-65.32470703	+2532
+1457971305.15680000	+15.41601563	+1.56884766	-3.81884766	+14.12841797	-52.11914063	-64.90722656	+3632	+14.65576172	+4.85595703	-4.31982422	+47.70263672	-58.88671875	-37.17773438	+4348	+13.69335938	+1.01953125	-6.33251953	+15.22705078	-44.42871094	-65.52246094	+2520
+1457971305.16090010	+15.42041016	+1.53808594	-3.88037109	+14.30419922	-51.41601563	-65.03906250	+3624	+14.65576172	+4.81201172	-4.39453125	+47.08740234	-58.46923828	-36.58447266	+4332	+13.67578125	+0.95800781	-6.38525391	+15.31494141	-43.74755859	-65.74218750	+2512
+1457971305.16510010	+15.42041016	+1.51171875	-3.95947266	+14.58984375	-50.60302734	-65.25878906	+3616	+14.65576172	+4.76806641	-4.46044922	+46.56005859	-58.07373047	-36.05712891	+4316	+13.64941406	+0.90087891	-6.43798828	+15.46875000	-43.02246094	-66.00585938	+2504
+1457971305.16930010	+15.42041016	+1.49414063	-4.01660156	+14.96337891	-49.98779297	-65.47851563	+3604	+14.65136719	+4.72412109	-4.52197266	+46.03271484	-57.70019531	-35.55175781	+4300	+13.62304688	+0.84375000	-6.48632813	+15.60058594	-42.34130859	-66.26953125	+2496
+1457971305.17759990	+15.42041016	+1.42822266	-4.15283203	+15.79833984	-48.62548828	-66.15966797	+3588	+14.65136719	+4.62304688	-4.64941406	+45.06591797	-56.90917969	-34.67285156	+4264	+13.57031250	+0.70751953	-6.58740234	+15.86425781	-40.93505859	-66.86279297	+2488
+1457971305.18179990	+15.42041016	+1.40185547	-4.21875000	+16.28173828	-47.98828125	-66.48925781	+3580	+14.65136719	+4.57470703	-4.72412109	+44.56054688	-56.46972656	-34.18945313	+4248	+13.54394531	+0.64160156	-6.64013672	+15.97412109	-40.23193359	-67.12646484	+2488
+1457971305.18590000	+15.41601563	+1.36230469	-4.28466797	+16.80908203	-47.37304688	-66.92871094	+3572	+14.64697266	+4.51757813	-4.79443359	+44.09912109	-56.03027344	-33.79394531	+4228	+13.51757813	+0.56689453	-6.69287109	+16.08398438	-39.52880859	-67.45605469	+2488
+1457971305.19010000	+15.41162109	+1.32275391	-4.36816406	+17.35839844	-46.62597656	-67.36816406	+3568	+14.64257813	+4.46044922	-4.86914063	+43.65966797	-55.54687500	-33.37646484	+4212	+13.49121094	+0.49218750	-6.75000000	+16.21582031	-38.78173828	-67.76367188	+2488
+1457971305.19429990	+15.40722656	+1.28759766	-4.44726563	+17.95166016	-45.94482422	-67.78564453	+3560	+14.63378906	+4.40332031	-4.96142578	+43.17626953	-54.95361328	-32.91503906	+4192	+13.46044922	+0.42187500	-6.80712891	+16.32568359	-38.01269531	-67.98339844	+2484
+1457971305.19840000	+15.39843750	+1.23486328	-4.52636719	+18.47900391	-45.26367188	-68.24707031	+3552	+14.62500000	+4.32861328	-5.04931641	+42.67089844	-54.38232422	-32.49755859	+4180	+13.42529297	+0.33837891	-6.86425781	+16.36962891	-37.24365234	-68.22509766	+2488
+1457971305.20260000	+15.38525391	+1.18212891	-4.61425781	+19.02832031	-44.47265625	-68.68652344	+3548	+14.61181641	+4.25390625	-5.14160156	+42.14355469	-53.74511719	-32.05810547	+4164	+13.38574219	+0.25488281	-6.92578125	+16.41357422	-36.45263672	-68.44482422	+2488
+1457971305.20680000	+15.37207031	+1.13818359	-4.70214844	+19.59960938	-43.74755859	-69.08203125	+3544	+14.59423828	+4.17041016	-5.25146484	+41.59423828	-53.02001953	-31.59667969	+4152	+13.35058594	+0.17578125	-6.98730469	+16.43554688	-35.66162109	-68.62060547	+2484
+1457971305.21090010	+15.35888672	+1.06787109	-4.79003906	+20.08300781	-42.97851563	-69.49951172	+3540	+14.57666016	+4.07812500	-5.35253906	+41.06689453	-52.33886719	-31.20117188	+4140	+13.30664063	+0.08349609	-7.04443359	+16.41357422	-34.87060547	-68.81835938	+2484
+1457971305.21919990	+15.33251953	+0.94042969	-4.98779297	+21.02783203	-41.35253906	-70.26855469	+3532	+14.53710938	+3.90234375	-5.57666016	+39.94628906	-50.82275391	-30.30029297	+4120	+13.22753906	-0.10107422	-7.16748047	+16.32568359	-33.24462891	-69.12597656	+2472
+1457971305.22340010	+15.31494141	+0.86132813	-5.09326172	+21.46728516	-40.49560547	-70.64208984	+3528	+14.51513672	+3.79687500	-5.69531250	+39.37500000	-50.03173828	-29.88281250	+4108	+13.18798828	-0.20214844	-7.23339844	+16.23779297	-32.40966797	-69.27978516	+2468
+1457971305.22760010	+15.29296875	+0.78222656	-5.18994141	+21.90673828	-39.63867188	-71.01562500	+3520	+14.48876953	+3.69140625	-5.80957031	+38.78173828	-49.19677734	-29.46533203	+4096	+13.14404297	-0.30322266	-7.29052734	+16.17187500	-31.57470703	-69.43359375	+2460
+1457971305.23169990	+15.27539063	+0.71191406	-5.28662109	+22.36816406	-38.75976563	-71.32324219	+3512	+14.46240234	+3.58593750	-5.92382813	+38.23242188	-48.40576172	-29.04785156	+4080	+13.10009766	-0.39990234	-7.34765625	+16.08398438	-30.73974609	-69.52148438	+2452
+1457971305.23589990	+15.24902344	+0.62402344	-5.38769531	+22.74169922	-37.88085938	-71.60888672	+3504	+14.43603516	+3.47167969	-6.03808594	+37.61718750	-47.59277344	-28.60839844	+4068	+13.05175781	-0.50976563	-7.40478516	+15.95214844	-29.88281250	-69.63134766	+2448
+1457971305.24009990	+15.22705078	+0.53613281	-5.48437500	+23.11523438	-36.97998047	-71.89453125	+3496	+14.40527344	+3.35302734	-6.15234375	+37.00195313	-46.75781250	-28.19091797	+4052	+13.00341797	-0.61962891	-7.45751953	+15.84228516	-29.04785156	-69.76318359	+2440
+1457971305.24420000	+15.20068359	+0.45263672	-5.57666016	+23.51074219	-36.14501953	-72.15820313	+3484	+14.37451172	+3.24316406	-6.25781250	+36.43066406	-46.01074219	-27.77343750	+4036	+12.95507813	-0.72509766	-7.50585938	+15.73242188	-28.25683594	-69.85107422	+2432
+1457971305.24840000	+15.17871094	+0.36035156	-5.67333984	+23.86230469	-35.26611328	-72.42187500	+3472	+14.34814453	+3.12451172	-6.35888672	+35.85937500	-45.28564453	-27.39990234	+4016	+12.91113281	-0.83935547	-7.55419922	+15.62255859	-27.42187500	-70.00488281	+2424
+1457971305.25260000	+15.15234375	+0.26806641	-5.76123047	+24.25781250	-34.43115234	-72.70751953	+3456	+14.31738281	+3.00585938	-6.45556641	+35.31005859	-44.53857422	-27.02636719	+3992	+12.86279297	-0.95361328	-7.59814453	+15.53466797	-26.60888672	-70.15869141	+2412
+1457971305.26090000	+15.10400391	+0.09228516	-5.92822266	+25.07080078	-32.76123047	-73.16894531	+3420	+14.26464844	+2.77734375	-6.63134766	+34.23339844	-43.22021484	-26.27929688	+3936	+12.77050781	-1.17773438	-7.67724609	+15.33691406	-25.02685547	-70.42236328	+2396
+1457971305.26510000	+15.06884766	+0.00000000	-6.00732422	+25.44433594	-31.90429688	-73.36669922	+3404	+14.22949219	+2.65869141	-6.71044922	+33.72802734	-42.58300781	-25.92773438	+3908	+12.72216797	-1.29638672	-7.71240234	+15.29296875	-24.19189453	-70.57617188	+2384
+1457971305.26920010	+15.03808594	-0.08349609	-6.07324219	+25.88378906	-31.17919922	-73.58642578	+3380	+14.20312500	+2.54882813	-6.77197266	+33.26660156	-42.07763672	-25.59814453	+3872	+12.66943359	-1.40625000	-7.74316406	+15.24902344	-23.42285156	-70.72998047	+2376
+1457971305.27340010	+15.00732422	-0.18017578	-6.14355469	+26.25732422	-30.41015625	-73.80615234	+3360	+14.17236328	+2.43017578	-6.82470703	+32.78320313	-41.59423828	-25.31250000	+3836	+12.62109375	-1.52929688	-7.77392578	+15.16113281	-22.65380859	-70.90576172	+2368
+1457971305.27760000	+14.97216797	-0.27246094	-6.21386719	+26.63085938	-29.64111328	-73.98193359	+3340	+14.14160156	+2.31591797	-6.88183594	+32.32177734	-41.08886719	-25.00488281	+3804	+12.56835938	-1.65234375	-7.80029297	+15.11718750	-21.86279297	-71.08154297	+2360
+1457971305.28169990	+14.93701172	-0.36035156	-6.26660156	+27.04833984	-29.00390625	-74.17968750	+3316	+14.11523438	+2.20605469	-6.92578125	+31.90429688	-40.69335938	-24.71923828	+3764	+12.51562500	-1.76660156	-7.82666016	+15.09521484	-21.13769531	-71.21337891	+2352
+1457971305.28590010	+14.90625000	-0.45703125	-6.32373047	+27.44384766	-28.34472656	-74.37744141	+3292	+14.08886719	+2.09179688	-6.96093750	+31.48681641	-40.31982422	-24.47753906	+3724	+12.46289063	-1.89404297	-7.84863281	+15.05126953	-20.41259766	-71.41113281	+2344
+1457971305.29419990	+14.83154297	-0.64160156	-6.42919922	+28.23486328	-27.00439453	-74.72900391	+3256	+14.02294922	+1.88085938	-7.03125000	+30.78369141	-39.52880859	-23.95019531	+3644	+12.35302734	-2.13134766	-7.88818359	+15.02929688	-18.96240234	-71.71875000	+2336
+1457971305.29839990	+14.79199219	-0.74707031	-6.47753906	+28.54248047	-26.38916016	-74.88281250	+3240	+13.99218750	+1.76220703	-7.06201172	+30.41015625	-39.17724609	-23.73046875	+3604	+12.29589844	-2.26318359	-7.90136719	+14.96337891	-18.23730469	-71.87255859	+2336
+1457971305.30250000	+14.74365234	-0.84814453	-6.53027344	+28.85009766	-25.70800781	-74.99267578	+3228	+13.95263672	+1.64355469	-7.09277344	+30.05859375	-38.75976563	-23.48876953	+3564	+12.23437500	-2.39062500	-7.91894531	+14.91943359	-17.51220703	-72.00439453	+2336
+1457971305.30670000	+14.69970703	-0.94042969	-6.56982422	+29.20166016	-25.18066406	-75.12451172	+3212	+13.91308594	+1.53808594	-7.11914063	+29.75097656	-38.40820313	-23.24707031	+3524	+12.17285156	-2.50927734	-7.93212891	+14.91943359	-16.85302734	-72.11425781	+2336
+1457971305.31090000	+14.65136719	-1.05029297	-6.60498047	+29.48730469	-24.60937500	-75.27832031	+3196	+13.87353516	+1.41064453	-7.13671875	+29.42138672	-38.07861328	-23.09326172	+3488	+12.10693359	-2.64111328	-7.94531250	+14.85351563	-16.19384766	-72.22412109	+2336
+1457971305.31500010	+14.60302734	-1.16015625	-6.64892578	+29.72900391	-24.03808594	-75.38818359	+3188	+13.82958984	+1.28759766	-7.17187500	+29.11376953	-37.63916016	-22.91748047	+3452	+12.04541016	-2.76855469	-7.95410156	+14.80957031	-15.55664063	-72.37792969	+2340
+1457971305.31920000	+14.55908203	-1.26123047	-6.68408203	+30.01464844	-23.53271484	-75.49804688	+3176	+13.78125000	+1.17333984	-7.20263672	+28.82812500	-37.24365234	-22.69775391	+3416	+11.98388672	-2.89160156	-7.95849609	+14.78759766	-14.98535156	-72.44384766	+2340
+1457971305.32340000	+14.50634766	-1.37548828	-6.72363281	+30.23437500	-22.98339844	-75.58593750	+3164	+13.73730469	+1.04150391	-7.22900391	+28.52050781	-36.82617188	-22.56591797	+3380	+11.92236328	-3.02343750	-7.96289063	+14.72167969	-14.39208984	-72.53173828	+2344
+1457971305.33170010	+14.39208984	-1.59960938	-6.79394531	+30.65185547	-21.88476563	-75.69580078	+3148	+13.61865234	+0.79980469	-7.29931641	+28.01513672	-35.88134766	-22.19238281	+3308	+11.79052734	-3.27392578	-7.96728516	+14.65576172	-13.27148438	-72.66357422	+2344
+1457971305.33590010	+14.33056641	-1.72265625	-6.82470703	+30.76171875	-21.35742188	-75.73974609	+3140	+13.56152344	+0.65478516	-7.33007813	+27.68554688	-35.39794922	-22.06054688	+3276	+11.72460938	-3.40576172	-7.96289063	+14.56787109	-12.72216797	-72.70751953	+2344
+1457971305.33999990	+14.26464844	-1.84130859	-6.85986328	+30.89355469	-20.83007813	-75.76171875	+3132	+13.49121094	+0.51855469	-7.36523438	+27.39990234	-34.84863281	-21.90673828	+3248	+11.65869141	-3.53320313	-7.95849609	+14.50195313	-12.21679688	-72.77343750	+2340
+1457971305.34419990	+14.20312500	-1.95117188	-6.88623047	+31.06933594	-20.36865234	-75.78369141	+3116	+13.42968750	+0.39111328	-7.40039063	+27.13623047	-34.38720703	-21.73095703	+3212	+11.59277344	-3.65185547	-7.94970703	+14.47998047	-11.77734375	-72.79541016	+2336
+1457971305.34840010	+14.14599609	-2.07421875	-6.90820313	+31.20117188	-19.90722656	-75.80566406	+3104	+13.36816406	+0.24609375	-7.42675781	+26.87255859	-33.90380859	-21.64306641	+3176	+11.52685547	-3.78369141	-7.94091797	+14.41406250	-11.31591797	-72.83935547	+2328
+1457971305.35250000	+14.08007813	-2.19287109	-6.93017578	+31.31103516	-19.42382813	-75.82763672	+3092	+13.29345703	+0.10986328	-7.45751953	+26.63085938	-33.37646484	-21.53320313	+3144	+11.46533203	-3.91113281	-7.92333984	+14.37011719	-10.89843750	-72.88330078	+2320
+1457971305.35669990	+14.01855469	-2.30712891	-6.95214844	+31.44287109	-18.96240234	-75.80566406	+3076	+13.22753906	-0.01318359	-7.47949219	+26.43310547	-32.89306641	-21.35742188	+3104	+11.39501953	-4.02978516	-7.90576172	+14.37011719	-10.48095703	-72.88330078	+2308
+1457971305.36500000	+13.87792969	-2.55322266	-6.99169922	+31.61865234	-18.01757813	-75.76171875	+3044	+13.08251953	-0.28125000	-7.52343750	+25.99365234	-31.90429688	-21.11572266	+3032	+11.26318359	-4.28466797	-7.87060547	+14.30419922	-9.62402344	-72.92724609	+2288
+1457971305.36920000	+13.81201172	-2.65869141	-7.00048828	+31.77246094	-17.64404297	-75.73974609	+3024	+13.01220703	-0.40429688	-7.53222656	+25.86181641	-31.48681641	-20.93994141	+2988	+11.19287109	-4.39892578	-7.84863281	+14.32617188	-9.25048828	-72.88330078	+2272
+1457971305.37330010	+13.74169922	-2.77734375	-7.00488281	+31.88232422	-17.24853516	-75.69580078	+3004	+12.94189453	-0.53613281	-7.54101563	+25.66406250	-31.06933594	-20.83007813	+2952	+11.12255859	-4.52197266	-7.82666016	+14.30419922	-8.85498047	-72.88330078	+2260
+1457971305.37750010	+13.67578125	-2.89160156	-7.00927734	+31.99218750	-16.87500000	-75.69580078	+2984	+12.86279297	-0.66357422	-7.54101563	+25.51025391	-30.62988281	-20.74218750	+2912	+11.05664063	-4.64501953	-7.79589844	+14.30419922	-8.48144531	-72.88330078	+2248
+1457971305.38170000	+13.60546875	-2.99267578	-7.00488281	+32.14599609	-16.54541016	-75.62988281	+2960	+12.79687500	-0.77343750	-7.53222656	+25.40039063	-30.30029297	-20.56640625	+2868	+10.98632813	-4.75927734	-7.76074219	+14.34814453	-8.12988281	-72.86132813	+2232
+1457971305.38579990	+13.54394531	-3.10253906	-7.00488281	+32.27783203	-16.19384766	-75.60791016	+2936	+12.73095703	-0.89648438	-7.52343750	+25.29052734	-29.97070313	-20.45654297	+2828	+10.91601563	-4.88232422	-7.73437500	+14.37011719	-7.73437500	-72.83935547	+2220
+1457971305.39000010	+13.47363281	-3.21240234	-6.99169922	+32.40966797	-15.84228516	-75.58593750	+2916	+12.65625000	-1.00634766	-7.50585938	+25.24658203	-29.61914063	-20.36865234	+2788	+10.84570313	-5.00097656	-7.69921875	+14.41406250	-7.33886719	-72.83935547	+2212
+1457971305.39829990	+13.33300781	-3.41015625	-6.96533203	+32.73925781	-15.20507813	-75.43212891	+2872	+12.52441406	-1.21728516	-7.46191406	+25.15869141	-29.02587891	-20.01708984	+2708	+10.70068359	-5.22949219	-7.63330078	+14.52392578	-6.52587891	-72.72949219	+2192
+1457971305.40249990	+13.26269531	-3.51562500	-6.94335938	+32.87109375	-14.87548828	-75.36621094	+2852	+12.44970703	-1.32275391	-7.43115234	+25.13671875	-28.69628906	-19.88525391	+2672	+10.62597656	-5.34375000	-7.59375000	+14.58984375	-6.15234375	-72.68554688	+2184
+1457971305.40669990	+13.19677734	-3.60351563	-6.91699219	+33.09082031	-14.63378906	-75.27832031	+2832	+12.38378906	-1.41064453	-7.39160156	+25.18066406	-28.49853516	-19.68750000	+2632	+10.54687500	-5.45361328	-7.54980469	+14.67773438	-5.75683594	-72.61962891	+2176
+1457971305.41080000	+13.12646484	-3.70458984	-6.89062500	+33.24462891	-14.37011719	-75.19042969	+2812	+12.31787109	-1.52050781	-7.35205078	+25.15869141	-28.25683594	-19.57763672	+2604	+10.46777344	-5.56347656	-7.51464844	+14.74365234	-5.33935547	-72.53173828	+2172
+1457971305.41500000	+13.06054688	-3.80126953	-6.85986328	+33.42041016	-14.10644531	-75.14648438	+2800	+12.24316406	-1.61718750	-7.30810547	+25.15869141	-27.99316406	-19.44580078	+2572	+10.39306641	-5.67773438	-7.46630859	+14.85351563	-4.98779297	-72.48779297	+2176
+1457971305.41919990	+12.99023438	-3.88476563	-6.82910156	+33.61816406	-13.86474609	-74.99267578	+2784	+12.17724609	-1.70068359	-7.26416016	+25.24658203	-27.77343750	-19.22607422	+2540	+10.31396484	-5.78320313	-7.42236328	+14.94140625	-4.61425781	-72.37792969	+2176
+1457971305.42330000	+12.91992188	-3.98144531	-6.80273438	+33.77197266	-13.57910156	-74.86083984	+2776	+12.10693359	-1.80175781	-7.22460938	+25.24658203	-27.53173828	-19.07226563	+2512	+10.23925781	-5.89306641	-7.38281250	+15.02929688	-4.19677734	-72.26806641	+2180
+1457971305.43170000	+12.77490234	-4.16162109	-6.72802734	+34.12353516	-13.07373047	-74.59716797	+2760	+11.96191406	-1.97314453	-7.13232422	+25.40039063	-27.02636719	-18.63281250	+2464	+10.08105469	-6.10400391	-7.28613281	+15.24902344	-3.44970703	-72.04833984	+2188
+1457971305.43580010	+12.70458984	-4.25830078	-6.69287109	+34.27734375	-12.81005859	-74.42138672	+2752	+11.88720703	-2.07861328	-7.08398438	+25.37841797	-26.76269531	-18.47900391	+2444	+10.00195313	-6.20507813	-7.24218750	+15.35888672	-3.07617188	-71.87255859	+2196
+1457971305.44000010	+12.63427734	-4.35058594	-6.65332031	+34.40917969	-12.56835938	-74.28955078	+2748	+11.80371094	-2.17529297	-7.04003906	+25.40039063	-26.47705078	-18.30322266	+2424	+9.93164063	-6.30615234	-7.18505859	+15.51269531	-2.79052734	-71.78466797	+2204
+1457971305.44420000	+12.55957031	-4.42968750	-6.61376953	+34.62890625	-12.37060547	-74.09179688	+2740	+11.72900391	-2.25439453	-6.99169922	+25.46630859	-26.27929688	-18.01757813	+2404	+9.85253906	-6.40722656	-7.12792969	+15.62255859	-2.48291016	-71.63085938	+2212
+1457971305.44829990	+12.48925781	-4.52636719	-6.57421875	+34.76074219	-12.12890625	-73.93798828	+2736	+11.64990234	-2.35986328	-6.93896484	+25.46630859	-26.03759766	-17.86376953	+2388	+9.77783203	-6.50390625	-7.08398438	+15.77636719	-2.15332031	-71.43310547	+2220
+1457971305.45250010	+12.41455078	-4.61865234	-6.53027344	+34.91455078	-11.90917969	-73.80615234	+2736	+11.57080078	-2.45214844	-6.89062500	+25.51025391	-25.75195313	-17.68798828	+2372	+9.71191406	-6.60498047	-7.01806641	+15.93017578	-1.93359375	-71.34521484	+2232
+1457971305.46079990	+12.26953125	-4.79003906	-6.45556641	+35.24414063	-11.49169922	-73.32275391	+2720	+11.40820313	-2.63232422	-6.80273438	+25.55419922	-25.24658203	-17.13867188	+2336	+9.57128906	-6.79394531	-6.90380859	+16.25976563	-1.45019531	-70.97167969	+2240
+1457971305.46499990	+12.19482422	-4.87792969	-6.40722656	+35.39794922	-11.27197266	-73.12500000	+2716	+11.32031250	-2.72900391	-6.75000000	+25.55419922	-24.93896484	-16.91894531	+2324	+9.50976563	-6.88623047	-6.83789063	+16.45751953	-1.29638672	-70.86181641	+2248
+1457971305.46910000	+12.11572266	-4.95703125	-6.36328125	+35.61767578	-11.11816406	-72.88330078	+2704	+11.23681641	-2.80810547	-6.70166016	+25.64208984	-24.74121094	-16.61132813	+2304	+9.43945313	-6.97851563	-6.77197266	+16.61132813	-1.09863281	-70.68603516	+2252
+1457971305.47330000	+12.04541016	-5.04492188	-6.31933594	+35.77148438	-10.94238281	-72.66357422	+2696	+11.15332031	-2.90478516	-6.64892578	+25.62011719	-24.49951172	-16.39160156	+2292	+9.37353516	-7.06640625	-6.71484375	+16.83105469	-0.94482422	-70.46630859	+2248
+1457971305.47750000	+11.97070313	-5.12841797	-6.26660156	+35.92529297	-10.81054688	-72.46582031	+2688	+11.06982422	-3.00146484	-6.59179688	+25.64208984	-24.27978516	-16.17187500	+2280	+9.31640625	-7.15869141	-6.64013672	+17.05078125	-0.85693359	-70.35644531	+2252
+1457971305.48160000	+11.89599609	-5.19873047	-6.21386719	+36.16699219	-10.70068359	-72.22412109	+2672	+10.98632813	-3.07177734	-6.53466797	+25.70800781	-24.10400391	-15.86425781	+2260	+9.25048828	-7.24658203	-6.56982422	+17.24853516	-0.72509766	-70.20263672	+2248
+1457971305.48580000	+11.82568359	-5.27783203	-6.16552734	+36.34277344	-10.56884766	-71.98242188	+2660	+10.90722656	-3.16406250	-6.47753906	+25.72998047	-23.90625000	-15.62255859	+2248	+9.19335938	-7.33447266	-6.50830078	+17.51220703	-0.59326172	-70.00488281	+2240
+1457971305.49410010	+11.68066406	-5.42285156	-6.05126953	+36.80419922	-10.37109375	-71.52099609	+2632	+10.74462891	-3.31787109	-6.35009766	+25.92773438	-23.55468750	-15.09521484	+2216	+9.07031250	-7.50585938	-6.35888672	+17.95166016	-0.39550781	-69.69726563	+2232
+1457971305.49830010	+11.61035156	-5.49755859	-6.00292969	+37.02392578	-10.28320313	-71.23535156	+2620	+10.66552734	-3.40136719	-6.29296875	+25.94970703	-23.37890625	-14.83154297	+2204	+9.01318359	-7.58496094	-6.29736328	+18.23730469	-0.26367188	-69.45556641	+2220
+1457971305.50250010	+11.54003906	-5.56787109	-5.93701172	+37.24365234	-10.21728516	-71.03759766	+2604	+10.58642578	-3.48046875	-6.21826172	+26.03759766	-23.22509766	-14.63378906	+2192	+8.96044922	-7.66845703	-6.21826172	+18.52294922	-0.19775391	-69.30175781	+2212
+1457971305.50659990	+11.46533203	-5.62939453	-5.87109375	+37.50732422	-10.17333984	-70.79589844	+2592	+10.51171875	-3.54199219	-6.14794922	+26.19140625	-23.13720703	-14.32617188	+2180	+8.89013672	-7.75195313	-6.14355469	+18.72070313	-0.08789063	-69.12597656	+2204
+1457971305.51079990	+11.39941406	-5.69091797	-5.81396484	+37.77099609	-10.10742188	-70.55419922	+2576	+10.43701172	-3.61669922	-6.07763672	+26.30126953	-23.00537109	-14.08447266	+2168	+8.82861328	-7.82666016	-6.08203125	+19.00634766	+0.04394531	-68.88427734	+2192
+1457971305.51500010	+11.33349609	-5.75683594	-5.73925781	+38.03466797	-10.08544922	-70.40039063	+2564	+10.36669922	-3.69140625	-5.99414063	+26.43310547	-22.91748047	-13.90869141	+2160	+8.77587891	-7.90576172	-6.00292969	+19.29199219	+0.13183594	-68.73046875	+2184
+1457971305.51910000	+11.26757813	-5.81396484	-5.67333984	+38.32031250	-10.06347656	-70.13671875	+2552	+10.29199219	-3.74414063	-5.91943359	+26.60888672	-22.82958984	-13.60107422	+2148	+8.70556641	-7.98925781	-5.93261719	+19.48974609	+0.26367188	-68.53271484	+2176
+1457971305.52329990	+11.20166016	-5.87109375	-5.61181641	+38.58398438	-9.97558594	-69.87304688	+2540	+10.22607422	-3.81445313	-5.84912109	+26.74072266	-22.69775391	-13.33740234	+2140	+8.64843750	-8.05957031	-5.87109375	+19.77539063	+0.46142578	-68.24707031	+2168
+1457971305.53160000	+11.06982422	-5.98535156	-5.46240234	+39.13330078	-9.90966797	-69.43359375	+2524	+10.08544922	-3.93310547	-5.68212891	+27.09228516	-22.54394531	-12.83203125	+2124	+8.52099609	-8.21337891	-5.72167969	+20.23681641	+0.74707031	-67.76367188	+2156
+1457971305.53580000	+11.00830078	-6.03808594	-5.40087891	+39.41894531	-9.86572266	-69.14794922	+2516	+10.01953125	-3.99902344	-5.60742188	+27.20214844	-22.41210938	-12.52441406	+2120	+8.45507813	-8.27929688	-5.66015625	+20.50048828	+0.94482422	-67.43408203	+2152
+1457971305.53990010	+10.95117188	-6.09082031	-5.31738281	+39.70458984	-9.84375000	-68.97216797	+2512	+9.95361328	-4.06054688	-5.51513672	+27.37792969	-22.34619141	-12.37060547	+2120	+8.40234375	-8.34960938	-5.58544922	+20.76416016	+1.05468750	-67.19238281	+2148
+1457971305.54410000	+10.88525391	-6.14355469	-5.24267578	+39.94628906	-9.84375000	-68.70849609	+2504	+9.89208984	-4.10888672	-5.43164063	+27.50976563	-22.28027344	-12.04101563	+2112	+8.33642578	-8.42871094	-5.51074219	+20.93994141	+1.20849609	-66.95068359	+2148
+1457971305.54830000	+10.82373047	-6.19189453	-5.18115234	+40.20996094	-9.77783203	-68.40087891	+2500	+9.82617188	-4.17041016	-5.35693359	+27.61962891	-22.14843750	-11.73339844	+2112	+8.27490234	-8.49023438	-5.44921875	+21.22558594	+1.38427734	-66.59912109	+2144
+1457971305.55240010	+10.77099609	-6.24462891	-5.09765625	+40.49560547	-9.77783203	-68.22509766	+2500	+9.76904297	-4.23193359	-5.26025391	+27.75146484	-22.12646484	-11.55761719	+2112	+8.22216797	-8.56054688	-5.37011719	+21.46728516	+1.51611328	-66.35742188	+2148
+1457971305.55660010	+10.70947266	-6.29296875	-5.02734375	+40.71533203	-9.73388672	-67.91748047	+2496	+9.70312500	-4.28466797	-5.18115234	+27.83935547	-22.01660156	-11.18408203	+2108	+8.16064453	-8.63085938	-5.29980469	+21.62109375	+1.66992188	-66.07177734	+2148
+1457971305.56489990	+10.59960938	-6.38525391	-4.88232422	+41.22070313	-9.68994141	-67.36816406	+2492	+9.58447266	-4.39892578	-5.01416016	+27.97119141	-21.84082031	-10.61279297	+2108	+8.05957031	-8.75390625	-5.15917969	+22.14843750	+1.88964844	-65.41259766	+2148
+1457971305.56909990	+10.53808594	-6.43359375	-4.81201172	+41.44042969	-9.66796875	-67.03857422	+2488	+9.51855469	-4.45605469	-4.93505859	+27.99316406	-21.77490234	-10.23925781	+2108	+8.00244141	-8.82421875	-5.08007813	+22.32421875	+2.02148438	-65.14892578	+2148
+1457971305.57329990	+10.48535156	-6.47753906	-4.74609375	+41.68212891	-9.62402344	-66.70898438	+2484	+9.46142578	-4.50878906	-4.86035156	+28.01513672	-21.64306641	-9.86572266	+2104	+7.95410156	-8.87255859	-5.01416016	+22.60986328	+2.10937500	-64.79736328	+2144
+1457971305.57740000	+10.43261719	-6.52148438	-4.66699219	+41.92382813	-9.64599609	-66.46728516	+2484	+9.40869141	-4.56591797	-4.76806641	+28.05908203	-21.64306641	-9.64599609	+2108	+7.91455078	-8.93408203	-4.93066406	+22.89550781	+2.15332031	-64.55566406	+2144
+1457971305.58160000	+10.37988281	-6.56542969	-4.59667969	+42.14355469	-9.64599609	-66.15966797	+2480	+9.34716797	-4.62304688	-4.68896484	+28.01513672	-21.57714844	-9.27246094	+2104	+7.87060547	-8.99560547	-4.85156250	+23.09326172	+2.19726563	-64.33593750	+2140
+1457971305.58579990	+10.32714844	-6.60937500	-4.53515625	+42.38525391	-9.60205078	-65.83007813	+2472	+9.29443359	-4.67138672	-4.61865234	+28.01513672	-21.46728516	-8.87695313	+2096	+7.83105469	-9.04833984	-4.78125000	+23.40087891	+2.26318359	-64.02832031	+2132
+1457971305.58990000	+10.27880859	-6.64892578	-4.46044922	+42.67089844	-9.60205078	-65.56640625	+2468	+9.24169922	-4.72851563	-4.52636719	+28.03710938	-21.46728516	-8.63525391	+2096	+7.80029297	-9.10107422	-4.70214844	+23.68652344	+2.28515625	-63.78662109	+2124
+1457971305.59410000	+10.22607422	-6.69287109	-4.39013672	+42.89062500	-9.58007813	-65.23681641	+2460	+9.18896484	-4.78125000	-4.45166016	+27.94921875	-21.40136719	-8.28369141	+2092	+7.76074219	-9.15820313	-4.62304688	+23.90625000	+2.32910156	-63.56689453	+2120
+1457971305.59830000	+10.17773438	-6.72802734	-4.32861328	+43.15429688	-9.55810547	-64.88525391	+2452	+9.13623047	-4.82958984	-4.38134766	+27.90527344	-21.31347656	-7.88818359	+2084	+7.72998047	-9.20654297	-4.54833984	+24.23583984	+2.35107422	-63.25927734	+2104
+1457971305.60660000	+10.07666016	-6.80712891	-4.18798828	+43.65966797	-9.55810547	-64.33593750	+2432	+9.03955078	-4.93066406	-4.20996094	+27.83935547	-21.29150391	-7.31689453	+2072	+7.66845703	-9.30761719	-4.38574219	+24.78515625	+2.35107422	-62.86376953	+2080
+1457971305.61069990	+10.03271484	-6.83789063	-4.12646484	+43.94531250	-9.51416016	-63.98437500	+2420	+8.99121094	-4.97460938	-4.13964844	+27.81738281	-21.22558594	-6.92138672	+2060	+7.64208984	-9.35156250	-4.31542969	+25.11474609	+2.37304688	-62.60009766	+2060
+1457971305.61490010	+9.98876953	-6.87304688	-4.05175781	+44.23095703	-9.51416016	-63.74267578	+2408	+8.95605469	-5.01855469	-4.05175781	+27.83935547	-21.24755859	-6.70166016	+2052	+7.61572266	-9.39550781	-4.23632813	+25.44433594	+2.37304688	-62.40234375	+2044
+1457971305.61910010	+9.94482422	-6.90820313	-3.98144531	+44.47265625	-9.49218750	-63.45703125	+2396	+8.90771484	-5.07128906	-3.97265625	+27.75146484	-21.22558594	-6.39404297	+2044	+7.58496094	-9.44824219	-4.15722656	+25.68603516	+2.41699219	-62.20458984	+2028
+1457971305.62319990	+9.90087891	-6.93896484	-3.92431641	+44.78027344	-9.44824219	-63.10546875	+2380	+8.86816406	-5.10644531	-3.90234375	+27.75146484	-21.15966797	-6.02050781	+2028	+7.55859375	-9.49218750	-4.08691406	+25.99365234	+2.46093750	-61.94091797	+2004
+1457971305.62739990	+9.86132813	-6.96533203	-3.85400391	+45.08789063	-9.42626953	-62.84179688	+2364	+8.83300781	-5.15039063	-3.81445313	+27.79541016	-21.18164063	-5.80078125	+2020	+7.53662109	-9.53173828	-4.01220703	+26.25732422	+2.46093750	-61.69921875	+1984
+1457971305.63159990	+9.81298828	-7.00048828	-3.78369141	+45.28564453	-9.38232422	-62.55615234	+2352	+8.79345703	-5.19433594	-3.73974609	+27.70751953	-21.15966797	-5.49316406	+2008	+7.50146484	-9.58447266	-3.94189453	+26.47705078	+2.52685547	-61.47949219	+1968
+1457971305.63990000	+9.73828125	-7.04443359	-3.65185547	+45.87890625	-9.31640625	-61.96289063	+2320	+8.72753906	-5.26464844	-3.58154297	+27.77343750	-21.11572266	-4.94384766	+1984	+7.44873047	-9.65917969	-3.80126953	+27.00439453	+2.61474609	-60.93017578	+1924
+1457971305.64410000	+9.69873047	-7.07958984	-3.58593750	+46.07666016	-9.27246094	-61.72119141	+2308	+8.69238281	-5.30419922	-3.50244141	+27.70751953	-21.09375000	-4.68017578	+1976	+7.41357422	-9.70751953	-3.73095703	+27.15820313	+2.68066406	-60.71044922	+1908
+1457971305.64820000	+9.66357422	-7.09716797	-3.52441406	+46.36230469	-9.22851563	-61.39160156	+2292	+8.66162109	-5.33496094	-3.43212891	+27.72949219	-21.02783203	-4.35058594	+1960	+7.38281250	-9.74267578	-3.66943359	+27.37792969	+2.76855469	-60.40283203	+1892
+1457971305.65240000	+9.63281250	-7.11474609	-3.45410156	+46.64794922	-9.18457031	-61.14990234	+2280	+8.63525391	-5.36572266	-3.35302734	+27.79541016	-21.02783203	-4.13085938	+1952	+7.35205078	-9.78222656	-3.60351563	+27.55371094	+2.83447266	-60.11718750	+1872
+1457971305.65660000	+9.59326172	-7.14550781	-3.38818359	+46.80175781	-9.14062500	-60.88623047	+2272	+8.60449219	-5.40527344	-3.27392578	+27.72949219	-20.98388672	-3.88916016	+1944	+7.31689453	-9.82617188	-3.54199219	+27.68554688	+2.92236328	-59.83154297	+1860
+1457971305.66070010	+9.56250000	-7.15869141	-3.33105469	+47.06542969	-9.07470703	-60.55664063	+2256	+8.57812500	-5.43164063	-3.20800781	+27.77343750	-20.91796875	-3.58154297	+1928	+7.29052734	-9.86132813	-3.48046875	+27.86132813	+2.98828125	-59.54589844	+1844
+1457971305.66490010	+9.53173828	-7.17626953	-3.26513672	+47.30712891	-9.05273438	-60.29296875	+2244	+8.55615234	-5.45800781	-3.12890625	+27.81738281	-20.91796875	-3.38378906	+1920	+7.25976563	-9.89648438	-3.41894531	+28.01513672	+3.03222656	-59.23828125	+1828
+1457971305.66910000	+9.50097656	-7.20263672	-3.19921875	+47.46093750	-8.98681641	-60.05126953	+2236	+8.52978516	-5.49316406	-3.05419922	+27.75146484	-20.87402344	-3.14208984	+1912	+7.22900391	-9.93603516	-3.35742188	+28.12500000	+3.12011719	-58.97460938	+1816
+1457971305.67319990	+9.47021484	-7.21582031	-3.13769531	+47.68066406	-8.94287109	-59.74365234	+2228	+8.50781250	-5.51513672	-2.98828125	+27.77343750	-20.80810547	-2.87841797	+1900	+7.19824219	-9.96240234	-3.30029297	+28.27880859	+3.18603516	-58.68896484	+1804
+1457971305.68150000	+9.41748047	-7.24658203	-3.01464844	+48.12011719	-8.83300781	-59.28222656	+2208	+8.46386719	-5.57226563	-2.84765625	+27.75146484	-20.74218750	-2.46093750	+1884	+7.14990234	-10.03271484	-3.18164063	+28.52050781	+3.27392578	-58.18359375	+1788
+1457971305.68569990	+9.39111328	-7.25976563	-2.95312500	+48.33984375	-8.74511719	-58.99658203	+2200	+8.44628906	-5.59423828	-2.78173828	+27.75146484	-20.67626953	-2.24121094	+1872	+7.12353516	-10.05908203	-3.12011719	+28.67431641	+3.31787109	-57.96386719	+1776
+1457971305.68989990	+9.36914063	-7.27294922	-2.89599609	+48.58154297	-8.67919922	-58.73291016	+2192	+8.42871094	-5.61621094	-2.71582031	+27.75146484	-20.65429688	-2.02148438	+1864	+7.10595703	-10.08984375	-3.05859375	+28.82812500	+3.33984375	-57.74414063	+1768
+1457971305.69400000	+9.34277344	-7.28173828	-2.84326172	+48.82324219	-8.61328125	-58.49121094	+2184	+8.40673828	-5.64697266	-2.64990234	+27.64160156	-20.61035156	-1.86767578	+1856	+7.08837891	-10.11621094	-3.00146484	+28.95996094	+3.38378906	-57.54638672	+1756
+1457971305.69820000	+9.31640625	-7.29492188	-2.78613281	+49.08691406	-8.52539063	-58.20556641	+2172	+8.38916016	-5.66455078	-2.58837891	+27.64160156	-20.56640625	-1.64794922	+1844	+7.07519531	-10.13818359	-2.93994141	+29.15771484	+3.38378906	-57.37060547	+1744
+1457971305.70240000	+9.29003906	-7.30371094	-2.73339844	+49.35058594	-8.43750000	-57.91992188	+2164	+8.38037109	-5.68212891	-2.53125000	+27.59765625	-20.54443359	-1.47216797	+1832	+7.06640625	-10.16015625	-2.87841797	+29.35546875	+3.38378906	-57.19482422	+1732
+1457971305.70650010	+9.26806641	-7.30810547	-2.68066406	+49.68017578	-8.34960938	-57.70019531	+2152	+8.36279297	-5.71289063	-2.46972656	+27.44384766	-20.47851563	-1.31835938	+1824	+7.05322266	-10.18652344	-2.81689453	+29.55322266	+3.42773438	-57.06298828	+1720
+1457971305.71070000	+9.24169922	-7.31689453	-2.62792969	+50.03173828	-8.26171875	-57.43652344	+2144	+8.34521484	-5.73046875	-2.41259766	+27.35595703	-20.43457031	-1.16455078	+1812	+7.04443359	-10.20410156	-2.75097656	+29.77294922	+3.42773438	-56.97509766	+1712
+1457971305.71900010	+9.19335938	-7.32128906	-2.53125000	+50.80078125	-8.04199219	-56.90917969	+2120	+8.32324219	-5.77880859	-2.30273438	+27.04833984	-20.36865234	-0.87890625	+1784	+7.04003906	-10.24804688	-2.62792969	+30.23437500	+3.49365234	-56.79931641	+1684
+1457971305.72320010	+9.17138672	-7.32568359	-2.48730469	+51.21826172	-7.95410156	-56.64550781	+2108	+8.31445313	-5.79199219	-2.25439453	+26.91650391	-20.32470703	-0.72509766	+1768	+7.04003906	-10.26123047	-2.56201172	+30.47607422	+3.51562500	-56.73339844	+1668
+1457971305.72740010	+9.14501953	-7.33007813	-2.44335938	+51.63574219	-7.84423828	-56.33789063	+2092	+8.31005859	-5.80957031	-2.20166016	+26.76269531	-20.30273438	-0.59326172	+1752	+7.04003906	-10.27880859	-2.50488281	+30.73974609	+3.53759766	-56.64550781	+1648
+1457971305.73149990	+9.11865234	-7.32568359	-2.39941406	+52.14111328	-7.73437500	-56.05224609	+2080	+8.29687500	-5.84033203	-2.15332031	+26.45507813	-20.23681641	-0.48339844	+1740	+7.03564453	-10.29199219	-2.44335938	+30.98144531	+3.60351563	-56.57958984	+1632
+1457971305.73569990	+9.09667969	-7.32128906	-2.35986328	+52.62451172	-7.64648438	-55.76660156	+2064	+8.29248047	-5.85351563	-2.10498047	+26.23535156	-20.21484375	-0.35156250	+1724	+7.03564453	-10.30517578	-2.38183594	+31.22314453	+3.64746094	-56.53564453	+1616
+1457971305.73990010	+9.07031250	-7.32128906	-2.31591797	+53.12988281	-7.58056641	-55.50292969	+2048	+8.29248047	-5.86669922	-2.05664063	+26.03759766	-20.21484375	-0.21972656	+1708	+7.03564453	-10.31835938	-2.32470703	+31.48681641	+3.69140625	-56.46972656	+1596
+1457971305.74400000	+9.04394531	-7.31689453	-2.27636719	+53.65722656	-7.49267578	-55.23925781	+2032	+8.28369141	-5.89746094	-2.00830078	+25.66406250	-20.14892578	-0.13183594	+1692	+7.03564453	-10.33154297	-2.26318359	+31.70654297	+3.75732422	-56.44775391	+1580
+1457971305.74819990	+9.02197266	-7.30810547	-2.23681641	+54.20654297	-7.42675781	-54.97558594	+2016	+8.28369141	-5.91064453	-1.96435547	+25.37841797	-20.12695313	-0.02197266	+1676	+7.03125000	-10.34472656	-2.20605469	+31.92626953	+3.84521484	-56.40380859	+1564
+1457971305.75239990	+9.00000000	-7.30371094	-2.19726563	+54.75585938	-7.38281250	-54.73388672	+2000	+8.28369141	-5.92382813	-1.92041016	+25.11474609	-20.10498047	+0.10986328	+1660	+7.02685547	-10.35351563	-2.15332031	+32.12402344	+3.91113281	-56.31591797	+1544
+1457971305.76070000	+8.95166016	-7.28613281	-2.12255859	+55.81054688	-7.31689453	-54.18457031	+1964	+8.28369141	-5.96337891	-1.83251953	+24.38964844	-20.03906250	+0.30761719	+1628	+7.02246094	-10.37548828	-2.04785156	+32.49755859	+4.06494141	-56.20605469	+1512
+1457971305.76480010	+8.92968750	-7.27734375	-2.08300781	+56.33789063	-7.31689453	-53.96484375	+1948	+8.28808594	-5.97656250	-1.79296875	+24.06005859	-20.01708984	+0.43945313	+1612	+7.01367188	-10.38427734	-2.00830078	+32.65136719	+4.13085938	-56.07421875	+1492
+1457971305.76900010	+8.90332031	-7.27294922	-2.04345703	+56.77734375	-7.31689453	-53.74511719	+1936	+8.28808594	-5.99853516	-1.74902344	+23.66455078	-19.97314453	+0.54931641	+1600	+7.00488281	-10.39306641	-1.96435547	+32.78320313	+4.21875000	-55.96435547	+1476
+1457971305.77320000	+8.88574219	-7.25976563	-2.00390625	+57.30468750	-7.33886719	-53.56933594	+1920	+8.29248047	-6.01171875	-1.70507813	+23.31298828	-19.95117188	+0.63720703	+1588	+7.00048828	-10.40185547	-1.91601563	+32.91503906	+4.28466797	-55.89843750	+1464
+1457971305.77729990	+8.87255859	-7.24658203	-1.96875000	+57.83203125	-7.40478516	-53.39355469	+1904	+8.29687500	-6.02050781	-1.66992188	+22.96142578	-19.92919922	+0.76904297	+1572	+6.99169922	-10.41064453	-1.87646484	+33.04687500	+4.32861328	-55.81054688	+1452
+1457971305.78150010	+8.85058594	-7.24218750	-1.93359375	+58.22753906	-7.47070313	-53.21777344	+1892	+8.30126953	-6.04248047	-1.63037109	+22.54394531	-19.88525391	+0.85693359	+1564	+6.98291016	-10.41943359	-1.83691406	+33.13476563	+4.39453125	-55.72265625	+1440
+1457971305.78979990	+8.82421875	-7.22021484	-1.85888672	+59.15039063	-7.64648438	-52.95410156	+1868	+8.31884766	-6.06445313	-1.55566406	+21.79687500	-19.81933594	+1.09863281	+1544	+6.96533203	-10.43261719	-1.76220703	+33.31054688	+4.48242188	-55.54687500	+1420
+1457971305.79399990	+8.80664063	-7.21582031	-1.82373047	+59.47998047	-7.73437500	-52.80029297	+1860	+8.32324219	-6.07763672	-1.52050781	+21.35742188	-19.77539063	+1.23046875	+1536	+6.95654297	-10.44140625	-1.73144531	+33.39843750	+4.52636719	-55.43701172	+1412
+1457971305.79819990	+8.79345703	-7.20263672	-1.78857422	+59.91943359	-7.86621094	-52.71240234	+1852	+8.33203125	-6.09082031	-1.48535156	+20.98388672	-19.77539063	+1.34033203	+1532	+6.95214844	-10.44580078	-1.69189453	+33.50830078	+4.52636719	-55.39306641	+1408
+1457971305.80230000	+8.78466797	-7.18945313	-1.75341797	+60.31494141	-8.04199219	-52.64648438	+1844	+8.33642578	-6.09960938	-1.45458984	+20.58837891	-19.75341797	+1.49414063	+1524	+6.94775391	-10.45019531	-1.66113281	+33.59619141	+4.52636719	-55.30517578	+1400
+1457971305.80650000	+8.77148438	-7.18505859	-1.71826172	+60.64453125	-8.19580078	-52.58056641	+1836	+8.34521484	-6.11279297	-1.41943359	+20.19287109	-19.73144531	+1.62597656	+1520	+6.94335938	-10.45898438	-1.62597656	+33.70605469	+4.52636719	-55.26123047	+1392
+1457971305.81069990	+8.76269531	-7.17626953	-1.67871094	+61.01806641	-8.34960938	-52.55859375	+1832	+8.35400391	-6.12597656	-1.38427734	+19.77539063	-19.73144531	+1.73583984	+1516	+6.93896484	-10.45898438	-1.59082031	+33.81591797	+4.52636719	-55.26123047	+1388
+1457971305.81480000	+8.75390625	-7.16308594	-1.64794922	+61.36962891	-8.54736328	-52.49267578	+1824	+8.35839844	-6.13476563	-1.35351563	+19.37988281	-19.70947266	+1.88964844	+1512	+6.93896484	-10.46337891	-1.55566406	+33.90380859	+4.48242188	-55.23925781	+1384
+1457971305.82320000	+8.73632813	-7.14990234	-1.58203125	+62.00683594	-8.92089844	-52.49267578	+1816	+8.37597656	-6.15673828	-1.29199219	+18.58886719	-19.73144531	+2.19726563	+1504	+6.94335938	-10.47216797	-1.48535156	+34.16748047	+4.41650391	-55.28320313	+1376
+1457971305.82730010	+8.73193359	-7.14111328	-1.54687500	+62.33642578	-9.14062500	-52.51464844	+1808	+8.38476563	-6.16992188	-1.27001953	+18.19335938	-19.70947266	+2.37304688	+1500	+6.95214844	-10.47656250	-1.45019531	+34.29931641	+4.37255859	-55.30517578	+1372
+1457971305.83150010	+8.72314453	-7.13671875	-1.51611328	+62.57812500	-9.31640625	-52.55859375	+1804	+8.38916016	-6.17431641	-1.23925781	+17.88574219	-19.73144531	+2.54882813	+1496	+6.95654297	-10.47656250	-1.41943359	+34.43115234	+4.32861328	-55.32714844	+1364
+1457971305.83559990	+8.71875000	-7.12792969	-1.48095703	+62.88574219	-9.51416016	-52.64648438	+1800	+8.39794922	-6.18310547	-1.20849609	+17.53417969	-19.77539063	+2.68066406	+1496	+6.96533203	-10.47656250	-1.37988281	+34.60693359	+4.24072266	-55.41503906	+1364
+1457971305.83979990	+8.71875000	-7.11474609	-1.45019531	+63.19335938	-9.73388672	-52.69042969	+1792	+8.40234375	-6.19189453	-1.18652344	+17.18261719	-19.77539063	+2.87841797	+1492	+6.97851563	-10.47656250	-1.34472656	+34.76074219	+4.17480469	-55.48095703	+1360
+1457971305.84400010	+8.71435547	-7.11035156	-1.41943359	+63.41308594	-9.90966797	-52.77832031	+1784	+8.40673828	-6.19189453	-1.16015625	+16.96289063	-19.81933594	+3.03222656	+1488	+6.98730469	-10.47656250	-1.30957031	+34.93652344	+4.10888672	-55.56884766	+1356
+1457971305.85229990	+8.70996094	-7.09277344	-1.35791016	+63.91845703	-10.23925781	-52.97607422	+1780	+8.41992188	-6.20947266	-1.10742188	+16.43554688	-19.88525391	+3.33984375	+1476	+7.00488281	-10.47656250	-1.23486328	+35.22216797	+3.95507813	-55.76660156	+1344
+1457971305.85649990	+8.70996094	-7.08837891	-1.33154297	+64.07226563	-10.37109375	-53.08593750	+1776	+8.42431641	-6.20947266	-1.08544922	+16.30371094	-19.90722656	+3.49365234	+1472	+7.01806641	-10.47656250	-1.19970703	+35.37597656	+3.86718750	-55.85449219	+1336
+1457971305.86060000	+8.70996094	-7.07958984	-1.30078125	+64.27001953	-10.50292969	-53.21777344	+1776	+8.42871094	-6.21386719	-1.05908203	+16.14990234	-19.97314453	+3.62548828	+1464	+7.02685547	-10.47656250	-1.16455078	+35.50781250	+3.77929688	-55.96435547	+1332
+1457971305.86480000	+8.70996094	-7.06640625	-1.27441406	+64.46777344	-10.63476563	-53.32763672	+1780	+8.42871094	-6.21826172	-1.03710938	+15.99609375	-19.97314453	+3.80126953	+1460	+7.04003906	-10.47656250	-1.13818359	+35.66162109	+3.69140625	-56.03027344	+1320
+1457971305.86900000	+8.70996094	-7.06201172	-1.24804688	+64.57763672	-10.72265625	-53.43750000	+1784	+8.43310547	-6.21386719	-1.01513672	+15.97412109	-20.01708984	+3.91113281	+1456	+7.04443359	-10.47216797	-1.10742188	+35.79345703	+3.60351563	-56.09619141	+1316
+1457971305.87310000	+8.70996094	-7.05322266	-1.22167969	+64.70947266	-10.81054688	-53.52539063	+1788	+8.43750000	-6.21386719	-0.99316406	+15.90820313	-20.03906250	+4.04296875	+1452	+7.05322266	-10.47216797	-1.07666016	+35.90332031	+3.51562500	-56.20605469	+1308
+1457971305.87730000	+8.70996094	-7.04443359	-1.19531250	+64.84130859	-10.87646484	-53.61328125	+1792	+8.43750000	-6.21386719	-0.97119141	+15.86425781	-20.06103516	+4.15283203	+1448	+7.05761719	-10.47216797	-1.05029297	+36.01318359	+3.42773438	-56.25000000	+1300
+1457971305.88560010	+8.70996094	-7.03564453	-1.15136719	+64.97314453	-10.96435547	-53.74511719	+1804	+8.44628906	-6.20947266	-0.92724609	+15.86425781	-20.06103516	+4.39453125	+1444	+7.05761719	-10.47216797	-1.00195313	+36.16699219	+3.29589844	-56.35986328	+1292
+1457971305.88980010	+8.70996094	-7.03125000	-1.12939453	+65.03906250	-11.00830078	-53.78906250	+1812	+8.44628906	-6.20947266	-0.90966797	+15.86425781	-20.03906250	+4.50439453	+1444	+7.05761719	-10.47216797	-0.98437500	+36.21093750	+3.22998047	-56.35986328	+1284
+1457971305.89400010	+8.70996094	-7.02685547	-1.10742188	+65.03906250	-11.03027344	-53.83300781	+1820	+8.44628906	-6.20507813	-0.88769531	+15.90820313	-20.01708984	+4.63623047	+1444	+7.05322266	-10.47216797	-0.96240234	+36.25488281	+3.16406250	-56.35986328	+1280
+1457971305.89809990	+8.70556641	-7.02246094	-1.08984375	+65.06103516	-11.05224609	-53.83300781	+1828	+8.44628906	-6.20068359	-0.87011719	+15.93017578	-19.99511719	+4.74609375	+1448	+7.04882813	-10.47216797	-0.94482422	+36.27685547	+3.12011719	-56.35986328	+1272
+1457971305.90229990	+8.70556641	-7.01367188	-1.07226563	+65.08300781	-11.05224609	-53.83300781	+1832	+8.44628906	-6.19628906	-0.85253906	+15.95214844	-19.95117188	+4.87792969	+1448	+7.04443359	-10.47216797	-0.93603516	+36.29882813	+3.05419922	-56.29394531	+1268
+1457971305.90650010	+8.70556641	-7.00927734	-1.05468750	+65.08300781	-11.05224609	-53.83300781	+1844	+8.44628906	-6.19189453	-0.83056641	+15.99609375	-19.88525391	+4.98779297	+1452	+7.03564453	-10.47216797	-0.92285156	+36.32080078	+3.03222656	-56.27197266	+1264
+1457971305.91479990	+8.70117188	-7.00488281	-1.02392578	+65.03906250	-11.00830078	-53.76708984	+1856	+8.44628906	-6.18750000	-0.79980469	+16.06201172	-19.77539063	+5.20751953	+1456	+7.01806641	-10.48095703	-0.89648438	+36.29882813	+2.98828125	-56.18408203	+1260
+1457971305.91890000	+8.69677734	-7.00048828	-1.00634766	+65.03906250	-11.00830078	-53.72314453	+1864	+8.44628906	-6.18750000	-0.78222656	+16.10595703	-19.70947266	+5.33935547	+1460	+7.00927734	-10.48095703	-0.88769531	+36.29882813	+2.98828125	-56.14013672	+1256
+1457971305.92310000	+8.69238281	-7.00048828	-0.99316406	+65.01708984	-10.98632813	-53.67919922	+1872	+8.44628906	-6.18310547	-0.76464844	+16.12792969	-19.62158203	+5.47119141	+1464	+7.00048828	-10.48535156	-0.87451172	+36.29882813	+2.96630859	-56.09619141	+1256
+1457971305.92730000	+8.68798828	-6.99609375	-0.97998047	+64.97314453	-10.96435547	-53.61328125	+1880	+8.44628906	-6.18310547	-0.75146484	+16.14990234	-19.53369141	+5.62500000	+1464	+6.98730469	-10.48974609	-0.87011719	+36.27685547	+2.96630859	-56.00830078	+1252
+1457971305.93140010	+8.68798828	-6.99609375	-0.97119141	+64.97314453	-10.94238281	-53.52539063	+1888	+8.44189453	-6.17871094	-0.73828125	+16.19384766	-19.44580078	+5.73486328	+1468	+6.97851563	-10.48974609	-0.86132813	+36.27685547	+2.96630859	-55.94238281	+1252
+1457971305.93560000	+8.68359375	-6.99169922	-0.95800781	+64.95117188	-10.92041016	-53.48144531	+1896	+8.43750000	-6.17871094	-0.72509766	+16.23779297	-19.37988281	+5.84472656	+1476	+6.97412109	-10.49414063	-0.85693359	+36.29882813	+2.96630859	-55.89843750	+1252
+1457971305.94390010	+8.67480469	-6.98730469	-0.93603516	+64.95117188	-10.87646484	-53.37158203	+1912	+8.43310547	-6.17431641	-0.70312500	+16.30371094	-19.22607422	+6.10839844	+1484	+6.96093750	-10.49853516	-0.83496094	+36.34277344	+2.96630859	-55.83251953	+1252
+1457971305.94810010	+8.67041016	-6.98730469	-0.92724609	+64.92919922	-10.85449219	-53.32763672	+1920	+8.42871094	-6.17431641	-0.68994141	+16.34765625	-19.18212891	+6.21826172	+1488	+6.95654297	-10.49853516	-0.82177734	+36.38671875	+2.98828125	-55.81054688	+1252
+1457971305.95230010	+8.66162109	-6.99169922	-0.91845703	+64.90722656	-10.85449219	-53.23974609	+1928	+8.42431641	-6.17431641	-0.68115234	+16.34765625	-19.11621094	+6.37207031	+1492	+6.95214844	-10.50292969	-0.81298828	+36.45263672	+2.98828125	-55.78857422	+1252
+1457971305.95639990	+8.65722656	-6.98730469	-0.90966797	+64.92919922	-10.83251953	-53.19580078	+1932	+8.41992188	-6.17431641	-0.67236328	+16.41357422	-19.05029297	+6.48193359	+1496	+6.95214844	-10.50292969	-0.79980469	+36.49658203	+3.01025391	-55.76660156	+1252
+1457971305.96059990	+8.65283203	-6.98730469	-0.90087891	+64.92919922	-10.81054688	-53.17382813	+1940	+8.41552734	-6.17431641	-0.66357422	+16.45751953	-19.00634766	+6.56982422	+1500	+6.95214844	-10.50292969	-0.78662109	+36.58447266	+3.03222656	-55.76660156	+1252
+1457971305.96479990	+8.64843750	-6.99169922	-0.89648438	+64.92919922	-10.81054688	-53.10791016	+1948	+8.41113281	-6.17431641	-0.65917969	+16.47949219	-18.94042969	+6.72363281	+1504	+6.95214844	-10.50292969	-0.77783203	+36.67236328	+3.03222656	-55.76660156	+1248
+1457971305.96890000	+8.64404297	-6.98730469	-0.88769531	+64.95117188	-10.81054688	-53.06396484	+1956	+8.40234375	-6.17431641	-0.65039063	+16.54541016	-18.89648438	+6.81152344	+1508	+6.95214844	-10.50292969	-0.76464844	+36.78222656	+3.05419922	-55.76660156	+1244
+1457971305.97309990	+8.63525391	-6.98730469	-0.88330078	+64.97314453	-10.78857422	-53.04199219	+1960	+8.39794922	-6.17431641	-0.64599609	+16.56738281	-18.87451172	+6.87744141	+1512	+6.95654297	-10.50292969	-0.75146484	+36.89208984	+3.05419922	-55.76660156	+1240
+1457971305.98140000	+8.62646484	-6.98730469	-0.87011719	+65.03906250	-10.78857422	-52.99804688	+1976	+8.38476563	-6.17871094	-0.63281250	+16.65527344	-18.78662109	+7.07519531	+1520	+6.96093750	-10.50292969	-0.72949219	+37.11181641	+3.09814453	-55.81054688	+1240
+1457971305.98560000	+8.61767578	-6.99169922	-0.86572266	+65.06103516	-10.76660156	-52.97607422	+1984	+8.37597656	-6.17871094	-0.62841797	+16.72119141	-18.76464844	+7.14111328	+1524	+6.96533203	-10.50732422	-0.71630859	+37.22167969	+3.12011719	-55.83251953	+1240
+1457971305.98970010	+8.60888672	-6.99169922	-0.86132813	+65.06103516	-10.76660156	-52.93212891	+1992	+8.37158203	-6.18310547	-0.62402344	+16.76513672	-18.69873047	+7.25097656	+1528	+6.96533203	-10.50732422	-0.70751953	+37.33154297	+3.14208984	-55.81054688	+1236
+1457971305.99390010	+8.60449219	-6.99169922	-0.85693359	+65.08300781	-10.76660156	-52.88818359	+1996	+8.36279297	-6.18310547	-0.61962891	+16.80908203	-18.65478516	+7.31689453	+1528	+6.96533203	-10.50732422	-0.69873047	+37.41943359	+3.18603516	-55.81054688	+1236
+1457971305.99810000	+8.59570313	-6.99169922	-0.85253906	+65.12695313	-10.76660156	-52.86621094	+2004	+8.35400391	-6.18310547	-0.61523438	+16.83105469	-18.61083984	+7.40478516	+1532	+6.96093750	-10.50732422	-0.68994141	+37.52929688	+3.20800781	-55.78857422	+1236
+1457971306.00219990	+8.59130859	-6.99169922	-0.84814453	+65.14892578	-10.74462891	-52.82226563	+2012	+8.34521484	-6.18750000	-0.60644531	+16.89697266	-18.56689453	+7.47070313	+1532	+6.96093750	-10.50732422	-0.68115234	+37.61718750	+3.22998047	-55.76660156	+1236
+1457971306.00640010	+8.58251953	-6.99609375	-0.83935547	+65.17089844	-10.74462891	-52.80029297	+2016	+8.34082031	-6.18750000	-0.60205078	+16.91894531	-18.52294922	+7.53662109	+1536	+6.95654297	-10.51171875	-0.67675781	+37.70507813	+3.25195313	-55.72265625	+1236
+1457971306.01469990	+8.56494141	-6.99609375	-0.83056641	+65.21484375	-10.72265625	-52.71240234	+2032	+8.32324219	-6.18750000	-0.59326172	+17.02880859	-18.39111328	+7.66845703	+1540	+6.94335938	-10.51611328	-0.66796875	+37.83691406	+3.33984375	-55.61279297	+1240
+1457971306.01889990	+8.55615234	-7.00048828	-0.82617188	+65.23681641	-10.72265625	-52.66845703	+2036	+8.31445313	-6.19189453	-0.58886719	+17.07275391	-18.34716797	+7.73437500	+1544	+6.93017578	-10.52050781	-0.66357422	+37.88085938	+3.36181641	-55.54687500	+1244
+1457971306.02720000	+8.53857422	-7.00048828	-0.81738281	+65.25878906	-10.72265625	-52.51464844	+2048	+8.30126953	-6.19628906	-0.57568359	+17.16064453	-18.17138672	+7.88818359	+1548	+6.90820313	-10.52929688	-0.66357422	+37.92480469	+3.44970703	-55.34912109	+1244
+1457971306.03559990	+8.52099609	-7.00488281	-0.80859375	+65.30273438	-10.74462891	-52.33886719	+2060	+8.28369141	-6.20068359	-0.56250000	+17.22656250	-18.01757813	+8.04199219	+1552	+6.87744141	-10.54248047	-0.66796875	+37.94677734	+3.51562500	-55.10742188	+1248
+1457971306.04390000	+8.49902344	-7.00927734	-0.79101563	+65.32470703	-10.74462891	-52.16308594	+2072	+8.27050781	-6.20068359	-0.54931641	+17.29248047	-17.84179688	+8.19580078	+1560	+6.84228516	-10.55566406	-0.66796875	+37.94677734	+3.58154297	-54.84375000	+1248
+1457971306.05220010	+8.48144531	-7.01367188	-0.78222656	+65.34667969	-10.74462891	-51.94335938	+2080	+8.25292969	-6.20507813	-0.53173828	+17.38037109	-17.64404297	+8.37158203	+1568	+6.81152344	-10.57324219	-0.66357422	+37.94677734	+3.66943359	-54.58007813	+1244
+1457971306.05640010	+8.47265625	-7.01367188	-0.77343750	+65.34667969	-10.74462891	-51.81152344	+2088	+8.24853516	-6.20947266	-0.52294922	+17.40234375	-17.55615234	+8.48144531	+1568	+6.79833984	-10.58203125	-0.65917969	+37.94677734	+3.73535156	-54.47021484	+1244
+1457971306.06060000	+8.46826172	-7.01806641	-0.76904297	+65.36865234	-10.74462891	-51.67968750	+2092	+8.23974609	-6.21386719	-0.51416016	+17.42431641	-17.44628906	+8.56933594	+1572	+6.78515625	-10.58642578	-0.65478516	+37.96875000	+3.75732422	-54.36035156	+1244
+1457971306.06469990	+8.45947266	-7.01806641	-0.76025391	+65.36865234	-10.76660156	-51.56982422	+2096	+8.23095703	-6.21386719	-0.50976563	+17.44628906	-17.33642578	+8.70117188	+1576	+6.77197266	-10.59521484	-0.65039063	+37.99072266	+3.80126953	-54.25048828	+1240
+1457971306.06890010	+8.45068359	-7.02246094	-0.75585938	+65.36865234	-10.74462891	-51.45996094	+2104	+8.22656250	-6.21826172	-0.50097656	+17.46826172	-17.24853516	+8.78906250	+1580	+6.76318359	-10.59960938	-0.64599609	+38.03466797	+3.86718750	-54.14062500	+1240
+1457971306.07719990	+8.43310547	-7.02685547	-0.74267578	+65.39062500	-10.74462891	-51.21826172	+2116	+8.21337891	-6.22265625	-0.49218750	+17.51220703	-17.02880859	+8.98681641	+1588	+6.75000000	-10.60839844	-0.62841797	+38.14453125	+3.97705078	-53.98681641	+1236
+1457971306.08139990	+8.42871094	-7.03564453	-0.73828125	+65.39062500	-10.70068359	-51.10839844	+2120	+8.20458984	-6.23144531	-0.48339844	+17.53417969	-16.91894531	+9.07470703	+1592	+6.74560547	-10.61718750	-0.61962891	+38.23242188	+4.04296875	-53.94287109	+1236
+1457971306.08550000	+8.41992188	-7.04003906	-0.73388672	+65.36865234	-10.65673828	-51.02050781	+2128	+8.20019531	-6.23583984	-0.47900391	+17.53417969	-16.80908203	+9.16259766	+1596	+6.74121094	-10.62158203	-0.60644531	+38.29833984	+4.13085938	-53.92089844	+1232
+1457971306.08970000	+8.41113281	-7.04443359	-0.73388672	+65.36865234	-10.63476563	-50.86669922	+2132	+8.19140625	-6.24023438	-0.47900391	+17.55615234	-16.67724609	+9.25048828	+1600	+6.73681641	-10.62597656	-0.59326172	+38.36425781	+4.24072266	-53.85498047	+1232
+1457971306.09390000	+8.40673828	-7.04882813	-0.73388672	+65.34667969	-10.56884766	-50.75683594	+2140	+8.18701172	-6.24462891	-0.47900391	+17.55615234	-16.54541016	+9.33837891	+1600	+6.73681641	-10.63037109	-0.58447266	+38.43017578	+4.35058594	-53.81103516	+1228
+1457971306.10220000	+8.39355469	-7.06201172	-0.73388672	+65.30273438	-10.43701172	-50.51513672	+2152	+8.17382813	-6.25781250	-0.47900391	+17.55615234	-16.23779297	+9.51416016	+1604	+6.73242188	-10.63916016	-0.56689453	+38.60595703	+4.59228516	-53.72314453	+1224
+1457971306.10640000	+8.38476563	-7.07080078	-0.73828125	+65.28076172	-10.32714844	-50.40527344	+2156	+8.16503906	-6.26220703	-0.48339844	+17.55615234	-16.08398438	+9.55810547	+1608	+6.73242188	-10.64355469	-0.55810547	+38.69384766	+4.74609375	-53.67919922	+1224
+1457971306.11470010	+8.36718750	-7.08398438	-0.74267578	+65.19287109	-10.10742188	-50.11962891	+2168	+8.15185547	-6.27539063	-0.48779297	+17.53417969	-15.71044922	+9.68994141	+1612	+6.72363281	-10.65234375	-0.54052734	+38.80371094	+5.07568359	-53.54736328	+1228
+1457971306.11890010	+8.36279297	-7.09277344	-0.75146484	+65.17089844	-9.99755859	-49.98779297	+2172	+8.14746094	-6.28417969	-0.49218750	+17.51220703	-15.53466797	+9.73388672	+1612	+6.71923828	-10.65673828	-0.53613281	+38.86962891	+5.25146484	-53.50341797	+1228
+1457971306.12299990	+8.35400391	-7.10156250	-0.75585938	+65.12695313	-9.86572266	-49.81201172	+2176	+8.13867188	-6.29296875	-0.49658203	+17.51220703	-15.33691406	+9.77783203	+1616	+6.71484375	-10.66552734	-0.53173828	+38.91357422	+5.44921875	-53.41552734	+1228
+1457971306.12719990	+8.34521484	-7.10595703	-0.76464844	+65.06103516	-9.71191406	-49.63623047	+2180	+8.12988281	-6.29736328	-0.50537109	+17.49023438	-15.11718750	+9.84375000	+1616	+6.70605469	-10.66992188	-0.53173828	+38.93554688	+5.64697266	-53.30566406	+1228
+1457971306.13550000	+8.32763672	-7.11914063	-0.77783203	+64.97314453	-9.44824219	-49.26269531	+2184	+8.11669922	-6.31054688	-0.51416016	+17.46826172	-14.65576172	+9.95361328	+1616	+6.68408203	-10.67871094	-0.53173828	+38.97949219	+6.06445313	-53.04199219	+1232
+1457971306.13969990	+8.31445313	-7.12792969	-0.78662109	+64.92919922	-9.29443359	-49.08691406	+2188	+8.10791016	-6.31494141	-0.52294922	+17.44628906	-14.43603516	+9.99755859	+1616	+6.67089844	-10.68310547	-0.53613281	+38.97949219	+6.26220703	-52.91015625	+1236
+1457971306.14389990	+8.30566406	-7.13232422	-0.79541016	+64.88525391	-9.16259766	-48.88916016	+2188	+8.09912109	-6.31933594	-0.52734375	+17.44628906	-14.19433594	+10.06347656	+1616	+6.65771484	-10.68750000	-0.54052734	+39.00146484	+6.48193359	-52.75634766	+1236
+1457971306.14800000	+8.29687500	-7.13671875	-0.80419922	+64.84130859	-9.00878906	-48.69140625	+2188	+8.09033203	-6.32373047	-0.53173828	+17.42431641	-13.97460938	+10.10742188	+1616	+6.64453125	-10.69189453	-0.54492188	+38.97949219	+6.70166016	-52.60253906	+1240
+1457971306.15220000	+8.28369141	-7.14111328	-0.81298828	+64.79736328	-8.87695313	-48.49365234	+2188	+8.08154297	-6.33251953	-0.54052734	+17.40234375	-13.73291016	+10.15136719	+1616	+6.62255859	-10.70068359	-0.54931641	+38.93554688	+6.89941406	-52.42675781	+1240
+1457971306.16050000	+8.26611328	-7.14990234	-0.83056641	+64.70947266	-8.61328125	-48.09814453	+2180	+8.06835938	-6.33691406	-0.54931641	+17.40234375	-13.27148438	+10.26123047	+1612	+6.59179688	-10.70947266	-0.56689453	+38.91357422	+7.29492188	-52.07519531	+1244
+1457971306.16470000	+8.25732422	-7.15429688	-0.83496094	+64.66552734	-8.50341797	-47.92236328	+2176	+8.05957031	-6.34130859	-0.55371094	+17.38037109	-13.07373047	+10.30517578	+1608	+6.57421875	-10.70947266	-0.57568359	+38.89160156	+7.44873047	-51.87744141	+1244
+1457971306.16880010	+8.24414063	-7.15429688	-0.84375000	+64.62158203	-8.39355469	-47.72460938	+2172	+8.05078125	-6.34130859	-0.56250000	+17.38037109	-12.85400391	+10.37109375	+1604	+6.55664063	-10.71386719	-0.58447266	+38.86962891	+7.60253906	-51.70166016	+1244
+1457971306.17300010	+8.23535156	-7.15429688	-0.85253906	+64.59960938	-8.30566406	-47.57080078	+2164	+8.04638672	-6.34570313	-0.56689453	+17.38037109	-12.67822266	+10.41503906	+1600	+6.54345703	-10.71386719	-0.59326172	+38.86962891	+7.75634766	-51.52587891	+1240
+1457971306.17720010	+8.23095703	-7.15869141	-0.85693359	+64.57763672	-8.19580078	-47.41699219	+2156	+8.03759766	-6.34570313	-0.57128906	+17.38037109	-12.50244141	+10.45898438	+1596	+6.52587891	-10.71826172	-0.60205078	+38.84765625	+7.91015625	-51.39404297	+1236
+1457971306.18549990	+8.21777344	-7.15869141	-0.86572266	+64.53369141	-8.04199219	-47.17529297	+2140	+8.02441406	-6.34570313	-0.57568359	+17.35839844	-12.19482422	+10.54687500	+1588	+6.50830078	-10.71826172	-0.61083984	+38.86962891	+8.15185547	-51.13037109	+1228
+1457971306.18969990	+8.20898438	-7.15869141	-0.87011719	+64.48974609	-7.97607422	-47.06542969	+2132	+8.02001953	-6.34570313	-0.58007813	+17.35839844	-12.04101563	+10.61279297	+1584	+6.49951172	-10.71386719	-0.61523438	+38.89160156	+8.26171875	-50.99853516	+1224
+1457971306.19380000	+8.20458984	-7.15869141	-0.87451172	+64.46777344	-7.91015625	-46.95556641	+2124	+8.01562500	-6.34570313	-0.58007813	+17.35839844	-11.93115234	+10.65673828	+1580	+6.49511719	-10.71386719	-0.61962891	+38.91357422	+8.34960938	-50.91064453	+1216
+1457971306.19800000	+8.20019531	-7.15869141	-0.87451172	+64.44580078	-7.86621094	-46.84570313	+2112	+8.01123047	-6.34570313	-0.58447266	+17.33642578	-11.82128906	+10.70068359	+1572	+6.49072266	-10.70947266	-0.62402344	+38.95751953	+8.43750000	-50.82275391	+1208
+1457971306.20219990	+8.20019531	-7.15869141	-0.87890625	+64.44580078	-7.82226563	-46.77978516	+2104	+8.01123047	-6.34570313	-0.58447266	+17.33642578	-11.71142578	+10.74462891	+1568	+6.49072266	-10.70947266	-0.62402344	+39.00146484	+8.52539063	-50.75683594	+1204
+1457971306.21050000	+8.19580078	-7.15429688	-0.87890625	+64.42382813	-7.75634766	-46.66992188	+2088	+8.00244141	-6.34570313	-0.58886719	+17.33642578	-11.57958984	+10.83251953	+1556	+6.49511719	-10.70068359	-0.62402344	+39.11132813	+8.63525391	-50.66894531	+1192
+1457971306.21880010	+8.19140625	-7.15429688	-0.88330078	+64.40185547	-7.69042969	-46.60400391	+2068	+8.00244141	-6.34130859	-0.58886719	+17.33642578	-11.46972656	+10.89843750	+1544	+6.50390625	-10.69189453	-0.61962891	+39.24316406	+8.72314453	-50.62500000	+1184
+1457971306.23130010	+8.19140625	-7.14990234	-0.88330078	+64.37988281	-7.64648438	-46.53808594	+2044	+7.99804688	-6.33691406	-0.58886719	+17.33642578	-11.38183594	+11.00830078	+1524	+6.51708984	-10.68310547	-0.61083984	+39.44091797	+8.83300781	-50.62500000	+1180
+1457971306.23550010	+8.19140625	-7.14550781	-0.88330078	+64.37988281	-7.62451172	-46.51611328	+2036	+7.99804688	-6.33691406	-0.58886719	+17.35839844	-11.35986328	+11.03027344	+1520	+6.52587891	-10.67871094	-0.60644531	+39.50683594	+8.83300781	-50.64697266	+1180
+1457971306.23959990	+8.19140625	-7.14111328	-0.88330078	+64.37988281	-7.60253906	-46.51611328	+2032	+7.99804688	-6.33251953	-0.58886719	+17.35839844	-11.33789063	+11.05224609	+1516	+6.53027344	-10.67431641	-0.60644531	+39.57275391	+8.85498047	-50.64697266	+1180
+1457971306.24379990	+8.19140625	-7.14111328	-0.87890625	+64.37988281	-7.60253906	-46.51611328	+2024	+7.99365234	-6.33251953	-0.58886719	+17.38037109	-11.33789063	+11.07421875	+1508	+6.53466797	-10.66992188	-0.60205078	+39.61669922	+8.87695313	-50.64697266	+1180
+1457971306.24799990	+8.19140625	-7.14111328	-0.87890625	+64.37988281	-7.58056641	-46.53808594	+2020	+7.99365234	-6.33251953	-0.58886719	+17.38037109	-11.31591797	+11.09619141	+1504	+6.53906250	-10.66992188	-0.60205078	+39.66064453	+8.87695313	-50.66894531	+1180
+1457971306.25630000	+8.19140625	-7.13671875	-0.87890625	+64.35791016	-7.53662109	-46.53808594	+2008	+7.99365234	-6.32812500	-0.58886719	+17.40234375	-11.29394531	+11.11816406	+1492	+6.54345703	-10.66552734	-0.59765625	+39.72656250	+8.89892578	-50.69091797	+1180
+1457971306.26050000	+8.19140625	-7.13232422	-0.87890625	+64.33593750	-7.49267578	-46.53808594	+2004	+7.99365234	-6.32812500	-0.58886719	+17.42431641	-11.27197266	+11.11816406	+1488	+6.54345703	-10.66113281	-0.59765625	+39.74853516	+8.92089844	-50.69091797	+1180
+1457971306.26460000	+8.19140625	-7.13232422	-0.87890625	+64.31396484	-7.47070313	-46.53808594	+1996	+7.99365234	-6.32812500	-0.58886719	+17.44628906	-11.25000000	+11.14013672	+1484	+6.54785156	-10.66113281	-0.59765625	+39.77050781	+8.92089844	-50.66894531	+1176
+1457971306.27300000	+8.19140625	-7.12792969	-0.87890625	+64.27001953	-7.40478516	-46.53808594	+1988	+7.99365234	-6.32373047	-0.58886719	+17.46826172	-11.20605469	+11.14013672	+1476	+6.54785156	-10.66113281	-0.60205078	+39.81445313	+8.92089844	-50.66894531	+1176
+1457971306.28130010	+8.19140625	-7.12792969	-0.87890625	+64.22607422	-7.33886719	-46.53808594	+1980	+7.99365234	-6.32373047	-0.58886719	+17.51220703	-11.16210938	+11.14013672	+1468	+6.54345703	-10.65673828	-0.60644531	+39.81445313	+8.94287109	-50.64697266	+1176
+1457971306.28550000	+8.19140625	-7.12792969	-0.87890625	+64.20410156	-7.29492188	-46.53808594	+1972	+7.99365234	-6.32373047	-0.58886719	+17.53417969	-11.14013672	+11.14013672	+1464	+6.54345703	-10.65673828	-0.60644531	+39.81445313	+8.94287109	-50.62500000	+1176
+1457971306.28959990	+8.19140625	-7.12792969	-0.87890625	+64.16015625	-7.22900391	-46.53808594	+1968	+7.99365234	-6.31933594	-0.58886719	+17.53417969	-11.11816406	+11.14013672	+1460	+6.53906250	-10.65673828	-0.61083984	+39.81445313	+8.94287109	-50.60302734	+1176
+1457971306.29800010	+8.18701172	-7.12792969	-0.88330078	+64.09423828	-7.11914063	-46.53808594	+1960	+7.99365234	-6.31933594	-0.58886719	+17.57812500	-11.05224609	+11.11816406	+1452	+6.53466797	-10.65673828	-0.61523438	+39.81445313	+8.96484375	-50.55908203	+1176
+1457971306.30209990	+8.18701172	-7.12792969	-0.88330078	+64.05029297	-7.07519531	-46.53808594	+1956	+7.99365234	-6.31933594	-0.58886719	+17.60009766	-11.03027344	+11.11816406	+1448	+6.53027344	-10.65673828	-0.61962891	+39.79248047	+8.96484375	-50.53710938	+1172
+1457971306.30629990	+8.18701172	-7.12792969	-0.88330078	+64.00634766	-6.98730469	-46.53808594	+1956	+7.99365234	-6.31933594	-0.59326172	+17.62207031	-11.00830078	+11.11816406	+1444	+6.52587891	-10.65673828	-0.62402344	+39.79248047	+8.96484375	-50.51513672	+1172
+1457971306.31040000	+8.18701172	-7.12792969	-0.88769531	+63.94042969	-6.92138672	-46.53808594	+1952	+7.99365234	-6.31933594	-0.59326172	+17.64404297	-10.98632813	+11.09619141	+1444	+6.52587891	-10.66113281	-0.62402344	+39.79248047	+8.98681641	-50.49316406	+1172
+1457971306.31460000	+8.18701172	-7.12792969	-0.88769531	+63.89648438	-6.83349609	-46.56005859	+1948	+7.99365234	-6.32373047	-0.59326172	+17.64404297	-10.96435547	+11.09619141	+1440	+6.52148438	-10.66113281	-0.62841797	+39.79248047	+8.98681641	-50.47119141	+1172
+1457971306.31880000	+8.18261719	-7.12792969	-0.88769531	+63.85253906	-6.74560547	-46.56005859	+1944	+7.99365234	-6.32373047	-0.59326172	+17.68798828	-10.92041016	+11.09619141	+1436	+6.51708984	-10.66113281	-0.63281250	+39.79248047	+9.00878906	-50.44921875	+1168
+1457971306.32710000	+8.18261719	-7.13671875	-0.89208984	+63.74267578	-6.56982422	-46.58203125	+1936	+7.99365234	-6.32373047	-0.59326172	+17.73193359	-10.87646484	+11.07421875	+1432	+6.51269531	-10.66113281	-0.63720703	+39.81445313	+9.05273438	-50.40527344	+1164
+1457971306.33130000	+8.18261719	-7.13671875	-0.89208984	+63.69873047	-6.45996094	-46.60400391	+1936	+7.99365234	-6.32373047	-0.59765625	+17.75390625	-10.83251953	+11.05224609	+1432	+6.51269531	-10.66552734	-0.63720703	+39.81445313	+9.07470703	-50.40527344	+1160
+1457971306.33540010	+8.18261719	-7.14111328	-0.89208984	+63.65478516	-6.37207031	-46.62597656	+1932	+7.99365234	-6.32812500	-0.59765625	+17.79785156	-10.78857422	+11.05224609	+1432	+6.51269531	-10.66552734	-0.64160156	+39.83642578	+9.09667969	-50.38330078	+1160
+1457971306.33960010	+8.18261719	-7.14111328	-0.89208984	+63.63281250	-6.28417969	-46.64794922	+1928	+7.99365234	-6.32812500	-0.59765625	+17.81982422	-10.76660156	+11.03027344	+1428	+6.51269531	-10.66552734	-0.64160156	+39.88037109	+9.11865234	-50.38330078	+1156
+1457971306.34380010	+8.18261719	-7.14550781	-0.89208984	+63.58886719	-6.19628906	-46.69189453	+1928	+7.99365234	-6.33251953	-0.59765625	+17.86376953	-10.70068359	+11.00830078	+1428	+6.51269531	-10.66552734	-0.64160156	+39.90234375	+9.16259766	-50.38330078	+1152
+1457971306.35209990	+8.18261719	-7.15429688	-0.89208984	+63.52294922	-6.02050781	-46.75781250	+1924	+7.99365234	-6.33691406	-0.60205078	+17.95166016	-10.61279297	+10.98632813	+1428	+6.51708984	-10.66992188	-0.63720703	+39.99023438	+9.22851563	-50.38330078	+1148
+1457971306.36040000	+8.18261719	-7.16308594	-0.89208984	+63.47900391	-5.86669922	-46.80175781	+1920	+7.99365234	-6.34130859	-0.60644531	+18.08349609	-10.50292969	+10.94238281	+1424	+6.52587891	-10.66992188	-0.63281250	+40.10009766	+9.31640625	-50.38330078	+1144
+1457971306.36879990	+8.18261719	-7.16748047	-0.89648438	+63.43505859	-5.71289063	-46.84570313	+1916	+7.99365234	-6.35009766	-0.61083984	+18.17138672	-10.39306641	+10.94238281	+1424	+6.53466797	-10.67431641	-0.62841797	+40.23193359	+9.40429688	-50.40527344	+1144
+1457971306.37290000	+8.18261719	-7.17187500	-0.89648438	+63.41308594	-5.64697266	-46.86767578	+1916	+7.99365234	-6.35449219	-0.61083984	+18.21533203	-10.34912109	+10.92041016	+1424	+6.53906250	-10.67431641	-0.62402344	+40.27587891	+9.44824219	-50.40527344	+1144
+1457971306.38120010	+8.18261719	-7.17626953	-0.89648438	+63.36914063	-5.51513672	-46.91162109	+1916	+7.99365234	-6.35888672	-0.61523438	+18.30322266	-10.23925781	+10.92041016	+1424	+6.54345703	-10.67871094	-0.61962891	+40.38574219	+9.53613281	-50.40527344	+1144
+1457971306.38540010	+8.18261719	-7.18066406	-0.89648438	+63.34716797	-5.44921875	-46.93359375	+1912	+7.99365234	-6.36328125	-0.61523438	+18.34716797	-10.19531250	+10.92041016	+1420	+6.54345703	-10.68310547	-0.61962891	+40.42968750	+9.58007813	-50.38330078	+1144
+1457971306.39369990	+8.17822266	-7.18066406	-0.89648438	+63.30322266	-5.33935547	-46.93359375	+1912	+7.99365234	-6.36767578	-0.61962891	+18.39111328	-10.10742188	+10.94238281	+1420	+6.54345703	-10.68750000	-0.61962891	+40.49560547	+9.64599609	-50.33935547	+1144
+1457971306.39790010	+8.17822266	-7.18505859	-0.89648438	+63.28125000	-5.29541016	-46.93359375	+1912	+7.99365234	-6.37207031	-0.61962891	+18.39111328	-10.04150391	+10.94238281	+1420	+6.54345703	-10.69189453	-0.61962891	+40.49560547	+9.68994141	-50.29541016	+1144
+1457971306.40619990	+8.17382813	-7.18945313	-0.90087891	+63.23730469	-5.20751953	-46.95556641	+1908	+7.98925781	-6.37207031	-0.61962891	+18.41308594	-9.95361328	+10.98632813	+1420	+6.53466797	-10.69628906	-0.62402344	+40.49560547	+9.71191406	-50.22949219	+1144
+1457971306.41039990	+8.17382813	-7.18945313	-0.90087891	+63.21533203	-5.18554688	-46.93359375	+1908	+7.98925781	-6.37646484	-0.61962891	+18.41308594	-9.90966797	+11.00830078	+1416	+6.53027344	-10.70068359	-0.62841797	+40.47363281	+9.73388672	-50.18554688	+1144
+1457971306.41870000	+8.17382813	-7.18945313	-0.90087891	+63.17138672	-5.11962891	-46.93359375	+1908	+7.98925781	-6.37646484	-0.61962891	+18.39111328	-9.82177734	+11.07421875	+1416	+6.52148438	-10.70507813	-0.63720703	+40.42968750	+9.75585938	-50.09765625	+1144
+1457971306.42709990	+8.16943359	-7.19384766	-0.90087891	+63.12744141	-5.07568359	-46.91162109	+1904	+7.98925781	-6.38085938	-0.61962891	+18.34716797	-9.71191406	+11.16210938	+1416	+6.51269531	-10.70947266	-0.64599609	+40.38574219	+9.77783203	-49.98779297	+1140
+1457971306.43120000	+8.16943359	-7.19384766	-0.90087891	+63.10546875	-5.07568359	-46.91162109	+1904	+7.98925781	-6.38085938	-0.61962891	+18.32519531	-9.66796875	+11.20605469	+1416	+6.50830078	-10.71386719	-0.64599609	+40.36376953	+9.77783203	-49.94384766	+1140
+1457971306.43960000	+8.16943359	-7.19824219	-0.90087891	+63.08349609	-5.05371094	-46.88964844	+1900	+7.98925781	-6.38525391	-0.61962891	+18.25927734	-9.55810547	+11.31591797	+1420	+6.49951172	-10.71826172	-0.65478516	+40.31982422	+9.79980469	-49.85595703	+1136
+1457971306.44370010	+8.16943359	-7.19824219	-0.90087891	+63.06152344	-5.05371094	-46.88964844	+1900	+7.99365234	-6.38525391	-0.61962891	+18.21533203	-9.51416016	+11.40380859	+1420	+6.49951172	-10.71826172	-0.65478516	+40.31982422	+9.79980469	-49.83398438	+1132
+1457971306.44790010	+8.16943359	-7.19824219	-0.90087891	+63.06152344	-5.05371094	-46.88964844	+1900	+7.99365234	-6.38964844	-0.61962891	+18.14941406	-9.44824219	+11.46972656	+1420	+6.49511719	-10.71826172	-0.65917969	+40.29785156	+9.79980469	-49.79003906	+1128
+1457971306.45210000	+8.16943359	-7.19824219	-0.90087891	+63.03955078	-5.05371094	-46.86767578	+1896	+7.99365234	-6.38964844	-0.61962891	+18.10546875	-9.40429688	+11.55761719	+1420	+6.49511719	-10.71826172	-0.65917969	+40.29785156	+9.79980469	-49.76806641	+1124
+1457971306.46040010	+8.17382813	-7.20263672	-0.90087891	+63.03955078	-5.05371094	-46.86767578	+1896	+7.99365234	-6.39404297	-0.61962891	+17.97363281	-9.27246094	+11.75537109	+1424	+6.49511719	-10.71826172	-0.65917969	+40.29785156	+9.82177734	-49.72412109	+1116
+1457971306.46869990	+8.17382813	-7.20263672	-0.90087891	+63.01757813	-5.05371094	-46.86767578	+1892	+7.99804688	-6.39404297	-0.61962891	+17.81982422	-9.14062500	+11.95312500	+1424	+6.49951172	-10.71826172	-0.65917969	+40.31982422	+9.82177734	-49.70214844	+1112
+1457971306.47289990	+8.17382813	-7.20263672	-0.90087891	+63.01757813	-5.05371094	-46.84570313	+1892	+7.99804688	-6.39404297	-0.61962891	+17.75390625	-9.07470703	+12.06298828	+1424	+6.49951172	-10.71826172	-0.65917969	+40.34179688	+9.82177734	-49.68017578	+1112
+1457971306.48120000	+8.17382813	-7.20263672	-0.89648438	+63.01757813	-5.07568359	-46.84570313	+1888	+8.00244141	-6.39843750	-0.61962891	+17.60009766	-8.96484375	+12.26074219	+1428	+6.50390625	-10.71386719	-0.65478516	+40.36376953	+9.82177734	-49.68017578	+1108
+1457971306.48950000	+8.17822266	-7.20263672	-0.89648438	+63.01757813	-5.09765625	-46.84570313	+1888	+8.00244141	-6.39843750	-0.61962891	+17.44628906	-8.83300781	+12.45849609	+1428	+6.50830078	-10.71386719	-0.65039063	+40.40771484	+9.82177734	-49.65820313	+1104
+1457971306.49790000	+8.17822266	-7.20703125	-0.89648438	+63.01757813	-5.14160156	-46.86767578	+1888	+8.00244141	-6.39843750	-0.61962891	+17.29248047	-8.70117188	+12.67822266	+1428	+6.51708984	-10.71386719	-0.64599609	+40.45166016	+9.82177734	-49.65820313	+1104
+1457971306.50620010	+8.17822266	-7.20703125	-0.89648438	+63.01757813	-5.16357422	-46.86767578	+1888	+8.00244141	-6.39843750	-0.61962891	+17.11669922	-8.59130859	+12.87597656	+1432	+6.52148438	-10.70947266	-0.64160156	+40.49560547	+9.79980469	-49.63623047	+1104
+1457971306.51040010	+8.18261719	-7.20703125	-0.89648438	+63.01757813	-5.18554688	-46.86767578	+1888	+8.00244141	-6.40283203	-0.61962891	+17.02880859	-8.50341797	+12.98583984	+1432	+6.52148438	-10.70947266	-0.64160156	+40.49560547	+9.79980469	-49.63623047	+1104
+1457971306.51449990	+8.18261719	-7.20703125	-0.89648438	+63.01757813	-5.20751953	-46.86767578	+1888	+8.00244141	-6.40283203	-0.61962891	+16.94091797	-8.45947266	+13.07373047	+1432	+6.52587891	-10.70947266	-0.64160156	+40.51757813	+9.77783203	-49.61425781	+1104
+1457971306.52290010	+8.18261719	-7.20703125	-0.89208984	+62.99560547	-5.27343750	-46.88964844	+1888	+8.00244141	-6.40283203	-0.61523438	+16.74316406	-8.30566406	+13.31542969	+1436	+6.52587891	-10.70947266	-0.63720703	+40.51757813	+9.75585938	-49.59228516	+1104
+1457971306.52700000	+8.18701172	-7.20703125	-0.89208984	+62.99560547	-5.31738281	-46.91162109	+1888	+8.00244141	-6.40283203	-0.61523438	+16.63330078	-8.23974609	+13.44726563	+1436	+6.52587891	-10.70947266	-0.63720703	+40.51757813	+9.73388672	-49.57031250	+1104
+1457971306.53119990	+8.18701172	-7.20703125	-0.89208984	+62.99560547	-5.36132813	-46.93359375	+1888	+8.00244141	-6.40722656	-0.61523438	+16.50146484	-8.15185547	+13.57910156	+1440	+6.52148438	-10.70947266	-0.64160156	+40.51757813	+9.71191406	-49.54833984	+1104
+1457971306.53950000	+8.18701172	-7.20703125	-0.88769531	+62.97363281	-5.44921875	-46.97753906	+1888	+8.00683594	-6.40722656	-0.61083984	+16.25976563	-7.99804688	+13.86474609	+1444	+6.51708984	-10.70947266	-0.64599609	+40.49560547	+9.64599609	-49.48242188	+1104
+1457971306.54370000	+8.19140625	-7.20703125	-0.88769531	+62.97363281	-5.49316406	-46.99951172	+1892	+8.00683594	-6.40722656	-0.61083984	+16.10595703	-7.93212891	+14.01855469	+1444	+6.51708984	-10.70947266	-0.64599609	+40.49560547	+9.62402344	-49.46044922	+1100
+1457971306.54780010	+8.19140625	-7.20703125	-0.88330078	+62.97363281	-5.55908203	-47.04345703	+1892	+8.00683594	-6.40722656	-0.60644531	+15.97412109	-7.86621094	+14.17236328	+1448	+6.51269531	-10.71386719	-0.64599609	+40.47363281	+9.60205078	-49.43847656	+1100
+1457971306.55200000	+8.19140625	-7.20703125	-0.87890625	+62.95166016	-5.60302734	-47.06542969	+1892	+8.00683594	-6.41162109	-0.60644531	+15.84228516	-7.80029297	+14.32617188	+1448	+6.51269531	-10.71386719	-0.65039063	+40.45166016	+9.55810547	-49.41650391	+1100
+1457971306.55620000	+8.19580078	-7.20703125	-0.87890625	+62.95166016	-5.64697266	-47.10937500	+1896	+8.01123047	-6.41162109	-0.60205078	+15.68847656	-7.71240234	+14.50195313	+1452	+6.50830078	-10.71386719	-0.65039063	+40.45166016	+9.53613281	-49.39453125	+1100
+1457971306.56030010	+8.19580078	-7.20703125	-0.87451172	+62.92968750	-5.69091797	-47.15332031	+1896	+8.01123047	-6.41162109	-0.60205078	+15.53466797	-7.66845703	+14.65576172	+1456	+6.50830078	-10.71386719	-0.65478516	+40.42968750	+9.49218750	-49.39453125	+1096
+1457971306.56870010	+8.20019531	-7.20703125	-0.87011719	+62.92968750	-5.77880859	-47.24121094	+1900	+8.01562500	-6.41162109	-0.59765625	+15.27099609	-7.53662109	+14.96337891	+1460	+6.50390625	-10.71386719	-0.65478516	+40.40771484	+9.42626953	-49.35058594	+1092
+1457971306.57279990	+8.20019531	-7.20703125	-0.86572266	+62.92968750	-5.82275391	-47.28515625	+1904	+8.01562500	-6.41162109	-0.59326172	+15.13916016	-7.49267578	+15.11718750	+1464	+6.50390625	-10.71826172	-0.65917969	+40.40771484	+9.38232422	-49.35058594	+1092
+1457971306.57699990	+8.20458984	-7.20703125	-0.86572266	+62.92968750	-5.84472656	-47.32910156	+1908	+8.01562500	-6.41162109	-0.59326172	+14.98535156	-7.44873047	+15.24902344	+1464	+6.50390625	-10.71826172	-0.65917969	+40.40771484	+9.33837891	-49.35058594	+1088
+1457971306.58119990	+8.20458984	-7.20703125	-0.86132813	+62.92968750	-5.88867188	-47.37304688	+1908	+8.02001953	-6.41162109	-0.59326172	+14.87548828	-7.40478516	+15.38085938	+1468	+6.50390625	-10.71826172	-0.65917969	+40.40771484	+9.31640625	-49.35058594	+1088
+1457971306.58530000	+8.20898438	-7.20703125	-0.86132813	+62.92968750	-5.93261719	-47.41699219	+1912	+8.02001953	-6.41601563	-0.58886719	+14.74365234	-7.36083984	+15.51269531	+1472	+6.50390625	-10.71826172	-0.65478516	+40.40771484	+9.27246094	-49.35058594	+1084
+1457971306.59369990	+8.21337891	-7.20263672	-0.85693359	+62.92968750	-5.99853516	-47.48291016	+1920	+8.02001953	-6.41162109	-0.58886719	+14.50195313	-7.27294922	+15.75439453	+1476	+6.51269531	-10.71386719	-0.65478516	+40.42968750	+9.18457031	-49.37255859	+1084
+1457971306.59780000	+8.21337891	-7.20263672	-0.85693359	+62.95166016	-6.02050781	-47.50488281	+1924	+8.02441406	-6.41162109	-0.58447266	+14.39208984	-7.25097656	+15.86425781	+1476	+6.51269531	-10.71386719	-0.65039063	+40.45166016	+9.11865234	-49.39453125	+1084
+1457971306.60200000	+8.21337891	-7.20263672	-0.85253906	+62.95166016	-6.06445313	-47.54882813	+1924	+8.02441406	-6.41162109	-0.58447266	+14.26025391	-7.20703125	+15.97412109	+1480	+6.51708984	-10.71386719	-0.64599609	+40.47363281	+9.07470703	-49.41650391	+1084
+1457971306.60620000	+8.21777344	-7.20263672	-0.85253906	+62.97363281	-6.08642578	-47.57080078	+1928	+8.02441406	-6.41162109	-0.58447266	+14.17236328	-7.18505859	+16.06201172	+1480	+6.52587891	-10.70947266	-0.64599609	+40.51757813	+9.03076172	-49.43847656	+1088
+1457971306.61030010	+8.21777344	-7.20263672	-0.85253906	+62.97363281	-6.10839844	-47.59277344	+1932	+8.02441406	-6.41162109	-0.58007813	+14.04052734	-7.14111328	+16.12792969	+1484	+6.53027344	-10.70947266	-0.64160156	+40.56152344	+8.96484375	-49.48242188	+1088
+1457971306.61450000	+8.22216797	-7.20263672	-0.85253906	+62.99560547	-6.15234375	-47.61474609	+1936	+8.02441406	-6.41162109	-0.58007813	+13.93066406	-7.11914063	+16.19384766	+1484	+6.53466797	-10.70947266	-0.63720703	+40.58349609	+8.92089844	-49.50439453	+1092
+1457971306.62280010	+8.22216797	-7.19824219	-0.84814453	+62.99560547	-6.19628906	-47.65869141	+1944	+8.02441406	-6.41162109	-0.57568359	+13.73291016	-7.03125000	+16.30371094	+1484	+6.54345703	-10.70507813	-0.62841797	+40.67138672	+8.83300781	-49.57031250	+1096
+1457971306.62700010	+8.22216797	-7.19824219	-0.84814453	+62.99560547	-6.21826172	-47.68066406	+1948	+8.02441406	-6.41162109	-0.57568359	+13.60107422	-6.98730469	+16.36962891	+1488	+6.54785156	-10.70068359	-0.62402344	+40.69335938	+8.76708984	-49.61425781	+1100
+1457971306.63529990	+8.22656250	-7.19824219	-0.84375000	+62.99560547	-6.28417969	-47.70263672	+1956	+8.02441406	-6.40722656	-0.57568359	+13.38134766	-6.92138672	+16.43554688	+1488	+6.55664063	-10.69628906	-0.61962891	+40.75927734	+8.67919922	-49.63623047	+1104
+1457971306.63949990	+8.22656250	-7.19824219	-0.84375000	+62.99560547	-6.30615234	-47.72460938	+1956	+8.02001953	-6.40722656	-0.57568359	+13.27148438	-6.87744141	+16.45751953	+1488	+6.55664063	-10.69628906	-0.61962891	+40.78125000	+8.63525391	-49.63623047	+1104
+1457971306.64360000	+8.22656250	-7.19384766	-0.84375000	+62.99560547	-6.32812500	-47.74658203	+1960	+8.02001953	-6.40722656	-0.57128906	+13.16162109	-6.83349609	+16.47949219	+1492	+6.55664063	-10.69189453	-0.61962891	+40.80322266	+8.59130859	-49.63623047	+1108
+1457971306.65200000	+8.23095703	-7.19384766	-0.83935547	+62.97363281	-6.37207031	-47.79052734	+1968	+8.02001953	-6.40722656	-0.57128906	+12.94189453	-6.74560547	+16.50146484	+1492	+6.55664063	-10.69189453	-0.62402344	+40.82519531	+8.50341797	-49.63623047	+1108
+1457971306.65610000	+8.23095703	-7.18945313	-0.83935547	+62.97363281	-6.39404297	-47.81250000	+1972	+8.01562500	-6.40722656	-0.57128906	+12.83203125	-6.67968750	+16.52343750	+1492	+6.55224609	-10.69189453	-0.62402344	+40.82519531	+8.45947266	-49.63623047	+1108
+1457971306.66030000	+8.23095703	-7.18945313	-0.83496094	+62.95166016	-6.41601563	-47.83447266	+1976	+8.01562500	-6.40283203	-0.57128906	+12.72216797	-6.63574219	+16.52343750	+1492	+6.55224609	-10.68750000	-0.62841797	+40.82519531	+8.41552734	-49.61425781	+1112
+1457971306.67280010	+8.23095703	-7.18066406	-0.83056641	+62.86376953	-6.52587891	-47.90039063	+1984	+8.01562500	-6.40283203	-0.57128906	+12.39257813	-6.48193359	+16.56738281	+1496	+6.53906250	-10.68310547	-0.63720703	+40.82519531	+8.28369141	-49.54833984	+1116
+1457971306.68109990	+8.23535156	-7.17626953	-0.82617188	+62.79785156	-6.59179688	-47.96630859	+1988	+8.01123047	-6.39843750	-0.57128906	+12.19482422	-6.39404297	+16.58935547	+1496	+6.53466797	-10.68310547	-0.64160156	+40.82519531	+8.17382813	-49.52636719	+1116
+1457971306.68530010	+8.23535156	-7.17187500	-0.82177734	+62.75390625	-6.63574219	-48.01025391	+1992	+8.01123047	-6.39843750	-0.57128906	+12.10693359	-6.35009766	+16.61132813	+1496	+6.53027344	-10.67871094	-0.64599609	+40.84716797	+8.12988281	-49.50439453	+1116
+1457971306.68940000	+8.23535156	-7.17187500	-0.82177734	+62.70996094	-6.67968750	-48.03222656	+1996	+8.01123047	-6.39843750	-0.57128906	+11.99707031	-6.32812500	+16.65527344	+1500	+6.53027344	-10.67871094	-0.65039063	+40.84716797	+8.08593750	-49.50439453	+1116
+1457971306.69359990	+8.23974609	-7.16748047	-0.81738281	+62.68798828	-6.72363281	-48.07617188	+1996	+8.01123047	-6.39404297	-0.57128906	+11.90917969	-6.28417969	+16.67724609	+1500	+6.52587891	-10.67431641	-0.65039063	+40.84716797	+8.04199219	-49.48242188	+1116
+1457971306.70190000	+8.24414063	-7.16308594	-0.81738281	+62.62207031	-6.78955078	-48.14208984	+2000	+8.01123047	-6.39404297	-0.57128906	+11.75537109	-6.24023438	+16.74316406	+1500	+6.52587891	-10.66992188	-0.65478516	+40.89111328	+7.93212891	-49.50439453	+1116
+1457971306.70610000	+8.24414063	-7.15869141	-0.81298828	+62.60009766	-6.83349609	-48.16406250	+2004	+8.01123047	-6.39404297	-0.57128906	+11.68945313	-6.21826172	+16.76513672	+1500	+6.53027344	-10.66552734	-0.65478516	+40.93505859	+7.88818359	-49.50439453	+1116
+1457971306.71440010	+8.24853516	-7.15869141	-0.80859375	+62.55615234	-6.89941406	-48.25195313	+2008	+8.01562500	-6.38964844	-0.57128906	+11.57958984	-6.17431641	+16.83105469	+1504	+6.53466797	-10.66113281	-0.65039063	+41.00097656	+7.82226563	-49.57031250	+1116
+1457971306.71860000	+8.25292969	-7.15429688	-0.80859375	+62.55615234	-6.92138672	-48.27392578	+2012	+8.01562500	-6.38964844	-0.56689453	+11.51367188	-6.17431641	+16.87500000	+1504	+6.53906250	-10.65673828	-0.65039063	+41.04492188	+7.77832031	-49.59228516	+1120
+1457971306.72690010	+8.25732422	-7.15429688	-0.80419922	+62.55615234	-6.96533203	-48.33984375	+2016	+8.01562500	-6.38525391	-0.56689453	+11.42578125	-6.17431641	+16.91894531	+1504	+6.55224609	-10.65234375	-0.64160156	+41.13281250	+7.71240234	-49.65820313	+1124
+1457971306.73530010	+8.25732422	-7.14990234	-0.79980469	+62.55615234	-7.00927734	-48.38378906	+2016	+8.01562500	-6.38525391	-0.56689453	+11.35986328	-6.17431641	+16.96289063	+1504	+6.56103516	-10.64794922	-0.63720703	+41.19873047	+7.66845703	-49.72412109	+1128
+1457971306.73939990	+8.26171875	-7.14990234	-0.79980469	+62.57812500	-7.03125000	-48.40576172	+2020	+8.01562500	-6.38525391	-0.56250000	+11.33789063	-6.17431641	+16.98486328	+1504	+6.56542969	-10.64794922	-0.63281250	+41.24267578	+7.64648438	-49.76806641	+1132
+1457971306.74780010	+8.26171875	-7.14990234	-0.79980469	+62.60009766	-7.05322266	-48.47167969	+2024	+8.01562500	-6.38525391	-0.56250000	+11.29394531	-6.19628906	+17.00683594	+1504	+6.57421875	-10.64355469	-0.62841797	+41.30859375	+7.60253906	-49.83398438	+1136
+1457971306.75609990	+8.26171875	-7.14990234	-0.79541016	+62.62207031	-7.05322266	-48.49365234	+2024	+8.01562500	-6.38525391	-0.56250000	+11.27197266	-6.19628906	+17.00683594	+1500	+6.57861328	-10.64355469	-0.62841797	+41.37451172	+7.58056641	-49.89990234	+1140
+1457971306.76440000	+8.26171875	-7.14990234	-0.79541016	+62.64404297	-7.07519531	-48.53759766	+2028	+8.01562500	-6.38525391	-0.56250000	+11.25000000	-6.19628906	+16.98486328	+1500	+6.57861328	-10.64355469	-0.62402344	+41.39648438	+7.55859375	-49.92187500	+1144
+1457971306.76860000	+8.26171875	-7.14990234	-0.79541016	+62.64404297	-7.07519531	-48.53759766	+2028	+8.01562500	-6.38525391	-0.56250000	+11.25000000	-6.19628906	+16.98486328	+1500	+6.57861328	-10.64355469	-0.62402344	+41.41845703	+7.53662109	-49.94384766	+1144
+1457971306.77690010	+8.26171875	-7.14990234	-0.79541016	+62.66601563	-7.07519531	-48.58154297	+2032	+8.01123047	-6.38525391	-0.56250000	+11.25000000	-6.19628906	+16.96289063	+1500	+6.57861328	-10.64355469	-0.62841797	+41.41845703	+7.51464844	-49.96582031	+1148
+1457971306.78110000	+8.26171875	-7.14990234	-0.79541016	+62.68798828	-7.05322266	-48.58154297	+2032	+8.01123047	-6.38525391	-0.56250000	+11.25000000	-6.19628906	+16.94091797	+1500	+6.57861328	-10.64355469	-0.62841797	+41.41845703	+7.49267578	-49.96582031	+1148
+1457971306.78940010	+8.25732422	-7.14990234	-0.79541016	+62.68798828	-7.05322266	-48.60351563	+2036	+8.01123047	-6.38525391	-0.56250000	+11.25000000	-6.19628906	+16.91894531	+1500	+6.56982422	-10.64794922	-0.63281250	+41.41845703	+7.47070313	-49.96582031	+1148
+1457971306.79360010	+8.25732422	-7.14990234	-0.79541016	+62.70996094	-7.05322266	-48.62548828	+2036	+8.01123047	-6.38525391	-0.56250000	+11.25000000	-6.19628906	+16.91894531	+1500	+6.56542969	-10.64794922	-0.63720703	+41.41845703	+7.47070313	-49.96582031	+1152
+1457971306.79769990	+8.25292969	-7.14990234	-0.79541016	+62.73193359	-7.05322266	-48.62548828	+2036	+8.01123047	-6.38525391	-0.56250000	+11.25000000	-6.19628906	+16.91894531	+1500	+6.56103516	-10.65234375	-0.63720703	+41.41845703	+7.44873047	-49.96582031	+1152
+1457971306.80189990	+8.25292969	-7.14990234	-0.79541016	+62.75390625	-7.03125000	-48.64746094	+2036	+8.01123047	-6.38525391	-0.56250000	+11.25000000	-6.19628906	+16.89697266	+1500	+6.55664063	-10.65234375	-0.64160156	+41.41845703	+7.44873047	-49.96582031	+1152
+1457971306.80609990	+8.24853516	-7.14990234	-0.79541016	+62.77587891	-7.03125000	-48.66943359	+2040	+8.00683594	-6.38525391	-0.56250000	+11.25000000	-6.19628906	+16.89697266	+1500	+6.55224609	-10.65673828	-0.64599609	+41.41845703	+7.42675781	-49.96582031	+1152
+1457971306.81020000	+8.24414063	-7.14990234	-0.79541016	+62.81982422	-7.00927734	-48.71337891	+2040	+8.00683594	-6.38525391	-0.56250000	+11.27197266	-6.19628906	+16.87500000	+1500	+6.54785156	-10.65673828	-0.65039063	+41.44042969	+7.42675781	-49.96582031	+1152
+1457971306.81859990	+8.23535156	-7.15429688	-0.79541016	+62.92968750	-6.96533203	-48.77929688	+2044	+8.00244141	-6.38964844	-0.56250000	+11.29394531	-6.19628906	+16.80908203	+1500	+6.53906250	-10.66552734	-0.65478516	+41.46240234	+7.40478516	-50.00976563	+1148
+1457971306.82270000	+8.23095703	-7.15429688	-0.79980469	+62.97363281	-6.94335938	-48.82324219	+2044	+8.00244141	-6.38964844	-0.56250000	+11.31591797	-6.19628906	+16.76513672	+1500	+6.53466797	-10.66552734	-0.65478516	+41.50634766	+7.40478516	-50.03173828	+1144
+1457971306.82690000	+8.22656250	-7.15429688	-0.79980469	+63.03955078	-6.92138672	-48.86718750	+2044	+7.99804688	-6.38964844	-0.56250000	+11.33789063	-6.19628906	+16.74316406	+1500	+6.53466797	-10.66992188	-0.65478516	+41.55029297	+7.42675781	-50.05371094	+1140
+1457971306.83110000	+8.22216797	-7.15869141	-0.79980469	+63.08349609	-6.89941406	-48.91113281	+2048	+7.98925781	-6.39404297	-0.56689453	+11.40380859	-6.19628906	+16.63330078	+1500	+6.53466797	-10.66992188	-0.65039063	+41.59423828	+7.42675781	-50.09765625	+1140
+1457971306.83520010	+8.21777344	-7.15869141	-0.79980469	+63.14941406	-6.89941406	-48.93310547	+2048	+7.98486328	-6.39404297	-0.56689453	+11.46972656	-6.19628906	+16.56738281	+1504	+6.53466797	-10.66992188	-0.65039063	+41.66015625	+7.44873047	-50.14160156	+1136
+1457971306.83940010	+8.21777344	-7.15869141	-0.79980469	+63.19335938	-6.89941406	-48.97705078	+2048	+7.98046875	-6.39404297	-0.56689453	+11.51367188	-6.21826172	+16.50146484	+1504	+6.53906250	-10.66992188	-0.64599609	+41.72607422	+7.44873047	-50.18554688	+1136
+1457971306.84349990	+8.21337891	-7.15869141	-0.79980469	+63.23730469	-6.89941406	-48.99902344	+2048	+7.97607422	-6.39404297	-0.56689453	+11.57958984	-6.24023438	+16.41357422	+1504	+6.54345703	-10.66992188	-0.64160156	+41.79199219	+7.47070313	-50.25146484	+1136
+1457971306.85190010	+8.21337891	-7.15869141	-0.79541016	+63.32519531	-6.89941406	-49.06494141	+2048	+7.96728516	-6.39843750	-0.57128906	+11.71142578	-6.28417969	+16.30371094	+1500	+6.55224609	-10.66992188	-0.62841797	+41.92382813	+7.49267578	-50.36132813	+1136
+1457971306.85599990	+8.21337891	-7.16308594	-0.79541016	+63.34716797	-6.89941406	-49.08691406	+2048	+7.96289063	-6.39843750	-0.57128906	+11.75537109	-6.28417969	+16.25976563	+1500	+6.55664063	-10.66992188	-0.62402344	+41.98974609	+7.51464844	-50.42724609	+1140
+1457971306.86019990	+8.20898438	-7.16308594	-0.79541016	+63.36914063	-6.89941406	-49.08691406	+2048	+7.95849609	-6.39843750	-0.57128906	+11.79931641	-6.30615234	+16.23779297	+1496	+6.56103516	-10.66992188	-0.61962891	+42.03369141	+7.51464844	-50.47119141	+1140
+1457971306.86439990	+8.20898438	-7.16308594	-0.79541016	+63.41308594	-6.92138672	-49.10888672	+2048	+7.95849609	-6.39843750	-0.57128906	+11.84326172	-6.32812500	+16.21582031	+1496	+6.56542969	-10.66992188	-0.61523438	+42.09960938	+7.51464844	-50.53710938	+1140
+1457971306.86850000	+8.20898438	-7.16308594	-0.79541016	+63.43505859	-6.92138672	-49.15283203	+2048	+7.95410156	-6.39843750	-0.57128906	+11.86523438	-6.35009766	+16.19384766	+1492	+6.56982422	-10.66992188	-0.61083984	+42.14355469	+7.51464844	-50.55908203	+1144
+1457971306.87270000	+8.20898438	-7.16308594	-0.79101563	+63.45703125	-6.92138672	-49.17480469	+2048	+7.95410156	-6.39843750	-0.57128906	+11.90917969	-6.37207031	+16.19384766	+1492	+6.57421875	-10.66992188	-0.61083984	+42.18750000	+7.51464844	-50.60302734	+1144
+1457971306.87690000	+8.20898438	-7.15869141	-0.79101563	+63.47900391	-6.94335938	-49.19677734	+2048	+7.95410156	-6.39843750	-0.57128906	+11.93115234	-6.39404297	+16.17187500	+1488	+6.57421875	-10.66992188	-0.60644531	+42.23144531	+7.51464844	-50.64697266	+1148
+1457971306.88520000	+8.20898438	-7.15869141	-0.79101563	+63.52294922	-6.94335938	-49.21875000	+2048	+7.94970703	-6.39843750	-0.57128906	+11.95312500	-6.43798828	+16.14990234	+1484	+6.57861328	-10.66992188	-0.60205078	+42.25341797	+7.51464844	-50.69091797	+1148
+1457971306.88940000	+8.20898438	-7.15869141	-0.79101563	+63.52294922	-6.94335938	-49.24072266	+2048	+7.94970703	-6.39843750	-0.57128906	+11.97509766	-6.43798828	+16.14990234	+1484	+6.57861328	-10.66992188	-0.60205078	+42.27539063	+7.51464844	-50.71289063	+1152
+1457971306.89350010	+8.20458984	-7.15869141	-0.79101563	+63.52294922	-6.94335938	-49.26269531	+2048	+7.94970703	-6.39843750	-0.57128906	+11.97509766	-6.43798828	+16.14990234	+1484	+6.57421875	-10.66992188	-0.60644531	+42.27539063	+7.51464844	-50.71289063	+1152
+1457971306.89770010	+8.20458984	-7.15869141	-0.79101563	+63.54492188	-6.94335938	-49.26269531	+2044	+7.94970703	-6.39843750	-0.57128906	+11.99707031	-6.45996094	+16.12792969	+1480	+6.57421875	-10.67431641	-0.60644531	+42.27539063	+7.51464844	-50.71289063	+1152
+1457971306.90190010	+8.20458984	-7.15869141	-0.79101563	+63.54492188	-6.94335938	-49.28466797	+2044	+7.94531250	-6.39843750	-0.57128906	+11.99707031	-6.45996094	+16.12792969	+1480	+6.56982422	-10.67431641	-0.61083984	+42.27539063	+7.49267578	-50.71289063	+1152
+1457971306.90599990	+8.20458984	-7.15869141	-0.79101563	+63.54492188	-6.94335938	-49.28466797	+2044	+7.94531250	-6.39843750	-0.57128906	+12.01904297	-6.45996094	+16.12792969	+1480	+6.56982422	-10.67431641	-0.61083984	+42.25341797	+7.49267578	-50.71289063	+1156
+1457971306.91440010	+8.20458984	-7.15869141	-0.79101563	+63.54492188	-6.92138672	-49.30664063	+2044	+7.94531250	-6.39843750	-0.57128906	+12.01904297	-6.45996094	+16.10595703	+1480	+6.56103516	-10.67871094	-0.61962891	+42.20947266	+7.49267578	-50.69091797	+1156
+1457971306.91849990	+8.20019531	-7.16308594	-0.79101563	+63.54492188	-6.89941406	-49.30664063	+2044	+7.94531250	-6.39843750	-0.57128906	+12.04101563	-6.45996094	+16.08398438	+1476	+6.55664063	-10.68310547	-0.61962891	+42.18750000	+7.49267578	-50.66894531	+1156
+1457971306.92269990	+8.20019531	-7.16308594	-0.79101563	+63.54492188	-6.89941406	-49.30664063	+2044	+7.94531250	-6.40283203	-0.57128906	+12.04101563	-6.45996094	+16.08398438	+1476	+6.55224609	-10.68310547	-0.62402344	+42.16552734	+7.49267578	-50.66894531	+1160
+1457971306.92680000	+8.20019531	-7.16308594	-0.79541016	+63.54492188	-6.87744141	-49.32861328	+2044	+7.94531250	-6.40283203	-0.57128906	+12.04101563	-6.45996094	+16.06201172	+1476	+6.54785156	-10.68750000	-0.62841797	+42.14355469	+7.51464844	-50.64697266	+1156
+1457971306.93100000	+8.20019531	-7.16308594	-0.79541016	+63.54492188	-6.85546875	-49.32861328	+2040	+7.94091797	-6.40283203	-0.57568359	+12.04101563	-6.45996094	+16.06201172	+1476	+6.54345703	-10.68750000	-0.63281250	+42.12158203	+7.51464844	-50.62500000	+1156
+1457971306.93930010	+8.20019531	-7.16308594	-0.79541016	+63.54492188	-6.83349609	-49.32861328	+2040	+7.94091797	-6.40283203	-0.57568359	+12.06298828	-6.43798828	+16.04003906	+1476	+6.53906250	-10.69189453	-0.63720703	+42.09960938	+7.53662109	-50.60302734	+1156
+1457971306.94350000	+8.19580078	-7.16748047	-0.79980469	+63.54492188	-6.81152344	-49.32861328	+2040	+7.94091797	-6.40283203	-0.57568359	+12.06298828	-6.43798828	+16.01806641	+1476	+6.53466797	-10.69628906	-0.63720703	+42.07763672	+7.55859375	-50.60302734	+1152
+1457971306.94770000	+8.19580078	-7.16748047	-0.79980469	+63.54492188	-6.78955078	-49.32861328	+2040	+7.94091797	-6.40722656	-0.57568359	+12.06298828	-6.43798828	+16.01806641	+1476	+6.53466797	-10.69628906	-0.63720703	+42.07763672	+7.58056641	-50.60302734	+1148
+1457971306.95180010	+8.19580078	-7.16748047	-0.79980469	+63.52294922	-6.74560547	-49.32861328	+2040	+7.94091797	-6.40722656	-0.57568359	+12.06298828	-6.41601563	+15.99609375	+1472	+6.53466797	-10.69628906	-0.63720703	+42.09960938	+7.60253906	-50.60302734	+1148
+1457971306.95600010	+8.19580078	-7.17187500	-0.79980469	+63.52294922	-6.72363281	-49.32861328	+2040	+7.94091797	-6.40722656	-0.57568359	+12.08496094	-6.41601563	+15.99609375	+1472	+6.53466797	-10.70068359	-0.63720703	+42.09960938	+7.62451172	-50.60302734	+1144
+1457971306.96020010	+8.19580078	-7.17187500	-0.80419922	+63.52294922	-6.70166016	-49.32861328	+2036	+7.94091797	-6.40722656	-0.58007813	+12.08496094	-6.41601563	+15.97412109	+1472	+6.53466797	-10.70068359	-0.63720703	+42.09960938	+7.64648438	-50.62500000	+1144
+1457971306.96849990	+8.19580078	-7.17626953	-0.80419922	+63.50097656	-6.63574219	-49.32861328	+2036	+7.93652344	-6.41162109	-0.58007813	+12.10693359	-6.39404297	+15.95214844	+1472	+6.53906250	-10.70507813	-0.63281250	+42.14355469	+7.71240234	-50.64697266	+1140
+1457971306.97270010	+8.19580078	-7.17626953	-0.80419922	+63.50097656	-6.59179688	-49.32861328	+2036	+7.93652344	-6.41162109	-0.58007813	+12.10693359	-6.37207031	+15.93017578	+1472	+6.53906250	-10.70507813	-0.62841797	+42.16552734	+7.73437500	-50.66894531	+1136
+1457971306.97680000	+8.19580078	-7.18066406	-0.80859375	+63.47900391	-6.56982422	-49.35058594	+2036	+7.93652344	-6.41162109	-0.58007813	+12.10693359	-6.37207031	+15.93017578	+1472	+6.54345703	-10.70507813	-0.62841797	+42.20947266	+7.77832031	-50.66894531	+1136
+1457971306.98099990	+8.19580078	-7.18066406	-0.80859375	+63.47900391	-6.52587891	-49.35058594	+2036	+7.93652344	-6.41601563	-0.58447266	+12.10693359	-6.37207031	+15.90820313	+1472	+6.54785156	-10.70507813	-0.62402344	+42.23144531	+7.82226563	-50.69091797	+1136
+1457971306.98519990	+8.19580078	-7.18505859	-0.80859375	+63.45703125	-6.48193359	-49.35058594	+2036	+7.93652344	-6.41601563	-0.58447266	+12.12890625	-6.35009766	+15.88623047	+1468	+6.54785156	-10.70507813	-0.61962891	+42.25341797	+7.84423828	-50.71289063	+1136
+1457971306.98930000	+8.19580078	-7.18505859	-0.80859375	+63.43505859	-6.45996094	-49.35058594	+2036	+7.93652344	-6.42041016	-0.58447266	+12.12890625	-6.32812500	+15.86425781	+1468	+6.55224609	-10.70947266	-0.61523438	+42.27539063	+7.88818359	-50.73486328	+1136
+1457971306.99760010	+8.19140625	-7.18945313	-0.81298828	+63.39111328	-6.39404297	-49.32861328	+2036	+7.93652344	-6.42041016	-0.58886719	+12.12890625	-6.30615234	+15.84228516	+1468	+6.55664063	-10.70947266	-0.61083984	+42.31933594	+7.95410156	-50.75683594	+1136
+1457971307.00180010	+8.19140625	-7.19384766	-0.81298828	+63.36914063	-6.35009766	-49.32861328	+2032	+7.93212891	-6.42480469	-0.58886719	+12.12890625	-6.28417969	+15.82031250	+1468	+6.55664063	-10.70947266	-0.60644531	+42.31933594	+7.97607422	-50.77880859	+1136
+1457971307.00600000	+8.19140625	-7.19384766	-0.81298828	+63.34716797	-6.30615234	-49.32861328	+2032	+7.93212891	-6.42480469	-0.58886719	+12.12890625	-6.26220703	+15.79833984	+1468	+6.55664063	-10.71386719	-0.60644531	+42.31933594	+8.02001953	-50.77880859	+1136
+1457971307.01430010	+8.19140625	-7.19824219	-0.81298828	+63.25927734	-6.24023438	-49.30664063	+2032	+7.93212891	-6.42919922	-0.59326172	+12.10693359	-6.24023438	+15.77636719	+1464	+6.55664063	-10.71386719	-0.60205078	+42.31933594	+8.08593750	-50.77880859	+1140
+1457971307.01850010	+8.19140625	-7.20263672	-0.81738281	+63.21533203	-6.19628906	-49.30664063	+2032	+7.93212891	-6.42919922	-0.59326172	+12.10693359	-6.21826172	+15.75439453	+1464	+6.55664063	-10.71826172	-0.60205078	+42.29736328	+8.10791016	-50.75683594	+1140
+1457971307.02259990	+8.19140625	-7.20263672	-0.81738281	+63.17138672	-6.15234375	-49.28466797	+2032	+7.93212891	-6.43359375	-0.59765625	+12.10693359	-6.19628906	+15.73242188	+1464	+6.55224609	-10.71826172	-0.60205078	+42.27539063	+8.15185547	-50.75683594	+1140
+1457971307.03099990	+8.18701172	-7.20703125	-0.81738281	+63.06152344	-6.08642578	-49.24072266	+2032	+7.93212891	-6.43359375	-0.59765625	+12.08496094	-6.13037109	+15.68847656	+1464	+6.54785156	-10.72265625	-0.60644531	+42.20947266	+8.19580078	-50.69091797	+1140
+1457971307.03510000	+8.18701172	-7.21142578	-0.82177734	+63.01757813	-6.04248047	-49.21875000	+2032	+7.93212891	-6.43798828	-0.60205078	+12.06298828	-6.10839844	+15.66650391	+1464	+6.54345703	-10.72265625	-0.60644531	+42.18750000	+8.23974609	-50.66894531	+1140
+1457971307.03930000	+8.18701172	-7.21142578	-0.82177734	+62.95166016	-5.99853516	-49.19677734	+2032	+7.93212891	-6.43798828	-0.60205078	+12.04101563	-6.08642578	+15.64453125	+1464	+6.53906250	-10.72705078	-0.61083984	+42.14355469	+8.26171875	-50.64697266	+1140
+1457971307.04760000	+8.18701172	-7.22021484	-0.82177734	+62.79785156	-5.91064453	-49.13085938	+2032	+7.93212891	-6.44238281	-0.60644531	+11.99707031	-6.02050781	+15.60058594	+1464	+6.53027344	-10.72705078	-0.61523438	+42.05566406	+8.30566406	-50.58105469	+1136
+1457971307.05180000	+8.18701172	-7.22021484	-0.82617188	+62.73193359	-5.86669922	-49.10888672	+2032	+7.93652344	-6.44238281	-0.60644531	+11.99707031	-5.99853516	+15.57861328	+1464	+6.52148438	-10.73144531	-0.61523438	+42.01171875	+8.32763672	-50.53710938	+1136
+1457971307.05600000	+8.18701172	-7.22460938	-0.82617188	+62.62207031	-5.80078125	-49.06494141	+2032	+7.93652344	-6.44677734	-0.60644531	+11.95312500	-5.95458984	+15.55664063	+1464	+6.51708984	-10.73144531	-0.61962891	+41.96777344	+8.34960938	-50.51513672	+1136
+1457971307.06010010	+8.18701172	-7.22460938	-0.82617188	+62.55615234	-5.75683594	-49.04296875	+2032	+7.93652344	-6.44677734	-0.61083984	+11.93115234	-5.93261719	+15.53466797	+1468	+6.51269531	-10.73583984	-0.61962891	+41.92382813	+8.37158203	-50.47119141	+1136
+1457971307.06850000	+8.18701172	-7.22900391	-0.83056641	+62.38037109	-5.69091797	-48.97705078	+2032	+7.94091797	-6.45117188	-0.61523438	+11.88720703	-5.86669922	+15.46875000	+1468	+6.50830078	-10.73583984	-0.62402344	+41.85791016	+8.41552734	-50.40527344	+1132
+1457971307.07259990	+8.18701172	-7.23339844	-0.83056641	+62.29248047	-5.64697266	-48.95507813	+2032	+7.94091797	-6.45117188	-0.61523438	+11.86523438	-5.84472656	+15.44677734	+1468	+6.50390625	-10.73583984	-0.62841797	+41.81396484	+8.45947266	-50.36132813	+1128
+1457971307.07680010	+8.18701172	-7.23339844	-0.83056641	+62.22656250	-5.62500000	-48.93310547	+2028	+7.94091797	-6.45117188	-0.61523438	+11.84326172	-5.82275391	+15.42480469	+1468	+6.50390625	-10.73583984	-0.62841797	+41.79199219	+8.48144531	-50.33935547	+1124
+1457971307.08090000	+8.18701172	-7.23339844	-0.83056641	+62.16064453	-5.58105469	-48.91113281	+2028	+7.94091797	-6.45556641	-0.61523438	+11.82128906	-5.80078125	+15.40283203	+1468	+6.50390625	-10.73583984	-0.62841797	+41.77001953	+8.50341797	-50.31738281	+1124
+1457971307.08929990	+8.18701172	-7.23779297	-0.83056641	+62.02880859	-5.53710938	-48.86718750	+2028	+7.94531250	-6.45556641	-0.61962891	+11.75537109	-5.75683594	+15.33691406	+1468	+6.49951172	-10.74023438	-0.62841797	+41.72607422	+8.54736328	-50.27343750	+1116
+1457971307.09340000	+8.18701172	-7.23779297	-0.83496094	+61.98486328	-5.51513672	-48.84521484	+2028	+7.94531250	-6.45996094	-0.61962891	+11.73339844	-5.75683594	+15.33691406	+1468	+6.50390625	-10.74023438	-0.62402344	+41.72607422	+8.56933594	-50.27343750	+1116
+1457971307.09760000	+8.18701172	-7.24218750	-0.83496094	+61.94091797	-5.51513672	-48.82324219	+2028	+7.94970703	-6.45996094	-0.61962891	+11.71142578	-5.73486328	+15.31494141	+1468	+6.50390625	-10.73583984	-0.62402344	+41.70410156	+8.59130859	-50.25146484	+1112
+1457971307.10180000	+8.18701172	-7.24218750	-0.83496094	+61.89697266	-5.49316406	-48.80126953	+2028	+7.94970703	-6.45996094	-0.61962891	+11.68945313	-5.73486328	+15.29296875	+1468	+6.50390625	-10.73583984	-0.62402344	+41.70410156	+8.61328125	-50.25146484	+1112
+1457971307.10590000	+8.19140625	-7.24218750	-0.83496094	+61.85302734	-5.49316406	-48.80126953	+2028	+7.94970703	-6.45996094	-0.61962891	+11.66748047	-5.71289063	+15.27099609	+1468	+6.50830078	-10.73583984	-0.61962891	+41.70410156	+8.63525391	-50.22949219	+1112
+1457971307.11010000	+8.19140625	-7.24218750	-0.83496094	+61.80908203	-5.47119141	-48.77929688	+2028	+7.94970703	-6.45996094	-0.61962891	+11.66748047	-5.71289063	+15.27099609	+1468	+6.50830078	-10.73583984	-0.61962891	+41.70410156	+8.65722656	-50.22949219	+1112
+1457971307.11840010	+8.19140625	-7.24658203	-0.83496094	+61.74316406	-5.44921875	-48.75732422	+2028	+7.94970703	-6.46435547	-0.61962891	+11.62353516	-5.71289063	+15.24902344	+1468	+6.51269531	-10.73583984	-0.61523438	+41.70410156	+8.70117188	-50.22949219	+1112
+1457971307.12260010	+8.19140625	-7.24658203	-0.83496094	+61.69921875	-5.42724609	-48.75732422	+2028	+7.95410156	-6.46435547	-0.62402344	+11.60156250	-5.69091797	+15.22705078	+1468	+6.51269531	-10.73144531	-0.61523438	+41.70410156	+8.72314453	-50.20751953	+1112
+1457971307.12680010	+8.19140625	-7.24658203	-0.83496094	+61.67724609	-5.42724609	-48.75732422	+2032	+7.95410156	-6.46435547	-0.62402344	+11.57958984	-5.69091797	+15.22705078	+1468	+6.51269531	-10.73144531	-0.61083984	+41.70410156	+8.74511719	-50.20751953	+1112
+1457971307.13089990	+8.19140625	-7.24658203	-0.83496094	+61.63330078	-5.42724609	-48.73535156	+2032	+7.95410156	-6.46435547	-0.62402344	+11.57958984	-5.69091797	+15.20507813	+1464	+6.51269531	-10.73144531	-0.61083984	+41.68212891	+8.76708984	-50.18554688	+1112
+1457971307.13509990	+8.19140625	-7.24658203	-0.83496094	+61.61132813	-5.40527344	-48.73535156	+2032	+7.95410156	-6.46435547	-0.62402344	+11.55761719	-5.66894531	+15.20507813	+1464	+6.51269531	-10.73144531	-0.61083984	+41.66015625	+8.76708984	-50.18554688	+1112
+1457971307.14340000	+8.19140625	-7.25097656	-0.83935547	+61.54541016	-5.40527344	-48.73535156	+2032	+7.95410156	-6.46875000	-0.62402344	+11.53564453	-5.66894531	+15.20507813	+1464	+6.51269531	-10.73144531	-0.61523438	+41.61621094	+8.78906250	-50.14160156	+1112
+1457971307.14759990	+8.19140625	-7.25097656	-0.83935547	+61.52343750	-5.38330078	-48.73535156	+2032	+7.95410156	-6.46875000	-0.62402344	+11.51367188	-5.66894531	+15.18310547	+1464	+6.50830078	-10.73144531	-0.61523438	+41.59423828	+8.78906250	-50.11962891	+1112
+1457971307.15170000	+8.19140625	-7.25097656	-0.83496094	+61.50146484	-5.38330078	-48.73535156	+2032	+7.95410156	-6.46875000	-0.62402344	+11.49169922	-5.66894531	+15.18310547	+1464	+6.50390625	-10.73583984	-0.61523438	+41.57226563	+8.78906250	-50.09765625	+1112
+1457971307.15590000	+8.19140625	-7.25097656	-0.83496094	+61.45751953	-5.38330078	-48.73535156	+2032	+7.95410156	-6.46875000	-0.62402344	+11.49169922	-5.66894531	+15.18310547	+1464	+6.50390625	-10.73583984	-0.61962891	+41.52832031	+8.78906250	-50.07568359	+1112
+1457971307.16010000	+8.19140625	-7.25097656	-0.83496094	+61.43554688	-5.38330078	-48.73535156	+2032	+7.95849609	-6.46875000	-0.62402344	+11.46972656	-5.64697266	+15.18310547	+1464	+6.49951172	-10.73583984	-0.61962891	+41.50634766	+8.78906250	-50.05371094	+1112
+1457971307.16420010	+8.19140625	-7.25097656	-0.83496094	+61.41357422	-5.36132813	-48.73535156	+2032	+7.95849609	-6.46875000	-0.62402344	+11.46972656	-5.64697266	+15.16113281	+1464	+6.49511719	-10.73583984	-0.62402344	+41.46240234	+8.78906250	-50.03173828	+1112
+1457971307.17260000	+8.19140625	-7.25537109	-0.83496094	+61.34765625	-5.36132813	-48.75732422	+2032	+7.95849609	-6.47314453	-0.62402344	+11.42578125	-5.64697266	+15.16113281	+1464	+6.49072266	-10.73583984	-0.62841797	+41.41845703	+8.78906250	-50.00976563	+1112
+1457971307.17670010	+8.19580078	-7.25537109	-0.83496094	+61.32568359	-5.36132813	-48.75732422	+2032	+7.95849609	-6.47314453	-0.62402344	+11.42578125	-5.64697266	+15.16113281	+1464	+6.48632813	-10.74023438	-0.62841797	+41.37451172	+8.78906250	-49.98779297	+1112
+1457971307.18090010	+8.19580078	-7.25537109	-0.83496094	+61.30371094	-5.36132813	-48.77929688	+2032	+7.95849609	-6.47314453	-0.62402344	+11.40380859	-5.66894531	+15.16113281	+1464	+6.48632813	-10.74023438	-0.62841797	+41.35253906	+8.78906250	-49.96582031	+1108
+1457971307.18510010	+8.19580078	-7.25537109	-0.83496094	+61.28173828	-5.36132813	-48.77929688	+2032	+7.96289063	-6.47314453	-0.62402344	+11.40380859	-5.66894531	+15.16113281	+1464	+6.48193359	-10.74023438	-0.63281250	+41.33056641	+8.78906250	-49.96582031	+1108
+1457971307.18919990	+8.19580078	-7.25537109	-0.83056641	+61.25976563	-5.38330078	-48.77929688	+2032	+7.96289063	-6.47314453	-0.62402344	+11.38183594	-5.66894531	+15.16113281	+1464	+6.48193359	-10.74023438	-0.63281250	+41.30859375	+8.78906250	-49.94384766	+1104
+1457971307.19339990	+8.19580078	-7.25537109	-0.83056641	+61.23779297	-5.38330078	-48.80126953	+2032	+7.96289063	-6.47314453	-0.62402344	+11.35986328	-5.66894531	+15.18310547	+1464	+6.48193359	-10.74023438	-0.63281250	+41.28662109	+8.76708984	-49.94384766	+1104
+1457971307.20170000	+8.20019531	-7.25537109	-0.83056641	+61.19384766	-5.40527344	-48.82324219	+2036	+7.96728516	-6.47314453	-0.61962891	+11.33789063	-5.69091797	+15.18310547	+1468	+6.47753906	-10.74023438	-0.63281250	+41.24267578	+8.76708984	-49.94384766	+1100
+1457971307.20590000	+8.20019531	-7.25976563	-0.83056641	+61.19384766	-5.40527344	-48.82324219	+2036	+7.96728516	-6.47314453	-0.61962891	+11.33789063	-5.71289063	+15.20507813	+1468	+6.47753906	-10.74023438	-0.63281250	+41.24267578	+8.76708984	-49.94384766	+1100
+1457971307.21009990	+8.20019531	-7.25976563	-0.82617188	+61.17187500	-5.42724609	-48.84521484	+2036	+7.96728516	-6.47753906	-0.61962891	+11.31591797	-5.73486328	+15.20507813	+1468	+6.47753906	-10.74023438	-0.63281250	+41.24267578	+8.76708984	-49.94384766	+1096
+1457971307.21420000	+8.20458984	-7.25976563	-0.82617188	+61.14990234	-5.42724609	-48.84521484	+2036	+7.97167969	-6.47753906	-0.61962891	+11.31591797	-5.73486328	+15.20507813	+1468	+6.48193359	-10.74023438	-0.63281250	+41.22070313	+8.76708984	-49.96582031	+1096
+1457971307.21840000	+8.20458984	-7.25976563	-0.82617188	+61.14990234	-5.42724609	-48.86718750	+2036	+7.97167969	-6.47753906	-0.61962891	+11.31591797	-5.75683594	+15.22705078	+1472	+6.48193359	-10.74023438	-0.62841797	+41.22070313	+8.76708984	-49.96582031	+1092
+1457971307.22670010	+8.20898438	-7.25976563	-0.82177734	+61.12792969	-5.47119141	-48.88916016	+2040	+7.97607422	-6.47753906	-0.61523438	+11.29394531	-5.80078125	+15.24902344	+1472	+6.48193359	-10.74023438	-0.62841797	+41.22070313	+8.76708984	-49.98779297	+1092
+1457971307.23090000	+8.20898438	-7.25976563	-0.82177734	+61.10595703	-5.47119141	-48.91113281	+2040	+7.97607422	-6.47753906	-0.61523438	+11.27197266	-5.80078125	+15.27099609	+1472	+6.48632813	-10.74023438	-0.62402344	+41.22070313	+8.76708984	-50.00976563	+1092
+1457971307.23499990	+8.20898438	-7.25976563	-0.82177734	+61.10595703	-5.49316406	-48.91113281	+2044	+7.97607422	-6.47753906	-0.61523438	+11.27197266	-5.82275391	+15.27099609	+1472	+6.48632813	-10.74023438	-0.62402344	+41.22070313	+8.76708984	-50.03173828	+1092
+1457971307.23920010	+8.20898438	-7.25976563	-0.82177734	+61.10595703	-5.49316406	-48.93310547	+2044	+7.97607422	-6.47753906	-0.61523438	+11.27197266	-5.84472656	+15.29296875	+1476	+6.49072266	-10.74023438	-0.61962891	+41.22070313	+8.74511719	-50.05371094	+1092
+1457971307.24340010	+8.21337891	-7.25976563	-0.81738281	+61.10595703	-5.51513672	-48.93310547	+2044	+7.98046875	-6.47753906	-0.61523438	+11.27197266	-5.84472656	+15.29296875	+1476	+6.49072266	-10.74023438	-0.61962891	+41.22070313	+8.74511719	-50.07568359	+1092
+1457971307.25169990	+8.21337891	-7.25976563	-0.81738281	+61.08398438	-5.53710938	-48.97705078	+2048	+7.98046875	-6.47753906	-0.61083984	+11.25000000	-5.88867188	+15.31494141	+1476	+6.49511719	-10.74023438	-0.61523438	+41.22070313	+8.74511719	-50.09765625	+1092
+1457971307.25589990	+8.21337891	-7.25976563	-0.81738281	+61.08398438	-5.53710938	-48.97705078	+2048	+7.98046875	-6.47753906	-0.61083984	+11.25000000	-5.88867188	+15.31494141	+1476	+6.49951172	-10.74023438	-0.61523438	+41.22070313	+8.74511719	-50.11962891	+1096
+1457971307.26000000	+8.21337891	-7.25976563	-0.81738281	+61.08398438	-5.55908203	-48.97705078	+2052	+7.98486328	-6.47753906	-0.61083984	+11.25000000	-5.91064453	+15.31494141	+1480	+6.49951172	-10.74023438	-0.61083984	+41.19873047	+8.72314453	-50.11962891	+1096
+1457971307.26840000	+8.21337891	-7.25976563	-0.81738281	+61.06201172	-5.58105469	-48.99902344	+2052	+7.98486328	-6.47753906	-0.61083984	+11.22802734	-5.93261719	+15.33691406	+1480	+6.50390625	-10.74023438	-0.61083984	+41.19873047	+8.72314453	-50.14160156	+1096
+1457971307.27250000	+8.21337891	-7.25976563	-0.81738281	+61.06201172	-5.58105469	-48.99902344	+2056	+7.98486328	-6.47753906	-0.61083984	+11.22802734	-5.93261719	+15.33691406	+1480	+6.50390625	-10.74023438	-0.61523438	+41.17675781	+8.70117188	-50.11962891	+1096
+1457971307.27670000	+8.21337891	-7.25976563	-0.81738281	+61.06201172	-5.58105469	-48.99902344	+2056	+7.98486328	-6.47753906	-0.61083984	+11.22802734	-5.93261719	+15.33691406	+1484	+6.49951172	-10.74023438	-0.61523438	+41.15478516	+8.70117188	-50.11962891	+1096
+1457971307.28090000	+8.21337891	-7.25976563	-0.81738281	+61.06201172	-5.60302734	-48.99902344	+2056	+7.98486328	-6.47753906	-0.61083984	+11.22802734	-5.95458984	+15.33691406	+1484	+6.49951172	-10.74023438	-0.61523438	+41.13281250	+8.67919922	-50.11962891	+1096
+1457971307.28920010	+8.21777344	-7.25976563	-0.81738281	+61.06201172	-5.60302734	-48.99902344	+2060	+7.98486328	-6.47753906	-0.61083984	+11.20605469	-5.97656250	+15.35888672	+1484	+6.49511719	-10.74462891	-0.61962891	+41.08886719	+8.65722656	-50.09765625	+1096
+1457971307.29340000	+8.21777344	-7.25976563	-0.81738281	+61.06201172	-5.62500000	-48.99902344	+2060	+7.98486328	-6.47753906	-0.61083984	+11.20605469	-5.97656250	+15.35888672	+1484	+6.49511719	-10.74462891	-0.61962891	+41.06689453	+8.65722656	-50.07568359	+1096
+1457971307.29749990	+8.21777344	-7.25976563	-0.81738281	+61.06201172	-5.62500000	-48.99902344	+2060	+7.98486328	-6.47753906	-0.60644531	+11.20605469	-5.97656250	+15.35888672	+1488	+6.49511719	-10.74462891	-0.62402344	+41.04492188	+8.63525391	-50.07568359	+1092
+1457971307.30170010	+8.21777344	-7.25976563	-0.81738281	+61.06201172	-5.64697266	-48.99902344	+2060	+7.98486328	-6.47753906	-0.60644531	+11.20605469	-5.99853516	+15.35888672	+1488	+6.49072266	-10.74462891	-0.62402344	+41.04492188	+8.63525391	-50.05371094	+1092
+1457971307.30580000	+8.21777344	-7.25976563	-0.81738281	+61.06201172	-5.64697266	-48.99902344	+2060	+7.98925781	-6.47753906	-0.60644531	+11.20605469	-5.99853516	+15.35888672	+1488	+6.49072266	-10.74462891	-0.62841797	+41.02294922	+8.61328125	-50.05371094	+1092
+1457971307.30999990	+8.21777344	-7.25976563	-0.81738281	+61.06201172	-5.66894531	-49.02099609	+2060	+7.98925781	-6.47753906	-0.60644531	+11.20605469	-6.02050781	+15.35888672	+1492	+6.49072266	-10.74462891	-0.62841797	+41.00097656	+8.61328125	-50.03173828	+1092
+1457971307.31830000	+8.21777344	-7.25537109	-0.81738281	+61.06201172	-5.69091797	-49.02099609	+2060	+7.98925781	-6.47753906	-0.60644531	+11.18408203	-6.04248047	+15.38085938	+1492	+6.48632813	-10.74462891	-0.62841797	+40.97900391	+8.59130859	-50.03173828	+1088
+1457971307.32250000	+8.21777344	-7.25537109	-0.81738281	+61.06201172	-5.69091797	-49.04296875	+2064	+7.98925781	-6.47753906	-0.60644531	+11.18408203	-6.04248047	+15.38085938	+1496	+6.48632813	-10.74462891	-0.62841797	+40.95703125	+8.59130859	-50.03173828	+1088
+1457971307.32670000	+8.21777344	-7.25537109	-0.81738281	+61.06201172	-5.71289063	-49.04296875	+2064	+7.98925781	-6.47753906	-0.60644531	+11.18408203	-6.06445313	+15.38085938	+1496	+6.48632813	-10.74462891	-0.63281250	+40.95703125	+8.56933594	-50.03173828	+1088
+1457971307.33080010	+8.22216797	-7.25537109	-0.81298828	+61.06201172	-5.73486328	-49.06494141	+2064	+7.98925781	-6.47753906	-0.60644531	+11.18408203	-6.08642578	+15.38085938	+1496	+6.48632813	-10.74462891	-0.62841797	+40.95703125	+8.54736328	-50.05371094	+1084
+1457971307.33500000	+8.22216797	-7.25537109	-0.81298828	+61.06201172	-5.73486328	-49.08691406	+2064	+7.98925781	-6.47753906	-0.60644531	+11.18408203	-6.08642578	+15.38085938	+1500	+6.49072266	-10.74462891	-0.62841797	+40.95703125	+8.54736328	-50.05371094	+1084
+1457971307.33920000	+8.22216797	-7.25537109	-0.81298828	+61.06201172	-5.75683594	-49.08691406	+2064	+7.98925781	-6.47753906	-0.60644531	+11.18408203	-6.10839844	+15.40283203	+1500	+6.49072266	-10.74462891	-0.62841797	+40.95703125	+8.52539063	-50.07568359	+1084
+1457971307.34750010	+8.22656250	-7.25537109	-0.81298828	+61.08398438	-5.80078125	-49.13085938	+2068	+7.99365234	-6.47314453	-0.60205078	+11.18408203	-6.15234375	+15.40283203	+1504	+6.49511719	-10.74462891	-0.62402344	+40.95703125	+8.50341797	-50.09765625	+1084
+1457971307.35170010	+8.22656250	-7.25537109	-0.80859375	+61.08398438	-5.82275391	-49.15283203	+2068	+7.99365234	-6.47314453	-0.60205078	+11.18408203	-6.17431641	+15.42480469	+1504	+6.49951172	-10.74023438	-0.62402344	+40.97900391	+8.50341797	-50.11962891	+1084
+1457971307.35999990	+8.23095703	-7.25537109	-0.80859375	+61.10595703	-5.86669922	-49.19677734	+2072	+7.99365234	-6.47314453	-0.60205078	+11.18408203	-6.19628906	+15.42480469	+1508	+6.50390625	-10.74023438	-0.61523438	+41.00097656	+8.48144531	-50.18554688	+1088
+1457971307.36420010	+8.23095703	-7.25537109	-0.80859375	+61.10595703	-5.88867188	-49.21875000	+2072	+7.99804688	-6.47314453	-0.60205078	+11.18408203	-6.21826172	+15.44677734	+1508	+6.50830078	-10.74023438	-0.61523438	+41.00097656	+8.45947266	-50.20751953	+1092
+1457971307.36830000	+8.23095703	-7.25097656	-0.80859375	+61.10595703	-5.91064453	-49.24072266	+2072	+7.99804688	-6.47314453	-0.60205078	+11.18408203	-6.21826172	+15.44677734	+1512	+6.51269531	-10.73583984	-0.61083984	+41.02294922	+8.45947266	-50.22949219	+1092
+1457971307.37669990	+8.23535156	-7.25097656	-0.80419922	+61.12792969	-5.93261719	-49.26269531	+2076	+7.99804688	-6.47314453	-0.60205078	+11.18408203	-6.26220703	+15.46875000	+1512	+6.51708984	-10.73583984	-0.60644531	+41.04492188	+8.43750000	-50.27343750	+1096
+1457971307.38080000	+8.23535156	-7.25097656	-0.80419922	+61.12792969	-5.95458984	-49.26269531	+2076	+7.99804688	-6.47314453	-0.60205078	+11.18408203	-6.26220703	+15.46875000	+1516	+6.52148438	-10.73583984	-0.60644531	+41.04492188	+8.41552734	-50.29541016	+1100
+1457971307.38500000	+8.23535156	-7.25097656	-0.80419922	+61.14990234	-5.95458984	-49.26269531	+2080	+7.99804688	-6.47314453	-0.60205078	+11.18408203	-6.26220703	+15.49072266	+1516	+6.52148438	-10.73583984	-0.60644531	+41.04492188	+8.41552734	-50.29541016	+1100
+1457971307.38910010	+8.23535156	-7.25097656	-0.80419922	+61.14990234	-5.95458984	-49.28466797	+2080	+7.99804688	-6.47314453	-0.60205078	+11.18408203	-6.28417969	+15.49072266	+1516	+6.52148438	-10.73583984	-0.60644531	+41.04492188	+8.41552734	-50.29541016	+1104
+1457971307.39330010	+8.23535156	-7.25097656	-0.80419922	+61.14990234	-5.95458984	-49.28466797	+2080	+7.99804688	-6.47314453	-0.60205078	+11.18408203	-6.28417969	+15.49072266	+1516	+6.52148438	-10.73583984	-0.60644531	+41.04492188	+8.39355469	-50.29541016	+1104
+1457971307.40159990	+8.23535156	-7.25097656	-0.80419922	+61.14990234	-5.97656250	-49.28466797	+2084	+7.99804688	-6.47314453	-0.60205078	+11.20605469	-6.28417969	+15.49072266	+1520	+6.51708984	-10.73583984	-0.61083984	+41.02294922	+8.39355469	-50.27343750	+1108
+1457971307.40580010	+8.23535156	-7.25097656	-0.80419922	+61.17187500	-5.97656250	-49.26269531	+2084	+7.99804688	-6.47314453	-0.60205078	+11.20605469	-6.28417969	+15.51269531	+1520	+6.51708984	-10.73583984	-0.61083984	+41.00097656	+8.39355469	-50.27343750	+1108
+1457971307.41000010	+8.23535156	-7.25097656	-0.80419922	+61.17187500	-5.97656250	-49.26269531	+2084	+7.99804688	-6.47314453	-0.60205078	+11.20605469	-6.28417969	+15.51269531	+1520	+6.51708984	-10.73583984	-0.61083984	+41.00097656	+8.37158203	-50.27343750	+1108
+1457971307.41409990	+8.23095703	-7.25097656	-0.80419922	+61.17187500	-5.97656250	-49.26269531	+2084	+7.99804688	-6.47314453	-0.60205078	+11.20605469	-6.28417969	+15.51269531	+1520	+6.51269531	-10.73583984	-0.61523438	+40.97900391	+8.37158203	-50.25146484	+1112
+1457971307.41829990	+8.23095703	-7.25097656	-0.80419922	+61.17187500	-5.97656250	-49.26269531	+2084	+7.99804688	-6.47314453	-0.60205078	+11.20605469	-6.28417969	+15.51269531	+1524	+6.51269531	-10.74023438	-0.61523438	+40.97900391	+8.37158203	-50.25146484	+1112
+1457971307.42249990	+8.23095703	-7.25097656	-0.80419922	+61.17187500	-5.97656250	-49.26269531	+2088	+7.99804688	-6.47314453	-0.60205078	+11.20605469	-6.28417969	+15.51269531	+1524	+6.51269531	-10.74023438	-0.61523438	+40.97900391	+8.37158203	-50.25146484	+1112
+1457971307.43080000	+8.23095703	-7.25097656	-0.80419922	+61.17187500	-5.97656250	-49.26269531	+2088	+7.99804688	-6.47314453	-0.60205078	+11.20605469	-6.28417969	+15.51269531	+1524	+6.51269531	-10.74023438	-0.61523438	+40.95703125	+8.37158203	-50.22949219	+1112
+1457971307.43499990	+8.23095703	-7.25097656	-0.80419922	+61.17187500	-5.97656250	-49.26269531	+2088	+7.99804688	-6.47314453	-0.60205078	+11.20605469	-6.28417969	+15.51269531	+1524	+6.50830078	-10.74023438	-0.61962891	+40.95703125	+8.37158203	-50.22949219	+1112
+1457971307.43910000	+8.23095703	-7.25097656	-0.80419922	+61.17187500	-5.97656250	-49.26269531	+2088	+7.99804688	-6.47314453	-0.60205078	+11.20605469	-6.28417969	+15.51269531	+1528	+6.50830078	-10.74023438	-0.61962891	+40.95703125	+8.37158203	-50.22949219	+1112
+1457971307.44330000	+8.23095703	-7.25097656	-0.80419922	+61.17187500	-5.97656250	-49.26269531	+2088	+7.99804688	-6.47314453	-0.60205078	+11.20605469	-6.28417969	+15.51269531	+1528	+6.50830078	-10.74023438	-0.61962891	+40.93505859	+8.37158203	-50.22949219	+1112
+1457971307.44750000	+8.23095703	-7.25097656	-0.80419922	+61.17187500	-5.97656250	-49.26269531	+2088	+7.99804688	-6.47314453	-0.60205078	+11.20605469	-6.28417969	+15.53466797	+1528	+6.50830078	-10.74023438	-0.61962891	+40.93505859	+8.37158203	-50.22949219	+1112
+1457971307.45160010	+8.23095703	-7.25097656	-0.80419922	+61.17187500	-5.97656250	-49.26269531	+2088	+7.99804688	-6.47314453	-0.60205078	+11.20605469	-6.28417969	+15.53466797	+1528	+6.50830078	-10.74023438	-0.61962891	+40.93505859	+8.37158203	-50.22949219	+1108
+1457971307.45989990	+8.23095703	-7.25097656	-0.80419922	+61.17187500	-5.97656250	-49.26269531	+2088	+7.99804688	-6.47314453	-0.60205078	+11.20605469	-6.28417969	+15.53466797	+1528	+6.50830078	-10.74023438	-0.61962891	+40.93505859	+8.37158203	-50.22949219	+1108
+1457971307.46409990	+8.23095703	-7.25097656	-0.80419922	+61.19384766	-5.97656250	-49.26269531	+2088	+7.99804688	-6.47314453	-0.60205078	+11.20605469	-6.28417969	+15.53466797	+1528	+6.50830078	-10.74023438	-0.61962891	+40.93505859	+8.37158203	-50.22949219	+1108
+1457971307.46830010	+8.23095703	-7.25097656	-0.80419922	+61.19384766	-5.97656250	-49.26269531	+2088	+7.99804688	-6.47314453	-0.60205078	+11.20605469	-6.28417969	+15.53466797	+1528	+6.50830078	-10.74023438	-0.61962891	+40.93505859	+8.37158203	-50.22949219	+1108
+1457971307.47240000	+8.23095703	-7.25097656	-0.80419922	+61.19384766	-5.97656250	-49.26269531	+2088	+7.99804688	-6.47314453	-0.60205078	+11.20605469	-6.28417969	+15.53466797	+1528	+6.50830078	-10.74023438	-0.61962891	+40.95703125	+8.37158203	-50.25146484	+1108
+1457971307.47659990	+8.23095703	-7.25097656	-0.80419922	+61.19384766	-5.97656250	-49.26269531	+2088	+7.99804688	-6.47314453	-0.60205078	+11.20605469	-6.28417969	+15.55664063	+1532	+6.50830078	-10.74023438	-0.61523438	+40.95703125	+8.37158203	-50.25146484	+1108
+1457971307.48490000	+8.23095703	-7.25097656	-0.80419922	+61.21582031	-5.97656250	-49.24072266	+2088	+7.99804688	-6.47314453	-0.60205078	+11.22802734	-6.28417969	+15.55664063	+1532	+6.51269531	-10.74023438	-0.61523438	+40.95703125	+8.37158203	-50.25146484	+1104
+1457971307.48910000	+8.23095703	-7.25097656	-0.80419922	+61.21582031	-5.99853516	-49.24072266	+2088	+7.99804688	-6.47314453	-0.60205078	+11.22802734	-6.28417969	+15.57861328	+1532	+6.51269531	-10.74023438	-0.61523438	+40.95703125	+8.39355469	-50.27343750	+1104
+1457971307.49330000	+8.23095703	-7.25097656	-0.80419922	+61.21582031	-5.99853516	-49.24072266	+2088	+7.99804688	-6.47314453	-0.59765625	+11.22802734	-6.28417969	+15.57861328	+1532	+6.51269531	-10.74023438	-0.61523438	+40.95703125	+8.39355469	-50.27343750	+1104
+1457971307.49740000	+8.23095703	-7.25097656	-0.80419922	+61.21582031	-5.99853516	-49.24072266	+2088	+7.99804688	-6.47314453	-0.59765625	+11.22802734	-6.28417969	+15.57861328	+1532	+6.51269531	-10.74023438	-0.61523438	+40.97900391	+8.39355469	-50.27343750	+1104
+1457971307.50160000	+8.23095703	-7.25097656	-0.80419922	+61.23779297	-5.99853516	-49.24072266	+2088	+7.99804688	-6.47314453	-0.59765625	+11.22802734	-6.28417969	+15.60058594	+1532	+6.51269531	-10.74023438	-0.61523438	+40.97900391	+8.39355469	-50.27343750	+1104
+1457971307.50580000	+8.23095703	-7.25097656	-0.80419922	+61.23779297	-5.99853516	-49.24072266	+2088	+7.99804688	-6.47314453	-0.59765625	+11.22802734	-6.28417969	+15.60058594	+1532	+6.51269531	-10.74023438	-0.61523438	+40.97900391	+8.39355469	-50.27343750	+1104
+1457971307.51410010	+8.23095703	-7.25097656	-0.80419922	+61.25976563	-5.99853516	-49.24072266	+2088	+7.99804688	-6.47314453	-0.59765625	+11.25000000	-6.28417969	+15.62255859	+1532	+6.51269531	-10.74023438	-0.61523438	+40.97900391	+8.39355469	-50.29541016	+1104
+1457971307.51830010	+8.23095703	-7.25097656	-0.80419922	+61.25976563	-6.02050781	-49.21875000	+2088	+7.99804688	-6.47314453	-0.59765625	+11.25000000	-6.28417969	+15.62255859	+1532	+6.51269531	-10.74023438	-0.61523438	+40.97900391	+8.39355469	-50.29541016	+1104
+1457971307.52239990	+8.23095703	-7.25097656	-0.80419922	+61.25976563	-6.02050781	-49.21875000	+2088	+7.99804688	-6.47314453	-0.59765625	+11.25000000	-6.28417969	+15.62255859	+1532	+6.51269531	-10.74023438	-0.61523438	+40.97900391	+8.39355469	-50.29541016	+1104
+1457971307.52659990	+8.23095703	-7.25097656	-0.80419922	+61.28173828	-6.02050781	-49.21875000	+2088	+7.99804688	-6.47314453	-0.59765625	+11.25000000	-6.28417969	+15.64453125	+1532	+6.51269531	-10.74023438	-0.61523438	+40.97900391	+8.39355469	-50.29541016	+1104
+1457971307.53080010	+8.23095703	-7.25097656	-0.80419922	+61.28173828	-6.02050781	-49.21875000	+2088	+7.99804688	-6.47314453	-0.59765625	+11.25000000	-6.28417969	+15.64453125	+1532	+6.51269531	-10.74023438	-0.61523438	+40.95703125	+8.39355469	-50.29541016	+1104
