# Supplementary material for: A direct effect of perception on action when grasping a cup
Source: Sci Rep. 2018 Jan 9;8:171. doi: 10.1038/s41598-017-18591-5 (PMC5760564; doi:10.1038/s41598-017-18591-5)
Supplement: Supplementary file 6 — Supplementary Information [file 41598_2017_18591_MOESM6_ESM.zip › SciRep_Data/S01instruct/S01_100instruct_Tr71.dat]

+1000000000000.00000000	+0.00000000	+0.00000000	+0.00000000	+0.00000000	+0.00000000	+0.00000000	+0	+0.00000000	+0.00000000	+0.00000000	+0.00000000	+0.00000000	+0.00000000	+0	+0.00000000	+0.00000000	+0.00000000	+0.00000000	+0.00000000	+0.00000000	+0
+1457971307.53909990	+8.22656250	-7.25097656	-0.80859375	+61.30371094	-6.02050781	-49.19677734	+2088	+7.99804688	-6.47753906	-0.59765625	+11.27197266	-6.28417969	+15.64453125	+1532	+6.51269531	-10.74023438	-0.61523438	+40.95703125	+8.39355469	-50.27343750	+1104
+1457971307.54320000	+8.22656250	-7.25097656	-0.80859375	+61.30371094	-6.02050781	-49.19677734	+2088	+7.99804688	-6.47753906	-0.59765625	+11.27197266	-6.28417969	+15.66650391	+1532	+6.51269531	-10.74023438	-0.61523438	+40.95703125	+8.39355469	-50.27343750	+1104
+1457971307.54740000	+8.22656250	-7.25097656	-0.80859375	+61.32568359	-6.02050781	-49.19677734	+2088	+7.99804688	-6.47753906	-0.59765625	+11.27197266	-6.28417969	+15.66650391	+1532	+6.50830078	-10.74023438	-0.61523438	+40.95703125	+8.39355469	-50.27343750	+1104
+1457971307.55160000	+8.22656250	-7.25097656	-0.80859375	+61.32568359	-6.02050781	-49.17480469	+2088	+7.99804688	-6.47753906	-0.59765625	+11.27197266	-6.28417969	+15.66650391	+1532	+6.50830078	-10.74023438	-0.61523438	+40.93505859	+8.39355469	-50.27343750	+1100
+1457971307.55570010	+8.22656250	-7.25097656	-0.80859375	+61.32568359	-6.04248047	-49.17480469	+2088	+7.99804688	-6.47753906	-0.59765625	+11.27197266	-6.28417969	+15.66650391	+1532	+6.50830078	-10.74462891	-0.61523438	+40.93505859	+8.39355469	-50.27343750	+1100
+1457971307.56410000	+8.22656250	-7.25097656	-0.80859375	+61.34765625	-6.04248047	-49.17480469	+2088	+7.99804688	-6.47753906	-0.59765625	+11.29394531	-6.28417969	+15.66650391	+1532	+6.50830078	-10.74462891	-0.61523438	+40.93505859	+8.39355469	-50.27343750	+1100
+1457971307.56820010	+8.22656250	-7.25097656	-0.80859375	+61.34765625	-6.04248047	-49.17480469	+2084	+7.99804688	-6.47753906	-0.59765625	+11.29394531	-6.28417969	+15.68847656	+1532	+6.50830078	-10.74462891	-0.61962891	+40.93505859	+8.39355469	-50.27343750	+1100
+1457971315.04000000	+8.35839844	-7.16308594	-0.70751953	+64.99511719	-13.38134766	-49.28466797	+2304	+8.05078125	-6.41601563	-0.50097656	+16.10595703	-13.55712891	+10.12939453	+1636	+6.61816406	-10.78857422	-0.52294922	+40.56152344	+7.03125000	-53.21777344	+1116
+1457971315.04419990	+8.35839844	-7.16308594	-0.70751953	+65.01708984	-13.38134766	-49.28466797	+2304	+8.05078125	-6.41601563	-0.50097656	+16.12792969	-13.55712891	+10.12939453	+1636	+6.61816406	-10.78857422	-0.52294922	+40.58349609	+7.03125000	-53.21777344	+1116
+1457971315.04830000	+8.35839844	-7.16308594	-0.70751953	+65.01708984	-13.38134766	-49.30664063	+2304	+8.05078125	-6.41601563	-0.50097656	+16.12792969	-13.57910156	+10.12939453	+1636	+6.62255859	-10.78857422	-0.52294922	+40.60546875	+7.03125000	-53.23974609	+1116
+1457971315.05250000	+8.35839844	-7.16308594	-0.70312500	+65.01708984	-13.38134766	-49.30664063	+2304	+8.05078125	-6.41601563	-0.50097656	+16.12792969	-13.57910156	+10.12939453	+1636	+6.62255859	-10.78857422	-0.51855469	+40.62744141	+7.03125000	-53.26171875	+1116
+1457971315.05670000	+8.35839844	-7.16308594	-0.70312500	+65.03906250	-13.38134766	-49.32861328	+2304	+8.05078125	-6.41601563	-0.50097656	+16.12792969	-13.57910156	+10.12939453	+1636	+6.62695313	-10.78857422	-0.51416016	+40.64941406	+7.03125000	-53.28369141	+1116
+1457971315.06500010	+8.36279297	-7.16748047	-0.70312500	+65.03906250	-13.38134766	-49.35058594	+2304	+8.05078125	-6.41601563	-0.50097656	+16.12792969	-13.60107422	+10.12939453	+1632	+6.63574219	-10.78417969	-0.50976563	+40.71533203	+7.05322266	-53.34960938	+1120
+1457971315.06920000	+8.36279297	-7.16748047	-0.70312500	+65.03906250	-13.38134766	-49.35058594	+2304	+8.05078125	-6.41601563	-0.50097656	+16.12792969	-13.60107422	+10.12939453	+1632	+6.64453125	-10.78417969	-0.50537109	+40.75927734	+7.05322266	-53.39355469	+1120
+1457971315.07329990	+8.36279297	-7.16748047	-0.70312500	+65.06103516	-13.38134766	-49.37255859	+2304	+8.05078125	-6.42041016	-0.50097656	+16.12792969	-13.60107422	+10.12939453	+1632	+6.64892578	-10.78417969	-0.50097656	+40.80322266	+7.05322266	-53.43750000	+1124
+1457971315.07750010	+8.36279297	-7.16748047	-0.70312500	+65.06103516	-13.38134766	-49.37255859	+2308	+8.05078125	-6.42041016	-0.50097656	+16.12792969	-13.60107422	+10.12939453	+1632	+6.65771484	-10.77978516	-0.49658203	+40.84716797	+7.05322266	-53.45947266	+1128
+1457971315.08170010	+8.36279297	-7.16748047	-0.70312500	+65.06103516	-13.38134766	-49.37255859	+2308	+8.05078125	-6.42041016	-0.50097656	+16.12792969	-13.60107422	+10.12939453	+1632	+6.66210938	-10.77978516	-0.49218750	+40.86914063	+7.05322266	-53.50341797	+1132
+1457971315.08579990	+8.36279297	-7.16748047	-0.70312500	+65.06103516	-13.38134766	-49.37255859	+2308	+8.05078125	-6.42041016	-0.50097656	+16.12792969	-13.60107422	+10.10742188	+1632	+6.66210938	-10.77978516	-0.49218750	+40.89111328	+7.05322266	-53.50341797	+1132
+1457971315.08999990	+8.36279297	-7.16748047	-0.70312500	+65.06103516	-13.38134766	-49.39453125	+2308	+8.05078125	-6.42041016	-0.50097656	+16.12792969	-13.60107422	+10.10742188	+1632	+6.66210938	-10.77978516	-0.49218750	+40.91308594	+7.07519531	-53.52539063	+1132
+1457971315.09419990	+8.36279297	-7.16748047	-0.70312500	+65.06103516	-13.35937500	-49.39453125	+2308	+8.05078125	-6.42041016	-0.50097656	+16.14990234	-13.60107422	+10.10742188	+1632	+6.66210938	-10.77978516	-0.49218750	+40.91308594	+7.07519531	-53.52539063	+1136
+1457971315.09830000	+8.36279297	-7.16748047	-0.70312500	+65.06103516	-13.35937500	-49.39453125	+2308	+8.05078125	-6.42041016	-0.50097656	+16.14990234	-13.60107422	+10.10742188	+1628	+6.66210938	-10.77978516	-0.49218750	+40.89111328	+7.07519531	-53.50341797	+1136
+1457971315.10250000	+8.36279297	-7.16748047	-0.70751953	+65.06103516	-13.35937500	-49.37255859	+2308	+8.05078125	-6.42041016	-0.50097656	+16.14990234	-13.60107422	+10.08544922	+1628	+6.65771484	-10.77978516	-0.49658203	+40.89111328	+7.07519531	-53.50341797	+1140
+1457971315.10669990	+8.36279297	-7.16748047	-0.70751953	+65.06103516	-13.35937500	-49.37255859	+2308	+8.05078125	-6.42041016	-0.50097656	+16.14990234	-13.60107422	+10.08544922	+1628	+6.65771484	-10.78417969	-0.49658203	+40.86914063	+7.07519531	-53.48144531	+1140
+1457971315.11080000	+8.36279297	-7.16748047	-0.70751953	+65.06103516	-13.33740234	-49.37255859	+2308	+8.05078125	-6.42041016	-0.50097656	+16.14990234	-13.60107422	+10.08544922	+1628	+6.65332031	-10.78417969	-0.50097656	+40.86914063	+7.05322266	-53.45947266	+1140
+1457971315.11500000	+8.36279297	-7.16748047	-0.70751953	+65.06103516	-13.33740234	-49.37255859	+2308	+8.05078125	-6.42041016	-0.50097656	+16.14990234	-13.60107422	+10.08544922	+1628	+6.65332031	-10.78417969	-0.50097656	+40.84716797	+7.05322266	-53.45947266	+1140
+1457971315.11910010	+8.35839844	-7.16748047	-0.70751953	+65.06103516	-13.33740234	-49.37255859	+2308	+8.05078125	-6.42041016	-0.50097656	+16.14990234	-13.57910156	+10.06347656	+1628	+6.65332031	-10.78417969	-0.50097656	+40.84716797	+7.05322266	-53.45947266	+1140
+1457971315.12330010	+8.35839844	-7.16748047	-0.70751953	+65.06103516	-13.33740234	-49.37255859	+2308	+8.05078125	-6.42041016	-0.50097656	+16.14990234	-13.57910156	+10.06347656	+1628	+6.64892578	-10.78417969	-0.50097656	+40.84716797	+7.05322266	-53.45947266	+1140
+1457971315.12750010	+8.35839844	-7.16748047	-0.70751953	+65.06103516	-13.31542969	-49.37255859	+2308	+8.05078125	-6.42041016	-0.50097656	+16.17187500	-13.57910156	+10.06347656	+1628	+6.64892578	-10.78417969	-0.50537109	+40.82519531	+7.07519531	-53.43750000	+1140
+1457971315.13159990	+8.35839844	-7.16748047	-0.70751953	+65.06103516	-13.31542969	-49.35058594	+2308	+8.04638672	-6.42041016	-0.50537109	+16.17187500	-13.57910156	+10.04150391	+1628	+6.64892578	-10.78417969	-0.50537109	+40.82519531	+7.07519531	-53.43750000	+1140
+1457971315.13579990	+8.35839844	-7.16748047	-0.70751953	+65.06103516	-13.31542969	-49.35058594	+2308	+8.04638672	-6.42041016	-0.50537109	+16.17187500	-13.57910156	+10.04150391	+1628	+6.64892578	-10.78417969	-0.50537109	+40.82519531	+7.07519531	-53.43750000	+1140
+1457971315.14410000	+8.35839844	-7.16748047	-0.70751953	+65.06103516	-13.29345703	-49.35058594	+2308	+8.04638672	-6.42041016	-0.50537109	+16.17187500	-13.55712891	+10.01953125	+1628	+6.64453125	-10.78857422	-0.50537109	+40.80322266	+7.07519531	-53.41552734	+1140
+1457971315.14829990	+8.35839844	-7.16748047	-0.71191406	+65.06103516	-13.29345703	-49.35058594	+2308	+8.04638672	-6.42041016	-0.50537109	+16.17187500	-13.55712891	+10.01953125	+1628	+6.64453125	-10.78857422	-0.50976563	+40.80322266	+7.07519531	-53.41552734	+1140
+1457971315.15249990	+8.35839844	-7.16748047	-0.71191406	+65.06103516	-13.29345703	-49.35058594	+2308	+8.04638672	-6.42041016	-0.50537109	+16.17187500	-13.55712891	+10.01953125	+1628	+6.64453125	-10.78857422	-0.50976563	+40.80322266	+7.07519531	-53.41552734	+1140
+1457971315.15660000	+8.35839844	-7.16748047	-0.71191406	+65.06103516	-13.29345703	-49.35058594	+2308	+8.04638672	-6.42041016	-0.50537109	+16.17187500	-13.55712891	+10.01953125	+1628	+6.64453125	-10.78857422	-0.50976563	+40.80322266	+7.07519531	-53.43750000	+1136
+1457971315.16080000	+8.35839844	-7.16748047	-0.71191406	+65.06103516	-13.29345703	-49.37255859	+2308	+8.04638672	-6.42041016	-0.50537109	+16.19384766	-13.55712891	+10.01953125	+1628	+6.64453125	-10.78857422	-0.50537109	+40.80322266	+7.07519531	-53.43750000	+1136
+1457971315.16500000	+8.35839844	-7.16748047	-0.70751953	+65.08300781	-13.27148438	-49.37255859	+2304	+8.04638672	-6.42041016	-0.50537109	+16.19384766	-13.55712891	+10.01953125	+1628	+6.64453125	-10.78857422	-0.50537109	+40.80322266	+7.07519531	-53.43750000	+1136
+1457971315.17750000	+8.35839844	-7.16748047	-0.70751953	+65.08300781	-13.27148438	-49.37255859	+2304	+8.04638672	-6.42041016	-0.50537109	+16.19384766	-13.55712891	+9.99755859	+1628	+6.64453125	-10.78857422	-0.50537109	+40.80322266	+7.07519531	-53.45947266	+1132
+1457971315.18580010	+8.35839844	-7.16748047	-0.70751953	+65.08300781	-13.27148438	-49.37255859	+2304	+8.04638672	-6.42041016	-0.50537109	+16.19384766	-13.55712891	+9.99755859	+1628	+6.64453125	-10.78857422	-0.50537109	+40.80322266	+7.09716797	-53.45947266	+1132
+1457971315.19000010	+8.35839844	-7.16748047	-0.70751953	+65.08300781	-13.27148438	-49.37255859	+2304	+8.04638672	-6.42480469	-0.50537109	+16.19384766	-13.55712891	+9.99755859	+1628	+6.64453125	-10.78857422	-0.50537109	+40.80322266	+7.09716797	-53.45947266	+1132
+1457971315.19409990	+8.35839844	-7.16748047	-0.70751953	+65.08300781	-13.27148438	-49.37255859	+2304	+8.04638672	-6.42480469	-0.50537109	+16.19384766	-13.55712891	+9.99755859	+1628	+6.64453125	-10.78857422	-0.50537109	+40.82519531	+7.09716797	-53.45947266	+1132
+1457971315.19829990	+8.35839844	-7.16748047	-0.70751953	+65.08300781	-13.27148438	-49.37255859	+2304	+8.04638672	-6.42480469	-0.50537109	+16.19384766	-13.55712891	+9.99755859	+1628	+6.64453125	-10.78857422	-0.50537109	+40.82519531	+7.09716797	-53.45947266	+1132
+1457971315.20660000	+8.35839844	-7.16748047	-0.70751953	+65.08300781	-13.27148438	-49.37255859	+2304	+8.04638672	-6.42480469	-0.50537109	+16.19384766	-13.55712891	+9.99755859	+1628	+6.64453125	-10.78857422	-0.50537109	+40.80322266	+7.09716797	-53.45947266	+1132
+1457971315.21079990	+8.35839844	-7.16748047	-0.70751953	+65.08300781	-13.27148438	-49.37255859	+2304	+8.04638672	-6.42480469	-0.50537109	+16.19384766	-13.55712891	+9.99755859	+1628	+6.64453125	-10.78857422	-0.50537109	+40.80322266	+7.09716797	-53.45947266	+1132
+1457971315.21490000	+8.35839844	-7.17187500	-0.70751953	+65.08300781	-13.27148438	-49.37255859	+2304	+8.04638672	-6.42480469	-0.50537109	+16.19384766	-13.55712891	+9.99755859	+1624	+6.64453125	-10.78857422	-0.50537109	+40.80322266	+7.09716797	-53.45947266	+1132
+1457971315.21910000	+8.35839844	-7.17187500	-0.70751953	+65.08300781	-13.27148438	-49.37255859	+2304	+8.04638672	-6.42480469	-0.50537109	+16.19384766	-13.55712891	+9.99755859	+1624	+6.64453125	-10.78857422	-0.50537109	+40.80322266	+7.09716797	-53.45947266	+1132
+1457971315.22330000	+8.35839844	-7.17187500	-0.70751953	+65.08300781	-13.27148438	-49.37255859	+2304	+8.04638672	-6.42480469	-0.50537109	+16.19384766	-13.55712891	+9.99755859	+1624	+6.64013672	-10.78857422	-0.50537109	+40.80322266	+7.09716797	-53.45947266	+1132
+1457971315.22740010	+8.35839844	-7.17187500	-0.70751953	+65.08300781	-13.27148438	-49.37255859	+2300	+8.04638672	-6.42480469	-0.50537109	+16.19384766	-13.55712891	+9.97558594	+1624	+6.64013672	-10.78857422	-0.50537109	+40.78125000	+7.09716797	-53.43750000	+1132
+1457971315.23160000	+8.35839844	-7.17187500	-0.70751953	+65.08300781	-13.27148438	-49.37255859	+2300	+8.04638672	-6.42480469	-0.50537109	+16.19384766	-13.55712891	+9.97558594	+1624	+6.64013672	-10.78857422	-0.50976563	+40.78125000	+7.09716797	-53.43750000	+1132
+1457971315.23990010	+8.35839844	-7.17187500	-0.71191406	+65.08300781	-13.24951172	-49.37255859	+2300	+8.04638672	-6.42480469	-0.50976563	+16.19384766	-13.53515625	+9.97558594	+1624	+6.63574219	-10.79296875	-0.50976563	+40.75927734	+7.09716797	-53.41552734	+1128
+1457971315.24410010	+8.35839844	-7.17187500	-0.71191406	+65.08300781	-13.24951172	-49.37255859	+2300	+8.04638672	-6.42480469	-0.50976563	+16.19384766	-13.53515625	+9.97558594	+1624	+6.63574219	-10.79296875	-0.50976563	+40.75927734	+7.09716797	-53.41552734	+1128
+1457971315.24830010	+8.35839844	-7.17187500	-0.71191406	+65.08300781	-13.24951172	-49.37255859	+2300	+8.04638672	-6.42480469	-0.50976563	+16.19384766	-13.53515625	+9.97558594	+1624	+6.63134766	-10.79296875	-0.51416016	+40.73730469	+7.09716797	-53.39355469	+1128
+1457971315.25239990	+8.35839844	-7.17187500	-0.71191406	+65.08300781	-13.24951172	-49.37255859	+2300	+8.04638672	-6.42480469	-0.50976563	+16.19384766	-13.53515625	+9.97558594	+1624	+6.63134766	-10.79296875	-0.51416016	+40.73730469	+7.09716797	-53.39355469	+1128
+1457971315.25659990	+8.35839844	-7.17187500	-0.71191406	+65.08300781	-13.24951172	-49.37255859	+2300	+8.04638672	-6.42480469	-0.50976563	+16.19384766	-13.53515625	+9.97558594	+1624	+6.63134766	-10.79296875	-0.51416016	+40.71533203	+7.11914063	-53.37158203	+1128
+1457971315.26079990	+8.35839844	-7.17187500	-0.71191406	+65.08300781	-13.24951172	-49.37255859	+2300	+8.04638672	-6.42480469	-0.50976563	+16.19384766	-13.53515625	+9.97558594	+1624	+6.62695313	-10.79296875	-0.51416016	+40.71533203	+7.11914063	-53.37158203	+1128
+1457971315.26910000	+8.35839844	-7.17187500	-0.71191406	+65.08300781	-13.24951172	-49.37255859	+2300	+8.04638672	-6.42480469	-0.50976563	+16.19384766	-13.53515625	+9.97558594	+1624	+6.62695313	-10.79736328	-0.51855469	+40.69335938	+7.11914063	-53.37158203	+1124
+1457971315.27320000	+8.35400391	-7.17187500	-0.71191406	+65.08300781	-13.24951172	-49.37255859	+2300	+8.04638672	-6.42480469	-0.50976563	+16.19384766	-13.53515625	+9.97558594	+1624	+6.62695313	-10.79736328	-0.51855469	+40.69335938	+7.11914063	-53.37158203	+1124
+1457971315.27740000	+8.35400391	-7.17187500	-0.71191406	+65.08300781	-13.24951172	-49.37255859	+2300	+8.04638672	-6.42480469	-0.50976563	+16.19384766	-13.53515625	+9.97558594	+1624	+6.62695313	-10.79736328	-0.51855469	+40.69335938	+7.11914063	-53.37158203	+1124
+1457971315.28160000	+8.35400391	-7.17187500	-0.71191406	+65.08300781	-13.24951172	-49.37255859	+2300	+8.04638672	-6.42480469	-0.50976563	+16.21582031	-13.53515625	+9.97558594	+1624	+6.62695313	-10.79736328	-0.51855469	+40.69335938	+7.11914063	-53.37158203	+1120
+1457971315.28990010	+8.35400391	-7.17187500	-0.71191406	+65.08300781	-13.24951172	-49.37255859	+2300	+8.04638672	-6.42480469	-0.50976563	+16.21582031	-13.53515625	+9.97558594	+1624	+6.62695313	-10.79736328	-0.51416016	+40.71533203	+7.11914063	-53.37158203	+1120
+1457971315.29819990	+8.35400391	-7.17187500	-0.71191406	+65.08300781	-13.24951172	-49.37255859	+2300	+8.04638672	-6.42480469	-0.50976563	+16.21582031	-13.53515625	+9.97558594	+1624	+6.62695313	-10.79736328	-0.51416016	+40.71533203	+7.11914063	-53.39355469	+1120
+1457971315.30240010	+8.35400391	-7.17187500	-0.71191406	+65.08300781	-13.24951172	-49.37255859	+2300	+8.04638672	-6.42480469	-0.50976563	+16.21582031	-13.53515625	+9.97558594	+1624	+6.63134766	-10.79736328	-0.51416016	+40.71533203	+7.11914063	-53.39355469	+1120
+1457971315.31069990	+8.35400391	-7.17187500	-0.71191406	+65.08300781	-13.24951172	-49.37255859	+2300	+8.04638672	-6.42480469	-0.50976563	+16.21582031	-13.53515625	+9.97558594	+1624	+6.63134766	-10.79736328	-0.51416016	+40.73730469	+7.11914063	-53.39355469	+1116
+1457971315.31489990	+8.35400391	-7.17187500	-0.71191406	+65.08300781	-13.24951172	-49.37255859	+2300	+8.04638672	-6.42480469	-0.50976563	+16.21582031	-13.53515625	+9.97558594	+1624	+6.63134766	-10.79736328	-0.51416016	+40.73730469	+7.11914063	-53.41552734	+1116
+1457971315.31909990	+8.35400391	-7.17187500	-0.71191406	+65.08300781	-13.24951172	-49.37255859	+2300	+8.04638672	-6.42480469	-0.50976563	+16.21582031	-13.53515625	+9.97558594	+1624	+6.63134766	-10.79736328	-0.51416016	+40.73730469	+7.11914063	-53.41552734	+1116
+1457971315.32320000	+8.35400391	-7.17187500	-0.71191406	+65.08300781	-13.24951172	-49.37255859	+2300	+8.04638672	-6.42480469	-0.50976563	+16.21582031	-13.53515625	+9.97558594	+1624	+6.63134766	-10.79736328	-0.51416016	+40.73730469	+7.14111328	-53.41552734	+1116
+1457971315.32740000	+8.35400391	-7.17187500	-0.71191406	+65.08300781	-13.24951172	-49.37255859	+2300	+8.04638672	-6.42480469	-0.50976563	+16.21582031	-13.53515625	+9.97558594	+1624	+6.63134766	-10.79736328	-0.50976563	+40.73730469	+7.14111328	-53.41552734	+1116
+1457971315.33160000	+8.35400391	-7.17187500	-0.71191406	+65.08300781	-13.24951172	-49.37255859	+2300	+8.04638672	-6.42480469	-0.50976563	+16.21582031	-13.53515625	+9.97558594	+1624	+6.63134766	-10.79736328	-0.50976563	+40.73730469	+7.14111328	-53.41552734	+1116
+1457971315.33570000	+8.35400391	-7.17187500	-0.71191406	+65.08300781	-13.24951172	-49.37255859	+2300	+8.04638672	-6.42480469	-0.50976563	+16.21582031	-13.53515625	+9.97558594	+1624	+6.63134766	-10.79736328	-0.50976563	+40.73730469	+7.14111328	-53.41552734	+1116
+1457971315.33990000	+8.35400391	-7.17187500	-0.71191406	+65.08300781	-13.24951172	-49.37255859	+2300	+8.04638672	-6.42480469	-0.50976563	+16.21582031	-13.53515625	+9.97558594	+1624	+6.63134766	-10.79736328	-0.51416016	+40.73730469	+7.14111328	-53.41552734	+1116
+1457971315.34410000	+8.35400391	-7.17187500	-0.71191406	+65.08300781	-13.24951172	-49.37255859	+2300	+8.04638672	-6.42480469	-0.50976563	+16.21582031	-13.51318359	+9.97558594	+1624	+6.63134766	-10.79736328	-0.51416016	+40.71533203	+7.14111328	-53.41552734	+1116
+1457971315.34820010	+8.35400391	-7.17187500	-0.71191406	+65.08300781	-13.24951172	-49.37255859	+2300	+8.04638672	-6.42480469	-0.50976563	+16.21582031	-13.51318359	+9.97558594	+1624	+6.62695313	-10.79736328	-0.51416016	+40.71533203	+7.14111328	-53.41552734	+1116
+1457971315.35240010	+8.35400391	-7.17187500	-0.71191406	+65.08300781	-13.24951172	-49.37255859	+2300	+8.04638672	-6.42480469	-0.50976563	+16.21582031	-13.51318359	+9.97558594	+1624	+6.62695313	-10.79736328	-0.51416016	+40.71533203	+7.14111328	-53.39355469	+1116
+1457971315.35649990	+8.35400391	-7.17187500	-0.71191406	+65.08300781	-13.24951172	-49.37255859	+2300	+8.04638672	-6.42480469	-0.50976563	+16.21582031	-13.51318359	+9.97558594	+1624	+6.62695313	-10.79736328	-0.51416016	+40.71533203	+7.14111328	-53.39355469	+1116
+1457971315.36069990	+8.35400391	-7.17187500	-0.71191406	+65.08300781	-13.24951172	-49.37255859	+2300	+8.04638672	-6.42480469	-0.50976563	+16.21582031	-13.51318359	+9.97558594	+1628	+6.62695313	-10.79736328	-0.51416016	+40.69335938	+7.14111328	-53.39355469	+1116
+1457971315.36490010	+8.35400391	-7.17187500	-0.71191406	+65.08300781	-13.24951172	-49.37255859	+2300	+8.04638672	-6.42480469	-0.50976563	+16.21582031	-13.51318359	+9.97558594	+1628	+6.62695313	-10.79736328	-0.51416016	+40.69335938	+7.14111328	-53.39355469	+1112
+1457971315.36900000	+8.35400391	-7.17187500	-0.71191406	+65.08300781	-13.22753906	-49.37255859	+2300	+8.04638672	-6.42480469	-0.50976563	+16.21582031	-13.51318359	+9.95361328	+1628	+6.62255859	-10.79736328	-0.51416016	+40.69335938	+7.14111328	-53.39355469	+1112
+1457971315.37739990	+8.35400391	-7.17187500	-0.71191406	+65.08300781	-13.22753906	-49.37255859	+2300	+8.04638672	-6.42480469	-0.50976563	+16.21582031	-13.51318359	+9.95361328	+1628	+6.62255859	-10.79736328	-0.51855469	+40.67138672	+7.14111328	-53.37158203	+1112
+1457971315.38150000	+8.35400391	-7.17187500	-0.71191406	+65.08300781	-13.22753906	-49.37255859	+2300	+8.04199219	-6.42480469	-0.50976563	+16.21582031	-13.51318359	+9.95361328	+1628	+6.62255859	-10.79736328	-0.51855469	+40.67138672	+7.14111328	-53.37158203	+1112
+1457971315.38570000	+8.35400391	-7.17187500	-0.71191406	+65.08300781	-13.22753906	-49.37255859	+2300	+8.04199219	-6.42480469	-0.50976563	+16.21582031	-13.51318359	+9.95361328	+1628	+6.62255859	-10.79736328	-0.51855469	+40.67138672	+7.14111328	-53.37158203	+1112
+1457971315.38990000	+8.35400391	-7.17187500	-0.71191406	+65.08300781	-13.22753906	-49.37255859	+2300	+8.04199219	-6.42480469	-0.50976563	+16.21582031	-13.51318359	+9.95361328	+1628	+6.62255859	-10.80175781	-0.51855469	+40.67138672	+7.14111328	-53.37158203	+1112
+1457971315.39400010	+8.35400391	-7.17187500	-0.71191406	+65.08300781	-13.22753906	-49.37255859	+2300	+8.04199219	-6.42480469	-0.50976563	+16.21582031	-13.51318359	+9.95361328	+1628	+6.62255859	-10.80175781	-0.51855469	+40.67138672	+7.14111328	-53.37158203	+1108
+1457971315.39820000	+8.35400391	-7.17187500	-0.71191406	+65.08300781	-13.22753906	-49.37255859	+2296	+8.04199219	-6.42480469	-0.50976563	+16.21582031	-13.51318359	+9.95361328	+1628	+6.62255859	-10.80175781	-0.51855469	+40.67138672	+7.14111328	-53.37158203	+1108
+1457971315.40240000	+8.35400391	-7.17187500	-0.71191406	+65.08300781	-13.22753906	-49.37255859	+2296	+8.04199219	-6.42480469	-0.50976563	+16.21582031	-13.51318359	+9.95361328	+1628	+6.62255859	-10.80175781	-0.51855469	+40.67138672	+7.14111328	-53.37158203	+1108
+1457971315.40650010	+8.35400391	-7.17187500	-0.71191406	+65.08300781	-13.22753906	-49.37255859	+2296	+8.04199219	-6.42480469	-0.50976563	+16.21582031	-13.51318359	+9.95361328	+1628	+6.62255859	-10.80175781	-0.51855469	+40.67138672	+7.14111328	-53.37158203	+1108
+1457971315.41490010	+8.35400391	-7.17187500	-0.71191406	+65.08300781	-13.22753906	-49.37255859	+2296	+8.04199219	-6.42480469	-0.50976563	+16.21582031	-13.51318359	+9.95361328	+1628	+6.62255859	-10.80175781	-0.51416016	+40.67138672	+7.14111328	-53.39355469	+1108
+1457971315.41899990	+8.35400391	-7.17187500	-0.71191406	+65.08300781	-13.22753906	-49.37255859	+2296	+8.04199219	-6.42480469	-0.50976563	+16.21582031	-13.51318359	+9.97558594	+1628	+6.62255859	-10.80175781	-0.51416016	+40.69335938	+7.14111328	-53.39355469	+1108
+1457971315.42319990	+8.35400391	-7.17187500	-0.71191406	+65.08300781	-13.22753906	-49.37255859	+2296	+8.04199219	-6.42480469	-0.50976563	+16.21582031	-13.51318359	+9.97558594	+1628	+6.62255859	-10.80175781	-0.51416016	+40.69335938	+7.14111328	-53.39355469	+1108
+1457971315.42730000	+8.35400391	-7.17187500	-0.71191406	+65.08300781	-13.22753906	-49.37255859	+2296	+8.04199219	-6.42480469	-0.50976563	+16.21582031	-13.51318359	+9.97558594	+1628	+6.62255859	-10.80175781	-0.51416016	+40.69335938	+7.16308594	-53.39355469	+1108
+1457971315.43150000	+8.35400391	-7.17187500	-0.71191406	+65.08300781	-13.22753906	-49.37255859	+2296	+8.04199219	-6.42480469	-0.50976563	+16.23779297	-13.51318359	+9.97558594	+1628	+6.62695313	-10.80175781	-0.51416016	+40.69335938	+7.16308594	-53.39355469	+1108
+1457971315.43569990	+8.35400391	-7.17187500	-0.71191406	+65.08300781	-13.22753906	-49.37255859	+2296	+8.04199219	-6.42480469	-0.50976563	+16.23779297	-13.51318359	+9.97558594	+1628	+6.62695313	-10.80175781	-0.51416016	+40.69335938	+7.16308594	-53.41552734	+1108
+1457971315.43980000	+8.35400391	-7.17187500	-0.71191406	+65.08300781	-13.22753906	-49.37255859	+2296	+8.04199219	-6.42480469	-0.50976563	+16.23779297	-13.51318359	+9.97558594	+1628	+6.62695313	-10.79736328	-0.51416016	+40.71533203	+7.16308594	-53.41552734	+1104
+1457971315.44400000	+8.35400391	-7.17187500	-0.71191406	+65.08300781	-13.22753906	-49.37255859	+2296	+8.04199219	-6.42480469	-0.50976563	+16.23779297	-13.51318359	+9.97558594	+1628	+6.62695313	-10.79736328	-0.51416016	+40.71533203	+7.16308594	-53.41552734	+1104
+1457971315.44820000	+8.35400391	-7.17187500	-0.71191406	+65.08300781	-13.22753906	-49.37255859	+2296	+8.04199219	-6.42480469	-0.50976563	+16.23779297	-13.51318359	+9.97558594	+1628	+6.62695313	-10.79736328	-0.51416016	+40.71533203	+7.16308594	-53.41552734	+1104
+1457971315.45230010	+8.35400391	-7.17187500	-0.71191406	+65.08300781	-13.22753906	-49.37255859	+2296	+8.04199219	-6.42480469	-0.50976563	+16.23779297	-13.51318359	+9.97558594	+1628	+6.62695313	-10.79736328	-0.50976563	+40.71533203	+7.16308594	-53.41552734	+1104
+1457971315.45650010	+8.35400391	-7.17187500	-0.71191406	+65.08300781	-13.22753906	-49.37255859	+2296	+8.04199219	-6.42480469	-0.50976563	+16.23779297	-13.51318359	+9.97558594	+1628	+6.62695313	-10.79736328	-0.50976563	+40.71533203	+7.16308594	-53.41552734	+1104
+1457971315.46070000	+8.35400391	-7.17187500	-0.71191406	+65.08300781	-13.22753906	-49.37255859	+2296	+8.04199219	-6.42480469	-0.50976563	+16.23779297	-13.51318359	+9.97558594	+1628	+6.62695313	-10.79736328	-0.50976563	+40.71533203	+7.16308594	-53.41552734	+1104
+1457971315.46900010	+8.35400391	-7.17187500	-0.71191406	+65.08300781	-13.22753906	-49.37255859	+2296	+8.04199219	-6.42480469	-0.50976563	+16.23779297	-13.51318359	+9.97558594	+1628	+6.62695313	-10.79736328	-0.51416016	+40.71533203	+7.16308594	-53.41552734	+1104
+1457971315.47320010	+8.35400391	-7.17187500	-0.71191406	+65.08300781	-13.22753906	-49.37255859	+2296	+8.04199219	-6.42480469	-0.50976563	+16.23779297	-13.51318359	+9.95361328	+1628	+6.62695313	-10.80175781	-0.51416016	+40.71533203	+7.16308594	-53.39355469	+1104
+1457971315.47729990	+8.35400391	-7.17187500	-0.71191406	+65.08300781	-13.22753906	-49.37255859	+2296	+8.04199219	-6.42480469	-0.50976563	+16.23779297	-13.51318359	+9.95361328	+1628	+6.62695313	-10.80175781	-0.51416016	+40.69335938	+7.16308594	-53.39355469	+1104
+1457971315.48149990	+8.35400391	-7.17187500	-0.71191406	+65.08300781	-13.22753906	-49.37255859	+2296	+8.04199219	-6.42480469	-0.50976563	+16.23779297	-13.51318359	+9.95361328	+1628	+6.62255859	-10.80175781	-0.51416016	+40.69335938	+7.16308594	-53.39355469	+1104
+1457971315.48569990	+8.35400391	-7.17187500	-0.71191406	+65.08300781	-13.22753906	-49.37255859	+2296	+8.04199219	-6.42480469	-0.50976563	+16.23779297	-13.51318359	+9.95361328	+1628	+6.62255859	-10.80175781	-0.51416016	+40.69335938	+7.18505859	-53.39355469	+1104
+1457971315.48980000	+8.34960938	-7.17187500	-0.71191406	+65.08300781	-13.22753906	-49.37255859	+2296	+8.04199219	-6.42480469	-0.50976563	+16.23779297	-13.51318359	+9.95361328	+1628	+6.62255859	-10.80175781	-0.51416016	+40.69335938	+7.18505859	-53.39355469	+1104
+1457971315.49400000	+8.34960938	-7.17187500	-0.71191406	+65.08300781	-13.22753906	-49.37255859	+2296	+8.04199219	-6.42480469	-0.50976563	+16.23779297	-13.51318359	+9.95361328	+1628	+6.62255859	-10.80175781	-0.51416016	+40.69335938	+7.18505859	-53.37158203	+1104
+1457971315.49819990	+8.34960938	-7.17187500	-0.71191406	+65.08300781	-13.22753906	-49.37255859	+2296	+8.04199219	-6.42480469	-0.50976563	+16.23779297	-13.49121094	+9.95361328	+1628	+6.62255859	-10.80175781	-0.51416016	+40.67138672	+7.18505859	-53.37158203	+1104
+1457971315.50230000	+8.34960938	-7.17187500	-0.71191406	+65.08300781	-13.22753906	-49.37255859	+2296	+8.04199219	-6.42480469	-0.50976563	+16.23779297	-13.49121094	+9.95361328	+1628	+6.62255859	-10.80175781	-0.51855469	+40.67138672	+7.18505859	-53.37158203	+1100
+1457971315.50650000	+8.34960938	-7.17187500	-0.71191406	+65.10498047	-13.22753906	-49.37255859	+2296	+8.04199219	-6.42480469	-0.50976563	+16.23779297	-13.49121094	+9.95361328	+1628	+6.62255859	-10.80175781	-0.51855469	+40.67138672	+7.18505859	-53.37158203	+1100
+1457971315.51060010	+8.34960938	-7.17187500	-0.71191406	+65.10498047	-13.22753906	-49.35058594	+2296	+8.04199219	-6.42480469	-0.50976563	+16.23779297	-13.49121094	+9.95361328	+1628	+6.61816406	-10.80175781	-0.51855469	+40.67138672	+7.18505859	-53.37158203	+1100
+1457971315.51480010	+8.34960938	-7.17187500	-0.71191406	+65.10498047	-13.22753906	-49.35058594	+2296	+8.04199219	-6.42480469	-0.50976563	+16.23779297	-13.49121094	+9.95361328	+1628	+6.61816406	-10.80175781	-0.51855469	+40.67138672	+7.18505859	-53.37158203	+1100
+1457971315.52309990	+8.34960938	-7.17187500	-0.71191406	+65.10498047	-13.22753906	-49.35058594	+2296	+8.04199219	-6.42480469	-0.50976563	+16.23779297	-13.49121094	+9.97558594	+1628	+6.61816406	-10.80175781	-0.51855469	+40.67138672	+7.18505859	-53.34960938	+1100
+1457971315.52729990	+8.34960938	-7.17187500	-0.71191406	+65.10498047	-13.22753906	-49.35058594	+2296	+8.04199219	-6.42480469	-0.50976563	+16.23779297	-13.49121094	+9.97558594	+1628	+6.62255859	-10.80175781	-0.51855469	+40.67138672	+7.18505859	-53.37158203	+1096
+1457971315.53150010	+8.35400391	-7.17187500	-0.71191406	+65.10498047	-13.22753906	-49.35058594	+2296	+8.04199219	-6.42480469	-0.50976563	+16.23779297	-13.49121094	+9.97558594	+1628	+6.62255859	-10.80175781	-0.51855469	+40.67138672	+7.18505859	-53.37158203	+1096
+1457971315.53559990	+8.35400391	-7.17187500	-0.71191406	+65.10498047	-13.22753906	-49.35058594	+2296	+8.04199219	-6.42480469	-0.50976563	+16.23779297	-13.49121094	+9.97558594	+1628	+6.62255859	-10.80175781	-0.51855469	+40.67138672	+7.20703125	-53.37158203	+1096
+1457971315.53979990	+8.35400391	-7.17187500	-0.71191406	+65.10498047	-13.22753906	-49.35058594	+2296	+8.04199219	-6.42480469	-0.50976563	+16.23779297	-13.49121094	+9.97558594	+1628	+6.62255859	-10.80175781	-0.51416016	+40.67138672	+7.20703125	-53.37158203	+1096
+1457971315.54399990	+8.35400391	-7.17187500	-0.71191406	+65.10498047	-13.22753906	-49.35058594	+2296	+8.04199219	-6.42480469	-0.50976563	+16.23779297	-13.49121094	+9.97558594	+1628	+6.62255859	-10.80175781	-0.51416016	+40.67138672	+7.20703125	-53.37158203	+1096
+1457971315.54810000	+8.35400391	-7.17187500	-0.71191406	+65.12695313	-13.22753906	-49.35058594	+2296	+8.04199219	-6.42480469	-0.50976563	+16.23779297	-13.49121094	+9.97558594	+1628	+6.62255859	-10.80175781	-0.51416016	+40.69335938	+7.20703125	-53.37158203	+1096
+1457971315.55230000	+8.35400391	-7.17187500	-0.71191406	+65.12695313	-13.22753906	-49.35058594	+2296	+8.04199219	-6.42480469	-0.50976563	+16.23779297	-13.51318359	+9.97558594	+1628	+6.62255859	-10.80175781	-0.51416016	+40.69335938	+7.20703125	-53.37158203	+1096
+1457971315.55650000	+8.35400391	-7.17187500	-0.71191406	+65.12695313	-13.22753906	-49.35058594	+2296	+8.04199219	-6.42480469	-0.50976563	+16.23779297	-13.51318359	+9.97558594	+1628	+6.62695313	-10.80175781	-0.51416016	+40.69335938	+7.20703125	-53.37158203	+1096
+1457971315.56060000	+8.35400391	-7.17187500	-0.71191406	+65.12695313	-13.22753906	-49.35058594	+2296	+8.04199219	-6.42480469	-0.50976563	+16.23779297	-13.51318359	+9.97558594	+1628	+6.62695313	-10.80175781	-0.51416016	+40.69335938	+7.20703125	-53.39355469	+1096
+1457971315.56480000	+8.35400391	-7.17187500	-0.71191406	+65.12695313	-13.24951172	-49.35058594	+2296	+8.04199219	-6.42480469	-0.50976563	+16.25976563	-13.51318359	+9.97558594	+1628	+6.62695313	-10.80175781	-0.51416016	+40.69335938	+7.20703125	-53.39355469	+1096
+1457971315.56900000	+8.35400391	-7.17187500	-0.71191406	+65.12695313	-13.24951172	-49.35058594	+2296	+8.04199219	-6.42480469	-0.50976563	+16.25976563	-13.51318359	+9.97558594	+1628	+6.62695313	-10.80175781	-0.51416016	+40.69335938	+7.20703125	-53.39355469	+1096
+1457971315.57310010	+8.35400391	-7.17187500	-0.71191406	+65.14892578	-13.24951172	-49.35058594	+2296	+8.04199219	-6.42480469	-0.50976563	+16.25976563	-13.51318359	+9.99755859	+1628	+6.62695313	-10.80175781	-0.51416016	+40.69335938	+7.20703125	-53.39355469	+1096
+1457971315.57730010	+8.35400391	-7.17187500	-0.71191406	+65.14892578	-13.24951172	-49.32861328	+2296	+8.04199219	-6.42480469	-0.50976563	+16.25976563	-13.51318359	+9.99755859	+1628	+6.62695313	-10.80175781	-0.51416016	+40.69335938	+7.20703125	-53.37158203	+1096
+1457971315.58559990	+8.35400391	-7.17187500	-0.71191406	+65.14892578	-13.24951172	-49.32861328	+2296	+8.04199219	-6.42480469	-0.50976563	+16.25976563	-13.51318359	+9.99755859	+1628	+6.62695313	-10.79736328	-0.51416016	+40.69335938	+7.20703125	-53.37158203	+1096
+1457971315.58979990	+8.35400391	-7.16748047	-0.71191406	+65.14892578	-13.24951172	-49.32861328	+2296	+8.04638672	-6.42480469	-0.50976563	+16.25976563	-13.51318359	+9.99755859	+1628	+6.62695313	-10.79736328	-0.51416016	+40.69335938	+7.20703125	-53.37158203	+1096
+1457971315.59390000	+8.35400391	-7.16748047	-0.71191406	+65.14892578	-13.27148438	-49.32861328	+2292	+8.04638672	-6.42480469	-0.50976563	+16.25976563	-13.51318359	+9.99755859	+1628	+6.62695313	-10.79736328	-0.51416016	+40.69335938	+7.20703125	-53.34960938	+1096
+1457971315.59809990	+8.35400391	-7.16748047	-0.71191406	+65.14892578	-13.27148438	-49.32861328	+2292	+8.04638672	-6.42480469	-0.50976563	+16.25976563	-13.51318359	+9.99755859	+1628	+6.62695313	-10.79736328	-0.51416016	+40.67138672	+7.20703125	-53.34960938	+1096
+1457971315.60229990	+8.35839844	-7.16748047	-0.71191406	+65.14892578	-13.27148438	-49.30664063	+2292	+8.04638672	-6.42480469	-0.50976563	+16.25976563	-13.53515625	+9.99755859	+1628	+6.62695313	-10.79736328	-0.51855469	+40.67138672	+7.20703125	-53.30566406	+1096
+1457971315.60640000	+8.35839844	-7.16748047	-0.71191406	+65.17089844	-13.27148438	-49.30664063	+2292	+8.04638672	-6.42480469	-0.50976563	+16.25976563	-13.53515625	+9.99755859	+1628	+6.62695313	-10.79736328	-0.51855469	+40.64941406	+7.18505859	-53.28369141	+1096
+1457971315.61060000	+8.35839844	-7.16748047	-0.71191406	+65.17089844	-13.27148438	-49.30664063	+2292	+8.04638672	-6.42480469	-0.50976563	+16.25976563	-13.53515625	+9.99755859	+1628	+6.62695313	-10.79736328	-0.52294922	+40.62744141	+7.18505859	-53.26171875	+1096
+1457971315.61480000	+8.35839844	-7.16748047	-0.71191406	+65.17089844	-13.27148438	-49.30664063	+2292	+8.04638672	-6.42041016	-0.50976563	+16.25976563	-13.53515625	+9.99755859	+1628	+6.62695313	-10.79296875	-0.52294922	+40.60546875	+7.16308594	-53.21777344	+1096
+1457971315.61890010	+8.35839844	-7.16308594	-0.71191406	+65.17089844	-13.29345703	-49.30664063	+2292	+8.04638672	-6.42041016	-0.50976563	+16.25976563	-13.53515625	+9.99755859	+1628	+6.62695313	-10.79296875	-0.52734375	+40.58349609	+7.16308594	-53.19580078	+1096
+1457971315.62310000	+8.35839844	-7.16308594	-0.71191406	+65.17089844	-13.29345703	-49.30664063	+2292	+8.04638672	-6.42041016	-0.50976563	+16.25976563	-13.53515625	+9.99755859	+1628	+6.62695313	-10.79296875	-0.53173828	+40.56152344	+7.14111328	-53.15185547	+1096
+1457971315.62730000	+8.35839844	-7.16308594	-0.71630859	+65.17089844	-13.29345703	-49.30664063	+2292	+8.04638672	-6.42041016	-0.50976563	+16.25976563	-13.55712891	+9.99755859	+1628	+6.62695313	-10.78857422	-0.53613281	+40.51757813	+7.11914063	-53.10791016	+1096
+1457971315.63140010	+8.36279297	-7.15869141	-0.71630859	+65.17089844	-13.29345703	-49.30664063	+2292	+8.05078125	-6.42041016	-0.50976563	+16.25976563	-13.55712891	+9.97558594	+1628	+6.62695313	-10.78417969	-0.54052734	+40.49560547	+7.09716797	-53.06396484	+1096
+1457971315.63560010	+8.36279297	-7.15869141	-0.71630859	+65.17089844	-13.31542969	-49.30664063	+2292	+8.05078125	-6.41601563	-0.50976563	+16.25976563	-13.57910156	+9.97558594	+1628	+6.63134766	-10.77978516	-0.54492188	+40.47363281	+7.07519531	-53.02001953	+1096
+1457971315.63980010	+8.36718750	-7.15429688	-0.71630859	+65.17089844	-13.33740234	-49.30664063	+2292	+8.05078125	-6.41601563	-0.50976563	+16.23779297	-13.60107422	+9.97558594	+1628	+6.63574219	-10.77539063	-0.54492188	+40.45166016	+7.03125000	-52.97607422	+1100
+1457971315.64389990	+8.36718750	-7.14990234	-0.71630859	+65.17089844	-13.35937500	-49.30664063	+2296	+8.05517578	-6.41162109	-0.51416016	+16.23779297	-13.62304688	+9.97558594	+1628	+6.64453125	-10.76660156	-0.54931641	+40.42968750	+6.98730469	-52.93212891	+1104
+1457971315.64809990	+8.37158203	-7.14550781	-0.72070313	+65.17089844	-13.38134766	-49.32861328	+2296	+8.05957031	-6.40722656	-0.51416016	+16.23779297	-13.66699219	+9.95361328	+1632	+6.64892578	-10.76220703	-0.54931641	+40.42968750	+6.94335938	-52.93212891	+1104
+1457971315.65640000	+8.38476563	-7.12792969	-0.72509766	+65.14892578	-13.46923828	-49.39453125	+2300	+8.06835938	-6.39404297	-0.51855469	+16.17187500	-13.82080078	+9.93164063	+1636	+6.67529297	-10.74023438	-0.55371094	+40.45166016	+6.85546875	-52.93212891	+1112
+1457971315.66059990	+8.38916016	-7.11914063	-0.72509766	+65.14892578	-13.51318359	-49.41650391	+2300	+8.07275391	-6.38525391	-0.51855469	+16.12792969	-13.88671875	+9.93164063	+1636	+6.68408203	-10.73144531	-0.55371094	+40.47363281	+6.78955078	-52.93212891	+1116
+1457971315.66470000	+8.39794922	-7.11035156	-0.73388672	+65.10498047	-13.60107422	-49.48242188	+2304	+8.08154297	-6.37646484	-0.52294922	+16.08398438	-13.99658203	+9.93164063	+1640	+6.69726563	-10.71826172	-0.55810547	+40.49560547	+6.72363281	-52.95410156	+1124
+1457971315.66890000	+8.40673828	-7.09716797	-0.73388672	+65.08300781	-13.66699219	-49.52636719	+2304	+8.09033203	-6.36328125	-0.52294922	+16.01806641	-14.08447266	+9.90966797	+1640	+6.71044922	-10.70947266	-0.55810547	+40.51757813	+6.65771484	-52.97607422	+1128
+1457971315.67310000	+8.41552734	-7.08837891	-0.73828125	+65.06103516	-13.73291016	-49.59228516	+2304	+8.09472656	-6.35449219	-0.52734375	+15.97412109	-14.19433594	+9.90966797	+1640	+6.71923828	-10.69628906	-0.56250000	+40.51757813	+6.56982422	-52.97607422	+1136
+1457971315.67720010	+8.41992188	-7.07958984	-0.74267578	+65.01708984	-13.79882813	-49.68017578	+2304	+8.10351563	-6.34570313	-0.53173828	+15.88623047	-14.30419922	+9.90966797	+1644	+6.73242188	-10.68310547	-0.57128906	+40.53955078	+6.48193359	-52.99804688	+1144
+1457971315.68140010	+8.42871094	-7.07080078	-0.74707031	+64.97314453	-13.86474609	-49.76806641	+2304	+8.10791016	-6.33691406	-0.53613281	+15.79833984	-14.43603516	+9.88769531	+1644	+6.74121094	-10.67431641	-0.58007813	+40.51757813	+6.39404297	-53.02001953	+1148
+1457971315.68560000	+8.43310547	-7.06640625	-0.75146484	+64.92919922	-13.93066406	-49.83398438	+2304	+8.11669922	-6.32812500	-0.54052734	+15.73242188	-14.52392578	+9.88769531	+1644	+6.75000000	-10.66113281	-0.58886719	+40.47363281	+6.30615234	-53.02001953	+1156
+1457971315.68969990	+8.44189453	-7.05761719	-0.75585938	+64.86328125	-13.99658203	-49.94384766	+2304	+8.12109375	-6.32373047	-0.54492188	+15.62255859	-14.65576172	+9.86572266	+1640	+6.75439453	-10.65234375	-0.60644531	+40.42968750	+6.19628906	-53.02001953	+1164
+1457971315.69390010	+8.45068359	-7.04882813	-0.76025391	+64.81933594	-14.04052734	-50.07568359	+2300	+8.12988281	-6.31494141	-0.54931641	+15.53466797	-14.78759766	+9.82177734	+1640	+6.76318359	-10.63916016	-0.61962891	+40.36376953	+6.06445313	-53.04199219	+1168
+1457971315.69810010	+8.45947266	-7.04443359	-0.76904297	+64.75341797	-14.12841797	-50.14160156	+2300	+8.13867188	-6.30615234	-0.55371094	+15.42480469	-14.91943359	+9.82177734	+1640	+6.76757813	-10.63037109	-0.63720703	+40.27587891	+5.93261719	-53.02001953	+1176
+1457971315.70219990	+8.46386719	-7.03564453	-0.77783203	+64.64355469	-14.19433594	-50.27343750	+2300	+8.14746094	-6.30175781	-0.56250000	+15.27099609	-15.07324219	+9.75585938	+1640	+6.76757813	-10.61718750	-0.66796875	+40.16601563	+5.77880859	-52.97607422	+1180
+1457971315.70639990	+8.47705078	-7.02685547	-0.78222656	+64.59960938	-14.26025391	-50.47119141	+2296	+8.16064453	-6.29296875	-0.56689453	+15.16113281	-15.27099609	+9.66796875	+1640	+6.77197266	-10.60400391	-0.68994141	+40.03417969	+5.64697266	-52.99804688	+1188
+1457971315.71059990	+8.48583984	-7.01806641	-0.79541016	+64.55566406	-14.37011719	-50.58105469	+2296	+8.16943359	-6.28417969	-0.58007813	+15.05126953	-15.42480469	+9.62402344	+1640	+6.77636719	-10.59521484	-0.72070313	+39.92431641	+5.49316406	-52.99804688	+1192
+1457971315.71470000	+8.49902344	-7.01367188	-0.80419922	+64.44580078	-14.41406250	-50.77880859	+2292	+8.18261719	-6.27978516	-0.59765625	+14.85351563	-15.64453125	+9.49218750	+1640	+6.78515625	-10.58203125	-0.75585938	+39.77050781	+5.31738281	-53.02001953	+1196
+1457971315.71890000	+8.50781250	-7.00488281	-0.80859375	+64.42382813	-14.47998047	-51.04248047	+2288	+8.19580078	-6.27099609	-0.60205078	+14.74365234	-15.88623047	+9.31640625	+1640	+6.78955078	-10.56884766	-0.78222656	+39.63867188	+5.16357422	-53.10791016	+1200
+1457971315.72309990	+8.52539063	-6.99609375	-0.83056641	+64.35791016	-14.58984375	-51.17431641	+2288	+8.20898438	-6.26220703	-0.62841797	+14.58984375	-16.08398438	+9.27246094	+1640	+6.79833984	-10.55566406	-0.81738281	+39.48486328	+5.00976563	-53.12988281	+1208
+1457971315.73140000	+8.55175781	-6.98291016	-0.86132813	+64.22607422	-14.69970703	-51.70166016	+2276	+8.23974609	-6.24462891	-0.65478516	+14.30419922	-16.61132813	+8.83300781	+1636	+6.82470703	-10.52490234	-0.88769531	+39.15527344	+4.65820313	-53.34960938	+1228
+1457971315.73560000	+8.57373047	-6.96972656	-0.89208984	+64.18212891	-14.80957031	-51.87744141	+2276	+8.25732422	-6.23144531	-0.68994141	+14.17236328	-16.83105469	+8.76708984	+1640	+6.84228516	-10.50732422	-0.93164063	+39.04541016	+4.48242188	-53.41552734	+1240
+1457971315.73970010	+8.58691406	-6.96972656	-0.91406250	+64.05029297	-14.85351563	-52.16308594	+2268	+8.27050781	-6.23144531	-0.71191406	+13.99658203	-17.09472656	+8.48144531	+1632	+6.85986328	-10.49414063	-0.97119141	+38.91357422	+4.35058594	-53.50341797	+1252
+1457971315.74390010	+8.60888672	-6.95654297	-0.93164063	+64.02832031	-14.91943359	-52.51464844	+2260	+8.28808594	-6.21826172	-0.73388672	+13.90869141	-17.42431641	+8.19580078	+1632	+6.88183594	-10.47216797	-1.00195313	+38.78173828	+4.19677734	-53.74511719	+1264
+1457971315.74799990	+8.63525391	-6.94335938	-0.96679688	+63.98437500	-15.02929688	-52.75634766	+2256	+8.31005859	-6.20507813	-0.77343750	+13.77685547	-17.68798828	+8.02001953	+1632	+6.90820313	-10.45458984	-1.04150391	+38.64990234	+4.02099609	-53.89892578	+1276
+1457971315.75219990	+8.65283203	-6.94335938	-0.99316406	+63.80859375	-15.05126953	-53.08593750	+2244	+8.32763672	-6.20068359	-0.80419922	+13.62304688	-17.99560547	+7.71240234	+1632	+6.93896484	-10.43701172	-1.08105469	+38.54003906	+3.88916016	-54.09667969	+1292
+1457971315.75640010	+8.67919922	-6.93017578	-1.02392578	+63.76464844	-15.11718750	-53.48144531	+2236	+8.35400391	-6.18310547	-0.83496094	+13.55712891	-18.34716797	+7.38281250	+1636	+6.96972656	-10.41503906	-1.11181641	+38.38623047	+3.73535156	-54.40429688	+1304
+1457971315.76050000	+8.71435547	-6.91699219	-1.06347656	+63.69873047	-15.20507813	-53.76708984	+2232	+8.38037109	-6.16552734	-0.88330078	+13.46923828	-18.63281250	+7.16308594	+1640	+7.00048828	-10.39306641	-1.16455078	+38.25439453	+3.55957031	-54.58007813	+1320
+1457971315.76469990	+8.73632813	-6.92138672	-1.09863281	+63.43505859	-15.22705078	-54.14062500	+2216	+8.40234375	-6.15673828	-0.92285156	+13.33740234	-18.94042969	+6.78955078	+1644	+7.04003906	-10.37109375	-1.20849609	+38.07861328	+3.40576172	-54.82177734	+1332
+1457971315.76889990	+8.77148438	-6.90380859	-1.13818359	+63.32519531	-15.27099609	-54.53613281	+2208	+8.42871094	-6.13916016	-0.96679688	+13.31542969	-19.31396484	+6.41601563	+1652	+7.07958984	-10.34472656	-1.25244141	+37.92480469	+3.22998047	-55.15136719	+1348
+1457971315.77300000	+8.81103516	-6.89062500	-1.18212891	+63.23730469	-15.35888672	-54.90966797	+2200	+8.45947266	-6.11718750	-1.01953125	+13.27148438	-19.62158203	+6.15234375	+1660	+7.11914063	-10.31396484	-1.30517578	+37.74902344	+3.01025391	-55.37109375	+1364
+1457971315.77720000	+8.84179688	-6.89501953	-1.22607422	+62.86376953	-15.35888672	-55.34912109	+2184	+8.48583984	-6.10400391	-1.07226563	+13.18359375	-19.95117188	+5.73486328	+1664	+7.15869141	-10.28759766	-1.35791016	+37.52929688	+2.83447266	-55.65673828	+1380
+1457971315.78140000	+8.88134766	-6.87744141	-1.27001953	+62.66601563	-15.38085938	-55.76660156	+2176	+8.52099609	-6.07763672	-1.12060547	+13.22753906	-20.30273438	+5.33935547	+1676	+7.20263672	-10.25683594	-1.40625000	+37.30957031	+2.63671875	-56.00830078	+1396
+1457971315.78550000	+8.93408203	-6.85986328	-1.31835938	+62.49023438	-15.40283203	-56.20605469	+2172	+8.55615234	-6.05126953	-1.18212891	+13.27148438	-20.63232422	+4.96582031	+1688	+7.24658203	-10.22167969	-1.46777344	+37.04589844	+2.41699219	-56.29394531	+1412
+1457971315.78970000	+8.96923828	-6.86865234	-1.36230469	+61.98486328	-15.40283203	-56.66748047	+2164	+8.59130859	-6.03369141	-1.23925781	+13.22753906	-20.98388672	+4.52636719	+1692	+7.29052734	-10.19531250	-1.52490234	+36.73828125	+2.21923828	-56.60156250	+1428
+1457971315.79800010	+9.07910156	-6.82910156	-1.46777344	+61.41357422	-15.42480469	-57.59033203	+2168	+8.67480469	-5.96337891	-1.36669922	+13.49121094	-21.66503906	+3.66943359	+1724	+7.38281250	-10.12060547	-1.65234375	+36.07910156	+1.71386719	-57.19482422	+1464
+1457971315.80220010	+9.12744141	-6.83789063	-1.51611328	+60.79833984	-15.40283203	-58.09570313	+2164	+8.70996094	-5.94140625	-1.42822266	+13.53515625	-22.01660156	+3.16406250	+1736	+7.42236328	-10.08984375	-1.72265625	+35.66162109	+1.49414063	-57.45849609	+1484
+1457971315.80640010	+9.18896484	-6.81152344	-1.57763672	+60.38085938	-15.38085938	-58.55712891	+2176	+8.75390625	-5.89746094	-1.49414063	+13.73291016	-22.34619141	+2.68066406	+1756	+7.47070313	-10.05029297	-1.79296875	+35.26611328	+1.23046875	-57.76611328	+1504
+1457971315.81049990	+9.25927734	-6.78955078	-1.62597656	+59.98535156	-15.40283203	-59.12841797	+2184	+8.80664063	-5.85351563	-1.56445313	+13.97460938	-22.71972656	+2.15332031	+1776	+7.51904297	-10.00634766	-1.86767578	+34.82666016	+0.92285156	-58.02978516	+1528
+1457971315.81469990	+9.31201172	-6.78955078	-1.67871094	+59.28222656	-15.38085938	-59.67773438	+2192	+8.85058594	-5.81835938	-1.63037109	+14.10644531	-23.09326172	+1.58203125	+1788	+7.55859375	-9.97558594	-1.94238281	+34.29931641	+0.65917969	-58.33740234	+1548
+1457971315.81880000	+9.38232422	-6.76757813	-1.74462891	+58.73291016	-15.35888672	-60.13916016	+2208	+8.89892578	-5.76562500	-1.70068359	+14.39208984	-23.42285156	+1.05468750	+1812	+7.60693359	-9.92724609	-2.01708984	+33.83789063	+0.39550781	-58.62304688	+1576
+1457971315.82300000	+9.46142578	-6.74560547	-1.78857422	+58.20556641	-15.38085938	-60.79833984	+2228	+8.96044922	-5.71289063	-1.77099609	+14.76562500	-23.81835938	+0.46142578	+1836	+7.65527344	-9.87890625	-2.09619141	+33.33251953	+0.04394531	-58.88671875	+1600
+1457971315.82719990	+9.52294922	-6.73681641	-1.84570313	+57.45849609	-15.38085938	-61.36962891	+2240	+9.00878906	-5.67333984	-1.84130859	+14.96337891	-24.19189453	-0.15380859	+1852	+7.69482422	-9.84375000	-2.17529297	+32.69531250	-0.24169922	-59.15039063	+1628
+1457971315.83130000	+9.60205078	-6.71044922	-1.90722656	+56.82128906	-15.40283203	-61.85302734	+2264	+9.07031250	-5.61181641	-1.92041016	+15.35888672	-24.49951172	-0.72509766	+1880	+7.75195313	-9.79101563	-2.25878906	+32.18994141	-0.57128906	-59.39208984	+1660
+1457971315.83550000	+9.68994141	-6.68408203	-1.95556641	+56.20605469	-15.46875000	-62.53417969	+2288	+9.13623047	-5.54589844	-1.98632813	+15.79833984	-24.91699219	-1.38427734	+1904	+7.80468750	-9.74267578	-2.34228516	+31.64062500	-0.96679688	-59.63378906	+1692
+1457971315.83970000	+9.76025391	-6.67089844	-2.00830078	+55.41503906	-15.53466797	-63.12744141	+2308	+9.18896484	-5.49755859	-2.05664063	+16.10595703	-25.31250000	-2.04345703	+1928	+7.84863281	-9.69873047	-2.42138672	+30.95947266	-1.29638672	-59.91943359	+1720
+1457971315.84380010	+9.84375000	-6.64013672	-2.07421875	+54.71191406	-15.60058594	-63.63281250	+2336	+9.25488281	-5.42724609	-2.14013672	+16.54541016	-25.59814453	-2.68066406	+1956	+7.90576172	-9.63720703	-2.50927734	+30.45410156	-1.66992188	-60.13916016	+1756
+1457971315.84800000	+9.93603516	-6.61376953	-2.11376953	+54.03076172	-15.71044922	-64.37988281	+2360	+9.32958984	-5.36132813	-2.20605469	+17.09472656	-26.05957031	-3.44970703	+1984	+7.97167969	-9.58007813	-2.58398438	+29.92675781	-2.10937500	-60.46875000	+1792
+1457971315.85630010	+10.10302734	-6.56103516	-2.22802734	+52.44873047	-15.99609375	-65.50048828	+2416	+9.46142578	-5.22509766	-2.36425781	+17.97363281	-26.71875000	-4.79003906	+2036	+8.09033203	-9.46582031	-2.74658203	+28.74023438	-2.94433594	-61.01806641	+1860
+1457971315.86050010	+10.19970703	-6.53466797	-2.26318359	+51.70166016	-16.17187500	-66.24755859	+2444	+9.54052734	-5.15039063	-2.42578125	+18.61083984	-27.15820313	-5.60302734	+2064	+8.16064453	-9.40429688	-2.82128906	+28.21289063	-3.47167969	-61.34765625	+1896
+1457971315.86470010	+10.28320313	-6.50830078	-2.31152344	+50.84472656	-16.41357422	-66.86279297	+2468	+9.60644531	-5.08007813	-2.50048828	+19.05029297	-27.50976563	-6.32812500	+2088	+8.21777344	-9.35156250	-2.89599609	+27.53173828	-3.93310547	-61.65527344	+1928
+1457971315.86879990	+10.37988281	-6.47753906	-2.36865234	+50.03173828	-16.61132813	-67.36816406	+2500	+9.68115234	-5.00097656	-2.58837891	+19.59960938	-27.75146484	-7.00927734	+2116	+8.29687500	-9.27246094	-2.97949219	+27.09228516	-4.46044922	-61.89697266	+1968
+1457971315.87299990	+10.48095703	-6.44677734	-2.39941406	+49.24072266	-16.91894531	-68.15917969	+2520	+9.76464844	-4.92187500	-2.64550781	+20.30273438	-28.19091797	-7.88818359	+2140	+8.38476563	-9.20214844	-3.04541016	+26.60888672	-5.09765625	-62.24853516	+2000
+1457971315.87719990	+10.56884766	-6.41601563	-2.43896484	+48.36181641	-17.24853516	-68.77441406	+2544	+9.83496094	-4.84716797	-2.72021484	+20.83007813	-28.54248047	-8.65722656	+2160	+8.45068359	-9.14062500	-3.11132813	+25.97167969	-5.66894531	-62.60009766	+2028
+1457971315.88130000	+10.66992188	-6.38525391	-2.49169922	+47.48291016	-17.55615234	-69.27978516	+2572	+9.91406250	-4.76367188	-2.80371094	+21.44531250	-28.74023438	-9.38232422	+2188	+8.53857422	-9.06152344	-3.19042969	+25.55419922	-6.30615234	-62.84179688	+2064
+1457971315.88550000	+10.77539063	-6.35449219	-2.51367188	+46.64794922	-17.97363281	-70.04882813	+2592	+9.99755859	-4.68017578	-2.86083984	+22.21435547	-29.15771484	-10.34912109	+2204	+8.63085938	-8.98681641	-3.24755859	+25.09277344	-7.00927734	-63.21533203	+2092
+1457971315.88969990	+10.86767578	-6.31933594	-2.54443359	+45.72509766	-18.41308594	-70.62011719	+2612	+10.07666016	-4.59667969	-2.93115234	+22.85156250	-29.46533203	-11.11816406	+2224	+8.70556641	-8.91650391	-3.30908203	+24.47753906	-7.69042969	-63.56689453	+2116
+1457971315.89380000	+10.96875000	-6.29736328	-2.58837891	+44.78027344	-18.83056641	-71.10351563	+2632	+10.15576172	-4.50878906	-3.01464844	+23.53271484	-29.64111328	-11.86523438	+2244	+8.79785156	-8.83300781	-3.38378906	+24.08203125	-8.41552734	-63.78662109	+2144
+1457971315.89800000	+11.07421875	-6.27099609	-2.60156250	+43.83544922	-19.33593750	-71.82861328	+2648	+10.24804688	-4.41650391	-3.06738281	+24.36767578	-30.03662109	-12.87597656	+2260	+8.89453125	-8.74951172	-3.44091797	+23.62060547	-9.22851563	-64.07226563	+2168
+1457971315.90210010	+11.16650391	-6.23144531	-2.62353516	+42.91259766	-19.92919922	-72.33398438	+2664	+10.32714844	-4.32421875	-3.13330078	+25.09277344	-30.34423828	-13.68896484	+2276	+8.97363281	-8.67480469	-3.49804688	+23.02734375	-9.97558594	-64.37988281	+2184
+1457971315.90630010	+11.27197266	-6.20068359	-2.65869141	+41.92382813	-20.47851563	-72.72949219	+2680	+10.41064453	-4.23193359	-3.20800781	+25.83984375	-30.52001953	-14.50195313	+2292	+9.07031250	-8.57812500	-3.56835938	+22.60986328	-10.76660156	-64.53369141	+2212
+1457971315.91459990	+11.47412109	-6.11718750	-2.67187500	+40.03417969	-21.84082031	-73.78417969	+2708	+10.59082031	-4.03417969	-3.30468750	+27.53173828	-31.22314453	-16.41357422	+2312	+9.24609375	-8.41113281	-3.67382813	+21.59912109	-12.50244141	-65.08300781	+2240
+1457971315.91880010	+11.57519531	-6.08642578	-2.69824219	+39.00146484	-22.50000000	-74.09179688	+2716	+10.67871094	-3.93750000	-3.36621094	+28.34472656	-31.42089844	-17.24853516	+2328	+9.34277344	-8.31884766	-3.73974609	+21.15966797	-13.33740234	-65.19287109	+2260
+1457971315.92300010	+11.67626953	-6.05126953	-2.69384766	+38.01269531	-23.22509766	-74.55322266	+2732	+10.77099609	-3.83642578	-3.39697266	+29.31152344	-31.83837891	-18.36914063	+2332	+9.43945313	-8.22656250	-3.79248047	+20.69824219	-14.26025391	-65.39062500	+2276
+1457971315.92709990	+11.77294922	-5.99853516	-2.69824219	+37.08984375	-24.01611328	-74.86083984	+2744	+10.86328125	-3.72656250	-3.44091797	+30.14648438	-32.14599609	-19.20410156	+2344	+9.51855469	-8.14306641	-3.84082031	+20.10498047	-15.13916016	-65.58837891	+2288
+1457971315.93129990	+11.86962891	-5.95898438	-2.71142578	+36.05712891	-24.76318359	-75.03662109	+2756	+10.95556641	-3.62548828	-3.49365234	+30.95947266	-32.36572266	-20.08300781	+2352	+9.60644531	-8.04638672	-3.90673828	+19.64355469	-15.99609375	-65.63232422	+2308
+1457971315.93549990	+11.96630859	-5.91943359	-2.70263672	+35.04638672	-25.59814453	-75.36621094	+2772	+11.05224609	-3.51562500	-3.50683594	+31.90429688	-32.82714844	-21.18164063	+2360	+9.70312500	-7.94970703	-3.95947266	+19.18212891	-16.89697266	-65.76416016	+2324
+1457971315.93960000	+12.05419922	-5.85351563	-2.69384766	+34.16748047	-26.47705078	-75.54199219	+2792	+11.14453125	-3.40136719	-3.53759766	+32.73925781	-33.17871094	-22.06054688	+2368	+9.77783203	-7.85742188	-4.00781250	+18.61083984	-17.77587891	-65.91796875	+2336
+1457971315.94380000	+12.14648438	-5.80517578	-2.69384766	+33.17871094	-27.31201172	-75.62988281	+2808	+11.24121094	-3.29589844	-3.56835938	+33.53027344	-33.46435547	-22.96142578	+2376	+9.86132813	-7.75634766	-4.06933594	+18.12744141	-18.63281250	-65.91796875	+2356
+1457971315.94800000	+12.23876953	-5.75244141	-2.68066406	+32.18994141	-28.16894531	-75.78369141	+2828	+11.33789063	-3.18603516	-3.57275391	+34.45312500	-33.94775391	-24.08203125	+2388	+9.95361328	-7.65966797	-4.11328125	+17.68798828	-19.55566406	-66.04980469	+2372
+1457971315.95630000	+12.41455078	-5.62500000	-2.65429688	+30.38818359	-30.01464844	-75.93750000	+2868	+11.53125000	-2.95751953	-3.60791016	+35.99121094	-34.67285156	-25.83984375	+2400	+10.11621094	-7.46191406	-4.20996094	+16.65527344	-21.31347656	-66.15966797	+2412
+1457971315.96050000	+12.49804688	-5.57226563	-2.63232422	+29.42138672	-30.89355469	-76.00341797	+2892	+11.62792969	-2.84765625	-3.59912109	+36.80419922	-35.17822266	-26.91650391	+2416	+10.20849609	-7.36083984	-4.24951172	+16.23779297	-22.21435547	-66.24755859	+2432
+1457971315.96880010	+12.65625000	-5.43603516	-2.59277344	+27.68554688	-32.73925781	-75.91552734	+2948	+11.82128906	-2.61914063	-3.60791016	+38.18847656	-35.99121094	-28.65234375	+2440	+10.36669922	-7.15429688	-4.33740234	+15.29296875	-23.90625000	-66.26953125	+2476
+1457971315.97289990	+12.73095703	-5.37890625	-2.57080078	+26.71875000	-33.66210938	-75.82763672	+2972	+11.91357422	-2.50927734	-3.59033203	+38.89160156	-36.49658203	-29.66308594	+2456	+10.45898438	-7.04882813	-4.36376953	+14.89746094	-24.85107422	-66.35742188	+2496
+1457971315.97709990	+12.80566406	-5.29541016	-2.54003906	+25.99365234	-34.67285156	-75.78369141	+3004	+12.00585938	-2.38623047	-3.58154297	+39.55078125	-36.97998047	-30.49804688	+2472	+10.53808594	-6.94335938	-4.39013672	+14.47998047	-25.77392578	-66.42333984	+2512
+1457971315.98130010	+12.88037109	-5.23388672	-2.51367188	+25.09277344	-35.61767578	-75.65185547	+3032	+12.09814453	-2.28955078	-3.57714844	+40.10009766	-37.39746094	-31.37695313	+2480	+10.62597656	-6.83349609	-4.42968750	+14.08447266	-26.60888672	-66.37939453	+2536
+1457971315.98540000	+12.95068359	-5.17675781	-2.48291016	+24.19189453	-36.51855469	-75.54199219	+3056	+12.19042969	-2.18408203	-3.55517578	+40.69335938	-37.90283203	-32.36572266	+2496	+10.71826172	-6.72802734	-4.44287109	+13.75488281	-27.55371094	-66.46728516	+2552
+1457971315.98959990	+13.01660156	-5.09326172	-2.45654297	+23.46679688	-37.50732422	-75.36621094	+3088	+12.28271484	-2.06542969	-3.54638672	+41.26464844	-38.38623047	-33.11279297	+2512	+10.80175781	-6.61816406	-4.46044922	+13.35937500	-28.49853516	-66.48925781	+2564
+1457971315.99379990	+13.08251953	-5.03613281	-2.43017578	+22.56591797	-38.40820313	-75.10253906	+3112	+12.37060547	-1.96875000	-3.54199219	+41.70410156	-38.80371094	-33.92578125	+2520	+10.88964844	-6.50830078	-4.48681641	+12.98583984	-29.35546875	-66.37939453	+2584
+1457971315.99790000	+13.13964844	-4.97460938	-2.40380859	+21.66503906	-39.28710938	-74.86083984	+3136	+12.44970703	-1.86767578	-3.52001953	+42.16552734	-39.28710938	-34.80468750	+2532	+10.98193359	-6.39843750	-4.49560547	+12.67822266	-30.30029297	-66.40136719	+2596
+1457971316.00210000	+13.19677734	-4.89550781	-2.37304688	+20.93994141	-40.25390625	-74.59716797	+3168	+12.53320313	-1.75341797	-3.50683594	+42.67089844	-39.77050781	-35.52978516	+2544	+11.06103516	-6.28417969	-4.50439453	+12.34863281	-31.24511719	-66.37939453	+2608
+1457971316.00630000	+13.25390625	-4.83398438	-2.34667969	+20.08300781	-41.17675781	-74.28955078	+3192	+12.61669922	-1.66113281	-3.48925781	+43.04443359	-40.20996094	-36.32080078	+2548	+11.14453125	-6.16992188	-4.52197266	+11.99707031	-32.14599609	-66.26953125	+2620
+1457971316.01040010	+13.30664063	-4.77246094	-2.31591797	+19.22607422	-42.05566406	-73.95996094	+3212	+12.69140625	-1.56884766	-3.46728516	+43.43994141	-40.69335938	-37.17773438	+2556	+11.23681641	-6.05566406	-4.51757813	+11.73339844	-33.11279297	-66.26953125	+2628
+1457971316.01460000	+13.35937500	-4.69335938	-2.28515625	+18.50097656	-43.00048828	-73.63037109	+3240	+12.76611328	-1.45898438	-3.44970703	+43.87939453	-41.17675781	-37.88085938	+2568	+11.31591797	-5.94140625	-4.51318359	+11.42578125	-34.10156250	-66.20361328	+2636
+1457971316.01880000	+13.41210938	-4.62744141	-2.25439453	+17.70996094	-43.87939453	-73.23486328	+3260	+12.84521484	-1.37109375	-3.43212891	+44.23095703	-41.59423828	-38.62792969	+2572	+11.39941406	-5.83593750	-4.52197266	+11.07421875	-34.98046875	-66.07177734	+2640
+1457971316.02290010	+13.46044922	-4.56591797	-2.22802734	+16.89697266	-44.71435547	-72.88330078	+3280	+12.91552734	-1.28320313	-3.41015625	+44.60449219	-42.05566406	-39.46289063	+2580	+11.48291016	-5.72167969	-4.51757813	+10.81054688	-35.90332031	-66.02783203	+2648
+1457971316.03130010	+13.54833984	-4.42089844	-2.16650391	+15.42480469	-46.40625000	-72.07031250	+3324	+13.05615234	-1.08544922	-3.36621094	+45.37353516	-42.93457031	-40.86914063	+2592	+11.63671875	-5.50195313	-4.51757813	+10.17333984	-37.68310547	-65.76416016	+2656
+1457971316.03539990	+13.58789063	-4.35498047	-2.13574219	+14.65576172	-47.19726563	-71.67480469	+3344	+13.11767578	-0.99755859	-3.33544922	+45.76904297	-43.37402344	-41.68212891	+2596	+11.71582031	-5.39208984	-4.50878906	+9.90966797	-38.56201172	-65.67626953	+2664
+1457971316.03959990	+13.62304688	-4.27587891	-2.09619141	+14.04052734	-48.07617188	-71.27929688	+3368	+13.18359375	-0.89648438	-3.30468750	+46.25244141	-43.85742188	-42.40722656	+2608	+11.78613281	-5.28222656	-4.49560547	+9.62402344	-39.46289063	-65.58837891	+2668
+1457971316.04380010	+13.66259766	-4.20556641	-2.06103516	+13.35937500	-48.86718750	-70.88378906	+3392	+13.25390625	-0.80859375	-3.26953125	+46.64794922	-44.31884766	-43.22021484	+2616	+11.85644531	-5.18115234	-4.49121094	+9.31640625	-40.25390625	-65.45654297	+2668
+1457971316.04790000	+13.69775391	-4.13525391	-2.02587891	+12.74414063	-49.65820313	-70.53222656	+3416	+13.31542969	-0.72070313	-3.22558594	+47.10937500	-44.80224609	-44.09912109	+2624	+11.93115234	-5.07568359	-4.47802734	+9.11865234	-41.11083984	-65.43457031	+2676
+1457971316.05209990	+13.73730469	-4.05175781	-1.98193359	+12.19482422	-50.47119141	-70.18066406	+3440	+13.37695313	-0.61523438	-3.18164063	+47.63671875	-45.28564453	-44.84619141	+2636	+11.99707031	-4.97021484	-4.46044922	+8.85498047	-41.96777344	-65.34667969	+2680
+1457971316.05620000	+13.77246094	-3.98144531	-1.94677734	+11.62353516	-51.24023438	-69.80712891	+3464	+13.44287109	-0.52734375	-3.14208984	+48.09814453	-45.74707031	-45.65917969	+2644	+12.06738281	-4.87792969	-4.45605469	+8.59130859	-42.71484375	-65.25878906	+2680
+1457971316.06040000	+13.80761719	-3.91113281	-1.90283203	+11.14013672	-51.98730469	-69.54345703	+3488	+13.50000000	-0.43945313	-3.08935547	+48.62548828	-46.25244141	-46.56005859	+2656	+12.13769531	-4.78125000	-4.43847656	+8.41552734	-43.46191406	-65.25878906	+2688
+1457971316.06460000	+13.83837891	-3.82763672	-1.85449219	+10.70068359	-52.75634766	-69.23583984	+3512	+13.56152344	-0.33398438	-3.03662109	+49.24072266	-46.75781250	-47.37304688	+2672	+12.19921875	-4.67578125	-4.42529297	+8.23974609	-44.20898438	-65.17089844	+2692
+1457971316.06870010	+13.86914063	-3.75732422	-1.81494141	+10.21728516	-53.45947266	-68.92822266	+3536	+13.62304688	-0.25048828	-2.97949219	+49.74609375	-47.26318359	-48.22998047	+2684	+12.26074219	-4.58789063	-4.41650391	+7.99804688	-44.89013672	-65.12695313	+2696
+1457971316.07290010	+13.89990234	-3.68701172	-1.76660156	+9.82177734	-54.16259766	-68.70849609	+3560	+13.67578125	-0.16699219	-2.91796875	+50.27343750	-47.81250000	-49.15283203	+2696	+12.32666016	-4.50000000	-4.39013672	+7.88818359	-45.63720703	-65.14892578	+2704
+1457971316.07710000	+13.93066406	-3.60791016	-1.71826172	+9.51416016	-54.93164063	-68.46679688	+3584	+13.73291016	-0.06591797	-2.85644531	+50.88867188	-48.36181641	-49.96582031	+2712	+12.38818359	-4.40332031	-4.36816406	+7.73437500	-46.38427734	-65.10498047	+2712
+1457971316.08119990	+13.96142578	-3.54199219	-1.67431641	+9.16259766	-55.61279297	-68.26904297	+3608	+13.79443359	+0.01318359	-2.79492188	+51.43798828	-48.88916016	-50.84472656	+2724	+12.44970703	-4.31982422	-4.35058594	+7.55859375	-47.02148438	-65.10498047	+2716
+1457971316.08960010	+14.02294922	-3.39697266	-1.57763672	+8.63525391	-56.97509766	-67.89550781	+3652	+13.89550781	+0.18896484	-2.66748047	+52.60253906	-49.96582031	-52.51464844	+2748	+12.57275391	-4.14404297	-4.30224609	+7.36083984	-48.38378906	-65.08300781	+2736
+1457971316.09369990	+14.05371094	-3.33544922	-1.53369141	+8.32763672	-57.61230469	-67.69775391	+3672	+13.94824219	+0.25927734	-2.60595703	+53.10791016	-50.49316406	-53.32763672	+2760	+12.62988281	-4.06494141	-4.28466797	+7.20703125	-48.97705078	-65.01708984	+2740
+1457971316.09789990	+14.08447266	-3.27392578	-1.48974609	+8.06396484	-58.22753906	-67.54394531	+3692	+13.99218750	+0.33398438	-2.54882813	+53.56933594	-50.99853516	-54.09667969	+2768	+12.68701172	-3.99023438	-4.25390625	+7.09716797	-49.59228516	-65.03906250	+2748
+1457971316.10209990	+14.11083984	-3.20361328	-1.45019531	+7.86621094	-58.82080078	-67.34619141	+3708	+14.03613281	+0.41748047	-2.49169922	+54.14062500	-51.50390625	-54.79980469	+2780	+12.73974609	-3.90234375	-4.23193359	+6.98730469	-50.18554688	-64.90722656	+2756
+1457971316.10620000	+14.13281250	-3.14648438	-1.41064453	+7.60253906	-59.41406250	-67.17041016	+3724	+14.08007813	+0.47900391	-2.43017578	+54.58007813	-52.03125000	-55.54687500	+2788	+12.78808594	-3.82763672	-4.20996094	+6.81152344	-50.75683594	-64.84130859	+2760
+1457971316.11040000	+14.15917969	-3.09375000	-1.37109375	+7.31689453	-59.96337891	-66.99462891	+3740	+14.11962891	+0.53613281	-2.38183594	+54.95361328	-52.49267578	-56.20605469	+2796	+12.84082031	-3.75732422	-4.17919922	+6.65771484	-51.37207031	-64.79736328	+2768
+1457971316.11459990	+14.18554688	-3.02783203	-1.33154297	+7.11914063	-60.53466797	-66.77490234	+3756	+14.15917969	+0.61083984	-2.33349609	+55.39306641	-52.97607422	-56.77734375	+2804	+12.89355469	-3.67382813	-4.15722656	+6.50390625	-51.94335938	-64.59960938	+2772
+1457971316.11870000	+14.20751953	-2.97949219	-1.29638672	+6.83349609	-61.10595703	-66.57714844	+3768	+14.19433594	+0.66357422	-2.28515625	+55.76660156	-53.43750000	-57.41455078	+2812	+12.93750000	-3.61230469	-4.13085938	+6.28417969	-52.49267578	-64.46777344	+2776
+1457971316.12290000	+14.22949219	-2.93115234	-1.26562500	+6.50390625	-61.61132813	-66.33544922	+3776	+14.22509766	+0.71630859	-2.25000000	+56.07421875	-53.83300781	-57.96386719	+2816	+12.98144531	-3.54638672	-4.10888672	+6.08642578	-53.02001953	-64.33593750	+2780
+1457971316.12700010	+14.25146484	-2.87841797	-1.23925781	+6.19628906	-62.07275391	-66.04980469	+3784	+14.25585938	+0.77783203	-2.21484375	+56.42578125	-54.25048828	-58.46923828	+2824	+13.02539063	-3.47167969	-4.09130859	+5.88867188	-53.52539063	-64.09423828	+2784
+1457971316.13120010	+14.26904297	-2.83886719	-1.21728516	+5.80078125	-62.53417969	-65.74218750	+3788	+14.28222656	+0.82177734	-2.17968750	+56.71142578	-54.64599609	-58.97460938	+2828	+13.06494141	-3.41015625	-4.06933594	+5.62500000	-54.03076172	-63.87451172	+2784
+1457971316.13540010	+14.28222656	-2.79931641	-1.19091797	+5.40527344	-62.97363281	-65.45654297	+3796	+14.30419922	+0.86132813	-2.14892578	+56.93115234	-54.99755859	-59.43603516	+2836	+13.10449219	-3.34863281	-4.05175781	+5.38330078	-54.51416016	-63.65478516	+2784
+1457971316.13949990	+14.29541016	-2.75097656	-1.16894531	+5.07568359	-63.43505859	-65.12695313	+3800	+14.33056641	+0.90966797	-2.11816406	+57.23876953	-55.39306641	-59.89746094	+2844	+13.13964844	-3.28271484	-4.02978516	+5.16357422	-55.01953125	-63.41308594	+2788
+1457971316.14369990	+14.30419922	-2.71582031	-1.14257813	+4.65820313	-63.89648438	-64.81933594	+3804	+14.35253906	+0.94482422	-2.08740234	+57.48046875	-55.78857422	-60.38085938	+2848	+13.17041016	-3.22998047	-4.00781250	+4.89990234	-55.52490234	-63.19335938	+2788
+1457971316.14790010	+14.31738281	-2.68505859	-1.11621094	+4.21875000	-64.33593750	-64.48974609	+3808	+14.37011719	+0.97998047	-2.05664063	+57.70019531	-56.16210938	-60.82031250	+2856	+13.20117188	-3.17285156	-3.98583984	+4.63623047	-56.00830078	-62.99560547	+2784
+1457971316.15619990	+14.33935547	-2.61474609	-1.07666016	+3.36181641	-65.14892578	-63.76464844	+3808	+14.40966797	+1.05468750	-2.00390625	+58.24951172	-56.88720703	-61.65527344	+2872	+13.26708984	-3.06738281	-3.95068359	+4.13085938	-56.90917969	-62.49023438	+2784
+1457971316.16039990	+14.34814453	-2.58398438	-1.05468750	+2.96630859	-65.56640625	-63.45703125	+3812	+14.42285156	+1.08984375	-1.96875000	+58.53515625	-57.28271484	-62.13867188	+2884	+13.29345703	-3.01904297	-3.92871094	+3.93310547	-57.34863281	-62.31445313	+2784
+1457971316.16450000	+14.35693359	-2.54882813	-1.03271484	+2.59277344	-65.93994141	-63.10546875	+3812	+14.44042969	+1.12939453	-1.93798828	+58.88671875	-57.67822266	-62.57812500	+2896	+13.32421875	-2.96630859	-3.91113281	+3.75732422	-57.76611328	-62.09472656	+2784
+1457971316.16870000	+14.36132813	-2.51806641	-1.01513672	+2.19726563	-66.29150391	-62.75390625	+3816	+14.45361328	+1.16015625	-1.90283203	+59.15039063	-58.07373047	-62.97363281	+2908	+13.35058594	-2.92236328	-3.88916016	+3.53759766	-58.18359375	-61.91894531	+2780
+1457971316.17290000	+14.37011719	-2.48730469	-0.98437500	+1.86767578	-66.70898438	-62.46826172	+3816	+14.46679688	+1.19091797	-1.86328125	+59.47998047	-58.51318359	-63.45703125	+2920	+13.37695313	-2.87402344	-3.86718750	+3.38378906	-58.62304688	-61.78710938	+2780
+1457971316.17700000	+14.37451172	-2.45214844	-0.95800781	+1.58203125	-67.12646484	-62.18261719	+3820	+14.47998047	+1.22607422	-1.82373047	+59.87548828	-58.97460938	-63.91845703	+2932	+13.39892578	-2.83007813	-3.84082031	+3.22998047	-59.01855469	-61.61132813	+2780
+1457971316.18120000	+14.38330078	-2.41699219	-0.92724609	+1.34033203	-67.52197266	-61.91894531	+3824	+14.49316406	+1.26123047	-1.77978516	+60.27099609	-59.43603516	-64.37988281	+2948	+13.42968750	-2.79052734	-3.82324219	+3.09814453	-59.41406250	-61.52343750	+2780
+1457971316.18540000	+14.39648438	-2.38623047	-0.89648438	+1.12060547	-67.93945313	-61.72119141	+3824	+14.50634766	+1.29199219	-1.73144531	+60.73242188	-59.94140625	-64.90722656	+2964	+13.45166016	-2.75537109	-3.79687500	+3.03222656	-59.78759766	-61.47949219	+2780
+1457971316.18950010	+14.40527344	-2.35107422	-0.87011719	+0.92285156	-68.29101563	-61.45751953	+3828	+14.52392578	+1.33593750	-1.68310547	+61.19384766	-60.42480469	-65.32470703	+2980	+13.48242188	-2.71142578	-3.77490234	+2.92236328	-60.13916016	-61.34765625	+2780
+1457971316.19370010	+14.41406250	-2.32031250	-0.84375000	+0.74707031	-68.64257813	-61.23779297	+3832	+14.53710938	+1.37109375	-1.63916016	+61.61132813	-60.90820313	-65.74218750	+2992	+13.50878906	-2.67626953	-3.75292969	+2.83447266	-60.44677734	-61.25976563	+2776
+1457971316.19790010	+14.42285156	-2.28515625	-0.81298828	+0.63720703	-69.01611328	-61.10595703	+3832	+14.54589844	+1.40625000	-1.58642578	+62.09472656	-61.41357422	-66.22558594	+3008	+13.53076172	-2.64111328	-3.73095703	+2.81250000	-60.77636719	-61.23779297	+2776
+1457971316.20199990	+14.42724609	-2.25000000	-0.78222656	+0.59326172	-69.36767578	-60.95214844	+3836	+14.55908203	+1.44140625	-1.53369141	+62.62207031	-61.94091797	-66.70898438	+3024	+13.55273438	-2.60156250	-3.70898438	+2.76855469	-61.06201172	-61.14990234	+2776
+1457971316.20619990	+14.43603516	-2.21923828	-0.75146484	+0.52734375	-69.74121094	-60.82031250	+3840	+14.56787109	+1.47216797	-1.48095703	+63.10546875	-62.46826172	-67.17041016	+3036	+13.57470703	-2.57080078	-3.68701172	+2.70263672	-61.34765625	-61.08398438	+2772
+1457971316.21030000	+14.44482422	-2.18847656	-0.72509766	+0.46142578	-70.07080078	-60.68847656	+3840	+14.57666016	+1.50292969	-1.43261719	+63.50097656	-62.97363281	-67.54394531	+3048	+13.59228516	-2.54003906	-3.66503906	+2.63671875	-61.63330078	-61.04003906	+2768
+1457971316.21869990	+14.46240234	-2.13134766	-0.67236328	+0.39550781	-70.72998047	-60.49072266	+3840	+14.59863281	+1.56445313	-1.34912109	+64.31396484	-63.94042969	-68.22509766	+3068	+13.63183594	-2.47851563	-3.62988281	+2.50488281	-62.11669922	-60.86425781	+2764
+1457971316.22280000	+14.46679688	-2.10498047	-0.65039063	+0.39550781	-71.01562500	-60.46875000	+3840	+14.60302734	+1.58642578	-1.30957031	+64.66552734	-64.42382813	-68.51074219	+3076	+13.64941406	-2.45214844	-3.61230469	+2.43896484	-62.33642578	-60.79833984	+2756
+1457971316.22700000	+14.47119141	-2.07421875	-0.63281250	+0.43945313	-71.30126953	-60.42480469	+3840	+14.61181641	+1.61718750	-1.27441406	+65.01708984	-64.88525391	-68.75244141	+3084	+13.66699219	-2.41699219	-3.59912109	+2.37304688	-62.51220703	-60.64453125	+2756
+1457971316.23120000	+14.47558594	-2.05664063	-0.61523438	+0.41748047	-71.56494141	-60.33691406	+3836	+14.61621094	+1.63037109	-1.23925781	+65.28076172	-65.34667969	-68.99414063	+3088	+13.68017578	-2.39501953	-3.58593750	+2.24121094	-62.70996094	-60.51269531	+2752
+1457971316.23530010	+14.47558594	-2.03906250	-0.60205078	+0.35156250	-71.78466797	-60.27099609	+3832	+14.61621094	+1.64355469	-1.21728516	+65.41259766	-65.76416016	-69.08203125	+3092	+13.68896484	-2.36865234	-3.57714844	+2.08740234	-62.86376953	-60.33691406	+2744
+1457971316.23950000	+14.47558594	-2.01708984	-0.58886719	+0.35156250	-72.04833984	-60.20507813	+3828	+14.61621094	+1.66113281	-1.19531250	+65.58837891	-66.20361328	-69.19189453	+3096	+13.69775391	-2.34228516	-3.56835938	+1.93359375	-63.01757813	-60.11718750	+2740
+1457971316.24370000	+14.47558594	-2.00390625	-0.57568359	+0.32958984	-72.29003906	-60.18310547	+3824	+14.62060547	+1.66113281	-1.16894531	+65.69824219	-66.62109375	-69.32373047	+3096	+13.70214844	-2.32470703	-3.55517578	+1.77978516	-63.19335938	-59.96337891	+2732
+1457971316.24780010	+14.47558594	-1.99072266	-0.57128906	+0.30761719	-72.48779297	-60.13916016	+3820	+14.61621094	+1.66552734	-1.16015625	+65.63232422	-67.01660156	-69.25781250	+3096	+13.71093750	-2.30712891	-3.55078125	+1.56005859	-63.32519531	-59.74365234	+2724
+1457971316.25200010	+14.47558594	-1.97314453	-0.56250000	+0.30761719	-72.68554688	-60.07324219	+3812	+14.61621094	+1.66992188	-1.15136719	+65.56640625	-67.41210938	-69.14794922	+3096	+13.71533203	-2.28076172	-3.54199219	+1.36230469	-63.47900391	-59.47998047	+2720
+1457971316.25620010	+14.47558594	-1.96875000	-0.55810547	+0.28564453	-72.88330078	-60.05126953	+3804	+14.61621094	+1.66992188	-1.14257813	+65.47851563	-67.78564453	-69.03808594	+3096	+13.71972656	-2.26318359	-3.53759766	+1.14257813	-63.61083984	-59.23828125	+2716
+1457971316.26029990	+14.47119141	-1.96435547	-0.55371094	+0.24169922	-73.08105469	-60.05126953	+3800	+14.61181641	+1.66552734	-1.13378906	+65.36865234	-68.18115234	-68.92822266	+3096	+13.72412109	-2.24560547	-3.53320313	+0.94482422	-63.72070313	-58.99658203	+2708
+1457971316.26449990	+14.46679688	-1.95556641	-0.55371094	+0.24169922	-73.25683594	-60.00732422	+3792	+14.60742188	+1.66552734	-1.12500000	+65.25878906	-68.55468750	-68.81835938	+3096	+13.72412109	-2.22363281	-3.52880859	+0.74707031	-63.83056641	-58.73291016	+2704
+1457971316.26869990	+14.46240234	-1.95117188	-0.54931641	+0.21972656	-73.41064453	-59.96337891	+3784	+14.60302734	+1.65673828	-1.11621094	+65.08300781	-68.95019531	-68.68652344	+3100	+13.72412109	-2.21044922	-3.52441406	+0.48339844	-63.94042969	-58.46923828	+2700
+1457971316.27280000	+14.45800781	-1.94238281	-0.54492188	+0.19775391	-73.60839844	-59.94140625	+3780	+14.59863281	+1.64794922	-1.11181641	+64.86328125	-69.34570313	-68.48876953	+3100	+13.72412109	-2.19726563	-3.52001953	+0.26367188	-64.02832031	-58.22753906	+2696
+1457971316.27700000	+14.45361328	-1.93359375	-0.54052734	+0.21972656	-73.76220703	-59.91943359	+3772	+14.59423828	+1.64355469	-1.10302734	+64.66552734	-69.76318359	-68.29101563	+3104	+13.72412109	-2.18408203	-3.51562500	+0.04394531	-64.16015625	-58.00781250	+2692
+1457971316.28530000	+14.45361328	-1.92480469	-0.52734375	+0.39550781	-74.15771484	-60.02929688	+3764	+14.58544922	+1.63476563	-1.08544922	+64.35791016	-70.62011719	-67.96142578	+3108	+13.72851563	-2.15332031	-3.50244141	-0.24169922	-64.37988281	-57.63427734	+2684
+1457971316.28950000	+14.44921875	-1.91601563	-0.52294922	+0.46142578	-74.28955078	-60.07324219	+3756	+14.58544922	+1.63037109	-1.07226563	+64.18212891	-71.05957031	-67.78564453	+3112	+13.72851563	-2.14013672	-3.49804688	-0.39550781	-64.46777344	-57.45849609	+2684
+1457971316.29360010	+14.44921875	-1.90722656	-0.51855469	+0.59326172	-74.44335938	-60.16113281	+3748	+14.58105469	+1.63037109	-1.05908203	+64.02832031	-71.49902344	-67.58789063	+3112	+13.73291016	-2.12695313	-3.49365234	-0.54931641	-64.55566406	-57.28271484	+2680
+1457971316.29780010	+14.44921875	-1.89843750	-0.50976563	+0.81298828	-74.61914063	-60.31494141	+3744	+14.57666016	+1.63037109	-1.03271484	+64.02832031	-71.98242188	-67.54394531	+3116	+13.73730469	-2.11376953	-3.48486328	-0.61523438	-64.62158203	-57.19482422	+2676
+1457971316.30200000	+14.44921875	-1.88964844	-0.50097656	+0.98876953	-74.77294922	-60.46875000	+3740	+14.57666016	+1.63037109	-1.01074219	+64.02832031	-72.46582031	-67.50000000	+3120	+13.73730469	-2.10498047	-3.47607422	-0.68115234	-64.68750000	-57.12890625	+2676
+1457971316.30609990	+14.44921875	-1.87646484	-0.49218750	+1.25244141	-74.94873047	-60.64453125	+3736	+14.57226563	+1.63476563	-0.98437500	+63.98437500	-72.97119141	-67.41210938	+3124	+13.74169922	-2.09179688	-3.47167969	-0.70312500	-64.75341797	-57.06298828	+2672
+1457971316.31030010	+14.44921875	-1.86328125	-0.47900391	+1.60400391	-75.14648438	-60.90820313	+3732	+14.57666016	+1.63476563	-0.95800781	+63.94042969	-73.49853516	-67.34619141	+3128	+13.74609375	-2.07861328	-3.45849609	-0.70312500	-64.86328125	-57.04101563	+2668
+1457971316.31450010	+14.44921875	-1.85009766	-0.46142578	+1.93359375	-75.32226563	-61.17187500	+3728	+14.57666016	+1.63916016	-0.92724609	+63.96240234	-74.02587891	-67.28027344	+3132	+13.75048828	-2.06982422	-3.44970703	-0.72509766	-64.90722656	-57.01904297	+2664
+1457971316.31859990	+14.44921875	-1.83691406	-0.44824219	+2.39501953	-75.52001953	-61.52343750	+3724	+14.57666016	+1.64355469	-0.90087891	+63.98437500	-74.57519531	-67.23632813	+3136	+13.75488281	-2.06103516	-3.44091797	-0.70312500	-64.97314453	-57.01904297	+2664
+1457971316.32279990	+14.45361328	-1.82373047	-0.43066406	+2.92236328	-75.71777344	-61.96289063	+3720	+14.58105469	+1.65234375	-0.87011719	+64.07226563	-75.12451172	-67.23632813	+3140	+13.76367188	-2.05224609	-3.42773438	-0.65917969	-65.01708984	-57.04101563	+2660
+1457971316.32699990	+14.45361328	-1.80615234	-0.41748047	+3.42773438	-75.87158203	-62.40234375	+3716	+14.58105469	+1.65673828	-0.83935547	+64.07226563	-75.62988281	-67.14843750	+3144	+13.76806641	-2.04345703	-3.42333984	-0.61523438	-65.03906250	-57.06298828	+2656
+1457971316.33110000	+14.45361328	-1.79296875	-0.40429688	+4.02099609	-76.04736328	-62.88574219	+3712	+14.58105469	+1.66113281	-0.81298828	+63.96240234	-76.17919922	-66.99462891	+3144	+13.77246094	-2.03027344	-3.41894531	-0.59326172	-65.03906250	-57.08496094	+2652
+1457971316.33950000	+14.45800781	-1.76660156	-0.37353516	+5.40527344	-76.35498047	-64.07226563	+3700	+14.58544922	+1.66992188	-0.76025391	+63.61083984	-77.25585938	-66.48925781	+3148	+13.78125000	-2.01269531	-3.40576172	-0.50537109	-65.06103516	-57.12890625	+2644
+1457971316.34780000	+14.45800781	-1.74023438	-0.34277344	+7.07519531	-76.66259766	-65.54443359	+3692	+14.58984375	+1.66992188	-0.71630859	+63.03955078	-78.28857422	-65.80810547	+3144	+13.79003906	-1.99951172	-3.38818359	-0.43945313	-65.08300781	-57.19482422	+2636
+1457971316.35200000	+14.45800781	-1.72705078	-0.32958984	+7.95410156	-76.79443359	-66.31347656	+3688	+14.58984375	+1.66552734	-0.69873047	+62.53417969	-78.79394531	-65.25878906	+3144	+13.79003906	-1.99072266	-3.38378906	-0.41748047	-65.08300781	-57.19482422	+2632
+1457971316.35610010	+14.46240234	-1.71826172	-0.32080078	+8.87695313	-76.90429688	-67.17041016	+3680	+14.58984375	+1.66552734	-0.68115234	+62.02880859	-79.27734375	-64.73144531	+3140	+13.79443359	-1.98632813	-3.37939453	-0.41748047	-65.06103516	-57.19482422	+2628
+1457971316.36030010	+14.46240234	-1.70947266	-0.31201172	+9.86572266	-76.99218750	-68.07128906	+3676	+14.58984375	+1.66113281	-0.67236328	+61.28173828	-79.71679688	-63.96240234	+3136	+13.79882813	-1.97753906	-3.37500000	-0.39550781	-65.03906250	-57.19482422	+2624
+1457971316.36439990	+14.46679688	-1.69628906	-0.30322266	+10.92041016	-77.05810547	-69.01611328	+3668	+14.58544922	+1.65234375	-0.66796875	+60.35888672	-80.11230469	-63.01757813	+3132	+13.79882813	-1.97314453	-3.37060547	-0.39550781	-64.99511719	-57.17285156	+2620
+1457971316.36859990	+14.46679688	-1.69189453	-0.29882813	+11.95312500	-77.10205078	-69.96093750	+3664	+14.58544922	+1.64355469	-0.66357422	+59.34814453	-80.52978516	-62.05078125	+3132	+13.79882813	-1.96875000	-3.36621094	-0.41748047	-64.95117188	-57.15087891	+2612
+1457971316.37280010	+14.46679688	-1.68310547	-0.29882813	+12.96386719	-77.14599609	-70.90576172	+3656	+14.58544922	+1.63476563	-0.66357422	+58.22753906	-80.90332031	-60.95214844	+3128	+13.79882813	-1.95996094	-3.36621094	-0.43945313	-64.90722656	-57.10693359	+2608
+1457971316.37690000	+14.46679688	-1.67871094	-0.29882813	+14.01855469	-77.14599609	-71.87255859	+3648	+14.58105469	+1.62158203	-0.65917969	+56.99707031	-81.25488281	-59.78759766	+3128	+13.79882813	-1.95556641	-3.36181641	-0.48339844	-64.86328125	-57.06298828	+2604
+1457971316.38529990	+14.46679688	-1.67431641	-0.29882813	+15.99609375	-77.14599609	-73.71826172	+3632	+14.57666016	+1.60400391	-0.65917969	+54.75585938	-81.91406250	-57.61230469	+3120	+13.79443359	-1.94677734	-3.35742188	-0.57128906	-64.77539063	-56.95312500	+2596
+1457971316.38940000	+14.47119141	-1.66992188	-0.30322266	+16.94091797	-77.10205078	-74.59716797	+3628	+14.57666016	+1.59082031	-0.66357422	+53.21777344	-82.17773438	-56.14013672	+3124	+13.79443359	-1.94238281	-3.35742188	-0.63720703	-64.70947266	-56.88720703	+2588
+1457971316.39360000	+14.47119141	-1.66552734	-0.30761719	+17.75390625	-77.01416016	-75.34423828	+3624	+14.57226563	+1.58203125	-0.67236328	+51.67968750	-82.39746094	-54.68994141	+3124	+13.79003906	-1.93798828	-3.35742188	-0.70312500	-64.64355469	-56.79931641	+2584
+1457971316.39780000	+14.47119141	-1.66552734	-0.31640625	+18.50097656	-76.97021484	-76.02539063	+3616	+14.57226563	+1.56884766	-0.67236328	+50.36132813	-82.63916016	-53.41552734	+3120	+13.79003906	-1.92919922	-3.35742188	-0.76904297	-64.57763672	-56.71142578	+2580
+1457971316.40190010	+14.47119141	-1.66552734	-0.32080078	+19.18212891	-76.90429688	-76.64062500	+3612	+14.57226563	+1.56005859	-0.67675781	+48.82324219	-82.85888672	-51.98730469	+3124	+13.78564453	-1.92480469	-3.35742188	-0.81298828	-64.51171875	-56.64550781	+2580
+1457971316.40610000	+14.47119141	-1.66113281	-0.32519531	+19.79736328	-76.83837891	-77.21191406	+3608	+14.56787109	+1.55126953	-0.68115234	+47.24121094	-83.05664063	-50.47119141	+3124	+13.78125000	-1.92041016	-3.35742188	-0.87890625	-64.42382813	-56.55761719	+2576
+1457971316.41030000	+14.47119141	-1.66113281	-0.32519531	+20.41259766	-76.79443359	-77.76123047	+3604	+14.56787109	+1.54687500	-0.67236328	+46.05468750	-83.29833984	-49.32861328	+3124	+13.77685547	-1.91601563	-3.35742188	-0.94482422	-64.35791016	-56.46972656	+2572
+1457971316.41440010	+14.47558594	-1.65673828	-0.32958984	+20.91796875	-76.75048828	-78.22265625	+3600	+14.57226563	+1.54248047	-0.67236328	+44.78027344	-83.45214844	-48.09814453	+3124	+13.77685547	-1.91162109	-3.35302734	-1.01074219	-64.29199219	-56.40380859	+2568
+1457971316.42280010	+14.47998047	-1.64794922	-0.32958984	+21.97265625	-76.66259766	-79.16748047	+3592	+14.57226563	+1.53808594	-0.65917969	+42.03369141	-83.82568359	-45.41748047	+3124	+13.77246094	-1.89843750	-3.34863281	-1.09863281	-64.16015625	-56.29394531	+2564
+1457971316.42689990	+14.47998047	-1.64355469	-0.32958984	+22.52197266	-76.64062500	-79.65087891	+3592	+14.57666016	+1.53808594	-0.65478516	+40.69335938	-83.97949219	-44.05517578	+3120	+13.77246094	-1.89404297	-3.34423828	-1.12060547	-64.09423828	-56.25000000	+2564
+1457971316.43109990	+14.48437500	-1.63916016	-0.32519531	+23.11523438	-76.64062500	-80.17822266	+3588	+14.57666016	+1.53808594	-0.65478516	+39.02343750	-84.13330078	-42.36328125	+3120	+13.77246094	-1.88964844	-3.33984375	-1.12060547	-64.02832031	-56.25000000	+2564
+1457971316.43520000	+14.48437500	-1.63037109	-0.32080078	+23.75244141	-76.61865234	-80.77148438	+3584	+14.58105469	+1.53808594	-0.64160156	+37.33154297	-84.33105469	-40.67138672	+3120	+13.77246094	-1.88525391	-3.33984375	-1.12060547	-63.98437500	-56.25000000	+2560
+1457971316.43940000	+14.48876953	-1.62597656	-0.31201172	+24.49951172	-76.64062500	-81.45263672	+3584	+14.58105469	+1.54248047	-0.63281250	+35.83740234	-84.52880859	-39.13330078	+3120	+13.77246094	-1.88085938	-3.33105469	-1.07666016	-63.94042969	-56.27197266	+2560
+1457971316.44359990	+14.49316406	-1.61279297	-0.30322266	+25.35644531	-76.66259766	-82.24365234	+3584	+14.58544922	+1.54687500	-0.61523438	+34.14550781	-84.74853516	-37.35351563	+3124	+13.77246094	-1.88085938	-3.32226563	-1.03271484	-63.91845703	-56.31591797	+2560
+1457971316.44770000	+14.49316406	-1.60400391	-0.29443359	+26.32324219	-76.68457031	-83.14453125	+3580	+14.58544922	+1.55126953	-0.60205078	+32.08007813	-84.94628906	-35.24414063	+3124	+13.77685547	-1.87646484	-3.31787109	-0.98876953	-63.89648438	-56.38183594	+2560
+1457971316.45190000	+14.50195313	-1.59521484	-0.28125000	+27.61962891	-76.75048828	-84.37500000	+3580	+14.58984375	+1.55566406	-0.58886719	+29.97070313	-85.16601563	-33.04687500	+3124	+13.77685547	-1.87207031	-3.30908203	-0.92285156	-63.87451172	-56.44775391	+2560
+1457971316.45610000	+14.50634766	-1.58203125	-0.26367188	+29.06982422	-76.81640625	-85.75927734	+3580	+14.58984375	+1.56445313	-0.57568359	+27.61962891	-85.38574219	-30.58593750	+3124	+13.78125000	-1.87207031	-3.30029297	-0.85693359	-63.87451172	-56.53564453	+2560
+1457971316.46020010	+14.50634766	-1.57324219	-0.25048828	+30.52001953	-76.81640625	-87.18750000	+3576	+14.59423828	+1.56884766	-0.56689453	+24.74121094	-85.58349609	-27.64160156	+3120	+13.78564453	-1.86767578	-3.29150391	-0.76904297	-63.87451172	-56.64550781	+2564
+1457971316.46860000	+14.51513672	-1.55126953	-0.21533203	+34.95849609	-76.88232422	-91.51611328	+3576	+14.59423828	+1.57324219	-0.53613281	+18.10546875	-86.08886719	-20.80810547	+3120	+13.79003906	-1.86328125	-3.26953125	-0.57128906	-63.91845703	-56.86523438	+2564
+1457971316.47270010	+14.51513672	-1.53808594	-0.20214844	+36.95800781	-76.86035156	-93.49365234	+3572	+14.59863281	+1.57763672	-0.53173828	+13.95263672	-86.26464844	-16.58935547	+3116	+13.79003906	-1.86328125	-3.26074219	-0.50537109	-63.91845703	-56.97509766	+2564
+1457971316.47690010	+14.51953125	-1.52490234	-0.18457031	+40.16601563	-76.83837891	-96.67968750	+3572	+14.59423828	+1.57763672	-0.51855469	+8.96484375	-86.48437500	-11.57958984	+3116	+13.79003906	-1.85888672	-3.25195313	-0.41748047	-63.94042969	-57.06298828	+2564
+1457971316.48110010	+14.51953125	-1.52490234	-0.16699219	+42.78076172	-76.79443359	-99.31640625	+3572	+14.59423828	+1.57763672	-0.50537109	+3.73535156	-86.70410156	-6.32812500	+3112	+13.79003906	-1.85888672	-3.24316406	-0.35156250	-63.98437500	-57.17285156	+2564
+1457971316.48939990	+14.51953125	-1.51611328	-0.16259766	+47.63671875	-76.48681641	-104.21630859	+3560	+14.59423828	+1.56884766	-0.50097656	-8.81103516	-86.96777344	+6.13037109	+3108	+13.79003906	-1.85449219	-3.22558594	-0.26367188	-64.02832031	-57.30468750	+2560
+1457971316.49359990	+14.51953125	-1.51611328	-0.15820313	+49.87792969	-76.33300781	-106.47949219	+3556	+14.59423828	+1.56445313	-0.49658203	-15.73242188	-87.05566406	+12.96386719	+3108	+13.79003906	-1.85009766	-3.21679688	-0.24169922	-64.05029297	-57.34863281	+2560
+1457971316.49770000	+14.51513672	-1.51611328	-0.16259766	+51.78955078	-76.09130859	-108.41308594	+3552	+14.59423828	+1.56005859	-0.50097656	-22.25830078	-87.05566406	+19.42382813	+3104	+13.79003906	-1.85009766	-3.21240234	-0.21972656	-64.07226563	-57.39257813	+2560
+1457971316.50190000	+14.51074219	-1.51611328	-0.17138672	+53.81103516	-75.87158203	-110.43457031	+3548	+14.58984375	+1.55126953	-0.50537109	-29.42138672	-87.05566406	+26.38916016	+3108	+13.78564453	-1.84570313	-3.20800781	-0.21972656	-64.09423828	-57.41455078	+2560
+1457971316.50609990	+14.50634766	-1.52050781	-0.17578125	+55.72265625	-75.62988281	-112.36816406	+3544	+14.58544922	+1.53808594	-0.50537109	-36.12304688	-87.03369141	+32.89306641	+3108	+13.78125000	-1.84130859	-3.20361328	-0.21972656	-64.09423828	-57.41455078	+2560
+1457971316.51020000	+14.50634766	-1.52490234	-0.18017578	+57.54638672	-75.38818359	-114.21386719	+3540	+14.58544922	+1.52929688	-0.51416016	-42.09960938	-86.94580078	+38.67187500	+3108	+13.77685547	-1.83691406	-3.19921875	-0.26367188	-64.11621094	-57.41455078	+2556
+1457971316.51440000	+14.50195313	-1.52490234	-0.18896484	+59.28222656	-75.12451172	-115.92773438	+3540	+14.58544922	+1.51611328	-0.52294922	-47.79052734	-86.81396484	+44.12109375	+3112	+13.77246094	-1.83691406	-3.19482422	-0.30761719	-64.11621094	-57.37060547	+2556
+1457971316.51850010	+14.50195313	-1.52929688	-0.19335938	+60.93017578	-74.86083984	-117.55371094	+3536	+14.58105469	+1.50292969	-0.53613281	-52.47070313	-86.66015625	+48.55957031	+3116	+13.76806641	-1.83251953	-3.19482422	-0.37353516	-64.11621094	-57.34863281	+2552
+1457971316.52270010	+14.49755859	-1.53369141	-0.19775391	+62.53417969	-74.61914063	-119.15771484	+3536	+14.58105469	+1.48974609	-0.54052734	-57.10693359	-86.55029297	+52.95410156	+3120	+13.76367188	-1.83251953	-3.19482422	-0.41748047	-64.11621094	-57.32666016	+2552
+1457971316.52690010	+14.49755859	-1.53369141	-0.21093750	+63.83056641	-74.33349609	-120.36621094	+3536	+14.58105469	+1.48095703	-0.54931641	-60.79833984	-86.37451172	+56.42578125	+3120	+13.75927734	-1.82812500	-3.19042969	-0.46142578	-64.11621094	-57.30468750	+2552
+1457971316.53520010	+14.49316406	-1.53369141	-0.22851563	+66.44531250	-73.82812500	-122.82714844	+3532	+14.58105469	+1.46777344	-0.56250000	-67.17041016	-86.04492188	+62.40234375	+3124	+13.75048828	-1.82373047	-3.19042969	-0.57128906	-64.11621094	-57.23876953	+2552
+1457971316.53940010	+14.48876953	-1.53808594	-0.22851563	+67.74169922	-73.58642578	-124.05761719	+3532	+14.58105469	+1.46337891	-0.56689453	-69.67529297	-85.86914063	+64.79736328	+3128	+13.74609375	-1.82373047	-3.18603516	-0.61523438	-64.11621094	-57.21679688	+2548
+1457971316.54349990	+14.48876953	-1.53369141	-0.22851563	+68.99414063	-73.34472656	-125.24414063	+3528	+14.58105469	+1.45898438	-0.57128906	-71.91650391	-85.69335938	+66.88476563	+3128	+13.73730469	-1.81933594	-3.18603516	-0.65917969	-64.11621094	-57.21679688	+2548
+1457971316.54769990	+14.48876953	-1.52929688	-0.21533203	+70.51025391	-73.16894531	-126.67236328	+3528	+14.58105469	+1.45019531	-0.56689453	-74.97070313	-85.51757813	+69.78515625	+3128	+13.73730469	-1.81933594	-3.18164063	-0.68115234	-64.13818359	-57.23876953	+2548
+1457971316.55189990	+14.49316406	-1.52490234	-0.21093750	+71.58691406	-72.94921875	-127.70507813	+3528	+14.58544922	+1.45898438	-0.56250000	-76.90429688	-85.34179688	+71.69677734	+3128	+13.73291016	-1.81933594	-3.17724609	-0.68115234	-64.16015625	-57.28271484	+2548
+1457971316.55600000	+14.49755859	-1.51611328	-0.21093750	+72.66357422	-72.75146484	-128.64990234	+3528	+14.58984375	+1.46337891	-0.56250000	-78.66210938	-85.14404297	+73.47656250	+3128	+13.73291016	-1.81933594	-3.17285156	-0.68115234	-64.20410156	-57.32666016	+2548
+1457971316.56020000	+14.49755859	-1.50732422	-0.19335938	+73.93798828	-72.59765625	-129.81445313	+3528	+14.58984375	+1.46777344	-0.55371094	-80.88134766	-84.94628906	+75.69580078	+3128	+13.72851563	-1.81494141	-3.16845703	-0.63720703	-64.22607422	-57.41455078	+2552
+1457971316.56440000	+14.49755859	-1.50292969	-0.18457031	+74.90478516	-72.39990234	-130.78125000	+3528	+14.59423828	+1.47656250	-0.54492188	-82.37548828	-84.77050781	+77.29980469	+3128	+13.72851563	-1.81494141	-3.16406250	-0.57128906	-64.27001953	-57.52441406	+2552
+1457971316.56850000	+14.50195313	-1.48974609	-0.17578125	+75.89355469	-72.24609375	-131.70410156	+3528	+14.59423828	+1.48095703	-0.53613281	-83.91357422	-84.55078125	+78.90380859	+3124	+13.72851563	-1.81054688	-3.15966797	-0.48339844	-64.31396484	-57.65625000	+2552
+1457971316.57270000	+14.50195313	-1.47656250	-0.15380859	+77.05810547	-72.11425781	-132.78076172	+3528	+14.59863281	+1.48535156	-0.52294922	-85.56152344	-84.33105469	+80.61767578	+3124	+13.72851563	-1.81054688	-3.15087891	-0.39550781	-64.35791016	-57.81005859	+2552
+1457971316.58100010	+14.50634766	-1.46337891	-0.12744141	+78.81591797	-71.85058594	-134.56054688	+3524	+14.60302734	+1.50292969	-0.50097656	-88.30810547	-83.86962891	+83.62792969	+3120	+13.72851563	-1.80615234	-3.13769531	-0.15380859	-64.48974609	-58.18359375	+2556
+1457971316.58520010	+14.51074219	-1.45019531	-0.10986328	+79.69482422	-71.76269531	-135.41748047	+3524	+14.60302734	+1.51171875	-0.49218750	-89.36279297	-83.64990234	+84.83642578	+3116	+13.72851563	-1.80175781	-3.12890625	-0.02197266	-64.57763672	-58.35937500	+2556
+1457971316.58929990	+14.51074219	-1.44580078	-0.10107422	+80.24414063	-71.65283203	-136.03271484	+3520	+14.60302734	+1.52050781	-0.48339844	-90.19775391	-83.43017578	+85.84716797	+3112	+13.72851563	-1.80175781	-3.12011719	+0.10986328	-64.66552734	-58.57910156	+2556
+1457971316.59349990	+14.51074219	-1.43701172	-0.09228516	+80.81542969	-71.56494141	-136.62597656	+3516	+14.60302734	+1.52929688	-0.47900391	-91.01074219	-83.18847656	+86.83593750	+3108	+13.73291016	-1.79736328	-3.11132813	+0.24169922	-64.75341797	-58.77685547	+2556
+1457971316.59770010	+14.51074219	-1.42822266	-0.08789063	+81.27685547	-71.47705078	-137.13134766	+3512	+14.60302734	+1.53369141	-0.47460938	-91.56005859	-82.96875000	+87.56103516	+3104	+13.73291016	-1.79296875	-3.10693359	+0.35156250	-64.81933594	-58.93066406	+2556
+1457971316.60180000	+14.51074219	-1.41943359	-0.08349609	+81.69433594	-71.41113281	-137.61474609	+3508	+14.59863281	+1.54248047	-0.47021484	-92.17529297	-82.72705078	+88.39599609	+3100	+13.73291016	-1.78417969	-3.10693359	+0.48339844	-64.88525391	-59.10644531	+2552
+1457971316.60599990	+14.50634766	-1.41943359	-0.07910156	+82.11181641	-71.32324219	-138.14208984	+3504	+14.59423828	+1.54687500	-0.46582031	-92.87841797	-82.50732422	+89.27490234	+3096	+13.73291016	-1.77978516	-3.10253906	+0.59326172	-64.95117188	-59.26025391	+2552
+1457971316.61019990	+14.50195313	-1.41503906	-0.08349609	+82.35351563	-71.25732422	-138.44970703	+3500	+14.58984375	+1.54248047	-0.47021484	-93.09814453	-82.30957031	+89.64843750	+3092	+13.72851563	-1.77539063	-3.10253906	+0.63720703	-65.01708984	-59.37011719	+2548
+1457971316.61430000	+14.49755859	-1.41064453	-0.08789063	+82.57324219	-71.21337891	-138.75732422	+3492	+14.58544922	+1.54248047	-0.47900391	-93.38378906	-82.08984375	+90.10986328	+3088	+13.72851563	-1.77099609	-3.10253906	+0.65917969	-65.08300781	-59.43603516	+2544
+1457971316.61850000	+14.49316406	-1.41064453	-0.09667969	+82.81494141	-71.14746094	-139.10888672	+3488	+14.58105469	+1.54248047	-0.48779297	-93.71337891	-81.91406250	+90.61523438	+3084	+13.72851563	-1.76660156	-3.10253906	+0.65917969	-65.14892578	-59.47998047	+2540
+1457971316.62270000	+14.48876953	-1.41064453	-0.10986328	+82.85888672	-71.05957031	-139.26269531	+3484	+14.57226563	+1.54687500	-0.50537109	-93.62548828	-81.73828125	+90.70312500	+3084	+13.72412109	-1.75781250	-3.10693359	+0.65917969	-65.19287109	-59.52392578	+2536
+1457971316.62680010	+14.48437500	-1.41064453	-0.12744141	+82.99072266	-70.99365234	-139.48242188	+3480	+14.56347656	+1.54687500	-0.52734375	-93.55957031	-81.58447266	+90.81298828	+3084	+13.71972656	-1.75341797	-3.11132813	+0.63720703	-65.23681641	-59.52392578	+2536
+1457971316.63100000	+14.47558594	-1.41064453	-0.14062500	+83.14453125	-70.88378906	-139.72412109	+3480	+14.55468750	+1.54687500	-0.54492188	-93.55957031	-81.43066406	+90.96679688	+3084	+13.71533203	-1.74462891	-3.12011719	+0.59326172	-65.23681641	-59.47998047	+2536
+1457971316.63930010	+14.46240234	-1.41064453	-0.18457031	+83.34228516	-70.68603516	-140.07568359	+3476	+14.53710938	+1.53808594	-0.58886719	-93.64746094	-81.21093750	+91.29638672	+3088	+13.70654297	-1.72705078	-3.14648438	+0.48339844	-65.23681641	-59.39208984	+2536
+1457971316.64350010	+14.45800781	-1.40625000	-0.20214844	+83.56201172	-70.55419922	-140.36132813	+3476	+14.53271484	+1.53808594	-0.60644531	-93.80126953	-81.10107422	+91.58203125	+3088	+13.70214844	-1.71826172	-3.15527344	+0.43945313	-65.25878906	-59.34814453	+2536
+1457971316.64770010	+14.45361328	-1.40625000	-0.22851563	+83.67187500	-70.42236328	-140.53710938	+3476	+14.52832031	+1.53808594	-0.63281250	-93.71337891	-81.01318359	+91.60400391	+3092	+13.70214844	-1.70947266	-3.16845703	+0.37353516	-65.25878906	-59.30419922	+2536
+1457971316.65179990	+14.44921875	-1.40625000	-0.25488281	+83.89160156	-70.26855469	-140.77880859	+3476	+14.51953125	+1.53369141	-0.66357422	-93.62548828	-80.94726563	+91.56005859	+3096	+13.69775391	-1.70068359	-3.18603516	+0.30761719	-65.23681641	-59.23828125	+2536
+1457971316.65599990	+14.44921875	-1.39746094	-0.27685547	+84.13330078	-70.13671875	-141.02050781	+3480	+14.51513672	+1.54248047	-0.68994141	-93.49365234	-80.88134766	+91.51611328	+3100	+13.69335938	-1.69189453	-3.20361328	+0.24169922	-65.23681641	-59.19433594	+2536
+1457971316.66020010	+14.44921875	-1.38867188	-0.29882813	+84.39697266	-69.98291016	-141.24023438	+3480	+14.51074219	+1.55566406	-0.70751953	-93.75732422	-80.81542969	+91.91162109	+3104	+13.69335938	-1.68310547	-3.22119141	+0.21972656	-65.19287109	-59.15039063	+2540
+1457971316.66430000	+14.44921875	-1.37988281	-0.32519531	+84.72656250	-69.80712891	-141.52587891	+3484	+14.50634766	+1.56005859	-0.72509766	-93.91113281	-80.77148438	+92.08740234	+3104	+13.68896484	-1.66992188	-3.24316406	+0.21972656	-65.14892578	-59.15039063	+2544
+1457971316.66849990	+14.45361328	-1.36230469	-0.34716797	+85.05615234	-69.65332031	-141.81152344	+3484	+14.50195313	+1.57324219	-0.74707031	-93.99902344	-80.74951172	+92.24121094	+3108	+13.68896484	-1.65673828	-3.26074219	+0.24169922	-65.10498047	-59.12841797	+2544
+1457971316.67260000	+14.45361328	-1.34472656	-0.36474609	+85.42968750	-69.52148438	-142.09716797	+3484	+14.50195313	+1.59082031	-0.76025391	-94.28466797	-80.70556641	+92.61474609	+3112	+13.68896484	-1.64355469	-3.28271484	+0.26367188	-65.06103516	-59.10644531	+2548
+1457971316.67680000	+14.45800781	-1.33154297	-0.38671875	+85.78125000	-69.36767578	-142.36083984	+3488	+14.50195313	+1.59521484	-0.77783203	-94.43847656	-80.68359375	+92.76855469	+3112	+13.68896484	-1.62597656	-3.30468750	+0.30761719	-65.03906250	-59.12841797	+2552
+1457971316.68100000	+14.46679688	-1.30957031	-0.40869141	+86.15478516	-69.23583984	-142.62451172	+3488	+14.50195313	+1.61718750	-0.79541016	-94.52636719	-80.68359375	+92.90039063	+3112	+13.69335938	-1.61279297	-3.32666016	+0.35156250	-64.99511719	-59.15039063	+2552
+1457971316.68930010	+14.48437500	-1.26123047	-0.44384766	+86.94580078	-68.99414063	-143.19580078	+3484	+14.50634766	+1.66113281	-0.82177734	-94.76806641	-80.68359375	+93.25195313	+3116	+13.69775391	-1.57763672	-3.37500000	+0.54931641	-64.90722656	-59.28222656	+2560
+1457971316.69350000	+14.49316406	-1.23486328	-0.46582031	+87.27539063	-68.88427734	-143.37158203	+3484	+14.51074219	+1.68750000	-0.83935547	-94.74609375	-80.70556641	+93.29589844	+3116	+13.70654297	-1.55566406	-3.40136719	+0.68115234	-64.84130859	-59.34814453	+2564
+1457971316.69759990	+14.50195313	-1.20410156	-0.48779297	+87.58300781	-68.79638672	-143.52539063	+3484	+14.51074219	+1.71386719	-0.85253906	-94.85595703	-80.74951172	+93.44970703	+3120	+13.71093750	-1.53369141	-3.43212891	+0.79101563	-64.75341797	-59.39208984	+2564
+1457971316.70180010	+14.51074219	-1.17773438	-0.51416016	+87.75878906	-68.70849609	-143.59130859	+3484	+14.51513672	+1.74023438	-0.87011719	-94.89990234	-80.79345703	+93.53759766	+3120	+13.71093750	-1.51171875	-3.46289063	+0.94482422	-64.66552734	-59.50195313	+2568
+1457971316.70600010	+14.51513672	-1.15136719	-0.53613281	+87.95654297	-68.62060547	-143.65722656	+3480	+14.51513672	+1.76660156	-0.88330078	-94.92187500	-80.83740234	+93.62548828	+3120	+13.71533203	-1.48535156	-3.49365234	+1.07666016	-64.59960938	-59.56787109	+2572
+1457971316.71009990	+14.52832031	-1.12060547	-0.56250000	+88.15429688	-68.57666016	-143.72314453	+3480	+14.51953125	+1.79736328	-0.90527344	-94.68017578	-80.88134766	+93.42773438	+3120	+13.71972656	-1.46337891	-3.52441406	+1.18652344	-64.51171875	-59.63378906	+2572
+1457971316.71429990	+14.53710938	-1.09423828	-0.59326172	+88.15429688	-68.53271484	-143.63525391	+3476	+14.52392578	+1.82812500	-0.93164063	-94.37255859	-80.94726563	+93.16406250	+3124	+13.72412109	-1.43701172	-3.56396484	+1.31835938	-64.42382813	-59.69970703	+2576
+1457971316.71849990	+14.54589844	-1.06787109	-0.62841797	+88.17626953	-68.46679688	-143.52539063	+3476	+14.52832031	+1.85888672	-0.96240234	-94.06494141	-81.01318359	+92.90039063	+3124	+13.72412109	-1.41064453	-3.59912109	+1.45019531	-64.33593750	-59.76562500	+2576
+1457971316.72260000	+14.55908203	-1.03710938	-0.66357422	+88.11035156	-68.42285156	-143.32763672	+3472	+14.53271484	+1.88964844	-0.99316406	-93.53759766	-81.07910156	+92.39501953	+3128	+13.72851563	-1.38427734	-3.63867188	+1.58203125	-64.22607422	-59.83154297	+2576
+1457971316.72680000	+14.56347656	-1.01513672	-0.70751953	+87.86865234	-68.37890625	-143.02001953	+3468	+14.53710938	+1.92919922	-1.03710938	-92.85644531	-81.16699219	+91.77978516	+3132	+13.73291016	-1.35791016	-3.68701172	+1.69189453	-64.07226563	-59.89746094	+2580
+1457971316.73099990	+14.57226563	-0.98437500	-0.74707031	+87.62695313	-68.33496094	-142.71240234	+3468	+14.53710938	+1.95996094	-1.07666016	-92.30712891	-81.25488281	+91.25244141	+3136	+13.72851563	-1.33154297	-3.73095703	+1.80175781	-63.94042969	-59.91943359	+2580
+1457971316.73510000	+14.58105469	-0.95800781	-0.79980469	+87.27539063	-68.29101563	-142.27294922	+3468	+14.54150391	+1.98632813	-1.12500000	-91.29638672	-81.32080078	+90.21972656	+3140	+13.72851563	-1.30078125	-3.77929688	+1.88964844	-63.78662109	-59.94140625	+2580
+1457971316.74340010	+14.58984375	-0.91406250	-0.90527344	+86.41845703	-68.20312500	-141.30615234	+3464	+14.54150391	+2.04345703	-1.23486328	-89.53857422	-81.43066406	+88.41796875	+3152	+13.71972656	-1.24804688	-3.87158203	+2.06542969	-63.52294922	-60.02929688	+2580
+1457971316.74760010	+14.59863281	-0.88769531	-0.95800781	+85.97900391	-68.13720703	-140.80078125	+3460	+14.54150391	+2.06542969	-1.29638672	-88.26416016	-81.47460938	+87.12158203	+3156	+13.71972656	-1.22167969	-3.91992188	+2.15332031	-63.36914063	-60.05126953	+2580
+1457971316.75180010	+14.60302734	-0.87011719	-1.01513672	+85.36376953	-68.07128906	-140.18554688	+3460	+14.54150391	+2.09179688	-1.36230469	-86.98974609	-81.51855469	+85.82519531	+3164	+13.71972656	-1.19531250	-3.96826172	+2.21923828	-63.23730469	-60.09521484	+2576
+1457971316.75589990	+14.61181641	-0.84375000	-1.07666016	+84.77050781	-68.00537109	-139.54833984	+3460	+14.53710938	+2.11376953	-1.42822266	-85.86914063	-81.58447266	+84.68261719	+3168	+13.71533203	-1.16894531	-4.02099609	+2.32910156	-63.08349609	-60.16113281	+2576
+1457971316.76009990	+14.62060547	-0.81738281	-1.13378906	+84.22119141	-67.91748047	-138.93310547	+3456	+14.53710938	+2.13574219	-1.48974609	-84.74853516	-81.62841797	+83.54003906	+3176	+13.71533203	-1.13818359	-4.06933594	+2.48291016	-62.92968750	-60.24902344	+2576
+1457971316.76430010	+14.62500000	-0.79101563	-1.19531250	+83.60595703	-67.80761719	-138.31787109	+3456	+14.53271484	+2.16210938	-1.55126953	-83.62792969	-81.67236328	+82.37548828	+3180	+13.70654297	-1.11181641	-4.12207031	+2.61474609	-62.73193359	-60.35888672	+2576
+1457971316.76840000	+14.62939453	-0.76025391	-1.25683594	+83.03466797	-67.69775391	-137.68066406	+3456	+14.53271484	+2.18847656	-1.61279297	-82.46337891	-81.71630859	+81.21093750	+3188	+13.70214844	-1.08105469	-4.17919922	+2.76855469	-62.55615234	-60.44677734	+2576
+1457971316.77259990	+14.63378906	-0.72949219	-1.31396484	+82.52929688	-67.58789063	-137.13134766	+3456	+14.53271484	+2.21484375	-1.67431641	-81.32080078	-81.76025391	+80.09033203	+3196	+13.69775391	-1.05029297	-4.22753906	+2.96630859	-62.40234375	-60.55664063	+2576
+1457971316.77679990	+14.64257813	-0.70312500	-1.37109375	+81.97998047	-67.47802734	-136.56005859	+3452	+14.52832031	+2.24560547	-1.74023438	-80.04638672	-81.80419922	+78.79394531	+3200	+13.69775391	-1.01953125	-4.28027344	+3.14208984	-62.24853516	-60.73242188	+2572
+1457971316.78090000	+14.65136719	-0.66796875	-1.42822266	+81.47460938	-67.32421875	-135.98876953	+3452	+14.52832031	+2.28076172	-1.80175781	-78.72802734	-81.84814453	+77.51953125	+3212	+13.69775391	-0.98876953	-4.32861328	+3.38378906	-62.09472656	-60.90820313	+2572
+1457971316.78510000	+14.66015625	-0.63281250	-1.47656250	+81.14501953	-67.19238281	-135.59326172	+3452	+14.52832031	+2.31591797	-1.85449219	-78.04687500	-81.91406250	+76.88232422	+3216	+13.69775391	-0.95361328	-4.37255859	+3.66943359	-61.98486328	-61.14990234	+2568
+1457971316.79340000	+14.68212891	-0.54931641	-1.57763672	+80.41992188	-66.88476563	-134.67041016	+3448	+14.52832031	+2.39941406	-1.97314453	-75.08056641	-82.04589844	+74.06982422	+3232	+13.69775391	-0.88769531	-4.47363281	+4.26269531	-61.65527344	-61.61132813	+2564
+1457971316.80180000	+14.70410156	-0.45703125	-1.66552734	+80.06835938	-66.57714844	-134.05517578	+3448	+14.53271484	+2.49609375	-2.06542969	-73.12500000	-82.22167969	+72.31201172	+3244	+13.70214844	-0.80859375	-4.56152344	+5.00976563	-61.36962891	-62.20458984	+2560
+1457971316.81010010	+14.73046875	-0.35595703	-1.74462891	+79.89257813	-66.24755859	-133.61572266	+3440	+14.54150391	+2.60156250	-2.15332031	-71.08154297	-82.37548828	+70.51025391	+3256	+13.71093750	-0.72949219	-4.64501953	+5.80078125	-61.14990234	-62.86376953	+2552
+1457971316.81839990	+14.75683594	-0.24609375	-1.81933594	+79.80468750	-65.93994141	-133.19824219	+3432	+14.55468750	+2.71142578	-2.24121094	-68.15917969	-82.52929688	+67.87353516	+3268	+13.72412109	-0.65478516	-4.72851563	+6.61376953	-60.93017578	-63.54492188	+2540
+1457971316.82259990	+14.77441406	-0.18896484	-1.85449219	+79.84863281	-65.76416016	-133.06640625	+3428	+14.56347656	+2.76855469	-2.27636719	-67.23632813	-82.63916016	+67.10449219	+3268	+13.73291016	-0.61083984	-4.76367188	+7.05322266	-60.84228516	-63.89648438	+2532
+1457971316.82670000	+14.78759766	-0.13623047	-1.88964844	+79.87060547	-65.61035156	-132.93457031	+3424	+14.57226563	+2.82568359	-2.31591797	-65.89599609	-82.72705078	+65.91796875	+3272	+13.73730469	-0.56689453	-4.80761719	+7.47070313	-60.68847656	-64.20410156	+2528
+1457971316.83090000	+14.80078125	-0.07910156	-1.92480469	+79.89257813	-65.45654297	-132.78076172	+3420	+14.57666016	+2.88281250	-2.35107422	-64.48974609	-82.79296875	+64.64355469	+3276	+13.74169922	-0.52294922	-4.84716797	+7.86621094	-60.53466797	-64.51171875	+2520
+1457971316.83509990	+14.81396484	-0.02636719	-1.95996094	+79.89257813	-65.30273438	-132.58300781	+3412	+14.58544922	+2.93554688	-2.39062500	-63.06152344	-82.85888672	+63.32519531	+3280	+13.75048828	-0.47900391	-4.88671875	+8.26171875	-60.42480469	-64.77539063	+2516
+1457971316.84340000	+14.83593750	+0.07910156	-2.03466797	+79.89257813	-64.97314453	-132.27539063	+3400	+14.59863281	+3.04101563	-2.46972656	-60.31494141	-82.99072266	+60.82031250	+3284	+13.75927734	-0.39550781	-4.96582031	+9.00878906	-60.18310547	-65.34667969	+2500
+1457971316.84760000	+14.84472656	+0.13183594	-2.07421875	+79.87060547	-64.84130859	-132.12158203	+3392	+14.60302734	+3.08935547	-2.51367188	-58.73291016	-83.05664063	+59.32617188	+3288	+13.76806641	-0.35595703	-5.00097656	+9.31640625	-60.09521484	-65.58837891	+2492
+1457971316.85170010	+14.85351563	+0.18017578	-2.11816406	+79.76074219	-64.68750000	-131.87988281	+3388	+14.60742188	+3.14208984	-2.55761719	-57.04101563	-83.10058594	+57.72216797	+3292	+13.77246094	-0.31201172	-5.04492188	+9.58007813	-59.94140625	-65.76416016	+2484
+1457971316.85590000	+14.86230469	+0.22851563	-2.16210938	+79.65087891	-64.53369141	-131.63818359	+3380	+14.61181641	+3.18603516	-2.60156250	-55.32714844	-83.16650391	+56.07421875	+3296	+13.77685547	-0.27246094	-5.08886719	+9.86572266	-59.78759766	-65.91796875	+2476
+1457971316.86010000	+14.87109375	+0.27685547	-2.20605469	+79.47509766	-64.37988281	-131.33056641	+3372	+14.61621094	+3.22998047	-2.65429688	-53.32763672	-83.21044922	+54.14062500	+3300	+13.78125000	-0.22851563	-5.12841797	+10.10742188	-59.63378906	-66.07177734	+2468
+1457971316.86420010	+14.87988281	+0.32080078	-2.25439453	+79.29931641	-64.20410156	-131.02294922	+3368	+14.61621094	+3.27392578	-2.70263672	-51.54785156	-83.25439453	+52.44873047	+3308	+13.78125000	-0.18457031	-5.17236328	+10.34912109	-59.47998047	-66.18164063	+2464
+1457971316.86840010	+14.88427734	+0.36035156	-2.30273438	+79.07958984	-64.05029297	-130.71533203	+3360	+14.61181641	+3.31347656	-2.75097656	-49.79003906	-83.29833984	+50.73486328	+3316	+13.78125000	-0.14501953	-5.21630859	+10.56884766	-59.32617188	-66.26953125	+2456
+1457971316.87669990	+14.89306641	+0.43945313	-2.40380859	+78.61816406	-63.76464844	-130.12207031	+3348	+14.60742188	+3.38818359	-2.86083984	-45.61523438	-83.34228516	+46.64794922	+3332	+13.78564453	-0.06591797	-5.29980469	+10.87646484	-59.04052734	-66.40136719	+2440
+1457971316.88089990	+14.89746094	+0.47900391	-2.45214844	+78.39843750	-63.61083984	-129.81445313	+3344	+14.60302734	+3.42333984	-2.91357422	-43.50585938	-83.36425781	+44.56054688	+3340	+13.78564453	-0.02636719	-5.34375000	+11.05224609	-58.90869141	-66.48925781	+2432
+1457971316.88509990	+14.90185547	+0.51855469	-2.50048828	+78.24462891	-63.45703125	-129.57275391	+3336	+14.60302734	+3.46289063	-2.96630859	-41.59423828	-83.40820313	+42.69287109	+3348	+13.78564453	+0.00878906	-5.37890625	+11.22802734	-58.79882813	-66.57714844	+2424
+1457971316.88920000	+14.90625000	+0.56250000	-2.54882813	+78.02490234	-63.30322266	-129.26513672	+3332	+14.59863281	+3.49804688	-3.01904297	-39.48486328	-83.40820313	+40.62744141	+3360	+13.79003906	+0.05273438	-5.41845703	+11.40380859	-58.66699219	-66.62109375	+2416
+1457971316.89340000	+14.91064453	+0.60205078	-2.59716797	+77.80517578	-63.12744141	-128.95751953	+3328	+14.59423828	+3.53320313	-3.07177734	-37.35351563	-83.43017578	+38.51806641	+3368	+13.79003906	+0.09228516	-5.45800781	+11.55761719	-58.55712891	-66.66503906	+2408
+1457971316.89750000	+14.91064453	+0.63720703	-2.64111328	+77.67333984	-62.97363281	-128.75976563	+3324	+14.58984375	+3.57275391	-3.11572266	-35.57373047	-83.45214844	+36.80419922	+3380	+13.79003906	+0.13183594	-5.49316406	+11.75537109	-58.44726563	-66.73095703	+2400
+1457971316.90170000	+14.91503906	+0.68115234	-2.67626953	+77.60742188	-62.81982422	-128.60595703	+3320	+14.58544922	+3.60791016	-3.15966797	-33.59619141	-83.47412109	+34.84863281	+3392	+13.79003906	+0.17138672	-5.52392578	+11.97509766	-58.35937500	-66.84082031	+2392
+1457971316.91000010	+14.92822266	+0.76464844	-2.74658203	+77.60742188	-62.55615234	-128.43017578	+3312	+14.58105469	+3.69140625	-3.23876953	-30.25634766	-83.51806641	+31.64062500	+3412	+13.79882813	+0.25488281	-5.58105469	+12.43652344	-58.24951172	-67.08251953	+2376
+1457971316.91420010	+14.93261719	+0.80859375	-2.77294922	+77.65136719	-62.44628906	-128.36425781	+3308	+14.58544922	+3.73095703	-3.27392578	-28.60839844	-83.54003906	+30.08056641	+3424	+13.80322266	+0.29443359	-5.60302734	+12.67822266	-58.22753906	-67.21435547	+2364
+1457971316.91840000	+14.94140625	+0.86132813	-2.80371094	+77.71728516	-62.31445313	-128.32031250	+3304	+14.58984375	+3.77929688	-3.30908203	-27.00439453	-83.54003906	+28.52050781	+3436	+13.81201172	+0.33398438	-5.62500000	+12.96386719	-58.22753906	-67.41210938	+2352
+1457971316.92249990	+14.95019531	+0.90966797	-2.81689453	+77.98095703	-62.20458984	-128.47412109	+3300	+14.59423828	+3.82763672	-3.32666016	-26.10351563	-83.62792969	+27.72949219	+3444	+13.82080078	+0.37792969	-5.64257813	+13.29345703	-58.22753906	-67.60986328	+2344
+1457971316.92670010	+14.95898438	+0.96240234	-2.83007813	+78.22265625	-62.09472656	-128.56201172	+3296	+14.60302734	+3.87597656	-3.34423828	-24.89501953	-83.69384766	+26.60888672	+3448	+13.82958984	+0.42187500	-5.66015625	+13.64501953	-58.22753906	-67.82958984	+2332
+1457971316.93090010	+14.97216797	+1.01074219	-2.84765625	+78.42041016	-62.00683594	-128.64990234	+3296	+14.60742188	+3.92431641	-3.36181641	-23.73046875	-83.71582031	+25.57617188	+3460	+13.84277344	+0.46142578	-5.67773438	+13.95263672	-58.22753906	-68.02734375	+2324
+1457971316.93919990	+14.99414063	+1.11181641	-2.85644531	+79.01367188	-61.85302734	-129.00146484	+3288	+14.62060547	+4.03417969	-3.37500000	-22.43408203	-83.84765625	+24.52148438	+3472	+13.86035156	+0.54931641	-5.69531250	+14.67773438	-58.24951172	-68.51074219	+2300
+1457971316.94339990	+15.00292969	+1.16455078	-2.86083984	+79.29931641	-61.76513672	-129.15527344	+3284	+14.63378906	+4.08251953	-3.37939453	-21.75292969	-83.89160156	+23.95019531	+3480	+13.87353516	+0.58886719	-5.70410156	+15.02929688	-58.27148438	-68.77441406	+2288
+1457971316.94750000	+15.01611328	+1.21728516	-2.85644531	+79.67285156	-61.72119141	-129.44091797	+3284	+14.64257813	+4.13525391	-3.37939453	-21.48925781	-83.97949219	+23.77441406	+3488	+13.88671875	+0.62841797	-5.70849609	+15.38085938	-58.33740234	-69.03808594	+2284
+1457971316.95170000	+15.02929688	+1.27001953	-2.85644531	+79.93652344	-61.67724609	-129.57275391	+3280	+14.65576172	+4.18798828	-3.37939453	-21.02783203	-84.04541016	+23.44482422	+3492	+13.90429688	+0.67236328	-5.71728516	+15.71044922	-58.35937500	-69.25781250	+2276
+1457971316.95590000	+15.04687500	+1.31396484	-2.86083984	+80.15625000	-61.61132813	-129.68261719	+3280	+14.66894531	+4.24072266	-3.37939453	-20.56640625	-84.08935547	+23.11523438	+3496	+13.91748047	+0.70751953	-5.72607422	+16.01806641	-58.35937500	-69.47753906	+2272
+1457971316.96420000	+15.06884766	+1.40625000	-2.85205078	+80.66162109	-61.50146484	-129.99023438	+3276	+14.68652344	+4.34179688	-3.37500000	-19.81933594	-84.17724609	+22.60986328	+3508	+13.93945313	+0.78662109	-5.73925781	+16.58935547	-58.33740234	-69.85107422	+2272
+1457971316.96840000	+15.08203125	+1.44580078	-2.85205078	+80.81542969	-61.45751953	-130.05615234	+3272	+14.69531250	+4.38134766	-3.37060547	-19.40185547	-84.19921875	+22.28027344	+3512	+13.94384766	+0.82617188	-5.74804688	+16.83105469	-58.29345703	-69.98291016	+2276
+1457971316.97250010	+15.09082031	+1.48095703	-2.85205078	+80.90332031	-61.41357422	-130.07812500	+3272	+14.69970703	+4.42089844	-3.37500000	-18.96240234	-84.17724609	+21.90673828	+3516	+13.95263672	+0.86132813	-5.75244141	+17.00683594	-58.27148438	-70.07080078	+2276
+1457971316.98079990	+15.10839844	+1.55566406	-2.86962891	+80.88134766	-61.30371094	-129.90234375	+3268	+14.71289063	+4.50000000	-3.38378906	-18.06152344	-84.15527344	+21.15966797	+3524	+13.97021484	+0.92724609	-5.77001953	+17.29248047	-58.20556641	-70.20263672	+2284
+1457971316.98499990	+15.11718750	+1.59082031	-2.87841797	+80.88134766	-61.25976563	-129.83642578	+3268	+14.71728516	+4.53076172	-3.39697266	-17.24853516	-84.08935547	+20.39062500	+3532	+13.97900391	+0.95800781	-5.77441406	+17.35839844	-58.16162109	-70.24658203	+2288
+1457971316.98920010	+15.12597656	+1.62597656	-2.88720703	+80.79345703	-61.19384766	-129.63867188	+3268	+14.71728516	+4.56591797	-3.41455078	-16.25976563	-83.97949219	+19.46777344	+3536	+13.98339844	+0.99316406	-5.78759766	+17.40234375	-58.05175781	-70.20263672	+2292
+1457971316.99330000	+15.13476563	+1.65234375	-2.90039063	+80.63964844	-61.12792969	-129.44091797	+3264	+14.71728516	+4.58789063	-3.43652344	-15.24902344	-83.86962891	+18.50097656	+3544	+13.98339844	+1.02392578	-5.80517578	+17.42431641	-57.94189453	-70.11474609	+2292
+1457971316.99749990	+15.13916016	+1.67431641	-2.91796875	+80.44189453	-61.04003906	-129.17724609	+3268	+14.71728516	+4.60986328	-3.45410156	-14.30419922	-83.75976563	+17.55615234	+3552	+13.98339844	+1.05908203	-5.81396484	+17.42431641	-57.83203125	-70.02685547	+2292
+1457971317.00169990	+15.14355469	+1.70068359	-2.93115234	+80.22216797	-60.97412109	-128.89160156	+3268	+14.71289063	+4.63623047	-3.47167969	-13.40332031	-83.62792969	+16.72119141	+3560	+13.98339844	+1.09423828	-5.82275391	+17.44628906	-57.72216797	-69.91699219	+2292
+1457971317.01000000	+15.14794922	+1.75341797	-2.96630859	+79.76074219	-60.84228516	-128.27636719	+3276	+14.70849609	+4.67578125	-3.51123047	-11.64550781	-83.36425781	+15.00732422	+3584	+13.98339844	+1.15136719	-5.84033203	+17.40234375	-57.52441406	-69.71923828	+2288
+1457971317.01420000	+15.15234375	+1.78417969	-2.98828125	+79.54101563	-60.77636719	-127.94677734	+3280	+14.70849609	+4.69775391	-3.53759766	-10.61279297	-83.16650391	+13.97460938	+3596	+13.98779297	+1.17773438	-5.84912109	+17.35839844	-57.41455078	-69.60937500	+2284
+1457971317.02250000	+15.16113281	+1.83251953	-3.01464844	+79.14550781	-60.64453125	-127.39746094	+3284	+14.70410156	+4.73730469	-3.58154297	-8.83300781	-82.83691406	+12.26074219	+3620	+13.99218750	+1.23925781	-5.86230469	+17.38037109	-57.21679688	-69.45556641	+2272
+1457971317.03080010	+15.16992188	+1.88525391	-3.03222656	+78.88183594	-60.51269531	-126.93603516	+3292	+14.70410156	+4.78564453	-3.60791016	-7.29492188	-82.52929688	+10.85449219	+3644	+13.99658203	+1.30078125	-5.87109375	+17.44628906	-57.01904297	-69.30175781	+2256
+1457971317.03920010	+15.17431641	+1.93359375	-3.03662109	+78.77197266	-60.44677734	-126.65039063	+3300	+14.70410156	+4.83398438	-3.60791016	-6.61376953	-82.37548828	+10.30517578	+3668	+14.00097656	+1.35351563	-5.86669922	+17.57812500	-56.93115234	-69.23583984	+2240
+1457971317.04329990	+15.18310547	+1.96435547	-3.03222656	+78.81591797	-60.42480469	-126.58447266	+3304	+14.70849609	+4.86474609	-3.60351563	-6.37207031	-82.30957031	+10.12939453	+3684	+14.00976563	+1.37548828	-5.85791016	+17.66601563	-56.90917969	-69.27978516	+2236
+1457971317.05160000	+15.19628906	+2.02587891	-3.01464844	+79.10156250	-60.40283203	-126.62841797	+3316	+14.72167969	+4.91748047	-3.57714844	-6.17431641	-82.26562500	+10.08544922	+3712	+14.02734375	+1.42822266	-5.84033203	+17.92968750	-56.90917969	-69.36767578	+2232
+1457971317.05580000	+15.20507813	+2.05664063	-3.00146484	+79.27734375	-60.40283203	-126.67236328	+3324	+14.72607422	+4.95263672	-3.56396484	-6.13037109	-82.24365234	+10.17333984	+3724	+14.03613281	+1.45458984	-5.83154297	+18.08349609	-56.93115234	-69.43359375	+2228
+1457971317.05999990	+15.20947266	+2.09179688	-2.97949219	+79.49707031	-60.40283203	-126.78222656	+3328	+14.73486328	+4.98779297	-3.53759766	-6.28417969	-82.26562500	+10.48095703	+3740	+14.04492188	+1.48095703	-5.81835938	+18.28125000	-56.95312500	-69.52148438	+2232
+1457971317.06410000	+15.21826172	+2.11816406	-2.96191406	+79.73876953	-60.42480469	-126.93603516	+3336	+14.73925781	+5.01855469	-3.50683594	-6.56982422	-82.35351563	+10.87646484	+3756	+14.05371094	+1.50732422	-5.80078125	+18.45703125	-56.99707031	-69.58740234	+2232
+1457971317.06830000	+15.22265625	+2.14892578	-2.93554688	+80.04638672	-60.46875000	-127.11181641	+3344	+14.74804688	+5.05371094	-3.47167969	-6.96533203	-82.44140625	+11.38183594	+3768	+14.06250000	+1.53369141	-5.78320313	+18.63281250	-57.04101563	-69.65332031	+2240
+1457971317.07250000	+15.22705078	+2.18408203	-2.91357422	+80.33203125	-60.51269531	-127.26562500	+3352	+14.75244141	+5.08447266	-3.44091797	-7.31689453	-82.48535156	+11.86523438	+3784	+14.07128906	+1.55566406	-5.77001953	+18.78662109	-57.08496094	-69.74121094	+2244
+1457971317.07660010	+15.23583984	+2.21484375	-2.89160156	+80.61767578	-60.53466797	-127.44140625	+3360	+14.75683594	+5.11523438	-3.41455078	-7.75634766	-82.55126953	+12.41455078	+3796	+14.08007813	+1.57763672	-5.75244141	+18.94042969	-57.15087891	-69.80712891	+2252
+1457971317.08500000	+15.24462891	+2.27636719	-2.84326172	+81.23291016	-60.64453125	-127.83691406	+3376	+14.77001953	+5.17236328	-3.34863281	-8.72314453	-82.72705078	+13.60107422	+3816	+14.09326172	+1.62158203	-5.71289063	+19.24804688	-57.30468750	-69.96093750	+2272
+1457971317.08909990	+15.24902344	+2.30273438	-2.82568359	+81.47460938	-60.66650391	-127.96875000	+3384	+14.77001953	+5.19873047	-3.32226563	-9.14062500	-82.79296875	+14.12841797	+3824	+14.10205078	+1.64355469	-5.69970703	+19.37988281	-57.37060547	-69.98291016	+2284
+1457971317.09330010	+15.24902344	+2.32910156	-2.80371094	+81.69433594	-60.71044922	-128.10058594	+3388	+14.77441406	+5.22509766	-3.29150391	-9.60205078	-82.85888672	+14.67773438	+3832	+14.11083984	+1.66992188	-5.68212891	+19.48974609	-57.43652344	-69.98291016	+2296
+1457971317.09750010	+15.24902344	+2.35107422	-2.78613281	+81.89208984	-60.75439453	-128.21044922	+3392	+14.77001953	+5.25146484	-3.26953125	-9.93164063	-82.90283203	+15.13916016	+3840	+14.11523438	+1.69189453	-5.66894531	+19.57763672	-57.48046875	-69.96093750	+2308
+1457971317.10159990	+15.25341797	+2.37304688	-2.77294922	+82.06787109	-60.79833984	-128.29833984	+3400	+14.77001953	+5.27343750	-3.24755859	-10.26123047	-82.94677734	+15.55664063	+3848	+14.11523438	+1.70947266	-5.65576172	+19.62158203	-57.52441406	-69.93896484	+2316
+1457971317.10579990	+15.25341797	+2.39062500	-2.75537109	+82.19970703	-60.84228516	-128.38623047	+3404	+14.76562500	+5.29101563	-3.22998047	-10.61279297	-82.99072266	+15.97412109	+3852	+14.11962891	+1.72705078	-5.64257813	+19.66552734	-57.56835938	-69.87304688	+2328
+1457971317.11410000	+15.24902344	+2.42138672	-2.73779297	+82.30957031	-60.93017578	-128.38623047	+3412	+14.75683594	+5.31298828	-3.20800781	-10.85449219	-83.01269531	+16.32568359	+3856	+14.11962891	+1.76220703	-5.62060547	+19.64355469	-57.63427734	-69.67529297	+2348
+1457971317.11830000	+15.24902344	+2.43017578	-2.73339844	+82.30957031	-60.95214844	-128.32031250	+3412	+14.75244141	+5.32177734	-3.19921875	-10.92041016	-83.01269531	+16.43554688	+3860	+14.11962891	+1.77539063	-5.61181641	+19.62158203	-57.65625000	-69.56542969	+2352
+1457971317.12249990	+15.24902344	+2.44335938	-2.72900391	+82.28759766	-60.99609375	-128.27636719	+3416	+14.74365234	+5.33496094	-3.19482422	-10.92041016	-82.99072266	+16.47949219	+3864	+14.11962891	+1.79296875	-5.59863281	+19.57763672	-57.67822266	-69.43359375	+2360
+1457971317.12660000	+15.24462891	+2.45214844	-2.72460938	+82.24365234	-61.01806641	-128.18847656	+3420	+14.73925781	+5.33935547	-3.19042969	-10.85449219	-82.96875000	+16.43554688	+3868	+14.11523438	+1.80615234	-5.59423828	+19.51171875	-57.67822266	-69.27978516	+2364
+1457971317.13080000	+15.24462891	+2.45654297	-2.72021484	+82.17773438	-61.04003906	-128.10058594	+3420	+14.73046875	+5.34375000	-3.19042969	-10.74462891	-82.94677734	+16.34765625	+3872	+14.11523438	+1.82373047	-5.58544922	+19.44580078	-57.67822266	-69.12597656	+2368
+1457971317.13490010	+15.24023438	+2.46093750	-2.71582031	+82.08984375	-61.06201172	-127.99072266	+3424	+14.72607422	+5.34814453	-3.18603516	-10.63476563	-82.90283203	+16.25976563	+3876	+14.11083984	+1.83691406	-5.58105469	+19.35791016	-57.65625000	-68.95019531	+2368
+1457971317.13910010	+15.24023438	+2.46533203	-2.71582031	+82.00195313	-61.08398438	-127.88085938	+3424	+14.71728516	+5.34814453	-3.18603516	-10.54687500	-82.88085938	+16.17187500	+3880	+14.10644531	+1.85009766	-5.57226563	+19.29199219	-57.65625000	-68.77441406	+2368
+1457971317.14739990	+15.23144531	+2.47412109	-2.70703125	+81.82617188	-61.14990234	-127.63916016	+3432	+14.70410156	+5.34814453	-3.18164063	-10.43701172	-82.81494141	+16.06201172	+3892	+14.09765625	+1.87646484	-5.55468750	+19.11621094	-57.63427734	-68.44482422	+2368
+1457971317.15159990	+15.23144531	+2.47851563	-2.70263672	+81.73828125	-61.17187500	-127.55126953	+3436	+14.69970703	+5.34814453	-3.17724609	-10.41503906	-82.77099609	+16.04003906	+3900	+14.09765625	+1.88964844	-5.54589844	+19.02832031	-57.65625000	-68.29101563	+2368
+1457971317.15580010	+15.22705078	+2.48291016	-2.69824219	+81.67236328	-61.19384766	-127.44140625	+3440	+14.69531250	+5.35253906	-3.17285156	-10.41503906	-82.74902344	+16.01806641	+3904	+14.09326172	+1.90283203	-5.53271484	+18.94042969	-57.65625000	-68.11523438	+2364
+1457971317.16409990	+15.22705078	+2.49609375	-2.67626953	+81.62841797	-61.25976563	-127.33154297	+3448	+14.68212891	+5.35693359	-3.15527344	-10.63476563	-82.72705078	+16.23779297	+3924	+14.08886719	+1.93359375	-5.51074219	+18.83056641	-57.65625000	-67.82958984	+2356
+1457971317.16829990	+15.22265625	+2.50488281	-2.66308594	+81.65039063	-61.30371094	-127.30957031	+3452	+14.68212891	+5.36132813	-3.14208984	-10.81054688	-82.72705078	+16.43554688	+3932	+14.08886719	+1.94677734	-5.49755859	+18.80859375	-57.67822266	-67.71972656	+2356
+1457971317.17660000	+15.21826172	+2.52685547	-2.62353516	+81.80419922	-61.43554688	-127.33154297	+3468	+14.67333984	+5.37890625	-3.10253906	-11.51367188	-82.74902344	+17.18261719	+3956	+14.08447266	+1.97314453	-5.45800781	+18.78662109	-57.74414063	-67.56591797	+2352
+1457971317.18080000	+15.21826172	+2.54003906	-2.59716797	+81.93603516	-61.50146484	-127.39746094	+3476	+14.67333984	+5.38769531	-3.08056641	-12.01904297	-82.77099609	+17.68798828	+3968	+14.08886719	+1.98632813	-5.43603516	+18.83056641	-57.81005859	-67.52197266	+2356
+1457971317.18910000	+15.21826172	+2.57519531	-2.54003906	+82.35351563	-61.65527344	-127.66113281	+3492	+14.66894531	+5.42285156	-3.01025391	-13.46923828	-82.90283203	+19.24804688	+3992	+14.09326172	+2.01269531	-5.39208984	+18.94042969	-57.94189453	-67.52197266	+2360
+1457971317.19330000	+15.21826172	+2.59277344	-2.50927734	+82.59521484	-61.74316406	-127.81494141	+3504	+14.66894531	+5.44042969	-2.97070313	-14.32617188	-82.96875000	+20.14892578	+4004	+14.09326172	+2.02587891	-5.36572266	+19.00634766	-58.00781250	-67.54394531	+2364
+1457971317.19740010	+15.21826172	+2.61035156	-2.47412109	+82.83691406	-61.80908203	-127.96875000	+3512	+14.66894531	+5.45800781	-2.93115234	-15.13916016	-83.03466797	+21.00585938	+4016	+14.09765625	+2.03906250	-5.34375000	+19.09423828	-58.07373047	-67.58789063	+2372
+1457971317.20160010	+15.21386719	+2.63232422	-2.43896484	+83.12255859	-61.89697266	-128.14453125	+3520	+14.66894531	+5.48437500	-2.87841797	-16.21582031	-83.10058594	+22.19238281	+4032	+14.09765625	+2.04785156	-5.31738281	+19.18212891	-58.16162109	-67.63183594	+2380
+1457971317.20989990	+15.21386719	+2.66748047	-2.37744141	+83.56201172	-62.05078125	-128.43017578	+3536	+14.66894531	+5.52392578	-2.79931641	-17.99560547	-83.21044922	+24.08203125	+4048	+14.10205078	+2.06982422	-5.26904297	+19.33593750	-58.27148438	-67.69775391	+2400
+1457971317.21409990	+15.21386719	+2.68066406	-2.35107422	+83.73779297	-62.11669922	-128.54003906	+3544	+14.66894531	+5.54150391	-2.75976563	-18.78662109	-83.23242188	+24.93896484	+4056	+14.10205078	+2.07861328	-5.24707031	+19.35791016	-58.33740234	-67.69775391	+2412
+1457971317.21820000	+15.21386719	+2.69384766	-2.32910156	+83.86962891	-62.18261719	-128.60595703	+3548	+14.66894531	+5.55029297	-2.72900391	-19.46777344	-83.27636719	+25.64208984	+4060	+14.10205078	+2.08740234	-5.22509766	+19.37988281	-58.38134766	-67.69775391	+2424
+1457971317.22240000	+15.20947266	+2.70263672	-2.30712891	+83.95751953	-62.22656250	-128.62792969	+3552	+14.67333984	+5.55908203	-2.70263672	-19.92919922	-83.27636719	+26.12548828	+4064	+14.10644531	+2.09179688	-5.20751953	+19.40185547	-58.42529297	-67.69775391	+2432
+1457971317.22659990	+15.20947266	+2.71142578	-2.29394531	+84.00146484	-62.27050781	-128.60595703	+3552	+14.66894531	+5.57226563	-2.68505859	-20.23681641	-83.27636719	+26.45507813	+4064	+14.10644531	+2.10058594	-5.19433594	+19.40185547	-58.44726563	-67.65380859	+2444
+1457971317.23070000	+15.20947266	+2.71582031	-2.28076172	+83.95751953	-62.29248047	-128.54003906	+3556	+14.66894531	+5.57226563	-2.66308594	-20.45654297	-83.25439453	+26.67480469	+4064	+14.10205078	+2.10498047	-5.18115234	+19.37988281	-58.42529297	-67.58789063	+2452
+1457971317.23490000	+15.20507813	+2.71582031	-2.27197266	+83.86962891	-62.33642578	-128.40820313	+3556	+14.66455078	+5.56787109	-2.65429688	-20.43457031	-83.21044922	+26.63085938	+4064	+14.10205078	+2.10937500	-5.16796875	+19.29199219	-58.42529297	-67.47802734	+2460
+1457971317.23910000	+15.20507813	+2.72021484	-2.26757813	+83.75976563	-62.35839844	-128.25439453	+3552	+14.66015625	+5.56347656	-2.64550781	-20.43457031	-83.16650391	+26.60888672	+4064	+14.09765625	+2.11376953	-5.15917969	+19.20410156	-58.40332031	-67.32421875	+2464
+1457971317.24740000	+15.19628906	+2.71142578	-2.26318359	+83.47412109	-62.42431641	-127.92480469	+3552	+14.65576172	+5.55029297	-2.63671875	-20.41259766	-83.05664063	+26.47705078	+4064	+14.08886719	+2.11816406	-5.14599609	+18.96240234	-58.33740234	-67.01660156	+2472
+1457971317.25160000	+15.19628906	+2.70703125	-2.26318359	+83.29833984	-62.44628906	-127.72705078	+3552	+14.65136719	+5.54150391	-2.63671875	-20.32470703	-82.99072266	+26.36718750	+4064	+14.08447266	+2.12255859	-5.13720703	+18.83056641	-58.31542969	-66.84082031	+2472
+1457971317.25570010	+15.19189453	+2.70263672	-2.26318359	+83.10058594	-62.46826172	-127.52929688	+3552	+14.65136719	+5.53271484	-2.63671875	-20.19287109	-82.92480469	+26.21337891	+4064	+14.08447266	+2.12695313	-5.13281250	+18.67675781	-58.29345703	-66.64306641	+2472
+1457971317.25990010	+15.19189453	+2.69824219	-2.26757813	+82.90283203	-62.49023438	-127.30957031	+3552	+14.64697266	+5.52392578	-2.63671875	-20.06103516	-82.85888672	+26.03759766	+4064	+14.08007813	+2.12695313	-5.12841797	+18.54492188	-58.24951172	-66.46728516	+2468
+1457971317.26410010	+15.18750000	+2.69384766	-2.26757813	+82.72705078	-62.51220703	-127.11181641	+3552	+14.64257813	+5.51513672	-2.63671875	-19.97314453	-82.81494141	+25.92773438	+4068	+14.07568359	+2.12695313	-5.12402344	+18.39111328	-58.20556641	-66.29150391	+2464
+1457971317.26819990	+15.18310547	+2.68945313	-2.27197266	+82.52929688	-62.53417969	-126.91406250	+3552	+14.63818359	+5.50634766	-2.63671875	-19.92919922	-82.74902344	+25.83984375	+4072	+14.07128906	+2.13134766	-5.11962891	+18.23730469	-58.16162109	-66.09375000	+2460
+1457971317.27659990	+15.17871094	+2.67626953	-2.27197266	+82.17773438	-62.60009766	-126.56250000	+3552	+14.62939453	+5.48876953	-2.63232422	-19.90722656	-82.61718750	+25.75195313	+4076	+14.06250000	+2.13574219	-5.10644531	+17.92968750	-58.11767578	-65.69824219	+2448
+1457971317.28070000	+15.17431641	+2.67187500	-2.26757813	+82.04589844	-62.64404297	-126.43066406	+3552	+14.62500000	+5.48437500	-2.63232422	-19.97314453	-82.57324219	+25.79589844	+4080	+14.05810547	+2.13574219	-5.10205078	+17.79785156	-58.09570313	-65.54443359	+2440
+1457971317.28900000	+15.17431641	+2.66748047	-2.25878906	+81.89208984	-62.73193359	-126.23291016	+3556	+14.61621094	+5.47558594	-2.62353516	-20.30273438	-82.48535156	+26.12548828	+4088	+14.05810547	+2.14013672	-5.08447266	+17.62207031	-58.11767578	-65.30273438	+2424
+1457971317.29320000	+15.16992188	+2.66748047	-2.25000000	+81.82617188	-62.77587891	-126.16699219	+3556	+14.61621094	+5.47558594	-2.61474609	-20.50048828	-82.44140625	+26.34521484	+4092	+14.05810547	+2.14013672	-5.07568359	+17.55615234	-58.11767578	-65.21484375	+2420
+1457971317.29740000	+15.16992188	+2.67187500	-2.24121094	+81.80419922	-62.81982422	-126.12304688	+3556	+14.61181641	+5.47558594	-2.60595703	-20.78613281	-82.39746094	+26.65283203	+4096	+14.05810547	+2.14453125	-5.06689453	+17.51220703	-58.11767578	-65.12695313	+2412
+1457971317.30150010	+15.16992188	+2.67187500	-2.22802734	+81.80419922	-62.88574219	-126.12304688	+3560	+14.60742188	+5.47998047	-2.59277344	-21.20361328	-82.37548828	+27.11425781	+4104	+14.05810547	+2.14453125	-5.05371094	+17.46826172	-58.13964844	-65.08300781	+2408
+1457971317.30570010	+15.16992188	+2.67626953	-2.21484375	+81.82617188	-62.92968750	-126.12304688	+3564	+14.60302734	+5.47998047	-2.57519531	-21.70898438	-82.37548828	+27.66357422	+4108	+14.05810547	+2.14892578	-5.04492188	+17.44628906	-58.16162109	-65.03906250	+2408
+1457971317.30990000	+15.16992188	+2.68066406	-2.19726563	+81.91406250	-62.99560547	-126.18896484	+3568	+14.60302734	+5.48876953	-2.55761719	-22.25830078	-82.35351563	+28.27880859	+4116	+14.05810547	+2.14892578	-5.03173828	+17.42431641	-58.20556641	-65.03906250	+2408
+1457971317.31820010	+15.16992188	+2.69384766	-2.16210938	+82.11181641	-63.14941406	-126.36474609	+3576	+14.60302734	+5.50634766	-2.50927734	-23.64257813	-82.35351563	+29.81689453	+4128	+14.06250000	+2.15332031	-5.00537109	+17.44628906	-58.29345703	-65.03906250	+2408
+1457971317.32240010	+15.17431641	+2.70263672	-2.14013672	+82.26562500	-63.21533203	-126.49658203	+3580	+14.60742188	+5.51953125	-2.48291016	-24.34570313	-82.37548828	+30.60791016	+4136	+14.06689453	+2.15771484	-4.99218750	+17.46826172	-58.35937500	-65.08300781	+2412
+1457971317.32649990	+15.17431641	+2.71142578	-2.12255859	+82.39746094	-63.28125000	-126.60644531	+3584	+14.60742188	+5.53271484	-2.45214844	-25.22460938	-82.39746094	+31.57470703	+4144	+14.06689453	+2.15771484	-4.98339844	+17.49023438	-58.38134766	-65.10498047	+2416
+1457971317.33069990	+15.17431641	+2.71582031	-2.10058594	+82.52929688	-63.32519531	-126.71630859	+3588	+14.60742188	+5.54589844	-2.42138672	-26.03759766	-82.41943359	+32.47558594	+4148	+14.06689453	+2.16210938	-4.97021484	+17.51220703	-58.42529297	-65.12695313	+2424
+1457971317.33489990	+15.17871094	+2.72021484	-2.08300781	+82.61718750	-63.39111328	-126.80419922	+3592	+14.61181641	+5.55468750	-2.39501953	-26.69677734	-82.41943359	+33.20068359	+4148	+14.07128906	+2.16210938	-4.96142578	+17.53417969	-58.46923828	-65.12695313	+2432
+1457971317.33900000	+15.17871094	+2.72460938	-2.06542969	+82.72705078	-63.45703125	-126.91406250	+3596	+14.61621094	+5.56347656	-2.36865234	-27.35595703	-82.44140625	+33.90380859	+4152	+14.07128906	+2.16650391	-4.94824219	+17.53417969	-58.51318359	-65.14892578	+2436
+1457971317.34320000	+15.17871094	+2.72900391	-2.04785156	+82.83691406	-63.50097656	-127.02392578	+3596	+14.61621094	+5.56787109	-2.34667969	-27.94921875	-82.44140625	+34.54101563	+4152	+14.07128906	+2.16650391	-4.93945313	+17.53417969	-58.53515625	-65.14892578	+2444
+1457971317.35150000	+15.17871094	+2.73339844	-2.01708984	+82.96875000	-63.61083984	-127.15576172	+3600	+14.62060547	+5.57226563	-2.31152344	-28.69628906	-82.44140625	+35.33203125	+4148	+14.07128906	+2.16650391	-4.91748047	+17.46826172	-58.62304688	-65.12695313	+2460
+1457971317.35570000	+15.17871094	+2.73339844	-2.00830078	+82.94677734	-63.65478516	-127.15576172	+3600	+14.62500000	+5.57226563	-2.29833984	-28.91601563	-82.41943359	+35.57373047	+4144	+14.07568359	+2.16650391	-4.90869141	+17.42431641	-58.64501953	-65.08300781	+2468
+1457971317.35990000	+15.17871094	+2.72900391	-1.99951172	+82.90283203	-63.67675781	-127.13378906	+3600	+14.62060547	+5.57226563	-2.28955078	-28.95996094	-82.39746094	+35.61767578	+4136	+14.07128906	+2.16650391	-4.90429688	+17.35839844	-58.66699219	-65.01708984	+2472
+1457971317.36400010	+15.17871094	+2.72460938	-1.99511719	+82.83691406	-63.72070313	-127.06787109	+3600	+14.62060547	+5.56787109	-2.28515625	-28.93798828	-82.35351563	+35.57373047	+4132	+14.07128906	+2.17089844	-4.89550781	+17.29248047	-58.66699219	-64.92919922	+2476
+1457971317.36820010	+15.17871094	+2.72021484	-1.99072266	+82.70507813	-63.74267578	-126.97998047	+3600	+14.61621094	+5.56347656	-2.28076172	-28.85009766	-82.30957031	+35.48583984	+4128	+14.06689453	+2.17089844	-4.89111328	+17.20458984	-58.64501953	-64.84130859	+2480
+1457971317.37229990	+15.17431641	+2.71142578	-1.99072266	+82.55126953	-63.76464844	-126.84814453	+3600	+14.61621094	+5.55468750	-2.28515625	-28.65234375	-82.24365234	+35.26611328	+4124	+14.06689453	+2.17089844	-4.89111328	+17.09472656	-58.64501953	-64.70947266	+2480
+1457971317.38070010	+15.17431641	+2.69824219	-1.99511719	+82.19970703	-63.80859375	-126.51855469	+3600	+14.60742188	+5.53710938	-2.28955078	-28.23486328	-82.08984375	+34.78271484	+4124	+14.05810547	+2.17089844	-4.88671875	+16.83105469	-58.60107422	-64.42382813	+2480
+1457971317.38480000	+15.17431641	+2.68945313	-1.99951172	+81.97998047	-63.83056641	-126.32080078	+3600	+14.60302734	+5.53271484	-2.29833984	-28.01513672	-82.00195313	+34.54101563	+4120	+14.05371094	+2.17089844	-4.88232422	+16.69921875	-58.57910156	-64.27001953	+2476
+1457971317.39319990	+15.16992188	+2.67626953	-2.00830078	+81.47460938	-63.85253906	-125.81542969	+3600	+14.59423828	+5.51953125	-2.30712891	-27.53173828	-81.82617188	+34.01367188	+4124	+14.04931641	+2.17089844	-4.88232422	+16.41357422	-58.46923828	-63.91845703	+2464
+1457971317.39730000	+15.16992188	+2.66748047	-2.01708984	+81.18896484	-63.85253906	-125.52978516	+3600	+14.58984375	+5.51074219	-2.31591797	-27.26806641	-81.71630859	+33.75000000	+4124	+14.04052734	+2.17529297	-4.88232422	+16.28173828	-58.40332031	-63.74267578	+2460
+1457971317.40150000	+15.16992188	+2.66308594	-2.02587891	+80.85937500	-63.85253906	-125.20019531	+3600	+14.58544922	+5.50195313	-2.32470703	-27.02636719	-81.60644531	+33.48632813	+4124	+14.03613281	+2.17529297	-4.88671875	+16.12792969	-58.33740234	-63.54492188	+2452
+1457971317.40570000	+15.16992188	+2.65429688	-2.03027344	+80.55175781	-63.85253906	-124.89257813	+3604	+14.58105469	+5.49755859	-2.32910156	-26.78466797	-81.49658203	+33.22265625	+4128	+14.03173828	+2.17529297	-4.88671875	+15.99609375	-58.24951172	-63.39111328	+2444
+1457971317.41400000	+15.16992188	+2.64550781	-2.04345703	+79.93652344	-63.87451172	-124.27734375	+3604	+14.57226563	+5.48876953	-2.33789063	-26.49902344	-81.23291016	+32.98095703	+4132	+14.02294922	+2.17968750	-4.88671875	+15.77636719	-58.11767578	-63.10546875	+2424
+1457971317.41820000	+15.16992188	+2.64550781	-2.04785156	+79.65087891	-63.87451172	-123.94775391	+3604	+14.56787109	+5.48876953	-2.33789063	-26.41113281	-81.10107422	+32.93701172	+4132	+14.02294922	+2.17968750	-4.88232422	+15.68847656	-58.05175781	-62.99560547	+2416
+1457971317.42230010	+15.16992188	+2.64550781	-2.05224609	+79.38720703	-63.87451172	-123.66210938	+3600	+14.56347656	+5.48876953	-2.33349609	-26.41113281	-80.96923828	+32.98095703	+4132	+14.02294922	+2.17968750	-4.87792969	+15.64453125	-57.98583984	-62.92968750	+2408
+1457971317.43070010	+15.17431641	+2.64990234	-2.04785156	+78.94775391	-63.87451172	-123.13476563	+3600	+14.55908203	+5.49755859	-2.31591797	-26.38916016	-80.68359375	+33.17871094	+4136	+14.01855469	+2.18408203	-4.86914063	+15.62255859	-57.89794922	-62.88574219	+2396
+1457971317.43479990	+15.17871094	+2.65429688	-2.03906250	+78.81591797	-63.87451172	-122.95898438	+3600	+14.55908203	+5.50634766	-2.29833984	-26.45507813	-80.57373047	+33.37646484	+4140	+14.01855469	+2.18847656	-4.86474609	+15.64453125	-57.83203125	-62.86376953	+2392
+1457971317.44310000	+15.17871094	+2.66748047	-2.01708984	+78.66210938	-63.91845703	-122.73925781	+3604	+14.56347656	+5.52832031	-2.24560547	-26.85058594	-80.37597656	+34.07958984	+4148	+14.01855469	+2.18847656	-4.84716797	+15.68847656	-57.78808594	-62.90771484	+2388
+1457971317.44730000	+15.18310547	+2.67626953	-1.99951172	+78.66210938	-63.91845703	-122.69531250	+3608	+14.56787109	+5.53710938	-2.21923828	-27.00439453	-80.33203125	+34.36523438	+4152	+14.02294922	+2.18847656	-4.83837891	+15.73242188	-57.78808594	-62.95166016	+2388
+1457971317.45149990	+15.18750000	+2.68505859	-1.98193359	+78.66210938	-63.94042969	-122.65136719	+3608	+14.57226563	+5.55029297	-2.19287109	-26.96044922	-80.28808594	+34.47509766	+4152	+14.02294922	+2.19287109	-4.82519531	+15.77636719	-57.78808594	-62.99560547	+2392
+1457971317.45560000	+15.19189453	+2.69384766	-1.96875000	+78.64013672	-63.96240234	-122.60742188	+3612	+14.57226563	+5.56347656	-2.17089844	-26.78466797	-80.24414063	+34.43115234	+4152	+14.02734375	+2.19287109	-4.81201172	+15.82031250	-57.78808594	-63.03955078	+2396
+1457971317.46400000	+15.19189453	+2.70703125	-1.93798828	+78.61816406	-63.96240234	-122.51953125	+3612	+14.57226563	+5.58105469	-2.13134766	-25.88378906	-80.20019531	+33.77197266	+4152	+14.02734375	+2.19726563	-4.79443359	+15.95214844	-57.76611328	-63.14941406	+2404
+1457971317.46810010	+15.19189453	+2.71142578	-1.92480469	+78.59619141	-63.98437500	-122.49755859	+3616	+14.57226563	+5.58544922	-2.11376953	-25.22460938	-80.20019531	+33.20068359	+4148	+14.02734375	+2.19726563	-4.78564453	+15.99609375	-57.74414063	-63.17138672	+2408
+1457971317.47230010	+15.19189453	+2.71582031	-1.91601563	+78.53027344	-63.98437500	-122.40966797	+3612	+14.57226563	+5.58544922	-2.10058594	-24.41162109	-80.17822266	+32.43164063	+4144	+14.02294922	+2.20166016	-4.78125000	+16.01806641	-57.72216797	-63.17138672	+2416
+1457971317.47650000	+15.19189453	+2.71582031	-1.90722656	+78.42041016	-63.98437500	-122.29980469	+3612	+14.57226563	+5.58984375	-2.09619141	-23.31298828	-80.13427734	+31.44287109	+4140	+14.02294922	+2.20166016	-4.77685547	+16.01806641	-57.70019531	-63.14941406	+2420
+1457971317.48060010	+15.18750000	+2.72021484	-1.90283203	+78.28857422	-63.98437500	-122.14599609	+3612	+14.56787109	+5.58544922	-2.08740234	-22.12646484	-80.11230469	+30.30029297	+4132	+14.01855469	+2.20166016	-4.77246094	+16.01806641	-57.65625000	-63.12744141	+2424
+1457971317.48480010	+15.18750000	+2.71582031	-1.90283203	+78.06884766	-63.96240234	-121.92626953	+3608	+14.56787109	+5.58544922	-2.08740234	-20.63232422	-80.06835938	+28.89404297	+4128	+14.01855469	+2.20166016	-4.76806641	+15.99609375	-57.61230469	-63.10546875	+2428
+1457971317.48900010	+15.18750000	+2.71582031	-1.90722656	+77.80517578	-63.96240234	-121.66259766	+3608	+14.55908203	+5.58105469	-2.09619141	-18.61083984	-79.98046875	+26.98242188	+4128	+14.01416016	+2.20605469	-4.76806641	+15.97412109	-57.56835938	-63.03955078	+2432
+1457971317.49729990	+15.17871094	+2.71142578	-1.92480469	+77.14599609	-63.91845703	-120.95947266	+3608	+14.54589844	+5.57226563	-2.11816406	-14.17236328	-79.78271484	+22.74169922	+4124	+14.00097656	+2.20605469	-4.77685547	+15.88623047	-57.39257813	-62.86376953	+2436
+1457971317.50149990	+15.17431641	+2.70703125	-1.93359375	+76.72851563	-63.91845703	-120.52001953	+3608	+14.53710938	+5.57226563	-2.13134766	-11.40380859	-79.65087891	+20.14892578	+4124	+13.99218750	+2.20605469	-4.78125000	+15.84228516	-57.28271484	-62.77587891	+2440
+1457971317.50560000	+15.16992188	+2.70263672	-1.94677734	+76.24511719	-63.89648438	-120.05859375	+3608	+14.53271484	+5.56347656	-2.14892578	-8.83300781	-79.49707031	+17.73193359	+4128	+13.98339844	+2.21044922	-4.79003906	+15.77636719	-57.19482422	-62.66601563	+2440
+1457971317.50980000	+15.16552734	+2.69384766	-1.95996094	+75.76171875	-63.89648438	-119.55322266	+3612	+14.52392578	+5.55908203	-2.16210938	-6.26220703	-79.34326172	+15.31494141	+4128	+13.97900391	+2.20605469	-4.79443359	+15.71044922	-57.08496094	-62.55615234	+2440
+1457971317.51399990	+15.15673828	+2.68945313	-1.97753906	+75.12451172	-63.89648438	-118.91601563	+3616	+14.51953125	+5.55029297	-2.18408203	-2.98828125	-79.07958984	+12.26074219	+4136	+13.97021484	+2.20605469	-4.80322266	+15.64453125	-56.97509766	-62.44628906	+2436
+1457971317.52230000	+15.14794922	+2.67626953	-2.00830078	+73.78417969	-63.91845703	-117.57568359	+3620	+14.51074219	+5.55029297	-2.21923828	+2.61474609	-78.64013672	+7.07519531	+4140	+13.95263672	+2.20605469	-4.81640625	+15.53466797	-56.75537109	-62.27050781	+2432
+1457971317.53060010	+15.13916016	+2.65869141	-2.04345703	+72.02636719	-63.96240234	-115.81787109	+3624	+14.49755859	+5.55029297	-2.24560547	+8.43750000	-78.13476563	+1.66992188	+4148	+13.93945313	+2.20605469	-4.83398438	+15.49072266	-56.51367188	-62.16064453	+2420
+1457971317.53889990	+15.13476563	+2.64550781	-2.05664063	+70.09277344	-64.13818359	-113.92822266	+3624	+14.50195313	+5.55468750	-2.25878906	+13.22753906	-77.71728516	-2.74658203	+4152	+13.92626953	+2.20166016	-4.84277344	+15.49072266	-56.31591797	-62.09472656	+2404
+1457971317.54730010	+15.13476563	+2.63671875	-2.05664063	+68.26904297	-64.35791016	-112.19238281	+3616	+14.50634766	+5.57666016	-2.25878906	+17.84179688	-77.32177734	-6.94335938	+4152	+13.91748047	+2.19726563	-4.84716797	+15.55664063	-56.16210938	-62.18261719	+2392
+1457971317.55139990	+15.13476563	+2.63232422	-2.05224609	+67.19238281	-64.51171875	-111.18164063	+3616	+14.50634766	+5.58105469	-2.25878906	+20.03906250	-77.10205078	-9.03076172	+4152	+13.91308594	+2.19726563	-4.84716797	+15.62255859	-56.11816406	-62.24853516	+2384
+1457971317.55559990	+15.13916016	+2.62792969	-2.04785156	+66.26953125	-64.64355469	-110.28076172	+3608	+14.51074219	+5.59423828	-2.25878906	+22.28027344	-76.88232422	-11.09619141	+4152	+13.91308594	+2.19287109	-4.85156250	+15.68847656	-56.05224609	-62.33642578	+2380
+1457971317.55979990	+15.13916016	+2.62792969	-2.04345703	+65.36865234	-64.79736328	-109.42382813	+3604	+14.51074219	+5.60742188	-2.25878906	+24.43359375	-76.64062500	-13.11767578	+4152	+13.90869141	+2.19287109	-4.85156250	+15.77636719	-56.00830078	-62.42431641	+2372
+1457971317.56810000	+15.14355469	+2.61914063	-2.02148438	+63.41308594	-65.12695313	-107.62207031	+3596	+14.51074219	+5.62939453	-2.24560547	+28.45458984	-76.24511719	-16.89697266	+4152	+13.90869141	+2.18847656	-4.85156250	+15.95214844	-55.94238281	-62.62207031	+2364
+1457971317.57230000	+15.14794922	+2.61474609	-2.02148438	+62.38037109	-65.28076172	-106.63330078	+3592	+14.51513672	+5.64257813	-2.25000000	+30.25634766	-75.95947266	-18.56689453	+4148	+13.90429688	+2.18408203	-4.84716797	+16.01806641	-55.92041016	-62.70996094	+2364
+1457971317.57640000	+15.15234375	+2.61474609	-2.01708984	+61.34765625	-65.45654297	-105.66650391	+3588	+14.51513672	+5.65576172	-2.25000000	+31.99218750	-75.69580078	-20.21484375	+4148	+13.90429688	+2.17968750	-4.84716797	+16.08398438	-55.89843750	-62.79785156	+2364
+1457971317.58060000	+15.15673828	+2.60595703	-2.01269531	+60.38085938	-65.61035156	-104.78759766	+3584	+14.51513672	+5.66894531	-2.25000000	+33.72802734	-75.43212891	-21.88476563	+4144	+13.90429688	+2.17968750	-4.84716797	+16.14990234	-55.87646484	-62.88574219	+2364
+1457971317.58480000	+15.16113281	+2.59716797	-2.02148438	+59.30419922	-65.69824219	-103.77685547	+3580	+14.51074219	+5.68212891	-2.25878906	+35.39794922	-75.10253906	-23.44482422	+4140	+13.90429688	+2.17089844	-4.85156250	+16.19384766	-55.83251953	-62.92968750	+2368
+1457971317.58890010	+15.16113281	+2.59277344	-2.03027344	+58.27148438	-65.78613281	-102.74414063	+3576	+14.50634766	+5.69531250	-2.27197266	+36.97998047	-74.72900391	-24.93896484	+4140	+13.89990234	+2.17089844	-4.85595703	+16.21582031	-55.78857422	-62.97363281	+2368
+1457971317.59310010	+15.16552734	+2.57958984	-2.03906250	+57.17285156	-65.85205078	-101.73339844	+3572	+14.50195313	+5.70410156	-2.28955078	+38.43017578	-74.33349609	-26.30126953	+4140	+13.89990234	+2.16650391	-4.86474609	+16.21582031	-55.74462891	-62.99560547	+2372
+1457971317.60139990	+15.16552734	+2.55761719	-2.07861328	+54.82177734	-65.89599609	-99.47021484	+3568	+14.49316406	+5.71289063	-2.33789063	+40.84716797	-73.43261719	-28.60839844	+4136	+13.89111328	+2.15332031	-4.88232422	+16.17187500	-55.61279297	-62.95166016	+2384
+1457971317.60560010	+15.16552734	+2.54003906	-2.10058594	+53.67919922	-65.89599609	-98.39355469	+3568	+14.48876953	+5.70849609	-2.35986328	+41.94580078	-72.99316406	-29.68505859	+4136	+13.88671875	+2.14453125	-4.89111328	+16.12792969	-55.54687500	-62.90771484	+2388
+1457971317.60970000	+15.16552734	+2.51806641	-2.13574219	+52.42675781	-65.83007813	-97.22900391	+3572	+14.47998047	+5.70849609	-2.39941406	+42.84667969	-72.46582031	-30.56396484	+4136	+13.88232422	+2.14013672	-4.90429688	+16.06201172	-55.45898438	-62.81982422	+2392
+1457971317.61389990	+15.16992188	+2.50488281	-2.16650391	+51.30615234	-65.74218750	-96.13037109	+3572	+14.47558594	+5.71289063	-2.44335938	+43.72558594	-71.93847656	-31.35498047	+4140	+13.87353516	+2.13134766	-4.92187500	+15.97412109	-55.34912109	-62.73193359	+2400
+1457971317.61809990	+15.16992188	+2.48291016	-2.20166016	+50.16357422	-65.63232422	-95.03173828	+3572	+14.46679688	+5.70849609	-2.48730469	+44.51660156	-71.38916016	-32.12402344	+4140	+13.86914063	+2.11816406	-4.93945313	+15.86425781	-55.21728516	-62.62207031	+2404
+1457971317.62220000	+15.16992188	+2.46093750	-2.24121094	+49.06494141	-65.47851563	-93.97705078	+3576	+14.45800781	+5.69970703	-2.53564453	+45.15380859	-70.81787109	-32.73925781	+4144	+13.86035156	+2.10937500	-4.96142578	+15.77636719	-55.08544922	-62.49023438	+2408
+1457971317.62640000	+15.16552734	+2.44775391	-2.28076172	+48.07617188	-65.30273438	-92.98828125	+3572	+14.45361328	+5.69531250	-2.58398438	+45.79101563	-70.31250000	-33.37646484	+4144	+13.85156250	+2.09179688	-4.99218750	+15.62255859	-54.88769531	-62.33642578	+2412
+1457971317.63470010	+15.16113281	+2.39941406	-2.36425781	+46.05468750	-64.90722656	-91.05468750	+3576	+14.44042969	+5.66894531	-2.68945313	+46.60400391	-69.19189453	-34.23339844	+4152	+13.82519531	+2.06103516	-5.05371094	+15.35888672	-54.49218750	-62.02880859	+2416
+1457971317.63890000	+15.16113281	+2.37744141	-2.40380859	+45.19775391	-64.70947266	-90.24169922	+3576	+14.43164063	+5.65576172	-2.73339844	+46.97753906	-68.77441406	-34.58496094	+4156	+13.80761719	+2.03466797	-5.09765625	+15.18310547	-54.18457031	-61.80908203	+2420
+1457971317.64310000	+15.16113281	+2.35546875	-2.44335938	+44.38476563	-64.51171875	-89.47265625	+3576	+14.42724609	+5.64697266	-2.78173828	+47.32910156	-68.33496094	-34.93652344	+4156	+13.79003906	+2.01269531	-5.13720703	+15.05126953	-53.92089844	-61.67724609	+2416
+1457971317.64720010	+15.16113281	+2.33349609	-2.48291016	+43.63769531	-64.24804688	-88.74755859	+3572	+14.42285156	+5.63818359	-2.83447266	+47.54882813	-67.87353516	-35.17822266	+4160	+13.77685547	+1.99072266	-5.17236328	+14.98535156	-53.67919922	-61.58935547	+2412
+1457971317.65140010	+15.15673828	+2.32031250	-2.51806641	+43.04443359	-64.05029297	-88.13232422	+3572	+14.41845703	+5.62939453	-2.87841797	+47.76855469	-67.54394531	-35.37597656	+4160	+13.76367188	+1.96435547	-5.21630859	+14.89746094	-53.39355469	-61.50146484	+2408
+1457971317.65560010	+15.15673828	+2.30273438	-2.55761719	+42.47314453	-63.80859375	-87.56103516	+3568	+14.41845703	+5.62060547	-2.92236328	+47.94433594	-67.14843750	-35.52978516	+4160	+13.75048828	+1.94238281	-5.25585938	+14.87548828	-53.15185547	-61.47949219	+2400
+1457971317.65969990	+15.15673828	+2.28955078	-2.59277344	+41.96777344	-63.56689453	-87.03369141	+3564	+14.41406250	+5.61181641	-2.96630859	+48.03222656	-66.77490234	-35.63964844	+4160	+13.73730469	+1.92041016	-5.29101563	+14.89746094	-52.91015625	-61.50146484	+2392
+1457971317.66389990	+15.15673828	+2.27636719	-2.62353516	+41.59423828	-63.34716797	-86.63818359	+3556	+14.40966797	+5.60742188	-3.00146484	+48.16406250	-66.53320313	-35.74951172	+4156	+13.72412109	+1.89843750	-5.32617188	+14.96337891	-52.64648438	-61.56738281	+2384
+1457971317.67220000	+15.15673828	+2.25000000	-2.68505859	+40.84716797	-62.88574219	-85.84716797	+3548	+14.40966797	+5.58544922	-3.07177734	+48.16406250	-66.00585938	-35.77148438	+4148	+13.69775391	+1.85009766	-5.39208984	+15.09521484	-52.16308594	-61.76513672	+2368
+1457971317.67639990	+15.15673828	+2.24121094	-2.71582031	+40.56152344	-62.66601563	-85.51757813	+3544	+14.40966797	+5.58105469	-3.10253906	+48.12011719	-65.80810547	-35.70556641	+4144	+13.68896484	+1.82812500	-5.42724609	+15.16113281	-51.89941406	-61.87500000	+2364
+1457971317.68050000	+15.15673828	+2.23242188	-2.74658203	+40.29785156	-62.42431641	-85.18798828	+3540	+14.40966797	+5.57226563	-3.13769531	+48.03222656	-65.61035156	-35.61767578	+4140	+13.67578125	+1.80615234	-5.46240234	+15.22705078	-51.63574219	-61.98486328	+2356
+1457971317.68470000	+15.16113281	+2.22363281	-2.77734375	+40.05615234	-62.16064453	-84.92431641	+3536	+14.41406250	+5.56787109	-3.17285156	+47.87841797	-65.41259766	-35.44189453	+4132	+13.66699219	+1.78417969	-5.49316406	+15.31494141	-51.35009766	-62.11669922	+2356
+1457971317.68890000	+15.16113281	+2.21484375	-2.80810547	+39.85839844	-61.89697266	-84.61669922	+3528	+14.41406250	+5.56347656	-3.19921875	+47.74658203	-65.25878906	-35.28808594	+4124	+13.65380859	+1.75781250	-5.53271484	+15.38085938	-50.99853516	-62.24853516	+2352
+1457971317.69300010	+15.16552734	+2.20605469	-2.84765625	+39.59472656	-61.58935547	-84.30908203	+3524	+14.41406250	+5.55468750	-3.23437500	+47.52685547	-65.06103516	-35.06835938	+4120	+13.64062500	+1.73144531	-5.57666016	+15.44677734	-50.62500000	-62.33642578	+2352
+1457971317.69720010	+15.16552734	+2.19287109	-2.88720703	+39.35302734	-61.25976563	-83.95751953	+3520	+14.41845703	+5.54150391	-3.27392578	+47.21923828	-64.86328125	-34.76074219	+4112	+13.62744141	+1.70507813	-5.61621094	+15.49072266	-50.22949219	-62.44628906	+2356
+1457971317.70140000	+15.16992188	+2.17968750	-2.93554688	+39.04541016	-60.84228516	-83.56201172	+3520	+14.41845703	+5.52832031	-3.30468750	+46.93359375	-64.68750000	-34.49707031	+4104	+13.60986328	+1.67431641	-5.66455078	+15.51269531	-49.76806641	-62.51220703	+2360
+1457971317.70970010	+15.17431641	+2.14453125	-3.04101563	+38.38623047	-59.96337891	-82.77099609	+3520	+14.42285156	+5.49755859	-3.38378906	+46.16455078	-64.27001953	-33.77197266	+4096	+13.57031250	+1.60839844	-5.75683594	+15.51269531	-48.80126953	-62.64404297	+2376
+1457971317.71390010	+15.17871094	+2.11816406	-3.12011719	+37.94677734	-59.32617188	-82.17773438	+3524	+14.42724609	+5.47998047	-3.43212891	+45.72509766	-64.02832031	-33.37646484	+4088	+13.54833984	+1.57324219	-5.81835938	+15.49072266	-48.18603516	-62.64404297	+2388
+1457971317.71799990	+15.18310547	+2.09179688	-3.19482422	+37.52929688	-58.71093750	-81.65039063	+3528	+14.42724609	+5.45800781	-3.48046875	+45.24169922	-63.76464844	-32.91503906	+4088	+13.53076172	+1.53369141	-5.87988281	+15.44677734	-47.57080078	-62.64404297	+2396
+1457971317.72219990	+15.18310547	+2.06542969	-3.27392578	+37.13378906	-58.07373047	-81.16699219	+3532	+14.43164063	+5.43164063	-3.54199219	+44.69238281	-63.45703125	-32.43164063	+4084	+13.50878906	+1.49414063	-5.93701172	+15.40283203	-46.97753906	-62.64404297	+2404
+1457971317.72639990	+15.18750000	+2.02587891	-3.37939453	+36.60644531	-57.17285156	-80.48583984	+3540	+14.43164063	+5.39648438	-3.62548828	+43.92333984	-62.99560547	-31.72851563	+4088	+13.47802734	+1.45019531	-6.00732422	+15.33691406	-46.18652344	-62.60009766	+2412
+1457971317.73050000	+15.18750000	+1.98632813	-3.47607422	+36.16699219	-56.40380859	-79.93652344	+3544	+14.43164063	+5.35253906	-3.70898438	+43.17626953	-62.53417969	-31.06933594	+4088	+13.45166016	+1.40625000	-6.07324219	+15.27099609	-45.50537109	-62.57812500	+2420
+1457971317.73470000	+15.18310547	+1.95117188	-3.57275391	+35.77148438	-55.63476563	-79.45312500	+3548	+14.43164063	+5.30859375	-3.80126953	+42.42919922	-62.02880859	-30.41015625	+4092	+13.42089844	+1.36230469	-6.13476563	+15.22705078	-44.82421875	-62.57812500	+2424
+1457971317.73889990	+15.18310547	+1.91162109	-3.68701172	+35.35400391	-54.71191406	-78.88183594	+3560	+14.43164063	+5.23388672	-3.95507813	+41.19873047	-61.17187500	-29.37744141	+4112	+13.39013672	+1.30957031	-6.20947266	+15.13916016	-44.03320313	-62.53417969	+2428
+1457971317.74300000	+15.17871094	+1.87207031	-3.78369141	+35.11230469	-53.92089844	-78.53027344	+3560	+14.42724609	+5.16796875	-4.08691406	+40.27587891	-60.44677734	-28.60839844	+4124	+13.36376953	+1.25683594	-6.27539063	+15.11718750	-43.35205078	-62.57812500	+2428
+1457971317.75130010	+15.17431641	+1.80175781	-3.99023438	+34.73876953	-52.29492188	-77.91503906	+3564	+14.41406250	+5.02734375	-4.37255859	+38.56201172	-58.82080078	-27.24609375	+4148	+13.30664063	+1.16015625	-6.41162109	+15.11718750	-41.96777344	-62.68798828	+2420
+1457971317.75550010	+15.16992188	+1.76660156	-4.08691406	+34.67285156	-51.50390625	-77.69531250	+3560	+14.40527344	+4.96582031	-4.50878906	+37.90283203	-58.09570313	-26.76269531	+4152	+13.28027344	+1.10302734	-6.47753906	+15.13916016	-41.28662109	-62.81982422	+2412
+1457971317.75970010	+15.16113281	+1.73583984	-4.19677734	+34.67285156	-50.62500000	-77.49755859	+3560	+14.39208984	+4.90869141	-4.63623047	+37.37548828	-57.37060547	-26.34521484	+4152	+13.24951172	+1.05029297	-6.54785156	+15.22705078	-40.58349609	-62.95166016	+2400
+1457971317.76379990	+15.15234375	+1.70068359	-4.29785156	+34.71679688	-49.85595703	-77.40966797	+3556	+14.37890625	+4.83837891	-4.77246094	+36.82617188	-56.57958984	-25.97167969	+4160	+13.21435547	+0.99316406	-6.61376953	+15.29296875	-39.90234375	-63.14941406	+2388
+1457971317.76799990	+15.13916016	+1.66992188	-4.39013672	+34.84863281	-49.10888672	-77.40966797	+3548	+14.36572266	+4.78125000	-4.89111328	+36.40869141	-55.89843750	-25.70800781	+4156	+13.18359375	+0.93164063	-6.67968750	+15.40283203	-39.22119141	-63.39111328	+2376
+1457971317.77220010	+15.13037109	+1.63916016	-4.49560547	+35.02441406	-48.27392578	-77.40966797	+3540	+14.35253906	+4.72412109	-5.00976563	+36.07910156	-55.23925781	-25.51025391	+4152	+13.15283203	+0.87451172	-6.75000000	+15.51269531	-38.54003906	-63.63281250	+2364
+1457971317.77630000	+15.12158203	+1.60400391	-4.58789063	+35.24414063	-47.57080078	-77.49755859	+3532	+14.33935547	+4.66259766	-5.13281250	+35.77148438	-54.53613281	-25.35644531	+4148	+13.12207031	+0.80859375	-6.81591797	+15.62255859	-37.88085938	-63.91845703	+2348
+1457971317.78469990	+15.09960938	+1.54248047	-4.76806641	+35.85937500	-46.12060547	-77.80517578	+3508	+14.31298828	+4.55712891	-5.34814453	+35.41992188	-53.28369141	-25.22460938	+4128	+13.06054688	+0.67675781	-6.94775391	+15.97412109	-36.54052734	-64.62158203	+2320
+1457971317.78880000	+15.09082031	+1.51171875	-4.85595703	+36.18896484	-45.43945313	-78.02490234	+3496	+14.29980469	+4.50878906	-5.45800781	+35.28808594	-52.66845703	-25.20263672	+4112	+13.02539063	+0.61083984	-7.01367188	+16.14990234	-35.85937500	-64.99511719	+2304
+1457971317.79300000	+15.07763672	+1.47216797	-4.93945313	+36.51855469	-44.75830078	-78.24462891	+3480	+14.28222656	+4.45605469	-5.55908203	+35.17822266	-52.05322266	-25.18066406	+4096	+12.99462891	+0.53613281	-7.07958984	+16.32568359	-35.17822266	-65.36865234	+2292
+1457971317.79720000	+15.06005859	+1.43701172	-5.02294922	+36.87011719	-44.03320313	-78.46435547	+3464	+14.26464844	+4.40332031	-5.65576172	+35.15625000	-51.45996094	-25.22460938	+4076	+12.95507813	+0.46582031	-7.14111328	+16.50146484	-34.45312500	-65.76416016	+2276
+1457971317.80130000	+15.04687500	+1.40185547	-5.10205078	+37.22167969	-43.37402344	-78.68408203	+3448	+14.25146484	+4.35058594	-5.74804688	+35.11230469	-50.88867188	-25.29052734	+4056	+12.91992188	+0.39550781	-7.20703125	+16.69921875	-33.75000000	-66.13769531	+2264
+1457971317.80550000	+15.02929688	+1.36230469	-5.18554688	+37.52929688	-42.69287109	-78.90380859	+3436	+14.23388672	+4.28906250	-5.84033203	+35.09033203	-50.31738281	-25.40039063	+4036	+12.88037109	+0.31640625	-7.26855469	+16.83105469	-33.04687500	-66.53320313	+2256
+1457971317.80970000	+15.01611328	+1.31396484	-5.26464844	+37.81494141	-42.03369141	-79.12353516	+3420	+14.22070313	+4.23193359	-5.93261719	+35.09033203	-49.72412109	-25.53222656	+4016	+12.84521484	+0.23291016	-7.33007813	+16.96289063	-32.32177734	-66.92871094	+2248
+1457971317.81380010	+14.99853516	+1.27441406	-5.34814453	+38.10058594	-41.35253906	-79.29931641	+3404	+14.20751953	+4.17041016	-6.02929688	+35.09033203	-49.10888672	-25.62011719	+3996	+12.80566406	+0.15380859	-7.39599609	+17.09472656	-31.59667969	-67.25830078	+2240
+1457971317.82220010	+14.96337891	+1.16015625	-5.51953125	+38.54003906	-39.92431641	-79.65087891	+3372	+14.16796875	+4.04296875	-6.21826172	+35.13427734	-47.87841797	-25.83984375	+3948	+12.72656250	-0.01757813	-7.52343750	+17.31445313	-30.10253906	-67.98339844	+2232
+1457971317.82629990	+14.94140625	+1.11181641	-5.60302734	+38.75976563	-39.19921875	-79.73876953	+3356	+14.14599609	+3.97705078	-6.31933594	+35.15625000	-47.19726563	-25.92773438	+3924	+12.68261719	-0.10107422	-7.58496094	+17.40234375	-29.28955078	-68.24707031	+2224
+1457971317.83049990	+14.91943359	+1.04589844	-5.69531250	+38.91357422	-38.45214844	-79.80468750	+3344	+14.12402344	+3.89355469	-6.41601563	+35.09033203	-46.53808594	-26.03759766	+3904	+12.63427734	-0.19335938	-7.65087891	+17.44628906	-28.47656250	-68.53271484	+2224
+1457971317.83460000	+14.89746094	+0.97998047	-5.78759766	+39.04541016	-37.68310547	-79.87060547	+3332	+14.10205078	+3.81005859	-6.52148438	+35.04638672	-45.81298828	-26.14746094	+3880	+12.59033203	-0.28564453	-7.71240234	+17.46826172	-27.70751953	-68.81835938	+2220
+1457971317.83880000	+14.87548828	+0.91845703	-5.87988281	+39.17724609	-36.91406250	-79.89257813	+3316	+14.07568359	+3.73095703	-6.62255859	+35.02441406	-45.13183594	-26.21337891	+3860	+12.54638672	-0.37792969	-7.77392578	+17.49023438	-26.91650391	-69.03808594	+2212
+1457971317.84299990	+14.84912109	+0.83935547	-5.97656250	+39.26513672	-36.14501953	-79.93652344	+3304	+14.04931641	+3.63427734	-6.72363281	+34.95849609	-44.42871094	-26.32324219	+3840	+12.50244141	-0.47900391	-7.83544922	+17.46826172	-26.12548828	-69.27978516	+2212
+1457971317.84710000	+14.82714844	+0.76464844	-6.07763672	+39.37500000	-35.31005859	-79.95849609	+3292	+14.01416016	+3.54199219	-6.84228516	+34.87060547	-43.63769531	-26.38916016	+3820	+12.45849609	-0.58447266	-7.89697266	+17.42431641	-25.35644531	-69.54345703	+2212
+1457971317.85130000	+14.79638672	+0.68994141	-6.18310547	+39.50683594	-34.49707031	-79.91455078	+3276	+13.97900391	+3.44970703	-6.96093750	+34.80468750	-42.86865234	-26.41113281	+3800	+12.41015625	-0.68115234	-7.95849609	+17.40234375	-24.58740234	-69.71923828	+2208
+1457971317.85960010	+14.73486328	+0.51855469	-6.39843750	+39.63867188	-32.76123047	-79.84863281	+3252	+13.89550781	+3.23437500	-7.20263672	+34.56298828	-41.19873047	-26.47705078	+3764	+12.31347656	-0.89208984	-8.07714844	+17.31445313	-23.00537109	-70.11474609	+2204
+1457971317.86380000	+14.69970703	+0.43505859	-6.49951172	+39.77050781	-31.97021484	-79.80468750	+3236	+13.85156250	+3.13330078	-7.32128906	+34.47509766	-40.42968750	-26.49902344	+3744	+12.26513672	-0.99316406	-8.13427734	+17.27050781	-22.28027344	-70.26855469	+2200
+1457971317.86800000	+14.66015625	+0.34277344	-6.60058594	+39.88037109	-31.15722656	-79.76074219	+3224	+13.80761719	+3.01025391	-7.43554688	+34.34326172	-39.63867188	-26.56494141	+3728	+12.21240234	-1.11181641	-8.18701172	+17.18261719	-21.53320313	-70.46630859	+2200
+1457971317.87210010	+14.62060547	+0.25488281	-6.71484375	+39.96826172	-30.30029297	-79.67285156	+3212	+13.75488281	+2.89160156	-7.56298828	+34.23339844	-38.78173828	-26.58691406	+3712	+12.16406250	-1.22607422	-8.24414063	+17.11669922	-20.83007813	-70.66406250	+2192
+1457971317.87630010	+14.58105469	+0.16699219	-6.81591797	+40.12207031	-29.55322266	-79.65087891	+3196	+13.70654297	+2.77734375	-7.68164063	+34.14550781	-38.01269531	-26.60888672	+3692	+12.11572266	-1.33593750	-8.29248047	+17.05078125	-20.19287109	-70.83984375	+2184
+1457971317.88050010	+14.54150391	+0.07031250	-6.91699219	+40.27587891	-28.76220703	-79.65087891	+3180	+13.65380859	+2.65869141	-7.79589844	+34.05761719	-37.26562500	-26.65283203	+3672	+12.06298828	-1.45458984	-8.34521484	+16.98486328	-19.51171875	-71.05957031	+2180
+1457971317.88459990	+14.49316406	-0.02636719	-7.02246094	+40.42968750	-27.94921875	-79.60693359	+3164	+13.59667969	+2.54003906	-7.91015625	+33.99169922	-36.47460938	-26.69677734	+3652	+12.01464844	-1.57324219	-8.39355469	+16.96289063	-18.85253906	-71.27929688	+2172
+1457971317.89299990	+14.40087891	-0.20654297	-7.20703125	+40.82519531	-26.54296875	-79.54101563	+3124	+13.48681641	+2.30712891	-8.11669922	+33.90380859	-35.06835938	-26.76269531	+3604	+11.90917969	-1.80615234	-8.48144531	+16.91894531	-17.62207031	-71.69677734	+2152
+1457971317.89710000	+14.34814453	-0.30322266	-7.29931641	+41.00097656	-25.81787109	-79.47509766	+3104	+13.42529297	+2.18847656	-8.21777344	+33.90380859	-34.36523438	-26.78466797	+3580	+11.85644531	-1.92480469	-8.52978516	+16.91894531	-16.98486328	-71.89453125	+2140
+1457971317.90540000	+14.24267578	-0.49218750	-7.44873047	+41.44042969	-24.65332031	-79.56298828	+3056	+13.31542969	+1.95996094	-8.37597656	+33.92578125	-33.22265625	-26.91650391	+3520	+11.74218750	-2.16650391	-8.60449219	+16.94091797	-15.86425781	-72.39990234	+2120
+1457971317.90960000	+14.18994141	-0.58447266	-7.51904297	+41.66015625	-24.06005859	-79.58496094	+3032	+13.25830078	+1.85009766	-8.45068359	+33.96972656	-32.69531250	-26.98242188	+3492	+11.68505859	-2.29394531	-8.63964844	+16.98486328	-15.31494141	-72.66357422	+2108
+1457971317.91380000	+14.14160156	-0.67236328	-7.58496094	+41.92382813	-23.57666016	-79.60693359	+3008	+13.20996094	+1.74023438	-8.51220703	+34.03564453	-32.23388672	-27.04833984	+3456	+11.62792969	-2.41259766	-8.67041016	+17.02880859	-14.80957031	-72.90527344	+2100
+1457971317.91790010	+14.08886719	-0.76904297	-7.64648438	+42.14355469	-23.04931641	-79.67285156	+2980	+13.15722656	+1.63037109	-8.57373047	+34.10156250	-31.77246094	-27.11425781	+3420	+11.57080078	-2.53564453	-8.70117188	+17.07275391	-14.26025391	-73.16894531	+2092
+1457971317.92210010	+14.03613281	-0.86572266	-7.69921875	+42.38525391	-22.54394531	-79.71679688	+2952	+13.10449219	+1.52490234	-8.62646484	+34.21142578	-31.31103516	-27.18017578	+3380	+11.51367188	-2.65869141	-8.73193359	+17.16064453	-13.68896484	-73.41064453	+2084
+1457971317.92630000	+13.98339844	-0.96240234	-7.74755859	+42.62695313	-22.10449219	-79.80468750	+2924	+13.05175781	+1.42822266	-8.67041016	+34.32128906	-30.93750000	-27.22412109	+3340	+11.44775391	-2.77734375	-8.75830078	+17.24853516	-13.16162109	-73.65234375	+2076
+1457971317.93039990	+13.92626953	-1.06347656	-7.79150391	+42.82470703	-21.66503906	-79.84863281	+2896	+12.99902344	+1.31835938	-8.71435547	+34.36523438	-30.54199219	-27.26806641	+3300	+11.38623047	-2.90478516	-8.78906250	+17.29248047	-12.61230469	-73.87207031	+2076
+1457971317.93460010	+13.87353516	-1.16455078	-7.83544922	+43.00048828	-21.24755859	-79.91455078	+2872	+12.94628906	+1.20849609	-8.75830078	+34.43115234	-30.14648438	-27.29003906	+3264	+11.32470703	-3.02783203	-8.81103516	+17.35839844	-12.08496094	-74.11376953	+2072
+1457971317.94289990	+13.76367188	-1.36669922	-7.91015625	+43.37402344	-20.47851563	-80.09033203	+2824	+12.84521484	+0.99316406	-8.81982422	+34.54101563	-29.50927734	-27.37792969	+3180	+11.19726563	-3.27832031	-8.85058594	+17.49023438	-11.05224609	-74.55322266	+2068
+1457971317.94709990	+13.71093750	-1.46777344	-7.94531250	+43.54980469	-20.10498047	-80.17822266	+2804	+12.79248047	+0.88330078	-8.85498047	+34.58496094	-29.13574219	-27.42187500	+3140	+11.13574219	-3.40136719	-8.86816406	+17.55615234	-10.54687500	-74.79492188	+2068
+1457971317.95129990	+13.65380859	-1.56884766	-7.98486328	+43.72558594	-19.68750000	-80.22216797	+2788	+12.73535156	+0.78222656	-8.89013672	+34.65087891	-28.78417969	-27.37792969	+3100	+11.07421875	-3.52001953	-8.88134766	+17.62207031	-10.04150391	-74.94873047	+2068
+1457971317.95540000	+13.59667969	-1.68310547	-8.02441406	+43.81347656	-19.27001953	-80.24414063	+2772	+12.67822266	+0.66357422	-8.92529297	+34.62890625	-28.41064453	-27.37792969	+3064	+11.00830078	-3.64746094	-8.89892578	+17.64404297	-9.51416016	-75.12451172	+2072
+1457971317.95960000	+13.53955078	-1.79296875	-8.05957031	+43.92333984	-18.85253906	-80.24414063	+2756	+12.61230469	+0.54492188	-8.96044922	+34.60693359	-27.99316406	-27.33398438	+3028	+10.94238281	-3.77050781	-8.91210938	+17.68798828	-9.00878906	-75.27832031	+2072
+1457971317.96380000	+13.47363281	-1.89843750	-8.09472656	+44.01123047	-18.43505859	-80.20019531	+2744	+12.55078125	+0.43505859	-8.99121094	+34.58496094	-27.61962891	-27.26806641	+2988	+10.87646484	-3.89355469	-8.92529297	+17.73193359	-8.50341797	-75.41015625	+2076
+1457971317.96790000	+13.40771484	-2.01708984	-8.12988281	+44.05517578	-18.01757813	-80.17822266	+2732	+12.48486328	+0.30322266	-9.02197266	+34.47509766	-27.20214844	-27.24609375	+2956	+10.81054688	-4.02099609	-8.93408203	+17.73193359	-8.02001953	-75.52001953	+2080
+1457971317.97630000	+13.28027344	-2.24560547	-8.20019531	+44.14306641	-17.20458984	-80.06835938	+2700	+12.34863281	+0.05273438	-9.09667969	+34.29931641	-26.34521484	-27.09228516	+2892	+10.68310547	-4.26708984	-8.93847656	+17.77587891	-7.18505859	-75.78369141	+2072
+1457971317.98040010	+13.21435547	-2.35986328	-8.23974609	+44.16503906	-16.76513672	-80.00244141	+2688	+12.27832031	-0.08349609	-9.13183594	+34.16748047	-25.92773438	-27.04833984	+2860	+10.62158203	-4.39013672	-8.94287109	+17.77587891	-6.74560547	-75.89355469	+2068
+1457971317.98460010	+13.14843750	-2.47412109	-8.27490234	+44.18701172	-16.32568359	-79.89257813	+2672	+12.19482422	-0.21093750	-9.16699219	+34.07958984	-25.42236328	-26.93847656	+2832	+10.56005859	-4.51757813	-8.93847656	+17.81982422	-6.32812500	-76.02539063	+2064
+1457971317.98869990	+13.07812500	-2.58398438	-8.31005859	+44.20898438	-15.90820313	-79.73876953	+2656	+12.11572266	-0.32958984	-9.20214844	+33.99169922	-24.96093750	-26.76269531	+2800	+10.49414063	-4.64062500	-8.93408203	+17.84179688	-5.93261719	-76.09130859	+2056
+1457971317.99289990	+13.00781250	-2.70263672	-8.34521484	+44.18701172	-15.46875000	-79.58496094	+2644	+12.03662109	-0.47021484	-9.23730469	+33.85986328	-24.47753906	-26.67480469	+2768	+10.42822266	-4.76367188	-8.92968750	+17.84179688	-5.53710938	-76.17919922	+2044
+1457971317.99710010	+12.93310547	-2.82128906	-8.37597656	+44.14306641	-15.02929688	-79.43115234	+2624	+11.94873047	-0.60205078	-9.26806641	+33.72802734	-23.97216797	-26.54296875	+2740	+10.36669922	-4.88671875	-8.92089844	+17.88574219	-5.16357422	-76.26708984	+2036
+1457971318.00120000	+12.86279297	-2.93115234	-8.39355469	+44.14306641	-14.65576172	-79.29931641	+2604	+11.87402344	-0.72509766	-9.29003906	+33.64013672	-23.57666016	-26.41113281	+2704	+10.30517578	-5.00976563	-8.90771484	+17.92968750	-4.83398438	-76.35498047	+2020
+1457971318.00959990	+12.72216797	-3.15966797	-8.42871094	+44.12109375	-13.88671875	-79.10156250	+2560	+11.71142578	-0.98437500	-9.32080078	+33.46435547	-22.71972656	-26.25732422	+2640	+10.17773438	-5.25146484	-8.87695313	+18.06152344	-4.15283203	-76.53076172	+1996
+1457971318.01370000	+12.65185547	-3.26513672	-8.44189453	+44.16503906	-13.53515625	-78.96972656	+2536	+11.63232422	-1.09863281	-9.32958984	+33.42041016	-22.36816406	-26.10351563	+2604	+10.11621094	-5.36572266	-8.85498047	+18.14941406	-3.86718750	-76.61865234	+1980
+1457971318.01790000	+12.58593750	-3.37500000	-8.45068359	+44.16503906	-13.16162109	-78.85986328	+2512	+11.55322266	-1.22167969	-9.33837891	+33.37646484	-21.97265625	-26.01562500	+2564	+10.05468750	-5.48437500	-8.83740234	+18.23730469	-3.53759766	-76.70654297	+1964
+1457971318.02210000	+12.51562500	-3.48486328	-8.45507813	+44.16503906	-12.81005859	-78.72802734	+2488	+11.46972656	-1.33154297	-9.34277344	+33.37646484	-21.57714844	-25.86181641	+2528	+9.98876953	-5.60302734	-8.81103516	+18.34716797	-3.18603516	-76.77246094	+1952
+1457971318.02620010	+12.44970703	-3.58154297	-8.45068359	+44.23095703	-12.50244141	-78.64013672	+2464	+11.39501953	-1.43701172	-9.33398438	+33.42041016	-21.31347656	-25.72998047	+2484	+9.92285156	-5.71728516	-8.78466797	+18.45703125	-2.85644531	-76.83837891	+1936
+1457971318.03040000	+12.38378906	-3.68701172	-8.44189453	+44.25292969	-12.19482422	-78.55224609	+2440	+11.32031250	-1.55126953	-9.32080078	+33.42041016	-21.02783203	-25.66406250	+2440	+9.85693359	-5.82714844	-8.76269531	+18.58886719	-2.52685547	-76.88232422	+1924
+1457971318.03460000	+12.31347656	-3.78808594	-8.42871094	+44.29687500	-11.88720703	-78.48632813	+2416	+11.24560547	-1.66113281	-9.29882813	+33.44238281	-20.72021484	-25.57617188	+2400	+9.79101563	-5.93701172	-8.72753906	+18.74267578	-2.21923828	-76.92626953	+1912
+1457971318.04290010	+12.19042969	-3.98144531	-8.38476563	+44.47265625	-11.38183594	-78.37646484	+2364	+11.11376953	-1.85888672	-9.24169922	+33.57421875	-20.36865234	-25.42236328	+2312	+9.65917969	-6.15234375	-8.66601563	+19.07226563	-1.56005859	-76.99218750	+1892
+1457971318.04710010	+12.12890625	-4.07373047	-8.35400391	+44.56054688	-11.09619141	-78.33251953	+2344	+11.04345703	-1.95556641	-9.20654297	+33.66210938	-20.14892578	-25.33447266	+2276	+9.59326172	-6.25781250	-8.62646484	+19.24804688	-1.23046875	-77.03613281	+1888
+1457971318.05119990	+12.06738281	-4.15722656	-8.32763672	+44.69238281	-10.87646484	-78.24462891	+2324	+10.97753906	-2.03906250	-9.17138672	+33.79394531	-19.99511719	-25.15869141	+2236	+9.52294922	-6.36328125	-8.58691406	+19.42382813	-0.87890625	-77.03613281	+1884
+1457971318.05539990	+12.00585938	-4.24951172	-8.30126953	+44.75830078	-10.63476563	-78.15673828	+2308	+10.91162109	-2.13574219	-9.13623047	+33.83789063	-19.81933594	-25.04882813	+2200	+9.45703125	-6.46435547	-8.55175781	+19.62158203	-0.52734375	-76.99218750	+1880
+1457971318.05950000	+11.93994141	-4.34179688	-8.26611328	+44.84619141	-10.37109375	-78.06884766	+2296	+10.84130859	-2.22802734	-9.09228516	+33.90380859	-19.62158203	-24.91699219	+2168	+9.39111328	-6.56542969	-8.50781250	+19.77539063	-0.19775391	-76.97021484	+1880
+1457971318.06370000	+11.87841797	-4.42089844	-8.22656250	+44.95605469	-10.15136719	-77.93701172	+2280	+10.77978516	-2.31152344	-9.04394531	+33.99169922	-19.53369141	-24.74121094	+2136	+9.32080078	-6.66650391	-8.46386719	+19.95117188	+0.15380859	-76.90429688	+1884
+1457971318.06789990	+11.81250000	-4.50878906	-8.19140625	+45.04394531	-9.93164063	-77.80517578	+2272	+10.71826172	-2.40820313	-8.99560547	+34.01367188	-19.40185547	-24.63134766	+2112	+9.25048828	-6.76318359	-8.42431641	+20.12695313	+0.48339844	-76.81640625	+1888
+1457971318.07620000	+11.68945313	-4.67578125	-8.10791016	+45.21972656	-9.53613281	-77.54150391	+2260	+10.59082031	-2.57958984	-8.89453125	+34.05761719	-19.13818359	-24.23583984	+2064	+9.12304688	-6.95654297	-8.32324219	+20.43457031	+1.07666016	-76.66259766	+1904
+1457971318.08040000	+11.62792969	-4.76367188	-8.07275391	+45.28564453	-9.31640625	-77.38769531	+2252	+10.52490234	-2.67626953	-8.84179688	+34.03564453	-18.98437500	-24.06005859	+2048	+9.05712891	-7.04882813	-8.27929688	+20.61035156	+1.40625000	-76.53076172	+1912
+1457971318.08450010	+11.56640625	-4.84716797	-8.02441406	+45.32958984	-9.11865234	-77.21191406	+2248	+10.45458984	-2.76855469	-8.78906250	+33.99169922	-18.78662109	-23.84033203	+2032	+8.99560547	-7.14550781	-8.22216797	+20.76416016	+1.69189453	-76.42089844	+1924
+1457971318.08870010	+11.50048828	-4.92187500	-7.98486328	+45.39550781	-8.94287109	-76.97021484	+2244	+10.39306641	-2.84326172	-8.73632813	+33.96972656	-18.67675781	-23.51074219	+2012	+8.92968750	-7.23779297	-8.16503906	+20.89599609	+1.97753906	-76.26708984	+1932
+1457971318.09290000	+11.43457031	-5.01416016	-7.94531250	+45.39550781	-8.72314453	-76.72851563	+2240	+10.32275391	-2.94433594	-8.68359375	+33.83789063	-18.52294922	-23.26904297	+2000	+8.87255859	-7.32568359	-8.11669922	+21.02783203	+2.24121094	-76.06933594	+1940
+1457971318.09699990	+11.36865234	-5.10205078	-7.89697266	+45.39550781	-8.52539063	-76.53076172	+2240	+10.25244141	-3.03662109	-8.62207031	+33.72802734	-18.32519531	-23.00537109	+1988	+8.81542969	-7.41796875	-8.05517578	+21.15966797	+2.46093750	-75.91552734	+1948
+1457971318.10120010	+11.30712891	-5.17675781	-7.85302734	+45.41748047	-8.39355469	-76.24511719	+2236	+10.18652344	-3.12011719	-8.56494141	+33.61816406	-18.23730469	-22.63183594	+1972	+8.75390625	-7.50585938	-7.99365234	+21.26953125	+2.65869141	-75.73974609	+1956
+1457971318.10949990	+11.18408203	-5.34375000	-7.75195313	+45.41748047	-8.10791016	-75.76171875	+2228	+10.05029297	-3.30908203	-8.43750000	+33.31054688	-17.95166016	-22.08251953	+1952	+8.65283203	-7.68164063	-7.86621094	+21.55517578	+3.01025391	-75.38818359	+1964
+1457971318.11369990	+11.12255859	-5.41845703	-7.70361328	+45.41748047	-7.99804688	-75.47607422	+2220	+9.98437500	-3.38818359	-8.37158203	+33.20068359	-17.86376953	-21.68701172	+1940	+8.60009766	-7.76513672	-7.80029297	+21.66503906	+3.16406250	-75.19042969	+1964
+1457971318.11789990	+11.06542969	-5.50195313	-7.65527344	+45.39550781	-7.86621094	-75.21240234	+2216	+9.91845703	-3.48046875	-8.30566406	+33.02490234	-17.75390625	-21.37939453	+1928	+8.55615234	-7.84423828	-7.73876953	+21.84082031	+3.31787109	-74.94873047	+1960
+1457971318.12200000	+11.00390625	-5.58105469	-7.59375000	+45.37353516	-7.73437500	-74.97070313	+2212	+9.84814453	-3.56835938	-8.23535156	+32.87109375	-17.62207031	-21.07177734	+1920	+8.50781250	-7.92773438	-7.66406250	+21.99462891	+3.44970703	-74.77294922	+1960
+1457971318.12620000	+10.94238281	-5.65136719	-7.53662109	+45.37353516	-7.64648438	-74.66308594	+2204	+9.78662109	-3.63867188	-8.16064453	+32.76123047	-17.57812500	-20.65429688	+1908	+8.45947266	-8.00683594	-7.59375000	+22.12646484	+3.55957031	-74.55322266	+1952
+1457971318.13039990	+10.88525391	-5.72607422	-7.47949219	+45.35156250	-7.53662109	-74.35546875	+2192	+9.72509766	-3.72656250	-8.08593750	+32.60742188	-17.49023438	-20.30273438	+1900	+8.41552734	-8.08154297	-7.52783203	+22.32421875	+3.69140625	-74.26757813	+1944
+1457971318.13450000	+10.82812500	-5.80078125	-7.41357422	+45.35156250	-7.44873047	-74.11376953	+2184	+9.66357422	-3.81005859	-8.00244141	+32.47558594	-17.40234375	-19.99511719	+1892	+8.37597656	-8.16064453	-7.44873047	+22.52197266	+3.77929688	-74.06982422	+1936
+1457971318.14280010	+10.72265625	-5.93261719	-7.28173828	+45.37353516	-7.31689453	-73.58642578	+2164	+9.54931641	-3.95068359	-7.83544922	+32.27783203	-17.35839844	-19.24804688	+1872	+8.28808594	-8.30566406	-7.29492188	+22.91748047	+3.99902344	-73.60839844	+1916
+1457971318.14700010	+10.67431641	-5.99414063	-7.20263672	+45.41748047	-7.22900391	-73.38867188	+2156	+9.49658203	-4.02539063	-7.73876953	+32.18994141	-17.31445313	-18.96240234	+1868	+8.24853516	-8.37597656	-7.21142578	+23.13720703	+4.10888672	-73.41064453	+1904
+1457971318.15120010	+10.62597656	-6.05566406	-7.12792969	+45.43945313	-7.16308594	-73.10302734	+2144	+9.44384766	-4.08251953	-7.65087891	+32.14599609	-17.33642578	-18.52294922	+1856	+8.20458984	-8.44628906	-7.12792969	+23.33496094	+4.24072266	-73.16894531	+1892
+1457971318.15529990	+10.57763672	-6.11279297	-7.06201172	+45.46142578	-7.05322266	-72.79541016	+2132	+9.39550781	-4.15283203	-7.56298828	+32.05810547	-17.29248047	-18.12744141	+1848	+8.16503906	-8.51220703	-7.05761719	+23.62060547	+4.39453125	-72.83935547	+1880
+1457971318.15949990	+10.52929688	-6.16992188	-6.97851563	+45.50537109	-6.96533203	-72.55371094	+2124	+9.34277344	-4.21435547	-7.45751953	+32.01416016	-17.27050781	-17.79785156	+1844	+8.12548828	-8.57812500	-6.97412109	+23.84033203	+4.54833984	-72.57568359	+1868
+1457971318.16370010	+10.48095703	-6.22265625	-6.89941406	+45.52734375	-6.89941406	-72.26806641	+2116	+9.29882813	-4.26708984	-7.36083984	+31.99218750	-17.29248047	-17.35839844	+1836	+8.07714844	-8.64404297	-6.89062500	+24.03808594	+4.70214844	-72.31201172	+1860
+1457971318.16779990	+10.43701172	-6.27099609	-6.82910156	+45.59326172	-6.78955078	-71.91650391	+2104	+9.25488281	-4.32861328	-7.26855469	+31.92626953	-17.24853516	-16.96289063	+1832	+8.03320313	-8.70117188	-6.82031250	+24.30175781	+4.89990234	-71.93847656	+1852
+1457971318.17619990	+10.35351563	-6.36767578	-6.65332031	+45.65917969	-6.65771484	-71.41113281	+2092	+9.17138672	-4.43847656	-7.04882813	+31.88232422	-17.29248047	-16.19384766	+1828	+7.94970703	-8.82861328	-6.64453125	+24.74121094	+5.22949219	-71.38916016	+1844
+1457971318.18030000	+10.30957031	-6.41601563	-6.57861328	+45.70312500	-6.54785156	-71.05957031	+2084	+9.13183594	-4.49560547	-6.95654297	+31.86035156	-17.24853516	-15.77636719	+1824	+7.90576172	-8.88574219	-6.56982422	+25.00488281	+5.42724609	-70.99365234	+1836
+1457971318.18450000	+10.27001953	-6.46435547	-6.48632813	+45.74707031	-6.43798828	-70.83984375	+2084	+9.09228516	-4.54833984	-6.84228516	+31.86035156	-17.24853516	-15.44677734	+1828	+7.86621094	-8.94287109	-6.48193359	+25.22460938	+5.60302734	-70.66406250	+1836
+1457971318.18870000	+10.23046875	-6.50830078	-6.39843750	+45.72509766	-6.37207031	-70.48828125	+2084	+9.05712891	-4.59228516	-6.73681641	+31.83837891	-17.27050781	-14.96337891	+1828	+7.82226563	-9.00439453	-6.39843750	+25.40039063	+5.80078125	-70.31250000	+1840
+1457971318.19280000	+10.19091797	-6.54785156	-6.32373047	+45.74707031	-6.26220703	-70.11474609	+2080	+9.01757813	-4.64501953	-6.64013672	+31.79443359	-17.20458984	-14.50195313	+1828	+7.78271484	-9.05712891	-6.32373047	+25.64208984	+5.97656250	-69.85107422	+1836
+1457971318.19700000	+10.15576172	-6.59179688	-6.22705078	+45.74707031	-6.21826172	-69.85107422	+2080	+8.98242188	-4.69775391	-6.52148438	+31.79443359	-17.22656250	-14.19433594	+1832	+7.74755859	-9.11425781	-6.23144531	+25.83984375	+6.08642578	-69.54345703	+1840
+1457971318.20120000	+10.11621094	-6.63574219	-6.13916016	+45.74707031	-6.15234375	-69.52148438	+2080	+8.94726563	-4.74609375	-6.41601563	+31.77246094	-17.24853516	-13.75488281	+1836	+7.70800781	-9.17138672	-6.14355469	+25.99365234	+6.21826172	-69.19189453	+1844
+1457971318.20950010	+10.04589844	-6.71923828	-5.95898438	+45.72509766	-6.06445313	-68.97216797	+2084	+8.88134766	-4.84277344	-6.19628906	+31.75048828	-17.27050781	-13.02978516	+1844	+7.64648438	-9.27246094	-5.97216797	+26.45507813	+6.39404297	-68.46679688	+1848
+1457971318.21359990	+10.01074219	-6.76318359	-5.86669922	+45.65917969	-6.06445313	-68.66455078	+2084	+8.84619141	-4.89111328	-6.09521484	+31.70654297	-17.29248047	-12.59033203	+1844	+7.61572266	-9.32958984	-5.88427734	+26.60888672	+6.45996094	-68.15917969	+1852
+1457971318.21779990	+9.97998047	-6.80273438	-5.78320313	+45.65917969	-6.02050781	-68.31298828	+2080	+8.81103516	-4.93505859	-5.99853516	+31.66259766	-17.24853516	-12.12890625	+1844	+7.58935547	-9.37353516	-5.80078125	+26.87255859	+6.50390625	-67.74169922	+1852
+1457971318.22199990	+9.94921875	-6.84228516	-5.68652344	+45.61523438	-6.02050781	-68.09326172	+2084	+8.78906250	-4.98339844	-5.88427734	+31.68457031	-17.29248047	-11.84326172	+1852	+7.57177734	-9.42187500	-5.70849609	+27.09228516	+6.50390625	-67.43408203	+1852
+1457971318.23029990	+9.88330078	-6.91699219	-5.51074219	+45.54931641	-6.04248047	-67.45605469	+2080	+8.72314453	-5.07568359	-5.68652344	+31.59667969	-17.29248047	-10.98632813	+1848	+7.52783203	-9.51416016	-5.53271484	+27.53173828	+6.45996094	-66.73095703	+1848
+1457971318.23449990	+9.86132813	-6.95654297	-5.40966797	+45.52734375	-6.08642578	-67.25830078	+2080	+8.70117188	-5.11962891	-5.56787109	+31.59667969	-17.38037109	-10.74462891	+1852	+7.52343750	-9.55810547	-5.43603516	+27.79541016	+6.37207031	-66.48925781	+1844
+1457971318.24280000	+9.80419922	-7.03125000	-5.22949219	+45.46142578	-6.17431641	-66.70898438	+2072	+8.64404297	-5.20751953	-5.37451172	+31.46484375	-17.35839844	-9.95361328	+1844	+7.49707031	-9.64599609	-5.25146484	+28.27880859	+6.28417969	-65.89599609	+1828
+1457971318.24700000	+9.78662109	-7.06201172	-5.13281250	+45.50537109	-6.21826172	-66.51123047	+2068	+8.63085938	-5.24707031	-5.25585938	+31.46484375	-17.46826172	-9.73388672	+1844	+7.49267578	-9.68554688	-5.15478516	+28.54248047	+6.19628906	-65.65429688	+1816
+1457971318.25110010	+9.76025391	-7.10156250	-5.04052734	+45.46142578	-6.26220703	-66.22558594	+2064	+8.60449219	-5.29980469	-5.15917969	+31.31103516	-17.44628906	-9.38232422	+1844	+7.48388672	-9.73388672	-5.05810547	+28.76220703	+6.15234375	-65.41259766	+1808
+1457971318.25530000	+9.73828125	-7.12792969	-4.95703125	+45.48339844	-6.28417969	-65.85205078	+2052	+8.58691406	-5.33056641	-5.07128906	+31.24511719	-17.40234375	-8.92089844	+1828	+7.47949219	-9.76464844	-4.97460938	+29.04785156	+6.10839844	-65.06103516	+1788
+1457971318.25950000	+9.72070313	-7.15429688	-4.86035156	+45.52734375	-6.35009766	-65.63232422	+2048	+8.57812500	-5.37011719	-4.95703125	+31.24511719	-17.49023438	-8.70117188	+1824	+7.47509766	-9.80419922	-4.87792969	+29.28955078	+6.04248047	-64.79736328	+1772
+1457971318.26360010	+9.69433594	-7.18945313	-4.77246094	+45.48339844	-6.37207031	-65.32470703	+2040	+8.55615234	-5.41845703	-4.85595703	+31.02539063	-17.46826172	-8.39355469	+1820	+7.46630859	-9.84375000	-4.78564453	+29.48730469	+6.02050781	-64.53369141	+1760
+1457971318.26780010	+9.67675781	-7.21142578	-4.69335938	+45.52734375	-6.39404297	-64.92919922	+2028	+8.54296875	-5.44921875	-4.76806641	+30.95947266	-17.40234375	-7.95410156	+1804	+7.45751953	-9.87011719	-4.70214844	+29.75097656	+6.02050781	-64.18212891	+1740
+1457971318.27609990	+9.64599609	-7.26855469	-4.50878906	+45.57128906	-6.45996094	-64.40185547	+2012	+8.52978516	-5.53271484	-4.56152344	+30.62988281	-17.44628906	-7.47070313	+1792	+7.44433594	-9.94042969	-4.52197266	+30.14648438	+6.02050781	-63.61083984	+1704
+1457971318.28029990	+9.62841797	-7.28613281	-4.42968750	+45.63720703	-6.45996094	-63.98437500	+2000	+8.52539063	-5.55908203	-4.47363281	+30.49804688	-17.35839844	-7.05322266	+1776	+7.43554688	-9.97119141	-4.44287109	+30.32226563	+6.08642578	-63.23730469	+1688
+1457971318.28449990	+9.61962891	-7.30371094	-4.34179688	+45.72509766	-6.48193359	-63.67675781	+1992	+8.52978516	-5.58984375	-4.36816406	+30.41015625	-17.40234375	-6.81152344	+1768	+7.42236328	-10.00195313	-4.35937500	+30.47607422	+6.15234375	-62.88574219	+1672
+1457971318.28860000	+9.60205078	-7.33007813	-4.25830078	+45.70312500	-6.45996094	-63.28125000	+1984	+8.52099609	-5.63818359	-4.27587891	+30.08056641	-17.31445313	-6.54785156	+1760	+7.40917969	-10.03710938	-4.28027344	+30.58593750	+6.24023438	-62.53417969	+1656
+1457971318.29279990	+9.58447266	-7.34765625	-4.18798828	+45.76904297	-6.45996094	-62.84179688	+1972	+8.52099609	-5.66015625	-4.19238281	+29.90478516	-17.22656250	-6.15234375	+1744	+7.39599609	-10.06347656	-4.20556641	+30.71777344	+6.32812500	-62.11669922	+1640
+1457971318.29690000	+9.57568359	-7.36523438	-4.10009766	+45.83496094	-6.48193359	-62.51220703	+1964	+8.53417969	-5.68652344	-4.09130859	+29.77294922	-17.27050781	-5.93261719	+1736	+7.38281250	-10.08984375	-4.13085938	+30.84960938	+6.39404297	-61.72119141	+1624
+1457971318.30110000	+9.55810547	-7.39160156	-4.02099609	+45.81298828	-6.48193359	-62.16064453	+1964	+8.52978516	-5.73486328	-3.99902344	+29.39941406	-17.18261719	-5.69091797	+1728	+7.36523438	-10.12060547	-4.05615234	+30.91552734	+6.50390625	-61.34765625	+1616
+1457971318.30940010	+9.54052734	-7.41796875	-3.86279297	+45.98876953	-6.50390625	-61.43554688	+1952	+8.54736328	-5.78320313	-3.82324219	+28.98193359	-17.09472656	-5.14160156	+1708	+7.33886719	-10.16894531	-3.91113281	+31.09130859	+6.72363281	-60.57861328	+1596
+1457971318.31360010	+9.52734375	-7.43554688	-3.78369141	+45.98876953	-6.48193359	-61.08398438	+1952	+8.54736328	-5.82714844	-3.73535156	+28.60839844	-17.00683594	-4.92187500	+1704	+7.32128906	-10.19970703	-3.84082031	+31.13525391	+6.85546875	-60.20507813	+1588
+1457971318.31780000	+9.51855469	-7.44873047	-3.71337891	+46.07666016	-6.50390625	-60.68847656	+1944	+8.55615234	-5.84912109	-3.65185547	+28.34472656	-16.91894531	-4.63623047	+1692	+7.31250000	-10.22167969	-3.77050781	+31.22314453	+6.94335938	-59.83154297	+1580
+1457971318.32189990	+9.50976563	-7.46191406	-3.63867188	+46.14257813	-6.52587891	-60.33691406	+1944	+8.56933594	-5.87109375	-3.56835938	+28.10302734	-16.89697266	-4.39453125	+1684	+7.30371094	-10.24365234	-3.70458984	+31.28906250	+7.03125000	-59.45800781	+1572
+1457971318.32610010	+9.49658203	-7.47509766	-3.56396484	+46.16455078	-6.52587891	-59.96337891	+1944	+8.57373047	-5.91064453	-3.48925781	+27.72949219	-16.78710938	-4.19677734	+1684	+7.28613281	-10.27001953	-3.63867188	+31.33300781	+7.14111328	-59.08447266	+1568
+1457971318.33030010	+9.48779297	-7.48388672	-3.49365234	+46.27441406	-6.56982422	-59.58984375	+1940	+8.58251953	-5.92822266	-3.40576172	+27.44384766	-16.72119141	-3.95507813	+1676	+7.28173828	-10.28759766	-3.57275391	+31.46484375	+7.22900391	-58.73291016	+1564
+1457971318.33439990	+9.48779297	-7.49267578	-3.42333984	+46.38427734	-6.61376953	-59.28222656	+1940	+8.60009766	-5.95458984	-3.33105469	+27.18017578	-16.67724609	-3.73535156	+1668	+7.27734375	-10.30957031	-3.50244141	+31.57470703	+7.27294922	-58.42529297	+1556
+1457971318.33859990	+9.47900391	-7.50585938	-3.34863281	+46.45019531	-6.65771484	-58.95263672	+1940	+8.60449219	-5.98974609	-3.25195313	+26.80664063	-16.58935547	-3.55957031	+1668	+7.27734375	-10.33154297	-3.43212891	+31.66259766	+7.36083984	-58.13964844	+1552
+1457971318.34690000	+9.47021484	-7.51904297	-3.21240234	+46.71386719	-6.74560547	-58.29345703	+1936	+8.62646484	-6.02929688	-3.10693359	+26.21337891	-16.45751953	-3.14208984	+1656	+7.28173828	-10.36669922	-3.28710938	+31.94824219	+7.44873047	-57.61230469	+1540
+1457971318.35110000	+9.46582031	-7.53222656	-3.14208984	+46.77978516	-6.78955078	-57.94189453	+1936	+8.63525391	-6.06005859	-3.03662109	+25.81787109	-16.36962891	-2.96630859	+1652	+7.28173828	-10.38867188	-3.21679688	+32.05810547	+7.51464844	-57.37060547	+1536
+1457971318.35529990	+9.46142578	-7.53662109	-3.08056641	+46.93359375	-6.85546875	-57.56835938	+1932	+8.64843750	-6.07763672	-2.96630859	+25.51025391	-16.30371094	-2.76855469	+1644	+7.29492188	-10.39746094	-3.14648438	+32.21191406	+7.53662109	-57.12890625	+1528
+1457971318.35940000	+9.46582031	-7.54101563	-3.01464844	+47.06542969	-6.92138672	-57.21679688	+1924	+8.66162109	-6.09960938	-2.89599609	+25.20263672	-16.23779297	-2.57080078	+1636	+7.30371094	-10.41064453	-3.07617188	+32.38769531	+7.55859375	-56.88720703	+1516
+1457971318.36360000	+9.45703125	-7.54980469	-2.95312500	+47.15332031	-6.96533203	-56.88720703	+1924	+8.67041016	-6.12597656	-2.83007813	+24.80712891	-16.14990234	-2.39501953	+1632	+7.31250000	-10.42822266	-3.00585938	+32.51953125	+7.60253906	-56.66748047	+1508
+1457971318.36770010	+9.45703125	-7.54980469	-2.89160156	+47.30712891	-7.03125000	-56.53564453	+1916	+8.68359375	-6.14355469	-2.75976563	+24.47753906	-16.08398438	-2.19726563	+1624	+7.32568359	-10.43701172	-2.93115234	+32.67333984	+7.62451172	-56.46972656	+1500
+1457971318.37190010	+9.46142578	-7.55419922	-2.82568359	+47.46093750	-7.11914063	-56.22802734	+1908	+8.70117188	-6.16113281	-2.69824219	+24.14794922	-16.04003906	-2.02148438	+1616	+7.33886719	-10.44580078	-2.86083984	+32.82714844	+7.62451172	-56.29394531	+1488
+1457971318.37610010	+9.46142578	-7.56298828	-2.76416016	+47.52685547	-7.16308594	-55.92041016	+1904	+8.70996094	-6.18750000	-2.63232422	+23.75244141	-15.97412109	-1.84570313	+1608	+7.35205078	-10.45898438	-2.78613281	+32.95898438	+7.64648438	-56.11816406	+1480
+1457971318.38439990	+9.46142578	-7.56298828	-2.64111328	+47.76855469	-7.31689453	-55.28320313	+1888	+8.74511719	-6.21826172	-2.50048828	+23.07128906	-15.90820313	-1.45019531	+1592	+7.37402344	-10.47656250	-2.64990234	+33.17871094	+7.66845703	-55.70068359	+1456
+1457971318.38860010	+9.46142578	-7.56738281	-2.58398438	+47.83447266	-7.38281250	-54.99755859	+1880	+8.75830078	-6.23583984	-2.43896484	+22.65380859	-15.86425781	-1.27441406	+1584	+7.38281250	-10.48535156	-2.58837891	+33.26660156	+7.66845703	-55.48095703	+1440
+1457971318.39270000	+9.46582031	-7.56738281	-2.52246094	+47.94433594	-7.47070313	-54.71191406	+1872	+8.77148438	-6.24902344	-2.37304688	+22.32421875	-15.88623047	-1.09863281	+1576	+7.39160156	-10.49414063	-2.51806641	+33.33251953	+7.66845703	-55.30517578	+1428
+1457971318.39689990	+9.46582031	-7.56298828	-2.46533203	+48.03222656	-7.58056641	-54.42626953	+1868	+8.78906250	-6.26220703	-2.31591797	+21.97265625	-15.86425781	-0.87890625	+1564	+7.40039063	-10.49853516	-2.46093750	+33.39843750	+7.62451172	-55.06347656	+1416
+1457971318.40109990	+9.46582031	-7.56738281	-2.40380859	+48.09814453	-7.64648438	-54.18457031	+1860	+8.80224609	-6.27978516	-2.25000000	+21.59912109	-15.86425781	-0.72509766	+1560	+7.40478516	-10.50732422	-2.40380859	+33.44238281	+7.62451172	-54.86572266	+1404
+1457971318.40520000	+9.47021484	-7.56298828	-2.34228516	+48.16406250	-7.75634766	-54.00878906	+1856	+8.81982422	-6.28857422	-2.18408203	+21.26953125	-15.90820313	-0.57128906	+1556	+7.40917969	-10.51171875	-2.34228516	+33.44238281	+7.60253906	-54.71191406	+1392
+1457971318.40940000	+9.47021484	-7.55859375	-2.28515625	+48.25195313	-7.86621094	-53.76708984	+1852	+8.83740234	-6.29736328	-2.12695313	+20.91796875	-15.93017578	-0.37353516	+1548	+7.40917969	-10.51611328	-2.29394531	+33.46435547	+7.55859375	-54.47021484	+1380
+1457971318.41770010	+9.47021484	-7.55419922	-2.16210938	+48.42773438	-8.08593750	-53.45947266	+1852	+8.86376953	-6.31933594	-2.00390625	+20.23681641	-16.01806641	-0.04394531	+1544	+7.40917969	-10.52929688	-2.18408203	+33.46435547	+7.47070313	-54.14062500	+1364
+1457971318.42190000	+9.46582031	-7.54541016	-2.11376953	+48.49365234	-8.19580078	-53.21777344	+1848	+8.87695313	-6.32373047	-1.95117188	+19.86328125	-16.01806641	+0.17578125	+1544	+7.40478516	-10.53369141	-2.14453125	+33.48632813	+7.42675781	-53.87695313	+1356
+1457971318.42610000	+9.46582031	-7.53222656	-2.05664063	+48.64746094	-8.30566406	-53.06396484	+1852	+8.89013672	-6.33251953	-1.89404297	+19.53369141	-16.06201172	+0.35156250	+1544	+7.39599609	-10.53808594	-2.10498047	+33.48632813	+7.38281250	-53.65722656	+1348
+1457971318.43020010	+9.46142578	-7.52783203	-1.99951172	+48.77929688	-8.43750000	-52.95410156	+1852	+8.90332031	-6.33691406	-1.83691406	+19.18212891	-16.12792969	+0.50537109	+1548	+7.39160156	-10.54248047	-2.05664063	+33.48632813	+7.31689453	-53.54736328	+1348
+1457971318.43440010	+9.45703125	-7.51904297	-1.95117188	+48.88916016	-8.56933594	-52.77832031	+1856	+8.91210938	-6.34130859	-1.78857422	+18.80859375	-16.14990234	+0.72509766	+1548	+7.38720703	-10.54248047	-2.01708984	+33.53027344	+7.22900391	-53.37158203	+1344
+1457971318.43860010	+9.45263672	-7.50146484	-1.89843750	+49.10888672	-8.67919922	-52.66845703	+1860	+8.92089844	-6.34570313	-1.73583984	+18.45703125	-16.17187500	+0.90087891	+1552	+7.38281250	-10.54687500	-1.97753906	+33.57421875	+7.20703125	-53.23974609	+1340
+1457971318.44269990	+9.44384766	-7.49267578	-1.84570313	+49.30664063	-8.78906250	-52.58056641	+1868	+8.92968750	-6.35449219	-1.68310547	+18.06152344	-16.21582031	+1.09863281	+1556	+7.37402344	-10.54687500	-1.93359375	+33.64013672	+7.14111328	-53.17382813	+1340
+1457971318.45100000	+9.42626953	-7.46191406	-1.76220703	+49.76806641	-9.00878906	-52.22900391	+1876	+8.94287109	-6.35888672	-1.59960938	+17.29248047	-16.17187500	+1.58203125	+1564	+7.36083984	-10.54687500	-1.86328125	+33.79394531	+7.07519531	-52.93212891	+1340
+1457971318.45520000	+9.41748047	-7.44873047	-1.71826172	+50.03173828	-9.09667969	-52.09716797	+1880	+8.94726563	-6.36767578	-1.55566406	+16.85302734	-16.17187500	+1.82373047	+1568	+7.35644531	-10.54687500	-1.81933594	+33.92578125	+7.03125000	-52.88818359	+1340
+1457971318.45939990	+9.39990234	-7.43554688	-1.68310547	+50.27343750	-9.18457031	-51.87744141	+1884	+8.94726563	-6.37207031	-1.52050781	+16.41357422	-16.10595703	+2.10937500	+1572	+7.35644531	-10.54687500	-1.78417969	+34.07958984	+7.00927734	-52.80029297	+1340
+1457971318.46770000	+9.37792969	-7.40039063	-1.60839844	+50.88867188	-9.33837891	-51.56982422	+1892	+8.94726563	-6.37207031	-1.44580078	+15.60058594	-16.01806641	+2.68066406	+1580	+7.35205078	-10.53369141	-1.70947266	+34.45312500	+6.98730469	-52.71240234	+1344
+1457971318.47600010	+9.35156250	-7.36523438	-1.55126953	+51.52587891	-9.47021484	-51.21826172	+1892	+8.94287109	-6.37646484	-1.38427734	+14.78759766	-15.84228516	+3.31787109	+1584	+7.35644531	-10.52490234	-1.63037109	+34.87060547	+7.03125000	-52.71240234	+1344
+1457971318.48440000	+9.32519531	-7.33007813	-1.49414063	+52.16308594	-9.55810547	-50.84472656	+1892	+8.93408203	-6.38964844	-1.33154297	+13.93066406	-15.64453125	+3.97705078	+1584	+7.35644531	-10.51171875	-1.55126953	+35.31005859	+7.07519531	-52.69042969	+1344
+1457971318.48850010	+9.30761719	-7.31250000	-1.47216797	+52.42675781	-9.55810547	-50.69091797	+1888	+8.93408203	-6.38525391	-1.30517578	+13.64501953	-15.53466797	+4.30664063	+1584	+7.36083984	-10.50292969	-1.51611328	+35.55175781	+7.09716797	-52.66845703	+1344
+1457971318.49690010	+9.28125000	-7.27734375	-1.42382813	+53.02001953	-9.62402344	-50.38330078	+1892	+8.92089844	-6.38525391	-1.25244141	+12.98583984	-15.35888672	+4.94384766	+1584	+7.36962891	-10.48535156	-1.44580078	+36.03515625	+7.09716797	-52.64648438	+1340
+1457971318.50099990	+9.26806641	-7.26416016	-1.39746094	+53.21777344	-9.62402344	-50.27343750	+1896	+8.91650391	-6.38085938	-1.23046875	+12.76611328	-15.29296875	+5.20751953	+1584	+7.37402344	-10.47656250	-1.41064453	+36.25488281	+7.11914063	-52.64648438	+1336
+1457971318.50519990	+9.25927734	-7.24658203	-1.37109375	+53.45947266	-9.62402344	-50.18554688	+1900	+8.91210938	-6.38085938	-1.19970703	+12.54638672	-15.24902344	+5.44921875	+1588	+7.37402344	-10.46777344	-1.37548828	+36.45263672	+7.11914063	-52.64648438	+1332
+1457971318.50939990	+9.25048828	-7.22900391	-1.34912109	+53.67919922	-9.64599609	-50.09765625	+1908	+8.90332031	-6.37646484	-1.18212891	+12.34863281	-15.13916016	+5.73486328	+1588	+7.37402344	-10.45898438	-1.34033203	+36.62841797	+7.11914063	-52.62451172	+1324
+1457971318.51350000	+9.23730469	-7.22021484	-1.32275391	+53.81103516	-9.62402344	-50.03173828	+1912	+8.89892578	-6.37207031	-1.15576172	+12.21679688	-15.09521484	+5.93261719	+1592	+7.37402344	-10.45458984	-1.30957031	+36.78222656	+7.09716797	-52.60253906	+1320
+1457971318.52180000	+9.21972656	-7.18505859	-1.27441406	+54.14062500	-9.60205078	-49.92187500	+1928	+8.89013672	-6.36328125	-1.10742188	+11.99707031	-15.02929688	+6.35009766	+1600	+7.36962891	-10.43701172	-1.25683594	+37.06787109	+6.98730469	-52.51464844	+1304
+1457971318.52600000	+9.20654297	-7.18066406	-1.25244141	+54.16259766	-9.58007813	-49.89990234	+1936	+8.88574219	-6.35449219	-1.08105469	+11.99707031	-15.00732422	+6.50390625	+1604	+7.36083984	-10.43261719	-1.23486328	+37.17773438	+6.94335938	-52.44873047	+1296
+1457971318.53430010	+9.19335938	-7.14990234	-1.19970703	+54.33837891	-9.53613281	-49.87792969	+1956	+8.87695313	-6.33691406	-1.02832031	+11.99707031	-15.00732422	+6.76757813	+1616	+7.34765625	-10.41943359	-1.18652344	+37.30957031	+6.76757813	-52.33886719	+1284
+1457971318.53850010	+9.18457031	-7.14111328	-1.17333984	+54.33837891	-9.49218750	-49.87792969	+1968	+8.86816406	-6.33251953	-1.00195313	+11.99707031	-15.00732422	+6.85546875	+1624	+7.33447266	-10.41503906	-1.16894531	+37.37548828	+6.67968750	-52.27294922	+1280
+1457971318.54270010	+9.17578125	-7.12792969	-1.14697266	+54.36035156	-9.47021484	-49.87792969	+1980	+8.86376953	-6.32373047	-0.97558594	+12.04101563	-15.00732422	+6.96533203	+1632	+7.32128906	-10.41064453	-1.14697266	+37.37548828	+6.61376953	-52.22900391	+1276
+1457971318.54679990	+9.17138672	-7.11474609	-1.12060547	+54.40429688	-9.42626953	-49.89990234	+1992	+8.85937500	-6.31494141	-0.95361328	+12.08496094	-15.00732422	+7.05322266	+1640	+7.30810547	-10.40625000	-1.12939453	+37.39746094	+6.52587891	-52.14111328	+1272
+1457971318.55100010	+9.16259766	-7.10595703	-1.09863281	+54.38232422	-9.40429688	-49.85595703	+2004	+8.85498047	-6.30615234	-0.92724609	+12.12890625	-14.98535156	+7.14111328	+1648	+7.29492188	-10.40625000	-1.11181641	+37.39746094	+6.43798828	-52.05322266	+1272
+1457971318.55520010	+9.15820313	-7.09716797	-1.07666016	+54.36035156	-9.38232422	-49.83398438	+2016	+8.85058594	-6.29736328	-0.90087891	+12.19482422	-14.98535156	+7.22900391	+1656	+7.28173828	-10.40185547	-1.09423828	+37.39746094	+6.32812500	-51.96533203	+1272
+1457971318.55929990	+9.14941406	-7.08398438	-1.05029297	+54.36035156	-9.33837891	-49.83398438	+2028	+8.84619141	-6.28857422	-0.87451172	+12.26074219	-14.96337891	+7.31689453	+1664	+7.26855469	-10.39306641	-1.07666016	+37.39746094	+6.24023438	-51.87744141	+1272
+1457971318.56769990	+9.13623047	-7.06640625	-1.00195313	+54.31640625	-9.31640625	-49.74609375	+2056	+8.83740234	-6.27539063	-0.82617188	+12.34863281	-14.94140625	+7.51464844	+1688	+7.23779297	-10.38867188	-1.04150391	+37.37548828	+6.08642578	-51.67968750	+1276
+1457971318.57180000	+9.13183594	-7.06201172	-0.97998047	+54.31640625	-9.29443359	-49.72412109	+2068	+8.83300781	-6.26660156	-0.79980469	+12.41455078	-14.91943359	+7.60253906	+1696	+7.22460938	-10.38427734	-1.02392578	+37.37548828	+6.02050781	-51.61376953	+1280
+1457971318.57600000	+9.12304688	-7.05322266	-0.95800781	+54.31640625	-9.29443359	-49.65820313	+2084	+8.82861328	-6.26220703	-0.77783203	+12.45849609	-14.89746094	+7.73437500	+1708	+7.21582031	-10.38427734	-1.00195313	+37.37548828	+5.95458984	-51.56982422	+1284
+1457971318.58020000	+9.11865234	-7.04443359	-0.93603516	+54.29443359	-9.31640625	-49.59228516	+2096	+8.81982422	-6.25341797	-0.75585938	+12.50244141	-14.85351563	+7.86621094	+1720	+7.20263672	-10.37988281	-0.97998047	+37.39746094	+5.91064453	-51.48193359	+1284
+1457971318.58430000	+9.10986328	-7.04003906	-0.91406250	+54.29443359	-9.31640625	-49.50439453	+2112	+8.81542969	-6.24902344	-0.73388672	+12.54638672	-14.83154297	+7.99804688	+1732	+7.19384766	-10.37548828	-0.96240234	+37.39746094	+5.84472656	-51.41601563	+1288
+1457971318.58850000	+9.10546875	-7.03125000	-0.89648438	+54.31640625	-9.33837891	-49.41650391	+2128	+8.81103516	-6.24462891	-0.71630859	+12.61230469	-14.76562500	+8.17382813	+1740	+7.18505859	-10.37109375	-0.94042969	+37.41943359	+5.80078125	-51.32812500	+1292
+1457971318.59270000	+9.09667969	-7.02246094	-0.87451172	+54.31640625	-9.38232422	-49.32861328	+2144	+8.80224609	-6.24023438	-0.69433594	+12.63427734	-14.74365234	+8.32763672	+1752	+7.18066406	-10.36669922	-0.91845703	+37.48535156	+5.75683594	-51.26220703	+1292
+1457971318.60100010	+9.08349609	-7.01367188	-0.83935547	+54.38232422	-9.49218750	-49.13085938	+2172	+8.79345703	-6.22705078	-0.65478516	+12.74414063	-14.69970703	+8.67919922	+1772	+7.17626953	-10.36230469	-0.87451172	+37.59521484	+5.66894531	-51.15234375	+1296
+1457971318.60509990	+9.07470703	-7.00927734	-0.82177734	+54.42626953	-9.55810547	-49.06494141	+2192	+8.78466797	-6.22705078	-0.63281250	+12.78808594	-14.69970703	+8.81103516	+1788	+7.17187500	-10.35791016	-0.84814453	+37.66113281	+5.62500000	-51.13037109	+1296
+1457971318.60929990	+9.07031250	-7.00488281	-0.80419922	+54.44824219	-9.62402344	-48.97705078	+2208	+8.78027344	-6.22265625	-0.61962891	+12.81005859	-14.69970703	+9.00878906	+1796	+7.17187500	-10.35351563	-0.82617188	+37.74902344	+5.60302734	-51.10839844	+1296
+1457971318.61350010	+9.06152344	-7.00048828	-0.79101563	+54.51416016	-9.71191406	-48.86718750	+2224	+8.77148438	-6.22265625	-0.60205078	+12.87597656	-14.67773438	+9.18457031	+1808	+7.17187500	-10.35351563	-0.80419922	+37.81494141	+5.58105469	-51.06445313	+1300
+1457971318.61760000	+9.05712891	-7.00048828	-0.77343750	+54.58007813	-9.79980469	-48.82324219	+2240	+8.76269531	-6.21826172	-0.58447266	+12.91992188	-14.69970703	+9.33837891	+1816	+7.17187500	-10.35351563	-0.77783203	+37.88085938	+5.53710938	-51.08642578	+1300
+1457971318.62179990	+9.04833984	-6.99609375	-0.76464844	+54.64599609	-9.90966797	-48.69140625	+2256	+8.75830078	-6.21826172	-0.57568359	+12.96386719	-14.67773438	+9.55810547	+1828	+7.17187500	-10.34912109	-0.76464844	+37.96875000	+5.51513672	-51.04248047	+1300
+1457971318.62599990	+9.03955078	-6.99169922	-0.75146484	+54.71191406	-9.99755859	-48.62548828	+2272	+8.74951172	-6.21826172	-0.56250000	+13.02978516	-14.69970703	+9.68994141	+1836	+7.16748047	-10.34912109	-0.75146484	+38.03466797	+5.49316406	-50.99853516	+1304
+1457971318.63430000	+9.02636719	-6.99169922	-0.72949219	+54.86572266	-10.19531250	-48.51562500	+2304	+8.73193359	-6.21826172	-0.54052734	+13.13964844	-14.74365234	+9.97558594	+1860	+7.16308594	-10.34912109	-0.72070313	+38.16650391	+5.42724609	-50.99853516	+1308
+1457971318.63850000	+9.01757813	-6.99169922	-0.72070313	+54.93164063	-10.28320313	-48.47167969	+2320	+8.72314453	-6.21826172	-0.52734375	+13.20556641	-14.78759766	+10.06347656	+1868	+7.15869141	-10.35351563	-0.71191406	+38.21044922	+5.42724609	-50.99853516	+1312
+1457971318.64260010	+9.00878906	-6.99169922	-0.71191406	+55.01953125	-10.34912109	-48.44970703	+2336	+8.70996094	-6.21826172	-0.51855469	+13.24951172	-14.80957031	+10.15136719	+1880	+7.14990234	-10.35791016	-0.69873047	+38.23242188	+5.42724609	-51.04248047	+1316
+1457971318.64680000	+8.99560547	-6.99169922	-0.70751953	+55.08544922	-10.43701172	-48.36181641	+2352	+8.70117188	-6.22265625	-0.51416016	+13.29345703	-14.78759766	+10.28320313	+1888	+7.14111328	-10.36230469	-0.68994141	+38.25439453	+5.42724609	-51.02050781	+1316
+1457971318.65100000	+8.98681641	-6.99609375	-0.70312500	+55.15136719	-10.48095703	-48.31787109	+2364	+8.69238281	-6.22265625	-0.50976563	+13.35937500	-14.78759766	+10.32714844	+1896	+7.13232422	-10.36669922	-0.68994141	+38.27636719	+5.44921875	-50.99853516	+1320
+1457971318.65510010	+8.97802734	-6.99609375	-0.69873047	+55.23925781	-10.54687500	-48.29589844	+2380	+8.68359375	-6.22705078	-0.50537109	+13.42529297	-14.80957031	+10.39306641	+1904	+7.12353516	-10.37548828	-0.68115234	+38.27636719	+5.44921875	-51.02050781	+1320
+1457971318.65930010	+8.96484375	-7.00048828	-0.69873047	+55.30517578	-10.61279297	-48.20800781	+2392	+8.67041016	-6.22705078	-0.50537109	+13.49121094	-14.78759766	+10.48095703	+1908	+7.11035156	-10.37988281	-0.68554688	+38.29833984	+5.47119141	-50.97656250	+1320
+1457971318.66350010	+8.95166016	-7.00048828	-0.69873047	+55.39306641	-10.63476563	-48.16406250	+2400	+8.66162109	-6.23144531	-0.50097656	+13.55712891	-14.76562500	+10.50292969	+1916	+7.09716797	-10.38427734	-0.68554688	+38.29833984	+5.49316406	-50.93261719	+1324
+1457971318.67179990	+8.92529297	-7.00927734	-0.69433594	+55.52490234	-10.70068359	-48.05419922	+2424	+8.63525391	-6.23583984	-0.49658203	+13.66699219	-14.69970703	+10.56884766	+1928	+7.06640625	-10.39746094	-0.68994141	+38.29833984	+5.53710938	-50.86669922	+1324
+1457971318.67590000	+8.91650391	-7.00927734	-0.69433594	+55.63476563	-10.72265625	-47.98828125	+2432	+8.62646484	-6.24023438	-0.49658203	+13.75488281	-14.67773438	+10.59082031	+1932	+7.05322266	-10.40625000	-0.69433594	+38.29833984	+5.58105469	-50.84472656	+1324
+1457971318.68010000	+8.90332031	-7.01367188	-0.69873047	+55.70068359	-10.74462891	-47.87841797	+2440	+8.61328125	-6.24023438	-0.49658203	+13.82080078	-14.61181641	+10.63476563	+1936	+7.03564453	-10.41064453	-0.69433594	+38.29833984	+5.62500000	-50.77880859	+1324
+1457971318.68429990	+8.88574219	-7.01367188	-0.69873047	+55.78857422	-10.74462891	-47.79052734	+2448	+8.60009766	-6.24462891	-0.49658203	+13.88671875	-14.54589844	+10.67871094	+1940	+7.01806641	-10.41943359	-0.69873047	+38.32031250	+5.66894531	-50.73486328	+1324
+1457971318.68840000	+8.87255859	-7.01367188	-0.70312500	+55.89843750	-10.76660156	-47.70263672	+2452	+8.58691406	-6.24902344	-0.49658203	+13.97460938	-14.47998047	+10.72265625	+1940	+7.00048828	-10.42822266	-0.70312500	+38.32031250	+5.71289063	-50.66894531	+1324
+1457971318.69260000	+8.85937500	-7.01806641	-0.70312500	+55.98632813	-10.76660156	-47.59277344	+2460	+8.57373047	-6.24902344	-0.49218750	+14.04052734	-14.39208984	+10.76660156	+1944	+6.98291016	-10.43261719	-0.70751953	+38.36425781	+5.75683594	-50.58105469	+1324
+1457971318.69680000	+8.84619141	-7.01806641	-0.70312500	+56.07421875	-10.78857422	-47.52685547	+2464	+8.56054688	-6.25341797	-0.49218750	+14.12841797	-14.34814453	+10.78857422	+1948	+6.96533203	-10.44140625	-0.71191406	+38.40820313	+5.80078125	-50.51513672	+1320
+1457971318.70510010	+8.81982422	-7.02246094	-0.70312500	+56.29394531	-10.81054688	-47.32910156	+2476	+8.52978516	-6.25341797	-0.48779297	+14.32617188	-14.19433594	+10.87646484	+1952	+6.93017578	-10.45019531	-0.71630859	+38.56201172	+5.88867188	-50.36132813	+1316
+1457971318.70930000	+8.81103516	-7.02246094	-0.69873047	+56.40380859	-10.81054688	-47.24121094	+2476	+8.52099609	-6.25781250	-0.48339844	+14.41406250	-14.12841797	+10.92041016	+1952	+6.91699219	-10.45898438	-0.71191406	+38.62792969	+5.95458984	-50.31738281	+1316
+1457971318.71339990	+8.79785156	-7.02685547	-0.69873047	+56.49169922	-10.81054688	-47.17529297	+2480	+8.50781250	-6.26220703	-0.48339844	+14.47998047	-14.06250000	+10.96435547	+1952	+6.90380859	-10.46337891	-0.70751953	+38.73779297	+6.02050781	-50.27343750	+1316
+1457971318.71760010	+8.78906250	-7.02685547	-0.69433594	+56.62353516	-10.81054688	-47.10937500	+2484	+8.49462891	-6.26220703	-0.47900391	+14.58984375	-13.99658203	+10.98632813	+1952	+6.89501953	-10.46777344	-0.69873047	+38.86962891	+6.08642578	-50.22949219	+1312
+1457971318.72180010	+8.78027344	-7.02685547	-0.69433594	+56.73339844	-10.78857422	-47.02148438	+2484	+8.48144531	-6.26220703	-0.47460938	+14.67773438	-13.93066406	+11.03027344	+1952	+6.89062500	-10.47216797	-0.69433594	+39.00146484	+6.13037109	-50.20751953	+1308
+1457971318.72589990	+8.76708984	-7.03125000	-0.69433594	+56.82128906	-10.76660156	-46.97753906	+2488	+8.47265625	-6.26660156	-0.47460938	+14.74365234	-13.86474609	+11.05224609	+1952	+6.88623047	-10.47656250	-0.68554688	+39.13330078	+6.19628906	-50.18554688	+1304
+1457971318.73009990	+8.75830078	-7.03125000	-0.68994141	+56.93115234	-10.76660156	-46.91162109	+2488	+8.45947266	-6.26660156	-0.47021484	+14.83154297	-13.82080078	+11.07421875	+1952	+6.88623047	-10.47656250	-0.67675781	+39.26513672	+6.26220703	-50.16357422	+1300
+1457971318.73840000	+8.74072266	-7.04003906	-0.68554688	+57.08496094	-10.70068359	-46.80175781	+2492	+8.44189453	-6.27099609	-0.46582031	+14.96337891	-13.68896484	+11.09619141	+1948	+6.88623047	-10.48095703	-0.65478516	+39.55078125	+6.39404297	-50.18554688	+1296
+1457971318.74260000	+8.73193359	-7.04003906	-0.68554688	+57.19482422	-10.65673828	-46.77978516	+2496	+8.43310547	-6.27539063	-0.46582031	+15.02929688	-13.64501953	+11.09619141	+1948	+6.88623047	-10.48535156	-0.64160156	+39.66064453	+6.48193359	-50.22949219	+1296
+1457971318.74679990	+8.72753906	-7.04003906	-0.68554688	+57.28271484	-10.61279297	-46.71386719	+2496	+8.42431641	-6.27978516	-0.46582031	+15.09521484	-13.55712891	+11.09619141	+1944	+6.88623047	-10.48974609	-0.62841797	+39.79248047	+6.59179688	-50.22949219	+1296
+1457971318.75090000	+8.72314453	-7.04882813	-0.68554688	+57.32666016	-10.54687500	-46.69189453	+2496	+8.41992188	-6.28417969	-0.46582031	+15.11718750	-13.49121094	+11.09619141	+1944	+6.88623047	-10.49414063	-0.61962891	+39.88037109	+6.67968750	-50.25146484	+1292
+1457971318.75510000	+8.71435547	-7.05322266	-0.68554688	+57.39257813	-10.45898438	-46.64794922	+2496	+8.41113281	-6.28857422	-0.46582031	+15.18310547	-13.40332031	+11.07421875	+1940	+6.88623047	-10.49853516	-0.60644531	+39.96826172	+6.78955078	-50.27343750	+1292
+1457971318.75920010	+8.70996094	-7.05761719	-0.68554688	+57.45849609	-10.39306641	-46.60400391	+2496	+8.40673828	-6.28857422	-0.47021484	+15.22705078	-13.31542969	+11.05224609	+1936	+6.88623047	-10.50292969	-0.59765625	+40.07812500	+6.87744141	-50.29541016	+1292
+1457971318.76340010	+8.70117188	-7.06640625	-0.68994141	+57.48046875	-10.30517578	-46.56005859	+2496	+8.40234375	-6.29296875	-0.47021484	+15.24902344	-13.22753906	+11.05224609	+1936	+6.88623047	-10.50732422	-0.59326172	+40.14404297	+6.96533203	-50.29541016	+1292
+1457971318.77169990	+8.69238281	-7.07519531	-0.69873047	+57.59033203	-10.15136719	-46.42822266	+2496	+8.38916016	-6.30175781	-0.47460938	+15.33691406	-13.02978516	+11.03027344	+1932	+6.87744141	-10.51611328	-0.58007813	+40.25390625	+7.18505859	-50.29541016	+1296
+1457971318.77589990	+8.68798828	-7.07958984	-0.69873047	+57.61230469	-10.06347656	-46.40625000	+2492	+8.38476563	-6.30615234	-0.47900391	+15.35888672	-12.94189453	+11.00830078	+1932	+6.87304688	-10.52050781	-0.57568359	+40.27587891	+7.29492188	-50.27343750	+1296
+1457971318.78010010	+8.68359375	-7.08398438	-0.70312500	+57.63427734	-9.95361328	-46.36230469	+2492	+8.38037109	-6.31054688	-0.47900391	+15.38085938	-12.83203125	+10.96435547	+1928	+6.86865234	-10.52929688	-0.57128906	+40.29785156	+7.42675781	-50.25146484	+1296
+1457971318.78420000	+8.67919922	-7.08837891	-0.70751953	+57.65625000	-9.84375000	-46.31835938	+2492	+8.37597656	-6.31494141	-0.48339844	+15.40283203	-12.72216797	+10.94238281	+1928	+6.85986328	-10.53808594	-0.57128906	+40.31982422	+7.53662109	-50.22949219	+1296
+1457971318.78839990	+8.67480469	-7.09716797	-0.71191406	+57.67822266	-9.75585938	-46.25244141	+2488	+8.37158203	-6.31933594	-0.48779297	+15.42480469	-12.61230469	+10.92041016	+1924	+6.85546875	-10.54248047	-0.57568359	+40.31982422	+7.62451172	-50.16357422	+1296
+1457971318.79259990	+8.67041016	-7.10156250	-0.71630859	+57.70019531	-9.66796875	-46.18652344	+2488	+8.36718750	-6.32373047	-0.49218750	+15.44677734	-12.50244141	+10.89843750	+1924	+6.84667969	-10.55126953	-0.57568359	+40.31982422	+7.73437500	-50.11962891	+1296
+1457971318.80090000	+8.66162109	-7.10595703	-0.72949219	+57.76611328	-9.51416016	-46.09863281	+2484	+8.35839844	-6.33251953	-0.50097656	+15.51269531	-12.28271484	+10.85449219	+1920	+6.82910156	-10.56445313	-0.58447266	+40.31982422	+7.93212891	-50.00976563	+1296
+1457971318.80510000	+8.65722656	-7.11035156	-0.73388672	+57.78808594	-9.42626953	-46.05468750	+2480	+8.35839844	-6.33691406	-0.50537109	+15.53466797	-12.19482422	+10.83251953	+1920	+6.82031250	-10.57324219	-0.58886719	+40.29785156	+8.02001953	-49.94384766	+1296
+1457971318.80920000	+8.65283203	-7.11474609	-0.73388672	+57.83203125	-9.33837891	-46.01074219	+2480	+8.35400391	-6.34130859	-0.50537109	+15.57861328	-12.10693359	+10.81054688	+1916	+6.80712891	-10.57763672	-0.59326172	+40.29785156	+8.12988281	-49.87792969	+1292
+1457971318.81340000	+8.64843750	-7.11914063	-0.73828125	+57.85400391	-9.29443359	-45.96679688	+2476	+8.34960938	-6.34570313	-0.50976563	+15.60058594	-12.01904297	+10.76660156	+1916	+6.79833984	-10.58642578	-0.59765625	+40.27587891	+8.19580078	-49.81201172	+1292
+1457971318.81760000	+8.64404297	-7.11914063	-0.74267578	+57.89794922	-9.22851563	-45.94482422	+2472	+8.34521484	-6.35009766	-0.51416016	+15.62255859	-11.95312500	+10.74462891	+1912	+6.79394531	-10.59521484	-0.59765625	+40.27587891	+8.28369141	-49.76806641	+1288
+1457971318.82170010	+8.63964844	-7.12353516	-0.74707031	+57.94189453	-9.18457031	-45.92285156	+2468	+8.34521484	-6.35449219	-0.51416016	+15.66650391	-11.86523438	+10.72265625	+1908	+6.78515625	-10.59960938	-0.60205078	+40.27587891	+8.34960938	-49.72412109	+1284
+1457971318.82999990	+8.63525391	-7.12792969	-0.75146484	+58.02978516	-9.11865234	-45.87890625	+2460	+8.33642578	-6.35888672	-0.51855469	+15.73242188	-11.75537109	+10.67871094	+1904	+6.77636719	-10.60839844	-0.61083984	+40.29785156	+8.45947266	-49.63623047	+1272
+1457971318.83419990	+8.63525391	-7.12792969	-0.75146484	+58.07373047	-9.09667969	-45.85693359	+2456	+8.33642578	-6.35888672	-0.52294922	+15.77636719	-11.71142578	+10.63476563	+1900	+6.77636719	-10.61279297	-0.61083984	+40.31982422	+8.50341797	-49.63623047	+1268
+1457971318.83839990	+8.63525391	-7.12792969	-0.75146484	+58.11767578	-9.07470703	-45.85693359	+2452	+8.33642578	-6.36328125	-0.52294922	+15.82031250	-11.68945313	+10.61279297	+1900	+6.77636719	-10.61718750	-0.61083984	+40.34179688	+8.54736328	-49.63623047	+1264
+1457971318.84250000	+8.63525391	-7.13232422	-0.75146484	+58.16162109	-9.07470703	-45.87890625	+2448	+8.33203125	-6.36767578	-0.52294922	+15.84228516	-11.66748047	+10.59082031	+1896	+6.77636719	-10.62158203	-0.60644531	+40.38574219	+8.56933594	-49.63623047	+1256
+1457971318.84670000	+8.63525391	-7.13232422	-0.75146484	+58.22753906	-9.07470703	-45.87890625	+2444	+8.33203125	-6.36767578	-0.52294922	+15.88623047	-11.66748047	+10.56884766	+1892	+6.78076172	-10.62158203	-0.60205078	+40.40771484	+8.61328125	-49.65820313	+1252
+1457971318.85500000	+8.63525391	-7.13671875	-0.75146484	+58.29345703	-9.09667969	-45.90087891	+2436	+8.33203125	-6.37207031	-0.52734375	+15.90820313	-11.66748047	+10.54687500	+1884	+6.78515625	-10.62597656	-0.59765625	+40.45166016	+8.65722656	-49.72412109	+1244
+1457971318.85920000	+8.63964844	-7.13671875	-0.75146484	+58.31542969	-9.11865234	-45.90087891	+2436	+8.33642578	-6.37207031	-0.52734375	+15.95214844	-11.66748047	+10.54687500	+1884	+6.79394531	-10.63037109	-0.58886719	+40.49560547	+8.65722656	-49.76806641	+1240
+1457971318.86340000	+8.63964844	-7.13671875	-0.74707031	+58.33740234	-9.14062500	-45.92285156	+2432	+8.33642578	-6.37207031	-0.52734375	+15.95214844	-11.68945313	+10.54687500	+1880	+6.79833984	-10.63037109	-0.58447266	+40.53955078	+8.67919922	-49.81201172	+1236
+1457971318.86750010	+8.64404297	-7.13671875	-0.74707031	+58.35937500	-9.16259766	-45.92285156	+2428	+8.33642578	-6.37646484	-0.52734375	+15.97412109	-11.68945313	+10.54687500	+1876	+6.80712891	-10.63037109	-0.58007813	+40.56152344	+8.67919922	-49.85595703	+1232
+1457971318.87170000	+8.64404297	-7.14111328	-0.74707031	+58.38134766	-9.18457031	-45.94482422	+2428	+8.33642578	-6.37646484	-0.52734375	+15.97412109	-11.71142578	+10.54687500	+1872	+6.81152344	-10.63037109	-0.57568359	+40.58349609	+8.67919922	-49.92187500	+1232
+1457971318.87590000	+8.64843750	-7.14111328	-0.74267578	+58.40332031	-9.20654297	-45.96679688	+2424	+8.34082031	-6.37646484	-0.52294922	+15.97412109	-11.73339844	+10.54687500	+1872	+6.81591797	-10.63037109	-0.57128906	+40.60546875	+8.70117188	-49.96582031	+1228
+1457971318.88420010	+8.65283203	-7.14550781	-0.74267578	+58.40332031	-9.25048828	-45.98876953	+2424	+8.34082031	-6.38085938	-0.52294922	+15.97412109	-11.75537109	+10.54687500	+1868	+6.82910156	-10.63476563	-0.55810547	+40.64941406	+8.70117188	-50.07568359	+1228
+1457971318.89249990	+8.65722656	-7.14550781	-0.73828125	+58.40332031	-9.29443359	-45.98876953	+2420	+8.34521484	-6.38085938	-0.52294922	+15.97412109	-11.77734375	+10.54687500	+1864	+6.86425781	-10.63916016	-0.53173828	+40.69335938	+8.72314453	-50.33935547	+1236
+1457971318.89669990	+8.65722656	-7.14990234	-0.73828125	+58.40332031	-9.31640625	-46.01074219	+2420	+8.34521484	-6.38085938	-0.52294922	+15.97412109	-11.77734375	+10.54687500	+1860	+6.87304688	-10.63916016	-0.52734375	+40.69335938	+8.72314453	-50.38330078	+1240
+1457971318.90089990	+8.66162109	-7.14990234	-0.73828125	+58.38134766	-9.33837891	-46.01074219	+2420	+8.34960938	-6.38525391	-0.52294922	+15.95214844	-11.79931641	+10.54687500	+1860	+6.87744141	-10.64355469	-0.52734375	+40.67138672	+8.72314453	-50.40527344	+1240
+1457971318.90920000	+8.66601563	-7.15869141	-0.73388672	+58.33740234	-9.36035156	-46.01074219	+2420	+8.35400391	-6.38525391	-0.52294922	+15.93017578	-11.82128906	+10.54687500	+1856	+6.87304688	-10.64794922	-0.53173828	+40.56152344	+8.74511719	-50.38330078	+1240
+1457971318.91330000	+8.66601563	-7.16308594	-0.73388672	+58.31542969	-9.38232422	-46.03271484	+2420	+8.35400391	-6.38964844	-0.52294922	+15.90820313	-11.82128906	+10.52490234	+1856	+6.86865234	-10.65234375	-0.53613281	+40.51757813	+8.74511719	-50.38330078	+1240
+1457971318.91750000	+8.67041016	-7.16748047	-0.72949219	+58.27148438	-9.38232422	-46.01074219	+2424	+8.35839844	-6.39404297	-0.52294922	+15.88623047	-11.84326172	+10.52490234	+1856	+6.86425781	-10.65673828	-0.53613281	+40.45166016	+8.76708984	-50.36132813	+1240
+1457971318.92170000	+8.67041016	-7.17187500	-0.72949219	+58.22753906	-9.38232422	-46.01074219	+2424	+8.35839844	-6.39404297	-0.52294922	+15.84228516	-11.84326172	+10.50292969	+1856	+6.85546875	-10.66113281	-0.54492188	+40.38574219	+8.78906250	-50.31738281	+1240
+1457971318.93000010	+8.67041016	-7.18066406	-0.72949219	+58.11767578	-9.38232422	-45.96679688	+2428	+8.36718750	-6.40283203	-0.52294922	+15.75439453	-11.82128906	+10.45898438	+1856	+6.84667969	-10.66992188	-0.55371094	+40.27587891	+8.81103516	-50.22949219	+1240
+1457971318.93420000	+8.67041016	-7.18505859	-0.72949219	+58.05175781	-9.36035156	-45.94482422	+2428	+8.36718750	-6.40722656	-0.52294922	+15.71044922	-11.79931641	+10.43701172	+1860	+6.83789063	-10.67431641	-0.55810547	+40.20996094	+8.83300781	-50.16357422	+1240
+1457971318.93829990	+8.66601563	-7.18505859	-0.72949219	+58.00781250	-9.33837891	-45.92285156	+2428	+8.37158203	-6.40722656	-0.52294922	+15.66650391	-11.75537109	+10.41503906	+1860	+6.82910156	-10.67871094	-0.56250000	+40.16601563	+8.85498047	-50.14160156	+1236
+1457971318.94250010	+8.66601563	-7.18945313	-0.72949219	+57.94189453	-9.31640625	-45.90087891	+2428	+8.37158203	-6.41162109	-0.52294922	+15.62255859	-11.73339844	+10.37109375	+1860	+6.82470703	-10.67871094	-0.56689453	+40.10009766	+8.87695313	-50.09765625	+1236
+1457971318.94670010	+8.66601563	-7.19384766	-0.72949219	+57.89794922	-9.29443359	-45.85693359	+2432	+8.37158203	-6.41601563	-0.52294922	+15.55664063	-11.68945313	+10.34912109	+1864	+6.81591797	-10.68310547	-0.57128906	+40.03417969	+8.92089844	-50.03173828	+1232
+1457971318.95499990	+8.66162109	-7.20263672	-0.73388672	+57.78808594	-9.22851563	-45.76904297	+2432	+8.37158203	-6.42480469	-0.52734375	+15.44677734	-11.57958984	+10.30517578	+1868	+6.80273438	-10.69189453	-0.58007813	+39.92431641	+9.00878906	-49.94384766	+1228
+1457971318.96330000	+8.65722656	-7.21142578	-0.73828125	+57.67822266	-9.14062500	-45.68115234	+2432	+8.37158203	-6.42919922	-0.53173828	+15.35888672	-11.44775391	+10.28320313	+1872	+6.78955078	-10.69628906	-0.58447266	+39.83642578	+9.11865234	-49.83398438	+1220
+1457971318.97170000	+8.65722656	-7.22021484	-0.74267578	+57.56835938	-9.07470703	-45.57128906	+2432	+8.36718750	-6.43798828	-0.53613281	+15.24902344	-11.31591797	+10.28320313	+1880	+6.78076172	-10.70068359	-0.58447266	+39.77050781	+9.25048828	-49.74609375	+1212
+1457971318.97580000	+8.65283203	-7.22021484	-0.74267578	+57.52441406	-9.03076172	-45.50537109	+2432	+8.36718750	-6.43798828	-0.53613281	+15.18310547	-11.25000000	+10.28320313	+1880	+6.77636719	-10.70507813	-0.58447266	+39.72656250	+9.33837891	-49.68017578	+1208
+1457971318.98420000	+8.64843750	-7.22900391	-0.74707031	+57.41455078	-8.94287109	-45.37353516	+2432	+8.36718750	-6.44677734	-0.54052734	+15.07324219	-11.11816406	+10.30517578	+1884	+6.77197266	-10.70947266	-0.58007813	+39.68261719	+9.53613281	-49.57031250	+1200
+1457971318.99250010	+8.64843750	-7.23779297	-0.75146484	+57.26074219	-8.85498047	-45.21972656	+2432	+8.36279297	-6.45117188	-0.54492188	+14.96337891	-10.96435547	+10.32714844	+1888	+6.76757813	-10.70947266	-0.57128906	+39.63867188	+9.84375000	-49.41650391	+1196
+1457971319.00079990	+8.63964844	-7.24658203	-0.76025391	+57.10693359	-8.74511719	-45.02197266	+2432	+8.36279297	-6.45996094	-0.55371094	+14.83154297	-10.81054688	+10.37109375	+1892	+6.76318359	-10.70507813	-0.56250000	+39.63867188	+10.12939453	-49.24072266	+1196
+1457971319.00910000	+8.63525391	-7.25537109	-0.76464844	+56.93115234	-8.65722656	-44.80224609	+2432	+8.35839844	-6.46435547	-0.55810547	+14.67773438	-10.65673828	+10.41503906	+1896	+6.75878906	-10.70507813	-0.55810547	+39.57275391	+10.37109375	-49.08691406	+1196
+1457971319.01329990	+8.63085938	-7.26416016	-0.76904297	+56.82128906	-8.59130859	-44.69238281	+2436	+8.35839844	-6.46875000	-0.55810547	+14.58984375	-10.56884766	+10.43701172	+1896	+6.75439453	-10.70507813	-0.55810547	+39.55078125	+10.48095703	-48.97705078	+1196
+1457971319.02160000	+8.62646484	-7.27294922	-0.77783203	+56.60156250	-8.50341797	-44.45068359	+2432	+8.35400391	-6.47753906	-0.56250000	+14.43603516	-10.39306641	+10.50292969	+1896	+6.74121094	-10.70507813	-0.55810547	+39.44091797	+10.67871094	-48.77929688	+1200
+1457971319.03000000	+8.61767578	-7.28173828	-0.78662109	+56.35986328	-8.41552734	-44.18701172	+2432	+8.34960938	-6.48193359	-0.56689453	+14.21630859	-10.17333984	+10.56884766	+1900	+6.72363281	-10.70507813	-0.57128906	+39.26513672	+10.81054688	-48.51562500	+1204
+1457971319.03830000	+8.61328125	-7.29052734	-0.79101563	+56.11816406	-8.34960938	-43.98925781	+2432	+8.34960938	-6.49072266	-0.57128906	+13.97460938	-9.97558594	+10.63476563	+1900	+6.70166016	-10.70947266	-0.58007813	+39.08935547	+10.89843750	-48.27392578	+1204
+1457971319.04660010	+8.60888672	-7.29931641	-0.79101563	+55.87646484	-8.30566406	-43.79150391	+2428	+8.34960938	-6.49511719	-0.57128906	+13.71093750	-9.77783203	+10.70068359	+1900	+6.67529297	-10.70947266	-0.59326172	+38.82568359	+10.96435547	-48.03222656	+1204
+1457971319.05500010	+8.60449219	-7.30371094	-0.79541016	+55.61279297	-8.28369141	-43.61572266	+2424	+8.34960938	-6.50390625	-0.57128906	+13.38134766	-9.60205078	+10.76660156	+1900	+6.65332031	-10.71386719	-0.61083984	+38.56201172	+10.98632813	-47.74658203	+1204
+1457971319.05909990	+8.60449219	-7.30371094	-0.79541016	+55.48095703	-8.28369141	-43.52783203	+2420	+8.34960938	-6.50390625	-0.57128906	+13.24951172	-9.51416016	+10.81054688	+1900	+6.64013672	-10.71386719	-0.61962891	+38.43017578	+10.98632813	-47.63671875	+1204
+1457971319.06740000	+8.60449219	-7.30810547	-0.79541016	+55.21728516	-8.30566406	-43.37402344	+2416	+8.34960938	-6.50830078	-0.56689453	+12.91992188	-9.38232422	+10.87646484	+1904	+6.61816406	-10.71386719	-0.63281250	+38.16650391	+10.96435547	-47.39501953	+1196
+1457971319.07160000	+8.60449219	-7.31250000	-0.79541016	+55.08544922	-8.32763672	-43.33007813	+2412	+8.35400391	-6.50830078	-0.56689453	+12.76611328	-9.33837891	+10.92041016	+1908	+6.60937500	-10.71386719	-0.63720703	+38.03466797	+10.96435547	-47.30712891	+1192
+1457971319.07579990	+8.60449219	-7.31250000	-0.79541016	+54.95361328	-8.37158203	-43.26416016	+2412	+8.35839844	-6.50830078	-0.56250000	+12.59033203	-9.31640625	+10.96435547	+1912	+6.60058594	-10.70947266	-0.64160156	+37.90283203	+10.94238281	-47.21923828	+1188
+1457971319.07990000	+8.60888672	-7.31250000	-0.79101563	+54.79980469	-8.39355469	-43.19824219	+2408	+8.35839844	-6.50830078	-0.56250000	+12.41455078	-9.27246094	+11.03027344	+1912	+6.59619141	-10.70947266	-0.64599609	+37.79296875	+10.92041016	-47.13134766	+1184
+1457971319.08830000	+8.61328125	-7.31689453	-0.78662109	+54.51416016	-8.48144531	-43.06640625	+2408	+8.36718750	-6.50830078	-0.55810547	+12.08496094	-9.22851563	+11.16210938	+1920	+6.58740234	-10.70507813	-0.65039063	+37.55126953	+10.87646484	-46.99951172	+1176
+1457971319.09240010	+8.61328125	-7.31689453	-0.78662109	+54.38232422	-8.54736328	-43.02246094	+2408	+8.37158203	-6.50830078	-0.55371094	+11.93115234	-9.22851563	+11.22802734	+1924	+6.58740234	-10.69628906	-0.65039063	+37.48535156	+10.83251953	-46.93359375	+1172
+1457971319.09660010	+8.61767578	-7.32128906	-0.78222656	+54.25048828	-8.61328125	-42.97851563	+2408	+8.37597656	-6.50830078	-0.55371094	+11.77734375	-9.22851563	+11.31591797	+1928	+6.58740234	-10.69189453	-0.65039063	+37.39746094	+10.78857422	-46.91162109	+1168
+1457971319.10489990	+8.62646484	-7.32128906	-0.77343750	+53.98681641	-8.74511719	-42.89062500	+2412	+8.38476563	-6.50830078	-0.54931641	+11.46972656	-9.25048828	+11.46972656	+1940	+6.59179688	-10.68310547	-0.64160156	+37.26562500	+10.74462891	-46.86767578	+1164
+1457971319.10910010	+8.63085938	-7.32128906	-0.76904297	+53.87695313	-8.81103516	-42.84667969	+2412	+8.39355469	-6.51269531	-0.54492188	+11.31591797	-9.27246094	+11.55761719	+1944	+6.59619141	-10.67431641	-0.63720703	+37.19970703	+10.70068359	-46.86767578	+1164
+1457971319.11330010	+8.63085938	-7.32128906	-0.76464844	+53.76708984	-8.87695313	-42.80273438	+2416	+8.39794922	-6.50830078	-0.54052734	+11.18408203	-9.29443359	+11.62353516	+1948	+6.60058594	-10.66992188	-0.63281250	+37.13378906	+10.67871094	-46.86767578	+1168
+1457971319.11739990	+8.63525391	-7.32568359	-0.76025391	+53.65722656	-8.94287109	-42.75878906	+2416	+8.40234375	-6.51269531	-0.54052734	+11.05224609	-9.29443359	+11.71142578	+1952	+6.60498047	-10.66552734	-0.62841797	+37.08984375	+10.65673828	-46.88964844	+1168
+1457971319.12159990	+8.63964844	-7.32568359	-0.75585938	+53.54736328	-9.03076172	-42.71484375	+2420	+8.40673828	-6.51269531	-0.53613281	+10.92041016	-9.31640625	+11.79931641	+1956	+6.60937500	-10.66113281	-0.62402344	+37.04589844	+10.61279297	-46.86767578	+1168
+1457971319.12579990	+8.64404297	-7.32568359	-0.75585938	+53.45947266	-9.09667969	-42.67089844	+2420	+8.41113281	-6.50830078	-0.53173828	+10.81054688	-9.33837891	+11.88720703	+1960	+6.60937500	-10.65234375	-0.61962891	+36.97998047	+10.59082031	-46.84570313	+1172
+1457971319.13410000	+8.64843750	-7.32568359	-0.74707031	+53.28369141	-9.22851563	-42.60498047	+2428	+8.41552734	-6.50830078	-0.52734375	+10.56884766	-9.38232422	+12.01904297	+1968	+6.61376953	-10.64355469	-0.61962891	+36.89208984	+10.54687500	-46.82373047	+1176
+1457971319.13829990	+8.64843750	-7.32568359	-0.74707031	+53.21777344	-9.27246094	-42.58300781	+2428	+8.41992188	-6.50830078	-0.52734375	+10.48095703	-9.38232422	+12.06298828	+1972	+6.61376953	-10.63916016	-0.61523438	+36.84814453	+10.52490234	-46.82373047	+1176
+1457971319.14660000	+8.65283203	-7.32568359	-0.74267578	+53.06396484	-9.36035156	-42.49511719	+2432	+8.41992188	-6.50830078	-0.52294922	+10.30517578	-9.40429688	+12.17285156	+1976	+6.60498047	-10.63476563	-0.61523438	+36.69433594	+10.50292969	-46.75781250	+1180
+1457971319.15070010	+8.65283203	-7.32568359	-0.73828125	+53.02001953	-9.40429688	-42.47314453	+2436	+8.42431641	-6.50830078	-0.52294922	+10.23925781	-9.40429688	+12.19482422	+1980	+6.60058594	-10.63476563	-0.61962891	+36.62841797	+10.48095703	-46.71386719	+1180
+1457971319.15490010	+8.64843750	-7.32568359	-0.73828125	+52.95410156	-9.42626953	-42.42919922	+2436	+8.42431641	-6.50830078	-0.51855469	+10.17333984	-9.38232422	+12.23876953	+1980	+6.59179688	-10.63476563	-0.62402344	+36.56250000	+10.48095703	-46.66992188	+1180
+1457971319.15910010	+8.64843750	-7.32568359	-0.73828125	+52.88818359	-9.44824219	-42.36328125	+2436	+8.42431641	-6.50830078	-0.51855469	+10.10742188	-9.38232422	+12.26074219	+1984	+6.58300781	-10.63476563	-0.63281250	+36.49658203	+10.48095703	-46.58203125	+1184
+1457971319.16739990	+8.64404297	-7.32568359	-0.74267578	+52.82226563	-9.49218750	-42.29736328	+2440	+8.41992188	-6.50830078	-0.51855469	+10.01953125	-9.33837891	+12.30468750	+1988	+6.56542969	-10.63476563	-0.64599609	+36.34277344	+10.48095703	-46.42822266	+1188
+1457971319.17569990	+8.63964844	-7.32568359	-0.74267578	+52.75634766	-9.49218750	-42.20947266	+2444	+8.41992188	-6.50830078	-0.51855469	+9.93164063	-9.29443359	+12.30468750	+1992	+6.54785156	-10.63916016	-0.65478516	+36.23291016	+10.50292969	-46.31835938	+1188
+1457971319.17989990	+8.63964844	-7.32568359	-0.74267578	+52.71240234	-9.49218750	-42.16552734	+2444	+8.41992188	-6.50830078	-0.51416016	+9.90966797	-9.27246094	+12.30468750	+1996	+6.53906250	-10.63916016	-0.66357422	+36.16699219	+10.52490234	-46.25244141	+1188
+1457971319.18409990	+8.63525391	-7.33007813	-0.74707031	+52.69042969	-9.49218750	-42.12158203	+2444	+8.41552734	-6.50830078	-0.51855469	+9.86572266	-9.25048828	+12.32666016	+1996	+6.52587891	-10.64355469	-0.66796875	+36.12304688	+10.54687500	-46.16455078	+1184
+1457971319.19240000	+8.63085938	-7.33007813	-0.75146484	+52.64648438	-9.47021484	-42.05566406	+2448	+8.41113281	-6.50830078	-0.51855469	+9.84375000	-9.20654297	+12.32666016	+2000	+6.50830078	-10.64355469	-0.68115234	+36.01318359	+10.59082031	-46.03271484	+1180
+1457971319.19660000	+8.62646484	-7.33007813	-0.75146484	+52.62451172	-9.47021484	-42.01171875	+2448	+8.41113281	-6.50830078	-0.51855469	+9.82177734	-9.16259766	+12.30468750	+2004	+6.50390625	-10.64355469	-0.68554688	+35.99121094	+10.61279297	-45.96679688	+1180
+1457971319.20070000	+8.62646484	-7.33007813	-0.75585938	+52.62451172	-9.44824219	-41.98974609	+2448	+8.41113281	-6.50830078	-0.51855469	+9.79980469	-9.14062500	+12.30468750	+2004	+6.49951172	-10.64794922	-0.68994141	+35.96923828	+10.63476563	-45.92285156	+1176
+1457971319.20490000	+8.62207031	-7.33007813	-0.75585938	+52.60253906	-9.44824219	-41.94580078	+2448	+8.40673828	-6.50830078	-0.51855469	+9.79980469	-9.11865234	+12.30468750	+2008	+6.49511719	-10.64794922	-0.68994141	+35.96923828	+10.67871094	-45.87890625	+1172
+1457971319.21320010	+8.61767578	-7.33007813	-0.76025391	+52.58056641	-9.40429688	-41.90185547	+2448	+8.40673828	-6.50830078	-0.52294922	+9.77783203	-9.07470703	+12.30468750	+2012	+6.48632813	-10.64794922	-0.68994141	+35.94726563	+10.74462891	-45.81298828	+1160
+1457971319.21740010	+8.61767578	-7.33447266	-0.76025391	+52.55859375	-9.40429688	-41.87988281	+2448	+8.40673828	-6.51269531	-0.52294922	+9.75585938	-9.07470703	+12.30468750	+2012	+6.48632813	-10.64794922	-0.68554688	+35.96923828	+10.78857422	-45.81298828	+1156
+1457971319.22149990	+8.61328125	-7.33447266	-0.76025391	+52.55859375	-9.38232422	-41.85791016	+2448	+8.40234375	-6.51269531	-0.52294922	+9.75585938	-9.05273438	+12.30468750	+2016	+6.48632813	-10.64794922	-0.68554688	+35.99121094	+10.83251953	-45.79101563	+1152
+1457971319.22989990	+8.61328125	-7.33447266	-0.76464844	+52.53662109	-9.36035156	-41.79199219	+2444	+8.40234375	-6.51269531	-0.52294922	+9.73388672	-9.00878906	+12.30468750	+2016	+6.49072266	-10.64355469	-0.68115234	+36.01318359	+10.92041016	-45.76904297	+1144
+1457971319.23400000	+8.61328125	-7.33447266	-0.76464844	+52.51464844	-9.33837891	-41.77001953	+2444	+8.40234375	-6.51269531	-0.52294922	+9.71191406	-8.98681641	+12.30468750	+2016	+6.49511719	-10.64355469	-0.67675781	+36.05712891	+10.96435547	-45.76904297	+1144
+1457971319.23819990	+8.60888672	-7.33886719	-0.76464844	+52.49267578	-9.31640625	-41.74804688	+2444	+8.40234375	-6.51269531	-0.52734375	+9.71191406	-8.96484375	+12.30468750	+2020	+6.49951172	-10.63916016	-0.66796875	+36.07910156	+11.03027344	-45.76904297	+1144
+1457971319.24239990	+8.60888672	-7.33886719	-0.76904297	+52.47070313	-9.29443359	-41.70410156	+2444	+8.40234375	-6.51269531	-0.52734375	+9.68994141	-8.96484375	+12.30468750	+2020	+6.50390625	-10.63916016	-0.66357422	+36.10107422	+11.07421875	-45.76904297	+1144
+1457971319.24650000	+8.60888672	-7.33886719	-0.76904297	+52.44873047	-9.27246094	-41.68212891	+2440	+8.40234375	-6.51708984	-0.52734375	+9.66796875	-8.94287109	+12.30468750	+2020	+6.50390625	-10.63916016	-0.65917969	+36.10107422	+11.14013672	-45.76904297	+1144
+1457971319.25070000	+8.60888672	-7.34326172	-0.76904297	+52.42675781	-9.25048828	-41.63818359	+2440	+8.39794922	-6.51708984	-0.52734375	+9.66796875	-8.92089844	+12.30468750	+2020	+6.50830078	-10.63476563	-0.65478516	+36.10107422	+11.20605469	-45.74707031	+1144
+1457971319.25900010	+8.60888672	-7.34765625	-0.77343750	+52.33886719	-9.18457031	-41.52832031	+2440	+8.39794922	-6.51708984	-0.53173828	+9.60205078	-8.85498047	+12.30468750	+2020	+6.51269531	-10.63476563	-0.65039063	+36.10107422	+11.33789063	-45.68115234	+1144
+1457971319.26320000	+8.60449219	-7.35205078	-0.77783203	+52.27294922	-9.14062500	-41.46240234	+2440	+8.39794922	-6.52148438	-0.53173828	+9.58007813	-8.81103516	+12.30468750	+2024	+6.50830078	-10.63037109	-0.65039063	+36.05712891	+11.42578125	-45.59326172	+1144
+1457971319.26740000	+8.60449219	-7.35205078	-0.78222656	+52.20703125	-9.09667969	-41.39648438	+2440	+8.39794922	-6.52148438	-0.53173828	+9.51416016	-8.76708984	+12.32666016	+2024	+6.50390625	-10.63037109	-0.65039063	+36.01318359	+11.51367188	-45.52734375	+1144
+1457971319.27150010	+8.60449219	-7.35644531	-0.78222656	+52.11914063	-9.05273438	-41.30859375	+2436	+8.39794922	-6.52148438	-0.53613281	+9.47021484	-8.72314453	+12.32666016	+2024	+6.49951172	-10.63037109	-0.65478516	+35.94726563	+11.60156250	-45.43945313	+1144
+1457971319.27990010	+8.60009766	-7.36523438	-0.79541016	+51.85546875	-8.92089844	-41.08886719	+2436	+8.39794922	-6.53027344	-0.54052734	+9.27246094	-8.50341797	+12.37060547	+2024	+6.47753906	-10.63037109	-0.66357422	+35.70556641	+11.82128906	-45.17578125	+1152
+1457971319.28399990	+8.60009766	-7.36962891	-0.79980469	+51.72363281	-8.83300781	-40.95703125	+2436	+8.39794922	-6.53466797	-0.54492188	+9.16259766	-8.41552734	+12.39257813	+2028	+6.46435547	-10.63037109	-0.66796875	+35.57373047	+11.93115234	-45.02197266	+1156
+1457971319.28819990	+8.59570313	-7.37841797	-0.80859375	+51.50390625	-8.72314453	-40.73730469	+2436	+8.39794922	-6.53906250	-0.55371094	+8.96484375	-8.19580078	+12.43652344	+2028	+6.44677734	-10.63037109	-0.68115234	+35.41992188	+12.04101563	-44.82421875	+1160
+1457971319.29239990	+8.59130859	-7.38720703	-0.81298828	+51.28417969	-8.61328125	-40.56152344	+2436	+8.39794922	-6.54785156	-0.55810547	+8.76708984	-7.99804688	+12.48046875	+2032	+6.42919922	-10.63476563	-0.68994141	+35.26611328	+12.15087891	-44.62646484	+1164
+1457971319.30069990	+8.58251953	-7.40039063	-0.83056641	+50.82275391	-8.41552734	-40.18798828	+2436	+8.39355469	-6.56103516	-0.57128906	+8.30566406	-7.55859375	+12.56835938	+2036	+6.39404297	-10.63476563	-0.71191406	+34.93652344	+12.39257813	-44.27490234	+1172
+1457971319.30480000	+8.57812500	-7.40917969	-0.83496094	+50.60302734	-8.30566406	-40.01220703	+2436	+8.38916016	-6.56542969	-0.58007813	+8.06396484	-7.31689453	+12.61230469	+2036	+6.37646484	-10.63476563	-0.72070313	+34.80468750	+12.50244141	-44.09912109	+1172
+1457971319.30900000	+8.56933594	-7.41796875	-0.83935547	+50.40527344	-8.21777344	-39.85839844	+2432	+8.38916016	-6.57421875	-0.58447266	+7.86621094	-7.14111328	+12.63427734	+2040	+6.35449219	-10.63916016	-0.72949219	+34.65087891	+12.61230469	-43.96728516	+1172
+1457971319.31320000	+8.56494141	-7.42236328	-0.84814453	+50.20751953	-8.12988281	-39.70458984	+2428	+8.38476563	-6.57861328	-0.58886719	+7.64648438	-6.92138672	+12.67822266	+2040	+6.33691406	-10.63916016	-0.73388672	+34.49707031	+12.74414063	-43.79150391	+1172
+1457971319.31730010	+8.55615234	-7.43115234	-0.85253906	+50.03173828	-8.04199219	-39.55078125	+2428	+8.38037109	-6.58740234	-0.59326172	+7.47070313	-6.74560547	+12.72216797	+2040	+6.32373047	-10.64355469	-0.74267578	+34.40917969	+12.85400391	-43.65966797	+1172
+1457971319.32570000	+8.54296875	-7.44433594	-0.86132813	+49.72412109	-7.91015625	-39.26513672	+2420	+8.37158203	-6.59619141	-0.60205078	+7.16308594	-6.43798828	+12.81005859	+2040	+6.29296875	-10.64355469	-0.75585938	+34.21142578	+13.05175781	-43.39599609	+1168
+1457971319.32979990	+8.53417969	-7.44873047	-0.86572266	+49.59228516	-7.84423828	-39.15527344	+2416	+8.36718750	-6.60058594	-0.60205078	+7.03125000	-6.32812500	+12.83203125	+2040	+6.27978516	-10.63916016	-0.75585938	+34.16748047	+13.13964844	-43.30810547	+1164
+1457971319.33400010	+8.52978516	-7.45312500	-0.87011719	+49.46044922	-7.80029297	-39.04541016	+2408	+8.36279297	-6.60498047	-0.60644531	+6.89941406	-6.21826172	+12.85400391	+2040	+6.27099609	-10.63916016	-0.76025391	+34.14550781	+13.22753906	-43.22021484	+1160
+1457971319.33820010	+8.52099609	-7.45751953	-0.87011719	+49.37255859	-7.75634766	-38.95751953	+2404	+8.35839844	-6.60498047	-0.60644531	+6.81152344	-6.13037109	+12.87597656	+2036	+6.25781250	-10.63916016	-0.75585938	+34.10156250	+13.33740234	-43.17626953	+1156
+1457971319.34229990	+8.51660156	-7.46191406	-0.87011719	+49.28466797	-7.71240234	-38.84765625	+2400	+8.34960938	-6.60937500	-0.61083984	+6.72363281	-6.06445313	+12.89794922	+2036	+6.25341797	-10.63476563	-0.75585938	+34.10156250	+13.42529297	-43.13232422	+1152
+1457971319.34649990	+8.50781250	-7.46630859	-0.87451172	+49.19677734	-7.66845703	-38.75976563	+2392	+8.34521484	-6.61376953	-0.61083984	+6.63574219	-5.97656250	+12.91992188	+2036	+6.24462891	-10.63476563	-0.75146484	+34.10156250	+13.51318359	-43.08837891	+1148
+1457971319.35480000	+8.49462891	-7.47070313	-0.87890625	+49.06494141	-7.60253906	-38.58398438	+2384	+8.33203125	-6.62255859	-0.61523438	+6.52587891	-5.86669922	+12.94189453	+2032	+6.23144531	-10.63037109	-0.74707031	+34.14550781	+13.66699219	-43.04443359	+1144
+1457971319.35900000	+8.48583984	-7.47509766	-0.88330078	+49.02099609	-7.58056641	-38.47412109	+2376	+8.32763672	-6.62255859	-0.61523438	+6.48193359	-5.80078125	+12.98583984	+2028	+6.22705078	-10.62597656	-0.74707031	+34.21142578	+13.73291016	-43.00048828	+1144
+1457971319.36319990	+8.47705078	-7.47949219	-0.88769531	+48.99902344	-7.55859375	-38.40820313	+2372	+8.32324219	-6.62695313	-0.61523438	+6.43798828	-5.75683594	+12.98583984	+2024	+6.22265625	-10.62597656	-0.74707031	+34.21142578	+13.73291016	-43.00048828	+1140
+1457971319.36730000	+8.46826172	-7.47949219	-0.88769531	+48.97705078	-7.53662109	-38.32031250	+2364	+8.31445313	-6.62695313	-0.61523438	+6.41601563	-5.71289063	+13.00781250	+2024	+6.22265625	-10.62597656	-0.74707031	+34.23339844	+13.75488281	-43.00048828	+1136
+1457971319.37150000	+8.45947266	-7.48388672	-0.89208984	+48.95507813	-7.51464844	-38.25439453	+2360	+8.31005859	-6.63134766	-0.61962891	+6.39404297	-5.66894531	+13.00781250	+2020	+6.21826172	-10.62597656	-0.74267578	+34.25537109	+13.79882813	-43.00048828	+1136
+1457971319.37560010	+8.45068359	-7.48388672	-0.89208984	+48.93310547	-7.49267578	-38.16650391	+2356	+8.30126953	-6.63134766	-0.61962891	+6.37207031	-5.64697266	+13.00781250	+2016	+6.21386719	-10.62597656	-0.74267578	+34.27734375	+13.84277344	-43.00048828	+1136
+1457971319.38400010	+8.42871094	-7.48828125	-0.90087891	+48.91113281	-7.44873047	-38.01269531	+2344	+8.28808594	-6.63574219	-0.61962891	+6.32812500	-5.55908203	+13.02978516	+2008	+6.20068359	-10.62158203	-0.73828125	+34.34326172	+13.93066406	-43.00048828	+1136
+1457971319.38809990	+8.41992188	-7.49267578	-0.90527344	+48.91113281	-7.40478516	-37.92480469	+2336	+8.27929688	-6.64013672	-0.62402344	+6.32812500	-5.49316406	+13.02978516	+2008	+6.19189453	-10.62158203	-0.73828125	+34.38720703	+13.99658203	-42.97851563	+1136
+1457971319.39229990	+8.40673828	-7.49707031	-0.90966797	+48.91113281	-7.38281250	-37.83691406	+2332	+8.27050781	-6.64453125	-0.62402344	+6.30615234	-5.44921875	+13.02978516	+2004	+6.18310547	-10.62158203	-0.73828125	+34.40917969	+14.06250000	-42.95654297	+1136
+1457971319.39650010	+8.39794922	-7.49707031	-0.90966797	+48.93310547	-7.33886719	-37.77099609	+2324	+8.26171875	-6.64453125	-0.62841797	+6.30615234	-5.38330078	+13.02978516	+2000	+6.17431641	-10.62597656	-0.73828125	+34.45312500	+14.12841797	-42.93457031	+1136
+1457971319.40060000	+8.38916016	-7.50146484	-0.91406250	+48.93310547	-7.29492188	-37.68310547	+2320	+8.24853516	-6.64892578	-0.62841797	+6.30615234	-5.31738281	+13.02978516	+1996	+6.16113281	-10.62597656	-0.73828125	+34.49707031	+14.19433594	-42.89062500	+1140
+1457971319.40479990	+8.38037109	-7.50146484	-0.91845703	+48.93310547	-7.25097656	-37.63916016	+2312	+8.23974609	-6.65332031	-0.63281250	+6.30615234	-5.22949219	+13.02978516	+1992	+6.14794922	-10.62597656	-0.74267578	+34.49707031	+14.28222656	-42.84667969	+1140
+1457971319.41310000	+8.36279297	-7.50585938	-0.92285156	+48.95507813	-7.18505859	-37.50732422	+2300	+8.21777344	-6.65771484	-0.63720703	+6.30615234	-5.07568359	+12.98583984	+1984	+6.11718750	-10.63476563	-0.75146484	+34.49707031	+14.41406250	-42.73681641	+1144
+1457971319.41730000	+8.35400391	-7.51025391	-0.92724609	+48.95507813	-7.14111328	-37.46337891	+2292	+8.20898438	-6.66210938	-0.64160156	+6.32812500	-4.98779297	+12.98583984	+1980	+6.10400391	-10.63916016	-0.75585938	+34.49707031	+14.50195313	-42.69287109	+1148
+1457971319.42150000	+8.34960938	-7.51025391	-0.93164063	+48.99902344	-7.09716797	-37.41943359	+2284	+8.20019531	-6.66210938	-0.64160156	+6.35009766	-4.92187500	+12.96386719	+1976	+6.09082031	-10.64355469	-0.76025391	+34.49707031	+14.54589844	-42.62695313	+1148
+1457971319.42560010	+8.34521484	-7.51464844	-0.93164063	+48.99902344	-7.07519531	-37.39746094	+2276	+8.19140625	-6.66650391	-0.64599609	+6.37207031	-4.85595703	+12.94189453	+1968	+6.08203125	-10.64794922	-0.76464844	+34.47509766	+14.58984375	-42.53906250	+1148
+1457971319.42980000	+8.33642578	-7.51464844	-0.93603516	+49.02099609	-7.05322266	-37.37548828	+2268	+8.18701172	-6.66650391	-0.65039063	+6.39404297	-4.79003906	+12.91992188	+1964	+6.06884766	-10.64794922	-0.77343750	+34.47509766	+14.63378906	-42.49511719	+1144
+1457971319.43400000	+8.33203125	-7.51464844	-0.93603516	+49.06494141	-7.05322266	-37.35351563	+2256	+8.17822266	-6.66650391	-0.65039063	+6.41601563	-4.76806641	+12.89794922	+1956	+6.06005859	-10.65234375	-0.77783203	+34.45312500	+14.67773438	-42.45117188	+1144
+1457971319.44230010	+8.32763672	-7.51464844	-0.94042969	+49.13085938	-7.03125000	-37.35351563	+2240	+8.17382813	-6.67089844	-0.65039063	+6.48193359	-4.72412109	+12.85400391	+1944	+6.04687500	-10.65673828	-0.78222656	+34.45312500	+14.72167969	-42.40722656	+1136
+1457971319.44650010	+8.32763672	-7.51464844	-0.94042969	+49.19677734	-7.05322266	-37.35351563	+2232	+8.16943359	-6.67089844	-0.65478516	+6.50390625	-4.72412109	+12.83203125	+1936	+6.04248047	-10.66113281	-0.78662109	+34.45312500	+14.72167969	-42.40722656	+1128
+1457971319.45059990	+8.32763672	-7.51464844	-0.94042969	+49.21875000	-7.05322266	-37.37548828	+2224	+8.16943359	-6.67089844	-0.65478516	+6.54785156	-4.72412109	+12.81005859	+1932	+6.04248047	-10.66113281	-0.78662109	+34.45312500	+14.72167969	-42.40722656	+1124
+1457971319.45890000	+8.32763672	-7.51025391	-0.94042969	+49.35058594	-7.09716797	-37.41943359	+2208	+8.16503906	-6.66650391	-0.65478516	+6.63574219	-4.76806641	+12.76611328	+1920	+6.04248047	-10.66552734	-0.78662109	+34.49707031	+14.72167969	-42.42919922	+1112
+1457971319.46310000	+8.32763672	-7.51025391	-0.93603516	+49.39453125	-7.14111328	-37.44140625	+2200	+8.16503906	-6.66650391	-0.65478516	+6.67968750	-4.79003906	+12.74414063	+1912	+6.04687500	-10.66552734	-0.78662109	+34.51904297	+14.69970703	-42.45117188	+1104
+1457971319.46729990	+8.32763672	-7.50585938	-0.93603516	+49.46044922	-7.16308594	-37.48535156	+2196	+8.16503906	-6.66650391	-0.65478516	+6.72363281	-4.83398438	+12.72216797	+1908	+6.04687500	-10.66552734	-0.78662109	+34.56298828	+14.67773438	-42.49511719	+1100
+1457971319.47140000	+8.32763672	-7.50585938	-0.93603516	+49.52636719	-7.20703125	-37.52929688	+2188	+8.16503906	-6.66210938	-0.65478516	+6.76757813	-4.89990234	+12.70019531	+1900	+6.05126953	-10.66552734	-0.78662109	+34.58496094	+14.65576172	-42.53906250	+1096
+1457971319.47560000	+8.33203125	-7.50146484	-0.93603516	+49.57031250	-7.25097656	-37.57324219	+2184	+8.16503906	-6.66210938	-0.65039063	+6.81152344	-4.94384766	+12.70019531	+1896	+6.05566406	-10.66552734	-0.78222656	+34.60693359	+14.65576172	-42.56103516	+1092
+1457971319.48390010	+8.33642578	-7.49707031	-0.93164063	+49.72412109	-7.33886719	-37.68310547	+2176	+8.16943359	-6.65771484	-0.65039063	+6.92138672	-5.07568359	+12.65625000	+1888	+6.06445313	-10.66552734	-0.77783203	+34.67285156	+14.61181641	-42.67089844	+1088
+1457971319.48810010	+8.34082031	-7.49707031	-0.92724609	+49.79003906	-7.38281250	-37.72705078	+2172	+8.16943359	-6.65771484	-0.65039063	+6.96533203	-5.14160156	+12.63427734	+1884	+6.06884766	-10.66113281	-0.77783203	+34.69482422	+14.58984375	-42.71484375	+1084
+1457971319.49230000	+8.34082031	-7.49267578	-0.92724609	+49.85595703	-7.42675781	-37.79296875	+2172	+8.16943359	-6.65771484	-0.64599609	+7.03125000	-5.20751953	+12.61230469	+1884	+6.07324219	-10.66113281	-0.77343750	+34.73876953	+14.56787109	-42.75878906	+1084
+1457971319.49640010	+8.34521484	-7.48828125	-0.92285156	+49.94384766	-7.47070313	-37.85888672	+2168	+8.17382813	-6.65332031	-0.64599609	+7.07519531	-5.29541016	+12.59033203	+1880	+6.08203125	-10.66113281	-0.77343750	+34.78271484	+14.54589844	-42.82470703	+1084
+1457971319.50060010	+8.34960938	-7.48388672	-0.92285156	+50.03173828	-7.53662109	-37.92480469	+2168	+8.17382813	-6.65332031	-0.64599609	+7.14111328	-5.38330078	+12.56835938	+1876	+6.09082031	-10.66113281	-0.76904297	+34.84863281	+14.50195313	-42.91259766	+1084
+1457971319.50889990	+8.35400391	-7.47949219	-0.91406250	+50.22949219	-7.64648438	-38.07861328	+2164	+8.17822266	-6.64892578	-0.64160156	+7.29492188	-5.55908203	+12.50244141	+1872	+6.10839844	-10.65673828	-0.75585938	+34.95849609	+14.41406250	-43.11035156	+1088
+1457971319.51309990	+8.35839844	-7.47509766	-0.90966797	+50.36132813	-7.71240234	-38.18847656	+2164	+8.17822266	-6.64453125	-0.63720703	+7.38281250	-5.66894531	+12.45849609	+1868	+6.12597656	-10.65673828	-0.75146484	+35.09033203	+14.32617188	-43.28613281	+1092
+1457971319.51729990	+8.36279297	-7.47070313	-0.90966797	+50.47119141	-7.77832031	-38.29833984	+2164	+8.17822266	-6.64013672	-0.63720703	+7.47070313	-5.77880859	+12.41455078	+1868	+6.14355469	-10.65673828	-0.74267578	+35.17822266	+14.26025391	-43.43994141	+1096
+1457971319.52140000	+8.36718750	-7.46630859	-0.90527344	+50.58105469	-7.82226563	-38.38623047	+2164	+8.18261719	-6.64013672	-0.63720703	+7.55859375	-5.86669922	+12.37060547	+1864	+6.15234375	-10.65673828	-0.73828125	+35.28808594	+14.19433594	-43.57177734	+1100
+1457971319.52560000	+8.36718750	-7.46191406	-0.90527344	+50.73486328	-7.86621094	-38.47412109	+2164	+8.18261719	-6.63574219	-0.63281250	+7.66845703	-5.97656250	+12.32666016	+1864	+6.16992188	-10.65234375	-0.73388672	+35.39794922	+14.12841797	-43.72558594	+1104
+1457971319.53390000	+8.37158203	-7.45751953	-0.90087891	+50.95458984	-7.95410156	-38.64990234	+2164	+8.18261719	-6.63134766	-0.63281250	+7.88818359	-6.13037109	+12.21679688	+1860	+6.18310547	-10.65673828	-0.72949219	+35.55175781	+13.99658203	-43.92333984	+1104
+1457971319.54220010	+8.37158203	-7.44873047	-0.89648438	+51.19628906	-7.99804688	-38.80371094	+2164	+8.18261719	-6.62695313	-0.62841797	+8.10791016	-6.28417969	+12.08496094	+1856	+6.18750000	-10.66113281	-0.72949219	+35.63964844	+13.93066406	-44.07714844	+1104
+1457971319.54640010	+8.37158203	-7.44433594	-0.89648438	+51.30615234	-7.99804688	-38.86962891	+2160	+8.17822266	-6.62255859	-0.62841797	+8.19580078	-6.32812500	+12.04101563	+1852	+6.18750000	-10.66113281	-0.72949219	+35.68359375	+13.90869141	-44.14306641	+1104
+1457971319.55060010	+8.36718750	-7.44433594	-0.89648438	+51.41601563	-8.02001953	-38.93554688	+2160	+8.17822266	-6.62255859	-0.62841797	+8.30566406	-6.37207031	+11.97509766	+1848	+6.18750000	-10.66552734	-0.73388672	+35.72753906	+13.90869141	-44.16503906	+1104
+1457971319.55469990	+8.36718750	-7.43994141	-0.89648438	+51.52587891	-8.02001953	-39.00146484	+2160	+8.17822266	-6.61816406	-0.62841797	+8.41552734	-6.41601563	+11.93115234	+1848	+6.18750000	-10.66992188	-0.73388672	+35.74951172	+13.88671875	-44.18701172	+1104
+1457971319.55890010	+8.36718750	-7.43554688	-0.89648438	+51.61376953	-8.02001953	-39.04541016	+2156	+8.17382813	-6.61816406	-0.63281250	+8.52539063	-6.43798828	+11.86523438	+1844	+6.18310547	-10.66992188	-0.73828125	+35.79345703	+13.86474609	-44.23095703	+1104
+1457971319.56719990	+8.36279297	-7.43115234	-0.90087891	+51.83349609	-8.02001953	-39.15527344	+2156	+8.16943359	-6.61376953	-0.63281250	+8.72314453	-6.50390625	+11.77734375	+1840	+6.18310547	-10.67431641	-0.74267578	+35.85937500	+13.84277344	-44.29687500	+1100
+1457971319.57139990	+8.35839844	-7.42675781	-0.90087891	+51.92138672	-8.02001953	-39.19921875	+2156	+8.16503906	-6.61376953	-0.63281250	+8.83300781	-6.52587891	+11.73339844	+1836	+6.18310547	-10.67871094	-0.74267578	+35.90332031	+13.84277344	-44.34082031	+1100
+1457971319.57559990	+8.35839844	-7.42675781	-0.90087891	+52.03125000	-8.02001953	-39.26513672	+2152	+8.16503906	-6.61376953	-0.63281250	+8.92089844	-6.54785156	+11.68945313	+1832	+6.18310547	-10.67871094	-0.74267578	+35.94726563	+13.82080078	-44.38476563	+1096
+1457971319.57970000	+8.35839844	-7.42236328	-0.90087891	+52.14111328	-8.02001953	-39.30908203	+2152	+8.16503906	-6.60937500	-0.63720703	+9.03076172	-6.59179688	+11.64550781	+1832	+6.18310547	-10.68310547	-0.74267578	+36.01318359	+13.82080078	-44.45068359	+1092
+1457971319.58390000	+8.35839844	-7.42236328	-0.90087891	+52.25097656	-8.02001953	-39.37500000	+2152	+8.16064453	-6.60937500	-0.63720703	+9.11865234	-6.61376953	+11.60156250	+1828	+6.18750000	-10.68310547	-0.73828125	+36.07910156	+13.82080078	-44.49462891	+1092
+1457971319.59220000	+8.35839844	-7.41796875	-0.90087891	+52.44873047	-8.04199219	-39.48486328	+2152	+8.15625000	-6.60937500	-0.63720703	+9.29443359	-6.67968750	+11.55761719	+1820	+6.19628906	-10.68750000	-0.73388672	+36.21093750	+13.79882813	-44.62646484	+1088
+1457971319.59640000	+8.35839844	-7.41357422	-0.90087891	+52.53662109	-8.06396484	-39.55078125	+2152	+8.15625000	-6.60937500	-0.64160156	+9.38232422	-6.72363281	+11.53564453	+1820	+6.20507813	-10.68750000	-0.72949219	+36.29882813	+13.79882813	-44.71435547	+1088
+1457971319.60060000	+8.35839844	-7.41357422	-0.90087891	+52.64648438	-8.08593750	-39.61669922	+2148	+8.15625000	-6.60498047	-0.64160156	+9.47021484	-6.76757813	+11.51367188	+1816	+6.21386719	-10.68750000	-0.72509766	+36.38671875	+13.77685547	-44.80224609	+1088
+1457971319.60470010	+8.36279297	-7.41357422	-0.90087891	+52.73437500	-8.10791016	-39.68261719	+2148	+8.15625000	-6.60498047	-0.64160156	+9.55810547	-6.81152344	+11.46972656	+1812	+6.22265625	-10.68750000	-0.71630859	+36.47460938	+13.77685547	-44.91210938	+1088
+1457971319.60890010	+8.36279297	-7.40917969	-0.89648438	+52.84423828	-8.12988281	-39.77050781	+2152	+8.15625000	-6.60498047	-0.64160156	+9.62402344	-6.87744141	+11.44775391	+1808	+6.23144531	-10.68750000	-0.71191406	+36.58447266	+13.75488281	-45.00000000	+1092
+1457971319.61719990	+8.37158203	-7.40917969	-0.89208984	+53.04199219	-8.17382813	-39.92431641	+2152	+8.15625000	-6.60498047	-0.64160156	+9.77783203	-7.00927734	+11.40380859	+1804	+6.25341797	-10.68750000	-0.69873047	+36.76025391	+13.71093750	-45.21972656	+1096
+1457971319.62140010	+8.37158203	-7.40478516	-0.89208984	+53.12988281	-8.21777344	-40.01220703	+2152	+8.15625000	-6.60498047	-0.64160156	+9.86572266	-7.07519531	+11.38183594	+1800	+6.26220703	-10.68750000	-0.68994141	+36.84814453	+13.68896484	-45.32958984	+1100
+1457971319.62550000	+8.37597656	-7.40478516	-0.88769531	+53.21777344	-8.26171875	-40.10009766	+2152	+8.15625000	-6.60058594	-0.63720703	+9.93164063	-7.14111328	+11.33789063	+1796	+6.27539063	-10.68750000	-0.68554688	+36.93603516	+13.64501953	-45.43945313	+1100
+1457971319.62969990	+8.38037109	-7.40039063	-0.88769531	+53.30566406	-8.28369141	-40.18798828	+2152	+8.15625000	-6.60058594	-0.63720703	+10.01953125	-7.22900391	+11.31591797	+1796	+6.28417969	-10.68750000	-0.68115234	+37.00195313	+13.60107422	-45.52734375	+1104
+1457971319.63800000	+8.38476563	-7.39599609	-0.88330078	+53.48144531	-8.37158203	-40.40771484	+2156	+8.16064453	-6.59619141	-0.63720703	+10.17333984	-7.38281250	+11.22802734	+1792	+6.30175781	-10.68310547	-0.66796875	+37.15576172	+13.51318359	-45.74707031	+1112
+1457971319.64220000	+8.38916016	-7.39599609	-0.87890625	+53.56933594	-8.41552734	-40.51757813	+2156	+8.16064453	-6.59619141	-0.63281250	+10.23925781	-7.49267578	+11.18408203	+1788	+6.31054688	-10.68750000	-0.66796875	+37.22167969	+13.46923828	-45.85693359	+1112
+1457971319.64640000	+8.39355469	-7.39599609	-0.87451172	+53.65722656	-8.45947266	-40.60546875	+2156	+8.16503906	-6.59619141	-0.63281250	+10.32714844	-7.58056641	+11.14013672	+1788	+6.31933594	-10.68750000	-0.66357422	+37.24365234	+13.40332031	-45.92285156	+1112
+1457971319.65050010	+8.39355469	-7.39160156	-0.87451172	+53.74511719	-8.50341797	-40.71533203	+2160	+8.16503906	-6.59619141	-0.63281250	+10.39306641	-7.66845703	+11.07421875	+1788	+6.32373047	-10.68750000	-0.66357422	+37.28759766	+13.33740234	-46.01074219	+1112
+1457971319.65470000	+8.39794922	-7.39160156	-0.87011719	+53.81103516	-8.54736328	-40.82519531	+2160	+8.16503906	-6.59179688	-0.62841797	+10.48095703	-7.75634766	+11.03027344	+1784	+6.32812500	-10.69189453	-0.66357422	+37.30957031	+13.27148438	-46.07666016	+1112
+1457971319.66300010	+8.40234375	-7.38720703	-0.87011719	+53.96484375	-8.63525391	-41.04492188	+2164	+8.16943359	-6.58740234	-0.62841797	+10.63476563	-7.95410156	+10.89843750	+1784	+6.33251953	-10.69628906	-0.66796875	+37.33154297	+13.11767578	-46.20849609	+1112
+1457971319.66720010	+8.40234375	-7.38281250	-0.86572266	+54.03076172	-8.67919922	-41.15478516	+2164	+8.16943359	-6.58740234	-0.62402344	+10.72265625	-8.04199219	+10.83251953	+1784	+6.33251953	-10.70068359	-0.67236328	+37.33154297	+13.02978516	-46.27441406	+1112
+1457971319.67140010	+8.40234375	-7.37841797	-0.86132813	+54.09667969	-8.72314453	-41.26464844	+2168	+8.17382813	-6.58300781	-0.62402344	+10.81054688	-8.15185547	+10.74462891	+1784	+6.33251953	-10.70507813	-0.67675781	+37.33154297	+12.96386719	-46.34033203	+1112
+1457971319.67549990	+8.40673828	-7.37841797	-0.86132813	+54.16259766	-8.76708984	-41.37451172	+2168	+8.17382813	-6.58300781	-0.61962891	+10.87646484	-8.23974609	+10.67871094	+1784	+6.33251953	-10.70507813	-0.67675781	+37.30957031	+12.87597656	-46.38427734	+1108
+1457971319.67969990	+8.40673828	-7.37841797	-0.85693359	+54.20654297	-8.78906250	-41.48437500	+2168	+8.17382813	-6.58300781	-0.61962891	+10.96435547	-8.34960938	+10.59082031	+1784	+6.33251953	-10.70947266	-0.68115234	+37.30957031	+12.81005859	-46.42822266	+1108
+1457971319.68800000	+8.40673828	-7.37402344	-0.85693359	+54.29443359	-8.85498047	-41.66015625	+2172	+8.17822266	-6.57861328	-0.61523438	+11.11816406	-8.52539063	+10.43701172	+1784	+6.33251953	-10.71826172	-0.68994141	+37.28759766	+12.67822266	-46.53808594	+1100
+1457971319.69219990	+8.41113281	-7.36962891	-0.85253906	+54.33837891	-8.89892578	-41.74804688	+2172	+8.17822266	-6.57421875	-0.61523438	+11.18408203	-8.61328125	+10.34912109	+1788	+6.33251953	-10.71826172	-0.68994141	+37.28759766	+12.61230469	-46.58203125	+1096
+1457971319.70050000	+8.41113281	-7.36962891	-0.84814453	+54.42626953	-8.94287109	-41.92382813	+2176	+8.17822266	-6.57421875	-0.61083984	+11.31591797	-8.78906250	+10.21728516	+1788	+6.33251953	-10.72265625	-0.69433594	+37.30957031	+12.50244141	-46.69189453	+1088
+1457971319.70470000	+8.41113281	-7.36523438	-0.84814453	+54.47021484	-8.96484375	-42.01171875	+2176	+8.18261719	-6.57421875	-0.61083984	+11.38183594	-8.85498047	+10.15136719	+1788	+6.33691406	-10.72265625	-0.69433594	+37.33154297	+12.45849609	-46.73583984	+1084
+1457971319.71300010	+8.41552734	-7.36523438	-0.84375000	+54.55810547	-9.00878906	-42.14355469	+2180	+8.18261719	-6.57421875	-0.61083984	+11.49169922	-9.00878906	+10.01953125	+1788	+6.34130859	-10.72265625	-0.68994141	+37.37548828	+12.39257813	-46.86767578	+1080
+1457971319.72129990	+8.41552734	-7.36523438	-0.83935547	+54.62402344	-9.03076172	-42.27539063	+2180	+8.18261719	-6.56982422	-0.60644531	+11.60156250	-9.11865234	+9.90966797	+1788	+6.35449219	-10.72265625	-0.68115234	+37.48535156	+12.32666016	-46.97753906	+1076
+1457971319.72970010	+8.41992188	-7.36083984	-0.83935547	+54.68994141	-9.05273438	-42.36328125	+2184	+8.18261719	-6.56982422	-0.60644531	+11.73339844	-9.22851563	+9.82177734	+1788	+6.36767578	-10.71826172	-0.67675781	+37.59521484	+12.30468750	-47.10937500	+1076
+1457971319.73379990	+8.41992188	-7.36083984	-0.83496094	+54.73388672	-9.05273438	-42.42919922	+2184	+8.17822266	-6.56982422	-0.60644531	+11.77734375	-9.27246094	+9.77783203	+1788	+6.37207031	-10.71826172	-0.67236328	+37.66113281	+12.28271484	-47.17529297	+1076
+1457971319.74219990	+8.41992188	-7.35644531	-0.83496094	+54.82177734	-9.05273438	-42.51708984	+2188	+8.17822266	-6.56982422	-0.60644531	+11.90917969	-9.36035156	+9.68994141	+1784	+6.38525391	-10.71386719	-0.65917969	+37.79296875	+12.28271484	-47.28515625	+1080
+1457971319.74630000	+8.41992188	-7.35644531	-0.83496094	+54.84375000	-9.05273438	-42.56103516	+2188	+8.17822266	-6.56982422	-0.60644531	+11.95312500	-9.40429688	+9.64599609	+1784	+6.38964844	-10.70947266	-0.65478516	+37.85888672	+12.28271484	-47.35107422	+1080
+1457971319.75050000	+8.41992188	-7.35644531	-0.83496094	+54.88769531	-9.05273438	-42.58300781	+2188	+8.17382813	-6.56982422	-0.60644531	+12.01904297	-9.42626953	+9.60205078	+1784	+6.39404297	-10.70947266	-0.65039063	+37.92480469	+12.28271484	-47.39501953	+1080
+1457971319.75469990	+8.41992188	-7.35644531	-0.83056641	+54.93164063	-9.05273438	-42.62695313	+2188	+8.17382813	-6.56982422	-0.60644531	+12.08496094	-9.47021484	+9.55810547	+1784	+6.39843750	-10.70947266	-0.65039063	+37.99072266	+12.28271484	-47.43896484	+1084
+1457971319.76300000	+8.41992188	-7.35205078	-0.83056641	+54.99755859	-9.05273438	-42.69287109	+2188	+8.16943359	-6.56982422	-0.61083984	+12.21679688	-9.51416016	+9.47021484	+1780	+6.40722656	-10.70507813	-0.64160156	+38.10058594	+12.28271484	-47.50488281	+1088
+1457971319.76710010	+8.41552734	-7.35205078	-0.83496094	+55.01953125	-9.03076172	-42.71484375	+2188	+8.16943359	-6.56982422	-0.61083984	+12.26074219	-9.53613281	+9.42626953	+1780	+6.40722656	-10.70507813	-0.64160156	+38.14453125	+12.28271484	-47.54882813	+1088
+1457971319.77550010	+8.41552734	-7.35205078	-0.83496094	+55.06347656	-9.03076172	-42.78076172	+2192	+8.16503906	-6.56982422	-0.61083984	+12.39257813	-9.58007813	+9.33837891	+1780	+6.41162109	-10.70507813	-0.63720703	+38.21044922	+12.28271484	-47.57080078	+1092
+1457971319.77959990	+8.41113281	-7.35205078	-0.83496094	+55.08544922	-9.00878906	-42.80273438	+2192	+8.16064453	-6.56982422	-0.61083984	+12.43652344	-9.60205078	+9.29443359	+1776	+6.40722656	-10.70507813	-0.63720703	+38.23242188	+12.28271484	-47.59277344	+1092
+1457971319.78379990	+8.41113281	-7.35205078	-0.83496094	+55.10742188	-8.98681641	-42.82470703	+2192	+8.16064453	-6.56982422	-0.61083984	+12.50244141	-9.60205078	+9.22851563	+1776	+6.40722656	-10.70507813	-0.64160156	+38.25439453	+12.28271484	-47.59277344	+1096
+1457971319.78800010	+8.41113281	-7.35205078	-0.83496094	+55.10742188	-8.98681641	-42.84667969	+2192	+8.15625000	-6.56982422	-0.61083984	+12.54638672	-9.62402344	+9.20654297	+1776	+6.40283203	-10.70947266	-0.64160156	+38.25439453	+12.26074219	-47.59277344	+1096
+1457971319.79629990	+8.40673828	-7.35205078	-0.83496094	+55.10742188	-8.96484375	-42.89062500	+2192	+8.15625000	-6.56982422	-0.61083984	+12.63427734	-9.64599609	+9.11865234	+1772	+6.39843750	-10.70947266	-0.64599609	+38.25439453	+12.26074219	-47.59277344	+1100
+1457971319.80049990	+8.40673828	-7.35205078	-0.83496094	+55.10742188	-8.96484375	-42.93457031	+2192	+8.15625000	-6.56982422	-0.61083984	+12.67822266	-9.66796875	+9.09667969	+1772	+6.39404297	-10.71386719	-0.65039063	+38.25439453	+12.23876953	-47.57080078	+1100
+1457971319.80460000	+8.40234375	-7.35205078	-0.83496094	+55.10742188	-8.96484375	-42.95654297	+2192	+8.15625000	-6.56982422	-0.61083984	+12.70019531	-9.68994141	+9.05273438	+1772	+6.38964844	-10.71386719	-0.65039063	+38.23242188	+12.23876953	-47.57080078	+1100
+1457971319.80880000	+8.40234375	-7.35644531	-0.83496094	+55.08544922	-8.96484375	-43.00048828	+2192	+8.15625000	-6.56982422	-0.61083984	+12.72216797	-9.73388672	+9.03076172	+1772	+6.38525391	-10.71826172	-0.65478516	+38.21044922	+12.21679688	-47.57080078	+1104
+1457971319.82130000	+8.40234375	-7.35644531	-0.83056641	+55.04150391	-8.96484375	-43.13232422	+2192	+8.15625000	-6.57421875	-0.61083984	+12.81005859	-9.82177734	+8.96484375	+1768	+6.37646484	-10.72265625	-0.66357422	+38.12255859	+12.15087891	-47.54882813	+1100
+1457971319.82550000	+8.40673828	-7.35644531	-0.83056641	+55.01953125	-8.98681641	-43.17626953	+2196	+8.16064453	-6.57421875	-0.60644531	+12.81005859	-9.86572266	+8.96484375	+1768	+6.37646484	-10.72705078	-0.66357422	+38.10058594	+12.12890625	-47.54882813	+1100
+1457971319.82960010	+8.40673828	-7.36083984	-0.82617188	+54.99755859	-9.00878906	-43.24218750	+2196	+8.16064453	-6.57421875	-0.60644531	+12.83203125	-9.90966797	+8.94287109	+1768	+6.37207031	-10.72705078	-0.66796875	+38.07861328	+12.08496094	-47.54882813	+1096
+1457971319.83380010	+8.40673828	-7.36083984	-0.82617188	+54.97558594	-9.03076172	-43.30810547	+2196	+8.16064453	-6.57421875	-0.60644531	+12.85400391	-9.97558594	+8.92089844	+1772	+6.37207031	-10.72705078	-0.66796875	+38.07861328	+12.06298828	-47.57080078	+1096
+1457971319.84209990	+8.41552734	-7.36083984	-0.81298828	+54.95361328	-9.09667969	-43.50585938	+2204	+8.16503906	-6.57421875	-0.60205078	+12.89794922	-10.08544922	+8.89892578	+1772	+6.37646484	-10.73144531	-0.66796875	+38.05664063	+11.97509766	-47.63671875	+1088
+1457971319.84629990	+8.41992188	-7.36083984	-0.80859375	+54.93164063	-9.14062500	-43.59375000	+2208	+8.16943359	-6.57421875	-0.60205078	+12.91992188	-10.17333984	+8.89892578	+1776	+6.38085938	-10.73144531	-0.66357422	+38.03466797	+11.93115234	-47.68066406	+1088
+1457971319.85040000	+8.42431641	-7.36083984	-0.80419922	+54.93164063	-9.20654297	-43.74755859	+2212	+8.17382813	-6.57421875	-0.59765625	+12.94189453	-10.26123047	+8.89892578	+1776	+6.38525391	-10.73144531	-0.66357422	+38.03466797	+11.88720703	-47.72460938	+1088
+1457971319.85460000	+8.43310547	-7.36083984	-0.79541016	+54.93164063	-9.27246094	-43.87939453	+2220	+8.17382813	-6.57421875	-0.59765625	+12.98583984	-10.34912109	+8.87695313	+1780	+6.38964844	-10.73144531	-0.65917969	+38.05664063	+11.82128906	-47.79052734	+1088
+1457971319.85879990	+8.43750000	-7.36083984	-0.79101563	+54.95361328	-9.36035156	-44.01123047	+2224	+8.17822266	-6.57421875	-0.59326172	+13.00781250	-10.43701172	+8.87695313	+1780	+6.39843750	-10.73144531	-0.65478516	+38.05664063	+11.77734375	-47.85644531	+1088
+1457971319.86710000	+8.45068359	-7.36083984	-0.77783203	+54.99755859	-9.51416016	-44.29687500	+2240	+8.18701172	-6.57421875	-0.58886719	+13.11767578	-10.70068359	+8.85498047	+1788	+6.41601563	-10.73144531	-0.64599609	+38.10058594	+11.60156250	-48.05419922	+1092
+1457971319.87540010	+8.45947266	-7.35644531	-0.76464844	+55.04150391	-9.64599609	-44.53857422	+2252	+8.19580078	-6.57421875	-0.58007813	+13.22753906	-10.98632813	+8.83300781	+1796	+6.43798828	-10.72705078	-0.62841797	+38.16650391	+11.40380859	-48.31787109	+1100
+1457971319.88380000	+8.46826172	-7.35644531	-0.75585938	+55.10742188	-9.77783203	-44.73632813	+2268	+8.20458984	-6.56982422	-0.57128906	+13.33740234	-11.25000000	+8.78906250	+1804	+6.45556641	-10.72705078	-0.61523438	+38.23242188	+11.18408203	-48.53759766	+1108
+1457971319.89210010	+8.47265625	-7.35205078	-0.75146484	+55.15136719	-9.86572266	-44.89013672	+2280	+8.20898438	-6.56982422	-0.56689453	+13.46923828	-11.51367188	+8.74511719	+1812	+6.47314453	-10.72705078	-0.60644531	+38.27636719	+10.98632813	-48.73535156	+1112
+1457971319.90039990	+8.47705078	-7.35205078	-0.74267578	+55.17333984	-9.95361328	-45.04394531	+2292	+8.21337891	-6.56542969	-0.55810547	+13.57910156	-11.73339844	+8.72314453	+1820	+6.48193359	-10.72705078	-0.60644531	+38.29833984	+10.83251953	-48.84521484	+1116
+1457971319.90879990	+8.48144531	-7.35205078	-0.73828125	+55.19531250	-10.01953125	-45.15380859	+2304	+8.21777344	-6.56542969	-0.55371094	+13.68896484	-11.90917969	+8.67919922	+1828	+6.47753906	-10.72705078	-0.60644531	+38.25439453	+10.70068359	-48.91113281	+1116
+1457971319.91710000	+8.48144531	-7.34765625	-0.73388672	+55.19531250	-10.06347656	-45.24169922	+2312	+8.22216797	-6.56542969	-0.54931641	+13.77685547	-12.04101563	+8.65722656	+1836	+6.47314453	-10.73144531	-0.61523438	+38.21044922	+10.59082031	-48.93310547	+1116
+1457971319.92120000	+8.48144531	-7.34765625	-0.73388672	+55.17333984	-10.06347656	-45.26367188	+2316	+8.22216797	-6.56542969	-0.54931641	+13.82080078	-12.08496094	+8.65722656	+1836	+6.46875000	-10.73144531	-0.61962891	+38.16650391	+10.54687500	-48.93310547	+1116
+1457971319.92540000	+8.48144531	-7.34765625	-0.73388672	+55.17333984	-10.08544922	-45.30761719	+2320	+8.22216797	-6.56103516	-0.54492188	+13.86474609	-12.12890625	+8.63525391	+1840	+6.46875000	-10.73583984	-0.62402344	+38.14453125	+10.50292969	-48.93310547	+1116
+1457971319.92960000	+8.48583984	-7.34765625	-0.72949219	+55.17333984	-10.10742188	-45.32958984	+2324	+8.22656250	-6.56103516	-0.54492188	+13.90869141	-12.17285156	+8.63525391	+1844	+6.46435547	-10.73583984	-0.62841797	+38.10058594	+10.48095703	-48.91113281	+1116
+1457971319.93790010	+8.48583984	-7.34765625	-0.72949219	+55.17333984	-10.12939453	-45.41748047	+2332	+8.22656250	-6.56103516	-0.54052734	+13.97460938	-12.26074219	+8.63525391	+1852	+6.45996094	-10.74023438	-0.63281250	+38.05664063	+10.41503906	-48.91113281	+1112
+1457971319.94210000	+8.48583984	-7.34765625	-0.72509766	+55.17333984	-10.15136719	-45.43945313	+2336	+8.23095703	-6.56103516	-0.54052734	+14.01855469	-12.28271484	+8.63525391	+1856	+6.45996094	-10.74023438	-0.63720703	+38.03466797	+10.39306641	-48.93310547	+1112
+1457971319.94619990	+8.49023438	-7.34765625	-0.72509766	+55.15136719	-10.15136719	-45.48339844	+2340	+8.23095703	-6.56103516	-0.54052734	+14.04052734	-12.32666016	+8.63525391	+1860	+6.45556641	-10.74023438	-0.63720703	+38.01269531	+10.34912109	-48.93310547	+1108
+1457971319.95040010	+8.49023438	-7.34765625	-0.72509766	+55.15136719	-10.17333984	-45.52734375	+2344	+8.23095703	-6.56103516	-0.54052734	+14.06250000	-12.37060547	+8.63525391	+1864	+6.45556641	-10.74462891	-0.64160156	+37.99072266	+10.32714844	-48.93310547	+1104
+1457971319.95460010	+8.49023438	-7.34765625	-0.72070313	+55.15136719	-10.19531250	-45.54931641	+2348	+8.23095703	-6.56103516	-0.53613281	+14.10644531	-12.39257813	+8.63525391	+1864	+6.45556641	-10.74462891	-0.64160156	+37.99072266	+10.30517578	-48.95507813	+1100
+1457971319.96289990	+8.49462891	-7.34326172	-0.72070313	+55.17333984	-10.21728516	-45.63720703	+2356	+8.23535156	-6.56103516	-0.53613281	+14.15039063	-12.45849609	+8.65722656	+1872	+6.45996094	-10.74462891	-0.64160156	+37.99072266	+10.26123047	-48.99902344	+1096
+1457971319.96709990	+8.49462891	-7.34326172	-0.71630859	+55.17333984	-10.23925781	-45.65917969	+2364	+8.23535156	-6.56103516	-0.53613281	+14.17236328	-12.50244141	+8.65722656	+1876	+6.46435547	-10.74462891	-0.64160156	+38.01269531	+10.21728516	-49.04296875	+1092
+1457971319.97120000	+8.49902344	-7.34326172	-0.71630859	+55.19531250	-10.26123047	-45.70312500	+2368	+8.23535156	-6.56103516	-0.53613281	+14.21630859	-12.54638672	+8.65722656	+1876	+6.46875000	-10.74462891	-0.63720703	+38.03466797	+10.19531250	-49.06494141	+1092
+1457971319.97540000	+8.49902344	-7.34326172	-0.71630859	+55.19531250	-10.28320313	-45.74707031	+2372	+8.23974609	-6.56103516	-0.53613281	+14.23828125	-12.56835938	+8.67919922	+1880	+6.47314453	-10.74462891	-0.63720703	+38.05664063	+10.17333984	-49.10888672	+1092
+1457971319.97960000	+8.50341797	-7.34326172	-0.71191406	+55.21728516	-10.30517578	-45.79101563	+2376	+8.23974609	-6.56103516	-0.53613281	+14.26025391	-12.61230469	+8.67919922	+1884	+6.47753906	-10.74462891	-0.63281250	+38.07861328	+10.15136719	-49.17480469	+1092
+1457971319.98370000	+8.50341797	-7.34326172	-0.71191406	+55.21728516	-10.30517578	-45.83496094	+2380	+8.23974609	-6.56103516	-0.53173828	+14.28222656	-12.65625000	+8.67919922	+1884	+6.48632813	-10.74023438	-0.62841797	+38.12255859	+10.12939453	-49.21875000	+1092
+1457971319.98790000	+8.50341797	-7.34326172	-0.71191406	+55.23925781	-10.32714844	-45.85693359	+2384	+8.23974609	-6.56103516	-0.53173828	+14.30419922	-12.70019531	+8.70117188	+1888	+6.49072266	-10.74023438	-0.62402344	+38.16650391	+10.10742188	-49.26269531	+1092
+1457971319.99620010	+8.50781250	-7.34326172	-0.71191406	+55.26123047	-10.37109375	-45.92285156	+2392	+8.24414063	-6.56103516	-0.53173828	+14.37011719	-12.76611328	+8.72314453	+1892	+6.50390625	-10.74023438	-0.61962891	+38.25439453	+10.06347656	-49.37255859	+1096
+1457971320.00040010	+8.50781250	-7.34326172	-0.70751953	+55.28320313	-10.39306641	-45.96679688	+2396	+8.24414063	-6.56103516	-0.53173828	+14.39208984	-12.81005859	+8.72314453	+1892	+6.51269531	-10.74023438	-0.61523438	+38.29833984	+10.04150391	-49.41650391	+1100
+1457971320.00449990	+8.51220703	-7.34326172	-0.70751953	+55.30517578	-10.39306641	-45.98876953	+2400	+8.24414063	-6.56103516	-0.53173828	+14.41406250	-12.85400391	+8.74511719	+1892	+6.51708984	-10.73583984	-0.61083984	+38.32031250	+10.04150391	-49.48242188	+1100
+1457971320.00869990	+8.51220703	-7.34326172	-0.70751953	+55.32714844	-10.39306641	-46.01074219	+2404	+8.24414063	-6.56103516	-0.53173828	+14.43603516	-12.87597656	+8.74511719	+1896	+6.52148438	-10.73583984	-0.60644531	+38.36425781	+10.01953125	-49.50439453	+1104
+1457971320.01290010	+8.51220703	-7.34326172	-0.70751953	+55.32714844	-10.41503906	-46.03271484	+2404	+8.24414063	-6.56103516	-0.53173828	+14.45800781	-12.91992188	+8.74511719	+1896	+6.52587891	-10.73583984	-0.60644531	+38.38623047	+10.01953125	-49.54833984	+1104
+1457971320.02119990	+8.51220703	-7.34326172	-0.70751953	+55.34912109	-10.41503906	-46.05468750	+2412	+8.24414063	-6.56103516	-0.53173828	+14.50195313	-12.94189453	+8.76708984	+1900	+6.53027344	-10.73583984	-0.60205078	+38.43017578	+9.99755859	-49.59228516	+1104
+1457971320.02539990	+8.51220703	-7.34326172	-0.70751953	+55.37109375	-10.41503906	-46.05468750	+2412	+8.24414063	-6.56103516	-0.53173828	+14.52392578	-12.96386719	+8.76708984	+1900	+6.53027344	-10.73583984	-0.60205078	+38.43017578	+9.99755859	-49.59228516	+1104
+1457971320.02950000	+8.51220703	-7.34326172	-0.70751953	+55.37109375	-10.41503906	-46.05468750	+2416	+8.24414063	-6.56103516	-0.52734375	+14.54589844	-12.98583984	+8.76708984	+1900	+6.53027344	-10.74023438	-0.60205078	+38.45214844	+9.99755859	-49.61425781	+1104
+1457971320.03370000	+8.51220703	-7.34326172	-0.70751953	+55.39306641	-10.41503906	-46.05468750	+2420	+8.24414063	-6.56103516	-0.52734375	+14.56787109	-12.98583984	+8.76708984	+1900	+6.53027344	-10.74023438	-0.60644531	+38.45214844	+9.99755859	-49.61425781	+1108
+1457971320.03790000	+8.51220703	-7.34326172	-0.70751953	+55.39306641	-10.39306641	-46.05468750	+2420	+8.24414063	-6.56103516	-0.52734375	+14.56787109	-12.98583984	+8.76708984	+1904	+6.52587891	-10.74023438	-0.60644531	+38.45214844	+9.99755859	-49.61425781	+1108
+1457971320.04200010	+8.50781250	-7.34326172	-0.70751953	+55.39306641	-10.39306641	-46.05468750	+2424	+8.24414063	-6.56103516	-0.52734375	+14.58984375	-12.98583984	+8.76708984	+1904	+6.52587891	-10.74023438	-0.60644531	+38.43017578	+9.99755859	-49.59228516	+1108
+1457971320.05040000	+8.50781250	-7.34326172	-0.71191406	+55.41503906	-10.37109375	-46.05468750	+2428	+8.24414063	-6.56103516	-0.52734375	+14.61181641	-12.98583984	+8.76708984	+1904	+6.52148438	-10.74462891	-0.61083984	+38.40820313	+9.99755859	-49.57031250	+1108
