# Supplementary material for: A direct effect of perception on action when grasping a cup
Source: Sci Rep. 2018 Jan 9;8:171. doi: 10.1038/s41598-017-18591-5 (PMC5760564; doi:10.1038/s41598-017-18591-5)
Supplement: Supplementary file 6 — Supplementary Information [file 41598_2017_18591_MOESM6_ESM.zip › SciRep_Data/S01instruct/S01_100instruct_Tr72.dat]

+1000000000000.00000000	+0.00000000	+0.00000000	+0.00000000	+0.00000000	+0.00000000	+0.00000000	+0	+0.00000000	+0.00000000	+0.00000000	+0.00000000	+0.00000000	+0.00000000	+0	+0.00000000	+0.00000000	+0.00000000	+0.00000000	+0.00000000	+0.00000000	+0
+1457971320.05450010	+8.50781250	-7.34326172	-0.71191406	+55.41503906	-10.37109375	-46.05468750	+2428	+8.23974609	-6.56103516	-0.52734375	+14.63378906	-12.98583984	+8.76708984	+1908	+6.51708984	-10.74462891	-0.61523438	+38.40820313	+10.01953125	-49.57031250	+1108
+1457971320.05870010	+8.50781250	-7.34326172	-0.71191406	+55.41503906	-10.37109375	-46.05468750	+2432	+8.23974609	-6.56103516	-0.52734375	+14.65576172	-12.96386719	+8.76708984	+1908	+6.51708984	-10.74462891	-0.61523438	+38.38623047	+10.01953125	-49.54833984	+1108
+1457971320.06290010	+8.50781250	-7.34326172	-0.71191406	+55.41503906	-10.34912109	-46.03271484	+2432	+8.23974609	-6.56103516	-0.52734375	+14.65576172	-12.96386719	+8.76708984	+1908	+6.51269531	-10.74462891	-0.61962891	+38.38623047	+10.01953125	-49.52636719	+1108
+1457971320.06699990	+8.50781250	-7.34326172	-0.71191406	+55.41503906	-10.34912109	-46.03271484	+2436	+8.23974609	-6.56103516	-0.52734375	+14.67773438	-12.94189453	+8.76708984	+1908	+6.51269531	-10.74462891	-0.61962891	+38.36425781	+10.04150391	-49.52636719	+1108
+1457971320.07530000	+8.50781250	-7.34326172	-0.71191406	+55.43701172	-10.32714844	-46.03271484	+2436	+8.23974609	-6.56103516	-0.52734375	+14.69970703	-12.94189453	+8.74511719	+1912	+6.50830078	-10.74902344	-0.62402344	+38.36425781	+10.04150391	-49.50439453	+1104
+1457971320.07950000	+8.50341797	-7.34326172	-0.71191406	+55.43701172	-10.32714844	-46.01074219	+2440	+8.23974609	-6.56103516	-0.52734375	+14.69970703	-12.91992188	+8.74511719	+1912	+6.50390625	-10.74902344	-0.62402344	+38.34228516	+10.06347656	-49.48242188	+1104
+1457971320.08369990	+8.50341797	-7.34326172	-0.71191406	+55.43701172	-10.32714844	-46.01074219	+2440	+8.23974609	-6.56103516	-0.52734375	+14.69970703	-12.91992188	+8.74511719	+1912	+6.50390625	-10.74902344	-0.62402344	+38.34228516	+10.06347656	-49.48242188	+1104
+1457971327.94280000	+8.35839844	-7.65527344	-0.99316406	+56.18408203	-6.85546875	-41.94580078	+2016	+8.10791016	-6.82910156	-0.76025391	+12.32666016	-6.61376953	+10.04150391	+1732	+6.32373047	-11.03466797	-0.58886719	+37.00195313	+15.44677734	-48.36181641	+1024
+1457971327.94700000	+8.35839844	-7.65527344	-0.99316406	+56.18408203	-6.85546875	-41.94580078	+2020	+8.10791016	-6.82910156	-0.76025391	+12.32666016	-6.61376953	+10.06347656	+1732	+6.35888672	-11.02148438	-0.55810547	+37.19970703	+15.46875000	-48.58154297	+1036
+1457971327.95110010	+8.35839844	-7.65527344	-0.99316406	+56.20605469	-6.87744141	-41.96777344	+2020	+8.10791016	-6.82910156	-0.76025391	+12.32666016	-6.63574219	+10.06347656	+1732	+6.38525391	-11.01269531	-0.53613281	+37.30957031	+15.49072266	-48.75732422	+1048
+1457971327.95939990	+8.35839844	-7.65527344	-0.99316406	+56.20605469	-6.87744141	-41.96777344	+2020	+8.11230469	-6.82910156	-0.76025391	+12.32666016	-6.65771484	+10.06347656	+1732	+6.40283203	-11.00830078	-0.51416016	+37.41943359	+15.53466797	-48.88916016	+1056
+1457971327.96359990	+8.35839844	-7.65527344	-0.98876953	+56.20605469	-6.87744141	-41.96777344	+2020	+8.11230469	-6.82910156	-0.76025391	+12.32666016	-6.65771484	+10.08544922	+1732	+6.40283203	-11.00830078	-0.51416016	+37.41943359	+15.53466797	-48.88916016	+1056
+1457971327.96779990	+8.35839844	-7.65527344	-0.98876953	+56.20605469	-6.89941406	-41.96777344	+2024	+8.11230469	-6.82910156	-0.76025391	+12.32666016	-6.65771484	+10.08544922	+1732	+6.39843750	-11.00830078	-0.51855469	+37.37548828	+15.51269531	-48.84521484	+1056
+1457971327.97190000	+8.35839844	-7.65527344	-0.98876953	+56.18408203	-6.89941406	-41.96777344	+2024	+8.11230469	-6.82910156	-0.75585938	+12.32666016	-6.67968750	+10.08544922	+1732	+6.39404297	-11.00830078	-0.52294922	+37.35351563	+15.51269531	-48.80126953	+1056
+1457971327.97610000	+8.35839844	-7.65527344	-0.98876953	+56.18408203	-6.89941406	-41.96777344	+2024	+8.11230469	-6.82910156	-0.75585938	+12.32666016	-6.67968750	+10.08544922	+1736	+6.38525391	-11.00830078	-0.53173828	+37.30957031	+15.51269531	-48.75732422	+1060
+1457971327.98440000	+8.35839844	-7.65527344	-0.98876953	+56.18408203	-6.89941406	-41.96777344	+2024	+8.11230469	-6.82470703	-0.75585938	+12.32666016	-6.67968750	+10.08544922	+1736	+6.37207031	-11.01269531	-0.54052734	+37.24365234	+15.49072266	-48.69140625	+1060
+1457971327.98860000	+8.35839844	-7.65527344	-0.98876953	+56.18408203	-6.89941406	-41.96777344	+2028	+8.11230469	-6.82470703	-0.75585938	+12.32666016	-6.67968750	+10.08544922	+1736	+6.37207031	-11.01269531	-0.54052734	+37.22167969	+15.49072266	-48.66943359	+1060
+1457971327.99280000	+8.35839844	-7.65527344	-0.98876953	+56.18408203	-6.89941406	-41.96777344	+2028	+8.11230469	-6.82470703	-0.75585938	+12.32666016	-6.67968750	+10.08544922	+1736	+6.36767578	-11.01269531	-0.54492188	+37.22167969	+15.49072266	-48.64746094	+1056
+1457971327.99690010	+8.35839844	-7.65527344	-0.98876953	+56.16210938	-6.89941406	-41.96777344	+2028	+8.11230469	-6.82470703	-0.75585938	+12.32666016	-6.67968750	+10.08544922	+1736	+6.36767578	-11.01708984	-0.54492188	+37.19970703	+15.49072266	-48.64746094	+1056
+1457971328.00110010	+8.35839844	-7.65527344	-0.98876953	+56.16210938	-6.89941406	-41.96777344	+2028	+8.11230469	-6.82470703	-0.75585938	+12.32666016	-6.67968750	+10.08544922	+1736	+6.36328125	-11.01708984	-0.54931641	+37.19970703	+15.49072266	-48.62548828	+1052
+1457971328.00939990	+8.35839844	-7.65527344	-0.98876953	+56.16210938	-6.89941406	-41.96777344	+2028	+8.11230469	-6.82470703	-0.75585938	+12.32666016	-6.67968750	+10.08544922	+1736	+6.35888672	-11.01708984	-0.55371094	+37.15576172	+15.46875000	-48.58154297	+1048
+1457971328.01360010	+8.35839844	-7.65527344	-0.98876953	+56.16210938	-6.89941406	-41.96777344	+2028	+8.11230469	-6.82470703	-0.75585938	+12.30468750	-6.67968750	+10.08544922	+1736	+6.35449219	-11.01708984	-0.55810547	+37.13378906	+15.46875000	-48.55957031	+1048
+1457971328.01780010	+8.35839844	-7.65527344	-0.98876953	+56.16210938	-6.89941406	-41.96777344	+2028	+8.11230469	-6.82470703	-0.75585938	+12.30468750	-6.65771484	+10.08544922	+1736	+6.35009766	-11.02148438	-0.56250000	+37.11181641	+15.44677734	-48.53759766	+1044
+1457971328.02189990	+8.35839844	-7.65527344	-0.98876953	+56.16210938	-6.89941406	-41.96777344	+2028	+8.11230469	-6.82470703	-0.75585938	+12.30468750	-6.65771484	+10.08544922	+1736	+6.34130859	-11.02148438	-0.57128906	+37.04589844	+15.44677734	-48.47167969	+1044
+1457971328.02609990	+8.35839844	-7.65527344	-0.98876953	+56.16210938	-6.89941406	-41.96777344	+2028	+8.11230469	-6.82470703	-0.75585938	+12.30468750	-6.65771484	+10.08544922	+1736	+6.33251953	-11.02148438	-0.57568359	+37.02392578	+15.42480469	-48.42773438	+1044
+1457971328.03029990	+8.35839844	-7.65527344	-0.98876953	+56.16210938	-6.89941406	-41.96777344	+2028	+8.11230469	-6.82470703	-0.75585938	+12.30468750	-6.65771484	+10.08544922	+1736	+6.32812500	-11.02587891	-0.58007813	+37.00195313	+15.42480469	-48.40576172	+1040
+1457971328.03860000	+8.35839844	-7.65527344	-0.98876953	+56.16210938	-6.89941406	-41.94580078	+2028	+8.11230469	-6.82470703	-0.75585938	+12.30468750	-6.65771484	+10.08544922	+1736	+6.32812500	-11.02587891	-0.58447266	+36.97998047	+15.40283203	-48.36181641	+1028
+1457971328.04270010	+8.35839844	-7.65527344	-0.98876953	+56.16210938	-6.89941406	-41.94580078	+2028	+8.11230469	-6.82470703	-0.75585938	+12.30468750	-6.67968750	+10.08544922	+1736	+6.32812500	-11.02587891	-0.58447266	+36.97998047	+15.40283203	-48.36181641	+1024
+1457971328.04690000	+8.35839844	-7.65527344	-0.98876953	+56.16210938	-6.89941406	-41.94580078	+2028	+8.11230469	-6.82470703	-0.75585938	+12.30468750	-6.67968750	+10.08544922	+1736	+6.32812500	-11.02587891	-0.58007813	+36.97998047	+15.40283203	-48.36181641	+1020
+1457971328.05110000	+8.35839844	-7.65527344	-0.98876953	+56.16210938	-6.89941406	-41.94580078	+2028	+8.11230469	-6.82470703	-0.75585938	+12.30468750	-6.67968750	+10.08544922	+1736	+6.33251953	-11.02587891	-0.58007813	+37.00195313	+15.40283203	-48.38378906	+1016
+1457971328.05520010	+8.35839844	-7.65527344	-0.98876953	+56.16210938	-6.89941406	-41.94580078	+2028	+8.11230469	-6.82470703	-0.75585938	+12.30468750	-6.67968750	+10.08544922	+1736	+6.33251953	-11.02148438	-0.58007813	+37.00195313	+15.40283203	-48.38378906	+1012
+1457971328.05940010	+8.35839844	-7.65527344	-0.98876953	+56.16210938	-6.89941406	-41.94580078	+2028	+8.11230469	-6.82470703	-0.75585938	+12.30468750	-6.67968750	+10.08544922	+1736	+6.33251953	-11.02148438	-0.58007813	+37.02392578	+15.40283203	-48.40576172	+1008
+1457971328.07189990	+8.35839844	-7.65087891	-0.98876953	+56.16210938	-6.92138672	-41.94580078	+2028	+8.11230469	-6.82470703	-0.75585938	+12.30468750	-6.67968750	+10.08544922	+1736	+6.33691406	-11.02148438	-0.57568359	+37.02392578	+15.40283203	-48.40576172	+1000
+1457971328.08020000	+8.35839844	-7.65087891	-0.98876953	+56.16210938	-6.92138672	-41.94580078	+2028	+8.11230469	-6.82470703	-0.75585938	+12.30468750	-6.70166016	+10.08544922	+1736	+6.33691406	-11.02148438	-0.57568359	+37.02392578	+15.40283203	-48.40576172	+992
+1457971328.08439990	+8.35839844	-7.65087891	-0.98876953	+56.16210938	-6.92138672	-41.94580078	+2028	+8.11230469	-6.82470703	-0.75585938	+12.30468750	-6.70166016	+10.10742188	+1736	+6.33691406	-11.02148438	-0.57568359	+37.04589844	+15.40283203	-48.40576172	+988
+1457971328.08859990	+8.35839844	-7.65087891	-0.98876953	+56.16210938	-6.92138672	-41.94580078	+2028	+8.11230469	-6.82470703	-0.75585938	+12.30468750	-6.70166016	+10.10742188	+1736	+6.33691406	-11.02148438	-0.57568359	+37.04589844	+15.40283203	-48.40576172	+984
+1457971328.09270000	+8.35839844	-7.65087891	-0.98876953	+56.16210938	-6.92138672	-41.94580078	+2028	+8.11230469	-6.82470703	-0.75585938	+12.30468750	-6.70166016	+10.10742188	+1736	+6.33691406	-11.02148438	-0.57568359	+37.04589844	+15.40283203	-48.40576172	+984
+1457971328.09690000	+8.35839844	-7.65087891	-0.98876953	+56.16210938	-6.92138672	-41.94580078	+2028	+8.11230469	-6.82470703	-0.75585938	+12.30468750	-6.70166016	+10.10742188	+1736	+6.33691406	-11.02148438	-0.57568359	+37.04589844	+15.40283203	-48.40576172	+980
+1457971328.10110000	+8.35839844	-7.65087891	-0.98876953	+56.16210938	-6.92138672	-41.94580078	+2028	+8.11230469	-6.82470703	-0.75585938	+12.30468750	-6.70166016	+10.10742188	+1736	+6.33691406	-11.02148438	-0.57568359	+37.02392578	+15.40283203	-48.40576172	+976
+1457971328.10940000	+8.35839844	-7.65087891	-0.98876953	+56.16210938	-6.94335938	-41.92382813	+2032	+8.11230469	-6.82470703	-0.75585938	+12.30468750	-6.70166016	+10.10742188	+1736	+6.33691406	-11.02148438	-0.57568359	+37.02392578	+15.40283203	-48.40576172	+972
+1457971328.11350010	+8.35839844	-7.65087891	-0.98876953	+56.16210938	-6.94335938	-41.92382813	+2032	+8.11230469	-6.82470703	-0.75585938	+12.30468750	-6.70166016	+10.10742188	+1736	+6.33691406	-11.02148438	-0.57568359	+37.02392578	+15.40283203	-48.40576172	+972
+1457971328.12190010	+8.35839844	-7.65087891	-0.98876953	+56.16210938	-6.94335938	-41.92382813	+2032	+8.11230469	-6.82470703	-0.75585938	+12.30468750	-6.70166016	+10.10742188	+1736	+6.33251953	-11.02148438	-0.58007813	+37.00195313	+15.40283203	-48.38378906	+968
+1457971328.13019990	+8.35839844	-7.64648438	-0.98876953	+56.14013672	-6.94335938	-41.90185547	+2032	+8.11230469	-6.82470703	-0.75585938	+12.30468750	-6.70166016	+10.10742188	+1736	+6.33251953	-11.02148438	-0.58007813	+37.00195313	+15.40283203	-48.36181641	+964
+1457971328.13850000	+8.35839844	-7.64648438	-0.98876953	+56.14013672	-6.94335938	-41.90185547	+2032	+8.11230469	-6.82031250	-0.75146484	+12.28271484	-6.70166016	+10.10742188	+1740	+6.32812500	-11.02587891	-0.58447266	+36.97998047	+15.38085938	-48.33984375	+960
+1457971328.14270000	+8.35839844	-7.64648438	-0.98876953	+56.14013672	-6.94335938	-41.90185547	+2032	+8.11230469	-6.82031250	-0.75146484	+12.28271484	-6.70166016	+10.10742188	+1740	+6.32812500	-11.02587891	-0.58447266	+36.95800781	+15.38085938	-48.31787109	+960
+1457971328.15100000	+8.35839844	-7.64648438	-0.98876953	+56.14013672	-6.94335938	-41.90185547	+2032	+8.11230469	-6.82031250	-0.75146484	+12.28271484	-6.70166016	+10.10742188	+1740	+6.32373047	-11.02587891	-0.58886719	+36.93603516	+15.38085938	-48.29589844	+956
+1457971328.15940000	+8.35839844	-7.64648438	-0.98876953	+56.14013672	-6.94335938	-41.90185547	+2032	+8.11230469	-6.82031250	-0.75146484	+12.28271484	-6.70166016	+10.12939453	+1740	+6.32373047	-11.02587891	-0.58886719	+36.93603516	+15.38085938	-48.29589844	+952
+1457971328.16770010	+8.35839844	-7.64648438	-0.98876953	+56.14013672	-6.96533203	-41.90185547	+2032	+8.11230469	-6.82031250	-0.75146484	+12.28271484	-6.70166016	+10.12939453	+1740	+6.32373047	-11.02587891	-0.58886719	+36.93603516	+15.35888672	-48.29589844	+948
+1457971328.17600010	+8.35839844	-7.64648438	-0.98876953	+56.16210938	-6.96533203	-41.90185547	+2032	+8.11230469	-6.82031250	-0.75146484	+12.28271484	-6.70166016	+10.12939453	+1740	+6.32812500	-11.02587891	-0.58886719	+36.95800781	+15.35888672	-48.31787109	+944
+1457971328.18020010	+8.35839844	-7.64648438	-0.98876953	+56.16210938	-6.96533203	-41.90185547	+2032	+8.11230469	-6.82031250	-0.75146484	+12.28271484	-6.70166016	+10.12939453	+1740	+6.32812500	-11.02587891	-0.58447266	+36.95800781	+15.35888672	-48.31787109	+944
+1457971328.18440010	+8.35839844	-7.64648438	-0.98876953	+56.16210938	-6.98730469	-41.90185547	+2032	+8.11230469	-6.82031250	-0.75146484	+12.28271484	-6.72363281	+10.12939453	+1740	+6.32812500	-11.02587891	-0.58447266	+36.95800781	+15.35888672	-48.31787109	+940
+1457971328.19269990	+8.35839844	-7.64648438	-0.98876953	+56.16210938	-6.98730469	-41.90185547	+2036	+8.11230469	-6.82031250	-0.75146484	+12.28271484	-6.72363281	+10.15136719	+1740	+6.33251953	-11.02148438	-0.58447266	+36.97998047	+15.35888672	-48.33984375	+940
+1457971328.19680000	+8.35839844	-7.64208984	-0.98876953	+56.16210938	-6.98730469	-41.90185547	+2036	+8.11230469	-6.82031250	-0.75146484	+12.28271484	-6.72363281	+10.15136719	+1740	+6.33251953	-11.02148438	-0.58447266	+36.97998047	+15.35888672	-48.33984375	+940
+1457971328.20520000	+8.36279297	-7.64208984	-0.98437500	+56.16210938	-7.00927734	-41.92382813	+2036	+8.11669922	-6.82031250	-0.75146484	+12.28271484	-6.74560547	+10.15136719	+1744	+6.33691406	-11.02148438	-0.58007813	+37.00195313	+15.35888672	-48.36181641	+936
+1457971328.21350000	+8.36279297	-7.64208984	-0.98437500	+56.18408203	-7.00927734	-41.92382813	+2036	+8.11669922	-6.82031250	-0.75146484	+12.28271484	-6.74560547	+10.15136719	+1744	+6.33691406	-11.02148438	-0.58007813	+37.00195313	+15.33691406	-48.36181641	+936
+1457971328.22180010	+8.36279297	-7.64208984	-0.98437500	+56.18408203	-7.03125000	-41.92382813	+2040	+8.11669922	-6.82031250	-0.75146484	+12.28271484	-6.74560547	+10.17333984	+1744	+6.34130859	-11.02148438	-0.58007813	+37.02392578	+15.33691406	-48.38378906	+936
+1457971328.23020010	+8.36279297	-7.64208984	-0.98437500	+56.18408203	-7.03125000	-41.92382813	+2040	+8.11669922	-6.82031250	-0.74707031	+12.28271484	-6.76757813	+10.17333984	+1744	+6.33691406	-11.02148438	-0.58007813	+37.00195313	+15.31494141	-48.36181641	+936
+1457971328.23850010	+8.36279297	-7.64208984	-0.98437500	+56.18408203	-7.05322266	-41.92382813	+2040	+8.11669922	-6.81591797	-0.74707031	+12.28271484	-6.76757813	+10.17333984	+1744	+6.33691406	-11.02148438	-0.58007813	+37.00195313	+15.31494141	-48.36181641	+932
+1457971328.24679990	+8.36279297	-7.64208984	-0.98437500	+56.18408203	-7.05322266	-41.92382813	+2040	+8.11669922	-6.81591797	-0.74707031	+12.28271484	-6.76757813	+10.17333984	+1744	+6.33691406	-11.02148438	-0.58007813	+36.97998047	+15.29296875	-48.33984375	+932
+1457971328.25099990	+8.36279297	-7.63769531	-0.98437500	+56.18408203	-7.05322266	-41.92382813	+2040	+8.11669922	-6.81591797	-0.74707031	+12.28271484	-6.76757813	+10.17333984	+1744	+6.33251953	-11.02148438	-0.58447266	+36.97998047	+15.29296875	-48.33984375	+932
+1457971328.25930000	+8.36279297	-7.63769531	-0.98437500	+56.18408203	-7.05322266	-41.92382813	+2040	+8.11669922	-6.81591797	-0.74707031	+12.28271484	-6.76757813	+10.17333984	+1748	+6.33251953	-11.02148438	-0.58447266	+36.95800781	+15.29296875	-48.33984375	+928
+1457971328.26350000	+8.36279297	-7.63769531	-0.98437500	+56.18408203	-7.05322266	-41.92382813	+2040	+8.11669922	-6.81591797	-0.74707031	+12.28271484	-6.76757813	+10.17333984	+1748	+6.33251953	-11.02148438	-0.58447266	+36.95800781	+15.29296875	-48.31787109	+928
+1457971328.26760010	+8.36279297	-7.63769531	-0.98437500	+56.18408203	-7.05322266	-41.92382813	+2044	+8.11669922	-6.81591797	-0.74707031	+12.28271484	-6.76757813	+10.17333984	+1748	+6.33251953	-11.02148438	-0.58447266	+36.95800781	+15.27099609	-48.31787109	+928
+1457971328.27180000	+8.36279297	-7.63769531	-0.98437500	+56.18408203	-7.05322266	-41.92382813	+2044	+8.11669922	-6.81591797	-0.74707031	+12.28271484	-6.76757813	+10.17333984	+1748	+6.32812500	-11.02148438	-0.58447266	+36.95800781	+15.27099609	-48.31787109	+924
+1457971328.27600000	+8.36279297	-7.63769531	-0.98437500	+56.18408203	-7.07519531	-41.92382813	+2044	+8.11669922	-6.81591797	-0.74707031	+12.28271484	-6.76757813	+10.17333984	+1748	+6.32812500	-11.02148438	-0.58447266	+36.95800781	+15.27099609	-48.31787109	+924
+1457971328.28010010	+8.36279297	-7.63769531	-0.98437500	+56.18408203	-7.07519531	-41.92382813	+2044	+8.11669922	-6.81591797	-0.74707031	+12.28271484	-6.76757813	+10.17333984	+1748	+6.32812500	-11.02148438	-0.58447266	+36.93603516	+15.27099609	-48.31787109	+924
+1457971328.28430010	+8.36279297	-7.63769531	-0.98437500	+56.18408203	-7.07519531	-41.92382813	+2044	+8.11669922	-6.81591797	-0.74707031	+12.28271484	-6.78955078	+10.19531250	+1748	+6.32812500	-11.02148438	-0.58447266	+36.93603516	+15.27099609	-48.31787109	+924
+1457971328.28850010	+8.36279297	-7.63769531	-0.98437500	+56.18408203	-7.07519531	-41.92382813	+2044	+8.11669922	-6.81591797	-0.74707031	+12.28271484	-6.78955078	+10.19531250	+1748	+6.32812500	-11.02148438	-0.58447266	+36.95800781	+15.27099609	-48.31787109	+920
+1457971328.29679990	+8.36279297	-7.63769531	-0.98437500	+56.18408203	-7.07519531	-41.92382813	+2044	+8.11669922	-6.81591797	-0.74707031	+12.28271484	-6.78955078	+10.19531250	+1748	+6.33251953	-11.02148438	-0.58447266	+36.95800781	+15.24902344	-48.33984375	+920
+1457971328.30100010	+8.36279297	-7.63769531	-0.98437500	+56.18408203	-7.07519531	-41.92382813	+2044	+8.11669922	-6.81591797	-0.74707031	+12.28271484	-6.78955078	+10.19531250	+1748	+6.33251953	-11.02148438	-0.58447266	+36.95800781	+15.24902344	-48.33984375	+920
+1457971328.30510000	+8.36279297	-7.63769531	-0.98437500	+56.20605469	-7.09716797	-41.94580078	+2044	+8.11669922	-6.81591797	-0.74707031	+12.30468750	-6.78955078	+10.19531250	+1748	+6.33251953	-11.02148438	-0.58447266	+36.95800781	+15.24902344	-48.33984375	+920
+1457971328.30929990	+8.36279297	-7.63769531	-0.98437500	+56.20605469	-7.09716797	-41.94580078	+2044	+8.11669922	-6.81591797	-0.74707031	+12.30468750	-6.81152344	+10.19531250	+1748	+6.33691406	-11.01708984	-0.58007813	+36.97998047	+15.24902344	-48.36181641	+920
+1457971328.31349990	+8.36279297	-7.63769531	-0.98437500	+56.20605469	-7.09716797	-41.94580078	+2044	+8.11669922	-6.81152344	-0.74707031	+12.30468750	-6.81152344	+10.19531250	+1748	+6.33691406	-11.01708984	-0.58007813	+36.97998047	+15.24902344	-48.36181641	+920
+1457971328.31760000	+8.36718750	-7.63769531	-0.97998047	+56.20605469	-7.09716797	-41.94580078	+2044	+8.11669922	-6.81152344	-0.74707031	+12.30468750	-6.81152344	+10.19531250	+1748	+6.33691406	-11.01708984	-0.58007813	+37.00195313	+15.24902344	-48.38378906	+920
+1457971328.32180000	+8.36718750	-7.63769531	-0.97998047	+56.20605469	-7.11914063	-41.94580078	+2044	+8.11669922	-6.81152344	-0.74707031	+12.30468750	-6.81152344	+10.19531250	+1748	+6.34130859	-11.01708984	-0.57568359	+37.00195313	+15.22705078	-48.38378906	+920
+1457971328.32600000	+8.36718750	-7.63769531	-0.97998047	+56.20605469	-7.11914063	-41.96777344	+2048	+8.11669922	-6.81152344	-0.74707031	+12.30468750	-6.83349609	+10.21728516	+1748	+6.34130859	-11.01708984	-0.57568359	+37.02392578	+15.22705078	-48.40576172	+920
+1457971328.33010010	+8.36718750	-7.63330078	-0.97998047	+56.20605469	-7.11914063	-41.96777344	+2048	+8.11669922	-6.81152344	-0.74267578	+12.30468750	-6.83349609	+10.21728516	+1748	+6.34570313	-11.01708984	-0.57568359	+37.02392578	+15.22705078	-48.40576172	+924
+1457971328.33430000	+8.36718750	-7.63330078	-0.97998047	+56.20605469	-7.11914063	-41.96777344	+2048	+8.12109375	-6.81152344	-0.74267578	+12.30468750	-6.83349609	+10.21728516	+1748	+6.34570313	-11.01269531	-0.57568359	+37.02392578	+15.20507813	-48.40576172	+924
+1457971328.33850000	+8.36718750	-7.63330078	-0.97998047	+56.20605469	-7.14111328	-41.96777344	+2048	+8.12109375	-6.81152344	-0.74267578	+12.30468750	-6.83349609	+10.21728516	+1748	+6.34570313	-11.01269531	-0.57568359	+37.04589844	+15.20507813	-48.42773438	+924
+1457971328.34260010	+8.36718750	-7.63330078	-0.97998047	+56.20605469	-7.14111328	-41.96777344	+2048	+8.12109375	-6.81152344	-0.74267578	+12.30468750	-6.85546875	+10.21728516	+1748	+6.34570313	-11.01269531	-0.57568359	+37.04589844	+15.20507813	-48.42773438	+924
+1457971328.35089990	+8.36718750	-7.63330078	-0.97998047	+56.20605469	-7.14111328	-41.96777344	+2048	+8.12109375	-6.81152344	-0.74267578	+12.30468750	-6.85546875	+10.21728516	+1752	+6.34570313	-11.01269531	-0.57568359	+37.02392578	+15.18310547	-48.40576172	+924
+1457971328.35509990	+8.36718750	-7.63330078	-0.97998047	+56.20605469	-7.16308594	-41.96777344	+2048	+8.12109375	-6.81152344	-0.74267578	+12.30468750	-6.85546875	+10.21728516	+1752	+6.34570313	-11.01269531	-0.57568359	+37.02392578	+15.18310547	-48.40576172	+924
+1457971328.36340000	+8.36718750	-7.63330078	-0.97998047	+56.20605469	-7.16308594	-41.96777344	+2048	+8.12109375	-6.81152344	-0.74267578	+12.32666016	-6.87744141	+10.21728516	+1752	+6.34130859	-11.01269531	-0.57568359	+37.00195313	+15.16113281	-48.38378906	+924
+1457971328.37179990	+8.36718750	-7.63330078	-0.97998047	+56.20605469	-7.16308594	-41.96777344	+2048	+8.12109375	-6.80712891	-0.74267578	+12.32666016	-6.87744141	+10.23925781	+1752	+6.33691406	-11.01269531	-0.58007813	+36.97998047	+15.13916016	-48.38378906	+928
+1457971328.38010000	+8.36718750	-7.62890625	-0.97998047	+56.20605469	-7.18505859	-41.96777344	+2048	+8.12109375	-6.80712891	-0.74267578	+12.32666016	-6.87744141	+10.23925781	+1752	+6.33691406	-11.01269531	-0.58447266	+36.95800781	+15.13916016	-48.36181641	+928
+1457971328.38430000	+8.36718750	-7.62890625	-0.97998047	+56.20605469	-7.18505859	-41.96777344	+2048	+8.12109375	-6.80712891	-0.74267578	+12.32666016	-6.87744141	+10.23925781	+1752	+6.33251953	-11.01269531	-0.58447266	+36.95800781	+15.13916016	-48.33984375	+928
+1457971328.38840010	+8.36718750	-7.62890625	-0.97998047	+56.22802734	-7.18505859	-41.96777344	+2052	+8.12109375	-6.80712891	-0.74267578	+12.32666016	-6.87744141	+10.23925781	+1752	+6.33251953	-11.01269531	-0.58447266	+36.95800781	+15.11718750	-48.33984375	+924
+1457971328.39680000	+8.36718750	-7.62890625	-0.97998047	+56.22802734	-7.20703125	-41.96777344	+2052	+8.12109375	-6.80712891	-0.74267578	+12.32666016	-6.89941406	+10.23925781	+1752	+6.33251953	-11.01269531	-0.58886719	+36.93603516	+15.09521484	-48.31787109	+924
+1457971328.40089990	+8.36718750	-7.62890625	-0.97998047	+56.22802734	-7.20703125	-41.96777344	+2052	+8.12109375	-6.80712891	-0.74267578	+12.32666016	-6.89941406	+10.23925781	+1752	+6.33251953	-11.01269531	-0.58886719	+36.93603516	+15.09521484	-48.31787109	+924
+1457971328.40510010	+8.36718750	-7.62890625	-0.97998047	+56.22802734	-7.20703125	-41.96777344	+2052	+8.12109375	-6.80712891	-0.73828125	+12.32666016	-6.89941406	+10.23925781	+1752	+6.33251953	-11.01269531	-0.58886719	+36.93603516	+15.09521484	-48.31787109	+924
+1457971328.40930010	+8.36718750	-7.62890625	-0.97998047	+56.22802734	-7.22900391	-41.96777344	+2052	+8.12109375	-6.80712891	-0.73828125	+12.32666016	-6.89941406	+10.23925781	+1752	+6.33251953	-11.01269531	-0.58886719	+36.93603516	+15.07324219	-48.31787109	+924
+1457971328.41339990	+8.36718750	-7.62890625	-0.97558594	+56.25000000	-7.22900391	-41.96777344	+2052	+8.12109375	-6.80712891	-0.73828125	+12.32666016	-6.89941406	+10.23925781	+1752	+6.33251953	-11.01269531	-0.58886719	+36.95800781	+15.07324219	-48.31787109	+924
+1457971328.41759990	+8.36718750	-7.62890625	-0.97558594	+56.25000000	-7.22900391	-41.96777344	+2052	+8.12109375	-6.80712891	-0.73828125	+12.34863281	-6.92138672	+10.23925781	+1752	+6.33251953	-11.01269531	-0.58886719	+36.95800781	+15.07324219	-48.31787109	+924
+1457971328.42170000	+8.37158203	-7.62451172	-0.97558594	+56.25000000	-7.25097656	-41.96777344	+2052	+8.12109375	-6.80712891	-0.73828125	+12.34863281	-6.92138672	+10.23925781	+1756	+6.33691406	-11.01269531	-0.58886719	+36.97998047	+15.05126953	-48.31787109	+924
+1457971328.42590000	+8.37158203	-7.62451172	-0.97558594	+56.27197266	-7.25097656	-41.96777344	+2052	+8.12109375	-6.80712891	-0.73828125	+12.34863281	-6.92138672	+10.23925781	+1756	+6.33691406	-11.00830078	-0.58447266	+36.97998047	+15.05126953	-48.33984375	+924
+1457971328.43010000	+8.37158203	-7.62451172	-0.97558594	+56.27197266	-7.25097656	-41.96777344	+2052	+8.12109375	-6.80712891	-0.73828125	+12.34863281	-6.92138672	+10.26123047	+1756	+6.34130859	-11.00830078	-0.58447266	+37.00195313	+15.05126953	-48.33984375	+924
+1457971328.43420000	+8.37158203	-7.62451172	-0.97558594	+56.27197266	-7.27294922	-41.96777344	+2052	+8.12109375	-6.80273438	-0.73828125	+12.34863281	-6.94335938	+10.26123047	+1756	+6.34130859	-11.00830078	-0.58447266	+37.02392578	+15.05126953	-48.33984375	+928
+1457971328.43840000	+8.37158203	-7.62451172	-0.97558594	+56.29394531	-7.27294922	-41.96777344	+2052	+8.12109375	-6.80273438	-0.73828125	+12.34863281	-6.94335938	+10.26123047	+1756	+6.34570313	-11.00830078	-0.58447266	+37.04589844	+15.05126953	-48.36181641	+928
+1457971328.44260000	+8.37158203	-7.62451172	-0.97558594	+56.29394531	-7.27294922	-41.96777344	+2052	+8.12109375	-6.80273438	-0.73828125	+12.34863281	-6.94335938	+10.26123047	+1756	+6.34570313	-11.00830078	-0.58007813	+37.04589844	+15.05126953	-48.36181641	+928
+1457971328.44670010	+8.37158203	-7.62451172	-0.97558594	+56.31591797	-7.29492188	-41.96777344	+2052	+8.12109375	-6.80273438	-0.73828125	+12.37060547	-6.94335938	+10.26123047	+1756	+6.35009766	-11.00390625	-0.58007813	+37.06787109	+15.05126953	-48.36181641	+932
+1457971328.45510010	+8.37597656	-7.62011719	-0.97558594	+56.33789063	-7.29492188	-41.96777344	+2052	+8.12109375	-6.80273438	-0.73828125	+12.37060547	-6.94335938	+10.26123047	+1756	+6.35449219	-11.00390625	-0.58007813	+37.11181641	+15.05126953	-48.36181641	+932
+1457971328.45919990	+8.37597656	-7.62011719	-0.97558594	+56.33789063	-7.29492188	-41.94580078	+2052	+8.12109375	-6.80273438	-0.73828125	+12.37060547	-6.94335938	+10.26123047	+1756	+6.35449219	-11.00390625	-0.58007813	+37.11181641	+15.05126953	-48.36181641	+932
+1457971328.46339990	+8.37597656	-7.62011719	-0.97558594	+56.33789063	-7.27294922	-41.94580078	+2052	+8.12109375	-6.80273438	-0.73828125	+12.39257813	-6.94335938	+10.26123047	+1756	+6.35449219	-11.00390625	-0.58007813	+37.13378906	+15.05126953	-48.36181641	+936
+1457971328.46760010	+8.37597656	-7.62011719	-0.97998047	+56.35986328	-7.27294922	-41.92382813	+2052	+8.12109375	-6.80273438	-0.73828125	+12.39257813	-6.94335938	+10.26123047	+1756	+6.35449219	-11.00390625	-0.58007813	+37.13378906	+15.07324219	-48.33984375	+936
+1457971328.47170000	+8.37597656	-7.62011719	-0.97998047	+56.35986328	-7.27294922	-41.92382813	+2052	+8.12109375	-6.80273438	-0.73828125	+12.39257813	-6.94335938	+10.26123047	+1756	+6.35449219	-10.99951172	-0.58007813	+37.13378906	+15.07324219	-48.31787109	+936
+1457971328.47589990	+8.37597656	-7.62011719	-0.97998047	+56.35986328	-7.25097656	-41.90185547	+2052	+8.12109375	-6.80273438	-0.73828125	+12.39257813	-6.92138672	+10.26123047	+1756	+6.35449219	-10.99951172	-0.58447266	+37.15576172	+15.07324219	-48.29589844	+936
+1457971328.48009990	+8.37597656	-7.62011719	-0.98437500	+56.35986328	-7.22900391	-41.87988281	+2052	+8.12109375	-6.80273438	-0.74267578	+12.39257813	-6.89941406	+10.26123047	+1756	+6.35449219	-10.99951172	-0.58447266	+37.15576172	+15.09521484	-48.27392578	+936
+1457971328.48420000	+8.37158203	-7.62011719	-0.98437500	+56.35986328	-7.20703125	-41.85791016	+2052	+8.12109375	-6.79833984	-0.74267578	+12.39257813	-6.89941406	+10.26123047	+1756	+6.35009766	-10.99951172	-0.58886719	+37.15576172	+15.11718750	-48.22998047	+940
+1457971328.48840000	+8.37158203	-7.62011719	-0.98876953	+56.35986328	-7.18505859	-41.81396484	+2052	+8.12109375	-6.79833984	-0.74267578	+12.39257813	-6.87744141	+10.26123047	+1756	+6.35009766	-10.99951172	-0.59326172	+37.15576172	+15.13916016	-48.18603516	+940
+1457971328.49260000	+8.37158203	-7.62011719	-0.98876953	+56.35986328	-7.16308594	-41.79199219	+2052	+8.12109375	-6.79833984	-0.74267578	+12.39257813	-6.85546875	+10.26123047	+1756	+6.35009766	-10.99951172	-0.59765625	+37.13378906	+15.16113281	-48.14208984	+940
+1457971328.49670000	+8.37158203	-7.62011719	-0.99755859	+56.33789063	-7.09716797	-41.70410156	+2052	+8.12109375	-6.79833984	-0.74707031	+12.39257813	-6.81152344	+10.23925781	+1756	+6.34130859	-10.99951172	-0.61083984	+37.13378906	+15.27099609	-47.96630859	+944
+1457971328.50090000	+8.37158203	-7.61572266	-1.00634766	+56.31591797	-7.00927734	-41.61621094	+2052	+8.12109375	-6.79833984	-0.75146484	+12.37060547	-6.74560547	+10.23925781	+1756	+6.33691406	-10.99951172	-0.62402344	+37.13378906	+15.35888672	-47.79052734	+944
+1457971328.50500010	+8.36718750	-7.61572266	-1.01513672	+56.29394531	-6.94335938	-41.52832031	+2052	+8.12109375	-6.79833984	-0.75585938	+12.37060547	-6.70166016	+10.21728516	+1756	+6.33251953	-10.99511719	-0.63720703	+37.13378906	+15.44677734	-47.63671875	+948
+1457971328.50920010	+8.36718750	-7.61572266	-1.03271484	+56.25000000	-6.74560547	-41.30859375	+2052	+8.12109375	-6.79833984	-0.76464844	+12.32666016	-6.50390625	+10.19531250	+1756	+6.32373047	-10.99072266	-0.66796875	+37.15576172	+15.68847656	-47.26318359	+956
+1457971328.51749990	+8.36279297	-7.61572266	-1.07226563	+56.11816406	-6.37207031	-40.89111328	+2052	+8.12109375	-6.79394531	-0.79101563	+12.23876953	-6.15234375	+10.15136719	+1760	+6.32373047	-10.97753906	-0.70312500	+37.17773438	+16.01806641	-46.80175781	+964
+1457971328.52169990	+8.36279297	-7.61572266	-1.10742188	+56.00830078	-6.06445313	-40.53955078	+2052	+8.12109375	-6.79394531	-0.81738281	+12.12890625	-5.73486328	+10.10742188	+1764	+6.32812500	-10.96875000	-0.72509766	+37.24365234	+16.21582031	-46.56005859	+968
+1457971328.52589990	+8.36279297	-7.61572266	-1.13378906	+55.92041016	-5.80078125	-40.27587891	+2048	+8.12109375	-6.78955078	-0.84375000	+12.01904297	-5.40527344	+10.06347656	+1764	+6.33691406	-10.95996094	-0.73828125	+37.30957031	+16.36962891	-46.45019531	+972
+1457971328.53000000	+8.36718750	-7.61572266	-1.16455078	+55.83251953	-5.60302734	-40.03417969	+2044	+8.12109375	-6.78515625	-0.86572266	+11.93115234	-5.11962891	+10.06347656	+1764	+6.34130859	-10.94677734	-0.75585938	+37.37548828	+16.45751953	-46.31835938	+976
+1457971328.53420000	+8.36718750	-7.61572266	-1.19531250	+55.70068359	-5.36132813	-39.79248047	+2040	+8.12109375	-6.78076172	-0.90087891	+11.79931641	-4.70214844	+10.04150391	+1764	+6.35449219	-10.93798828	-0.77343750	+37.44140625	+16.58935547	-46.18652344	+980
+1457971328.53839990	+8.37158203	-7.61572266	-1.21728516	+55.61279297	-5.14160156	-39.61669922	+2032	+8.12548828	-6.77636719	-0.92724609	+11.68945313	-4.41650391	+9.99755859	+1760	+6.36328125	-10.92480469	-0.78662109	+37.48535156	+16.67724609	-46.16455078	+984
+1457971328.54250000	+8.37597656	-7.61132813	-1.24804688	+55.54687500	-4.96582031	-39.44091797	+2024	+8.12548828	-6.76757813	-0.95361328	+11.60156250	-4.15283203	+10.01953125	+1756	+6.37646484	-10.91162109	-0.80859375	+37.52929688	+16.76513672	-46.05468750	+988
+1457971328.54670000	+8.38037109	-7.61572266	-1.28320313	+55.39306641	-4.72412109	-39.26513672	+2016	+8.12548828	-6.75878906	-0.98437500	+11.55761719	-3.91113281	+9.99755859	+1752	+6.38964844	-10.89843750	-0.83496094	+37.59521484	+16.87500000	-45.96679688	+992
+1457971328.55090000	+8.38916016	-7.61572266	-1.31396484	+55.28320313	-4.48242188	-39.19921875	+2004	+8.12988281	-6.75000000	-1.01074219	+11.53564453	-3.75732422	+9.95361328	+1748	+6.39843750	-10.88525391	-0.85253906	+37.57324219	+16.96289063	-45.98876953	+996
+1457971328.55500010	+8.39794922	-7.61132813	-1.35351563	+55.17333984	-4.28466797	-39.02343750	+1996	+8.13427734	-6.74121094	-1.04150391	+11.51367188	-3.55957031	+9.95361328	+1740	+6.40722656	-10.87207031	-0.88769531	+37.57324219	+17.02880859	-45.87890625	+1004
+1457971328.55920000	+8.40234375	-7.62011719	-1.40625000	+54.90966797	-3.86718750	-38.89160156	+1988	+8.13867188	-6.72802734	-1.07666016	+11.53564453	-3.38378906	+9.90966797	+1736	+6.42041016	-10.85888672	-0.93164063	+37.55126953	+17.13867188	-45.79101563	+1012
+1457971328.56340000	+8.41113281	-7.62011719	-1.44140625	+54.75585938	-3.58154297	-38.89160156	+1972	+8.14306641	-6.71484375	-1.10742188	+11.60156250	-3.29589844	+9.79980469	+1724	+6.43359375	-10.84570313	-0.95800781	+37.44140625	+17.22656250	-45.85693359	+1016
+1457971328.56750010	+8.42871094	-7.61572266	-1.49853516	+54.60205078	-3.29589844	-38.73779297	+1964	+8.14746094	-6.70166016	-1.15136719	+11.68945313	-3.14208984	+9.75585938	+1720	+6.44238281	-10.82812500	-1.00634766	+37.37548828	+17.27050781	-45.74707031	+1024
+1457971328.57590010	+8.44628906	-7.62890625	-1.59082031	+54.07470703	-2.48291016	-38.78173828	+1936	+8.15625000	-6.66650391	-1.23925781	+11.99707031	-2.94433594	+9.36035156	+1704	+6.45556641	-10.80615234	-1.09423828	+37.04589844	+17.46826172	-45.76904297	+1040
+1457971328.57999990	+8.46386719	-7.62890625	-1.65673828	+53.89892578	-2.08740234	-38.69384766	+1928	+8.16943359	-6.64892578	-1.29199219	+12.21679688	-2.81250000	+9.27246094	+1700	+6.45996094	-10.79296875	-1.15576172	+36.87011719	+17.53417969	-45.68115234	+1052
+1457971328.58419990	+8.47265625	-7.64648438	-1.71826172	+53.48144531	-1.58203125	-38.73779297	+1916	+8.17382813	-6.63134766	-1.35351563	+12.43652344	-2.68066406	+8.98681641	+1692	+6.46875000	-10.78417969	-1.21728516	+36.67236328	+17.66601563	-45.65917969	+1064
+1457971328.58830000	+8.48583984	-7.64648438	-1.77539063	+53.21777344	-1.07666016	-38.80371094	+1912	+8.18261719	-6.60498047	-1.39746094	+12.74414063	-2.70263672	+8.67919922	+1688	+6.47314453	-10.77099609	-1.26562500	+36.36474609	+17.77587891	-45.74707031	+1072
+1457971328.59250000	+8.50781250	-7.64648438	-1.85009766	+52.95410156	-0.59326172	-38.80371094	+1908	+8.20019531	-6.58300781	-1.46337891	+13.07373047	-2.57080078	+8.50341797	+1684	+6.48193359	-10.75781250	-1.34033203	+36.10107422	+17.86376953	-45.70312500	+1088
+1457971328.59670000	+8.52099609	-7.65966797	-1.92041016	+52.51464844	+0.00000000	-38.86962891	+1904	+8.20458984	-6.56982422	-1.52490234	+13.29345703	-2.48291016	+8.17382813	+1680	+6.49072266	-10.74462891	-1.41064453	+35.79345703	+18.01757813	-45.68115234	+1104
+1457971328.60080000	+8.54296875	-7.65966797	-1.99072266	+52.20703125	+0.57128906	-38.97949219	+1908	+8.22216797	-6.53906250	-1.58203125	+13.66699219	-2.48291016	+7.82226563	+1680	+6.49951172	-10.72705078	-1.47216797	+35.46386719	+18.14941406	-45.81298828	+1120
+1457971328.60500000	+8.57373047	-7.65966797	-2.06982422	+51.92138672	+1.12060547	-39.08935547	+1912	+8.24414063	-6.51269531	-1.65234375	+14.06250000	-2.43896484	+7.58056641	+1684	+6.51269531	-10.70947266	-1.54687500	+35.13427734	+18.25927734	-45.83496094	+1140
+1457971328.60920000	+8.59130859	-7.67285156	-2.14892578	+51.45996094	+1.73583984	-39.22119141	+1912	+8.25292969	-6.49951172	-1.72265625	+14.28222656	-2.37304688	+7.18505859	+1684	+6.53027344	-10.69628906	-1.62158203	+34.78271484	+18.41308594	-45.90087891	+1156
+1457971328.61330010	+8.61767578	-7.66845703	-2.23242188	+51.13037109	+2.32910156	-39.35302734	+1920	+8.27490234	-6.46435547	-1.79296875	+14.69970703	-2.37304688	+6.81152344	+1692	+6.54345703	-10.67431641	-1.69189453	+34.38720703	+18.56689453	-46.05468750	+1176
+1457971328.61750010	+8.65283203	-7.66406250	-2.31152344	+50.80078125	+2.92236328	-39.55078125	+1932	+8.30566406	-6.43359375	-1.86767578	+15.11718750	-2.37304688	+6.45996094	+1700	+6.56103516	-10.65234375	-1.76660156	+34.01367188	+18.67675781	-46.16455078	+1200
+1457971328.62170000	+8.67919922	-7.67285156	-2.39501953	+50.33935547	+3.53759766	-39.70458984	+1936	+8.32324219	-6.42041016	-1.94238281	+15.29296875	-2.32910156	+6.04248047	+1704	+6.58740234	-10.63476563	-1.84570313	+33.61816406	+18.83056641	-46.31835938	+1220
+1457971328.62579990	+8.71435547	-7.66406250	-2.48730469	+50.00976563	+4.13085938	-39.85839844	+1952	+8.35400391	-6.38085938	-2.02587891	+15.68847656	-2.32910156	+5.66894531	+1716	+6.61816406	-10.60400391	-1.91601563	+33.24462891	+18.94042969	-46.53808594	+1244
+1457971328.63000010	+8.75390625	-7.65527344	-2.56640625	+49.65820313	+4.68017578	-40.10009766	+1964	+8.38916016	-6.34570313	-2.10498047	+16.08398438	-2.37304688	+5.27343750	+1732	+6.64892578	-10.57324219	-1.99511719	+32.87109375	+19.02832031	-46.71386719	+1264
+1457971328.63420010	+8.78906250	-7.65527344	-2.65429688	+49.21875000	+5.22949219	-40.29785156	+1972	+8.41552734	-6.33251953	-2.18847656	+16.19384766	-2.35107422	+4.85595703	+1736	+6.67968750	-10.55126953	-2.06982422	+32.45361328	+19.13818359	-46.93359375	+1288
+1457971328.64249990	+8.87255859	-7.62890625	-2.83007813	+48.53759766	+6.30615234	-40.75927734	+2000	+8.49902344	-6.24902344	-2.35546875	+16.80908203	-2.46093750	+4.02099609	+1772	+6.75878906	-10.47656250	-2.21923828	+31.70654297	+19.29199219	-47.48291016	+1336
+1457971328.64669990	+8.91650391	-7.62451172	-2.91796875	+48.12011719	+6.81152344	-40.95703125	+2008	+8.53417969	-6.23583984	-2.43896484	+16.83105469	-2.48291016	+3.58154297	+1780	+6.80273438	-10.44140625	-2.28955078	+31.26708984	+19.35791016	-47.79052734	+1356
+1457971328.65080000	+8.96484375	-7.60253906	-3.01464844	+47.81250000	+7.33886719	-41.08886719	+2024	+8.57812500	-6.19189453	-2.53564453	+17.02880859	-2.46093750	+3.22998047	+1800	+6.85107422	-10.40185547	-2.36425781	+30.91552734	+19.42382813	-48.07617188	+1380
+1457971328.65500000	+9.01318359	-7.58496094	-3.09375000	+47.46093750	+7.82226563	-41.39648438	+2036	+8.63085938	-6.15234375	-2.61474609	+17.24853516	-2.59277344	+2.72460938	+1812	+6.89941406	-10.35791016	-2.43896484	+30.49804688	+19.42382813	-48.38378906	+1404
+1457971328.65910010	+9.06152344	-7.56738281	-3.18164063	+47.06542969	+8.28369141	-41.55029297	+2044	+8.67480469	-6.13037109	-2.70703125	+17.18261719	-2.61474609	+2.30712891	+1824	+6.94775391	-10.31835938	-2.50927734	+30.05859375	+19.44580078	-48.71337891	+1424
+1457971328.66330000	+9.11425781	-7.54541016	-3.28271484	+46.75781250	+8.76708984	-41.66015625	+2056	+8.72753906	-6.08642578	-2.80810547	+17.27050781	-2.57080078	+1.97753906	+1844	+7.00048828	-10.27001953	-2.58398438	+29.68505859	+19.48974609	-48.97705078	+1444
+1457971328.66750000	+9.17138672	-7.51904297	-3.35742188	+46.38427734	+9.20654297	-41.92382813	+2064	+8.78466797	-6.04248047	-2.88281250	+17.38037109	-2.72460938	+1.45019531	+1860	+7.05322266	-10.21728516	-2.65869141	+29.26757813	+19.46777344	-49.26269531	+1468
+1457971328.67160010	+9.22412109	-7.49267578	-3.44531250	+45.98876953	+9.60205078	-42.07763672	+2072	+8.83740234	-6.01171875	-2.97070313	+17.24853516	-2.76855469	+1.03271484	+1868	+7.10595703	-10.17333984	-2.72900391	+28.80615234	+19.46777344	-49.57031250	+1484
+1457971328.67580010	+9.27685547	-7.46191406	-3.53759766	+45.70312500	+10.08544922	-42.14355469	+2084	+8.89453125	-5.96337891	-3.07177734	+17.24853516	-2.72460938	+0.70312500	+1888	+7.15869141	-10.11621094	-2.80810547	+28.41064453	+19.48974609	-49.81201172	+1508
+1457971328.68000010	+9.33837891	-7.43115234	-3.61230469	+45.32958984	+10.48095703	-42.38525391	+2088	+8.96044922	-5.91943359	-3.14208984	+17.24853516	-2.87841797	+0.15380859	+1900	+7.21142578	-10.05908203	-2.87841797	+27.94921875	+19.44580078	-50.09765625	+1528
+1457971328.68409990	+9.39550781	-7.40039063	-3.69580078	+44.93408203	+10.87646484	-42.51708984	+2096	+9.02197266	-5.87988281	-3.22998047	+17.07275391	-2.94433594	-0.21972656	+1912	+7.26416016	-10.01074219	-2.94873047	+27.44384766	+19.42382813	-50.36132813	+1544
+1457971328.68829990	+9.45703125	-7.36083984	-3.78369141	+44.62646484	+11.31591797	-42.56103516	+2104	+9.08789063	-5.83154297	-3.33105469	+17.02880859	-2.87841797	-0.52734375	+1932	+7.31689453	-9.94921875	-3.02783203	+27.00439453	+19.44580078	-50.53710938	+1564
+1457971328.69250010	+9.51416016	-7.32568359	-3.85400391	+44.23095703	+11.68945313	-42.75878906	+2112	+9.15820313	-5.77880859	-3.39697266	+16.94091797	-3.03222656	-1.05468750	+1944	+7.36962891	-9.88769531	-3.10253906	+26.54296875	+19.40185547	-50.73486328	+1584
+1457971328.69660000	+9.57568359	-7.28173828	-3.93310547	+43.83544922	+12.04101563	-42.84667969	+2120	+9.22412109	-5.73046875	-3.47607422	+16.76513672	-3.07617188	-1.40625000	+1956	+7.41357422	-9.83496094	-3.17285156	+25.99365234	+19.37988281	-50.93261719	+1604
+1457971328.70079990	+9.63720703	-7.23779297	-4.01660156	+43.48388672	+12.41455078	-42.89062500	+2128	+9.29882813	-5.67333984	-3.56835938	+16.65527344	-3.05419922	-1.71386719	+1976	+7.46630859	-9.76464844	-3.25634766	+25.55419922	+19.40185547	-51.04248047	+1624
+1457971328.70499990	+9.70312500	-7.19384766	-4.07812500	+43.08837891	+12.72216797	-43.08837891	+2136	+9.37353516	-5.62060547	-3.62548828	+16.50146484	-3.22998047	-2.19726563	+1988	+7.51904297	-9.69873047	-3.32226563	+25.07080078	+19.33593750	-51.21826172	+1648
+1457971328.70910000	+9.76464844	-7.14550781	-4.14404297	+42.67089844	+13.00781250	-43.19824219	+2144	+9.44824219	-5.55908203	-3.69580078	+16.32568359	-3.33984375	-2.50488281	+2000	+7.56738281	-9.63720703	-3.39257813	+24.52148438	+19.31396484	-51.37207031	+1664
+1457971328.71330000	+9.83056641	-7.09277344	-4.21875000	+42.29736328	+13.31542969	-43.26416016	+2156	+9.52294922	-5.49755859	-3.77490234	+16.17187500	-3.33984375	-2.79052734	+2020	+7.62011719	-9.56250000	-3.47167969	+24.08203125	+19.29199219	-51.43798828	+1688
+1457971328.71750000	+9.90087891	-7.04443359	-4.27148438	+41.85791016	+13.57910156	-43.46191406	+2168	+9.60644531	-5.43603516	-3.82324219	+15.99609375	-3.55957031	-3.25195313	+2032	+7.67285156	-9.49658203	-3.53320313	+23.57666016	+19.22607422	-51.59179688	+1712
+1457971328.72160010	+9.96679688	-6.98730469	-4.33300781	+41.44042969	+13.79882813	-43.57177734	+2180	+9.68554688	-5.37011719	-3.88476563	+15.82031250	-3.69140625	-3.51562500	+2048	+7.72558594	-9.42626953	-3.59912109	+23.00537109	+19.16015625	-51.70166016	+1732
+1457971328.72580000	+10.04150391	-6.93017578	-4.39453125	+41.04492188	+13.99658203	-43.65966797	+2192	+9.76904297	-5.30419922	-3.95068359	+15.62255859	-3.77929688	-3.73535156	+2068	+7.78271484	-9.34716797	-3.66943359	+22.58789063	+19.11621094	-51.70166016	+1756
+1457971328.73410010	+10.18212891	-6.80712891	-4.48681641	+40.14404297	+14.28222656	-43.94531250	+2220	+9.94042969	-5.16357422	-4.03857422	+15.18310547	-4.21875000	-4.30664063	+2096	+7.89257813	-9.19775391	-3.78369141	+21.57714844	+18.89648438	-51.85546875	+1804
+1457971328.73830010	+10.26123047	-6.74121094	-4.53955078	+39.74853516	+14.37011719	-44.05517578	+2236	+10.02392578	-5.09326172	-4.09130859	+14.94140625	-4.39453125	-4.50439453	+2112	+7.95849609	-9.10986328	-3.84960938	+21.20361328	+18.78662109	-51.83349609	+1828
+1457971328.74239990	+10.34033203	-6.67529297	-4.57470703	+39.26513672	+14.41406250	-44.27490234	+2248	+10.11621094	-5.02294922	-4.11767578	+14.65576172	-4.72412109	-4.81201172	+2124	+8.02441406	-9.02197266	-3.88916016	+20.74218750	+18.58886719	-51.94335938	+1852
+1457971328.74659990	+10.41943359	-6.60058594	-4.60986328	+38.84765625	+14.41406250	-44.42871094	+2264	+10.20410156	-4.93945313	-4.15283203	+14.41406250	-4.98779297	-4.92187500	+2140	+8.08593750	-8.93847656	-3.93750000	+20.25878906	+18.39111328	-51.98730469	+1872
+1457971328.75079990	+10.50292969	-6.53027344	-4.64941406	+38.43017578	+14.41406250	-44.56054688	+2276	+10.29638672	-4.86914063	-4.19677734	+14.10644531	-5.22949219	-5.05371094	+2152	+8.15625000	-8.84619141	-3.99023438	+19.92919922	+18.19335938	-51.94335938	+1896
+1457971328.75490000	+10.58642578	-6.45556641	-4.67138672	+37.94677734	+14.34814453	-44.78027344	+2288	+10.38867188	-4.79443359	-4.20996094	+13.77685547	-5.58105469	-5.25146484	+2160	+8.23095703	-8.75390625	-4.02539063	+19.51171875	+17.92968750	-51.98730469	+1916
+1457971328.75910000	+10.66552734	-6.37646484	-4.69335938	+37.55126953	+14.26025391	-44.91210938	+2304	+10.48095703	-4.71093750	-4.23632813	+13.49121094	-5.91064453	-5.29541016	+2172	+8.30126953	-8.66162109	-4.06054688	+19.09423828	+17.68798828	-52.00927734	+1936
+1457971328.76329990	+10.75341797	-6.29736328	-4.71972656	+37.13378906	+14.12841797	-45.04394531	+2316	+10.57324219	-4.63623047	-4.26269531	+13.09570313	-6.21826172	-5.33935547	+2180	+8.38037109	-8.56054688	-4.10009766	+18.80859375	+17.38037109	-51.96533203	+1960
+1457971328.76740000	+10.84130859	-6.21386719	-4.72851563	+36.67236328	+13.95263672	-45.24169922	+2324	+10.66552734	-4.55712891	-4.27148438	+12.70019531	-6.61376953	-5.42724609	+2192	+8.45947266	-8.45507813	-4.12646484	+18.50097656	+17.00683594	-51.96533203	+1976
+1457971328.77160000	+10.92480469	-6.12158203	-4.73730469	+36.29882813	+13.73291016	-45.37353516	+2336	+10.75781250	-4.46484375	-4.28027344	+12.39257813	-7.00927734	-5.38330078	+2200	+8.53417969	-8.35400391	-4.14843750	+18.14941406	+16.67724609	-51.96533203	+1992
+1457971328.77580000	+11.01708984	-6.03808594	-4.74609375	+35.88134766	+13.51318359	-45.50537109	+2344	+10.85009766	-4.39013672	-4.29345703	+11.97509766	-7.36083984	-5.36132813	+2204	+8.61767578	-8.24414063	-4.17919922	+17.92968750	+16.30371094	-51.89941406	+2008
+1457971328.77990010	+11.10498047	-5.95019531	-4.74169922	+35.46386719	+13.22753906	-45.72509766	+2352	+10.94238281	-4.30664063	-4.28466797	+11.55761719	-7.82226563	-5.38330078	+2212	+8.70117188	-8.13427734	-4.19238281	+17.64404297	+15.84228516	-51.89941406	+2020
+1457971328.78410010	+11.19287109	-5.85351563	-4.73730469	+35.11230469	+12.91992188	-45.85693359	+2364	+11.03466797	-4.21435547	-4.28027344	+11.20605469	-8.26171875	-5.27343750	+2220	+8.77587891	-8.02441406	-4.20556641	+17.35839844	+15.40283203	-51.87744141	+2032
+1457971328.78830000	+11.28515625	-5.76123047	-4.73291016	+34.71679688	+12.61230469	-45.98876953	+2372	+11.13134766	-4.13085938	-4.28027344	+10.76660156	-8.65722656	-5.18554688	+2224	+8.86376953	-7.91015625	-4.22314453	+17.16064453	+14.94140625	-51.78955078	+2044
+1457971328.79239990	+11.36865234	-5.66455078	-4.71533203	+34.34326172	+12.28271484	-46.14257813	+2384	+11.21923828	-4.04296875	-4.26269531	+10.34912109	-9.11865234	-5.11962891	+2232	+8.94287109	-7.79589844	-4.23193359	+16.96289063	+14.45800781	-51.72363281	+2052
+1457971328.79660010	+11.45654297	-5.55908203	-4.69775391	+34.01367188	+11.90917969	-46.23046875	+2392	+11.30712891	-3.94189453	-4.24511719	+10.01953125	-9.58007813	-4.96582031	+2240	+9.01757813	-7.67724609	-4.23632813	+16.72119141	+13.99658203	-51.65771484	+2060
+1457971328.80080010	+11.54003906	-5.45800781	-4.68017578	+33.68408203	+11.53564453	-46.29638672	+2400	+11.39941406	-3.85400391	-4.22753906	+9.58007813	-10.01953125	-4.79003906	+2244	+9.10107422	-7.55859375	-4.24511719	+16.56738281	+13.49121094	-51.52587891	+2068
+1457971328.80489990	+11.62792969	-5.35253906	-4.64941406	+33.35449219	+11.14013672	-46.42822266	+2412	+11.48291016	-3.76171875	-4.19238281	+9.16259766	-10.50292969	-4.68017578	+2252	+9.18017578	-7.43554688	-4.24511719	+16.41357422	+12.94189453	-51.43798828	+2072
+1457971328.81320000	+11.79492188	-5.13281250	-4.58349609	+32.80517578	+10.28320313	-46.56005859	+2432	+11.65869141	-3.56396484	-4.12207031	+8.41552734	-11.49169922	-4.26269531	+2268	+9.32958984	-7.19824219	-4.24511719	+16.08398438	+11.93115234	-51.19628906	+2080
+1457971328.81740000	+11.87402344	-5.02294922	-4.53955078	+32.51953125	+9.86572266	-46.64794922	+2444	+11.74218750	-3.46289063	-4.07373047	+8.06396484	-11.99707031	-4.10888672	+2280	+9.40429688	-7.07519531	-4.23632813	+15.95214844	+11.38183594	-51.08642578	+2084
+1457971328.82160000	+11.94873047	-4.90869141	-4.49560547	+32.32177734	+9.42626953	-46.66992188	+2456	+11.82568359	-3.34863281	-4.02099609	+7.77832031	-12.50244141	-3.84521484	+2292	+9.47021484	-6.96093750	-4.22753906	+15.77636719	+10.89843750	-50.95458984	+2088
+1457971328.82570000	+12.02343750	-4.79443359	-4.45605469	+32.10205078	+8.98681641	-46.66992188	+2468	+11.90917969	-3.24755859	-3.97265625	+7.42675781	-12.98583984	-3.60351563	+2304	+9.54492188	-6.83789063	-4.22314453	+15.68847656	+10.39306641	-50.73486328	+2092
+1457971328.82990000	+12.09814453	-4.67578125	-4.40332031	+31.90429688	+8.56933594	-46.71386719	+2484	+11.98388672	-3.14208984	-3.91113281	+7.09716797	-13.46923828	-3.38378906	+2320	+9.61523438	-6.71484375	-4.20996094	+15.62255859	+9.88769531	-50.58105469	+2096
+1457971328.83410000	+12.16406250	-4.55712891	-4.35058594	+31.75048828	+8.10791016	-46.71386719	+2500	+12.06298828	-3.02783203	-3.84960938	+6.85546875	-13.99658203	-3.09814453	+2336	+9.67675781	-6.59619141	-4.19677734	+15.46875000	+9.42626953	-50.40527344	+2100
+1457971328.83820010	+12.23437500	-4.43847656	-4.30224609	+31.57470703	+7.64648438	-46.69189453	+2516	+12.13769531	-2.92236328	-3.78369141	+6.54785156	-14.47998047	-2.81250000	+2352	+9.74267578	-6.46875000	-4.18798828	+15.42480469	+8.96484375	-50.16357422	+2108
+1457971328.84240010	+12.30029297	-4.31982422	-4.24072266	+31.44287109	+7.18505859	-46.71386719	+2536	+12.21240234	-2.81689453	-3.71337891	+6.24023438	-15.00732422	-2.54882813	+2372	+9.81298828	-6.35009766	-4.16601563	+15.38085938	+8.41552734	-50.00976563	+2116
+1457971328.84660010	+12.36621094	-4.19677734	-4.17919922	+31.33300781	+6.70166016	-46.73583984	+2556	+12.28271484	-2.69824219	-3.63427734	+6.04248047	-15.53466797	-2.24121094	+2396	+9.87451172	-6.23144531	-4.14404297	+15.27099609	+7.91015625	-49.85595703	+2124
+1457971328.85069990	+12.43212891	-4.07812500	-4.11767578	+31.22314453	+6.24023438	-46.71386719	+2576	+12.35742188	-2.59277344	-3.55957031	+5.75683594	-16.04003906	-1.93359375	+2416	+9.94042969	-6.10839844	-4.12646484	+15.27099609	+7.44873047	-49.63623047	+2132
+1457971328.85489990	+12.49365234	-3.95947266	-4.05175781	+31.13525391	+5.77880859	-46.73583984	+2596	+12.42333984	-2.48291016	-3.48486328	+5.51513672	-16.52343750	-1.64794922	+2440	+10.01074219	-5.98974609	-4.09570313	+15.27099609	+6.89941406	-49.48242188	+2144
+1457971328.85910010	+12.55078125	-3.83642578	-3.98583984	+31.06933594	+5.33935547	-46.73583984	+2620	+12.48925781	-2.36425781	-3.40576172	+5.36132813	-17.02880859	-1.29638672	+2468	+10.06787109	-5.87548828	-4.06933594	+15.20507813	+6.41601563	-49.30664063	+2156
+1457971328.86319990	+12.61230469	-3.72216797	-3.91992188	+30.98144531	+4.85595703	-46.71386719	+2644	+12.55078125	-2.25878906	-3.32666016	+5.09765625	-17.51220703	-0.96679688	+2488	+10.13378906	-5.75244141	-4.04296875	+15.24902344	+5.91064453	-49.06494141	+2168
+1457971328.86739990	+12.66943359	-3.59912109	-3.84521484	+30.91552734	+4.37255859	-46.75781250	+2668	+12.61230469	-2.15332031	-3.24755859	+4.87792969	-17.95166016	-0.61523438	+2512	+10.20410156	-5.62939453	-4.00781250	+15.29296875	+5.36132813	-48.91113281	+2184
+1457971328.87159990	+12.72656250	-3.48046875	-3.77050781	+30.84960938	+3.88916016	-46.75781250	+2692	+12.67382813	-2.03906250	-3.16845703	+4.72412109	-18.45703125	-0.24169922	+2536	+10.26123047	-5.51074219	-3.97265625	+15.27099609	+4.81201172	-48.75732422	+2196
+1457971328.87570000	+12.77929688	-3.37060547	-3.70019531	+30.76171875	+3.42773438	-46.75781250	+2716	+12.72656250	-1.93798828	-3.08496094	+4.46044922	-18.94042969	+0.10986328	+2560	+10.32714844	-5.39208984	-3.94189453	+15.31494141	+4.26269531	-48.53759766	+2208
+1457971328.87990000	+12.84082031	-3.25634766	-3.62109375	+30.69580078	+2.92236328	-46.82373047	+2740	+12.78808594	-1.83691406	-3.00585938	+4.26269531	-19.37988281	+0.46142578	+2580	+10.39746094	-5.27343750	-3.89355469	+15.38085938	+3.62548828	-48.40576172	+2224
+1457971328.88410000	+12.89355469	-3.14208984	-3.54199219	+30.62988281	+2.46093750	-46.84570313	+2764	+12.84082031	-1.72705078	-2.92675781	+4.10888672	-19.81933594	+0.85693359	+2604	+10.45458984	-5.15917969	-3.84960938	+15.40283203	+3.05419922	-48.25195313	+2236
+1457971328.88820000	+12.94628906	-3.03222656	-3.46728516	+30.52001953	+1.99951172	-46.82373047	+2784	+12.89355469	-1.63476563	-2.84765625	+3.86718750	-20.23681641	+1.25244141	+2620	+10.52050781	-5.04052734	-3.81005859	+15.46875000	+2.48291016	-48.03222656	+2248
+1457971328.89650010	+13.05175781	-2.81250000	-3.30908203	+30.36621094	+1.09863281	-46.84570313	+2824	+12.99023438	-1.43261719	-2.70263672	+3.53759766	-20.96191406	+2.02148438	+2648	+10.64355469	-4.81201172	-3.71777344	+15.57861328	+1.29638672	-47.68066406	+2272
+1457971328.90070010	+13.10009766	-2.71142578	-3.23437500	+30.23437500	+0.68115234	-46.80175781	+2840	+13.03857422	-1.34472656	-2.62792969	+3.31787109	-21.33544922	+2.43896484	+2660	+10.70068359	-4.69775391	-3.67382813	+15.64453125	+0.72509766	-47.46093750	+2280
+1457971328.90490010	+13.15283203	-2.61035156	-3.15527344	+30.14648438	+0.24169922	-46.80175781	+2852	+13.08691406	-1.25683594	-2.55322266	+3.12011719	-21.64306641	+2.81250000	+2672	+10.76660156	-4.58349609	-3.62109375	+15.73242188	+0.10986328	-47.28515625	+2292
+1457971328.90899990	+13.19677734	-2.50488281	-3.07617188	+30.05859375	-0.17578125	-46.77978516	+2868	+13.13085938	-1.16015625	-2.47851563	+2.98828125	-21.99462891	+3.20800781	+2680	+10.81933594	-4.47363281	-3.57275391	+15.75439453	-0.46142578	-47.08740234	+2300
+1457971328.91319990	+13.24511719	-2.41259766	-3.00146484	+29.92675781	-0.54931641	-46.73583984	+2876	+13.17480469	-1.07666016	-2.40820313	+2.76855469	-22.32421875	+3.60351563	+2688	+10.87646484	-4.36816406	-3.52880859	+15.79833984	-0.98876953	-46.86767578	+2304
+1457971328.91739990	+13.29345703	-2.31591797	-2.92675781	+29.81689453	-0.94482422	-46.71386719	+2884	+13.21875000	-0.98876953	-2.33789063	+2.59277344	-22.60986328	+3.95507813	+2692	+10.93359375	-4.26269531	-3.47607422	+15.86425781	-1.53808594	-46.69189453	+2312
+1457971328.92150000	+13.33300781	-2.21923828	-2.85205078	+29.72900391	-1.29638672	-46.64794922	+2892	+13.25830078	-0.89648438	-2.26757813	+2.50488281	-22.89550781	+4.32861328	+2700	+10.98193359	-4.15722656	-3.43212891	+15.88623047	-2.02148438	-46.47216797	+2316
+1457971328.92569990	+13.37695313	-2.13134766	-2.78173828	+29.59716797	-1.62597656	-46.58203125	+2900	+13.29785156	-0.81738281	-2.19726563	+2.32910156	-23.18115234	+4.68017578	+2700	+11.03027344	-4.06054688	-3.38818359	+15.90820313	-2.48291016	-46.25244141	+2316
+1457971328.92989990	+13.41650391	-2.04345703	-2.71582031	+29.46533203	-1.93359375	-46.51611328	+2904	+13.33740234	-0.73388672	-2.13134766	+2.19726563	-23.40087891	+4.98779297	+2704	+11.08300781	-3.95947266	-3.33984375	+15.95214844	-2.94433594	-46.03271484	+2320
+1457971328.93400000	+13.45166016	-1.95117188	-2.64550781	+29.37744141	-2.24121094	-46.45019531	+2908	+13.37255859	-0.64599609	-2.05664063	+2.13134766	-23.70849609	+5.31738281	+2712	+11.12695313	-3.86279297	-3.30029297	+15.95214844	-3.36181641	-45.79101563	+2320
+1457971328.93820000	+13.49121094	-1.87207031	-2.57958984	+29.22363281	-2.52685547	-46.38427734	+2912	+13.40771484	-0.56689453	-1.98193359	+1.99951172	-24.03808594	+5.62500000	+2716	+11.17089844	-3.77490234	-3.26074219	+15.93017578	-3.75732422	-45.57128906	+2320
+1457971328.94240000	+13.52636719	-1.79296875	-2.51367188	+29.09179688	-2.76855469	-46.31835938	+2916	+13.44287109	-0.49218750	-1.91601563	+1.88964844	-24.27978516	+5.88867188	+2724	+11.21484375	-3.68261719	-3.21679688	+15.95214844	-4.15283203	-45.37353516	+2320
+1457971328.94650010	+13.56152344	-1.70947266	-2.44775391	+28.98193359	-3.05419922	-46.25244141	+2920	+13.47802734	-0.40429688	-1.84130859	+1.84570313	-24.60937500	+6.17431641	+2732	+11.25439453	-3.59472656	-3.17724609	+15.93017578	-4.52636719	-45.15380859	+2316
+1457971328.95070000	+13.59667969	-1.63916016	-2.38623047	+28.80615234	-3.29589844	-46.20849609	+2924	+13.51318359	-0.33398438	-1.77099609	+1.73583984	-24.93896484	+6.41601563	+2740	+11.29394531	-3.51562500	-3.13769531	+15.88623047	-4.85595703	-44.95605469	+2316
+1457971328.95900010	+13.65820313	-1.49414063	-2.26757813	+28.54248047	-3.66943359	-46.09863281	+2932	+13.57470703	-0.18017578	-1.63037109	+1.66992188	-25.51025391	+6.83349609	+2756	+11.36865234	-3.35742188	-3.06738281	+15.82031250	-5.44921875	-44.53857422	+2308
+1457971328.96320010	+13.68896484	-1.43261719	-2.21044922	+28.34472656	-3.84521484	-46.03271484	+2936	+13.60546875	-0.11425781	-1.56005859	+1.58203125	-25.81787109	+7.05322266	+2764	+11.40380859	-3.28710938	-3.03662109	+15.73242188	-5.71289063	-44.34082031	+2304
+1457971328.96729990	+13.71972656	-1.36669922	-2.15771484	+28.16894531	-3.97705078	-45.96679688	+2944	+13.63623047	-0.04394531	-1.49414063	+1.51611328	-26.05957031	+7.25097656	+2772	+11.44335938	-3.21240234	-3.00585938	+15.68847656	-5.95458984	-44.14306641	+2304
+1457971328.97149990	+13.74609375	-1.30078125	-2.10498047	+28.01513672	-4.10888672	-45.87890625	+2948	+13.66259766	+0.02636719	-1.42822266	+1.49414063	-26.34521484	+7.47070313	+2784	+11.47412109	-3.13769531	-2.97070313	+15.64453125	-6.19628906	-43.92333984	+2300
+1457971328.97569990	+13.77246094	-1.24365234	-2.05224609	+27.77343750	-4.21875000	-45.81298828	+2956	+13.68896484	+0.08349609	-1.36230469	+1.38427734	-26.65283203	+7.66845703	+2792	+11.50488281	-3.07617188	-2.94433594	+15.53466797	-6.41601563	-43.74755859	+2296
+1457971328.97980000	+13.79882813	-1.19091797	-1.99951172	+27.55371094	-4.32861328	-45.74707031	+2960	+13.71972656	+0.14501953	-1.30078125	+1.29638672	-26.87255859	+7.84423828	+2800	+11.53564453	-3.01025391	-2.90917969	+15.44677734	-6.63574219	-43.57177734	+2292
+1457971328.98400000	+13.82958984	-1.12939453	-1.95556641	+27.39990234	-4.39453125	-45.65917969	+2968	+13.74609375	+0.21093750	-1.24365234	+1.29638672	-27.07031250	+8.06396484	+2808	+11.56640625	-2.94433594	-2.88281250	+15.40283203	-6.83349609	-43.35205078	+2288
+1457971328.98819990	+13.85595703	-1.08105469	-1.90722656	+27.15820313	-4.43847656	-45.54931641	+2976	+13.77246094	+0.26367188	-1.18652344	+1.18652344	-27.24609375	+8.23974609	+2816	+11.59277344	-2.88281250	-2.85205078	+15.29296875	-7.00927734	-43.15429688	+2280
+1457971328.99230000	+13.87792969	-1.03271484	-1.87207031	+26.93847656	-4.43847656	-45.43945313	+2980	+13.79882813	+0.31640625	-1.13818359	+1.07666016	-27.35595703	+8.43750000	+2824	+11.62353516	-2.82568359	-2.82568359	+15.20507813	-7.14111328	-42.97851563	+2276
+1457971328.99650000	+13.89990234	-0.97998047	-1.83251953	+26.74072266	-4.41650391	-45.30761719	+2984	+13.82080078	+0.37353516	-1.09423828	+1.05468750	-27.46582031	+8.63525391	+2832	+11.64990234	-2.75976563	-2.79931641	+15.16113281	-7.27294922	-42.75878906	+2272
+1457971329.00070000	+13.92626953	-0.93603516	-1.79736328	+26.47705078	-4.39453125	-45.17578125	+2988	+13.84716797	+0.41748047	-1.04589844	+0.92285156	-27.53173828	+8.85498047	+2836	+11.67187500	-2.70263672	-2.77734375	+15.07324219	-7.38281250	-42.53906250	+2268
+1457971329.00480010	+13.94824219	-0.89208984	-1.76660156	+26.23535156	-4.32861328	-45.00000000	+2992	+13.86914063	+0.46142578	-1.01074219	+0.79101563	-27.55371094	+9.05273438	+2840	+11.69824219	-2.64550781	-2.74658203	+14.98535156	-7.51464844	-42.31933594	+2260
+1457971329.00900010	+13.97021484	-0.84375000	-1.74023438	+26.03759766	-4.26269531	-44.84619141	+2996	+13.89550781	+0.50976563	-0.97998047	+0.72509766	-27.53173828	+9.29443359	+2844	+11.72021484	-2.58837891	-2.72021484	+14.94140625	-7.64648438	-42.09960938	+2256
+1457971329.01320000	+13.99658203	-0.80859375	-1.70947266	+25.77392578	-4.19677734	-44.69238281	+2996	+13.91748047	+0.54492188	-0.94482422	+0.57128906	-27.53173828	+9.49218750	+2848	+11.74218750	-2.53564453	-2.69384766	+14.83154297	-7.73437500	-41.87988281	+2252
+1457971329.02150010	+14.04052734	-0.72949219	-1.66113281	+25.29052734	-3.97705078	-44.31884766	+2992	+13.97021484	+0.62402344	-0.89648438	+0.35156250	-27.35595703	+9.88769531	+2852	+11.78613281	-2.43017578	-2.64550781	+14.67773438	-7.93212891	-41.44042969	+2240
+1457971329.02570010	+14.06250000	-0.69433594	-1.63476563	+25.00488281	-3.86718750	-44.14306641	+2988	+13.99218750	+0.65478516	-0.87451172	+0.21972656	-27.26806641	+10.08544922	+2852	+11.80371094	-2.38183594	-2.61914063	+14.58984375	-8.02001953	-41.19873047	+2232
+1457971329.02979990	+14.08447266	-0.66357422	-1.62158203	+24.74121094	-3.69140625	-43.92333984	+2984	+14.01416016	+0.68554688	-0.86132813	+0.06591797	-27.09228516	+10.30517578	+2852	+11.82128906	-2.32910156	-2.60156250	+14.47998047	-8.06396484	-40.93505859	+2224
+1457971329.03399990	+14.10205078	-0.62841797	-1.60400391	+24.47753906	-3.53759766	-43.74755859	+2980	+14.03613281	+0.72070313	-0.84375000	-0.04394531	-27.00439453	+10.50292969	+2856	+11.83886719	-2.28076172	-2.57958984	+14.39208984	-8.15185547	-40.71533203	+2216
+1457971329.03819990	+14.12402344	-0.60205078	-1.58642578	+24.16992188	-3.38378906	-43.54980469	+2972	+14.05810547	+0.74707031	-0.82177734	-0.19775391	-26.89453125	+10.72265625	+2860	+11.85644531	-2.23681641	-2.55322266	+14.26025391	-8.21777344	-40.47363281	+2212
+1457971329.04230000	+14.14160156	-0.57128906	-1.57324219	+23.86230469	-3.20800781	-43.33007813	+2968	+14.08447266	+0.77343750	-0.81298828	-0.35156250	-26.74072266	+10.94238281	+2860	+11.87402344	-2.19287109	-2.53564453	+14.12841797	-8.28369141	-40.23193359	+2200
+1457971329.04650000	+14.16357422	-0.54052734	-1.55566406	+23.57666016	-3.09814453	-43.15429688	+2964	+14.10644531	+0.80419922	-0.79541016	-0.50537109	-26.63085938	+11.16210938	+2864	+11.88720703	-2.14892578	-2.51367188	+13.99658203	-8.37158203	-40.01220703	+2196
+1457971329.05060010	+14.18554688	-0.52294922	-1.53369141	+23.24707031	-2.98828125	-42.97851563	+2956	+14.13281250	+0.82617188	-0.77783203	-0.68115234	-26.54296875	+11.35986328	+2864	+11.90478516	-2.10937500	-2.49609375	+13.82080078	-8.45947266	-39.79248047	+2188
+1457971329.05480000	+14.19873047	-0.50097656	-1.52050781	+22.89550781	-2.81250000	-42.78076172	+2952	+14.15478516	+0.84814453	-0.76464844	-0.83496094	-26.43310547	+11.53564453	+2864	+11.91796875	-2.07421875	-2.48291016	+13.64501953	-8.48144531	-39.57275391	+2176
+1457971329.05900000	+14.21630859	-0.48339844	-1.50732422	+22.56591797	-2.68066406	-42.60498047	+2948	+14.17675781	+0.87011719	-0.74267578	-0.98876953	-26.38916016	+11.73339844	+2868	+11.93115234	-2.03466797	-2.46533203	+13.46923828	-8.54736328	-39.35302734	+2168
+1457971329.06310010	+14.23388672	-0.46582031	-1.48974609	+22.19238281	-2.52685547	-42.42919922	+2940	+14.19873047	+0.89208984	-0.72070313	-1.18652344	-26.34521484	+11.95312500	+2872	+11.93994141	-2.00390625	-2.45214844	+13.27148438	-8.59130859	-39.15527344	+2160
+1457971329.06730010	+14.24707031	-0.45263672	-1.47656250	+21.81884766	-2.35107422	-42.23144531	+2936	+14.21630859	+0.91406250	-0.70312500	-1.36230469	-26.27929688	+12.19482422	+2876	+11.95312500	-1.97314453	-2.44335938	+13.05175781	-8.59130859	-38.91357422	+2148
+1457971329.07150010	+14.26025391	-0.43945313	-1.45898438	+21.46728516	-2.26318359	-42.07763672	+2932	+14.23388672	+0.93603516	-0.67675781	-1.60400391	-26.32324219	+12.43652344	+2880	+11.96191406	-1.94238281	-2.43017578	+12.83203125	-8.65722656	-38.73779297	+2140
+1457971329.07559990	+14.27343750	-0.43066406	-1.44140625	+21.07177734	-2.17529297	-41.92382813	+2928	+14.25585938	+0.94921875	-0.64599609	-1.84570313	-26.36718750	+12.67822266	+2884	+11.97509766	-1.92041016	-2.41699219	+12.56835938	-8.70117188	-38.54003906	+2132
+1457971329.08400010	+14.29980469	-0.41308594	-1.39746094	+20.28076172	-2.04345703	-41.59423828	+2924	+14.29101563	+0.97998047	-0.58447266	-2.39501953	-26.49902344	+13.16162109	+2896	+11.99267578	-1.87207031	-2.39941406	+12.06298828	-8.76708984	-38.18847656	+2112
+1457971329.08810000	+14.31298828	-0.40869141	-1.37548828	+19.84130859	-1.99951172	-41.46240234	+2924	+14.30859375	+0.98876953	-0.54931641	-2.70263672	-26.58691406	+13.42529297	+2904	+12.00585938	-1.85009766	-2.39062500	+11.77734375	-8.81103516	-38.01269531	+2100
+1457971329.09229990	+14.32177734	-0.40869141	-1.36230469	+19.37988281	-1.88964844	-41.28662109	+2924	+14.32617188	+1.00195313	-0.51855469	-3.01025391	-26.65283203	+13.68896484	+2908	+12.01464844	-1.83251953	-2.38623047	+11.49169922	-8.81103516	-37.83691406	+2088
+1457971329.09649990	+14.33056641	-0.40429688	-1.34033203	+18.96240234	-1.84570313	-41.13281250	+2928	+14.33935547	+1.01074219	-0.47900391	-3.36181641	-26.78466797	+13.97460938	+2916	+12.01904297	-1.81494141	-2.37744141	+11.22802734	-8.85498047	-37.66113281	+2080
+1457971329.10060000	+14.33935547	-0.40869141	-1.32275391	+18.52294922	-1.84570313	-40.95703125	+2932	+14.35253906	+1.01513672	-0.44384766	-3.75732422	-26.91650391	+14.28222656	+2924	+12.02783203	-1.79736328	-2.36865234	+10.92041016	-8.89892578	-37.50732422	+2068
+1457971329.10480000	+14.34814453	-0.40869141	-1.30517578	+18.08349609	-1.77978516	-40.75927734	+2936	+14.36572266	+1.01953125	-0.41308594	-4.17480469	-26.98242188	+14.61181641	+2932	+12.03662109	-1.77978516	-2.36425781	+10.63476563	-8.94287109	-37.33154297	+2060
+1457971329.10900000	+14.35693359	-0.40429688	-1.27880859	+17.66601563	-1.84570313	-40.60546875	+2944	+14.37890625	+1.01953125	-0.37792969	-4.63623047	-27.11425781	+14.94140625	+2936	+12.04541016	-1.76220703	-2.35107422	+10.37109375	-9.03076172	-37.15576172	+2048
+1457971329.11310010	+14.36572266	-0.40869141	-1.25244141	+17.20458984	-1.93359375	-40.42968750	+2956	+14.39208984	+1.01953125	-0.34277344	-5.11962891	-27.22412109	+15.29296875	+2948	+12.04980469	-1.74902344	-2.34228516	+10.08544922	-9.11865234	-37.00195313	+2040
+1457971329.11730000	+14.37451172	-0.41748047	-1.23925781	+16.74316406	-1.93359375	-40.25390625	+2964	+14.40527344	+1.01513672	-0.31640625	-5.60302734	-27.29003906	+15.64453125	+2956	+12.05859375	-1.73144531	-2.33349609	+9.79980469	-9.18457031	-36.84814453	+2028
+1457971329.12140010	+14.38769531	-0.41308594	-1.21728516	+16.34765625	-1.97753906	-40.07812500	+2972	+14.41845703	+1.01074219	-0.29003906	-6.13037109	-27.35595703	+15.99609375	+2964	+12.06738281	-1.71386719	-2.32470703	+9.55810547	-9.29443359	-36.69433594	+2024
+1457971329.12560010	+14.39648438	-0.42187500	-1.19531250	+15.93017578	-2.04345703	-39.88037109	+2980	+14.43164063	+1.00195313	-0.26367188	-6.70166016	-27.39990234	+16.39160156	+2972	+12.07177734	-1.69628906	-2.31152344	+9.29443359	-9.42626953	-36.51855469	+2016
+1457971329.12980010	+14.40087891	-0.42626953	-1.18652344	+15.51269531	-2.02148438	-39.66064453	+2988	+14.44482422	+0.99316406	-0.25048828	-7.27294922	-27.35595703	+16.76513672	+2980	+12.07617188	-1.67871094	-2.30273438	+9.05273438	-9.51416016	-36.36474609	+2008
+1457971329.13389990	+14.40966797	-0.42187500	-1.16894531	+15.16113281	-2.13134766	-39.48486328	+2996	+14.45361328	+0.97998047	-0.23291016	-7.86621094	-27.35595703	+17.16064453	+2988	+12.08056641	-1.66113281	-2.28955078	+8.83300781	-9.64599609	-36.18896484	+2000
+1457971329.13809990	+14.41406250	-0.42626953	-1.15136719	+14.78759766	-2.26318359	-39.28710938	+3004	+14.46679688	+0.96679688	-0.21533203	-8.50341797	-27.33398438	+17.57812500	+3000	+12.08496094	-1.64355469	-2.28076172	+8.61328125	-9.77783203	-36.03515625	+1996
+1457971329.14229990	+14.42285156	-0.43066406	-1.13378906	+14.41406250	-2.35107422	-39.08935547	+3008	+14.47558594	+0.94921875	-0.20654297	-9.14062500	-27.26806641	+18.01757813	+3008	+12.08935547	-1.62597656	-2.26757813	+8.39355469	-9.93164063	-35.90332031	+1988
+1457971329.14640000	+14.43164063	-0.42187500	-1.11621094	+14.15039063	-2.48291016	-38.91357422	+3012	+14.48876953	+0.93603516	-0.19775391	-9.82177734	-27.20214844	+18.43505859	+3020	+12.09375000	-1.60400391	-2.25000000	+8.23974609	-10.10742188	-35.74951172	+1984
+1457971329.15060000	+14.44042969	-0.42626953	-1.09863281	+13.84277344	-2.59277344	-38.73779297	+3016	+14.50195313	+0.91845703	-0.18896484	-10.50292969	-27.13623047	+18.87451172	+3028	+12.09814453	-1.59082031	-2.23681641	+8.04199219	-10.28320313	-35.59570313	+1980
+1457971329.15890000	+14.45361328	-0.42626953	-1.07666016	+13.29345703	-2.76855469	-38.38623047	+3020	+14.52392578	+0.87890625	-0.17578125	-11.86523438	-26.96044922	+19.70947266	+3044	+12.10693359	-1.55566406	-2.21044922	+7.71240234	-10.56884766	-35.35400391	+1972
+1457971329.16310000	+14.45800781	-0.42187500	-1.06347656	+13.07373047	-2.90039063	-38.23242188	+3020	+14.53271484	+0.86132813	-0.17138672	-12.54638672	-26.87255859	+20.12695313	+3052	+12.11132813	-1.54248047	-2.20166016	+7.55859375	-10.70068359	-35.22216797	+1968
+1457971329.16730000	+14.46240234	-0.42187500	-1.04589844	+12.83203125	-3.01025391	-38.07861328	+3016	+14.53710938	+0.84375000	-0.16699219	-13.24951172	-26.76269531	+20.56640625	+3060	+12.11132813	-1.52490234	-2.18847656	+7.40478516	-10.83251953	-35.11230469	+1964
+1457971329.17140010	+14.46679688	-0.41748047	-1.03271484	+12.65625000	-3.12011719	-37.90283203	+3016	+14.54150391	+0.82177734	-0.15380859	-14.01855469	-26.71875000	+21.02783203	+3068	+12.11572266	-1.50732422	-2.17529297	+7.29492188	-10.98632813	-35.00244141	+1960
+1457971329.17560010	+14.46679688	-0.41748047	-1.01953125	+12.45849609	-3.22998047	-37.74902344	+3016	+14.55029297	+0.80419922	-0.14501953	-14.72167969	-26.67480469	+21.48925781	+3080	+12.11572266	-1.49853516	-2.16650391	+7.14111328	-11.11816406	-34.91455078	+1956
+1457971329.17980000	+14.47119141	-0.41748047	-0.99755859	+12.26074219	-3.36181641	-37.63916016	+3012	+14.55468750	+0.79101563	-0.12744141	-15.44677734	-26.65283203	+21.95068359	+3088	+12.12011719	-1.48974609	-2.14892578	+6.98730469	-11.27197266	-34.84863281	+1952
+1457971329.18390010	+14.47558594	-0.41308594	-0.98437500	+12.10693359	-3.40576172	-37.48535156	+3012	+14.56347656	+0.76904297	-0.10986328	-16.23779297	-26.63085938	+22.41210938	+3100	+12.12011719	-1.47656250	-2.14013672	+6.87744141	-11.33789063	-34.73876953	+1948
+1457971329.18810010	+14.47998047	-0.41308594	-0.97119141	+11.95312500	-3.42773438	-37.35351563	+3008	+14.57226563	+0.75585938	-0.09667969	-16.98486328	-26.58691406	+22.87353516	+3108	+12.12451172	-1.46777344	-2.13134766	+6.72363281	-11.42578125	-34.65087891	+1944
+1457971329.19230010	+14.47998047	-0.41308594	-0.95800781	+11.79931641	-3.47167969	-37.22167969	+3008	+14.57226563	+0.73828125	-0.07031250	-17.73193359	-26.58691406	+23.33496094	+3116	+12.12890625	-1.46337891	-2.12255859	+6.59179688	-11.46972656	-34.60693359	+1940
+1457971329.19639990	+14.47998047	-0.40869141	-0.94482422	+11.64550781	-3.47167969	-37.11181641	+3008	+14.57666016	+0.72070313	-0.04833984	-18.54492188	-26.58691406	+23.79638672	+3128	+12.12890625	-1.45458984	-2.11816406	+6.45996094	-11.49169922	-34.54101563	+1932
+1457971329.20059990	+14.47998047	-0.40869141	-0.93603516	+11.49169922	-3.44970703	-36.97998047	+3008	+14.57666016	+0.71191406	-0.02636719	-19.31396484	-26.56494141	+24.25781250	+3136	+12.12890625	-1.45019531	-2.11376953	+6.32812500	-11.49169922	-34.47509766	+1924
+1457971329.20470000	+14.47558594	-0.40429688	-0.91845703	+11.33789063	-3.47167969	-36.87011719	+3008	+14.57666016	+0.70312500	+0.00000000	-20.08300781	-26.56494141	+24.76318359	+3144	+12.12890625	-1.44580078	-2.10498047	+6.19628906	-11.53564453	-34.40917969	+1920
+1457971329.20890000	+14.47558594	-0.40429688	-0.90527344	+11.18408203	-3.38378906	-36.73828125	+3008	+14.57666016	+0.68554688	+0.02636719	-20.96191406	-26.52099609	+25.24658203	+3156	+12.12890625	-1.43701172	-2.09619141	+6.06445313	-11.51367188	-34.34326172	+1912
+1457971329.21310000	+14.47558594	-0.40429688	-0.90087891	+11.03027344	-3.29589844	-36.62841797	+3008	+14.58105469	+0.67236328	+0.04833984	-21.79687500	-26.47705078	+25.70800781	+3164	+12.12890625	-1.43261719	-2.09179688	+5.91064453	-11.46972656	-34.27734375	+1904
+1457971329.22140000	+14.47119141	-0.40429688	-0.88330078	+10.67871094	-3.05419922	-36.45263672	+3016	+14.58544922	+0.64599609	+0.09667969	-23.44482422	-26.32324219	+26.54296875	+3180	+12.12890625	-1.42822266	-2.08300781	+5.64697266	-11.35986328	-34.14550781	+1888
+1457971329.22560000	+14.47119141	-0.40429688	-0.87890625	+10.52490234	-2.90039063	-36.34277344	+3020	+14.58544922	+0.63720703	+0.10986328	-24.25781250	-26.16943359	+26.89453125	+3188	+12.12451172	-1.42382813	-2.08300781	+5.51513672	-11.27197266	-34.07958984	+1880
+1457971329.22970010	+14.46679688	-0.39990234	-0.87451172	+10.34912109	-2.72460938	-36.25488281	+3024	+14.58544922	+0.62841797	+0.12744141	-25.07080078	-26.01562500	+27.26806641	+3192	+12.12451172	-1.41943359	-2.07861328	+5.38330078	-11.20605469	-33.99169922	+1872
+1457971329.23390010	+14.46240234	-0.40429688	-0.87451172	+10.12939453	-2.52685547	-36.16699219	+3028	+14.58544922	+0.61523438	+0.13623047	-25.92773438	-25.81787109	+27.57568359	+3200	+12.12011719	-1.41064453	-2.07421875	+5.25146484	-11.11816406	-33.92578125	+1864
+1457971329.23810010	+14.45800781	-0.39990234	-0.87451172	+9.93164063	-2.32910156	-36.07910156	+3032	+14.58105469	+0.60205078	+0.14501953	-26.76269531	-25.57617188	+27.88330078	+3204	+12.11572266	-1.40625000	-2.06982422	+5.11962891	-11.03027344	-33.83789063	+1860
+1457971329.24219990	+14.45800781	-0.39550781	-0.87011719	+9.73388672	-2.15332031	-35.99121094	+3036	+14.58544922	+0.58886719	+0.15380859	-27.57568359	-25.33447266	+28.14697266	+3212	+12.11572266	-1.39746094	-2.06542969	+4.98779297	-10.94238281	-33.75000000	+1852
+1457971329.24640010	+14.45800781	-0.39990234	-0.87011719	+9.47021484	-1.93359375	-35.90332031	+3040	+14.58984375	+0.57568359	+0.14941406	-28.41064453	-25.02685547	+28.34472656	+3216	+12.11132813	-1.39306641	-2.06103516	+4.85595703	-10.87646484	-33.66210938	+1848
+1457971329.25060010	+14.45800781	-0.39990234	-0.87011719	+9.22851563	-1.69189453	-35.81542969	+3044	+14.59423828	+0.55810547	+0.14501953	-29.24560547	-24.69726563	+28.52050781	+3224	+12.11132813	-1.38427734	-2.05224609	+4.74609375	-10.81054688	-33.55224609	+1844
+1457971329.25469990	+14.45800781	-0.39990234	-0.87011719	+8.98681641	-1.45019531	-35.72753906	+3048	+14.59423828	+0.54052734	+0.14062500	-30.05859375	-24.38964844	+28.65234375	+3228	+12.10693359	-1.37109375	-2.04785156	+4.63623047	-10.72265625	-33.44238281	+1840
+1457971329.25889990	+14.45800781	-0.40429688	-0.87451172	+8.70117188	-1.18652344	-35.66162109	+3052	+14.59423828	+0.52294922	+0.12744141	-30.87158203	-23.99414063	+28.71826172	+3236	+12.10693359	-1.36230469	-2.04345703	+4.52636719	-10.65673828	-33.33251953	+1840
+1457971329.26309990	+14.45800781	-0.40429688	-0.87451172	+8.43750000	-0.92285156	-35.55175781	+3052	+14.59863281	+0.50976563	+0.11425781	-31.68457031	-23.59863281	+28.78417969	+3244	+12.10253906	-1.34912109	-2.03906250	+4.43847656	-10.59082031	-33.22265625	+1836
+1457971329.26720000	+14.45800781	-0.40429688	-0.87890625	+8.17382813	-0.65917969	-35.44189453	+3056	+14.59863281	+0.49218750	+0.09667969	-32.47558594	-23.18115234	+28.82812500	+3248	+12.09814453	-1.34033203	-2.03027344	+4.32861328	-10.52490234	-33.11279297	+1836
+1457971329.27140000	+14.45361328	-0.40429688	-0.87890625	+7.88818359	-0.41748047	-35.35400391	+3052	+14.60302734	+0.47021484	+0.08349609	-33.35449219	-22.78564453	+28.87207031	+3260	+12.09814453	-1.32714844	-2.02587891	+4.24072266	-10.48095703	-32.98095703	+1836
+1457971329.27550010	+14.45361328	-0.40429688	-0.87890625	+7.60253906	-0.17578125	-35.24414063	+3052	+14.60742188	+0.44824219	+0.06591797	-34.21142578	-22.36816406	+28.89404297	+3268	+12.09375000	-1.31396484	-2.01708984	+4.13085938	-10.43701172	-32.87109375	+1836
+1457971329.27970000	+14.45800781	-0.40429688	-0.87451172	+7.31689453	+0.04394531	-35.15625000	+3048	+14.61181641	+0.42626953	+0.05273438	-35.09033203	-21.99462891	+28.89404297	+3276	+12.09375000	-1.30078125	-2.01269531	+4.04296875	-10.41503906	-32.76123047	+1836
+1457971329.28390000	+14.45800781	-0.40869141	-0.87451172	+7.00927734	+0.28564453	-35.06835938	+3048	+14.61621094	+0.40869141	+0.03515625	-35.90332031	-21.57714844	+28.85009766	+3284	+12.08935547	-1.29199219	-2.00390625	+3.95507813	-10.39306641	-32.65136719	+1836
+1457971329.29220010	+14.46240234	-0.41308594	-0.87451172	+6.37207031	+0.83496094	-34.91455078	+3040	+14.62500000	+0.37353516	+0.00000000	-37.55126953	-20.76416016	+28.69628906	+3300	+12.08935547	-1.27001953	-1.99072266	+3.75732422	-10.30517578	-32.45361328	+1836
+1457971329.29640010	+14.45800781	-0.41748047	-0.87451172	+6.06445313	+1.05468750	-34.82666016	+3036	+14.62939453	+0.35156250	-0.01318359	-38.36425781	-20.41259766	+28.63037109	+3304	+12.08935547	-1.26123047	-1.98632813	+3.64746094	-10.26123047	-32.36572266	+1836
+1457971329.30049990	+14.45800781	-0.41748047	-0.87011719	+5.77880859	+1.25244141	-34.76074219	+3032	+14.63378906	+0.33398438	-0.02636719	-39.22119141	-20.06103516	+28.58642578	+3312	+12.08935547	-1.24804688	-1.98632813	+3.53759766	-10.21728516	-32.27783203	+1832
+1457971329.30469990	+14.45800781	-0.41748047	-0.87011719	+5.47119141	+1.49414063	-34.69482422	+3028	+14.63818359	+0.31201172	-0.03515625	-40.05615234	-19.70947266	+28.52050781	+3320	+12.08935547	-1.23925781	-1.98193359	+3.42773438	-10.17333984	-32.18994141	+1832
+1457971329.30890010	+14.45800781	-0.41748047	-0.86572266	+5.18554688	+1.64794922	-34.62890625	+3028	+14.64257813	+0.29882813	-0.03955078	-40.82519531	-19.42382813	+28.49853516	+3324	+12.08935547	-1.23046875	-1.97753906	+3.31787109	-10.12939453	-32.12402344	+1832
+1457971329.31300000	+14.46240234	-0.42187500	-0.85693359	+4.85595703	+1.80175781	-34.58496094	+3024	+14.64697266	+0.28125000	-0.04394531	-41.61621094	-19.16015625	+28.47656250	+3324	+12.08935547	-1.22607422	-1.97314453	+3.16406250	-10.10742188	-32.05810547	+1828
+1457971329.31719990	+14.46240234	-0.42626953	-0.85693359	+4.54833984	+1.99951172	-34.56298828	+3020	+14.65136719	+0.26367188	-0.04833984	-42.40722656	-18.87451172	+28.43261719	+3328	+12.09375000	-1.22167969	-1.96875000	+3.03222656	-10.04150391	-31.99218750	+1828
+1457971329.32139990	+14.46240234	-0.43066406	-0.85253906	+4.26269531	+2.15332031	-34.54101563	+3020	+14.65576172	+0.25927734	-0.04833984	-43.04443359	-18.63281250	+28.43261719	+3328	+12.09375000	-1.21728516	-1.96875000	+2.90039063	-9.97558594	-31.94824219	+1824
+1457971329.32550000	+14.46240234	-0.43505859	-0.84814453	+3.97705078	+2.30712891	-34.49707031	+3016	+14.66015625	+0.24609375	-0.04833984	-43.72558594	-18.41308594	+28.45458984	+3332	+12.09375000	-1.21289063	-1.96875000	+2.76855469	-9.90966797	-31.90429688	+1820
+1457971329.32970000	+14.46240234	-0.43505859	-0.85253906	+3.66943359	+2.52685547	-34.49707031	+3016	+14.66015625	+0.23291016	-0.05273438	-44.42871094	-18.10546875	+28.43261719	+3332	+12.09814453	-1.20849609	-1.96875000	+2.63671875	-9.82177734	-31.86035156	+1816
+1457971329.33390000	+14.46240234	-0.43945313	-0.84814453	+3.42773438	+2.65869141	-34.47509766	+3016	+14.66455078	+0.22851563	-0.04394531	-45.00000000	-17.92968750	+28.54248047	+3332	+12.09814453	-1.20410156	-1.96875000	+2.48291016	-9.75585938	-31.83837891	+1812
+1457971329.33800010	+14.46240234	-0.44384766	-0.84814453	+3.14208984	+2.79052734	-34.47509766	+3020	+14.66455078	+0.21533203	-0.03955078	-45.63720703	-17.73193359	+28.69628906	+3336	+12.10253906	-1.20410156	-1.97314453	+2.35107422	-9.66796875	-31.81640625	+1804
+1457971329.34220000	+14.46240234	-0.44824219	-0.84375000	+2.87841797	+2.92236328	-34.45312500	+3020	+14.66894531	+0.20214844	-0.03955078	-46.27441406	-17.49023438	+28.78417969	+3336	+12.10253906	-1.19970703	-1.97314453	+2.19726563	-9.60205078	-31.77246094	+1800
+1457971329.34640000	+14.46240234	-0.44824219	-0.83935547	+2.63671875	+3.05419922	-34.45312500	+3024	+14.67333984	+0.20654297	-0.03076172	-46.71386719	-17.29248047	+28.95996094	+3336	+12.10693359	-1.19531250	-1.96875000	+2.06542969	-9.53613281	-31.75048828	+1796
+1457971329.35470010	+14.46679688	-0.45703125	-0.83496094	+2.13134766	+3.36181641	-34.45312500	+3032	+14.68212891	+0.18017578	-0.02636719	-47.76855469	-16.80908203	+29.26757813	+3336	+12.11132813	-1.19531250	-1.96875000	+1.80175781	-9.38232422	-31.70654297	+1784
+1457971329.35879990	+14.46679688	-0.45703125	-0.83935547	+1.91162109	+3.55957031	-34.45312500	+3040	+14.68212891	+0.17578125	-0.02636719	-48.14208984	-16.58935547	+29.44335938	+3336	+12.11572266	-1.19091797	-1.96875000	+1.69189453	-9.29443359	-31.68457031	+1780
+1457971329.36299990	+14.46679688	-0.46142578	-0.83935547	+1.71386719	+3.73535156	-34.45312500	+3044	+14.68652344	+0.16259766	-0.02636719	-48.60351563	-16.32568359	+29.64111328	+3340	+12.12011719	-1.18652344	-1.97314453	+1.58203125	-9.22851563	-31.66259766	+1772
+1457971329.36719990	+14.47119141	-0.46142578	-0.83935547	+1.49414063	+3.91113281	-34.43115234	+3052	+14.69091797	+0.14941406	-0.03076172	-49.06494141	-16.04003906	+29.81689453	+3344	+12.12011719	-1.18652344	-1.96875000	+1.49414063	-9.14062500	-31.64062500	+1768
+1457971329.37130000	+14.47558594	-0.46142578	-0.84375000	+1.31835938	+4.10888672	-34.40917969	+3056	+14.69091797	+0.14501953	-0.03515625	-49.39453125	-15.77636719	+30.03662109	+3348	+12.12451172	-1.17773438	-1.96875000	+1.40625000	-9.09667969	-31.59667969	+1764
+1457971329.37550000	+14.47558594	-0.46582031	-0.84375000	+1.12060547	+4.28466797	-34.38720703	+3060	+14.69531250	+0.12744141	-0.03515625	-49.79003906	-15.51269531	+30.25634766	+3348	+12.12451172	-1.17333984	-1.96435547	+1.34033203	-9.03076172	-31.57470703	+1760
+1457971329.37969990	+14.47998047	-0.46582031	-0.84375000	+0.94482422	+4.46044922	-34.38720703	+3068	+14.69970703	+0.10986328	-0.03955078	-50.18554688	-15.24902344	+30.43212891	+3352	+12.12890625	-1.16894531	-1.95996094	+1.25244141	-8.98681641	-31.55273438	+1756
+1457971329.38380000	+14.48437500	-0.46582031	-0.84375000	+0.79101563	+4.65820313	-34.36523438	+3068	+14.70410156	+0.10107422	-0.04833984	-50.49316406	-14.96337891	+30.56396484	+3356	+12.13330078	-1.16455078	-1.95556641	+1.20849609	-8.92089844	-31.50878906	+1756
+1457971329.38800000	+14.48876953	-0.46582031	-0.84375000	+0.63720703	+4.87792969	-34.34326172	+3072	+14.70849609	+0.08789063	-0.06152344	-50.82275391	-14.65576172	+30.69580078	+3360	+12.13330078	-1.16015625	-1.95117188	+1.16455078	-8.87695313	-31.46484375	+1752
+1457971329.39220000	+14.49316406	-0.46582031	-0.84814453	+0.48339844	+5.09765625	-34.32128906	+3072	+14.70849609	+0.07031250	-0.07031250	-51.13037109	-14.37011719	+30.82763672	+3364	+12.13330078	-1.15136719	-1.94677734	+1.12060547	-8.81103516	-31.42089844	+1752
+1457971329.40050010	+14.49755859	-0.46142578	-0.85693359	+0.21972656	+5.53710938	-34.27734375	+3076	+14.71289063	+0.04394531	-0.09228516	-51.74560547	-13.82080078	+31.11328125	+3368	+12.13769531	-1.13818359	-1.93798828	+1.07666016	-8.67919922	-31.35498047	+1752
+1457971329.40470000	+14.50195313	-0.46142578	-0.86132813	+0.08789063	+5.75683594	-34.23339844	+3076	+14.71728516	+0.02636719	-0.10107422	-52.05322266	-13.53515625	+31.22314453	+3372	+12.13769531	-1.13378906	-1.93359375	+1.05468750	-8.61328125	-31.31103516	+1752
+1457971329.40879990	+14.50634766	-0.45703125	-0.86132813	-0.02197266	+5.93261719	-34.18945313	+3072	+14.72167969	+0.01757813	-0.10986328	-52.33886719	-13.27148438	+31.37695313	+3372	+12.13769531	-1.12500000	-1.92919922	+1.03271484	-8.56933594	-31.28906250	+1752
+1457971329.41300010	+14.51074219	-0.45703125	-0.86132813	-0.13183594	+6.13037109	-34.18945313	+3068	+14.72167969	+0.00439453	-0.11865234	-52.62451172	-13.02978516	+31.50878906	+3372	+12.13769531	-1.12060547	-1.92041016	+1.01074219	-8.50341797	-31.24511719	+1756
+1457971329.41720010	+14.51513672	-0.45703125	-0.86572266	-0.26367188	+6.32812500	-34.18945313	+3068	+14.72607422	-0.00439453	-0.12744141	-52.88818359	-12.76611328	+31.66259766	+3372	+12.14208984	-1.11621094	-1.91601563	+0.98876953	-8.43750000	-31.22314453	+1756
+1457971329.42129990	+14.51513672	-0.45703125	-0.86572266	-0.37353516	+6.52587891	-34.18945313	+3064	+14.73046875	-0.01318359	-0.13623047	-53.17382813	-12.54638672	+31.81640625	+3368	+12.14208984	-1.11181641	-1.91162109	+0.96679688	-8.37158203	-31.20117188	+1760
+1457971329.42549990	+14.51953125	-0.45703125	-0.86572266	-0.50537109	+6.70166016	-34.16748047	+3060	+14.73046875	-0.02197266	-0.14062500	-53.45947266	-12.28271484	+31.99218750	+3368	+12.14208984	-1.10742188	-1.90722656	+0.94482422	-8.28369141	-31.17919922	+1760
+1457971329.42960000	+14.51953125	-0.45703125	-0.87011719	-0.65917969	+6.92138672	-34.16748047	+3056	+14.73486328	-0.02636719	-0.14941406	-53.72314453	-12.01904297	+32.14599609	+3368	+12.14648438	-1.10302734	-1.90722656	+0.92285156	-8.19580078	-31.15722656	+1760
+1457971329.43380000	+14.51953125	-0.46142578	-0.87011719	-0.79101563	+7.09716797	-34.18945313	+3056	+14.73486328	-0.03955078	-0.14941406	-54.03076172	-11.79931641	+32.38769531	+3368	+12.14648438	-1.09863281	-1.90283203	+0.85693359	-8.10791016	-31.13525391	+1764
+1457971329.43800000	+14.51953125	-0.46142578	-0.87451172	-0.92285156	+7.25097656	-34.21142578	+3052	+14.73925781	-0.03955078	-0.14941406	-54.31640625	-11.60156250	+32.65136719	+3368	+12.14648438	-1.09863281	-1.90283203	+0.81298828	-8.04199219	-31.13525391	+1764
+1457971329.44210000	+14.52392578	-0.46142578	-0.87011719	-1.05468750	+7.42675781	-34.23339844	+3052	+14.73925781	-0.04394531	-0.14941406	-54.60205078	-11.38183594	+32.89306641	+3364	+12.15087891	-1.09863281	-1.89843750	+0.74707031	-7.95410156	-31.13525391	+1764
+1457971329.45050000	+14.52392578	-0.47460938	-0.86572266	-1.40625000	+7.69042969	-34.34326172	+3052	+14.74365234	-0.04833984	-0.13623047	-55.21728516	-11.00830078	+33.50830078	+3364	+12.15527344	-1.10302734	-1.89843750	+0.57128906	-7.77832031	-31.15722656	+1764
+1457971329.45460010	+14.52392578	-0.48339844	-0.86572266	-1.60400391	+7.84423828	-34.40917969	+3052	+14.74804688	-0.05273438	-0.13623047	-55.50292969	-10.81054688	+33.79394531	+3364	+12.15966797	-1.10742188	-1.89843750	+0.48339844	-7.69042969	-31.15722656	+1768
+1457971329.45880010	+14.52392578	-0.48779297	-0.86572266	-1.77978516	+7.99804688	-34.49707031	+3056	+14.74804688	-0.05273438	-0.13183594	-55.83251953	-10.63476563	+34.14550781	+3368	+12.15966797	-1.11181641	-1.89843750	+0.37353516	-7.60253906	-31.20117188	+1768
+1457971329.46300010	+14.52392578	-0.49658203	-0.86572266	-1.95556641	+8.15185547	-34.58496094	+3060	+14.74804688	-0.05712891	-0.12304688	-56.16210938	-10.48095703	+34.49707031	+3372	+12.16406250	-1.11621094	-1.89843750	+0.26367188	-7.51464844	-31.22314453	+1768
+1457971329.46709990	+14.52392578	-0.50097656	-0.86572266	-2.15332031	+8.32763672	-34.67285156	+3064	+14.75244141	-0.06152344	-0.12304688	-56.46972656	-10.28320313	+34.82666016	+3376	+12.16845703	-1.12060547	-1.89843750	+0.15380859	-7.42675781	-31.26708984	+1764
+1457971329.47129990	+14.51953125	-0.50537109	-0.86572266	-2.30712891	+8.45947266	-34.76074219	+3068	+14.75244141	-0.06591797	-0.11425781	-56.79931641	-10.10742188	+35.20019531	+3380	+12.17285156	-1.12500000	-1.89843750	+0.06591797	-7.33886719	-31.28906250	+1764
+1457971329.47550010	+14.51953125	-0.51855469	-0.86132813	-2.50488281	+8.59130859	-34.87060547	+3076	+14.75244141	-0.07031250	-0.10986328	-57.12890625	-9.97558594	+35.57373047	+3388	+12.17285156	-1.13378906	-1.89843750	-0.04394531	-7.25097656	-31.33300781	+1764
+1457971329.47960000	+14.52392578	-0.52734375	-0.86132813	-2.68066406	+8.70117188	-34.98046875	+3088	+14.75244141	-0.07470703	-0.10986328	-57.43652344	-9.79980469	+35.90332031	+3392	+12.17724609	-1.13818359	-1.89843750	-0.17578125	-7.18505859	-31.39892578	+1764
+1457971329.48379990	+14.52392578	-0.53173828	-0.86132813	-2.83447266	+8.87695313	-35.06835938	+3096	+14.75683594	-0.07910156	-0.10986328	-57.72216797	-9.64599609	+36.25488281	+3396	+12.18164063	-1.14697266	-1.89843750	-0.26367188	-7.09716797	-31.42089844	+1760
+1457971329.48799990	+14.52832031	-0.54052734	-0.86132813	-2.98828125	+9.03076172	-35.17822266	+3104	+14.75683594	-0.08789063	-0.10986328	-58.02978516	-9.47021484	+36.60644531	+3404	+12.18164063	-1.15136719	-1.89843750	-0.35156250	-7.00927734	-31.48681641	+1760
+1457971329.49210000	+14.52832031	-0.55371094	-0.87011719	-3.14208984	+9.22851563	-35.26611328	+3112	+14.75683594	-0.09667969	-0.11425781	-58.35937500	-9.29443359	+36.89208984	+3412	+12.18603516	-1.15576172	-1.89843750	-0.41748047	-6.92138672	-31.53076172	+1756
+1457971329.50050000	+14.52832031	-0.55810547	-0.88769531	-3.31787109	+9.64599609	-35.44189453	+3132	+14.75683594	-0.11425781	-0.13183594	-58.86474609	-8.94287109	+37.41943359	+3428	+12.18603516	-1.16455078	-1.89843750	-0.52734375	-6.70166016	-31.61865234	+1752
+1457971329.50460000	+14.53271484	-0.56250000	-0.89648438	-3.40576172	+9.88769531	-35.50781250	+3140	+14.75683594	-0.12744141	-0.14501953	-59.15039063	-8.76708984	+37.66113281	+3436	+12.19042969	-1.16894531	-1.89843750	-0.54931641	-6.59179688	-31.66259766	+1752
+1457971329.50880000	+14.53710938	-0.56250000	-0.90527344	-3.42773438	+10.06347656	-35.55175781	+3144	+14.75683594	-0.13183594	-0.16259766	-59.32617188	-8.56933594	+37.83691406	+3444	+12.19042969	-1.17333984	-1.90283203	-0.57128906	-6.50390625	-31.68457031	+1748
+1457971329.51290010	+14.54150391	-0.56689453	-0.91406250	-3.47167969	+10.28320313	-35.59570313	+3152	+14.76123047	-0.14501953	-0.18017578	-59.54589844	-8.37158203	+38.01269531	+3452	+12.19042969	-1.17333984	-1.90283203	-0.57128906	-6.39404297	-31.70654297	+1748
+1457971329.51710010	+14.54589844	-0.57128906	-0.92724609	-3.53759766	+10.52490234	-35.63964844	+3156	+14.76123047	-0.15820313	-0.19775391	-59.76562500	-8.21777344	+38.16650391	+3456	+12.18603516	-1.17773438	-1.90283203	-0.57128906	-6.26220703	-31.75048828	+1748
+1457971329.52130010	+14.55029297	-0.57128906	-0.94482422	-3.55957031	+10.74462891	-35.68359375	+3160	+14.76123047	-0.16259766	-0.22851563	-59.89746094	-7.99804688	+38.25439453	+3464	+12.18603516	-1.18212891	-1.90722656	-0.54931641	-6.13037109	-31.77246094	+1744
+1457971329.52539990	+14.55468750	-0.57128906	-0.96240234	-3.55957031	+11.00830078	-35.70556641	+3164	+14.76562500	-0.17578125	-0.25488281	-60.05126953	-7.77832031	+38.29833984	+3472	+12.18603516	-1.18212891	-1.91162109	-0.52734375	-5.99853516	-31.81640625	+1744
+1457971329.52959990	+14.55468750	-0.57568359	-0.98437500	-3.58154297	+11.31591797	-35.72753906	+3164	+14.76562500	-0.18896484	-0.27685547	-60.22705078	-7.62451172	+38.36425781	+3476	+12.18603516	-1.18652344	-1.91601563	-0.48339844	-5.84472656	-31.83837891	+1748
+1457971329.53379990	+14.55908203	-0.57568359	-1.00634766	-3.55957031	+11.53564453	-35.74951172	+3168	+14.76562500	-0.19775391	-0.30322266	-60.31494141	-7.44873047	+38.40820313	+3480	+12.18164063	-1.18652344	-1.92480469	-0.46142578	-5.69091797	-31.88232422	+1748
+1457971329.54210000	+14.56347656	-0.58007813	-1.05029297	-3.55957031	+12.04101563	-35.77148438	+3168	+14.77001953	-0.22412109	-0.36035156	-60.57861328	-7.11914063	+38.43017578	+3488	+12.17724609	-1.19531250	-1.93798828	-0.39550781	-5.36132813	-31.94824219	+1752
+1457971329.54629990	+14.56347656	-0.58447266	-1.06787109	-3.58154297	+12.21679688	-35.79345703	+3164	+14.77001953	-0.23291016	-0.38671875	-60.64453125	-6.96533203	+38.40820313	+3488	+12.17724609	-1.19970703	-1.94677734	-0.37353516	-5.18554688	-31.99218750	+1756
+1457971329.55040000	+14.56787109	-0.58886719	-1.08984375	-3.60351563	+12.41455078	-35.81542969	+3164	+14.77441406	-0.24169922	-0.41748047	-60.73242188	-6.83349609	+38.36425781	+3492	+12.17285156	-1.20849609	-1.95996094	-0.35156250	-5.00976563	-32.03613281	+1760
+1457971329.55460000	+14.56787109	-0.59765625	-1.11621094	-3.66943359	+12.67822266	-35.85937500	+3164	+14.77441406	-0.25048828	-0.44384766	-60.79833984	-6.74560547	+38.34228516	+3492	+12.17285156	-1.21728516	-1.97314453	-0.35156250	-4.81201172	-32.10205078	+1768
+1457971329.55880000	+14.56787109	-0.60644531	-1.14257813	-3.71337891	+12.85400391	-35.90332031	+3164	+14.77880859	-0.25927734	-0.46582031	-60.86425781	-6.65771484	+38.32031250	+3492	+12.17285156	-1.22607422	-1.99072266	-0.35156250	-4.61425781	-32.16796875	+1772
+1457971329.56290010	+14.56787109	-0.61962891	-1.16455078	-3.77929688	+13.05175781	-35.96923828	+3168	+14.77880859	-0.27246094	-0.49218750	-60.93017578	-6.56982422	+38.27636719	+3496	+12.16845703	-1.23925781	-2.00830078	-0.37353516	-4.41650391	-32.25585938	+1780
+1457971329.56710000	+14.57226563	-0.63281250	-1.19531250	-3.84521484	+13.27148438	-36.03515625	+3168	+14.78320313	-0.28564453	-0.51855469	-61.01806641	-6.48193359	+38.21044922	+3500	+12.16845703	-1.25244141	-2.03027344	-0.39550781	-4.17480469	-32.34375000	+1788
+1457971329.57130000	+14.56787109	-0.64160156	-1.21728516	-3.91113281	+13.42529297	-36.10107422	+3172	+14.78320313	-0.29882813	-0.54492188	-61.08398438	-6.43798828	+38.18847656	+3500	+12.16406250	-1.26562500	-2.05224609	-0.43945313	-3.95507813	-32.43164063	+1796
+1457971329.57540010	+14.56787109	-0.65478516	-1.24365234	-3.99902344	+13.57910156	-36.16699219	+3172	+14.78759766	-0.31201172	-0.56689453	-61.14990234	-6.41601563	+38.16650391	+3500	+12.16406250	-1.28320313	-2.07421875	-0.48339844	-3.73535156	-32.54150391	+1804
+1457971329.57960010	+14.57226563	-0.67236328	-1.27441406	-4.10888672	+13.73291016	-36.27685547	+3176	+14.79199219	-0.32519531	-0.59326172	-61.21582031	-6.37207031	+38.10058594	+3504	+12.16406250	-1.30078125	-2.10058594	-0.54931641	-3.49365234	-32.67333984	+1812
+1457971329.58369990	+14.57226563	-0.68554688	-1.29638672	-4.19677734	+13.86474609	-36.34277344	+3180	+14.79638672	-0.33398438	-0.62402344	-61.25976563	-6.32812500	+38.05664063	+3504	+12.15966797	-1.31835938	-2.12695313	-0.61523438	-3.27392578	-32.80517578	+1820
+1457971329.58789990	+14.57226563	-0.70312500	-1.32275391	-4.30664063	+13.99658203	-36.43066406	+3184	+14.80078125	-0.35156250	-0.65478516	-61.30371094	-6.30615234	+37.99072266	+3508	+12.15966797	-1.34033203	-2.15771484	-0.70312500	-3.03222656	-32.93701172	+1828
+1457971329.59620000	+14.57226563	-0.74267578	-1.38427734	-4.54833984	+14.32617188	-36.67236328	+3200	+14.81396484	-0.38232422	-0.72949219	-61.41357422	-6.26220703	+37.77099609	+3520	+12.15966797	-1.38427734	-2.22802734	-0.90087891	-2.48291016	-33.26660156	+1844
+1457971329.60040000	+14.57226563	-0.76464844	-1.42382813	-4.68017578	+14.47998047	-36.82617188	+3208	+14.81835938	-0.39990234	-0.76904297	-61.47949219	-6.24023438	+37.66113281	+3528	+12.15527344	-1.41064453	-2.26757813	-1.01074219	-2.21923828	-33.46435547	+1852
+1457971329.60460000	+14.57226563	-0.78662109	-1.46337891	-4.81201172	+14.67773438	-36.95800781	+3220	+14.82275391	-0.42187500	-0.81738281	-61.54541016	-6.21826172	+37.52929688	+3536	+12.15527344	-1.43701172	-2.30712891	-1.09863281	-1.93359375	-33.64013672	+1860
+1457971329.60870000	+14.57666016	-0.82617188	-1.53369141	-5.03173828	+14.98535156	-37.19970703	+3240	+14.83154297	-0.44824219	-0.87451172	-61.61132813	-6.17431641	+37.35351563	+3544	+12.15527344	-1.47216797	-2.35986328	-1.23046875	-1.60400391	-33.88183594	+1872
+1457971329.61290000	+14.57666016	-0.86132813	-1.59521484	-5.22949219	+15.24902344	-37.41943359	+3256	+14.84033203	-0.47460938	-0.93164063	-61.67724609	-6.15234375	+37.19970703	+3556	+12.15087891	-1.50292969	-2.40820313	-1.34033203	-1.29638672	-34.10156250	+1884
+1457971329.61710000	+14.58105469	-0.89648438	-1.66113281	-5.42724609	+15.51269531	-37.63916016	+3272	+14.84912109	-0.50097656	-0.99316406	-61.72119141	-6.10839844	+36.97998047	+3564	+12.15087891	-1.53369141	-2.46093750	-1.47216797	-0.98876953	-34.32128906	+1892
+1457971329.62120010	+14.58984375	-0.96240234	-1.77539063	-5.75683594	+15.97412109	-38.03466797	+3304	+14.86230469	-0.53613281	-1.08105469	-61.78710938	-6.06445313	+36.67236328	+3580	+12.15087891	-1.57324219	-2.52685547	-1.60400391	-0.59326172	-34.60693359	+1908
+1457971329.62540010	+14.59423828	-1.00195313	-1.85888672	-5.95458984	+16.30371094	-38.27636719	+3324	+14.87109375	-0.57128906	-1.15576172	-61.85302734	-6.02050781	+36.43066406	+3592	+12.14648438	-1.60839844	-2.58398438	-1.71386719	-0.28564453	-34.84863281	+1920
+1457971329.62960000	+14.60302734	-1.03710938	-1.94238281	-6.10839844	+16.63330078	-38.49609375	+3340	+14.87988281	-0.60644531	-1.23925781	-61.94091797	-5.93261719	+36.12304688	+3604	+12.14648438	-1.64355469	-2.64111328	-1.82373047	+0.02197266	-35.06835938	+1928
+1457971329.63369990	+14.60742188	-1.08544922	-2.04785156	-6.32812500	+17.02880859	-38.75976563	+3360	+14.88867188	-0.64599609	-1.33154297	-62.02880859	-5.88867188	+35.81542969	+3620	+12.14208984	-1.68310547	-2.71582031	-1.95556641	+0.39550781	-35.35400391	+1944
+1457971329.63790010	+14.61621094	-1.12060547	-2.13134766	-6.48193359	+17.31445313	-38.95751953	+3372	+14.89306641	-0.68994141	-1.41503906	-62.13867188	-5.86669922	+35.55175781	+3632	+12.13769531	-1.71826172	-2.77734375	-2.06542969	+0.70312500	-35.61767578	+1956
+1457971329.64619990	+14.63378906	-1.19531250	-2.28955078	-6.83349609	+17.79785156	-39.33105469	+3388	+14.91503906	-0.77343750	-1.59521484	-62.35839844	-5.77880859	+34.95849609	+3652	+12.13769531	-1.79736328	-2.91796875	-2.32910156	+1.34033203	-36.12304688	+1980
+1457971329.65039990	+14.64257813	-1.23925781	-2.36425781	-7.03125000	+18.03955078	-39.52880859	+3392	+14.92382813	-0.82177734	-1.68750000	-62.49023438	-5.75683594	+34.65087891	+3664	+12.13769531	-1.83691406	-2.97949219	-2.46093750	+1.62597656	-36.38671875	+1992
+1457971329.65459990	+14.65576172	-1.28759766	-2.45214844	-7.25097656	+18.30322266	-39.74853516	+3400	+14.93701172	-0.86572266	-1.77978516	-62.57812500	-5.73486328	+34.32128906	+3672	+12.13769531	-1.87646484	-3.04980469	-2.59277344	+1.91162109	-36.65039063	+2004
+1457971329.65870000	+14.66455078	-1.33593750	-2.54003906	-7.49267578	+18.56689453	-39.99023438	+3404	+14.94140625	-0.91406250	-1.87646484	-62.73193359	-5.73486328	+34.01367188	+3684	+12.13769531	-1.92041016	-3.12011719	-2.76855469	+2.21923828	-36.91406250	+2016
+1457971329.66290000	+14.67333984	-1.37988281	-2.62792969	-7.71240234	+18.83056641	-40.20996094	+3408	+14.95019531	-0.97119141	-1.97314453	-62.88574219	-5.75683594	+33.68408203	+3696	+12.13769531	-1.95996094	-3.19042969	-2.92236328	+2.50488281	-37.17773438	+2028
+1457971329.67120000	+14.69091797	-1.48095703	-2.81250000	-8.21777344	+19.29199219	-40.64941406	+3412	+14.97216797	-1.08105469	-2.16210938	-63.23730469	-5.82275391	+33.09082031	+3712	+12.13769531	-2.05224609	-3.33984375	-3.29589844	+3.09814453	-37.77099609	+2056
+1457971329.67540000	+14.70410156	-1.53808594	-2.90039063	-8.52539063	+19.48974609	-40.93505859	+3416	+14.98095703	-1.13378906	-2.25878906	-63.39111328	-5.86669922	+32.78320313	+3720	+12.13769531	-2.10058594	-3.41894531	-3.53759766	+3.38378906	-38.10058594	+2068
+1457971329.67950010	+14.71728516	-1.59960938	-2.98828125	-8.85498047	+19.64355469	-41.19873047	+3420	+14.99853516	-1.19091797	-2.35107422	-63.54492188	-5.97656250	+32.51953125	+3724	+12.14648438	-2.15332031	-3.49365234	-3.75732422	+3.62548828	-38.40820313	+2080
+1457971329.68370010	+14.72607422	-1.66552734	-3.07617188	-9.20654297	+19.79736328	-41.50634766	+3420	+15.01171875	-1.24804688	-2.44335938	-63.74267578	-6.06445313	+32.25585938	+3732	+12.14648438	-2.21044922	-3.57714844	-4.02099609	+3.91113281	-38.78173828	+2096
+1457971329.69199990	+14.75244141	-1.79736328	-3.26953125	-9.88769531	+20.12695313	-42.14355469	+3428	+15.04248047	-1.36230469	-2.62792969	-64.07226563	-6.30615234	+31.72851563	+3744	+12.15966797	-2.32470703	-3.74853516	-4.54833984	+4.46044922	-39.50683594	+2120
+1457971329.69619990	+14.76123047	-1.86767578	-3.37060547	-10.28320313	+20.30273438	-42.49511719	+3436	+15.05566406	-1.42382813	-2.72021484	-64.27001953	-6.43798828	+31.46484375	+3752	+12.16406250	-2.39062500	-3.83642578	-4.87792969	+4.74609375	-39.92431641	+2136
+1457971329.70040010	+14.76562500	-1.93798828	-3.47167969	-10.67871094	+20.45654297	-42.82470703	+3444	+15.06884766	-1.48535156	-2.81250000	-64.46777344	-6.56982422	+31.22314453	+3760	+12.16845703	-2.45214844	-3.92871094	-5.16357422	+5.00976563	-40.31982422	+2148
+1457971329.70450000	+14.77880859	-2.01269531	-3.56396484	-11.07421875	+20.54443359	-43.17626953	+3452	+15.09082031	-1.54687500	-2.90478516	-64.66552734	-6.74560547	+31.00341797	+3764	+12.17724609	-2.51806641	-4.02099609	-5.47119141	+5.22949219	-40.73730469	+2156
+1457971329.70869990	+14.79199219	-2.09179688	-3.66064453	-11.49169922	+20.58837891	-43.52783203	+3460	+15.10839844	-1.61718750	-2.99267578	-64.90722656	-6.92138672	+30.80566406	+3772	+12.18603516	-2.59277344	-4.11328125	-5.82275391	+5.47119141	-41.17675781	+2168
+1457971329.71289990	+14.80078125	-2.17089844	-3.75732422	-11.93115234	+20.65429688	-43.90136719	+3468	+15.12597656	-1.68310547	-3.08935547	-65.12695313	-7.11914063	+30.58593750	+3780	+12.19042969	-2.66308594	-4.20996094	-6.17431641	+5.69091797	-41.61621094	+2176
+1457971329.71700000	+14.81835938	-2.25439453	-3.85400391	-12.37060547	+20.67626953	-44.29687500	+3480	+15.14794922	-1.74902344	-3.17724609	-65.34667969	-7.31689453	+30.41015625	+3788	+12.20361328	-2.73779297	-4.30224609	-6.50390625	+5.86669922	-42.07763672	+2184
+1457971329.72120000	+14.83154297	-2.34228516	-3.95947266	-12.83203125	+20.78613281	-44.71435547	+3496	+15.16992188	-1.82373047	-3.27392578	-65.61035156	-7.51464844	+30.16845703	+3800	+12.21240234	-2.81689453	-4.40332031	-6.87744141	+6.08642578	-42.56103516	+2196
+1457971329.72950010	+14.85791016	-2.51367188	-4.17480469	-13.68896484	+20.91796875	-45.43945313	+3528	+15.20947266	-1.97753906	-3.47167969	-66.13769531	-7.95410156	+29.72900391	+3824	+12.23437500	-2.96630859	-4.60546875	-7.55859375	+6.43798828	-43.46191406	+2212
+1457971329.73370000	+14.86669922	-2.60595703	-4.28466797	-14.17236328	+20.98388672	-45.83496094	+3544	+15.22705078	-2.06542969	-3.57714844	-66.44531250	-8.17382813	+29.46533203	+3840	+12.23876953	-3.04980469	-4.70654297	-7.95410156	+6.61376953	-43.96728516	+2220
+1457971329.73779990	+14.87548828	-2.69384766	-4.39453125	-14.63378906	+21.02783203	-46.20849609	+3564	+15.24462891	-2.15332031	-3.68261719	-66.79687500	-8.39355469	+29.22363281	+3856	+12.24755859	-3.12451172	-4.81201172	-8.30566406	+6.76757813	-44.45068359	+2228
+1457971329.74200010	+14.90185547	-2.79052734	-4.49560547	-15.09521484	+20.91796875	-46.58203125	+3576	+15.27099609	-2.25000000	-3.78369141	-67.14843750	-8.65722656	+29.04785156	+3868	+12.26513672	-3.20800781	-4.90869141	-8.70117188	+6.81152344	-44.91210938	+2232
+1457971329.74620010	+14.91943359	-2.88720703	-4.60107422	-15.57861328	+20.91796875	-46.95556641	+3592	+15.29296875	-2.35107422	-3.89355469	-67.52197266	-8.89892578	+28.80615234	+3884	+12.27392578	-3.29589844	-5.00976563	-9.09667969	+6.92138672	-45.39550781	+2240
+1457971329.75029990	+14.94140625	-2.98828125	-4.71533203	-16.06201172	+20.93994141	-47.32910156	+3604	+15.31494141	-2.45214844	-4.01220703	-67.89550781	-9.14062500	+28.52050781	+3900	+12.28710938	-3.37500000	-5.11523438	-9.47021484	+7.03125000	-45.87890625	+2248
+1457971329.75449990	+14.96777344	-3.08935547	-4.82080078	-16.54541016	+20.85205078	-47.70263672	+3616	+15.34130859	-2.55761719	-4.11767578	-68.26904297	-9.44824219	+28.32275391	+3916	+12.30029297	-3.46289063	-5.21191406	-9.86572266	+7.05322266	-46.34033203	+2252
+1457971329.76280000	+15.00292969	-3.29589844	-5.05810547	-17.51220703	+20.93994141	-48.42773438	+3640	+15.37646484	-2.78613281	-4.36816406	-69.06005859	-9.95361328	+27.68554688	+3952	+12.31787109	-3.63867188	-5.43164063	-10.63476563	+7.25097656	-47.28515625	+2272
+1457971329.76700000	+15.02929688	-3.40136719	-5.16357422	-17.97363281	+20.80810547	-48.75732422	+3644	+15.40283203	-2.90478516	-4.48242188	-69.49951172	-10.26123047	+27.46582031	+3964	+12.33544922	-3.72656250	-5.52392578	-11.05224609	+7.20703125	-47.76855469	+2276
+1457971329.77119990	+15.05566406	-3.51562500	-5.27343750	-18.50097656	+20.72021484	-49.13085938	+3648	+15.42041016	-3.03222656	-4.60107422	-69.96093750	-10.54687500	+27.18017578	+3980	+12.34423828	-3.82324219	-5.62939453	-11.49169922	+7.25097656	-48.25195313	+2284
+1457971329.77530000	+15.08203125	-3.62548828	-5.38330078	-19.00634766	+20.65429688	-49.52636719	+3648	+15.43798828	-3.15527344	-4.72851563	-70.37841797	-10.85449219	+26.89453125	+3992	+12.35742188	-3.91552734	-5.73486328	-11.88720703	+7.27294922	-48.73535156	+2292
+1457971329.77950000	+15.11279297	-3.74414063	-5.48437500	-19.53369141	+20.43457031	-49.87792969	+3644	+15.46435547	-3.28271484	-4.83837891	-70.79589844	-11.22802734	+26.71875000	+4004	+12.37500000	-4.01220703	-5.83154297	-12.34863281	+7.20703125	-49.21875000	+2300
+1457971329.78370000	+15.14355469	-3.86718750	-5.59863281	-20.06103516	+20.34667969	-50.27343750	+3644	+15.49072266	-3.41015625	-4.96142578	-71.23535156	-11.55761719	+26.45507813	+4016	+12.39257813	-4.11328125	-5.93701172	-12.78808594	+7.22900391	-49.70214844	+2308
+1457971329.78780010	+15.16992188	-3.98583984	-5.71728516	-20.56640625	+20.28076172	-50.66894531	+3636	+15.51269531	-3.53759766	-5.08886719	-71.63085938	-11.88720703	+26.19140625	+4024	+12.40576172	-4.21435547	-6.05126953	-13.22753906	+7.25097656	-50.18554688	+2316
+1457971329.79620000	+15.22265625	-4.23632813	-5.92822266	-21.64306641	+19.95117188	-51.48193359	+3624	+15.56103516	-3.79687500	-5.31298828	-72.48779297	-12.65625000	+25.79589844	+4040	+12.43652344	-4.42529297	-6.25781250	-14.15039063	+7.20703125	-51.24023438	+2332
+1457971329.80029990	+15.24902344	-4.35937500	-6.04248047	-22.17041016	+19.79736328	-51.92138672	+3616	+15.58300781	-3.92431641	-5.43164063	-72.88330078	-13.02978516	+25.59814453	+4044	+12.44970703	-4.52636719	-6.37207031	-14.58984375	+7.20703125	-51.76757813	+2340
+1457971329.80450010	+15.27539063	-4.48681641	-6.13916016	-22.69775391	+19.53369141	-52.33886719	+3608	+15.60937500	-4.05615234	-5.53271484	-73.32275391	-13.44726563	+25.51025391	+4048	+12.46728516	-4.63623047	-6.47314453	-15.05126953	+7.09716797	-52.31689453	+2348
+1457971329.80870010	+15.30615234	-4.62304688	-6.24023438	-23.29101563	+19.24804688	-52.77832031	+3600	+15.63574219	-4.19238281	-5.63378906	-73.76220703	-13.90869141	+25.42236328	+4052	+12.48486328	-4.75048828	-6.58300781	-15.53466797	+7.03125000	-52.86621094	+2356
+1457971329.81279990	+15.33251953	-4.75488281	-6.34570313	-23.86230469	+18.98437500	-53.28369141	+3592	+15.66650391	-4.31103516	-5.73925781	-74.13574219	-14.37011719	+25.33447266	+4052	+12.50683594	-4.86914063	-6.69726563	-16.01806641	+6.96533203	-53.45947266	+2364
+1457971329.81699990	+15.35449219	-4.89111328	-6.43798828	-24.43359375	+18.63281250	-53.78906250	+3588	+15.69726563	-4.43408203	-5.82714844	-74.50927734	-14.89746094	+25.33447266	+4052	+12.52441406	-4.98779297	-6.80273438	-16.47949219	+6.85546875	-54.07470703	+2368
+1457971329.82530000	+15.39843750	-5.16357422	-6.64892578	-25.55419922	+18.10546875	-54.82177734	+3584	+15.76318359	-4.68017578	-6.01611328	-75.23437500	-15.90820313	+25.26855469	+4056	+12.56396484	-5.22509766	-7.03125000	-17.38037109	+6.65771484	-55.30517578	+2384
+1457971329.82950000	+15.41601563	-5.29980469	-6.74560547	-26.08154297	+17.77587891	-55.32714844	+3588	+15.79833984	-4.80322266	-6.09960938	-75.60791016	-16.45751953	+25.31250000	+4056	+12.58154297	-5.34814453	-7.14111328	-17.84179688	+6.50390625	-55.94238281	+2392
+1457971329.83360000	+15.43798828	-5.43603516	-6.84228516	-26.63085938	+17.40234375	-55.87646484	+3592	+15.83349609	-4.93066406	-6.18310547	-76.00341797	-17.02880859	+25.33447266	+4056	+12.60351563	-5.47119141	-7.25097656	-18.28125000	+6.35009766	-56.57958984	+2400
+1457971329.83780000	+15.45556641	-5.57666016	-6.93457031	-27.18017578	+17.02880859	-56.40380859	+3600	+15.86425781	-5.04931641	-6.27099609	-76.33300781	-17.60009766	+25.37841797	+4060	+12.62109375	-5.59423828	-7.36523438	-18.69873047	+6.19628906	-57.26074219	+2408
+1457971329.84200000	+15.47753906	-5.72167969	-7.01367188	-27.75146484	+16.50146484	-56.93115234	+3608	+15.90380859	-5.17236328	-6.34570313	-76.70654297	-18.23730469	+25.51025391	+4060	+12.63867188	-5.72607422	-7.47070313	-19.18212891	+5.95458984	-57.94189453	+2416
+1457971329.84610010	+15.50390625	-5.87109375	-7.10156250	-28.30078125	+16.08398438	-57.43652344	+3620	+15.94775391	-5.29980469	-6.42480469	-77.08007813	-18.83056641	+25.57617188	+4060	+12.66503906	-5.84912109	-7.57617188	-19.57763672	+5.73486328	-58.57910156	+2424
+1457971329.85450010	+15.54345703	-6.15673828	-7.27734375	-29.35546875	+15.20507813	-58.53515625	+3652	+16.02685547	-5.54589844	-6.58740234	-77.76123047	-20.08300781	+25.72998047	+4064	+12.70019531	-6.10839844	-7.78710938	-20.43457031	+5.27343750	-59.94140625	+2444
+1457971329.85859990	+15.56542969	-6.29736328	-7.37402344	-29.83886719	+14.87548828	-59.10644531	+3668	+16.06201172	-5.67773438	-6.67968750	-78.09082031	-20.67626953	+25.70800781	+4068	+12.72656250	-6.23144531	-7.89257813	-20.78613281	+5.05371094	-60.55664063	+2452
+1457971329.86279990	+15.58740234	-6.43798828	-7.47070313	-30.32226563	+14.47998047	-59.58984375	+3684	+16.09277344	-5.80957031	-6.77197266	-78.44238281	-21.29150391	+25.70800781	+4076	+12.74414063	-6.35449219	-7.99804688	-21.18164063	+4.79003906	-61.17187500	+2460
+1457971329.86700010	+15.61376953	-6.58740234	-7.54541016	-30.84960938	+13.95263672	-60.07324219	+3700	+16.12353516	-5.95019531	-6.85546875	-78.88183594	-21.90673828	+25.75195313	+4080	+12.75292969	-6.48632813	-8.09033203	-21.66503906	+4.50439453	-61.83105469	+2472
+1457971329.87109990	+15.64453125	-6.74121094	-7.62890625	-31.37695313	+13.51318359	-60.51269531	+3708	+16.15869141	-6.09521484	-6.95214844	-79.25537109	-22.50000000	+25.72998047	+4084	+12.77929688	-6.60937500	-8.18701172	-22.03857422	+4.24072266	-62.38037109	+2480
+1457971329.87529990	+15.67089844	-6.89062500	-7.71679688	-31.88232422	+13.07373047	-60.99609375	+3720	+16.18945313	-6.23583984	-7.04882813	-79.65087891	-23.09326172	+25.68603516	+4088	+12.79687500	-6.73681641	-8.27929688	-22.47802734	+3.95507813	-62.99560547	+2488
+1457971329.87949990	+15.70166016	-7.04882813	-7.78710938	-32.40966797	+12.52441406	-61.45751953	+3728	+16.21582031	-6.38525391	-7.13671875	-80.09033203	-23.70849609	+25.70800781	+4092	+12.80566406	-6.87304688	-8.36718750	-23.00537109	+3.62548828	-63.61083984	+2496
+1457971329.89190010	+15.78955078	-7.51464844	-8.05957031	-34.01367188	+11.44775391	-62.77587891	+3728	+16.26855469	-6.86865234	-7.46630859	-81.43066406	-25.33447266	+25.26855469	+4112	+12.85839844	-7.25537109	-8.63085938	-24.41162109	+2.76855469	-65.14892578	+2504
+1457971329.90030000	+15.84667969	-7.81787109	-8.24414063	-35.00244141	+10.78857422	-63.56689453	+3712	+16.29931641	-7.19824219	-7.68164063	-82.33154297	-26.36718750	+24.98291016	+4112	+12.89355469	-7.51025391	-8.80224609	-25.40039063	+2.24121094	-66.09375000	+2500
+1457971329.90860010	+15.89941406	-8.13427734	-8.39794922	-36.12304688	+9.99755859	-64.27001953	+3680	+16.32128906	-7.54101563	-7.88378906	-83.40820313	-27.39990234	+24.76318359	+4112	+12.91552734	-7.77392578	-8.95605469	-26.52099609	+1.66992188	-67.01660156	+2496
+1457971329.91280010	+15.93017578	-8.29248047	-8.48144531	-36.65039063	+9.64599609	-64.66552734	+3660	+16.33007813	-7.70361328	-7.98925781	-83.89160156	-27.86132813	+24.56542969	+4108	+12.93750000	-7.91015625	-9.03076172	-27.04833984	+1.36230469	-67.47802734	+2488
+1457971329.91689990	+15.93896484	-8.45068359	-8.56054688	-37.22167969	+9.36035156	-65.10498047	+3640	+16.33447266	-7.87060547	-8.08154297	-84.39697266	-28.38867188	+24.43359375	+4104	+12.94189453	-8.04199219	-9.10986328	-27.59765625	+1.14257813	-67.98339844	+2488
+1457971329.92940000	+15.97851563	-8.88574219	-8.81542969	-38.71582031	+8.61328125	-66.20361328	+3576	+16.35644531	-8.34960938	-8.34082031	-85.82519531	-29.81689453	+24.06005859	+4080	+12.97705078	-8.42431641	-9.34716797	-29.09179688	+0.52734375	-69.32373047	+2476
+1457971329.93359990	+15.99609375	-9.02197266	-8.87695313	-39.15527344	+8.26171875	-66.55517578	+3548	+16.37841797	-8.49902344	-8.40673828	-86.28662109	-30.27832031	+24.08203125	+4068	+12.99023438	-8.54296875	-9.41748047	-29.50927734	+0.28564453	-69.76318359	+2464
+1457971329.93779990	+16.00488281	-9.16259766	-8.93847656	-39.61669922	+7.91015625	-66.95068359	+3528	+16.40917969	-8.63085938	-8.46826172	-86.68212891	-30.73974609	+24.10400391	+4052	+13.00781250	-8.67041016	-9.48779297	-29.94873047	+0.04394531	-70.26855469	+2456
+1457971329.94610000	+16.03125000	-9.43505859	-9.04833984	-40.42968750	+7.16308594	-67.71972656	+3492	+16.46630859	-8.88574219	-8.58251953	-87.45117188	-31.64062500	+24.16992188	+4024	+13.04296875	-8.91650391	-9.63281250	-30.69580078	-0.37353516	-71.23535156	+2440
+1457971329.95030000	+16.04882813	-9.57128906	-9.10546875	-40.80322266	+6.83349609	-68.13720703	+3476	+16.49267578	-9.01318359	-8.63964844	-87.82470703	-32.10205078	+24.16992188	+4008	+13.06494141	-9.04833984	-9.70751953	-31.02539063	-0.59326172	-71.76269531	+2432
+1457971329.95440010	+16.04443359	-9.70312500	-9.16699219	-41.19873047	+6.56982422	-68.57666016	+3468	+16.52343750	-9.14501953	-8.68359375	-88.19824219	-32.60742188	+24.23583984	+3996	+13.06933594	-9.16699219	-9.78662109	-31.33300781	-0.70312500	-72.29003906	+2424
+1457971329.95860000	+16.05322266	-9.82177734	-9.22412109	-41.50634766	+6.30615234	-68.95019531	+3464	+16.56738281	-9.25488281	-8.71875000	-88.50585938	-33.06884766	+24.36767578	+3980	+13.09130859	-9.27246094	-9.86132813	-31.55273438	-0.85693359	-72.75146484	+2416
+1457971329.96280000	+16.05761719	-9.94921875	-9.27246094	-41.87988281	+5.95458984	-69.32373047	+3460	+16.60693359	-9.37353516	-8.74951172	-88.85742188	-33.55224609	+24.54345703	+3968	+13.10888672	-9.39111328	-9.92285156	-31.81640625	-1.05468750	-73.23486328	+2408
+1457971329.96690010	+16.06201172	-10.08105469	-9.31201172	-42.23144531	+5.58105469	-69.69726563	+3460	+16.63330078	-9.49218750	-8.78906250	-89.23095703	-33.99169922	+24.63134766	+3956	+13.11767578	-9.50976563	-9.99316406	-32.12402344	-1.20849609	-73.74023438	+2404
+1457971329.97519990	+16.09277344	-10.33593750	-9.37353516	-42.82470703	+4.72412109	-70.42236328	+3464	+16.72119141	-9.72509766	-8.85058594	-89.95605469	-34.91455078	+24.98291016	+3932	+13.15722656	-9.73388672	-10.10742188	-32.56347656	-1.71386719	-74.66308594	+2400
+1457971329.97939990	+16.10595703	-10.47216797	-9.41308594	-43.15429688	+4.30664063	-70.79589844	+3468	+16.76513672	-9.84375000	-8.88574219	-90.30761719	-35.39794922	+25.15869141	+3920	+13.16601563	-9.86132813	-10.16455078	-32.87109375	-1.95556641	-75.16845703	+2404
+1457971329.98359990	+16.12353516	-10.59960938	-9.46582031	-43.43994141	+4.02099609	-71.14746094	+3476	+16.80468750	-9.95800781	-8.92089844	-90.61523438	-35.81542969	+25.31250000	+3908	+13.18798828	-9.97119141	-10.22607422	-33.11279297	-2.15332031	-75.54199219	+2404
+1457971329.99190000	+16.13232422	-10.88085938	-9.55810547	-44.20898438	+3.33984375	-71.76269531	+3488	+16.83984375	-10.23486328	-9.00000000	-91.45019531	-36.73828125	+25.51025391	+3892	+13.19677734	-10.20849609	-10.34033203	-33.77197266	-2.57080078	-76.33300781	+2408
+1457971329.99609990	+16.14111328	-11.01708984	-9.60644531	-44.56054688	+3.03222656	-72.04833984	+3488	+16.85302734	-10.36669922	-9.05273438	-91.82373047	-37.15576172	+25.53222656	+3884	+13.21435547	-10.30957031	-10.39306641	-34.03564453	-2.79052734	-76.61865234	+2404
+1457971330.00020000	+16.14550781	-11.15771484	-9.64160156	-44.95605469	+2.65869141	-72.29003906	+3488	+16.86181641	-10.51171875	-9.10107422	-92.28515625	-37.59521484	+25.62011719	+3872	+13.21435547	-10.42822266	-10.42382813	-34.40917969	-3.14208984	-76.97021484	+2404
+1457971330.00440000	+16.16308594	-11.31152344	-9.67236328	-45.37353516	+2.19726563	-72.50976563	+3484	+16.86621094	-10.66113281	-9.16259766	-92.70263672	-37.99072266	+25.64208984	+3860	+13.20996094	-10.55566406	-10.46337891	-34.89257813	-3.47167969	-77.29980469	+2404
+1457971330.00860000	+16.18945313	-11.45654297	-9.71191406	-45.74707031	+1.77978516	-72.68554688	+3472	+16.87500000	-10.80175781	-9.22412109	-93.09814453	-38.38623047	+25.68603516	+3844	+13.21435547	-10.67431641	-10.50292969	-35.33203125	-3.77929688	-77.54150391	+2396
+1457971330.01270010	+16.20703125	-11.61035156	-9.75146484	-46.12060547	+1.38427734	-72.92724609	+3452	+16.87500000	-10.95117188	-9.28125000	-93.53759766	-38.82568359	+25.70800781	+3832	+13.21435547	-10.80615234	-10.54248047	-35.81542969	-4.10888672	-77.84912109	+2384
+1457971330.01690010	+16.21142578	-11.75976563	-9.79980469	-46.56005859	+1.07666016	-73.16894531	+3432	+16.86181641	-11.10058594	-9.34277344	-93.93310547	-39.24316406	+25.66406250	+3816	+13.20117188	-10.92919922	-10.59082031	-36.29882813	-4.35058594	-78.15673828	+2372
+1457971330.02519990	+16.22460938	-12.05419922	-9.91406250	-47.37304688	+0.54931641	-73.60839844	+3372	+16.82226563	-11.40380859	-9.49218750	-94.68017578	-39.94628906	+25.40039063	+3784	+13.20117188	-11.15771484	-10.67871094	-37.17773438	-4.85595703	-78.59619141	+2340
+1457971330.02940010	+16.22021484	-12.20361328	-9.95800781	-47.85644531	+0.26367188	-73.80615234	+3332	+16.78271484	-11.55322266	-9.57128906	-95.05371094	-40.29785156	+25.18066406	+3772	+13.18359375	-11.27197266	-10.72705078	-37.66113281	-5.05371094	-78.83789063	+2324
+1457971330.03360010	+16.23339844	-12.33984375	-9.98437500	-48.20800781	-0.10986328	-73.95996094	+3292	+16.76513672	-11.69384766	-9.64599609	-95.38330078	-40.62744141	+25.07080078	+3752	+13.17919922	-11.37744141	-10.75781250	-38.07861328	-5.33935547	-79.07958984	+2308
+1457971330.04189990	+16.25537109	-12.59912109	-10.05029297	-48.84521484	-0.79101563	-74.35546875	+3196	+16.73437500	-11.96630859	-9.76464844	-96.08642578	-41.33056641	+24.98291016	+3704	+13.16601563	-11.61035156	-10.82812500	-38.91357422	-5.88867188	-79.65087891	+2272
+1457971330.04600000	+16.27294922	-12.71777344	-10.08105469	-49.10888672	-1.09863281	-74.55322266	+3144	+16.73876953	-12.08935547	-9.80419922	-96.41601563	-41.66015625	+25.04882813	+3672	+13.17041016	-11.71582031	-10.85888672	-39.26513672	-6.17431641	-79.89257813	+2252
+1457971330.05020000	+16.28613281	-12.83642578	-10.12500000	-49.37255859	-1.34033203	-74.86083984	+3092	+16.72998047	-12.20800781	-9.85253906	-96.70166016	-42.01171875	+25.00488281	+3644	+13.18359375	-11.81689453	-10.90722656	-39.55078125	-6.37207031	-80.17822266	+2228
+1457971330.05440000	+16.27294922	-12.94628906	-10.16015625	-49.65820313	-1.51611328	-75.16845703	+3044	+16.70800781	-12.32226563	-9.89208984	-97.00927734	-42.36328125	+24.96093750	+3620	+13.18798828	-11.90039063	-10.95556641	-39.74853516	-6.45996094	-80.44189453	+2208
+1457971330.05850010	+16.27294922	-13.03417969	-10.18652344	-49.85595703	-1.73583984	-75.43212891	+2996	+16.70361328	-12.42773438	-9.92724609	-97.27294922	-42.69287109	+24.93896484	+3596	+13.20556641	-11.97509766	-10.99072266	-39.85839844	-6.61376953	-80.70556641	+2184
+1457971330.06690000	+16.27734375	-13.20117188	-10.21728516	-50.25146484	-2.19726563	-75.84960938	+2924	+16.72998047	-12.61230469	-9.97558594	-97.84423828	-43.24218750	+25.15869141	+3540	+13.23193359	-12.14648438	-11.04785156	-40.16601563	-7.03125000	-81.29882813	+2148
+1457971330.07100010	+16.28613281	-13.27148438	-10.21289063	-50.36132813	-2.52685547	-76.04736328	+2892	+16.77832031	-12.67382813	-9.96240234	-98.17382813	-43.52783203	+25.53222656	+3516	+13.25830078	-12.21679688	-11.05664063	-40.23193359	-7.31689453	-81.58447266	+2132
+1457971330.07520010	+16.29492188	-13.34179688	-10.21728516	-50.49316406	-2.81250000	-76.35498047	+2872	+16.81787109	-12.74414063	-9.94482422	-98.50341797	-43.85742188	+25.92773438	+3496	+13.28906250	-12.29150391	-11.06982422	-40.25390625	-7.55859375	-81.89208984	+2120
+1457971330.07940010	+16.29931641	-13.41210938	-10.22167969	-50.60302734	-3.07617188	-76.66259766	+2860	+16.85742188	-12.81005859	-9.92285156	-98.85498047	-44.18701172	+26.32324219	+3484	+13.31982422	-12.36181641	-11.09619141	-40.25390625	-7.75634766	-82.17773438	+2108
+1457971330.08349990	+16.30810547	-13.46923828	-10.23925781	-50.69091797	-3.20800781	-76.90429688	+2852	+16.90136719	-12.87597656	-9.90966797	-99.18457031	-44.45068359	+26.65283203	+3464	+13.35937500	-12.42333984	-11.12695313	-40.20996094	-7.91015625	-82.41943359	+2096
+1457971330.08769990	+16.31250000	-13.53076172	-10.25244141	-50.80078125	-3.38378906	-77.14599609	+2852	+16.94970703	-12.93750000	-9.90087891	-99.49218750	-44.71435547	+26.98242188	+3448	+13.39453125	-12.49365234	-11.14892578	-40.25390625	-8.12988281	-82.66113281	+2092
+1457971330.09190010	+16.30371094	-13.59228516	-10.26562500	-50.99853516	-3.49365234	-77.34375000	+2856	+16.98486328	-12.99023438	-9.90087891	-99.75585938	-44.91210938	+27.22412109	+3432	+13.41210938	-12.55078125	-11.16650391	-40.31982422	-8.26171875	-82.92480469	+2088
+1457971330.09600000	+16.30371094	-13.64062500	-10.27441406	-51.13037109	-3.64746094	-77.54150391	+2868	+17.03320313	-13.03417969	-9.89208984	-99.99755859	-45.10986328	+27.53173828	+3416	+13.43847656	-12.59912109	-11.17529297	-40.29785156	-8.41552734	-83.12255859	+2092
+1457971330.10019990	+16.30371094	-13.70654297	-10.26123047	-51.35009766	-3.91113281	-77.65136719	+2888	+17.07714844	-13.09570313	-9.87011719	-100.39306641	-45.32958984	+27.94921875	+3404	+13.46044922	-12.66503906	-11.16650391	-40.40771484	-8.70117188	-83.34228516	+2104
+1457971330.10850000	+16.32568359	-13.85156250	-10.26562500	-51.72363281	-4.37255859	-77.89306641	+2932	+17.15625000	-13.20996094	-9.86132813	-101.09619141	-45.68115234	+28.63037109	+3376	+13.50000000	-12.81445313	-11.18408203	-40.75927734	-9.20654297	-83.69384766	+2128
+1457971330.11270000	+16.33007813	-13.93066406	-10.28320313	-51.92138672	-4.54833984	-78.04687500	+2952	+17.17822266	-13.29785156	-9.86132813	-101.46972656	-45.92285156	+28.85009766	+3364	+13.51318359	-12.88916016	-11.19287109	-40.95703125	-9.42626953	-83.84765625	+2140
+1457971330.11690000	+16.33447266	-14.01416016	-10.31396484	-52.16308594	-4.68017578	-78.20068359	+2972	+17.18701172	-13.37255859	-9.88330078	-101.71142578	-46.12060547	+28.91601563	+3348	+13.51757813	-12.96386719	-11.21044922	-41.19873047	-9.62402344	-84.00146484	+2152
+1457971330.12100010	+16.34765625	-14.09326172	-10.36230469	-52.38281250	-4.68017578	-78.31054688	+2988	+17.18261719	-13.46044922	-9.92724609	-101.93115234	-46.27441406	+28.82812500	+3336	+13.52636719	-13.02978516	-11.24121094	-41.46240234	-9.68994141	-84.06738281	+2160
+1457971330.12520000	+16.35644531	-14.19433594	-10.38867188	-52.71240234	-4.83398438	-78.31054688	+2996	+17.16943359	-13.56152344	-9.97119141	-102.19482422	-46.45019531	+28.74023438	+3320	+13.51318359	-13.11767578	-11.25000000	-41.87988281	-9.88769531	-84.15527344	+2172
+1457971330.12930010	+16.35644531	-14.29101563	-10.41943359	-53.04199219	-4.94384766	-78.31054688	+3000	+17.13427734	-13.65380859	-10.02832031	-102.41455078	-46.56005859	+28.52050781	+3312	+13.48681641	-13.20556641	-11.26318359	-42.34130859	-10.04150391	-84.26513672	+2176
+1457971330.13350010	+16.36523438	-14.38330078	-10.44140625	-53.32763672	-5.14160156	-78.31054688	+2992	+17.11230469	-13.73730469	-10.07666016	-102.61230469	-46.69189453	+28.41064453	+3300	+13.47363281	-13.28027344	-11.26757813	-42.71484375	-10.26123047	-84.30908203	+2176
+1457971330.13770010	+16.36523438	-14.48437500	-10.46337891	-53.63525391	-5.29541016	-78.35449219	+2984	+17.07275391	-13.84716797	-10.12060547	-102.91992188	-46.88964844	+28.25683594	+3288	+13.45605469	-13.36376953	-11.26318359	-43.11035156	-10.50292969	-84.39697266	+2176
+1457971330.14179990	+16.37402344	-14.58984375	-10.49414063	-53.89892578	-5.47119141	-78.42041016	+2968	+17.04199219	-13.96142578	-10.16455078	-103.20556641	-47.10937500	+28.12500000	+3272	+13.43847656	-13.45166016	-11.27636719	-43.52783203	-10.72265625	-84.46289063	+2172
+1457971330.15019990	+16.41796875	-14.78320313	-10.56884766	-54.29443359	-5.73486328	-78.48632813	+2896	+16.95849609	-14.17675781	-10.26562500	-103.62304688	-47.46093750	+27.66357422	+3248	+13.40332031	-13.62304688	-11.32910156	-44.40673828	-11.00830078	-84.57275391	+2144
+1457971330.15430000	+16.41796875	-14.87109375	-10.61279297	-54.55810547	-5.77880859	-78.50830078	+2856	+16.90576172	-14.27343750	-10.31835938	-103.77685547	-47.63671875	+27.33398438	+3240	+13.37255859	-13.69775391	-11.34667969	-44.78027344	-11.07421875	-84.66064453	+2128
+1457971330.15850000	+16.43115234	-14.94580078	-10.63916016	-54.75585938	-5.88867188	-78.50830078	+2808	+16.86621094	-14.35693359	-10.36230469	-103.90869141	-47.79052734	+27.11425781	+3224	+13.35937500	-13.75927734	-11.35107422	-45.06591797	-11.20605469	-84.72656250	+2112
+1457971330.16269990	+16.43115234	-15.02929688	-10.65673828	-54.99755859	-6.02050781	-78.53027344	+2760	+16.82666016	-14.44482422	-10.39746094	-104.10644531	-47.94433594	+26.96044922	+3212	+13.34179688	-13.82958984	-11.35107422	-45.39550781	-11.40380859	-84.79248047	+2092
+1457971330.16680000	+16.43115234	-15.10400391	-10.65673828	-55.19531250	-6.19628906	-78.57421875	+2708	+16.79150391	-14.53710938	-10.40185547	-104.45800781	-48.14208984	+26.96044922	+3200	+13.32421875	-13.89111328	-11.35546875	-45.65917969	-11.53564453	-84.85839844	+2076
+1457971330.17100000	+16.44433594	-15.15234375	-10.63916016	-55.26123047	-6.45996094	-78.55224609	+2656	+16.78271484	-14.61621094	-10.38867188	-104.83154297	-48.33984375	+27.13623047	+3192	+13.31982422	-13.95263672	-11.34667969	-45.90087891	-11.77734375	-84.96826172	+2056
+1457971330.17520000	+16.45751953	-15.19628906	-10.62597656	-55.30517578	-6.67968750	-78.64013672	+2604	+16.78271484	-14.66894531	-10.37109375	-105.11718750	-48.51562500	+27.29003906	+3180	+13.32861328	-14.00097656	-11.36425781	-45.98876953	-11.88720703	-85.07812500	+2036
+1457971330.17930010	+16.45751953	-15.24023438	-10.61718750	-55.39306641	-6.85546875	-78.72802734	+2560	+16.79150391	-14.72607422	-10.34912109	-105.42480469	-48.73535156	+27.53173828	+3168	+13.33740234	-14.03613281	-11.36425781	-46.03271484	-12.01904297	-85.18798828	+2016
+1457971330.18350010	+16.46630859	-15.27099609	-10.60839844	-55.43701172	-6.98730469	-78.77197266	+2516	+16.80908203	-14.77001953	-10.32275391	-105.64453125	-48.86718750	+27.75146484	+3156	+13.35937500	-14.07128906	-11.36865234	-46.03271484	-12.12890625	-85.29785156	+1996
+1457971330.19180010	+16.48388672	-15.31933594	-10.57763672	-55.52490234	-7.29492188	-78.88183594	+2440	+16.84863281	-14.83154297	-10.25244141	-106.21582031	-49.17480469	+28.32275391	+3144	+13.39453125	-14.12402344	-11.37744141	-45.96679688	-12.23876953	-85.51757813	+1960
+1457971330.19600010	+16.48828125	-15.32812500	-10.55566406	-55.54687500	-7.42675781	-78.90380859	+2416	+16.88818359	-14.84472656	-10.19970703	-106.50146484	-49.28466797	+28.71826172	+3140	+13.42089844	-14.12841797	-11.36865234	-45.81298828	-12.34863281	-85.62744141	+1952
+1457971330.20020010	+16.48828125	-15.33691406	-10.52050781	-55.56884766	-7.60253906	-78.94775391	+2396	+16.93652344	-14.86230469	-10.12939453	-106.89697266	-49.39453125	+29.26757813	+3148	+13.45605469	-14.13720703	-11.35107422	-45.65917969	-12.48046875	-85.73730469	+1948
+1457971330.20429990	+16.48828125	-15.34570313	-10.48095703	-55.59082031	-7.80029297	-79.01367188	+2388	+16.98925781	-14.87548828	-10.05908203	-107.29248047	-49.52636719	+29.86083984	+3152	+13.49121094	-14.14599609	-11.34228516	-45.50537109	-12.63427734	-85.82519531	+1944
+1457971330.20849990	+16.49707031	-15.35009766	-10.44580078	-55.59082031	-7.97607422	-79.03564453	+2384	+17.04199219	-14.88427734	-10.00195313	-107.62207031	-49.61425781	+30.34423828	+3160	+13.53076172	-14.15478516	-11.33789063	-45.37353516	-12.74414063	-85.91308594	+1944
+1457971330.21260000	+16.50585938	-15.35888672	-10.41064453	-55.56884766	-8.17382813	-79.10156250	+2384	+17.09912109	-14.88867188	-9.94042969	-107.92968750	-49.70214844	+30.84960938	+3164	+13.57031250	-14.16796875	-11.33789063	-45.21972656	-12.83203125	-86.02294922	+1944
+1457971330.21680000	+16.51464844	-15.36328125	-10.37988281	-55.54687500	-8.32763672	-79.14550781	+2392	+17.15625000	-14.88427734	-9.88769531	-108.17138672	-49.79003906	+31.26708984	+3172	+13.59667969	-14.16796875	-11.34228516	-45.06591797	-12.85400391	-86.13281250	+1952
+1457971330.22100000	+16.51464844	-15.36767578	-10.36669922	-55.56884766	-8.41552734	-79.18945313	+2404	+17.20019531	-14.87988281	-9.85693359	-108.30322266	-49.83398438	+31.57470703	+3176	+13.61865234	-14.15917969	-11.35107422	-44.93408203	-12.81005859	-86.17675781	+1960
+1457971330.22510000	+16.51464844	-15.38085938	-10.35351563	-55.61279297	-8.50341797	-79.23339844	+2416	+17.24853516	-14.88427734	-9.81738281	-108.52294922	-49.89990234	+31.92626953	+3176	+13.63623047	-14.16796875	-11.33789063	-44.86816406	-12.85400391	-86.22070313	+1968
+1457971330.23350000	+16.51464844	-15.40283203	-10.32714844	-55.72265625	-8.65722656	-79.29931641	+2452	+17.31445313	-14.90185547	-9.74707031	-108.94042969	-49.98779297	+32.49755859	+3172	+13.65820313	-14.19433594	-11.34667969	-44.89013672	-12.94189453	-86.26464844	+1988
+1457971330.23760010	+16.51025391	-15.42480469	-10.30957031	-55.81054688	-8.76708984	-79.34326172	+2472	+17.33642578	-14.91943359	-9.71191406	-109.18212891	-50.05371094	+32.76123047	+3168	+13.66259766	-14.21191406	-11.34228516	-44.93408203	-13.00781250	-86.30859375	+2000
+1457971330.24180010	+16.51025391	-15.45117188	-10.29638672	-55.87646484	-8.87695313	-79.38720703	+2492	+17.35839844	-14.93701172	-9.69873047	-109.33593750	-50.09765625	+32.91503906	+3160	+13.66259766	-14.24267578	-11.34228516	-45.04394531	-13.11767578	-86.35253906	+2012
+1457971330.24600010	+16.50585938	-15.48193359	-10.29199219	-55.98632813	-8.96484375	-79.40917969	+2508	+17.36718750	-14.95458984	-9.70312500	-109.40185547	-50.11962891	+32.93701172	+3152	+13.66259766	-14.26464844	-11.35107422	-45.15380859	-13.16162109	-86.35253906	+2020
+1457971330.25009990	+16.50585938	-15.51708984	-10.29199219	-56.09619141	-9.03076172	-79.43115234	+2524	+17.36279297	-14.98095703	-9.72070313	-109.44580078	-50.18554688	+32.89306641	+3140	+13.65380859	-14.30419922	-11.35986328	-45.35156250	-13.20556641	-86.35253906	+2024
+1457971330.25430010	+16.49707031	-15.55664063	-10.30078125	-56.22802734	-9.07470703	-79.47509766	+2532	+17.35400391	-15.01611328	-9.74267578	-109.48974609	-50.22949219	+32.76123047	+3132	+13.63183594	-14.34375000	-11.37744141	-45.57128906	-13.20556641	-86.35253906	+2028
+1457971330.25850010	+16.49267578	-15.60058594	-10.31396484	-56.38183594	-9.09667969	-79.49707031	+2540	+17.33642578	-15.04687500	-9.76464844	-109.48974609	-50.29541016	+32.60742188	+3124	+13.60986328	-14.37451172	-11.39062500	-45.79101563	-13.20556641	-86.33056641	+2028
+1457971330.26259990	+16.47949219	-15.64892578	-10.32714844	-56.55761719	-9.14062500	-79.51904297	+2540	+17.31005859	-15.08642578	-9.79101563	-109.55566406	-50.36132813	+32.45361328	+3116	+13.58349609	-14.40966797	-11.39941406	-46.05468750	-13.22753906	-86.33056641	+2024
+1457971330.27099990	+16.46191406	-15.75439453	-10.34912109	-56.95312500	-9.25048828	-79.56298828	+2528	+17.24414063	-15.17871094	-9.85253906	-109.64355469	-50.47119141	+32.05810547	+3100	+13.52197266	-14.49316406	-11.40820313	-46.64794922	-13.33740234	-86.28662109	+2004
+1457971330.27510000	+16.45312500	-15.80712891	-10.36230469	-57.10693359	-9.31640625	-79.56298828	+2512	+17.20458984	-15.21826172	-9.89208984	-109.64355469	-50.51513672	+31.81640625	+3092	+13.50000000	-14.53271484	-11.41259766	-46.91162109	-13.42529297	-86.28662109	+1992
+1457971330.27930000	+16.44433594	-15.85986328	-10.37548828	-57.28271484	-9.36035156	-79.56298828	+2492	+17.16503906	-15.26220703	-9.93164063	-109.64355469	-50.58105469	+31.55273438	+3084	+13.47363281	-14.57666016	-11.42138672	-47.17529297	-13.49121094	-86.26464844	+1976
+1457971330.28340010	+16.43994141	-15.91259766	-10.38867188	-57.48046875	-9.42626953	-79.56298828	+2464	+17.12988281	-15.30615234	-9.97558594	-109.62158203	-50.64697266	+31.28906250	+3076	+13.45166016	-14.61181641	-11.42578125	-47.43896484	-13.53515625	-86.24267578	+1956
+1457971330.29180000	+16.42675781	-16.01367188	-10.42822266	-57.81005859	-9.49218750	-79.60693359	+2400	+17.04638672	-15.38964844	-10.05468750	-109.62158203	-50.77880859	+30.78369141	+3060	+13.40332031	-14.67333984	-11.44335938	-47.92236328	-13.60107422	-86.19873047	+1916
+1457971330.29590010	+16.41796875	-16.04882813	-10.43701172	-57.94189453	-9.51416016	-79.60693359	+2360	+17.01123047	-15.42919922	-10.08105469	-109.66552734	-50.84472656	+30.58593750	+3048	+13.38574219	-14.69970703	-11.44335938	-48.09814453	-13.62304688	-86.17675781	+1896
+1457971330.30010010	+16.41357422	-16.07519531	-10.44140625	-58.05175781	-9.53613281	-79.62890625	+2320	+16.98046875	-15.45996094	-10.09863281	-109.73144531	-50.88867188	+30.43212891	+3036	+13.37255859	-14.71728516	-11.44335938	-48.22998047	-13.66699219	-86.15478516	+1876
+1457971330.30839990	+16.40917969	-16.10595703	-10.43701172	-58.16162109	-9.64599609	-79.60693359	+2240	+16.94970703	-15.49951172	-10.12060547	-109.86328125	-50.95458984	+30.34423828	+3004	+13.37255859	-14.73486328	-11.43457031	-48.33984375	-13.77685547	-86.15478516	+1832
+1457971330.31259990	+16.41357422	-16.11035156	-10.43261719	-58.16162109	-9.68994141	-79.60693359	+2200	+16.94531250	-15.50830078	-10.12500000	-109.90722656	-50.97656250	+30.34423828	+2984	+13.38134766	-14.73486328	-11.43017578	-48.31787109	-13.79882813	-86.13281250	+1812
+1457971330.31680010	+16.41796875	-16.10595703	-10.42382813	-58.13964844	-9.73388672	-79.65087891	+2168	+16.94970703	-15.51269531	-10.11621094	-109.95117188	-50.99853516	+30.38818359	+2968	+13.39892578	-14.72607422	-11.43017578	-48.22998047	-13.82080078	-86.15478516	+1796
+1457971330.32509990	+16.42236328	-16.09277344	-10.41064453	-58.07373047	-9.75585938	-79.69482422	+2112	+16.96728516	-15.50830078	-10.08984375	-110.06103516	-51.02050781	+30.54199219	+2940	+13.42089844	-14.70849609	-11.42138672	-48.07617188	-13.79882813	-86.15478516	+1768
+1457971330.33340000	+16.42675781	-16.07080078	-10.38867188	-57.98583984	-9.77783203	-79.73876953	+2072	+17.00244141	-15.49072266	-10.05029297	-110.17089844	-51.02050781	+30.78369141	+2916	+13.44726563	-14.68652344	-11.41699219	-47.85644531	-13.75488281	-86.19873047	+1748
+1457971330.34180000	+16.43554688	-16.04443359	-10.36669922	-57.87597656	-9.79980469	-79.76074219	+2044	+17.04199219	-15.46435547	-10.01074219	-110.25878906	-50.99853516	+31.06933594	+2900	+13.47363281	-14.66015625	-11.40820313	-47.63671875	-13.75488281	-86.24267578	+1732
+1457971330.34590010	+16.43554688	-16.03125000	-10.35791016	-57.83203125	-9.82177734	-79.76074219	+2036	+17.05957031	-15.45117188	-9.99316406	-110.25878906	-50.97656250	+31.15722656	+2892	+13.49560547	-14.64697266	-11.39941406	-47.46093750	-13.73291016	-86.26464844	+1728
+1457971330.35010000	+16.43994141	-16.02246094	-10.35351563	-57.78808594	-9.84375000	-79.78271484	+2028	+17.07714844	-15.43798828	-9.97998047	-110.25878906	-50.95458984	+31.24511719	+2880	+13.51318359	-14.62939453	-11.39501953	-47.28515625	-13.71093750	-86.28662109	+1728
+1457971330.35430000	+16.44433594	-16.00927734	-10.34472656	-57.72216797	-9.84375000	-79.78271484	+2024	+17.09472656	-15.42480469	-9.96679688	-110.25878906	-50.93261719	+31.31103516	+2872	+13.53076172	-14.61181641	-11.39062500	-47.13134766	-13.68896484	-86.33056641	+1728
+1457971330.36260010	+16.45312500	-15.96972656	-10.31396484	-57.54638672	-9.86572266	-79.82666016	+2032	+17.12988281	-15.39843750	-9.94042969	-110.21484375	-50.91064453	+31.46484375	+2856	+13.57470703	-14.54589844	-11.37304688	-46.56005859	-13.53515625	-86.46240234	+1736
+1457971330.36669990	+16.45751953	-15.95214844	-10.30078125	-57.45849609	-9.86572266	-79.84863281	+2036	+17.14306641	-15.38525391	-9.93164063	-110.19287109	-50.88867188	+31.53076172	+2852	+13.58789063	-14.52392578	-11.36425781	-46.36230469	-13.49121094	-86.50634766	+1744
+1457971330.37089990	+16.46630859	-15.92578125	-10.27880859	-57.34863281	-9.88769531	-79.84863281	+2048	+17.16064453	-15.36767578	-9.92285156	-110.14892578	-50.86669922	+31.57470703	+2844	+13.59667969	-14.50634766	-11.35546875	-46.18652344	-13.44726563	-86.52832031	+1752
+1457971330.37509990	+16.47070313	-15.90380859	-10.26123047	-57.23876953	-9.88769531	-79.84863281	+2060	+17.17822266	-15.35009766	-9.91406250	-110.08300781	-50.82275391	+31.61865234	+2836	+13.59667969	-14.49316406	-11.34667969	-46.09863281	-13.40332031	-86.55029297	+1760
+1457971330.38340000	+16.48828125	-15.87304688	-10.24365234	-57.06298828	-9.88769531	-79.84863281	+2088	+17.20019531	-15.32373047	-9.90966797	-109.92919922	-50.77880859	+31.59667969	+2820	+13.58349609	-14.48437500	-11.34228516	-46.07666016	-13.35937500	-86.55029297	+1768
+1457971330.39170000	+16.49267578	-15.85986328	-10.23925781	-56.97509766	-9.79980469	-79.82666016	+2108	+17.20898438	-15.30175781	-9.91845703	-109.73144531	-50.73486328	+31.48681641	+2800	+13.55712891	-14.48437500	-11.34228516	-46.20849609	-13.29345703	-86.50634766	+1776
+1457971330.39590000	+16.49707031	-15.85546875	-10.24365234	-56.95312500	-9.77783203	-79.80468750	+2116	+17.20898438	-15.29296875	-9.92724609	-109.62158203	-50.71289063	+31.39892578	+2788	+13.54833984	-14.48437500	-11.34228516	-46.23046875	-13.29345703	-86.48437500	+1776
+1457971330.40010000	+16.49267578	-15.85546875	-10.24804688	-56.95312500	-9.73388672	-79.78271484	+2120	+17.20898438	-15.28417969	-9.93603516	-109.51171875	-50.66894531	+31.31103516	+2780	+13.53955078	-14.48437500	-11.34228516	-46.27441406	-13.27148438	-86.46240234	+1776
+1457971330.40420010	+16.49267578	-15.85546875	-10.25683594	-56.97509766	-9.68994141	-79.76074219	+2120	+17.20019531	-15.27539063	-9.94921875	-109.42382813	-50.64697266	+31.20117188	+2768	+13.53076172	-14.48437500	-11.34228516	-46.34033203	-13.27148438	-86.41845703	+1776
+1457971330.41260000	+16.49267578	-15.85546875	-10.26562500	-56.97509766	-9.60205078	-79.71679688	+2120	+17.17822266	-15.26220703	-9.98437500	-109.11621094	-50.58105469	+30.84960938	+2752	+13.50439453	-14.48437500	-11.34228516	-46.47216797	-13.22753906	-86.33056641	+1772
+1457971330.41669990	+16.48828125	-15.85107422	-10.27441406	-56.97509766	-9.55810547	-79.69482422	+2116	+17.16503906	-15.25341797	-10.00195313	-108.96240234	-50.53710938	+30.69580078	+2740	+13.49560547	-14.48437500	-11.34228516	-46.53808594	-13.20556641	-86.28662109	+1768
+1457971330.42510010	+16.48388672	-15.83789063	-10.29638672	-56.93115234	-9.38232422	-79.62890625	+2108	+17.12548828	-15.21386719	-10.05468750	-108.43505859	-50.38330078	+30.10253906	+2724	+13.44287109	-14.44482422	-11.34228516	-46.73583984	-12.98583984	-85.93505859	+1760
+1457971330.42919990	+16.48388672	-15.82470703	-10.30957031	-56.93115234	-9.27246094	-79.60693359	+2100	+17.10791016	-15.19189453	-10.07226563	-108.21533203	-50.29541016	+29.86083984	+2712	+13.42968750	-14.41845703	-11.34228516	-46.73583984	-12.85400391	-85.78125000	+1756
+1457971330.43339990	+16.47509766	-15.79394531	-10.32275391	-56.86523438	-9.07470703	-79.51904297	+2096	+17.08593750	-15.14355469	-10.08984375	-107.84179688	-50.11962891	+29.50927734	+2708	+13.42089844	-14.35253906	-11.33349609	-46.60400391	-12.63427734	-85.51757813	+1752
+1457971330.43750000	+16.47070313	-15.75439453	-10.33593750	-56.77734375	-8.89892578	-79.47509766	+2088	+17.07714844	-15.08203125	-10.09423828	-107.53417969	-49.94384766	+29.28955078	+2704	+13.42968750	-14.28662109	-11.32910156	-46.38427734	-12.45849609	-85.34179688	+1748
+1457971330.44170000	+16.47070313	-15.71044922	-10.34472656	-56.64550781	-8.70117188	-79.40917969	+2084	+17.08154297	-15.02490234	-10.08105469	-107.29248047	-49.79003906	+29.17968750	+2700	+13.44726563	-14.22509766	-11.32470703	-46.07666016	-12.28271484	-85.23193359	+1744
+1457971330.44590000	+16.46630859	-15.61376953	-10.35351563	-56.40380859	-8.34960938	-79.32128906	+2088	+17.10351563	-14.92822266	-10.05468750	-106.96289063	-49.54833984	+29.11376953	+2704	+13.47802734	-14.15917969	-11.31591797	-45.70312500	-12.10693359	-85.14404297	+1744
+1457971330.45420000	+16.47070313	-15.43359375	-10.35351563	-55.87646484	-7.80029297	-79.23339844	+2108	+17.16064453	-14.74804688	-9.98437500	-106.41357422	-49.15283203	+29.09179688	+2720	+13.53955078	-14.03613281	-11.31152344	-44.91210938	-11.71142578	-85.03417969	+1748
+1457971330.45840000	+16.46630859	-15.29296875	-10.34472656	-55.48095703	-7.38281250	-79.18945313	+2132	+17.20458984	-14.62939453	-9.93164063	-106.10595703	-48.91113281	+29.15771484	+2740	+13.57031250	-13.95703125	-11.30273438	-44.45068359	-11.44775391	-84.99023438	+1752
+1457971330.46670010	+16.46630859	-15.06884766	-10.30957031	-54.84375000	-6.83349609	-79.07958984	+2196	+17.28369141	-14.42285156	-9.82177734	-105.66650391	-48.49365234	+29.39941406	+2780	+13.60986328	-13.81640625	-11.28076172	-43.65966797	-11.00830078	-84.90234375	+1768
+1457971330.47499990	+16.47509766	-14.84912109	-10.24365234	-54.20654297	-6.48193359	-78.92578125	+2280	+17.34521484	-14.21630859	-9.72949219	-105.18310547	-48.05419922	+29.55322266	+2828	+13.64062500	-13.66699219	-11.25000000	-42.89062500	-10.61279297	-84.79248047	+1796
+1457971330.48340010	+16.48388672	-14.68652344	-10.20849609	-53.70117188	-6.17431641	-78.81591797	+2368	+17.36718750	-14.03613281	-9.68994141	-104.50195313	-47.70263672	+29.33349609	+2872	+13.64941406	-13.53515625	-11.22802734	-42.29736328	-10.17333984	-84.61669922	+1836
+1457971330.49169990	+16.48828125	-14.54589844	-10.20410156	-53.34960938	-5.71289063	-78.61816406	+2440	+17.33642578	-13.89990234	-9.69433594	-103.77685547	-47.30712891	+28.76220703	+2912	+13.61425781	-13.41210938	-11.20605469	-42.01171875	-9.71191406	-84.35302734	+1864
+1457971330.50000000	+16.47949219	-14.40966797	-10.19531250	-53.04199219	-5.27343750	-78.33251953	+2496	+17.25732422	-13.76806641	-9.73828125	-102.96386719	-46.84570313	+27.90527344	+2952	+13.55712891	-13.27148438	-11.17089844	-41.77001953	-9.27246094	-83.95751953	+1884
+1457971330.50420000	+16.47509766	-14.35253906	-10.19091797	-52.91015625	-5.11962891	-78.20068359	+2512	+17.20898438	-13.71533203	-9.76904297	-102.54638672	-46.62597656	+27.46582031	+2972	+13.52197266	-13.22314453	-11.15332031	-41.77001953	-9.11865234	-83.75976563	+1888
+1457971330.51250000	+16.48828125	-14.22509766	-10.19970703	-52.55859375	-4.70214844	-77.84912109	+2528	+17.11230469	-13.60986328	-9.84814453	-101.62353516	-46.18652344	+26.43310547	+3000	+13.47363281	-13.10888672	-11.10937500	-41.70410156	-8.83300781	-83.27636719	+1892
+1457971330.51670000	+16.48828125	-14.15478516	-10.21289063	-52.33886719	-4.41650391	-77.71728516	+2528	+17.04638672	-13.55273438	-9.90527344	-101.07421875	-45.94482422	+25.77392578	+3016	+13.43847656	-13.04296875	-11.10058594	-41.63818359	-8.59130859	-83.05664063	+1896
+1457971330.52080010	+16.49267578	-14.06250000	-10.23486328	-52.07519531	-4.06494141	-77.54150391	+2524	+16.98925781	-13.47363281	-9.96240234	-100.43701172	-45.61523438	+25.07080078	+3032	+13.41210938	-12.96386719	-11.09619141	-41.52832031	-8.30566406	-82.79296875	+1900
+1457971330.52500010	+16.49707031	-13.98339844	-10.24804688	-51.83349609	-3.71337891	-77.38769531	+2512	+16.93652344	-13.40332031	-10.01074219	-99.86572266	-45.30761719	+24.47753906	+3044	+13.38574219	-12.89794922	-11.08300781	-41.46240234	-8.08593750	-82.55126953	+1900
+1457971330.52920010	+16.48388672	-13.89550781	-10.27001953	-51.61376953	-3.31787109	-77.23388672	+2496	+16.88378906	-13.32861328	-10.04589844	-99.36035156	-45.00000000	+23.95019531	+3052	+13.34619141	-12.82324219	-11.07421875	-41.37451172	-7.80029297	-82.28759766	+1904
+1457971330.53749990	+16.48828125	-13.66699219	-10.26123047	-50.91064453	-2.70263672	-76.88232422	+2456	+16.82666016	-13.12646484	-10.06787109	-98.28369141	-44.38476563	+23.15917969	+3068	+13.32421875	-12.65185547	-11.01269531	-40.89111328	-7.47070313	-81.84814453	+1908
+1457971330.54580000	+16.50146484	-13.42089844	-10.24365234	-50.05371094	-2.08740234	-76.59667969	+2420	+16.81347656	-12.90673828	-10.05468750	-97.16308594	-43.83544922	+22.63183594	+3076	+13.32421875	-12.46728516	-10.97314453	-40.18798828	-7.00927734	-81.40869141	+1916
+1457971330.55000000	+16.51904297	-13.28906250	-10.24365234	-49.59228516	-1.73583984	-76.50878906	+2404	+16.82226563	-12.77490234	-10.04589844	-96.56982422	-43.52783203	+22.39013672	+3084	+13.32861328	-12.36621094	-10.95996094	-39.79248047	-6.74560547	-81.21093750	+1920
+1457971330.55830000	+16.49267578	-12.97705078	-10.21728516	-48.66943359	-0.83496094	-76.31103516	+2396	+16.83984375	-12.48486328	-9.97119141	-95.51513672	-42.86865234	+22.12646484	+3100	+13.32861328	-12.11572266	-10.93359375	-38.75976563	-5.97656250	-80.79345703	+1944
+1457971330.56250000	+16.47509766	-12.83203125	-10.18652344	-48.25195313	-0.50537109	-76.20117188	+2396	+16.85302734	-12.33105469	-9.91845703	-95.00976563	-42.53906250	+22.10449219	+3112	+13.33740234	-11.99707031	-10.90283203	-38.25439453	-5.69091797	-80.57373047	+1952
+1457971330.56670000	+16.45751953	-12.69140625	-10.16015625	-47.85644531	-0.15380859	-76.09130859	+2404	+16.87939453	-12.18603516	-9.84814453	-94.59228516	-42.29736328	+22.19238281	+3128	+13.33300781	-11.87841797	-10.87207031	-37.72705078	-5.38330078	-80.37597656	+1960
+1457971330.57080010	+16.46191406	-12.53759766	-10.12060547	-47.37304688	+0.08789063	-75.91552734	+2420	+16.92333984	-12.02783203	-9.77343750	-94.10888672	-41.98974609	+22.34619141	+3148	+13.35498047	-11.74658203	-10.82812500	-37.13378906	-5.16357422	-80.13427734	+1972
+1457971330.57500000	+16.46191406	-12.38818359	-10.08105469	-46.88964844	+0.37353516	-75.80566406	+2440	+16.96289063	-11.85644531	-9.69873047	-93.55957031	-41.70410156	+22.43408203	+3168	+13.36816406	-11.62353516	-10.79296875	-36.54052734	-4.87792969	-79.95849609	+1984
+1457971330.58330010	+16.43115234	-12.08056641	-10.00195313	-46.01074219	+1.07666016	-75.56396484	+2508	+17.00244141	-11.50927734	-9.59326172	-92.41699219	-40.91308594	+22.36816406	+3208	+13.38134766	-11.34667969	-10.74902344	-35.35400391	-4.10888672	-79.45312500	+2024
+1457971330.58750010	+16.41357422	-11.93554688	-9.96240234	-45.61523438	+1.45019531	-75.38818359	+2544	+17.01123047	-11.35107422	-9.54052734	-91.93359375	-40.51757813	+22.30224609	+3224	+13.38134766	-11.22363281	-10.71386719	-34.84863281	-3.77929688	-79.16748047	+2040
+1457971330.59159990	+16.38281250	-11.78613281	-9.93603516	-45.26367188	+1.91162109	-75.21240234	+2588	+17.00683594	-11.19726563	-9.48779297	-91.40625000	-40.14404297	+22.19238281	+3244	+13.36376953	-11.09179688	-10.68310547	-34.38720703	-3.36181641	-78.88183594	+2060
+1457971330.59579990	+16.36523438	-11.63232422	-9.90527344	-44.84619141	+2.32910156	-75.01464844	+2636	+17.01562500	-11.02587891	-9.42626953	-90.85693359	-39.72656250	+22.17041016	+3268	+13.36376953	-10.94238281	-10.64355469	-33.83789063	-2.98828125	-78.48632813	+2088
+1457971330.59999990	+16.34326172	-11.48730469	-9.86132813	-44.49462891	+2.68066406	-74.77294922	+2684	+17.02001953	-10.87207031	-9.36035156	-90.37353516	-39.33105469	+22.17041016	+3292	+13.35058594	-10.81494141	-10.59082031	-33.37646484	-2.70263672	-78.15673828	+2112
+1457971330.60830000	+16.33007813	-11.21044922	-9.78662109	-43.70361328	+3.36181641	-74.24560547	+2768	+16.99804688	-10.55566406	-9.30761719	-89.23095703	-38.38623047	+21.81884766	+3332	+13.33740234	-10.56445313	-10.50732422	-32.54150391	-2.10937500	-77.38769531	+2160
+1457971330.61250000	+16.32568359	-11.07421875	-9.75585938	-43.33007813	+3.75732422	-73.98193359	+2808	+16.97607422	-10.41943359	-9.29003906	-88.70361328	-37.94677734	+21.55517578	+3348	+13.32861328	-10.44140625	-10.46337891	-32.16796875	-1.82373047	-76.99218750	+2180
+1457971330.61660000	+16.29931641	-10.93359375	-9.73388672	-42.97851563	+4.21875000	-73.76220703	+2844	+16.93212891	-10.28320313	-9.27685547	-88.13232422	-37.46337891	+21.18164063	+3368	+13.30224609	-10.31835938	-10.42822266	-31.81640625	-1.42822266	-76.61865234	+2200
+1457971330.62080000	+16.28173828	-10.78857422	-9.72509766	-42.60498047	+4.81201172	-73.47656250	+2880	+16.89257813	-10.13378906	-9.26367188	-87.51708984	-36.93603516	+20.83007813	+3388	+13.29345703	-10.17333984	-10.39306641	-31.39892578	-1.03271484	-76.09130859	+2224
+1457971330.62910010	+16.24658203	-10.50732422	-9.68994141	-41.87988281	+5.82275391	-72.83935547	+2928	+16.79589844	-9.88769531	-9.23291016	-86.55029297	-35.96923828	+20.19287109	+3412	+13.24511719	-9.93164063	-10.29199219	-30.76171875	-0.39550781	-75.12451172	+2244
+1457971330.63750000	+16.24218750	-10.21728516	-9.62841797	-40.97900391	+6.61376953	-72.15820313	+2948	+16.71679688	-9.61523438	-9.18896484	-85.51757813	-35.00244141	+19.70947266	+3432	+13.21875000	-9.67236328	-10.17333984	-30.01464844	+0.08789063	-74.13574219	+2256
+1457971330.64580010	+16.22460938	-9.93164063	-9.55371094	-40.12207031	+7.44873047	-71.49902344	+2948	+16.63330078	-9.33837891	-9.14501953	-84.48486328	-33.99169922	+19.20410156	+3452	+13.19238281	-9.41748047	-10.06347656	-29.22363281	+0.61523438	-73.12500000	+2268
+1457971330.65000010	+16.22021484	-9.77783203	-9.52294922	-39.63867188	+7.91015625	-71.16943359	+2940	+16.58935547	-9.20214844	-9.12304688	-83.97949219	-33.46435547	+18.96240234	+3460	+13.18798828	-9.29443359	-10.00195313	-28.82812500	+0.85693359	-72.61962891	+2268
+1457971330.65409990	+16.19384766	-9.62402344	-9.49218750	-39.19921875	+8.43750000	-70.86181641	+2936	+16.54101563	-9.06591797	-9.08349609	-83.54003906	-33.00292969	+18.76464844	+3464	+13.16162109	-9.16699219	-9.94482422	-28.43261719	+1.18652344	-72.13623047	+2272
+1457971330.65829990	+16.18505859	-9.46142578	-9.44384766	-38.67187500	+8.89892578	-70.51025391	+2928	+16.51025391	-8.92089844	-9.03515625	-83.03466797	-32.49755859	+18.65478516	+3472	+13.15283203	-9.02636719	-9.87890625	-27.94921875	+1.45019531	-71.58691406	+2276
+1457971330.66660000	+16.15429688	-9.14941406	-9.32080078	-37.70507813	+9.62402344	-69.78515625	+2916	+16.45751953	-8.60009766	-8.91650391	-82.08984375	-31.46484375	+18.58886719	+3492	+13.12646484	-8.76708984	-9.74267578	-27.07031250	+1.97753906	-70.59814453	+2280
+1457971330.67080000	+16.14990234	-8.99121094	-9.24609375	-37.15576172	+9.93164063	-69.41162109	+2912	+16.44873047	-8.43310547	-8.84619141	-81.60644531	-30.93750000	+18.67675781	+3508	+13.12207031	-8.63085938	-9.66796875	-26.56494141	+2.19726563	-70.09277344	+2284
+1457971330.67910000	+16.11035156	-8.66601563	-9.09667969	-36.10107422	+10.63476563	-68.77441406	+2912	+16.43115234	-8.08593750	-8.67919922	-80.59570313	-29.97070313	+18.87451172	+3548	+13.10009766	-8.37158203	-9.52294922	-25.57617188	+2.72460938	-69.14794922	+2292
+1457971330.68740010	+16.07958984	-8.33642578	-8.95166016	-35.02441406	+11.46972656	-68.07128906	+2932	+16.42675781	-7.72558594	-8.50781250	-79.54101563	-28.85009766	+19.07226563	+3596	+13.09570313	-8.10351563	-9.37353516	-24.49951172	+3.27392578	-68.11523438	+2304
+1457971330.69580010	+16.02685547	-8.00244141	-8.79345703	-33.94775391	+12.30468750	-67.34619141	+2968	+16.42236328	-7.36962891	-8.30566406	-78.55224609	-27.81738281	+19.37988281	+3652	+13.06054688	-7.83105469	-9.22412109	-23.48876953	+3.95507813	-67.08251953	+2312
+1457971330.70409990	+15.96972656	-7.67724609	-8.61328125	-32.89306641	+12.98583984	-66.59912109	+3020	+16.41357422	-7.01367188	-8.09472656	-77.54150391	-26.80664063	+19.73144531	+3712	+13.02978516	-7.56738281	-9.06591797	-22.47802734	+4.52636719	-66.09375000	+2328
+1457971330.71240000	+15.92578125	-7.36523438	-8.45068359	-31.86035156	+13.75488281	-65.85205078	+3076	+16.40917969	-6.67089844	-7.89257813	-76.50878906	-25.79589844	+19.99511719	+3768	+13.00781250	-7.30810547	-8.89892578	-21.46728516	+5.05371094	-65.03906250	+2352
+1457971330.71659990	+15.89501953	-7.21582031	-8.36718750	-31.37695313	+14.12841797	-65.50048828	+3112	+16.39599609	-6.50830078	-7.78710938	-76.02539063	-25.33447266	+20.12695313	+3796	+12.98583984	-7.18945313	-8.81982422	-21.04980469	+5.31738281	-64.55566406	+2368
+1457971330.72079990	+15.86865234	-7.06201172	-8.30126953	-30.84960938	+14.58984375	-65.12695313	+3148	+16.38720703	-6.35009766	-7.69482422	-75.52001953	-24.82910156	+20.17089844	+3820	+12.97705078	-7.06201172	-8.74072266	-20.52246094	+5.60302734	-63.96240234	+2380
+1457971330.72490000	+15.83789063	-6.91259766	-8.22216797	-30.34423828	+15.00732422	-64.70947266	+3184	+16.36523438	-6.20068359	-7.60253906	-75.05859375	-24.34570313	+20.19287109	+3840	+12.95947266	-6.93017578	-8.65722656	-20.03906250	+5.84472656	-63.39111328	+2396
+1457971330.72910000	+15.81591797	-6.76757813	-8.13867188	-29.86083984	+15.29296875	-64.27001953	+3220	+16.33886719	-6.05566406	-7.51464844	-74.61914063	-23.86230469	+20.19287109	+3860	+12.94189453	-6.81152344	-8.56933594	-19.59960938	+6.02050781	-62.84179688	+2408
+1457971330.73330000	+15.79833984	-6.62695313	-8.05517578	-29.35546875	+15.62255859	-63.85253906	+3252	+16.31689453	-5.91503906	-7.43115234	-74.17968750	-23.40087891	+20.19287109	+3880	+12.93310547	-6.68408203	-8.48144531	-19.11621094	+6.21826172	-62.24853516	+2424
+1457971330.74160000	+15.76318359	-6.36328125	-7.87500000	-28.41064453	+16.10595703	-62.99560547	+3312	+16.25976563	-5.66015625	-7.25976563	-73.41064453	-22.54394531	+20.21484375	+3912	+12.90234375	-6.45996094	-8.28808594	-18.30322266	+6.43798828	-61.12792969	+2448
+1457971330.74569990	+15.75000000	-6.23583984	-7.79150391	-27.94921875	+16.39160156	-62.57812500	+3340	+16.23339844	-5.54150391	-7.18505859	-73.01513672	-22.08251953	+20.14892578	+3920	+12.90234375	-6.34570313	-8.19580078	-17.86376953	+6.52587891	-60.51269531	+2460
+1457971330.74990010	+15.74121094	-6.10839844	-7.71240234	-27.46582031	+16.69921875	-62.13867188	+3360	+16.20703125	-5.42724609	-7.11914063	-72.61962891	-21.62109375	+20.06103516	+3928	+12.89355469	-6.23144531	-8.09912109	-17.40234375	+6.61376953	-59.89746094	+2468
+1457971330.75410010	+15.72363281	-5.98095703	-7.62011719	-27.00439453	+16.91894531	-61.72119141	+3376	+16.17187500	-5.31298828	-7.03564453	-72.29003906	-21.20361328	+20.01708984	+3936	+12.88037109	-6.11718750	-7.99804688	-16.98486328	+6.67968750	-59.32617188	+2476
+1457971330.75819990	+15.71484375	-5.86230469	-7.53662109	-26.54296875	+17.20458984	-61.30371094	+3392	+16.13671875	-5.20751953	-6.96533203	-71.93847656	-20.74218750	+19.90722656	+3940	+12.87158203	-6.00292969	-7.90136719	-16.52343750	+6.76757813	-58.68896484	+2484
+1457971330.76239990	+15.69726563	-5.73486328	-7.45312500	-26.08154297	+17.46826172	-60.84228516	+3400	+16.10156250	-5.10205078	-6.89501953	-71.60888672	-20.28076172	+19.79736328	+3948	+12.86279297	-5.88867188	-7.80468750	-16.08398438	+6.85546875	-58.07373047	+2488
+1457971330.77070000	+15.67968750	-5.50195313	-7.24218750	-25.18066406	+17.75390625	-59.91943359	+3416	+16.04003906	-4.89990234	-6.72802734	-71.01562500	-19.48974609	+19.77539063	+3956	+12.84521484	-5.67773438	-7.58935547	-15.29296875	+6.85546875	-56.88720703	+2496
+1457971330.77490000	+15.67089844	-5.38330078	-7.14550781	-24.71923828	+17.92968750	-59.52392578	+3420	+16.01367188	-4.79003906	-6.64892578	-70.66406250	-19.09423828	+19.75341797	+3960	+12.84082031	-5.57666016	-7.48828125	-14.89746094	+6.89941406	-56.31591797	+2500
+1457971330.77909990	+15.65771484	-5.26904297	-7.04003906	-24.25781250	+18.06152344	-59.10644531	+3424	+15.99169922	-4.68896484	-6.54785156	-70.37841797	-18.78662109	+19.81933594	+3968	+12.82763672	-5.47558594	-7.38281250	-14.50195313	+6.89941406	-55.76660156	+2504
+1457971330.78320000	+15.64892578	-5.15478516	-6.94335938	-23.81835938	+18.25927734	-58.73291016	+3424	+15.96972656	-4.59228516	-6.45996094	-70.04882813	-18.41308594	+19.81933594	+3968	+12.82324219	-5.37451172	-7.27734375	-14.08447266	+6.92138672	-55.21728516	+2508
+1457971330.78740000	+15.63574219	-5.04052734	-6.85107422	-23.35693359	+18.45703125	-58.33740234	+3424	+15.94335938	-4.48681641	-6.37207031	-69.69726563	-18.03955078	+19.79736328	+3972	+12.81445313	-5.26904297	-7.18066406	-13.64501953	+6.96533203	-54.64599609	+2512
+1457971330.79160000	+15.61816406	-4.92626953	-6.75000000	-22.89550781	+18.61083984	-57.96386719	+3424	+15.92138672	-4.38134766	-6.26660156	-69.36767578	-17.73193359	+19.86328125	+3980	+12.80566406	-5.16796875	-7.07519531	-13.20556641	+6.98730469	-54.11865234	+2516
+1457971330.79570010	+15.59619141	-4.81640625	-6.64013672	-22.45605469	+18.72070313	-57.61230469	+3428	+15.89941406	-4.27587891	-6.15673828	-69.03808594	-17.46826172	+19.97314453	+3988	+12.79248047	-5.07568359	-6.97412109	-12.81005859	+7.03125000	-53.61328125	+2520
+1457971330.79990010	+15.57421875	-4.70214844	-6.53906250	-22.01660156	+18.83056641	-57.28271484	+3432	+15.87744141	-4.16601563	-6.04687500	-68.68652344	-17.18261719	+20.08300781	+4000	+12.77929688	-4.98779297	-6.87744141	-12.43652344	+7.05322266	-53.15185547	+2520
+1457971330.80819990	+15.53906250	-4.48681641	-6.31054688	-21.09375000	+18.89648438	-56.62353516	+3452	+15.85107422	-3.94628906	-5.80517578	-67.96142578	-16.78710938	+20.45654297	+4024	+12.76171875	-4.81640625	-6.67529297	-11.66748047	+6.96533203	-52.25097656	+2524
+1457971330.81240010	+15.52148438	-4.38134766	-6.20507813	-20.65429688	+18.91845703	-56.33789063	+3464	+15.83349609	-3.83642578	-5.69091797	-67.56591797	-16.58935547	+20.61035156	+4036	+12.75292969	-4.73291016	-6.57861328	-11.27197266	+6.94335938	-51.83349609	+2524
+1457971330.81660010	+15.49951172	-4.28027344	-6.09521484	-20.21484375	+18.94042969	-56.07421875	+3480	+15.82031250	-3.72656250	-5.56347656	-67.17041016	-16.45751953	+20.83007813	+4052	+12.74414063	-4.64941406	-6.48193359	-10.85449219	+6.89941406	-51.43798828	+2528
+1457971330.82069990	+15.47753906	-4.17480469	-5.99414063	-19.75341797	+19.00634766	-55.81054688	+3496	+15.80712891	-3.62109375	-5.44042969	-66.77490234	-16.30371094	+20.98388672	+4064	+12.73535156	-4.56591797	-6.38525391	-10.43701172	+6.85546875	-51.04248047	+2532
+1457971330.82489990	+15.44677734	-4.07373047	-5.89306641	-19.31396484	+19.07226563	-55.52490234	+3512	+15.78515625	-3.51123047	-5.32177734	-66.37939453	-16.14990234	+21.15966797	+4080	+12.72216797	-4.48681641	-6.29296875	-10.06347656	+6.83349609	-50.64697266	+2536
+1457971330.82900000	+15.42480469	-3.97705078	-5.77880859	-18.85253906	+19.02832031	-55.26123047	+3536	+15.76757813	-3.41015625	-5.19433594	-66.00585938	-16.04003906	+21.37939453	+4092	+12.71337891	-4.41210938	-6.19189453	-9.66796875	+6.70166016	-50.25146484	+2540
+1457971330.83320000	+15.39843750	-3.88476563	-5.66894531	-18.41308594	+19.00634766	-54.97558594	+3560	+15.75000000	-3.30468750	-5.07568359	-65.61035156	-15.90820313	+21.57714844	+4108	+12.70019531	-4.33740234	-6.09960938	-9.29443359	+6.63574219	-49.87792969	+2544
+1457971330.83740000	+15.37646484	-3.78808594	-5.56347656	-17.97363281	+18.98437500	-54.71191406	+3584	+15.72802734	-3.20361328	-4.96142578	-65.21484375	-15.77636719	+21.77490234	+4120	+12.69140625	-4.26708984	-6.00732422	-8.92089844	+6.56982422	-49.50439453	+2544
+1457971330.84570000	+15.34130859	-3.61230469	-5.34814453	-17.07275391	+18.91845703	-54.16259766	+3632	+15.69726563	-3.01464844	-4.72851563	-64.46777344	-15.53466797	+22.14843750	+4144	+12.67382813	-4.12207031	-5.80517578	-8.15185547	+6.28417969	-48.75732422	+2552
+1457971330.84990000	+15.31933594	-3.52441406	-5.25146484	-16.65527344	+18.96240234	-53.87695313	+3652	+15.67529297	-2.92675781	-4.62744141	-64.09423828	-15.35888672	+22.25830078	+4152	+12.66503906	-4.05175781	-5.71289063	-7.75634766	+6.17431641	-48.36181641	+2556
+1457971330.85400010	+15.30175781	-3.44531250	-5.14599609	-16.21582031	+18.91845703	-53.59130859	+3672	+15.65332031	-2.84326172	-4.52197266	-63.76464844	-15.22705078	+22.39013672	+4160	+12.65625000	-3.98583984	-5.61181641	-7.38281250	+6.02050781	-47.98828125	+2560
+1457971330.85820010	+15.27539063	-3.35742188	-5.04931641	-15.77636719	+18.98437500	-53.30566406	+3692	+15.63134766	-2.75537109	-4.42089844	-63.39111328	-15.02929688	+22.47802734	+4164	+12.64746094	-3.91552734	-5.51513672	-6.98730469	+5.93261719	-47.59277344	+2560
+1457971330.86240010	+15.25341797	-3.27392578	-4.95263672	-15.31494141	+19.02832031	-52.99804688	+3708	+15.60498047	-2.68066406	-4.32861328	-63.06152344	-14.83154297	+22.58789063	+4168	+12.63427734	-3.84521484	-5.42285156	-6.59179688	+5.86669922	-47.17529297	+2560
+1457971330.86649990	+15.24023438	-3.19482422	-4.85156250	-14.87548828	+18.98437500	-52.66845703	+3724	+15.58300781	-2.60595703	-4.23193359	-62.75390625	-14.65576172	+22.69775391	+4172	+12.62548828	-3.77929688	-5.32177734	-6.24023438	+5.66894531	-46.77978516	+2564
+1457971330.87069990	+15.22265625	-3.11572266	-4.75488281	-14.43603516	+18.98437500	-52.33886719	+3736	+15.55664063	-2.53564453	-4.14404297	-62.42431641	-14.43603516	+22.76367188	+4172	+12.61669922	-3.70898438	-5.22070313	-5.84472656	+5.53710938	-46.34033203	+2564
+1457971330.87899990	+15.19628906	-2.96630859	-4.56152344	-13.57910156	+18.96240234	-51.72363281	+3752	+15.50830078	-2.39501953	-3.96826172	-61.78710938	-14.06250000	+22.96142578	+4176	+12.59472656	-3.57714844	-5.02734375	-5.07568359	+5.20751953	-45.57128906	+2568
+1457971330.88319990	+15.17871094	-2.89160156	-4.46923828	-13.13964844	+18.98437500	-51.41601563	+3756	+15.48193359	-2.32470703	-3.88476563	-61.45751953	-13.88671875	+23.02734375	+4172	+12.58593750	-3.51123047	-4.93066406	-4.65820313	+5.07568359	-45.15380859	+2568
+1457971330.88739990	+15.16113281	-2.81689453	-4.38134766	-12.67822266	+19.02832031	-51.10839844	+3760	+15.45556641	-2.25878906	-3.80126953	-61.14990234	-13.68896484	+23.09326172	+4172	+12.57275391	-3.44531250	-4.83837891	-4.26269531	+4.92187500	-44.75830078	+2568
+1457971330.89150000	+15.14355469	-2.74218750	-4.29345703	-12.23876953	+19.02832031	-50.80078125	+3760	+15.42919922	-2.19726563	-3.72216797	-60.84228516	-13.49121094	+23.13720703	+4168	+12.55957031	-3.38378906	-4.74169922	-3.86718750	+4.74609375	-44.40673828	+2572
+1457971330.89570000	+15.12158203	-2.67187500	-4.19677734	-11.79931641	+18.98437500	-50.51513672	+3760	+15.40283203	-2.13574219	-3.63867188	-60.53466797	-13.33740234	+23.24707031	+4164	+12.54638672	-3.32226563	-4.65380859	-3.47167969	+4.57031250	-44.03320313	+2572
+1457971330.89980010	+15.10400391	-2.60156250	-4.10888672	-11.35986328	+18.91845703	-50.25146484	+3756	+15.37646484	-2.06982422	-3.55957031	-60.20507813	-13.20556641	+23.35693359	+4160	+12.53320313	-3.26513672	-4.56152344	-3.07617188	+4.39453125	-43.68164063	+2572
+1457971330.90400000	+15.09082031	-2.53125000	-4.01220703	-10.92041016	+18.83056641	-49.98779297	+3756	+15.35449219	-2.00390625	-3.46728516	-59.87548828	-13.09570313	+23.53271484	+4156	+12.52441406	-3.20800781	-4.46923828	-2.65869141	+4.17480469	-43.37402344	+2572
+1457971330.91230010	+15.05566406	-2.39941406	-3.83642578	-10.06347656	+18.65478516	-49.48242188	+3744	+15.30615234	-1.87646484	-3.29589844	-59.17236328	-12.91992188	+23.79638672	+4148	+12.50244141	-3.10253906	-4.29345703	-1.91162109	+3.73535156	-42.75878906	+2572
+1457971330.91650010	+15.03808594	-2.33789063	-3.74414063	-9.64599609	+18.54492188	-49.28466797	+3740	+15.28417969	-1.81054688	-3.20361328	-58.84277344	-12.87597656	+23.97216797	+4148	+12.49365234	-3.05419922	-4.20996094	-1.51611328	+3.51562500	-42.51708984	+2572
+1457971330.92070010	+15.01171875	-2.27636719	-3.66064453	-9.20654297	+18.47900391	-49.08691406	+3736	+15.26220703	-1.74902344	-3.11132813	-58.49121094	-12.81005859	+24.12597656	+4144	+12.48046875	-3.00585938	-4.13085938	-1.16455078	+3.36181641	-42.25341797	+2568
+1457971330.92479990	+14.98974609	-2.21484375	-3.57714844	-8.78906250	+18.41308594	-48.88916016	+3736	+15.23583984	-1.68750000	-3.02343750	-58.13964844	-12.76611328	+24.27978516	+4144	+12.47167969	-2.96191406	-4.05175781	-0.79101563	+3.20800781	-41.98974609	+2564
+1457971330.92899990	+14.97216797	-2.15771484	-3.48925781	-8.37158203	+18.30322266	-48.69140625	+3732	+15.21826172	-1.62597656	-2.93115234	-57.78808594	-12.74414063	+24.49951172	+4140	+12.46289063	-2.91357422	-3.97265625	-0.41748047	+2.98828125	-41.77001953	+2560
+1457971330.93319990	+14.95019531	-2.10058594	-3.40576172	-7.99804688	+18.19335938	-48.49365234	+3728	+15.19628906	-1.56445313	-2.83886719	-57.45849609	-12.72216797	+24.67529297	+4140	+12.44970703	-2.87402344	-3.90234375	-0.10986328	+2.85644531	-41.55029297	+2556
+1457971330.93730000	+14.92382813	-2.04785156	-3.32226563	-7.62451172	+18.08349609	-48.33984375	+3728	+15.17431641	-1.50732422	-2.74658203	-57.10693359	-12.70019531	+24.85107422	+4140	+12.43652344	-2.83886719	-3.83203125	+0.19775391	+2.72460938	-41.33056641	+2548
+1457971330.94569990	+14.88867188	-1.95117188	-3.15966797	-6.92138672	+17.86376953	-47.98828125	+3728	+15.14355469	-1.39306641	-2.55322266	-56.46972656	-12.72216797	+25.29052734	+4140	+12.41894531	-2.77294922	-3.68261719	+0.76904297	+2.41699219	-40.93505859	+2536
+1457971330.94980000	+14.87109375	-1.90283203	-3.08056641	-6.59179688	+17.77587891	-47.83447266	+3728	+15.12597656	-1.34033203	-2.46533203	-56.16210938	-12.72216797	+25.44433594	+4136	+12.41015625	-2.73779297	-3.61669922	+1.05468750	+2.30712891	-40.73730469	+2528
+1457971330.95400000	+14.85351563	-1.85888672	-3.00585938	-6.26220703	+17.68798828	-47.68066406	+3732	+15.11279297	-1.29199219	-2.37744141	-55.87646484	-12.72216797	+25.62011719	+4136	+12.40136719	-2.70703125	-3.55078125	+1.31835938	+2.17529297	-40.53955078	+2516
+1457971330.96230010	+14.80957031	-1.77539063	-2.86523438	-5.66894531	+17.55615234	-47.35107422	+3732	+15.07324219	-1.19970703	-2.20605469	-55.34912109	-12.70019531	+25.94970703	+4132	+12.37939453	-2.64550781	-3.42773438	+1.80175781	+2.02148438	-40.14404297	+2496
+1457971330.96650000	+14.79638672	-1.73583984	-2.79052734	-5.36132813	+17.46826172	-47.17529297	+3736	+15.06445313	-1.15576172	-2.12695313	-55.08544922	-12.67822266	+26.10351563	+4128	+12.37060547	-2.61474609	-3.36621094	+2.04345703	+1.88964844	-39.92431641	+2488
+1457971330.97070000	+14.77880859	-1.69628906	-2.72021484	-5.09765625	+17.35839844	-46.99951172	+3736	+15.04687500	-1.11621094	-2.05224609	-54.84375000	-12.67822266	+26.23535156	+4120	+12.36181641	-2.59277344	-3.30468750	+2.24121094	+1.75781250	-39.74853516	+2476
+1457971330.97480010	+14.76123047	-1.66552734	-2.65429688	-4.85595703	+17.24853516	-46.82373047	+3740	+15.03369141	-1.08105469	-1.97753906	-54.64599609	-12.67822266	+26.36718750	+4116	+12.35302734	-2.56201172	-3.24316406	+2.46093750	+1.62597656	-39.55078125	+2464
+1457971330.97900010	+14.75683594	-1.63037109	-2.58398438	-4.59228516	+17.13867188	-46.66992188	+3740	+15.02050781	-1.04589844	-1.90722656	-54.42626953	-12.65625000	+26.47705078	+4108	+12.34863281	-2.53564453	-3.18164063	+2.65869141	+1.47216797	-39.35302734	+2456
+1457971330.98309990	+14.74365234	-1.59960938	-2.52246094	-4.35058594	+17.05078125	-46.51611328	+3740	+15.00732422	-1.01513672	-1.84130859	-54.22851563	-12.63427734	+26.56494141	+4100	+12.33984375	-2.51367188	-3.12451172	+2.83447266	+1.31835938	-39.15527344	+2444
+1457971330.99149990	+14.72607422	-1.53369141	-2.40380859	-3.86718750	+16.91894531	-46.16455078	+3736	+14.98095703	-0.96240234	-1.73144531	-53.87695313	-12.52441406	+26.69677734	+4080	+12.33105469	-2.45214844	-3.01025391	+3.29589844	+1.03271484	-38.75976563	+2428
+1457971330.99560000	+14.71728516	-1.50292969	-2.34667969	-3.64746094	+16.83105469	-45.98876953	+3732	+14.96777344	-0.94042969	-1.67871094	-53.72314453	-12.48046875	+26.76269531	+4068	+12.32226563	-2.42578125	-2.95751953	+3.47167969	+0.85693359	-38.58398438	+2420
+1457971330.99980000	+14.70410156	-1.47656250	-2.29394531	-3.40576172	+16.74316406	-45.79101563	+3724	+14.95458984	-0.91845703	-1.62597656	-53.56933594	-12.41455078	+26.82861328	+4056	+12.31787109	-2.39941406	-2.90039063	+3.69140625	+0.68115234	-38.40820313	+2412
+1457971331.00399990	+14.70410156	-1.44580078	-2.23681641	-3.18603516	+16.63330078	-45.61523438	+3716	+14.94580078	-0.90087891	-1.58203125	-53.43750000	-12.37060547	+26.87255859	+4040	+12.31787109	-2.37304688	-2.84765625	+3.88916016	+0.48339844	-38.21044922	+2404
+1457971331.00810000	+14.69970703	-1.41943359	-2.18408203	-2.98828125	+16.52343750	-45.46142578	+3708	+14.93701172	-0.87890625	-1.53808594	-53.30566406	-12.30468750	+26.93847656	+4028	+12.30908203	-2.35107422	-2.79492188	+4.06494141	+0.28564453	-38.05664063	+2396
+1457971331.01230000	+14.69531250	-1.39746094	-2.12695313	-2.81250000	+16.43554688	-45.30761719	+3696	+14.92822266	-0.86572266	-1.49414063	-53.17382813	-12.23876953	+26.98242188	+4012	+12.30908203	-2.32470703	-2.74218750	+4.24072266	+0.10986328	-37.88085938	+2392
+1457971331.01650000	+14.69531250	-1.37109375	-2.08300781	-2.61474609	+16.36962891	-45.15380859	+3684	+14.91503906	-0.84814453	-1.45458984	-53.04199219	-12.17285156	+27.02636719	+3996	+12.30908203	-2.30273438	-2.69384766	+4.43847656	-0.04394531	-37.72705078	+2384
+1457971331.02480010	+14.68212891	-1.32714844	-1.99511719	-2.26318359	+16.30371094	-44.84619141	+3652	+14.89306641	-0.81738281	-1.37988281	-52.82226563	-12.01904297	+27.09228516	+3968	+12.30029297	-2.25878906	-2.60156250	+4.74609375	-0.30761719	-37.39746094	+2368
+1457971331.02900000	+14.67773438	-1.30517578	-1.95556641	-2.06542969	+16.25976563	-44.67041016	+3636	+14.88867188	-0.80419922	-1.34472656	-52.69042969	-11.93115234	+27.11425781	+3952	+12.30029297	-2.23681641	-2.56201172	+4.92187500	-0.43945313	-37.24365234	+2364
+1457971331.03309990	+14.66894531	-1.28320313	-1.90722656	-1.93359375	+16.19384766	-44.53857422	+3620	+14.87988281	-0.79101563	-1.30078125	-52.60253906	-11.88720703	+27.20214844	+3940	+12.29589844	-2.21923828	-2.51806641	+5.03173828	-0.54931641	-37.11181641	+2356
+1457971331.03730010	+14.66455078	-1.27001953	-1.86328125	-1.80175781	+16.10595703	-44.42871094	+3604	+14.87109375	-0.77343750	-1.26123047	-52.51464844	-11.84326172	+27.26806641	+3928	+12.29150391	-2.20166016	-2.47851563	+5.16357422	-0.65917969	-36.97998047	+2348
+1457971331.04150010	+14.66455078	-1.25244141	-1.82373047	-1.66992188	+16.04003906	-44.31884766	+3588	+14.86669922	-0.75585938	-1.22167969	-52.40478516	-11.79931641	+27.37792969	+3916	+12.29589844	-2.18847656	-2.43896484	+5.27343750	-0.76904297	-36.87011719	+2340
+1457971331.04559990	+14.66015625	-1.23925781	-1.77978516	-1.56005859	+15.95214844	-44.20898438	+3572	+14.86230469	-0.74267578	-1.17333984	-52.31689453	-11.77734375	+27.48779297	+3908	+12.29150391	-2.17529297	-2.40380859	+5.36132813	-0.85693359	-36.76025391	+2332
+1457971331.04979990	+14.65576172	-1.22607422	-1.73583984	-1.47216797	+15.88623047	-44.12109375	+3560	+14.85791016	-0.72509766	-1.12939453	-52.20703125	-11.77734375	+27.59765625	+3900	+12.29150391	-2.16210938	-2.36865234	+5.44921875	-0.94482422	-36.65039063	+2324
+1457971331.05810000	+14.63818359	-1.19970703	-1.66552734	-1.27441406	+15.79833984	-43.94531250	+3532	+14.84912109	-0.68554688	-1.04589844	-51.98730469	-11.75537109	+27.79541016	+3884	+12.29150391	-2.14453125	-2.30712891	+5.58105469	-1.03271484	-36.47460938	+2304
+1457971331.06230000	+14.62939453	-1.18652344	-1.63037109	-1.18652344	+15.71044922	-43.87939453	+3524	+14.84472656	-0.66796875	-1.00195313	-51.89941406	-11.77734375	+27.94921875	+3880	+12.29150391	-2.13134766	-2.27636719	+5.66894531	-1.12060547	-36.38671875	+2296
+1457971331.06640010	+14.62500000	-1.17333984	-1.59082031	-1.09863281	+15.62255859	-43.81347656	+3516	+14.84033203	-0.65039063	-0.95800781	-51.81152344	-11.79931641	+28.05908203	+3876	+12.29150391	-2.12255859	-2.25000000	+5.73486328	-1.16455078	-36.29882813	+2284
+1457971331.07060000	+14.62060547	-1.16015625	-1.55126953	-1.03271484	+15.51269531	-43.74755859	+3508	+14.84033203	-0.63281250	-0.90966797	-51.74560547	-11.84326172	+28.23486328	+3872	+12.29150391	-2.11376953	-2.22363281	+5.77880859	-1.25244141	-36.21093750	+2276
+1457971331.07480000	+14.61621094	-1.15136719	-1.51171875	-0.96679688	+15.38085938	-43.70361328	+3504	+14.83593750	-0.61083984	-0.86132813	-51.65771484	-11.88720703	+28.41064453	+3868	+12.29150391	-2.10937500	-2.19726563	+5.82275391	-1.31835938	-36.16699219	+2264
+1457971331.07890010	+14.61181641	-1.14257813	-1.47656250	-0.92285156	+15.31494141	-43.65966797	+3504	+14.83593750	-0.59326172	-0.82177734	-51.56982422	-11.93115234	+28.54248047	+3864	+12.29150391	-2.10058594	-2.17089844	+5.86669922	-1.38427734	-36.10107422	+2256
+1457971331.08310010	+14.60742188	-1.13378906	-1.44580078	-0.83496094	+15.22705078	-43.59375000	+3500	+14.83593750	-0.57128906	-0.78222656	-51.45996094	-11.93115234	+28.65234375	+3860	+12.29589844	-2.09179688	-2.14892578	+5.91064453	-1.45019531	-36.03515625	+2248
+1457971331.09139990	+14.59863281	-1.11181641	-1.38427734	-0.68115234	+15.11718750	-43.46191406	+3500	+14.82714844	-0.54052734	-0.71191406	-51.30615234	-11.95312500	+28.82812500	+3856	+12.29589844	-2.07421875	-2.10058594	+6.06445313	-1.58203125	-35.90332031	+2228
+1457971331.09559990	+14.59423828	-1.09863281	-1.35791016	-0.57128906	+15.07324219	-43.37402344	+3504	+14.82714844	-0.52734375	-0.68115234	-51.21826172	-11.95312500	+28.91601563	+3852	+12.29589844	-2.06542969	-2.07861328	+6.13037109	-1.62597656	-35.83740234	+2220
+1457971331.09980010	+14.58984375	-1.08105469	-1.33154297	-0.48339844	+15.00732422	-43.30810547	+3504	+14.82275391	-0.51416016	-0.64599609	-51.15234375	-11.95312500	+29.00390625	+3848	+12.29589844	-2.05224609	-2.05664063	+6.19628906	-1.69189453	-35.77148438	+2212
+1457971331.10390000	+14.58984375	-1.06787109	-1.30078125	-0.37353516	+14.94140625	-43.22021484	+3508	+14.82275391	-0.50097656	-0.61962891	-51.08642578	-11.90917969	+29.06982422	+3844	+12.29589844	-2.03906250	-2.03466797	+6.28417969	-1.77978516	-35.68359375	+2204
+1457971331.10809990	+14.58984375	-1.05468750	-1.27441406	-0.26367188	+14.87548828	-43.13232422	+3512	+14.81835938	-0.48779297	-0.59765625	-51.02050781	-11.86523438	+29.11376953	+3836	+12.29589844	-2.03027344	-2.01269531	+6.35009766	-1.84570313	-35.61767578	+2196
+1457971331.11229990	+14.59423828	-1.04150391	-1.24804688	-0.15380859	+14.83154297	-43.02246094	+3512	+14.81835938	-0.47900391	-0.57568359	-50.95458984	-11.79931641	+29.13574219	+3828	+12.29589844	-2.01708984	-1.99072266	+6.43798828	-1.93359375	-35.55175781	+2192
+1457971331.11640000	+14.59423828	-1.02832031	-1.22607422	-0.04394531	+14.80957031	-42.91259766	+3512	+14.81835938	-0.47021484	-0.56250000	-50.88867188	-11.73339844	+29.11376953	+3820	+12.29589844	-2.00390625	-1.96875000	+6.54785156	-2.02148438	-35.46386719	+2184
+1457971331.12480000	+14.59423828	-1.00195313	-1.19091797	+0.19775391	+14.80957031	-42.69287109	+3508	+14.80957031	-0.45703125	-0.53613281	-50.75683594	-11.55761719	+29.11376953	+3804	+12.29589844	-1.97753906	-1.92480469	+6.74560547	-2.17529297	-35.31005859	+2176
+1457971331.12890010	+14.59423828	-0.98437500	-1.17333984	+0.32958984	+14.80957031	-42.56103516	+3504	+14.80957031	-0.45263672	-0.52294922	-50.69091797	-11.44775391	+29.09179688	+3792	+12.29589844	-1.95996094	-1.90722656	+6.85546875	-2.24121094	-35.22216797	+2172
+1457971331.13310000	+14.59423828	-0.96679688	-1.15576172	+0.46142578	+14.78759766	-42.45117188	+3496	+14.80517578	-0.44824219	-0.50976563	-50.64697266	-11.38183594	+29.11376953	+3780	+12.29589844	-1.94677734	-1.88525391	+6.96533203	-2.32910156	-35.15625000	+2168
+1457971331.13720010	+14.59423828	-0.95361328	-1.13378906	+0.57128906	+14.74365234	-42.34130859	+3492	+14.80078125	-0.43945313	-0.49218750	-50.60302734	-11.33789063	+29.13574219	+3772	+12.29589844	-1.93359375	-1.86328125	+7.05322266	-2.43896484	-35.06835938	+2168
+1457971331.14140010	+14.59423828	-0.94042969	-1.11181641	+0.68115234	+14.72167969	-42.23144531	+3484	+14.80078125	-0.43505859	-0.47900391	-50.53710938	-11.25000000	+29.15771484	+3760	+12.29589844	-1.92041016	-1.84130859	+7.14111328	-2.52685547	-35.00244141	+2164
+1457971331.14560010	+14.59863281	-0.93164063	-1.08984375	+0.76904297	+14.65576172	-42.14355469	+3476	+14.80078125	-0.42626953	-0.46582031	-50.47119141	-11.18408203	+29.17968750	+3748	+12.29589844	-1.90722656	-1.81933594	+7.22900391	-2.63671875	-34.93652344	+2164
+1457971331.14969990	+14.59863281	-0.91845703	-1.06787109	+0.87890625	+14.61181641	-42.03369141	+3468	+14.80078125	-0.42187500	-0.45263672	-50.40527344	-11.14013672	+29.20166016	+3736	+12.29589844	-1.89404297	-1.79736328	+7.31689453	-2.74658203	-34.87060547	+2160
+1457971331.15389990	+14.59863281	-0.90527344	-1.05029297	+0.98876953	+14.58984375	-41.92382813	+3456	+14.79638672	-0.41308594	-0.43505859	-50.33935547	-11.09619141	+29.20166016	+3724	+12.29589844	-1.88085938	-1.77978516	+7.42675781	-2.83447266	-34.80468750	+2160
+1457971331.16220000	+14.59423828	-0.88769531	-1.01513672	+1.14257813	+14.50195313	-41.74804688	+3436	+14.78759766	-0.39550781	-0.39990234	-50.20751953	-11.05224609	+29.31152344	+3704	+12.29150391	-1.86328125	-1.74462891	+7.55859375	-3.01025391	-34.69482422	+2152
+1457971331.16640000	+14.58984375	-0.87451172	-0.99755859	+1.23046875	+14.43603516	-41.68212891	+3424	+14.78759766	-0.38671875	-0.37792969	-50.14160156	-11.03027344	+29.39941406	+3696	+12.29150391	-1.85009766	-1.73144531	+7.62451172	-3.07617188	-34.62890625	+2148
+1457971331.17059990	+14.58544922	-0.86572266	-0.97998047	+1.29638672	+14.37011719	-41.61621094	+3416	+14.78320313	-0.37792969	-0.35156250	-50.07568359	-11.05224609	+29.48730469	+3684	+12.29150391	-1.84130859	-1.71826172	+7.66845703	-3.14208984	-34.58496094	+2144
+1457971331.17470000	+14.58105469	-0.85693359	-0.95800781	+1.36230469	+14.28222656	-41.55029297	+3408	+14.78320313	-0.36474609	-0.32958984	-50.00976563	-11.07421875	+29.55322266	+3676	+12.29150391	-1.83691406	-1.70068359	+7.71240234	-3.22998047	-34.54101563	+2140
+1457971331.17890000	+14.57666016	-0.85253906	-0.94042969	+1.40625000	+14.21630859	-41.48437500	+3396	+14.77880859	-0.35156250	-0.30322266	-49.92187500	-11.09619141	+29.64111328	+3672	+12.29150391	-1.83251953	-1.68750000	+7.73437500	-3.29589844	-34.51904297	+2136
+1457971331.18310000	+14.57226563	-0.84814453	-0.92724609	+1.42822266	+14.17236328	-41.44042969	+3388	+14.77441406	-0.33837891	-0.28125000	-49.85595703	-11.09619141	+29.68505859	+3664	+12.28710938	-1.82812500	-1.67871094	+7.75634766	-3.33984375	-34.47509766	+2132
+1457971331.18720010	+14.56787109	-0.83935547	-0.90966797	+1.49414063	+14.12841797	-41.39648438	+3384	+14.77001953	-0.32519531	-0.25927734	-49.74609375	-11.07421875	+29.72900391	+3656	+12.28710938	-1.82373047	-1.66992188	+7.77832031	-3.36181641	-34.45312500	+2124
+1457971331.19560000	+14.55468750	-0.82617188	-0.88769531	+1.58203125	+14.08447266	-41.28662109	+3372	+14.76123047	-0.29882813	-0.21533203	-49.59228516	-11.07421875	+29.83886719	+3648	+12.28271484	-1.81494141	-1.65234375	+7.84423828	-3.38378906	-34.36523438	+2112
+1457971331.19970010	+14.55029297	-0.82177734	-0.87451172	+1.64794922	+14.08447266	-41.24267578	+3368	+14.75683594	-0.28564453	-0.19335938	-49.50439453	-11.05224609	+29.88281250	+3644	+12.27832031	-1.81054688	-1.64355469	+7.84423828	-3.38378906	-34.32128906	+2108
+1457971331.20390010	+14.54150391	-0.81298828	-0.86132813	+1.69189453	+14.06250000	-41.17675781	+3368	+14.75683594	-0.27246094	-0.17578125	-49.43847656	-11.03027344	+29.92675781	+3640	+12.27832031	-1.81054688	-1.63916016	+7.86621094	-3.38378906	-34.27734375	+2100
+1457971331.20799990	+14.53710938	-0.80859375	-0.85253906	+1.73583984	+14.08447266	-41.11083984	+3368	+14.75244141	-0.25927734	-0.16259766	-49.35058594	-10.96435547	+29.94873047	+3636	+12.27392578	-1.80615234	-1.63037109	+7.88818359	-3.38378906	-34.23339844	+2092
+1457971331.21219990	+14.53271484	-0.79980469	-0.84375000	+1.80175781	+14.10644531	-41.04492188	+3364	+14.75244141	-0.25048828	-0.14941406	-49.26269531	-10.89843750	+29.94873047	+3628	+12.26953125	-1.80175781	-1.62158203	+7.91015625	-3.38378906	-34.18945313	+2084
+1457971331.21639990	+14.52392578	-0.79541016	-0.83496094	+1.84570313	+14.15039063	-40.97900391	+3364	+14.74804688	-0.24169922	-0.13623047	-49.19677734	-10.81054688	+29.92675781	+3624	+12.26513672	-1.79736328	-1.61718750	+7.93212891	-3.36181641	-34.14550781	+2080
+1457971331.22050000	+14.51953125	-0.78662109	-0.83056641	+1.91162109	+14.21630859	-40.91308594	+3364	+14.74365234	-0.22851563	-0.13183594	-49.10888672	-10.70068359	+29.88281250	+3620	+12.26513672	-1.79296875	-1.60839844	+7.95410156	-3.31787109	-34.07958984	+2072
+1457971331.22890000	+14.51074219	-0.76904297	-0.82177734	+2.06542969	+14.39208984	-40.73730469	+3364	+14.73486328	-0.21972656	-0.12744141	-48.99902344	-10.41503906	+29.79492188	+3604	+12.25195313	-1.77978516	-1.59521484	+8.04199219	-3.22998047	-33.94775391	+2060
+1457971331.23300000	+14.50195313	-0.76025391	-0.81738281	+2.15332031	+14.50195313	-40.62744141	+3364	+14.73046875	-0.21533203	-0.12744141	-48.93310547	-10.26123047	+29.75097656	+3600	+12.24755859	-1.77099609	-1.59082031	+8.10791016	-3.20800781	-33.85986328	+2052
+1457971331.23720000	+14.49755859	-0.74707031	-0.81738281	+2.21923828	+14.58984375	-40.51757813	+3364	+14.72607422	-0.21093750	-0.12304688	-48.86718750	-10.12939453	+29.70703125	+3592	+12.23876953	-1.75781250	-1.58203125	+8.17382813	-3.20800781	-33.77197266	+2048
+1457971331.24140000	+14.49755859	-0.73828125	-0.81298828	+2.28515625	+14.67773438	-40.40771484	+3360	+14.72607422	-0.20654297	-0.12744141	-48.82324219	-9.95361328	+29.64111328	+3584	+12.23437500	-1.74902344	-1.57324219	+8.21777344	-3.18603516	-33.70605469	+2044
+1457971331.24550010	+14.49755859	-0.72949219	-0.80859375	+2.35107422	+14.78759766	-40.29785156	+3356	+14.72167969	-0.20214844	-0.13623047	-48.75732422	-9.77783203	+29.55322266	+3576	+12.22998047	-1.74023438	-1.56445313	+8.28369141	-3.18603516	-33.61816406	+2040
+1457971331.24970010	+14.49316406	-0.72070313	-0.80859375	+2.43896484	+14.85351563	-40.20996094	+3352	+14.72167969	-0.20214844	-0.14062500	-48.71337891	-9.60205078	+29.48730469	+3568	+12.22119141	-1.72705078	-1.55126953	+8.37158203	-3.20800781	-33.55224609	+2036
+1457971331.25799990	+14.49316406	-0.70312500	-0.80859375	+2.57080078	+15.07324219	-40.01220703	+3340	+14.71289063	-0.19775391	-0.15820313	-48.58154297	-9.25048828	+29.31152344	+3556	+12.21240234	-1.70507813	-1.53808594	+8.52539063	-3.20800781	-33.37646484	+2028
+1457971331.26220010	+14.48876953	-0.68994141	-0.80859375	+2.63671875	+15.13916016	-39.90234375	+3328	+14.70410156	-0.19775391	-0.16259766	-48.51562500	-9.11865234	+29.26757813	+3548	+12.20361328	-1.69189453	-1.53369141	+8.59130859	-3.25195313	-33.31054688	+2024
+1457971331.26640010	+14.48876953	-0.68115234	-0.81298828	+2.70263672	+15.20507813	-39.81445313	+3320	+14.70410156	-0.19775391	-0.17138672	-48.44970703	-8.94287109	+29.20166016	+3540	+12.19921875	-1.67871094	-1.52490234	+8.65722656	-3.27392578	-33.24462891	+2020
+1457971331.27049990	+14.48437500	-0.67236328	-0.80859375	+2.74658203	+15.22705078	-39.72656250	+3308	+14.69970703	-0.19335938	-0.17138672	-48.36181641	-8.83300781	+29.22363281	+3528	+12.19482422	-1.66552734	-1.52050781	+8.70117188	-3.31787109	-33.20068359	+2016
+1457971331.27469990	+14.48437500	-0.66357422	-0.80419922	+2.79052734	+15.22705078	-39.66064453	+3300	+14.69970703	-0.18896484	-0.17138672	-48.27392578	-8.74511719	+29.22363281	+3520	+12.18603516	-1.65673828	-1.51611328	+8.74511719	-3.38378906	-33.13476563	+2012
+1457971331.27889990	+14.47998047	-0.65917969	-0.80419922	+2.81250000	+15.24902344	-39.59472656	+3288	+14.69531250	-0.18896484	-0.18017578	-48.16406250	-8.59130859	+29.20166016	+3512	+12.18164063	-1.64794922	-1.51171875	+8.78906250	-3.40576172	-33.09082031	+2008
+1457971331.28300000	+14.47998047	-0.65478516	-0.80419922	+2.83447266	+15.24902344	-39.55078125	+3276	+14.69531250	-0.18457031	-0.18017578	-48.12011719	-8.59130859	+29.20166016	+3500	+12.18164063	-1.64355469	-1.51171875	+8.81103516	-3.44970703	-33.06884766	+2004
+1457971331.29130010	+14.47558594	-0.64160156	-0.80859375	+2.87841797	+15.27099609	-39.46289063	+3252	+14.69091797	-0.18017578	-0.18017578	-47.98828125	-8.50341797	+29.26757813	+3484	+12.17285156	-1.63037109	-1.51171875	+8.83300781	-3.53759766	-33.00292969	+1996
+1457971331.29550000	+14.47119141	-0.63720703	-0.80859375	+2.90039063	+15.27099609	-39.44091797	+3240	+14.69091797	-0.17578125	-0.18017578	-47.90039063	-8.48144531	+29.31152344	+3476	+12.16845703	-1.62597656	-1.51171875	+8.83300781	-3.55957031	-33.00292969	+1992
+1457971331.29970000	+14.46679688	-0.63281250	-0.80859375	+2.90039063	+15.24902344	-39.41894531	+3228	+14.68652344	-0.17138672	-0.17578125	-47.76855469	-8.45947266	+29.39941406	+3472	+12.16406250	-1.62158203	-1.51171875	+8.83300781	-3.62548828	-32.98095703	+1988
+1457971331.30380010	+14.46240234	-0.63281250	-0.80859375	+2.87841797	+15.20507813	-39.39697266	+3220	+14.68212891	-0.16699219	-0.17138672	-47.63671875	-8.43750000	+29.50927734	+3464	+12.15966797	-1.61718750	-1.51611328	+8.81103516	-3.66943359	-32.98095703	+1984
+1457971331.30800010	+14.46240234	-0.63281250	-0.80859375	+2.87841797	+15.18310547	-39.39697266	+3208	+14.68212891	-0.15820313	-0.16259766	-47.46093750	-8.45947266	+29.64111328	+3460	+12.15966797	-1.61718750	-1.52050781	+8.78906250	-3.71337891	-33.00292969	+1980
+1457971331.31220010	+14.45800781	-0.62841797	-0.80859375	+2.87841797	+15.13916016	-39.39697266	+3200	+14.67773438	-0.14941406	-0.15380859	-47.26318359	-8.48144531	+29.81689453	+3456	+12.15966797	-1.61279297	-1.52050781	+8.76708984	-3.75732422	-33.00292969	+1972
+1457971331.31629990	+14.45361328	-0.62841797	-0.80859375	+2.85644531	+15.09521484	-39.39697266	+3196	+14.67773438	-0.14062500	-0.14941406	-47.04345703	-8.50341797	+29.99267578	+3452	+12.15527344	-1.61279297	-1.52490234	+8.72314453	-3.82324219	-33.02490234	+1968
+1457971331.32470010	+14.44921875	-0.62841797	-0.80859375	+2.83447266	+15.05126953	-39.41894531	+3184	+14.66894531	-0.11425781	-0.11425781	-46.23046875	-8.72314453	+30.69580078	+3456	+12.15087891	-1.61279297	-1.53369141	+8.67919922	-3.93310547	-33.09082031	+1960
+1457971331.32880000	+14.44482422	-0.63281250	-0.80859375	+2.81250000	+15.00732422	-39.41894531	+3180	+14.66455078	-0.10546875	-0.10107422	-45.90087891	-8.83300781	+30.98144531	+3452	+12.15087891	-1.61279297	-1.54248047	+8.65722656	-4.02099609	-33.13476563	+1952
+1457971331.33299990	+14.44042969	-0.63281250	-0.80859375	+2.79052734	+14.98535156	-39.44091797	+3176	+14.66015625	-0.07910156	-0.07470703	-45.17578125	-9.11865234	+31.53076172	+3460	+12.15087891	-1.61279297	-1.54687500	+8.61328125	-4.10888672	-33.17871094	+1948
+1457971331.33719990	+14.43603516	-0.63281250	-0.80859375	+2.79052734	+14.94140625	-39.44091797	+3172	+14.65576172	-0.07031250	-0.05712891	-44.75830078	-9.36035156	+31.86035156	+3460	+12.14648438	-1.61279297	-1.55566406	+8.59130859	-4.24072266	-33.24462891	+1944
+1457971331.34130000	+14.43603516	-0.63281250	-0.80859375	+2.76855469	+14.89746094	-39.46289063	+3168	+14.66015625	-0.06152344	-0.04394531	-44.38476563	-9.55810547	+32.10205078	+3460	+12.14648438	-1.61279297	-1.56005859	+8.56933594	-4.35058594	-33.31054688	+1940
+1457971331.34550000	+14.43164063	-0.63281250	-0.80859375	+2.74658203	+14.85351563	-39.48486328	+3168	+14.65576172	-0.04833984	-0.03076172	-43.90136719	-9.79980469	+32.34375000	+3460	+12.14648438	-1.61279297	-1.56884766	+8.54736328	-4.57031250	-33.42041016	+1932
+1457971331.34970000	+14.42724609	-0.62841797	-0.80859375	+2.72460938	+14.80957031	-39.52880859	+3164	+14.65576172	-0.03955078	-0.02197266	-43.46191406	-10.06347656	+32.56347656	+3460	+12.14208984	-1.61279297	-1.57324219	+8.54736328	-4.76806641	-33.50830078	+1928
+1457971331.35800000	+14.42285156	-0.62841797	-0.80859375	+2.68066406	+14.72167969	-39.59472656	+3164	+14.65136719	-0.02197266	-0.00878906	-42.51708984	-10.56884766	+32.89306641	+3456	+12.14208984	-1.60400391	-1.58203125	+8.61328125	-5.20751953	-33.70605469	+1920
+1457971331.36209990	+14.41845703	-0.62841797	-0.80859375	+2.65869141	+14.67773438	-39.61669922	+3160	+14.65136719	-0.00878906	-0.00439453	-42.03369141	-10.83251953	+33.02490234	+3452	+12.14208984	-1.59521484	-1.58642578	+8.65722656	-5.42724609	-33.79394531	+1916
+1457971331.36630010	+14.41406250	-0.62402344	-0.80859375	+2.65869141	+14.63378906	-39.66064453	+3160	+14.65136719	+0.00000000	+0.00000000	-41.52832031	-11.11816406	+33.13476563	+3448	+12.14208984	-1.58642578	-1.59082031	+8.70117188	-5.64697266	-33.85986328	+1912
+1457971331.37050010	+14.41406250	-0.61962891	-0.80859375	+2.63671875	+14.58984375	-39.68261719	+3160	+14.65136719	+0.00878906	+0.00439453	-41.02294922	-11.40380859	+33.20068359	+3444	+12.13769531	-1.57763672	-1.59082031	+8.76708984	-5.91064453	-33.94775391	+1912
+1457971331.37459990	+14.40966797	-0.61523438	-0.80859375	+2.61474609	+14.52392578	-39.72656250	+3156	+14.65136719	+0.01757813	+0.00878906	-40.49560547	-11.71142578	+33.26660156	+3440	+12.13769531	-1.56884766	-1.59082031	+8.83300781	-6.13037109	-34.01367188	+1908
+1457971331.37879990	+14.40966797	-0.60644531	-0.80859375	+2.59277344	+14.50195313	-39.74853516	+3152	+14.65136719	+0.03076172	+0.01318359	-39.96826172	-12.01904297	+33.28857422	+3436	+12.13769531	-1.56445313	-1.59082031	+8.87695313	-6.35009766	-34.07958984	+1904
+1457971331.38299990	+14.40966797	-0.60205078	-0.80859375	+2.54882813	+14.45800781	-39.79248047	+3148	+14.64697266	+0.03955078	+0.00878906	-39.48486328	-12.30468750	+33.28857422	+3432	+12.13769531	-1.55126953	-1.59521484	+8.94287109	-6.59179688	-34.14550781	+1904
+1457971331.39130000	+14.40527344	-0.58886719	-0.81298828	+2.46093750	+14.43603516	-39.88037109	+3140	+14.64257813	+0.06591797	+0.00878906	-38.43017578	-12.89794922	+33.22265625	+3424	+12.13330078	-1.53369141	-1.59960938	+9.07470703	-7.00927734	-34.23339844	+1904
+1457971331.39549990	+14.40087891	-0.58447266	-0.81738281	+2.39501953	+14.43603516	-39.90234375	+3132	+14.63818359	+0.07470703	+0.01318359	-37.96875000	-13.22753906	+33.20068359	+3420	+12.12890625	-1.52490234	-1.59960938	+9.11865234	-7.22900391	-34.29931641	+1900
+1457971331.39960000	+14.40087891	-0.58007813	-0.82177734	+2.32910156	+14.45800781	-39.94628906	+3128	+14.63378906	+0.08789063	+0.01318359	-37.44140625	-13.53515625	+33.17871094	+3416	+12.12451172	-1.51611328	-1.60400391	+9.16259766	-7.42675781	-34.34326172	+1900
+1457971331.40380000	+14.39648438	-0.57128906	-0.82177734	+2.26318359	+14.45800781	-39.99023438	+3120	+14.62939453	+0.10546875	+0.01757813	-36.93603516	-13.88671875	+33.15673828	+3416	+12.12451172	-1.51171875	-1.60839844	+9.18457031	-7.62451172	-34.40917969	+1900
+1457971331.40800000	+14.39648438	-0.56689453	-0.82617188	+2.17529297	+14.47998047	-40.03417969	+3112	+14.62939453	+0.11425781	+0.02636719	-36.47460938	-14.23828125	+33.13476563	+3412	+12.12011719	-1.50292969	-1.61279297	+9.22851563	-7.84423828	-34.47509766	+1900
+1457971331.41210010	+14.39208984	-0.56250000	-0.83056641	+2.06542969	+14.50195313	-40.07812500	+3104	+14.62500000	+0.13183594	+0.03076172	-35.96923828	-14.61181641	+33.09082031	+3412	+12.12011719	-1.49853516	-1.61279297	+9.22851563	-8.06396484	-34.54101563	+1896
+1457971331.41630010	+14.38769531	-0.56250000	-0.83056641	+1.95556641	+14.52392578	-40.14404297	+3096	+14.62060547	+0.14941406	+0.03955078	-35.46386719	-14.98535156	+33.04687500	+3408	+12.11572266	-1.49853516	-1.62158203	+9.25048828	-8.23974609	-34.62890625	+1896
+1457971331.42050000	+14.38330078	-0.56250000	-0.83496094	+1.80175781	+14.58984375	-40.20996094	+3088	+14.61621094	+0.16259766	+0.05273438	-34.95849609	-15.38085938	+33.02490234	+3408	+12.11132813	-1.49414063	-1.63037109	+9.27246094	-8.41552734	-34.71679688	+1896
+1457971331.42880010	+14.36572266	-0.55810547	-0.84375000	+1.51611328	+14.69970703	-40.36376953	+3072	+14.59863281	+0.20214844	+0.07470703	-33.94775391	-16.17187500	+32.98095703	+3404	+12.10253906	-1.48974609	-1.64355469	+9.29443359	-8.76708984	-34.89257813	+1892
+1457971331.43300010	+14.35693359	-0.55810547	-0.84814453	+1.36230469	+14.76562500	-40.45166016	+3068	+14.58984375	+0.22412109	+0.09228516	-33.42041016	-16.61132813	+32.95898438	+3404	+12.09814453	-1.48535156	-1.65234375	+9.31640625	-8.94287109	-34.98046875	+1892
+1457971331.43709990	+14.34814453	-0.55810547	-0.85253906	+1.20849609	+14.83154297	-40.56152344	+3060	+14.58105469	+0.24609375	+0.10546875	-32.89306641	-17.02880859	+32.95898438	+3404	+12.09375000	-1.48974609	-1.66113281	+9.31640625	-9.11865234	-35.09033203	+1888
+1457971331.44129990	+14.34375000	-0.55810547	-0.85253906	+1.05468750	+14.87548828	-40.64941406	+3056	+14.57226563	+0.26806641	+0.12304688	-32.38769531	-17.44628906	+32.93701172	+3404	+12.08935547	-1.48974609	-1.66992188	+9.31640625	-9.29443359	-35.20019531	+1888
+1457971331.44540000	+14.33496094	-0.55810547	-0.85693359	+0.87890625	+14.94140625	-40.75927734	+3052	+14.56787109	+0.29003906	+0.13183594	-31.86035156	-17.84179688	+32.91503906	+3400	+12.08935547	-1.48974609	-1.67871094	+9.36035156	-9.44824219	-35.28808594	+1884
+1457971331.44960000	+14.32617188	-0.55810547	-0.86132813	+0.72509766	+15.02929688	-40.86914063	+3048	+14.55908203	+0.31201172	+0.14501953	-31.31103516	-18.21533203	+32.89306641	+3396	+12.08496094	-1.48974609	-1.68750000	+9.38232422	-9.58007813	-35.39794922	+1880
+1457971331.45380000	+14.31738281	-0.55810547	-0.86572266	+0.59326172	+15.13916016	-40.97900391	+3048	+14.54589844	+0.33398438	+0.15380859	-30.76171875	-18.56689453	+32.87109375	+3392	+12.07617188	-1.48974609	-1.69189453	+9.42626953	-9.73388672	-35.50781250	+1876
+1457971331.45790000	+14.30859375	-0.55810547	-0.87451172	+0.46142578	+15.27099609	-41.08886719	+3048	+14.53710938	+0.35595703	+0.16259766	-30.23437500	-18.89648438	+32.82714844	+3388	+12.07177734	-1.48974609	-1.70507813	+9.47021484	-9.82177734	-35.57373047	+1872
+1457971331.46210000	+14.29541016	-0.55371094	-0.88330078	+0.35156250	+15.40283203	-41.17675781	+3048	+14.51953125	+0.38232422	+0.16699219	-29.72900391	-19.20410156	+32.80517578	+3384	+12.06298828	-1.48535156	-1.71826172	+9.53613281	-9.90966797	-35.66162109	+1872
+1457971331.47040010	+14.27783203	-0.54052734	-0.90527344	+0.19775391	+15.64453125	-41.30859375	+3048	+14.49755859	+0.41748047	+0.16699219	-28.76220703	-19.68750000	+32.78320313	+3376	+12.04541016	-1.48095703	-1.73583984	+9.66796875	-10.10742188	-35.79345703	+1864
+1457971331.47460010	+14.26904297	-0.53613281	-0.91406250	+0.10986328	+15.77636719	-41.37451172	+3048	+14.48876953	+0.43945313	+0.16259766	-28.30078125	-19.88525391	+32.73925781	+3368	+12.03662109	-1.47656250	-1.74462891	+9.73388672	-10.19531250	-35.85937500	+1860
+1457971331.47880010	+14.26025391	-0.53613281	-0.92724609	+0.04394531	+15.95214844	-41.44042969	+3048	+14.47558594	+0.46142578	+0.15820313	-27.83935547	-20.06103516	+32.71728516	+3364	+12.02783203	-1.47656250	-1.75341797	+9.79980469	-10.28320313	-35.90332031	+1856
+1457971331.48289990	+14.25585938	-0.52734375	-0.94482422	+0.02197266	+16.12792969	-41.48437500	+3048	+14.46679688	+0.47021484	+0.14501953	-27.48779297	-20.17089844	+32.67333984	+3356	+12.01904297	-1.46777344	-1.76660156	+9.90966797	-10.30517578	-35.94726563	+1852
+1457971331.48709990	+14.24707031	-0.51855469	-0.96240234	+0.00000000	+16.32568359	-41.52832031	+3044	+14.45361328	+0.48779297	+0.12744141	-27.09228516	-20.23681641	+32.62939453	+3352	+12.00585938	-1.46337891	-1.77539063	+10.01953125	-10.34912109	-35.96923828	+1848
+1457971331.49130010	+14.23828125	-0.51416016	-0.98437500	+0.00000000	+16.54541016	-41.57226563	+3044	+14.43603516	+0.50537109	+0.10986328	-26.69677734	-20.28076172	+32.58544922	+3348	+11.99267578	-1.45898438	-1.78857422	+10.10742188	-10.37109375	-35.99121094	+1848
+1457971331.49540000	+14.22509766	-0.50097656	-1.00634766	+0.04394531	+16.74316406	-41.59423828	+3044	+14.42285156	+0.50976563	+0.09228516	-26.43310547	-20.32470703	+32.54150391	+3344	+11.98388672	-1.45019531	-1.80175781	+10.23925781	-10.37109375	-36.01318359	+1844
+1457971331.49959990	+14.21630859	-0.49658203	-1.02832031	+0.06591797	+16.94091797	-41.61621094	+3040	+14.40527344	+0.52294922	+0.07031250	-26.14746094	-20.36865234	+32.51953125	+3336	+11.97070313	-1.44580078	-1.81494141	+10.32714844	-10.37109375	-36.03515625	+1844
+1457971331.50379990	+14.20751953	-0.48779297	-1.05029297	+0.06591797	+17.13867188	-41.66015625	+3032	+14.39208984	+0.53613281	+0.04833984	-25.86181641	-20.36865234	+32.45361328	+3332	+11.95751953	-1.44140625	-1.82812500	+10.43701172	-10.37109375	-36.05712891	+1840
+1457971331.51210000	+14.19433594	-0.47460938	-1.09423828	+0.17578125	+17.51220703	-41.74804688	+3020	+14.36572266	+0.54931641	+0.00000000	-25.42236328	-20.39062500	+32.34375000	+3320	+11.93115234	-1.43261719	-1.85449219	+10.67871094	-10.39306641	-36.12304688	+1836
+1457971331.51620010	+14.18115234	-0.47021484	-1.12500000	+0.19775391	+17.75390625	-41.81396484	+3012	+14.34814453	+0.56250000	-0.02636719	-25.18066406	-20.39062500	+32.25585938	+3312	+11.91796875	-1.43261719	-1.87207031	+10.81054688	-10.32714844	-36.16699219	+1832
+1457971331.52040000	+14.16796875	-0.46582031	-1.15136719	+0.24169922	+17.95166016	-41.87988281	+3008	+14.33496094	+0.56689453	-0.04833984	-24.98291016	-20.41259766	+32.18994141	+3304	+11.90478516	-1.42822266	-1.89404297	+10.94238281	-10.30517578	-36.23291016	+1832
+1457971331.52460000	+14.15917969	-0.46142578	-1.18212891	+0.28564453	+18.14941406	-41.94580078	+2996	+14.31738281	+0.57568359	-0.07470703	-24.78515625	-20.43457031	+32.12402344	+3296	+11.88720703	-1.42822266	-1.91162109	+11.05224609	-10.28320313	-36.27685547	+1828
+1457971331.52870010	+14.14599609	-0.46142578	-1.21289063	+0.32958984	+18.36914063	-42.03369141	+2988	+14.29980469	+0.58447266	-0.10107422	-24.56542969	-20.45654297	+32.01416016	+3288	+11.87402344	-1.42822266	-1.93359375	+11.18408203	-10.21728516	-36.34277344	+1828
+1457971331.53710010	+14.11523438	-0.45703125	-1.26562500	+0.39550781	+18.65478516	-42.25341797	+2968	+14.26464844	+0.59765625	-0.14501953	-24.19189453	-20.63232422	+31.86035156	+3268	+11.84326172	-1.43701172	-1.97753906	+11.40380859	-10.17333984	-36.54052734	+1824
+1457971331.54119990	+14.10205078	-0.45703125	-1.30078125	+0.41748047	+18.85253906	-42.38525391	+2960	+14.24707031	+0.60644531	-0.16699219	-23.97216797	-20.72021484	+31.75048828	+3260	+11.82568359	-1.44580078	-2.00390625	+11.51367188	-10.06347656	-36.67236328	+1824
+1457971331.54539990	+14.08886719	-0.46142578	-1.32714844	+0.43945313	+18.98437500	-42.53906250	+2948	+14.22949219	+0.61962891	-0.18896484	-23.73046875	-20.83007813	+31.64062500	+3248	+11.81250000	-1.45019531	-2.03027344	+11.64550781	-10.04150391	-36.80419922	+1824
+1457971331.54959990	+14.07128906	-0.46582031	-1.35791016	+0.46142578	+19.07226563	-42.69287109	+2940	+14.21191406	+0.62841797	-0.21093750	-23.48876953	-20.96191406	+31.53076172	+3236	+11.79931641	-1.46337891	-2.05224609	+11.75537109	-10.01953125	-36.95800781	+1824
+1457971331.55370000	+14.05371094	-0.47021484	-1.39746094	+0.46142578	+19.27001953	-42.86865234	+2932	+14.18994141	+0.63720703	-0.23730469	-23.24707031	-21.04980469	+31.35498047	+3224	+11.78173828	-1.47656250	-2.08740234	+11.86523438	-9.88769531	-37.08984375	+1824
+1457971331.55790000	+14.03173828	-0.47021484	-1.43261719	+0.52734375	+19.33593750	-43.06640625	+2924	+14.17236328	+0.65039063	-0.25927734	-22.96142578	-21.20361328	+31.20117188	+3212	+11.76416016	-1.48535156	-2.11816406	+11.99707031	-9.84375000	-37.26562500	+1824
+1457971331.56620000	+13.98779297	-0.48339844	-1.50292969	+0.59326172	+19.51171875	-43.43994141	+2912	+14.12841797	+0.66357422	-0.31201172	-22.43408203	-21.46728516	+30.84960938	+3192	+11.72900391	-1.51611328	-2.18408203	+12.21679688	-9.66796875	-37.63916016	+1820
+1457971331.57040000	+13.97021484	-0.48339844	-1.53369141	+0.72509766	+19.48974609	-43.61572266	+2904	+14.11083984	+0.67675781	-0.33837891	-22.10449219	-21.62109375	+30.69580078	+3180	+11.71142578	-1.52490234	-2.21484375	+12.39257813	-9.64599609	-37.83691406	+1820
+1457971331.57460000	+13.95263672	-0.49218750	-1.56445313	+0.76904297	+19.44580078	-43.81347656	+2896	+14.08886719	+0.68115234	-0.36035156	-21.81884766	-21.79687500	+30.49804688	+3168	+11.68945313	-1.54687500	-2.24560547	+12.50244141	-9.60205078	-38.05664063	+1820
+1457971331.57870010	+13.93066406	-0.50537109	-1.61279297	+0.81298828	+19.53369141	-44.03320313	+2896	+14.06689453	+0.68554688	-0.39990234	-21.48925781	-21.90673828	+30.23437500	+3156	+11.67187500	-1.56884766	-2.28515625	+12.61230469	-9.49218750	-38.27636719	+1820
+1457971331.58290000	+13.90869141	-0.50097656	-1.64794922	+1.01074219	+19.48974609	-44.23095703	+2892	+14.04492188	+0.69873047	-0.43505859	-21.11572266	-22.01660156	+29.99267578	+3144	+11.65429688	-1.58203125	-2.32031250	+12.81005859	-9.42626953	-38.51806641	+1816
+1457971331.58710000	+13.88671875	-0.51416016	-1.68310547	+1.16455078	+19.42382813	-44.40673828	+2888	+14.02294922	+0.69873047	-0.47021484	-20.78613281	-22.14843750	+29.72900391	+3132	+11.63232422	-1.60400391	-2.35546875	+12.96386719	-9.36035156	-38.73779297	+1816
+1457971331.59120010	+13.86474609	-0.52294922	-1.73583984	+1.31835938	+19.46777344	-44.58251953	+2884	+13.99658203	+0.69873047	-0.52294922	-20.43457031	-22.17041016	+29.39941406	+3120	+11.61474609	-1.62597656	-2.39941406	+13.11767578	-9.25048828	-38.97949219	+1816
+1457971331.59949990	+13.82080078	-0.53173828	-1.81494141	+1.84570313	+19.22607422	-44.93408203	+2872	+13.94384766	+0.69873047	-0.61523438	-19.66552734	-22.34619141	+28.82812500	+3100	+11.56640625	-1.66992188	-2.47851563	+13.51318359	-9.11865234	-39.46289063	+1812
+1457971331.60369990	+13.79882813	-0.54931641	-1.86767578	+2.04345703	+19.20410156	-45.10986328	+2872	+13.91748047	+0.68994141	-0.67236328	-19.29199219	-22.34619141	+28.45458984	+3092	+11.54882813	-1.69628906	-2.51806641	+13.68896484	-9.03076172	-39.70458984	+1812
+1457971331.60789990	+13.77685547	-0.54492188	-1.91162109	+2.48291016	+19.07226563	-45.24169922	+2860	+13.89111328	+0.69433594	-0.72949219	-18.85253906	-22.39013672	+28.12500000	+3080	+11.52685547	-1.71826172	-2.55761719	+13.95263672	-8.96484375	-39.94628906	+1812
+1457971331.61200000	+13.75927734	-0.56250000	-1.95556641	+2.76855469	+18.94042969	-45.39550781	+2856	+13.86474609	+0.68115234	-0.78662109	-18.45703125	-22.43408203	+27.79541016	+3072	+11.50048828	-1.74902344	-2.59716797	+14.12841797	-8.87695313	-40.20996094	+1812
+1457971331.61620000	+13.73291016	-0.58007813	-2.01269531	+3.07617188	+18.89648438	-45.57128906	+2848	+13.83398438	+0.66796875	-0.85693359	-18.06152344	-22.39013672	+27.37792969	+3064	+11.47851563	-1.77978516	-2.64111328	+14.34814453	-8.74511719	-40.49560547	+1812
+1457971331.62040000	+13.71093750	-0.58447266	-2.06103516	+3.58154297	+18.78662109	-45.70312500	+2836	+13.80322266	+0.66357422	-0.92285156	-17.57812500	-22.36816406	+27.00439453	+3056	+11.45214844	-1.80615234	-2.68505859	+14.61181641	-8.63525391	-40.73730469	+1812
+1457971331.62450000	+13.68457031	-0.60644531	-2.11376953	+3.95507813	+18.67675781	-45.83496094	+2828	+13.77246094	+0.64599609	-0.98876953	-17.18261719	-22.34619141	+26.60888672	+3044	+11.43017578	-1.84130859	-2.72900391	+14.83154297	-8.50341797	-41.00097656	+1812
+1457971331.63290000	+13.63623047	-0.63281250	-2.22802734	+4.92187500	+18.52294922	-46.09863281	+2808	+13.70654297	+0.61083984	-1.13818359	-16.30371094	-22.23632813	+25.79589844	+3028	+11.37304688	-1.90722656	-2.82128906	+15.35888672	-8.17382813	-41.52832031	+1812
+1457971331.63700010	+13.60986328	-0.65917969	-2.28515625	+5.33935547	+18.43505859	-46.23046875	+2800	+13.67138672	+0.58886719	-1.20410156	-15.90820313	-22.21435547	+25.40039063	+3020	+11.34667969	-1.95117188	-2.86962891	+15.55664063	-7.97607422	-41.83593750	+1816
+1457971331.64120010	+13.58349609	-0.68994141	-2.34228516	+5.77880859	+18.39111328	-46.40625000	+2792	+13.63623047	+0.56250000	-1.28320313	-15.46875000	-22.12646484	+24.96093750	+3008	+11.32031250	-1.99511719	-2.91796875	+15.79833984	-7.75634766	-42.14355469	+1820
+1457971331.64540000	+13.55273438	-0.70312500	-2.40820313	+6.35009766	+18.36914063	-46.53808594	+2780	+13.60107422	+0.54492188	-1.36230469	-15.00732422	-22.03857422	+24.52148438	+3000	+11.28955078	-2.03906250	-2.96630859	+16.08398438	-7.53662109	-42.42919922	+1820
+1457971331.64949990	+13.52197266	-0.73828125	-2.46972656	+6.81152344	+18.36914063	-46.66992188	+2772	+13.56591797	+0.51416016	-1.43701172	-14.61181641	-21.95068359	+24.10400391	+2988	+11.26318359	-2.09179688	-3.01904297	+16.30371094	-7.27294922	-42.73681641	+1824
+1457971331.65790010	+13.45605469	-0.79541016	-2.60595703	+7.86621094	+18.47900391	-46.97753906	+2752	+13.49121094	+0.46142578	-1.59521484	-13.71093750	-21.75292969	+23.18115234	+2964	+11.19726563	-2.19287109	-3.12451172	+16.83105469	-6.65771484	-43.35205078	+1832
+1457971331.66199990	+13.42089844	-0.83935547	-2.67626953	+8.32763672	+18.52294922	-47.15332031	+2748	+13.45166016	+0.42187500	-1.66552734	-13.33740234	-21.66503906	+22.74169922	+2952	+11.16210938	-2.25878906	-3.18164063	+17.02880859	-6.30615234	-43.68164063	+1840
+1457971331.66619990	+13.38574219	-0.87890625	-2.74658203	+8.81103516	+18.61083984	-47.35107422	+2740	+13.40771484	+0.38671875	-1.74902344	-12.91992188	-21.53320313	+22.25830078	+2940	+11.12695313	-2.32031250	-3.23437500	+17.24853516	-5.95458984	-44.03320313	+1844
+1457971331.67030000	+13.34619141	-0.91406250	-2.81689453	+9.36035156	+18.69873047	-47.50488281	+2732	+13.36816406	+0.35595703	-1.82373047	-12.48046875	-21.46728516	+21.81884766	+2924	+11.09179688	-2.38183594	-3.29150391	+17.53417969	-5.60302734	-44.34082031	+1848
+1457971331.67450000	+13.30664063	-0.96679688	-2.88720703	+9.79980469	+18.78662109	-47.70263672	+2728	+13.32861328	+0.31201172	-1.89404297	-12.10693359	-21.40136719	+21.35742188	+2912	+11.05224609	-2.45654297	-3.34863281	+17.70996094	-5.20751953	-44.69238281	+1856
+1457971331.67870000	+13.26708984	-1.01513672	-2.96191406	+10.26123047	+18.96240234	-47.94433594	+2720	+13.28466797	+0.26806641	-1.97753906	-11.68945313	-21.26953125	+20.85205078	+2900	+11.01708984	-2.52685547	-3.40576172	+17.92968750	-4.79003906	-45.06591797	+1864
+1457971331.68280010	+13.22314453	-1.05908203	-3.03222656	+10.76660156	+19.07226563	-48.16406250	+2712	+13.24511719	+0.23291016	-2.05224609	-11.22802734	-21.20361328	+20.36865234	+2884	+10.97314453	-2.60156250	-3.45849609	+18.17138672	-4.39453125	-45.41748047	+1868
+1457971331.69120000	+13.13525391	-1.17773438	-3.18603516	+11.62353516	+19.37988281	-48.60351563	+2704	+13.14843750	+0.12744141	-2.21044922	-10.48095703	-20.98388672	+19.37988281	+2860	+10.89404297	-2.75976563	-3.57714844	+18.58886719	-3.55957031	-46.09863281	+1888
+1457971331.69530010	+13.08691406	-1.22607422	-3.25634766	+12.12890625	+19.44580078	-48.84521484	+2696	+13.10009766	+0.08349609	-2.28076172	-10.04150391	-20.93994141	+18.89648438	+2844	+10.84570313	-2.83886719	-3.63427734	+18.83056641	-3.14208984	-46.47216797	+1896
+1457971331.69950010	+13.03857422	-1.29638672	-3.32226563	+12.50244141	+19.51171875	-49.10888672	+2692	+13.05175781	+0.02197266	-2.35107422	-9.68994141	-20.89599609	+18.41308594	+2832	+10.79736328	-2.92675781	-3.69140625	+19.02832031	-2.72460938	-46.80175781	+1904
+1457971331.70370010	+12.99462891	-1.36230469	-3.39697266	+12.91992188	+19.62158203	-49.37255859	+2684	+13.00341797	-0.03955078	-2.43457031	-9.31640625	-20.76416016	+17.86376953	+2820	+10.75781250	-3.01464844	-3.74414063	+19.22607422	-2.35107422	-47.19726563	+1912
+1457971331.70779990	+12.94628906	-1.41943359	-3.46289063	+13.40332031	+19.62158203	-49.65820313	+2676	+12.95068359	-0.09228516	-2.50927734	-8.87695313	-20.69824219	+17.40234375	+2804	+10.70947266	-3.09814453	-3.79687500	+19.46777344	-1.99951172	-47.57080078	+1920
+1457971331.71199990	+12.89794922	-1.49414063	-3.52880859	+13.77685547	+19.64355469	-49.94384766	+2672	+12.89794922	-0.16259766	-2.58398438	-8.54736328	-20.65429688	+16.89697266	+2792	+10.66113281	-3.19042969	-3.84960938	+19.66552734	-1.62597656	-47.92236328	+1928
+1457971331.71620010	+12.84960938	-1.56884766	-3.60351563	+14.17236328	+19.70947266	-50.22949219	+2668	+12.84521484	-0.23291016	-2.66308594	-8.17382813	-20.52246094	+16.32568359	+2780	+10.61718750	-3.28271484	-3.89794922	+19.88525391	-1.29638672	-48.29589844	+1936
+1457971331.72449990	+12.74853516	-1.70947266	-3.72656250	+15.07324219	+19.55566406	-50.82275391	+2652	+12.73095703	-0.37353516	-2.80810547	-7.40478516	-20.41259766	+15.33691406	+2752	+10.51611328	-3.47167969	-3.99902344	+20.32470703	-0.63720703	-49.02099609	+1952
+1457971331.72869990	+12.70019531	-1.78857422	-3.79248047	+15.51269531	+19.51171875	-51.10839844	+2644	+12.66943359	-0.44824219	-2.88720703	-7.03125000	-20.28076172	+14.78759766	+2740	+10.47216797	-3.56396484	-4.03857422	+20.56640625	-0.37353516	-49.41650391	+1956
+1457971331.73280000	+12.64746094	-1.85449219	-3.84521484	+16.06201172	+19.33593750	-51.41601563	+2632	+12.60791016	-0.51855469	-2.96191406	-6.61376953	-20.23681641	+14.30419922	+2724	+10.42382813	-3.66064453	-4.08251953	+20.78613281	-0.08789063	-49.81201172	+1960
+1457971331.73700000	+12.59472656	-1.93798828	-3.90234375	+16.50146484	+19.18212891	-51.72363281	+2624	+12.54638672	-0.60644531	-3.02783203	-6.30615234	-20.19287109	+13.79882813	+2712	+10.37109375	-3.75732422	-4.12646484	+21.00585938	+0.17578125	-50.18554688	+1964
+1457971331.74120000	+12.54638672	-2.02148438	-3.95507813	+16.96289063	+19.02832031	-52.05322266	+2616	+12.48925781	-0.68994141	-3.10253906	-5.93261719	-20.08300781	+13.24951172	+2696	+10.32714844	-3.85839844	-4.15722656	+21.24755859	+0.35156250	-50.60302734	+1964
+1457971331.74530010	+12.48925781	-2.09179688	-4.00781250	+17.55615234	+18.80859375	-52.36083984	+2604	+12.42333984	-0.76025391	-3.17285156	-5.49316406	-20.03906250	+12.74414063	+2680	+10.27441406	-3.95947266	-4.19238281	+21.46728516	+0.61523438	-50.99853516	+1968
+1457971331.74950000	+12.43652344	-2.17968750	-4.06054688	+18.03955078	+18.61083984	-52.64648438	+2596	+12.36181641	-0.85253906	-3.23876953	-5.18554688	-19.95117188	+12.23876953	+2664	+10.22607422	-4.05615234	-4.23193359	+21.70898438	+0.85693359	-51.35009766	+1968
+1457971331.75780010	+12.32226563	-2.33789063	-4.15283203	+19.20410156	+18.17138672	-53.23974609	+2568	+12.22558594	-1.01953125	-3.37060547	-4.37255859	-19.79736328	+11.20605469	+2632	+10.12500000	-4.26269531	-4.28906250	+22.21435547	+1.29638672	-52.14111328	+1968
+1457971331.76200010	+12.26513672	-2.43017578	-4.20117188	+19.73144531	+17.92968750	-53.50341797	+2560	+12.15966797	-1.11621094	-3.43212891	-4.04296875	-19.70947266	+10.67871094	+2616	+10.07226563	-4.36376953	-4.32421875	+22.45605469	+1.51611328	-52.47070313	+1968
+1457971331.76609990	+12.20800781	-2.51806641	-4.24072266	+20.30273438	+17.66601563	-53.81103516	+2548	+12.08935547	-1.20849609	-3.49365234	-3.66943359	-19.62158203	+10.15136719	+2600	+10.02392578	-4.46923828	-4.34179688	+22.71972656	+1.69189453	-52.88818359	+1960
+1457971331.77029990	+12.14648438	-2.59277344	-4.28027344	+20.96191406	+17.42431641	-54.07470703	+2532	+12.01904297	-1.28759766	-3.54638672	-3.20800781	-19.55566406	+9.68994141	+2576	+9.96679688	-4.57470703	-4.36816406	+22.91748047	+1.95556641	-53.26171875	+1960
+1457971331.77449990	+12.08496094	-2.68505859	-4.32421875	+21.53320313	+17.18261719	-54.31640625	+2520	+11.95312500	-1.38427734	-3.60351563	-2.85644531	-19.46777344	+9.18457031	+2560	+9.90966797	-4.68457031	-4.39892578	+23.15917969	+2.21923828	-53.56933594	+1960
+1457971331.77860000	+12.02783203	-2.77294922	-4.35498047	+22.14843750	+16.91894531	-54.62402344	+2508	+11.88281250	-1.47656250	-3.65185547	-2.46093750	-19.40185547	+8.65722656	+2544	+9.85693359	-4.79003906	-4.41210938	+23.42285156	+2.43896484	-53.96484375	+1952
+1457971331.78280000	+11.95751953	-2.85644531	-4.39013672	+22.80761719	+16.72119141	-54.82177734	+2492	+11.80810547	-1.55566406	-3.70019531	-1.97753906	-19.29199219	+8.19580078	+2524	+9.79541016	-4.90429688	-4.43408203	+23.62060547	+2.72460938	-54.27246094	+1952
+1457971331.79110000	+11.83007813	-3.03662109	-4.45166016	+24.03808594	+16.25976563	-55.26123047	+2460	+11.66308594	-1.74462891	-3.78808594	-1.20849609	-19.05029297	+7.22900391	+2488	+9.68115234	-5.11962891	-4.47363281	+24.12597656	+3.27392578	-54.86572266	+1948
+1457971331.79530000	+11.75537109	-3.12011719	-4.48242188	+24.69726563	+16.08398438	-55.43701172	+2440	+11.58837891	-1.82373047	-3.82763672	-0.72509766	-18.91845703	+6.81152344	+2468	+9.61523438	-5.23388672	-4.49121094	+24.30175781	+3.60351563	-55.12939453	+1948
+1457971331.79950000	+11.68505859	-3.21240234	-4.51318359	+25.31250000	+15.88623047	-55.56884766	+2428	+11.51367188	-1.92041016	-3.86718750	-0.35156250	-18.78662109	+6.37207031	+2452	+9.54931641	-5.34375000	-4.51757813	+24.52148438	+3.93310547	-55.34912109	+1952
+1457971331.80360010	+11.62353516	-3.30029297	-4.52636719	+25.90576172	+15.60058594	-55.81054688	+2412	+11.43896484	-2.01708984	-3.89794922	+0.04394531	-18.67675781	+5.91064453	+2436	+9.48779297	-5.45800781	-4.52197266	+24.74121094	+4.19677734	-55.65673828	+1952
+1457971331.80780010	+11.54882813	-3.38818359	-4.54833984	+26.54296875	+15.42480469	-55.94238281	+2400	+11.36425781	-2.09619141	-3.92431641	+0.52734375	-18.52294922	+5.53710938	+2416	+9.41748047	-5.57666016	-4.53515625	+24.91699219	+4.52636719	-55.87646484	+1952
+1457971331.81200000	+11.47851563	-3.48046875	-4.57470703	+27.13623047	+15.22705078	-56.05224609	+2388	+11.28955078	-2.19287109	-3.95947266	+0.87890625	-18.34716797	+5.16357422	+2404	+9.35156250	-5.68652344	-4.55273438	+25.15869141	+4.83398438	-56.05224609	+1956
+1457971331.81609990	+11.41259766	-3.56835938	-4.57910156	+27.70751953	+14.96337891	-56.22802734	+2376	+11.21484375	-2.28515625	-3.97705078	+1.29638672	-18.21533203	+4.76806641	+2388	+9.29003906	-5.79638672	-4.55273438	+25.37841797	+5.09765625	-56.29394531	+1956
+1457971331.82450010	+11.26757813	-3.74414063	-4.60986328	+28.87207031	+14.58984375	-56.38183594	+2364	+11.06103516	-2.46533203	-4.02099609	+2.08740234	-17.84179688	+4.13085938	+2360	+9.14941406	-6.01611328	-4.57031250	+25.79589844	+5.71289063	-56.62353516	+1960
+1457971331.82859990	+11.20166016	-3.83203125	-4.60546875	+29.42138672	+14.30419922	-56.53564453	+2356	+10.98193359	-2.55761719	-4.03417969	+2.46093750	-17.68798828	+3.77929688	+2348	+9.08789063	-6.12158203	-4.56591797	+26.03759766	+5.91064453	-56.84326172	+1964
+1457971331.83279990	+11.12695313	-3.91992188	-4.60986328	+29.97070313	+14.08447266	-56.60156250	+2348	+10.90722656	-2.63671875	-4.04736328	+2.90039063	-17.53417969	+3.53759766	+2332	+9.01757813	-6.23583984	-4.56152344	+26.19140625	+6.17431641	-57.01904297	+1968
+1457971331.83690000	+11.06103516	-4.00781250	-4.61425781	+30.49804688	+13.84277344	-56.64550781	+2344	+10.82812500	-2.73339844	-4.06054688	+3.22998047	-17.33642578	+3.27392578	+2320	+8.95166016	-6.33691406	-4.56152344	+26.47705078	+6.41601563	-57.12890625	+1968
+1457971331.84530000	+10.92480469	-4.17480469	-4.59667969	+31.55273438	+13.29345703	-56.79931641	+2328	+10.67431641	-2.90478516	-4.06933594	+3.99902344	-17.02880859	+2.76855469	+2296	+8.82421875	-6.54785156	-4.53076172	+26.89453125	+6.76757813	-57.50244141	+1984
+1457971331.84940000	+10.85888672	-4.26269531	-4.59667969	+32.05810547	+13.02978516	-56.79931641	+2324	+10.59960938	-2.99707031	-4.07373047	+4.28466797	-16.83105469	+2.57080078	+2284	+8.76708984	-6.64453125	-4.52636719	+27.22412109	+6.94335938	-57.56835938	+1984
+1457971331.85780000	+10.72265625	-4.42968750	-4.56152344	+33.02490234	+12.41455078	-56.86523438	+2308	+10.44140625	-3.16845703	-4.06494141	+4.98779297	-16.52343750	+2.21923828	+2256	+8.64843750	-6.84667969	-4.47802734	+27.70751953	+7.20703125	-57.81005859	+1996
+1457971331.86190010	+10.66113281	-4.50878906	-4.54833984	+33.53027344	+12.10693359	-56.84326172	+2300	+10.36669922	-3.25634766	-4.06494141	+5.29541016	-16.34765625	+2.08740234	+2244	+8.59570313	-6.93457031	-4.46484375	+28.03710938	+7.36083984	-57.81005859	+2000
+1457971331.86610010	+10.59960938	-4.59228516	-4.51757813	+33.96972656	+11.71142578	-56.93115234	+2296	+10.29199219	-3.33984375	-4.04736328	+5.60302734	-16.25976563	+1.91162109	+2228	+8.54296875	-7.03125000	-4.42529297	+28.32275391	+7.42675781	-57.94189453	+2008
+1457971331.87030010	+10.53369141	-4.66699219	-4.49121094	+34.45312500	+11.38183594	-56.86523438	+2292	+10.21728516	-3.41894531	-4.03417969	+5.95458984	-16.10595703	+1.82373047	+2212	+8.49023438	-7.12792969	-4.39453125	+28.54248047	+7.53662109	-57.96386719	+2012
+1457971331.87439990	+10.47216797	-4.74609375	-4.47363281	+34.93652344	+11.05224609	-56.79931641	+2280	+10.14257813	-3.50244141	-4.02539063	+6.24023438	-15.93017578	+1.73583984	+2196	+8.43750000	-7.21582031	-4.36816406	+28.89404297	+7.66845703	-57.89794922	+2012
+1457971331.87859990	+10.41503906	-4.82519531	-4.42968750	+35.37597656	+10.63476563	-56.84326172	+2280	+10.06787109	-3.58593750	-3.99902344	+6.54785156	-15.86425781	+1.60400391	+2184	+8.38916016	-7.30371094	-4.32861328	+29.20166016	+7.71240234	-57.91992188	+2016
+1457971331.88280010	+10.34912109	-4.89990234	-4.39892578	+35.81542969	+10.28320313	-56.73339844	+2272	+9.99755859	-3.65625000	-3.97705078	+6.85546875	-15.71044922	+1.58203125	+2168	+8.33642578	-7.40039063	-4.29345703	+29.42138672	+7.80029297	-57.83203125	+2020
+1457971331.89109990	+10.23046875	-5.04492188	-4.31982422	+36.73828125	+9.44824219	-56.64550781	+2260	+9.85693359	-3.81005859	-3.92431641	+7.44873047	-15.51269531	+1.49414063	+2140	+8.24414063	-7.56738281	-4.21875000	+30.05859375	+7.93212891	-57.56835938	+2020
+1457971331.89529990	+10.16894531	-5.11083984	-4.28027344	+37.15576172	+9.03076172	-56.53564453	+2252	+9.78662109	-3.88037109	-3.89355469	+7.73437500	-15.38085938	+1.51611328	+2128	+8.19140625	-7.65966797	-4.17919922	+30.25634766	+7.99804688	-57.43652344	+2020
+1457971331.89940000	+10.11181641	-5.18115234	-4.24511719	+37.63916016	+8.63525391	-56.40380859	+2244	+9.72070313	-3.95068359	-3.86718750	+8.02001953	-15.24902344	+1.53808594	+2112	+8.14306641	-7.73876953	-4.14404297	+30.58593750	+8.06396484	-57.23876953	+2016
+1457971331.90360000	+10.05908203	-5.24707031	-4.18359375	+38.05664063	+8.15185547	-56.42578125	+2244	+9.65917969	-4.02539063	-3.81884766	+8.32763672	-15.24902344	+1.49414063	+2108	+8.09912109	-7.81787109	-4.09570313	+30.84960938	+8.06396484	-57.10693359	+2016
+1457971331.90770010	+9.99755859	-5.31298828	-4.13525391	+38.45214844	+7.71240234	-56.31591797	+2240	+9.59326172	-4.09130859	-3.78369141	+8.56933594	-15.13916016	+1.53808594	+2096	+8.04638672	-7.90576172	-4.05175781	+31.04736328	+8.08593750	-56.95312500	+2016
+1457971331.91190000	+9.94921875	-5.37451172	-4.09130859	+38.93554688	+7.29492188	-56.20605469	+2232	+9.53173828	-4.15722656	-3.74853516	+8.85498047	-15.02929688	+1.62597656	+2084	+8.00244141	-7.98046875	-4.01220703	+31.33300781	+8.10791016	-56.73339844	+2012
+1457971331.91610000	+9.89648438	-5.43164063	-4.02099609	+39.35302734	+6.78955078	-56.20605469	+2232	+9.47900391	-4.22314453	-3.69140625	+9.14062500	-15.05126953	+1.62597656	+2080	+7.95410156	-8.05957031	-3.96826172	+31.55273438	+8.08593750	-56.53564453	+2008
+1457971331.92440010	+9.79101563	-5.55029297	-3.91552734	+40.16601563	+5.91064453	-55.94238281	+2228	+9.36035156	-4.34619141	-3.60791016	+9.62402344	-14.87548828	+1.82373047	+2064	+7.85302734	-8.20898438	-3.88037109	+31.94824219	+8.06396484	-56.18408203	+2000
+1457971331.92860010	+9.74267578	-5.60742188	-3.84521484	+40.56152344	+5.38330078	-55.96435547	+2228	+9.31201172	-4.40771484	-3.54199219	+9.86572266	-14.94140625	+1.84570313	+2064	+7.80908203	-8.28369141	-3.83642578	+32.16796875	+7.97607422	-56.03027344	+1996
+1457971331.93269990	+9.68994141	-5.66455078	-3.78369141	+40.89111328	+4.92187500	-55.87646484	+2232	+9.25927734	-4.46923828	-3.48925781	+10.01953125	-14.89746094	+1.95556641	+2060	+7.75634766	-8.36279297	-3.78808594	+32.29980469	+7.93212891	-55.92041016	+1996
+1457971331.93689990	+9.64599609	-5.71728516	-3.72656250	+41.30859375	+4.46044922	-55.74462891	+2228	+9.20654297	-4.52197266	-3.44531250	+10.26123047	-14.83154297	+2.08740234	+2056	+7.71240234	-8.42871094	-3.73974609	+32.49755859	+7.84423828	-55.81054688	+1992
+1457971331.94109990	+9.60644531	-5.76562500	-3.64746094	+41.70410156	+3.95507813	-55.76660156	+2232	+9.16699219	-4.57910156	-3.37500000	+10.48095703	-14.91943359	+2.13134766	+2056	+7.66845703	-8.49462891	-3.69140625	+32.69531250	+7.71240234	-55.70068359	+1988
+1457971331.94520000	+9.55810547	-5.82275391	-3.58154297	+41.98974609	+3.49365234	-55.67871094	+2240	+9.11425781	-4.64062500	-3.32226563	+10.59082031	-14.89746094	+2.24121094	+2056	+7.62451172	-8.56933594	-3.64306641	+32.80517578	+7.60253906	-55.63476563	+1988
+1457971331.94939990	+9.51855469	-5.87109375	-3.52441406	+42.38525391	+3.03222656	-55.52490234	+2236	+9.07031250	-4.69335938	-3.26953125	+10.78857422	-14.85351563	+2.41699219	+2048	+7.58496094	-8.63085938	-3.59472656	+33.00292969	+7.49267578	-55.52490234	+1980
+1457971331.95770000	+9.43505859	-5.97216797	-3.37500000	+43.02246094	+2.04345703	-55.43701172	+2248	+8.98681641	-4.80322266	-3.14208984	+11.03027344	-14.96337891	+2.61474609	+2052	+7.50585938	-8.75830078	-3.48925781	+33.26660156	+7.14111328	-55.41503906	+1976
+1457971331.96190000	+9.39990234	-6.01611328	-3.31347656	+43.39599609	+1.58203125	-55.30517578	+2248	+8.94726563	-4.85156250	-3.08496094	+11.18408203	-14.94140625	+2.81250000	+2048	+7.47509766	-8.81542969	-3.43652344	+33.48632813	+6.96533203	-55.34912109	+1972
+1457971331.96610000	+9.36914063	-6.05566406	-3.23437500	+43.74755859	+1.05468750	-55.30517578	+2252	+8.91650391	-4.89990234	-3.01904297	+11.33789063	-15.07324219	+2.90039063	+2048	+7.44433594	-8.87255859	-3.37939453	+33.66210938	+6.76757813	-55.34912109	+1968
+1457971331.97020010	+9.32958984	-6.10839844	-3.16406250	+43.98925781	+0.61523438	-55.23925781	+2256	+8.87695313	-4.95703125	-2.95751953	+11.31591797	-15.09521484	+3.03222656	+2048	+7.41357422	-8.93408203	-3.31787109	+33.79394531	+6.56982422	-55.37109375	+1968
+1457971331.97440000	+9.29882813	-6.14794922	-3.10253906	+44.34082031	+0.17578125	-55.12939453	+2252	+8.84179688	-5.00537109	-2.90039063	+11.44775391	-15.09521484	+3.22998047	+2044	+7.38720703	-8.98681641	-3.26513672	+33.99169922	+6.39404297	-55.30517578	+1960
+1457971331.97860000	+9.26806641	-6.18750000	-3.02783203	+44.69238281	-0.30761719	-55.10742188	+2252	+8.81542969	-5.04931641	-2.83447266	+11.55761719	-15.20507813	+3.36181641	+2040	+7.36523438	-9.03955078	-3.20361328	+34.18945313	+6.17431641	-55.30517578	+1956
+1457971331.98270010	+9.23291016	-6.23583984	-2.95751953	+44.91210938	-0.72509766	-55.01953125	+2256	+8.78027344	-5.10644531	-2.77294922	+11.51367188	-15.22705078	+3.51562500	+2040	+7.34326172	-9.09667969	-3.14208984	+34.32128906	+5.97656250	-55.30517578	+1948
+1457971331.99099990	+9.18017578	-6.30615234	-2.82568359	+45.59326172	-1.56005859	-54.86572266	+2244	+8.72753906	-5.18994141	-2.65429688	+11.66748047	-15.31494141	+3.86718750	+2028	+7.30810547	-9.19335938	-3.02343750	+34.76074219	+5.60302734	-55.19531250	+1928
+1457971331.99519990	+9.14941406	-6.35449219	-2.75537109	+45.81298828	-1.93359375	-54.79980469	+2240	+8.69677734	-5.24707031	-2.59277344	+11.57958984	-15.33691406	+4.02099609	+2028	+7.29492188	-9.24609375	-2.95751953	+34.91455078	+5.42724609	-55.17333984	+1920
+1457971331.99939990	+9.12304688	-6.38525391	-2.69384766	+46.16455078	-2.28515625	-54.68994141	+2232	+8.67041016	-5.28662109	-2.54003906	+11.62353516	-15.33691406	+4.24072266	+2016	+7.27734375	-9.29003906	-2.90039063	+35.11230469	+5.29541016	-55.10742188	+1908
+1457971332.00350000	+9.10107422	-6.41601563	-2.62792969	+46.51611328	-2.63671875	-54.64599609	+2224	+8.65283203	-5.32617188	-2.47851563	+11.68945313	-15.42480469	+4.39453125	+2008	+7.26416016	-9.33398438	-2.83886719	+35.31005859	+5.16357422	-55.04150391	+1896
+1457971332.00770000	+9.07031250	-6.45996094	-2.56201172	+46.75781250	-2.94433594	-54.58007813	+2220	+8.62646484	-5.38330078	-2.42138672	+11.53564453	-15.42480469	+4.54833984	+2004	+7.25537109	-9.38671875	-2.77294922	+35.46386719	+5.03173828	-55.01953125	+1884
+1457971332.01189990	+9.04833984	-6.49072266	-2.50488281	+47.08740234	-3.22998047	-54.47021484	+2208	+8.60888672	-5.41845703	-2.36865234	+11.53564453	-15.42480469	+4.74609375	+1992	+7.24218750	-9.43066406	-2.71142578	+35.63964844	+4.94384766	-54.93164063	+1868
+1457971332.01600000	+9.03076172	-6.51708984	-2.44335938	+47.43896484	-3.49365234	-54.36035156	+2196	+8.59130859	-5.45800781	-2.31152344	+11.55761719	-15.46875000	+4.94384766	+1980	+7.22900391	-9.47460938	-2.65869141	+35.81542969	+4.83398438	-54.82177734	+1852
+1457971332.02020000	+9.00439453	-6.55664063	-2.38183594	+47.63671875	-3.73535156	-54.29443359	+2184	+8.56933594	-5.51074219	-2.25439453	+11.35986328	-15.46875000	+5.09765625	+1976	+7.21142578	-9.52294922	-2.60156250	+35.94726563	+4.76806641	-54.73388672	+1840
+1457971332.02850010	+8.96484375	-6.60937500	-2.27197266	+48.31787109	-4.15283203	-54.07470703	+2160	+8.54296875	-5.58544922	-2.14453125	+11.27197266	-15.53466797	+5.49316406	+1952	+7.18505859	-9.60205078	-2.49169922	+36.23291016	+4.61425781	-54.53613281	+1808
+1457971332.03270010	+8.93847656	-6.64892578	-2.21484375	+48.51562500	-4.30664063	-54.03076172	+2148	+8.52539063	-5.63818359	-2.09179688	+11.03027344	-15.55664063	+5.64697266	+1944	+7.17187500	-9.65039063	-2.43457031	+36.34277344	+4.54833984	-54.44824219	+1792
+1457971332.03690000	+8.92089844	-6.67089844	-2.16210938	+48.80126953	-4.43847656	-53.94287109	+2136	+8.51660156	-5.67333984	-2.03906250	+10.94238281	-15.57861328	+5.82275391	+1932	+7.15429688	-9.68994141	-2.38183594	+36.43066406	+4.50439453	-54.40429688	+1780
+1457971332.04099990	+8.90332031	-6.69287109	-2.10937500	+49.10888672	-4.57031250	-53.83300781	+2120	+8.50781250	-5.70849609	-1.98632813	+10.83251953	-15.62255859	+6.02050781	+1920	+7.13232422	-9.73388672	-2.33349609	+36.49658203	+4.43847656	-54.27246094	+1764
+1457971332.04520010	+8.88574219	-6.72802734	-2.05664063	+49.28466797	-4.63623047	-53.76708984	+2112	+8.49462891	-5.75683594	-1.93359375	+10.56884766	-15.66650391	+6.19628906	+1912	+7.11474609	-9.77783203	-2.28515625	+36.56250000	+4.37255859	-54.18457031	+1752
+1457971332.04940010	+8.86816406	-6.75000000	-2.00390625	+49.52636719	-4.70214844	-53.70117188	+2100	+8.49023438	-5.78759766	-1.88085938	+10.41503906	-15.71044922	+6.39404297	+1900	+7.09716797	-9.81298828	-2.23242188	+36.62841797	+4.30664063	-54.14062500	+1740
+1457971332.05349990	+8.85058594	-6.77197266	-1.95996094	+49.79003906	-4.79003906	-53.56933594	+2084	+8.48583984	-5.82275391	-1.82812500	+10.26123047	-15.77636719	+6.61376953	+1888	+7.07958984	-9.85253906	-2.18847656	+36.69433594	+4.21875000	-54.00878906	+1724
+1457971332.06180000	+8.81542969	-6.82470703	-1.85888672	+50.07568359	-4.81201172	-53.48144531	+2064	+8.47265625	-5.89746094	-1.72265625	+9.84375000	-15.95214844	+6.96533203	+1872	+7.04443359	-9.92724609	-2.10058594	+36.78222656	+4.04296875	-53.87695313	+1704
+1457971332.06600000	+8.80224609	-6.84228516	-1.81494141	+50.27343750	-4.81201172	-53.41552734	+2052	+8.46826172	-5.92822266	-1.67431641	+9.66796875	-16.01806641	+7.18505859	+1864	+7.02685547	-9.96240234	-2.05664063	+36.80419922	+3.93310547	-53.81103516	+1696
+1457971332.07020000	+8.78906250	-6.87304688	-1.76660156	+50.36132813	-4.76806641	-53.41552734	+2044	+8.45947266	-5.96337891	-1.62158203	+9.47021484	-16.12792969	+7.36083984	+1856	+7.01367188	-9.99755859	-2.01269531	+36.87011719	+3.82324219	-53.74511719	+1684
+1457971332.07430010	+8.78027344	-6.89062500	-1.72265625	+50.47119141	-4.72412109	-53.39355469	+2036	+8.45947266	-5.99414063	-1.56884766	+9.29443359	-16.23779297	+7.53662109	+1848	+6.99609375	-10.03271484	-1.96435547	+36.91406250	+3.71337891	-53.72314453	+1676
+1457971332.07850000	+8.76708984	-6.90820313	-1.67871094	+50.60302734	-4.68017578	-53.32763672	+2024	+8.45068359	-6.02050781	-1.52490234	+9.11865234	-16.32568359	+7.77832031	+1840	+6.98291016	-10.06347656	-1.92480469	+36.93603516	+3.60351563	-53.65722656	+1668
+1457971332.08270000	+8.75390625	-6.93457031	-1.63916016	+50.62500000	-4.59228516	-53.30566406	+2016	+8.45068359	-6.04687500	-1.47656250	+8.98681641	-16.43554688	+7.97607422	+1832	+6.97412109	-10.09423828	-1.88085938	+37.00195313	+3.47167969	-53.61328125	+1660
+1457971332.08680010	+8.74511719	-6.94775391	-1.59521484	+50.69091797	-4.52636719	-53.28369141	+2004	+8.44628906	-6.07324219	-1.42382813	+8.85498047	-16.56738281	+8.17382813	+1828	+6.96533203	-10.12060547	-1.83691406	+37.06787109	+3.33984375	-53.56933594	+1652
+1457971332.09100010	+8.73632813	-6.96533203	-1.55566406	+50.73486328	-4.43847656	-53.23974609	+1996	+8.43750000	-6.09521484	-1.38427734	+8.72314453	-16.63330078	+8.41552734	+1820	+6.95654297	-10.14697266	-1.79296875	+37.13378906	+3.20800781	-53.52539063	+1644
+1457971332.09929990	+8.71875000	-7.00048828	-1.47216797	+50.77880859	-4.21875000	-53.26171875	+1980	+8.42871094	-6.13916016	-1.28759766	+8.59130859	-16.87500000	+8.78906250	+1804	+6.94335938	-10.19531250	-1.70068359	+37.30957031	+2.96630859	-53.50341797	+1628
+1457971332.10349990	+8.70996094	-7.01367188	-1.43701172	+50.80078125	-4.10888672	-53.23974609	+1968	+8.42431641	-6.15673828	-1.24804688	+8.50341797	-16.94091797	+8.98681641	+1796	+6.93896484	-10.22167969	-1.65234375	+37.39746094	+2.83447266	-53.48144531	+1620
+1457971332.10770010	+8.70117188	-7.02685547	-1.40185547	+50.82275391	-3.99902344	-53.23974609	+1960	+8.41992188	-6.17431641	-1.20849609	+8.50341797	-17.02880859	+9.18457031	+1788	+6.93896484	-10.23925781	-1.60400391	+37.52929688	+2.72460938	-53.50341797	+1612
+1457971332.11180000	+8.69677734	-7.04003906	-1.36230469	+50.84472656	-3.86718750	-53.23974609	+1952	+8.41113281	-6.18750000	-1.16455078	+8.48144531	-17.11669922	+9.36035156	+1780	+6.93896484	-10.26123047	-1.55566406	+37.63916016	+2.61474609	-53.52539063	+1600
+1457971332.11599990	+8.68359375	-7.05322266	-1.33154297	+50.84472656	-3.75732422	-53.19580078	+1944	+8.40234375	-6.20507813	-1.12939453	+8.45947266	-17.13867188	+9.60205078	+1772	+6.93457031	-10.27880859	-1.51171875	+37.74902344	+2.50488281	-53.50341797	+1588
+1457971332.12019990	+8.67919922	-7.06201172	-1.29638672	+50.88867188	-3.64746094	-53.17382813	+1940	+8.39794922	-6.21386719	-1.08984375	+8.52539063	-17.20458984	+9.75585938	+1760	+6.93457031	-10.29199219	-1.46777344	+37.90283203	+2.41699219	-53.50341797	+1576
+1457971332.12430000	+8.66601563	-7.07519531	-1.25683594	+50.93261719	-3.53759766	-53.17382813	+1936	+8.38916016	-6.22705078	-1.05029297	+8.54736328	-17.27050781	+9.93164063	+1752	+6.93457031	-10.30957031	-1.41943359	+38.03466797	+2.32910156	-53.56933594	+1564
+1457971332.12850000	+8.65722656	-7.08398438	-1.22607422	+50.95458984	-3.44970703	-53.12988281	+1936	+8.37597656	-6.23583984	-1.01513672	+8.54736328	-17.29248047	+10.10742188	+1740	+6.93017578	-10.32275391	-1.37548828	+38.16650391	+2.24121094	-53.56933594	+1548
+1457971332.13680010	+8.63964844	-7.09716797	-1.16015625	+51.10839844	-3.25195313	-53.12988281	+1936	+8.35839844	-6.25341797	-0.94482422	+8.72314453	-17.38037109	+10.39306641	+1720	+6.92578125	-10.34912109	-1.28759766	+38.43017578	+2.10937500	-53.67919922	+1524
+1457971332.14100000	+8.62646484	-7.10156250	-1.12939453	+51.15234375	-3.18603516	-53.08593750	+1936	+8.34521484	-6.25781250	-0.91406250	+8.78906250	-17.38037109	+10.54687500	+1712	+6.91699219	-10.36230469	-1.24804688	+38.54003906	+2.02148438	-53.70117188	+1508
+1457971332.14510010	+8.61767578	-7.10595703	-1.10302734	+51.28417969	-3.09814453	-53.04199219	+1940	+8.33642578	-6.26220703	-0.88330078	+8.92089844	-17.38037109	+10.67871094	+1700	+6.91259766	-10.37109375	-1.21289063	+38.69384766	+1.97753906	-53.72314453	+1492
+1457971332.14930010	+8.60449219	-7.11035156	-1.07226563	+51.37207031	-3.03222656	-52.99804688	+1944	+8.32763672	-6.26660156	-0.84814453	+9.03076172	-17.38037109	+10.78857422	+1696	+6.90380859	-10.38427734	-1.16894531	+38.80371094	+1.91162109	-53.81103516	+1484
+1457971332.15350010	+8.59130859	-7.11474609	-1.04589844	+51.45996094	-2.96630859	-52.93212891	+1948	+8.31445313	-6.27099609	-0.82177734	+9.11865234	-17.35839844	+10.94238281	+1688	+6.89501953	-10.39306641	-1.14257813	+38.91357422	+1.84570313	-53.78906250	+1468
+1457971332.15759990	+8.57812500	-7.11035156	-1.01953125	+51.59179688	-2.92236328	-52.88818359	+1952	+8.30126953	-6.27099609	-0.79541016	+9.27246094	-17.33642578	+11.03027344	+1680	+6.88183594	-10.40185547	-1.11181641	+39.02343750	+1.80175781	-53.78906250	+1456
+1457971332.16599990	+8.55175781	-7.11035156	-0.96679688	+51.83349609	-2.83447266	-52.77832031	+1964	+8.27929688	-6.27539063	-0.73828125	+9.51416016	-17.27050781	+11.22802734	+1672	+6.85107422	-10.41943359	-1.05029297	+39.17724609	+1.71386719	-53.83300781	+1440
+1457971332.17010000	+8.53857422	-7.11035156	-0.94482422	+51.96533203	-2.79052734	-52.71240234	+1972	+8.26611328	-6.27539063	-0.71191406	+9.64599609	-17.24853516	+11.29394531	+1668	+6.83349609	-10.42822266	-1.02392578	+39.28710938	+1.66992188	-53.85498047	+1432
+1457971332.17430000	+8.52539063	-7.11035156	-0.92285156	+52.09716797	-2.74658203	-52.64648438	+1980	+8.25732422	-6.27539063	-0.68994141	+9.77783203	-17.20458984	+11.38183594	+1664	+6.81591797	-10.43701172	-0.99755859	+39.33105469	+1.64794922	-53.85498047	+1424
+1457971332.17849990	+8.51220703	-7.11035156	-0.90087891	+52.20703125	-2.70263672	-52.55859375	+1988	+8.24414063	-6.27539063	-0.66796875	+9.90966797	-17.11669922	+11.46972656	+1660	+6.79833984	-10.44580078	-0.97998047	+39.37500000	+1.60400391	-53.81103516	+1416
+1457971332.18260000	+8.49902344	-7.11035156	-0.88330078	+52.29492188	-2.68066406	-52.47070313	+1996	+8.23095703	-6.27539063	-0.64599609	+9.99755859	-17.05078125	+11.55761719	+1660	+6.78076172	-10.45458984	-0.95800781	+39.41894531	+1.58203125	-53.76708984	+1408
+1457971332.18680000	+8.48583984	-7.10595703	-0.86132813	+52.42675781	-2.65869141	-52.38281250	+2004	+8.22216797	-6.27539063	-0.62402344	+10.12939453	-16.98486328	+11.62353516	+1660	+6.75878906	-10.45898438	-0.94042969	+39.44091797	+1.56005859	-53.70117188	+1400
+1457971332.19100000	+8.47705078	-7.10595703	-0.84375000	+52.53662109	-2.65869141	-52.27294922	+2012	+8.21337891	-6.27099609	-0.60644531	+10.23925781	-16.91894531	+11.71142578	+1656	+6.74121094	-10.46777344	-0.92285156	+39.46289063	+1.53808594	-53.63525391	+1396
+1457971332.19510010	+8.46386719	-7.10595703	-0.82617188	+52.60253906	-2.63671875	-52.18505859	+2024	+8.20019531	-6.27539063	-0.58447266	+10.28320313	-16.85302734	+11.77734375	+1660	+6.72802734	-10.47216797	-0.90527344	+39.50683594	+1.53808594	-53.56933594	+1388
+1457971332.20350000	+8.44628906	-7.10156250	-0.79541016	+52.80029297	-2.61474609	-52.00927734	+2040	+8.18701172	-6.27099609	-0.54931641	+10.48095703	-16.69921875	+11.93115234	+1660	+6.69287109	-10.48095703	-0.86572266	+39.50683594	+1.53808594	-53.45947266	+1376
+1457971332.20760010	+8.43310547	-7.10595703	-0.77783203	+52.82226563	-2.59277344	-51.92138672	+2052	+8.17822266	-6.27539063	-0.53613281	+10.50292969	-16.61132813	+11.99707031	+1664	+6.68408203	-10.48974609	-0.84814453	+39.52880859	+1.56005859	-53.41552734	+1372
+1457971332.21180010	+8.42871094	-7.10595703	-0.76025391	+52.88818359	-2.59277344	-51.85546875	+2060	+8.17382813	-6.27539063	-0.51855469	+10.56884766	-16.54541016	+12.06298828	+1664	+6.67089844	-10.49414063	-0.83056641	+39.50683594	+1.58203125	-53.34960938	+1364
+1457971332.21589990	+8.41992188	-7.10156250	-0.75146484	+52.95410156	-2.59277344	-51.74560547	+2068	+8.16943359	-6.27099609	-0.50976563	+10.63476563	-16.45751953	+12.17285156	+1664	+6.66210938	-10.49853516	-0.81298828	+39.50683594	+1.60400391	-53.26171875	+1360
+1457971332.22009990	+8.41113281	-7.10595703	-0.73828125	+52.95410156	-2.59277344	-51.65771484	+2080	+8.16064453	-6.27978516	-0.49658203	+10.63476563	-16.36962891	+12.23876953	+1668	+6.65332031	-10.50292969	-0.79980469	+39.50683594	+1.62597656	-53.17382813	+1352
+1457971332.22429990	+8.40673828	-7.10595703	-0.72509766	+52.99804688	-2.59277344	-51.63574219	+2092	+8.16064453	-6.27539063	-0.48339844	+10.67871094	-16.34765625	+12.28271484	+1672	+6.64892578	-10.50292969	-0.78222656	+39.50683594	+1.64794922	-53.17382813	+1348
+1457971332.23260000	+8.40234375	-7.11035156	-0.70751953	+53.04199219	-2.61474609	-51.50390625	+2112	+8.15625000	-6.27978516	-0.46582031	+10.70068359	-16.25976563	+12.41455078	+1676	+6.64892578	-10.50732422	-0.74707031	+39.55078125	+1.71386719	-53.15185547	+1336
+1457971332.23680000	+8.40234375	-7.11035156	-0.69433594	+53.06396484	-2.61474609	-51.52587891	+2124	+8.15185547	-6.27978516	-0.45703125	+10.74462891	-16.25976563	+12.43652344	+1676	+6.64892578	-10.51171875	-0.72509766	+39.55078125	+1.75781250	-53.19580078	+1332
+1457971332.24090000	+8.40234375	-7.11474609	-0.68994141	+53.08593750	-2.65869141	-51.48193359	+2132	+8.15185547	-6.28417969	-0.45263672	+10.74462891	-16.21582031	+12.50244141	+1680	+6.64892578	-10.51171875	-0.70751953	+39.57275391	+1.80175781	-53.19580078	+1328
+1457971332.24510000	+8.40234375	-7.11914063	-0.68554688	+53.06396484	-2.63671875	-51.48193359	+2144	+8.15185547	-6.28857422	-0.44824219	+10.74462891	-16.19384766	+12.52441406	+1680	+6.65332031	-10.51611328	-0.69433594	+39.57275391	+1.82373047	-53.19580078	+1324
+1457971332.24930000	+8.40234375	-7.11914063	-0.67675781	+53.08593750	-2.65869141	-51.52587891	+2156	+8.15625000	-6.28857422	-0.43945313	+10.76660156	-16.23779297	+12.50244141	+1684	+6.65771484	-10.52050781	-0.67675781	+39.59472656	+1.84570313	-53.28369141	+1324
+1457971332.25340010	+8.40673828	-7.12353516	-0.67236328	+53.08593750	-2.70263672	-51.50390625	+2164	+8.15625000	-6.28857422	-0.43945313	+10.78857422	-16.21582031	+12.56835938	+1684	+6.66650391	-10.52050781	-0.66796875	+39.61669922	+1.84570313	-53.30566406	+1324
+1457971332.26180010	+8.40673828	-7.12792969	-0.66357422	+53.08593750	-2.72460938	-51.59179688	+2184	+8.15625000	-6.29296875	-0.43066406	+10.81054688	-16.30371094	+12.52441406	+1688	+6.67529297	-10.52490234	-0.64599609	+39.61669922	+1.88964844	-53.39355469	+1320
+1457971332.26589990	+8.41113281	-7.12792969	-0.66357422	+53.10791016	-2.74658203	-51.63574219	+2196	+8.16064453	-6.29736328	-0.43066406	+10.81054688	-16.32568359	+12.50244141	+1688	+6.67968750	-10.52490234	-0.63720703	+39.63867188	+1.88964844	-53.45947266	+1316
+1457971332.27010010	+8.41552734	-7.13232422	-0.65917969	+53.10791016	-2.74658203	-51.67968750	+2204	+8.16064453	-6.29736328	-0.43066406	+10.83251953	-16.34765625	+12.48046875	+1688	+6.68408203	-10.52490234	-0.62841797	+39.63867188	+1.88964844	-53.50341797	+1316
+1457971332.27430010	+8.41552734	-7.13232422	-0.65478516	+53.10791016	-2.76855469	-51.76757813	+2212	+8.16503906	-6.29736328	-0.42626953	+10.83251953	-16.39160156	+12.45849609	+1692	+6.68408203	-10.52929688	-0.61962891	+39.63867188	+1.88964844	-53.56933594	+1316
+1457971332.27839990	+8.41992188	-7.13671875	-0.65478516	+53.10791016	-2.79052734	-51.81152344	+2224	+8.16503906	-6.30175781	-0.42626953	+10.85449219	-16.45751953	+12.41455078	+1692	+6.68847656	-10.53369141	-0.61523438	+39.61669922	+1.88964844	-53.61328125	+1312
+1457971332.28259990	+8.41992188	-7.13671875	-0.65039063	+53.10791016	-2.79052734	-51.83349609	+2232	+8.16943359	-6.30175781	-0.42626953	+10.85449219	-16.47949219	+12.39257813	+1692	+6.68847656	-10.53369141	-0.61523438	+39.61669922	+1.86767578	-53.61328125	+1308
+1457971332.28679990	+8.42431641	-7.13671875	-0.65039063	+53.10791016	-2.81250000	-51.87744141	+2240	+8.16943359	-6.30175781	-0.42187500	+10.87646484	-16.50146484	+12.37060547	+1692	+6.68847656	-10.53808594	-0.61523438	+39.59472656	+1.86767578	-53.63525391	+1308
+1457971332.29090000	+8.42431641	-7.13671875	-0.65039063	+53.10791016	-2.81250000	-51.94335938	+2248	+8.17382813	-6.30175781	-0.42187500	+10.89843750	-16.54541016	+12.34863281	+1696	+6.69287109	-10.53808594	-0.61083984	+39.57275391	+1.84570313	-53.65722656	+1304
+1457971332.29920010	+8.42871094	-7.13671875	-0.64599609	+53.12988281	-2.83447266	-52.00927734	+2264	+8.17382813	-6.30175781	-0.42187500	+10.89843750	-16.58935547	+12.30468750	+1700	+6.69287109	-10.54248047	-0.61083984	+39.55078125	+1.80175781	-53.67919922	+1296
+1457971332.30340000	+8.42871094	-7.13671875	-0.64160156	+53.12988281	-2.85644531	-52.05322266	+2272	+8.17822266	-6.30175781	-0.42187500	+10.92041016	-16.61132813	+12.26074219	+1700	+6.68847656	-10.54687500	-0.61083984	+39.50683594	+1.77978516	-53.70117188	+1296
+1457971332.30760000	+8.42871094	-7.13671875	-0.64160156	+53.12988281	-2.85644531	-52.07519531	+2280	+8.17822266	-6.30175781	-0.41748047	+10.92041016	-16.63330078	+12.26074219	+1700	+6.68847656	-10.54687500	-0.61083984	+39.50683594	+1.77978516	-53.70117188	+1292
+1457971332.31170010	+8.43310547	-7.13671875	-0.64160156	+53.15185547	-2.85644531	-52.09716797	+2288	+8.17822266	-6.30175781	-0.41748047	+10.94238281	-16.65527344	+12.23876953	+1704	+6.68847656	-10.54687500	-0.61523438	+39.48486328	+1.75781250	-53.72314453	+1288
+1457971332.31590010	+8.43310547	-7.13671875	-0.64160156	+53.15185547	-2.85644531	-52.14111328	+2292	+8.17822266	-6.30615234	-0.41748047	+10.94238281	-16.67724609	+12.21679688	+1704	+6.68847656	-10.55126953	-0.61523438	+39.46289063	+1.73583984	-53.72314453	+1284
+1457971332.32010010	+8.43310547	-7.13671875	-0.63720703	+53.15185547	-2.87841797	-52.16308594	+2300	+8.17822266	-6.30615234	-0.41748047	+10.94238281	-16.67724609	+12.21679688	+1708	+6.68408203	-10.55126953	-0.61523438	+39.44091797	+1.73583984	-53.72314453	+1280
+1457971332.32419990	+8.43310547	-7.13671875	-0.63720703	+53.17382813	-2.87841797	-52.18505859	+2308	+8.18261719	-6.30615234	-0.41748047	+10.96435547	-16.69921875	+12.19482422	+1708	+6.68408203	-10.55566406	-0.61523438	+39.41894531	+1.71386719	-53.72314453	+1276
+1457971332.33260010	+8.43750000	-7.13232422	-0.63281250	+53.19580078	-2.90039063	-52.22900391	+2320	+8.18261719	-6.30615234	-0.41748047	+10.98632813	-16.72119141	+12.15087891	+1712	+6.67968750	-10.55566406	-0.61523438	+39.39697266	+1.69189453	-53.74511719	+1272
+1457971332.33670000	+8.43750000	-7.13232422	-0.63281250	+53.21777344	-2.90039063	-52.27294922	+2328	+8.18261719	-6.30615234	-0.41308594	+10.98632813	-16.74316406	+12.12890625	+1712	+6.67968750	-10.56005859	-0.61523438	+39.37500000	+1.66992188	-53.76708984	+1268
+1457971332.34089990	+8.43750000	-7.13232422	-0.62841797	+53.23974609	-2.90039063	-52.29492188	+2332	+8.18261719	-6.30615234	-0.41308594	+11.00830078	-16.76513672	+12.10693359	+1716	+6.67968750	-10.56005859	-0.61523438	+39.37500000	+1.66992188	-53.78906250	+1264
+1457971332.34509990	+8.43750000	-7.13232422	-0.62841797	+53.26171875	-2.90039063	-52.33886719	+2340	+8.18701172	-6.30615234	-0.41308594	+11.03027344	-16.78710938	+12.06298828	+1716	+6.67968750	-10.56445313	-0.61523438	+39.35302734	+1.64794922	-53.81103516	+1260
+1457971332.34920000	+8.44189453	-7.13232422	-0.62402344	+53.30566406	-2.92236328	-52.38281250	+2344	+8.18701172	-6.30615234	-0.41308594	+11.05224609	-16.80908203	+12.04101563	+1720	+6.67968750	-10.56445313	-0.61083984	+39.35302734	+1.64794922	-53.83300781	+1256
+1457971332.35340000	+8.44189453	-7.13232422	-0.62402344	+53.32763672	-2.92236328	-52.40478516	+2352	+8.18701172	-6.30615234	-0.40869141	+11.07421875	-16.83105469	+11.99707031	+1724	+6.67968750	-10.56884766	-0.61083984	+39.37500000	+1.62597656	-53.87695313	+1252
+1457971332.36170010	+8.44189453	-7.13232422	-0.61962891	+53.43750000	-2.92236328	-52.47070313	+2364	+8.19140625	-6.30615234	-0.40869141	+11.16210938	-16.87500000	+11.88720703	+1728	+6.68408203	-10.56884766	-0.60205078	+39.41894531	+1.62597656	-53.96484375	+1244
+1457971332.36590000	+8.44628906	-7.13232422	-0.61962891	+53.48144531	-2.90039063	-52.49267578	+2368	+8.19140625	-6.30615234	-0.40869141	+11.20605469	-16.89697266	+11.84326172	+1728	+6.68847656	-10.57324219	-0.59765625	+39.44091797	+1.62597656	-54.00878906	+1244
+1457971332.36999990	+8.44628906	-7.13232422	-0.61523438	+53.54736328	-2.90039063	-52.53662109	+2372	+8.19140625	-6.31054688	-0.40429688	+11.25000000	-16.89697266	+11.79931641	+1732	+6.69287109	-10.57324219	-0.58886719	+39.50683594	+1.64794922	-54.07470703	+1244
+1457971332.37420010	+8.44628906	-7.13232422	-0.61523438	+53.59130859	-2.87841797	-52.55859375	+2380	+8.19140625	-6.31054688	-0.40429688	+11.29394531	-16.89697266	+11.75537109	+1736	+6.70166016	-10.57763672	-0.58447266	+39.57275391	+1.66992188	-54.14062500	+1240
+1457971332.37840010	+8.44628906	-7.13671875	-0.61523438	+53.65722656	-2.87841797	-52.55859375	+2384	+8.19140625	-6.31054688	-0.40429688	+11.33789063	-16.89697266	+11.71142578	+1736	+6.70605469	-10.57763672	-0.57568359	+39.61669922	+1.69189453	-54.20654297	+1240
+1457971332.38249990	+8.44628906	-7.13671875	-0.61523438	+53.72314453	-2.85644531	-52.55859375	+2392	+8.19140625	-6.31494141	-0.40429688	+11.38183594	-16.87500000	+11.66748047	+1740	+6.71484375	-10.58203125	-0.56689453	+39.70458984	+1.73583984	-54.27246094	+1244
+1457971332.39089990	+8.44628906	-7.14111328	-0.61523438	+53.83300781	-2.81250000	-52.51464844	+2400	+8.19140625	-6.31933594	-0.40869141	+11.44775391	-16.83105469	+11.60156250	+1744	+6.72802734	-10.58642578	-0.55371094	+39.88037109	+1.82373047	-54.36035156	+1244
+1457971332.39500000	+8.44628906	-7.14550781	-0.61523438	+53.89892578	-2.79052734	-52.49267578	+2408	+8.18701172	-6.31933594	-0.40869141	+11.49169922	-16.80908203	+11.57958984	+1748	+6.73242188	-10.58642578	-0.54931641	+39.96826172	+1.88964844	-54.38232422	+1248
+1457971332.39920000	+8.44189453	-7.14550781	-0.61523438	+53.96484375	-2.76855469	-52.44873047	+2412	+8.18701172	-6.31933594	-0.40869141	+11.53564453	-16.76513672	+11.57958984	+1752	+6.73681641	-10.59082031	-0.54492188	+40.03417969	+1.95556641	-54.40429688	+1248
+1457971332.40339990	+8.44189453	-7.14990234	-0.61523438	+54.00878906	-2.72460938	-52.40478516	+2416	+8.18701172	-6.32373047	-0.40869141	+11.55761719	-16.72119141	+11.55761719	+1752	+6.74121094	-10.59082031	-0.54052734	+40.10009766	+2.02148438	-54.40429688	+1248
+1457971332.40750000	+8.43750000	-7.14990234	-0.61962891	+54.07470703	-2.70263672	-52.36083984	+2424	+8.18261719	-6.32373047	-0.40869141	+11.60156250	-16.67724609	+11.55761719	+1756	+6.74121094	-10.59521484	-0.53613281	+40.14404297	+2.08740234	-54.38232422	+1248
+1457971332.41170000	+8.43310547	-7.15429688	-0.61962891	+54.14062500	-2.65869141	-52.29492188	+2428	+8.18261719	-6.32812500	-0.41308594	+11.62353516	-16.63330078	+11.53564453	+1756	+6.74121094	-10.59521484	-0.53613281	+40.20996094	+2.15332031	-54.36035156	+1248
+1457971332.42420010	+8.41992188	-7.15869141	-0.62841797	+54.33837891	-2.57080078	-52.03125000	+2440	+8.17382813	-6.33251953	-0.41748047	+11.73339844	-16.43554688	+11.55761719	+1764	+6.73242188	-10.60839844	-0.54052734	+40.29785156	+2.37304688	-54.18457031	+1252
+1457971332.42840000	+8.41552734	-7.15869141	-0.63281250	+54.40429688	-2.52685547	-51.94335938	+2444	+8.16943359	-6.33691406	-0.41748047	+11.75537109	-16.36962891	+11.55761719	+1764	+6.72363281	-10.61279297	-0.54492188	+40.29785156	+2.43896484	-54.09667969	+1252
+1457971332.43249990	+8.40673828	-7.16308594	-0.63281250	+54.47021484	-2.50488281	-51.83349609	+2444	+8.16503906	-6.34130859	-0.42187500	+11.79931641	-16.25976563	+11.57958984	+1768	+6.71923828	-10.61718750	-0.54931641	+40.31982422	+2.50488281	-54.00878906	+1252
+1457971332.44090010	+8.39355469	-7.16308594	-0.64160156	+54.62402344	-2.41699219	-51.63574219	+2448	+8.15185547	-6.34570313	-0.42626953	+11.88720703	-16.06201172	+11.60156250	+1768	+6.70166016	-10.62158203	-0.56250000	+40.34179688	+2.65869141	-53.85498047	+1256
+1457971332.44499990	+8.38476563	-7.16308594	-0.64599609	+54.73388672	-2.39501953	-51.48193359	+2448	+8.14306641	-6.35009766	-0.42626953	+11.95312500	-15.90820313	+11.64550781	+1772	+6.69287109	-10.62597656	-0.56689453	+40.34179688	+2.74658203	-53.74511719	+1252
+1457971332.45330000	+8.37158203	-7.16308594	-0.65478516	+54.88769531	-2.32910156	-51.24023438	+2444	+8.12988281	-6.35449219	-0.43066406	+12.04101563	-15.66650391	+11.71142578	+1772	+6.67089844	-10.63476563	-0.58007813	+40.36376953	+2.92236328	-53.54736328	+1252
+1457971332.45750000	+8.36718750	-7.16308594	-0.65917969	+54.99755859	-2.28515625	-51.10839844	+2440	+8.12109375	-6.35449219	-0.43505859	+12.08496094	-15.51269531	+11.75537109	+1772	+6.66210938	-10.63916016	-0.58447266	+40.38574219	+3.01025391	-53.43750000	+1248
+1457971332.46580000	+8.35400391	-7.16308594	-0.66357422	+55.17333984	-2.24121094	-50.88867188	+2436	+8.10791016	-6.35888672	-0.43945313	+12.17285156	-15.27099609	+11.84326172	+1772	+6.64892578	-10.63916016	-0.59326172	+40.45166016	+3.18603516	-53.28369141	+1240
+1457971332.47000000	+8.34960938	-7.16308594	-0.66796875	+55.23925781	-2.21923828	-50.75683594	+2432	+8.09912109	-6.35888672	-0.44384766	+12.21679688	-15.13916016	+11.90917969	+1772	+6.64453125	-10.63916016	-0.59765625	+40.51757813	+3.27392578	-53.21777344	+1232
+1457971332.47420000	+8.34521484	-7.16308594	-0.67236328	+55.32714844	-2.19726563	-50.62500000	+2428	+8.09472656	-6.36328125	-0.44384766	+12.26074219	-15.02929688	+11.97509766	+1768	+6.64013672	-10.64355469	-0.59765625	+40.58349609	+3.38378906	-53.15185547	+1228
+1457971332.47830010	+8.34082031	-7.15869141	-0.67675781	+55.39306641	-2.17529297	-50.51513672	+2424	+8.08593750	-6.36328125	-0.44824219	+12.28271484	-14.91943359	+12.01904297	+1768	+6.64013672	-10.64355469	-0.59765625	+40.62744141	+3.47167969	-53.10791016	+1220
+1457971332.48250010	+8.33642578	-7.16308594	-0.68115234	+55.45898438	-2.15332031	-50.38330078	+2420	+8.08154297	-6.36328125	-0.44824219	+12.30468750	-14.80957031	+12.08496094	+1764	+6.64013672	-10.64355469	-0.59765625	+40.69335938	+3.55957031	-53.04199219	+1216
+1457971332.49079990	+8.33203125	-7.16308594	-0.68994141	+55.59082031	-2.10937500	-50.16357422	+2408	+8.07275391	-6.36328125	-0.45263672	+12.37060547	-14.58984375	+12.21679688	+1756	+6.64453125	-10.63916016	-0.59326172	+40.84716797	+3.73535156	-52.95410156	+1204
+1457971332.49499990	+8.32763672	-7.16308594	-0.68994141	+55.63476563	-2.08740234	-50.05371094	+2404	+8.06835938	-6.36328125	-0.45703125	+12.37060547	-14.50195313	+12.28271484	+1752	+6.64453125	-10.63916016	-0.59326172	+40.93505859	+3.80126953	-52.93212891	+1200
+1457971332.49920010	+8.32324219	-7.16308594	-0.69433594	+55.70068359	-2.06542969	-49.96582031	+2400	+8.06396484	-6.36328125	-0.45703125	+12.39257813	-14.41406250	+12.34863281	+1748	+6.64892578	-10.63476563	-0.58886719	+41.00097656	+3.88916016	-52.91015625	+1200
+1457971332.50330000	+8.32324219	-7.16308594	-0.69873047	+55.74462891	-2.04345703	-49.85595703	+2392	+8.06396484	-6.36328125	-0.45703125	+12.41455078	-14.30419922	+12.41455078	+1744	+6.65332031	-10.63476563	-0.58447266	+41.06689453	+3.97705078	-52.86621094	+1196
+1457971332.50749990	+8.31884766	-7.16308594	-0.69873047	+55.76660156	-2.04345703	-49.76806641	+2388	+8.05957031	-6.36767578	-0.46142578	+12.41455078	-14.21630859	+12.48046875	+1740	+6.65332031	-10.63476563	-0.58007813	+41.13281250	+4.06494141	-52.84423828	+1196
+1457971332.51580000	+8.31445313	-7.16748047	-0.70751953	+55.85449219	-1.99951172	-49.57031250	+2376	+8.05517578	-6.36767578	-0.46582031	+12.43652344	-14.01855469	+12.63427734	+1732	+6.65771484	-10.63037109	-0.57568359	+41.24267578	+4.21875000	-52.77832031	+1196
+1457971332.52000000	+8.31445313	-7.16748047	-0.70751953	+55.87646484	-1.97753906	-49.46044922	+2372	+8.05078125	-6.36767578	-0.46582031	+12.43652344	-13.90869141	+12.70019531	+1728	+6.66210938	-10.63037109	-0.57568359	+41.28662109	+4.28466797	-52.73437500	+1192
+1457971332.52410010	+8.31005859	-7.16748047	-0.71191406	+55.92041016	-1.95556641	-49.37255859	+2368	+8.05078125	-6.36767578	-0.46582031	+12.43652344	-13.82080078	+12.76611328	+1720	+6.66210938	-10.63037109	-0.57568359	+41.33056641	+4.35058594	-52.69042969	+1192
+1457971332.53250000	+8.30566406	-7.16748047	-0.71630859	+55.98632813	-1.91162109	-49.19677734	+2356	+8.04199219	-6.36767578	-0.47021484	+12.45849609	-13.62304688	+12.87597656	+1712	+6.65771484	-10.63037109	-0.57568359	+41.39648438	+4.50439453	-52.58056641	+1192
+1457971332.53660010	+8.30126953	-7.16748047	-0.71630859	+56.00830078	-1.88964844	-49.08691406	+2352	+8.04199219	-6.36767578	-0.47021484	+12.45849609	-13.53515625	+12.94189453	+1708	+6.65332031	-10.63037109	-0.58007813	+41.39648438	+4.57031250	-52.51464844	+1192
+1457971332.54080010	+8.29687500	-7.16748047	-0.72070313	+56.03027344	-1.86767578	-48.97705078	+2348	+8.03759766	-6.37207031	-0.47021484	+12.48046875	-13.42529297	+13.00781250	+1704	+6.64892578	-10.63037109	-0.58007813	+41.41845703	+4.63623047	-52.44873047	+1192
+1457971332.54500010	+8.29248047	-7.16748047	-0.72509766	+56.09619141	-1.84570313	-48.86718750	+2340	+8.03320313	-6.37207031	-0.47021484	+12.48046875	-13.31542969	+13.05175781	+1700	+6.64453125	-10.63037109	-0.58447266	+41.41845703	+4.70214844	-52.33886719	+1196
+1457971332.55329990	+8.27929688	-7.16748047	-0.72949219	+56.18408203	-1.80175781	-48.62548828	+2328	+8.02880859	-6.37207031	-0.47460938	+12.50244141	-13.07373047	+13.18359375	+1692	+6.62695313	-10.63037109	-0.59765625	+41.39648438	+4.83398438	-52.14111328	+1196
+1457971332.55749990	+8.27490234	-7.16748047	-0.73388672	+56.25000000	-1.77978516	-48.47167969	+2324	+8.02441406	-6.37207031	-0.47460938	+12.52441406	-12.96386719	+13.24951172	+1688	+6.61816406	-10.63476563	-0.60644531	+41.39648438	+4.92187500	-52.03125000	+1200
+1457971332.56160000	+8.27050781	-7.16748047	-0.73828125	+56.29394531	-1.77978516	-48.33984375	+2316	+8.01562500	-6.37207031	-0.47900391	+12.54638672	-12.83203125	+13.31542969	+1688	+6.60498047	-10.63476563	-0.61523438	+41.37451172	+4.98779297	-51.89941406	+1200
+1457971332.56580000	+8.26171875	-7.16308594	-0.74267578	+56.35986328	-1.75781250	-48.20800781	+2308	+8.01123047	-6.37207031	-0.47900391	+12.56835938	-12.72216797	+13.38134766	+1684	+6.59619141	-10.63476563	-0.61962891	+41.37451172	+5.05371094	-51.78955078	+1200
+1457971332.57410000	+8.25292969	-7.16308594	-0.74707031	+56.49169922	-1.73583984	-47.90039063	+2296	+8.00244141	-6.37207031	-0.48339844	+12.61230469	-12.45849609	+13.51318359	+1676	+6.57421875	-10.63476563	-0.63720703	+41.37451172	+5.22949219	-51.52587891	+1200
+1457971332.57830000	+8.24414063	-7.16308594	-0.75146484	+56.57958984	-1.71386719	-47.74658203	+2288	+7.99365234	-6.37207031	-0.48339844	+12.63427734	-12.32666016	+13.60107422	+1676	+6.56103516	-10.63916016	-0.64599609	+41.37451172	+5.31738281	-51.39404297	+1200
+1457971332.58250000	+8.23974609	-7.15869141	-0.76025391	+56.64550781	-1.71386719	-47.57080078	+2280	+7.98925781	-6.37207031	-0.48339844	+12.65625000	-12.19482422	+13.68896484	+1672	+6.55224609	-10.63916016	-0.65039063	+41.37451172	+5.40527344	-51.26220703	+1196
+1457971332.59500000	+8.22216797	-7.15869141	-0.76904297	+56.86523438	-1.69189453	-47.10937500	+2256	+7.97167969	-6.37207031	-0.48779297	+12.70019531	-11.82128906	+13.93066406	+1660	+6.53466797	-10.63476563	-0.66357422	+41.50634766	+5.69091797	-50.93261719	+1188
+1457971332.59910010	+8.21337891	-7.15429688	-0.77343750	+56.95312500	-1.69189453	-46.97753906	+2244	+7.96289063	-6.37207031	-0.48779297	+12.72216797	-11.68945313	+14.01855469	+1656	+6.53027344	-10.63476563	-0.66796875	+41.55029297	+5.77880859	-50.84472656	+1184
+1457971332.60330010	+8.20898438	-7.15429688	-0.77783203	+57.01904297	-1.66992188	-46.84570313	+2236	+7.95849609	-6.37207031	-0.49218750	+12.74414063	-11.57958984	+14.10644531	+1652	+6.53027344	-10.63037109	-0.66357422	+41.61621094	+5.88867188	-50.77880859	+1180
+1457971332.61159990	+8.20019531	-7.15869141	-0.78222656	+57.15087891	-1.64794922	-46.53808594	+2220	+7.94531250	-6.37207031	-0.49218750	+12.76611328	-11.33789063	+14.26025391	+1644	+6.53027344	-10.63037109	-0.65917969	+41.77001953	+6.08642578	-50.64697266	+1172
+1457971332.61579990	+8.19580078	-7.15869141	-0.78662109	+57.21679688	-1.62597656	-46.38427734	+2208	+7.94091797	-6.37207031	-0.49658203	+12.78808594	-11.20605469	+14.34814453	+1640	+6.53027344	-10.62597656	-0.65917969	+41.85791016	+6.19628906	-50.58105469	+1172
+1457971332.62410000	+8.18261719	-7.15869141	-0.79541016	+57.32666016	-1.58203125	-46.09863281	+2192	+7.92773438	-6.37207031	-0.50097656	+12.81005859	-10.94238281	+14.50195313	+1632	+6.53466797	-10.62158203	-0.65478516	+42.03369141	+6.41601563	-50.44921875	+1168
+1457971332.62830000	+8.17822266	-7.15869141	-0.79980469	+57.37060547	-1.53808594	-45.94482422	+2184	+7.92333984	-6.37207031	-0.50097656	+12.81005859	-10.78857422	+14.58984375	+1628	+6.53906250	-10.61718750	-0.65039063	+42.12158203	+6.52587891	-50.38330078	+1168
+1457971332.63240000	+8.16943359	-7.15869141	-0.80419922	+57.43652344	-1.49414063	-45.81298828	+2176	+7.91894531	-6.37207031	-0.50537109	+12.83203125	-10.65673828	+14.65576172	+1620	+6.53906250	-10.61718750	-0.64599609	+42.20947266	+6.65771484	-50.31738281	+1168
+1457971332.63660000	+8.16503906	-7.15869141	-0.80859375	+57.48046875	-1.45019531	-45.65917969	+2168	+7.91015625	-6.37646484	-0.50537109	+12.83203125	-10.50292969	+14.72167969	+1616	+6.53906250	-10.61279297	-0.64599609	+42.29736328	+6.78955078	-50.25146484	+1168
+1457971332.64490010	+8.15185547	-7.15869141	-0.81738281	+57.59033203	-1.34033203	-45.35156250	+2152	+7.89697266	-6.37646484	-0.51416016	+12.85400391	-10.17333984	+14.85351563	+1604	+6.53466797	-10.61279297	-0.64599609	+42.42919922	+7.07519531	-50.07568359	+1168
+1457971332.65330000	+8.13867188	-7.16308594	-0.83496094	+57.67822266	-1.23046875	-45.00000000	+2136	+7.88818359	-6.38085938	-0.52294922	+12.89794922	-9.82177734	+14.98535156	+1592	+6.52587891	-10.60839844	-0.65039063	+42.53906250	+7.31689453	-49.83398438	+1172
+1457971332.65739990	+8.12988281	-7.16308594	-0.83935547	+57.70019531	-1.14257813	-44.84619141	+2128	+7.87939453	-6.38085938	-0.52734375	+12.89794922	-9.64599609	+15.02929688	+1584	+6.51708984	-10.60839844	-0.65478516	+42.58300781	+7.47070313	-49.70214844	+1172
+1457971332.66160010	+8.12548828	-7.16308594	-0.84375000	+57.76611328	-1.07666016	-44.71435547	+2120	+7.87500000	-6.38085938	-0.52734375	+12.91992188	-9.47021484	+15.07324219	+1580	+6.50830078	-10.60839844	-0.66357422	+42.62695313	+7.60253906	-49.54833984	+1176
+1457971332.66989990	+8.11230469	-7.16308594	-0.85693359	+57.83203125	-0.94482422	-44.42871094	+2100	+7.86181641	-6.38525391	-0.53613281	+12.94189453	-9.11865234	+15.18310547	+1568	+6.48632813	-10.61279297	-0.67675781	+42.64892578	+7.86621094	-49.28466797	+1180
+1457971332.67409990	+8.10791016	-7.16308594	-0.86132813	+57.87597656	-0.87890625	-44.29687500	+2092	+7.85742188	-6.38525391	-0.54052734	+12.96386719	-8.96484375	+15.22705078	+1560	+6.47753906	-10.61279297	-0.68554688	+42.67089844	+7.97607422	-49.15283203	+1180
+1457971332.67820000	+8.10351563	-7.16308594	-0.87011719	+57.91992188	-0.81298828	-44.18701172	+2080	+7.85302734	-6.38964844	-0.54492188	+12.98583984	-8.81103516	+15.27099609	+1552	+6.46435547	-10.61279297	-0.68994141	+42.67089844	+8.08593750	-49.02099609	+1184
+1457971332.68240000	+8.09472656	-7.16748047	-0.87451172	+57.91992188	-0.76904297	-44.07714844	+2072	+7.84863281	-6.38964844	-0.54492188	+12.98583984	-8.67919922	+15.29296875	+1548	+6.45556641	-10.61718750	-0.69873047	+42.64892578	+8.17382813	-48.86718750	+1184
+1457971332.69070010	+8.09033203	-7.16308594	-0.88330078	+58.00781250	-0.68115234	-43.90136719	+2048	+7.83984375	-6.38964844	-0.55371094	+13.02978516	-8.43750000	+15.35888672	+1532	+6.43359375	-10.61718750	-0.71630859	+42.64892578	+8.32763672	-48.64746094	+1180
+1457971332.69490000	+8.08593750	-7.16308594	-0.88769531	+58.02978516	-0.63720703	-43.83544922	+2040	+7.83984375	-6.38964844	-0.55371094	+13.02978516	-8.34960938	+15.38085938	+1528	+6.42919922	-10.61718750	-0.72070313	+42.64892578	+8.39355469	-48.55957031	+1180
+1457971332.69910000	+8.08593750	-7.16308594	-0.88769531	+58.05175781	-0.61523438	-43.79150391	+2028	+7.83544922	-6.38964844	-0.55371094	+13.05175781	-8.26171875	+15.40283203	+1520	+6.42041016	-10.62158203	-0.72949219	+42.64892578	+8.45947266	-48.47167969	+1176
+1457971332.70740010	+8.08154297	-7.16308594	-0.89208984	+58.07373047	-0.59326172	-43.74755859	+2004	+7.83544922	-6.38964844	-0.55810547	+13.07373047	-8.15185547	+15.44677734	+1504	+6.41162109	-10.62158203	-0.72949219	+42.62695313	+8.54736328	-48.40576172	+1164
+1457971332.71569990	+8.08154297	-7.16308594	-0.89208984	+58.11767578	-0.57128906	-43.72558594	+1984	+7.83544922	-6.38964844	-0.55810547	+13.11767578	-8.10791016	+15.46875000	+1492	+6.41162109	-10.62158203	-0.73388672	+42.64892578	+8.59130859	-48.38378906	+1152
+1457971332.71989990	+8.08154297	-7.16308594	-0.89208984	+58.13964844	-0.59326172	-43.72558594	+1976	+7.83544922	-6.38964844	-0.55810547	+13.13964844	-8.10791016	+15.49072266	+1488	+6.41162109	-10.62597656	-0.73388672	+42.64892578	+8.59130859	-48.36181641	+1148
+1457971332.72410010	+8.08154297	-7.16308594	-0.89208984	+58.16162109	-0.59326172	-43.72558594	+1964	+7.83544922	-6.38964844	-0.55810547	+13.13964844	-8.08593750	+15.49072266	+1480	+6.41162109	-10.62597656	-0.72949219	+42.67089844	+8.61328125	-48.38378906	+1144
+1457971332.72820000	+8.08154297	-7.16308594	-0.89208984	+58.18359375	-0.59326172	-43.72558594	+1956	+7.83544922	-6.38964844	-0.55810547	+13.16162109	-8.10791016	+15.51269531	+1476	+6.41601563	-10.62158203	-0.72949219	+42.69287109	+8.61328125	-48.40576172	+1140
+1457971332.73659990	+8.08593750	-7.15869141	-0.89208984	+58.20556641	-0.61523438	-43.72558594	+1940	+7.83544922	-6.38964844	-0.55810547	+13.18359375	-8.10791016	+15.53466797	+1468	+6.42480469	-10.62158203	-0.72509766	+42.73681641	+8.61328125	-48.44970703	+1132
+1457971332.74070000	+8.08593750	-7.15869141	-0.89208984	+58.22753906	-0.63720703	-43.74755859	+1936	+7.83544922	-6.38964844	-0.55371094	+13.20556641	-8.12988281	+15.53466797	+1460	+6.42480469	-10.62158203	-0.72070313	+42.75878906	+8.63525391	-48.47167969	+1128
+1457971332.74490000	+8.08593750	-7.15869141	-0.89208984	+58.22753906	-0.63720703	-43.74755859	+1928	+7.83544922	-6.38964844	-0.55371094	+13.22753906	-8.12988281	+15.53466797	+1456	+6.42919922	-10.62158203	-0.71630859	+42.78076172	+8.63525391	-48.49365234	+1128
+1457971332.74910000	+8.08593750	-7.15869141	-0.89208984	+58.24951172	-0.63720703	-43.74755859	+1920	+7.83544922	-6.38964844	-0.55371094	+13.22753906	-8.12988281	+15.55664063	+1452	+6.43359375	-10.62158203	-0.71630859	+42.80273438	+8.63525391	-48.51562500	+1124
+1457971332.75740000	+8.09033203	-7.15869141	-0.89208984	+58.27148438	-0.63720703	-43.74755859	+1908	+7.83984375	-6.38964844	-0.55371094	+13.24951172	-8.12988281	+15.55664063	+1444	+6.43798828	-10.62158203	-0.71191406	+42.82470703	+8.65722656	-48.55957031	+1120
+1457971332.76149990	+8.09033203	-7.15869141	-0.89208984	+58.29345703	-0.63720703	-43.74755859	+1904	+7.83984375	-6.38964844	-0.55371094	+13.27148438	-8.12988281	+15.55664063	+1440	+6.43798828	-10.62158203	-0.70751953	+42.84667969	+8.65722656	-48.55957031	+1120
+1457971332.76570010	+8.09033203	-7.15869141	-0.89208984	+58.29345703	-0.63720703	-43.72558594	+1900	+7.83984375	-6.38964844	-0.55371094	+13.27148438	-8.12988281	+15.57861328	+1436	+6.44238281	-10.62158203	-0.70751953	+42.86865234	+8.65722656	-48.58154297	+1116
+1457971332.77399990	+8.09033203	-7.16308594	-0.89208984	+58.33740234	-0.61523438	-43.70361328	+1888	+7.83544922	-6.38964844	-0.55810547	+13.29345703	-8.08593750	+15.57861328	+1428	+6.44238281	-10.62158203	-0.70312500	+42.89062500	+8.67919922	-48.60351563	+1116
+1457971332.77819990	+8.08593750	-7.16308594	-0.89208984	+58.35937500	-0.61523438	-43.70361328	+1884	+7.83544922	-6.38964844	-0.55810547	+13.31542969	-8.06396484	+15.60058594	+1424	+6.44238281	-10.62158203	-0.70312500	+42.91259766	+8.70117188	-48.60351563	+1116
+1457971332.78239990	+8.08593750	-7.16308594	-0.89648438	+58.38134766	-0.59326172	-43.65966797	+1884	+7.83544922	-6.38964844	-0.55810547	+13.33740234	-8.04199219	+15.60058594	+1424	+6.44677734	-10.62158203	-0.70312500	+42.91259766	+8.70117188	-48.60351563	+1112
+1457971332.79070000	+8.08154297	-7.16308594	-0.90087891	+58.44726563	-0.52734375	-43.57177734	+1876	+7.83105469	-6.38964844	-0.56250000	+13.35937500	-7.93212891	+15.62255859	+1416	+6.44677734	-10.62158203	-0.70312500	+42.95654297	+8.74511719	-48.60351563	+1112
+1457971332.79489990	+8.07275391	-7.16748047	-0.90527344	+58.51318359	-0.46142578	-43.46191406	+1876	+7.82666016	-6.38964844	-0.56250000	+13.40332031	-7.86621094	+15.64453125	+1416	+6.44238281	-10.62158203	-0.69873047	+42.97851563	+8.78906250	-48.60351563	+1112
+1457971332.79900000	+8.06835938	-7.16748047	-0.91406250	+58.55712891	-0.39550781	-43.37402344	+1872	+7.82226563	-6.39404297	-0.56689453	+13.42529297	-7.75634766	+15.66650391	+1416	+6.44238281	-10.62158203	-0.70312500	+42.97851563	+8.83300781	-48.58154297	+1112
+1457971332.80740000	+8.05078125	-7.17187500	-0.92724609	+58.66699219	-0.24169922	-43.11035156	+1868	+7.80908203	-6.39843750	-0.57568359	+13.46923828	-7.51464844	+15.68847656	+1412	+6.43359375	-10.62597656	-0.70312500	+43.02246094	+8.98681641	-48.49365234	+1112
+1457971332.81150010	+8.04199219	-7.17626953	-0.93164063	+58.71093750	-0.15380859	-43.00048828	+1868	+7.80029297	-6.39843750	-0.58007813	+13.51318359	-7.38281250	+15.71044922	+1412	+6.42480469	-10.63037109	-0.70751953	+43.02246094	+9.07470703	-48.42773438	+1112
+1457971332.81570010	+8.03320313	-7.17626953	-0.93603516	+58.75488281	-0.08789063	-42.89062500	+1864	+7.79589844	-6.40283203	-0.58447266	+13.53515625	-7.25097656	+15.73242188	+1408	+6.42041016	-10.63037109	-0.71191406	+43.04443359	+9.16259766	-48.36181641	+1112
+1457971332.81990000	+8.02441406	-7.18066406	-0.94482422	+58.79882813	-0.04394531	-42.75878906	+1860	+7.78710938	-6.40283203	-0.58886719	+13.57910156	-7.07519531	+15.77636719	+1408	+6.40722656	-10.63476563	-0.71630859	+43.04443359	+9.31640625	-48.22998047	+1116
+1457971332.82820010	+8.01123047	-7.18505859	-0.95361328	+58.86474609	+0.04394531	-42.56103516	+1848	+7.77392578	-6.40722656	-0.59765625	+13.62304688	-6.83349609	+15.82031250	+1404	+6.38525391	-10.64355469	-0.72949219	+43.08837891	+9.55810547	-48.03222656	+1116
+1457971332.83229990	+8.00683594	-7.18505859	-0.95800781	+58.90869141	+0.08789063	-42.49511719	+1840	+7.76953125	-6.40722656	-0.59765625	+13.64501953	-6.72363281	+15.84228516	+1400	+6.37207031	-10.64794922	-0.73388672	+43.11035156	+9.71191406	-47.92236328	+1116
+1457971332.83649990	+8.00244141	-7.18505859	-0.95800781	+58.95263672	+0.10986328	-42.42919922	+1832	+7.76513672	-6.41162109	-0.60205078	+13.66699219	-6.61376953	+15.86425781	+1396	+6.36767578	-10.64794922	-0.73828125	+43.13232422	+9.82177734	-47.83447266	+1112
+1457971332.84480000	+7.99804688	-7.18945313	-0.96240234	+59.01855469	+0.15380859	-42.29736328	+1820	+7.75634766	-6.41162109	-0.60644531	+13.71093750	-6.48193359	+15.90820313	+1392	+6.35888672	-10.65234375	-0.73828125	+43.19824219	+10.01953125	-47.70263672	+1108
+1457971332.84900000	+7.99804688	-7.18945313	-0.96679688	+59.06250000	+0.15380859	-42.23144531	+1812	+7.75195313	-6.41162109	-0.60644531	+13.75488281	-6.41601563	+15.93017578	+1388	+6.35888672	-10.65234375	-0.73828125	+43.24218750	+10.08544922	-47.68066406	+1104
+1457971332.85320000	+7.99365234	-7.18945313	-0.96679688	+59.10644531	+0.15380859	-42.16552734	+1804	+7.74755859	-6.41601563	-0.60644531	+13.77685547	-6.35009766	+15.95214844	+1380	+6.35888672	-10.65234375	-0.73828125	+43.30810547	+10.15136719	-47.65869141	+1100
+1457971332.85730000	+7.99365234	-7.18945313	-0.97119141	+59.15039063	+0.15380859	-42.12158203	+1796	+7.74755859	-6.41601563	-0.61083984	+13.79882813	-6.30615234	+15.97412109	+1376	+6.36328125	-10.65234375	-0.73388672	+43.37402344	+10.21728516	-47.63671875	+1096
+1457971332.86150000	+7.98925781	-7.18505859	-0.97119141	+59.19433594	+0.15380859	-42.05566406	+1788	+7.74316406	-6.41601563	-0.61083984	+13.82080078	-6.26220703	+15.99609375	+1372	+6.36767578	-10.64794922	-0.73388672	+43.43994141	+10.26123047	-47.63671875	+1092
+1457971332.86980010	+7.98925781	-7.18505859	-0.97558594	+59.30419922	+0.15380859	-41.94580078	+1776	+7.73876953	-6.41601563	-0.61083984	+13.86474609	-6.17431641	+16.04003906	+1364	+6.37646484	-10.64794922	-0.72509766	+43.57177734	+10.37109375	-47.63671875	+1092
+1457971332.87400010	+7.98925781	-7.18505859	-0.97558594	+59.34814453	+0.15380859	-41.87988281	+1772	+7.73876953	-6.41162109	-0.61523438	+13.90869141	-6.13037109	+16.06201172	+1360	+6.38085938	-10.64355469	-0.72070313	+43.63769531	+10.41503906	-47.63671875	+1092
+1457971332.87820010	+7.98925781	-7.18505859	-0.97998047	+59.39208984	+0.15380859	-41.81396484	+1764	+7.73876953	-6.41162109	-0.61523438	+13.93066406	-6.08642578	+16.08398438	+1356	+6.38525391	-10.64355469	-0.72070313	+43.70361328	+10.48095703	-47.61474609	+1092
+1457971332.88229990	+7.98486328	-7.18505859	-0.97998047	+59.43603516	+0.15380859	-41.74804688	+1760	+7.73437500	-6.41162109	-0.61523438	+13.95263672	-6.02050781	+16.12792969	+1352	+6.38964844	-10.64355469	-0.71630859	+43.74755859	+10.52490234	-47.61474609	+1092
+1457971332.88649990	+7.98486328	-7.18066406	-0.98437500	+59.50195313	+0.15380859	-41.68212891	+1756	+7.73437500	-6.41162109	-0.61962891	+13.97460938	-5.95458984	+16.14990234	+1348	+6.39404297	-10.64355469	-0.71191406	+43.81347656	+10.59082031	-47.59277344	+1092
+1457971332.89070010	+7.98486328	-7.18066406	-0.98437500	+59.54589844	+0.15380859	-41.59423828	+1752	+7.73437500	-6.41162109	-0.61962891	+13.99658203	-5.88867188	+16.19384766	+1344	+6.39843750	-10.63916016	-0.71191406	+43.87939453	+10.63476563	-47.57080078	+1092
+1457971332.89899990	+7.98486328	-7.17626953	-0.99316406	+59.63378906	+0.15380859	-41.44042969	+1744	+7.73437500	-6.41162109	-0.62402344	+14.04052734	-5.73486328	+16.28173828	+1336	+6.40283203	-10.63916016	-0.71191406	+43.96728516	+10.76660156	-47.50488281	+1096
+1457971332.90319990	+7.98486328	-7.17626953	-0.99755859	+59.67773438	+0.17578125	-41.35253906	+1740	+7.73437500	-6.40722656	-0.62402344	+14.06250000	-5.62500000	+16.30371094	+1332	+6.40283203	-10.63476563	-0.71191406	+44.01123047	+10.83251953	-47.46093750	+1096
+1457971332.90730000	+7.98486328	-7.17626953	-0.99755859	+59.69970703	+0.19775391	-41.28662109	+1736	+7.72998047	-6.40722656	-0.62402344	+14.08447266	-5.53710938	+16.34765625	+1328	+6.40283203	-10.63476563	-0.71191406	+44.05517578	+10.92041016	-47.39501953	+1096
+1457971332.91150000	+7.98486328	-7.17626953	-1.00195313	+59.74365234	+0.19775391	-41.19873047	+1732	+7.73437500	-6.40722656	-0.62841797	+14.08447266	-5.42724609	+16.39160156	+1324	+6.40283203	-10.63476563	-0.71191406	+44.07714844	+10.98632813	-47.32910156	+1096
+1457971332.91560010	+7.98486328	-7.17187500	-1.00634766	+59.76562500	+0.21972656	-41.11083984	+1728	+7.73437500	-6.40722656	-0.62841797	+14.10644531	-5.33935547	+16.43554688	+1320	+6.40283203	-10.63476563	-0.71630859	+44.09912109	+11.07421875	-47.24121094	+1096
+1457971332.92400000	+7.98486328	-7.17187500	-1.01074219	+59.83154297	+0.24169922	-40.97900391	+1720	+7.73437500	-6.40722656	-0.63281250	+14.12841797	-5.14160156	+16.54541016	+1316	+6.39843750	-10.63476563	-0.72509766	+44.12109375	+11.20605469	-47.04345703	+1100
+1457971332.92810010	+7.98486328	-7.16748047	-1.01513672	+59.85351563	+0.24169922	-40.91308594	+1716	+7.73876953	-6.40283203	-0.63281250	+14.12841797	-5.03173828	+16.58935547	+1312	+6.39843750	-10.63476563	-0.72949219	+44.12109375	+11.27197266	-46.95556641	+1100
+1457971332.93230010	+7.98486328	-7.16748047	-1.01513672	+59.87548828	+0.24169922	-40.86914063	+1712	+7.73876953	-6.40283203	-0.63720703	+14.15039063	-4.96582031	+16.63330078	+1308	+6.39404297	-10.63476563	-0.73388672	+44.14306641	+11.33789063	-46.84570313	+1100
+1457971332.93650010	+7.98925781	-7.16308594	-1.01953125	+59.89746094	+0.24169922	-40.82519531	+1708	+7.74316406	-6.39843750	-0.63720703	+14.15039063	-4.89990234	+16.65527344	+1308	+6.39404297	-10.63037109	-0.73828125	+44.12109375	+11.38183594	-46.77978516	+1100
+1457971332.94059990	+7.98925781	-7.16308594	-1.01953125	+59.91943359	+0.21972656	-40.80322266	+1704	+7.74316406	-6.39843750	-0.63720703	+14.17236328	-4.83398438	+16.69921875	+1304	+6.38964844	-10.63037109	-0.74267578	+44.12109375	+11.42578125	-46.69189453	+1100
+1457971332.94479990	+7.99365234	-7.15869141	-1.01953125	+59.94140625	+0.19775391	-40.75927734	+1700	+7.74755859	-6.39843750	-0.63720703	+14.17236328	-4.79003906	+16.72119141	+1304	+6.38964844	-10.63037109	-0.74707031	+44.12109375	+11.42578125	-46.62597656	+1100
+1457971332.95310000	+7.99804688	-7.15429688	-1.01953125	+59.98535156	+0.13183594	-40.73730469	+1692	+7.75195313	-6.39404297	-0.63720703	+14.21630859	-4.76806641	+16.78710938	+1300	+6.38964844	-10.63037109	-0.75585938	+44.12109375	+11.44775391	-46.53808594	+1096
