# Supplementary material for: A direct effect of perception on action when grasping a cup
Source: Sci Rep. 2018 Jan 9;8:171. doi: 10.1038/s41598-017-18591-5 (PMC5760564; doi:10.1038/s41598-017-18591-5)
Supplement: Supplementary file 6 — Supplementary Information [file 41598_2017_18591_MOESM6_ESM.zip › SciRep_Data/S01instruct/S01_100instruct_Tr73.dat]

+1000000000000.00000000	+0.00000000	+0.00000000	+0.00000000	+0.00000000	+0.00000000	+0.00000000	+0	+0.00000000	+0.00000000	+0.00000000	+0.00000000	+0.00000000	+0.00000000	+0	+0.00000000	+0.00000000	+0.00000000	+0.00000000	+0.00000000	+0.00000000	+0
+1457971332.95729990	+8.00244141	-7.15429688	-1.01953125	+60.00732422	+0.10986328	-40.73730469	+1688	+7.75634766	-6.38964844	-0.63720703	+14.23828125	-4.76806641	+16.80908203	+1296	+6.38964844	-10.63037109	-0.76025391	+44.12109375	+11.42578125	-46.51611328	+1092
+1457971332.96149990	+8.00244141	-7.14990234	-1.01953125	+60.02929688	+0.06591797	-40.73730469	+1684	+7.76074219	-6.38525391	-0.63281250	+14.26025391	-4.79003906	+16.80908203	+1296	+6.39404297	-10.62597656	-0.76025391	+44.12109375	+11.40380859	-46.49414063	+1092
+1457971332.96560000	+8.00683594	-7.14550781	-1.01513672	+60.07324219	+0.00000000	-40.75927734	+1684	+7.76513672	-6.38525391	-0.63281250	+14.28222656	-4.81201172	+16.83105469	+1296	+6.39404297	-10.62597656	-0.76464844	+44.14306641	+11.38183594	-46.49414063	+1088
+1457971332.96980000	+8.01123047	-7.14111328	-1.01513672	+60.09521484	-0.04394531	-40.75927734	+1680	+7.76513672	-6.38085938	-0.62841797	+14.30419922	-4.83398438	+16.85302734	+1296	+6.39843750	-10.62597656	-0.76464844	+44.14306641	+11.38183594	-46.49414063	+1088
+1457971332.97810010	+8.02001953	-7.13671875	-1.01074219	+60.18310547	-0.17578125	-40.80322266	+1676	+7.77392578	-6.37646484	-0.62402344	+14.34814453	-4.94384766	+16.87500000	+1296	+6.40283203	-10.62158203	-0.76464844	+44.18701172	+11.33789063	-46.51611328	+1084
+1457971332.98230000	+8.02441406	-7.13232422	-1.00634766	+60.24902344	-0.28564453	-40.84716797	+1676	+7.77392578	-6.37207031	-0.62402344	+14.37011719	-4.98779297	+16.87500000	+1296	+6.40722656	-10.62158203	-0.76025391	+44.18701172	+11.31591797	-46.53808594	+1080
+1457971332.98639990	+8.03320313	-7.12353516	-1.00195313	+60.31494141	-0.37353516	-40.89111328	+1676	+7.77832031	-6.37207031	-0.62402344	+14.39208984	-5.03173828	+16.87500000	+1296	+6.40722656	-10.62158203	-0.76025391	+44.18701172	+11.29394531	-46.53808594	+1080
+1457971341.06209990	+8.33642578	-7.15869141	-0.80859375	+59.56787109	-6.56982422	-50.27343750	+2092	+8.00683594	-6.42041016	-0.58886719	+20.78613281	-12.45849609	+7.29492188	+1512	+6.65771484	-10.72705078	-0.59765625	+44.12109375	+8.52539063	-53.87695313	+1112
+1457971341.06629990	+8.33642578	-7.15869141	-0.80859375	+59.56787109	-6.56982422	-50.27343750	+2092	+8.00683594	-6.42041016	-0.58886719	+20.78613281	-12.48046875	+7.29492188	+1512	+6.66210938	-10.72705078	-0.59326172	+44.12109375	+8.52539063	-53.87695313	+1112
+1457971341.07049990	+8.33642578	-7.15869141	-0.80859375	+59.56787109	-6.56982422	-50.27343750	+2092	+8.01123047	-6.42041016	-0.58886719	+20.78613281	-12.48046875	+7.29492188	+1512	+6.66210938	-10.72705078	-0.59326172	+44.14306641	+8.52539063	-53.89892578	+1112
+1457971341.07460000	+8.33642578	-7.15869141	-0.80859375	+59.56787109	-6.59179688	-50.27343750	+2092	+8.01123047	-6.42041016	-0.58886719	+20.78613281	-12.48046875	+7.29492188	+1512	+6.66650391	-10.72705078	-0.58886719	+44.16503906	+8.52539063	-53.92089844	+1112
+1457971341.07880000	+8.33642578	-7.15869141	-0.80859375	+59.56787109	-6.59179688	-50.27343750	+2092	+8.01123047	-6.42041016	-0.58886719	+20.78613281	-12.50244141	+7.29492188	+1512	+6.67089844	-10.72705078	-0.58447266	+44.18701172	+8.52539063	-53.94287109	+1112
+1457971341.08299990	+8.34082031	-7.15869141	-0.80859375	+59.58984375	-6.59179688	-50.27343750	+2092	+8.01123047	-6.42041016	-0.58886719	+20.78613281	-12.50244141	+7.29492188	+1512	+6.67529297	-10.72705078	-0.58447266	+44.20898438	+8.54736328	-53.96484375	+1112
+1457971341.09130000	+8.34082031	-7.16308594	-0.80859375	+59.58984375	-6.61376953	-50.27343750	+2092	+8.01123047	-6.42041016	-0.58886719	+20.78613281	-12.52441406	+7.29492188	+1512	+6.68847656	-10.72265625	-0.57128906	+44.27490234	+8.54736328	-54.03076172	+1120
+1457971341.09550000	+8.34082031	-7.16308594	-0.80859375	+59.58984375	-6.61376953	-50.29541016	+2096	+8.01123047	-6.42041016	-0.58886719	+20.78613281	-12.52441406	+7.31689453	+1512	+6.69287109	-10.72265625	-0.56689453	+44.31884766	+8.54736328	-54.07470703	+1124
+1457971341.09960010	+8.34082031	-7.16308594	-0.80859375	+59.58984375	-6.61376953	-50.29541016	+2096	+8.01123047	-6.42041016	-0.58886719	+20.78613281	-12.52441406	+7.31689453	+1512	+6.70166016	-10.72265625	-0.56689453	+44.36279297	+8.54736328	-54.09667969	+1128
+1457971341.10380010	+8.34082031	-7.16308594	-0.80419922	+59.58984375	-6.63574219	-50.29541016	+2096	+8.01123047	-6.42041016	-0.58886719	+20.78613281	-12.54638672	+7.31689453	+1512	+6.70166016	-10.71826172	-0.56250000	+44.38476563	+8.54736328	-54.11865234	+1132
+1457971341.10789990	+8.34082031	-7.16308594	-0.80419922	+59.58984375	-6.63574219	-50.29541016	+2096	+8.01123047	-6.42041016	-0.58886719	+20.78613281	-12.54638672	+7.31689453	+1512	+6.70605469	-10.71826172	-0.56250000	+44.38476563	+8.54736328	-54.14062500	+1136
+1457971341.11209990	+8.34082031	-7.16308594	-0.80419922	+59.58984375	-6.63574219	-50.29541016	+2096	+8.01123047	-6.42041016	-0.58886719	+20.78613281	-12.54638672	+7.29492188	+1512	+6.70605469	-10.71826172	-0.56250000	+44.38476563	+8.54736328	-54.14062500	+1136
+1457971341.11630010	+8.34082031	-7.16308594	-0.80419922	+59.58984375	-6.63574219	-50.29541016	+2096	+8.01123047	-6.42041016	-0.58886719	+20.78613281	-12.54638672	+7.29492188	+1512	+6.70605469	-10.71826172	-0.56250000	+44.38476563	+8.54736328	-54.14062500	+1140
+1457971341.12040000	+8.34082031	-7.16308594	-0.80419922	+59.58984375	-6.63574219	-50.29541016	+2096	+8.01123047	-6.42041016	-0.58886719	+20.78613281	-12.54638672	+7.29492188	+1512	+6.70166016	-10.71826172	-0.56250000	+44.36279297	+8.54736328	-54.11865234	+1140
+1457971341.12459990	+8.34082031	-7.16308594	-0.80419922	+59.58984375	-6.63574219	-50.29541016	+2096	+8.01123047	-6.42041016	-0.58886719	+20.78613281	-12.54638672	+7.29492188	+1512	+6.69726563	-10.72265625	-0.56689453	+44.34082031	+8.54736328	-54.09667969	+1144
+1457971341.12879990	+8.34082031	-7.16308594	-0.80419922	+59.58984375	-6.61376953	-50.29541016	+2096	+8.01123047	-6.42041016	-0.58886719	+20.78613281	-12.54638672	+7.29492188	+1512	+6.69726563	-10.72265625	-0.56689453	+44.34082031	+8.54736328	-54.09667969	+1144
+1457971341.13290000	+8.34082031	-7.16308594	-0.80419922	+59.58984375	-6.61376953	-50.29541016	+2096	+8.01123047	-6.42041016	-0.58886719	+20.78613281	-12.54638672	+7.29492188	+1512	+6.69726563	-10.72265625	-0.56689453	+44.34082031	+8.52539063	-54.09667969	+1148
+1457971341.14130000	+8.34082031	-7.16308594	-0.80419922	+59.58984375	-6.61376953	-50.29541016	+2096	+8.01123047	-6.42041016	-0.58886719	+20.78613281	-12.52441406	+7.29492188	+1512	+6.69287109	-10.72265625	-0.57128906	+44.31884766	+8.52539063	-54.07470703	+1148
+1457971341.15790010	+8.34082031	-7.16308594	-0.80419922	+59.58984375	-6.61376953	-50.29541016	+2096	+8.01123047	-6.42041016	-0.58886719	+20.78613281	-12.52441406	+7.27294922	+1512	+6.68847656	-10.72265625	-0.57128906	+44.29687500	+8.52539063	-54.05273438	+1152
+1457971341.16630010	+8.34082031	-7.16308594	-0.80419922	+59.58984375	-6.61376953	-50.29541016	+2096	+8.01123047	-6.42041016	-0.58886719	+20.78613281	-12.52441406	+7.27294922	+1512	+6.68847656	-10.72265625	-0.57128906	+44.27490234	+8.52539063	-54.05273438	+1152
+1457971341.17039990	+8.34082031	-7.16308594	-0.80419922	+59.58984375	-6.61376953	-50.29541016	+2096	+8.01123047	-6.42041016	-0.58886719	+20.78613281	-12.52441406	+7.27294922	+1512	+6.68847656	-10.72265625	-0.57128906	+44.27490234	+8.52539063	-54.05273438	+1152
+1457971341.17880010	+8.34082031	-7.16308594	-0.80419922	+59.58984375	-6.61376953	-50.29541016	+2096	+8.01123047	-6.42041016	-0.58886719	+20.78613281	-12.52441406	+7.25097656	+1512	+6.68847656	-10.72265625	-0.57128906	+44.27490234	+8.52539063	-54.05273438	+1148
+1457971341.18709990	+8.34082031	-7.16308594	-0.80419922	+59.58984375	-6.61376953	-50.29541016	+2096	+8.01123047	-6.42041016	-0.58886719	+20.78613281	-12.52441406	+7.25097656	+1512	+6.68847656	-10.72265625	-0.57128906	+44.27490234	+8.52539063	-54.05273438	+1148
+1457971341.19540000	+8.34082031	-7.16308594	-0.80419922	+59.58984375	-6.61376953	-50.29541016	+2100	+8.01123047	-6.42041016	-0.58886719	+20.78613281	-12.52441406	+7.25097656	+1512	+6.68847656	-10.72265625	-0.57128906	+44.27490234	+8.52539063	-54.05273438	+1148
+1457971341.20370010	+8.34082031	-7.16308594	-0.80419922	+59.58984375	-6.61376953	-50.29541016	+2100	+8.01123047	-6.42041016	-0.58886719	+20.78613281	-12.52441406	+7.25097656	+1512	+6.68847656	-10.72265625	-0.57128906	+44.27490234	+8.54736328	-54.05273438	+1148
+1457971341.20790000	+8.34082031	-7.16308594	-0.80419922	+59.61181641	-6.61376953	-50.29541016	+2100	+8.01123047	-6.42041016	-0.58886719	+20.78613281	-12.52441406	+7.25097656	+1512	+6.68847656	-10.72265625	-0.57128906	+44.27490234	+8.54736328	-54.05273438	+1148
+1457971341.21620010	+8.34082031	-7.16308594	-0.80419922	+59.61181641	-6.61376953	-50.29541016	+2100	+8.01123047	-6.42041016	-0.58886719	+20.76416016	-12.52441406	+7.25097656	+1512	+6.68847656	-10.72265625	-0.57128906	+44.27490234	+8.54736328	-54.05273438	+1148
+1457971341.22460010	+8.34082031	-7.16308594	-0.80859375	+59.61181641	-6.61376953	-50.29541016	+2100	+8.01123047	-6.42041016	-0.58886719	+20.76416016	-12.52441406	+7.25097656	+1512	+6.68847656	-10.72265625	-0.57128906	+44.27490234	+8.54736328	-54.05273438	+1148
+1457971341.23289990	+8.34082031	-7.16308594	-0.80859375	+59.61181641	-6.61376953	-50.29541016	+2100	+8.01123047	-6.42041016	-0.58886719	+20.76416016	-12.52441406	+7.22900391	+1512	+6.68847656	-10.72265625	-0.57128906	+44.27490234	+8.54736328	-54.05273438	+1148
+1457971341.24120000	+8.34082031	-7.16308594	-0.80859375	+59.63378906	-6.61376953	-50.29541016	+2100	+8.01123047	-6.42041016	-0.58886719	+20.76416016	-12.52441406	+7.22900391	+1512	+6.68408203	-10.72705078	-0.57128906	+44.27490234	+8.54736328	-54.03076172	+1148
+1457971341.24959990	+8.34082031	-7.16308594	-0.80859375	+59.63378906	-6.61376953	-50.29541016	+2100	+8.01123047	-6.42041016	-0.58886719	+20.76416016	-12.52441406	+7.22900391	+1512	+6.68408203	-10.72705078	-0.57568359	+44.25292969	+8.54736328	-54.03076172	+1148
+1457971341.25790000	+8.34082031	-7.16308594	-0.80859375	+59.65576172	-6.61376953	-50.27343750	+2100	+8.01123047	-6.42041016	-0.58886719	+20.76416016	-12.52441406	+7.20703125	+1512	+6.67968750	-10.72705078	-0.57568359	+44.25292969	+8.52539063	-54.00878906	+1148
+1457971341.26200010	+8.33642578	-7.16308594	-0.80859375	+59.65576172	-6.61376953	-50.27343750	+2100	+8.01123047	-6.42041016	-0.58886719	+20.74218750	-12.52441406	+7.20703125	+1512	+6.67968750	-10.72705078	-0.57568359	+44.23095703	+8.52539063	-53.98681641	+1148
+1457971341.27040000	+8.33642578	-7.16308594	-0.80419922	+59.67773438	-6.61376953	-50.27343750	+2100	+8.00683594	-6.42041016	-0.58886719	+20.74218750	-12.50244141	+7.18505859	+1512	+6.67529297	-10.72705078	-0.58007813	+44.23095703	+8.52539063	-53.98681641	+1148
+1457971341.27870010	+8.33642578	-7.15869141	-0.80419922	+59.67773438	-6.61376953	-50.29541016	+2100	+8.00683594	-6.42041016	-0.58886719	+20.74218750	-12.50244141	+7.18505859	+1512	+6.67529297	-10.72705078	-0.58007813	+44.20898438	+8.52539063	-53.96484375	+1148
+1457971341.28699990	+8.33642578	-7.15869141	-0.80419922	+59.69970703	-6.61376953	-50.29541016	+2100	+8.00683594	-6.42041016	-0.58447266	+20.72021484	-12.50244141	+7.16308594	+1512	+6.67529297	-10.72705078	-0.58007813	+44.18701172	+8.50341797	-53.94287109	+1148
+1457971341.29119990	+8.33642578	-7.15869141	-0.80419922	+59.69970703	-6.61376953	-50.29541016	+2100	+8.00683594	-6.42041016	-0.58447266	+20.72021484	-12.52441406	+7.16308594	+1512	+6.67089844	-10.72705078	-0.58007813	+44.18701172	+8.50341797	-53.94287109	+1144
+1457971341.29950000	+8.33642578	-7.15869141	-0.80419922	+59.72167969	-6.63574219	-50.29541016	+2100	+8.00683594	-6.42041016	-0.58447266	+20.72021484	-12.52441406	+7.14111328	+1512	+6.67089844	-10.72705078	-0.58007813	+44.18701172	+8.50341797	-53.94287109	+1144
+1457971341.30370000	+8.33642578	-7.15869141	-0.80419922	+59.74365234	-6.63574219	-50.29541016	+2100	+8.00683594	-6.42041016	-0.58447266	+20.69824219	-12.52441406	+7.14111328	+1512	+6.67529297	-10.72705078	-0.58007813	+44.18701172	+8.50341797	-53.94287109	+1144
+1457971341.30790000	+8.34082031	-7.15869141	-0.80419922	+59.74365234	-6.63574219	-50.29541016	+2100	+8.00683594	-6.42041016	-0.58447266	+20.69824219	-12.52441406	+7.14111328	+1512	+6.67529297	-10.72705078	-0.58007813	+44.18701172	+8.50341797	-53.94287109	+1144
+1457971341.31620000	+8.34082031	-7.15869141	-0.80419922	+59.76562500	-6.65771484	-50.29541016	+2104	+8.00683594	-6.42041016	-0.58447266	+20.69824219	-12.54638672	+7.14111328	+1512	+6.67529297	-10.72705078	-0.58007813	+44.20898438	+8.50341797	-53.94287109	+1140
+1457971341.32040000	+8.34082031	-7.15869141	-0.80419922	+59.76562500	-6.65771484	-50.29541016	+2104	+8.00683594	-6.42041016	-0.58447266	+20.69824219	-12.54638672	+7.14111328	+1512	+6.67529297	-10.72705078	-0.58007813	+44.20898438	+8.50341797	-53.94287109	+1140
+1457971341.32870010	+8.34082031	-7.15869141	-0.80419922	+59.78759766	-6.65771484	-50.29541016	+2104	+8.00683594	-6.42041016	-0.58447266	+20.69824219	-12.54638672	+7.14111328	+1512	+6.67529297	-10.72705078	-0.58007813	+44.20898438	+8.50341797	-53.94287109	+1140
+1457971341.33699990	+8.34082031	-7.15869141	-0.80419922	+59.80957031	-6.65771484	-50.29541016	+2108	+8.00683594	-6.42041016	-0.58447266	+20.69824219	-12.54638672	+7.14111328	+1512	+6.67529297	-10.72705078	-0.58007813	+44.23095703	+8.50341797	-53.94287109	+1140
+1457971341.34530000	+8.34082031	-7.15869141	-0.80419922	+59.83154297	-6.67968750	-50.29541016	+2108	+8.00683594	-6.42041016	-0.58447266	+20.69824219	-12.54638672	+7.14111328	+1512	+6.67968750	-10.72705078	-0.58007813	+44.23095703	+8.50341797	-53.94287109	+1140
+1457971341.35369990	+8.34082031	-7.15429688	-0.80419922	+59.85351563	-6.67968750	-50.27343750	+2108	+8.00683594	-6.42041016	-0.58447266	+20.69824219	-12.54638672	+7.14111328	+1512	+6.67968750	-10.72705078	-0.58007813	+44.23095703	+8.50341797	-53.94287109	+1140
+1457971341.36200000	+8.34082031	-7.15429688	-0.80419922	+59.85351563	-6.67968750	-50.27343750	+2108	+8.00683594	-6.42041016	-0.58447266	+20.67626953	-12.54638672	+7.14111328	+1512	+6.67529297	-10.72705078	-0.58007813	+44.23095703	+8.48144531	-53.92089844	+1140
+1457971341.36620000	+8.34082031	-7.15429688	-0.80419922	+59.87548828	-6.67968750	-50.27343750	+2112	+8.00683594	-6.42041016	-0.58447266	+20.67626953	-12.54638672	+7.14111328	+1512	+6.67529297	-10.72705078	-0.58007813	+44.23095703	+8.48144531	-53.92089844	+1136
+1457971341.37450000	+8.34082031	-7.15429688	-0.80419922	+59.87548828	-6.65771484	-50.25146484	+2112	+8.00683594	-6.42041016	-0.58447266	+20.67626953	-12.54638672	+7.14111328	+1512	+6.67529297	-10.72705078	-0.58007813	+44.20898438	+8.48144531	-53.89892578	+1136
+1457971341.37870000	+8.34082031	-7.15429688	-0.80419922	+59.87548828	-6.65771484	-50.25146484	+2112	+8.00683594	-6.42041016	-0.58447266	+20.67626953	-12.52441406	+7.11914063	+1512	+6.67529297	-10.72705078	-0.58007813	+44.20898438	+8.48144531	-53.89892578	+1136
+1457971341.38280010	+8.33642578	-7.15429688	-0.80419922	+59.87548828	-6.65771484	-50.25146484	+2112	+8.00683594	-6.42041016	-0.58447266	+20.67626953	-12.52441406	+7.11914063	+1512	+6.67529297	-10.72705078	-0.58007813	+44.20898438	+8.48144531	-53.89892578	+1136
+1457971341.39120010	+8.33642578	-7.15429688	-0.80419922	+59.89746094	-6.65771484	-50.22949219	+2112	+8.00683594	-6.42041016	-0.58447266	+20.67626953	-12.52441406	+7.11914063	+1512	+6.67089844	-10.72705078	-0.58447266	+44.20898438	+8.48144531	-53.87695313	+1136
+1457971341.39529990	+8.33642578	-7.15429688	-0.80419922	+59.89746094	-6.65771484	-50.22949219	+2112	+8.00683594	-6.42041016	-0.58447266	+20.67626953	-12.52441406	+7.11914063	+1512	+6.67089844	-10.72705078	-0.58447266	+44.18701172	+8.48144531	-53.87695313	+1136
+1457971341.39949990	+8.33642578	-7.15429688	-0.80419922	+59.89746094	-6.65771484	-50.22949219	+2112	+8.00683594	-6.42041016	-0.58447266	+20.67626953	-12.52441406	+7.11914063	+1512	+6.67089844	-10.72705078	-0.58447266	+44.18701172	+8.48144531	-53.85498047	+1136
+1457971341.40370010	+8.33642578	-7.15869141	-0.80419922	+59.89746094	-6.65771484	-50.22949219	+2112	+8.00683594	-6.42041016	-0.58447266	+20.67626953	-12.52441406	+7.11914063	+1512	+6.67089844	-10.72705078	-0.58447266	+44.18701172	+8.48144531	-53.85498047	+1136
+1457971341.40780000	+8.33642578	-7.15869141	-0.80419922	+59.89746094	-6.65771484	-50.22949219	+2108	+8.00683594	-6.42041016	-0.58447266	+20.67626953	-12.52441406	+7.11914063	+1512	+6.67089844	-10.72705078	-0.58447266	+44.18701172	+8.48144531	-53.85498047	+1132
+1457971341.41619990	+8.33642578	-7.15869141	-0.80419922	+59.91943359	-6.65771484	-50.22949219	+2108	+8.00683594	-6.42041016	-0.58447266	+20.67626953	-12.52441406	+7.11914063	+1512	+6.67089844	-10.72705078	-0.58447266	+44.18701172	+8.48144531	-53.85498047	+1132
+1457971341.42030000	+8.33642578	-7.15869141	-0.80419922	+59.91943359	-6.65771484	-50.22949219	+2108	+8.00683594	-6.42041016	-0.58447266	+20.67626953	-12.52441406	+7.11914063	+1512	+6.67089844	-10.72705078	-0.58447266	+44.18701172	+8.48144531	-53.85498047	+1132
+1457971341.42450000	+8.33642578	-7.15869141	-0.80419922	+59.91943359	-6.65771484	-50.22949219	+2108	+8.00683594	-6.42041016	-0.58447266	+20.67626953	-12.52441406	+7.11914063	+1512	+6.67089844	-10.72705078	-0.58447266	+44.18701172	+8.48144531	-53.85498047	+1132
+1457971341.42860010	+8.33642578	-7.15869141	-0.80419922	+59.91943359	-6.65771484	-50.22949219	+2108	+8.00683594	-6.42041016	-0.58447266	+20.67626953	-12.52441406	+7.11914063	+1512	+6.67089844	-10.72705078	-0.58447266	+44.18701172	+8.48144531	-53.85498047	+1128
+1457971341.43280010	+8.33642578	-7.15869141	-0.80419922	+59.91943359	-6.65771484	-50.22949219	+2108	+8.00683594	-6.42041016	-0.58447266	+20.67626953	-12.52441406	+7.11914063	+1512	+6.67089844	-10.72705078	-0.58447266	+44.18701172	+8.48144531	-53.85498047	+1128
+1457971341.43700000	+8.33642578	-7.15869141	-0.80419922	+59.91943359	-6.65771484	-50.22949219	+2108	+8.00683594	-6.42041016	-0.58447266	+20.67626953	-12.52441406	+7.11914063	+1512	+6.67089844	-10.72705078	-0.58447266	+44.20898438	+8.50341797	-53.85498047	+1128
+1457971341.44530010	+8.33642578	-7.15869141	-0.80419922	+59.91943359	-6.65771484	-50.22949219	+2108	+8.00683594	-6.42041016	-0.58447266	+20.67626953	-12.52441406	+7.11914063	+1512	+6.67089844	-10.72705078	-0.58007813	+44.20898438	+8.50341797	-53.87695313	+1128
+1457971341.44950010	+8.33642578	-7.15869141	-0.80419922	+59.94140625	-6.65771484	-50.22949219	+2108	+8.00683594	-6.42041016	-0.58447266	+20.67626953	-12.52441406	+7.14111328	+1512	+6.67089844	-10.72705078	-0.58007813	+44.20898438	+8.50341797	-53.87695313	+1128
+1457971341.45779990	+8.33642578	-7.15869141	-0.80419922	+59.94140625	-6.67968750	-50.20751953	+2108	+8.00683594	-6.42041016	-0.58447266	+20.67626953	-12.52441406	+7.14111328	+1512	+6.67529297	-10.72705078	-0.58007813	+44.20898438	+8.50341797	-53.87695313	+1128
+1457971341.46199990	+8.33642578	-7.15869141	-0.80419922	+59.94140625	-6.67968750	-50.20751953	+2108	+8.00683594	-6.42041016	-0.58447266	+20.67626953	-12.52441406	+7.14111328	+1512	+6.67529297	-10.72705078	-0.58007813	+44.23095703	+8.50341797	-53.87695313	+1128
+1457971341.46610000	+8.33642578	-7.15869141	-0.80419922	+59.94140625	-6.67968750	-50.20751953	+2108	+8.00683594	-6.42041016	-0.58447266	+20.67626953	-12.52441406	+7.14111328	+1512	+6.67529297	-10.72705078	-0.58007813	+44.23095703	+8.50341797	-53.87695313	+1128
+1457971341.47030000	+8.33642578	-7.15869141	-0.80419922	+59.94140625	-6.67968750	-50.20751953	+2108	+8.00683594	-6.42041016	-0.58447266	+20.67626953	-12.52441406	+7.14111328	+1512	+6.67529297	-10.72705078	-0.58007813	+44.23095703	+8.50341797	-53.87695313	+1128
+1457971341.47449990	+8.33642578	-7.15869141	-0.80419922	+59.94140625	-6.67968750	-50.20751953	+2108	+8.00683594	-6.42041016	-0.58447266	+20.67626953	-12.52441406	+7.14111328	+1512	+6.67529297	-10.72705078	-0.58007813	+44.23095703	+8.50341797	-53.87695313	+1128
+1457971341.47860000	+8.33642578	-7.15869141	-0.80419922	+59.94140625	-6.67968750	-50.20751953	+2108	+8.00683594	-6.42041016	-0.58447266	+20.67626953	-12.50244141	+7.14111328	+1512	+6.67529297	-10.72705078	-0.58007813	+44.23095703	+8.50341797	-53.87695313	+1128
+1457971341.48280000	+8.33642578	-7.15869141	-0.80419922	+59.94140625	-6.67968750	-50.20751953	+2108	+8.00683594	-6.42041016	-0.58447266	+20.67626953	-12.50244141	+7.14111328	+1512	+6.67529297	-10.72705078	-0.58007813	+44.20898438	+8.50341797	-53.87695313	+1128
+1457971341.49110010	+8.33642578	-7.15869141	-0.80419922	+59.96337891	-6.67968750	-50.18554688	+2108	+8.00683594	-6.42041016	-0.58447266	+20.65429688	-12.50244141	+7.14111328	+1512	+6.67529297	-10.72705078	-0.58007813	+44.20898438	+8.50341797	-53.85498047	+1128
+1457971341.49939990	+8.33642578	-7.15869141	-0.80419922	+59.96337891	-6.67968750	-50.18554688	+2108	+8.00683594	-6.42041016	-0.58447266	+20.65429688	-12.50244141	+7.16308594	+1512	+6.67089844	-10.72705078	-0.58007813	+44.20898438	+8.50341797	-53.85498047	+1124
+1457971341.50780010	+8.33642578	-7.15869141	-0.80419922	+59.96337891	-6.67968750	-50.16357422	+2108	+8.00683594	-6.42041016	-0.58447266	+20.65429688	-12.50244141	+7.16308594	+1512	+6.67089844	-10.72705078	-0.58447266	+44.18701172	+8.50341797	-53.83300781	+1124
+1457971341.51189990	+8.33203125	-7.15869141	-0.80419922	+59.96337891	-6.67968750	-50.16357422	+2108	+8.00683594	-6.42041016	-0.58447266	+20.65429688	-12.50244141	+7.16308594	+1512	+6.67089844	-10.72705078	-0.58447266	+44.18701172	+8.50341797	-53.83300781	+1124
+1457971341.51609990	+8.33203125	-7.15869141	-0.80419922	+59.98535156	-6.67968750	-50.16357422	+2108	+8.00244141	-6.42041016	-0.58447266	+20.65429688	-12.50244141	+7.16308594	+1512	+6.67089844	-10.72705078	-0.58447266	+44.18701172	+8.50341797	-53.83300781	+1124
+1457971341.52440000	+8.33203125	-7.15869141	-0.80419922	+59.98535156	-6.67968750	-50.14160156	+2104	+8.00244141	-6.42041016	-0.58447266	+20.65429688	-12.50244141	+7.16308594	+1512	+6.66650391	-10.73144531	-0.58447266	+44.16503906	+8.50341797	-53.81103516	+1120
+1457971341.52860000	+8.33203125	-7.15869141	-0.80419922	+59.98535156	-6.67968750	-50.14160156	+2104	+8.00244141	-6.42041016	-0.58447266	+20.65429688	-12.50244141	+7.16308594	+1512	+6.66650391	-10.73144531	-0.58447266	+44.16503906	+8.50341797	-53.81103516	+1120
+1457971341.53280000	+8.33203125	-7.15869141	-0.80419922	+60.00732422	-6.67968750	-50.14160156	+2104	+8.00244141	-6.42041016	-0.58447266	+20.65429688	-12.48046875	+7.16308594	+1512	+6.66650391	-10.73144531	-0.58447266	+44.16503906	+8.50341797	-53.81103516	+1120
+1457971341.54110000	+8.33203125	-7.15869141	-0.80419922	+60.00732422	-6.70166016	-50.14160156	+2104	+8.00244141	-6.42041016	-0.58447266	+20.65429688	-12.50244141	+7.16308594	+1512	+6.66650391	-10.73144531	-0.58447266	+44.16503906	+8.50341797	-53.81103516	+1120
+1457971341.54530000	+8.33642578	-7.15869141	-0.80419922	+60.02929688	-6.70166016	-50.14160156	+2104	+8.00244141	-6.42041016	-0.58447266	+20.65429688	-12.50244141	+7.16308594	+1512	+6.66650391	-10.73144531	-0.58447266	+44.16503906	+8.50341797	-53.81103516	+1116
+1457971341.54940010	+8.33642578	-7.15869141	-0.80419922	+60.02929688	-6.70166016	-50.14160156	+2104	+8.00244141	-6.42041016	-0.58447266	+20.65429688	-12.50244141	+7.16308594	+1512	+6.66650391	-10.73144531	-0.58447266	+44.16503906	+8.50341797	-53.81103516	+1116
+1457971341.55360010	+8.33642578	-7.15869141	-0.80419922	+60.05126953	-6.70166016	-50.14160156	+2104	+8.00244141	-6.42041016	-0.58447266	+20.65429688	-12.50244141	+7.16308594	+1512	+6.67089844	-10.73144531	-0.58447266	+44.16503906	+8.50341797	-53.81103516	+1116
+1457971341.55780010	+8.33642578	-7.15869141	-0.80419922	+60.05126953	-6.72363281	-50.11962891	+2104	+8.00244141	-6.42041016	-0.58447266	+20.65429688	-12.50244141	+7.16308594	+1512	+6.67089844	-10.73144531	-0.58447266	+44.16503906	+8.50341797	-53.81103516	+1116
+1457971341.56189990	+8.33642578	-7.15869141	-0.80419922	+60.05126953	-6.72363281	-50.11962891	+2104	+8.00244141	-6.42041016	-0.58447266	+20.65429688	-12.50244141	+7.16308594	+1512	+6.67089844	-10.73144531	-0.58447266	+44.16503906	+8.50341797	-53.83300781	+1116
+1457971341.56609990	+8.33642578	-7.15869141	-0.80419922	+60.07324219	-6.72363281	-50.11962891	+2108	+8.00244141	-6.42041016	-0.58447266	+20.65429688	-12.50244141	+7.16308594	+1512	+6.67089844	-10.73144531	-0.58447266	+44.18701172	+8.52539063	-53.83300781	+1116
+1457971341.57030010	+8.33642578	-7.15869141	-0.80419922	+60.09521484	-6.74560547	-50.14160156	+2108	+8.00683594	-6.42041016	-0.58447266	+20.65429688	-12.50244141	+7.16308594	+1512	+6.67089844	-10.73144531	-0.58447266	+44.18701172	+8.52539063	-53.83300781	+1116
+1457971341.57439990	+8.33642578	-7.15869141	-0.80419922	+60.09521484	-6.74560547	-50.14160156	+2108	+8.00683594	-6.42041016	-0.58447266	+20.65429688	-12.50244141	+7.16308594	+1512	+6.67529297	-10.73144531	-0.58007813	+44.18701172	+8.52539063	-53.83300781	+1112
+1457971341.57859990	+8.33642578	-7.15869141	-0.80419922	+60.11718750	-6.74560547	-50.14160156	+2108	+8.00683594	-6.42041016	-0.58447266	+20.65429688	-12.50244141	+7.16308594	+1512	+6.67529297	-10.73144531	-0.58007813	+44.18701172	+8.52539063	-53.85498047	+1112
+1457971341.58270000	+8.33642578	-7.15869141	-0.80419922	+60.13916016	-6.76757813	-50.14160156	+2108	+8.00683594	-6.42041016	-0.58447266	+20.65429688	-12.50244141	+7.16308594	+1512	+6.67529297	-10.73144531	-0.58007813	+44.18701172	+8.52539063	-53.85498047	+1112
+1457971341.58690000	+8.33642578	-7.15869141	-0.80419922	+60.13916016	-6.76757813	-50.14160156	+2108	+8.00683594	-6.42041016	-0.58447266	+20.65429688	-12.52441406	+7.16308594	+1512	+6.67529297	-10.73144531	-0.58007813	+44.18701172	+8.52539063	-53.85498047	+1112
+1457971341.59110000	+8.34082031	-7.15869141	-0.80419922	+60.16113281	-6.78955078	-50.14160156	+2108	+8.00683594	-6.42041016	-0.58447266	+20.65429688	-12.52441406	+7.16308594	+1512	+6.67968750	-10.73144531	-0.58007813	+44.18701172	+8.52539063	-53.85498047	+1112
+1457971341.59520010	+8.34082031	-7.15869141	-0.80419922	+60.18310547	-6.78955078	-50.14160156	+2108	+8.00683594	-6.42041016	-0.58447266	+20.65429688	-12.52441406	+7.16308594	+1512	+6.67968750	-10.73144531	-0.58007813	+44.18701172	+8.52539063	-53.87695313	+1112
+1457971341.59940000	+8.34082031	-7.15869141	-0.80419922	+60.20507813	-6.78955078	-50.14160156	+2108	+8.00683594	-6.42041016	-0.58447266	+20.67626953	-12.52441406	+7.16308594	+1512	+6.67968750	-10.73144531	-0.58007813	+44.20898438	+8.52539063	-53.87695313	+1112
+1457971341.60360000	+8.34082031	-7.15869141	-0.80859375	+60.24902344	-6.81152344	-50.14160156	+2112	+8.00683594	-6.42041016	-0.58447266	+20.67626953	-12.52441406	+7.16308594	+1512	+6.67968750	-10.73144531	-0.58007813	+44.18701172	+8.52539063	-53.87695313	+1112
+1457971341.60770010	+8.34082031	-7.15869141	-0.80859375	+60.27099609	-6.81152344	-50.14160156	+2112	+8.00683594	-6.42041016	-0.58447266	+20.67626953	-12.52441406	+7.16308594	+1512	+6.67968750	-10.73144531	-0.58007813	+44.18701172	+8.52539063	-53.87695313	+1112
+1457971341.61190010	+8.34082031	-7.15869141	-0.80859375	+60.29296875	-6.81152344	-50.14160156	+2112	+8.00683594	-6.42041016	-0.58447266	+20.67626953	-12.52441406	+7.16308594	+1512	+6.67968750	-10.73583984	-0.58007813	+44.18701172	+8.52539063	-53.87695313	+1112
+1457971341.61610010	+8.33642578	-7.15869141	-0.80859375	+60.33691406	-6.83349609	-50.14160156	+2112	+8.00683594	-6.42041016	-0.58447266	+20.67626953	-12.54638672	+7.14111328	+1512	+6.67968750	-10.73583984	-0.58007813	+44.18701172	+8.52539063	-53.87695313	+1112
+1457971341.62019990	+8.33642578	-7.15869141	-0.80859375	+60.38085938	-6.83349609	-50.14160156	+2112	+8.00244141	-6.42041016	-0.58447266	+20.69824219	-12.54638672	+7.14111328	+1512	+6.67968750	-10.73583984	-0.58447266	+44.16503906	+8.52539063	-53.87695313	+1108
+1457971341.62439990	+8.33642578	-7.15869141	-0.80859375	+60.40283203	-6.85546875	-50.14160156	+2112	+8.00244141	-6.42041016	-0.58447266	+20.69824219	-12.54638672	+7.14111328	+1512	+6.67968750	-10.73583984	-0.58447266	+44.16503906	+8.52539063	-53.85498047	+1108
+1457971341.62859990	+8.33642578	-7.15869141	-0.81298828	+60.44677734	-6.85546875	-50.14160156	+2112	+8.00244141	-6.42480469	-0.58886719	+20.72021484	-12.56835938	+7.11914063	+1512	+6.67968750	-10.74023438	-0.58447266	+44.14306641	+8.52539063	-53.85498047	+1108
+1457971341.63689990	+8.33642578	-7.15869141	-0.81298828	+60.53466797	-6.87744141	-50.14160156	+2112	+8.00244141	-6.42480469	-0.58886719	+20.74218750	-12.59033203	+7.09716797	+1512	+6.67529297	-10.74023438	-0.58886719	+44.12109375	+8.52539063	-53.83300781	+1108
+1457971341.64109990	+8.33642578	-7.15869141	-0.81298828	+60.57861328	-6.89941406	-50.14160156	+2112	+8.00244141	-6.42480469	-0.58886719	+20.78613281	-12.59033203	+7.07519531	+1512	+6.67529297	-10.74462891	-0.58886719	+44.09912109	+8.50341797	-53.83300781	+1104
+1457971341.64520000	+8.33642578	-7.15869141	-0.81298828	+60.62255859	-6.89941406	-50.16357422	+2112	+8.00244141	-6.42480469	-0.58886719	+20.80810547	-12.61230469	+7.03125000	+1512	+6.67529297	-10.74462891	-0.59326172	+44.09912109	+8.50341797	-53.83300781	+1104
+1457971341.64940000	+8.34082031	-7.15869141	-0.81298828	+60.64453125	-6.92138672	-50.16357422	+2112	+8.00244141	-6.42480469	-0.58886719	+20.83007813	-12.63427734	+7.00927734	+1512	+6.67529297	-10.74462891	-0.59326172	+44.09912109	+8.50341797	-53.83300781	+1100
+1457971341.65350010	+8.34082031	-7.15869141	-0.81738281	+60.68847656	-6.94335938	-50.18554688	+2112	+8.00244141	-6.42480469	-0.58886719	+20.87402344	-12.67822266	+6.98730469	+1512	+6.67968750	-10.74902344	-0.59326172	+44.07714844	+8.50341797	-53.83300781	+1100
+1457971341.65770010	+8.34082031	-7.15869141	-0.81738281	+60.71044922	-6.94335938	-50.20751953	+2112	+8.00244141	-6.42480469	-0.58886719	+20.89599609	-12.70019531	+6.94335938	+1512	+6.67968750	-10.74902344	-0.59326172	+44.07714844	+8.50341797	-53.85498047	+1100
+1457971341.66190000	+8.34082031	-7.15869141	-0.81738281	+60.75439453	-6.96533203	-50.22949219	+2112	+8.00683594	-6.42919922	-0.59326172	+20.91796875	-12.72216797	+6.92138672	+1516	+6.68408203	-10.74902344	-0.59326172	+44.07714844	+8.50341797	-53.85498047	+1096
+1457971341.66599990	+8.34082031	-7.15869141	-0.81738281	+60.77636719	-6.96533203	-50.25146484	+2112	+8.00683594	-6.42919922	-0.59326172	+20.96191406	-12.76611328	+6.89941406	+1516	+6.68847656	-10.74902344	-0.59326172	+44.09912109	+8.50341797	-53.87695313	+1096
+1457971341.67020010	+8.34521484	-7.15869141	-0.81298828	+60.79833984	-6.98730469	-50.27343750	+2112	+8.00683594	-6.42919922	-0.59326172	+20.98388672	-12.81005859	+6.85546875	+1516	+6.69287109	-10.75341797	-0.58886719	+44.09912109	+8.50341797	-53.89892578	+1096
+1457971341.67440010	+8.34521484	-7.15869141	-0.81298828	+60.82031250	-7.00927734	-50.29541016	+2112	+8.00683594	-6.42919922	-0.59326172	+21.00585938	-12.85400391	+6.83349609	+1516	+6.69726563	-10.75341797	-0.58886719	+44.12109375	+8.50341797	-53.92089844	+1096
+1457971341.67849990	+8.34521484	-7.15869141	-0.81298828	+60.84228516	-7.00927734	-50.31738281	+2112	+8.00683594	-6.42919922	-0.59326172	+21.02783203	-12.89794922	+6.78955078	+1512	+6.70166016	-10.75341797	-0.58447266	+44.14306641	+8.50341797	-53.94287109	+1096
+1457971341.68269990	+8.34521484	-7.15869141	-0.81298828	+60.84228516	-7.03125000	-50.33935547	+2112	+8.00683594	-6.43359375	-0.59765625	+21.04980469	-12.94189453	+6.76757813	+1512	+6.70605469	-10.75341797	-0.58007813	+44.16503906	+8.50341797	-53.98681641	+1100
+1457971341.68689990	+8.34960938	-7.15869141	-0.81298828	+60.86425781	-7.03125000	-50.36132813	+2112	+8.01123047	-6.43359375	-0.59765625	+21.07177734	-12.98583984	+6.74560547	+1512	+6.71044922	-10.75341797	-0.57568359	+44.18701172	+8.50341797	-54.00878906	+1100
+1457971341.69100000	+8.34960938	-7.16308594	-0.81298828	+60.86425781	-7.03125000	-50.38330078	+2112	+8.01123047	-6.43359375	-0.59765625	+21.07177734	-13.00781250	+6.72363281	+1512	+6.71484375	-10.75341797	-0.57568359	+44.20898438	+8.48144531	-54.03076172	+1100
+1457971341.69520000	+8.34960938	-7.16308594	-0.81298828	+60.88623047	-7.05322266	-50.40527344	+2112	+8.01123047	-6.43359375	-0.59765625	+21.09375000	-13.02978516	+6.70166016	+1512	+6.71923828	-10.75341797	-0.57128906	+44.23095703	+8.48144531	-54.07470703	+1104
+1457971341.69939990	+8.34960938	-7.16308594	-0.81298828	+60.88623047	-7.05322266	-50.42724609	+2112	+8.01123047	-6.43359375	-0.59765625	+21.09375000	-13.07373047	+6.67968750	+1512	+6.72363281	-10.75341797	-0.57128906	+44.25292969	+8.48144531	-54.09667969	+1104
+1457971341.70350000	+8.35400391	-7.16308594	-0.81298828	+60.88623047	-7.05322266	-50.44921875	+2112	+8.01123047	-6.43359375	-0.59765625	+21.09375000	-13.09570313	+6.65771484	+1512	+6.72802734	-10.75341797	-0.56689453	+44.27490234	+8.45947266	-54.11865234	+1108
+1457971341.70770000	+8.35400391	-7.16308594	-0.81298828	+60.90820313	-7.05322266	-50.47119141	+2112	+8.01123047	-6.43359375	-0.59765625	+21.11572266	-13.11767578	+6.65771484	+1508	+6.73242188	-10.75341797	-0.56689453	+44.27490234	+8.45947266	-54.11865234	+1108
+1457971341.71190000	+8.35400391	-7.16308594	-0.81298828	+60.90820313	-7.07519531	-50.49316406	+2112	+8.01562500	-6.43359375	-0.59765625	+21.11572266	-13.11767578	+6.63574219	+1508	+6.73242188	-10.75341797	-0.56689453	+44.27490234	+8.43750000	-54.14062500	+1108
+1457971341.71600010	+8.35400391	-7.16308594	-0.81298828	+60.90820313	-7.07519531	-50.49316406	+2112	+8.01562500	-6.43359375	-0.59765625	+21.11572266	-13.13964844	+6.61376953	+1508	+6.73242188	-10.75341797	-0.56689453	+44.27490234	+8.43750000	-54.14062500	+1112
+1457971341.72020010	+8.35400391	-7.16308594	-0.81298828	+60.90820313	-7.07519531	-50.51513672	+2112	+8.01562500	-6.43359375	-0.59765625	+21.11572266	-13.13964844	+6.61376953	+1508	+6.73242188	-10.75341797	-0.56689453	+44.27490234	+8.41552734	-54.14062500	+1112
+1457971341.72440000	+8.35400391	-7.16308594	-0.81298828	+60.90820313	-7.05322266	-50.51513672	+2112	+8.01562500	-6.43359375	-0.59765625	+21.11572266	-13.13964844	+6.61376953	+1508	+6.73242188	-10.75341797	-0.56689453	+44.27490234	+8.41552734	-54.14062500	+1112
+1457971341.73270010	+8.35400391	-7.16308594	-0.81298828	+60.90820313	-7.05322266	-50.53710938	+2112	+8.01562500	-6.43359375	-0.59765625	+21.13769531	-13.13964844	+6.59179688	+1508	+6.72802734	-10.75341797	-0.57128906	+44.25292969	+8.39355469	-54.11865234	+1112
+1457971341.73680000	+8.35400391	-7.16308594	-0.81298828	+60.90820313	-7.05322266	-50.53710938	+2112	+8.01562500	-6.43359375	-0.60205078	+21.13769531	-13.11767578	+6.59179688	+1508	+6.72802734	-10.75341797	-0.57568359	+44.25292969	+8.39355469	-54.11865234	+1116
+1457971341.74099990	+8.35400391	-7.16308594	-0.81738281	+60.90820313	-7.03125000	-50.53710938	+2112	+8.01562500	-6.43359375	-0.60205078	+21.13769531	-13.11767578	+6.56982422	+1504	+6.72802734	-10.75341797	-0.57568359	+44.23095703	+8.39355469	-54.09667969	+1116
+1457971341.74519990	+8.35400391	-7.16308594	-0.81738281	+60.90820313	-7.03125000	-50.53710938	+2112	+8.01562500	-6.43359375	-0.60205078	+21.13769531	-13.11767578	+6.56982422	+1504	+6.72363281	-10.75341797	-0.57568359	+44.23095703	+8.39355469	-54.09667969	+1116
+1457971341.74930000	+8.35400391	-7.16308594	-0.81738281	+60.90820313	-7.03125000	-50.53710938	+2112	+8.01562500	-6.43359375	-0.60205078	+21.13769531	-13.09570313	+6.56982422	+1504	+6.72363281	-10.75341797	-0.58007813	+44.20898438	+8.37158203	-54.07470703	+1116
+1457971341.75350000	+8.35400391	-7.16308594	-0.81738281	+60.88623047	-7.00927734	-50.53710938	+2112	+8.01562500	-6.43359375	-0.60205078	+21.13769531	-13.09570313	+6.56982422	+1504	+6.71923828	-10.75341797	-0.58007813	+44.20898438	+8.37158203	-54.07470703	+1116
+1457971341.75770000	+8.35400391	-7.16308594	-0.81738281	+60.88623047	-7.00927734	-50.55908203	+2112	+8.01562500	-6.43359375	-0.60205078	+21.13769531	-13.09570313	+6.54785156	+1504	+6.71923828	-10.75341797	-0.58447266	+44.18701172	+8.37158203	-54.07470703	+1116
+1457971341.76180010	+8.35400391	-7.16308594	-0.82177734	+60.88623047	-7.00927734	-50.55908203	+2112	+8.01562500	-6.43359375	-0.60205078	+21.13769531	-13.07373047	+6.54785156	+1504	+6.71923828	-10.75341797	-0.58447266	+44.18701172	+8.37158203	-54.05273438	+1116
+1457971341.76600000	+8.35400391	-7.16308594	-0.82177734	+60.88623047	-6.98730469	-50.55908203	+2112	+8.01562500	-6.43359375	-0.60644531	+21.13769531	-13.07373047	+6.54785156	+1504	+6.71923828	-10.75341797	-0.58447266	+44.16503906	+8.37158203	-54.05273438	+1116
+1457971341.77020000	+8.35400391	-7.15869141	-0.82177734	+60.88623047	-6.98730469	-50.58105469	+2112	+8.01562500	-6.43359375	-0.60644531	+21.13769531	-13.07373047	+6.54785156	+1504	+6.71923828	-10.75341797	-0.58886719	+44.16503906	+8.37158203	-54.05273438	+1116
+1457971341.77430010	+8.35400391	-7.15869141	-0.82177734	+60.88623047	-6.98730469	-50.58105469	+2108	+8.01562500	-6.42919922	-0.60644531	+21.13769531	-13.07373047	+6.54785156	+1504	+6.71484375	-10.75341797	-0.58886719	+44.16503906	+8.34960938	-54.03076172	+1112
+1457971341.77850010	+8.35400391	-7.15869141	-0.82617188	+60.86425781	-6.98730469	-50.60302734	+2108	+8.01562500	-6.42919922	-0.60644531	+21.11572266	-13.07373047	+6.54785156	+1504	+6.71484375	-10.75341797	-0.59326172	+44.14306641	+8.34960938	-54.03076172	+1112
+1457971341.78270010	+8.35839844	-7.15869141	-0.82617188	+60.86425781	-6.98730469	-50.62500000	+2108	+8.02001953	-6.42919922	-0.60644531	+21.11572266	-13.09570313	+6.54785156	+1504	+6.71923828	-10.75341797	-0.59326172	+44.14306641	+8.34960938	-54.03076172	+1112
+1457971341.78679990	+8.36279297	-7.15429688	-0.82617188	+60.86425781	-6.98730469	-50.64697266	+2108	+8.02001953	-6.42919922	-0.60644531	+21.11572266	-13.09570313	+6.54785156	+1504	+6.71923828	-10.75341797	-0.59326172	+44.14306641	+8.32763672	-54.03076172	+1112
+1457971341.79520010	+8.37158203	-7.14990234	-0.83056641	+60.82031250	-7.03125000	-50.73486328	+2108	+8.02441406	-6.42919922	-0.61083984	+21.09375000	-13.13964844	+6.52587891	+1504	+6.72363281	-10.75341797	-0.59765625	+44.12109375	+8.30566406	-54.05273438	+1112
+1457971341.79930000	+8.37597656	-7.14990234	-0.83056641	+60.82031250	-7.07519531	-50.77880859	+2112	+8.02880859	-6.42919922	-0.61083984	+21.07177734	-13.16162109	+6.52587891	+1504	+6.72802734	-10.74902344	-0.59765625	+44.12109375	+8.28369141	-54.07470703	+1112
+1457971341.80349990	+8.38916016	-7.14550781	-0.83056641	+60.77636719	-7.11914063	-50.84472656	+2112	+8.03320313	-6.42480469	-0.61523438	+21.04980469	-13.22753906	+6.52587891	+1508	+6.74121094	-10.74462891	-0.60205078	+44.09912109	+8.21777344	-54.09667969	+1112
+1457971341.80760000	+8.39794922	-7.14111328	-0.83496094	+60.75439453	-7.18505859	-50.91064453	+2116	+8.04199219	-6.42041016	-0.61523438	+21.00585938	-13.29345703	+6.52587891	+1508	+6.75000000	-10.74023438	-0.60205078	+44.09912109	+8.17382813	-54.14062500	+1116
+1457971341.81180000	+8.40673828	-7.13671875	-0.83496094	+60.71044922	-7.22900391	-50.95458984	+2116	+8.05078125	-6.42041016	-0.61523438	+20.96191406	-13.33740234	+6.52587891	+1508	+6.75878906	-10.73583984	-0.60644531	+44.07714844	+8.12988281	-54.16259766	+1116
+1457971341.81600000	+8.42431641	-7.12792969	-0.83935547	+60.64453125	-7.29492188	-51.02050781	+2120	+8.06396484	-6.41601563	-0.61962891	+20.87402344	-13.46923828	+6.50390625	+1512	+6.78515625	-10.72265625	-0.61083984	+44.05517578	+8.02001953	-54.22851563	+1124
+1457971341.82010010	+8.43310547	-7.12353516	-0.84375000	+60.57861328	-7.36083984	-51.04248047	+2124	+8.07714844	-6.40722656	-0.62402344	+20.78613281	-13.55712891	+6.50390625	+1516	+6.80273438	-10.70947266	-0.61962891	+44.01123047	+7.93212891	-54.25048828	+1132
+1457971341.82430010	+8.44628906	-7.11914063	-0.85253906	+60.51269531	-7.40478516	-51.04248047	+2128	+8.09033203	-6.40283203	-0.63281250	+20.69824219	-13.62304688	+6.50390625	+1520	+6.82031250	-10.70068359	-0.62841797	+43.96728516	+7.84423828	-54.27246094	+1136
+1457971341.82850000	+8.45947266	-7.11474609	-0.85693359	+60.40283203	-7.44873047	-51.04248047	+2132	+8.10791016	-6.39404297	-0.64160156	+20.52246094	-13.71093750	+6.48193359	+1528	+6.84228516	-10.68310547	-0.64599609	+43.87939453	+7.73437500	-54.25048828	+1148
+1457971341.83260010	+8.47265625	-7.10595703	-0.86572266	+60.31494141	-7.44873047	-51.04248047	+2136	+8.12548828	-6.38964844	-0.65039063	+20.39062500	-13.75488281	+6.45996094	+1532	+6.85546875	-10.67431641	-0.66357422	+43.76953125	+7.66845703	-54.20654297	+1156
+1457971341.83680010	+8.48583984	-7.10156250	-0.87890625	+60.22705078	-7.44873047	-50.97656250	+2140	+8.13867188	-6.38085938	-0.65917969	+20.28076172	-13.73291016	+6.45996094	+1536	+6.86425781	-10.66113281	-0.68554688	+43.65966797	+7.62451172	-54.14062500	+1164
+1457971341.84100010	+8.49902344	-7.09716797	-0.89648438	+60.07324219	-7.40478516	-50.93261719	+2140	+8.15625000	-6.37646484	-0.67675781	+20.10498047	-13.68896484	+6.41601563	+1544	+6.87304688	-10.64794922	-0.71191406	+43.52783203	+7.60253906	-54.03076172	+1168
+1457971341.84509990	+8.51220703	-7.09277344	-0.90966797	+59.94140625	-7.33886719	-50.86669922	+2144	+8.16943359	-6.36767578	-0.68994141	+19.95117188	-13.64501953	+6.37207031	+1544	+6.87744141	-10.63916016	-0.73388672	+43.37402344	+7.62451172	-53.96484375	+1172
+1457971341.84929990	+8.52099609	-7.08837891	-0.93164063	+59.80957031	-7.27294922	-50.71289063	+2144	+8.18261719	-6.35888672	-0.71191406	+19.81933594	-13.53515625	+6.39404297	+1552	+6.88183594	-10.63037109	-0.76904297	+43.24218750	+7.64648438	-53.78906250	+1176
+1457971341.85349990	+8.53417969	-7.08837891	-0.95800781	+59.61181641	-7.11914063	-50.58105469	+2144	+8.19580078	-6.35449219	-0.73828125	+19.59960938	-13.38134766	+6.35009766	+1556	+6.88623047	-10.61718750	-0.80419922	+43.06640625	+7.71240234	-53.63525391	+1184
+1457971341.85760000	+8.54736328	-7.07958984	-0.97998047	+59.45800781	-6.96533203	-50.47119141	+2144	+8.21337891	-6.34570313	-0.76025391	+19.42382813	-13.24951172	+6.30615234	+1560	+6.88623047	-10.60400391	-0.83496094	+42.89062500	+7.80029297	-53.50341797	+1188
+1457971341.86180000	+8.56494141	-7.07519531	-1.01953125	+59.32617188	-6.81152344	-50.25146484	+2144	+8.22656250	-6.33691406	-0.79101563	+19.24804688	-13.05175781	+6.32812500	+1564	+6.89062500	-10.59521484	-0.87451172	+42.73681641	+7.91015625	-53.32763672	+1200
+1457971341.86599990	+8.57812500	-7.07958984	-1.05029297	+59.08447266	-6.56982422	-50.14160156	+2140	+8.24414063	-6.33251953	-0.82177734	+19.00634766	-12.83203125	+6.26220703	+1568	+6.89941406	-10.57763672	-0.91845703	+42.53906250	+8.08593750	-53.17382813	+1212
+1457971341.87430000	+8.61328125	-7.06640625	-1.12939453	+58.73291016	-6.04248047	-49.74609375	+2132	+8.27929688	-6.31494141	-0.89208984	+18.65478516	-12.41455078	+6.21826172	+1576	+6.91259766	-10.54687500	-0.99755859	+42.14355469	+8.45947266	-52.91015625	+1232
+1457971341.87850000	+8.62646484	-7.07519531	-1.17333984	+58.42529297	-5.69091797	-49.59228516	+2124	+8.30126953	-6.31054688	-0.93164063	+18.41308594	-12.17285156	+6.17431641	+1584	+6.93017578	-10.53369141	-1.04150391	+41.94580078	+8.70117188	-52.77832031	+1248
+1457971341.88260010	+8.64843750	-7.06640625	-1.21728516	+58.22753906	-5.33935547	-49.46044922	+2116	+8.32324219	-6.29296875	-0.96679688	+18.25927734	-11.97509766	+6.10839844	+1588	+6.94775391	-10.51171875	-1.07666016	+41.74804688	+8.92089844	-52.73437500	+1260
+1457971341.88680010	+8.67480469	-7.05761719	-1.27441406	+58.05175781	-4.98779297	-49.21875000	+2112	+8.34521484	-6.27978516	-1.01513672	+18.08349609	-11.73339844	+6.10839844	+1600	+6.96533203	-10.48974609	-1.12500000	+41.57226563	+9.11865234	-52.60253906	+1276
+1457971341.89089990	+8.69238281	-7.06640625	-1.32714844	+57.70019531	-4.52636719	-49.08691406	+2100	+8.36718750	-6.27099609	-1.06347656	+17.86376953	-11.51367188	+6.04248047	+1608	+6.99169922	-10.47216797	-1.16894531	+41.37451172	+9.38232422	-52.51464844	+1292
+1457971341.89510010	+8.72314453	-7.05761719	-1.37988281	+57.48046875	-4.08691406	-48.99902344	+2096	+8.39794922	-6.25341797	-1.10742188	+17.75390625	-11.33789063	+5.93261719	+1620	+7.01806641	-10.44580078	-1.20849609	+41.15478516	+9.62402344	-52.55859375	+1308
+1457971341.89930010	+8.75830078	-7.04443359	-1.44140625	+57.28271484	-3.64746094	-48.82324219	+2092	+8.42871094	-6.23144531	-1.16015625	+17.62207031	-11.16210938	+5.91064453	+1632	+7.04882813	-10.41503906	-1.25683594	+40.95703125	+9.82177734	-52.53662109	+1324
+1457971341.90339990	+8.78466797	-7.05322266	-1.50292969	+56.86523438	-3.12011719	-48.75732422	+2084	+8.45947266	-6.21826172	-1.21289063	+17.44628906	-10.98632813	+5.82275391	+1640	+7.08398438	-10.39306641	-1.30078125	+40.73730469	+10.04150391	-52.53662109	+1344
+1457971341.90759990	+8.82421875	-7.04003906	-1.56445313	+56.60156250	-2.59277344	-48.69140625	+2088	+8.49462891	-6.19189453	-1.26123047	+17.40234375	-10.87646484	+5.69091797	+1652	+7.12353516	-10.35791016	-1.34033203	+40.49560547	+10.26123047	-52.64648438	+1360
+1457971341.91179990	+8.86816406	-7.02685547	-1.63476563	+56.38183594	-2.10937500	-48.62548828	+2088	+8.53417969	-6.16992188	-1.31835938	+17.33642578	-10.74462891	+5.62500000	+1668	+7.16308594	-10.32714844	-1.38867188	+40.25390625	+10.41503906	-52.66845703	+1380
+1457971341.91590000	+8.90332031	-7.03564453	-1.70068359	+55.89843750	-1.53808594	-48.58154297	+2088	+8.56933594	-6.14794922	-1.37548828	+17.20458984	-10.63476563	+5.49316406	+1676	+7.20703125	-10.29638672	-1.44140625	+39.94628906	+10.59082031	-52.71240234	+1396
+1457971341.92010000	+8.94726563	-7.01806641	-1.77099609	+55.61279297	-0.96679688	-48.53759766	+2092	+8.61328125	-6.11279297	-1.42822266	+17.24853516	-10.56884766	+5.36132813	+1692	+7.25537109	-10.25683594	-1.48535156	+39.66064453	+10.74462891	-52.84423828	+1416
+1457971341.92430000	+9.00000000	-7.00048828	-1.83691406	+55.32714844	-0.43945313	-48.58154297	+2096	+8.66162109	-6.07763672	-1.48974609	+17.27050781	-10.54687500	+5.22949219	+1704	+7.30371094	-10.21289063	-1.54248047	+39.35302734	+10.83251953	-52.93212891	+1436
+1457971341.92840000	+9.04394531	-6.99609375	-1.91162109	+54.84375000	+0.13183594	-48.55957031	+2100	+8.70117188	-6.05126953	-1.54687500	+17.20458984	-10.50292969	+5.05371094	+1716	+7.35205078	-10.17773438	-1.59521484	+38.97949219	+10.92041016	-53.04199219	+1456
+1457971341.93260000	+9.10107422	-6.97412109	-1.99072266	+54.51416016	+0.74707031	-48.51562500	+2108	+8.75390625	-6.00732422	-1.60400391	+17.27050781	-10.48095703	+4.89990234	+1732	+7.40039063	-10.12939453	-1.64794922	+38.58398438	+11.03027344	-53.17382813	+1476
+1457971341.93680000	+9.16259766	-6.95214844	-2.05224609	+54.18457031	+1.31835938	-48.60351563	+2116	+8.80664063	-5.96337891	-1.66113281	+17.38037109	-10.50292969	+4.70214844	+1748	+7.45312500	-10.08544922	-1.70068359	+38.18847656	+11.07421875	-53.28369141	+1496
+1457971341.94090010	+9.21533203	-6.93896484	-2.12695313	+53.67919922	+1.88964844	-48.55957031	+2120	+8.85937500	-5.93261719	-1.72265625	+17.33642578	-10.50292969	+4.52636719	+1760	+7.50585938	-10.04589844	-1.75781250	+37.70507813	+11.11816406	-53.37158203	+1520
+1457971341.94930010	+9.34277344	-6.88623047	-2.27197266	+52.93212891	+3.12011719	-48.51562500	+2140	+8.98242188	-5.82714844	-1.84130859	+17.60009766	-10.54687500	+4.15283203	+1796	+7.60693359	-9.94042969	-1.88085938	+36.73828125	+11.18408203	-53.52539063	+1564
+1457971341.95339990	+9.39990234	-6.86425781	-2.34667969	+52.44873047	+3.69140625	-48.40576172	+2152	+9.03955078	-5.78759766	-1.89843750	+17.55615234	-10.54687500	+3.95507813	+1808	+7.65527344	-9.89648438	-1.94677734	+36.12304688	+11.20605469	-53.56933594	+1588
+1457971341.95760010	+9.46582031	-6.82910156	-2.43017578	+52.07519531	+4.30664063	-48.22998047	+2164	+9.10546875	-5.73046875	-1.96435547	+17.68798828	-10.52490234	+3.80126953	+1832	+7.70800781	-9.83935547	-2.01269531	+35.57373047	+11.25000000	-53.56933594	+1612
+1457971341.96170000	+9.53613281	-6.79394531	-2.49169922	+51.67968750	+4.92187500	-48.25195313	+2176	+9.18457031	-5.66894531	-2.01269531	+17.84179688	-10.61279297	+3.51562500	+1852	+7.76074219	-9.77783203	-2.07421875	+35.02441406	+11.22802734	-53.61328125	+1640
+1457971341.96589990	+9.59765625	-6.76318359	-2.56201172	+51.19628906	+5.49316406	-48.07617188	+2188	+9.25048828	-5.62500000	-2.06982422	+17.81982422	-10.63476563	+3.31787109	+1868	+7.81347656	-9.72949219	-2.13574219	+34.34326172	+11.25000000	-53.65722656	+1664
+1457971341.97009990	+9.66796875	-6.72363281	-2.64550781	+50.82275391	+6.15234375	-47.83447266	+2204	+9.32519531	-5.55908203	-2.13574219	+17.92968750	-10.59082031	+3.18603516	+1892	+7.86621094	-9.66796875	-2.20605469	+33.72802734	+11.31591797	-53.59130859	+1696
+1457971341.97420000	+9.74267578	-6.68408203	-2.70263672	+50.38330078	+6.76757813	-47.79052734	+2220	+9.40869141	-5.49755859	-2.17968750	+18.06152344	-10.70068359	+2.90039063	+1916	+7.91894531	-9.60644531	-2.26757813	+33.11279297	+11.31591797	-53.61328125	+1724
+1457971341.97840000	+9.80859375	-6.64453125	-2.77294922	+49.89990234	+7.36083984	-47.54882813	+2236	+9.48339844	-5.44042969	-2.23681641	+17.99560547	-10.72265625	+2.72460938	+1936	+7.97167969	-9.54931641	-2.32910156	+32.36572266	+11.33789063	-53.59130859	+1752
+1457971341.98260000	+9.88330078	-6.60058594	-2.85205078	+49.48242188	+7.99804688	-47.26318359	+2252	+9.56689453	-5.37451172	-2.29833984	+18.06152344	-10.67871094	+2.57080078	+1964	+8.03320313	-9.47900391	-2.39941406	+31.77246094	+11.38183594	-53.52539063	+1784
+1457971341.98670010	+9.95800781	-6.55224609	-2.90478516	+49.02099609	+8.61328125	-47.15332031	+2268	+9.65478516	-5.30419922	-2.34228516	+18.14941406	-10.76660156	+2.30712891	+1992	+8.09033203	-9.40869141	-2.45654297	+31.15722656	+11.35986328	-53.50341797	+1812
+1457971341.99090000	+10.02832031	-6.50390625	-2.97070313	+48.53759766	+9.20654297	-46.91162109	+2288	+9.73828125	-5.23828125	-2.39501953	+18.08349609	-10.78857422	+2.10937500	+2016	+8.14306641	-9.34716797	-2.51806641	+30.41015625	+11.35986328	-53.45947266	+1844
+1457971341.99510000	+10.10742188	-6.45556641	-3.04101563	+48.09814453	+9.82177734	-46.64794922	+2308	+9.82617188	-5.16357422	-2.45214844	+18.06152344	-10.76660156	+1.93359375	+2044	+8.20898438	-9.26806641	-2.58398438	+29.86083984	+11.35986328	-53.37158203	+1876
+1457971342.00340010	+10.26123047	-6.34570313	-3.14648438	+47.08740234	+10.98632813	-46.31835938	+2344	+10.01074219	-5.01855469	-2.54443359	+18.01757813	-10.92041016	+1.45019531	+2096	+8.33642578	-9.11425781	-2.68505859	+28.58642578	+11.25000000	-53.37158203	+1936
+1457971342.00760010	+10.34472656	-6.28857422	-3.20800781	+46.62597656	+11.55761719	-46.12060547	+2364	+10.10302734	-4.94384766	-2.59716797	+17.95166016	-10.92041016	+1.25244141	+2124	+8.40673828	-9.03076172	-2.73779297	+28.05908203	+11.20605469	-53.30566406	+1968
+1457971342.01169990	+10.42382813	-6.23144531	-3.25195313	+46.07666016	+12.12890625	-46.01074219	+2380	+10.19531250	-4.86474609	-2.64111328	+17.88574219	-10.98632813	+0.98876953	+2152	+8.48144531	-8.94287109	-2.78173828	+27.50976563	+11.09619141	-53.32763672	+1996
+1457971342.01589990	+10.50292969	-6.16552734	-3.30468750	+45.61523438	+12.65625000	-45.79101563	+2400	+10.28759766	-4.77685547	-2.68505859	+17.81982422	-11.05224609	+0.74707031	+2180	+8.54296875	-8.85937500	-2.83007813	+26.89453125	+11.00830078	-53.28369141	+2024
+1457971342.02010010	+10.58642578	-6.09960938	-3.35302734	+45.10986328	+13.16162109	-45.63720703	+2412	+10.37548828	-4.70214844	-2.73339844	+17.68798828	-11.07421875	+0.48339844	+2204	+8.62207031	-8.76269531	-2.87841797	+26.45507813	+10.89843750	-53.17382813	+2052
+1457971342.02420000	+10.66552734	-6.03369141	-3.39257813	+44.58251953	+13.64501953	-45.54931641	+2428	+10.46777344	-4.61865234	-2.76855469	+17.57812500	-11.18408203	+0.17578125	+2224	+8.70117188	-8.66601563	-2.91357422	+25.99365234	+10.72265625	-53.15185547	+2080
+1457971342.02839990	+10.74902344	-5.95458984	-3.43212891	+44.14306641	+14.08447266	-45.39550781	+2440	+10.56005859	-4.52197266	-2.80371094	+17.53417969	-11.25000000	-0.06591797	+2248	+8.77148438	-8.56933594	-2.94873047	+25.46630859	+10.59082031	-53.10791016	+2100
+1457971342.03259990	+10.83251953	-5.88427734	-3.46728516	+43.68164063	+14.50195313	-45.28564453	+2452	+10.64794922	-4.43847656	-2.84765625	+17.40234375	-11.29394531	-0.32958984	+2268	+8.84619141	-8.46826172	-2.98828125	+25.07080078	+10.45898438	-52.99804688	+2124
+1457971342.03670000	+10.91162109	-5.80957031	-3.49804688	+43.17626953	+14.89746094	-45.24169922	+2460	+10.73583984	-4.35058594	-2.87402344	+17.27050781	-11.42578125	-0.65917969	+2284	+8.92529297	-8.36279297	-3.01464844	+24.67529297	+10.26123047	-52.99804688	+2140
+1457971342.04090000	+10.99072266	-5.72167969	-3.52880859	+42.82470703	+15.27099609	-45.06591797	+2468	+10.82812500	-4.24511719	-2.90478516	+17.24853516	-11.51367188	-0.90087891	+2300	+8.99560547	-8.26171875	-3.04101563	+24.23583984	+10.08544922	-52.91015625	+2156
+1457971342.04500010	+11.07421875	-5.64257813	-3.55517578	+42.40722656	+15.60058594	-44.95605469	+2472	+10.91601563	-4.15722656	-2.93554688	+17.13867188	-11.57958984	-1.18652344	+2312	+9.07470703	-8.15185547	-3.07617188	+23.90625000	+9.90966797	-52.75634766	+2172
+1457971342.04920010	+11.15332031	-5.55908203	-3.57714844	+41.96777344	+15.90820313	-44.86816406	+2476	+10.99951172	-4.06054688	-2.94873047	+17.02880859	-11.73339844	-1.53808594	+2320	+9.14941406	-8.04199219	-3.09375000	+23.57666016	+9.71191406	-52.66845703	+2188
+1457971342.05340000	+11.22802734	-5.45800781	-3.59912109	+41.72607422	+16.17187500	-44.69238281	+2480	+11.08300781	-3.94628906	-2.97070313	+17.05078125	-11.84326172	-1.73583984	+2332	+9.21533203	-7.93212891	-3.12011719	+23.20312500	+9.53613281	-52.49267578	+2196
+1457971342.05749990	+11.30712891	-5.37011719	-3.61669922	+41.39648438	+16.36962891	-44.56054688	+2480	+11.16650391	-3.85400391	-2.99267578	+16.96289063	-11.93115234	-1.97753906	+2340	+9.29003906	-7.81787109	-3.15087891	+22.93945313	+9.40429688	-52.25097656	+2208
+1457971342.06170010	+11.37744141	-5.27783203	-3.62548828	+41.04492188	+16.58935547	-44.47265625	+2480	+11.24560547	-3.75292969	-2.99267578	+16.87500000	-12.12890625	-2.28515625	+2344	+9.36035156	-7.69921875	-3.16406250	+22.67578125	+9.20654297	-52.09716797	+2216
+1457971342.06999990	+11.52246094	-5.07128906	-3.64306641	+40.67138672	+16.87500000	-44.12109375	+2480	+11.40380859	-3.53320313	-3.00585938	+16.87500000	-12.39257813	-2.61474609	+2352	+9.48779297	-7.47509766	-3.19921875	+22.10449219	+8.89892578	-51.61376953	+2228
+1457971342.07419990	+11.58837891	-4.97021484	-3.63867188	+40.40771484	+17.00683594	-44.01123047	+2480	+11.47851563	-3.42333984	-2.99267578	+16.83105469	-12.61230469	-2.85644531	+2360	+9.54931641	-7.35644531	-3.20800781	+21.86279297	+8.70117188	-51.39404297	+2232
+1457971342.07839990	+11.65429688	-4.85595703	-3.64306641	+40.36376953	+17.09472656	-43.76953125	+2480	+11.55322266	-3.30029297	-2.98828125	+16.89697266	-12.78808594	-2.94433594	+2368	+9.60644531	-7.24658203	-3.22119141	+21.57714844	+8.56933594	-51.06445313	+2236
+1457971342.08250000	+11.72021484	-4.75048828	-3.64306641	+40.23193359	+17.13867188	-43.54980469	+2480	+11.62792969	-3.19482422	-2.97949219	+16.89697266	-12.91992188	-3.05419922	+2372	+9.66796875	-7.12792969	-3.24316406	+21.40136719	+8.48144531	-50.66894531	+2240
+1457971342.08670000	+11.77734375	-4.64501953	-3.62988281	+40.10009766	+17.20458984	-43.35205078	+2484	+11.69824219	-3.08056641	-2.95312500	+16.87500000	-13.18359375	-3.20800781	+2380	+9.72509766	-7.00927734	-3.24755859	+21.22558594	+8.32763672	-50.36132813	+2244
+1457971342.09089990	+11.83447266	-4.52197266	-3.62109375	+40.14404297	+17.20458984	-43.06640625	+2492	+11.76855469	-2.95312500	-2.93115234	+16.98486328	-13.38134766	-3.22998047	+2392	+9.77343750	-6.89501953	-3.25634766	+20.98388672	+8.23974609	-49.96582031	+2244
+1457971342.09500000	+11.89599609	-4.40771484	-3.61230469	+40.12207031	+17.18261719	-42.80273438	+2496	+11.83447266	-2.84326172	-2.91357422	+16.96289063	-13.55712891	-3.22998047	+2400	+9.83056641	-6.77636719	-3.26953125	+20.85205078	+8.15185547	-49.50439453	+2248
+1457971342.09920000	+11.94873047	-4.29785156	-3.59033203	+40.10009766	+17.13867188	-42.58300781	+2504	+11.90039063	-2.72900391	-2.87841797	+16.96289063	-13.84277344	-3.29589844	+2412	+9.88769531	-6.65771484	-3.26953125	+20.72021484	+7.99804688	-49.17480469	+2248
+1457971342.10340000	+12.00585938	-4.17041016	-3.57275391	+40.20996094	+17.09472656	-42.29736328	+2516	+11.96630859	-2.60156250	-2.84326172	+17.09472656	-14.08447266	-3.27392578	+2428	+9.93603516	-6.54345703	-3.26953125	+20.54443359	+7.88818359	-48.75732422	+2248
+1457971342.10750010	+12.05859375	-4.05615234	-3.55078125	+40.27587891	+17.00683594	-41.98974609	+2528	+12.02783203	-2.48730469	-2.80810547	+17.11669922	-14.32617188	-3.25195313	+2440	+9.98876953	-6.42480469	-3.27392578	+20.45654297	+7.80029297	-48.27392578	+2252
+1457971342.11170010	+12.11132813	-3.94189453	-3.52441406	+40.34179688	+16.89697266	-41.72607422	+2540	+12.08935547	-2.37304688	-2.76416016	+17.11669922	-14.61181641	-3.25195313	+2456	+10.04589844	-6.30615234	-3.26513672	+20.39062500	+7.64648438	-47.90039063	+2256
+1457971342.11579990	+12.15966797	-3.81445313	-3.49804688	+40.51757813	+16.78710938	-41.41845703	+2552	+12.14648438	-2.24121094	-2.72021484	+17.27050781	-14.87548828	-3.14208984	+2476	+10.08984375	-6.19189453	-3.26074219	+20.28076172	+7.53662109	-47.48291016	+2256
+1457971342.12420010	+12.26074219	-3.57714844	-3.43652344	+40.80322266	+16.43554688	-40.84716797	+2584	+12.25634766	-2.01708984	-2.63232422	+17.31445313	-15.40283203	-2.94433594	+2504	+10.20410156	-5.94580078	-3.23876953	+20.30273438	+7.20703125	-46.66992188	+2264
+1457971342.12830000	+12.30468750	-3.45410156	-3.39697266	+41.00097656	+16.21582031	-40.60546875	+2600	+12.30908203	-1.88964844	-2.57958984	+17.44628906	-15.71044922	-2.83447266	+2520	+10.24804688	-5.83154297	-3.22119141	+20.25878906	+7.03125000	-46.34033203	+2268
+1457971342.13249990	+12.35302734	-3.33544922	-3.35742188	+41.15478516	+15.97412109	-40.36376953	+2616	+12.36181641	-1.78417969	-2.52685547	+17.46826172	-16.04003906	-2.72460938	+2536	+10.30517578	-5.70849609	-3.20361328	+20.30273438	+6.78955078	-45.96679688	+2276
+1457971342.13669990	+12.40576172	-3.21679688	-3.31347656	+41.33056641	+15.68847656	-40.16601563	+2632	+12.41015625	-1.66992188	-2.47412109	+17.49023438	-16.34765625	-2.63671875	+2552	+10.36230469	-5.58984375	-3.17724609	+20.36865234	+6.50390625	-45.65917969	+2284
+1457971342.14080000	+12.45410156	-3.09814453	-3.26513672	+41.50634766	+15.38085938	-40.01220703	+2648	+12.45849609	-1.55126953	-2.42138672	+17.64404297	-16.65527344	-2.48291016	+2564	+10.41064453	-5.47558594	-3.15087891	+20.39062500	+6.24023438	-45.39550781	+2292
+1457971342.14500000	+12.50244141	-2.98388672	-3.21679688	+41.66015625	+15.05126953	-39.83642578	+2664	+12.50683594	-1.44580078	-2.36865234	+17.66601563	-16.94091797	-2.32910156	+2576	+10.46777344	-5.35693359	-3.12011719	+20.47851563	+5.91064453	-45.10986328	+2304
+1457971342.14920000	+12.55078125	-2.86962891	-3.16845703	+41.83593750	+14.72167969	-39.66064453	+2676	+12.55078125	-1.34033203	-2.31591797	+17.68798828	-17.22656250	-2.19726563	+2584	+10.52490234	-5.23828125	-3.08935547	+20.58837891	+5.55908203	-44.84619141	+2316
+1457971342.15330000	+12.59472656	-2.75097656	-3.11132813	+41.98974609	+14.37011719	-39.55078125	+2692	+12.59033203	-1.22607422	-2.25878906	+17.81982422	-17.53417969	-2.04345703	+2596	+10.57324219	-5.12402344	-3.05419922	+20.65429688	+5.22949219	-44.62646484	+2324
+1457971342.15750000	+12.63867188	-2.64111328	-3.05859375	+42.14355469	+13.97460938	-39.41894531	+2704	+12.62988281	-1.12939453	-2.20166016	+17.81982422	-17.84179688	-1.86767578	+2604	+10.62597656	-5.00537109	-3.01904297	+20.76416016	+4.83398438	-44.38476563	+2332
+1457971342.16170000	+12.68701172	-2.52685547	-3.00146484	+42.29736328	+13.57910156	-39.33105469	+2712	+12.66943359	-1.02832031	-2.14453125	+17.86376953	-18.14941406	-1.73583984	+2608	+10.67871094	-4.89111328	-2.98388672	+20.89599609	+4.43847656	-44.18701172	+2340
+1457971342.16580010	+12.73095703	-2.41699219	-2.93994141	+42.42919922	+13.16162109	-39.26513672	+2724	+12.70898438	-0.91845703	-2.08300781	+17.97363281	-18.47900391	-1.56005859	+2612	+10.72705078	-4.77685547	-2.93994141	+20.98388672	+4.02099609	-44.03320313	+2348
+1457971342.17000010	+12.77490234	-2.31152344	-2.87841797	+42.51708984	+12.74414063	-39.19921875	+2728	+12.74414063	-0.82617188	-2.02587891	+17.99560547	-18.78662109	-1.38427734	+2616	+10.77539063	-4.67138672	-2.90039063	+21.07177734	+3.60351563	-43.87939453	+2356
+1457971342.17420010	+12.81884766	-2.20605469	-2.82128906	+42.62695313	+12.34863281	-39.13330078	+2736	+12.78369141	-0.72949219	-1.96435547	+18.01757813	-19.09423828	-1.23046875	+2616	+10.82373047	-4.56152344	-2.86083984	+21.18164063	+3.18603516	-43.72558594	+2364
+1457971342.18249990	+12.89794922	-2.00390625	-2.69824219	+42.82470703	+11.55761719	-39.02343750	+2740	+12.84960938	-0.54052734	-1.84130859	+18.12744141	-19.68750000	-0.83496094	+2616	+10.91162109	-4.35937500	-2.77734375	+21.35742188	+2.35107422	-43.43994141	+2372
+1457971342.18670010	+12.93310547	-1.90722656	-2.64111328	+42.91259766	+11.20605469	-38.93554688	+2740	+12.88037109	-0.45263672	-1.77539063	+18.14941406	-19.97314453	-0.65917969	+2616	+10.95556641	-4.25830078	-2.74218750	+21.44531250	+1.97753906	-43.30810547	+2376
+1457971342.19080000	+12.96826172	-1.80615234	-2.58398438	+43.02246094	+10.85449219	-38.89160156	+2740	+12.90673828	-0.35595703	-1.70947266	+18.21533203	-20.30273438	-0.46142578	+2620	+10.99072266	-4.15722656	-2.70263672	+21.51123047	+1.60400391	-43.17626953	+2376
+1457971342.19499990	+12.99902344	-1.71826172	-2.52685547	+43.06640625	+10.52490234	-38.82568359	+2740	+12.93750000	-0.27246094	-1.64355469	+18.23730469	-20.61035156	-0.28564453	+2620	+11.02587891	-4.06933594	-2.66308594	+21.55517578	+1.23046875	-43.06640625	+2376
+1457971342.19910000	+13.02978516	-1.63037109	-2.46533203	+43.11035156	+10.19531250	-38.80371094	+2740	+12.96386719	-0.18896484	-1.57324219	+18.23730469	-20.93994141	-0.10986328	+2624	+11.06103516	-3.98144531	-2.62792969	+21.59912109	+0.90087891	-42.95654297	+2376
+1457971342.20330000	+13.06054688	-1.53808594	-2.40820313	+43.19824219	+9.88769531	-38.73779297	+2736	+12.99023438	-0.10107422	-1.50292969	+18.30322266	-21.26953125	+0.08789063	+2632	+11.09179688	-3.89355469	-2.59277344	+21.64306641	+0.54931641	-42.86865234	+2376
+1457971342.20750000	+13.08691406	-1.46337891	-2.34667969	+43.19824219	+9.62402344	-38.71582031	+2736	+13.02099609	-0.02636719	-1.43261719	+18.25927734	-21.59912109	+0.26367188	+2636	+11.12255859	-3.81445313	-2.55761719	+21.64306641	+0.21972656	-42.75878906	+2372
+1457971342.21160010	+13.11328125	-1.38427734	-2.29833984	+43.22021484	+9.42626953	-38.64990234	+2732	+13.04296875	+0.04833984	-1.36230469	+18.23730469	-21.90673828	+0.43945313	+2640	+11.15332031	-3.73535156	-2.52246094	+21.64306641	-0.06591797	-42.69287109	+2368
+1457971342.21580000	+13.13525391	-1.30078125	-2.24560547	+43.26416016	+9.20654297	-38.60595703	+2728	+13.06494141	+0.12304688	-1.29199219	+18.25927734	-22.21435547	+0.61523438	+2644	+11.17968750	-3.65625000	-2.48730469	+21.66503906	-0.32958984	-42.58300781	+2364
+1457971342.22000000	+13.15722656	-1.23046875	-2.19287109	+43.24218750	+9.03076172	-38.56201172	+2728	+13.08691406	+0.19335938	-1.22167969	+18.19335938	-22.52197266	+0.81298828	+2648	+11.20605469	-3.58593750	-2.46093750	+21.64306641	-0.57128906	-42.47314453	+2356
+1457971342.22410010	+13.17919922	-1.16015625	-2.14453125	+43.22021484	+8.85498047	-38.51806641	+2724	+13.10888672	+0.25927734	-1.15576172	+18.12744141	-22.78564453	+1.01074219	+2652	+11.23242188	-3.51562500	-2.42578125	+21.64306641	-0.83496094	-42.40722656	+2352
+1457971342.22830010	+13.20117188	-1.08984375	-2.09179688	+43.24218750	+8.67919922	-38.49609375	+2724	+13.12646484	+0.32958984	-1.08984375	+18.06152344	-23.11523438	+1.20849609	+2660	+11.25439453	-3.44531250	-2.39501953	+21.64306641	-1.05468750	-42.29736328	+2348
+1457971342.23250010	+13.21875000	-1.03271484	-2.03906250	+43.15429688	+8.54736328	-38.49609375	+2724	+13.14843750	+0.38671875	-1.01953125	+17.90771484	-23.42285156	+1.42822266	+2664	+11.27636719	-3.38378906	-2.36865234	+21.57714844	-1.25244141	-42.18750000	+2340
+1457971342.24079990	+13.25830078	-0.90966797	-1.94238281	+43.04443359	+8.30566406	-38.47412109	+2724	+13.19238281	+0.49658203	-0.89208984	+17.57812500	-23.95019531	+1.88964844	+2668	+11.32031250	-3.26074219	-2.30273438	+21.53320313	-1.69189453	-42.01171875	+2324
+1457971342.24499990	+13.27587891	-0.86132813	-1.89843750	+42.93457031	+8.21777344	-38.47412109	+2724	+13.21435547	+0.54052734	-0.83056641	+17.31445313	-24.21386719	+2.17529297	+2672	+11.34228516	-3.20361328	-2.27197266	+21.46728516	-1.88964844	-41.90185547	+2316
+1457971342.24910000	+13.29345703	-0.80859375	-1.85449219	+42.82470703	+8.15185547	-38.43017578	+2724	+13.23632813	+0.58447266	-0.77783203	+17.02880859	-24.41162109	+2.48291016	+2672	+11.36425781	-3.14648438	-2.24121094	+21.42333984	-2.08740234	-41.79199219	+2312
+1457971342.25330000	+13.31103516	-0.76025391	-1.81494141	+42.71484375	+8.08593750	-38.43017578	+2724	+13.25390625	+0.62841797	-0.72070313	+16.69921875	-24.60937500	+2.79052734	+2672	+11.38183594	-3.08935547	-2.21044922	+21.37939453	-2.24121094	-41.66015625	+2304
+1457971342.25749990	+13.32861328	-0.71630859	-1.77099609	+42.53906250	+7.99804688	-38.40820313	+2724	+13.27148438	+0.66357422	-0.66796875	+16.30371094	-24.80712891	+3.16406250	+2672	+11.39501953	-3.03662109	-2.18408203	+21.33544922	-2.39501953	-41.50634766	+2292
+1457971342.26160000	+13.35058594	-0.67236328	-1.73144531	+42.38525391	+7.93212891	-38.38623047	+2720	+13.29345703	+0.69873047	-0.62841797	+15.86425781	-24.93896484	+3.62548828	+2668	+11.41699219	-2.98388672	-2.15332031	+21.26953125	-2.59277344	-41.37451172	+2284
+1457971342.26580000	+13.36816406	-0.62841797	-1.69189453	+42.23144531	+7.84423828	-38.36425781	+2720	+13.31542969	+0.72949219	-0.58007813	+15.38085938	-25.13671875	+4.06494141	+2668	+11.43017578	-2.93115234	-2.12255859	+21.24755859	-2.74658203	-41.19873047	+2276
+1457971342.26990010	+13.38574219	-0.59326172	-1.64794922	+42.03369141	+7.77832031	-38.36425781	+2716	+13.33740234	+0.75146484	-0.53173828	+14.80957031	-25.31250000	+4.54833984	+2664	+11.44775391	-2.88720703	-2.09179688	+21.13769531	-2.90039063	-41.04492188	+2268
+1457971342.27410010	+13.40771484	-0.56250000	-1.61718750	+41.81396484	+7.73437500	-38.32031250	+2712	+13.35937500	+0.77343750	-0.49658203	+14.19433594	-25.40039063	+5.07568359	+2660	+11.46093750	-2.83886719	-2.06103516	+21.04980469	-3.05419922	-40.86914063	+2256
+1457971342.27830000	+13.42529297	-0.52294922	-1.58203125	+41.61621094	+7.69042969	-38.27636719	+2708	+13.38134766	+0.79541016	-0.45703125	+13.55712891	-25.53222656	+5.62500000	+2656	+11.47412109	-2.79052734	-2.03466797	+20.98388672	-3.20800781	-40.69335938	+2248
+1457971342.28239990	+13.44287109	-0.49658203	-1.55126953	+41.37451172	+7.64648438	-38.23242188	+2700	+13.40332031	+0.80859375	-0.41748047	+12.85400391	-25.64208984	+6.21826172	+2652	+11.48730469	-2.75097656	-2.00390625	+20.89599609	-3.33984375	-40.49560547	+2240
+1457971342.28660010	+13.46044922	-0.47021484	-1.52490234	+41.13281250	+7.62451172	-38.14453125	+2692	+13.42089844	+0.82617188	-0.39111328	+12.12890625	-25.66406250	+6.85546875	+2648	+11.50048828	-2.70703125	-1.98193359	+20.80810547	-3.44970703	-40.27587891	+2228
+1457971342.29489990	+13.49121094	-0.41748047	-1.46337891	+40.62744141	+7.49267578	-38.05664063	+2676	+13.46044922	+0.84375000	-0.32080078	+10.50292969	-25.92773438	+8.12988281	+2640	+11.52246094	-2.62792969	-1.93359375	+20.58837891	-3.66943359	-39.85839844	+2204
+1457971342.29909990	+13.50878906	-0.39550781	-1.44140625	+40.36376953	+7.44873047	-37.96875000	+2668	+13.47802734	+0.84814453	-0.29443359	+9.64599609	-25.97167969	+8.83300781	+2636	+11.53125000	-2.59277344	-1.91162109	+20.45654297	-3.75732422	-39.63867188	+2192
+1457971342.30329990	+13.52636719	-0.36914063	-1.41503906	+40.16601563	+7.38281250	-37.90283203	+2664	+13.50000000	+0.84814453	-0.25927734	+8.70117188	-26.10351563	+9.53613281	+2632	+11.54003906	-2.55761719	-1.88964844	+20.34667969	-3.86718750	-39.41894531	+2184
+1457971342.30740000	+13.54394531	-0.35595703	-1.38427734	+39.88037109	+7.29492188	-37.85888672	+2656	+13.51757813	+0.84814453	-0.22851563	+7.73437500	-26.23535156	+10.23925781	+2628	+11.54882813	-2.53125000	-1.86767578	+20.17089844	-3.97705078	-39.19921875	+2168
+1457971342.31160000	+13.55273438	-0.34277344	-1.36669922	+39.57275391	+7.27294922	-37.74902344	+2644	+13.53955078	+0.84814453	-0.19775391	+6.78955078	-26.27929688	+10.92041016	+2624	+11.55761719	-2.50488281	-1.85449219	+20.01708984	-3.99902344	-38.95751953	+2156
+1457971342.31580000	+13.56591797	-0.32080078	-1.34472656	+39.35302734	+7.18505859	-37.68310547	+2640	+13.55712891	+0.83935547	-0.16259766	+5.75683594	-26.41113281	+11.62353516	+2624	+11.56201172	-2.47851563	-1.84130859	+19.86328125	-4.06494141	-38.73779297	+2144
+1457971342.31990000	+13.57910156	-0.31201172	-1.31835938	+39.08935547	+7.07519531	-37.61718750	+2632	+13.57470703	+0.83496094	-0.13183594	+4.72412109	-26.52099609	+12.34863281	+2624	+11.56640625	-2.45654297	-1.82373047	+19.66552734	-4.10888672	-38.51806641	+2128
+1457971342.32410000	+13.58789063	-0.30761719	-1.30078125	+38.80371094	+7.03125000	-37.50732422	+2624	+13.58789063	+0.82617188	-0.10107422	+3.66943359	-26.56494141	+13.07373047	+2628	+11.57080078	-2.43457031	-1.81494141	+19.48974609	-4.10888672	-38.27636719	+2116
+1457971342.32830000	+13.59667969	-0.29003906	-1.27880859	+38.60595703	+6.89941406	-37.44140625	+2620	+13.60107422	+0.81738281	-0.06591797	+2.54882813	-26.71875000	+13.82080078	+2632	+11.57519531	-2.41259766	-1.80615234	+19.31396484	-4.13085938	-38.05664063	+2100
+1457971342.33240010	+13.60546875	-0.28564453	-1.25244141	+38.34228516	+6.74560547	-37.41943359	+2612	+13.61865234	+0.80419922	-0.03076172	+1.40625000	-26.82861328	+14.56787109	+2636	+11.57958984	-2.39941406	-1.79736328	+19.07226563	-4.15283203	-37.85888672	+2088
+1457971342.33660010	+13.61425781	-0.28125000	-1.23486328	+38.05664063	+6.63574219	-37.33154297	+2604	+13.63623047	+0.79101563	+0.00000000	+0.26367188	-26.89453125	+15.31494141	+2640	+11.58398438	-2.38623047	-1.78857422	+18.85253906	-4.15283203	-37.63916016	+2072
+1457971342.34080000	+13.62304688	-0.27246094	-1.21289063	+37.85888672	+6.45996094	-37.26562500	+2600	+13.64941406	+0.77783203	+0.03515625	-0.87890625	-26.96044922	+16.06201172	+2644	+11.58837891	-2.37304688	-1.77978516	+18.63281250	-4.15283203	-37.44140625	+2060
+1457971342.34489990	+13.63183594	-0.27246094	-1.18652344	+37.59521484	+6.30615234	-37.22167969	+2592	+13.66699219	+0.76025391	+0.06591797	-2.06542969	-26.98242188	+16.83105469	+2648	+11.58837891	-2.36425781	-1.77539063	+18.39111328	-4.15283203	-37.24365234	+2044
+1457971342.34910010	+13.63183594	-0.27246094	-1.17773438	+37.35351563	+6.19628906	-37.11181641	+2584	+13.67578125	+0.74267578	+0.09228516	-3.25195313	-26.98242188	+17.55615234	+2656	+11.58837891	-2.35546875	-1.77099609	+18.17138672	-4.10888672	-37.04589844	+2028
+1457971342.35739990	+13.64062500	-0.26806641	-1.13818359	+36.89208984	+5.80078125	-37.04589844	+2580	+13.69775391	+0.71191406	+0.14501953	-5.53710938	-26.89453125	+19.02832031	+2668	+11.58837891	-2.33349609	-1.76660156	+17.70996094	-4.06494141	-36.69433594	+2004
+1457971342.36159990	+13.64501953	-0.26806641	-1.12060547	+36.65039063	+5.60302734	-36.97998047	+2576	+13.71093750	+0.69433594	+0.16259766	-6.67968750	-26.76269531	+19.73144531	+2672	+11.58398438	-2.32910156	-1.76220703	+17.46826172	-4.02099609	-36.51855469	+1988
+1457971342.36570000	+13.64941406	-0.26806641	-1.10302734	+36.40869141	+5.38330078	-36.93603516	+2576	+13.71972656	+0.68554688	+0.18017578	-7.77832031	-26.63085938	+20.45654297	+2676	+11.58398438	-2.31591797	-1.75781250	+17.27050781	-4.04296875	-36.36474609	+1976
+1457971342.36990000	+13.65380859	-0.26806641	-1.08544922	+36.16699219	+5.16357422	-36.89208984	+2576	+13.72851563	+0.66357422	+0.19335938	-8.87695313	-26.43310547	+21.13769531	+2684	+11.58398438	-2.31152344	-1.75341797	+17.02880859	-4.04296875	-36.21093750	+1964
+1457971342.37410000	+13.65380859	-0.26806641	-1.06787109	+35.90332031	+4.98779297	-36.82617188	+2576	+13.73730469	+0.64599609	+0.20654297	-9.97558594	-26.23535156	+21.77490234	+2688	+11.57958984	-2.30712891	-1.74902344	+16.80908203	-3.99902344	-36.05712891	+1952
+1457971342.37820010	+13.66259766	-0.27246094	-1.05468750	+35.63964844	+4.79003906	-36.78222656	+2576	+13.74609375	+0.63720703	+0.21533203	-10.92041016	-25.97167969	+22.39013672	+2688	+11.57958984	-2.29394531	-1.74462891	+16.63330078	-4.02099609	-35.92529297	+1940
+1457971342.38240000	+13.66699219	-0.27246094	-1.04150391	+35.39794922	+4.57031250	-36.71630859	+2576	+13.75048828	+0.61962891	+0.21972656	-11.93115234	-25.66406250	+23.00537109	+2692	+11.57519531	-2.28515625	-1.74023438	+16.45751953	-3.99902344	-35.79345703	+1932
+1457971342.38660000	+13.66699219	-0.27246094	-1.02832031	+35.13427734	+4.41650391	-36.67236328	+2576	+13.75488281	+0.60205078	+0.21972656	-12.89794922	-25.33447266	+23.57666016	+2692	+11.56640625	-2.27636719	-1.73583984	+16.28173828	-3.97705078	-35.66162109	+1920
+1457971342.39070010	+13.67138672	-0.27685547	-1.01953125	+34.87060547	+4.26269531	-36.60644531	+2576	+13.75927734	+0.59326172	+0.21533203	-13.79882813	-24.98291016	+24.12597656	+2696	+11.56201172	-2.26318359	-1.73144531	+16.14990234	-3.99902344	-35.55175781	+1912
+1457971342.39910010	+13.67138672	-0.27685547	-0.99755859	+34.38720703	+3.95507813	-36.51855469	+2572	+13.76367188	+0.56250000	+0.21093750	-15.55664063	-24.23583984	+25.15869141	+2704	+11.55322266	-2.24560547	-1.71826172	+15.86425781	-4.02099609	-35.35400391	+1892
+1457971342.40319990	+13.67578125	-0.27246094	-0.99316406	+34.12353516	+3.86718750	-36.45263672	+2568	+13.76806641	+0.54931641	+0.20214844	-16.41357422	-23.84033203	+25.64208984	+2704	+11.54443359	-2.22802734	-1.70947266	+15.77636719	-4.06494141	-35.24414063	+1888
+1457971342.40739990	+13.68017578	-0.27685547	-0.98437500	+33.88183594	+3.82324219	-36.38671875	+2564	+13.77246094	+0.53613281	+0.19335938	-17.27050781	-23.44482422	+26.10351563	+2708	+11.54003906	-2.21923828	-1.70068359	+15.66650391	-4.10888672	-35.17822266	+1880
+1457971342.41160010	+13.68017578	-0.27685547	-0.97558594	+33.61816406	+3.75732422	-36.38671875	+2560	+13.77246094	+0.51855469	+0.18896484	-18.10546875	-23.04931641	+26.54296875	+2712	+11.53564453	-2.21044922	-1.69189453	+15.55664063	-4.10888672	-35.09033203	+1872
+1457971342.41570000	+13.68017578	-0.27685547	-0.97119141	+33.37646484	+3.80126953	-36.32080078	+2556	+13.77246094	+0.50097656	+0.18457031	-18.94042969	-22.63183594	+26.96044922	+2712	+11.52685547	-2.19726563	-1.68750000	+15.51269531	-4.13085938	-35.02441406	+1864
+1457971342.41989990	+13.68017578	-0.27685547	-0.97119141	+33.15673828	+3.84521484	-36.27685547	+2552	+13.77246094	+0.48779297	+0.17578125	-19.75341797	-22.21435547	+27.35595703	+2716	+11.52246094	-2.18408203	-1.67871094	+15.44677734	-4.13085938	-34.93652344	+1860
+1457971342.42400000	+13.67578125	-0.27685547	-0.96240234	+32.93701172	+3.84521484	-36.29882813	+2548	+13.77246094	+0.47900391	+0.16699219	-20.52246094	-21.81884766	+27.70751953	+2720	+11.51367188	-2.17529297	-1.67431641	+15.38085938	-4.15283203	-34.87060547	+1852
+1457971342.42820000	+13.67578125	-0.27246094	-0.95800781	+32.71728516	+3.95507813	-36.25488281	+2544	+13.77246094	+0.45703125	+0.16259766	-21.40136719	-21.40136719	+28.08105469	+2724	+11.50488281	-2.16210938	-1.66552734	+15.31494141	-4.17480469	-34.80468750	+1844
+1457971342.43240000	+13.67138672	-0.27246094	-0.95800781	+32.49755859	+4.10888672	-36.23291016	+2536	+13.77246094	+0.44384766	+0.15380859	-22.23632813	-21.00585938	+28.41064453	+2724	+11.49609375	-2.15332031	-1.66113281	+15.22705078	-4.17480469	-34.73876953	+1840
+1457971342.43650010	+13.66699219	-0.27246094	-0.94482422	+32.27783203	+4.21875000	-36.27685547	+2536	+13.77246094	+0.43066406	+0.15820313	-23.04931641	-20.65429688	+28.71826172	+2728	+11.49169922	-2.14892578	-1.65234375	+15.16113281	-4.19677734	-34.69482422	+1832
+1457971342.44070010	+13.66259766	-0.27246094	-0.94042969	+32.05810547	+4.39453125	-36.27685547	+2528	+13.77246094	+0.41308594	+0.15820313	-23.90625000	-20.28076172	+29.00390625	+2728	+11.48291016	-2.14013672	-1.64794922	+15.07324219	-4.17480469	-34.60693359	+1824
+1457971342.44490000	+13.65820313	-0.27246094	-0.93603516	+31.83837891	+4.61425781	-36.27685547	+2524	+13.77246094	+0.40429688	+0.15380859	-24.74121094	-19.88525391	+29.26757813	+2728	+11.47851563	-2.13134766	-1.64355469	+14.98535156	-4.15283203	-34.54101563	+1820
+1457971342.44899990	+13.64941406	-0.27685547	-0.92724609	+31.61865234	+4.79003906	-36.32080078	+2520	+13.77246094	+0.39550781	+0.15820313	-25.55419922	-19.53369141	+29.50927734	+2732	+11.46972656	-2.12695313	-1.63916016	+14.89746094	-4.13085938	-34.47509766	+1812
+1457971342.45740010	+13.63183594	-0.28125000	-0.92285156	+31.15722656	+5.33935547	-36.32080078	+2512	+13.77246094	+0.36914063	+0.15820313	-27.29003906	-18.78662109	+29.92675781	+2736	+11.45214844	-2.11376953	-1.63476563	+14.65576172	-3.97705078	-34.27734375	+1796
+1457971342.46149990	+13.62304688	-0.27685547	-0.91406250	+30.93750000	+5.55908203	-36.36474609	+2512	+13.77246094	+0.36035156	+0.16699219	-28.10302734	-18.43505859	+30.12451172	+2740	+11.44335938	-2.10937500	-1.63037109	+14.54589844	-3.95507813	-34.18945313	+1788
+1457971342.46569990	+13.61425781	-0.28125000	-0.90966797	+30.67382813	+5.84472656	-36.36474609	+2512	+13.77685547	+0.34716797	+0.16699219	-29.02587891	-18.06152344	+30.27832031	+2744	+11.43896484	-2.10498047	-1.63037109	+14.39208984	-3.84521484	-34.07958984	+1780
+1457971342.46989990	+13.60546875	-0.28564453	-0.90527344	+30.38818359	+6.13037109	-36.36474609	+2508	+13.77685547	+0.33837891	+0.17138672	-29.90478516	-17.66601563	+30.43212891	+2748	+11.43017578	-2.10058594	-1.63037109	+14.26025391	-3.75732422	-33.96972656	+1772
+1457971342.47400000	+13.60107422	-0.29003906	-0.89648438	+30.12451172	+6.41601563	-36.36474609	+2508	+13.78125000	+0.32958984	+0.17578125	-30.78369141	-17.31445313	+30.56396484	+2752	+11.42138672	-2.09619141	-1.62158203	+14.10644531	-3.69140625	-33.83789063	+1764
+1457971342.47820000	+13.59228516	-0.29443359	-0.89208984	+29.83886719	+6.72363281	-36.34277344	+2508	+13.78125000	+0.31640625	+0.18017578	-31.66259766	-16.89697266	+30.67382813	+2752	+11.41699219	-2.09619141	-1.62597656	+13.93066406	-3.53759766	-33.68408203	+1756
+1457971342.48239990	+13.58349609	-0.29882813	-0.89208984	+29.57519531	+7.03125000	-36.29882813	+2508	+13.78564453	+0.30761719	+0.18017578	-32.54150391	-16.45751953	+30.78369141	+2756	+11.40820313	-2.08740234	-1.62597656	+13.77685547	-3.38378906	-33.53027344	+1748
+1457971342.48650000	+13.57470703	-0.29882813	-0.88769531	+29.31152344	+7.33886719	-36.25488281	+2504	+13.78564453	+0.29882813	+0.18017578	-33.42041016	-16.01806641	+30.87158203	+2760	+11.39941406	-2.08300781	-1.62158203	+13.62304688	-3.27392578	-33.35449219	+1740
+1457971342.49070000	+13.56591797	-0.30322266	-0.88769531	+29.00390625	+7.64648438	-36.18896484	+2508	+13.78564453	+0.29003906	+0.18017578	-34.27734375	-15.55664063	+30.93750000	+2764	+11.39062500	-2.07421875	-1.62597656	+13.46923828	-3.09814453	-33.17871094	+1732
+1457971342.49490000	+13.56152344	-0.30761719	-0.88769531	+28.71826172	+7.97607422	-36.12304688	+2508	+13.78564453	+0.27246094	+0.17578125	-35.17822266	-15.07324219	+31.00341797	+2768	+11.38183594	-2.06542969	-1.62597656	+13.31542969	-2.92236328	-32.98095703	+1724
+1457971342.49900010	+13.55712891	-0.30761719	-0.88769531	+28.43261719	+8.26171875	-36.03515625	+2508	+13.79003906	+0.25927734	+0.17138672	-36.07910156	-14.56787109	+31.06933594	+2776	+11.37304688	-2.06103516	-1.61718750	+13.16162109	-2.79052734	-32.80517578	+1720
+1457971342.50320010	+13.55273438	-0.30761719	-0.88330078	+28.14697266	+8.54736328	-35.96923828	+2508	+13.79003906	+0.25048828	+0.16699219	-36.89208984	-14.06250000	+31.11328125	+2776	+11.36865234	-2.04785156	-1.61718750	+13.02978516	-2.63671875	-32.58544922	+1712
+1457971342.51149990	+13.54833984	-0.31201172	-0.88769531	+27.57568359	+9.14062500	-35.74951172	+2508	+13.79443359	+0.21093750	+0.14941406	-38.60595703	-12.98583984	+31.20117188	+2788	+11.35546875	-2.03027344	-1.60839844	+12.76611328	-2.28515625	-32.16796875	+1700
+1457971342.51570010	+13.54833984	-0.31640625	-0.88769531	+27.31201172	+9.40429688	-35.63964844	+2508	+13.79443359	+0.20654297	+0.13623047	-39.30908203	-12.41455078	+31.22314453	+2788	+11.34667969	-2.01708984	-1.60400391	+12.65625000	-2.10937500	-31.94824219	+1692
+1457971342.51979990	+13.54833984	-0.31201172	-0.88769531	+27.04833984	+9.68994141	-35.52978516	+2508	+13.79443359	+0.18457031	+0.12304688	-40.10009766	-11.84326172	+31.24511719	+2796	+11.33789063	-2.00830078	-1.60400391	+12.56835938	-1.93359375	-31.72851563	+1688
+1457971342.52399990	+13.54833984	-0.31201172	-0.89208984	+26.80664063	+9.95361328	-35.37597656	+2504	+13.79443359	+0.16259766	+0.10546875	-40.86914063	-11.22802734	+31.22314453	+2800	+11.32910156	-1.99511719	-1.59521484	+12.48046875	-1.75781250	-31.50878906	+1684
+1457971342.52819990	+13.54394531	-0.30761719	-0.88769531	+26.56494141	+10.17333984	-35.26611328	+2500	+13.79443359	+0.15820313	+0.09228516	-41.52832031	-10.67871094	+31.24511719	+2800	+11.32470703	-1.98193359	-1.59082031	+12.39257813	-1.60400391	-31.31103516	+1680
+1457971342.53230000	+13.54394531	-0.31201172	-0.88769531	+26.30126953	+10.39306641	-35.13427734	+2496	+13.79882813	+0.14062500	+0.07910156	-42.20947266	-10.12939453	+31.26708984	+2804	+11.31591797	-1.96875000	-1.58642578	+12.32666016	-1.42822266	-31.11328125	+1676
+1457971342.53650000	+13.54833984	-0.31201172	-0.88769531	+26.03759766	+10.61279297	-35.00244141	+2492	+13.79882813	+0.11865234	+0.06591797	-42.89062500	-9.58007813	+31.24511719	+2804	+11.31152344	-1.95556641	-1.58203125	+12.26074219	-1.27441406	-30.91552734	+1672
+1457971342.54070000	+13.54833984	-0.30761719	-0.88330078	+25.79589844	+10.81054688	-34.89257813	+2488	+13.80322266	+0.11865234	+0.05273438	-43.41796875	-9.07470703	+31.26708984	+2804	+11.30273438	-1.94677734	-1.57324219	+12.19482422	-1.12060547	-30.73974609	+1672
+1457971342.54480000	+13.54833984	-0.30761719	-0.87890625	+25.55419922	+10.98632813	-34.76074219	+2484	+13.80322266	+0.10107422	+0.03955078	-43.96728516	-8.56933594	+31.26708984	+2800	+11.29833984	-1.93359375	-1.56884766	+12.12890625	-0.94482422	-30.56396484	+1668
+1457971342.54900000	+13.55273438	-0.31201172	-0.88330078	+25.33447266	+11.22802734	-34.60693359	+2480	+13.80761719	+0.08789063	+0.02636719	-44.53857422	-8.08593750	+31.20117188	+2800	+11.29394531	-1.92480469	-1.56884766	+12.08496094	-0.76904297	-30.38818359	+1664
+1457971342.55320000	+13.54833984	-0.30761719	-0.87890625	+25.11474609	+11.40380859	-34.47509766	+2472	+13.80761719	+0.08349609	+0.01757813	-44.97802734	-7.66845703	+31.20117188	+2796	+11.28955078	-1.91162109	-1.56445313	+12.01904297	-0.59326172	-30.23437500	+1660
+1457971342.55730010	+13.54833984	-0.30761719	-0.87890625	+24.89501953	+11.57958984	-34.34326172	+2468	+13.80761719	+0.07470703	+0.00878906	-45.43945313	-7.25097656	+31.20117188	+2792	+11.28076172	-1.90283203	-1.56005859	+11.97509766	-0.41748047	-30.08056641	+1656
+1457971342.56150010	+13.54833984	-0.30761719	-0.87890625	+24.67529297	+11.73339844	-34.21142578	+2464	+13.80761719	+0.06591797	+0.00000000	-45.90087891	-6.85546875	+31.13525391	+2792	+11.27636719	-1.89404297	-1.56005859	+11.90917969	-0.24169922	-29.94873047	+1656
+1457971342.56570010	+13.54833984	-0.30322266	-0.87451172	+24.47753906	+11.86523438	-34.07958984	+2460	+13.81201172	+0.06591797	+0.00000000	-46.27441406	-6.54785156	+31.15722656	+2784	+11.27197266	-1.88525391	-1.55566406	+11.86523438	-0.06591797	-29.81689453	+1652
+1457971342.57399990	+13.54394531	-0.31201172	-0.87011719	+24.01611328	+12.19482422	-33.85986328	+2452	+13.81640625	+0.06152344	-0.00439453	-47.02148438	-5.99853516	+31.11328125	+2776	+11.26757813	-1.87207031	-1.56005859	+11.71142578	+0.30761719	-29.57519531	+1644
+1457971342.57810000	+13.54394531	-0.31640625	-0.86572266	+23.81835938	+12.34863281	-33.75000000	+2448	+13.81640625	+0.06591797	-0.00439453	-47.30712891	-5.77880859	+31.09130859	+2772	+11.26318359	-1.86767578	-1.56005859	+11.64550781	+0.48339844	-29.48730469	+1640
+1457971342.58229990	+13.54394531	-0.31640625	-0.86572266	+23.62060547	+12.48046875	-33.64013672	+2444	+13.81640625	+0.06152344	+0.00000000	-47.61474609	-5.58105469	+31.09130859	+2768	+11.25878906	-1.86328125	-1.56005859	+11.57958984	+0.65917969	-29.39941406	+1636
+1457971342.58649990	+13.53955078	-0.32080078	-0.87011719	+23.42285156	+12.65625000	-33.50830078	+2444	+13.81640625	+0.06152344	-0.00439453	-47.92236328	-5.38330078	+31.02539063	+2764	+11.25878906	-1.85888672	-1.56445313	+11.51367188	+0.85693359	-29.31152344	+1632
+1457971342.59060000	+13.53515625	-0.32080078	-0.87011719	+23.24707031	+12.81005859	-33.39843750	+2440	+13.81640625	+0.06152344	+0.00000000	-48.16406250	-5.25146484	+31.02539063	+2760	+11.25439453	-1.85449219	-1.56884766	+11.46972656	+1.03271484	-29.22363281	+1628
+1457971342.59480000	+13.53076172	-0.32519531	-0.87451172	+23.04931641	+12.96386719	-33.28857422	+2440	+13.81640625	+0.06152344	+0.00439453	-48.40576172	-5.14160156	+31.02539063	+2756	+11.25439453	-1.85009766	-1.56884766	+11.38183594	+1.23046875	-29.15771484	+1624
+1457971342.59900000	+13.53076172	-0.32958984	-0.87451172	+22.87353516	+13.09570313	-33.17871094	+2440	+13.81640625	+0.06152344	+0.00439453	-48.64746094	-5.00976563	+30.98144531	+2756	+11.25000000	-1.85009766	-1.57324219	+11.31591797	+1.40625000	-29.09179688	+1616
+1457971342.60310010	+13.52636719	-0.32958984	-0.87451172	+22.71972656	+13.22753906	-33.06884766	+2440	+13.81640625	+0.07031250	+0.00878906	-48.82324219	-4.92187500	+31.00341797	+2752	+11.25000000	-1.84570313	-1.57324219	+11.27197266	+1.53808594	-29.02587891	+1612
+1457971342.60730000	+13.52636719	-0.33398438	-0.87451172	+22.54394531	+13.38134766	-32.95898438	+2440	+13.81640625	+0.07031250	+0.01318359	-49.04296875	-4.83398438	+31.00341797	+2752	+11.24560547	-1.84130859	-1.57324219	+11.20605469	+1.69189453	-28.98193359	+1604
+1457971342.61150000	+13.52636719	-0.33837891	-0.87451172	+22.36816406	+13.51318359	-32.84912109	+2444	+13.81640625	+0.06591797	+0.00878906	-49.26269531	-4.72412109	+30.95947266	+2748	+11.24560547	-1.84130859	-1.57763672	+11.14013672	+1.84570313	-28.93798828	+1600
+1457971342.61560010	+13.52636719	-0.34277344	-0.87890625	+22.23632813	+13.68896484	-32.71728516	+2448	+13.81640625	+0.06591797	+0.00878906	-49.46044922	-4.63623047	+30.98144531	+2748	+11.24560547	-1.83691406	-1.57763672	+11.11816406	+1.99951172	-28.89404297	+1592
+1457971342.62400010	+13.52197266	-0.34277344	-0.88769531	+21.99462891	+14.01855469	-32.40966797	+2456	+13.81640625	+0.06152344	+0.00439453	-49.87792969	-4.39453125	+30.98144531	+2748	+11.24121094	-1.82812500	-1.57763672	+11.05224609	+2.28515625	-28.80615234	+1580
+1457971342.62809990	+13.52197266	-0.33837891	-0.88769531	+21.90673828	+14.15039063	-32.27783203	+2456	+13.81640625	+0.05712891	+0.00000000	-50.05371094	-4.30664063	+31.04736328	+2748	+11.23681641	-1.82373047	-1.57763672	+11.05224609	+2.39501953	-28.76220703	+1576
+1457971342.63229990	+13.52197266	-0.33837891	-0.88769531	+21.77490234	+14.30419922	-32.12402344	+2460	+13.81640625	+0.05273438	+0.00000000	-50.27343750	-4.19677734	+31.11328125	+2748	+11.23242188	-1.81933594	-1.57324219	+11.00830078	+2.52685547	-28.71826172	+1572
+1457971342.63649990	+13.52197266	-0.33837891	-0.88769531	+21.66503906	+14.43603516	-31.97021484	+2460	+13.82080078	+0.04394531	-0.00878906	-50.49316406	-4.02099609	+31.13525391	+2748	+11.23242188	-1.81054688	-1.56884766	+10.98632813	+2.61474609	-28.69628906	+1568
+1457971342.64060000	+13.52636719	-0.33837891	-0.88769531	+21.57714844	+14.58984375	-31.81640625	+2460	+13.82080078	+0.03955078	-0.01757813	-50.71289063	-3.91113281	+31.22314453	+2748	+11.22802734	-1.80615234	-1.56445313	+10.98632813	+2.72460938	-28.65234375	+1564
+1457971342.64479990	+13.53076172	-0.33837891	-0.89208984	+21.46728516	+14.74365234	-31.66259766	+2460	+13.82519531	+0.02636719	-0.02197266	-50.93261719	-3.77929688	+31.31103516	+2748	+11.22802734	-1.80175781	-1.56005859	+10.98632813	+2.81250000	-28.60839844	+1560
+1457971342.64899990	+13.53076172	-0.33837891	-0.89648438	+21.37939453	+14.94140625	-31.48681641	+2460	+13.82519531	+0.01757813	-0.03515625	-51.17431641	-3.58154297	+31.37695313	+2752	+11.22363281	-1.79296875	-1.56005859	+10.98632813	+2.94433594	-28.58642578	+1556
+1457971342.65310000	+13.53515625	-0.33398438	-0.89648438	+21.29150391	+15.09521484	-31.35498047	+2456	+13.82519531	+0.00439453	-0.04394531	-51.41601563	-3.47167969	+31.50878906	+2752	+11.22363281	-1.78857422	-1.55566406	+10.96435547	+3.05419922	-28.56445313	+1552
+1457971342.65730000	+13.53515625	-0.33398438	-0.90087891	+21.18164063	+15.27099609	-31.20117188	+2452	+13.82519531	-0.00439453	-0.04833984	-51.67968750	-3.33984375	+31.68457031	+2748	+11.21923828	-1.78417969	-1.55126953	+10.96435547	+3.16406250	-28.54248047	+1548
+1457971342.66140010	+13.53955078	-0.33398438	-0.90527344	+21.09375000	+15.44677734	-31.06933594	+2448	+13.82958984	-0.01757813	-0.06591797	-51.92138672	-3.16406250	+31.77246094	+2752	+11.21923828	-1.77539063	-1.55126953	+10.96435547	+3.27392578	-28.52050781	+1548
+1457971342.66560010	+13.54394531	-0.32958984	-0.90966797	+21.00585938	+15.57861328	-30.95947266	+2444	+13.82958984	-0.02636719	-0.07470703	-52.18505859	-3.03222656	+31.97021484	+2752	+11.21484375	-1.77099609	-1.54687500	+10.96435547	+3.36181641	-28.52050781	+1544
+1457971342.66980000	+13.54833984	-0.33398438	-0.90966797	+20.87402344	+15.73242188	-30.89355469	+2440	+13.82958984	-0.03955078	-0.08349609	-52.42675781	-2.94433594	+32.14599609	+2752	+11.21484375	-1.77099609	-1.54248047	+10.92041016	+3.44970703	-28.52050781	+1540
+1457971342.67389990	+13.54833984	-0.33837891	-0.91845703	+20.72021484	+15.93017578	-30.82763672	+2432	+13.82958984	-0.05273438	-0.09667969	-52.69042969	-2.83447266	+32.29980469	+2752	+11.21484375	-1.77099609	-1.54248047	+10.89843750	+3.60351563	-28.52050781	+1540
+1457971342.68230010	+13.55273438	-0.34716797	-0.92724609	+20.45654297	+16.25976563	-30.76171875	+2424	+13.83398438	-0.07470703	-0.11865234	-53.19580078	-2.70263672	+32.65136719	+2752	+11.21044922	-1.77099609	-1.54248047	+10.85449219	+3.82324219	-28.56445313	+1532
+1457971342.68639990	+13.55273438	-0.35595703	-0.94482422	+20.30273438	+16.52343750	-30.73974609	+2420	+13.82958984	-0.08349609	-0.13183594	-53.43750000	-2.65869141	+32.80517578	+2756	+11.21044922	-1.77099609	-1.55126953	+10.83251953	+3.97705078	-28.60839844	+1532
+1457971342.69059990	+13.55273438	-0.36035156	-0.95361328	+20.17089844	+16.65527344	-30.78369141	+2416	+13.82958984	-0.09228516	-0.13623047	-53.70117188	-2.63671875	+33.00292969	+2756	+11.21044922	-1.77099609	-1.55566406	+10.81054688	+4.10888672	-28.63037109	+1532
+1457971342.69479990	+13.55273438	-0.37353516	-0.96240234	+19.99511719	+16.80908203	-30.82763672	+2416	+13.82958984	-0.10107422	-0.14501953	-53.96484375	-2.68066406	+33.20068359	+2756	+11.20605469	-1.77539063	-1.56005859	+10.76660156	+4.21875000	-28.69628906	+1532
+1457971342.69890000	+13.55273438	-0.38232422	-0.97998047	+19.79736328	+17.00683594	-30.89355469	+2416	+13.82958984	-0.10986328	-0.15380859	-54.20654297	-2.70263672	+33.37646484	+2756	+11.20605469	-1.78417969	-1.56884766	+10.70068359	+4.37255859	-28.74023438	+1532
+1457971342.70310000	+13.55273438	-0.39550781	-0.99316406	+19.66552734	+17.13867188	-30.98144531	+2416	+13.82958984	-0.11865234	-0.16259766	-54.47021484	-2.74658203	+33.53027344	+2756	+11.20605469	-1.78857422	-1.57324219	+10.65673828	+4.48242188	-28.80615234	+1532
+1457971342.70729990	+13.55273438	-0.41308594	-1.00195313	+19.44580078	+17.27050781	-31.09130859	+2420	+13.82958984	-0.12744141	-0.17138672	-54.71191406	-2.83447266	+33.68408203	+2756	+11.20605469	-1.79736328	-1.58203125	+10.61279297	+4.59228516	-28.89404297	+1532
+1457971342.71140000	+13.55273438	-0.43066406	-1.02392578	+19.22607422	+17.49023438	-31.20117188	+2428	+13.82958984	-0.13183594	-0.18017578	-54.95361328	-2.92236328	+33.81591797	+2752	+11.20605469	-1.81054688	-1.59082031	+10.54687500	+4.74609375	-28.98193359	+1536
+1457971342.71560000	+13.54833984	-0.44384766	-1.04150391	+19.07226563	+17.64404297	-31.33300781	+2436	+13.82958984	-0.14062500	-0.18896484	-55.19531250	-3.03222656	+33.92578125	+2752	+11.20605469	-1.81494141	-1.59960938	+10.50292969	+4.85595703	-29.04785156	+1536
+1457971342.71980000	+13.54833984	-0.46142578	-1.05908203	+18.89648438	+17.77587891	-31.46484375	+2444	+13.82958984	-0.14941406	-0.19775391	-55.43701172	-3.14208984	+34.05761719	+2752	+11.21044922	-1.82812500	-1.61279297	+10.45898438	+4.98779297	-29.13574219	+1536
+1457971342.72390010	+13.54833984	-0.47900391	-1.08544922	+18.72070313	+17.97363281	-31.57470703	+2452	+13.82519531	-0.15820313	-0.21093750	-55.67871094	-3.25195313	+34.14550781	+2756	+11.21044922	-1.83691406	-1.62597656	+10.41503906	+5.11962891	-29.22363281	+1536
+1457971342.73219990	+13.54394531	-0.50537109	-1.11181641	+18.50097656	+18.08349609	-31.79443359	+2464	+13.82519531	-0.17578125	-0.23730469	-56.18408203	-3.49365234	+34.29931641	+2760	+11.21044922	-1.85449219	-1.64794922	+10.32714844	+5.33935547	-29.42138672	+1536
+1457971342.73639990	+13.54833984	-0.52294922	-1.13378906	+18.34716797	+18.19335938	-31.94824219	+2476	+13.82519531	-0.18457031	-0.25048828	-56.42578125	-3.64746094	+34.34326172	+2764	+11.21044922	-1.86767578	-1.66113281	+10.28320313	+5.44921875	-29.50927734	+1540
+1457971342.74060010	+13.54833984	-0.53173828	-1.14697266	+18.28125000	+18.25927734	-32.03613281	+2480	+13.82519531	-0.19335938	-0.26806641	-56.62353516	-3.75732422	+34.34326172	+2768	+11.21044922	-1.88085938	-1.67871094	+10.23925781	+5.55908203	-29.64111328	+1540
+1457971342.74470000	+13.54833984	-0.54492188	-1.16455078	+18.19335938	+18.32519531	-32.14599609	+2488	+13.82519531	-0.20654297	-0.29003906	-56.84326172	-3.88916016	+34.32128906	+2772	+11.21044922	-1.89404297	-1.69189453	+10.19531250	+5.66894531	-29.77294922	+1540
+1457971342.74889990	+13.55273438	-0.55810547	-1.18652344	+18.10546875	+18.43505859	-32.25585938	+2500	+13.82958984	-0.21972656	-0.31640625	-57.08496094	-3.99902344	+34.27734375	+2776	+11.21484375	-1.90722656	-1.70947266	+10.17333984	+5.77880859	-29.90478516	+1544
+1457971342.75309990	+13.55273438	-0.56689453	-1.20849609	+18.06152344	+18.50097656	-32.36572266	+2504	+13.82958984	-0.22851563	-0.34277344	-57.23876953	-4.10888672	+34.21142578	+2780	+11.21484375	-1.92919922	-1.73583984	+10.15136719	+5.95458984	-30.14648438	+1548
+1457971342.75720000	+13.55273438	-0.58007813	-1.22607422	+18.01757813	+18.54492188	-32.45361328	+2512	+13.82519531	-0.24609375	-0.36914063	-57.45849609	-4.21875000	+34.14550781	+2788	+11.21484375	-1.94677734	-1.76220703	+10.12939453	+6.10839844	-30.34423828	+1552
+1457971342.76140000	+13.55712891	-0.58886719	-1.25244141	+17.99560547	+18.61083984	-32.56347656	+2516	+13.82519531	-0.26806641	-0.40429688	-57.65625000	-4.32861328	+34.03564453	+2796	+11.21923828	-1.96435547	-1.78857422	+10.12939453	+6.21826172	-30.52001953	+1556
+1457971342.76560000	+13.55712891	-0.60205078	-1.28320313	+17.99560547	+18.67675781	-32.69531250	+2524	+13.82519531	-0.27685547	-0.43945313	-57.76611328	-4.39453125	+33.92578125	+2796	+11.22363281	-1.99072266	-1.82812500	+10.17333984	+6.39404297	-30.82763672	+1568
+1457971342.76970010	+13.56152344	-0.61523438	-1.31396484	+17.99560547	+18.74267578	-32.80517578	+2532	+13.82519531	-0.29882813	-0.47460938	-57.91992188	-4.50439453	+33.77197266	+2804	+11.22363281	-2.00830078	-1.85449219	+10.19531250	+6.50390625	-31.04736328	+1572
+1457971342.77390000	+13.56591797	-0.62841797	-1.34472656	+17.99560547	+18.80859375	-32.91503906	+2536	+13.82519531	-0.32080078	-0.51855469	-58.07373047	-4.61425781	+33.59619141	+2808	+11.22802734	-2.03027344	-1.88525391	+10.23925781	+6.59179688	-31.24511719	+1576
+1457971342.78220010	+13.57910156	-0.66796875	-1.44140625	+18.12744141	+19.05029297	-33.17871094	+2548	+13.82519531	-0.35595703	-0.60644531	-58.22753906	-4.76806641	+33.20068359	+2820	+11.22802734	-2.06982422	-1.94677734	+10.39306641	+6.81152344	-31.68457031	+1592
+1457971342.78640010	+13.58349609	-0.68115234	-1.48535156	+18.21533203	+19.18212891	-33.24462891	+2552	+13.82519531	-0.37792969	-0.65478516	-58.31542969	-4.85595703	+32.95898438	+2824	+11.23242188	-2.08740234	-1.98193359	+10.45898438	+6.92138672	-31.86035156	+1596
+1457971342.79060010	+13.58349609	-0.69433594	-1.53808594	+18.30322266	+19.29199219	-33.33251953	+2552	+13.82080078	-0.39550781	-0.70312500	-58.33740234	-4.94384766	+32.71728516	+2828	+11.23242188	-2.10937500	-2.01269531	+10.52490234	+7.03125000	-32.03613281	+1604
+1457971342.79469990	+13.58789063	-0.71630859	-1.57763672	+18.36914063	+19.37988281	-33.42041016	+2552	+13.82080078	-0.42187500	-0.75146484	-58.38134766	-5.03173828	+32.49755859	+2832	+11.23242188	-2.13134766	-2.04345703	+10.56884766	+7.14111328	-32.23388672	+1612
+1457971342.79889990	+13.59228516	-0.73388672	-1.62597656	+18.41308594	+19.48974609	-33.50830078	+2552	+13.82080078	-0.44384766	-0.80419922	-58.42529297	-5.14160156	+32.21191406	+2836	+11.23681641	-2.15771484	-2.08300781	+10.63476563	+7.27294922	-32.45361328	+1620
+1457971342.80310010	+13.59667969	-0.75146484	-1.67431641	+18.45703125	+19.62158203	-33.61816406	+2552	+13.82080078	-0.46582031	-0.85693359	-58.40332031	-5.27343750	+31.94824219	+2840	+11.23681641	-2.18408203	-2.11816406	+10.67871094	+7.38281250	-32.67333984	+1628
+1457971342.80720000	+13.59667969	-0.78222656	-1.71826172	+18.45703125	+19.73144531	-33.72802734	+2556	+13.82519531	-0.48779297	-0.91406250	-58.38134766	-5.40527344	+31.66259766	+2844	+11.23681641	-2.21484375	-2.15771484	+10.70068359	+7.49267578	-32.91503906	+1640
+1457971342.81139990	+13.60107422	-0.80859375	-1.77978516	+18.45703125	+19.95117188	-33.83789063	+2556	+13.82519531	-0.51416016	-0.96679688	-58.38134766	-5.55908203	+31.33300781	+2848	+11.24121094	-2.24560547	-2.20605469	+10.72265625	+7.69042969	-33.13476563	+1648
+1457971342.81550000	+13.60107422	-0.83935547	-1.83251953	+18.43505859	+20.10498047	-33.99169922	+2560	+13.82519531	-0.53613281	-1.01953125	-58.31542969	-5.75683594	+31.04736328	+2852	+11.24121094	-2.28076172	-2.25000000	+10.72265625	+7.84423828	-33.39843750	+1660
+1457971342.82390000	+13.59667969	-0.90087891	-1.95117188	+18.36914063	+20.43457031	-34.34326172	+2572	+13.82519531	-0.58886719	-1.13378906	-58.24951172	-6.15234375	+30.36621094	+2860	+11.24121094	-2.35107422	-2.34667969	+10.72265625	+8.17382813	-33.94775391	+1680
+1457971342.82800010	+13.59667969	-0.93603516	-2.00830078	+18.30322266	+20.56640625	-34.54101563	+2576	+13.82519531	-0.61523438	-1.18652344	-58.18359375	-6.41601563	+30.08056641	+2860	+11.24121094	-2.39062500	-2.39941406	+10.67871094	+8.30566406	-34.25537109	+1692
+1457971342.83220010	+13.59228516	-0.97998047	-2.06982422	+18.17138672	+20.69824219	-34.78271484	+2584	+13.82958984	-0.64160156	-1.23925781	-58.13964844	-6.70166016	+29.77294922	+2864	+11.24121094	-2.43457031	-2.45214844	+10.61279297	+8.45947266	-34.58496094	+1704
+1457971342.83640000	+13.59667969	-1.01953125	-2.13574219	+18.08349609	+20.89599609	-35.00244141	+2592	+13.83398438	-0.67236328	-1.30078125	-58.07373047	-6.96533203	+29.39941406	+2868	+11.24560547	-2.47851563	-2.50927734	+10.59082031	+8.63525391	-34.91455078	+1712
+1457971342.84050010	+13.59228516	-1.06347656	-2.20166016	+17.95166016	+21.04980469	-35.26611328	+2604	+13.83837891	-0.69873047	-1.35791016	-57.98583984	-7.29492188	+29.09179688	+2872	+11.24121094	-2.52685547	-2.57080078	+10.50292969	+8.78906250	-35.28808594	+1724
+1457971342.84470010	+13.59228516	-1.11181641	-2.26757813	+17.81982422	+21.20361328	-35.50781250	+2616	+13.84277344	-0.73388672	-1.41503906	-57.94189453	-7.60253906	+28.76220703	+2880	+11.24560547	-2.57519531	-2.62792969	+10.41503906	+8.94287109	-35.63964844	+1736
+1457971342.84890010	+13.59228516	-1.15576172	-2.34228516	+17.70996094	+21.40136719	-35.77148438	+2628	+13.84716797	-0.76904297	-1.48535156	-57.85400391	-7.88818359	+28.36669922	+2884	+11.24560547	-2.62353516	-2.69384766	+10.37109375	+9.09667969	-35.99121094	+1744
+1457971342.85299990	+13.58789063	-1.19970703	-2.41699219	+17.57812500	+21.55517578	-36.05712891	+2644	+13.84716797	-0.79980469	-1.54687500	-57.76611328	-8.23974609	+28.05908203	+2892	+11.24560547	-2.67626953	-2.75976563	+10.26123047	+9.27246094	-36.36474609	+1756
+1457971342.85719990	+13.58349609	-1.24804688	-2.48730469	+17.46826172	+21.68701172	-36.29882813	+2656	+13.85156250	-0.83935547	-1.61279297	-57.70019531	-8.56933594	+27.75146484	+2896	+11.24560547	-2.72460938	-2.82568359	+10.19531250	+9.44824219	-36.73828125	+1768
+1457971342.86550000	+13.58789063	-1.34472656	-2.64111328	+17.24853516	+21.95068359	-36.80419922	+2684	+13.86035156	-0.91845703	-1.76660156	-57.54638672	-9.14062500	+27.07031250	+2912	+11.24560547	-2.83447266	-2.96191406	+9.99755859	+9.73388672	-37.50732422	+1788
+1457971342.86970000	+13.58789063	-1.39746094	-2.72460938	+17.11669922	+22.10449219	-37.04589844	+2700	+13.86474609	-0.96679688	-1.84130859	-57.50244141	-9.42626953	+26.76269531	+2924	+11.24560547	-2.88720703	-3.03222656	+9.90966797	+9.90966797	-37.88085938	+1796
+1457971342.87389990	+13.59667969	-1.45019531	-2.80371094	+17.00683594	+22.23632813	-37.28759766	+2712	+13.87353516	-1.01513672	-1.92919922	-57.43652344	-9.66796875	+26.41113281	+2932	+11.25000000	-2.94433594	-3.09814453	+9.82177734	+10.01953125	-38.27636719	+1804
+1457971342.87800000	+13.60107422	-1.50292969	-2.89160156	+16.91894531	+22.41210938	-37.50732422	+2728	+13.87792969	-1.06347656	-2.02148438	-57.34863281	-9.90966797	+26.08154297	+2944	+11.25000000	-3.00585938	-3.17724609	+9.68994141	+10.21728516	-38.62792969	+1820
+1457971342.88220000	+13.60107422	-1.55566406	-2.98388672	+16.85302734	+22.56591797	-37.68310547	+2740	+13.88232422	-1.11621094	-2.10937500	-57.30468750	-10.10742188	+25.75195313	+2956	+11.25000000	-3.05859375	-3.25195313	+9.62402344	+10.41503906	-38.97949219	+1828
+1457971342.88630010	+13.61425781	-1.60839844	-3.06738281	+16.76513672	+22.67578125	-37.85888672	+2748	+13.88671875	-1.17333984	-2.21044922	-57.26074219	-10.28320313	+25.42236328	+2968	+11.25439453	-3.11572266	-3.32226563	+9.53613281	+10.54687500	-39.33105469	+1836
+1457971342.89050010	+13.61425781	-1.66552734	-3.15966797	+16.67724609	+22.82958984	-38.03466797	+2760	+13.89111328	-1.23046875	-2.31152344	-57.21679688	-10.45898438	+25.09277344	+2980	+11.25439453	-3.17724609	-3.40136719	+9.40429688	+10.74462891	-39.70458984	+1848
+1457971342.89470010	+13.61865234	-1.72265625	-3.25634766	+16.58935547	+22.98339844	-38.18847656	+2768	+13.89111328	-1.29638672	-2.41699219	-57.17285156	-10.61279297	+24.74121094	+2992	+11.25439453	-3.23437500	-3.48486328	+9.29443359	+10.96435547	-40.03417969	+1860
+1457971342.89879990	+13.63623047	-1.78417969	-3.34423828	+16.50146484	+23.07128906	-38.38623047	+2772	+13.90429688	-1.35791016	-2.51806641	-57.15087891	-10.78857422	+24.43359375	+3000	+11.25878906	-3.29589844	-3.55517578	+9.18457031	+11.07421875	-40.40771484	+1868
+1457971342.90300010	+13.64501953	-1.85009766	-3.44091797	+16.36962891	+23.22509766	-38.56201172	+2776	+13.90869141	-1.42822266	-2.62792969	-57.12890625	-10.92041016	+24.08203125	+3012	+11.25878906	-3.36621094	-3.63427734	+9.00878906	+11.27197266	-40.75927734	+1880
+1457971342.90720010	+13.65380859	-1.91601563	-3.54199219	+16.23779297	+23.40087891	-38.73779297	+2780	+13.91308594	-1.49853516	-2.74218750	-57.12890625	-11.05224609	+23.70849609	+3024	+11.26318359	-3.43212891	-3.71777344	+8.87695313	+11.46972656	-41.08886719	+1892
+1457971342.91549990	+13.68017578	-2.06103516	-3.73535156	+15.88623047	+23.68652344	-39.15527344	+2784	+13.92626953	-1.65234375	-2.96191406	-57.12890625	-11.38183594	+22.96142578	+3048	+11.27197266	-3.57714844	-3.88037109	+8.52539063	+11.84326172	-41.85791016	+1916
+1457971342.91969990	+13.68457031	-2.13574219	-3.84082031	+15.71044922	+23.86230469	-39.35302734	+2788	+13.93066406	-1.72705078	-3.08056641	-57.10693359	-11.51367188	+22.54394531	+3060	+11.27636719	-3.64746094	-3.97265625	+8.37158203	+12.06298828	-42.20947266	+1924
+1457971342.92380000	+13.70214844	-2.21044922	-3.93750000	+15.53466797	+23.97216797	-39.59472656	+2784	+13.94384766	-1.80175781	-3.18603516	-57.08496094	-11.71142578	+22.23632813	+3068	+11.28515625	-3.71777344	-4.05175781	+8.21777344	+12.17285156	-42.60498047	+1932
+1457971342.92800000	+13.71093750	-2.29394531	-4.03857422	+15.22705078	+24.10400391	-39.88037109	+2784	+13.95263672	-1.88525391	-3.29589844	-57.12890625	-11.93115234	+21.84082031	+3076	+11.28515625	-3.80126953	-4.13964844	+7.95410156	+12.34863281	-43.02246094	+1944
+1457971342.93220000	+13.71972656	-2.38183594	-4.14404297	+14.94140625	+24.27978516	-40.18798828	+2788	+13.96142578	-1.96435547	-3.41015625	-57.12890625	-12.10693359	+21.42333984	+3084	+11.28955078	-3.88037109	-4.23193359	+7.73437500	+12.54638672	-43.43994141	+1952
+1457971342.93630000	+13.73730469	-2.46972656	-4.24072266	+14.65576172	+24.36767578	-40.53955078	+2784	+13.97900391	-2.04345703	-3.51123047	-57.10693359	-12.41455078	+21.11572266	+3092	+11.29833984	-3.96386719	-4.31982422	+7.51464844	+12.65625000	-43.90136719	+1960
+1457971342.94050000	+13.74609375	-2.56640625	-4.34619141	+14.28222656	+24.56542969	-40.91308594	+2788	+13.99218750	-2.13574219	-3.61669922	-57.17285156	-12.67822266	+20.69824219	+3100	+11.30273438	-4.06054688	-4.41210938	+7.20703125	+12.85400391	-44.36279297	+1972
+1457971342.94470000	+13.75488281	-2.65869141	-4.45605469	+13.95263672	+24.74121094	-41.26464844	+2792	+14.00537109	-2.21484375	-3.73095703	-57.15087891	-12.89794922	+20.30273438	+3108	+11.30712891	-4.14404297	-4.51318359	+6.96533203	+13.07373047	-44.80224609	+1984
+1457971342.94880010	+13.76806641	-2.75537109	-4.55712891	+13.60107422	+24.87304688	-41.68212891	+2796	+14.02294922	-2.29394531	-3.82763672	-57.15087891	-13.20556641	+20.01708984	+3112	+11.31591797	-4.23632813	-4.60546875	+6.70166016	+13.18359375	-45.30761719	+1992
+1457971342.95300010	+13.77246094	-2.86083984	-4.66699219	+13.16162109	+25.07080078	-42.12158203	+2804	+14.03173828	-2.38623047	-3.93310547	-57.19482422	-13.51318359	+19.64355469	+3120	+11.32031250	-4.33740234	-4.70214844	+6.35009766	+13.40332031	-45.81298828	+2008
+1457971342.95720010	+13.77685547	-2.95751953	-4.78125000	+12.81005859	+25.26855469	-42.53906250	+2812	+14.04492188	-2.46972656	-4.03857422	-57.21679688	-13.77685547	+19.31396484	+3128	+11.32031250	-4.42968750	-4.80761719	+6.06445313	+13.62304688	-46.29638672	+2016
+1457971342.96129990	+13.79003906	-3.05859375	-4.87792969	+12.41455078	+25.33447266	-43.02246094	+2816	+14.07128906	-2.55761719	-4.13085938	-57.26074219	-14.10644531	+19.09423828	+3132	+11.32910156	-4.52636719	-4.89990234	+5.75683594	+13.71093750	-46.84570313	+2028
+1457971342.96960000	+13.80761719	-3.27392578	-5.10644531	+11.60156250	+25.70800781	-43.96728516	+2840	+14.10644531	-2.73779297	-4.34179688	-57.37060547	-14.69970703	+18.50097656	+3148	+11.33349609	-4.73291016	-5.11083984	+5.05371094	+14.17236328	-47.87841797	+2052
+1457971342.97379990	+13.82080078	-3.38378906	-5.20751953	+11.20605469	+25.79589844	-44.47265625	+2852	+14.13281250	-2.83007813	-4.43408203	-57.45849609	-15.02929688	+18.32519531	+3152	+11.33789063	-4.83398438	-5.20312500	+4.70214844	+14.28222656	-48.44970703	+2064
+1457971342.97799990	+13.82958984	-3.49804688	-5.32177734	+10.76660156	+26.01562500	-44.93408203	+2868	+14.15039063	-2.93115234	-4.53955078	-57.54638672	-15.29296875	+18.03955078	+3160	+11.34228516	-4.94384766	-5.30859375	+4.32861328	+14.52392578	-48.97705078	+2076
+1457971342.98210000	+13.83398438	-3.60351563	-5.44482422	+10.43701172	+26.23535156	-45.37353516	+2884	+14.16796875	-3.02343750	-4.64941406	-57.63427734	-15.51269531	+17.77587891	+3172	+11.34667969	-5.04492188	-5.41406250	+3.99902344	+14.76562500	-49.46044922	+2088
+1457971342.99050000	+13.86035156	-3.82763672	-5.66455078	+9.64599609	+26.47705078	-46.31835938	+2916	+14.20751953	-3.23437500	-4.86035156	-57.91992188	-16.01806641	+17.35839844	+3188	+11.35546875	-5.25585938	-5.61621094	+3.27392578	+15.13916016	-50.53710938	+2112
+1457971342.99460010	+13.86914063	-3.93310547	-5.78320313	+9.33837891	+26.65283203	-46.73583984	+2932	+14.22509766	-3.33544922	-4.97460938	-58.05175781	-16.21582031	+17.11669922	+3200	+11.35986328	-5.35693359	-5.72167969	+2.94433594	+15.35888672	-51.04248047	+2124
+1457971342.99880000	+13.89111328	-4.04736328	-5.88427734	+8.94287109	+26.65283203	-47.21923828	+2944	+14.24707031	-3.44970703	-5.07568359	-58.22753906	-16.47949219	+16.96289063	+3208	+11.36425781	-5.46679688	-5.80957031	+2.54882813	+15.44677734	-51.59179688	+2132
+1457971343.00300000	+13.90869141	-4.16601563	-5.99853516	+8.59130859	+26.80664063	-47.63671875	+2960	+14.26904297	-3.56396484	-5.19433594	-58.40332031	-16.65527344	+16.69921875	+3220	+11.37744141	-5.57666016	-5.91064453	+2.19726563	+15.62255859	-52.09716797	+2140
+1457971343.01130010	+13.94824219	-4.39453125	-6.22705078	+7.93212891	+27.00439453	-48.47167969	+2976	+14.30419922	-3.80126953	-5.42724609	-58.73291016	-17.05078125	+16.17187500	+3240	+11.39501953	-5.78759766	-6.09960938	+1.49414063	+15.88623047	-53.12988281	+2152
+1457971343.01550010	+13.96582031	-4.52197266	-6.34130859	+7.55859375	+27.13623047	-48.88916016	+2984	+14.31738281	-3.92871094	-5.55468750	-58.93066406	-17.20458984	+15.82031250	+3252	+11.40820313	-5.89306641	-6.19628906	+1.16455078	+16.04003906	-53.61328125	+2156
+1457971343.01959990	+13.98779297	-4.63183594	-6.45996094	+7.25097656	+27.24609375	-49.26269531	+2988	+14.32617188	-4.05175781	-5.68212891	-59.10644531	-17.35839844	+15.49072266	+3264	+11.42138672	-5.99853516	-6.29296875	+0.83496094	+16.14990234	-54.07470703	+2160
+1457971343.02379990	+14.00976563	-4.75488281	-6.56103516	+6.87744141	+27.22412109	-49.68017578	+2988	+14.33935547	-4.17919922	-5.79638672	-59.30419922	-17.57812500	+15.22705078	+3272	+11.43017578	-6.10400391	-6.37646484	+0.46142578	+16.19384766	-54.60205078	+2160
+1457971343.02800010	+14.03613281	-4.88232422	-6.66650391	+6.50390625	+27.26806641	-50.07568359	+2984	+14.35693359	-4.31542969	-5.91503906	-59.52392578	-17.79785156	+14.91943359	+3280	+11.45214844	-6.21386719	-6.46875000	+0.10986328	+16.23779297	-55.08544922	+2160
+1457971343.03210000	+14.06250000	-5.00537109	-6.77636719	+6.15234375	+27.29003906	-50.47119141	+2980	+14.37011719	-4.44287109	-6.04248047	-59.65576172	-17.99560547	+14.56787109	+3288	+11.46533203	-6.32373047	-6.55664063	-0.21972656	+16.30371094	-55.61279297	+2156
+1457971343.03629990	+14.08447266	-5.12841797	-6.87744141	+5.77880859	+27.26806641	-50.91064453	+2972	+14.38769531	-4.57031250	-6.15673828	-59.83154297	-18.25927734	+14.28222656	+3292	+11.47851563	-6.43798828	-6.64013672	-0.59326172	+16.32568359	-56.16210938	+2152
+1457971343.04049990	+14.11523438	-5.26464844	-6.98291016	+5.38330078	+27.26806641	-51.35009766	+2960	+14.40087891	-4.71093750	-6.27539063	-60.00732422	-18.50097656	+13.93066406	+3300	+11.50048828	-6.55224609	-6.72802734	-0.96679688	+16.34765625	-56.66748047	+2148
+1457971343.04460000	+14.14160156	-5.38769531	-7.09277344	+5.00976563	+27.31201172	-51.76757813	+2948	+14.41406250	-4.83837891	-6.40283203	-60.11718750	-18.72070313	+13.60107422	+3304	+11.52246094	-6.66210938	-6.81591797	-1.31835938	+16.36962891	-57.19482422	+2140
+1457971343.04880000	+14.15917969	-5.51953125	-7.19384766	+4.61425781	+27.29003906	-52.20703125	+2936	+14.42285156	-4.97021484	-6.50830078	-60.24902344	-19.00634766	+13.29345703	+3308	+11.53125000	-6.77636719	-6.90380859	-1.69189453	+16.43554688	-57.72216797	+2136
+1457971343.05710010	+14.20312500	-5.78320313	-7.39599609	+3.80126953	+27.29003906	-53.12988281	+2904	+14.45800781	-5.22949219	-6.73242188	-60.49072266	-19.55566406	+12.67822266	+3312	+11.56201172	-7.00927734	-7.07958984	-2.43896484	+16.54541016	-58.79882813	+2124
+1457971343.06130000	+14.21630859	-5.91503906	-7.48828125	+3.40576172	+27.22412109	-53.61328125	+2892	+14.47558594	-5.36132813	-6.82910156	-60.60058594	-19.92919922	+12.48046875	+3312	+11.56640625	-7.12792969	-7.16748047	-2.85644531	+16.58935547	-59.34814453	+2124
+1457971343.06539990	+14.24267578	-6.05126953	-7.58496094	+2.96630859	+27.18017578	-54.09667969	+2880	+14.50195313	-5.49316406	-6.92578125	-60.71044922	-20.28076172	+12.26074219	+3308	+11.58398438	-7.24658203	-7.25537109	-3.22998047	+16.63330078	-59.89746094	+2120
+1457971343.06960010	+14.26025391	-6.18750000	-7.68164063	+2.57080078	+27.18017578	-54.62402344	+2868	+14.52832031	-5.60742188	-7.02685547	-60.73242188	-20.63232422	+12.01904297	+3304	+11.59716797	-7.37402344	-7.34765625	-3.62548828	+16.69921875	-60.49072266	+2116
+1457971343.07380010	+14.26904297	-6.31933594	-7.77392578	+2.15332031	+27.18017578	-55.17333984	+2860	+14.55029297	-5.73046875	-7.11035156	-60.79833984	-21.00585938	+11.84326172	+3300	+11.59716797	-7.49707031	-7.43554688	-4.06494141	+16.83105469	-61.08398438	+2116
+1457971343.07789990	+14.28662109	-6.45556641	-7.87500000	+1.73583984	+27.22412109	-55.67871094	+2856	+14.58105469	-5.85351563	-7.20263672	-60.84228516	-21.33544922	+11.57958984	+3300	+11.61474609	-7.61572266	-7.53222656	-4.39453125	+16.96289063	-61.58935547	+2116
+1457971343.08209990	+14.29980469	-6.58740234	-7.97167969	+1.36230469	+27.26806641	-56.18408203	+2852	+14.60742188	-5.97216797	-7.29931641	-60.86425781	-21.62109375	+11.38183594	+3296	+11.61914063	-7.73876953	-7.62890625	-4.79003906	+17.09472656	-62.16064453	+2112
+1457971343.08629990	+14.29980469	-6.71923828	-8.05957031	+0.94482422	+27.29003906	-56.71142578	+2856	+14.63378906	-6.09082031	-7.38281250	-60.93017578	-21.97265625	+11.22802734	+3296	+11.61474609	-7.86621094	-7.72119141	-5.25146484	+17.27050781	-62.70996094	+2116
+1457971343.09040000	+14.31298828	-6.85546875	-8.14746094	+0.52734375	+27.31201172	-57.21679688	+2864	+14.67333984	-6.20507813	-7.45751953	-60.97412109	-22.34619141	+11.07421875	+3292	+11.62353516	-7.98046875	-7.81347656	-5.60302734	+17.38037109	-63.21533203	+2120
+1457971343.09460000	+14.31738281	-6.98291016	-8.23974609	+0.15380859	+27.33398438	-57.72216797	+2872	+14.70410156	-6.31933594	-7.54101563	-60.97412109	-22.69775391	+10.92041016	+3288	+11.62792969	-8.10791016	-7.90136719	-6.02050781	+17.53417969	-63.78662109	+2124
+1457971343.09879990	+14.32617188	-7.11914063	-8.31884766	-0.26367188	+27.31201172	-58.29345703	+2888	+14.73486328	-6.44238281	-7.61132813	-61.06201172	-23.09326172	+10.78857422	+3288	+11.61914063	-8.23535156	-7.98925781	-6.48193359	+17.66601563	-64.35791016	+2132
+1457971343.10290000	+14.34814453	-7.25097656	-8.40673828	-0.63720703	+27.31201172	-58.79882813	+2904	+14.77441406	-6.56542969	-7.69042969	-61.12792969	-23.42285156	+10.59082031	+3288	+11.63671875	-8.35400391	-8.07714844	-6.83349609	+17.77587891	-64.84130859	+2136
+1457971343.11130000	+14.36572266	-7.52343750	-8.57812500	-1.47216797	+27.39990234	-59.83154297	+2940	+14.83593750	-6.79833984	-7.85742188	-61.19384766	-24.03808594	+10.17333984	+3288	+11.64111328	-8.60449219	-8.24853516	-7.71240234	+18.03955078	-65.89599609	+2156
+1457971343.11540010	+14.37890625	-7.65966797	-8.67041016	-1.86767578	+27.48779297	-60.29296875	+2960	+14.87109375	-6.92138672	-7.94531250	-61.25976563	-24.30175781	+9.93164063	+3292	+11.65429688	-8.71875000	-8.33642578	-8.04199219	+18.14941406	-66.31347656	+2164
+1457971343.11960010	+14.39208984	-7.78710938	-8.75390625	-2.26318359	+27.50976563	-60.71044922	+2980	+14.89746094	-7.05322266	-8.02880859	-61.36962891	-24.58740234	+9.66796875	+3296	+11.65869141	-8.83740234	-8.41552734	-8.45947266	+18.21533203	-66.77490234	+2168
+1457971343.12369990	+14.40966797	-7.92333984	-8.83300781	-2.68066406	+27.44384766	-61.17187500	+2996	+14.91064453	-7.18945313	-8.11230469	-61.54541016	-24.85107422	+9.38232422	+3304	+11.66308594	-8.96044922	-8.48583984	-8.94287109	+18.25927734	-67.25830078	+2176
+1457971343.12789990	+14.44042969	-8.05957031	-8.90771484	-3.07617188	+27.37792969	-61.61132813	+3008	+14.93701172	-7.33007813	-8.20019531	-61.69921875	-25.15869141	+9.09667969	+3308	+11.68505859	-9.07470703	-8.55175781	-9.33837891	+18.19335938	-67.67578125	+2176
+1457971343.13210010	+14.47119141	-8.19580078	-8.98242188	-3.47167969	+27.29003906	-62.09472656	+3016	+14.95898438	-7.46630859	-8.28369141	-61.83105469	-25.46630859	+8.78906250	+3312	+11.70263672	-9.19775391	-8.61328125	-9.77783203	+18.14941406	-68.15917969	+2176
+1457971343.13620000	+14.49316406	-8.34082031	-9.05712891	-3.95507813	+27.22412109	-62.57812500	+3024	+14.96777344	-7.60693359	-8.37597656	-62.02880859	-25.72998047	+8.43750000	+3316	+11.71142578	-9.32080078	-8.67480469	-10.26123047	+18.10546875	-68.64257813	+2176
+1457971343.14039990	+14.53271484	-8.47705078	-9.14062500	-4.35058594	+27.18017578	-62.97363281	+3024	+14.98535156	-7.75634766	-8.47705078	-62.20458984	-25.92773438	+8.02001953	+3324	+11.74218750	-9.43066406	-8.73632813	-10.61279297	+18.03955078	-69.01611328	+2172
+1457971343.14459990	+14.56787109	-8.61767578	-9.21972656	-4.76806641	+27.11425781	-63.36914063	+3016	+14.99853516	-7.90136719	-8.57373047	-62.40234375	-26.16943359	+7.60253906	+3324	+11.76416016	-9.54931641	-8.78906250	-11.05224609	+17.90771484	-69.43359375	+2160
+1457971343.14870000	+14.58544922	-8.75830078	-9.29882813	-5.22949219	+27.07031250	-63.74267578	+3008	+14.98974609	-8.05078125	-8.67919922	-62.62207031	-26.34521484	+7.14111328	+3332	+11.77294922	-9.66796875	-8.85058594	-11.53564453	+17.86376953	-69.82910156	+2152
+1457971343.15290000	+14.62060547	-8.89453125	-9.36914063	-5.62500000	+26.98242188	-64.11621094	+2992	+14.99853516	-8.19580078	-8.77148438	-62.81982422	-26.56494141	+6.74560547	+3332	+11.80371094	-9.77343750	-8.90332031	-11.93115234	+17.70996094	-70.20263672	+2136
+1457971343.16120000	+14.67773438	-9.17138672	-9.50537109	-6.52587891	+26.76269531	-64.88525391	+2944	+14.98974609	-8.49902344	-8.95605469	-63.32519531	-27.02636719	+5.91064453	+3332	+11.83886719	-10.00195313	-9.00000000	-12.83203125	+17.42431641	-71.03759766	+2112
+1457971343.16540000	+14.71728516	-9.30761719	-9.56689453	-6.94335938	+26.56494141	-65.28076172	+2908	+15.00292969	-8.64404297	-9.03955078	-63.56689453	-27.29003906	+5.55908203	+3324	+11.87402344	-10.10742188	-9.03955078	-13.20556641	+17.20458984	-71.41113281	+2096
+1457971343.16960000	+14.75683594	-9.44824219	-9.63281250	-7.38281250	+26.45507813	-65.74218750	+2872	+15.01171875	-8.78027344	-9.13183594	-63.72070313	-27.53173828	+5.16357422	+3316	+11.89599609	-10.23046875	-9.08349609	-13.66699219	+17.02880859	-71.87255859	+2080
+1457971343.17370010	+14.76562500	-9.58447266	-9.70312500	-7.86621094	+26.45507813	-66.13769531	+2844	+15.01171875	-8.91650391	-9.21533203	-63.91845703	-27.72949219	+4.76806641	+3308	+11.90478516	-10.34033203	-9.14062500	-14.10644531	+17.00683594	-72.26806641	+2068
+1457971343.17790010	+14.78759766	-9.71191406	-9.76904297	-8.23974609	+26.41113281	-66.48925781	+2808	+15.02490234	-9.04394531	-9.29882813	-64.07226563	-27.90527344	+4.41650391	+3300	+11.92236328	-10.44580078	-9.19775391	-14.47998047	+16.94091797	-72.61962891	+2052
+1457971343.18210010	+14.80957031	-9.84375000	-9.83496094	-8.67919922	+26.38916016	-66.86279297	+2772	+15.03369141	-9.17138672	-9.37792969	-64.24804688	-28.12500000	+4.08691406	+3288	+11.93554688	-10.56005859	-9.25048828	-14.89746094	+16.87500000	-73.01513672	+2036
+1457971343.18619990	+14.80517578	-9.96679688	-9.90966797	-9.09667969	+26.45507813	-67.19238281	+2740	+15.03369141	-9.30322266	-9.45263672	-64.46777344	-28.32275391	+3.75732422	+3280	+11.93554688	-10.66113281	-9.31640625	-15.29296875	+16.94091797	-73.38867188	+2024
+1457971343.19039990	+14.81835938	-10.08105469	-9.96240234	-9.47021484	+26.36718750	-67.58789063	+2708	+15.06005859	-9.41308594	-9.50537109	-64.59960938	-28.60839844	+3.55957031	+3264	+11.94433594	-10.75781250	-9.36914063	-15.64453125	+16.89697266	-73.78417969	+2004
+1457971343.19460010	+14.82275391	-10.19970703	-10.01513672	-9.88769531	+26.36718750	-68.07128906	+2680	+15.08642578	-9.51855469	-9.55371094	-64.73144531	-28.89404297	+3.38378906	+3252	+11.94873047	-10.87207031	-9.42187500	-16.06201172	+16.89697266	-74.24560547	+1992
+1457971343.19870000	+14.81396484	-10.31835938	-10.06787109	-10.32714844	+26.36718750	-68.53271484	+2664	+15.10839844	-9.62841797	-9.60205078	-64.84130859	-29.17968750	+3.20800781	+3240	+11.93994141	-10.97753906	-9.48339844	-16.47949219	+16.98486328	-74.70703125	+1988
+1457971343.20700000	+14.82714844	-10.55126953	-10.17333984	-11.07421875	+26.38916016	-69.38964844	+2640	+15.18750000	-9.82617188	-9.69433594	-65.01708984	-29.75097656	+2.94433594	+3208	+11.94433594	-11.18847656	-9.60644531	-17.18261719	+17.13867188	-75.58593750	+1968
+1457971343.21120000	+14.80517578	-10.65673828	-10.23925781	-11.44775391	+26.56494141	-69.80712891	+2640	+15.20947266	-9.92724609	-9.73388672	-65.14892578	-30.01464844	+2.76855469	+3200	+11.92675781	-11.28955078	-9.68115234	-17.55615234	+17.33642578	-76.00341797	+1968
+1457971343.21540000	+14.80078125	-10.75341797	-10.30078125	-11.75537109	+26.67480469	-70.18066406	+2648	+15.24902344	-10.01513672	-9.76904297	-65.21484375	-30.27832031	+2.68066406	+3192	+11.92236328	-11.38183594	-9.74707031	-17.84179688	+17.49023438	-76.39892578	+1968
+1457971343.21950010	+14.78759766	-10.85449219	-10.34472656	-12.10693359	+26.71875000	-70.59814453	+2656	+15.27978516	-10.11621094	-9.79101563	-65.39062500	-30.62988281	+2.63671875	+3188	+11.91357422	-11.48291016	-9.80859375	-18.19335938	+17.62207031	-76.83837891	+1968
+1457971343.22370000	+14.77880859	-10.95996094	-10.38867188	-12.50244141	+26.69677734	-71.01562500	+2672	+15.30615234	-10.21728516	-9.82177734	-65.54443359	-30.93750000	+2.54882813	+3184	+11.89599609	-11.58398438	-9.86132813	-18.61083984	+17.70996094	-77.32177734	+1976
+1457971343.22790000	+14.78320313	-11.06103516	-10.42382813	-12.81005859	+26.63085938	-71.43310547	+2688	+15.35009766	-10.30957031	-9.84375000	-65.65429688	-31.28906250	+2.54882813	+3180	+11.90039063	-11.67626953	-9.90966797	-18.89648438	+17.73193359	-77.73925781	+1980
+1457971343.23200010	+14.78759766	-11.17529297	-10.45458984	-13.18359375	+26.54296875	-71.91650391	+2712	+15.38964844	-10.41503906	-9.85693359	-65.78613281	-31.68457031	+2.50488281	+3176	+11.89599609	-11.77734375	-9.95361328	-19.24804688	+17.73193359	-78.20068359	+1988
+1457971343.23620010	+14.78759766	-11.28955078	-10.48974609	-13.55712891	+26.47705078	-72.39990234	+2736	+15.41162109	-10.51611328	-9.88769531	-65.93994141	-31.99218750	+2.41699219	+3176	+11.89160156	-11.88281250	-9.99755859	-19.62158203	+17.73193359	-78.66210938	+2000
+1457971343.24040010	+14.80078125	-11.39941406	-10.54248047	-13.84277344	+26.47705078	-72.72949219	+2760	+15.43359375	-10.62158203	-9.93164063	-66.07177734	-32.23388672	+2.28515625	+3176	+11.90917969	-11.97070313	-10.04589844	-19.88525391	+17.73193359	-78.99169922	+2012
+1457971343.24869990	+14.82714844	-11.61914063	-10.63916016	-14.50195313	+26.34521484	-73.36669922	+2796	+15.44238281	-10.86328125	-10.01953125	-66.55517578	-32.76123047	+1.99951172	+3176	+11.91357422	-12.16406250	-10.11621094	-20.61035156	+17.57812500	-79.71679688	+2028
+1457971343.25289990	+14.84472656	-11.72460938	-10.68310547	-14.76562500	+26.23535156	-73.67431641	+2808	+15.44677734	-10.97314453	-10.06347656	-66.73095703	-33.00292969	+1.86767578	+3176	+11.93115234	-12.24755859	-10.15136719	-20.87402344	+17.46826172	-79.98046875	+2032
+1457971343.25700000	+14.86230469	-11.83886719	-10.70947266	-15.09521484	+25.99365234	-74.00390625	+2816	+15.44238281	-11.10498047	-10.09423828	-66.99462891	-33.35449219	+1.75781250	+3176	+11.94433594	-12.33544922	-10.16455078	-21.22558594	+17.24853516	-80.28808594	+2036
+1457971343.26120000	+14.89306641	-11.97070313	-10.73144531	-15.44677734	+25.68603516	-74.35546875	+2820	+15.42480469	-11.23681641	-10.15136719	-67.25830078	-33.61816406	+1.58203125	+3176	+11.96191406	-12.43652344	-10.17333984	-21.64306641	+16.96289063	-80.63964844	+2040
+1457971343.26539990	+14.93701172	-12.09375000	-10.76220703	-15.73242188	+25.40039063	-74.64111328	+2816	+15.41601563	-11.36425781	-10.20849609	-67.50000000	-33.83789063	+1.40625000	+3172	+11.99707031	-12.52441406	-10.17773438	-21.95068359	+16.61132813	-80.88134766	+2040
+1457971343.26950000	+14.97656250	-12.22558594	-10.79736328	-16.04003906	+25.15869141	-74.94873047	+2800	+15.40283203	-11.49609375	-10.27441406	-67.71972656	-34.03564453	+1.18652344	+3168	+12.02783203	-12.62109375	-10.18652344	-22.28027344	+16.30371094	-81.14501953	+2032
+1457971343.27370000	+14.99853516	-12.34423828	-10.84570313	-16.34765625	+25.04882813	-75.19042969	+2776	+15.37207031	-11.62353516	-10.34912109	-67.93945313	-34.18945313	+0.92285156	+3164	+12.04541016	-12.70898438	-10.20410156	-22.60986328	+16.08398438	-81.36474609	+2020
+1457971343.27780010	+15.02929688	-12.45849609	-10.89843750	-16.54541016	+24.93896484	-75.38818359	+2740	+15.35009766	-11.74658203	-10.42382813	-68.15917969	-34.29931641	+0.68115234	+3156	+12.07617188	-12.78808594	-10.22607422	-22.89550781	+15.88623047	-81.51855469	+2000
+1457971343.28200010	+15.06005859	-12.57275391	-10.94238281	-16.83105469	+24.74121094	-75.60791016	+2696	+15.31933594	-11.87841797	-10.48974609	-68.42285156	-34.47509766	+0.43945313	+3148	+12.09375000	-12.88037109	-10.23925781	-23.26904297	+15.62255859	-81.71630859	+1984
+1457971343.28620000	+15.07763672	-12.69580078	-10.97753906	-17.16064453	+24.56542969	-75.80566406	+2648	+15.28857422	-12.00585938	-10.55126953	-68.66455078	-34.65087891	+0.19775391	+3136	+12.10253906	-12.96386719	-10.25244141	-23.64257813	+15.44677734	-81.91406250	+1960
+1457971343.29029990	+15.10839844	-12.80126953	-10.98632813	-17.40234375	+24.23583984	-76.02539063	+2600	+15.27978516	-12.11572266	-10.59960938	-68.84033203	-34.87060547	+0.08789063	+3116	+12.12451172	-13.04296875	-10.25683594	-23.95019531	+15.16113281	-82.13378906	+1940
+1457971343.29870010	+15.14355469	-13.02099609	-11.02587891	-17.90771484	+23.84033203	-76.61865234	+2496	+15.26660156	-12.33984375	-10.68750000	-69.16992188	-35.33203125	-0.19775391	+3072	+12.15087891	-13.20996094	-10.27880859	-24.56542969	+14.76562500	-82.59521484	+1892
+1457971343.30279990	+15.16552734	-13.12207031	-11.05224609	-18.10546875	+23.68652344	-76.83837891	+2440	+15.27099609	-12.44531250	-10.72265625	-69.34570313	-35.55175781	-0.28564453	+3044	+12.16406250	-13.28906250	-10.29199219	-24.85107422	+14.58984375	-82.83691406	+1868
+1457971343.30699990	+15.17871094	-13.21875000	-11.08740234	-18.30322266	+23.64257813	-77.12402344	+2384	+15.27978516	-12.53320313	-10.76660156	-69.45556641	-35.74951172	-0.41748047	+3016	+12.17285156	-13.38574219	-10.31396484	-25.18066406	+14.50195313	-83.10058594	+1844
+1457971343.31119990	+15.15673828	-13.30224609	-11.12255859	-18.58886719	+23.73046875	-77.34375000	+2332	+15.28857422	-12.61669922	-10.78857422	-69.56542969	-35.94726563	-0.52734375	+2992	+12.15966797	-13.45166016	-10.35791016	-25.44433594	+14.63378906	-83.32031250	+1820
+1457971343.31530000	+15.14794922	-13.37255859	-11.13134766	-18.76464844	+23.68652344	-77.58544922	+2288	+15.31933594	-12.68701172	-10.79296875	-69.63134766	-36.23291016	-0.52734375	+2964	+12.15527344	-13.51757813	-10.39306641	-25.64208984	+14.69970703	-83.58398438	+1800
+1457971343.31950000	+15.13916016	-13.44726563	-11.13574219	-18.98437500	+23.62060547	-77.84912109	+2256	+15.35449219	-12.76171875	-10.78857422	-69.74121094	-36.54052734	-0.43945313	+2940	+12.14648438	-13.58789063	-10.42382813	-25.90576172	+14.74365234	-83.86962891	+1776
+1457971343.32370000	+15.12158203	-13.52197266	-11.14892578	-19.20410156	+23.59863281	-78.11279297	+2228	+15.38964844	-12.83203125	-10.77099609	-69.89501953	-36.89208984	-0.35156250	+2920	+12.12890625	-13.65380859	-10.45458984	-26.14746094	+14.83154297	-84.15527344	+1760
+1457971343.32780000	+15.11718750	-13.58349609	-11.14013672	-19.35791016	+23.46679688	-78.39843750	+2212	+15.43798828	-12.89794922	-10.74023438	-70.04882813	-37.26562500	-0.15380859	+2904	+12.11572266	-13.71972656	-10.47656250	-26.38916016	+14.87548828	-84.50683594	+1744
+1457971343.33200000	+15.09521484	-13.64501953	-11.14453125	-19.53369141	+23.44482422	-78.72802734	+2204	+15.49072266	-12.95068359	-10.71826172	-70.11474609	-37.59521484	-0.02197266	+2884	+12.10253906	-13.79003906	-10.50732422	-26.60888672	+14.98535156	-84.85839844	+1732
+1457971343.33620000	+15.06884766	-13.69335938	-11.15332031	-19.68750000	+23.51074219	-79.03564453	+2212	+15.53906250	-12.99902344	-10.70068359	-70.18066406	-37.90283203	+0.08789063	+2868	+12.08496094	-13.85595703	-10.54687500	-26.82861328	+15.16113281	-85.18798828	+1728
+1457971343.34450010	+15.03369141	-13.80322266	-11.19726563	-20.01708984	+23.73046875	-79.49707031	+2240	+15.64013672	-13.10888672	-10.66552734	-70.35644531	-38.49609375	+0.32958984	+2840	+12.06298828	-13.97021484	-10.62158203	-27.15820313	+15.46875000	-85.71533203	+1724
+1457971343.34870000	+15.00732422	-13.86035156	-11.21484375	-20.21484375	+23.81835938	-79.69482422	+2268	+15.67089844	-13.16162109	-10.64794922	-70.51025391	-38.75976563	+0.41748047	+2832	+12.04101563	-14.02734375	-10.65673828	-27.37792969	+15.64453125	-85.97900391	+1732
+1457971343.35279990	+14.98535156	-13.90429688	-11.22363281	-20.36865234	+23.84033203	-79.89257813	+2300	+15.71484375	-13.20996094	-10.62158203	-70.62011719	-39.02343750	+0.54931641	+2828	+12.02343750	-14.07128906	-10.69189453	-27.53173828	+15.79833984	-86.22070313	+1740
+1457971343.35700010	+14.96777344	-13.95263672	-11.21484375	-20.52246094	+23.77441406	-80.09033203	+2340	+15.74560547	-13.26708984	-10.58642578	-70.79589844	-39.35302734	+0.70312500	+2824	+12.01025391	-14.11962891	-10.70947266	-27.70751953	+15.86425781	-86.46240234	+1752
+1457971343.36110000	+14.97656250	-14.00537109	-11.21484375	-20.61035156	+23.62060547	-80.33203125	+2380	+15.77197266	-13.31542969	-10.59082031	-70.92773438	-39.55078125	+0.74707031	+2820	+12.00585938	-14.18554688	-10.71386719	-27.97119141	+15.77636719	-86.74804688	+1768
+1457971343.36529990	+14.98974609	-14.06689453	-11.23681641	-20.72021484	+23.57666016	-80.48583984	+2416	+15.78955078	-13.37695313	-10.60400391	-71.05957031	-39.72656250	+0.74707031	+2816	+12.01464844	-14.24707031	-10.72265625	-28.14697266	+15.68847656	-86.92382813	+1780
+1457971343.36949990	+15.00292969	-14.13720703	-11.25878906	-20.85205078	+23.53271484	-80.68359375	+2448	+15.79394531	-13.44726563	-10.62158203	-71.16943359	-39.90234375	+0.61523438	+2812	+12.01904297	-14.30859375	-10.72265625	-28.34472656	+15.57861328	-87.14355469	+1796
+1457971343.37360000	+15.01171875	-14.20751953	-11.28076172	-21.02783203	+23.46679688	-80.85937500	+2480	+15.78955078	-13.51757813	-10.65234375	-71.23535156	-40.03417969	+0.41748047	+2808	+12.02783203	-14.37011719	-10.73144531	-28.58642578	+15.44677734	-87.34130859	+1808
+1457971343.38200000	+15.05126953	-14.37011719	-11.33789063	-21.40136719	+23.33496094	-81.03515625	+2512	+15.75878906	-13.68017578	-10.71386719	-71.49902344	-40.25390625	+0.02197266	+2808	+12.05859375	-14.47998047	-10.73144531	-28.95996094	+15.11718750	-87.51708984	+1812
+1457971343.38610010	+15.07763672	-14.45361328	-11.35986328	-21.57714844	+23.15917969	-81.10107422	+2512	+15.71923828	-13.76367188	-10.76660156	-71.63085938	-40.29785156	-0.26367188	+2812	+12.07177734	-14.53710938	-10.71826172	-29.20166016	+14.85351563	-87.62695313	+1808
+1457971343.39030000	+15.12158203	-14.52832031	-11.37304688	-21.68701172	+22.89550781	-81.18896484	+2500	+15.68847656	-13.84716797	-10.81054688	-71.76269531	-40.38574219	-0.52734375	+2808	+12.08935547	-14.59423828	-10.70068359	-29.42138672	+14.54589844	-87.73681641	+1800
+1457971343.39450000	+15.14794922	-14.61181641	-11.37744141	-21.84082031	+22.67578125	-81.32080078	+2484	+15.64892578	-13.92626953	-10.85888672	-71.85058594	-40.45166016	-0.85693359	+2808	+12.10253906	-14.65136719	-10.68310547	-29.66308594	+14.26025391	-87.86865234	+1788
+1457971343.39860010	+15.18750000	-14.70410156	-11.39062500	-22.01660156	+22.43408203	-81.47460938	+2456	+15.61816406	-14.00976563	-10.91601563	-71.87255859	-40.56152344	-1.20849609	+2804	+12.12890625	-14.72167969	-10.66113281	-29.92675781	+13.90869141	-88.02246094	+1772
+1457971343.40280010	+15.23144531	-14.80078125	-11.41699219	-22.21435547	+22.23632813	-81.56250000	+2416	+15.59619141	-14.08886719	-10.97314453	-71.89453125	-40.60546875	-1.56005859	+2796	+12.15966797	-14.78320313	-10.64355469	-30.12451172	+13.55712891	-88.08837891	+1752
+1457971343.40700010	+15.26660156	-14.90625000	-11.44775391	-22.41210938	+22.10449219	-81.67236328	+2364	+15.56103516	-14.18115234	-11.03027344	-71.93847656	-40.69335938	-1.91162109	+2784	+12.18603516	-14.85351563	-10.63037109	-30.34423828	+13.27148438	-88.19824219	+1728
+1457971343.41109990	+15.27539063	-14.99414063	-11.48291016	-22.65380859	+22.06054688	-81.73828125	+2304	+15.51708984	-14.26904297	-11.07421875	-72.02636719	-40.78125000	-2.28515625	+2772	+12.19482422	-14.90185547	-10.63476563	-30.54199219	+13.13964844	-88.22021484	+1696
+1457971343.41529990	+15.30175781	-15.06005859	-11.48730469	-22.76367188	+21.90673828	-81.80419922	+2244	+15.49072266	-14.34814453	-11.10058594	-72.07031250	-40.89111328	-2.57080078	+2756	+12.19921875	-14.94580078	-10.63476563	-30.73974609	+13.00781250	-88.33007813	+1660
+1457971343.42360000	+15.33251953	-15.17871094	-11.49169922	-23.07128906	+21.59912109	-82.00195313	+2112	+15.46435547	-14.46679688	-11.15771484	-72.18017578	-41.11083984	-2.96630859	+2712	+12.20800781	-15.03808594	-10.63037109	-31.11328125	+12.74414063	-88.52783203	+1596
+1457971343.42779990	+15.35009766	-15.21826172	-11.47412109	-23.13720703	+21.40136719	-82.08984375	+2048	+15.48193359	-14.51513672	-11.17089844	-72.18017578	-41.26464844	-3.05419922	+2688	+12.21679688	-15.08203125	-10.62158203	-31.28906250	+12.56835938	-88.68164063	+1564
+1457971343.43190000	+15.35888672	-15.27099609	-11.47412109	-23.24707031	+21.31347656	-82.24365234	+1984	+15.49951172	-14.54589844	-11.18847656	-72.11425781	-41.39648438	-3.18603516	+2660	+12.22119141	-15.13476563	-10.63476563	-31.44287109	+12.54638672	-88.87939453	+1536
+1457971343.43610000	+15.35449219	-15.30615234	-11.47851563	-23.33496094	+21.33544922	-82.39746094	+1928	+15.52148438	-14.58544922	-11.17529297	-72.09228516	-41.59423828	-3.25195313	+2636	+12.21240234	-15.16992188	-10.65673828	-31.55273438	+12.65625000	-89.05517578	+1508
+1457971343.44030000	+15.35009766	-15.33251953	-11.47412109	-23.37890625	+21.33544922	-82.50732422	+1876	+15.54785156	-14.61181641	-11.16210938	-72.07031250	-41.72607422	-3.25195313	+2612	+12.20800781	-15.20947266	-10.67871094	-31.66259766	+12.76611328	-89.23095703	+1484
+1457971343.44440010	+15.34570313	-15.35009766	-11.46972656	-23.44482422	+21.35742188	-82.63916016	+1832	+15.58740234	-14.62939453	-11.14453125	-72.07031250	-41.90185547	-3.20800781	+2596	+12.20361328	-15.24902344	-10.70507813	-31.75048828	+12.85400391	-89.40673828	+1464
+1457971343.44860010	+15.32373047	-15.35888672	-11.46972656	-23.53271484	+21.44531250	-82.72705078	+1796	+15.62255859	-14.64257813	-11.12255859	-72.09228516	-42.03369141	-3.14208984	+2576	+12.18164063	-15.26660156	-10.74023438	-31.83837891	+13.11767578	-89.51660156	+1444
+1457971343.45280000	+15.30615234	-15.34570313	-11.46093750	-23.53271484	+21.48925781	-82.81494141	+1768	+15.66210938	-14.64697266	-11.09179688	-72.11425781	-42.20947266	-3.03222656	+2564	+12.15966797	-15.28417969	-10.77099609	-31.88232422	+13.33740234	-89.69238281	+1432
+1457971343.46110010	+15.27099609	-15.32812500	-11.41699219	-23.53271484	+21.46728516	-82.99072266	+1752	+15.76757813	-14.65136719	-11.02148438	-72.11425781	-42.60498047	-2.74658203	+2552	+12.12451172	-15.32373047	-10.81054688	-32.03613281	+13.64501953	-90.08789063	+1428
+1457971343.46530010	+15.26220703	-15.32373047	-11.40380859	-23.55468750	+21.46728516	-83.10058594	+1756	+15.82031250	-14.65136719	-10.98632813	-72.11425781	-42.78076172	-2.59277344	+2548	+12.11572266	-15.34570313	-10.82373047	-32.08007813	+13.73291016	-90.24169922	+1428
+1457971343.46939990	+15.24462891	-15.32812500	-11.39501953	-23.57666016	+21.46728516	-83.21044922	+1772	+15.87304688	-14.65576172	-10.94677734	-72.11425781	-42.97851563	-2.46093750	+2544	+12.10693359	-15.37207031	-10.84130859	-32.14599609	+13.86474609	-90.41748047	+1440
+1457971343.47359990	+15.22705078	-15.33251953	-11.38623047	-23.64257813	+21.51123047	-83.34228516	+1796	+15.91699219	-14.66015625	-10.91601563	-72.09228516	-43.15429688	-2.37304688	+2544	+12.08935547	-15.39843750	-10.87207031	-32.21191406	+14.06250000	-90.59326172	+1460
+1457971343.47779990	+15.20947266	-15.33251953	-11.39062500	-23.66455078	+21.59912109	-83.43017578	+1828	+15.94775391	-14.66455078	-10.89404297	-72.09228516	-43.28613281	-2.35107422	+2540	+12.07617188	-15.41162109	-10.90283203	-32.23388672	+14.26025391	-90.68115234	+1480
+1457971343.48190000	+15.19628906	-15.33691406	-11.38623047	-23.70849609	+21.62109375	-83.51806641	+1864	+15.97412109	-14.68212891	-10.87207031	-72.11425781	-43.43994141	-2.32910156	+2536	+12.06298828	-15.42480469	-10.92041016	-32.27783203	+14.37011719	-90.74707031	+1504
+1457971343.48610000	+15.19189453	-15.35009766	-11.38183594	-23.75244141	+21.59912109	-83.58398438	+1904	+15.99169922	-14.70410156	-10.85888672	-72.15820313	-43.57177734	-2.32910156	+2528	+12.05419922	-15.44238281	-10.92919922	-32.36572266	+14.37011719	-90.83496094	+1528
+1457971343.49029990	+15.18310547	-15.36328125	-11.38183594	-23.81835938	+21.57714844	-83.64990234	+1944	+16.00488281	-14.72607422	-10.85009766	-72.20214844	-43.68164063	-2.35107422	+2524	+12.04980469	-15.45556641	-10.93359375	-32.40966797	+14.34814453	-90.87890625	+1548
+1457971343.49860000	+15.18310547	-15.42480469	-11.36865234	-23.97216797	+21.37939453	-83.80371094	+2032	+15.99169922	-14.80517578	-10.84130859	-72.29003906	-43.94531250	-2.59277344	+2520	+12.05419922	-15.49951172	-10.92041016	-32.56347656	+14.15039063	-91.01074219	+1596
+1457971343.50280000	+15.19628906	-15.46875000	-11.37304688	-24.06005859	+21.24755859	-83.89160156	+2064	+15.97412109	-14.84472656	-10.85449219	-72.31201172	-44.03320313	-2.76855469	+2520	+12.06738281	-15.52587891	-10.91601563	-32.60742188	+14.04052734	-91.03271484	+1612
+1457971343.50690010	+15.20947266	-15.52148438	-11.37744141	-24.16992188	+21.11572266	-83.95751953	+2092	+15.94775391	-14.89746094	-10.87207031	-72.35595703	-44.12109375	-2.98828125	+2516	+12.08056641	-15.55664063	-10.91162109	-32.67333984	+13.88671875	-91.05468750	+1624
+1457971343.51110010	+15.22705078	-15.57861328	-11.39062500	-24.27978516	+21.00585938	-84.04541016	+2112	+15.91259766	-14.95458984	-10.90283203	-72.37792969	-44.16503906	-3.27392578	+2516	+12.08935547	-15.58740234	-10.90722656	-32.78320313	+13.73291016	-91.05468750	+1632
+1457971343.51519990	+15.24023438	-15.64013672	-11.40380859	-24.41162109	+20.89599609	-84.08935547	+2124	+15.86865234	-15.00732422	-10.94238281	-72.39990234	-44.16503906	-3.58154297	+2516	+12.10253906	-15.60937500	-10.90283203	-32.87109375	+13.60107422	-91.03271484	+1632
+1457971343.51939990	+15.25781250	-15.70605469	-11.41259766	-24.56542969	+20.74218750	-84.13330078	+2124	+15.81591797	-15.07324219	-10.97753906	-72.46582031	-44.18701172	-3.88916016	+2520	+12.11132813	-15.62695313	-10.88964844	-32.95898438	+13.42529297	-90.98876953	+1624
+1457971343.52360010	+15.27978516	-15.77197266	-11.42138672	-24.69726563	+20.54443359	-84.13330078	+2112	+15.75439453	-15.13916016	-11.01269531	-72.55371094	-44.20898438	-4.19677734	+2516	+12.12451172	-15.65332031	-10.87646484	-33.06884766	+13.20556641	-90.94482422	+1612
+1457971343.52769990	+15.30615234	-15.84667969	-11.42138672	-24.82910156	+20.28076172	-84.17724609	+2088	+15.70166016	-15.20507813	-11.04345703	-72.64160156	-44.25292969	-4.46044922	+2512	+12.14208984	-15.67529297	-10.85888672	-33.15673828	+12.96386719	-90.90087891	+1596
+1457971343.53609990	+15.34130859	-15.99169922	-11.43017578	-25.13671875	+19.86328125	-84.28710938	+2012	+15.60498047	-15.31933594	-11.09619141	-72.75146484	-44.36279297	-4.96582031	+2500	+12.16845703	-15.73242188	-10.82373047	-33.35449219	+12.52441406	-90.90087891	+1552
+1457971343.54020000	+15.35888672	-16.05761719	-11.43896484	-25.26855469	+19.68750000	-84.35302734	+1960	+15.56542969	-15.36767578	-11.12255859	-72.77343750	-44.38476563	-5.20751953	+2488	+12.18164063	-15.75878906	-10.81494141	-33.44238281	+12.34863281	-90.87890625	+1524
+1457971343.54440000	+15.37646484	-16.11474609	-11.44775391	-25.37841797	+19.55566406	-84.37500000	+1904	+15.53027344	-15.41162109	-11.15771484	-72.79541016	-44.38476563	-5.40527344	+2476	+12.19482422	-15.78955078	-10.80615234	-33.55224609	+12.17285156	-90.85693359	+1500
+1457971343.54860000	+15.38085938	-16.15429688	-11.45654297	-25.48828125	+19.48974609	-84.35302734	+1844	+15.49511719	-15.44677734	-11.17968750	-72.86132813	-44.40673828	-5.58105469	+2460	+12.19921875	-15.80712891	-10.79736328	-33.66210938	+12.06298828	-90.81298828	+1472
+1457971343.55270000	+15.38085938	-16.18066406	-11.45654297	-25.57617188	+19.40185547	-84.35302734	+1788	+15.47314453	-15.47314453	-11.18847656	-72.90527344	-44.42871094	-5.66894531	+2440	+12.19921875	-15.82031250	-10.78857422	-33.75000000	+11.97509766	-90.79101563	+1448
+1457971343.55690000	+15.37646484	-16.19824219	-11.45214844	-25.64208984	+19.33593750	-84.37500000	+1732	+15.45996094	-15.49072266	-11.18847656	-72.94921875	-44.47265625	-5.71289063	+2420	+12.19482422	-15.83349609	-10.77978516	-33.83789063	+11.88720703	-90.81298828	+1420
+1457971343.56110000	+15.37207031	-16.21142578	-11.44335938	-25.70800781	+19.29199219	-84.39697266	+1680	+15.45556641	-15.50390625	-11.17968750	-72.99316406	-44.53857422	-5.73486328	+2404	+12.19482422	-15.84228516	-10.77539063	-33.88183594	+11.86523438	-90.83496094	+1396
+1457971343.56940010	+15.36328125	-16.21142578	-11.42578125	-25.75195313	+19.24804688	-84.46289063	+1580	+15.47753906	-15.49951172	-11.15771484	-72.99316406	-44.67041016	-5.66894531	+2372	+12.18603516	-15.85546875	-10.77539063	-33.90380859	+11.86523438	-90.92285156	+1348
+1457971343.57360010	+15.35009766	-16.19824219	-11.42578125	-25.75195313	+19.31396484	-84.50683594	+1536	+15.49511719	-15.49072266	-11.14013672	-72.94921875	-44.73632813	-5.62500000	+2360	+12.17724609	-15.85986328	-10.77978516	-33.92578125	+11.93115234	-90.98876953	+1332
+1457971343.57769990	+15.34130859	-16.18945313	-11.42578125	-25.75195313	+19.35791016	-84.52880859	+1500	+15.51269531	-15.47753906	-11.12695313	-72.92724609	-44.75830078	-5.58105469	+2348	+12.17285156	-15.85546875	-10.78857422	-33.90380859	+11.99707031	-91.01074219	+1312
+1457971343.58189990	+15.32812500	-16.17626953	-11.42138672	-25.75195313	+19.42382813	-84.55078125	+1472	+15.53466797	-15.46435547	-11.11376953	-72.90527344	-44.80224609	-5.53710938	+2340	+12.16406250	-15.85546875	-10.79296875	-33.90380859	+12.08496094	-91.05468750	+1296
+1457971343.58600000	+15.31494141	-16.15869141	-11.42138672	-25.75195313	+19.51171875	-84.57275391	+1448	+15.55664063	-15.44677734	-11.09179688	-72.86132813	-44.84619141	-5.47119141	+2336	+12.15527344	-15.84667969	-10.79736328	-33.88183594	+12.19482422	-91.12060547	+1280
+1457971343.59019990	+15.31054688	-16.14990234	-11.41699219	-25.75195313	+19.53369141	-84.59472656	+1428	+15.57861328	-15.42919922	-11.07421875	-72.83935547	-44.89013672	-5.42724609	+2328	+12.14648438	-15.84228516	-10.80175781	-33.85986328	+12.26074219	-91.16455078	+1268
+1457971343.59439990	+15.30175781	-16.13671875	-11.41259766	-25.72998047	+19.57763672	-84.59472656	+1412	+15.60498047	-15.41162109	-11.05224609	-72.81738281	-44.95605469	-5.36132813	+2328	+12.13769531	-15.83349609	-10.80615234	-33.81591797	+12.34863281	-91.20849609	+1260
+1457971343.60270000	+15.28417969	-16.10595703	-11.40820313	-25.70800781	+19.68750000	-84.66064453	+1392	+15.66210938	-15.36767578	-10.99951172	-72.68554688	-45.08789063	-5.22949219	+2328	+12.12011719	-15.81591797	-10.81933594	-33.70605469	+12.56835938	-91.34033203	+1252
+1457971343.60690000	+15.27539063	-16.09277344	-11.40820313	-25.68603516	+19.73144531	-84.70458984	+1392	+15.69287109	-15.34570313	-10.97753906	-72.61962891	-45.15380859	-5.18554688	+2328	+12.11132813	-15.80712891	-10.82812500	-33.61816406	+12.70019531	-91.42822266	+1256
+1457971343.61100010	+15.26220703	-16.07519531	-11.40380859	-25.68603516	+19.79736328	-84.72656250	+1396	+15.72363281	-15.32373047	-10.95556641	-72.53173828	-45.21972656	-5.16357422	+2332	+12.10253906	-15.79394531	-10.83251953	-33.53027344	+12.83203125	-91.49414063	+1264
+1457971343.61520000	+15.24462891	-16.04443359	-11.40380859	-25.64208984	+19.95117188	-84.79248047	+1408	+15.76318359	-15.28857422	-10.92041016	-72.39990234	-45.30761719	-5.16357422	+2336	+12.08935547	-15.76757813	-10.84570313	-33.37646484	+13.05175781	-91.58203125	+1280
+1457971343.61940000	+15.22705078	-16.01806641	-11.40380859	-25.62011719	+20.06103516	-84.85839844	+1424	+15.79833984	-15.26220703	-10.88964844	-72.29003906	-45.39550781	-5.14160156	+2340	+12.07617188	-15.74560547	-10.84570313	-33.22265625	+13.20556641	-91.66992188	+1300
+1457971343.62350010	+15.21386719	-15.99169922	-11.39941406	-25.59814453	+20.12695313	-84.90234375	+1444	+15.82470703	-15.23583984	-10.86767578	-72.18017578	-45.48339844	-5.16357422	+2344	+12.07177734	-15.72802734	-10.84130859	-33.09082031	+13.24951172	-91.71386719	+1324
+1457971343.62770010	+15.20068359	-15.96533203	-11.39062500	-25.55419922	+20.17089844	-84.99023438	+1468	+15.85107422	-15.21386719	-10.84570313	-72.02636719	-45.54931641	-5.25146484	+2348	+12.07617188	-15.71484375	-10.82812500	-32.98095703	+13.24951172	-91.73583984	+1344
+1457971343.63190010	+15.20068359	-15.94335938	-11.38623047	-25.48828125	+20.19287109	-85.03417969	+1492	+15.86425781	-15.19628906	-10.83251953	-71.87255859	-45.61523438	-5.36132813	+2344	+12.08056641	-15.70166016	-10.81933594	-32.84912109	+13.20556641	-91.73583984	+1368
+1457971343.64019990	+15.20507813	-15.91699219	-11.38623047	-25.37841797	+20.19287109	-85.12207031	+1540	+15.86425781	-15.16552734	-10.84130859	-71.52099609	-45.61523438	-5.77880859	+2332	+12.09814453	-15.68847656	-10.78857422	-32.69531250	+13.05175781	-91.71386719	+1408
+1457971343.64439990	+15.20947266	-15.91259766	-11.38623047	-25.33447266	+20.17089844	-85.14404297	+1556	+15.84667969	-15.16113281	-10.85888672	-71.34521484	-45.54931641	-6.02050781	+2328	+12.10693359	-15.68408203	-10.77539063	-32.62939453	+12.94189453	-91.64794922	+1420
+1457971343.64850000	+15.21826172	-15.90820313	-11.39062500	-25.29052734	+20.14892578	-85.12207031	+1568	+15.82470703	-15.15673828	-10.88525391	-71.21337891	-45.46142578	-6.28417969	+2324	+12.12011719	-15.67529297	-10.75781250	-32.56347656	+12.81005859	-91.58203125	+1432
+1457971343.65269990	+15.22265625	-15.90380859	-11.39062500	-25.24658203	+20.12695313	-85.12207031	+1572	+15.79394531	-15.15234375	-10.91162109	-71.08154297	-45.37353516	-6.52587891	+2316	+12.12451172	-15.67089844	-10.74902344	-32.51953125	+12.72216797	-91.53808594	+1440
+1457971343.65689990	+15.23583984	-15.89501953	-11.39062500	-25.18066406	+20.08300781	-85.07812500	+1576	+15.76318359	-15.14355469	-10.93798828	-70.94970703	-45.24169922	-6.78955078	+2312	+12.13330078	-15.66650391	-10.73144531	-32.47558594	+12.63427734	-91.47216797	+1440
+1457971343.66100000	+15.24462891	-15.89062500	-11.39062500	-25.11474609	+20.03906250	-85.05615234	+1576	+15.72802734	-15.13916016	-10.96875000	-70.81787109	-45.10986328	-7.07519531	+2304	+12.13769531	-15.66210938	-10.71826172	-32.43164063	+12.54638672	-91.42822266	+1444
+1457971343.66520000	+15.25781250	-15.88183594	-11.38623047	-25.04882813	+19.97314453	-85.01220703	+1572	+15.69287109	-15.12597656	-11.00390625	-70.66406250	-44.95605469	-7.33886719	+2296	+12.15087891	-15.64892578	-10.69628906	-32.36572266	+12.39257813	-91.31835938	+1440
+1457971343.66930010	+15.27099609	-15.87304688	-11.38623047	-24.96093750	+19.95117188	-84.94628906	+1564	+15.65771484	-15.11279297	-11.03906250	-70.51025391	-44.78027344	-7.60253906	+2288	+12.16406250	-15.64013672	-10.67871094	-32.29980469	+12.26074219	-91.23046875	+1436
+1457971343.67770000	+15.28857422	-15.82910156	-11.39062500	-24.74121094	+19.97314453	-84.77050781	+1540	+15.58300781	-15.05126953	-11.10058594	-70.13671875	-44.31884766	-8.17382813	+2268	+12.19042969	-15.58300781	-10.63037109	-32.01416016	+12.06298828	-90.87890625	+1420
+1457971343.68179990	+15.29736328	-15.78955078	-11.39501953	-24.58740234	+20.03906250	-84.63867188	+1528	+15.55224609	-15.00732422	-11.12255859	-69.96093750	-44.07714844	-8.41552734	+2260	+12.19921875	-15.54345703	-10.60400391	-31.81640625	+12.04101563	-90.70312500	+1408
+1457971343.68600010	+15.30175781	-15.75000000	-11.39501953	-24.43359375	+20.10498047	-84.50683594	+1512	+15.53027344	-14.96337891	-11.13574219	-69.80712891	-43.83544922	-8.61328125	+2252	+12.20361328	-15.49511719	-10.59082031	-31.61865234	+12.10693359	-90.50537109	+1396
+1457971343.69020010	+15.30615234	-15.64892578	-11.38623047	-24.08203125	+20.25878906	-84.22119141	+1504	+15.51708984	-14.88427734	-11.13134766	-69.58740234	-43.57177734	-8.74511719	+2248	+12.19921875	-15.40283203	-10.57324219	-31.24511719	+12.32666016	-90.26367188	+1388
+1457971343.69429990	+15.30615234	-15.55224609	-11.37744141	-23.77441406	+20.43457031	-83.97949219	+1496	+15.52148438	-14.80517578	-11.11816406	-69.34570313	-43.35205078	-8.81103516	+2244	+12.19042969	-15.33251953	-10.57324219	-30.93750000	+12.59033203	-90.10986328	+1384
+1457971343.70269990	+15.27099609	-15.28417969	-11.35546875	-22.98339844	+21.11572266	-83.45214844	+1516	+15.56982422	-14.59423828	-11.04345703	-68.84033203	-42.97851563	-8.78906250	+2260	+12.17285156	-15.19189453	-10.58642578	-30.27832031	+13.27148438	-89.86816406	+1388
+1457971343.70680000	+15.24462891	-15.16113281	-11.34228516	-22.67578125	+21.48925781	-83.23242188	+1540	+15.60498047	-14.48437500	-10.99511719	-68.59863281	-42.82470703	-8.70117188	+2272	+12.16845703	-15.12158203	-10.59521484	-29.92675781	+13.62304688	-89.73632813	+1396
+1457971343.71519990	+15.15673828	-14.90185547	-11.32470703	-22.08251953	+22.32421875	-82.77099609	+1624	+15.67089844	-14.24707031	-10.89404297	-68.11523438	-42.47314453	-8.52539063	+2308	+12.12890625	-14.93701172	-10.63916016	-29.13574219	+14.63378906	-89.38476563	+1444
+1457971343.72770000	+15.09082031	-14.58105469	-11.23681641	-21.18164063	+22.87353516	-82.15576172	+1800	+15.78515625	-13.89550781	-10.74902344	-67.36816406	-42.03369141	-8.12988281	+2380	+12.08935547	-14.70410156	-10.63916016	-28.12500000	+15.49072266	-88.92333984	+1540
+1457971343.73600010	+15.06005859	-14.39648438	-11.19287109	-20.61035156	+23.20312500	-81.76025391	+1928	+15.82470703	-13.68017578	-10.67871094	-66.86279297	-41.72607422	-8.04199219	+2424	+12.08496094	-14.56787109	-10.62597656	-27.44384766	+15.86425781	-88.61572266	+1608
+1457971343.74429990	+15.04687500	-14.21191406	-11.18408203	-19.95117188	+23.55468750	-81.14501953	+2052	+15.81591797	-13.47802734	-10.65673828	-66.33544922	-41.17675781	-8.12988281	+2464	+12.10693359	-14.42285156	-10.60839844	-26.74072266	+16.12792969	-88.04443359	+1668
+1457971343.74850010	+15.04248047	-14.13281250	-11.17089844	-19.68750000	+23.59863281	-80.83740234	+2096	+15.78515625	-13.38574219	-10.67871094	-66.09375000	-40.78125000	-8.26171875	+2484	+12.10693359	-14.34814453	-10.59082031	-26.43310547	+16.21582031	-87.75878906	+1692
+1457971343.75260000	+15.05126953	-14.04492188	-11.15332031	-19.31396484	+23.64257813	-80.44189453	+2140	+15.76318359	-13.28027344	-10.68750000	-65.80810547	-40.45166016	-8.34960938	+2504	+12.11572266	-14.26464844	-10.57324219	-26.08154297	+16.28173828	-87.42919922	+1708
+1457971343.75679990	+15.06445313	-13.95703125	-11.13134766	-18.96240234	+23.64257813	-80.06835938	+2172	+15.73242188	-13.19677734	-10.68750000	-65.61035156	-40.18798828	-8.43750000	+2516	+12.12890625	-14.18994141	-10.53808594	-25.77392578	+16.23779297	-87.14355469	+1724
+1457971343.76099990	+15.08203125	-13.87353516	-11.11816406	-18.58886719	+23.62060547	-79.71679688	+2192	+15.70166016	-13.11328125	-10.70068359	-65.34667969	-39.88037109	-8.56933594	+2528	+12.14648438	-14.13281250	-10.49853516	-25.48828125	+16.10595703	-86.87988281	+1732
+1457971343.76930000	+15.13916016	-13.70214844	-11.10058594	-17.75390625	+23.62060547	-78.94775391	+2208	+15.63134766	-12.94189453	-10.73144531	-64.86328125	-39.15527344	-8.81103516	+2548	+12.20361328	-13.99658203	-10.42382813	-24.80712891	+15.86425781	-86.19873047	+1732
+1457971343.77760000	+15.15673828	-13.50439453	-11.09619141	-16.94091797	+23.86230469	-78.04687500	+2196	+15.53466797	-12.75292969	-10.77099609	-64.27001953	-38.32031250	-9.18457031	+2568	+12.22998047	-13.81640625	-10.37988281	-24.06005859	+15.97412109	-85.38574219	+1712
+1457971343.78600000	+15.17431641	-13.30224609	-11.07421875	-16.14990234	+24.01611328	-77.05810547	+2152	+15.44677734	-12.56835938	-10.78417969	-63.80859375	-37.52929688	-9.40429688	+2572	+12.24755859	-13.64062500	-10.31396484	-23.35693359	+15.99609375	-84.59472656	+1680
+1457971343.79430010	+15.19628906	-13.06494141	-11.01269531	-15.22705078	+24.06005859	-76.17919922	+2096	+15.41162109	-12.33544922	-10.75341797	-63.21533203	-36.84814453	-9.44824219	+2580	+12.26953125	-13.45166016	-10.23925781	-22.54394531	+15.99609375	-83.89160156	+1644
+1457971343.79850010	+15.18310547	-12.94189453	-10.99511719	-14.80957031	+24.23583984	-75.76171875	+2072	+15.39404297	-12.21679688	-10.71826172	-62.90771484	-36.58447266	-9.47021484	+2584	+12.26513672	-13.35058594	-10.21728516	-22.12646484	+16.17187500	-83.54003906	+1624
+1457971343.80259990	+15.19628906	-12.80566406	-10.96875000	-14.28222656	+24.36767578	-75.27832031	+2052	+15.39843750	-12.09375000	-10.67871094	-62.57812500	-36.29882813	-9.42626953	+2588	+12.27392578	-13.24072266	-10.19531250	-21.64306641	+16.30371094	-83.14453125	+1612
+1457971343.80679990	+15.19189453	-12.68261719	-10.94238281	-13.84277344	+24.54345703	-74.88281250	+2032	+15.40722656	-11.95312500	-10.64355469	-62.20458984	-35.96923828	-9.40429688	+2592	+12.27392578	-13.14404297	-10.17773438	-21.18164063	+16.50146484	-82.79296875	+1596
+1457971343.81510000	+15.12597656	-12.38378906	-10.88525391	-12.94189453	+25.13671875	-73.87207031	+2016	+15.42041016	-11.65429688	-10.53808594	-61.52343750	-35.33203125	-9.29443359	+2612	+12.23437500	-12.89355469	-10.16455078	-20.14892578	+17.20458984	-81.91406250	+1584
+1457971343.81929990	+15.10400391	-12.22998047	-10.84570313	-12.48046875	+25.35644531	-73.38867188	+2020	+15.43359375	-11.49609375	-10.46777344	-61.17187500	-35.09033203	-9.20654297	+2624	+12.21240234	-12.77490234	-10.13818359	-19.66552734	+17.46826172	-81.56250000	+1576
+1457971343.82340000	+15.06445313	-12.08056641	-10.80615234	-12.06298828	+25.59814453	-72.88330078	+2028	+15.44238281	-11.34228516	-10.38867188	-60.86425781	-34.87060547	-9.11865234	+2640	+12.18603516	-12.66064453	-10.12060547	-19.22607422	+17.75390625	-81.18896484	+1576
+1457971343.82760000	+15.05126953	-11.91796875	-10.75781250	-11.57958984	+25.72998047	-72.35595703	+2048	+15.47753906	-11.17968750	-10.30078125	-60.51269531	-34.69482422	-8.94287109	+2664	+12.17724609	-12.53320313	-10.09423828	-18.67675781	+17.97363281	-80.77148438	+1580
+1457971343.83590010	+14.96337891	-11.61914063	-10.66992188	-10.78857422	+26.30126953	-71.52099609	+2104	+15.52148438	-10.84130859	-10.13378906	-59.72167969	-34.23339844	-8.81103516	+2708	+12.12451172	-12.30468750	-10.05029297	-17.77587891	+18.61083984	-80.04638672	+1596
+1457971343.84010000	+14.93701172	-11.45654297	-10.63476563	-10.28320313	+26.63085938	-70.94970703	+2148	+15.54345703	-10.66992188	-10.06347656	-59.30419922	-33.92578125	-8.76708984	+2732	+12.11132813	-12.16845703	-10.03710938	-17.20458984	+18.96240234	-79.54101563	+1616
+1457971343.84430000	+14.91503906	-11.30273438	-10.58642578	-9.79980469	+26.82861328	-70.37841797	+2192	+15.54785156	-10.50732422	-9.98437500	-58.95263672	-33.64013672	-8.74511719	+2752	+12.08935547	-12.04541016	-10.00634766	-16.69921875	+19.20410156	-79.05761719	+1636
+1457971343.84840010	+14.87109375	-11.14892578	-10.54687500	-9.36035156	+27.11425781	-69.76318359	+2236	+15.53027344	-10.34033203	-9.91845703	-58.64501953	-33.26660156	-8.76708984	+2772	+12.05859375	-11.92236328	-9.97558594	-16.28173828	+19.48974609	-78.57421875	+1660
+1457971343.85260010	+14.84912109	-10.98193359	-10.50292969	-8.85498047	+27.31201172	-69.10400391	+2288	+15.53027344	-10.17333984	-9.85253906	-58.29345703	-32.91503906	-8.72314453	+2800	+12.04980469	-11.78613281	-9.94042969	-15.73242188	+19.68750000	-78.00292969	+1684
+1457971343.85680010	+14.81835938	-10.82812500	-10.45019531	-8.41552734	+27.48779297	-68.53271484	+2336	+15.52587891	-10.02392578	-9.77343750	-58.02978516	-32.62939453	-8.70117188	+2820	+12.03222656	-11.65869141	-9.89208984	-15.27099609	+19.84130859	-77.51953125	+1712
+1457971343.86089990	+14.79638672	-10.68310547	-10.38867188	-7.99804688	+27.59765625	-68.00537109	+2384	+15.50830078	-9.87451172	-9.70751953	-57.74414063	-32.29980469	-8.74511719	+2844	+12.01025391	-11.54443359	-9.83496094	-14.91943359	+19.92919922	-77.08007813	+1736
+1457971343.86929990	+14.79638672	-10.38867188	-10.28759766	-6.96533203	+27.79541016	-66.73095703	+2468	+15.45996094	-9.58886719	-9.61083984	-57.19482422	-31.44287109	-8.81103516	+2872	+12.01904297	-11.28955078	-9.73388672	-13.95263672	+20.06103516	-75.89355469	+1784
+1457971343.87340000	+14.77880859	-10.24804688	-10.23486328	-6.50390625	+27.94921875	-66.09375000	+2504	+15.41162109	-9.45263672	-9.57128906	-56.95312500	-30.93750000	-8.92089844	+2888	+12.00585938	-11.16650391	-9.67675781	-13.55712891	+20.17089844	-75.32226563	+1804
+1457971343.87760000	+14.78320313	-10.09863281	-10.18652344	-5.93261719	+28.10302734	-65.36865234	+2536	+15.37207031	-9.31201172	-9.54492188	-56.68945313	-30.32226563	-9.00878906	+2904	+12.01904297	-11.03027344	-9.62402344	-13.00781250	+20.23681641	-74.61914063	+1824
+1457971343.88179990	+14.78320313	-9.94921875	-10.12939453	-5.42724609	+28.12500000	-64.64355469	+2564	+15.32373047	-9.18896484	-9.50976563	-56.55761719	-29.81689453	-9.03076172	+2916	+12.01904297	-10.89843750	-9.55810547	-12.54638672	+20.23681641	-73.98193359	+1840
+1457971343.88590000	+14.77880859	-9.80419922	-10.06787109	-4.92187500	+28.14697266	-63.94042969	+2580	+15.27539063	-9.07031250	-9.47021484	-56.44775391	-29.26757813	-9.05273438	+2920	+12.01464844	-10.77099609	-9.48779297	-12.15087891	+20.23681641	-73.32275391	+1852
+1457971343.89420010	+14.79199219	-9.50976563	-9.93603516	-3.82324219	+28.14697266	-62.53417969	+2600	+15.20068359	-8.82421875	-9.37792969	-56.18408203	-28.30078125	-8.92089844	+2928	+12.03222656	-10.49853516	-9.34716797	-11.18408203	+20.17089844	-71.98242188	+1876
+1457971343.90260000	+14.79638672	-9.23291016	-9.79541016	-2.81250000	+28.16894531	-61.19384766	+2600	+15.12597656	-8.58251953	-9.28564453	-55.94238281	-27.29003906	-8.74511719	+2924	+12.04541016	-10.23486328	-9.20654297	-10.21728516	+20.14892578	-70.62011719	+1892
+1457971343.90669990	+14.80517578	-9.08789063	-9.72509766	-2.26318359	+28.14697266	-60.49072266	+2596	+15.09521484	-8.44628906	-9.24169922	-55.76660156	-26.74072266	-8.61328125	+2920	+12.05859375	-10.10742188	-9.13183594	-9.75585938	+20.10498047	-69.93896484	+1900
+1457971343.91090010	+14.78320313	-8.93847656	-9.65917969	-1.73583984	+28.23486328	-59.74365234	+2580	+15.05126953	-8.31445313	-9.18457031	-55.67871094	-26.19140625	-8.45947266	+2916	+12.04541016	-9.97119141	-9.06591797	-9.27246094	+20.19287109	-69.21386719	+1900
+1457971343.91510010	+14.77880859	-8.78466797	-9.58447266	-1.16455078	+28.23486328	-59.01855469	+2572	+15.02929688	-8.17382813	-9.11865234	-55.52490234	-25.70800781	-8.23974609	+2920	+12.04541016	-9.83056641	-9.00000000	-8.74511719	+20.23681641	-68.48876953	+1900
+1457971343.91919990	+14.76562500	-8.63085938	-9.50537109	-0.61523438	+28.23486328	-58.33740234	+2556	+15.00732422	-8.03320313	-9.04833984	-55.39306641	-25.24658203	-7.99804688	+2920	+12.04101563	-9.69873047	-8.92968750	-8.26171875	+20.23681641	-67.82958984	+1904
+1457971343.92759990	+14.72607422	-8.33203125	-9.34716797	+0.43945313	+28.25683594	-56.99707031	+2532	+14.97656250	-7.75195313	-8.87255859	-55.10742188	-24.49951172	-7.36083984	+2932	+12.01904297	-9.43505859	-8.78906250	-7.29492188	+20.30273438	-66.46728516	+1904
+1457971343.93170000	+14.70410156	-8.18261719	-9.26806641	+0.96679688	+28.30078125	-56.40380859	+2524	+14.96777344	-7.58935547	-8.78466797	-54.86572266	-24.10400391	-7.03125000	+2940	+12.00585938	-9.31201172	-8.71875000	-6.85546875	+20.36865234	-65.87402344	+1904
+1457971343.94010000	+14.64697266	-7.88818359	-9.10986328	+2.02148438	+28.45458984	-55.15136719	+2516	+14.94580078	-7.26416016	-8.59570313	-54.36035156	-23.33496094	-6.35009766	+2964	+11.97070313	-9.06152344	-8.60009766	-5.86669922	+20.63232422	-64.57763672	+1904
+1457971343.94420000	+14.62060547	-7.73437500	-9.03076172	+2.57080078	+28.49853516	-54.53613281	+2516	+14.94140625	-7.10156250	-8.49902344	-54.07470703	-22.96142578	-5.99853516	+2976	+11.95312500	-8.94287109	-8.53417969	-5.42724609	+20.74218750	-63.96240234	+1904
+1457971343.94840000	+14.57666016	-7.58056641	-8.95605469	+3.12011719	+28.63037109	-53.87695313	+2524	+14.92382813	-6.94335938	-8.39794922	-53.85498047	-22.58789063	-5.62500000	+2992	+11.92236328	-8.81982422	-8.47265625	-4.98779297	+20.89599609	-63.32519531	+1904
+1457971343.95260000	+14.54150391	-7.42675781	-8.87695313	+3.66943359	+28.69628906	-53.26171875	+2532	+14.91503906	-6.78515625	-8.28808594	-53.61328125	-22.28027344	-5.18554688	+3012	+11.90039063	-8.69677734	-8.41113281	-4.50439453	+21.00585938	-62.68798828	+1908
+1457971343.96090010	+14.47119141	-7.14111328	-8.70996094	+4.72412109	+28.76220703	-52.20703125	+2572	+14.89746094	-6.47753906	-8.06396484	-53.12988281	-21.73095703	-4.32861328	+3060	+11.84765625	-8.46386719	-8.27929688	-3.64746094	+21.22558594	-61.56738281	+1920
+1457971343.96919990	+14.42285156	-6.86865234	-8.54736328	+5.75683594	+28.80615234	-51.10839844	+2620	+14.87988281	-6.17431641	-7.85302734	-52.55859375	-21.13769531	-3.49365234	+3100	+11.82128906	-8.23535156	-8.14306641	-2.72460938	+21.37939453	-60.40283203	+1944
+1457971343.97340010	+14.39208984	-6.73242188	-8.45947266	+6.26220703	+28.82812500	-50.60302734	+2648	+14.85791016	-6.02929688	-7.75195313	-52.31689453	-20.80810547	-3.09814453	+3124	+11.79492188	-8.12988281	-8.07275391	-2.32910156	+21.44531250	-59.85351563	+1956
+1457971343.97750000	+14.37451172	-6.59619141	-8.38037109	+6.81152344	+28.85009766	-50.05371094	+2680	+14.84033203	-5.88867188	-7.65966797	-52.05322266	-20.45654297	-2.72460938	+3144	+11.78613281	-8.01562500	-8.00244141	-1.86767578	+21.48925781	-59.23828125	+1972
+1457971343.98169990	+14.35253906	-6.45996094	-8.29248047	+7.36083984	+28.82812500	-49.50439453	+2708	+14.81396484	-5.76123047	-7.56298828	-51.87744141	-20.12695313	-2.32910156	+3160	+11.77294922	-7.89257813	-7.93212891	-1.38427734	+21.48925781	-58.64501953	+1988
+1457971343.99000000	+14.32617188	-6.20507813	-8.10351563	+8.30566406	+28.60839844	-48.53759766	+2768	+14.77001953	-5.52392578	-7.36962891	-51.54785156	-19.53369141	-1.56005859	+3192	+11.75537109	-7.66845703	-7.76513672	-0.52734375	+21.33544922	-57.52441406	+2020
+1457971343.99420000	+14.31298828	-6.07763672	-8.01562500	+8.81103516	+28.52050781	-48.03222656	+2796	+14.74804688	-5.40527344	-7.28173828	-51.37207031	-19.24804688	-1.20849609	+3204	+11.75097656	-7.55419922	-7.68164063	-0.06591797	+21.24755859	-56.97509766	+2032
+1457971343.99840000	+14.30859375	-5.95458984	-7.90576172	+9.22851563	+28.30078125	-47.61474609	+2820	+14.72607422	-5.29101563	-7.18505859	-51.21826172	-18.98437500	-0.81298828	+3216	+11.74658203	-7.44433594	-7.58496094	+0.30761719	+21.07177734	-56.46972656	+2048
+1457971344.00250010	+14.30859375	-5.83593750	-7.80908203	+9.68994141	+28.14697266	-47.15332031	+2840	+14.69970703	-5.18115234	-7.10156250	-51.08642578	-18.63281250	-0.52734375	+3224	+11.75097656	-7.33447266	-7.49707031	+0.76904297	+20.89599609	-55.87646484	+2064
+1457971344.00670000	+14.30859375	-5.71289063	-7.71240234	+10.17333984	+27.99316406	-46.69189453	+2856	+14.67333984	-5.07568359	-7.02246094	-50.93261719	-18.25927734	-0.24169922	+3228	+11.75537109	-7.22021484	-7.40478516	+1.20849609	+20.72021484	-55.32714844	+2076
+1457971344.01090000	+14.29980469	-5.58984375	-7.61572266	+10.63476563	+27.81738281	-46.20849609	+2868	+14.64697266	-4.97021484	-6.93457031	-50.80078125	-17.97363281	+0.06591797	+3232	+11.75097656	-7.11035156	-7.30810547	+1.62597656	+20.52246094	-54.77783203	+2088
+1457971344.01920010	+14.28662109	-5.34814453	-7.42236328	+11.55761719	+27.53173828	-45.24169922	+2880	+14.59423828	-4.76806641	-6.76757813	-50.60302734	-17.29248047	+0.61523438	+3232	+11.75537109	-6.87744141	-7.12353516	+2.57080078	+20.10498047	-53.65722656	+2104
+1457971344.02749990	+14.27783203	-5.11523438	-7.21582031	+12.37060547	+27.11425781	-44.36279297	+2880	+14.54589844	-4.57031250	-6.57861328	-50.42724609	-16.72119141	+1.25244141	+3232	+11.75976563	-6.65771484	-6.93457031	+3.44970703	+19.66552734	-52.58056641	+2116
+1457971344.03590010	+14.25585938	-4.88232422	-7.01367188	+13.24951172	+26.80664063	-43.52783203	+2868	+14.50634766	-4.35937500	-6.38964844	-50.14160156	-16.12792969	+1.88964844	+3228	+11.75097656	-6.44677734	-6.75000000	+4.26269531	+19.27001953	-51.54785156	+2124
+1457971344.04000000	+14.24267578	-4.77246094	-6.92138672	+13.68896484	+26.69677734	-43.06640625	+2860	+14.48437500	-4.25830078	-6.29736328	-50.00976563	-15.79833984	+2.17529297	+3228	+11.74658203	-6.34570313	-6.66210938	+4.70214844	+19.13818359	-51.02050781	+2128
+1457971344.04419990	+14.22949219	-4.65820313	-6.82910156	+14.12841797	+26.60888672	-42.60498047	+2852	+14.46679688	-4.14843750	-6.20947266	-49.83398438	-15.44677734	+2.50488281	+3224	+11.74218750	-6.24023438	-6.57861328	+5.11962891	+19.00634766	-50.49316406	+2128
+1457971344.04830000	+14.20751953	-4.54833984	-6.73242188	+14.56787109	+26.52099609	-42.16552734	+2844	+14.44482422	-4.04296875	-6.10400391	-49.70214844	-15.16113281	+2.90039063	+3228	+11.72900391	-6.13916016	-6.49072266	+5.53710938	+18.89648438	-49.96582031	+2132
+1457971344.05250000	+14.18554688	-4.43847656	-6.63574219	+14.98535156	+26.41113281	-41.74804688	+2840	+14.42724609	-3.94189453	-5.99853516	-49.57031250	-14.87548828	+3.27392578	+3228	+11.72021484	-6.04248047	-6.41162109	+5.93261719	+18.80859375	-49.43847656	+2132
+1457971344.05670000	+14.15917969	-4.33300781	-6.54345703	+15.42480469	+26.36718750	-41.33056641	+2836	+14.40966797	-3.82763672	-5.89746094	-49.37255859	-14.58984375	+3.66943359	+3232	+11.70703125	-5.94580078	-6.33691406	+6.32812500	+18.76464844	-48.95507813	+2128
+1457971344.06500010	+14.11523438	-4.13085938	-6.34570313	+16.19384766	+26.12548828	-40.60546875	+2836	+14.37890625	-3.62109375	-5.67773438	-49.04296875	-14.12841797	+4.52636719	+3244	+11.68066406	-5.77441406	-6.17431641	+7.03125000	+18.58886719	-48.03222656	+2132
+1457971344.06920000	+14.09326172	-4.02978516	-6.25781250	+16.58935547	+26.05957031	-40.25390625	+2836	+14.36572266	-3.51123047	-5.57666016	-48.82324219	-13.84277344	+4.94384766	+3252	+11.66748047	-5.68652344	-6.09960938	+7.36083984	+18.54492188	-47.57080078	+2132
+1457971344.07750010	+14.04052734	-3.84082031	-6.06884766	+17.35839844	+25.90576172	-39.57275391	+2852	+14.33935547	-3.30468750	-5.35253906	-48.42773438	-13.42529297	+5.82275391	+3272	+11.63671875	-5.52392578	-5.94580078	+7.99804688	+18.45703125	-46.66992188	+2136
+1457971344.08579990	+13.99658203	-3.65185547	-5.87548828	+18.08349609	+25.68603516	-38.91357422	+2880	+14.30419922	-3.10693359	-5.13281250	-48.07617188	-13.00781250	+6.70166016	+3292	+11.60595703	-5.36572266	-5.79638672	+8.65722656	+18.25927734	-45.76904297	+2144
+1457971344.08999990	+13.97460938	-3.56835938	-5.77880859	+18.39111328	+25.55419922	-38.62792969	+2892	+14.28662109	-3.01464844	-5.02294922	-47.92236328	-12.85400391	+7.11914063	+3300	+11.59716797	-5.29101563	-5.71728516	+8.92089844	+18.14941406	-45.35156250	+2148
+1457971344.09419990	+13.94824219	-3.47607422	-5.68652344	+18.74267578	+25.40039063	-38.34228516	+2908	+14.26904297	-2.92236328	-4.91748047	-47.76855469	-12.67822266	+7.53662109	+3312	+11.57958984	-5.21191406	-5.64257813	+9.22851563	+18.06152344	-44.93408203	+2156
+1457971344.09830000	+13.93505859	-3.39257813	-5.57666016	+19.05029297	+25.15869141	-38.12255859	+2928	+14.25585938	-2.83886719	-4.80322266	-47.61474609	-12.56835938	+7.99804688	+3324	+11.57080078	-5.14160156	-5.55468750	+9.49218750	+17.86376953	-44.58251953	+2160
+1457971344.10250000	+13.92187500	-3.30908203	-5.48437500	+19.35791016	+25.02685547	-37.83691406	+2944	+14.23828125	-2.75537109	-4.70654297	-47.48291016	-12.37060547	+8.37158203	+3328	+11.56640625	-5.06689453	-5.47558594	+9.77783203	+17.70996094	-44.18701172	+2168
+1457971344.10669990	+13.90869141	-3.22558594	-5.39208984	+19.70947266	+24.85107422	-37.52929688	+2960	+14.22070313	-2.67187500	-4.60986328	-47.32910156	-12.17285156	+8.74511719	+3336	+11.55761719	-4.98779297	-5.39648438	+10.08544922	+17.55615234	-43.74755859	+2172
+1457971344.11500000	+13.88671875	-3.06298828	-5.19873047	+20.32470703	+24.45556641	-36.95800781	+2988	+14.18115234	-2.52246094	-4.41210938	-47.10937500	-11.82128906	+9.51416016	+3344	+11.54443359	-4.84277344	-5.22949219	+10.65673828	+17.11669922	-42.97851563	+2188
+1457971344.11920000	+13.86914063	-2.97949219	-5.10644531	+20.65429688	+24.25781250	-36.62841797	+2996	+14.15917969	-2.45214844	-4.31982422	-47.02148438	-11.62353516	+9.90966797	+3344	+11.53564453	-4.76367188	-5.14599609	+10.98632813	+16.94091797	-42.56103516	+2192
+1457971344.12330010	+13.86474609	-2.90039063	-5.00097656	+20.93994141	+23.92822266	-36.36474609	+3008	+14.14599609	-2.39062500	-4.22314453	-46.95556641	-11.46972656	+10.32714844	+3344	+11.53564453	-4.68896484	-5.05371094	+11.29394531	+16.63330078	-42.23144531	+2200
+1457971344.12750010	+13.85595703	-2.82568359	-4.90869141	+21.24755859	+23.70849609	-36.07910156	+3016	+14.12841797	-2.32910156	-4.13964844	-46.91162109	-11.25000000	+10.67871094	+3340	+11.53125000	-4.61865234	-4.97021484	+11.57958984	+16.41357422	-41.83593750	+2204
+1457971344.13159990	+13.85156250	-2.75097656	-4.81640625	+21.55517578	+23.51074219	-35.74951172	+3016	+14.11083984	-2.26318359	-4.05615234	-46.82373047	-11.00830078	+11.03027344	+3336	+11.52685547	-4.54394531	-4.88671875	+11.88720703	+16.19384766	-41.46240234	+2208
+1457971344.14000010	+13.83837891	-2.60156250	-4.63183594	+22.14843750	+23.07128906	-35.17822266	+3016	+14.07568359	-2.14453125	-3.88476563	-46.66992188	-10.61279297	+11.77734375	+3324	+11.52246094	-4.40771484	-4.71093750	+12.45849609	+15.71044922	-40.73730469	+2216
+1457971344.14410000	+13.82958984	-2.53125000	-4.54833984	+22.43408203	+22.87353516	-34.84863281	+3012	+14.05810547	-2.08300781	-3.80566406	-46.60400391	-10.34912109	+12.12890625	+3316	+11.51806641	-4.33300781	-4.63183594	+12.76611328	+15.49072266	-40.34179688	+2220
+1457971344.14829990	+13.82080078	-2.46093750	-4.45605469	+22.71972656	+22.63183594	-34.56298828	+3004	+14.04052734	-2.02587891	-3.71777344	-46.53808594	-10.17333984	+12.50244141	+3308	+11.51367188	-4.26269531	-4.54833984	+13.07373047	+15.24902344	-39.99023438	+2224
+1457971344.15249990	+13.81201172	-2.39941406	-4.36816406	+22.96142578	+22.45605469	-34.29931641	+2996	+14.02294922	-1.97753906	-3.63427734	-46.51611328	-9.97558594	+12.85400391	+3300	+11.50927734	-4.20117188	-4.46923828	+13.31542969	+15.05126953	-39.61669922	+2224
+1457971344.15660000	+13.79882813	-2.33349609	-4.28027344	+23.20312500	+22.25830078	-34.01367188	+2984	+14.00537109	-1.92041016	-3.55517578	-46.42822266	-9.75585938	+13.18359375	+3288	+11.50048828	-4.13525391	-4.39453125	+13.57910156	+14.87548828	-39.26513672	+2224
+1457971344.16080000	+13.79003906	-2.27197266	-4.19238281	+23.42285156	+22.03857422	-33.79394531	+2976	+13.99658203	-1.86767578	-3.46289063	-46.36230469	-9.62402344	+13.57910156	+3280	+11.49609375	-4.07373047	-4.31542969	+13.82080078	+14.63378906	-38.93554688	+2224
+1457971344.16500000	+13.78125000	-2.21044922	-4.10888672	+23.64257813	+21.86279297	-33.55224609	+2964	+13.98339844	-1.81494141	-3.38378906	-46.31835938	-9.44824219	+13.90869141	+3272	+11.48730469	-4.01660156	-4.24072266	+14.04052734	+14.47998047	-38.60595703	+2220
+1457971344.17330000	+13.75927734	-2.10498047	-3.94189453	+24.01611328	+21.55517578	-33.11279297	+2936	+13.95703125	-1.70947266	-3.21240234	-46.14257813	-9.16259766	+14.52392578	+3256	+11.47412109	-3.90673828	-4.10009766	+14.45800781	+14.12841797	-37.96875000	+2212
+1457971344.17750000	+13.74169922	-2.05664063	-3.86279297	+24.16992188	+21.44531250	-32.89306641	+2924	+13.94384766	-1.65673828	-3.12451172	-46.07666016	-9.03076172	+14.80957031	+3248	+11.46533203	-3.85839844	-4.03417969	+14.63378906	+14.01855469	-37.66113281	+2208
+1457971344.18160010	+13.72851563	-2.00830078	-3.78808594	+24.30175781	+21.31347656	-32.67333984	+2916	+13.93066406	-1.60839844	-3.04101563	-46.01074219	-8.87695313	+15.11718750	+3240	+11.45654297	-3.81005859	-3.96826172	+14.80957031	+13.90869141	-37.35351563	+2204
+1457971344.18580010	+13.71533203	-1.96435547	-3.70898438	+24.45556641	+21.13769531	-32.47558594	+2904	+13.92187500	-1.55566406	-2.95312500	-45.92285156	-8.78906250	+15.42480469	+3236	+11.44775391	-3.76171875	-3.90234375	+14.98535156	+13.77685547	-37.06787109	+2196
+1457971344.19000010	+13.69775391	-1.91601563	-3.62988281	+24.58740234	+21.00585938	-32.27783203	+2896	+13.90869141	-1.51171875	-2.86523438	-45.87890625	-8.70117188	+15.73242188	+3228	+11.43457031	-3.71777344	-3.84521484	+15.11718750	+13.66699219	-36.78222656	+2192
+1457971344.19409990	+13.68017578	-1.87646484	-3.55517578	+24.71923828	+20.89599609	-32.08007813	+2892	+13.89990234	-1.46337891	-2.78173828	-45.81298828	-8.59130859	+15.99609375	+3224	+11.42578125	-3.67822266	-3.78369141	+15.24902344	+13.57910156	-36.49658203	+2184
+1457971344.20240000	+13.65380859	-1.79736328	-3.41015625	+24.96093750	+20.61035156	-31.70654297	+2884	+13.87792969	-1.37109375	-2.61035156	-45.63720703	-8.43750000	+16.56738281	+3220	+11.40820313	-3.60351563	-3.66503906	+15.49072266	+13.35937500	-35.99121094	+2168
+1457971344.20660000	+13.64062500	-1.76220703	-3.33984375	+25.09277344	+20.52246094	-31.48681641	+2880	+13.86914063	-1.33154297	-2.52685547	-45.59326172	-8.34960938	+16.85302734	+3216	+11.39941406	-3.56396484	-3.60791016	+15.62255859	+13.29345703	-35.70556641	+2164
+1457971344.21079990	+13.62744141	-1.72265625	-3.26953125	+25.20263672	+20.39062500	-31.26708984	+2880	+13.86035156	-1.28759766	-2.44775391	-45.52734375	-8.23974609	+17.11669922	+3212	+11.39062500	-3.52880859	-3.55078125	+15.75439453	+13.18359375	-35.44189453	+2156
+1457971344.21490000	+13.60986328	-1.68750000	-3.20361328	+25.33447266	+20.28076172	-31.04736328	+2880	+13.85156250	-1.24804688	-2.36865234	-45.46142578	-8.12988281	+17.38037109	+3212	+11.38183594	-3.49365234	-3.49804688	+15.84228516	+13.11767578	-35.20019531	+2148
+1457971344.21910000	+13.59667969	-1.64794922	-3.14208984	+25.48828125	+20.17089844	-30.80566406	+2880	+13.83837891	-1.21289063	-2.29394531	-45.41748047	-8.02001953	+17.64404297	+3208	+11.37304688	-3.45849609	-3.44531250	+15.97412109	+13.05175781	-34.93652344	+2140
+1457971344.22740010	+13.57470703	-1.57324219	-3.01025391	+25.77392578	+19.88525391	-30.36621094	+2884	+13.82080078	-1.13818359	-2.15332031	-45.30761719	-7.77832031	+18.14941406	+3200	+11.35986328	-3.38818359	-3.33105469	+16.21582031	+12.81005859	-34.45312500	+2128
+1457971344.23160000	+13.56591797	-1.53808594	-2.94873047	+25.92773438	+19.75341797	-30.14648438	+2888	+13.81201172	-1.10742188	-2.08740234	-45.26367188	-7.66845703	+18.39111328	+3192	+11.35107422	-3.35302734	-3.27832031	+16.32568359	+12.70019531	-34.21142578	+2120
+1457971344.23580000	+13.56152344	-1.50292969	-2.88720703	+26.05957031	+19.62158203	-29.92675781	+2888	+13.80322266	-1.08105469	-2.02587891	-45.21972656	-7.55859375	+18.58886719	+3188	+11.35107422	-3.32226563	-3.22558594	+16.45751953	+12.56835938	-33.99169922	+2116
+1457971344.23990010	+13.55273438	-1.47216797	-2.83007813	+26.21337891	+19.51171875	-29.70703125	+2888	+13.79443359	-1.05029297	-1.96435547	-45.17578125	-7.40478516	+18.78662109	+3180	+11.34228516	-3.29150391	-3.17285156	+16.56738281	+12.43652344	-33.75000000	+2112
+1457971344.24830010	+13.53955078	-1.40185547	-2.72021484	+26.52099609	+19.27001953	-29.22363281	+2888	+13.77685547	-1.00195313	-1.85888672	-45.13183594	-7.09716797	+19.16015625	+3160	+11.33349609	-3.21679688	-3.07177734	+16.87500000	+12.17285156	-33.28857422	+2100
+1457971344.25239990	+13.53076172	-1.36230469	-2.66308594	+26.69677734	+19.11621094	-29.00390625	+2884	+13.76367188	-0.97998047	-1.81054688	-45.10986328	-6.94335938	+19.31396484	+3152	+11.32910156	-3.18603516	-3.01904297	+17.00683594	+12.01904297	-33.09082031	+2096
+1457971344.26079990	+13.52636719	-1.30078125	-2.55322266	+27.00439453	+18.83056641	-28.56445313	+2876	+13.74609375	-0.93603516	-1.71386719	-45.06591797	-6.65771484	+19.62158203	+3128	+11.32031250	-3.12011719	-2.92236328	+17.29248047	+11.73339844	-32.69531250	+2084
+1457971344.26490000	+13.52197266	-1.26562500	-2.50048828	+27.15820313	+18.67675781	-28.36669922	+2868	+13.74169922	-0.91406250	-1.66992188	-45.02197266	-6.52587891	+19.77539063	+3116	+11.31591797	-3.08935547	-2.87402344	+17.42431641	+11.57958984	-32.49755859	+2080
+1457971344.27329990	+13.51757813	-1.21728516	-2.40380859	+27.39990234	+18.43505859	-27.97119141	+2848	+13.72851563	-0.88330078	-1.58642578	-45.00000000	-6.24023438	+20.03906250	+3088	+11.31152344	-3.03222656	-2.78613281	+17.70996094	+11.33789063	-32.12402344	+2068
+1457971344.28160000	+13.50439453	-1.16455078	-2.31152344	+27.68554688	+18.21533203	-27.57568359	+2824	+13.71093750	-0.84814453	-1.50292969	-44.93408203	-5.95458984	+20.30273438	+3060	+11.30273438	-2.97949219	-2.70263672	+17.95166016	+11.09619141	-31.79443359	+2056
+1457971344.28990010	+13.49560547	-1.11181641	-2.22802734	+27.94921875	+17.99560547	-27.22412109	+2796	+13.69775391	-0.81738281	-1.42822266	-44.84619141	-5.69091797	+20.61035156	+3036	+11.29394531	-2.93554688	-2.62792969	+18.19335938	+10.92041016	-31.46484375	+2040
+1457971344.29819990	+13.48681641	-1.08105469	-2.14453125	+28.10302734	+17.79785156	-26.91650391	+2768	+13.68896484	-0.78222656	-1.34472656	-44.75830078	-5.51513672	+20.93994141	+3012	+11.28515625	-2.89599609	-2.56201172	+18.36914063	+10.78857422	-31.15722656	+2024
+1457971344.30660010	+13.47363281	-1.05029297	-2.07421875	+28.23486328	+17.66601563	-26.65283203	+2740	+13.68017578	-0.75146484	-1.26562500	-44.67041016	-5.33935547	+21.29150391	+2992	+11.27636719	-2.86523438	-2.50048828	+18.47900391	+10.67871094	-30.87158203	+2004
+1457971344.31489990	+13.46044922	-1.02392578	-2.01708984	+28.34472656	+17.62207031	-26.36718750	+2716	+13.66699219	-0.72070313	-1.19091797	-44.56054688	-5.16357422	+21.59912109	+2968	+11.26757813	-2.84326172	-2.45654297	+18.56689453	+10.67871094	-30.56396484	+1984
+1457971344.32320000	+13.44726563	-1.00634766	-1.96435547	+28.43261719	+17.55615234	-26.12548828	+2692	+13.66259766	-0.68994141	-1.11621094	-44.47265625	-5.03173828	+21.90673828	+2952	+11.25878906	-2.81689453	-2.41259766	+18.63281250	+10.65673828	-30.27832031	+1960
+1457971344.32740000	+13.43847656	-0.99755859	-1.93798828	+28.43261719	+17.51220703	-26.01562500	+2680	+13.65820313	-0.67675781	-1.08105469	-44.42871094	-4.96582031	+22.06054688	+2944	+11.25000000	-2.80810547	-2.39501953	+18.63281250	+10.65673828	-30.16845703	+1948
+1457971344.33160000	+13.43408203	-0.98876953	-1.91162109	+28.43261719	+17.49023438	-25.90576172	+2672	+13.65380859	-0.66357422	-1.04589844	-44.40673828	-4.89990234	+22.19238281	+2936	+11.25000000	-2.80371094	-2.37744141	+18.63281250	+10.65673828	-30.03662109	+1936
+1457971344.33570000	+13.42968750	-0.98437500	-1.88964844	+28.43261719	+17.49023438	-25.79589844	+2664	+13.65380859	-0.65478516	-1.01513672	-44.38476563	-4.83398438	+22.28027344	+2928	+11.24560547	-2.79492188	-2.35986328	+18.63281250	+10.67871094	-29.90478516	+1924
+1457971344.33990000	+13.42529297	-0.97558594	-1.86767578	+28.45458984	+17.49023438	-25.66406250	+2656	+13.64941406	-0.64160156	-0.98876953	-44.36279297	-4.72412109	+22.34619141	+2920	+11.24121094	-2.79052734	-2.34228516	+18.63281250	+10.70068359	-29.79492188	+1912
+1457971344.34410000	+13.41650391	-0.96679688	-1.85009766	+28.47656250	+17.51220703	-25.53222656	+2648	+13.64941406	-0.63281250	-0.96240234	-44.36279297	-4.61425781	+22.41210938	+2912	+11.23681641	-2.77734375	-2.32470703	+18.63281250	+10.70068359	-29.66308594	+1904
+1457971344.34820010	+13.41650391	-0.96240234	-1.83251953	+28.49853516	+17.51220703	-25.37841797	+2640	+13.64501953	-0.62402344	-0.94042969	-44.34082031	-4.50439453	+22.43408203	+2908	+11.23242188	-2.76855469	-2.31152344	+18.65478516	+10.72265625	-29.53125000	+1892
+1457971344.35649990	+13.40771484	-0.94482422	-1.79736328	+28.54248047	+17.51220703	-25.09277344	+2628	+13.64062500	-0.61523438	-0.90087891	-44.38476563	-4.24072266	+22.50000000	+2892	+11.22802734	-2.75097656	-2.28076172	+18.65478516	+10.74462891	-29.26757813	+1872
+1457971344.36069990	+13.40771484	-0.94042969	-1.77539063	+28.54248047	+17.49023438	-24.96093750	+2624	+13.64062500	-0.61083984	-0.88330078	-44.40673828	-4.10888672	+22.52197266	+2884	+11.22363281	-2.74218750	-2.26318359	+18.65478516	+10.74462891	-29.13574219	+1864
+1457971344.36490010	+13.40771484	-0.93164063	-1.75781250	+28.58642578	+17.46826172	-24.80712891	+2620	+13.64062500	-0.60644531	-0.87451172	-44.42871094	-3.93310547	+22.50000000	+2872	+11.22363281	-2.73339844	-2.24560547	+18.67675781	+10.72265625	-29.00390625	+1856
+1457971344.36900000	+13.40771484	-0.92285156	-1.74023438	+28.63037109	+17.46826172	-24.65332031	+2612	+13.64501953	-0.60644531	-0.86132813	-44.47265625	-3.75732422	+22.47802734	+2864	+11.21923828	-2.72460938	-2.23242188	+18.69873047	+10.70068359	-28.89404297	+1848
+1457971344.37319990	+13.40771484	-0.91406250	-1.72265625	+28.67431641	+17.46826172	-24.47753906	+2608	+13.64501953	-0.60205078	-0.85253906	-44.49462891	-3.58154297	+22.43408203	+2856	+11.21484375	-2.71582031	-2.21484375	+18.72070313	+10.70068359	-28.76220703	+1840
+1457971344.37739990	+13.40332031	-0.90527344	-1.71386719	+28.71826172	+17.49023438	-24.27978516	+2600	+13.64062500	-0.60205078	-0.84375000	-44.53857422	-3.38378906	+22.39013672	+2844	+11.21484375	-2.70263672	-2.20166016	+18.74267578	+10.70068359	-28.63037109	+1832
+1457971344.38570000	+13.40332031	-0.89208984	-1.68310547	+28.80615234	+17.51220703	-23.90625000	+2584	+13.64501953	-0.60205078	-0.83496094	-44.64843750	-2.96630859	+22.30224609	+2824	+11.21044922	-2.68066406	-2.17089844	+18.83056641	+10.70068359	-28.34472656	+1824
+1457971344.38990000	+13.40771484	-0.88330078	-1.66992188	+28.87207031	+17.49023438	-23.73046875	+2576	+13.64501953	-0.60644531	-0.82617188	-44.69238281	-2.79052734	+22.30224609	+2816	+11.20605469	-2.66748047	-2.15332031	+18.87451172	+10.67871094	-28.23486328	+1816
+1457971344.39400010	+13.40771484	-0.87451172	-1.65234375	+28.91601563	+17.49023438	-23.57666016	+2568	+13.64501953	-0.60644531	-0.82177734	-44.73632813	-2.61474609	+22.28027344	+2804	+11.20605469	-2.65869141	-2.14013672	+18.89648438	+10.67871094	-28.10302734	+1812
+1457971344.40240000	+13.41210938	-0.86132813	-1.63037109	+29.02587891	+17.51220703	-23.22509766	+2548	+13.64941406	-0.60205078	-0.80859375	-44.78027344	-2.24121094	+22.21435547	+2784	+11.20166016	-2.63671875	-2.11376953	+18.96240234	+10.67871094	-27.88330078	+1804
+1457971344.41070010	+13.41210938	-0.85253906	-1.61279297	+29.09179688	+17.57812500	-22.87353516	+2524	+13.65380859	-0.60205078	-0.79980469	-44.82421875	-1.88964844	+22.14843750	+2760	+11.20166016	-2.61914063	-2.09179688	+19.02832031	+10.72265625	-27.64160156	+1796
+1457971344.41490010	+13.41210938	-0.84814453	-1.60839844	+29.13574219	+17.62207031	-22.71972656	+2516	+13.65380859	-0.59765625	-0.79541016	-44.84619141	-1.73583984	+22.12646484	+2752	+11.19726563	-2.61035156	-2.08300781	+19.05029297	+10.74462891	-27.53173828	+1792
+1457971344.42319990	+13.41210938	-0.83935547	-1.59521484	+29.20166016	+17.68798828	-22.39013672	+2492	+13.65820313	-0.59326172	-0.77783203	-44.84619141	-1.47216797	+22.10449219	+2736	+11.19726563	-2.60156250	-2.06982422	+19.09423828	+10.83251953	-27.31201172	+1780
+1457971344.42740010	+13.41210938	-0.83496094	-1.58642578	+29.24560547	+17.70996094	-22.25830078	+2484	+13.65820313	-0.58886719	-0.76464844	-44.82421875	-1.34033203	+22.12646484	+2728	+11.19726563	-2.59277344	-2.06103516	+19.11621094	+10.87646484	-27.20214844	+1776
+1457971344.43569990	+13.41650391	-0.83496094	-1.57324219	+29.24560547	+17.79785156	-22.01660156	+2464	+13.66259766	-0.58007813	-0.74267578	-44.78027344	-1.16455078	+22.10449219	+2716	+11.19726563	-2.59277344	-2.05224609	+19.09423828	+11.00830078	-27.00439453	+1760
+1457971344.43980000	+13.41210938	-0.83496094	-1.56884766	+29.26757813	+17.86376953	-21.88476563	+2456	+13.66699219	-0.57128906	-0.73388672	-44.71435547	-1.05468750	+22.08251953	+2712	+11.19726563	-2.58837891	-2.05224609	+19.11621094	+11.07421875	-26.89453125	+1752
+1457971344.44400000	+13.41210938	-0.83496094	-1.56884766	+29.28955078	+17.90771484	-21.73095703	+2452	+13.66699219	-0.56689453	-0.72070313	-44.69238281	-0.94482422	+22.08251953	+2708	+11.19726563	-2.58837891	-2.04785156	+19.11621094	+11.16210938	-26.78466797	+1744
+1457971344.45230010	+13.41210938	-0.83496094	-1.56445313	+29.33349609	+18.03955078	-21.46728516	+2440	+13.66699219	-0.55371094	-0.69873047	-44.58251953	-0.76904297	+22.10449219	+2704	+11.19726563	-2.58837891	-2.04345703	+19.13818359	+11.29394531	-26.58691406	+1728
+1457971344.45650010	+13.40771484	-0.83496094	-1.56005859	+29.35546875	+18.08349609	-21.35742188	+2436	+13.66699219	-0.54931641	-0.68554688	-44.53857422	-0.68115234	+22.12646484	+2704	+11.19726563	-2.58398438	-2.04345703	+19.11621094	+11.38183594	-26.47705078	+1720
+1457971344.46479990	+13.40771484	-0.83056641	-1.54687500	+29.42138672	+18.14941406	-21.11572266	+2436	+13.67578125	-0.54052734	-0.66357422	-44.45068359	-0.50537109	+22.14843750	+2704	+11.19726563	-2.58398438	-2.03466797	+19.11621094	+11.49169922	-26.30126953	+1704
+1457971344.47320010	+13.40771484	-0.83056641	-1.53369141	+29.46533203	+18.21533203	-20.87402344	+2436	+13.68017578	-0.53613281	-0.64160156	-44.36279297	-0.30761719	+22.17041016	+2704	+11.20166016	-2.58398438	-2.02587891	+19.13818359	+11.57958984	-26.08154297	+1692
+1457971344.48149990	+13.40771484	-0.82177734	-1.52490234	+29.57519531	+18.30322266	-20.61035156	+2440	+13.68017578	-0.53173828	-0.62402344	-44.29687500	-0.06591797	+22.19238281	+2704	+11.20605469	-2.57519531	-2.01269531	+19.18212891	+11.66748047	-25.90576172	+1680
+1457971344.49400000	+13.41210938	-0.79980469	-1.49853516	+29.77294922	+18.30322266	-20.25878906	+2448	+13.68896484	-0.52734375	-0.60644531	-44.25292969	+0.35156250	+22.23632813	+2700	+11.21044922	-2.55761719	-1.98632813	+19.29199219	+11.66748047	-25.62011719	+1668
+1457971344.50230000	+13.42529297	-0.78662109	-1.47216797	+29.90478516	+18.23730469	-20.03906250	+2452	+13.69775391	-0.53173828	-0.59765625	-44.23095703	+0.63720703	+22.28027344	+2696	+11.21484375	-2.54443359	-1.96435547	+19.37988281	+11.62353516	-25.44433594	+1660
+1457971344.51060010	+13.42968750	-0.76464844	-1.45019531	+30.10253906	+18.23730469	-19.77539063	+2452	+13.70214844	-0.53173828	-0.59326172	-44.20898438	+0.96679688	+22.30224609	+2688	+11.22363281	-2.52685547	-1.93798828	+19.48974609	+11.55761719	-25.26855469	+1660
+1457971344.51480010	+13.43408203	-0.75585938	-1.43701172	+30.16845703	+18.21533203	-19.66552734	+2452	+13.70654297	-0.53173828	-0.59326172	-44.23095703	+1.14257813	+22.32421875	+2684	+11.22363281	-2.51806641	-1.92480469	+19.55566406	+11.53564453	-25.18066406	+1660
+1457971344.52309990	+13.43847656	-0.73388672	-1.41503906	+30.34423828	+18.17138672	-19.42382813	+2448	+13.71093750	-0.52734375	-0.58447266	-44.23095703	+1.45019531	+22.41210938	+2680	+11.22802734	-2.50048828	-1.90283203	+19.66552734	+11.46972656	-24.98291016	+1664
+1457971344.52729990	+13.44287109	-0.72509766	-1.40185547	+30.41015625	+18.12744141	-19.33593750	+2448	+13.71533203	-0.52734375	-0.58007813	-44.23095703	+1.60400391	+22.45605469	+2672	+11.23242188	-2.49169922	-1.88964844	+19.70947266	+11.44775391	-24.89501953	+1664
+1457971344.53150010	+13.44726563	-0.71630859	-1.38867188	+30.45410156	+18.08349609	-19.22607422	+2444	+13.71972656	-0.52734375	-0.57128906	-44.23095703	+1.73583984	+22.50000000	+2668	+11.23681641	-2.48291016	-1.87646484	+19.75341797	+11.40380859	-24.82910156	+1664
+1457971344.53979990	+13.45166016	-0.70751953	-1.37109375	+30.54199219	+18.06152344	-19.02832031	+2436	+13.72412109	-0.52294922	-0.56250000	-44.25292969	+1.97753906	+22.58789063	+2664	+11.24121094	-2.46972656	-1.85888672	+19.81933594	+11.38183594	-24.65332031	+1668
+1457971344.54399990	+13.45605469	-0.70312500	-1.36230469	+30.58593750	+18.06152344	-18.91845703	+2432	+13.72412109	-0.51855469	-0.55371094	-44.23095703	+2.10937500	+22.63183594	+2660	+11.24121094	-2.46533203	-1.85009766	+19.84130859	+11.38183594	-24.56542969	+1668
+1457971344.54810000	+13.45605469	-0.69433594	-1.35791016	+30.65185547	+18.08349609	-18.80859375	+2428	+13.72851563	-0.51416016	-0.54492188	-44.20898438	+2.21923828	+22.69775391	+2660	+11.24560547	-2.46093750	-1.84130859	+19.86328125	+11.40380859	-24.47753906	+1668
+1457971344.55230000	+13.45605469	-0.69433594	-1.34912109	+30.65185547	+18.06152344	-18.72070313	+2420	+13.72851563	-0.50976563	-0.53173828	-44.23095703	+2.30712891	+22.78564453	+2660	+11.24560547	-2.45654297	-1.83691406	+19.86328125	+11.42578125	-24.38964844	+1668
+1457971344.56060000	+13.45605469	-0.69433594	-1.33593750	+30.62988281	+18.03955078	-18.56689453	+2416	+13.73291016	-0.50097656	-0.50537109	-44.25292969	+2.43896484	+22.98339844	+2660	+11.25000000	-2.45214844	-1.82812500	+19.84130859	+11.44775391	-24.23583984	+1664
+1457971344.56480000	+13.46044922	-0.69433594	-1.32714844	+30.62988281	+18.03955078	-18.50097656	+2412	+13.73291016	-0.49658203	-0.49218750	-44.25292969	+2.48291016	+23.07128906	+2660	+11.25000000	-2.45214844	-1.82373047	+19.81933594	+11.46972656	-24.16992188	+1664
+1457971344.56900000	+13.46044922	-0.69433594	-1.31835938	+30.60791016	+18.01757813	-18.43505859	+2412	+13.73730469	-0.49218750	-0.47900391	-44.27490234	+2.52685547	+23.15917969	+2664	+11.25000000	-2.45214844	-1.81933594	+19.79736328	+11.49169922	-24.08203125	+1660
+1457971344.57310010	+13.46044922	-0.69873047	-1.31835938	+30.58593750	+18.03955078	-18.34716797	+2408	+13.73730469	-0.48779297	-0.46582031	-44.27490234	+2.57080078	+23.24707031	+2668	+11.25439453	-2.45214844	-1.81494141	+19.77539063	+11.53564453	-24.01611328	+1660
+1457971344.57730010	+13.45605469	-0.69873047	-1.31396484	+30.54199219	+18.06152344	-18.28125000	+2408	+13.74169922	-0.48339844	-0.45263672	-44.27490234	+2.59277344	+23.33496094	+2672	+11.25439453	-2.45214844	-1.81054688	+19.73144531	+11.55761719	-23.95019531	+1656
+1457971344.58150010	+13.45605469	-0.70312500	-1.30957031	+30.54199219	+18.06152344	-18.21533203	+2412	+13.74169922	-0.47900391	-0.43505859	-44.29687500	+2.63671875	+23.42285156	+2676	+11.25439453	-2.45214844	-1.81054688	+19.70947266	+11.57958984	-23.88427734	+1652
+1457971344.58979990	+13.45605469	-0.70312500	-1.30078125	+30.49804688	+18.03955078	-18.10546875	+2412	+13.74169922	-0.47021484	-0.40869141	-44.31884766	+2.70263672	+23.62060547	+2684	+11.25439453	-2.44775391	-1.80175781	+19.64355469	+11.62353516	-23.77441406	+1648
+1457971344.59390000	+13.45166016	-0.70312500	-1.29199219	+30.47607422	+18.03955078	-18.03955078	+2416	+13.74169922	-0.46582031	-0.39550781	-44.34082031	+2.72460938	+23.73046875	+2688	+11.25439453	-2.44775391	-1.79736328	+19.62158203	+11.62353516	-23.73046875	+1644
+1457971344.59809990	+13.45166016	-0.70312500	-1.28320313	+30.45410156	+17.99560547	-17.99560547	+2420	+13.74609375	-0.46582031	-0.38232422	-44.36279297	+2.74658203	+23.79638672	+2692	+11.25439453	-2.44335938	-1.79296875	+19.59960938	+11.62353516	-23.68652344	+1640
+1457971344.60229990	+13.45166016	-0.70312500	-1.27880859	+30.45410156	+17.97363281	-17.92968750	+2424	+13.74609375	-0.46142578	-0.37353516	-44.36279297	+2.81250000	+23.86230469	+2696	+11.25439453	-2.44335938	-1.78857422	+19.57763672	+11.62353516	-23.64257813	+1636
+1457971344.60640000	+13.45166016	-0.69873047	-1.27001953	+30.47607422	+17.97363281	-17.88574219	+2428	+13.74609375	-0.45703125	-0.36474609	-44.36279297	+2.85644531	+23.90625000	+2700	+11.25439453	-2.43896484	-1.78417969	+19.57763672	+11.60156250	-23.59863281	+1636
+1457971344.61060000	+13.45166016	-0.69433594	-1.26562500	+30.52001953	+17.95166016	-17.81982422	+2432	+13.74609375	-0.45703125	-0.36035156	-44.38476563	+2.92236328	+23.95019531	+2704	+11.25439453	-2.43457031	-1.77539063	+19.57763672	+11.57958984	-23.55468750	+1632
+1457971344.61480000	+13.45166016	-0.68994141	-1.25683594	+30.54199219	+17.92968750	-17.75390625	+2432	+13.75048828	-0.45263672	-0.35156250	-44.38476563	+2.98828125	+23.97216797	+2704	+11.25439453	-2.43017578	-1.77099609	+19.59960938	+11.55761719	-23.51074219	+1632
+1457971344.62310000	+13.45166016	-0.67675781	-1.24365234	+30.65185547	+17.86376953	-17.62207031	+2440	+13.75048828	-0.45263672	-0.34716797	-44.38476563	+3.14208984	+24.01611328	+2708	+11.25439453	-2.41699219	-1.75341797	+19.64355469	+11.51367188	-23.44482422	+1628
+1457971344.62730000	+13.45166016	-0.66796875	-1.23486328	+30.71777344	+17.81982422	-17.57812500	+2440	+13.75048828	-0.45263672	-0.34277344	-44.36279297	+3.22998047	+24.01611328	+2704	+11.25439453	-2.40820313	-1.74462891	+19.68750000	+11.46972656	-23.40087891	+1628
+1457971344.63140010	+13.45166016	-0.65917969	-1.22607422	+30.78369141	+17.77587891	-17.53417969	+2440	+13.75048828	-0.44824219	-0.34277344	-44.36279297	+3.31787109	+23.99414063	+2704	+11.25439453	-2.40380859	-1.73583984	+19.70947266	+11.40380859	-23.37890625	+1628
+1457971344.63560010	+13.45605469	-0.65039063	-1.21728516	+30.84960938	+17.75390625	-17.49023438	+2440	+13.75048828	-0.45263672	-0.34716797	-44.36279297	+3.40576172	+23.97216797	+2700	+11.25439453	-2.39501953	-1.72705078	+19.75341797	+11.35986328	-23.33496094	+1632
+1457971344.63980010	+13.45605469	-0.64160156	-1.20849609	+30.91552734	+17.73193359	-17.44628906	+2440	+13.75048828	-0.45263672	-0.34716797	-44.34082031	+3.49365234	+23.95019531	+2700	+11.25000000	-2.39062500	-1.72265625	+19.79736328	+11.31591797	-23.31298828	+1632
+1457971344.64389990	+13.45605469	-0.63720703	-1.19970703	+31.00341797	+17.70996094	-17.40234375	+2440	+13.75048828	-0.45263672	-0.34716797	-44.31884766	+3.60351563	+23.90625000	+2696	+11.25000000	-2.38183594	-1.71386719	+19.84130859	+11.27197266	-23.29101563	+1632
+1457971344.64809990	+13.45605469	-0.62841797	-1.19531250	+31.09130859	+17.70996094	-17.35839844	+2436	+13.75048828	-0.45263672	-0.35156250	-44.29687500	+3.71337891	+23.86230469	+2692	+11.25000000	-2.37304688	-1.70947266	+19.88525391	+11.22802734	-23.24707031	+1632
+1457971344.65229990	+13.45605469	-0.61962891	-1.19091797	+31.15722656	+17.68798828	-17.31445313	+2432	+13.75048828	-0.44824219	-0.35156250	-44.27490234	+3.80126953	+23.81835938	+2688	+11.25000000	-2.36865234	-1.70068359	+19.92919922	+11.18408203	-23.22509766	+1636
+1457971344.66059990	+13.45605469	-0.60644531	-1.18212891	+31.26708984	+17.64404297	-17.29248047	+2420	+13.74609375	-0.44824219	-0.35595703	-44.20898438	+3.99902344	+23.75244141	+2676	+11.24560547	-2.35546875	-1.69189453	+19.99511719	+11.09619141	-23.18115234	+1636
+1457971344.66479990	+13.45605469	-0.60205078	-1.17773438	+31.31103516	+17.62207031	-17.29248047	+2416	+13.74609375	-0.44824219	-0.35156250	-44.16503906	+4.06494141	+23.73046875	+2672	+11.24560547	-2.35107422	-1.68750000	+20.01708984	+11.07421875	-23.15917969	+1636
+1457971344.66890000	+13.45605469	-0.60205078	-1.17333984	+31.35498047	+17.62207031	-17.29248047	+2408	+13.74609375	-0.44824219	-0.35156250	-44.12109375	+4.13085938	+23.70849609	+2668	+11.24560547	-2.35107422	-1.68310547	+20.03906250	+11.03027344	-23.13720703	+1636
+1457971344.67310000	+13.45605469	-0.60205078	-1.16894531	+31.37695313	+17.62207031	-17.29248047	+2400	+13.74609375	-0.44824219	-0.34716797	-44.07714844	+4.21875000	+23.70849609	+2664	+11.24560547	-2.34667969	-1.68310547	+20.03906250	+10.98632813	-23.09326172	+1632
+1457971344.67720010	+13.45605469	-0.59765625	-1.16894531	+31.39892578	+17.62207031	-17.31445313	+2396	+13.74169922	-0.44824219	-0.34277344	-44.03320313	+4.28466797	+23.70849609	+2660	+11.24121094	-2.34667969	-1.68310547	+20.03906250	+10.96435547	-23.07128906	+1632
+1457971344.68140010	+13.45605469	-0.60205078	-1.16894531	+31.39892578	+17.62207031	-17.31445313	+2388	+13.74169922	-0.44384766	-0.33837891	-43.96728516	+4.35058594	+23.75244141	+2656	+11.24121094	-2.34667969	-1.68310547	+20.03906250	+10.96435547	-23.04931641	+1628
+1457971344.68560000	+13.45605469	-0.60205078	-1.16894531	+31.42089844	+17.62207031	-17.33642578	+2380	+13.74169922	-0.43945313	-0.33398438	-43.90136719	+4.43847656	+23.79638672	+2656	+11.24121094	-2.34667969	-1.68310547	+20.01708984	+10.94238281	-23.02734375	+1628
+1457971344.68969990	+13.45166016	-0.60205078	-1.16894531	+31.42089844	+17.60009766	-17.33642578	+2376	+13.73730469	-0.43505859	-0.32519531	-43.81347656	+4.50439453	+23.86230469	+2652	+11.24121094	-2.34667969	-1.68310547	+19.99511719	+10.92041016	-23.00537109	+1624
+1457971344.69810010	+13.45166016	-0.60644531	-1.16894531	+31.44287109	+17.60009766	-17.38037109	+2364	+13.73730469	-0.43066406	-0.31201172	-43.63769531	+4.68017578	+24.03808594	+2652	+11.23681641	-2.34667969	-1.68310547	+19.92919922	+10.87646484	-22.93945313	+1620
+1457971344.70219990	+13.45166016	-0.60644531	-1.16894531	+31.44287109	+17.57812500	-17.40234375	+2360	+13.73730469	-0.42626953	-0.30322266	-43.50585938	+4.79003906	+24.16992188	+2656	+11.23681641	-2.35107422	-1.68750000	+19.90722656	+10.85449219	-22.91748047	+1616
+1457971344.70639990	+13.45166016	-0.60644531	-1.16894531	+31.44287109	+17.57812500	-17.42431641	+2356	+13.73730469	-0.42187500	-0.29443359	-43.39599609	+4.89990234	+24.27978516	+2656	+11.23242188	-2.35107422	-1.68750000	+19.86328125	+10.81054688	-22.87353516	+1616
+1457971344.71059990	+13.45166016	-0.61083984	-1.17333984	+31.44287109	+17.57812500	-17.42431641	+2352	+13.73730469	-0.42187500	-0.28564453	-43.26416016	+5.03173828	+24.41162109	+2660	+11.23242188	-2.35107422	-1.69189453	+19.81933594	+10.78857422	-22.82958984	+1612
+1457971344.71470000	+13.44726563	-0.61083984	-1.17333984	+31.44287109	+17.55615234	-17.44628906	+2352	+13.73291016	-0.41308594	-0.27685547	-43.04443359	+5.20751953	+24.56542969	+2664	+11.23242188	-2.35546875	-1.69189453	+19.77539063	+10.76660156	-22.78564453	+1608
+1457971344.71890000	+13.44726563	-0.61523438	-1.17333984	+31.44287109	+17.55615234	-17.46826172	+2348	+13.73291016	-0.41308594	-0.27246094	-42.86865234	+5.36132813	+24.69726563	+2664	+11.22802734	-2.35546875	-1.69628906	+19.73144531	+10.72265625	-22.74169922	+1608
+1457971344.72309990	+13.44726563	-0.61523438	-1.17333984	+31.44287109	+17.53417969	-17.49023438	+2348	+13.72851563	-0.41308594	-0.26806641	-42.69287109	+5.53710938	+24.82910156	+2668	+11.22802734	-2.35986328	-1.69628906	+19.68750000	+10.67871094	-22.67578125	+1604
+1457971344.73140000	+13.44287109	-0.62402344	-1.17333984	+31.46484375	+17.42431641	-17.62207031	+2344	+13.72851563	-0.40429688	-0.25927734	-42.07763672	+5.91064453	+25.11474609	+2676	+11.21923828	-2.35986328	-1.70068359	+19.57763672	+10.52490234	-22.54394531	+1596
+1457971344.73560000	+13.43847656	-0.62841797	-1.17333984	+31.48681641	+17.38037109	-17.68798828	+2344	+13.72851563	-0.40869141	-0.26367188	-41.83593750	+6.08642578	+25.20263672	+2676	+11.21923828	-2.35986328	-1.70068359	+19.53369141	+10.43701172	-22.47802734	+1592
+1457971344.73970010	+13.43408203	-0.63720703	-1.16894531	+31.50878906	+17.22656250	-17.81982422	+2348	+13.72851563	-0.39990234	-0.26367188	-41.37451172	+6.28417969	+25.33447266	+2680	+11.21484375	-2.35986328	-1.70068359	+19.48974609	+10.30517578	-22.39013672	+1588
+1457971344.74390010	+13.43408203	-0.64160156	-1.16455078	+31.55273438	+17.11669922	-17.95166016	+2348	+13.72412109	-0.40429688	-0.26367188	-41.02294922	+6.41601563	+25.42236328	+2680	+11.21044922	-2.35546875	-1.70068359	+19.46777344	+10.15136719	-22.34619141	+1584
+1457971344.74799990	+13.42968750	-0.64160156	-1.16455078	+31.59667969	+17.02880859	-18.06152344	+2348	+13.72412109	-0.40429688	-0.27246094	-40.69335938	+6.61376953	+25.46630859	+2684	+11.20605469	-2.35546875	-1.69628906	+19.46777344	+10.01953125	-22.28027344	+1580
+1457971344.75219990	+13.42968750	-0.64160156	-1.15576172	+31.66259766	+16.85302734	-18.21533203	+2352	+13.71972656	-0.39550781	-0.27246094	-40.20996094	+6.67968750	+25.59814453	+2684	+11.20166016	-2.35107422	-1.69189453	+19.46777344	+9.79980469	-22.23632813	+1580
+1457971344.75640010	+13.42968750	-0.63720703	-1.14697266	+31.68457031	+16.69921875	-18.39111328	+2352	+13.71972656	-0.39990234	-0.26806641	-39.77050781	+6.72363281	+25.72998047	+2684	+11.20166016	-2.34667969	-1.68750000	+19.46777344	+9.60205078	-22.21435547	+1576
+1457971344.76050000	+13.42529297	-0.63720703	-1.14257813	+31.72851563	+16.58935547	-18.52294922	+2352	+13.71533203	-0.39990234	-0.27685547	-39.33105469	+6.83349609	+25.81787109	+2684	+11.19726563	-2.34228516	-1.68310547	+19.46777344	+9.40429688	-22.21435547	+1576
+1457971344.76889990	+13.42968750	-0.63281250	-1.11621094	+31.72851563	+16.21582031	-18.96240234	+2352	+13.71093750	-0.39111328	-0.27246094	-38.21044922	+6.78955078	+26.19140625	+2680	+11.18847656	-2.32910156	-1.66992188	+19.51171875	+8.87695313	-22.25830078	+1580
+1457971344.77300000	+13.42529297	-0.62841797	-1.11181641	+31.75048828	+16.08398438	-19.13818359	+2352	+13.70654297	-0.38671875	-0.28125000	-37.68310547	+6.83349609	+26.32324219	+2680	+11.18847656	-2.32470703	-1.66552734	+19.53369141	+8.65722656	-22.28027344	+1580
+1457971344.77720000	+13.42529297	-0.62841797	-1.10302734	+31.72851563	+15.90820313	-19.40185547	+2348	+13.70214844	-0.37792969	-0.27685547	-37.08984375	+6.74560547	+26.58691406	+2680	+11.18408203	-2.32031250	-1.66113281	+19.53369141	+8.37158203	-22.34619141	+1584
+1457971344.78140000	+13.42089844	-0.62841797	-1.09863281	+31.72851563	+15.73242188	-19.62158203	+2348	+13.69775391	-0.37353516	-0.26806641	-36.47460938	+6.63574219	+26.89453125	+2680	+11.17968750	-2.32031250	-1.65673828	+19.53369141	+8.10791016	-22.41210938	+1584
+1457971344.78550000	+13.41650391	-0.62402344	-1.08984375	+31.72851563	+15.55664063	-19.81933594	+2348	+13.69335938	-0.36914063	-0.27246094	-35.88134766	+6.61376953	+27.15820313	+2680	+11.17968750	-2.31591797	-1.65673828	+19.53369141	+7.88818359	-22.47802734	+1584
+1457971344.78970000	+13.41650391	-0.62402344	-1.08105469	+31.66259766	+15.33691406	-20.08300781	+2344	+13.68896484	-0.36035156	-0.26367188	-35.26611328	+6.43798828	+27.55371094	+2680	+11.17529297	-2.31591797	-1.65234375	+19.53369141	+7.60253906	-22.58789063	+1584
+1457971344.79390000	+13.41210938	-0.62841797	-1.07226563	+31.57470703	+15.11718750	-20.34667969	+2344	+13.68457031	-0.35156250	-0.25048828	-34.62890625	+6.26220703	+27.94921875	+2680	+11.17089844	-2.31591797	-1.65234375	+19.48974609	+7.36083984	-22.65380859	+1584
+1457971344.80220010	+13.40332031	-0.63720703	-1.05908203	+31.39892578	+14.74365234	-20.80810547	+2344	+13.67578125	-0.33398438	-0.23291016	-33.42041016	+5.93261719	+28.78417969	+2680	+11.16210938	-2.32031250	-1.65234375	+19.37988281	+6.92138672	-22.82958984	+1588
+1457971344.80640010	+13.39453125	-0.64160156	-1.05468750	+31.31103516	+14.54589844	-21.02783203	+2344	+13.67138672	-0.32519531	-0.21972656	-32.80517578	+5.73486328	+29.24560547	+2680	+11.15771484	-2.32470703	-1.65673828	+19.31396484	+6.74560547	-22.89550781	+1588
+1457971344.81049990	+13.39013672	-0.64160156	-1.05029297	+31.22314453	+14.37011719	-21.22558594	+2344	+13.66259766	-0.31201172	-0.21093750	-32.21191406	+5.55908203	+29.72900391	+2680	+11.14892578	-2.32470703	-1.66113281	+19.24804688	+6.56982422	-22.93945313	+1588
+1457971344.81469990	+13.38134766	-0.65039063	-1.04589844	+31.06933594	+14.19433594	-21.42333984	+2348	+13.65820313	-0.30761719	-0.19775391	-31.66259766	+5.33935547	+30.21240234	+2684	+11.14453125	-2.32910156	-1.66552734	+19.16015625	+6.39404297	-23.00537109	+1588
+1457971344.81890010	+13.37255859	-0.65478516	-1.04589844	+30.93750000	+14.01855469	-21.59912109	+2352	+13.64941406	-0.29882813	-0.18017578	-31.09130859	+5.11962891	+30.69580078	+2684	+11.14013672	-2.33349609	-1.66992188	+19.07226563	+6.26220703	-23.04931641	+1588
+1457971344.82300000	+13.36816406	-0.65917969	-1.03710938	+30.80566406	+13.79882813	-21.79687500	+2356	+13.64501953	-0.28564453	-0.16259766	-30.52001953	+4.89990234	+31.20117188	+2688	+11.13134766	-2.33789063	-1.66992188	+18.98437500	+6.08642578	-23.11523438	+1588
+1457971344.82719990	+13.35937500	-0.66796875	-1.02832031	+30.62988281	+13.60107422	-21.97265625	+2360	+13.64062500	-0.27685547	-0.14941406	-29.99267578	+4.68017578	+31.68457031	+2692	+11.12695313	-2.34228516	-1.67431641	+18.89648438	+5.95458984	-23.13720703	+1584
+1457971344.83550000	+13.35058594	-0.68115234	-1.01513672	+30.30029297	+13.22753906	-22.34619141	+2372	+13.62744141	-0.26367188	-0.11865234	-28.93798828	+4.24072266	+32.65136719	+2696	+11.11376953	-2.35107422	-1.68310547	+18.74267578	+5.66894531	-23.22509766	+1580
+1457971344.83970000	+13.34179688	-0.68994141	-1.01513672	+30.14648438	+13.09570313	-22.47802734	+2376	+13.61865234	-0.25048828	-0.10546875	-28.38867188	+4.04296875	+33.09082031	+2700	+11.10498047	-2.35107422	-1.68750000	+18.67675781	+5.53710938	-23.24707031	+1580
+1457971344.84380010	+13.33300781	-0.69433594	-1.01513672	+30.01464844	+12.98583984	-22.60986328	+2380	+13.60986328	-0.24609375	-0.09228516	-27.86132813	+3.82324219	+33.53027344	+2700	+11.10058594	-2.35107422	-1.68750000	+18.61083984	+5.40527344	-23.26904297	+1576
+1457971344.84800000	+13.32861328	-0.69873047	-1.00634766	+29.86083984	+12.81005859	-22.76367188	+2384	+13.60107422	-0.23730469	-0.07910156	-27.33398438	+3.60351563	+33.94775391	+2704	+11.09179688	-2.35546875	-1.69189453	+18.56689453	+5.25146484	-23.31298828	+1572
+1457971344.85220000	+13.32421875	-0.70312500	-1.00195313	+29.70703125	+12.72216797	-22.87353516	+2388	+13.59228516	-0.22851563	-0.06591797	-26.76269531	+3.40576172	+34.34326172	+2704	+11.08300781	-2.35107422	-1.69189453	+18.52294922	+5.09765625	-23.33496094	+1568
+1457971344.85630010	+13.31982422	-0.70751953	-1.00195313	+29.55322266	+12.65625000	-22.98339844	+2392	+13.58349609	-0.21972656	-0.05273438	-26.21337891	+3.16406250	+34.73876953	+2704	+11.07861328	-2.35107422	-1.69189453	+18.50097656	+4.96582031	-23.37890625	+1564
+1457971344.86050010	+13.31542969	-0.71191406	-0.98876953	+29.37744141	+12.50244141	-23.15917969	+2396	+13.57470703	-0.21533203	-0.04394531	-25.68603516	+2.94433594	+35.11230469	+2704	+11.06982422	-2.35107422	-1.68750000	+18.45703125	+4.79003906	-23.40087891	+1560
+1457971344.86879990	+13.30664063	-0.72070313	-0.98876953	+29.09179688	+12.48046875	-23.33496094	+2396	+13.55712891	-0.19335938	-0.02197266	-24.45556641	+2.43896484	+35.81542969	+2704	+11.05664063	-2.34667969	-1.68750000	+18.47900391	+4.46044922	-23.46679688	+1552
+1457971344.87299990	+13.30224609	-0.72070313	-0.97998047	+28.93798828	+12.45849609	-23.46679688	+2396	+13.54833984	-0.18457031	-0.01318359	-23.88427734	+2.19726563	+36.10107422	+2704	+11.04785156	-2.34228516	-1.68750000	+18.47900391	+4.32861328	-23.48876953	+1548
+1457971344.87719990	+13.29785156	-0.72509766	-0.98437500	+28.80615234	+12.54638672	-23.51074219	+2392	+13.53515625	-0.17578125	-0.00878906	-23.22509766	+1.91162109	+36.40869141	+2704	+11.03906250	-2.34228516	-1.68310547	+18.50097656	+4.17480469	-23.53271484	+1544
+1457971344.88130000	+13.29345703	-0.72509766	-0.98876953	+28.65234375	+12.65625000	-23.57666016	+2392	+13.52636719	-0.16259766	+0.00000000	-22.58789063	+1.64794922	+36.69433594	+2700	+11.03027344	-2.33789063	-1.68310547	+18.50097656	+4.02099609	-23.55468750	+1540
+1457971344.88550000	+13.28906250	-0.72509766	-0.98876953	+28.52050781	+12.72216797	-23.66455078	+2388	+13.51318359	-0.15380859	+0.00439453	-21.97265625	+1.36230469	+36.93603516	+2700	+11.02148438	-2.33349609	-1.68310547	+18.52294922	+3.88916016	-23.59863281	+1536
+1457971344.88969990	+13.28466797	-0.72949219	-0.98876953	+28.43261719	+12.81005859	-23.68652344	+2380	+13.50439453	-0.14062500	+0.01318359	-21.33544922	+1.05468750	+37.19970703	+2700	+11.01269531	-2.32910156	-1.68310547	+18.54492188	+3.75732422	-23.62060547	+1536
+1457971344.89380000	+13.28466797	-0.73388672	-0.99316406	+28.27880859	+12.94189453	-23.75244141	+2376	+13.49560547	-0.13183594	+0.02197266	-20.69824219	+0.72509766	+37.41943359	+2696	+10.99951172	-2.33349609	-1.68310547	+18.54492188	+3.64746094	-23.64257813	+1532
+1457971344.90210010	+13.27148438	-0.74267578	-1.00195313	+27.99316406	+13.24951172	-23.86230469	+2368	+13.47363281	-0.11425781	+0.03515625	-19.46777344	+0.08789063	+37.79296875	+2688	+10.98193359	-2.32910156	-1.68750000	+18.58886719	+3.44970703	-23.70849609	+1532
+1457971344.90630010	+13.26708984	-0.74707031	-1.01074219	+27.83935547	+13.42529297	-23.92822266	+2360	+13.46044922	-0.10107422	+0.03955078	-18.85253906	-0.21972656	+37.94677734	+2680	+10.96875000	-2.33349609	-1.69189453	+18.58886719	+3.36181641	-23.73046875	+1532
+1457971344.91050000	+13.25830078	-0.75146484	-1.02392578	+27.70751953	+13.64501953	-23.95019531	+2360	+13.44726563	-0.08789063	+0.03955078	-18.23730469	-0.52734375	+38.07861328	+2676	+10.95556641	-2.33349609	-1.70068359	+18.58886719	+3.33984375	-23.75244141	+1532
+1457971344.91459990	+13.24951172	-0.75585938	-1.03710938	+27.59765625	+13.86474609	-24.01611328	+2356	+13.43408203	-0.08349609	+0.04394531	-17.77587891	-0.85693359	+38.18847656	+2668	+10.94677734	-2.33789063	-1.70947266	+18.61083984	+3.29589844	-23.79638672	+1532
+1457971344.91880010	+13.23632813	-0.76464844	-1.04589844	+27.44384766	+14.04052734	-24.10400391	+2352	+13.42089844	-0.07031250	+0.04394531	-17.24853516	-1.16455078	+38.27636719	+2660	+10.93359375	-2.34228516	-1.71826172	+18.58886719	+3.22998047	-23.84033203	+1532
+1457971344.92300010	+13.22753906	-0.77343750	-1.06347656	+27.29003906	+14.28222656	-24.14794922	+2348	+13.40771484	-0.06152344	+0.04833984	-16.72119141	-1.49414063	+38.34228516	+2656	+10.92041016	-2.35107422	-1.73144531	+18.58886719	+3.22998047	-23.86230469	+1536
+1457971344.92709990	+13.21435547	-0.77783203	-1.07666016	+27.15820313	+14.45800781	-24.27978516	+2348	+13.39453125	-0.05712891	+0.04833984	-16.32568359	-1.80175781	+38.40820313	+2644	+10.90722656	-2.35546875	-1.74462891	+18.61083984	+3.18603516	-23.92822266	+1536
+1457971344.93549990	+13.18798828	-0.79980469	-1.11181641	+26.89453125	+14.78759766	-24.49951172	+2348	+13.36816406	-0.03955078	+0.04833984	-15.46875000	-2.41699219	+38.43017578	+2628	+10.88525391	-2.37744141	-1.77539063	+18.56689453	+3.16406250	-24.06005859	+1540
+1457971344.93960000	+13.17041016	-0.80859375	-1.12939453	+26.80664063	+14.89746094	-24.65332031	+2348	+13.35058594	-0.03955078	+0.04394531	-15.16113281	-2.68066406	+38.40820313	+2616	+10.87207031	-2.38623047	-1.79296875	+18.61083984	+3.12011719	-24.14794922	+1540
+1457971344.94380000	+13.15722656	-0.81738281	-1.14257813	+26.71875000	+14.96337891	-24.80712891	+2348	+13.33740234	-0.03076172	+0.03515625	-14.78759766	-2.94433594	+38.38623047	+2608	+10.85888672	-2.39501953	-1.80615234	+18.61083984	+3.07617188	-24.25781250	+1540
+1457971344.94800000	+13.13964844	-0.82617188	-1.16894531	+26.63085938	+15.09521484	-24.89501953	+2352	+13.31542969	-0.02197266	+0.02636719	-14.43603516	-3.18603516	+38.32031250	+2600	+10.84570313	-2.40820313	-1.83251953	+18.63281250	+3.09814453	-24.34570313	+1544
+1457971344.95210000	+13.12207031	-0.83056641	-1.18212891	+26.63085938	+15.07324219	-25.11474609	+2352	+13.29785156	-0.02197266	+0.02197266	-14.15039063	-3.47167969	+38.27636719	+2592	+10.83251953	-2.41699219	-1.85009766	+18.69873047	+3.03222656	-24.45556641	+1540
+1457971344.95630000	+13.10449219	-0.83935547	-1.19531250	+26.56494141	+15.02929688	-25.31250000	+2352	+13.28027344	-0.01318359	+0.01757813	-13.84277344	-3.77929688	+38.21044922	+2584	+10.81494141	-2.43017578	-1.86767578	+18.74267578	+2.96630859	-24.58740234	+1540
+1457971344.96050000	+13.08691406	-0.84814453	-1.21728516	+26.52099609	+15.05126953	-25.44433594	+2356	+13.25830078	-0.00878906	+0.00439453	-13.53515625	-3.99902344	+38.12255859	+2576	+10.80175781	-2.44335938	-1.89404297	+18.76464844	+2.94433594	-24.71923828	+1540
+1457971344.96460010	+13.07373047	-0.85253906	-1.23486328	+26.54296875	+14.94140625	-25.66406250	+2356	+13.23632813	+0.00000000	-0.00439453	-13.20556641	-4.28466797	+38.03466797	+2568	+10.78857422	-2.45214844	-1.91601563	+18.87451172	+2.85644531	-24.87304688	+1536
+1457971344.97300000	+13.03857422	-0.86572266	-1.27441406	+26.54296875	+14.83154297	-25.99365234	+2356	+13.18798828	+0.00439453	-0.03955078	-12.56835938	-4.74609375	+37.79296875	+2556	+10.75781250	-2.48291016	-1.95996094	+19.02832031	+2.72460938	-25.18066406	+1536
+1457971344.97709990	+13.02099609	-0.87011719	-1.29199219	+26.60888672	+14.65576172	-26.21337891	+2356	+13.16601563	+0.01757813	-0.05712891	-12.15087891	-5.00976563	+37.68310547	+2548	+10.74023438	-2.49169922	-1.98193359	+19.18212891	+2.63671875	-25.35644531	+1532
+1457971344.98130010	+13.00341797	-0.87451172	-1.30957031	+26.65283203	+14.47998047	-26.41113281	+2352	+13.13525391	+0.02197266	-0.07470703	-11.77734375	-5.29541016	+37.55126953	+2540	+10.72265625	-2.50488281	-2.00390625	+19.29199219	+2.54882813	-25.55419922	+1532
+1457971344.98540000	+12.98583984	-0.87890625	-1.34033203	+26.69677734	+14.39208984	-26.56494141	+2352	+13.10449219	+0.02197266	-0.10546875	-11.40380859	-5.47119141	+37.37548828	+2536	+10.70507813	-2.51367188	-2.03027344	+19.42382813	+2.50488281	-25.70800781	+1528
+1457971344.98959990	+12.96826172	-0.87890625	-1.36230469	+26.80664063	+14.17236328	-26.76269531	+2348	+13.07812500	+0.03955078	-0.12744141	-10.89843750	-5.75683594	+37.24365234	+2528	+10.68750000	-2.52246094	-2.05664063	+19.62158203	+2.39501953	-25.90576172	+1524
+1457971344.99379990	+12.94628906	-0.88330078	-1.37988281	+26.85058594	+13.93066406	-26.98242188	+2344	+13.04736328	+0.04394531	-0.14941406	-10.45898438	-6.06445313	+37.06787109	+2520	+10.66992188	-2.54003906	-2.07861328	+19.75341797	+2.28515625	-26.12548828	+1524
+1457971344.99790000	+12.92871094	-0.89208984	-1.41943359	+26.91650391	+13.79882813	-27.11425781	+2340	+13.01220703	+0.04394531	-0.18896484	-10.01953125	-6.21826172	+36.84814453	+2512	+10.64794922	-2.55761719	-2.10937500	+19.88525391	+2.26318359	-26.30126953	+1524
+1457971345.00630000	+12.88916016	-0.90087891	-1.47216797	+27.09228516	+13.27148438	-27.55371094	+2328	+12.94628906	+0.06152344	-0.25488281	-8.89892578	-6.76757813	+36.45263672	+2496	+10.60400391	-2.58398438	-2.16210938	+20.25878906	+2.13134766	-26.74072266	+1524
+1457971345.01040010	+12.86279297	-0.90966797	-1.52050781	+27.18017578	+13.18359375	-27.66357422	+2324	+12.91113281	+0.06591797	-0.30761719	-8.37158203	-6.87744141	+36.14501953	+2488	+10.58203125	-2.60156250	-2.20166016	+20.43457031	+2.15332031	-26.96044922	+1528
+1457971345.01460000	+12.84082031	-0.91406250	-1.55566406	+27.33398438	+12.89794922	-27.88330078	+2316	+12.87597656	+0.07910156	-0.34716797	-7.73437500	-7.16308594	+35.90332031	+2484	+10.55566406	-2.61914063	-2.23681641	+20.65429688	+2.13134766	-27.18017578	+1528
+1457971345.01880000	+12.81005859	-0.92724609	-1.59082031	+27.39990234	+12.61230469	-28.12500000	+2308	+12.83642578	+0.07910156	-0.38671875	-7.16308594	-7.44873047	+35.59570313	+2472	+10.52929688	-2.64550781	-2.27197266	+20.80810547	+2.13134766	-27.44384766	+1528
+1457971345.02290010	+12.78369141	-0.94042969	-1.64794922	+27.48779297	+12.48046875	-28.27880859	+2300	+12.79687500	+0.07910156	-0.44824219	-6.59179688	-7.55859375	+35.24414063	+2464	+10.50292969	-2.66748047	-2.31591797	+20.98388672	+2.19726563	-27.68554688	+1532
+1457971345.02710010	+12.75732422	-0.94921875	-1.69189453	+27.64160156	+12.19482422	-28.52050781	+2292	+12.75732422	+0.08789063	-0.49658203	-5.91064453	-7.84423828	+34.91455078	+2456	+10.47656250	-2.68945313	-2.35546875	+21.20361328	+2.21923828	-27.94921875	+1536
+1457971345.03130010	+12.73095703	-0.97119141	-1.73144531	+27.68554688	+11.90917969	-28.80615234	+2284	+12.71337891	+0.08349609	-0.54492188	-5.31738281	-8.10791016	+34.56298828	+2444	+10.44580078	-2.72460938	-2.39501953	+21.33544922	+2.26318359	-28.25683594	+1540
+1457971345.03959990	+12.66503906	-1.00634766	-1.85009766	+27.92724609	+11.53564453	-29.26757813	+2272	+12.62988281	+0.08349609	-0.67236328	-4.02099609	-8.45947266	+33.68408203	+2424	+10.38427734	-2.79052734	-2.49609375	+21.68701172	+2.50488281	-28.85009766	+1552
+1457971345.04380010	+12.62988281	-1.03271484	-1.90283203	+28.01513672	+11.29394531	-29.55322266	+2264	+12.58593750	+0.07470703	-0.72949219	-3.40576172	-8.72314453	+33.22265625	+2412	+10.34912109	-2.83007813	-2.54443359	+21.81884766	+2.61474609	-29.17968750	+1560
+1457971345.04790000	+12.59472656	-1.05908203	-1.97314453	+28.12500000	+11.20605469	-29.79492188	+2264	+12.53759766	+0.06591797	-0.81298828	-2.76855469	-8.74511719	+32.69531250	+2408	+10.31835938	-2.86962891	-2.60595703	+21.99462891	+2.81250000	-29.48730469	+1564
+1457971345.05209990	+12.55957031	-1.07666016	-2.03466797	+28.32275391	+10.96435547	-30.12451172	+2256	+12.48925781	+0.06591797	-0.87890625	-2.06542969	-9.00878906	+32.21191406	+2396	+10.27880859	-2.90917969	-2.66308594	+22.14843750	+2.94433594	-29.86083984	+1568
+1457971345.05620000	+12.52001953	-1.11181641	-2.09179688	+28.38867188	+10.74462891	-30.47607422	+2252	+12.44091797	+0.04833984	-0.94042969	-1.45019531	-9.27246094	+31.68457031	+2388	+10.23925781	-2.95751953	-2.72021484	+22.25830078	+3.09814453	-30.23437500	+1576
+1457971345.06040000	+12.48046875	-1.14257813	-2.16650391	+28.49853516	+10.65673828	-30.78369141	+2252	+12.39257813	+0.03515625	-1.02832031	-0.79101563	-9.29443359	+31.09130859	+2384	+10.20849609	-3.01025391	-2.78173828	+22.41210938	+3.31787109	-30.60791016	+1584
+1457971345.06870010	+12.40136719	-1.20849609	-2.30273438	+28.80615234	+10.30517578	-31.53076172	+2244	+12.29150391	+0.00878906	-1.17333984	+0.52734375	-9.75585938	+29.94873047	+2364	+10.12500000	-3.11572266	-2.90478516	+22.67578125	+3.69140625	-31.46484375	+1596
+1457971345.07290010	+12.35742188	-1.24804688	-2.38183594	+28.95996094	+10.28320313	-31.88232422	+2244	+12.24316406	-0.00878906	-1.27441406	+1.18652344	-9.73388672	+29.31152344	+2360	+10.08984375	-3.16845703	-2.97509766	+22.85156250	+3.93310547	-31.88232422	+1600
+1457971345.07710000	+12.31347656	-1.27880859	-2.46093750	+29.17968750	+10.17333984	-32.25585938	+2240	+12.18603516	-0.02636719	-1.35791016	+1.88964844	-9.90966797	+28.67431641	+2352	+10.04150391	-3.22558594	-3.04101563	+23.00537109	+4.15283203	-32.34375000	+1608
+1457971345.08119990	+12.26513672	-1.32275391	-2.53564453	+29.33349609	+10.08544922	-32.65136719	+2240	+12.12890625	-0.05273438	-1.43701172	+2.50488281	-10.04150391	+28.05908203	+2348	+9.99755859	-3.28710938	-3.11132813	+23.13720703	+4.37255859	-32.78320313	+1616
+1457971345.08540010	+12.22558594	-1.36669922	-2.61914063	+29.50927734	+10.06347656	-33.04687500	+2240	+12.07617188	-0.07470703	-1.54248047	+3.16406250	-9.99755859	+27.39990234	+2348	+9.96240234	-3.34863281	-3.17724609	+23.33496094	+4.57031250	-33.26660156	+1616
+1457971345.08960010	+12.17724609	-1.40185547	-2.69824219	+29.75097656	+10.01953125	-33.44238281	+2240	+12.01904297	-0.09667969	-1.63476563	+3.84521484	-10.10742188	+26.76269531	+2340	+9.91406250	-3.41015625	-3.24755859	+23.48876953	+4.81201172	-33.75000000	+1620
+1457971345.09369990	+12.12890625	-1.45458984	-2.77734375	+29.88281250	+9.97558594	-33.85986328	+2240	+11.95751953	-0.13183594	-1.72265625	+4.43847656	-10.17333984	+26.12548828	+2336	+9.86572266	-3.47607422	-3.31787109	+23.64257813	+5.03173828	-34.23339844	+1628
+1457971345.10209990	+12.03662109	-1.54687500	-2.95312500	+30.32226563	+10.04150391	-34.69482422	+2236	+11.84326172	-0.18896484	-1.93359375	+5.69091797	-10.06347656	+24.78515625	+2328	+9.77783203	-3.60791016	-3.44970703	+23.99414063	+5.49316406	-35.26611328	+1632
+1457971345.10620000	+11.98388672	-1.60400391	-3.03662109	+30.52001953	+10.08544922	-35.09033203	+2236	+11.78173828	-0.22851563	-2.03466797	+6.24023438	-10.04150391	+24.14794922	+2324	+9.72949219	-3.67382813	-3.52001953	+24.19189453	+5.75683594	-35.72753906	+1636
+1457971345.11040000	+11.93554688	-1.65673828	-3.12890625	+30.73974609	+10.17333984	-35.48583984	+2236	+11.72460938	-0.26806641	-2.14892578	+6.81152344	-9.86572266	+23.48876953	+2320	+9.68994141	-3.73974609	-3.58593750	+24.41162109	+5.95458984	-36.25488281	+1632
+1457971345.11459990	+11.88281250	-1.70507813	-3.21679688	+31.00341797	+10.26123047	-35.88134766	+2232	+11.65869141	-0.30761719	-2.25878906	+7.33886719	-9.77783203	+22.85156250	+2316	+9.64160156	-3.81005859	-3.65185547	+24.56542969	+6.24023438	-36.78222656	+1636
+1457971345.11870000	+11.83007813	-1.76660156	-3.30908203	+31.20117188	+10.37109375	-36.27685547	+2232	+11.59277344	-0.35595703	-2.36425781	+7.80029297	-9.64599609	+22.21435547	+2312	+9.58886719	-3.88037109	-3.72656250	+24.74121094	+6.50390625	-37.24365234	+1640
+1457971345.12290000	+11.78173828	-1.82812500	-3.39697266	+31.42089844	+10.45898438	-36.71630859	+2232	+11.54003906	-0.39990234	-2.47412109	+8.30566406	-9.47021484	+21.57714844	+2308	+9.54931641	-3.95068359	-3.78369141	+24.98291016	+6.70166016	-37.81494141	+1636
+1457971345.12710000	+11.72900391	-1.88525391	-3.48486328	+31.66259766	+10.61279297	-37.11181641	+2228	+11.47412109	-0.44384766	-2.58398438	+8.74511719	-9.29443359	+20.93994141	+2300	+9.49658203	-4.02978516	-3.84960938	+25.09277344	+7.00927734	-38.34228516	+1640
+1457971345.13120010	+11.67626953	-1.95117188	-3.58154297	+31.86035156	+10.76660156	-37.48535156	+2228	+11.40820313	-0.50097656	-2.69384766	+9.09667969	-9.11865234	+20.30273438	+2296	+9.44824219	-4.10449219	-3.91992188	+25.26855469	+7.31689453	-38.80371094	+1640
+1457971345.13949990	+11.57080078	-2.07861328	-3.76171875	+32.34375000	+11.11816406	-38.27636719	+2220	+11.28515625	-0.61083984	-2.91796875	+9.86572266	-8.67919922	+19.02832031	+2276	+9.35156250	-4.26269531	-4.04296875	+25.55419922	+7.88818359	-39.90234375	+1640
+1457971345.14369990	+11.50927734	-2.14892578	-3.85400391	+32.54150391	+11.29394531	-38.62792969	+2216	+11.21923828	-0.67675781	-3.02783203	+10.15136719	-8.43750000	+18.43505859	+2272	+9.29882813	-4.34179688	-4.11328125	+25.72998047	+8.21777344	-40.36376953	+1640
+1457971345.14790010	+11.46093750	-2.21923828	-3.93750000	+32.78320313	+11.42578125	-39.04541016	+2208	+11.16210938	-0.73828125	-3.13330078	+10.45898438	-8.23974609	+17.81982422	+2260	+9.25488281	-4.42089844	-4.17041016	+25.90576172	+8.43750000	-40.91308594	+1636
+1457971345.15200000	+11.40380859	-2.28955078	-4.02539063	+33.00292969	+11.64550781	-39.41894531	+2204	+11.09619141	-0.79980469	-3.23876953	+10.74462891	-8.02001953	+17.20458984	+2252	+9.19775391	-4.51318359	-4.23193359	+25.94970703	+8.81103516	-41.44042969	+1636
+1457971345.15619990	+11.34228516	-2.36425781	-4.11767578	+33.17871094	+11.84326172	-39.77050781	+2200	+11.03466797	-0.87451172	-3.34423828	+10.94238281	-7.80029297	+16.58935547	+2244	+9.14501953	-4.59667969	-4.30224609	+26.08154297	+9.14062500	-41.87988281	+1640
+1457971345.16039990	+11.29394531	-2.43896484	-4.19238281	+33.37646484	+11.95312500	-40.20996094	+2192	+10.97753906	-0.94042969	-3.44091797	+11.20605469	-7.64648438	+15.97412109	+2232	+9.09667969	-4.68017578	-4.35498047	+26.21337891	+9.38232422	-42.45117188	+1632
+1457971345.16450000	+11.23242188	-2.51806641	-4.27587891	+33.55224609	+12.17285156	-40.58349609	+2184	+10.91601563	-1.01074219	-3.53759766	+11.42578125	-7.44873047	+15.38085938	+2220	+9.03955078	-4.77685547	-4.41650391	+26.23535156	+9.77783203	-42.95654297	+1636
+1457971345.17290000	+11.12255859	-2.67187500	-4.43408203	+33.92578125	+12.50244141	-41.33056641	+2164	+10.79736328	-1.16455078	-3.72656250	+11.82128906	-7.09716797	+14.19433594	+2196	+8.93847656	-4.95703125	-4.53076172	+26.43310547	+10.39306641	-43.92333984	+1632
+1457971345.17700000	+11.06103516	-2.75537109	-4.51318359	+34.05761719	+12.72216797	-41.70410156	+2156	+10.73583984	-1.23925781	-3.81884766	+12.04101563	-6.89941406	+13.62304688	+2184	+8.87695313	-5.05371094	-4.59228516	+26.45507813	+10.76660156	-44.36279297	+1636
+1457971345.18120000	+10.99951172	-2.83447266	-4.59228516	+34.21142578	+12.91992188	-42.01171875	+2144	+10.66992188	-1.31835938	-3.91113281	+12.19482422	-6.70166016	+13.09570313	+2172	+8.81982422	-5.14599609	-4.65380859	+26.54296875	+11.14013672	-44.73632813	+1640
+1457971345.18540000	+10.95117188	-2.91796875	-4.65380859	+34.36523438	+12.98583984	-42.45117188	+2132	+10.61718750	-1.40185547	-3.98583984	+12.37060547	-6.63574219	+12.52441406	+2160	+8.77148438	-5.23828125	-4.69775391	+26.63085938	+11.38183594	-45.26367188	+1636
+1457971345.18950010	+10.88964844	-3.00146484	-4.72412109	+34.49707031	+13.18359375	-42.80273438	+2120	+10.55566406	-1.47656250	-4.06933594	+12.56835938	-6.48193359	+11.99707031	+2144	+8.70996094	-5.33935547	-4.75048828	+26.63085938	+11.73339844	-45.65917969	+1640
+1457971345.19370010	+10.83251953	-3.08935547	-4.79443359	+34.62890625	+13.33740234	-43.11035156	+2112	+10.49414063	-1.56005859	-4.14843750	+12.72216797	-6.30615234	+11.49169922	+2136	+8.65722656	-5.43164063	-4.80761719	+26.71875000	+12.08496094	-46.01074219	+1644
+1457971345.20199990	+10.72265625	-3.26074219	-4.90869141	+34.91455078	+13.57910156	-43.85742188	+2092	+10.37988281	-1.72705078	-4.28906250	+13.09570313	-6.10839844	+10.48095703	+2104	+8.54736328	-5.62939453	-4.89111328	+26.80664063	+12.65625000	-46.84570313	+1648
+1457971345.20619990	+10.66552734	-3.34423828	-4.97460938	+35.06835938	+13.71093750	-44.14306641	+2088	+10.31835938	-1.81054688	-4.36376953	+13.24951172	-5.93261719	+10.04150391	+2092	+8.49462891	-5.72167969	-4.94384766	+26.91650391	+12.96386719	-47.13134766	+1652
+1457971345.21030000	+10.61718750	-3.42773438	-5.01855469	+35.22216797	+13.73291016	-44.51660156	+2076	+10.26562500	-1.89404297	-4.42089844	+13.40332031	-5.88867188	+9.55810547	+2072	+8.44189453	-5.81835938	-4.97021484	+26.98242188	+13.18359375	-47.54882813	+1652
+1457971345.21450000	+10.56005859	-3.51562500	-5.07568359	+35.39794922	+13.86474609	-44.80224609	+2068	+10.20410156	-1.97753906	-4.48681641	+13.55712891	-5.73486328	+9.11865234	+2056	+8.38916016	-5.91943359	-5.00976563	+27.02636719	+13.49121094	-47.85644531	+1656
+1457971345.21869990	+10.50292969	-3.59912109	-5.12841797	+35.57373047	+13.93066406	-45.02197266	+2064	+10.14697266	-2.06542969	-4.55273438	+13.68896484	-5.55908203	+8.72314453	+2044	+8.34082031	-6.00732422	-5.04931641	+27.15820313	+13.75488281	-48.09814453	+1656
+1457971345.22700000	+10.40185547	-3.77050781	-5.20751953	+35.92529297	+13.99658203	-45.63720703	+2048	+10.03710938	-2.23681641	-4.65380859	+13.93066406	-5.38330078	+7.88818359	+2016	+8.24414063	-6.20068359	-5.09765625	+27.31201172	+14.19433594	-48.77929688	+1656
+1457971345.23120000	+10.35351563	-3.85400391	-5.25585938	+36.14501953	+14.04052734	-45.83496094	+2040	+9.97998047	-2.32470703	-4.71533203	+14.01855469	-5.22949219	+7.53662109	+2004	+8.20019531	-6.28857422	-5.12841797	+27.44384766	+14.41406250	-49.02099609	+1652
+1457971345.23530010	+10.30517578	-3.93750000	-5.27783203	+36.32080078	+13.99658203	-46.14257813	+2028	+9.93164063	-2.40820313	-4.75048828	+14.12841797	-5.20751953	+7.14111328	+1988	+8.15625000	-6.38525391	-5.13720703	+27.53173828	+14.58984375	-49.35058594	+1648
+1457971345.23950000	+10.25244141	-4.02539063	-5.31298828	+36.51855469	+14.01855469	-46.34033203	+2020	+9.87451172	-2.50048828	-4.79882813	+14.17236328	-5.03173828	+6.78955078	+1976	+8.11669922	-6.47753906	-5.15478516	+27.61962891	+14.78759766	-49.61425781	+1644
+1457971345.24370000	+10.20410156	-4.10449219	-5.35253906	+36.76025391	+14.01855469	-46.47216797	+2012	+9.82177734	-2.58398438	-4.84716797	+14.23828125	-4.87792969	+6.50390625	+1964	+8.07714844	-6.56542969	-5.17236328	+27.77343750	+14.96337891	-49.81201172	+1636
+1457971345.24780010	+10.16015625	-4.18359375	-5.36572266	+36.95800781	+13.90869141	-46.75781250	+1996	+9.77783203	-2.67187500	-4.87353516	+14.28222656	-4.87792969	+6.15234375	+1944	+8.03759766	-6.65332031	-5.18115234	+27.86132813	+15.07324219	-50.09765625	+1632
+1457971345.25200010	+10.11621094	-4.27148438	-5.38769531	+37.13378906	+13.88671875	-46.91162109	+1988	+9.72509766	-2.76416016	-4.90869141	+14.26025391	-4.72412109	+5.84472656	+1932	+8.00244141	-6.74560547	-5.18554688	+27.94921875	+15.22705078	-50.33935547	+1628
+1457971345.26029990	+10.02832031	-4.42968750	-5.41845703	+37.52929688	+13.73291016	-47.30712891	+1956	+9.63720703	-2.93554688	-4.96142578	+14.26025391	-4.61425781	+5.25146484	+1896	+7.93212891	-6.92138672	-5.18994141	+28.16894531	+15.44677734	-50.82275391	+1612
+1457971345.26449990	+9.98876953	-4.51757813	-5.43164063	+37.66113281	+13.68896484	-47.46093750	+1944	+9.59326172	-3.02343750	-4.98339844	+14.17236328	-4.50439453	+4.98779297	+1884	+7.90136719	-7.01367188	-5.18994141	+28.23486328	+15.53466797	-51.06445313	+1608
+1457971345.26869990	+9.94921875	-4.59228516	-5.44482422	+37.85888672	+13.62304688	-47.59277344	+1928	+9.55371094	-3.10693359	-5.00976563	+14.15039063	-4.39453125	+4.76806641	+1864	+7.87060547	-7.09716797	-5.18994141	+28.32275391	+15.64453125	-51.26220703	+1600
+1457971345.27280000	+9.91406250	-4.67138672	-5.43603516	+37.99072266	+13.49121094	-47.81250000	+1912	+9.51855469	-3.19482422	-5.01416016	+14.10644531	-4.41650391	+4.48242188	+1844	+7.83105469	-7.18505859	-5.18115234	+28.36669922	+15.71044922	-51.48193359	+1592
+1457971345.27700000	+9.87451172	-4.75488281	-5.43603516	+38.03466797	+13.42529297	-47.94433594	+1896	+9.48339844	-3.28271484	-5.02294922	+13.97460938	-4.35058594	+4.26269531	+1828	+7.80029297	-7.26855469	-5.17675781	+28.41064453	+15.77636719	-51.65771484	+1584
+1457971345.28119990	+9.84375000	-4.82958984	-5.44042969	+38.18847656	+13.35937500	-48.01025391	+1876	+9.44824219	-3.36181641	-5.03613281	+13.90869141	-4.26269531	+4.08691406	+1808	+7.76953125	-7.35205078	-5.16796875	+28.47656250	+15.84228516	-51.81152344	+1576
+1457971345.28530000	+9.80859375	-4.90429688	-5.42285156	+38.25439453	+13.20556641	-48.22998047	+1868	+9.41748047	-3.44531250	-5.02734375	+13.79882813	-4.35058594	+3.82324219	+1788	+7.73437500	-7.43554688	-5.15478516	+28.45458984	+15.88623047	-51.98730469	+1572
+1457971345.29360010	+9.75146484	-5.06250000	-5.40527344	+38.34228516	+13.05175781	-48.44970703	+1840	+9.36035156	-3.61230469	-5.01855469	+13.55712891	-4.28466797	+3.51562500	+1752	+7.67285156	-7.59814453	-5.12841797	+28.47656250	+15.97412109	-52.27294922	+1560
+1457971345.29780010	+9.72070313	-5.13720703	-5.37451172	+38.34228516	+12.89794922	-48.64746094	+1836	+9.33837891	-3.69140625	-4.99658203	+13.42529297	-4.37255859	+3.29589844	+1744	+7.63330078	-7.68164063	-5.10644531	+28.41064453	+16.01806641	-52.38281250	+1556
+1457971345.30200000	+9.69433594	-5.21630859	-5.35253906	+38.27636719	+12.81005859	-48.73535156	+1832	+9.31201172	-3.77050781	-4.98339844	+13.24951172	-4.37255859	+3.18603516	+1732	+7.60253906	-7.76074219	-5.08886719	+28.36669922	+16.01806641	-52.47070313	+1552
+1457971345.30609990	+9.66796875	-5.28662109	-5.33496094	+38.32031250	+12.72216797	-48.77929688	+1820	+9.29443359	-3.84960938	-4.97021484	+13.11767578	-4.39453125	+3.12011719	+1720	+7.57177734	-7.83984375	-5.07128906	+28.34472656	+16.06201172	-52.49267578	+1548
+1457971345.31030010	+9.64599609	-5.36132813	-5.29980469	+38.27636719	+12.56835938	-48.91113281	+1820	+9.27246094	-3.92431641	-4.93505859	+12.96386719	-4.50439453	+2.96630859	+1716	+7.53662109	-7.91455078	-5.04931641	+28.25683594	+16.06201172	-52.55859375	+1548
+1457971345.31450010	+9.61962891	-5.43603516	-5.26904297	+38.18847656	+12.43652344	-48.95507813	+1820	+9.25488281	-4.00341797	-4.90869141	+12.76611328	-4.54833984	+2.92236328	+1712	+7.50585938	-7.98925781	-5.02294922	+28.19091797	+16.04003906	-52.55859375	+1544
+1457971345.31859990	+9.60205078	-5.50195313	-5.24267578	+38.16650391	+12.32666016	-48.97705078	+1816	+9.23730469	-4.07373047	-4.88232422	+12.63427734	-4.59228516	+2.87841797	+1708	+7.47509766	-8.05957031	-5.00097656	+28.14697266	+16.06201172	-52.53662109	+1544
+1457971345.32699990	+9.56250000	-5.64697266	-5.15478516	+37.96875000	+11.99707031	-49.13085938	+1824	+9.20654297	-4.22314453	-4.79882813	+12.21679688	-4.83398438	+2.81250000	+1708	+7.41796875	-8.20458984	-4.93505859	+27.94921875	+15.95214844	-52.53662109	+1548
+1457971345.33110000	+9.54492188	-5.71289063	-5.11962891	+37.92480469	+11.84326172	-49.13085938	+1824	+9.19775391	-4.28906250	-4.76367188	+12.04101563	-4.89990234	+2.85644531	+1708	+7.39160156	-8.27490234	-4.90429688	+27.86132813	+15.90820313	-52.47070313	+1548
+1457971345.33530000	+9.52734375	-5.77880859	-5.06689453	+37.83691406	+11.64550781	-49.19677734	+1832	+9.18457031	-4.35937500	-4.71093750	+11.82128906	-5.05371094	+2.83447266	+1716	+7.36083984	-8.34521484	-4.86474609	+27.75146484	+15.86425781	-52.42675781	+1552
+1457971345.33950000	+9.51416016	-5.84472656	-5.01855469	+37.72705078	+11.44775391	-49.15283203	+1836	+9.17578125	-4.42968750	-4.66699219	+11.55761719	-5.14160156	+2.92236328	+1720	+7.33886719	-8.41113281	-4.82519531	+27.66357422	+15.75439453	-52.33886719	+1556
+1457971345.34360000	+9.50097656	-5.90625000	-4.97460938	+37.66113281	+11.25000000	-49.08691406	+1840	+9.16699219	-4.49560547	-4.62304688	+11.33789063	-5.22949219	+3.03222656	+1720	+7.32128906	-8.47265625	-4.79003906	+27.59765625	+15.66650391	-52.20703125	+1552
+1457971345.34780000	+9.48779297	-5.96777344	-4.91748047	+37.57324219	+11.00830078	-49.10888672	+1848	+9.15820313	-4.56152344	-4.56152344	+11.07421875	-5.42724609	+3.07617188	+1728	+7.29931641	-8.53417969	-4.74169922	+27.48779297	+15.55664063	-52.14111328	+1556
+1457971345.35200000	+9.47900391	-6.03369141	-4.86035156	+37.46337891	+10.74462891	-49.06494141	+1856	+9.14941406	-4.63623047	-4.50439453	+10.72265625	-5.53710938	+3.18603516	+1732	+7.28613281	-8.59570313	-4.69335938	+27.42187500	+15.38085938	-52.05322266	+1556
+1457971345.35610010	+9.46582031	-6.09082031	-4.80761719	+37.41943359	+10.50292969	-48.97705078	+1860	+9.14501953	-4.69335938	-4.45166016	+10.45898438	-5.64697266	+3.33984375	+1732	+7.27294922	-8.65283203	-4.64501953	+27.37792969	+15.27099609	-51.94335938	+1556
+1457971345.36439990	+9.45263672	-6.20507813	-4.68017578	+37.26562500	+9.95361328	-48.88916016	+1872	+9.14062500	-4.82958984	-4.32421875	+9.71191406	-5.97656250	+3.55957031	+1744	+7.25537109	-8.76708984	-4.53076172	+27.22412109	+14.91943359	-51.76757813	+1556
+1457971345.36859990	+9.44384766	-6.25781250	-4.61865234	+37.24365234	+9.66796875	-48.75732422	+1872	+9.13623047	-4.88671875	-4.26708984	+9.38232422	-6.08642578	+3.75732422	+1744	+7.24658203	-8.81542969	-4.47802734	+27.18017578	+14.76562500	-51.63574219	+1548
+1457971345.37280010	+9.43945313	-6.31054688	-4.55273438	+37.19970703	+9.36035156	-48.69140625	+1876	+9.14062500	-4.94824219	-4.19238281	+9.00878906	-6.30615234	+3.91113281	+1748	+7.23779297	-8.86816406	-4.41650391	+27.13623047	+14.58984375	-51.52587891	+1544
+1457971345.37690000	+9.43505859	-6.36328125	-4.48681641	+37.15576172	+9.03076172	-48.53759766	+1880	+9.13623047	-5.01855469	-4.12646484	+8.50341797	-6.45996094	+4.06494141	+1752	+7.23339844	-8.92089844	-4.35937500	+27.09228516	+14.39208984	-51.41601563	+1540
+1457971345.38109990	+9.43066406	-6.41162109	-4.42089844	+37.17773438	+8.70117188	-48.38378906	+1876	+9.13623047	-5.07568359	-4.06054688	+8.10791016	-6.56982422	+4.26269531	+1752	+7.22900391	-8.96484375	-4.29785156	+27.07031250	+14.21630859	-51.26220703	+1532
+1457971345.38529990	+9.42626953	-6.45996094	-4.34619141	+37.15576172	+8.34960938	-48.29589844	+1880	+9.14501953	-5.13281250	-3.98583984	+7.69042969	-6.81152344	+4.43847656	+1752	+7.22900391	-9.00878906	-4.23632813	+27.02636719	+14.01855469	-51.15234375	+1528
+1457971345.39360000	+9.41748047	-6.54785156	-4.20556641	+37.22167969	+7.66845703	-47.96630859	+1876	+9.14941406	-5.25146484	-3.84521484	+6.67968750	-7.11914063	+4.79003906	+1752	+7.22460938	-9.10107422	-4.10888672	+26.98242188	+13.62304688	-50.88867188	+1512
+1457971345.39780000	+9.41748047	-6.59179688	-4.12646484	+37.26562500	+7.31689453	-47.83447266	+1876	+9.15820313	-5.30859375	-3.76611328	+6.21826172	-7.33886719	+4.98779297	+1752	+7.22021484	-9.14062500	-4.04736328	+26.96044922	+13.42529297	-50.73486328	+1500
+1457971345.40190010	+9.41308594	-6.63134766	-4.05615234	+37.28759766	+6.96533203	-47.63671875	+1876	+9.16259766	-5.37011719	-3.69140625	+5.64697266	-7.49267578	+5.14160156	+1752	+7.22021484	-9.18457031	-3.98583984	+26.93847656	+13.24951172	-50.58105469	+1492
+1457971345.40610000	+9.40869141	-6.66650391	-3.98583984	+37.37548828	+6.61376953	-47.41699219	+1872	+9.16699219	-5.41845703	-3.61669922	+5.16357422	-7.64648438	+5.36132813	+1748	+7.21582031	-9.22412109	-3.92431641	+26.91650391	+13.07373047	-50.40527344	+1484
+1457971345.41030000	+9.40869141	-6.70166016	-3.90673828	+37.46337891	+6.21826172	-47.26318359	+1872	+9.18017578	-5.47119141	-3.54199219	+4.68017578	-7.84423828	+5.55908203	+1748	+7.21142578	-9.26367188	-3.86279297	+26.89453125	+12.87597656	-50.20751953	+1476
+1457971345.41440010	+9.40429688	-6.73681641	-3.83203125	+37.50732422	+5.84472656	-47.08740234	+1872	+9.18457031	-5.52832031	-3.46289063	+4.10888672	-7.99804688	+5.73486328	+1748	+7.20263672	-9.30322266	-3.80566406	+26.85058594	+12.70019531	-50.03173828	+1468
+1457971345.41860010	+9.40429688	-6.76757813	-3.75732422	+37.63916016	+5.49316406	-46.86767578	+1872	+9.19335938	-5.57226563	-3.38818359	+3.60351563	-8.15185547	+5.93261719	+1748	+7.19824219	-9.33837891	-3.74414063	+26.82861328	+12.52441406	-49.81201172	+1460
+1457971345.42689990	+9.39990234	-6.82910156	-3.59912109	+37.83691406	+4.74609375	-46.53808594	+1872	+9.21093750	-5.67333984	-3.22998047	+2.54882813	-8.52539063	+6.30615234	+1752	+7.18945313	-9.41308594	-3.62548828	+26.76269531	+12.17285156	-49.43847656	+1444
+1457971345.43109990	+9.39990234	-6.85546875	-3.52441406	+37.99072266	+4.37255859	-46.31835938	+1876	+9.21972656	-5.71289063	-3.15087891	+2.04345703	-8.65722656	+6.50390625	+1752	+7.18066406	-9.44824219	-3.56835938	+26.71875000	+12.01904297	-49.21875000	+1440
+1457971345.43530010	+9.39990234	-6.87744141	-3.44970703	+38.12255859	+3.99902344	-46.14257813	+1876	+9.23291016	-5.75683594	-3.07617188	+1.56005859	-8.81103516	+6.72363281	+1756	+7.17626953	-9.48339844	-3.51123047	+26.67480469	+11.84326172	-48.97705078	+1436
+1457971345.43940000	+9.39550781	-6.90820313	-3.37060547	+38.23242188	+3.64746094	-45.96679688	+1880	+9.24169922	-5.80517578	-3.00146484	+1.05468750	-8.96484375	+6.92138672	+1760	+7.16748047	-9.51855469	-3.45410156	+26.63085938	+11.68945313	-48.75732422	+1432
+1457971345.44359990	+9.39550781	-6.92578125	-3.29589844	+38.38623047	+3.27392578	-45.79101563	+1884	+9.25048828	-5.84472656	-2.92236328	+0.57128906	-9.11865234	+7.11914063	+1764	+7.16308594	-9.54931641	-3.39697266	+26.60888672	+11.51367188	-48.53759766	+1428
+1457971345.44770000	+9.39990234	-6.94775391	-3.22119141	+38.56201172	+2.90039063	-45.63720703	+1888	+9.25927734	-5.87988281	-2.85205078	+0.10986328	-9.22851563	+7.36083984	+1768	+7.16308594	-9.58007813	-3.33984375	+26.60888672	+11.31591797	-48.33984375	+1424
+1457971345.45610000	+9.39990234	-6.98730469	-3.06738281	+38.82568359	+2.17529297	-45.37353516	+1900	+9.27685547	-5.95458984	-2.69824219	-0.76904297	-9.55810547	+7.75634766	+1780	+7.15869141	-9.63720703	-3.22119141	+26.58691406	+10.98632813	-47.98828125	+1424
+1457971345.46020010	+9.40429688	-7.00048828	-2.99267578	+39.02343750	+1.80175781	-45.24169922	+1904	+9.28564453	-5.98974609	-2.62792969	-1.18652344	-9.64599609	+7.99804688	+1784	+7.15869141	-9.66796875	-3.16406250	+26.58691406	+10.78857422	-47.81250000	+1420
+1457971345.46440010	+9.40429688	-7.02246094	-2.91796875	+39.13330078	+1.47216797	-45.15380859	+1908	+9.29443359	-6.02050781	-2.55761719	-1.51611328	-9.79980469	+8.21777344	+1788	+7.15869141	-9.69873047	-3.10253906	+26.60888672	+10.61279297	-47.65869141	+1420
+1457971345.46860000	+9.40429688	-7.03564453	-2.84326172	+39.30908203	+1.12060547	-45.08789063	+1916	+9.30322266	-6.05126953	-2.48291016	-1.86767578	-9.95361328	+8.43750000	+1796	+7.16308594	-9.72070313	-3.04101563	+26.65283203	+10.41503906	-47.57080078	+1420
+1457971345.47270010	+9.40869141	-7.04882813	-2.77734375	+39.48486328	+0.79101563	-44.95605469	+1916	+9.30761719	-6.08203125	-2.42138672	-2.19726563	-10.04150391	+8.70117188	+1800	+7.17187500	-9.74267578	-2.98388672	+26.69677734	+10.19531250	-47.41699219	+1420
+1457971345.47690010	+9.41308594	-7.06640625	-2.70703125	+39.61669922	+0.48339844	-44.91210938	+1924	+9.31640625	-6.10400391	-2.35546875	-2.39501953	-10.19531250	+8.94287109	+1808	+7.17626953	-9.76904297	-2.92236328	+26.76269531	+10.01953125	-47.32910156	+1416
+1457971345.48519990	+9.42187500	-7.08837891	-2.56640625	+39.96826172	-0.15380859	-44.82421875	+1928	+9.32519531	-6.15234375	-2.22363281	-2.83447266	-10.48095703	+9.42626953	+1816	+7.20263672	-9.80419922	-2.79492188	+26.98242188	+9.53613281	-47.21923828	+1412
+1457971345.48939990	+9.42626953	-7.10156250	-2.49609375	+40.12207031	-0.43945313	-44.86816406	+1932	+9.32958984	-6.16992188	-2.15771484	-2.92236328	-10.65673828	+9.64599609	+1820	+7.21582031	-9.82617188	-2.73339844	+27.09228516	+9.31640625	-47.19726563	+1412
+1457971345.49359990	+9.42626953	-7.11035156	-2.42578125	+40.29785156	-0.74707031	-44.89013672	+1932	+9.33398438	-6.19189453	-2.09179688	-3.03222656	-10.85449219	+9.84375000	+1828	+7.22900391	-9.84375000	-2.66748047	+27.20214844	+9.07470703	-47.24121094	+1412
+1457971345.49770000	+9.43505859	-7.11474609	-2.36425781	+40.47363281	-1.03271484	-44.86816406	+1932	+9.33398438	-6.20947266	-2.03466797	-3.14208984	-10.96435547	+10.10742188	+1828	+7.24218750	-9.86132813	-2.61035156	+27.33398438	+8.81103516	-47.21923828	+1408
+1457971345.50190000	+9.43505859	-7.12792969	-2.30273438	+40.60546875	-1.27441406	-44.91210938	+1932	+9.33837891	-6.22265625	-1.97314453	-3.12011719	-11.14013672	+10.30517578	+1832	+7.25537109	-9.87890625	-2.54882813	+27.46582031	+8.59130859	-47.21923828	+1404
+1457971345.51020000	+9.44384766	-7.14111328	-2.17529297	+40.93505859	-1.80175781	-45.02197266	+1924	+9.34277344	-6.24462891	-1.85888672	-3.12011719	-11.51367188	+10.74462891	+1832	+7.28613281	-9.90527344	-2.43017578	+27.77343750	+8.02001953	-47.30712891	+1396
+1457971345.51440000	+9.44824219	-7.14550781	-2.11376953	+41.06689453	-2.04345703	-45.13183594	+1924	+9.34277344	-6.25341797	-1.80175781	-3.03222656	-11.71142578	+10.89843750	+1836	+7.29931641	-9.91845703	-2.37744141	+27.92724609	+7.77832031	-47.35107422	+1392
+1457971345.51850010	+9.44824219	-7.14990234	-2.05224609	+41.22070313	-2.30712891	-45.26367188	+1920	+9.34277344	-6.26220703	-1.74023438	-2.96630859	-11.97509766	+11.05224609	+1840	+7.31250000	-9.93164063	-2.31591797	+28.05908203	+7.49267578	-47.48291016	+1388
+1457971345.52270010	+9.45263672	-7.15429688	-1.99511719	+41.37451172	-2.54882813	-45.35156250	+1916	+9.34277344	-6.27099609	-1.69189453	-2.87841797	-12.15087891	+11.22802734	+1836	+7.32128906	-9.94482422	-2.26318359	+28.19091797	+7.20703125	-47.52685547	+1384
+1457971345.52690010	+9.45263672	-7.15869141	-1.93798828	+41.50634766	-2.76855469	-45.50537109	+1916	+9.34277344	-6.27539063	-1.63476563	-2.76855469	-12.39257813	+11.35986328	+1840	+7.33007813	-9.96240234	-2.21044922	+28.32275391	+6.94335938	-47.59277344	+1376
+1457971345.53099990	+9.45703125	-7.16308594	-1.87646484	+41.66015625	-3.01025391	-45.70312500	+1912	+9.34277344	-6.27978516	-1.57763672	-2.63671875	-12.67822266	+11.44775391	+1844	+7.33886719	-9.97558594	-2.15332031	+28.41064453	+6.67968750	-47.72460938	+1376
+1457971345.53940010	+9.45263672	-7.16748047	-1.77099609	+41.92382813	-3.44970703	-45.96679688	+1908	+9.33837891	-6.28857422	-1.48095703	-2.35107422	-13.11767578	+11.66748047	+1844	+7.34765625	-10.00634766	-2.06982422	+28.58642578	+6.15234375	-47.79052734	+1364
+1457971345.54349990	+9.45263672	-7.17187500	-1.71386719	+42.05566406	-3.66943359	-46.16455078	+1908	+9.33837891	-6.28857422	-1.42822266	-2.19726563	-13.40332031	+11.73339844	+1848	+7.34765625	-10.01953125	-2.02148438	+28.65234375	+5.88867188	-47.90039063	+1360
+1457971345.54769990	+9.45263672	-7.17187500	-1.66552734	+42.16552734	-3.88916016	-46.34033203	+1904	+9.33837891	-6.28857422	-1.37988281	-2.02148438	-13.64501953	+11.84326172	+1848	+7.34765625	-10.03271484	-1.98632813	+28.71826172	+5.60302734	-47.94433594	+1356
+1457971345.55189990	+9.45263672	-7.17187500	-1.60839844	+42.29736328	-4.08691406	-46.56005859	+1908	+9.33837891	-6.28857422	-1.33154297	-1.84570313	-13.93066406	+11.86523438	+1848	+7.35205078	-10.04589844	-1.94238281	+28.78417969	+5.33935547	-48.01025391	+1352
+1457971345.55600000	+9.44824219	-7.17187500	-1.55566406	+42.40722656	-4.30664063	-46.80175781	+1912	+9.33398438	-6.28857422	-1.27880859	-1.66992188	-14.23828125	+11.88720703	+1852	+7.34765625	-10.06347656	-1.90283203	+28.82812500	+5.09765625	-48.09814453	+1352
+1457971345.56020000	+9.44824219	-7.17187500	-1.50732422	+42.53906250	-4.48242188	-46.99951172	+1916	+9.33398438	-6.28857422	-1.23925781	-1.49414063	-14.50195313	+11.93115234	+1856	+7.34326172	-10.07666016	-1.86328125	+28.87207031	+4.83398438	-48.16406250	+1352
+1457971345.56440000	+9.44384766	-7.17187500	-1.45898438	+42.62695313	-4.65820313	-47.21923828	+1924	+9.33398438	-6.28857422	-1.19091797	-1.29638672	-14.76562500	+11.93115234	+1860	+7.34326172	-10.08984375	-1.82812500	+28.91601563	+4.59228516	-48.22998047	+1352
+1457971345.57270000	+9.43945313	-7.17187500	-1.36230469	+42.82470703	-5.00976563	-47.63671875	+1944	+9.32519531	-6.28857422	-1.10302734	-0.92285156	-15.29296875	+11.97509766	+1872	+7.33447266	-10.11621094	-1.75781250	+28.98193359	+4.10888672	-48.33984375	+1352
+1457971345.57690000	+9.43505859	-7.17187500	-1.31835938	+42.93457031	-5.16357422	-47.85644531	+1952	+9.32519531	-6.28417969	-1.06347656	-0.72509766	-15.55664063	+11.97509766	+1880	+7.33007813	-10.12500000	-1.72265625	+29.04785156	+3.88916016	-48.40576172	+1352
+1457971345.58100010	+9.43066406	-7.16748047	-1.27441406	+43.02246094	-5.31738281	-48.07617188	+1968	+9.32080078	-6.27978516	-1.02392578	-0.52734375	-15.79833984	+11.97509766	+1892	+7.33007813	-10.13378906	-1.68750000	+29.11376953	+3.64746094	-48.49365234	+1356
+1457971345.58520010	+9.42626953	-7.16748047	-1.23046875	+43.11035156	-5.44921875	-48.27392578	+1980	+9.31640625	-6.27978516	-0.98437500	-0.32958984	-16.04003906	+11.97509766	+1900	+7.33007813	-10.14257813	-1.65234375	+29.20166016	+3.40576172	-48.58154297	+1356
+1457971345.58940010	+9.42626953	-7.16308594	-1.18652344	+43.24218750	-5.58105469	-48.49365234	+2000	+9.31201172	-6.27539063	-0.94482422	-0.13183594	-16.25976563	+11.97509766	+1916	+7.33007813	-10.15136719	-1.61279297	+29.31152344	+3.18603516	-48.69140625	+1360
+1457971345.59770010	+9.41308594	-7.15869141	-1.10302734	+43.41796875	-5.77880859	-48.86718750	+2032	+9.30322266	-6.27539063	-0.87451172	+0.21972656	-16.65527344	+11.99707031	+1944	+7.33007813	-10.16894531	-1.53808594	+29.50927734	+2.79052734	-48.88916016	+1364
+1457971345.60180000	+9.41308594	-7.15429688	-1.06787109	+43.52783203	-5.88867188	-48.99902344	+2052	+9.29882813	-6.27099609	-0.84375000	+0.41748047	-16.83105469	+12.01904297	+1956	+7.33447266	-10.17333984	-1.50292969	+29.64111328	+2.59277344	-48.99902344	+1364
+1457971345.60599990	+9.40429688	-7.15429688	-1.03271484	+43.61572266	-5.97656250	-49.15283203	+2072	+9.29003906	-6.26660156	-0.81298828	+0.61523438	-16.98486328	+12.04101563	+1976	+7.33886719	-10.17333984	-1.46337891	+29.79492188	+2.39501953	-49.10888672	+1368
+1457971345.61019990	+9.39990234	-7.14990234	-1.00195313	+43.70361328	-6.04248047	-49.26269531	+2092	+9.28125000	-6.26660156	-0.78662109	+0.76904297	-17.13867188	+12.08496094	+1992	+7.34765625	-10.17773438	-1.42822266	+29.97070313	+2.19726563	-49.21875000	+1368
+1457971345.61430000	+9.39550781	-7.14111328	-0.96679688	+43.85742188	-6.13037109	-49.43847656	+2116	+9.27685547	-6.25781250	-0.75585938	+0.98876953	-17.27050781	+12.10693359	+2008	+7.35205078	-10.17773438	-1.39306641	+30.14648438	+2.02148438	-49.35058594	+1372
+1457971345.61850000	+9.38671875	-7.14111328	-0.93164063	+43.94531250	-6.19628906	-49.59228516	+2140	+9.26806641	-6.25781250	-0.72949219	+1.16455078	-17.42431641	+12.12890625	+2028	+7.35644531	-10.18212891	-1.35351563	+30.32226563	+1.84570313	-49.48242188	+1372
+1457971345.62680010	+9.37353516	-7.12792969	-0.87451172	+44.20898438	-6.30615234	-49.83398438	+2188	+9.25048828	-6.24902344	-0.67675781	+1.56005859	-17.66601563	+12.19482422	+2064	+7.36523438	-10.18652344	-1.27880859	+30.71777344	+1.51611328	-49.74609375	+1372
+1457971345.63100000	+9.36914063	-7.12353516	-0.84375000	+44.31884766	-6.35009766	-49.94384766	+2216	+9.24169922	-6.24902344	-0.65039063	+1.73583984	-17.77587891	+12.21679688	+2084	+7.36962891	-10.18652344	-1.23925781	+30.89355469	+1.38427734	-49.89990234	+1372
+1457971345.63520000	+9.36035156	-7.11914063	-0.81738281	+44.45068359	-6.39404297	-50.03173828	+2240	+9.22851563	-6.24462891	-0.63281250	+1.91162109	-17.84179688	+12.26074219	+2104	+7.37402344	-10.19091797	-1.20849609	+31.06933594	+1.23046875	-49.98779297	+1368
+1457971345.63930010	+9.35156250	-7.11474609	-0.79541016	+44.60449219	-6.43798828	-50.11962891	+2264	+9.21972656	-6.24023438	-0.60644531	+2.10937500	-17.95166016	+12.28271484	+2124	+7.37402344	-10.19091797	-1.17773438	+31.24511719	+1.09863281	-50.07568359	+1368
+1457971345.64350010	+9.33837891	-7.10595703	-0.76904297	+44.73632813	-6.48193359	-50.20751953	+2292	+9.20654297	-6.23583984	-0.58447266	+2.32910156	-18.03955078	+12.30468750	+2144	+7.37402344	-10.19091797	-1.14697266	+31.42089844	+0.96679688	-50.18554688	+1364
+1457971345.65179990	+9.32080078	-7.09277344	-0.72070313	+45.02197266	-6.54785156	-50.40527344	+2348	+9.18457031	-6.22265625	-0.54492188	+2.72460938	-18.19335938	+12.30468750	+2184	+7.37402344	-10.19091797	-1.08984375	+31.77246094	+0.72509766	-50.36132813	+1352
+1457971345.65599990	+9.30761719	-7.08837891	-0.69433594	+45.13183594	-6.54785156	-50.47119141	+2376	+9.17578125	-6.21826172	-0.52294922	+2.92236328	-18.25927734	+12.30468750	+2200	+7.36523438	-10.19531250	-1.06347656	+31.90429688	+0.63720703	-50.42724609	+1352
+1457971345.66020010	+9.29443359	-7.07958984	-0.67236328	+45.26367188	-6.54785156	-50.53710938	+2404	+9.16259766	-6.21386719	-0.50537109	+3.12011719	-18.30322266	+12.28271484	+2220	+7.35205078	-10.19970703	-1.04150391	+32.01416016	+0.57128906	-50.44921875	+1348
+1457971345.66430000	+9.28564453	-7.07519531	-0.65478516	+45.39550781	-6.52587891	-50.58105469	+2428	+9.14941406	-6.20947266	-0.48339844	+3.31787109	-18.34716797	+12.26074219	+2240	+7.34765625	-10.20410156	-1.01513672	+32.14599609	+0.48339844	-50.49316406	+1344
+1457971345.66849990	+9.27246094	-7.07080078	-0.63720703	+45.50537109	-6.50390625	-50.58105469	+2456	+9.14062500	-6.20507813	-0.46582031	+3.53759766	-18.34716797	+12.26074219	+2256	+7.33447266	-10.20849609	-0.99755859	+32.23388672	+0.43945313	-50.47119141	+1344
+1457971345.67260000	+9.25927734	-7.06201172	-0.61962891	+45.63720703	-6.48193359	-50.58105469	+2480	+9.12744141	-6.19628906	-0.45263672	+3.73535156	-18.32519531	+12.26074219	+2276	+7.31689453	-10.21289063	-0.97998047	+32.34375000	+0.41748047	-50.42724609	+1340
+1457971345.68100000	+9.23291016	-7.04882813	-0.58886719	+45.85693359	-6.39404297	-50.53710938	+2532	+9.10107422	-6.18310547	-0.42187500	+4.13085938	-18.25927734	+12.21679688	+2308	+7.28613281	-10.21728516	-0.95361328	+32.49755859	+0.41748047	-50.31738281	+1336
+1457971345.68510010	+9.21972656	-7.04003906	-0.57568359	+45.94482422	-6.32812500	-50.51513672	+2556	+9.09228516	-6.17871094	-0.40429688	+4.32861328	-18.21533203	+12.17285156	+2324	+7.26855469	-10.22167969	-0.93603516	+32.56347656	+0.43945313	-50.25146484	+1336
+1457971345.68930010	+9.20654297	-7.03564453	-0.56250000	+46.05468750	-6.26220703	-50.47119141	+2580	+9.07910156	-6.17431641	-0.39111328	+4.50439453	-18.14941406	+12.17285156	+2340	+7.25097656	-10.22167969	-0.92285156	+32.62939453	+0.48339844	-50.20751953	+1336
+1457971345.69350000	+9.19335938	-7.03125000	-0.55371094	+46.14257813	-6.17431641	-50.38330078	+2600	+9.06591797	-6.16992188	-0.37792969	+4.68017578	-18.03955078	+12.17285156	+2356	+7.23339844	-10.22607422	-0.90966797	+32.69531250	+0.52734375	-50.09765625	+1336
+1457971345.69759990	+9.17578125	-7.02685547	-0.54492188	+46.23046875	-6.08642578	-50.29541016	+2620	+9.05712891	-6.16552734	-0.36914063	+4.85595703	-17.90771484	+12.17285156	+2368	+7.21582031	-10.23046875	-0.90087891	+32.76123047	+0.61523438	-49.98779297	+1336
+1457971345.70600010	+9.14941406	-7.01367188	-0.53173828	+46.38427734	-5.91064453	-50.09765625	+2660	+9.03076172	-6.15234375	-0.35156250	+5.18554688	-17.66601563	+12.19482422	+2392	+7.18505859	-10.23046875	-0.87890625	+32.89306641	+0.79101563	-49.76806641	+1336
+1457971345.71009990	+9.14062500	-7.00927734	-0.52734375	+46.45019531	-5.80078125	-49.96582031	+2676	+9.02197266	-6.15234375	-0.34716797	+5.33935547	-17.51220703	+12.23876953	+2400	+7.16748047	-10.23046875	-0.87011719	+32.98095703	+0.87890625	-49.65820313	+1336
+1457971345.71429990	+9.12744141	-7.00927734	-0.52294922	+46.51611328	-5.69091797	-49.87792969	+2696	+9.00878906	-6.14794922	-0.33837891	+5.49316406	-17.35839844	+12.23876953	+2412	+7.15429688	-10.23046875	-0.86132813	+33.06884766	+0.98876953	-49.57031250	+1336
+1457971345.71849990	+9.11425781	-7.00488281	-0.51855469	+46.58203125	-5.60302734	-49.81201172	+2712	+8.99560547	-6.14355469	-0.33398438	+5.62500000	-17.24853516	+12.23876953	+2420	+7.14550781	-10.23046875	-0.85253906	+33.17871094	+1.07666016	-49.50439453	+1336
+1457971345.72260000	+9.10546875	-7.00048828	-0.51855469	+46.66992188	-5.51513672	-49.68017578	+2728	+8.98681641	-6.14355469	-0.33398438	+5.75683594	-17.09472656	+12.30468750	+2428	+7.13671875	-10.23046875	-0.84375000	+33.28857422	+1.18652344	-49.41650391	+1332
+1457971345.73099990	+9.08349609	-7.00048828	-0.51416016	+46.75781250	-5.29541016	-49.52636719	+2756	+8.96923828	-6.14355469	-0.32958984	+5.97656250	-16.85302734	+12.34863281	+2440	+7.12792969	-10.22607422	-0.81738281	+33.50830078	+1.42822266	-49.37255859	+1332
+1457971345.73510000	+9.07470703	-6.99609375	-0.52294922	+46.82373047	-5.20751953	-49.39453125	+2768	+8.96044922	-6.14355469	-0.33398438	+6.10839844	-16.67724609	+12.41455078	+2448	+7.11914063	-10.22607422	-0.81298828	+33.64013672	+1.53808594	-49.28466797	+1328
+1457971345.73930000	+9.06591797	-7.00048828	-0.52294922	+46.82373047	-5.07568359	-49.32861328	+2780	+8.94726563	-6.14794922	-0.33398438	+6.19628906	-16.56738281	+12.41455078	+2452	+7.11914063	-10.22607422	-0.80419922	+33.75000000	+1.66992188	-49.24072266	+1328
+1457971345.74350000	+9.05712891	-6.99609375	-0.52734375	+46.86767578	-4.98779297	-49.28466797	+2792	+8.93847656	-6.14794922	-0.33398438	+6.30615234	-16.47949219	+12.39257813	+2456	+7.11474609	-10.22167969	-0.79541016	+33.88183594	+1.75781250	-49.26269531	+1328
+1457971345.74760010	+9.05273438	-6.99609375	-0.53173828	+46.91162109	-4.89990234	-49.19677734	+2804	+8.93408203	-6.14794922	-0.34277344	+6.41601563	-16.34765625	+12.43652344	+2464	+7.11914063	-10.21728516	-0.78662109	+34.01367188	+1.86767578	-49.24072266	+1328
+1457971345.75180010	+9.04394531	-7.00048828	-0.53613281	+46.91162109	-4.79003906	-49.17480469	+2816	+8.92529297	-6.15234375	-0.34277344	+6.48193359	-16.25976563	+12.41455078	+2468	+7.11914063	-10.21728516	-0.78222656	+34.10156250	+1.95556641	-49.26269531	+1328
+1457971345.75589990	+9.03515625	-7.00048828	-0.53613281	+46.93359375	-4.68017578	-49.15283203	+2824	+8.91650391	-6.15234375	-0.34716797	+6.56982422	-16.19384766	+12.37060547	+2468	+7.11474609	-10.21728516	-0.77343750	+34.18945313	+2.04345703	-49.28466797	+1328
+1457971345.76430010	+9.02636719	-7.00488281	-0.54931641	+46.93359375	-4.48242188	-49.06494141	+2840	+8.90332031	-6.16113281	-0.35595703	+6.72363281	-15.99609375	+12.32666016	+2472	+7.11035156	-10.21728516	-0.76464844	+34.34326172	+2.24121094	-49.28466797	+1328
+1457971345.76840000	+9.02197266	-7.00488281	-0.55371094	+46.91162109	-4.37255859	-49.02099609	+2848	+8.89892578	-6.16113281	-0.36035156	+6.83349609	-15.93017578	+12.28271484	+2476	+7.11035156	-10.21728516	-0.76025391	+34.40917969	+2.32910156	-49.30664063	+1328
+1457971345.77259990	+9.01757813	-7.00927734	-0.55810547	+46.91162109	-4.26269531	-48.99902344	+2852	+8.89453125	-6.16113281	-0.36914063	+6.92138672	-15.82031250	+12.23876953	+2476	+7.10595703	-10.21289063	-0.76025391	+34.47509766	+2.41699219	-49.30664063	+1328
+1457971345.77679990	+9.01318359	-7.00927734	-0.56250000	+46.88964844	-4.17480469	-48.97705078	+2860	+8.88574219	-6.16552734	-0.36914063	+6.98730469	-15.75439453	+12.17285156	+2476	+7.10156250	-10.21728516	-0.76025391	+34.49707031	+2.50488281	-49.28466797	+1328
+1457971345.78090000	+9.00878906	-7.01367188	-0.56689453	+46.86767578	-4.06494141	-48.95507813	+2864	+8.88134766	-6.16552734	-0.37353516	+7.07519531	-15.68847656	+12.08496094	+2472	+7.09716797	-10.21728516	-0.75585938	+34.54101563	+2.59277344	-49.28466797	+1328
+1457971345.78930000	+9.00000000	-7.01806641	-0.57568359	+46.80175781	-3.86718750	-48.91113281	+2872	+8.87255859	-6.17431641	-0.38232422	+7.22900391	-15.53466797	+11.93115234	+2468	+7.08398438	-10.21728516	-0.76025391	+34.56298828	+2.74658203	-49.24072266	+1328
+1457971345.79340000	+8.99560547	-7.01806641	-0.57568359	+46.77978516	-3.75732422	-48.88916016	+2872	+8.86816406	-6.17431641	-0.38671875	+7.29492188	-15.42480469	+11.86523438	+2468	+7.07958984	-10.22167969	-0.76025391	+34.56298828	+2.83447266	-49.21875000	+1332
+1457971345.79760000	+8.99121094	-7.02246094	-0.58007813	+46.73583984	-3.64746094	-48.84521484	+2876	+8.86816406	-6.17871094	-0.39111328	+7.38281250	-15.33691406	+11.77734375	+2464	+7.06640625	-10.22607422	-0.76464844	+34.54101563	+2.94433594	-49.19677734	+1332
+1457971345.80590010	+8.98242188	-7.02685547	-0.58886719	+46.64794922	-3.42773438	-48.77929688	+2876	+8.85937500	-6.18310547	-0.39550781	+7.53662109	-15.13916016	+11.64550781	+2456	+7.04882813	-10.23046875	-0.76904297	+34.49707031	+3.12011719	-49.08691406	+1336
+1457971345.81010010	+8.97802734	-7.03125000	-0.59326172	+46.60400391	-3.31787109	-48.73535156	+2876	+8.85498047	-6.18310547	-0.39990234	+7.62451172	-15.05126953	+11.57958984	+2452	+7.03564453	-10.23486328	-0.77343750	+34.47509766	+3.20800781	-49.04296875	+1336
+1457971345.81430010	+8.97363281	-7.03564453	-0.59326172	+46.56005859	-3.20800781	-48.71337891	+2876	+8.85058594	-6.18750000	-0.39990234	+7.69042969	-14.96337891	+11.53564453	+2448	+7.02685547	-10.23925781	-0.78222656	+34.45312500	+3.29589844	-48.97705078	+1336
+1457971345.81839990	+8.96923828	-7.03564453	-0.59765625	+46.51611328	-3.09814453	-48.66943359	+2872	+8.84619141	-6.19189453	-0.40429688	+7.75634766	-14.83154297	+11.49169922	+2444	+7.01367188	-10.24365234	-0.78662109	+34.40917969	+3.40576172	-48.88916016	+1336
+1457971345.82670000	+8.96044922	-7.04443359	-0.60644531	+46.45019531	-2.85644531	-48.55957031	+2868	+8.84619141	-6.19628906	-0.40869141	+7.84423828	-14.69970703	+11.40380859	+2432	+6.99169922	-10.24804688	-0.79541016	+34.34326172	+3.62548828	-48.75732422	+1336
+1457971345.83090000	+8.95605469	-7.04882813	-0.61083984	+46.40625000	-2.72460938	-48.51562500	+2864	+8.84179688	-6.19628906	-0.40869141	+7.86621094	-14.65576172	+11.40380859	+2428	+6.98291016	-10.25244141	-0.79980469	+34.32128906	+3.75732422	-48.69140625	+1336
+1457971345.83509990	+8.95166016	-7.05322266	-0.61523438	+46.36230469	-2.59277344	-48.44970703	+2860	+8.84179688	-6.20068359	-0.41308594	+7.88818359	-14.61181641	+11.38183594	+2420	+6.96972656	-10.25683594	-0.79980469	+34.29931641	+3.88916016	-48.60351563	+1332
+1457971345.83920000	+8.94726563	-7.05761719	-0.61962891	+46.31835938	-2.46093750	-48.36181641	+2856	+8.83740234	-6.20068359	-0.41308594	+7.93212891	-14.52392578	+11.38183594	+2416	+6.96093750	-10.26123047	-0.80419922	+34.27734375	+4.04296875	-48.51562500	+1332
+1457971345.84340000	+8.94287109	-7.06201172	-0.62402344	+46.29638672	-2.32910156	-48.29589844	+2852	+8.83740234	-6.20507813	-0.41748047	+7.97607422	-14.43603516	+11.38183594	+2412	+6.95654297	-10.26562500	-0.80859375	+34.29931641	+4.17480469	-48.42773438	+1328
+1457971345.85170010	+8.93408203	-7.07080078	-0.63720703	+46.25244141	-2.04345703	-48.12011719	+2840	+8.82861328	-6.20947266	-0.42626953	+8.06396484	-14.21630859	+11.35986328	+2400	+6.94335938	-10.27001953	-0.80859375	+34.36523438	+4.48242188	-48.29589844	+1320
+1457971345.85590000	+8.92968750	-7.07519531	-0.64160156	+46.23046875	-1.91162109	-48.01025391	+2836	+8.82421875	-6.21386719	-0.43066406	+8.12988281	-14.06250000	+11.35986328	+2396	+6.93896484	-10.27001953	-0.80859375	+34.40917969	+4.63623047	-48.20800781	+1316
+1457971345.86010000	+8.92529297	-7.07958984	-0.64599609	+46.23046875	-1.75781250	-47.92236328	+2828	+8.81982422	-6.22265625	-0.43505859	+8.17382813	-13.93066406	+11.35986328	+2392	+6.93457031	-10.27441406	-0.80419922	+34.45312500	+4.81201172	-48.14208984	+1312
+1457971345.86840010	+8.91650391	-7.08837891	-0.66357422	+46.23046875	-1.45019531	-47.68066406	+2812	+8.80664063	-6.23144531	-0.45263672	+8.30566406	-13.53515625	+11.38183594	+2384	+6.93017578	-10.27441406	-0.79541016	+34.60693359	+5.16357422	-48.01025391	+1304
+1457971345.87669990	+8.90332031	-7.09716797	-0.67675781	+46.25244141	-1.16455078	-47.39501953	+2796	+8.79345703	-6.24462891	-0.46582031	+8.41552734	-13.13964844	+11.42578125	+2376	+6.93017578	-10.27441406	-0.79101563	+34.78271484	+5.51513672	-47.85644531	+1300
+1457971345.88089990	+8.89892578	-7.10156250	-0.68554688	+46.25244141	-1.03271484	-47.26318359	+2788	+8.78466797	-6.24902344	-0.47460938	+8.48144531	-12.94189453	+11.44775391	+2368	+6.93017578	-10.27001953	-0.78662109	+34.89257813	+5.69091797	-47.79052734	+1296
+1457971345.88920000	+8.89013672	-7.11035156	-0.69873047	+46.27441406	-0.76904297	-47.02148438	+2768	+8.77148438	-6.25781250	-0.48779297	+8.54736328	-12.56835938	+11.46972656	+2356	+6.92578125	-10.27001953	-0.77343750	+35.13427734	+6.19628906	-47.57080078	+1296
+1457971345.89759990	+8.87695313	-7.11474609	-0.70751953	+46.27441406	-0.52734375	-46.75781250	+2748	+8.76269531	-6.26220703	-0.50097656	+8.59130859	-12.23876953	+11.51367188	+2344	+6.91259766	-10.27001953	-0.77343750	+35.20019531	+6.52587891	-47.35107422	+1300
+1457971345.90590000	+8.86376953	-7.11914063	-0.72509766	+46.23046875	-0.30761719	-46.45019531	+2732	+8.74951172	-6.26660156	-0.50976563	+8.56933594	-11.90917969	+11.55761719	+2328	+6.89941406	-10.27001953	-0.77783203	+35.24414063	+6.81152344	-47.06542969	+1300
+1457971345.91420010	+8.85498047	-7.12353516	-0.73388672	+46.16455078	-0.10986328	-46.18652344	+2712	+8.74511719	-6.27099609	-0.51855469	+8.54736328	-11.62353516	+11.57958984	+2312	+6.88183594	-10.27001953	-0.78662109	+35.22216797	+7.05322266	-46.77978516	+1304
+1457971345.91840000	+8.85058594	-7.12792969	-0.74267578	+46.12060547	-0.02197266	-46.05468750	+2704	+8.74072266	-6.27539063	-0.52294922	+8.50341797	-11.49169922	+11.57958984	+2304	+6.86865234	-10.27441406	-0.79101563	+35.13427734	+7.18505859	-46.60400391	+1308
+1457971345.92249990	+8.84619141	-7.12792969	-0.74267578	+46.05468750	+0.04394531	-45.94482422	+2696	+8.73632813	-6.27539063	-0.52734375	+8.48144531	-11.35986328	+11.57958984	+2296	+6.85107422	-10.27441406	-0.79980469	+35.04638672	+7.31689453	-46.45019531	+1312
+1457971345.92670010	+8.83740234	-7.13232422	-0.74707031	+45.96679688	+0.13183594	-45.81298828	+2684	+8.73193359	-6.27978516	-0.52734375	+8.41552734	-11.25000000	+11.60156250	+2288	+6.83789063	-10.27880859	-0.80859375	+34.95849609	+7.42675781	-46.25244141	+1312
+1457971345.93499990	+8.82861328	-7.14111328	-0.75585938	+45.81298828	+0.26367188	-45.57128906	+2668	+8.73193359	-6.28417969	-0.53173828	+8.30566406	-11.00830078	+11.62353516	+2272	+6.80712891	-10.28320313	-0.82617188	+34.71679688	+7.60253906	-45.85693359	+1316
+1457971345.93919990	+8.82421875	-7.14550781	-0.76025391	+45.70312500	+0.32958984	-45.43945313	+2656	+8.72753906	-6.28417969	-0.53613281	+8.21777344	-10.89843750	+11.64550781	+2264	+6.79394531	-10.28320313	-0.83496094	+34.60693359	+7.69042969	-45.63720703	+1316
+1457971345.94750000	+8.81542969	-7.14990234	-0.76464844	+45.48339844	+0.41748047	-45.19775391	+2640	+8.72753906	-6.28857422	-0.53613281	+8.04199219	-10.72265625	+11.68945313	+2244	+6.76318359	-10.28320313	-0.85253906	+34.34326172	+7.82226563	-45.28564453	+1312
+1457971345.95590000	+8.81103516	-7.15869141	-0.76904297	+45.24169922	+0.48339844	-44.97802734	+2620	+8.72314453	-6.29296875	-0.53613281	+7.84423828	-10.54687500	+11.75537109	+2228	+6.73681641	-10.28320313	-0.86572266	+34.05761719	+7.93212891	-44.91210938	+1312
+1457971345.96420000	+8.80664063	-7.16748047	-0.76904297	+44.95605469	+0.52734375	-44.75830078	+2604	+8.72314453	-6.30175781	-0.54052734	+7.60253906	-10.37109375	+11.84326172	+2216	+6.71484375	-10.28320313	-0.87451172	+33.77197266	+8.02001953	-44.60449219	+1304
+1457971345.97250010	+8.80224609	-7.17626953	-0.76904297	+44.69238281	+0.50537109	-44.51660156	+2584	+8.72314453	-6.30615234	-0.53613281	+7.29492188	-10.21728516	+11.97509766	+2204	+6.70166016	-10.27441406	-0.87451172	+33.55224609	+8.06396484	-44.36279297	+1292
+1457971345.97670010	+8.80224609	-7.18066406	-0.76904297	+44.53857422	+0.50537109	-44.38476563	+2576	+8.72314453	-6.31054688	-0.53613281	+7.09716797	-10.10742188	+12.08496094	+2200	+6.69287109	-10.27441406	-0.87451172	+33.44238281	+8.08593750	-44.23095703	+1288
+1457971345.98499990	+8.80224609	-7.18945313	-0.76904297	+44.25292969	+0.43945313	-44.16503906	+2564	+8.72314453	-6.31933594	-0.53613281	+6.67968750	-9.95361328	+12.30468750	+2192	+6.68408203	-10.26562500	-0.87011719	+33.24462891	+8.10791016	-44.07714844	+1284
+1457971345.98920010	+8.80224609	-7.19384766	-0.76464844	+44.14306641	+0.39550781	-44.03320313	+2560	+8.72753906	-6.33251953	-0.52734375	+6.04248047	-9.73388672	+12.70019531	+2192	+6.68408203	-10.25683594	-0.86132813	+33.15673828	+8.10791016	-44.01123047	+1280
+1457971345.99330000	+8.80224609	-7.19824219	-0.76464844	+44.01123047	+0.35156250	-43.92333984	+2556	+8.72753906	-6.33691406	-0.52734375	+5.80078125	-9.68994141	+12.87597656	+2192	+6.67968750	-10.25683594	-0.85693359	+33.06884766	+8.10791016	-43.96728516	+1280
+1457971345.99749990	+8.79785156	-7.20703125	-0.76464844	+43.87939453	+0.30761719	-43.79150391	+2552	+8.72314453	-6.34130859	-0.52734375	+5.62500000	-9.64599609	+13.00781250	+2192	+6.67529297	-10.25244141	-0.85253906	+32.98095703	+8.12988281	-43.90136719	+1276
+1457971346.00580000	+8.79345703	-7.21142578	-0.76025391	+43.68164063	+0.19775391	-43.54980469	+2544	+8.72314453	-6.34570313	-0.52294922	+5.36132813	-9.55810547	+13.29345703	+2192	+6.67089844	-10.24365234	-0.84375000	+32.87109375	+8.12988281	-43.79150391	+1276
+1457971346.01000000	+8.79345703	-7.21582031	-0.76025391	+43.59375000	+0.13183594	-43.41796875	+2540	+8.72314453	-6.35009766	-0.52294922	+5.20751953	-9.51416016	+13.44726563	+2196	+6.66650391	-10.23925781	-0.84375000	+32.82714844	+8.15185547	-43.70361328	+1276
+1457971346.01420000	+8.78906250	-7.21582031	-0.76025391	+43.54980469	+0.08789063	-43.30810547	+2536	+8.71875000	-6.35009766	-0.51855469	+5.11962891	-9.49218750	+13.55712891	+2196	+6.66210938	-10.23486328	-0.84375000	+32.76123047	+8.15185547	-43.65966797	+1276
+1457971346.01830010	+8.78466797	-7.22021484	-0.76025391	+43.48388672	+0.04394531	-43.19824219	+2532	+8.71435547	-6.35449219	-0.51855469	+5.00976563	-9.44824219	+13.66699219	+2196	+6.65332031	-10.23046875	-0.83935547	+32.69531250	+8.17382813	-43.59375000	+1276
+1457971346.02670000	+8.77587891	-7.22460938	-0.76464844	+43.37402344	-0.02197266	-42.95654297	+2528	+8.70996094	-6.35888672	-0.51416016	+4.83398438	-9.36035156	+13.86474609	+2200	+6.63574219	-10.23046875	-0.83935547	+32.58544922	+8.23974609	-43.46191406	+1276
+1457971346.03080010	+8.77148438	-7.22900391	-0.76464844	+43.33007813	-0.06591797	-42.84667969	+2524	+8.70556641	-6.35888672	-0.51416016	+4.76806641	-9.31640625	+13.97460938	+2200	+6.62695313	-10.23046875	-0.83935547	+32.51953125	+8.28369141	-43.39599609	+1276
+1457971346.03500010	+8.76708984	-7.22900391	-0.76464844	+43.28613281	-0.08789063	-42.71484375	+2524	+8.69677734	-6.36328125	-0.51416016	+4.68017578	-9.22851563	+14.06250000	+2200	+6.61376953	-10.23046875	-0.84814453	+32.47558594	+8.32763672	-43.26416016	+1280
+1457971346.03920010	+8.75830078	-7.23339844	-0.76904297	+43.26416016	-0.08789063	-42.60498047	+2520	+8.69238281	-6.36328125	-0.51416016	+4.63623047	-9.16259766	+14.10644531	+2200	+6.60058594	-10.23046875	-0.85693359	+32.40966797	+8.37158203	-43.15429688	+1284
+1457971346.04329990	+8.74951172	-7.23339844	-0.76904297	+43.26416016	-0.10986328	-42.49511719	+2516	+8.68798828	-6.36328125	-0.51416016	+4.59228516	-9.11865234	+14.17236328	+2200	+6.58740234	-10.23046875	-0.86132813	+32.36572266	+8.41552734	-43.02246094	+1284
+1457971346.05170010	+8.73632813	-7.23779297	-0.77343750	+43.22021484	-0.13183594	-42.29736328	+2512	+8.67480469	-6.36767578	-0.51855469	+4.52636719	-8.98681641	+14.23828125	+2196	+6.55664063	-10.23486328	-0.87451172	+32.25585938	+8.54736328	-42.82470703	+1288
+1457971346.05580000	+8.73193359	-7.23779297	-0.77783203	+43.22021484	-0.13183594	-42.20947266	+2508	+8.67041016	-6.36767578	-0.51855469	+4.50439453	-8.92089844	+14.26025391	+2192	+6.54345703	-10.23925781	-0.88330078	+32.18994141	+8.61328125	-42.71484375	+1288
+1457971346.05999990	+8.72314453	-7.23779297	-0.77783203	+43.22021484	-0.13183594	-42.09960938	+2504	+8.66601563	-6.37207031	-0.51855469	+4.48242188	-8.85498047	+14.28222656	+2192	+6.52587891	-10.23925781	-0.88769531	+32.12402344	+8.70117188	-42.60498047	+1288
+1457971346.06410000	+8.71875000	-7.24218750	-0.78222656	+43.19824219	-0.10986328	-42.01171875	+2500	+8.66162109	-6.37207031	-0.51855469	+4.43847656	-8.78906250	+14.30419922	+2188	+6.51269531	-10.24365234	-0.89208984	+32.05810547	+8.76708984	-42.49511719	+1288
+1457971346.06830000	+8.70996094	-7.24218750	-0.78222656	+43.19824219	-0.10986328	-41.92382813	+2496	+8.65722656	-6.37646484	-0.51855469	+4.41650391	-8.72314453	+14.30419922	+2184	+6.50390625	-10.24804688	-0.90087891	+32.03613281	+8.83300781	-42.38525391	+1288
